# Supplementary material for: Recent speciation associated with range expansion and a shift to self-fertilization in North American Arabidopsis
Source: Nat Commun. 2022 Dec 8;13:7564. doi: 10.1038/s41467-022-35368-1 (PMC9732334; doi:10.1038/s41467-022-35368-1)
Supplement: Supplementary file 3 — Supplementary Data 1-6 [file 41467_2022_35368_MOESM3_ESM.xlsx]

## Sheet: SuppData1_samples
Supplementary Data 1. Sample information.
Sample_ID_lab	Taxon_name	Collection_year	Taxon_ID_NCBI	Pop_ID_lab	Sample_ID_data	Pop_ID_data	Lat	Long	ENA/Genbank_project	ENA/Genbank_sample	Raw_reads	Coverage_scaff_1-8	Coverage_plastid	Coverage_mitochondria	Hyperlink
07B-02	Arabidopsis thaliana	2007	3702	07B	Athal_PA_02	Athal_PA	42.0142	-80.3812	PRJEB30473	ERS2997770	39627502	15.9138	5587.72	552.156	https://www.ebi.ac.uk/ena/browser/view/ERS2997770
07C-02	Arabidopsis lyrata subsp. lyrata	2007	81972	07C	lyrPA2_02	lyrPA2	40.5656	-75.3983	PRJEB30473	ERS2997771	27216472	13.7183	992.391	201.623	https://www.ebi.ac.uk/ena/browser/view/ERS2997771
07C-29	Arabidopsis lyrata subsp. lyrata	2007	81972	07C	lyrPA2_29	lyrPA2	40.5656	-75.3983	PRJEB30473	ERS2997772	24713176	11.4025	1107.35	221.5	https://www.ebi.ac.uk/ena/browser/view/ERS2997772
07D-07	Arabidopsis lyrata subsp. lyrata	2007	81972	07D	lyrNY1_07	lyrNY1	41.3028	-73.9805	PRJEB30473	ERS2997773	21382088	10.2517	663.858	142.913	https://www.ebi.ac.uk/ena/browser/view/ERS2997773
07D-18	Arabidopsis lyrata subsp. lyrata	2007	81972	07D	lyrNY1_18	lyrNY1	41.3028	-73.9805	PRJEB30473	ERS2997774	27047784	12.2266	1253.19	190.892	https://www.ebi.ac.uk/ena/browser/view/ERS2997774
07E-03	Arabidopsis lyrata subsp. lyrata	2007	81972	07E	lyrNY2_03	lyrNY2	41.3248	-73.9871	PRJEB30473	ERS2997775	32297038	14.0963	1650.96	192.127	https://www.ebi.ac.uk/ena/browser/view/ERS2997775
07E-25	Arabidopsis lyrata subsp. lyrata	2007	81972	07E	lyrNY2_25	lyrNY2	41.3248	-73.9871	PRJEB30473	ERS2997776	21887126	9.9372	1132.48	119.909	https://www.ebi.ac.uk/ena/browser/view/ERS2997776
07F-20	Arabidopsis lyrata subsp. lyrata	2007	81972	07F	lyrNY3_20	lyrNY3	41.7283	-73.562	PRJEB30473	ERS2997777	23674282	11.7096	763.177	171.895	https://www.ebi.ac.uk/ena/browser/view/ERS2997777
07F-22	Arabidopsis lyrata subsp. lyrata	2007	81972	07F	lyrNY3_22	lyrNY3	41.7283	-73.562	PRJEB30473	ERS2997778	21864090	9.62831	1328.18	150.46	https://www.ebi.ac.uk/ena/browser/view/ERS2997778
07G-02	Arabidopsis lyrata subsp. lyrata	2007	81972	07G	lyrNY5_02	lyrNY5	42.6559	-74.0169	PRJEB30473	ERS2997779	21621844	9.85178	654.962	89.642	https://www.ebi.ac.uk/ena/browser/view/ERS2997779
07G-19	Arabidopsis lyrata subsp. lyrata	2007	81972	07G	lyrNY5_19	lyrNY5	42.6559	-74.0169	PRJEB30473	ERS2997780	24820770	11.1352	1719.73	142.1	https://www.ebi.ac.uk/ena/browser/view/ERS2997780
07H-03	Arabidopsis lyrata subsp. lyrata	2007	81972	07H	lyrPA4_03	lyrPA4	42.1705	-80.0699	PRJEB30473	ERS2997781	24216554	9.55461	475.773	105.078	https://www.ebi.ac.uk/ena/browser/view/ERS2997781
07H-19	Arabidopsis lyrata subsp. lyrata	2007	81972	07H	lyrPA4_19	lyrPA4	42.1705	-80.0699	PRJEB30473	ERS2997782	22741280	10.3856	1079.52	155.969	https://www.ebi.ac.uk/ena/browser/view/ERS2997782
07J-05	Arabidopsis lyrata subsp. lyrata	2007	81972	07J	lyrIN1_05	lyrIN1	41.6095	-87.193	PRJEB30473	ERS2997783	22060114	10.0801	755.916	96.5424	https://www.ebi.ac.uk/ena/browser/view/ERS2997783
07J-30	Arabidopsis lyrata subsp. lyrata	2007	81972	07J	lyrIN1_30	lyrIN1	41.6095	-87.193	PRJEB30473	ERS2997784	21200338	10.1334	854.051	213.317	https://www.ebi.ac.uk/ena/browser/view/ERS2997784
07K-11	Arabidopsis lyrata subsp. lyrata	2007	81972	07K	lyrIL2_11	lyrIL2	42.42	-87.8046	PRJEB30473	ERS2997785	21194124	10.0702	582.727	185.64	https://www.ebi.ac.uk/ena/browser/view/ERS2997785
07K-20	Arabidopsis lyrata subsp. lyrata	2007	81972	07K	lyrIL2_20	lyrIL2	42.42	-87.8046	PRJEB30473	ERS2997786	24806458	11.6753	949.514	246.321	https://www.ebi.ac.uk/ena/browser/view/ERS2997786
07L-10	Arabidopsis lyrata subsp. lyrata	2007	81972	07L	lyrMI1_10	lyrMI1	42.7034	-86.2049	PRJEB30473	ERS2997787	24274660	11.07	803.849	113.351	https://www.ebi.ac.uk/ena/browser/view/ERS2997787
07L-12	Arabidopsis lyrata subsp. lyrata	2007	81972	07L	lyrMI1_12	lyrMI1	42.7034	-86.2049	PRJEB30473	ERS2997788	28215740	12.3365	866.854	109.59	https://www.ebi.ac.uk/ena/browser/view/ERS2997788
07M-06	Arabidopsis lyrata subsp. lyrata	2007	81972	07M	lyrMI2_06	lyrMI2	44.0068	-86.485	PRJEB30473	ERS2997789	22239140	10.4208	882.051	164.829	https://www.ebi.ac.uk/ena/browser/view/ERS2997789
07M-29	Arabidopsis lyrata subsp. lyrata	2007	81972	07M	lyrMI2_29	lyrMI2	44.0068	-86.485	PRJEB30473	ERS2997790	24991790	12.0518	768.824	106.304	https://www.ebi.ac.uk/ena/browser/view/ERS2997790
07N-08a	Arabidopsis lyrata subsp. lyrata	2007	81972	07N	lyrMI3_08a	lyrMI3	45.7544	-85.5034	PRJEB30473	ERS2997791	23502194	11.4153	510.858	236.23	https://www.ebi.ac.uk/ena/browser/view/ERS2997791
07N-24	Arabidopsis lyrata subsp. lyrata	2007	81972	07N	lyrMI3_24	lyrMI3	45.7544	-85.5034	PRJEB30473	ERS2997792	23519630	11.034	913.453	297.038	https://www.ebi.ac.uk/ena/browser/view/ERS2997792
07O-07	Arabidopsis lyrata subsp. lyrata	2007	81972	07O	lyrMI4_07	lyrMI4	46.666	-86.0201	PRJEB30473	ERS2997793	22236086	10.6207	570.749	124.568	https://www.ebi.ac.uk/ena/browser/view/ERS2997793
07O-32	Arabidopsis lyrata subsp. lyrata	2007	81972	07O	lyrMI4_32	lyrMI4	46.666	-86.0201	PRJEB30473	ERS2997794	22980386	11.0563	739.634	209.835	https://www.ebi.ac.uk/ena/browser/view/ERS2997794
07P-18	Arabidopsis lyrata subsp. lyrata	2007	81972	07P	lyrWI3_18	lyrWI3	46.7301	-90.8052	PRJEB30473	ERS2997795	22202908	10.2721	704.517	163.286	https://www.ebi.ac.uk/ena/browser/view/ERS2997795
07P-26	Arabidopsis lyrata subsp. lyrata	2007	81972	07P	lyrWI3_26	lyrWI3	46.7301	-90.8052	PRJEB30473	ERS2997796	22648016	11.0746	592.533	197.104	https://www.ebi.ac.uk/ena/browser/view/ERS2997796
07Q-02	Arabidopsis lyrata subsp. lyrata	2007	81972	07Q	lyrMI5_02	lyrMI5	47.3802	-87.9626	PRJEB30473	ERS2997797	22398536	10.7296	1237.26	104.86	https://www.ebi.ac.uk/ena/browser/view/ERS2997797
07Q-17	Arabidopsis lyrata subsp. lyrata	2007	81972	07Q	lyrMI5_17	lyrMI5	47.3802	-87.9626	PRJEB30473	ERS2997798	23023696	9.97485	969.537	101.378	https://www.ebi.ac.uk/ena/browser/view/ERS2997798
07R-11	Arabidopsis lyrata subsp. lyrata	2007	81972	07R	lyrMI6_11	lyrMI6	48.1628	-88.4504	PRJEB30473	ERS2997799	25389560	10.7249	2922.86	191.841	https://www.ebi.ac.uk/ena/browser/view/ERS2997799
07R-34	Arabidopsis lyrata subsp. lyrata	2007	81972	07R	lyrMI6_34	lyrMI6	48.1628	-88.4504	PRJEB30473	ERS2997800	22843566	9.07562	3161.74	246.578	https://www.ebi.ac.uk/ena/browser/view/ERS2997800
11A-02-2	Arabidopsis lyrata subsp. lyrata	2011	81972	11A	lyrMO1_2	lyrMO1	37.7234	-92.0567	PRJEB30473	ERS2997801	23470098	9.59598	3380.6	124.726	https://www.ebi.ac.uk/ena/browser/view/ERS2997801
11A-40-2	Arabidopsis lyrata subsp. lyrata	2011	81972	11A	lyrMO1_40	lyrMO1	37.7234	-92.0567	PRJEB30473	ERS2997802	28208136	10.5162	3587.71	69.2697	https://www.ebi.ac.uk/ena/browser/view/ERS2997802
11AA-03	Arabidopsis lyrata subsp. lyrata	2011	81972	11AA	lyrON9_03	lyrON9	47.7918	-84.8964	PRJEB30473	ERS2997803	22413360	9.52957	1591.81	136.667	https://www.ebi.ac.uk/ena/browser/view/ERS2997803
11AA-25	Arabidopsis lyrata subsp. lyrata	2011	81972	11AA	lyrON9_25	lyrON9	47.7918	-84.8964	PRJEB30473	ERS2997804	21795506	9.32314	1802.42	140.721	https://www.ebi.ac.uk/ena/browser/view/ERS2997804
11AB-05	Arabidopsis lyrata subsp. lyrata	2011	81972	11AB	lyrON10_05	lyrON10	48.6038	-86.3039	PRJEB30473	ERS2997805	23023752	9.4564	1870.76	106.556	https://www.ebi.ac.uk/ena/browser/view/ERS2997805
11AB-30	Arabidopsis lyrata subsp. lyrata	2011	81972	11AB	lyrON10_30	lyrON10	48.6038	-86.3039	PRJEB30473	ERS2997806	22428296	7.98417	3443.23	258.663	https://www.ebi.ac.uk/ena/browser/view/ERS2997806
11AC-03	Arabidopsis lyrata subsp. lyrata	2011	81972	11AC	lyrON11_03	lyrON11	48.7677	-87.1251	PRJEB30473	ERS2997807	28482890	9.77531	3520.12	415.105	https://www.ebi.ac.uk/ena/browser/view/ERS2997807
11AC-27	Arabidopsis lyrata subsp. lyrata	2011	81972	11AC	lyrON11_27	lyrON11	48.7677	-87.1251	PRJEB30473	ERS2997808	23228394	8.37657	996.441	166.376	https://www.ebi.ac.uk/ena/browser/view/ERS2997808
11AD-02	Arabidopsis lyrata subsp. lyrata	2011	81972	11AD	lyrON11.1_02	lyrON11.1	48.7707	-87.0905	PRJEB30473	ERS2997809	28220336	11.8917	2660.9	151.588	https://www.ebi.ac.uk/ena/browser/view/ERS2997809
11AD-24	Arabidopsis lyrata subsp. lyrata	2011	81972	11AD	lyrON11.1_24	lyrON11.1	48.7707	-87.0905	PRJEB30473	ERS2997810	26061368	11.7588	1934.41	92.1717	https://www.ebi.ac.uk/ena/browser/view/ERS2997810
11AE-03	Arabidopsis lyrata subsp. lyrata	2011	81972	11AE	lyrON12_03	lyrON12	49.6508	-94.9244	PRJEB30473	ERS2997811	23624744	10.8131	911.425	66.9804	https://www.ebi.ac.uk/ena/browser/view/ERS2997811
11AE-30	Arabidopsis lyrata subsp. lyrata	2011	81972	11AE	lyrON12_30	lyrON12	49.6508	-94.9244	PRJEB30473	ERS2997812	24274486	10.1913	1894.11	189.63	https://www.ebi.ac.uk/ena/browser/view/ERS2997812
11AG-01	Arabidopsis lyrata subsp. lyrata	2011	81972	11AG	lyrON7_01	lyrON7	45.7813	-82.7529	PRJEB30473	ERS2997813	26265810	10.032	2886.29	138.667	https://www.ebi.ac.uk/ena/browser/view/ERS2997813
11AG-29	Arabidopsis lyrata subsp. lyrata	2011	81972	11AG	lyrON7_29	lyrON7	45.7813	-82.7529	PRJEB30473	ERS2997814	26693504	9.5482	3449.86	216.852	https://www.ebi.ac.uk/ena/browser/view/ERS2997814
11AH-01	Arabidopsis lyrata subsp. lyrata	2011	81972	11AH	lyrON6_01	lyrON6	45.7854	-82.7514	PRJEB30473	ERS2997815	21711276	9.72355	1068.06	169.702	https://www.ebi.ac.uk/ena/browser/view/ERS2997815
11AH-28	Arabidopsis lyrata subsp. lyrata	2011	81972	11AH	lyrON6_28	lyrON6	45.7854	-82.7514	PRJEB30473	ERS2997816	22356370	9.45521	1424.93	135.693	https://www.ebi.ac.uk/ena/browser/view/ERS2997816
11AJ-04	Arabidopsis lyrata subsp. lyrata	2011	81972	11AJ	lyrWI2_04	lyrWI2	46.1142	-92.0816	PRJEB30473	ERS2997817	31479454	13.4775	2426.2	143.327	https://www.ebi.ac.uk/ena/browser/view/ERS2997817
11AJ-27	Arabidopsis lyrata subsp. lyrata	2011	81972	11AJ	lyrWI2_27	lyrWI2	46.1142	-92.0816	PRJEB30473	ERS2997818	25999800	9.95081	3238.13	190.575	https://www.ebi.ac.uk/ena/browser/view/ERS2997818
11B-07	Arabidopsis lyrata subsp. lyrata	2011	81972	11B	lyrMO2_07	lyrMO2	38.4706	-90.7051	PRJEB30473	ERS2997819	28739052	10.6879	4180.4	195.51	https://www.ebi.ac.uk/ena/browser/view/ERS2997819
11B-28	Arabidopsis lyrata subsp. lyrata	2011	81972	11B	lyrMO2_28	lyrMO2	38.4706	-90.7051	PRJEB30473	ERS2997820	25564508	10.9821	2429.77	120.766	https://www.ebi.ac.uk/ena/browser/view/ERS2997820
11C-01	Arabidopsis lyrata subsp. lyrata	2011	81972	11C	lyrNC1_01	lyrNC1	35.2507	-83.0773	PRJEB30473	ERS2997821	26005058	11.6572	1291.12	101.764	https://www.ebi.ac.uk/ena/browser/view/ERS2997821
11C-13	Arabidopsis lyrata subsp. lyrata	2011	81972	11C	lyrNC1_13	lyrNC1	35.2507	-83.0773	PRJEB30473	ERS2997822	27363950	12.0629	2163.08	158.612	https://www.ebi.ac.uk/ena/browser/view/ERS2997822
11D-16	Arabidopsis lyrata subsp. lyrata	2011	81972	11D	lyrNC3_16	lyrNC3	36.1141	-81.6603	PRJEB30473	ERS2997823	23564016	9.53124	2354.92	109.101	https://www.ebi.ac.uk/ena/browser/view/ERS2997823
11D-30	Arabidopsis lyrata subsp. lyrata	2011	81972	11D	lyrNC3_30	lyrNC3	36.1141	-81.6603	PRJEB30473	ERS2997824	22292830	9.45917	1789.26	54.9713	https://www.ebi.ac.uk/ena/browser/view/ERS2997824
11E-03	Arabidopsis lyrata subsp. lyrata	2011	81972	11E	lyrNC2_03	lyrNC2	36.0431	-81.1582	PRJEB30473	ERS2997825	37433836	14.386	4466.06	228.111	https://www.ebi.ac.uk/ena/browser/view/ERS2997825
11E-29	Arabidopsis lyrata subsp. lyrata	2011	81972	11E	lyrNC2_29	lyrNC2	36.0431	-81.1582	PRJEB30473	ERS2997826	26136602	9.43861	4147.08	218.117	https://www.ebi.ac.uk/ena/browser/view/ERS2997826
11F-02	Arabidopsis lyrata subsp. lyrata	2011	81972	11F	lyrNC4_02	lyrNC4	36.4127	-79.9624	PRJEB30473	ERS2997827	25057524	10.9372	1541.31	190.183	https://www.ebi.ac.uk/ena/browser/view/ERS2997827
11F-07	Arabidopsis lyrata subsp. lyrata	2011	81972	11F	lyrNC4_07	lyrNC4	36.4127	-79.9624	PRJEB30473	ERS2997828	24645774	10.0803	1320.35	77.7372	https://www.ebi.ac.uk/ena/browser/view/ERS2997828
11G-09	Arabidopsis lyrata subsp. lyrata	2011	81972	11G	lyrMO3_09	lyrMO3	39.5856	-91.9249	PRJEB30473	ERS2997829	24319618	9.22613	2922.68	158.033	https://www.ebi.ac.uk/ena/browser/view/ERS2997829
11G-28	Arabidopsis lyrata subsp. lyrata	2011	81972	11G	lyrMO3_28	lyrMO3	39.5856	-91.9249	PRJEB30473	ERS2997830	24095072	8.91033	2428.28	165.921	https://www.ebi.ac.uk/ena/browser/view/ERS2997830
11GSM-01	Arabidopsis lyrata subsp. lyrata	.	81972	11GSM	lyrTN1_01	lyrTN1	35.59	-83.81	PRJEB30473	ERS2997831	49546064	15.1966	6485.56	598.609	https://www.ebi.ac.uk/ena/browser/view/ERS2997831
11GSM-08	Arabidopsis lyrata subsp. lyrata	.	81972	11GSM	lyrTN1_08	lyrTN1	35.59	-83.81	PRJEB30473	ERS2997832	27276258	8.66847	4329.46	348.646	https://www.ebi.ac.uk/ena/browser/view/ERS2997832
11H-04	Arabidopsis lyrata subsp. lyrata	2011	81972	11H	lyrIA1_04	lyrIA1	41.9719	-90.3748	PRJEB30473	ERS2997833	29523152	12.9395	2295.65	178.314	https://www.ebi.ac.uk/ena/browser/view/ERS2997833
11H-26	Arabidopsis lyrata subsp. lyrata	2011	81972	11H	lyrIA1_26	lyrIA1	41.9719	-90.3748	PRJEB30473	ERS2997834	25388060	11.618	1044.75	103.489	https://www.ebi.ac.uk/ena/browser/view/ERS2997834
11ICE-01	Arabidopsis lyrata subsp. petraea	.	59691	11ICE	Alyrp_IC_01	Alyrp_IC	65.75	-19.64	PRJEB30473	ERS2997835	23367740	7.9383	1065.33	172.353	https://www.ebi.ac.uk/ena/browser/view/ERS2997835
11ICE-30	Arabidopsis lyrata subsp. petraea	.	59691	11ICE	Alyrp_IC_30	Alyrp_IC	65.75	-19.64	PRJEB30473	ERS2997836	25947100	9.37907	3919.41	423.259	https://www.ebi.ac.uk/ena/browser/view/ERS2997836
11J-01	Arabidopsis lyrata subsp. lyrata	2011	81972	11J	lyrIL1_01	lyrIL1	41.0044	-87.5595	PRJEB30473	ERS2997837	24333990	9.26192	2811.55	133.382	https://www.ebi.ac.uk/ena/browser/view/ERS2997837
11J-22	Arabidopsis lyrata subsp. lyrata	2011	81972	11J	lyrIL1_22	lyrIL1	41.0044	-87.5595	PRJEB30473	ERS2997838	24392200	9.26312	2982.2	183.854	https://www.ebi.ac.uk/ena/browser/view/ERS2997838
11K-10	Arabidopsis lyrata subsp. lyrata	2011	81972	11K	lyrVA2_10	lyrVA2	37.8094	-77.1235	PRJEB30473	ERS2997839	22407424	9.16927	2020.5	144.09	https://www.ebi.ac.uk/ena/browser/view/ERS2997839
11K-27	Arabidopsis lyrata subsp. lyrata	2011	81972	11K	lyrVA2_27	lyrVA2	37.8094	-77.1235	PRJEB30473	ERS2997840	29828654	14.1283	789.776	176.751	https://www.ebi.ac.uk/ena/browser/view/ERS2997840
11L-08	Arabidopsis lyrata subsp. lyrata	2011	81972	11L	lyrVA1_08	lyrVA1	37.4186	-77.0212	PRJEB30473	ERS2997841	24021508	9.28413	1676.76	168.095	https://www.ebi.ac.uk/ena/browser/view/ERS2997841
11L-29	Arabidopsis lyrata subsp. lyrata	2011	81972	11L	lyrVA1_29	lyrVA1	37.4186	-77.0212	PRJEB30473	ERS2997842	26574070	10.8984	1877.92	215.427	https://www.ebi.ac.uk/ena/browser/view/ERS2997842
11M-04	Arabidopsis lyrata subsp. lyrata	2011	81972	11M	lyrMD1_04	lyrMD1	38.8636	-75.8407	PRJEB30473	ERS2997843	23610206	10.7551	1021.59	140.478	https://www.ebi.ac.uk/ena/browser/view/ERS2997843
11M-23	Arabidopsis lyrata subsp. lyrata	2011	81972	11M	lyrMD1_23	lyrMD1	38.8636	-75.8407	PRJEB30473	ERS2997844	25170172	10.1214	1818.04	116.886	https://www.ebi.ac.uk/ena/browser/view/ERS2997844
11N-04	Arabidopsis lyrata subsp. lyrata	2011	81972	11N	lyrMD4_04	lyrMD4	39.7037	-76.19	PRJEB30473	ERS2997845	24721284	11.9197	963.278	200.714	https://www.ebi.ac.uk/ena/browser/view/ERS2997845
11N-28	Arabidopsis lyrata subsp. lyrata	2011	81972	11N	lyrMD4_28	lyrMD4	39.7037	-76.19	PRJEB30473	ERS2997846	20377630	7.9772	832.909	119.494	https://www.ebi.ac.uk/ena/browser/view/ERS2997846
11O-01	Arabidopsis lyrata subsp. lyrata	2011	81972	11O	lyrNJ1_01	lyrNJ1	40.4408	-73.9854	PRJEB30473	ERS2997847	23137896	9.40069	2250.73	132.069	https://www.ebi.ac.uk/ena/browser/view/ERS2997847
11O-26	Arabidopsis lyrata subsp. lyrata	2011	81972	11O	lyrNJ1_26	lyrNJ1	40.4408	-73.9854	PRJEB30473	ERS2997848	23781384	9.22588	2143.95	119.828	https://www.ebi.ac.uk/ena/browser/view/ERS2997848
11P-09	Arabidopsis lyrata subsp. lyrata	2011	81972	11P	lyrMD2_09	lyrMD2	38.993	-77.2465	PRJEB30473	ERS2997849	23714360	9.78719	1396.3	123.578	https://www.ebi.ac.uk/ena/browser/view/ERS2997849
11P-29	Arabidopsis lyrata subsp. lyrata	2011	81972	11P	lyrMD2_29	lyrMD2	38.993	-77.2465	PRJEB30473	ERS2997850	25214754	10.393	2695.29	178.154	https://www.ebi.ac.uk/ena/browser/view/ERS2997850
11Q-07	Arabidopsis lyrata subsp. lyrata	2011	81972	11Q	lyrMD3_07	lyrMD3	39.4913	-78.9312	PRJEB30473	ERS2997851	29227060	12.6468	2198.11	151.621	https://www.ebi.ac.uk/ena/browser/view/ERS2997851
11Q-23	Arabidopsis lyrata subsp. lyrata	2011	81972	11Q	lyrMD3_23	lyrMD3	39.4913	-78.9312	PRJEB30473	ERS2997852	22831824	10.1086	1385.1	174.255	https://www.ebi.ac.uk/ena/browser/view/ERS2997852
11R-05	Arabidopsis lyrata subsp. lyrata	2011	81972	11R	lyrWV1_05	lyrWV1	38.9631	-79.2882	PRJEB30473	ERS2997853	23649766	10.2345	1530.26	107.602	https://www.ebi.ac.uk/ena/browser/view/ERS2997853
11R-19	Arabidopsis lyrata subsp. lyrata	2011	81972	11R	lyrWV1_19	lyrWV1	38.9631	-79.2882	PRJEB30473	ERS2997854	25274370	11.3863	1053.3	163.994	https://www.ebi.ac.uk/ena/browser/view/ERS2997854
11S-11	Arabidopsis lyrata subsp. lyrata	2011	81972	11S	lyrPA1_11	lyrPA1	40.5079	-80.3574	PRJEB30473	ERS2997855	22587722	8.70005	1909.94	89.9227	https://www.ebi.ac.uk/ena/browser/view/ERS2997855
11S-23	Arabidopsis lyrata subsp. lyrata	2011	81972	11S	lyrPA1_23	lyrPA1	40.5079	-80.3574	PRJEB30473	ERS2997856	22182974	9.2291	1358.59	154.534	https://www.ebi.ac.uk/ena/browser/view/ERS2997856
11T-02	Arabidopsis lyrata subsp. lyrata	2011	81972	11T	lyrPA3_02	lyrPA3	41.2802	-77.8739	PRJEB30473	ERS2997857	26484720	10.3707	1595.33	139.235	https://www.ebi.ac.uk/ena/browser/view/ERS2997857
11T-27	Arabidopsis lyrata subsp. lyrata	2011	81972	11T	lyrPA3_27	lyrPA3	41.2802	-77.8739	PRJEB30473	ERS2997858	25412254	10.1423	2267.33	147.067	https://www.ebi.ac.uk/ena/browser/view/ERS2997858
11U-04	Arabidopsis lyrata subsp. lyrata	2011	81972	11U	lyrNY6_04	lyrNY6	42.9961	-76.0936	PRJEB30473	ERS2997859	23432870	9.70406	1816.57	185.078	https://www.ebi.ac.uk/ena/browser/view/ERS2997859
11U-19	Arabidopsis lyrata subsp. lyrata	2011	81972	11U	lyrNY6_19	lyrNY6	42.9961	-76.0936	PRJEB30473	ERS2997860	23048350	9.32781	2528.18	242.57	https://www.ebi.ac.uk/ena/browser/view/ERS2997860
11V-15	Arabidopsis lyrata subsp. lyrata	2011	81972	11V	lyrNY4_15	lyrNY4	42.3532	-76.3914	PRJEB30473	ERS2997861	21234614	9.04722	1359.83	116.328	https://www.ebi.ac.uk/ena/browser/view/ERS2997861
11V-24	Arabidopsis lyrata subsp. lyrata	2011	81972	11V	lyrNY4_24	lyrNY4	42.3532	-76.3914	PRJEB30473	ERS2997862	22976234	9.52764	2279.59	153.494	https://www.ebi.ac.uk/ena/browser/view/ERS2997862
11W-02	Arabidopsis lyrata subsp. lyrata	2011	81972	11W	lyrWI1_02	lyrWI1	43.8275	-89.7152	PRJEB30473	ERS2997863	24562916	10.3306	1997.65	131.318	https://www.ebi.ac.uk/ena/browser/view/ERS2997863
11W-25	Arabidopsis lyrata subsp. lyrata	2011	81972	11W	lyrWI1_25	lyrWI1	43.8275	-89.7152	PRJEB30473	ERS2997864	22517662	9.49392	2051.29	192.369	https://www.ebi.ac.uk/ena/browser/view/ERS2997864
11X-01	Arabidopsis lyrata subsp. lyrata	2011	81972	11X	lyrIA2_01	lyrIA2	43.3554	-91.8352	PRJEB30473	ERS2997865	23263006	9.08056	2191.08	127.3	https://www.ebi.ac.uk/ena/browser/view/ERS2997865
11X-27	Arabidopsis lyrata subsp. lyrata	2011	81972	11X	lyrIA2_27	lyrIA2	43.3554	-91.8352	PRJEB30473	ERS2997866	24062276	8.77789	1845.6	142.143	https://www.ebi.ac.uk/ena/browser/view/ERS2997866
11Y-03	Arabidopsis lyrata subsp. lyrata	2011	81972	11Y	lyrON5_03	lyrON5	45.6014	-82.1364	PRJEB30473	ERS2997867	27045462	11.0822	2345.08	142.693	https://www.ebi.ac.uk/ena/browser/view/ERS2997867
11Y-25	Arabidopsis lyrata subsp. lyrata	2011	81972	11Y	lyrON5_25	lyrON5	45.6014	-82.1364	PRJEB30473	ERS2997868	27845486	12.5672	1322.19	106.395	https://www.ebi.ac.uk/ena/browser/view/ERS2997868
11Z-04	Arabidopsis lyrata subsp. lyrata	2011	81972	11Z	lyrON8_04	lyrON8	47.9338	-84.8524	PRJEB30473	ERS2997869	21261738	7.27929	3958.56	223.408	https://www.ebi.ac.uk/ena/browser/view/ERS2997869
11Z-16	Arabidopsis lyrata subsp. lyrata	2011	81972	11Z	lyrON8_16	lyrON8	47.9338	-84.8524	PRJEB30473	ERS2997870	23115384	7.15307	4891.8	245.662	https://www.ebi.ac.uk/ena/browser/view/ERS2997870
13ARE-01	Arabidopsis arenicola	2013	347883	13ARE	areQC1_01	areQC1	51.4261	-57.1624	PRJEB30473	ERS2997871	22871698	9.42365	2272.07	222.409	https://www.ebi.ac.uk/ena/browser/view/ERS2997871
13ARE-21	Arabidopsis arenicola	2013	347883	13ARE	areQC1_21	areQC2	51.4261	-57.1624	PRJEB30473	ERS2997872	21198098	9.13481	1470.37	158.42	https://www.ebi.ac.uk/ena/browser/view/ERS2997872
14A-02	Arabidopsis lyrata subsp. lyrata	2014	81972	14A	lyrOH1_02	lyrOH1	41.6205	-83.7876	PRJEB30473	ERS2997873	21836842	9.75696	1441.15	128.569	https://www.ebi.ac.uk/ena/browser/view/ERS2997873
14A-30	Arabidopsis lyrata subsp. lyrata	2014	81972	14A	lyrOH1_30	lyrOH1	41.6205	-83.7876	PRJEB30473	ERS2997874	23689774	11.073	991.964	138.02	https://www.ebi.ac.uk/ena/browser/view/ERS2997874
14B-06	Arabidopsis lyrata subsp. lyrata	2014	81972	14B	lyrON4_06	lyrON4	42.2617	-81.846	PRJEB30473	ERS2997875	25543338	11.3118	1476.67	108.316	https://www.ebi.ac.uk/ena/browser/view/ERS2997875
14B-24	Arabidopsis lyrata subsp. lyrata	2014	81972	14B	lyrON4_24	lyrON4	42.2617	-81.846	PRJEB30473	ERS2997876	22870236	9.07946	2065.83	199.613	https://www.ebi.ac.uk/ena/browser/view/ERS2997876
14C-02	Arabidopsis lyrata subsp. lyrata	2014	81972	14C	lyrON3_02	lyrON3	43.2562	-81.8359	PRJEB30473	ERS2997877	21038672	9.59443	761.73	153.115	https://www.ebi.ac.uk/ena/browser/view/ERS2997877
14C-27	Arabidopsis lyrata subsp. lyrata	2014	81972	14C	lyrON3_27	lyrON3	43.2562	-81.8359	PRJEB30473	ERS2997878	26204102	10.347	1355.85	102.864	https://www.ebi.ac.uk/ena/browser/view/ERS2997878
14D-03	Arabidopsis lyrata subsp. lyrata	2014	81972	14D	lyrON2_03	lyrON2	42.5799	-80.3876	PRJEB30473	ERS2997879	23563190	11.5123	1188.63	215.727	https://www.ebi.ac.uk/ena/browser/view/ERS2997879
14D-30	Arabidopsis lyrata subsp. lyrata	2014	81972	14D	lyrON2_30	lyrON2	42.5799	-80.3876	PRJEB30473	ERS2997880	23586290	11.2993	992.79	232.982	https://www.ebi.ac.uk/ena/browser/view/ERS2997880
14E-03	Arabidopsis lyrata subsp. lyrata	2014	81972	14E	lyrON1_03	lyrON1	42.8744	-79.1751	PRJEB30473	ERS2997881	28133288	11.8007	1248.68	110.771	https://www.ebi.ac.uk/ena/browser/view/ERS2997881
14E-20	Arabidopsis lyrata subsp. lyrata	2014	81972	14E	lyrON1_20	lyrON1	42.8744	-79.1751	PRJEB30473	ERS2997882	29087954	12.1956	1460.03	165.088	https://www.ebi.ac.uk/ena/browser/view/ERS2997882
16HAL-01	Arabidopsis halleri	.	81970	16HAL	Ahal_CH_01	Ahal_CH	46.003	8.83385	PRJEB30473	ERS2997883	23639066	9.37528	808.706	250.062	https://www.ebi.ac.uk/ena/browser/view/ERS2997883
16HAL-12	Arabidopsis halleri	.	81970	16HAL	Ahal_CH_12	Ahal_CH	46.003	8.83385	PRJEB30473	ERS2997884	26132822	10.2352	807.405	187.564	https://www.ebi.ac.uk/ena/browser/view/ERS2997884
Aare-GL-20	Arabidopsis arenicola	.	347883	Aare-GL-20	areGL1	areGL1	60.37	-44.07	PRJEB23202	ERS1984492	15410212	8.64671	998.484	35.9817	https://www.ebi.ac.uk/ena/browser/view/ERS1984492
Aare-GL-21	Arabidopsis arenicola	.	347883	Aare-GL-21	areGL2	areGL2	69.97	-54.2	PRJEB23202	ERS1984493	19137896	8.76677	1766.08	242.999	https://www.ebi.ac.uk/ena/browser/view/ERS1984493
Aare-MB-01	Arabidopsis arenicola	.	347883	Aare-MB-01	areMB1	areMB1	58.8	-94.2	PRJEB23202	ERS1984494	13362678	7.11786	871.087	23.9256	https://www.ebi.ac.uk/ena/browser/view/ERS1984494
Aare-MB-02	Arabidopsis arenicola	.	347883	Aare-MB-02	areMB2	areMB2	58.78	-94.18	PRJEB23202	ERS1984495	15833762	7.15477	1067.2	63.7538	https://www.ebi.ac.uk/ena/browser/view/ERS1984495
Aarenicola1	Arabidopsis arenicola	.	347883	Aarenicola1	areNU1	areNU1	63.1	-69.72	PRJNA284572	SRS945919	46723270	11.5673	5665.03	326.51	https://www.ebi.ac.uk/ena/browser/view/SRS945919
Aarenicola2	Arabidopsis arenicola	.	347883	Aarenicola2	areNU2	areNU2	56.54	-79.22	PRJNA284572	SRS945918	49302548	11.4006	5692.37	588.116	https://www.ebi.ac.uk/ena/browser/view/SRS945918
Aarenicola3	Arabidopsis arenicola	.	347883	Aarenicola3	areQC6	areQC6	55.27	-77.76	PRJDB4504	SAMD00045708	63086552	21.1553	5137.86	279.706	https://www.ebi.ac.uk/ena/browser/view/SAMD00045708
Aare-NT-03	Arabidopsis arenicola	.	347883	Aare-NT-03	areNU4	areNU4	59.72	-80.08	PRJEB23202	ERS1984496	12698726	6.63385	678.061	27.9121	https://www.ebi.ac.uk/ena/browser/view/ERS1984496
Aare-NT-04	Arabidopsis arenicola	.	347883	Aare-NT-04	areNU5	areNU5	66.85	-108.02	PRJEB23202	ERS1984497	18767124	8.98085	1701.03	142.241	https://www.ebi.ac.uk/ena/browser/view/ERS1984497
Aare-NT-06	Arabidopsis arenicola	.	347883	Aare-NT-06	areNT1	areNT1	64.87	-111.62	PRJEB23202	ERS1984498	18590532	9.01897	849.453	67.8605	https://www.ebi.ac.uk/ena/browser/view/ERS1984498
Aare-NU-09	Arabidopsis arenicola	.	347883	Aare-NU-09	areNU3	areNU3	53.3	-80	PRJEB23202	ERS1984500	16089646	7.09841	2559.79	125.8	https://www.ebi.ac.uk/ena/browser/view/ERS1984500
Aare-QC-11	Arabidopsis arenicola	.	347883	Aare-QC-11	areQC7	areQC7	54.63	-79.73	PRJEB23202	ERS1984501	18545900	8.81292	1477.71	104.998	https://www.ebi.ac.uk/ena/browser/view/ERS1984501
Aare-QC-12	Arabidopsis arenicola	.	347883	Aare-QC-12	areQC5	areQC5	55	-77	PRJEB23202	ERS1984502	10216794	5.37545	1012.04	36.9666	https://www.ebi.ac.uk/ena/browser/view/ERS1984502
Aare-QC-13	Arabidopsis arenicola	.	347883	Aare-QC-13	areQC4	areQC4	61.82	-73.8	PRJEB23202	ERS1984503	20231676	10.5769	1689.95	45.3992	https://www.ebi.ac.uk/ena/browser/view/ERS1984503
Aare-QC-14	Arabidopsis arenicola	.	347883	Aare-QC-14	areQC2	areQC2	58.6	-65.15	PRJEB23202	ERS1984504	13213438	6.6773	793.997	53.4413	https://www.ebi.ac.uk/ena/browser/view/ERS1984504
Aare-QC-16	Arabidopsis arenicola	.	347883	Aare-QC-16	areQC3	areQC3	61.82	-72.45	PRJEB23202	ERS1984505	20445128	8.64703	2992.26	73.8763	https://www.ebi.ac.uk/ena/browser/view/ERS1984505
Aare-SK-17	Arabidopsis arenicola	.	347883	Aare-SK-17	areSK2	areSK2	59.1	-108.85	PRJEB23202	ERS1984506	18516224	8.87921	924.29	36.9491	https://www.ebi.ac.uk/ena/browser/view/ERS1984506
Aare-SK-18	Arabidopsis arenicola	.	347883	Aare-SK-18	areSK1	areSK1	59.18	-108.02	PRJEB23202	ERS1984507	26616072	12.7146	1701.81	304.369	https://www.ebi.ac.uk/ena/browser/view/ERS1984507
Aare-SK-19	Arabidopsis arenicola	.	347883	Aare-SK-19	areSK3	areSK3	59.07	-109.5	PRJEB23202	ERS1984508	20014482	9.37681	1886.18	204.121	https://www.ebi.ac.uk/ena/browser/view/ERS1984508
Acarpatica3	Arabidopsis carpatica	.		Acarpatica3	Acarpatica3	Acarpatica3	48.82	19.02	PRJNA284572	SRS945915	133211558	40.2394	6007.19	235.091	https://www.ebi.ac.uk/ena/browser/view/SRS945915
Acebennensis1	Arabidopsis cebennensis	.	97979	Acebennensis1	Acebennensis1	Acebennensis1	44.09	3.56	PRJNA284572	SRS945913	40716604	13.0834	1908.85	217.694	https://www.ebi.ac.uk/ena/browser/view/SRS945913
AkamchaticaKWS	Arabidopsis kamchatica	.	59690	AkamchaticaKWS	AkamchaticaKWS	AkamchaticaKWS	35.45	136.06	PRJDB4504	SAMD00045705	417010782	112.195	13750.4	1009.44	https://www.ebi.ac.uk/ena/browser/view/SAMD00045705
AkamchaticaPAK	Arabidopsis kamchatica	.	59690	AkamchaticaPAK	AkamchaticaPAK	AkamchaticaPAK	61.06	-149.81	PRJDB4054	SAMD00035297	299821622	82.2508	12664.6	664.34	https://www.ebi.ac.uk/ena/browser/view/SAMD00035297
AkamchaticaTOY	Arabidopsis kamchatica	.	59690	AkamchaticaTOY	AkamchaticaTOY	AkamchaticaTOY	63.42	-145.84	PRJDB4504	SAMD00045706	121518698	35.9178	7816.43	358.964	https://www.ebi.ac.uk/ena/browser/view/SAMD00045706
AkamchaticaTWN	Arabidopsis kamchatica	.	59690	AkamchaticaTWN	AkamchaticaTWN	AkamchaticaTWN	24	121.3	PRJDB4504	SAMD00045707	28889008	10.9448	2291.21	131.44	https://www.ebi.ac.uk/ena/browser/view/SAMD00045707
Alyr-AB-01	Arabidopsis lyrata subsp. lyrata	.	81972	Alyr-AB-01	lyrAB1	lyrAB1	57.05	-111.58	PRJEB23202	ERS1984509	19756350	9.55453	2066.2	173.235	https://www.ebi.ac.uk/ena/browser/view/ERS1984509
Alyr-AB-02	Arabidopsis lyrata subsp. lyrata	.	81972	Alyr-AB-02	lyrAB2	lyrAB2	53.88	-113.28	PRJEB23202	ERS1984510	18950632	9.5907	1608.99	56.5424	https://www.ebi.ac.uk/ena/browser/view/ERS1984510
Alyratapetraea10	Arabidopsis lyrata subsp. petraea	.	59691	Alyratapetraea10	Alyratapetraea10	Alyratapetraea10	49.62	11.51	PRJNA284572	SRS1256172	43340838	11.8767	2312.76	115.753	https://www.ebi.ac.uk/ena/browser/view/SRS1256172
Alyratapetraea18	Arabidopsis lyrata subsp. petraea	.	59691	Alyratapetraea18	Alyratapetraea18	Alyratapetraea18	62.64	17.96	PRJNA284572	SRS945896	210729710	61.907	1876.14	618.87	https://www.ebi.ac.uk/ena/browser/view/SRS945896
Alyratapetraea19	Arabidopsis lyrata subsp. petraea	.	59691	Alyratapetraea19	Alyratapetraea19	Alyratapetraea19	57	-3.11	PRJNA284572	SRS945858	58289140	18.0457	4181.4	558.676	https://www.ebi.ac.uk/ena/browser/view/SRS945858
Alyratapetraea20	Arabidopsis lyrata subsp. petraea	.	59691	Alyratapetraea20	Alyratapetraea20	Alyratapetraea20	56.4	-4.81	PRJNA284572	SRS945856	41157580	11.6969	1640.74	309.724	https://www.ebi.ac.uk/ena/browser/view/SRS945856
Alyratapetraea21	Arabidopsis lyrata subsp. petraea	.	59691	Alyratapetraea21	Alyratapetraea21	Alyratapetraea21	62.9	34.41	PRJNA284572	SRS945859	97084238	32.6411	5209.05	206.901	https://www.ebi.ac.uk/ena/browser/view/SRS945859
Alyratapetraea2	Arabidopsis lyrata subsp. petraea	.	59691	Alyratapetraea2	Alyratapetraea2	Alyratapetraea2	47.91	15.97	PRJNA284572	SRS1256170	41100580	11.569	2230.06	124.094	https://www.ebi.ac.uk/ena/browser/view/SRS1256170
Alyratapetraea4	Arabidopsis lyrata subsp. petraea	.	59691	Alyratapetraea4	Alyratapetraea4	Alyratapetraea4	47.97	16.16	PRJNA284572	SRS1256169	79635938	22.8226	4469.65	228.511	https://www.ebi.ac.uk/ena/browser/view/SRS1256169
Alyr-SK-07	Arabidopsis lyrata subsp. lyrata	.	81972	Alyr-SK-07	lyrSK1	lyrSK1	53.2	-105.7	PRJEB23202	ERS1984511	19269672	8.56046	1734.59	104.704	https://www.ebi.ac.uk/ena/browser/view/ERS1984511
Alyr-SK-08	Arabidopsis lyrata subsp. lyrata	.	81972	Alyr-SK-08	lyrSK2	lyrSK2	54.98	-107.73	PRJEB23202	ERS1984512	18468038	9.48861	1134.55	92.2682	https://www.ebi.ac.uk/ena/browser/view/ERS1984512
Alyr-SK-09	Arabidopsis lyrata subsp. lyrata	.	81972	Alyr-SK-09	lyrSK4	lyrSK4	58.35	-109.5	PRJEB23202	ERS1984513	20942818	10.2723	1133.91	104.852	https://www.ebi.ac.uk/ena/browser/view/ERS1984513
Alyr-SK-10	Arabidopsis lyrata subsp. lyrata	.	81972	Alyr-SK-10	lyrSK3	lyrSK3	59.13	-108.93	PRJEB23202	ERS1984514	19668254	9.22758	1386.46	86.5017	https://www.ebi.ac.uk/ena/browser/view/ERS1984514
Alyr-WI-16	Arabidopsis lyrata subsp. lyrata	.	81972	Alyr-WI-16	lyrWI1.1	lyrWI1.1	44.1	-87.8	PRJEB23202	ERS1984515	20076536	5.24497	5791.7	141.058	https://www.ebi.ac.uk/ena/browser/view/ERS1984515
Apetraeaseptentrionalis1	Arabidopsis petraea subsp. septentrionalis	.	864766	Apetraeaseptentrionalis1	Apetraeaseptentrionalis1	Apetraeaseptentrionalis1	71.04	127.52	PRJNA284572	SRS945891	61231918	20.1891	3929.96	471.945	https://www.ebi.ac.uk/ena/browser/view/SRS945891
Apetraeaseptentrionalis2	Arabidopsis petraea subsp. septentrionalis	.	864766	Apetraeaseptentrionalis2	Apetraeaseptentrionalis2	Apetraeaseptentrionalis2	66.9	58.55	PRJNA284572	SRS945889	42343960	13.137	3549.86	225.276	https://www.ebi.ac.uk/ena/browser/view/SRS945889
Apetraeaumbrosa2	Arabidopsis petraea subsp. umbrosa	.	864768	Apetraeaumbrosa2	Apetraeaumbrosa2	Apetraeaumbrosa2	68.8	160.3	PRJNA284572	SRS945887	42897928	16.0889	2565.93	157.782	https://www.ebi.ac.uk/ena/browser/view/SRS945887
BOH-13	Arabidopsis lyrata subsp. petraea	.	59691	BOH	Alyrp_BOH	Alyrp_BOH	50.05	14.1	PRJEB30473	ERS2997885	22277258	9.9267	1872.07	134.354	https://www.ebi.ac.uk/ena/browser/view/ERS2997885
PLS-3-1	Arabidopsis lyrata subsp. petraea	.	59691	PLS	Alyrp_PLS	Alyrp_PLS	49.65	11.4833	PRJEB30473	ERS2997886	20494566	7.65679	1343.52	116.57	https://www.ebi.ac.uk/ena/browser/view/ERS2997886

## Sheet: SuppData2_samplesModelling
Supplementary Data 2. Samples used for demographic modelling.
Super-population	Sample_ID	Pop_ID_geog	Taxon_ID_NCBI
MO	11A-40-2	MO1	81972
	11B-28	MO2	81972
	11G-28	MO3	81972
SK	Alyr-AB-01		81972
	Alyr-AB-02		81972
	Alyr-SK-09		81972
WI	11W-02	WI1	81972
	11AJ-04	WI2	81972
	07P-26	WI3	81972
Aare	Aare-NU-09		347883
	Aare-QC-12		347883
	Aare-MB-01		347883
LSa	11AC-03	ON11	81972
	11AD-02	ON11.1	81972
	07R-11	MI6	81972
SKa	Aare-SK-17		347883
	Aare-SK-18		347883
	Aare-SK-19		347883

## Sheet: SuppData3_modelComparison
Supplementary Data 3. Fit of demographic models to the observed data. Given are log10 likelihood differences between observed and expected site-frequency spectra (ΔLL), Akaike information criterion (AIC) and difference in AIC (ΔAIC) between the best and all models for a given dataset.
Details on (super-)populations are given in Supplementary Data 2. The rows highlighted in gray are the scenarios with the highest support.
Step 1. Topology of the three A. lyrata lineages	AIC	ΔAIC	ΔLL
Population MO splits first with historical gene flow	4027152	0	177690
Population WI splits first with historical gene flow	4161012	133860	206757
Population MO splits first, no gene flow	4204934	177782	216295
Population SK splits first with historical gene flow	4583478	556326	298494
Population WI splits first, no gene flow	4708539	681387	325652
Population SK splits first, no gene flow	5249715	1222563	443167
Step 2. Placing of the unadmixed A. arenicola population
Population Aare splits from WI	8028872	0	391718
Population Aare splits before SK and WI	8352950	324078	462091
Population Aare splits from SK	8363931	335059	464476
Population Aare is old	10765268	2736396	985920
Step 3. Is the split of A. arenicola old or young?
Population Aare splits from WI since the last glaciation period	8028872	0	391718
Population Aare splits from WI prior to the last glaciation period	8064925	36053	399547
Step 4. Secondary contact with gene flow
Population Aare splits from LSa with secondary contact to SKa	29557945	0	3121826
Population Aare splits from SKa with secondary contact to LSa	29686326	128381	3149704

## Sheet: SuppData4_modelEstimates
Supplementary Data 4. Parameter estimates of the best supported model. Revealed in step 4, (super-)population Aare splits from LSa and with secondary contact to SKa (see Supplementary Data 3).
The row providing information on divegence time between A. arenicola (Aare) and admixed Lake Superior A. lyrata (LSa) is highlighted in gray.
		Model Priors		Model Output
Measure ID	Unit	lower bound	upper bound	best estimate	lower 95%CI	upper 95%CI	Description
PopMO	Ne	63380	161972	78580	64676.4	78597.4	Ne of population MO
PopSK	Ne	49577	69437	61691	55806.3	61537.1	Ne of population SK
PopWI	Ne	260563	338028	336147	308369	337854	Ne of population WI
PopLSa	Ne	70423	70423	70423	70423	70423	Ne of population LSa
PopAare	Ne	66549	80986	80385	66941.3	80428.7	Ne of population Aare
PopSKa	Ne	55634	179577	63067	62496.7	133134	Ne of population SKa
RMIG1	Generations	50	1500	2998	2817.47	3044	Time till migration between Aare and SKa stops
ARE2LSa	Generations	5000	11500	6007	5550.6	9772.1	Time for the split between Aare and LSa
SKa2SK	Generations	12500	15000	13060	12656.2	14974.3	Time for the split between SKa and SK
LSa2WI	Generations	14001	16000	14753	14147.5	15898.1	Time for the split between LSa and WI
SK2WI	Generations	16001	20000	17440	16619.8	19352.7	Time for the split between SK and WI
SECOND	Generations	20001	50000	30485	22490.5	37090.7	Time for the split between SK and MO
INBREED1	Fis	0.1	0.9	0.459	0.22112	0.825851	Fis of SK
INBREED2	Fis	0.1	0.9	0.647	0.222654	0.797801	Fis of LSa
INBREED3	Fis	0.1	0.9	0.621	0.19902	0.873487	Fis of Aare
MUTRATE	Mutation rate	2e-09	8e-09	1.00637e-07	7.08094e-08	7.21059e-08	Mutation rate
RECMG1	Migration rate (m)	1e-06	0.001	3.36337e-06	1.35147e-06	1.31145e-05	Gene flow from Aare to SKa
RECMG2	Migration rate (m)	1e-06	0.001	2.15053e-06	1.56868e-06	3.75224e-05	Gene flow from SKa to Aare
RECMG3	Migration rate (m)	1e-06	0.001	3.05227e-05	2.53045e-06	0.000176499	Gene flow from LSa to Aare
RECMG4	Migration rate (m)	1e-06	0.001	5.92315e-06	1.55985e-06	0.000103454	Gene flow from Aare to LSa
MGR1	Migration rate (m)	1e-06	0.001	1.24345e-06	1.16977e-06	1.29839e-06	Gene flow between MO and WI
MGR2	Migration rate (m)	1e-06	0.001	1.00438e-06	1.01462e-06	1.20703e-06	Gene flow between WI and MO

## Sheet: SuppData5_microsatGTs
Supplementary Data 5. Microsatellite genotypes. Of three populations of Arabidopsis arenicola, one from western Quebec and two from Manitoba (areMBa: 58.78°N, 94.20°W; areMBb: 58.76°N, 93.95°W). For the population of western Quebec, offspring plants were genotyped for progeny array analysis. Missing values (-1) and non-amplified loci (.) are indicated. Primers were the same as those used in Griff…
Sample	Generation	ADH1	ADH1	ATHZFP	ATHZFP	ATT	ATT	ELF3	ELF3	F20D22	F20D22	ICE12	ICE12	ICE13	ICE13	ICE14	ICE14	Lyr417	Lyr417	msat1	msat1	msat11	msat11	msat12	msat12	msat2	msat2	msat3	msat3	msat4	msat4	msat5	msat5	msat6	msat6	msat7	msat7	msat8	msat8	msat9	msat9
areQC1_01	0	351	351	176	176	159	159	326	326	189	189	250	250	-1	-1	249	249	206	206	236	236	270	270	243	243	288	288	217	217	226	226	230	230	218	218	234	234	249	249	181	181
areQC1_02	0	351	351	176	176	159	159	326	326	189	189	250	250	-1	-1	249	249	206	206	236	236	270	270	243	243	288	288	217	217	226	226	230	230	218	218	234	234	249	249	181	181
areQC1_03	0	351	351	176	176	159	159	326	326	189	189	250	250	-1	-1	249	249	206	206	236	236	270	270	243	243	288	288	217	217	226	226	230	230	218	218	234	234	249	249	181	181
areQC1_04	0	351	351	176	176	159	159	326	326	189	189	250	250	-1	-1	249	249	206	206	236	236	270	270	243	243	288	288	217	217	226	226	230	230	218	218	234	234	249	249	181	181
areQC1_05	0	351	351	176	176	159	159	326	326	189	189	250	250	-1	-1	249	249	206	206	236	236	270	270	243	243	288	288	217	217	226	226	230	230	218	218	234	234	249	249	181	181
areQC1_06	0	351	351	176	176	159	159	326	326	189	189	250	250	-1	-1	249	249	206	206	236	236	270	270	243	243	288	288	217	217	226	226	230	230	218	218	234	234	249	249	181	181
areQC1_07	0	351	351	176	176	159	159	326	326	189	189	250	250	-1	-1	249	249	206	206	236	236	270	270	243	243	288	288	217	217	226	226	230	230	218	218	234	234	249	249	181	181
areQC1_08	0	351	351	176	176	159	159	326	326	189	189	250	250	-1	-1	249	249	206	206	236	236	270	270	243	243	288	288	217	217	226	226	230	230	218	218	234	234	249	249	181	181
areQC1_09	0	351	351	176	176	159	159	326	326	189	189	250	250	-1	-1	249	249	206	206	236	236	270	270	243	243	288	288	217	217	226	226	230	230	218	218	234	234	249	249	181	181
areQC1_10	0	351	351	176	176	159	159	326	326	189	189	250	250	-1	-1	249	249	206	206	236	236	270	270	243	243	288	288	217	217	226	226	230	230	218	218	234	234	249	249	181	181
areQC1_11	0	351	351	176	176	159	159	326	326	189	189	250	250	-1	-1	249	249	206	206	236	236	270	270	243	243	288	288	217	217	226	226	230	230	218	218	234	234	249	249	181	181
areQC1_12	0	351	351	176	176	159	159	326	326	189	189	250	250	-1	-1	249	249	206	206	236	236	270	270	243	243	288	288	217	217	226	226	230	230	218	218	234	234	249	249	181	181
areQC1_13	0	351	351	176	176	159	159	326	326	189	189	250	250	-1	-1	249	249	206	206	236	236	270	270	243	243	288	288	217	217	226	226	230	230	218	218	234	234	249	249	181	181
areQC1_14	0	351	351	176	176	159	159	326	326	189	189	250	250	-1	-1	249	249	206	206	236	236	270	270	243	243	288	288	217	217	226	226	230	230	218	218	234	234	249	249	181	181
areQC1_15	0	351	351	176	176	159	159	326	326	189	189	250	250	-1	-1	249	249	206	206	236	236	270	270	243	243	288	288	217	217	226	226	230	230	218	218	234	234	249	249	181	181
areQC1_16	0	351	351	176	176	159	159	326	326	189	189	250	250	-1	-1	249	249	206	206	236	236	270	270	243	243	288	288	217	217	226	226	230	230	218	218	234	234	249	249	181	181
areQC1_17	0	351	351	176	176	159	159	326	326	189	189	250	250	-1	-1	249	249	206	206	236	236	270	270	243	243	288	288	217	217	226	226	230	230	218	218	234	234	249	249	181	181
areQC1_18	0	351	351	176	176	159	159	326	326	189	189	250	250	-1	-1	249	249	206	206	236	236	270	270	243	243	288	288	217	217	226	226	230	230	209	218	234	234	249	249	181	181
areQC1_19	0	351	351	176	176	159	159	326	326	189	189	250	250	-1	-1	249	249	206	206	236	236	270	270	243	243	288	288	217	217	226	226	230	230	218	218	234	234	249	249	181	181
areQC1_20	0	351	351	176	176	159	159	326	326	189	189	250	250	-1	-1	249	249	206	206	236	236	270	270	243	243	288	288	217	217	226	226	230	230	218	218	234	234	249	249	181	181
areQC1_21	0	351	351	176	176	159	159	326	326	189	189	250	250	-1	-1	249	249	206	206	236	236	270	270	243	243	288	288	217	217	226	226	230	230	218	218	234	234	249	249	181	181
areQC1_22	0	351	351	176	176	159	159	326	326	189	189	250	250	-1	-1	249	249	206	206	236	236	270	270	243	243	288	288	217	217	226	226	230	230	218	218	234	234	249	249	181	181
areQC1_23	0	351	351	176	176	159	159	326	326	189	189	250	250	-1	-1	249	249	206	206	236	236	270	270	243	243	288	288	217	217	226	226	230	230	218	218	234	234	249	249	181	181
areQC1_24	0	351	351	176	176	159	159	326	326	189	189	250	250	-1	-1	249	249	206	206	236	236	270	270	243	243	288	288	217	217	226	226	230	230	218	218	234	234	249	249	181	181
areQC1_25	0	351	351	176	176	159	159	326	326	189	189	250	250	-1	-1	249	249	206	206	236	236	270	270	243	243	288	288	217	217	226	226	230	230	218	218	234	234	249	249	181	181
areQC1_26	0	351	351	176	176	159	159	326	326	189	189	250	250	-1	-1	249	249	206	206	236	236	270	270	243	243	288	288	217	217	226	226	230	230	218	218	234	234	249	249	181	181
areQC1_27	0	351	351	176	176	159	159	326	326	189	189	250	250	-1	-1	249	249	206	206	236	236	270	270	243	243	288	288	217	217	226	226	230	230	218	218	234	234	249	249	181	181
areQC1_28	0	351	351	176	176	159	159	326	326	189	189	250	250	-1	-1	249	249	206	206	236	236	270	270	243	243	288	288	217	217	226	226	230	230	218	218	234	234	249	249	181	181
areQC1_29	0	351	351	176	176	159	159	326	326	189	189	250	250	-1	-1	249	249	206	206	236	236	270	270	243	243	288	288	217	217	226	226	230	230	218	218	234	234	249	249	181	181
areQC1_30	0	351	351	176	176	159	159	326	326	189	189	250	250	-1	-1	249	249	206	206	236	236	270	270	243	243	288	288	217	217	226	226	230	230	218	218	234	234	249	249	181	181
areQC1_31	0	351	351	176	176	159	159	326	326	189	189	250	250	-1	-1	249	249	206	206	236	236	270	270	243	243	288	288	217	217	226	226	230	230	218	218	234	234	249	249	181	181
areQC1_32	0	351	351	176	176	159	159	326	326	189	189	250	250	-1	-1	249	249	206	206	236	236	270	270	243	243	288	288	217	217	226	226	230	230	218	218	234	234	249	249	181	181
areQC1_33	0	351	351	176	176	159	159	326	326	189	189	250	250	-1	-1	249	249	206	206	236	236	270	270	243	243	288	288	217	217	226	226	230	230	218	218	234	234	249	249	181	181
areMBa_01	0	352	352	171	171	159	159	326	326	189	189	250	250	247	247	249	249	203	203	236	236	270	270	243	243	291	291	217	217	-1	-1	230	230	203	203	234	234	249	249	181	187
areMBa_02	0	352	352	171	171	159	159	326	326	189	189	250	250	247	247	249	249	203	203	236	236	270	270	243	243	291	291	217	217	-1	-1	230	230	203	203	234	234	249	249	181	187
areMBa_03	0	352	352	171	171	159	159	326	326	189	189	250	250	247	247	249	249	203	203	236	236	270	270	243	243	291	291	217	217	-1	-1	230	230	203	203	234	234	249	249	181	187
areMBa_04	0	352	352	171	171	159	159	326	326	189	189	250	250	247	247	249	249	203	203	236	236	270	270	243	243	291	291	217	217	-1	-1	230	230	203	203	234	234	249	249	181	187
areMBa_05	0	352	352	171	171	159	159	326	326	189	189	250	250	247	247	249	249	200	200	236	236	270	270	243	243	291	291	217	217	-1	-1	230	230	203	203	233	233	249	249	181	187
areMBa_06	0	351	352	171	171	159	159	326	326	189	189	250	250	247	247	249	249	200	203	236	236	270	270	243	243	291	291	217	217	226	226	230	230	203	203	233	233	249	249	181	187
areMBa_07	0	352	352	171	171	159	159	326	326	189	189	250	250	247	247	249	249	203	203	236	236	270	270	243	243	291	291	217	217	-1	-1	230	230	203	203	234	234	249	249	181	187
areMBa_08	0	351	351	171	171	159	159	326	326	189	189	250	250	247	247	249	249	200	200	236	236	270	270	243	243	291	291	217	217	226	226	230	230	203	203	234	234	249	249	181	181
areMBa_09	0	352	352	171	171	159	159	326	326	189	189	250	250	247	247	249	249	200	200	236	236	270	270	243	243	291	291	217	217	-1	-1	230	230	203	203	233	233	249	249	181	187
areMBa_10	0	351	351	171	171	159	159	326	326	189	189	250	250	247	247	249	249	200	200	236	236	270	270	243	243	291	291	217	217	226	226	230	230	203	203	233	233	249	249	181	181
areMBa_11	0	351	351	171	171	159	159	326	326	189	189	250	250	247	247	249	249	203	203	236	236	270	270	243	243	291	291	217	217	-1	-1	230	230	203	203	233	233	249	249	181	187
areMBa_12	0	351	351	171	171	159	159	326	326	189	189	250	250	247	247	249	249	200	200	236	236	270	270	243	243	291	291	217	217	226	226	230	230	203	203	233	233	249	249	181	181
areMBa_13	0	351	351	171	171	159	159	326	326	189	189	250	250	247	247	249	249	200	200	236	236	270	270	243	243	291	291	217	217	226	226	230	230	203	203	234	234	249	249	181	181
areMBa_14	0	351	351	171	171	159	159	326	326	189	189	250	250	247	247	249	249	200	200	236	236	270	270	243	243	291	291	217	217	226	226	230	230	203	203	233	233	249	249	181	181
areMBa_15	0	351	351	171	171	159	159	326	326	189	189	250	250	247	247	249	249	200	200	236	236	270	270	243	243	291	291	217	217	226	226	230	230	203	203	234	234	249	249	181	181
areMBa_16	0	351	351	171	171	159	159	326	326	189	189	250	250	247	247	249	249	200	200	236	236	270	270	243	243	291	291	217	217	226	226	230	230	203	203	233	233	249	249	181	181
areMBa_17	0	351	351	171	171	159	159	326	326	189	189	250	250	247	247	249	249	200	200	236	236	270	270	243	243	291	291	217	217	226	226	230	230	203	203	233	233	249	249	181	181
areMBa_18	0	351	351	171	171	159	159	326	326	189	189	250	250	247	247	249	249	200	200	236	236	270	270	243	243	291	291	217	217	226	226	230	230	203	203	233	233	249	249	181	181
areMBa_19	0	351	351	171	171	159	159	326	326	189	189	250	250	247	247	249	249	200	200	236	236	270	270	243	243	291	291	217	217	226	226	230	230	203	203	233	233	249	249	181	181
areMBa_20	0	351	351	171	171	159	159	326	326	189	189	250	250	247	247	249	249	200	200	236	236	270	270	243	243	291	291	217	217	226	226	230	230	203	203	234	234	249	249	181	181
areMBa_21	0	351	351	171	171	159	159	326	326	189	189	250	250	247	247	249	249	200	200	236	236	270	270	243	243	291	291	217	217	226	226	230	230	203	203	233	233	249	249	181	181
areMBa_22	0	351	351	171	171	159	159	326	326	189	189	250	250	247	247	249	249	200	200	236	236	270	270	243	243	291	291	217	217	226	226	230	230	203	203	234	234	249	249	181	181
areMBa_23	0	351	351	171	171	159	159	326	326	189	189	250	250	247	247	249	249	200	200	236	236	270	270	243	243	291	291	217	217	226	226	230	230	203	203	233	233	249	249	181	181
areMBa_24	0	351	351	171	171	159	159	326	326	189	189	250	250	247	247	249	249	200	200	236	236	270	270	243	243	291	291	217	217	226	226	230	230	203	203	233	233	249	249	181	181
areMBa_25	0	351	351	171	171	159	159	326	326	189	189	250	250	247	247	249	249	200	200	236	236	270	270	243	243	291	291	217	217	226	226	230	230	203	203	234	234	249	249	181	181
areMBa_26	0	351	351	171	171	159	159	326	326	189	189	250	250	247	247	249	249	200	200	236	236	270	270	243	243	291	291	217	217	226	226	230	230	203	203	233	233	249	249	181	181
areMBa_27	0	351	351	171	171	159	159	326	326	189	189	250	250	247	247	249	249	200	200	236	236	270	270	243	243	291	291	217	217	226	226	230	230	203	203	233	233	249	249	181	181
areMBa_28	0	351	351	171	171	159	159	326	326	189	189	250	250	247	247	249	249	200	200	236	236	270	270	243	243	291	291	217	217	226	226	230	230	203	203	233	233	249	249	181	181
areMBa_29	0	351	351	171	171	159	159	326	326	189	189	250	250	247	247	249	249	200	200	236	236	270	270	243	243	291	291	217	217	226	226	230	230	203	203	233	233	249	249	181	181
areMBa_30	0	351	351	171	171	159	159	326	326	189	189	250	250	247	247	249	249	200	200	236	236	270	270	243	243	291	291	217	217	226	226	230	230	203	203	233	233	249	249	181	181
areMBa_31	0	351	351	171	171	159	159	326	326	189	189	250	250	247	247	249	249	200	200	236	236	270	270	243	243	291	291	217	217	226	226	230	230	203	203	234	234	249	249	181	181
areMBa_32	0	352	352	171	171	159	159	326	326	189	189	250	250	247	247	249	249	200	200	236	236	270	270	243	243	291	291	217	217	-1	-1	230	230	203	203	233	233	249	249	181	187
areMBb_01	0	351	351	171	171	159	159	326	326	189	189	250	250	247	247	249	249	200	200	236	236	270	270	243	243	291	291	217	217	226	226	230	230	203	203	233	233	249	249	181	181
areMBb_02	0	351	351	171	171	159	159	332	332	189	189	250	250	247	247	249	249	200	200	236	236	270	270	243	243	291	291	217	217	226	226	230	230	203	203	233	233	249	249	181	187
areMBb_03	0	351	351	171	171	159	159	326	326	189	189	250	250	247	247	249	249	218	218	236	236	270	270	243	243	291	291	217	217	226	226	230	230	203	203	233	233	249	249	181	181
areMBb_04	0	351	351	171	171	159	159	332	332	189	189	250	250	247	247	249	249	200	200	236	236	270	270	243	243	291	291	217	217	-1	-1	230	230	203	203	233	233	249	249	181	187
areMBb_05	0	351	351	171	171	159	159	326	326	189	189	250	250	247	247	249	249	218	218	236	236	270	270	243	243	291	291	217	217	226	226	230	230	203	203	233	233	249	249	181	181
areMBb_06	0	351	351	171	171	159	159	332	332	189	189	250	250	247	247	249	249	200	200	236	236	270	270	243	243	291	291	217	217	-1	-1	230	230	203	203	233	233	249	249	181	187
areMBb_07	0	351	351	171	171	159	159	332	332	189	189	250	250	247	247	249	249	200	200	236	236	270	270	240	240	291	291	217	217	-1	-1	230	230	203	203	233	233	249	249	181	187
areMBb_08	0	351	351	171	171	159	159	332	332	189	189	250	250	247	247	249	249	200	200	236	236	270	270	243	243	291	291	217	217	-1	-1	230	230	203	203	233	233	249	249	181	187
areMBb_09	0	351	351	171	171	159	159	332	332	189	189	250	250	247	247	249	249	200	200	236	236	270	270	243	243	291	291	217	217	-1	-1	230	230	203	203	233	233	249	249	181	187
areMBb_10	0	351	351	171	171	159	159	332	332	189	189	250	250	247	247	249	249	200	200	236	236	270	270	243	243	291	291	217	217	-1	-1	230	230	203	203	233	233	249	249	181	187
areMBb_11	0	351	351	171	171	159	159	332	332	189	189	250	250	247	247	249	249	200	200	236	236	270	270	243	243	291	291	217	217	-1	-1	230	230	203	203	233	233	249	249	181	187
areMBb_12	0	351	351	171	171	159	159	332	332	189	189	250	250	247	247	249	249	200	200	236	236	270	270	243	243	291	291	217	217	-1	-1	230	230	203	203	233	233	249	249	181	187
areMBb_13	0	351	351	171	171	159	159	332	332	189	189	250	250	247	247	249	249	200	200	236	236	270	270	243	243	291	291	217	217	-1	-1	230	230	203	203	233	233	249	249	181	187
areMBb_14	0	351	351	171	171	159	159	332	332	189	189	250	250	247	247	249	249	200	200	236	236	270	270	243	243	291	291	217	217	-1	-1	230	230	203	203	233	233	249	249	181	187
areMBb_15	0	351	351	171	171	159	159	332	332	189	189	250	250	247	247	249	249	200	200	236	236	270	270	243	243	291	291	217	217	-1	-1	230	230	203	203	233	233	249	249	181	187
areMBb_16	0	351	351	171	171	159	159	332	332	189	189	250	250	247	247	249	249	200	200	236	236	270	270	243	243	291	291	217	217	226	226	230	230	203	203	233	233	249	249	181	181
areMBb_17	0	351	351	171	171	159	159	332	332	189	189	250	250	247	247	249	249	200	200	236	236	270	270	243	243	291	291	217	217	226	226	230	230	203	203	233	233	249	249	181	181
areMBb_18	0	351	351	171	171	159	159	332	332	189	189	250	250	247	247	249	249	200	200	236	236	270	270	243	243	291	291	217	217	-1	-1	230	230	203	203	233	233	249	249	181	187
areMBb_19	0	351	351	171	171	159	159	332	332	189	189	250	250	247	247	249	249	200	200	236	236	270	270	243	243	291	291	217	217	-1	-1	230	230	203	203	233	233	249	249	181	187
areMBb_20	0	351	351	171	171	159	159	326	326	189	189	250	250	247	247	249	249	200	200	236	236	270	270	243	243	291	291	217	217	-1	-1	230	230	203	203	233	233	249	249	181	187
areMBb_21	0	351	351	171	171	159	159	326	332	189	189	250	250	247	247	249	249	200	200	236	236	270	270	243	243	291	291	217	217	-1	-1	230	230	203	203	233	233	249	249	181	187
areMBb_22	0	351	351	171	171	159	159	332	332	189	189	250	250	247	247	249	249	200	200	236	236	270	270	243	243	291	291	217	217	-1	-1	230	230	203	203	233	233	249	249	181	187
areMBb_23	0	351	351	171	171	159	159	332	332	189	189	250	250	247	247	249	249	200	200	236	236	270	270	243	243	291	291	217	217	226	226	230	230	203	203	233	233	249	249	181	181
areMBb_24	0	351	351	171	171	159	159	332	332	189	189	250	250	247	247	249	249	200	200	236	236	270	270	243	243	291	291	217	217	-1	-1	230	230	203	203	233	233	249	249	181	187
areMBb_25	0	351	351	171	171	159	159	332	332	189	189	250	250	247	247	249	249	200	200	236	236	270	270	243	243	291	291	217	217	-1	-1	230	230	203	203	233	233	249	249	181	187
areMBb_26	0	351	351	171	171	159	159	326	326	189	189	250	250	247	247	249	249	218	218	236	236	270	270	243	243	291	291	217	217	226	226	230	230	203	203	233	233	249	249	181	181
areMBb_27	0	351	351	171	171	159	159	326	326	189	189	250	250	247	247	249	249	218	218	236	236	270	270	243	243	291	291	217	217	226	226	230	230	203	203	233	233	249	249	181	181
areMBb_28	0	351	351	171	171	159	159	326	326	189	189	250	250	247	247	249	249	218	218	236	236	270	270	243	243	291	291	217	217	226	226	230	230	203	203	233	233	249	249	181	181
areMBb_29	0	351	351	171	171	159	159	326	326	189	189	250	250	247	247	249	249	218	218	236	236	270	270	243	243	291	291	217	217	226	226	230	230	203	203	233	233	249	249	181	181
areMBb_30	0	351	351	171	171	159	159	332	332	189	189	250	250	247	247	249	249	200	200	236	236	270	270	243	243	291	291	217	217	-1	-1	230	230	203	203	233	233	249	249	181	187
areQC1_01.1	1	351	351	176	176	159	159	326	326	189	189	250	250	.	.	249	249	206	206	236	236	270	270	243	243	288	288	217	217	226	226	230	230	218	218	234	234	249	249	181	181
areQC1_01.3	1	351	351	176	176	159	159	326	326	189	189	250	250	.	.	249	249	206	206	236	236	270	270	243	243	288	288	217	217	226	226	230	230	218	218	234	234	249	249	181	181
areQC1_01.4	1	351	351	176	176	159	159	326	326	189	189	250	250	.	.	249	249	206	206	236	236	270	270	243	243	288	288	217	217	226	226	230	230	218	218	234	234	249	249	181	181
areQC1_01.5	1	351	351	176	176	159	159	326	326	189	189	250	250	.	.	249	249	206	206	236	236	270	270	243	243	288	288	217	217	226	226	230	230	218	218	234	234	249	249	181	181
areQC1_01.6	1	351	351	176	176	159	159	326	326	189	189	250	250	.	.	249	249	206	206	236	236	270	270	243	243	288	288	217	217	226	226	230	230	218	218	234	234	249	249	181	181
areQC1_01.8	1	351	351	176	176	159	159	326	326	189	189	250	250	.	.	249	249	206	206	236	236	270	270	243	243	288	288	217	217	226	226	230	230	218	218	234	234	249	249	181	181
areQC1_02.1	1	351	351	176	176	159	159	326	326	189	189	250	250	.	.	249	249	206	206	236	236	270	270	243	243	288	288	217	217	226	226	230	230	218	218	234	234	249	249	181	181
areQC1_02.3	1	351	351	176	176	159	159	326	326	189	189	250	250	.	.	249	249	206	206	236	236	270	270	243	243	288	288	217	217	226	226	230	230	218	218	234	234	249	249	181	181
areQC1_02.4	1	351	351	176	176	159	159	326	326	189	189	250	250	.	.	249	249	206	206	236	236	270	270	243	243	288	288	217	217	226	226	230	230	218	218	234	234	249	249	181	181
areQC1_02.5	1	351	351	176	176	159	159	326	326	189	189	250	250	.	.	249	249	206	206	236	236	270	270	243	243	288	288	217	217	226	226	230	230	218	218	234	234	249	249	181	181
areQC1_02.6	1	351	351	176	176	159	159	326	326	189	189	250	250	.	.	249	249	206	206	236	236	270	270	243	243	288	288	217	217	226	226	230	230	218	218	234	234	249	249	181	181
areQC1_03.2	1	351	351	176	176	159	159	326	326	189	189	250	250	.	.	249	249	206	206	236	236	270	270	243	243	288	288	217	217	226	226	230	230	218	218	234	234	249	249	181	181
areQC1_03.4	1	351	351	176	176	159	159	326	326	189	189	250	250	.	.	249	249	206	206	236	236	270	270	243	243	288	288	217	217	226	226	230	230	218	218	234	234	249	249	181	181
areQC1_03.5	1	351	351	176	176	159	159	326	326	189	189	250	250	.	.	249	249	206	206	236	236	270	270	243	243	288	288	217	217	226	226	230	230	218	218	234	234	249	249	181	181
areQC1_03.7	1	351	351	176	176	159	159	326	326	189	189	250	250	.	.	249	249	206	206	236	236	270	270	243	243	288	288	217	217	226	226	230	230	218	218	234	234	249	249	181	181
areQC1_03.8	1	351	351	176	176	159	159	326	326	189	189	250	250	.	.	249	249	206	206	236	236	270	270	243	243	288	288	217	217	226	226	230	230	218	218	234	234	249	249	181	181
areQC1_04.1	1	351	351	176	176	159	159	326	326	189	189	250	250	.	.	249	249	206	206	236	236	270	270	243	243	288	288	217	217	226	226	230	230	218	218	234	234	249	249	181	181
areQC1_04.2	1	351	351	176	176	159	159	326	326	189	189	250	250	.	.	249	249	206	206	236	236	270	270	243	243	288	288	217	217	226	226	230	230	218	218	234	234	249	249	181	181
areQC1_04.4	1	351	351	176	176	159	159	326	326	189	189	250	250	.	.	249	249	206	206	236	236	270	270	243	243	288	288	217	217	226	226	230	230	218	218	234	234	249	249	181	181
areQC1_04.5	1	351	351	176	176	159	159	326	326	189	189	250	250	.	.	249	249	206	206	236	236	270	270	243	243	288	288	217	217	226	226	230	230	218	218	234	234	249	249	181	181
areQC1_04.6	1	351	351	176	176	159	159	326	326	189	189	250	250	.	.	249	249	206	206	236	236	270	270	243	243	288	288	217	217	226	226	230	230	218	218	234	234	249	249	181	181
areQC1_04.8	1	351	351	176	176	159	159	326	326	189	189	250	250	.	.	249	249	206	206	236	236	270	270	243	243	288	288	217	217	226	226	230	230	218	218	234	234	249	249	181	181
areQC1_05.1	1	351	351	176	176	159	159	326	326	189	189	250	250	.	.	249	249	206	206	236	236	270	270	243	243	288	288	217	217	226	226	230	230	218	218	234	234	249	249	181	181
areQC1_05.3	1	351	351	176	176	159	159	326	326	189	189	250	250	.	.	249	249	206	206	236	236	270	270	243	243	288	288	217	217	226	226	230	230	218	218	234	234	249	249	181	181
areQC1_05.4	1	351	351	176	176	159	159	326	326	189	189	250	250	.	.	249	249	206	206	236	236	270	270	243	243	288	288	217	217	226	226	230	230	218	218	234	234	249	249	181	181
areQC1_05.5	1	351	351	176	176	159	159	326	326	189	189	250	250	.	.	249	249	206	206	236	236	270	270	243	243	288	288	217	217	226	226	230	230	218	218	234	234	249	249	181	181
areQC1_05.6	1	351	351	176	176	159	159	326	326	189	189	250	250	.	.	249	249	206	206	236	236	270	270	243	243	288	288	217	217	226	226	230	230	218	218	234	234	249	249	181	181
areQC1_05.8	1	351	351	176	176	159	159	326	326	189	189	250	250	.	.	249	249	206	206	236	236	270	270	243	243	288	288	217	217	226	226	230	230	218	218	234	234	249	249	181	181
areQC1_06.2	1	351	351	176	176	159	159	326	326	189	189	250	250	.	.	249	249	206	206	236	236	270	270	243	243	288	288	217	217	226	226	230	230	218	218	234	234	249	249	181	181
areQC1_06.4	1	351	351	176	176	159	159	326	326	189	189	250	250	.	.	249	249	206	206	236	236	270	270	243	243	288	288	217	217	226	226	230	230	218	218	234	234	249	249	181	181
areQC1_06.5	1	351	351	176	176	159	159	326	326	189	189	250	250	.	.	249	249	206	206	236	236	270	270	243	243	288	288	217	217	226	226	230	230	218	218	234	234	249	249	181	181
areQC1_06.6	1	351	351	176	176	159	159	326	326	189	189	250	250	.	.	249	249	206	206	236	236	270	270	243	243	288	288	217	217	226	226	230	230	218	218	234	234	249	249	181	181
areQC1_06.8	1	351	351	176	176	159	159	326	326	189	189	250	250	.	.	249	249	206	206	236	236	270	270	243	243	288	288	217	217	226	226	230	230	218	218	234	234	249	249	181	181
areQC1_07.2	1	351	351	176	176	159	159	326	326	189	189	250	250	.	.	249	249	206	206	236	236	270	270	243	243	0	0	217	217	226	226	230	230	218	218	234	234	249	249	181	181
areQC1_07.4	1	351	351	176	176	159	159	326	326	189	189	250	250	.	.	249	249	206	206	236	236	270	270	243	243	288	288	217	217	226	226	230	230	218	218	234	234	249	249	181	181
areQC1_07.5	1	351	351	176	176	159	159	326	326	189	189	250	250	.	.	249	249	206	206	236	236	270	270	243	243	288	288	217	217	226	226	230	230	218	218	234	234	249	249	181	181
areQC1_07.6	1	351	351	176	176	159	159	326	326	189	189	250	250	.	.	249	249	206	206	236	236	270	270	243	243	288	288	217	217	226	226	230	230	218	218	234	234	249	249	181	181
areQC1_07.8	1	351	351	176	176	159	159	326	326	189	189	250	250	.	.	249	249	206	206	236	236	270	270	243	243	288	288	217	217	226	226	230	230	218	218	234	234	249	249	181	181
areQC1_08.2	1	351	351	176	176	159	159	326	326	189	189	250	250	.	.	249	249	206	206	236	236	270	270	243	243	288	288	217	217	226	226	230	230	218	218	234	234	249	249	181	181
areQC1_08.3	1	351	351	176	176	159	159	326	326	189	189	250	250	.	.	249	249	206	206	236	236	270	270	243	243	288	288	217	217	226	226	230	230	218	218	234	234	249	249	181	181
areQC1_08.5	1	351	351	176	176	159	159	326	326	189	189	250	250	.	.	249	249	206	206	236	236	270	270	243	243	288	288	217	217	226	226	230	230	218	218	234	234	249	249	181	181
areQC1_08.6	1	351	351	176	176	159	159	326	326	189	189	250	250	.	.	249	249	206	206	236	236	270	270	243	243	288	288	217	217	226	226	230	230	218	218	234	234	249	249	181	181
areQC1_08.7	1	351	351	176	176	159	159	326	326	189	189	250	250	.	.	249	249	206	206	236	236	270	270	243	243	288	288	217	217	226	226	230	230	218	218	234	234	249	249	181	181
areQC1_09.1	1	351	351	176	176	159	159	326	326	189	189	250	250	.	.	249	249	206	206	236	236	270	270	243	243	288	288	217	217	226	226	230	230	218	218	234	234	249	249	181	181
areQC1_09.3	1	351	351	176	176	159	159	326	326	189	189	250	250	.	.	249	249	206	206	236	236	270	270	243	243	288	288	217	217	226	226	230	230	218	218	234	234	249	249	181	181
areQC1_09.4	1	351	351	176	176	159	159	326	326	189	189	250	250	.	.	249	249	206	206	236	236	270	270	243	243	288	288	217	217	226	226	230	230	218	218	234	234	249	249	181	181
areQC1_09.5	1	351	351	176	176	159	159	326	326	189	189	250	250	.	.	249	249	206	206	236	236	270	270	243	243	288	288	217	217	226	226	230	230	218	218	234	234	249	249	181	181
areQC1_09.6	1	351	351	176	176	159	159	326	326	189	189	250	250	.	.	249	249	206	206	236	236	270	270	243	243	288	288	217	217	226	226	230	230	218	218	234	234	249	249	181	181
areQC1_09.8	1	351	351	176	176	159	159	326	326	189	189	250	250	.	.	249	249	206	206	236	236	270	270	243	243	288	288	217	217	226	226	230	230	218	218	234	234	249	249	181	181
areQC1_10.2	1	351	351	176	176	159	159	326	326	189	189	250	250	.	.	249	249	206	206	236	236	270	270	243	243	288	288	217	217	226	226	230	230	218	218	234	234	249	249	181	181
areQC1_10.4	1	351	351	176	176	159	159	326	326	189	189	250	250	.	.	249	249	206	206	236	236	270	270	243	243	288	288	217	217	226	226	230	230	218	218	234	234	249	249	181	181
areQC1_10.5	1	351	351	176	176	159	159	326	326	189	189	250	250	.	.	249	249	206	206	236	236	270	270	243	243	288	288	217	217	226	226	230	230	218	218	234	234	249	249	181	181
areQC1_10.6	1	351	351	176	176	159	159	326	326	189	189	250	250	.	.	249	249	206	206	236	236	270	270	243	243	288	288	217	217	226	226	230	230	218	218	234	234	249	249	181	181
areQC1_10.8	1	351	351	176	176	159	159	326	326	189	189	250	250	.	.	249	249	206	206	236	236	270	270	243	243	288	288	217	217	226	226	230	230	218	218	234	234	249	249	181	181
areQC1_11.2	1	351	351	176	176	159	159	326	326	189	189	250	250	.	.	249	249	206	206	236	236	270	270	243	243	288	288	217	217	226	226	230	230	218	218	234	234	249	249	181	181
areQC1_11.4	1	351	351	176	176	159	159	326	326	189	189	250	250	.	.	249	249	206	206	236	236	270	270	243	243	288	288	217	217	226	226	230	230	218	218	234	234	249	249	181	181
areQC1_11.5	1	351	351	176	176	159	159	326	326	189	189	250	250	.	.	249	249	206	206	236	236	270	270	243	243	288	288	217	217	226	226	230	230	218	218	234	234	249	249	181	181
areQC1_11.6	1	351	351	176	176	159	159	326	326	189	189	250	250	.	.	249	249	206	206	236	236	270	270	243	243	288	288	217	217	226	226	230	230	218	218	234	234	249	249	181	181
areQC1_11.8	1	351	351	176	176	159	159	326	326	189	189	250	250	.	.	249	249	206	206	236	236	270	270	243	243	288	288	217	217	226	226	230	230	218	218	234	234	249	249	181	181
areQC1_12.1	1	351	351	176	176	159	159	326	326	189	189	250	250	.	.	249	249	206	206	236	236	270	270	243	243	288	288	217	217	226	226	230	230	218	218	234	234	249	249	181	181
areQC1_12.3	1	351	351	176	176	159	159	326	326	189	189	250	250	.	.	249	249	206	206	236	236	270	270	243	243	288	288	217	217	226	226	230	230	218	218	234	234	249	249	181	181
areQC1_12.4	1	351	351	176	176	159	159	326	326	189	189	250	250	.	.	249	249	206	206	236	236	270	270	243	243	288	288	217	217	226	226	230	230	218	218	234	234	249	249	181	181
areQC1_12.5	1	351	351	176	176	159	159	326	326	189	189	250	250	.	.	249	249	206	206	236	236	270	270	243	243	288	288	217	217	226	226	230	230	218	218	234	234	249	249	181	181
areQC1_12.7	1	351	351	176	176	159	159	326	326	189	189	250	250	.	.	249	249	206	206	236	236	270	270	243	243	288	288	217	217	226	226	230	230	218	218	234	234	249	249	181	181
areQC1_12.8	1	351	351	176	176	159	159	326	326	189	189	250	250	.	.	249	249	206	206	236	236	270	270	243	243	288	288	217	217	226	226	230	230	218	218	234	234	249	249	181	181
areQC1_13.2	1	351	351	176	176	159	159	326	326	189	189	250	250	.	.	249	249	206	206	236	236	270	270	243	243	288	288	217	217	226	226	230	230	218	218	234	234	249	249	181	181
areQC1_13.3	1	351	351	176	176	159	159	326	326	189	189	250	250	.	.	249	249	206	206	236	236	270	270	243	243	288	288	217	217	226	226	230	230	218	218	234	234	249	249	181	181
areQC1_13.4	1	351	351	176	176	159	159	326	326	189	189	250	250	.	.	249	249	206	206	236	236	270	270	243	243	288	288	217	217	226	226	230	230	218	218	234	234	249	249	181	181
areQC1_13.5	1	351	351	176	176	159	159	326	326	189	189	250	250	.	.	249	249	206	206	236	236	270	270	243	243	288	288	217	217	226	226	230	230	218	218	234	234	249	249	181	181
areQC1_13.6	1	351	351	176	176	159	159	326	326	189	189	250	250	.	.	249	249	206	206	236	236	270	270	243	243	288	288	217	217	226	226	230	230	218	218	234	234	249	249	181	181
areQC1_13.8	1	351	351	176	176	159	159	326	326	189	189	250	250	.	.	249	249	206	206	236	236	270	270	243	243	288	288	217	217	226	226	230	230	218	218	234	234	249	249	181	181
areQC1_14.2	1	351	351	176	176	159	159	326	326	189	189	250	250	.	.	249	249	206	206	236	236	270	270	243	243	288	288	217	217	226	226	230	230	218	218	234	234	249	249	181	181
areQC1_14.4	1	351	351	176	176	159	159	326	326	189	189	250	250	.	.	249	249	206	206	236	236	270	270	243	243	288	288	217	217	226	226	230	230	218	218	234	234	249	249	181	181
areQC1_14.5	1	351	351	176	176	159	159	326	326	189	189	250	250	.	.	249	249	206	206	236	236	270	270	243	243	288	288	217	217	226	226	230	230	218	218	234	234	249	249	181	181
areQC1_14.6	1	351	351	176	176	159	159	326	326	189	189	250	250	.	.	249	249	206	206	236	236	270	270	243	243	288	288	217	217	226	226	230	230	218	218	234	234	249	249	181	181
areQC1_14.8	1	351	351	176	176	159	159	326	326	189	189	250	250	.	.	249	249	206	206	236	236	270	270	243	243	288	288	217	217	226	226	230	230	218	218	234	234	249	249	181	181
areQC1_15.1	1	351	351	176	176	159	159	326	326	189	189	250	250	.	.	249	249	206	206	236	236	270	270	243	243	288	288	217	217	226	226	230	230	218	218	234	234	249	249	181	181
areQC1_15.3	1	351	351	176	176	159	159	326	326	189	189	250	250	.	.	249	249	206	206	236	236	270	270	243	243	288	288	217	217	226	226	230	230	218	218	234	234	249	249	181	181
areQC1_15.4	1	351	351	176	176	159	159	326	326	189	189	250	250	.	.	249	249	206	206	236	236	270	270	243	243	288	288	217	217	226	226	230	230	218	218	234	234	249	249	181	181
areQC1_15.5	1	351	351	176	176	159	159	326	326	189	189	250	250	.	.	249	249	206	206	236	236	270	270	243	243	288	288	217	217	226	226	230	230	218	218	234	234	249	249	181	181
areQC1_15.6	1	351	351	176	176	159	159	326	326	189	189	250	250	.	.	249	249	206	206	236	236	270	270	243	243	288	288	217	217	226	226	230	230	218	218	234	234	249	249	181	181
areQC1_15.8	1	351	351	176	176	159	159	326	326	189	189	250	250	.	.	249	249	206	206	236	236	270	270	243	243	288	288	217	217	226	226	230	230	218	218	234	234	249	249	181	181
areQC1_16.2	1	351	351	176	176	159	159	326	326	189	189	250	250	.	.	249	249	206	206	236	236	270	270	243	243	288	288	217	217	226	226	230	230	218	218	234	234	249	249	181	181
areQC1_16.4	1	351	351	176	176	159	159	326	326	189	189	250	250	.	.	249	249	206	206	236	236	270	270	243	243	288	288	217	217	226	226	230	230	218	218	234	234	249	249	181	181
areQC1_16.5	1	351	351	176	176	159	159	326	326	189	189	250	250	.	.	249	249	206	206	236	236	270	270	243	243	288	288	217	217	226	226	230	230	218	218	234	234	249	249	181	181
areQC1_16.6	1	351	351	176	176	159	159	326	326	189	189	250	250	.	.	249	249	206	206	236	236	270	270	243	243	288	288	217	217	226	226	230	230	218	218	234	234	249	249	181	181
areQC1_16.7	1	0	0	176	176	159	159	326	326	189	189	250	250	.	.	249	249	206	206	236	236	270	270	243	243	288	288	217	217	226	226	230	230	218	218	234	234	249	249	181	181
areQC1_17.1	1	351	351	176	176	159	159	326	326	189	189	250	250	.	.	249	249	206	206	236	236	270	270	243	243	288	288	217	217	226	226	230	230	218	218	234	234	249	249	181	181
areQC1_17.3	1	351	351	176	176	159	159	326	326	189	189	250	250	.	.	249	249	206	206	236	236	270	270	243	243	288	288	217	217	226	226	230	230	218	218	234	234	249	249	181	181
areQC1_17.4	1	351	351	176	176	159	159	326	326	189	189	250	250	.	.	249	249	206	206	236	236	270	270	243	243	288	288	217	217	226	226	230	230	218	218	234	234	249	249	181	181
areQC1_17.5	1	351	351	176	176	159	159	326	326	189	189	250	250	.	.	249	249	206	206	236	236	270	270	243	243	288	288	217	217	226	226	230	230	218	218	234	234	249	249	181	181
areQC1_17.6	1	351	351	176	176	159	159	326	326	189	189	250	250	.	.	249	249	206	206	236	236	270	270	243	243	288	288	217	217	226	226	230	230	218	218	234	234	249	249	181	181
areQC1_17.8	1	351	351	176	176	159	159	326	326	189	189	250	250	.	.	249	249	206	206	236	236	270	270	243	243	288	288	217	217	226	226	230	230	218	218	234	234	249	249	181	181
areQC1_18.1	1	351	351	176	176	159	159	326	326	189	189	250	250	.	.	249	249	206	206	236	236	270	270	243	243	288	288	217	217	226	226	230	230	218	218	234	234	249	249	181	181
areQC1_18.3	1	351	351	176	176	159	159	326	326	189	189	250	250	.	.	249	249	206	206	236	236	270	270	243	243	288	288	217	217	226	226	230	230	218	218	234	234	249	249	181	181
areQC1_18.4	1	351	351	176	176	159	159	326	326	189	189	250	250	.	.	249	249	206	206	236	236	270	270	243	243	288	288	217	217	226	226	230	230	209	209	234	234	249	249	181	181
areQC1_18.5	1	351	351	176	176	159	159	326	326	189	189	250	250	.	.	249	249	206	206	236	236	270	270	243	243	288	288	217	217	226	226	230	230	209	218	234	234	249	249	181	181
areQC1_18.6	1	351	351	176	176	159	159	326	326	189	189	250	250	.	.	249	249	206	206	236	236	270	270	243	243	288	288	217	217	226	226	230	230	209	218	234	234	249	249	181	181
areQC1_18.8	1	351	351	176	176	159	159	326	326	189	189	250	250	.	.	249	249	206	206	236	236	270	270	243	243	288	288	217	217	226	226	230	230	209	209	234	234	249	249	181	181
areQC1_19.1	1	351	351	176	176	159	159	326	326	189	189	250	250	.	.	249	249	206	206	236	236	270	270	243	243	288	288	217	217	226	226	230	230	218	218	234	234	249	249	181	181
areQC1_19.3	1	351	351	176	176	159	159	326	326	189	189	250	250	.	.	249	249	206	206	236	236	270	270	243	243	288	288	217	217	226	226	230	230	218	218	234	234	249	249	181	181
areQC1_19.4	1	351	351	176	176	159	159	326	326	189	189	250	250	.	.	249	249	206	206	236	236	270	270	243	243	288	288	217	217	226	226	230	230	218	218	234	234	249	249	181	181
areQC1_19.5	1	351	351	176	176	159	159	326	326	189	189	250	250	.	.	249	249	206	206	236	236	270	270	243	243	288	288	217	217	226	226	230	230	218	218	234	234	249	249	181	181
areQC1_19.6	1	351	351	176	176	159	159	326	326	189	189	250	250	.	.	249	249	206	206	236	236	270	270	243	243	288	288	217	217	226	226	230	230	218	218	234	234	249	249	181	181
areQC1_19.8	1	351	351	176	176	159	159	326	326	189	189	250	250	.	.	249	249	206	206	236	236	270	270	243	243	288	288	217	217	226	226	230	230	218	218	234	234	249	249	181	181
areQC1_20.3	1	351	351	176	176	159	159	326	326	189	189	250	250	.	.	249	249	206	206	236	236	270	270	243	243	288	288	217	217	226	226	230	230	218	218	234	234	249	249	181	181
areQC1_20.4	1	351	351	176	176	159	159	326	326	189	189	250	250	.	.	249	249	206	206	236	236	270	270	243	243	288	288	217	217	226	226	230	230	218	218	234	234	249	249	181	181
areQC1_20.5	1	351	351	176	176	159	159	326	326	189	189	250	250	.	.	249	249	206	206	236	236	270	270	243	243	288	288	217	217	226	226	230	230	218	218	234	234	249	249	181	181
areQC1_20.6	1	351	351	176	176	159	159	326	326	189	189	250	250	.	.	249	249	206	206	236	236	270	270	243	243	288	288	217	217	226	226	230	230	218	218	234	234	249	249	181	181
areQC1_21.2	1	351	351	176	176	159	159	326	326	189	189	250	250	.	.	249	249	206	206	236	236	270	270	243	243	288	288	217	217	226	226	230	230	218	218	234	234	249	249	181	181
areQC1_21.4	1	351	351	176	176	159	159	326	326	189	189	250	250	.	.	249	249	206	206	236	236	270	270	243	243	288	288	217	217	226	226	230	230	218	218	234	234	249	249	181	181
areQC1_21.5	1	351	351	176	176	159	159	326	326	189	189	250	250	.	.	249	249	206	206	236	236	270	270	243	243	288	288	217	217	226	226	230	230	218	218	234	234	249	249	181	181
areQC1_21.6	1	351	351	176	176	159	159	326	326	189	189	250	250	.	.	249	249	206	206	236	236	270	270	243	243	288	288	217	217	226	226	230	230	218	218	234	234	249	249	181	181
areQC1_21.8	1	351	351	176	176	159	159	326	326	189	189	250	250	.	.	249	249	206	206	236	236	270	270	243	243	288	288	217	217	226	226	230	230	218	218	234	234	249	249	181	181
areQC1_22.1	1	351	351	176	176	159	159	326	326	189	189	250	250	.	.	249	249	206	206	236	236	270	270	243	243	288	288	217	217	226	226	230	230	218	218	234	234	249	249	181	181
areQC1_22.3	1	351	351	176	176	159	159	326	326	189	189	250	250	.	.	249	249	206	206	236	236	270	270	243	243	288	288	217	217	226	226	230	230	218	218	234	234	249	249	181	181
areQC1_22.4	1	351	351	176	176	159	159	326	326	189	189	250	250	.	.	249	249	206	206	236	236	270	270	243	243	288	288	217	217	226	226	230	230	218	218	234	234	249	249	181	181
areQC1_22.5	1	351	351	176	176	159	159	326	326	189	189	250	250	.	.	249	249	206	206	236	236	270	270	243	243	288	288	217	217	226	226	230	230	218	218	234	234	249	249	181	181
areQC1_22.6	1	351	351	176	176	159	159	326	326	189	189	250	250	.	.	249	249	206	206	236	236	270	270	243	243	288	288	217	217	226	226	230	230	218	218	234	234	249	249	181	181
areQC1_22.8	1	351	351	176	176	159	159	326	326	189	189	250	250	.	.	249	249	206	206	236	236	270	270	243	243	288	288	217	217	226	226	230	230	218	218	234	234	249	249	181	181
areQC1_23.2	1	351	351	176	176	159	159	326	326	189	189	250	250	.	.	249	249	206	206	236	236	270	270	243	243	288	288	217	217	226	226	230	230	218	218	234	234	249	249	181	181
areQC1_23.4	1	351	351	176	176	159	159	326	326	189	189	250	250	.	.	249	249	206	206	236	236	270	270	243	243	288	288	217	217	226	226	230	230	218	218	234	234	249	249	181	181
areQC1_23.5	1	351	351	176	176	159	159	326	326	189	189	250	250	.	.	249	249	206	206	236	236	270	270	243	243	288	288	217	217	226	226	230	230	218	218	234	234	249	249	181	181
areQC1_23.6	1	351	351	176	176	159	159	326	326	189	189	250	250	.	.	249	249	206	206	236	236	270	270	243	243	288	288	217	217	226	226	230	230	218	218	234	234	249	249	181	181
areQC1_23.8	1	351	351	176	176	159	159	326	326	189	189	250	250	.	.	249	249	206	206	236	236	270	270	243	243	288	288	217	217	226	226	230	230	218	218	234	234	249	249	181	181
areQC1_24.2	1	351	351	176	176	159	159	326	326	189	189	250	250	.	.	249	249	206	206	236	236	270	270	243	243	288	288	217	217	226	226	230	230	218	218	234	234	249	249	181	181
areQC1_24.4	1	351	351	176	176	159	159	326	326	189	189	250	250	.	.	249	249	206	206	236	236	270	270	243	243	288	288	217	217	226	226	230	230	218	218	234	234	249	249	181	181
areQC1_24.5	1	351	351	176	176	159	159	326	326	189	189	250	250	.	.	249	249	206	206	236	236	270	270	243	243	288	288	217	217	226	226	230	230	218	218	234	234	249	249	181	181
areQC1_24.6	1	351	351	176	176	159	159	326	326	189	189	250	250	.	.	249	249	206	206	236	236	270	270	243	243	288	288	217	217	226	226	230	230	218	218	234	234	249	249	181	181
areQC1_24.8	1	351	351	176	176	159	159	326	326	189	189	250	250	.	.	249	249	206	206	236	236	270	270	243	243	288	288	217	217	226	226	230	230	218	218	234	234	249	249	181	181
areQC1_25.3	1	351	351	176	176	159	159	326	326	189	189	250	250	.	.	249	249	206	206	236	236	270	270	243	243	288	288	217	217	226	226	230	230	218	218	234	234	249	249	181	181
areQC1_25.4	1	351	351	176	176	159	159	326	326	189	189	250	250	.	.	249	249	206	206	236	236	270	270	243	243	288	288	217	217	226	226	230	230	218	218	234	234	249	249	181	181
areQC1_25.6	1	351	351	176	176	159	159	326	326	189	189	250	250	.	.	249	249	206	206	236	236	270	270	243	243	288	288	217	217	226	226	230	230	218	218	234	234	249	249	181	181
areQC1_25.7	1	351	351	176	176	159	159	326	326	189	189	250	250	.	.	249	249	206	206	236	236	270	270	243	243	288	288	217	217	226	226	230	230	218	218	234	234	249	249	181	181
areQC1_25.8	1	351	351	176	176	159	159	326	326	189	189	250	250	.	.	249	249	206	206	236	236	270	270	243	243	288	288	217	217	226	226	230	230	218	218	234	234	249	249	181	181
areQC1_26.1	1	351	351	176	176	159	159	326	326	189	189	250	250	.	.	249	249	206	206	236	236	270	270	243	243	288	288	217	217	226	226	230	230	218	218	234	234	249	249	181	181
areQC1_26.3	1	351	351	176	176	159	159	326	326	189	189	250	250	.	.	249	249	206	206	236	236	270	270	243	243	288	288	217	217	226	226	230	230	218	218	234	234	249	249	181	181
areQC1_26.4	1	351	351	176	176	159	159	326	326	189	189	250	250	.	.	249	249	206	206	236	236	270	270	243	243	288	288	217	217	226	226	230	230	218	218	234	234	249	249	181	181
areQC1_26.5	1	351	351	176	176	159	159	326	326	189	189	250	250	.	.	249	249	206	206	236	236	270	270	243	243	288	288	217	217	226	226	230	230	218	218	234	234	249	249	181	181
areQC1_26.6	1	351	351	176	176	159	159	326	326	189	189	250	250	.	.	249	249	206	206	236	236	270	270	243	243	288	288	217	217	226	226	230	230	218	218	234	234	249	249	181	181
areQC1_26.8	1	351	351	176	176	159	159	326	326	189	189	250	250	.	.	249	249	206	206	236	236	270	270	243	243	288	288	217	217	226	226	230	230	218	218	234	234	249	249	181	181
areQC1_27.2	1	351	351	176	176	159	159	326	326	189	189	250	250	.	.	249	249	206	206	236	236	270	270	243	243	288	288	217	217	226	226	230	230	218	218	234	234	249	249	181	181
areQC1_27.4	1	351	351	176	176	159	159	326	326	189	189	250	250	.	.	249	249	206	206	236	236	270	270	243	243	288	288	217	217	226	226	230	230	218	218	234	234	249	249	181	181
areQC1_27.5	1	351	351	176	176	159	159	326	326	189	189	250	250	.	.	249	249	206	206	236	236	270	270	243	243	288	288	217	217	226	226	230	230	218	218	234	234	249	249	181	181
areQC1_27.6	1	351	351	176	176	159	159	326	326	189	189	250	250	.	.	249	249	206	206	236	236	270	270	243	243	288	288	217	217	226	226	230	230	218	218	234	234	249	249	181	181
areQC1_27.8	1	351	351	176	176	159	159	326	326	189	189	250	250	.	.	249	249	206	206	236	236	270	270	243	243	0	0	217	217	226	226	230	230	218	218	234	234	249	249	181	181
areQC1_28.2	1	351	351	176	176	159	159	326	326	189	189	250	250	.	.	249	249	206	206	236	236	270	270	243	243	288	288	217	217	226	226	230	230	218	218	234	234	249	249	181	181
areQC1_28.4	1	351	351	176	176	159	159	326	326	189	189	250	250	.	.	249	249	206	206	236	236	270	270	243	243	288	288	217	217	226	226	230	230	218	218	234	234	249	249	181	181
areQC1_28.5	1	351	351	176	176	159	159	326	326	189	189	250	250	.	.	249	249	206	206	236	236	270	270	243	243	288	288	217	217	226	226	230	230	218	218	234	234	249	249	181	181
areQC1_28.6	1	351	351	176	176	159	159	326	326	189	189	250	250	.	.	249	249	206	206	236	236	270	270	243	243	288	288	217	217	226	226	230	230	218	218	234	234	249	249	181	181
areQC1_28.8	1	351	351	176	176	159	159	326	326	189	189	250	250	.	.	249	249	206	206	236	236	270	270	243	243	288	288	217	217	226	226	230	230	218	218	234	234	249	249	181	181
areQC1_29.1	1	351	351	176	176	159	159	326	326	189	189	250	250	.	.	249	249	206	206	236	236	270	270	243	243	288	288	217	217	226	226	230	230	218	218	234	234	249	249	181	181
areQC1_29.3	1	351	351	176	176	159	159	326	326	189	189	250	250	.	.	249	249	206	206	236	236	270	270	243	243	288	288	217	217	226	226	230	230	218	218	234	234	249	249	181	181
areQC1_29.4	1	351	351	176	176	159	159	326	326	189	189	250	250	.	.	249	249	206	206	236	236	270	270	243	243	288	288	217	217	226	226	230	230	218	218	234	234	249	249	181	181
areQC1_29.5	1	351	351	176	176	159	159	326	326	189	189	250	250	.	.	249	249	206	206	236	236	270	270	243	243	288	288	217	217	226	226	230	230	218	218	234	234	249	249	181	181
areQC1_29.6	1	351	351	176	176	159	159	326	326	189	189	250	250	.	.	249	249	206	206	236	236	270	270	243	243	288	288	217	217	226	226	230	230	218	218	234	234	249	249	181	181
areQC1_29.8	1	351	351	176	176	159	159	326	326	189	189	250	250	.	.	249	249	206	206	236	236	270	270	243	243	288	288	217	217	226	226	230	230	218	218	234	234	249	249	181	181
areQC1_30.2	1	351	351	176	176	159	159	326	326	189	189	250	250	.	.	249	249	206	206	236	236	270	270	243	243	288	288	217	217	226	226	230	230	218	218	234	234	249	249	181	181
areQC1_30.4	1	351	351	176	176	159	159	326	326	189	189	250	250	.	.	249	249	206	206	236	236	270	270	243	243	288	288	217	217	226	226	230	230	218	218	234	234	249	249	181	181
areQC1_30.5	1	351	351	176	176	159	159	326	326	189	189	250	250	.	.	249	249	206	206	236	236	270	270	243	243	288	288	217	217	226	226	230	230	218	218	234	234	249	249	181	181
areQC1_30.6	1	351	351	176	176	159	159	326	326	189	189	250	250	.	.	249	249	206	206	236	236	270	270	243	243	288	288	217	217	226	226	230	230	218	218	234	234	249	249	181	181
areQC1_30.8	1	351	351	176	176	159	159	326	326	189	189	250	250	.	.	249	249	206	206	236	236	270	270	243	243	288	288	217	217	226	226	230	230	218	218	234	234	249	249	181	181
areQC1_31.2	1	351	351	176	176	159	159	326	326	189	189	250	250	.	.	249	249	206	206	236	236	270	270	243	243	288	288	217	217	226	226	230	230	218	218	234	234	249	249	181	181
areQC1_31.4	1	351	351	176	176	159	159	326	326	189	189	250	250	.	.	249	249	206	206	236	236	270	270	243	243	288	288	217	217	226	226	230	230	218	218	234	234	249	249	181	181
areQC1_31.5	1	351	351	176	176	159	159	326	326	189	189	250	250	.	.	249	249	206	206	236	236	270	270	243	243	288	288	217	217	226	226	230	230	218	218	234	234	249	249	181	181
areQC1_31.6	1	351	351	176	176	159	159	326	326	189	189	250	250	.	.	249	249	206	206	236	236	270	270	243	243	288	288	217	217	226	226	230	230	218	218	234	234	249	249	181	181
areQC1_31.7	1	351	351	176	176	159	159	326	326	189	189	250	250	.	.	249	249	206	206	236	236	270	270	243	243	288	288	217	217	226	226	230	230	218	218	234	234	249	249	181	181
areQC1_32.2	1	351	351	176	176	159	159	326	326	189	189	250	250	.	.	249	249	206	206	236	236	270	270	243	243	288	288	217	217	226	226	230	230	218	218	234	234	249	249	181	181
areQC1_32.4	1	351	351	176	176	159	159	326	326	189	189	250	250	.	.	249	249	206	206	236	236	270	270	243	243	288	288	217	217	226	226	230	230	218	218	234	234	249	249	181	181
areQC1_32.5	1	351	351	176	176	159	159	326	326	189	189	250	250	.	.	249	249	206	206	236	236	270	270	243	243	288	288	217	217	226	226	230	230	218	218	234	234	249	249	181	181
areQC1_32.6	1	351	351	176	176	159	159	326	326	189	189	250	250	.	.	249	249	206	206	236	236	270	270	243	243	288	288	217	217	226	226	230	230	218	218	234	234	249	249	181	181
areQC1_32.8	1	351	351	176	176	159	159	326	326	189	189	250	250	.	.	249	249	206	206	236	236	270	270	243	243	288	288	217	217	226	226	230	230	218	218	234	234	249	249	181	181
areQC1_33.2	1	351	351	176	176	159	159	326	326	189	189	250	250	.	.	249	249	206	206	236	236	270	270	243	243	288	288	217	217	226	226	230	230	218	218	234	234	249	249	181	181
areQC1_33.4	1	351	351	176	176	159	159	326	326	189	189	250	250	.	.	249	249	206	206	236	236	270	270	243	243	288	288	217	217	226	226	230	230	218	218	234	234	249	249	181	181
areQC1_33.5	1	351	351	176	176	159	159	326	326	189	189	250	250	.	.	249	249	206	206	236	236	270	270	243	243	288	288	217	217	226	226	230	230	218	218	234	234	249	249	181	181
areQC1_33.6	1	351	351	176	176	159	159	326	326	189	189	250	250	.	.	249	249	206	206	236	236	270	270	243	243	288	288	217	217	226	226	230	230	218	218	234	234	249	249	181	181
areQC1_33.8	1	351	351	176	176	159	159	326	326	189	189	250	250	.	.	249	249	206	206	236	236	270	270	243	243	288	288	217	217	226	226	230	230	218	218	234	234	249	249	181	181

## Sheet: SuppData6_Slocus
Supplementary Data 6. S-locus haplotypes. Overview of the presence (1) or absence (0) of haplotypes for the genes that either flank the S-locus (ARK3, UBOX) or are part of it (SRK).
Sample_ID_lab	Taxon_ID_NCBI	Pop_ID_lab	Pop_ID_geog	Sample_ID_data	ark3_1	ark3_2	ark3_3	ark3_4	ark3_5	ark3_6	ark3_7	ark3_8	ark3_9	srk_1	srk_2	srk_3	srk_4	srk_5	srk_6	srk_7	srk_8	srk_9	srk_10	ubox_1	ubox_2	ubox_3	ubox_4	ubox_5	ubox_6	ubox_7	ubox_8
07C-02	81972	07C	PA2	Alyrl_07_PA2_02	0	0	1	0	0	0	0	0	0	1	0	0	0	0	0	0	0	0	0	0	0	0	0	0	0	0	0
07C-29	81972	07C	PA2	Alyrl_07_PA2_29	0	0	0	0	0	0	0	0	0	0	1	0	0	0	0	0	0	0	0	1	0	0	0	0	0	0	0
07D-07	81972	07D	NY1	Alyrl_07_NY1_07	0	0	1	0	0	0	0	0	0	0	0	0	1	0	0	0	0	0	0	0	0	0	0	0	0	0	0
07D-18	81972	07D	NY1	Alyrl_07_NY1_18	0	0	0	0	0	0	0	0	0	0	0	0	0	1	0	0	0	0	0	0	0	0	0	0	1	0	0
07E-03	81972	07E	NY2	Alyrl_07_NY2_03	0	0	0	0	0	0	0	0	0	1	0	0	0	0	0	0	0	0	0	0	0	0	0	0	0	0	0
07E-25	81972	07E	NY2	Alyrl_07_NY2_25	0	0	0	0	0	0	0	0	0	0	1	0	0	0	0	0	0	0	0	0	0	0	0	1	0	0	0
07F-20	81972	07F	NY3	Alyrl_07_NY3_20	0	0	1	0	0	0	0	0	0	1	0	0	0	0	0	0	0	0	0	0	0	0	1	0	0	0	0
07F-22	81972	07F	NY3	Alyrl_07_NY3_22	0	0	0	0	0	0	0	0	0	1	0	0	0	0	0	0	0	0	0	0	0	0	1	0	0	0	0
07G-02	81972	07G	NY5	Alyrl_07_NY5_02	0	0	1	0	0	0	0	0	0	0	0	0	0	0	0	0	0	0	0	0	0	0	0	0	0	0	1
07G-19	81972	07G	NY5	Alyrl_07_NY5_19	0	1	0	0	0	0	0	0	0	0	0	0	0	0	0	0	0	0	0	0	0	0	0	0	0	0	1
07H-03	81972	07H	PA4	Alyrl_07_PA4_03	0	0	1	0	0	0	0	0	0	1	0	0	0	0	0	0	0	0	0	0	0	0	1	0	0	0	0
07H-19	81972	07H	PA4	Alyrl_07_PA4_19	0	0	0	0	0	1	0	0	0	1	0	0	0	0	0	1	0	0	0	0	0	0	0	0	1	0	0
07J-05	81972	07J	IN1	Alyrl_07_IN1_05	0	0	0	0	0	0	0	0	0	1	0	0	0	0	0	0	0	0	0	0	0	0	0	0	1	0	0
07J-30	81972	07J	IN1	Alyrl_07_IN1_30	0	0	1	0	0	0	0	0	0	1	0	0	0	0	0	0	0	0	0	0	1	0	0	0	0	0	0
07K-11	81972	07K	IL2	Alyrl_07_IL2_11	0	1	0	0	0	0	0	0	0	0	0	0	0	0	1	0	0	0	0	0	0	0	1	0	0	0	0
07K-20	81972	07K	IL2	Alyrl_07_IL2_20	0	0	0	0	0	0	0	0	0	0	0	0	0	0	0	0	0	0	0	0	0	0	0	0	1	0	0
07L-10	81972	07L	MI1	Alyrl_07_MI1_10	0	0	0	0	0	0	0	0	0	0	0	0	0	1	0	0	0	0	0	0	0	0	0	0	0	0	1
07L-12	81972	07L	MI1	Alyrl_07_MI1_12	0	1	0	0	0	0	0	0	0	0	1	0	0	0	0	0	0	0	0	1	0	0	0	0	0	0	0
07M-06	81972	07M	MI2	Alyrl_07_MI2_06	0	0	0	0	0	0	0	0	0	0	0	0	0	0	0	0	0	0	0	0	0	0	0	0	0	0	1
07M-29	81972	07M	MI2	Alyrl_07_MI2_29	0	0	0	0	0	0	0	0	0	0	0	0	0	0	1	0	0	0	0	0	0	0	0	0	1	0	0
07N-08a	81972	07N	MI3	Alyrl_07_MI3_08a	0	0	0	0	0	0	0	0	0	1	0	0	0	0	0	0	0	0	0	0	1	0	0	0	0	0	0
07N-24	81972	07N	MI3	Alyrl_07_MI3_24	0	0	0	0	0	0	0	0	0	1	0	0	0	0	0	0	0	0	0	0	1	0	0	0	0	0	0
07O-07	81972	07O	MI4	Alyrl_07_MI4_07	0	0	0	0	0	0	0	0	0	1	0	0	0	0	0	0	0	0	0	1	0	0	0	0	0	0	0
07O-32	81972	07O	MI4	Alyrl_07_MI4_32	0	0	0	0	0	0	0	0	0	0	0	0	0	1	0	0	0	0	0	0	1	0	0	0	0	0	0
07P-18	81972	07P	WI3	Alyrl_07_WI3_18	1	0	0	0	0	0	0	0	0	1	0	0	0	1	0	0	0	0	0	0	0	0	0	0	0	1	0
07P-26	81972	07P	WI3	Alyrl_07_WI3_26	1	0	0	0	0	0	0	0	0	1	0	0	0	0	0	0	0	0	0	0	0	0	0	0	0	0	1
07Q-02	81972	07Q	MI5	Alyrl_07_MI5_02	0	1	0	0	0	0	0	0	0	0	0	0	0	1	1	0	0	0	0	0	1	0	0	0	0	0	0
07Q-17	81972	07Q	MI5	Alyrl_07_MI5_17	0	1	0	0	0	0	0	0	0	1	0	0	0	1	0	0	0	0	0	0	1	0	0	0	0	0	0
07R-11	81972	07R	MI6	Alyrl_07_MI6_11	0	0	0	1	0	0	0	0	0	0	0	0	0	0	0	0	0	1	0	0	0	0	0	1	0	0	0
07R-34	81972	07R	MI6	Alyrl_07_MI6_34	0	0	0	1	0	0	0	0	0	0	0	0	0	0	0	0	0	1	0	0	0	0	0	1	0	0	0
11A-02-2	81972	11A	MO1	Alyrl_11_MO1_2	0	0	1	0	0	0	0	0	0	0	0	0	0	0	0	1	1	0	0	0	0	0	0	0	1	0	0
11A-40-2	81972	11A	MO1	Alyrl_11_MO1_40	0	0	1	0	0	0	0	0	0	0	0	0	0	0	0	1	0	0	0	0	1	0	0	0	0	0	0
11AA-03	81972	11AA	ON9	Alyrl_11_ON9_03	0	1	0	0	0	0	0	0	0	1	0	0	0	0	0	0	0	0	0	0	1	0	0	0	0	0	0
11AA-25	81972	11AA	ON9	Alyrl_11_ON9_25	0	1	0	0	0	0	0	0	0	1	0	0	0	0	0	0	0	0	0	0	1	0	0	0	0	0	0
11AB-05	81972	11AB	ON10	Alyrl_11_ON10_05	1	0	0	0	0	0	0	0	0	0	0	0	0	0	1	1	0	0	0	0	0	0	0	0	1	0	0
11AB-30	81972	11AB	ON10	Alyrl_11_ON10_30	1	0	0	0	0	0	0	0	0	1	0	0	0	0	0	0	0	0	0	0	1	0	0	0	0	0	0
11AC-03	81972	11AC	ON11	Alyrl_11_ON11_03	0	0	0	1	0	0	0	0	0	0	0	0	0	0	0	0	0	1	0	0	0	0	0	1	0	0	0
11AC-27	81972	11AC	ON11	Alyrl_11_ON11_27	0	0	0	1	0	0	0	0	0	0	0	0	0	0	0	0	0	1	0	0	0	0	0	1	0	0	0
11AD-02	81972	11AD	ON11.1	Alyrl_11_ON11.1_02	0	0	0	1	0	0	0	0	0	0	0	0	0	0	0	0	0	0	0	0	0	0	0	1	0	0	0
11AD-24	81972	11AD	ON11.1	Alyrl_11_ON11.1_24	0	0	0	0	0	0	0	0	0	0	0	0	0	0	0	0	0	0	0	0	0	0	0	1	0	0	0
11AE-03	81972	11AE	ON12	Alyrl_11_ON12_03	1	0	0	0	0	0	0	0	0	1	0	0	0	1	0	0	0	0	0	0	1	0	0	0	0	0	0
11AE-30	81972	11AE	ON12	Alyrl_11_ON12_30	1	0	0	0	0	0	0	0	0	1	0	0	0	0	0	0	0	0	0	0	0	0	0	0	0	0	0
11AG-01	81972	11AG	ON7	Alyrl_11_ON7_01	0	0	0	0	0	0	0	0	0	1	0	0	0	0	0	0	0	0	0	0	0	0	0	0	0	0	1
11AG-29	81972	11AG	ON7	Alyrl_11_ON7_29	0	1	0	0	0	0	0	0	0	1	0	0	0	0	0	0	0	0	0	0	0	0	0	0	0	0	0
11AH-01	81972	11AH	ON6	Alyrl_11_ON6_01	0	0	0	0	0	0	0	0	0	0	0	0	0	0	1	0	0	0	0	0	0	0	1	0	0	0	0
11AH-28	81972	11AH	ON6	Alyrl_11_ON6_28	0	0	0	0	0	0	0	0	0	0	0	0	0	0	1	0	0	0	0	0	0	0	1	0	0	0	0
11AJ-04	81972	11AJ	WI2	Alyrl_11_WI2_04	0	0	0	0	0	0	0	0	0	0	0	0	0	1	0	0	0	0	0	0	1	0	0	0	0	0	0
11AJ-27	81972	11AJ	WI2	Alyrl_11_WI2_27	0	0	0	0	0	0	0	0	0	1	0	0	0	0	0	0	0	0	0	0	0	0	1	0	0	0	0
11B-07	81972	11B	MO2	Alyrl_11_MO2_07	1	0	0	0	0	0	0	0	0	1	0	0	0	0	0	0	0	0	0	0	0	0	1	0	0	0	0
11B-28	81972	11B	MO2	Alyrl_11_MO2_28	1	0	0	0	0	0	0	0	0	1	0	0	0	0	0	0	0	0	0	0	0	0	1	0	0	0	0
11C-01	81972	11C	NC1	Alyrl_11_NC1_01	0	1	0	0	0	0	0	0	0	0	0	0	0	0	0	0	1	0	0	0	0	0	1	0	0	0	0
11C-13	81972	11C	NC1	Alyrl_11_NC1_13	0	0	1	0	0	0	0	0	0	1	0	0	0	0	0	0	1	0	0	0	0	0	1	0	0	0	0
11D-16	81972	11D	NC3	Alyrl_11_NC3_16	0	1	0	0	0	0	0	0	0	1	0	0	0	0	0	0	0	0	0	0	0	0	0	0	0	0	1
11D-30	81972	11D	NC3	Alyrl_11_NC3_30	0	0	0	0	0	0	0	0	0	1	0	0	0	0	0	0	0	0	0	0	0	0	0	0	0	0	0
11E-03	81972	11E	NC2	Alyrl_11_NC2_03	0	0	0	0	1	0	0	0	0	1	0	0	0	0	0	0	0	0	0	0	0	0	0	0	0	0	1
11E-29	81972	11E	NC2	Alyrl_11_NC2_29	0	0	0	0	0	0	0	0	0	1	0	0	0	0	0	0	0	0	0	0	1	0	0	0	0	0	0
11F-02	81972	11F	NC4	Alyrl_11_NC4_02	0	0	0	0	0	0	0	0	0	1	0	0	0	0	0	0	0	0	0	0	0	0	1	0	0	0	0
11F-07	81972	11F	NC4	Alyrl_11_NC4_07	0	1	0	0	0	0	0	0	0	1	0	0	0	0	0	0	0	0	0	0	0	0	0	0	0	0	0
11G-09	81972	11G	MO3	Alyrl_11_MO3_09	0	0	0	0	0	0	0	0	0	1	0	0	0	0	0	0	0	0	0	0	0	0	0	0	0	0	0
11G-28	81972	11G	MO3	Alyrl_11_MO3_28	0	0	0	0	0	0	1	0	0	1	0	0	0	0	0	0	0	0	0	0	0	0	1	0	0	0	0
11H-04	81972	11H	IA1	Alyrl_11_IA1_04	0	0	0	0	0	0	0	0	0	1	0	0	0	0	0	0	0	0	0	1	0	0	0	0	0	0	0
11H-26	81972	11H	IA1	Alyrl_11_IA1_26	0	0	1	0	0	0	0	0	0	1	0	0	0	0	0	0	0	0	0	0	1	0	0	0	0	0	0
11J-01	81972	11J	IL1	Alyrl_11_IL1_01	1	0	0	0	0	0	0	0	0	1	0	0	0	0	0	0	0	0	0	0	1	0	0	0	0	0	0
11J-22	81972	11J	IL1	Alyrl_11_IL1_22	1	0	0	0	0	0	0	0	0	1	0	0	1	0	0	0	0	0	0	0	0	0	0	0	1	0	0
11K-10	81972	11K	VA2	Alyrl_11_VA2_10	1	0	0	0	0	0	0	0	0	1	0	0	0	1	0	0	0	0	0	0	0	0	0	0	0	0	0
11K-27	81972	11K	VA2	Alyrl_11_VA2_27	1	0	0	0	0	0	0	0	0	1	0	0	0	1	0	0	0	0	0	0	1	0	0	0	0	0	0
11L-08	81972	11L	VA1	Alyrl_11_VA1_08	1	0	0	0	0	0	0	0	0	1	0	0	0	0	0	0	0	0	0	0	1	0	0	0	0	0	0
11L-29	81972	11L	VA1	Alyrl_11_VA1_29	0	0	0	0	0	0	0	1	0	0	0	0	1	1	0	0	0	1	0	0	0	0	0	0	0	0	1
11M-04	81972	11M	MD1	Alyrl_11_MD1_04	0	0	1	0	0	0	0	0	0	0	0	0	0	0	1	0	0	0	0	0	0	0	0	0	1	0	0
11M-23	81972	11M	MD1	Alyrl_11_MD1_23	0	0	0	0	0	0	0	0	0	0	0	0	0	0	1	0	0	0	0	0	0	0	1	0	0	0	0
11N-04	81972	11N	MD4	Alyrl_11_MD4_04	0	1	0	0	0	0	0	0	0	0	0	0	0	1	0	0	0	0	0	0	1	0	0	0	0	0	0
11N-28	81972	11N	MD4	Alyrl_11_MD4_28	0	0	1	0	0	0	0	0	0	0	0	0	0	0	0	0	0	0	0	0	0	0	1	0	0	0	0
11O-01	81972	11O	NJ1	Alyrl_11_NJ1_01	0	1	0	0	0	0	0	0	0	1	0	0	0	0	0	0	0	0	0	0	0	0	0	0	0	0	0
11O-26	81972	11O	NJ1	Alyrl_11_NJ1_26	0	0	0	0	0	0	0	0	0	0	0	0	0	0	1	0	0	0	0	0	0	0	0	0	0	0	0
11P-09	81972	11P	MD2	Alyrl_11_MD2_09	0	0	0	0	0	0	0	0	0	1	0	0	0	0	0	0	0	0	0	0	0	1	0	0	0	0	0
11P-29	81972	11P	MD2	Alyrl_11_MD2_29	0	0	0	0	0	0	0	0	0	1	0	0	0	0	0	0	0	0	0	0	0	0	1	0	0	0	0
11Q-07	81972	11Q	MD3	Alyrl_11_MD3_07	0	0	0	0	0	0	0	0	0	1	0	0	0	0	0	0	0	0	0	0	0	0	0	0	0	0	0
11Q-23	81972	11Q	MD3	Alyrl_11_MD3_23	0	0	1	0	0	0	0	0	0	1	0	0	0	0	0	0	0	0	0	0	0	0	0	0	0	0	0
11R-05	81972	11R	WV1	Alyrl_11_WV1_05	0	0	0	0	0	1	0	0	0	0	0	0	0	0	0	0	0	0	0	1	0	0	0	0	0	0	0
11R-19	81972	11R	WV1	Alyrl_11_WV1_19	0	0	0	0	0	0	0	0	0	1	0	0	0	0	0	0	0	0	0	0	0	0	0	0	0	0	0
11S-11	81972	11S	PA1	Alyrl_11_PA1_11	0	0	0	0	0	0	0	0	0	1	0	0	0	0	0	0	0	0	0	0	0	1	0	0	0	0	0
11S-23	81972	11S	PA1	Alyrl_11_PA1_23	0	0	0	0	0	0	0	0	0	1	0	0	0	0	0	0	0	0	0	0	0	0	0	0	0	0	0
11T-02	81972	11T	PA3	Alyrl_11_PA3_02	0	0	1	0	0	0	0	0	0	0	0	0	0	0	0	0	0	0	0	0	0	0	1	0	0	0	0
11T-27	81972	11T	PA3	Alyrl_11_PA3_27	0	0	0	0	0	0	0	0	1	1	0	0	0	0	0	0	0	0	0	0	0	0	1	0	0	0	0
11U-04	81972	11U	NY6	Alyrl_11_NY6_04	0	0	0	0	1	0	0	0	0	0	0	0	0	0	0	0	0	0	0	0	0	1	0	0	0	0	0
11U-19	81972	11U	NY6	Alyrl_11_NY6_19	0	0	1	0	0	0	0	0	0	1	0	0	0	0	0	0	0	0	0	0	0	0	0	0	0	0	0
11V-15	81972	11V	NY4	Alyrl_11_NY4_15	0	0	0	0	0	0	0	0	0	0	0	0	1	0	0	0	0	0	0	0	0	1	0	0	0	0	0
11V-24	81972	11V	NY4	Alyrl_11_NY4_24	1	0	0	0	0	0	0	0	0	1	0	0	0	0	0	0	0	0	0	0	0	0	0	0	1	0	0
11W-02	81972	11W	WI1	Alyrl_11_WI1_02	0	1	0	0	0	0	0	0	0	1	0	0	0	0	0	0	0	0	0	0	0	0	0	0	1	0	0
11W-25	81972	11W	WI1	Alyrl_11_WI1_25	0	0	0	0	0	1	0	0	0	0	0	0	1	0	0	0	0	0	0	0	0	0	1	0	0	0	0
11X-01	81972	11X	IA2	Alyrl_11_IA2_01	0	1	0	0	0	0	0	0	0	1	0	0	0	0	0	0	0	0	0	0	1	0	0	0	0	0	0
11X-27	81972	11X	IA2	Alyrl_11_IA2_27	0	0	0	0	0	0	0	1	0	0	0	0	0	0	0	0	0	0	0	0	1	0	0	0	0	0	0
11Y-03	81972	11Y	ON5	Alyrl_11_ON5_03	0	0	0	0	0	0	0	0	0	1	0	0	0	0	0	0	0	0	0	0	0	0	0	0	0	0	1
11Y-25	81972	11Y	ON5	Alyrl_11_ON5_25	0	0	0	0	0	0	0	0	0	1	0	0	0	0	0	0	0	0	0	0	0	0	0	0	0	0	0
11Z-04	81972	11Z	ON8	Alyrl_11_ON8_04	0	1	0	0	0	0	0	0	0	1	0	0	0	0	0	0	0	0	0	0	1	0	0	0	0	0	0
11Z-16	81972	11Z	ON8	Alyrl_11_ON8_16	0	0	0	0	0	0	0	0	0	1	0	0	0	0	0	0	0	0	0	0	1	0	0	0	0	0	0
13ARE-01	347883	13ARE	Aare_QC1	Aare_13_QC1_01	0	0	0	1	0	0	0	0	0	0	0	0	0	0	0	0	0	1	0	0	0	0	0	1	0	0	0
13ARE-21	347883	13ARE	Aare_QC1	Aare_13_QC1_21	0	0	0	1	0	0	0	0	0	0	0	0	0	0	0	0	0	0	0	0	0	0	0	1	0	0	0
14A-02	81972	14A	OH1	Alyrl_14_OH1_02	1	0	0	0	0	0	0	0	0	0	0	1	0	0	0	0	0	0	0	1	0	0	0	0	0	0	0
14A-30	81972	14A	OH1	Alyrl_14_OH1_30	1	0	0	0	0	0	0	0	0	0	0	1	0	0	0	0	0	0	0	1	0	0	0	0	0	0	0
14B-06	81972	14B	ON4	Alyrl_14_ON4_06	0	1	0	0	0	0	0	0	0	1	0	0	0	0	0	0	0	0	0	0	0	0	1	0	0	0	0
14B-24	81972	14B	ON4	Alyrl_14_ON4_24	0	1	0	0	0	0	0	0	0	1	0	0	0	0	0	0	0	0	0	0	0	0	1	0	0	0	0
14C-02	81972	14C	ON3	Alyrl_14_ON3_02	0	1	0	0	0	0	0	0	0	0	0	0	0	0	0	0	1	0	1	0	0	1	0	0	0	0	0
14C-27	81972	14C	ON3	Alyrl_14_ON3_27	0	1	0	0	0	0	0	0	0	0	0	0	1	0	0	0	0	0	0	0	1	0	0	0	0	0	0
14D-03	81972	14D	ON2	Alyrl_14_ON2_03	1	0	0	0	0	0	0	0	0	0	0	1	0	1	0	0	0	0	0	1	0	0	0	0	0	0	0
14D-30	81972	14D	ON2	Alyrl_14_ON2_30	1	0	0	0	0	0	0	0	0	0	0	1	0	1	0	0	0	0	0	1	0	0	0	0	0	0	0
14E-03	81972	14E	ON1	Alyrl_14_ON1_03	0	0	1	0	0	0	0	0	0	0	0	0	0	1	0	0	0	0	0	0	0	0	1	0	0	0	0
14E-20	81972	14E	ON1	Alyrl_14_ON1_20	0	0	1	0	0	0	0	0	0	0	0	0	0	0	1	0	0	0	0	0	0	0	1	0	0	0	0
Aare-GL-20	347883	Aare-GL-20		Aare-GL-20	0	0	0	1	0	0	0	0	0	0	0	0	0	0	0	0	0	1	0	0	0	0	0	1	0	0	0
Aare-GL-21	347883	Aare-GL-21		Aare-GL-21	0	0	0	1	0	0	0	0	0	0	0	0	0	0	0	0	0	1	0	0	0	0	0	1	0	0	0
Aare-MB-01	347883	Aare-MB-01		Aare-MB-01	0	0	0	0	0	0	0	0	0	0	0	0	0	0	0	0	0	0	0	0	0	0	0	0	0	0	0
Aare-MB-02	347883	Aare-MB-02		Aare-MB-02	0	0	0	1	0	0	0	0	0	0	0	0	0	0	0	0	0	1	0	0	0	0	0	0	0	0	0
Aarenicola1	347883	Aarenicola1		Aarenicola1	0	0	0	0	0	0	0	0	0	0	0	0	0	0	0	0	0	0	0	0	0	0	0	0	0	0	0
Aarenicola2	347883	Aarenicola2		Aarenicola2	0	0	0	1	0	0	0	0	0	0	0	0	0	0	0	0	0	1	0	0	0	0	0	0	0	0	0
Aarenicola3	347883	Aarenicola3		Aarenicola3	0	0	0	1	0	0	0	0	0	0	0	0	0	0	0	0	0	1	0	0	0	0	0	1	0	0	0
Aare-NT-03	347883	Aare-NT-03		Aare-NT-03	0	0	0	1	0	0	0	0	0	0	0	0	0	0	0	0	0	0	0	0	0	0	0	1	0	0	0
Aare-NT-04	347883	Aare-NT-04		Aare-NT-04	0	0	0	1	0	0	0	0	0	0	0	0	0	0	0	0	0	1	0	0	0	0	0	1	0	0	0
Aare-NT-06	347883	Aare-NT-06		Aare-NT-06	0	0	0	1	0	0	0	0	0	0	0	0	0	0	0	0	0	1	0	0	0	0	0	1	0	0	0
Aare-NU-09	347883	Aare-NU-09		Aare-NU-09	0	0	0	1	0	0	0	0	0	0	0	0	0	0	0	0	0	1	0	0	0	0	0	1	0	0	0
Aare-QC-11	347883	Aare-QC-11		Aare-QC-11	0	0	0	1	0	0	0	0	0	0	0	0	0	0	0	0	0	0	0	0	0	0	0	1	0	0	0
Aare-QC-12	347883	Aare-QC-12		Aare-QC-12	0	0	0	1	0	0	0	0	0	0	0	0	0	0	0	0	0	1	0	0	0	0	0	0	0	0	0
Aare-QC-13	347883	Aare-QC-13		Aare-QC-13	0	0	0	1	0	0	0	0	0	0	0	0	0	0	0	0	0	1	0	0	0	0	0	1	0	0	0
Aare-QC-14	347883	Aare-QC-14		Aare-QC-14	0	0	0	1	0	0	0	0	0	0	0	0	0	0	0	0	0	0	0	0	0	0	0	1	0	0	0
Aare-QC-16	347883	Aare-QC-16		Aare-QC-16	0	0	0	1	0	0	0	0	0	0	0	0	0	0	0	0	0	0	0	0	0	0	0	1	0	0	0
Aare-SK-17	347883	Aare-SK-17		Aare-SK-17	0	0	0	1	0	0	0	0	0	0	0	0	0	0	0	0	0	1	0	0	0	0	0	1	0	0	0
Aare-SK-18	347883	Aare-SK-18		Aare-SK-18	0	0	0	0	0	0	0	0	0	0	0	0	0	0	0	0	0	0	0	0	0	0	0	0	0	0	0
Aare-SK-19	347883	Aare-SK-19		Aare-SK-19	0	0	0	1	0	0	0	0	0	0	0	0	0	0	0	0	0	1	0	0	0	0	0	1	0	0	0
Alyr-AB-01	81972	Alyr-AB-01		Alyr-AB-01	0	0	0	0	0	0	0	0	0	0	0	0	0	0	0	0	0	0	0	0	1	0	0	0	0	0	0
Alyr-AB-02	81972	Alyr-AB-02		Alyr-AB-02	0	0	0	0	0	0	0	0	0	0	0	0	0	0	0	0	0	0	0	0	1	0	0	0	0	0	0
Alyr-SK-07	81972	Alyr-SK-07		Alyr-SK-07	0	0	0	0	0	0	0	0	0	0	0	0	0	0	0	0	0	0	0	0	0	0	0	0	0	0	0
Alyr-SK-08	81972	Alyr-SK-08		Alyr-SK-08	0	0	0	0	0	0	0	0	0	0	0	0	0	0	0	0	0	0	0	0	1	0	0	0	0	0	0
Alyr-SK-09	81972	Alyr-SK-09		Alyr-SK-09	0	0	0	0	0	0	0	0	0	0	0	0	0	0	0	0	0	0	0	0	0	0	1	0	0	0	0
Alyr-SK-10	81972	Alyr-SK-10		Alyr-SK-10	0	0	0	0	0	0	0	0	0	0	0	0	0	0	0	0	0	0	0	0	0	0	0	0	1	0	0
Alyr-WI-16	81972	Alyr-WI-16		Alyr-WI-16	0	0	0	0	0	0	0	0	0	0	0	0	0	0	0	0	0	0	0	0	0	0	0	0	0	0	0
