# Supplementary material for: Recent speciation associated with range expansion and a shift to self-fertilization in North American Arabidopsis
Source: Nat Commun. 2022 Dec 8;13:7564. doi: 10.1038/s41467-022-35368-1 (PMC9732334; doi:10.1038/s41467-022-35368-1)
Supplement: Supplementary file 5 — Source Data [file 41467_2022_35368_MOESM5_ESM.zip]

Archive with 132 entries (131 files):
- Source Data/
- Source Data/Fig2a.treemix.tre
- Source Data/Fig2c_FigS15-3_lyrWI3_18.psmc
- Source Data/Fig2c_FigS15-3_lyrWI3_26.psmc
- Source Data/Fig2c_FigS16-5_lyrNY4_15.psmc
- Source Data/Fig2c_FigS16-5_lyrNY4_24.psmc
- Source Data/Fig2c_FigS19-1_lyrMI1_10.psmc
- Source Data/Fig2c_FigS19-1_lyrMI1_12.psmc
- Source Data/Fig2c_FigS21-3_lyrMO3_09.psmc
- Source Data/Fig2c_FigS21-3_lyrMO3_28.psmc
- Source Data/Fig2c_FigS22-3_lyrNC3_16.psmc
- Source Data/Fig2c_FigS22-3_lyrNC3_30.psmc
- Source Data/Fig2c_FigS24-1_areGL2.psmc
- Source Data/Fig3a_srk_alignment.fasta
- Source Data/SuppFig10.m3.admixture.residuals.txt
- Source Data/SuppFig11.m4.admixture.residuals.txt
- Source Data/SuppFig12.m5.admixture.residuals.txt
- Source Data/SuppFig15-1_lyrWI1_02.psmc
- Source Data/SuppFig15-1_lyrWI1_25.psmc
- Source Data/SuppFig15-2_lyrWI2-04.psmc
- Source Data/SuppFig15-2_lyrWI2-27.psmc
- Source Data/SuppFig15-4_lyrMI5_02.psmc
- Source Data/SuppFig15-4_lyrMI5_17.psmc
- Source Data/SuppFig15-5_lyrIA1_04.psmc
- Source Data/SuppFig15-5_lyrIA1_26.psmc
- Source Data/SuppFig15-6_lyrIA2_01.psmc
- Source Data/SuppFig15-6_lyrIA2_27.psmc
- Source Data/SuppFig16-1_lyrNJ1_01.psmc
- Source Data/SuppFig16-1_lyrNJ1_26.psmc
- Source Data/SuppFig16-2_lyrNY1_07.psmc
- Source Data/SuppFig16-2_lyrNY1_18.psmc
- Source Data/SuppFig16-3_lyrNY2_03.psmc
- Source Data/SuppFig16-3_lyrNY2_25.psmc
- Source Data/SuppFig16-4_lyrNY3_20.psmc
- Source Data/SuppFig16-4_lyrNY3_22.psmc
- Source Data/SuppFig16-6_lyrNY5_02.psmc
- Source Data/SuppFig16-6_lyrNY5_19.psmc
- Source Data/SuppFig16-7_lyrNY6_04.psmc
- Source Data/SuppFig16-7_lyrNY6_19.psmc
- Source Data/SuppFig16-8_lyrWV1_05.psmc
- Source Data/SuppFig16-8_lyrWV1_19.psmc
- Source Data/SuppFig17-1_lyrPA1_11.psmc
- Source Data/SuppFig17-1_lyrPA1_23.psmc
- Source Data/SuppFig17-2_lyrPA2_29.psmc
- Source Data/SuppFig17-3_lyrPA3_02.psmc
- Source Data/SuppFig17-3_lyrPA3_27.psmc
- Source Data/SuppFig17-4_lyrVA1_08.psmc
- Source Data/SuppFig17-4_lyrVA1_29.psmc
- Source Data/SuppFig17-5_lyrVA2_10.psmc
- Source Data/SuppFig17-5_lyrVA2_27.psmc
- Source Data/SuppFig17-6_lyrMD1_04.psmc
- Source Data/SuppFig17-6_lyrMD1_23.psmc
- Source Data/SuppFig17-7_lyrMD2_09.psmc
- Source Data/SuppFig17-7_lyrMD2_29.psmc
- Source Data/SuppFig17-8_lyrMD3_07.psmc
- Source Data/SuppFig17-8_lyrMD3_23.psmc
- Source Data/SuppFig17-9_lyrMD4_04.psmc
- Source Data/SuppFig17-9_lyrMD4_28.psmc
- Source Data/SuppFig17_2_lyrPA2_02.psmc
- Source Data/SuppFig18-1_lyrON1_03.psmc
- Source Data/SuppFig18-1_lyrON1_20.psmc
- Source Data/SuppFig18-2_lyrON2_03.psmc
- Source Data/SuppFig18-2_lyrON2_30.psmc
- Source Data/SuppFig18-3_lyrON4_06.psmc
- Source Data/SuppFig18-3_lyrON4_24.psmc
- Source Data/SuppFig18-4_lyrPA4_03.psmc
- Source Data/SuppFig18-4_lyrPA4_19.psmc
- Source Data/SuppFig19-2_lyrMI2_06.psmc
- Source Data/SuppFig19-2_lyrMI2_29.psmc
- Source Data/SuppFig19-3_lyrMI3_08a.psmc
- Source Data/SuppFig19-3_lyrMI3_24.psmc
- Source Data/SuppFig19-4_lyrMI4_07.psmc
- Source Data/SuppFig19-4_lyrMI4_32.psmc
- Source Data/SuppFig19-5_lyrIL1_01.psmc
- Source Data/SuppFig19-5_lyrIL1_22.psmc
- Source Data/SuppFig19-6_lyrIL2_11.psmc
- Source Data/SuppFig19-6_lyrIL2_20.psmc
- Source Data/SuppFig19-7_lyrIN1_05.psmc
- Source Data/SuppFig19-7_lyrIN1_30.psmc
- Source Data/SuppFig19-8_lyrOH1_02.psmc
- Source Data/SuppFig2.nuclear.ML.tre
- Source Data/SuppFig20-1_lyrON3_02.psmc
- Source Data/SuppFig20-1_lyrON3_27.psmc
- Source Data/SuppFig20-2_lyrON5_03.psmc
- Source Data/SuppFig20-2_lyrON5_25.psmc
- Source Data/SuppFig20-3_lyrON6_01.psmc
- Source Data/SuppFig20-3_lyrON6_28.psmc
- Source Data/SuppFig20-4_lyrON7_01.psmc
- Source Data/SuppFig20-4_lyrON7_29.psmc
- Source Data/SuppFig20-5_lyrON9_03.psmc
- Source Data/SuppFig20-5_lyrON9_25.psmc
- Source Data/SuppFig21-1_lyrMO1_02.psmc
- Source Data/SuppFig21-1_lyrMO1_40.psmc
- Source Data/SuppFig21-2_lyrMO2_07.psmc
- Source Data/SuppFig21-2_lyrMO2_28.psmc
- Source Data/SuppFig21-4_lyrSK1.psmc
- Source Data/SuppFig21-5_lyrSK4.psmc
- Source Data/SuppFig21-6_lyrAB1.psmc
- Source Data/SuppFig22-1_lyrNC1_01.psmc
- Source Data/SuppFig22-1_lyrNC1_13.psmc
- Source Data/SuppFig22-2_lyrNC2_03.psmc
- Source Data/SuppFig22-2_lyrNC2_29.psmc
- Source Data/SuppFig22-4_lyrNC4_02.psmc
- Source Data/SuppFig22-5_lyrTN1_01.psmc
- Source Data/SuppFig22-5_lyrTN1_08.psmc
- Source Data/SuppFig23-1_lyrMI6_11.psmc
- Source Data/SuppFig23-2_lyrON11.1_02.psmc
- Source Data/SuppFig23-2_lyrON11.1_24.psmc
- Source Data/SuppFig23-3_lyrON8_04.psmc
- Source Data/SuppFig23-3_lyrON8_16.psmc
- Source Data/SuppFig23-4_lyrON10_05.psmc
- Source Data/SuppFig23-4_lyrON10_30.psmc
- Source Data/SuppFig23-5_lyrSK3.psmc
- Source Data/SuppFig23-6_areSK1.psmc
- Source Data/SuppFig23-7_areSK3.psmc
- Source Data/SuppFig24-2_areMB2.psmc
- Source Data/SuppFig24-3_areNU4.psmc
- Source Data/SuppFig24-4_areNU5.psmc
- Source Data/SuppFig24-5_areNT1.psmc
- Source Data/SuppFig24-6_areQC4.psmc
- Source Data/SuppFig24-7_areQC2.psmc
- Source Data/SuppFig24-8_areQC3.psmc
- Source Data/SuppFig25a_ark_alignment.fasta
- Source Data/SuppFig25b_ubox_alignment.fasta
- Source Data/SuppFig3.nuclear.SNAPP.tre
- Source Data/SuppFig4.plastid.ML.tre
- Source Data/SuppFig5.plastid.BEAST.tre
- Source Data/SuppFig6.mitochondrial.ML.tre
- Source Data/SuppFig7.m0.admixture.residuals.txt
- Source Data/SuppFig8.m1admixture.residuals.txt
- Source Data/SuppFig9.m2admixture.residuals.txt
- Source Data/_Source Data Tables.xlsx
