# Supplementary material for: Recent speciation associated with range expansion and a shift to self-fertilization in North American Arabidopsis
Source: Nat Commun. 2022 Dec 8;13:7564. doi: 10.1038/s41467-022-35368-1 (PMC9732334; doi:10.1038/s41467-022-35368-1)
Supplement: Supplementary file 5 — Source Data [file 41467_2022_35368_MOESM5_ESM.zip › Source Data/Fig2a.treemix.tre]

(Alyrp_PLS:0.0427614,((((lyrMI6:0.0128818,((lyrON11.1:0.00527285,lyrON11:0.00663544):0.00951772,(((((areNU2:0.00156104,(areQC5:0,areQC6:4.86422e-05):0.00464651):0.00150415,(areNU3:0.00187684,areQC7:0.000840042):0.00383164):0.00222274,(areMB1:0.00337552,areMB2:0.00312223):0.00474726):0.00216497,((((areQC2:0.00638321,((areGL1:0.00524879,((areQC4:0.00347703,areNU1:0.00401896):0.000777254,areGL2:0.00491473):0):0.00038861,areQC3:0.00529603):0.00102604):0.000413478,areNU4:0.00618552):0.000751139,(areNU5:0.00638056,areNT1:0.00600093):0.00103415):0.000710651,areQC1:0.00719408):0.00261463):0.00551911,(areSK1:0.000659899,(areSK3:0.0130364,(lyrSK3:0.00180834,areSK2:0.00631326):0.00620463):0.0129564):0.00570968):0.00140078):0.00206174):0.00389382,(lyrON12:0.00707852,((lyrON10:0.00648505,(((lyrWI1.1:0.00950727,(lyrIL2:0.00553752,((lyrMI3:0.00615605,(lyrON5:0.00529407,(lyrON7:0.00321873,lyrON6:0):0.00443831):0.00161098):0.000239836,(lyrMI4:0.0104937,((lyrIN1:0.00467661,(lyrMI1:0.00269064,(lyrIL1:0.0118396,(lyrON3:0.0054976,lyrOH1:0.0160532):0.000981526):0.000991816):8.16641e-05):0.00121496,lyrMI2:0.00565419):0.00111429):3.07489e-05):0.00049404):0.00116877):0.00150915,(lyrMI5:0.0149108,lyrWI3:0.00478118):0.00279816):0.000418858,lyrON9:0.00593081):0.000632078):0.00167145,lyrON8:0.00820563):0.00143659):0.00195151):0.00553623,(lyrIA2:0.0141509,(((lyrWI1:0,lyrWI2:0.00247625):0.00298377,(lyrSK1:0.0169911,(lyrSK4:0.0190667,(lyrAB2:0.0166402,(lyrSK2:0.0160168,lyrAB1:0.0155279):0.0027436):0.00126956):0.00232949):0.00722441):0.00089479,((lyrMO3:0.014949,(lyrMO2:0.022673,lyrMO1:0.0140466):0.00598354):0.00507275,lyrIA1:0.00930071):0.000579213):0.000921156):0.00123539):0.00500184,((lyrON1:0.0179072,((lyrON2:0.0193369,lyrON4:0.0152531):0.00662349,lyrPA4:0.00879172):0.0011875):0.0185444,((lyrNY3:0.0141331,((((lyrMD1:0.00758407,(lyrVA1:0.0043201,lyrVA2:0.012048):0.0074347):0.00438961,lyrMD4:0.00955497):0.00171274,((lyrPA2:0.0243722,(lyrNY5:0.00567853,(((lyrNY4:0.00648785,lyrNY6:0.00532229):0.000361087,lyrPA3:0.00632394):0.000740679,(((lyrNC4:0.0160371,((lyrNC1:0.0137783,lyrMO3SM:0.0147373):0.00385424,(lyrNC2:0.0137095,lyrNC3:0.0101138):0.00207993):0.00373305):0.00430927,(lyrWV1:0.0101721,lyrMD3:0.0123871):0.000943924):0.000315702,lyrMD2:0.00765712):0.000474939):0.000392406):0):0.000460192,lyrPA1:0.0108523):0.000102229):0.000716049,(lyrNY2:0.0063169,lyrNY1:0.00183053):0.0022799):0.000480752):0.000342451,lyrNJ1:0.0129372):0.000653846):0.00157383):0.0427614);
0.346452 NA NA NA lyrON3:0.0054976 (lyrON2:0.0193369,lyrON4:0.0152531):0.00662349
0.293321 NA NA NA lyrSK4:0.0190667 (areSK3:0.0130364,(lyrSK3:0.00180834,areSK2:0.00631326):0.00620463):0.0129564
0.457112 NA NA NA lyrWI2:0.00247625 ((lyrWI1.1:0.00950727,(lyrIL2:0.00553752,((lyrMI3:0.00615605,(lyrON5:0.00529407,(lyrON7:0.00321873,lyrON6:0):0.00443831):0.00161098):0.000239836,(lyrMI4:0.0104937,((lyrIN1:0.00467661,(lyrMI1:0.00269064,(lyrIL1:0.0118396,(lyrON3:0.0054976,lyrOH1:0.0160532):0.000981526):0.000991816):8.16641e-05):0.00121496,lyrMI2:0.00565419):0.00111429):3.07489e-05):0.00049404):0.00116877):0.00150915,(lyrMI5:0.0149108,lyrWI3:0.00478118):0.00279816):0.000418858
0.270515 NA NA NA lyrON3:0.0054976 (lyrON1:0.0179072,((lyrON2:0.0193369,lyrON4:0.0152531):0.00662349,lyrPA4:0.00879172):0.0011875):0.0185444
