# Supplementary material for: Recent speciation associated with range expansion and a shift to self-fertilization in North American Arabidopsis
Source: Nat Commun. 2022 Dec 8;13:7564. doi: 10.1038/s41467-022-35368-1 (PMC9732334; doi:10.1038/s41467-022-35368-1)
Supplement: Supplementary file 5 — Source Data [file 41467_2022_35368_MOESM5_ESM.zip › Source Data/Fig2c_FigS15-3_lyrWI3_18.psmc]

CC
CC	Brief Description of the file format:
CC	  CC  comments
CC	  MM  useful-messages
CC	  RD  round-of-iterations
CC	  LL  \log[P(sequence)]
CC	  QD  Q-before-opt Q-after-opt
CC	  TR  \theta_0 \rho_0
CC	  RS  k t_k \lambda_k \pi_k \sum_{l\not=k}A_{kl} A_{kk}
CC	  DC  begin end best-k t_k+\Delta_k max-prob
CC
MM	Version: 0.6.5-r67
MM	pattern:4+25*2+4+6, n:63, n_free_lambdas:28
MM	n_iterations:25, skip:1, max_t:5, theta/rho:5
MM	is_decoding:0
MM	n_seqs:18, sum_L:1146865, sum_n:162991
RD	0
LK	0.000000
QD	0.000000 -> 0.000000
RI	inf
TR	0.153290	0.030658
MT	5.000000
MM	C_pi: 1.000000, n_recomb: 34629.652489
RS	0	0.000000	1.000000	218.948236	0.006323	0.000000
RS	1	0.006440	1.000000	231.527848	0.006686	0.000000
RS	2	0.013294	1.000000	244.727045	0.007067	0.000000
RS	3	0.020590	1.000000	258.562690	0.007467	0.000000
RS	4	0.028356	1.000000	273.050115	0.007885	0.000000
RS	5	0.036622	1.000000	288.202754	0.008322	0.000000
RS	6	0.045421	1.000000	304.031745	0.008780	0.000000
RS	7	0.054785	1.000000	320.545476	0.009256	0.000000
RS	8	0.064753	1.000000	337.749082	0.009753	0.000000
RS	9	0.075363	1.000000	355.643904	0.010270	0.000000
RS	10	0.086656	1.000000	374.226881	0.010807	0.000000
RS	11	0.098677	1.000000	393.489901	0.011363	0.000000
RS	12	0.111471	1.000000	413.419092	0.011938	0.000000
RS	13	0.125090	1.000000	433.994067	0.012532	0.000000
RS	14	0.139585	1.000000	455.187117	0.013144	0.000000
RS	15	0.155014	1.000000	476.962363	0.013773	0.000000
RS	16	0.171437	1.000000	499.274868	0.014418	0.000000
RS	17	0.188917	1.000000	522.069721	0.015076	0.000000
RS	18	0.207523	1.000000	545.281109	0.015746	0.000000
RS	19	0.227327	1.000000	568.831384	0.016426	0.000000
RS	20	0.248406	1.000000	592.630150	0.017113	0.000000
RS	21	0.270843	1.000000	616.573399	0.017805	0.000000
RS	22	0.294725	1.000000	640.542707	0.018497	0.000000
RS	23	0.320144	1.000000	664.404548	0.019186	0.000000
RS	24	0.347201	1.000000	688.009749	0.019868	0.000000
RS	25	0.376000	1.000000	711.193127	0.020537	0.000000
RS	26	0.406654	1.000000	733.773381	0.021189	0.000000
RS	27	0.439282	1.000000	755.553269	0.021818	0.000000
RS	28	0.474011	1.000000	776.320145	0.022418	0.000000
RS	29	0.510976	1.000000	795.846918	0.022982	0.000000
RS	30	0.550322	1.000000	813.893496	0.023503	0.000000
RS	31	0.592202	1.000000	830.208778	0.023974	0.000000
RS	32	0.636779	1.000000	844.533265	0.024388	0.000000
RS	33	0.684227	1.000000	856.602333	0.024736	0.000000
RS	34	0.734730	1.000000	866.150220	0.025012	0.000000
RS	35	0.788485	1.000000	872.914751	0.025207	0.000000
RS	36	0.845702	1.000000	876.642802	0.025315	0.000000
RS	37	0.906604	1.000000	877.096476	0.025328	0.000000
RS	38	0.971428	1.000000	874.059941	0.025240	0.000000
RS	39	1.040426	1.000000	867.346801	0.025046	0.000000
RS	40	1.113868	1.000000	856.807865	0.024742	0.000000
RS	41	1.192040	1.000000	842.339095	0.024324	0.000000
RS	42	1.275245	1.000000	823.889457	0.023791	0.000000
RS	43	1.363809	1.000000	801.468361	0.023144	0.000000
RS	44	1.458076	1.000000	775.152300	0.022384	0.000000
RS	45	1.558414	1.000000	745.090268	0.021516	0.000000
RS	46	1.665214	1.000000	711.507501	0.020546	0.000000
RS	47	1.778891	1.000000	674.707075	0.019484	0.000000
RS	48	1.899889	1.000000	635.068943	0.018339	0.000000
RS	49	2.028679	1.000000	593.046002	0.017125	0.000000
RS	50	2.165763	1.000000	549.156944	0.015858	0.000000
RS	51	2.311675	1.000000	503.975726	0.014553	0.000000
RS	52	2.466983	1.000000	458.117733	0.013229	0.000000
RS	53	2.632293	1.000000	412.222896	0.011904	0.000000
RS	54	2.808249	1.000000	366.936283	0.010596	0.000000
RS	55	2.995536	1.000000	322.886954	0.009324	0.000000
RS	56	3.194884	1.000000	280.666096	0.008105	0.000000
RS	57	3.407070	1.000000	240.805646	0.006954	0.000000
RS	58	3.632920	1.000000	203.758749	0.005884	0.000000
RS	59	3.873315	1.000000	169.883409	0.004906	0.000000
RS	60	4.129191	1.000000	139.430591	0.004026	0.000000
RS	61	4.401545	1.000000	112.537780	0.003250	0.000000
RS	62	4.691438	1.000000	89.228659	0.002577	0.000000
RS	63	5.000000	1.000000	250.946502	0.007247	0.000000
PA	4+25*2+4+6 0.153289572 0.030657914 5.000000000 1.000000000 1.000000000 1.000000000 1.000000000 1.000000000 1.000000000 1.000000000 1.000000000 1.000000000 1.000000000 1.000000000 1.000000000 1.000000000 1.000000000 1.000000000 1.000000000 1.000000000 1.000000000 1.000000000 1.000000000 1.000000000 1.000000000 1.000000000 1.000000000 1.000000000 1.000000000 1.000000000 1.000000000
//
IT	4281
RD	1
LK	-414434.976826
QD	-675.790581 -> -426.138138
RI	0.0120307811
TR	0.144182	0.029455
MT	5.474892
MM	C_pi: 1.028805, n_recomb: 34235.302394
RS	0	0.000000	0.457854	481.976882	0.014078	0.004500
RS	1	0.006590	0.457854	506.210358	0.014786	0.011424
RS	2	0.013615	0.457854	531.145151	0.015515	0.012815
RS	3	0.021103	0.457854	556.730406	0.016262	0.014178
RS	4	0.029084	0.519444	514.353653	0.015024	0.014725
RS	5	0.037591	0.519444	539.125301	0.015748	0.014488
RS	6	0.046659	0.576645	508.940589	0.014866	0.014251
RS	7	0.056324	0.576645	533.249370	0.015576	0.014357
RS	8	0.066627	0.641762	501.943658	0.014662	0.014547
RS	9	0.077608	0.641762	525.738765	0.015357	0.014616
RS	10	0.089313	0.720563	490.395710	0.014324	0.014597
RS	11	0.101789	0.720563	513.546983	0.015001	0.014540
RS	12	0.115088	0.808645	479.164810	0.013996	0.014441
RS	13	0.129263	0.808645	501.687574	0.014654	0.014293
RS	14	0.144373	0.900795	471.457852	0.013771	0.014104
RS	15	0.160478	0.900795	493.454737	0.014414	0.013890
RS	16	0.177644	0.990034	469.788503	0.013722	0.013667
RS	17	0.195942	0.990034	491.417538	0.014354	0.013450
RS	18	0.215446	1.068298	476.157973	0.013908	0.013265
RS	19	0.236235	1.068298	497.596152	0.014535	0.013140
RS	20	0.258394	1.129070	491.661003	0.014361	0.013102
RS	21	0.282014	1.129070	513.045241	0.014986	0.013162
RS	22	0.307190	1.170198	516.035538	0.015073	0.013324
RS	23	0.334025	1.170198	537.387751	0.015697	0.013592
RS	24	0.362629	1.193185	548.138061	0.016011	0.013965
RS	25	0.393118	1.193185	569.307319	0.016629	0.014445
RS	26	0.425617	1.201466	586.274568	0.017125	0.015028
RS	27	0.460257	1.201466	606.896155	0.017727	0.015706
RS	28	0.497180	1.199179	628.209328	0.018350	0.016470
RS	29	0.536536	1.199179	647.679208	0.018918	0.017309
RS	30	0.578486	1.190251	671.192773	0.019605	0.018208
RS	31	0.623201	1.190251	688.665582	0.020116	0.019149
RS	32	0.670863	1.178307	711.812193	0.020792	0.020107
RS	33	0.721666	1.178307	726.236905	0.021213	0.021049
RS	34	0.775817	1.166579	746.065377	0.021792	0.021938
RS	35	0.833537	1.166579	756.278014	0.022091	0.022735
RS	36	0.895060	1.157400	769.986618	0.022491	0.023408
RS	37	0.960639	1.157400	774.850799	0.022633	0.023928
RS	38	1.030539	1.151756	780.479901	0.022798	0.024280
RS	39	1.105046	1.151756	779.029506	0.022755	0.024455
RS	40	1.184463	1.149448	775.721367	0.022659	0.024454
RS	41	1.269114	1.149448	767.269961	0.022412	0.024284
RS	42	1.359344	1.149632	755.064632	0.022055	0.023956
RS	43	1.455520	1.149632	739.283961	0.021594	0.023483
RS	44	1.558035	1.151326	718.782898	0.020995	0.022878
RS	45	1.667306	1.151326	695.769310	0.020323	0.022156
RS	46	1.783778	1.153715	667.916335	0.019510	0.021331
RS	47	1.907927	1.153715	638.252099	0.018643	0.020414
RS	48	2.040257	1.156232	604.291248	0.017651	0.019417
RS	49	2.181308	1.156232	569.083954	0.016623	0.018353
RS	50	2.331655	1.158501	530.601043	0.015499	0.017232
RS	51	2.491910	1.158501	491.470448	0.014356	0.016066
RS	52	2.662727	1.160261	450.400690	0.013156	0.014868
RS	53	2.844802	1.160261	409.385743	0.011958	0.013649
RS	54	3.038875	1.161643	367.820046	0.010744	0.012422
RS	55	3.245739	1.161643	327.224785	0.009558	0.011199
RS	56	3.466237	1.161643	287.663046	0.008403	0.009993
RS	57	3.701265	1.161643	249.694111	0.007293	0.008817
RS	58	3.951784	1.172305	212.092149	0.006195	0.007684
RS	59	4.218812	1.172305	179.408775	0.005240	0.006607
RS	60	4.503438	1.172305	149.467862	0.004366	0.005599
RS	61	4.806823	1.172305	122.518414	0.003579	0.004670
RS	62	5.130201	1.172305	98.705193	0.002883	0.003828
RS	63	5.474892	1.172305	294.100520	0.008591	0.011988
PA	4+25*2+4+6 0.144182076 0.029455062 5.474891663 0.457854033 0.519443989 0.576644897 0.641762257 0.720562696 0.808645248 0.900794983 0.990034103 1.068298340 1.129070401 1.170198441 1.193184853 1.201465607 1.199178696 1.190251350 1.178306580 1.166578770 1.157400072 1.151756287 1.149448216 1.149631500 1.151325703 1.153715491 1.156231523 1.158500671 1.160260677 1.161642551 1.172304928
//
IT	4698
RD	2
LK	-414040.046492
QD	-453.271367 -> -361.033869
RI	0.0197755130
TR	0.139243	0.029375
MT	5.723633
MM	C_pi: 1.050306, n_recomb: 34846.311325
RS	0	0.000000	0.379778	596.962444	0.017131	0.004401
RS	1	0.006664	0.379778	625.368205	0.017946	0.011467
RS	2	0.013773	0.379778	654.339006	0.018778	0.013380
RS	3	0.021355	0.379778	683.775103	0.019623	0.015101
RS	4	0.029442	0.419656	646.448939	0.018551	0.014718
RS	5	0.038069	0.419656	675.128262	0.019374	0.015682
RS	6	0.047270	0.466157	634.589583	0.018211	0.014902
RS	7	0.057084	0.466157	662.413720	0.019010	0.015872
RS	8	0.067553	0.530109	608.040630	0.017449	0.015192
RS	9	0.078719	0.530109	634.707165	0.018214	0.016020
RS	10	0.090629	0.620440	566.251684	0.016250	0.014924
RS	11	0.103333	0.620440	591.458439	0.016973	0.015535
RS	12	0.116884	0.733562	522.724383	0.015001	0.014345
RS	13	0.131338	0.733562	546.443789	0.015682	0.014790
RS	14	0.146755	0.864237	485.034994	0.013919	0.013624
RS	15	0.163199	0.864237	507.413571	0.014561	0.013923
RS	16	0.180739	1.002133	457.869227	0.013140	0.012905
RS	17	0.199449	1.002133	479.188095	0.013751	0.013119
RS	18	0.219405	1.131333	444.201762	0.012747	0.012353
RS	19	0.240691	1.131333	464.832391	0.013340	0.012573
RS	20	0.263395	1.235597	445.208805	0.012776	0.012150
RS	21	0.287613	1.235597	465.529056	0.013359	0.012468
RS	22	0.313444	1.306195	460.133553	0.013205	0.012405
RS	23	0.340997	1.306195	480.416936	0.013787	0.012855
RS	24	0.370386	1.342862	487.362751	0.013986	0.013127
RS	25	0.401734	1.342862	507.693960	0.014570	0.013730
RS	26	0.435171	1.351035	524.888349	0.015063	0.014315
RS	27	0.470836	1.351035	545.097624	0.015643	0.015073
RS	28	0.508879	1.338898	570.122320	0.016361	0.015929
RS	29	0.549456	1.338898	589.731048	0.016924	0.016816
RS	30	0.592737	1.314719	619.767847	0.017786	0.017883
RS	31	0.638903	1.314719	637.961050	0.018308	0.018852
RS	32	0.688146	1.286166	669.381790	0.019210	0.020026
RS	33	0.740670	1.286166	685.034954	0.019659	0.020979
RS	34	0.796694	1.259952	713.326178	0.020471	0.022084
RS	35	0.856452	1.259952	725.131949	0.020809	0.022871
RS	36	0.920193	1.240621	745.911951	0.021406	0.023705
RS	37	0.988181	1.240621	752.596565	0.021598	0.024190
RS	38	1.060701	1.229727	763.026160	0.021897	0.024616
RS	39	1.138053	1.229727	763.556419	0.021912	0.024737
RS	40	1.220560	1.226341	762.870565	0.021892	0.024729
RS	41	1.308565	1.226341	756.565685	0.021711	0.024502
RS	42	1.402436	1.228315	745.529317	0.021395	0.024117
RS	43	1.502562	1.228315	732.089394	0.021009	0.023598
RS	44	1.609361	1.233352	712.153193	0.020437	0.022923
RS	45	1.723278	1.233352	691.664888	0.019849	0.022175
RS	46	1.844786	1.239613	664.385398	0.019066	0.021289
RS	47	1.974392	1.239613	637.346387	0.018290	0.020368
RS	48	2.112635	1.245854	604.236916	0.017340	0.019333
RS	49	2.260090	1.245854	571.591649	0.016403	0.018281
RS	50	2.417373	1.251288	534.224614	0.015331	0.017145
RS	51	2.585138	1.251288	497.374846	0.014273	0.016002
RS	52	2.764082	1.255389	457.501525	0.013129	0.014806
RS	53	2.954952	1.255389	418.256013	0.012003	0.013614
RS	54	3.158543	1.258450	377.624755	0.010837	0.012397
RS	55	3.375701	1.258450	338.123779	0.009703	0.011198
RS	56	3.607331	1.258450	299.244570	0.008588	0.010012
RS	57	3.854397	1.258450	261.562040	0.007506	0.008853
RS	58	4.117928	1.280192	222.185588	0.006376	0.007669
RS	59	4.399022	1.280192	189.694475	0.005444	0.006624
RS	60	4.698849	1.280192	159.569932	0.004579	0.005638
RS	61	5.018657	1.280192	132.122211	0.003792	0.004725
RS	62	5.359778	1.280192	107.565067	0.003087	0.003893
RS	63	5.723633	1.280192	333.757860	0.009578	0.012475
PA	4+25*2+4+6 0.139243097 0.029374948 5.723632659 0.379778221 0.419655554 0.466157074 0.530109188 0.620440259 0.733561983 0.864236611 1.002132699 1.131333052 1.235596960 1.306195064 1.342862087 1.351034655 1.338897762 1.314718667 1.286165930 1.259951570 1.240620874 1.229727337 1.226341112 1.228314839 1.233352125 1.239613479 1.245854197 1.251288358 1.255389417 1.258449744 1.280191718
//
IT	3709
RD	3
LK	-413879.950153
QD	-389.831449 -> -334.988026
RI	0.0222300203
TR	0.135716	0.029661
MT	5.880619
MM	C_pi: 1.077232, n_recomb: 36068.048258
RS	0	0.000000	0.378750	623.369320	0.017283	0.004300
RS	1	0.006709	0.378750	653.193490	0.018110	0.011294
RS	2	0.013869	0.378750	683.609187	0.018953	0.013156
RS	3	0.021509	0.378750	714.509447	0.019810	0.014697
RS	4	0.029661	0.396649	712.483189	0.019754	0.014772
RS	5	0.038360	0.396649	743.346790	0.020610	0.015984
RS	6	0.047643	0.428355	717.718104	0.019899	0.015429
RS	7	0.057549	0.428355	747.899618	0.020736	0.016668
RS	8	0.068120	0.483575	690.289157	0.019139	0.015846
RS	9	0.079399	0.483575	719.183493	0.019940	0.016982
RS	10	0.091436	0.573441	632.159898	0.017527	0.015432
RS	11	0.104280	0.573441	659.268217	0.018278	0.016338
RS	12	0.117986	0.695813	567.015553	0.015721	0.014568
RS	13	0.132611	0.695813	592.189700	0.016419	0.015282
RS	14	0.148218	0.847416	508.185579	0.014090	0.013540
RS	15	0.164871	0.847416	531.514338	0.014736	0.014070
RS	16	0.182642	1.017416	463.266199	0.012844	0.012562
RS	17	0.201606	1.017416	485.057686	0.013448	0.012967
RS	18	0.221841	1.184356	436.382641	0.012099	0.011839
RS	19	0.243435	1.184356	457.119843	0.012674	0.012208
RS	20	0.266477	1.322729	428.681450	0.011885	0.011551
RS	21	0.291065	1.322729	448.907583	0.012446	0.011975
RS	22	0.317303	1.416184	438.817336	0.012166	0.011783
RS	23	0.345301	1.416184	458.984879	0.012726	0.012299
RS	24	0.375177	1.461517	464.725957	0.012885	0.012529
RS	25	0.407058	1.461517	485.087364	0.013449	0.013165
RS	26	0.441079	1.465627	504.191954	0.013979	0.013786
RS	27	0.477381	1.465627	524.712725	0.014548	0.014552
RS	28	0.516119	1.440791	554.414756	0.015371	0.015514
RS	29	0.557457	1.440791	574.690161	0.015933	0.016393
RS	30	0.601568	1.399752	611.688061	0.016959	0.017626
RS	31	0.648638	1.399752	630.886414	0.017492	0.018577
RS	32	0.698867	1.354212	670.605813	0.018593	0.019956
RS	33	0.752465	1.354212	687.480939	0.019061	0.020884
RS	34	0.809659	1.314114	723.840845	0.020069	0.022191
RS	35	0.870691	1.314114	736.893913	0.020431	0.022950
RS	36	0.935818	1.285848	763.815839	0.021177	0.023931
RS	37	1.005314	1.285848	771.603367	0.021393	0.024382
RS	38	1.079473	1.271156	785.309302	0.021773	0.024871
RS	39	1.158608	1.271156	786.731898	0.021812	0.024957
RS	40	1.243052	1.268138	786.628318	0.021810	0.024936
RS	41	1.333161	1.268138	781.047770	0.021655	0.024680
RS	42	1.429317	1.273223	768.806600	0.021315	0.024237
RS	43	1.531923	1.273223	756.014140	0.020961	0.023701
RS	44	1.641414	1.282756	734.121528	0.020354	0.022957
RS	45	1.758251	1.282756	714.273614	0.019804	0.022208
RS	46	1.882927	1.293857	685.043531	0.018993	0.021265
RS	47	2.015968	1.293857	658.645280	0.018261	0.020357
RS	48	2.157934	1.304607	623.964544	0.017300	0.019286
RS	49	2.309426	1.304607	591.898847	0.016411	0.018259
RS	50	2.471082	1.313817	553.410476	0.015344	0.017107
RS	51	2.643584	1.313817	516.965160	0.014333	0.015994
RS	52	2.827660	1.320715	476.309098	0.013206	0.014801
RS	53	3.024086	1.320715	437.157548	0.012120	0.013637
RS	54	3.233690	1.325877	395.768077	0.010973	0.012430
RS	55	3.457358	1.325877	355.965099	0.009869	0.011255
RS	56	3.696032	1.325877	316.514225	0.008775	0.010088
RS	57	3.950720	1.325877	278.012322	0.007708	0.008943
RS	58	4.222495	1.359089	235.742659	0.006536	0.007713
RS	59	4.512505	1.359089	202.665089	0.005619	0.006692
RS	60	4.821972	1.359089	171.720387	0.004761	0.005724
RS	61	5.152203	1.359089	143.266422	0.003972	0.004821
RS	62	5.504589	1.359089	117.569797	0.003260	0.003993
RS	63	5.880619	1.359089	376.705725	0.010444	0.013111
PA	4+25*2+4+6 0.135716459 0.029660916 5.880618586 0.378749798 0.396648810 0.428355076 0.483575193 0.573440508 0.695812688 0.847416332 1.017416385 1.184355658 1.322728807 1.416184039 1.461517157 1.465626559 1.440790903 1.399752294 1.354211871 1.314114145 1.285847899 1.271156161 1.268137776 1.273223272 1.282756148 1.293857120 1.304606787 1.313816618 1.320715219 1.325876639 1.359089108
//
IT	5121
RD	4
LK	-413776.989989
QD	-358.927773 -> -315.591786
RI	0.0213435081
TR	0.132764	0.030067
MT	5.999103
MM	C_pi: 1.105879, n_recomb: 37509.713528
RS	0	0.000000	0.398894	618.451555	0.016488	0.004217
RS	1	0.006743	0.398894	648.785378	0.017296	0.011093
RS	2	0.013940	0.398894	679.810598	0.018124	0.012783
RS	3	0.021622	0.398894	711.429780	0.018967	0.014030
RS	4	0.029823	0.398424	744.395181	0.019845	0.014727
RS	5	0.038576	0.398424	776.851961	0.020711	0.015897
RS	6	0.047919	0.415690	776.269937	0.020695	0.015786
RS	7	0.057893	0.415690	808.440044	0.021553	0.017072
RS	8	0.068539	0.461135	758.727531	0.020227	0.016400
RS	9	0.079903	0.461135	789.656670	0.021052	0.017662
RS	10	0.092033	0.547319	692.776529	0.018469	0.015939
RS	11	0.104981	0.547319	721.770130	0.019242	0.016991
RS	12	0.118802	0.673164	611.933631	0.016314	0.014873
RS	13	0.133554	0.673164	638.710012	0.017028	0.015728
RS	14	0.149302	0.837806	536.149135	0.014294	0.013593
RS	15	0.166111	0.837806	560.699415	0.014948	0.014245
RS	16	0.184054	1.031385	476.679238	0.012708	0.012386
RS	17	0.203206	1.031385	499.294649	0.013311	0.012891
RS	18	0.223650	1.228665	439.194251	0.011709	0.011502
RS	19	0.245473	1.228665	460.434839	0.012275	0.011946
RS	20	0.268766	1.395797	424.901129	0.011328	0.011123
RS	21	0.293630	1.395797	445.447060	0.011876	0.011594
RS	22	0.320171	1.508596	431.871160	0.011514	0.011314
RS	23	0.348501	1.508596	452.326628	0.012059	0.011852
RS	24	0.378742	1.560341	457.616376	0.012200	0.012060
RS	25	0.411021	1.560341	478.375959	0.012753	0.012697
RS	26	0.445477	1.559019	499.792087	0.013324	0.013356
RS	27	0.482256	1.559019	520.935309	0.013888	0.014108
RS	28	0.521515	1.520972	555.476419	0.014809	0.015166
RS	29	0.563421	1.520972	576.655374	0.015373	0.016021
RS	30	0.608152	1.463397	620.646439	0.016546	0.017401
RS	31	0.655900	1.463397	640.996534	0.017089	0.018324
RS	32	0.706867	1.401854	688.982223	0.018368	0.019883
RS	33	0.761270	1.401854	707.114699	0.018852	0.020784
RS	34	0.819342	1.349207	751.405186	0.020032	0.022268
RS	35	0.881329	1.349207	765.603897	0.020411	0.023002
RS	36	0.947495	1.313336	798.300677	0.021283	0.024110
RS	37	1.018123	1.313336	806.933829	0.021513	0.024541
RS	38	1.093513	1.295963	823.228306	0.021947	0.025079
RS	39	1.173986	1.295963	825.133279	0.021998	0.025149
RS	40	1.259885	1.294165	824.643995	0.021985	0.025107
RS	41	1.351576	1.294165	819.248929	0.021841	0.024842
RS	42	1.449449	1.302991	804.688543	0.021453	0.024338
RS	43	1.553921	1.302991	791.908121	0.021112	0.023804
RS	44	1.665438	1.317501	766.916405	0.020446	0.022989
RS	45	1.784473	1.317501	747.010406	0.019915	0.022255
RS	46	1.911535	1.333812	714.742292	0.019055	0.021253
RS	47	2.047163	1.333812	688.256121	0.018349	0.020370
RS	48	2.191937	1.349363	651.005109	0.017356	0.019261
RS	49	2.346472	1.349363	618.795382	0.016497	0.018265
RS	50	2.511426	1.362575	578.295782	0.015417	0.017097
RS	51	2.687503	1.362575	541.573259	0.014438	0.016016
RS	52	2.875451	1.372451	499.367665	0.013313	0.014823
RS	53	3.076073	1.372451	459.705448	0.012256	0.013688
RS	54	3.290221	1.379917	416.906451	0.011115	0.012489
RS	55	3.518808	1.379917	376.305329	0.010032	0.011337
RS	56	3.762808	1.379917	335.838514	0.008953	0.010189
RS	57	4.023259	1.379917	296.126856	0.007895	0.009056
RS	58	4.301272	1.424834	250.460134	0.006677	0.007779
RS	59	4.598030	1.424834	216.547040	0.005773	0.006779
RS	60	4.914796	1.424834	184.583793	0.004921	0.005826
RS	61	5.252921	1.424834	154.969520	0.004131	0.004931
RS	62	5.613844	1.424834	128.016544	0.003413	0.004106
RS	63	5.999103	1.424834	421.598858	0.011240	0.013802
PA	4+25*2+4+6 0.132763740 0.030066617 5.999102920 0.398894278 0.398423954 0.415690053 0.461134503 0.547319138 0.673163752 0.837805703 1.031384531 1.228665251 1.395797024 1.508596012 1.560340822 1.559018711 1.520971598 1.463396693 1.401854461 1.349206659 1.313335581 1.295962518 1.294165218 1.302990981 1.317500600 1.333811703 1.349362692 1.362575291 1.372450976 1.379917053 1.424834329
//
IT	4359
RD	5
LK	-413693.074370
QD	-335.810468 -> -298.047624
RI	0.0195367186
TR	0.130110	0.030504
MT	6.099973
MM	C_pi: 1.134123, n_recomb: 39001.583488
RS	0	0.000000	0.424277	606.955765	0.015562	0.004147
RS	1	0.006770	0.424277	637.514221	0.016346	0.010915
RS	2	0.013999	0.424277	668.868672	0.017150	0.012442
RS	3	0.021717	0.424277	700.934371	0.017972	0.013422
RS	4	0.029958	0.410226	758.467476	0.019447	0.014582
RS	5	0.038756	0.410226	792.170805	0.020311	0.015631
RS	6	0.048151	0.413914	818.867812	0.020996	0.015996
RS	7	0.058181	0.413914	852.813507	0.021866	0.017245
RS	8	0.068890	0.449715	816.977700	0.020947	0.016841
RS	9	0.080325	0.449715	849.815174	0.021789	0.018152
RS	10	0.092534	0.531222	748.677318	0.019196	0.016399
RS	11	0.105569	0.531222	779.504115	0.019986	0.017528
RS	12	0.119486	0.657929	655.939877	0.016818	0.015189
RS	13	0.134346	0.657929	684.347153	0.017547	0.016127
RS	14	0.150212	0.831379	565.654589	0.014503	0.013700
RS	15	0.167153	0.831379	591.520649	0.015167	0.014425
RS	16	0.185240	1.043489	493.298608	0.012648	0.012292
RS	17	0.204552	1.043489	516.872816	0.013253	0.012855
RS	18	0.225171	1.266523	446.460421	0.011447	0.011260
RS	19	0.247186	1.266523	468.360127	0.012009	0.011745
RS	20	0.270692	1.459193	426.506371	0.010936	0.010792
RS	21	0.295789	1.459193	447.533503	0.011475	0.011286
RS	22	0.322585	1.589514	430.933976	0.011049	0.010938
RS	23	0.351195	1.589514	451.830280	0.011585	0.011480
RS	24	0.381743	1.646848	456.847834	0.011714	0.011671
RS	25	0.414358	1.646848	478.137472	0.012259	0.012298
RS	26	0.449182	1.639914	501.832407	0.012867	0.012989
RS	27	0.486364	1.639914	523.700876	0.013428	0.013721
RS	28	0.526063	1.589033	562.917687	0.014433	0.014859
RS	29	0.568449	1.589033	585.070625	0.015001	0.015689
RS	30	0.613705	1.515793	635.851820	0.016303	0.017193
RS	31	0.662026	1.515793	657.390691	0.016855	0.018089
RS	32	0.713617	1.439422	713.477314	0.018294	0.019804
RS	33	0.768702	1.439422	732.866281	0.018791	0.020682
RS	34	0.827516	1.375429	784.953099	0.020126	0.022321
RS	35	0.890312	1.375429	800.247805	0.020518	0.023037
RS	36	0.957360	1.332948	838.521425	0.021500	0.024256
RS	37	1.028947	1.332948	847.892580	0.021740	0.024676
RS	38	1.105380	1.313567	866.432842	0.022215	0.025254
RS	39	1.186988	1.313567	868.658234	0.022272	0.025320
RS	40	1.274122	1.313364	867.315078	0.022238	0.025253
RS	41	1.367155	1.313364	861.904142	0.022099	0.024991
RS	42	1.466486	1.326114	844.503016	0.021653	0.024425
RS	43	1.572543	1.326114	831.511087	0.021320	0.023904
RS	44	1.685779	1.345676	802.928054	0.020587	0.023020
RS	45	1.806683	1.345676	782.730436	0.020069	0.022307
RS	46	1.935772	1.367226	746.994076	0.019153	0.021250
RS	47	2.073600	1.367226	720.185822	0.018466	0.020394
RS	48	2.220761	1.387580	680.005423	0.017435	0.019250
RS	49	2.377884	1.387580	647.426036	0.016600	0.018285
RS	50	2.545645	1.404789	604.617615	0.015502	0.017102
RS	51	2.724764	1.404789	567.412412	0.014548	0.016053
RS	52	2.916011	1.417637	523.417254	0.013420	0.014860
RS	53	3.120205	1.417637	483.071206	0.012386	0.013753
RS	54	3.338224	1.427434	438.668025	0.011247	0.012559
RS	55	3.571003	1.427434	397.139094	0.010183	0.011430
RS	56	3.819543	1.427434	355.547523	0.009116	0.010299
RS	57	4.084909	1.427434	314.537514	0.008065	0.009178
RS	58	4.368242	1.484151	265.272948	0.006802	0.007853
RS	59	4.670757	1.484151	230.493749	0.005910	0.006873
RS	60	4.993753	1.484151	197.498951	0.005064	0.005933
RS	61	5.338618	1.484151	166.724478	0.004275	0.005046
RS	62	5.706831	1.484151	138.523852	0.003552	0.004222
RS	63	6.099973	1.484151	467.531403	0.011987	0.014512
PA	4+25*2+4+6 0.130109504 0.030504064 6.099973227 0.424277104 0.410226290 0.413913637 0.449715160 0.531221500 0.657928949 0.831378997 1.043489265 1.266523209 1.459193030 1.589514057 1.646847526 1.639913801 1.589033226 1.515793244 1.439421705 1.375429038 1.332948391 1.313567051 1.313364005 1.326114444 1.345676233 1.367226448 1.387580282 1.404789323 1.417637138 1.427433556 1.484151329
//
IT	4480
RD	6
LK	-413619.251241
QD	-315.671889 -> -281.770226
RI	0.0177463885
TR	0.127656	0.030941
MT	6.191539
MM	C_pi: 1.161352, n_recomb: 40483.206902
RS	0	0.000000	0.448958	597.417260	0.014757	0.004085
RS	1	0.006795	0.448958	628.175004	0.015517	0.010768
RS	2	0.014052	0.448958	659.819245	0.016299	0.012174
RS	3	0.021802	0.448958	692.276504	0.017100	0.012948
RS	4	0.030079	0.426649	762.998405	0.018847	0.014363
RS	5	0.038918	0.426649	797.690760	0.019704	0.015285
RS	6	0.048358	0.417636	850.509836	0.021009	0.016089
RS	7	0.058439	0.417636	886.059723	0.021887	0.017274
RS	8	0.069205	0.444154	867.231201	0.021422	0.017185
RS	9	0.080703	0.444154	901.869079	0.022278	0.018508
RS	10	0.092982	0.520685	800.321882	0.019769	0.016805
RS	11	0.106096	0.520685	832.912839	0.020574	0.017977
RS	12	0.120100	0.646908	698.419518	0.017252	0.015494
RS	13	0.135056	0.646908	728.435745	0.017994	0.016487
RS	14	0.151029	0.826610	595.319645	0.014705	0.013830
RS	15	0.168087	0.826610	622.521813	0.015377	0.014604
RS	16	0.186304	1.053910	511.131360	0.012626	0.012243
RS	17	0.205759	1.053910	535.710857	0.013233	0.012844
RS	18	0.226536	1.299574	455.657649	0.011255	0.011077
RS	19	0.248724	1.299574	478.274929	0.011814	0.011587
RS	20	0.272421	1.515684	430.525992	0.010635	0.010525
RS	21	0.297728	1.515684	452.094432	0.011167	0.011029
RS	22	0.324754	1.662601	432.659707	0.010687	0.010623
RS	23	0.353617	1.662601	454.049039	0.011216	0.011163
RS	24	0.384441	1.725389	458.774917	0.011332	0.011338
RS	25	0.417359	1.725389	480.631285	0.011872	0.011951
RS	26	0.452515	1.713183	506.416104	0.012509	0.012666
RS	27	0.490060	1.713183	529.027531	0.013068	0.013378
RS	28	0.530155	1.650132	572.633131	0.014145	0.014581
RS	29	0.572975	1.650132	595.760883	0.014716	0.015388
RS	30	0.618705	1.562150	653.027576	0.016131	0.016997
RS	31	0.667543	1.562150	675.744874	0.016692	0.017870
RS	32	0.719699	1.471986	739.691466	0.018272	0.019720
RS	33	0.775399	1.471986	760.319338	0.018781	0.020578
RS	34	0.834884	1.397600	820.046626	0.020256	0.022354
RS	35	0.898411	1.397600	836.409984	0.020661	0.023058
RS	36	0.966255	1.349194	880.137537	0.021741	0.024376
RS	37	1.038709	1.349194	890.204695	0.021989	0.024791
RS	38	1.116087	1.328174	910.826905	0.022499	0.025403
RS	39	1.198722	1.328174	913.317781	0.022560	0.025471
RS	40	1.286973	1.329684	910.903092	0.022501	0.025378
RS	41	1.381220	1.329684	905.417065	0.022365	0.025126
RS	42	1.481872	1.346315	884.957411	0.021860	0.024501
RS	43	1.589363	1.346315	871.697472	0.021532	0.023997
RS	44	1.704158	1.370813	839.343691	0.020733	0.023049
RS	45	1.826754	1.370813	818.802866	0.020226	0.022359
RS	46	1.957681	1.397465	779.470771	0.019254	0.021250
RS	47	2.097504	1.397465	752.293026	0.018583	0.020423
RS	48	2.246829	1.422488	709.098707	0.017516	0.019246
RS	49	2.406300	1.422488	676.106613	0.016701	0.018313
RS	50	2.576608	1.443571	630.934435	0.015585	0.017115
RS	51	2.758489	1.443571	593.210650	0.014653	0.016098
RS	52	2.952729	1.459294	547.390152	0.013521	0.014903
RS	53	3.160168	1.459294	506.336477	0.012507	0.013824
RS	54	3.381702	1.471344	460.308149	0.011370	0.012634
RS	55	3.618290	1.471344	417.843452	0.010321	0.011527
RS	56	3.870955	1.471344	375.128861	0.009266	0.010411
RS	57	4.140789	1.471344	332.830484	0.008221	0.009301
RS	58	4.428959	1.539859	279.885205	0.006914	0.007929
RS	59	4.736711	1.539859	244.272664	0.006034	0.006967
RS	60	5.065374	1.539859	210.286012	0.005194	0.006039
RS	61	5.416371	1.539859	178.394408	0.004407	0.005159
RS	62	5.791219	1.539859	148.989137	0.003680	0.004337
RS	63	6.191539	1.539859	514.253043	0.012703	0.015223
PA	4+25*2+4+6 0.127655765 0.030940864 6.191538911 0.448957842 0.426648627 0.417636419 0.444154278 0.520684978 0.646908418 0.826609518 1.053910464 1.299573626 1.515684130 1.662600634 1.725389471 1.713182998 1.650131937 1.562149882 1.471985660 1.397599583 1.349194310 1.328173709 1.329683578 1.346314566 1.370812952 1.397465339 1.422487604 1.443571207 1.459293857 1.471344036 1.539858878
//
IT	4791
RD	7
LK	-413552.763267
QD	-297.471781 -> -266.700655
RI	0.0162193853
TR	0.125364	0.031366
MT	6.277110
MM	C_pi: 1.187476, n_recomb: 41935.224168
RS	0	0.000000	0.470703	592.056420	0.014118	0.004030
RS	1	0.006818	0.470703	623.090728	0.014858	0.010653
RS	2	0.014101	0.470703	655.087475	0.015621	0.011980
RS	3	0.021881	0.470703	687.982053	0.016406	0.012606
RS	4	0.030191	0.445386	762.308264	0.018178	0.014095
RS	5	0.039067	0.445386	797.789681	0.019024	0.014908
RS	6	0.048549	0.424465	874.365288	0.020850	0.016097
RS	7	0.058677	0.424465	911.369378	0.021733	0.017212
RS	8	0.069496	0.442059	911.100586	0.021726	0.017448
RS	9	0.081052	0.442059	947.444384	0.022593	0.018767
RS	10	0.093396	0.513563	848.262843	0.020228	0.017161
RS	11	0.106582	0.513563	882.548986	0.021046	0.018359
RS	12	0.120667	0.638523	739.306444	0.017630	0.015784
RS	13	0.135713	0.638523	770.893633	0.018383	0.016814
RS	14	0.151784	0.822759	624.677896	0.014896	0.013971
RS	15	0.168951	0.822759	653.209034	0.015577	0.014780
RS	16	0.187288	1.062858	529.393911	0.012624	0.012223
RS	17	0.206875	1.062858	554.990562	0.013234	0.012851
RS	18	0.227798	1.328835	465.749887	0.011106	0.010933
RS	19	0.250148	1.328835	489.104532	0.011663	0.011461
RS	20	0.274021	1.566900	435.719985	0.010390	0.010302
RS	21	0.299523	1.566900	457.849415	0.010918	0.010812
RS	22	0.326762	1.729924	435.657090	0.010389	0.010354
RS	23	0.355859	1.729924	457.551834	0.010911	0.010888
RS	24	0.386940	1.798368	461.892941	0.011014	0.011046
RS	25	0.420140	1.798368	484.315474	0.011549	0.011645
RS	26	0.455604	1.781424	511.957308	0.012208	0.012377
RS	27	0.493486	1.781424	535.296501	0.012765	0.013070
RS	28	0.533950	1.706926	582.969094	0.013902	0.014325
RS	29	0.577173	1.706926	607.045659	0.014476	0.015111
RS	30	0.623344	1.605048	670.459853	0.015988	0.016810
RS	31	0.672662	1.605048	694.327146	0.016557	0.017662
RS	32	0.725343	1.501955	765.860904	0.018263	0.019631
RS	33	0.781615	1.501955	787.704951	0.018784	0.020473
RS	34	0.841725	1.417901	854.911919	0.020386	0.022371
RS	35	0.905932	1.417901	872.328821	0.020802	0.023067
RS	36	0.974518	1.364049	921.424835	0.021973	0.024474
RS	37	1.047780	1.364049	932.177792	0.022229	0.024887
RS	38	1.126036	1.341590	954.811089	0.022769	0.025531
RS	39	1.209629	1.341590	957.561962	0.022834	0.025604
RS	40	1.298920	1.344795	954.000072	0.022749	0.025487
RS	41	1.394300	1.344795	948.441383	0.022617	0.025247
RS	42	1.496183	1.365167	924.859166	0.022054	0.024567
RS	43	1.605012	1.365167	911.343315	0.021732	0.024081
RS	44	1.721261	1.394407	875.192024	0.020870	0.023074
RS	45	1.845437	1.394407	854.326958	0.020373	0.022408
RS	46	1.978078	1.425956	811.410277	0.019349	0.021252
RS	47	2.119764	1.425956	783.884244	0.018693	0.020454
RS	48	2.271109	1.455454	737.709597	0.017592	0.019247
RS	49	2.432774	1.455454	704.325447	0.016796	0.018344
RS	50	2.605460	1.480241	656.831081	0.015663	0.017134
RS	51	2.789921	1.480241	618.609107	0.014752	0.016146
RS	52	2.986959	1.498695	571.004915	0.013616	0.014952
RS	53	3.197431	1.498695	529.266303	0.012621	0.013898
RS	54	3.422253	1.512874	481.653568	0.011486	0.012712
RS	55	3.662403	1.512874	438.279683	0.010451	0.011624
RS	56	3.918927	1.512874	394.474181	0.009407	0.010523
RS	57	4.192941	1.512874	350.923524	0.008368	0.009424
RS	58	4.485638	1.593109	294.259205	0.007017	0.008004
RS	59	4.798291	1.593109	257.857120	0.006149	0.007060
RS	60	5.132261	1.593109	222.926229	0.005316	0.006144
RS	61	5.489002	1.593109	189.965949	0.004530	0.005270
RS	62	5.870065	1.593109	159.402504	0.003801	0.004449
RS	63	6.277110	1.593109	561.721758	0.013395	0.015927
PA	4+25*2+4+6 0.125363911 0.031365713 6.277109992 0.470702996 0.445386442 0.424465086 0.442059047 0.513563259 0.638522970 0.822759382 1.062858254 1.328835152 1.566899989 1.729924340 1.798368073 1.781424334 1.706926353 1.605048161 1.501954576 1.417900961 1.364048847 1.341590331 1.344795347 1.365166739 1.394407267 1.425956373 1.455453756 1.480240559 1.498695414 1.512873693 1.593109113
//
IT	4304
RD	8
LK	-413492.329995
QD	-280.873784 -> -252.785519
RI	0.0149707267
TR	0.123214	0.031775
MT	6.358079
MM	C_pi: 1.212560, n_recomb: 43352.763578
RS	0	0.000000	0.488954	590.846511	0.013629	0.003982
RS	1	0.006839	0.488954	622.261765	0.014353	0.010564
RS	2	0.014147	0.488954	654.704397	0.015102	0.011848
RS	3	0.021954	0.488954	688.116461	0.015872	0.012374
RS	4	0.030295	0.465346	758.725592	0.017501	0.013797
RS	5	0.039206	0.465346	794.840027	0.018334	0.014524
RS	6	0.048727	0.433200	892.539485	0.020588	0.016042
RS	7	0.058900	0.433200	930.864589	0.021472	0.017091
RS	8	0.069767	0.442174	949.821850	0.021909	0.017647
RS	9	0.081379	0.442174	987.788865	0.022785	0.018953
RS	10	0.093784	0.508691	893.040882	0.020599	0.017475
RS	11	0.107038	0.508691	928.959663	0.021428	0.018688
RS	12	0.121198	0.631900	778.732385	0.017963	0.016057
RS	13	0.136327	0.631900	811.850047	0.018727	0.017115
RS	14	0.152491	0.819440	653.610467	0.015077	0.014116
RS	15	0.169760	0.819440	683.454169	0.015765	0.014954
RS	16	0.188210	1.070493	547.791413	0.012636	0.012223
RS	17	0.207922	1.070493	574.404018	0.013250	0.012872
RS	18	0.228982	1.354945	476.300748	0.010987	0.010818
RS	19	0.251483	1.354945	500.397321	0.011542	0.011359
RS	20	0.275523	1.613814	441.545964	0.010185	0.010113
RS	21	0.301206	1.613814	464.240027	0.010708	0.010626
RS	22	0.328647	1.792670	439.317510	0.010134	0.010118
RS	23	0.357964	1.792670	461.714654	0.010650	0.010647
RS	24	0.389286	1.867114	465.555359	0.010739	0.010786
RS	25	0.422751	1.867114	488.529687	0.011269	0.011372
RS	26	0.458505	1.846040	517.791801	0.011944	0.012114
RS	27	0.496704	1.846040	541.831897	0.012498	0.012790
RS	28	0.537515	1.760807	593.251744	0.013684	0.014087
RS	29	0.581118	1.760807	618.241870	0.014261	0.014854
RS	30	0.627703	1.645779	687.466135	0.015857	0.016629
RS	31	0.677474	1.645779	712.448968	0.016434	0.017464
RS	32	0.730649	1.530466	791.293350	0.018252	0.019536
RS	33	0.787461	1.530466	814.329920	0.018784	0.020366
RS	34	0.848159	1.437313	888.854435	0.020503	0.022374
RS	35	0.913008	1.437313	907.316500	0.020929	0.023064
RS	36	0.982293	1.378356	961.719121	0.022184	0.024552
RS	37	1.056316	1.378356	973.163100	0.022448	0.024967
RS	38	1.135402	1.354565	997.789857	0.023016	0.025639
RS	39	1.219897	1.354565	1000.817774	0.023085	0.025720
RS	40	1.310172	1.359390	996.105993	0.022977	0.025582
RS	41	1.406620	1.359390	990.503535	0.022848	0.025354
RS	42	1.509665	1.383322	963.817244	0.022232	0.024625
RS	43	1.619758	1.383322	950.084458	0.021915	0.024157
RS	44	1.737381	1.417083	910.184126	0.020995	0.023096
RS	45	1.863048	1.417083	889.038963	0.020507	0.022455
RS	46	1.997311	1.453304	842.609044	0.019436	0.021255
RS	47	2.140756	1.453304	814.778621	0.018794	0.020484
RS	48	2.294012	1.487063	765.706338	0.017662	0.019252
RS	49	2.457751	1.487063	731.970093	0.016884	0.018378
RS	50	2.632688	1.515363	682.231655	0.015737	0.017156
RS	51	2.819589	1.515363	643.547335	0.014844	0.016195
RS	52	3.019274	1.536390	594.227431	0.013707	0.015002
RS	53	3.232617	1.536390	551.837624	0.012729	0.013972
RS	54	3.460551	1.552551	502.700692	0.011596	0.012791
RS	55	3.704074	1.552551	458.450194	0.010575	0.011721
RS	56	3.964253	1.552551	413.590288	0.009540	0.010634
RS	57	4.242228	1.552551	368.826363	0.008508	0.009544
RS	58	4.539214	1.644377	308.422131	0.007114	0.008079
RS	59	4.856512	1.644377	271.270673	0.006257	0.007150
RS	60	5.195512	1.644377	235.438787	0.005431	0.006245
RS	61	5.557698	1.644377	201.453614	0.004647	0.005377
RS	62	5.944656	1.644377	169.773888	0.003916	0.004558
RS	63	6.358079	1.644377	609.924159	0.014069	0.016620
PA	4+25*2+4+6 0.123214385 0.031775195 6.358079441 0.488954433 0.465345508 0.433199639 0.442173717 0.508691006 0.631899650 0.819440336 1.070492972 1.354944521 1.613814109 1.792669766 1.867113578 1.846040457 1.760806620 1.645779142 1.530466368 1.437313370 1.378355687 1.354565135 1.359390481 1.383322401 1.417082861 1.453304261 1.487062644 1.515362844 1.536390196 1.552550565 1.644376712
//
IT	4314
RD	9
LK	-413437.119684
QD	-265.680061 -> -239.941923
RI	0.0139578640
TR	0.121197	0.032170
MT	6.434917
MM	C_pi: 1.236658, n_recomb: 44735.552068
RS	0	0.000000	0.503861	593.136295	0.013259	0.003938
RS	1	0.006860	0.503861	625.032506	0.013972	0.010496
RS	2	0.014190	0.503861	658.013327	0.014709	0.011764
RS	3	0.022023	0.503861	692.025698	0.015469	0.012227
RS	4	0.030393	0.485953	753.546260	0.016844	0.013486
RS	5	0.039337	0.485953	790.170830	0.017663	0.014145
RS	6	0.048895	0.443167	906.477636	0.020263	0.015942
RS	7	0.059108	0.443167	946.004429	0.021147	0.016930
RS	8	0.070023	0.443774	984.322278	0.022003	0.017795
RS	9	0.081685	0.443774	1023.838479	0.022886	0.019084
RS	10	0.094148	0.505372	935.112134	0.020903	0.017753
RS	11	0.107466	0.505372	972.607624	0.021741	0.018973
RS	12	0.121697	0.626505	816.865753	0.018260	0.016315
RS	13	0.136905	0.626505	851.474732	0.019034	0.017394
RS	14	0.153155	0.816411	682.123333	0.015248	0.014264
RS	15	0.170520	0.816411	713.260366	0.015944	0.015124
RS	16	0.189077	1.076932	566.210865	0.012657	0.012238
RS	17	0.208906	1.076932	593.832973	0.013274	0.012903
RS	18	0.230096	1.378317	487.110375	0.010889	0.010726
RS	19	0.252739	1.378317	511.946991	0.011444	0.011276
RS	20	0.276935	1.657020	447.746658	0.010009	0.009950
RS	21	0.302791	1.657020	471.002326	0.010529	0.010464
RS	22	0.330421	1.851535	443.350152	0.009910	0.009910
RS	23	0.359946	1.851535	466.240542	0.010422	0.010433
RS	24	0.391496	1.932377	469.463100	0.010494	0.010551
RS	25	0.425210	1.932377	492.969892	0.011020	0.011126
RS	26	0.461238	1.907798	523.627215	0.011705	0.011873
RS	27	0.499736	1.907798	548.337625	0.012257	0.012533
RS	28	0.540875	1.812487	603.206972	0.013484	0.013864
RS	29	0.584836	1.812487	629.072723	0.014062	0.014615
RS	30	0.631813	1.684965	703.785752	0.015732	0.016454
RS	31	0.682012	1.684965	729.847793	0.016315	0.017274
RS	32	0.735654	1.558033	815.730197	0.018234	0.019438
RS	33	0.792976	1.558033	839.935282	0.018776	0.020257
RS	34	0.854231	1.456236	921.618594	0.020601	0.022364
RS	35	0.919687	1.456236	941.120089	0.021037	0.023050
RS	36	0.989632	1.392429	1000.779724	0.022371	0.024615
RS	37	1.064376	1.392429	1012.926384	0.022643	0.025032
RS	38	1.144247	1.367359	1039.558131	0.023238	0.025732
RS	39	1.229597	1.367359	1042.889324	0.023312	0.025821
RS	40	1.320801	1.373702	1037.067776	0.023182	0.025663
RS	41	1.418262	1.373702	1031.460114	0.023057	0.025449
RS	42	1.522408	1.401004	1001.730698	0.022392	0.024674
RS	43	1.633698	1.401004	987.828451	0.022082	0.024226
RS	44	1.752622	1.439060	944.261963	0.021108	0.023116
RS	45	1.879703	1.439060	922.887606	0.020630	0.022497
RS	46	2.015502	1.479724	873.044095	0.019516	0.021259
RS	47	2.160616	1.479724	844.957883	0.018888	0.020515
RS	48	2.315684	1.517526	793.088616	0.017728	0.019259
RS	49	2.481388	1.517526	759.043383	0.016967	0.018412
RS	50	2.658460	1.549144	707.152069	0.015807	0.017182
RS	51	2.847678	1.549144	668.042671	0.014933	0.016246
RS	52	3.049875	1.572582	617.080819	0.013794	0.015055
RS	53	3.265943	1.572582	574.073641	0.012833	0.014047
RS	54	3.496831	1.590566	523.479204	0.011702	0.012870
RS	55	3.743557	1.590566	478.382448	0.010694	0.011817
RS	56	4.007208	1.590566	432.501878	0.009668	0.010743
RS	57	4.288944	1.590566	386.560541	0.008641	0.009661
RS	58	4.590006	1.693808	322.404407	0.007207	0.008152
RS	59	4.911719	1.693808	284.537578	0.006360	0.007238
RS	60	5.255500	1.693808	247.841759	0.005540	0.006343
RS	61	5.622863	1.693808	212.869612	0.004758	0.005480
RS	62	6.015426	1.693808	180.110235	0.004026	0.004663
RS	63	6.434917	1.693808	658.823266	0.014727	0.017301
PA	4+25*2+4+6 0.121196668 0.032169546 6.434916582 0.503861217 0.485952806 0.443167053 0.443774451 0.505371777 0.626504938 0.816410541 1.076932309 1.378317397 1.657019946 1.851535082 1.932376799 1.907797786 1.812486789 1.684964995 1.558033200 1.456236282 1.392428750 1.367359261 1.373701615 1.401003502 1.439059906 1.479723792 1.517526427 1.549143520 1.572582493 1.590566419 1.693808233
//
IT	4016
RD	10
LK	-413386.498834
QD	-251.733398 -> -228.077287
RI	0.0131322642
TR	0.119299	0.032549
MT	6.508018
MM	C_pi: 1.259847, n_recomb: 46084.541469
RS	0	0.000000	0.515848	598.191194	0.012980	0.003898
RS	1	0.006878	0.515848	630.653240	0.013685	0.010445
RS	2	0.014230	0.515848	664.251795	0.014414	0.011718
RS	3	0.022087	0.515848	698.937329	0.015166	0.012143
RS	4	0.030485	0.506878	747.529756	0.016221	0.013170
RS	5	0.039460	0.506878	784.567545	0.017025	0.013780
RS	6	0.049053	0.453956	917.210174	0.019903	0.015811
RS	7	0.059305	0.453956	957.831921	0.020784	0.016746
RS	8	0.070263	0.446412	1015.316472	0.022032	0.017903
RS	9	0.081974	0.446412	1056.314754	0.022921	0.019173
RS	10	0.094491	0.503170	974.836143	0.021153	0.018000
RS	11	0.107869	0.503170	1013.858272	0.022000	0.019224
RS	12	0.122167	0.622007	853.851419	0.018528	0.016559
RS	13	0.137449	0.622007	889.914998	0.019310	0.017655
RS	14	0.153782	0.813546	710.240320	0.015412	0.014413
RS	15	0.171238	0.813546	742.650838	0.016115	0.015291
RS	16	0.189895	1.082302	584.602816	0.012685	0.012263
RS	17	0.209835	1.082302	613.225899	0.013307	0.012943
RS	18	0.231147	1.399290	498.073735	0.010808	0.010652
RS	19	0.253924	1.399290	523.645734	0.011363	0.011209
RS	20	0.278269	1.696969	454.182129	0.009855	0.009809
RS	21	0.304288	1.696969	477.993571	0.010372	0.010323
RS	22	0.332096	1.907015	447.600717	0.009713	0.009725
RS	23	0.361818	1.907015	470.972998	0.010220	0.010241
RS	24	0.393583	1.994658	473.466871	0.010274	0.010339
RS	25	0.427534	1.994658	497.485621	0.010795	0.010902
RS	26	0.463820	1.967176	529.332789	0.011486	0.011650
RS	27	0.502602	1.967176	554.682706	0.012036	0.012296
RS	28	0.544051	1.862400	612.726811	0.013296	0.013654
RS	29	0.588352	1.862400	639.430447	0.013875	0.014390
RS	30	0.635700	1.722965	719.329377	0.015609	0.016284
RS	31	0.686304	1.722965	746.434358	0.016197	0.017091
RS	32	0.740390	1.584921	839.094534	0.018208	0.019336
RS	33	0.798195	1.584921	864.444145	0.018758	0.020146
RS	34	0.859977	1.474857	953.129908	0.020682	0.022345
RS	35	0.926008	1.474857	973.665959	0.021128	0.023028
RS	36	0.996581	1.406399	1038.539058	0.022536	0.024663
RS	37	1.072008	1.406399	1051.402346	0.022815	0.025084
RS	38	1.152624	1.380073	1080.066209	0.023437	0.025811
RS	39	1.238785	1.380073	1083.729981	0.023516	0.025908
RS	40	1.330872	1.387825	1076.857831	0.023367	0.025734
RS	41	1.429293	1.387825	1071.286308	0.023246	0.025534
RS	42	1.534485	1.418311	1038.596097	0.022537	0.024718
RS	43	1.646911	1.418311	1024.573270	0.022232	0.024287
RS	44	1.767071	1.460446	977.441399	0.021210	0.023132
RS	45	1.895496	1.460446	955.888496	0.020742	0.022536
RS	46	2.032755	1.505331	902.741026	0.019589	0.021264
RS	47	2.179454	1.505331	874.446299	0.018975	0.020544
RS	48	2.336245	1.546969	819.885290	0.017791	0.019268
RS	49	2.503820	1.546969	785.572323	0.017046	0.018446
RS	50	2.682922	1.581715	731.619601	0.015876	0.017209
RS	51	2.874343	1.581715	692.120476	0.015018	0.016298
RS	52	3.078930	1.607405	639.592231	0.013879	0.015108
RS	53	3.297591	1.607405	595.998861	0.012933	0.014121
RS	54	3.531291	1.627060	544.011922	0.011805	0.012949
RS	55	3.781066	1.627060	498.096372	0.010808	0.011911
RS	56	4.048022	1.627060	451.225702	0.009791	0.010849
RS	57	4.333341	1.627060	404.139489	0.008770	0.009775
RS	58	4.638285	1.741512	336.225811	0.007296	0.008224
RS	59	4.964204	1.741512	297.672622	0.006459	0.007323
RS	60	5.312541	1.741512	260.144971	0.005645	0.006438
RS	61	5.684838	1.741512	224.219114	0.004865	0.005581
RS	62	6.082743	1.741512	190.412600	0.004132	0.004765
RS	63	6.508018	1.741512	708.358468	0.015371	0.017970
PA	4+25*2+4+6 0.119299358 0.032549156 6.508018319 0.515847535 0.506877849 0.453956131 0.446411512 0.503170424 0.622007096 0.813546498 1.082301688 1.399289700 1.696968852 1.907015306 1.994658032 1.967176304 1.862399593 1.722965151 1.584921255 1.474856979 1.406398506 1.380073411 1.387825415 1.418311356 1.460445929 1.505330966 1.546968793 1.581715281 1.607404760 1.627059574 1.741511991
//
IT	4465
RD	11
LK	-413339.950354
QD	-238.898311 -> -217.100422
RI	0.0124519801
TR	0.117515	0.032915
MT	6.577482
MM	C_pi: 1.282175, n_recomb: 47401.361852
RS	0	0.000000	0.525415	605.347199	0.012771	0.003863
RS	1	0.006896	0.525415	638.441819	0.013469	0.010406
RS	2	0.014268	0.525415	672.721083	0.014192	0.011699
RS	3	0.022148	0.525415	708.137970	0.014939	0.012106
RS	4	0.030572	0.527917	741.130315	0.015635	0.012858
RS	5	0.039576	0.527917	778.504249	0.016424	0.013430
RS	6	0.049201	0.465306	925.470789	0.019524	0.015659
RS	7	0.059490	0.465306	967.091406	0.020402	0.016546
RS	8	0.070489	0.449791	1043.355841	0.022011	0.017978
RS	9	0.082246	0.449791	1085.774237	0.022906	0.019227
RS	10	0.094814	0.501798	1012.497178	0.021360	0.018220
RS	11	0.108249	0.501798	1053.000424	0.022215	0.019445
RS	12	0.122610	0.618188	889.802783	0.018772	0.016789
RS	13	0.137962	0.618188	927.286434	0.019562	0.017899
RS	14	0.154372	0.810779	737.987282	0.015569	0.014561
RS	15	0.171914	0.810779	771.651423	0.016279	0.015455
RS	16	0.190666	1.086709	602.947762	0.012720	0.012298
RS	17	0.210710	1.086709	632.562421	0.013345	0.012990
RS	18	0.232138	1.418120	509.134096	0.010741	0.010591
RS	19	0.255042	1.418120	535.435568	0.011296	0.011155
RS	20	0.279527	1.733994	460.773147	0.009721	0.009684
RS	21	0.305699	1.733994	485.133359	0.010235	0.010199
RS	22	0.333677	1.959451	451.984522	0.009535	0.009558
RS	23	0.363584	1.959451	475.826757	0.010038	0.010069
RS	24	0.395554	2.054272	477.493288	0.010073	0.010144
RS	25	0.429728	2.054272	502.003862	0.010590	0.010697
RS	26	0.466259	2.024457	534.856765	0.011284	0.011443
RS	27	0.505309	2.024457	560.816539	0.011831	0.012076
RS	28	0.547052	1.910784	621.783812	0.013117	0.013454
RS	29	0.591673	1.910784	649.288915	0.013698	0.014177
RS	30	0.639372	1.759950	734.095178	0.015487	0.016119
RS	31	0.690361	1.759950	762.207649	0.016080	0.016914
RS	32	0.744865	1.611234	861.398557	0.018172	0.019232
RS	33	0.803128	1.611234	887.868710	0.018731	0.020034
RS	34	0.865410	1.493221	983.405502	0.020746	0.022316
RS	35	0.931986	1.493221	1004.970915	0.021201	0.022997
RS	36	1.003153	1.420273	1075.017394	0.022679	0.024699
RS	37	1.079228	1.420273	1088.611121	0.022966	0.025124
RS	38	1.160550	1.392699	1119.342240	0.023614	0.025877
RS	39	1.247479	1.392699	1123.367643	0.023699	0.025983
RS	40	1.340404	1.401751	1115.516931	0.023533	0.025795
RS	41	1.439736	1.401751	1110.021626	0.023418	0.025608
RS	42	1.545919	1.435243	1074.462969	0.022667	0.024755
RS	43	1.659424	1.435243	1060.365863	0.022370	0.024342
RS	44	1.780757	1.481249	1009.775549	0.021303	0.023147
RS	45	1.910457	1.481249	988.091049	0.020845	0.022572
RS	46	2.049101	1.530145	931.749819	0.019657	0.021269
RS	47	2.197307	1.530145	903.289758	0.019056	0.020573
RS	48	2.355733	1.575417	846.141238	0.017851	0.019279
RS	49	2.525084	1.575417	811.597650	0.017122	0.018481
RS	50	2.706114	1.613109	755.673695	0.015942	0.017238
RS	51	2.899628	1.613109	715.816019	0.015101	0.016349
RS	52	3.106487	1.640894	661.793212	0.013961	0.015163
RS	53	3.327612	1.640894	617.640938	0.013030	0.014194
RS	54	3.563986	1.662070	564.323972	0.011905	0.013028
RS	55	3.816660	1.662070	517.613213	0.010920	0.012004
RS	56	4.086759	1.662070	469.779045	0.009911	0.010953
RS	57	4.375485	1.662070	421.576586	0.008894	0.009887
RS	58	4.684121	1.787501	349.903987	0.007382	0.008294
RS	59	5.014042	1.787501	310.688753	0.006554	0.007406
RS	60	5.366715	1.787501	272.356778	0.005746	0.006529
RS	61	5.743708	1.787501	235.506213	0.004968	0.005677
RS	62	6.146699	1.787501	200.681338	0.004234	0.004863
RS	63	6.577482	1.787501	758.469497	0.016001	0.018625
PA	4+25*2+4+6 0.117514932 0.032915474 6.577481802 0.525414744 0.527916710 0.465306160 0.449790753 0.501797783 0.618188421 0.810778623 1.086708509 1.418120359 1.733993592 1.959451244 2.054271823 2.024456664 1.910783838 1.759949939 1.611234180 1.493221380 1.420273026 1.392699147 1.401750972 1.435243291 1.481248637 1.530145233 1.575417088 1.613108960 1.640894147 1.662070241 1.787500830
//
IT	4805
RD	12
LK	-413297.040654
QD	-227.056484 -> -206.926300
RI	0.0118833021
TR	0.115835	0.033269
MT	6.643489
MM	C_pi: 1.303696, n_recomb: 48687.415801
RS	0	0.000000	0.533064	614.028823	0.012612	0.003831
RS	1	0.006913	0.533064	647.804712	0.013305	0.010378
RS	2	0.014304	0.533064	682.810648	0.014024	0.011700
RS	3	0.022205	0.533064	719.001365	0.014768	0.012103
RS	4	0.030653	0.548925	734.641873	0.015089	0.012554
RS	5	0.039685	0.548925	772.291032	0.015862	0.013098
RS	6	0.049341	0.477031	931.821503	0.019139	0.015493
RS	7	0.059665	0.477031	974.354982	0.020012	0.016338
RS	8	0.070702	0.453709	1068.880497	0.021954	0.018027
RS	9	0.082503	0.453709	1112.661347	0.022853	0.019256
RS	10	0.095119	0.501055	1048.320650	0.021532	0.018418
RS	11	0.108607	0.501055	1090.263187	0.022393	0.019640
RS	12	0.123028	0.614895	924.816173	0.018995	0.017008
RS	13	0.138445	0.614895	963.687509	0.019793	0.018127
RS	14	0.154929	0.808054	765.400790	0.015721	0.014708
RS	15	0.172552	0.808054	800.299325	0.016437	0.015615
RS	16	0.191393	1.090264	621.230396	0.012760	0.012339
RS	17	0.211536	1.090264	651.826765	0.013388	0.013041
RS	18	0.233072	1.435036	520.253986	0.010686	0.010542
RS	19	0.256097	1.435036	547.278428	0.011241	0.011112
RS	20	0.280714	1.768363	467.471062	0.009601	0.009574
RS	21	0.307032	1.768363	492.372710	0.010113	0.010088
RS	22	0.335169	2.009102	456.452379	0.009375	0.009406
RS	23	0.365252	2.009102	480.752873	0.009874	0.009912
RS	24	0.397414	2.111458	481.501706	0.009890	0.009964
RS	25	0.431799	2.111458	506.484925	0.010403	0.010508
RS	26	0.468562	2.079843	540.178964	0.011095	0.011249
RS	27	0.507866	2.079843	566.720580	0.011640	0.011871
RS	28	0.549887	1.957800	630.382603	0.012948	0.013265
RS	29	0.594812	1.957800	658.654502	0.013528	0.013976
RS	30	0.642844	1.796034	748.107952	0.015366	0.015958
RS	31	0.694195	1.796034	777.193544	0.015963	0.016743
RS	32	0.749097	1.637030	882.682613	0.018130	0.019126
RS	33	0.807794	1.637030	910.249332	0.018696	0.019921
RS	34	0.870548	1.511344	1012.490395	0.020796	0.022280
RS	35	0.937641	1.511344	1035.079140	0.021260	0.022960
RS	36	1.009371	1.434039	1110.260434	0.022804	0.024724
RS	37	1.086061	1.434039	1124.597161	0.023098	0.025153
RS	38	1.168051	1.405215	1157.433017	0.023773	0.025933
RS	39	1.255710	1.405215	1161.847395	0.023863	0.026048
RS	40	1.349428	1.415463	1153.093702	0.023684	0.025848
RS	41	1.449625	1.415463	1147.712191	0.023573	0.025674
RS	42	1.556748	1.451795	1109.381456	0.022786	0.024787
RS	43	1.671276	1.451795	1095.252834	0.022496	0.024391
RS	44	1.793722	1.501478	1041.311070	0.021388	0.023160
RS	45	1.924632	1.501478	1019.537798	0.020940	0.022605
RS	46	2.064592	1.554189	960.111361	0.019720	0.021274
RS	47	2.214227	1.554189	931.524876	0.019133	0.020600
RS	48	2.374206	1.602906	871.888801	0.017908	0.019291
RS	49	2.545245	1.602906	837.147868	0.017194	0.018515
RS	50	2.728106	1.643370	779.337993	0.016007	0.017268
RS	51	2.923609	1.643370	739.149789	0.015182	0.016400
RS	52	3.132627	1.673105	683.700790	0.014043	0.015217
RS	53	3.356093	1.673105	639.014186	0.013125	0.014266
RS	54	3.595008	1.695659	584.427264	0.012004	0.013106
RS	55	3.850439	1.695659	536.942409	0.011028	0.012096
RS	56	4.123527	1.695659	488.168782	0.010027	0.011054
RS	57	4.415493	1.695659	438.876157	0.009014	0.009995
RS	58	4.727642	1.831820	363.447105	0.007465	0.008362
RS	59	5.061370	1.831820	323.591143	0.006646	0.007486
RS	60	5.418168	1.831820	284.479331	0.005843	0.006618
RS	61	5.799630	1.831820	246.730203	0.005068	0.005771
RS	62	6.207463	1.831820	210.913219	0.004332	0.004958
RS	63	6.643489	1.831820	809.088199	0.016618	0.019266
PA	4+25*2+4+6 0.115834834 0.033269459 6.643488649 0.533064148 0.548924611 0.477030936 0.453709032 0.501055429 0.614895487 0.808053801 1.090263763 1.435036153 1.768363369 2.009102027 2.111458135 2.079842826 1.957800110 1.796034271 1.637030497 1.511343800 1.434039262 1.405215265 1.415463006 1.451795043 1.501478187 1.554188734 1.602905635 1.643370445 1.673104630 1.695658746 1.831820201
//
IT	4857
RD	13
LK	-413257.399584
QD	-216.105791 -> -197.479053
RI	0.0114033712
TR	0.114251	0.033612
MT	6.706219
MM	C_pi: 1.324455, n_recomb: 49943.866518
RS	0	0.000000	0.539167	623.848708	0.012491	0.003802
RS	1	0.006929	0.539167	658.341934	0.013182	0.010358
RS	2	0.014337	0.539167	694.108501	0.013898	0.011714
RS	3	0.022259	0.539167	731.104326	0.014639	0.012125
RS	4	0.030730	0.569807	728.231059	0.014581	0.012263
RS	5	0.039788	0.569807	766.106577	0.015339	0.012785
RS	6	0.049473	0.488992	936.688438	0.018755	0.015318
RS	7	0.059829	0.488992	980.057682	0.019623	0.016126
RS	8	0.070903	0.458022	1092.232701	0.021869	0.018055
RS	9	0.082744	0.458022	1137.321520	0.022772	0.019263
RS	10	0.095406	0.500807	1082.468245	0.021674	0.018595
RS	11	0.108945	0.500807	1125.810686	0.022542	0.019814
RS	12	0.123421	0.612028	958.946128	0.019200	0.017215
RS	13	0.138901	0.612028	999.174041	0.020006	0.018343
RS	14	0.155454	0.805369	792.476319	0.015867	0.014853
RS	15	0.173153	0.805369	828.589763	0.016590	0.015773
RS	16	0.192079	1.093077	639.430321	0.012803	0.012386
RS	17	0.212316	1.093077	670.997928	0.013435	0.013097
RS	18	0.233955	1.450236	531.403198	0.010640	0.010503
RS	19	0.257093	1.450236	559.143625	0.011195	0.011077
RS	20	0.281834	1.800339	474.231691	0.009495	0.009476
RS	21	0.308290	1.800339	499.666961	0.010005	0.009990
RS	22	0.336579	2.056203	460.965125	0.009230	0.009268
RS	23	0.366827	2.056203	485.712368	0.009725	0.009769
RS	24	0.399172	2.166426	485.462346	0.009720	0.009798
RS	25	0.433757	2.166426	510.899884	0.010229	0.010334
RS	26	0.470739	2.133506	545.287960	0.010918	0.011068
RS	27	0.510283	2.133506	572.384884	0.011461	0.011679
RS	28	0.552567	2.003564	638.538253	0.012785	0.013084
RS	29	0.597780	2.003564	667.543989	0.013366	0.013785
RS	30	0.646126	1.831286	761.405129	0.015245	0.015801
RS	31	0.697822	1.831286	791.430558	0.015846	0.016577
RS	32	0.753100	1.662339	902.995940	0.018080	0.019018
RS	33	0.812207	1.662339	931.635157	0.018654	0.019808
RS	34	0.875410	1.529220	1040.437696	0.020832	0.022238
RS	35	0.942992	1.529220	1064.042586	0.021305	0.022917
RS	36	1.015257	1.447679	1144.315438	0.022912	0.024740
RS	37	1.092528	1.447679	1159.406093	0.023214	0.025174
RS	38	1.175153	1.417599	1194.383978	0.023915	0.025979
RS	39	1.263503	1.417599	1199.212557	0.024011	0.026103
RS	40	1.357974	1.428944	1189.633860	0.023819	0.025894
RS	41	1.458991	1.428944	1184.400808	0.023715	0.025732
RS	42	1.567006	1.467960	1143.395474	0.022894	0.024815
RS	43	1.682506	1.467960	1129.274428	0.022611	0.024435
RS	44	1.806008	1.521142	1072.086406	0.021466	0.023172
RS	45	1.938067	1.521142	1050.263190	0.021029	0.022636
RS	46	2.079276	1.577481	987.856836	0.019779	0.021280
RS	47	2.230269	1.577481	959.178968	0.019205	0.020627
RS	48	2.391723	1.629464	897.151916	0.017963	0.019304
RS	49	2.564364	1.629464	862.243425	0.017264	0.018550
RS	50	2.748966	1.672541	802.627667	0.016071	0.017299
RS	51	2.946358	1.672541	762.134281	0.015260	0.016451
RS	52	3.157427	1.704089	705.323222	0.014122	0.015272
RS	53	3.383120	1.704089	660.124893	0.013217	0.014338
RS	54	3.624450	1.727886	604.325690	0.012100	0.013183
RS	55	3.882501	1.727886	556.086289	0.011134	0.012185
RS	56	4.158432	1.727886	506.395593	0.010139	0.011153
RS	57	4.453480	1.727886	456.037228	0.009131	0.010100
RS	58	4.768971	1.874518	376.858751	0.007546	0.008429
RS	59	5.106321	1.874518	336.381172	0.006735	0.007565
RS	60	5.467044	1.874518	296.511752	0.005937	0.006704
RS	61	5.852760	1.874518	257.888053	0.005164	0.005861
RS	62	6.265201	1.874518	221.103311	0.004427	0.005050
RS	63	6.706219	1.874518	860.143011	0.017222	0.019895
PA	4+25*2+4+6 0.114251017 0.033611941 6.706218658 0.539166870 0.569806970 0.488991785 0.458022309 0.500806712 0.612027942 0.805369345 1.093077344 1.450236032 1.800339166 2.056203289 2.166425566 2.133505725 2.003564221 1.831286489 1.662339402 1.529219532 1.447678743 1.417598958 1.428943690 1.467960062 1.521141866 1.577481348 1.629464017 1.672541486 1.704088729 1.727885853 1.874517975
//
IT	4229
RD	14
LK	-413220.707203
QD	-205.956565 -> -188.690336
RI	0.0109925131
TR	0.112756	0.033944
MT	6.765876
MM	C_pi: 1.344500, n_recomb: 51171.898358
RS	0	0.000000	0.544084	634.446747	0.012398	0.003775
RS	1	0.006943	0.544084	669.680638	0.013087	0.010343
RS	2	0.014369	0.544084	706.229504	0.013801	0.011740
RS	3	0.022310	0.544084	744.050021	0.014540	0.012164
RS	4	0.030802	0.590487	722.016711	0.014110	0.011984
RS	5	0.039884	0.590487	760.080021	0.014853	0.012491
RS	6	0.049597	0.501102	940.375354	0.018377	0.015140
RS	7	0.059984	0.501102	984.510984	0.019239	0.015913
RS	8	0.071093	0.462632	1113.686928	0.021764	0.018066
RS	9	0.082972	0.462632	1160.032267	0.022669	0.019253
RS	10	0.095677	0.500943	1115.101632	0.021791	0.018755
RS	11	0.109263	0.500943	1159.807234	0.022665	0.019968
RS	12	0.123793	0.609510	992.247902	0.019390	0.017412
RS	13	0.139332	0.609510	1033.802849	0.020203	0.018546
RS	14	0.155950	0.802711	819.232563	0.016009	0.014996
RS	15	0.173721	0.802711	856.541994	0.016739	0.015926
RS	16	0.192727	1.095223	657.549984	0.012850	0.012436
RS	17	0.213052	1.095223	690.078599	0.013485	0.013156
RS	18	0.234788	1.463905	542.559074	0.010603	0.010472
RS	19	0.258034	1.463905	571.008289	0.011159	0.011050
RS	20	0.282894	1.830110	481.035747	0.009400	0.009388
RS	21	0.309479	1.830110	506.997138	0.009908	0.009902
RS	22	0.337911	2.100960	465.498011	0.009097	0.009141
RS	23	0.368317	2.100960	490.680981	0.009589	0.009638
RS	24	0.400834	2.219325	489.365167	0.009563	0.009644
RS	25	0.435609	2.219325	515.239995	0.010069	0.010172
RS	26	0.472798	2.185553	550.193017	0.010752	0.010897
RS	27	0.512570	2.185553	577.820634	0.011292	0.011498
RS	28	0.555103	2.048169	646.275110	0.012629	0.012912
RS	29	0.600589	2.048169	675.983609	0.013210	0.013602
RS	30	0.649233	1.865763	774.030367	0.015126	0.015649
RS	31	0.701256	1.865763	804.963663	0.015731	0.016416
RS	32	0.756890	1.687185	922.394324	0.018025	0.018910
RS	33	0.816387	1.687185	952.082152	0.018606	0.019695
RS	34	0.880015	1.546845	1067.307347	0.020857	0.022190
RS	35	0.948061	1.546845	1091.920248	0.021338	0.022870
RS	36	1.020832	1.461168	1177.244911	0.023006	0.024748
RS	37	1.098656	1.461168	1193.098495	0.023316	0.025187
RS	38	1.181883	1.429826	1230.252716	0.024042	0.026017
RS	39	1.270889	1.429826	1235.518146	0.024144	0.026150
RS	40	1.366075	1.442179	1225.189248	0.023943	0.025933
RS	41	1.467870	1.442179	1220.136154	0.023844	0.025783
RS	42	1.576733	1.483738	1176.550316	0.022992	0.024840
RS	43	1.693155	1.483738	1162.472319	0.022717	0.024475
RS	44	1.817661	1.540252	1102.140603	0.021538	0.023182
RS	45	1.950811	1.540252	1080.302375	0.021111	0.022664
RS	46	2.093207	1.600050	1015.015196	0.019835	0.021286
RS	47	2.245490	1.600050	986.277530	0.019274	0.020652
RS	48	2.408346	1.655136	921.949039	0.018017	0.019318
RS	49	2.582510	1.655136	886.900213	0.017332	0.018584
RS	50	2.768767	1.700672	825.556589	0.016133	0.017331
RS	51	2.967956	1.700672	784.781084	0.015336	0.016501
RS	52	3.180976	1.733904	726.669298	0.014201	0.015326
RS	53	3.408786	1.733904	680.979935	0.013308	0.014408
RS	54	3.652415	1.758819	624.022879	0.012195	0.013259
RS	55	3.912959	1.758819	575.047110	0.011238	0.012273
RS	56	4.191594	1.758819	524.460270	0.010249	0.011250
RS	57	4.489576	1.758819	473.059108	0.009245	0.010203
RS	58	4.808248	1.915664	390.140186	0.007624	0.008494
RS	59	5.149046	1.915664	349.058756	0.006821	0.007640
RS	60	5.513507	1.915664	308.452471	0.006028	0.006787
RS	61	5.903274	1.915664	268.976706	0.005256	0.005949
RS	62	6.320104	1.915664	231.247187	0.004519	0.005139
RS	63	6.765876	1.915664	911.572719	0.017814	0.020510
PA	4+25*2+4+6 0.112755701 0.033943532 6.765876334 0.544084066 0.590486719 0.501101907 0.462631685 0.500943426 0.609510259 0.802711473 1.095223467 1.463905435 1.830110428 2.100959972 2.219325079 2.185552573 2.048168717 1.865763176 1.687184700 1.546845482 1.461168033 1.429826468 1.442178688 1.483737914 1.540251594 1.600050409 1.655135733 1.700671962 1.733903651 1.758819112 1.915663992
//
IT	4893
RD	15
LK	-413186.684260
QD	-196.530573 -> -180.499563
RI	0.0106379455
TR	0.111343	0.034265
MT	6.822583
MM	C_pi: 1.363860, n_recomb: 52372.393161
RS	0	0.000000	0.548065	645.586566	0.012327	0.003751
RS	1	0.006957	0.548065	681.575840	0.013014	0.010333
RS	2	0.014399	0.548065	718.920324	0.013727	0.011772
RS	3	0.022358	0.548065	757.577134	0.014465	0.012214
RS	4	0.030871	0.610887	716.085373	0.013673	0.011720
RS	5	0.039976	0.610887	754.306412	0.014403	0.012214
RS	6	0.049714	0.513274	943.146099	0.018008	0.014960
RS	7	0.060131	0.513274	987.986011	0.018865	0.015703
RS	8	0.071271	0.467454	1133.476889	0.021643	0.018063
RS	9	0.083187	0.467454	1181.029573	0.022551	0.019229
RS	10	0.095932	0.501391	1146.323789	0.021888	0.018899
RS	11	0.109564	0.501391	1192.357077	0.022767	0.020106
RS	12	0.124144	0.607284	1024.754424	0.019567	0.017599
RS	13	0.139739	0.607284	1067.607573	0.020385	0.018738
RS	14	0.156418	0.800082	845.661647	0.016147	0.015136
RS	15	0.174258	0.800082	884.147816	0.016882	0.016076
RS	16	0.193339	1.096798	675.564158	0.012899	0.012489
RS	17	0.213748	1.096798	709.042741	0.013538	0.013217
RS	18	0.235576	1.476190	553.702387	0.010572	0.010447
RS	19	0.258923	1.476190	582.852835	0.011129	0.011029
RS	20	0.283895	1.857875	487.854195	0.009315	0.009309
RS	21	0.310604	1.857875	514.333825	0.009821	0.009822
RS	22	0.339171	2.143537	470.029584	0.008975	0.009024
RS	23	0.369725	2.143537	495.637488	0.009464	0.009517
RS	24	0.402406	2.270292	493.196512	0.009417	0.009500
RS	25	0.437360	2.270292	519.492360	0.009919	0.010021
RS	26	0.474746	2.236106	554.889487	0.010595	0.010736
RS	27	0.514733	2.236106	583.024287	0.011132	0.011328
RS	28	0.557502	2.091678	653.612856	0.012480	0.012747
RS	29	0.603246	2.091678	683.994481	0.013060	0.013428
RS	30	0.652174	1.899493	786.021969	0.015008	0.015500
RS	31	0.704505	1.899493	817.832108	0.015616	0.016260
RS	32	0.760477	1.711567	940.927554	0.017966	0.018802
RS	33	0.820344	1.711567	971.639963	0.018553	0.019582
RS	34	0.884375	1.564200	1093.153168	0.020873	0.022138
RS	35	0.952861	1.564200	1118.764631	0.021362	0.022818
RS	36	1.026113	1.474477	1209.098004	0.023087	0.024749
RS	37	1.104460	1.474477	1225.721440	0.023404	0.025193
RS	38	1.188259	1.441868	1265.083544	0.024156	0.026048
RS	39	1.277887	1.441868	1270.805829	0.024265	0.026190
RS	40	1.373751	1.455145	1259.798918	0.024055	0.025966
RS	41	1.476285	1.455145	1254.954155	0.023962	0.025829
RS	42	1.585953	1.499114	1208.881279	0.023082	0.024860
RS	43	1.703250	1.499114	1194.878158	0.022815	0.024511
RS	44	1.828709	1.558806	1131.500482	0.021605	0.023190
RS	45	1.962896	1.558806	1109.678649	0.021188	0.022690
RS	46	2.106418	1.621905	1041.605748	0.019888	0.021292
RS	47	2.259926	1.621905	1012.836687	0.019339	0.020677
RS	48	2.424115	1.679940	946.291948	0.018069	0.019333
RS	49	2.599726	1.679940	911.127440	0.017397	0.018617
RS	50	2.787555	1.727794	848.128550	0.016194	0.017363
RS	51	2.988452	1.727794	807.092375	0.015411	0.016551
RS	52	3.203326	1.762590	747.738309	0.014277	0.015381
RS	53	3.433150	1.762590	701.577594	0.013396	0.014477
RS	54	3.678964	1.788506	643.515607	0.012287	0.013334
RS	55	3.941879	1.788506	593.821014	0.011338	0.012359
RS	56	4.223086	1.788506	542.358256	0.010356	0.011344
RS	57	4.523858	1.788506	489.936533	0.009355	0.010303
RS	58	4.845556	1.955300	403.290330	0.007700	0.008558
RS	59	5.189635	1.955300	361.621695	0.006905	0.007714
RS	60	5.557653	1.955300	320.298076	0.006116	0.006868
RS	61	5.951276	1.955300	279.991553	0.005346	0.006034
RS	62	6.372284	1.955300	241.339169	0.004608	0.005225
RS	63	6.822583	1.955300	963.312685	0.018394	0.021113
PA	4+25*2+4+6 0.111342754 0.034265054 6.822582818 0.548065424 0.610886951 0.513274432 0.467453724 0.501390827 0.607283615 0.800082372 1.096798291 1.476189622 1.857875127 2.143536642 2.270292043 2.236105837 2.091678160 1.899493276 1.711567257 1.564200317 1.474477493 1.441867638 1.455144977 1.499113688 1.558805616 1.621904735 1.679939660 1.727793565 1.762589946 1.788506364 1.955299811
//
IT	4570
RD	16
LK	-413155.086569
QD	-187.759548 -> -172.853253
RI	0.0103280575
TR	0.110005	0.034577
MT	6.876580
MM	C_pi: 1.382584, n_recomb: 53546.299654
RS	0	0.000000	0.551343	657.050285	0.012271	0.003728
RS	1	0.006971	0.551343	693.801548	0.012957	0.010327
RS	2	0.014427	0.551343	731.947069	0.013669	0.011809
RS	3	0.022403	0.551343	771.444176	0.014407	0.012273
RS	4	0.030935	0.630957	710.485243	0.013269	0.011471
RS	5	0.040062	0.630957	748.840882	0.013985	0.011956
RS	6	0.049825	0.525448	945.205475	0.017652	0.014781
RS	7	0.060269	0.525448	990.694483	0.018502	0.015497
RS	8	0.071440	0.472432	1151.795634	0.021510	0.018048
RS	9	0.083391	0.472432	1200.509086	0.022420	0.019194
RS	10	0.096174	0.502088	1176.247365	0.021967	0.019029
RS	11	0.109848	0.502088	1223.574749	0.022851	0.020229
RS	12	0.124476	0.605310	1056.493440	0.019730	0.017777
RS	13	0.140123	0.605310	1100.617062	0.020554	0.018919
RS	14	0.156861	0.797488	871.765055	0.016281	0.015274
RS	15	0.174766	0.797488	911.409025	0.017021	0.016222
RS	16	0.193918	1.097882	693.462597	0.012951	0.012545
RS	17	0.214406	1.097882	727.880043	0.013593	0.013280
RS	18	0.236322	1.487251	564.812887	0.010548	0.010428
RS	19	0.259765	1.487251	594.656782	0.011105	0.011014
RS	20	0.284843	1.883813	494.670519	0.009238	0.009237
RS	21	0.311668	1.883813	521.660658	0.009742	0.009750
RS	22	0.340364	2.184102	474.546123	0.008862	0.008916
RS	23	0.371060	2.184102	500.568694	0.009348	0.009405
RS	24	0.403895	2.319458	496.952583	0.009281	0.009365
RS	25	0.439019	2.319458	523.654298	0.009779	0.009880
RS	26	0.476592	2.285237	559.393968	0.010447	0.010583
RS	27	0.516783	2.285237	588.014262	0.010981	0.011167
RS	28	0.559776	2.134164	660.577126	0.012337	0.012589
RS	29	0.605766	2.134164	691.603994	0.012916	0.013262
RS	30	0.654962	1.932524	797.420431	0.014892	0.015356
RS	31	0.707587	1.932524	830.077715	0.015502	0.016109
RS	32	0.763880	1.735505	958.650216	0.017903	0.018693
RS	33	0.824097	1.735505	990.363525	0.018495	0.019470
RS	34	0.888511	1.581288	1118.030808	0.020880	0.022083
RS	35	0.957416	1.581288	1144.630636	0.021376	0.022763
RS	36	1.031124	1.487603	1239.927869	0.023156	0.024745
RS	37	1.109969	1.487603	1257.326492	0.023481	0.025193
RS	38	1.194310	1.453719	1298.924036	0.024258	0.026073
RS	39	1.284531	1.453719	1305.121034	0.024374	0.026223
RS	40	1.381040	1.467844	1293.507297	0.024157	0.025995
RS	41	1.484276	1.467844	1288.896421	0.024071	0.025869
RS	42	1.594709	1.514104	1240.423265	0.023165	0.024878
RS	43	1.712839	1.514104	1226.523971	0.022906	0.024543
RS	44	1.839204	1.576832	1160.194297	0.021667	0.023198
RS	45	1.974376	1.576832	1138.417351	0.021260	0.022714
RS	46	2.118972	1.643085	1067.649059	0.019939	0.021298
RS	47	2.273646	1.643085	1038.874420	0.019401	0.020701
RS	48	2.439102	1.703927	970.194107	0.018119	0.019347
RS	49	2.616091	1.703927	934.936501	0.017460	0.018650
RS	50	2.805417	1.753969	870.350662	0.016254	0.017395
RS	51	3.007940	1.753969	829.073807	0.015483	0.016600
RS	52	3.224580	1.790221	768.532203	0.014353	0.015434
RS	53	3.456321	1.790221	721.918938	0.013482	0.014545
RS	54	3.704215	1.817032	662.802354	0.012378	0.013409
RS	55	3.969389	1.817032	612.406063	0.011437	0.012444
RS	56	4.253048	1.817032	560.087077	0.010460	0.011436
RS	57	4.556478	1.817032	506.666415	0.009462	0.010400
RS	58	4.881060	1.993512	416.309214	0.007775	0.008621
RS	59	5.228266	1.993512	374.069118	0.006986	0.007786
RS	60	5.599675	1.993512	332.046644	0.006201	0.006947
RS	61	5.996973	1.993512	290.929585	0.005433	0.006116
RS	62	6.421965	1.993512	251.375221	0.004695	0.005309
RS	63	6.876580	1.993512	1015.307789	0.018961	0.021704
PA	4+25*2+4+6 0.110005019 0.034576750 6.876580444 0.551343125 0.630957080 0.525448213 0.472431512 0.502087511 0.605310159 0.797488111 1.097881935 1.487251443 1.883812621 2.184102458 2.319457570 2.285236889 2.134163976 1.932524129 1.735504610 1.581288172 1.487602696 1.453719385 1.467844134 1.514103738 1.576832042 1.643084641 1.703927332 1.753968935 1.790221185 1.817031697 1.993511520
//
IT	4062
RD	17
LK	-413125.697843
QD	-179.582890 -> -165.703387
RI	0.0100559270
TR	0.108737	0.034879
MT	6.927995
MM	C_pi: 1.400697, n_recomb: 54694.309434
RS	0	0.000000	0.554047	668.727334	0.012227	0.003708
RS	1	0.006983	0.554047	706.243060	0.012913	0.010323
RS	2	0.014454	0.554047	745.191018	0.013625	0.011849
RS	3	0.022446	0.554047	785.528560	0.014362	0.012337
RS	4	0.030996	0.650660	705.230928	0.012894	0.011237
RS	5	0.040144	0.650660	743.702888	0.013597	0.011714
RS	6	0.049930	0.537577	946.699235	0.017309	0.014605
RS	7	0.060400	0.537577	992.787527	0.018152	0.015296
RS	8	0.071600	0.477521	1168.791748	0.021370	0.018023
RS	9	0.083583	0.477521	1218.621060	0.022281	0.019150
RS	10	0.096403	0.502992	1204.940029	0.022030	0.019146
RS	11	0.110118	0.502992	1253.528693	0.022919	0.020338
RS	12	0.124790	0.603560	1087.474868	0.019883	0.017946
RS	13	0.140487	0.603560	1132.841603	0.020712	0.019091
RS	14	0.157281	0.794939	897.527508	0.016410	0.015409
RS	15	0.175246	0.794939	938.309971	0.017156	0.016364
RS	16	0.194467	1.098536	711.232210	0.013004	0.012603
RS	17	0.215030	1.098536	746.577005	0.013650	0.013344
RS	18	0.237028	1.497208	575.875746	0.010529	0.010414
RS	19	0.260563	1.497208	606.405002	0.011087	0.011003
RS	20	0.285741	1.908062	501.469954	0.009169	0.009173
RS	21	0.312677	1.908062	528.962810	0.009671	0.009685
RS	22	0.341494	2.222778	479.036847	0.008758	0.008816
RS	23	0.372324	2.222778	505.464145	0.009242	0.009302
RS	24	0.405306	2.366927	500.626448	0.009153	0.009239
RS	25	0.440592	2.366927	527.719535	0.009649	0.009747
RS	26	0.478342	2.333035	563.707375	0.010307	0.010438
RS	27	0.518727	2.333035	592.792463	0.010838	0.011015
RS	28	0.561933	2.175668	667.188559	0.012199	0.012438
RS	29	0.608156	2.175668	698.834099	0.012777	0.013103
RS	30	0.657606	1.964872	808.261202	0.014778	0.015215
RS	31	0.710510	1.964872	841.736866	0.015390	0.015962
RS	32	0.767108	1.758994	975.607844	0.017837	0.018586
RS	33	0.827658	1.758994	1008.298367	0.018435	0.019358
RS	34	0.892436	1.598092	1141.988877	0.020879	0.022024
RS	35	0.961738	1.598092	1169.565753	0.021384	0.022705
RS	36	1.035880	1.500521	1269.779453	0.023216	0.024735
RS	37	1.115198	1.500521	1287.956639	0.023548	0.025189
RS	38	1.200055	1.465359	1331.814579	0.024350	0.026093
RS	39	1.290838	1.465359	1338.501559	0.024472	0.026251
RS	40	1.387961	1.480261	1326.347548	0.024250	0.026019
RS	41	1.491865	1.480261	1321.993202	0.024171	0.025904
RS	42	1.603025	1.528701	1271.203578	0.023242	0.024893
RS	43	1.721947	1.528701	1257.433905	0.022990	0.024572
RS	44	1.849174	1.594335	1188.241111	0.021725	0.023204
RS	45	1.985285	1.594335	1166.534614	0.021328	0.022736
RS	46	2.130900	1.663605	1093.156124	0.019987	0.021303
RS	47	2.286684	1.663605	1064.399325	0.019461	0.020724
RS	48	2.453346	1.727123	993.660035	0.018168	0.019362
RS	49	2.631646	1.727123	958.330121	0.017522	0.018682
RS	50	2.822397	1.779233	892.221689	0.016313	0.017427
RS	51	3.026468	1.779233	850.723077	0.015554	0.016648
RS	52	3.244790	1.816838	789.047233	0.014426	0.015488
RS	53	3.478357	1.816838	741.999496	0.013566	0.014611
RS	54	3.728233	1.844444	681.876634	0.012467	0.013481
RS	55	3.995559	1.844444	630.795553	0.011533	0.012526
RS	56	4.281552	1.844444	577.639763	0.010561	0.011526
RS	57	4.587516	1.844444	523.241512	0.009567	0.010495
RS	58	4.914845	2.030353	429.192197	0.007847	0.008682
RS	59	5.265032	2.030353	386.396114	0.007065	0.007856
RS	60	5.639672	2.030353	343.692873	0.006284	0.007023
RS	61	6.040474	2.030353	301.785054	0.005518	0.006196
RS	62	6.469263	2.030353	261.349175	0.004778	0.005390
RS	63	6.927995	2.030353	1067.500137	0.019518	0.022282
PA	4+25*2+4+6 0.108737273 0.034879230 6.927995307 0.554046798 0.650660047 0.537576994 0.477520877 0.502991539 0.603559880 0.794938768 1.098536324 1.497208285 1.908062368 2.222778161 2.366927243 2.333034870 2.175667760 1.964872441 1.758993877 1.598092194 1.500521274 1.465359042 1.480260849 1.528700748 1.594334680 1.663605062 1.727123276 1.779232788 1.816837804 1.844444187 2.030353282
//
IT	4462
RD	18
LK	-413098.326970
QD	-171.947112 -> -159.007209
RI	0.0098149094
TR	0.107534	0.035173
MT	6.977046
MM	C_pi: 1.418237, n_recomb: 55817.070360
RS	0	0.000000	0.556314	680.493078	0.012191	0.003689
RS	1	0.006995	0.556314	718.771002	0.012877	0.010321
RS	2	0.014479	0.556314	758.518162	0.013589	0.011890
RS	3	0.022486	0.556314	799.691805	0.014327	0.012403
RS	4	0.031054	0.669954	700.343430	0.012547	0.011016
RS	5	0.040221	0.669954	738.918243	0.013238	0.011488
RS	6	0.050029	0.549626	947.746566	0.016980	0.014432
RS	7	0.060524	0.549626	994.389526	0.017815	0.015101
RS	8	0.071752	0.482680	1184.619454	0.021223	0.017991
RS	9	0.083766	0.482680	1235.522097	0.022135	0.019099
RS	10	0.096620	0.504067	1232.476071	0.022081	0.019251
RS	11	0.110373	0.504067	1282.294369	0.022973	0.020436
RS	12	0.125088	0.602005	1117.720509	0.020025	0.018106
RS	13	0.140833	0.602005	1164.303800	0.020859	0.019253
RS	14	0.157679	0.792436	922.948612	0.016535	0.015540
RS	15	0.175703	0.792436	964.850453	0.017286	0.016502
RS	16	0.194988	1.098825	728.859523	0.013058	0.012662
RS	17	0.215621	1.098825	765.119908	0.013708	0.013408
RS	18	0.237699	1.506169	586.880561	0.010514	0.010404
RS	19	0.261320	1.506169	618.087047	0.011073	0.010996
RS	20	0.286594	1.930768	508.239382	0.009105	0.009114
RS	21	0.313635	1.930768	536.227194	0.009607	0.009626
RS	22	0.342568	2.259703	483.490778	0.008662	0.008723
RS	23	0.373525	2.259703	510.313177	0.009143	0.009205
RS	24	0.406647	2.412804	504.215791	0.009033	0.009120
RS	25	0.442086	2.412804	531.686577	0.009526	0.009622
RS	26	0.480004	2.379572	567.838502	0.010173	0.010301
RS	27	0.520574	2.379572	597.368942	0.010702	0.010870
RS	28	0.563982	2.216244	673.467139	0.012066	0.012292
RS	29	0.610427	2.216244	705.706159	0.012643	0.012951
RS	30	0.660120	1.996572	818.576837	0.014665	0.015079
RS	31	0.713289	1.996572	852.843193	0.015279	0.015820
RS	32	0.770177	1.782056	991.839547	0.017769	0.018479
RS	33	0.831044	1.782056	1025.483870	0.018372	0.019248
RS	34	0.896169	1.614616	1165.072317	0.020873	0.021964
RS	35	0.965849	1.614616	1193.614179	0.021384	0.022645
RS	36	1.040403	1.513231	1298.694787	0.023267	0.024722
RS	37	1.120172	1.513231	1317.652358	0.023607	0.025180
RS	38	1.205521	1.476786	1363.791757	0.024433	0.026107
RS	39	1.296839	1.476786	1370.981897	0.024562	0.026273
RS	40	1.394546	1.492403	1358.348117	0.024336	0.026039
RS	41	1.499086	1.492403	1354.270658	0.024263	0.025935
RS	42	1.610940	1.542921	1301.245790	0.023313	0.024906
RS	43	1.730617	1.542921	1287.629010	0.023069	0.024598
RS	44	1.858665	1.611341	1215.657037	0.021779	0.023209
RS	45	1.995670	1.611341	1194.044241	0.021392	0.022757
RS	46	2.142258	1.683505	1118.136057	0.020032	0.021309
RS	47	2.299100	1.683505	1089.418640	0.019518	0.020745
RS	48	2.466912	1.749578	1016.692226	0.018215	0.019378
RS	49	2.646463	1.749578	981.309567	0.017581	0.018713
RS	50	2.838573	1.803646	913.739421	0.016370	0.017459
RS	51	3.044121	1.803646	872.037336	0.015623	0.016695
RS	52	3.264046	1.842511	809.277952	0.014499	0.015540
RS	53	3.499355	1.842511	761.813685	0.013648	0.014676
RS	54	3.751124	1.870822	700.731830	0.012554	0.013553
RS	55	4.020502	1.870822	648.982978	0.011627	0.012606
RS	56	4.308724	1.870822	595.009827	0.010660	0.011613
RS	57	4.617106	1.870822	539.655297	0.009668	0.010587
RS	58	4.947059	2.065909	441.935822	0.007918	0.008742
RS	59	5.300091	2.065909	398.598923	0.007141	0.007924
RS	60	5.677818	2.065909	355.232563	0.006364	0.007097
RS	61	6.081965	2.065909	312.553260	0.005600	0.006273
RS	62	6.514382	2.065909	271.255846	0.004860	0.005469
RS	63	6.977046	2.065909	1119.835678	0.020063	0.022848
PA	4+25*2+4+6 0.107533582 0.035172646 6.977046055 0.556313549 0.669954427 0.549625844 0.482679641 0.504067004 0.602005185 0.792436238 1.098825474 1.506169466 1.930768211 2.259703070 2.412804155 2.379572038 2.216244084 1.996572334 1.782056247 1.614616047 1.513231492 1.476786197 1.492403473 1.542920936 1.611341205 1.683505001 1.749578369 1.803646470 1.842510799 1.870822137 2.065909361
//
IT	5014
RD	19
LK	-413072.803202
QD	-164.805192 -> -152.726977
RI	0.0096000266
TR	0.106389	0.035457
MT	7.023922
MM	C_pi: 1.435240, n_recomb: 56915.294582
RS	0	0.000000	0.558242	692.262010	0.012163	0.003671
RS	1	0.007006	0.558242	731.296634	0.012849	0.010321
RS	2	0.014503	0.558242	771.836609	0.013561	0.011933
RS	3	0.022525	0.558242	813.838981	0.014299	0.012472
RS	4	0.031109	0.688814	695.824816	0.012226	0.010810
RS	5	0.040295	0.688814	734.492616	0.012905	0.011277
RS	6	0.050124	0.561564	948.448829	0.016664	0.014264
RS	7	0.060641	0.561564	995.606655	0.017493	0.014913
RS	8	0.071896	0.487889	1199.375855	0.021073	0.017953
RS	9	0.083939	0.487889	1251.310987	0.021985	0.019043
RS	10	0.096826	0.505282	1258.932716	0.022119	0.019346
RS	11	0.110616	0.505282	1309.950240	0.023016	0.020523
RS	12	0.125371	0.600624	1147.250387	0.020157	0.018258
RS	13	0.141161	0.600624	1195.024470	0.020997	0.019406
RS	14	0.158057	0.789989	948.021559	0.016657	0.015669
RS	15	0.176136	0.789989	991.023770	0.017412	0.016636
RS	16	0.195483	1.098803	746.335098	0.013113	0.012722
RS	17	0.216184	1.098803	783.499206	0.013766	0.013474
RS	18	0.238336	1.514247	597.813738	0.010504	0.010397
RS	19	0.262040	1.514247	629.689138	0.011064	0.010992
RS	20	0.287405	1.952070	514.966241	0.009048	0.009060
RS	21	0.314546	1.952070	543.441237	0.009548	0.009572
RS	22	0.343590	2.295006	487.899850	0.008572	0.008636
RS	23	0.374668	2.295006	515.108064	0.009050	0.009115
RS	24	0.407923	2.457193	507.718304	0.008921	0.009007
RS	25	0.443508	2.457193	535.553835	0.009410	0.009505
RS	26	0.481586	2.424921	571.795628	0.010046	0.010170
RS	27	0.522333	2.424921	601.753145	0.010573	0.010733
RS	28	0.565933	2.255945	679.432436	0.011938	0.012153
RS	29	0.612589	2.255945	712.241099	0.012514	0.012804
RS	30	0.662513	2.027651	828.401203	0.014555	0.014946
RS	31	0.715935	2.027651	863.431725	0.015170	0.015681
RS	32	0.773099	1.804701	1007.389986	0.017700	0.018373
RS	33	0.834269	1.804701	1041.965101	0.018307	0.019139
RS	34	0.899724	1.630863	1187.326639	0.020861	0.021901
RS	35	0.969765	1.630863	1216.820875	0.021380	0.022584
RS	36	1.044713	1.525730	1326.718702	0.023310	0.024704
RS	37	1.124912	1.525730	1346.457071	0.023657	0.025167
RS	38	1.210730	1.488000	1394.894421	0.024508	0.026118
RS	39	1.302560	1.488000	1402.598973	0.024644	0.026292
RS	40	1.400824	1.504276	1389.543312	0.024414	0.026056
RS	41	1.505972	1.504276	1385.760716	0.024348	0.025963
RS	42	1.618486	1.556779	1330.575295	0.023378	0.024917
RS	43	1.738884	1.556779	1317.132361	0.023142	0.024622
RS	44	1.867717	1.627876	1242.460606	0.021830	0.023214
RS	45	2.005576	1.627876	1220.962595	0.021452	0.022776
RS	46	2.153093	1.702819	1142.601011	0.020075	0.021314
RS	47	2.310945	1.702819	1113.942687	0.019572	0.020766
RS	48	2.479857	1.771337	1039.296660	0.018260	0.019393
RS	49	2.660602	1.771337	1003.879503	0.017638	0.018744
RS	50	2.854011	1.827261	934.906503	0.016426	0.017491
RS	51	3.060969	1.827261	893.018181	0.015690	0.016740
RS	52	3.282428	1.867300	829.222792	0.014569	0.015591
RS	53	3.519402	1.867300	781.359386	0.013728	0.014739
RS	54	3.772978	1.896236	719.363055	0.012639	0.013623
RS	55	4.044320	1.896236	666.963451	0.011719	0.012685
RS	56	4.334672	1.896236	612.192298	0.010756	0.011698
RS	57	4.645366	1.896236	555.902661	0.009767	0.010676
RS	58	4.977828	2.100260	454.536891	0.007986	0.008800
RS	59	5.333582	2.100260	410.674207	0.007216	0.007990
RS	60	5.714260	2.100260	366.662092	0.006442	0.007168
RS	61	6.121609	2.100260	323.230222	0.005679	0.006349
RS	62	6.557496	2.100260	281.090877	0.004939	0.005545
RS	63	7.023922	2.100260	1172.268374	0.020597	0.023403
PA	4+25*2+4+6 0.106388762 0.035457211 7.023922285 0.558242069 0.688813858 0.561563549 0.487888843 0.505281532 0.600624147 0.789989008 1.098803206 1.514247393 1.952070489 2.295005543 2.457193312 2.424921328 2.255945213 2.027651200 1.804701252 1.630863050 1.525730441 1.488000368 1.504275653 1.556778996 1.627876136 1.702818549 1.771336808 1.827260529 1.867299866 1.896235641 2.100260003
//
IT	3714
RD	20
LK	-413048.973259
QD	-158.114661 -> -146.828293
RI	0.0094072236
TR	0.105299	0.035733
MT	7.068722
MM	C_pi: 1.451723, n_recomb: 57989.521371
RS	0	0.000000	0.559916	703.956178	0.012139	0.003654
RS	1	0.007017	0.559916	743.738852	0.012825	0.010322
RS	2	0.014526	0.559916	785.062157	0.013538	0.011975
RS	3	0.022562	0.559916	827.882868	0.014276	0.012540
RS	4	0.031161	0.707195	691.689773	0.011928	0.010616
RS	5	0.040364	0.707195	730.444260	0.012596	0.011080
RS	6	0.050213	0.573358	948.892348	0.016363	0.014100
RS	7	0.060753	0.573358	996.529480	0.017185	0.014731
RS	8	0.072033	0.493115	1213.183502	0.020921	0.017909
RS	9	0.084104	0.493115	1266.112229	0.021833	0.018981
RS	10	0.097022	0.506615	1284.352046	0.022148	0.019432
RS	11	0.110846	0.506615	1336.538847	0.023048	0.020600
RS	12	0.125641	0.599401	1176.069601	0.020281	0.018403
RS	13	0.141473	0.599401	1225.008977	0.021125	0.019551
RS	14	0.158417	0.787597	972.741382	0.016774	0.015794
RS	15	0.176549	0.787597	1016.824872	0.017535	0.016766
RS	16	0.195953	1.098506	763.651649	0.013169	0.012782
RS	17	0.216719	1.098506	801.707387	0.013825	0.013539
RS	18	0.238943	1.521520	608.666832	0.010496	0.010394
RS	19	0.262725	1.521520	641.202652	0.011057	0.010991
RS	20	0.288176	1.972057	521.645234	0.008996	0.009011
RS	21	0.315413	1.972057	550.599733	0.009495	0.009523
RS	22	0.344562	2.328770	492.259388	0.008489	0.008554
RS	23	0.375755	2.328770	519.844403	0.008964	0.009031
RS	24	0.409137	2.500164	511.132720	0.008814	0.008901
RS	25	0.444862	2.500164	539.320587	0.009300	0.009394
RS	26	0.483093	2.469129	575.585167	0.009926	0.010045
RS	27	0.524007	2.469129	605.952358	0.010449	0.010602
RS	28	0.567791	2.294792	685.102870	0.011814	0.012019
RS	29	0.614648	2.294792	718.458417	0.012389	0.012664
RS	30	0.664793	2.058122	837.760566	0.014447	0.014817
RS	31	0.718456	2.058122	873.529524	0.015064	0.015547
RS	32	0.775884	1.826928	1022.294095	0.017629	0.018268
RS	33	0.837342	1.826928	1057.777120	0.018241	0.019032
RS	34	0.903112	1.646821	1208.791572	0.020845	0.021838
RS	35	0.973497	1.646821	1239.224746	0.021370	0.022521
RS	36	1.048821	1.538005	1353.886023	0.023347	0.024684
RS	37	1.129430	1.538005	1374.404077	0.023701	0.025151
RS	38	1.215695	1.498990	1425.152616	0.024576	0.026125
RS	39	1.308013	1.498990	1433.380827	0.024718	0.026307
RS	40	1.406809	1.515870	1419.957627	0.024486	0.026070
RS	41	1.512537	1.515870	1416.485603	0.024427	0.025987
RS	42	1.625684	1.570275	1359.210352	0.023439	0.024926
RS	43	1.746769	1.570275	1345.959939	0.023210	0.024643
RS	44	1.876351	1.643946	1268.664797	0.021877	0.023217
RS	45	2.015025	1.643946	1247.300497	0.021509	0.022793
RS	46	2.163430	1.721560	1166.557554	0.020117	0.021319
RS	47	2.322247	1.721560	1137.976317	0.019624	0.020786
RS	48	2.492208	1.792419	1061.475875	0.018305	0.019408
RS	49	2.674095	1.792419	1026.041084	0.017694	0.018774
RS	50	2.868744	1.850106	955.719552	0.016481	0.017522
RS	51	3.077052	1.850106	913.661599	0.015756	0.016785
RS	52	3.299975	1.891241	848.876570	0.014638	0.015641
RS	53	3.538540	1.891241	800.631065	0.013806	0.014801
RS	54	3.793845	1.920726	737.763820	0.012722	0.013691
RS	55	4.067063	1.920726	684.730395	0.011808	0.012762
RS	56	4.359453	1.920726	629.180497	0.010850	0.011781
RS	57	4.672358	1.920726	571.976822	0.009863	0.010763
RS	58	5.007219	2.133449	466.991598	0.008053	0.008857
RS	59	5.365576	2.133449	422.617839	0.007288	0.008054
RS	60	5.749077	2.133449	377.976949	0.006518	0.007238
RS	61	6.159488	2.133449	333.811026	0.005756	0.006422
RS	62	6.598696	2.133449	290.848994	0.005016	0.005620
RS	63	7.068722	2.133449	1224.747061	0.021120	0.023946
PA	4+25*2+4+6 0.105299048 0.035733408 7.068722082 0.559916407 0.707194692 0.573358474 0.493114948 0.506615359 0.599400647 0.787596988 1.098505602 1.521519875 1.972057051 2.328770430 2.500163544 2.469128707 2.294791560 2.058121775 1.826927502 1.646820553 1.538005242 1.498989628 1.515870002 1.570274557 1.643945687 1.721560375 1.792419003 1.850105947 1.891240886 1.920725779 2.133448992
//
IT	4059
RD	21
LK	-413026.701238
QD	-151.838601 -> -141.281213
RI	0.0092331412
TR	0.104260	0.036002
MT	7.111583
MM	C_pi: 1.467714, n_recomb: 59040.463464
RS	0	0.000000	0.561387	715.537316	0.012119	0.003639
RS	1	0.007027	0.561387	756.057986	0.012806	0.010323
RS	2	0.014547	0.561387	798.153772	0.013519	0.012017
RS	3	0.022596	0.561387	841.781133	0.014258	0.012608
RS	4	0.031211	0.725089	687.919341	0.011652	0.010435
RS	5	0.040431	0.725089	726.756141	0.012309	0.010896
RS	6	0.050299	0.584995	949.133343	0.016076	0.013941
RS	7	0.060860	0.584995	997.217753	0.016890	0.014555
RS	8	0.072163	0.498349	1226.110275	0.020767	0.017860
RS	9	0.084261	0.498349	1279.995147	0.021680	0.018916
RS	10	0.097208	0.508050	1308.787232	0.022168	0.019509
RS	11	0.111066	0.508050	1362.114282	0.023071	0.020668
RS	12	0.125897	0.598318	1204.198534	0.020396	0.018540
RS	13	0.141770	0.598318	1254.278451	0.021244	0.019688
RS	14	0.158759	0.785266	997.103832	0.016888	0.015916
RS	15	0.176942	0.785266	1042.249670	0.017653	0.016893
RS	16	0.196402	1.097976	780.800786	0.013225	0.012843
RS	17	0.217229	1.097976	819.735962	0.013884	0.013605
RS	18	0.239520	1.528067	619.433409	0.010492	0.010393
RS	19	0.263378	1.528067	652.621148	0.011054	0.010993
RS	20	0.288912	1.990838	528.268712	0.008948	0.008966
RS	21	0.316240	1.990838	557.695087	0.009446	0.009477
RS	22	0.345488	2.361099	496.565236	0.008411	0.008478
RS	23	0.376792	2.361099	524.518365	0.008884	0.008952
RS	24	0.410295	2.541785	514.461936	0.008714	0.008801
RS	25	0.446152	2.541785	542.990465	0.009197	0.009289
RS	26	0.484529	2.512249	579.216017	0.009810	0.009927
RS	27	0.525603	2.512249	609.976495	0.010331	0.010477
RS	28	0.569563	2.332823	690.495998	0.011695	0.011890
RS	29	0.616612	2.332823	724.376859	0.012269	0.012529
RS	30	0.666967	2.088003	846.685017	0.014341	0.014692
RS	31	0.720860	2.088003	883.167766	0.014959	0.015417
RS	32	0.778540	1.848744	1036.589960	0.017557	0.018165
RS	33	0.840273	1.848744	1072.958497	0.018173	0.018926
RS	34	0.906344	1.662491	1229.507678	0.020825	0.021773
RS	35	0.977058	1.662491	1260.866019	0.021356	0.022457
RS	36	1.052741	1.550055	1380.236674	0.023378	0.024661
RS	37	1.133742	1.550055	1401.532217	0.023739	0.025133
RS	38	1.220435	1.509753	1454.603289	0.024637	0.026130
RS	39	1.313219	1.509753	1463.362761	0.024786	0.026318
RS	40	1.412523	1.527192	1449.620347	0.024553	0.026082
RS	41	1.518805	1.527192	1446.472831	0.024500	0.026008
RS	42	1.632555	1.583417	1387.177417	0.023495	0.024934
RS	43	1.754298	1.583417	1374.136108	0.023274	0.024662
RS	44	1.884596	1.659567	1294.289401	0.021922	0.023220
RS	45	2.024050	1.659567	1273.075801	0.021563	0.022810
RS	46	2.173303	1.739755	1190.019599	0.020156	0.021324
RS	47	2.333043	1.739755	1161.531776	0.019673	0.020805
RS	48	2.504008	1.812860	1083.237058	0.018347	0.019422
RS	49	2.686987	1.812860	1047.800389	0.017747	0.018802
RS	50	2.882823	1.872223	976.182842	0.016534	0.017552
RS	51	3.092420	1.872223	933.970950	0.015819	0.016828
RS	52	3.316745	1.914381	868.239805	0.014706	0.015691
RS	53	3.556833	1.914381	819.628726	0.013882	0.014861
RS	54	3.813791	1.944346	755.932706	0.012804	0.013759
RS	55	4.088806	1.944346	702.282094	0.011895	0.012836
RS	56	4.383145	1.944346	645.972345	0.010941	0.011862
RS	57	4.698166	1.944346	587.875313	0.009957	0.010848
RS	58	5.035324	2.165539	479.298615	0.008118	0.008912
RS	59	5.396173	2.165539	434.428203	0.007358	0.008117
RS	60	5.782378	2.165539	389.175122	0.006592	0.007306
RS	61	6.195721	2.165539	344.293216	0.005831	0.006493
RS	62	6.638109	2.165539	300.527292	0.005090	0.005692
RS	63	7.111583	2.165539	1277.234948	0.021633	0.024478
PA	4+25*2+4+6 0.104260494 0.036001534 7.111583005 0.561386982 0.725089433 0.584995413 0.498349064 0.508050303 0.598317688 0.785265539 1.097975508 1.528066942 1.990837723 2.361099349 2.541784614 2.512248790 2.332823031 2.088003106 1.848743634 1.662491306 1.550054644 1.509752694 1.527192304 1.583416884 1.659567135 1.739755301 1.812859816 1.872222682 1.914381432 1.944345697 2.165539075
//
IT	4254
RD	22
LK	-413005.863183
QD	-145.942806 -> -136.057700
RI	0.0090751147
TR	0.103269	0.036262
MT	7.152656
MM	C_pi: 1.483241, n_recomb: 60068.637471
RS	0	0.000000	0.562702	726.963807	0.012102	0.003625
RS	1	0.007036	0.562702	768.210842	0.012789	0.010326
RS	2	0.014568	0.562702	811.066727	0.013502	0.012058
RS	3	0.022630	0.562702	855.487572	0.014242	0.012674
RS	4	0.031258	0.742481	684.505428	0.011395	0.010266
RS	5	0.040494	0.742481	723.422219	0.012043	0.010724
RS	6	0.050380	0.596457	949.224892	0.015802	0.013788
RS	7	0.060961	0.596457	997.727947	0.016610	0.014387
RS	8	0.072287	0.503571	1238.246432	0.020614	0.017809
RS	9	0.084410	0.503571	1293.051894	0.021526	0.018848
RS	10	0.097386	0.509571	1332.283544	0.022179	0.019577
RS	11	0.111275	0.509571	1386.722551	0.023086	0.020729
RS	12	0.126142	0.597367	1231.640297	0.020504	0.018671
RS	13	0.142054	0.597367	1282.836426	0.021356	0.019818
RS	14	0.159086	0.782999	1021.102492	0.016999	0.016034
RS	15	0.177316	0.782999	1067.291835	0.017768	0.017016
RS	16	0.196830	1.097247	797.775888	0.013281	0.012904
RS	17	0.217716	1.097247	837.578244	0.013944	0.013670
RS	18	0.240072	1.533960	630.106574	0.010490	0.010395
RS	19	0.264001	1.533960	663.937677	0.011053	0.010997
RS	20	0.289613	2.008500	534.832165	0.008904	0.008925
RS	21	0.317028	2.008500	564.722918	0.009401	0.009436
RS	22	0.346372	2.392091	500.811899	0.008337	0.008406
RS	23	0.377781	2.392091	529.124663	0.008809	0.008878
RS	24	0.411400	2.582130	517.705984	0.008619	0.008705
RS	25	0.447384	2.582130	546.564053	0.009099	0.009189
RS	26	0.485901	2.554339	582.693724	0.009700	0.009813
RS	27	0.527128	2.554339	613.831925	0.010219	0.010358
RS	28	0.571255	2.370074	695.627406	0.011581	0.011766
RS	29	0.618488	2.370074	730.013072	0.012153	0.012399
RS	30	0.669044	2.117323	855.196856	0.014237	0.014570
RS	31	0.723157	2.117323	892.369654	0.014856	0.015290
RS	32	0.781078	1.870162	1050.309202	0.017485	0.018063
RS	33	0.843075	1.870162	1087.541262	0.018105	0.018822
RS	34	0.909434	1.677880	1249.509974	0.020801	0.021708
RS	35	0.980462	1.677880	1281.779343	0.021339	0.022393
RS	36	1.056488	1.561879	1405.805287	0.023403	0.024635
RS	37	1.137864	1.561879	1427.875013	0.023771	0.025112
RS	38	1.224966	1.520292	1483.276026	0.024693	0.026131
RS	39	1.318196	1.520292	1492.572803	0.024848	0.026327
RS	40	1.417987	1.538247	1478.558237	0.024614	0.026092
RS	41	1.524799	1.538247	1475.747167	0.024568	0.026027
RS	42	1.639127	1.596219	1414.494761	0.023548	0.024940
RS	43	1.761500	1.596219	1401.677293	0.023335	0.024680
RS	44	1.892484	1.674761	1319.347053	0.021964	0.023222
RS	45	2.032684	1.674761	1298.299449	0.021614	0.022825
RS	46	2.182749	1.757432	1212.993980	0.020193	0.021329
RS	47	2.343374	1.757432	1184.614556	0.019721	0.020823
RS	48	2.515300	1.832695	1104.582577	0.018389	0.019437
RS	49	2.699325	1.832695	1069.158806	0.017799	0.018830
RS	50	2.896298	1.893654	996.295065	0.016586	0.017582
RS	51	3.107131	1.893654	953.944325	0.015881	0.016871
RS	52	3.332799	1.936770	887.309070	0.014772	0.015739
RS	53	3.574346	1.936770	838.348573	0.013957	0.014919
RS	54	3.832890	1.967153	773.863198	0.012883	0.013824
RS	55	4.109625	1.967153	719.612214	0.011980	0.012909
RS	56	4.405834	1.967153	662.561642	0.011030	0.011940
RS	57	4.722884	1.967153	603.592032	0.010048	0.010930
RS	58	5.062244	2.196595	491.454429	0.008182	0.008966
RS	59	5.425483	2.196595	446.101649	0.007427	0.008178
RS	60	5.814281	2.196595	400.252744	0.006663	0.007372
RS	61	6.230437	2.196595	354.672664	0.005904	0.006562
RS	62	6.675875	2.196595	310.121386	0.005163	0.005762
RS	63	7.152656	2.196595	1329.688085	0.022136	0.025000
PA	4+25*2+4+6 0.103269239 0.036261750 7.152655608 0.562702412 0.742480638 0.596456810 0.503571251 0.509571194 0.597367068 0.782999405 1.097246719 1.533960175 2.008500499 2.392090895 2.582130247 2.554339385 2.370074302 2.117322638 1.870161765 1.677879929 1.561879144 1.520292121 1.538246714 1.596219207 1.674760925 1.757431991 1.832695232 1.893653927 1.936769947 1.967153249 2.196594676
//
IT	4029
RD	23
LK	-412986.348116
QD	-140.397261 -> -131.133144
RI	0.0089314141
TR	0.102322	0.036514
MT	7.192076
MM	C_pi: 1.498326, n_recomb: 61074.521944
RS	0	0.000000	0.563888	738.219753	0.012087	0.003611
RS	1	0.007046	0.563888	780.181016	0.012774	0.010328
RS	2	0.014588	0.563888	823.784137	0.013488	0.012098
RS	3	0.022661	0.563888	868.984855	0.014228	0.012739
RS	4	0.031303	0.759359	681.432484	0.011157	0.010108
RS	5	0.040555	0.759359	720.428362	0.011796	0.010564
RS	6	0.050458	0.607734	949.200150	0.015542	0.013640
RS	7	0.061058	0.607734	998.095900	0.016342	0.014225
RS	8	0.072406	0.508771	1249.654896	0.020461	0.017754
RS	9	0.084553	0.508771	1305.346863	0.021373	0.018778
RS	10	0.097556	0.511163	1354.887611	0.022184	0.019639
RS	11	0.111475	0.511163	1410.411014	0.023093	0.020782
RS	12	0.126375	0.596534	1258.412748	0.020605	0.018795
RS	13	0.142325	0.596534	1310.701325	0.021461	0.019940
RS	14	0.159398	0.780798	1044.735612	0.017106	0.016150
RS	15	0.177674	0.780798	1091.949762	0.017879	0.017136
RS	16	0.197239	1.096347	814.571164	0.013337	0.012964
RS	17	0.218181	1.096347	855.228368	0.014003	0.013735
RS	18	0.240599	1.539257	640.682123	0.010490	0.010399
RS	19	0.264596	1.539257	675.148042	0.011054	0.011003
RS	20	0.290285	2.025132	541.329045	0.008863	0.008887
RS	21	0.317783	2.025132	571.676678	0.009360	0.009398
RS	22	0.347218	2.421819	504.997437	0.008269	0.008339
RS	23	0.378728	2.421819	533.661646	0.008738	0.008808
RS	24	0.412457	2.621274	520.863110	0.008528	0.008615
RS	25	0.448563	2.621274	550.040001	0.009006	0.009095
RS	26	0.487213	2.595450	586.023407	0.009595	0.009705
RS	27	0.528586	2.595450	617.524496	0.010111	0.010244
RS	28	0.572874	2.406580	700.509425	0.011470	0.011646
RS	29	0.620283	2.406580	735.380293	0.012041	0.012274
RS	30	0.671031	2.146101	863.317180	0.014135	0.014452
RS	31	0.725356	2.146101	901.157111	0.014755	0.015167
RS	32	0.783507	1.891196	1063.477868	0.017413	0.017963
RS	33	0.845756	1.891196	1101.551818	0.018036	0.018720
RS	34	0.912391	1.692992	1268.828537	0.020775	0.021643
RS	35	0.983721	1.692992	1301.994454	0.021318	0.022329
RS	36	1.060076	1.573482	1430.620230	0.023424	0.024608
RS	37	1.141811	1.573482	1453.459862	0.023798	0.025089
RS	38	1.229305	1.530614	1511.193621	0.024743	0.026130
RS	39	1.322963	1.530614	1521.032470	0.024905	0.026333
RS	40	1.423220	1.549044	1506.788810	0.024671	0.026099
RS	41	1.530541	1.549044	1504.324727	0.024631	0.026043
RS	42	1.645423	1.608698	1441.174817	0.023597	0.024945
RS	43	1.768400	1.608698	1428.594584	0.023391	0.024695
RS	44	1.900041	1.689551	1343.845795	0.022003	0.023224
RS	45	2.040957	1.689551	1322.978306	0.021662	0.022838
RS	46	2.191802	1.774620	1235.485807	0.020229	0.021333
RS	47	2.353274	1.774620	1207.228736	0.019766	0.020840
RS	48	2.526124	1.851959	1125.514848	0.018429	0.019451
RS	49	2.711152	1.851959	1090.117894	0.017849	0.018857
RS	50	2.909216	1.914442	1016.054561	0.016636	0.017612
RS	51	3.121235	1.914442	973.579659	0.015941	0.016912
RS	52	3.348192	1.958455	906.080542	0.014836	0.015786
RS	53	3.591140	1.958455	856.786664	0.014029	0.014976
RS	54	3.851205	1.989199	791.551412	0.012960	0.013888
RS	55	4.129594	1.989199	736.716726	0.012063	0.012980
RS	56	4.427597	1.989199	678.944176	0.011117	0.012017
RS	57	4.746596	1.989199	619.122569	0.010137	0.011011
RS	58	5.088070	2.226678	503.455508	0.008243	0.009019
RS	59	5.453604	2.226678	457.634627	0.007493	0.008237
RS	60	5.844892	2.226678	411.206156	0.006733	0.007436
RS	61	6.263749	2.226678	364.945555	0.005975	0.006629
RS	62	6.712117	2.226678	319.627294	0.005233	0.005830
RS	63	7.192076	2.226678	1382.067299	0.022629	0.025511
PA	4+25*2+4+6 0.102321836 0.036514224 7.192075924 0.563888241 0.759359253 0.607733776 0.508771202 0.511163216 0.596534176 0.780798242 1.096346801 1.539256599 2.025132398 2.421818768 2.621274327 2.595450062 2.406580068 2.146100792 1.891195769 1.692991755 1.573481791 1.530613700 1.549043734 1.608698423 1.689550780 1.774619553 1.851959421 1.914441977 1.958454749 1.989198871 2.226678222
//
IT	4253
RD	24
LK	-412968.055257
QD	-135.174925 -> -126.485281
RI	0.0087997349
TR	0.101416	0.036759
MT	7.229880
MM	C_pi: 1.512980, n_recomb: 62058.716403
RS	0	0.000000	0.564982	749.270132	0.012074	0.003598
RS	1	0.007054	0.564982	791.932006	0.012761	0.010331
RS	2	0.014607	0.564982	836.268042	0.013475	0.012137
RS	3	0.022691	0.564982	882.233603	0.014216	0.012801
RS	4	0.031347	0.775718	678.686027	0.010936	0.009961
RS	5	0.040612	0.775718	717.761190	0.011566	0.010414
RS	6	0.050532	0.618807	949.104698	0.015294	0.013498
RS	7	0.061151	0.618807	998.370092	0.016088	0.014069
RS	8	0.072519	0.513941	1260.388910	0.020310	0.017697
RS	9	0.084690	0.513941	1316.934530	0.021221	0.018707
RS	10	0.097718	0.512817	1376.634366	0.022183	0.019693
RS	11	0.111666	0.512817	1433.215103	0.023095	0.020828
RS	12	0.126598	0.595809	1284.526381	0.020699	0.018912
RS	13	0.142584	0.595809	1337.884022	0.021558	0.020057
RS	14	0.159696	0.778661	1068.002128	0.017210	0.016262
RS	15	0.178017	0.778661	1116.222480	0.017987	0.017251
RS	16	0.197629	1.095299	831.181557	0.013393	0.013025
RS	17	0.218625	1.095299	872.681160	0.014062	0.013800
RS	18	0.241102	1.544011	651.154409	0.010493	0.010404
RS	19	0.265165	1.544011	686.246467	0.011058	0.011011
RS	20	0.290926	2.040800	547.756602	0.008826	0.008852
RS	21	0.318503	2.040800	578.553676	0.009323	0.009363
RS	22	0.348026	2.450352	509.119632	0.008204	0.008275
RS	23	0.379632	2.450352	538.127279	0.008671	0.008743
RS	24	0.413468	2.659262	523.935942	0.008443	0.008528
RS	25	0.449690	2.659262	553.421415	0.008918	0.009005
RS	26	0.488468	2.635608	589.213162	0.009494	0.009601
RS	27	0.529981	2.635608	621.063045	0.010008	0.010135
RS	28	0.574422	2.442356	705.156839	0.011363	0.011531
RS	29	0.621999	2.442356	740.494200	0.011932	0.012153
RS	30	0.672932	2.174337	871.071398	0.014036	0.014337
RS	31	0.727458	2.174337	909.556412	0.014656	0.015048
RS	32	0.785831	1.911840	1076.128031	0.017340	0.017865
RS	33	0.848321	1.911840	1115.022639	0.017967	0.018620
RS	34	0.915220	1.707820	1287.496762	0.020746	0.021577
RS	35	0.986838	1.707820	1321.544480	0.021295	0.022264
RS	36	1.063509	1.584850	1454.717718	0.023441	0.024580
RS	37	1.145588	1.584850	1478.321971	0.023821	0.025065
RS	38	1.233457	1.540705	1538.390321	0.024789	0.026128
RS	39	1.327525	1.540705	1548.774436	0.024957	0.026337
RS	40	1.428229	1.559572	1534.342529	0.024724	0.026105
RS	41	1.536037	1.559572	1532.234046	0.024690	0.026058
RS	42	1.651451	1.620845	1467.244613	0.023643	0.024948
RS	43	1.775006	1.620845	1454.912810	0.023444	0.024710
RS	44	1.907277	1.703933	1367.805074	0.022040	0.023225
RS	45	2.048880	1.703933	1347.129858	0.021707	0.022851
RS	46	2.200471	1.791320	1257.508044	0.020263	0.021337
RS	47	2.362757	1.791320	1229.385652	0.019810	0.020857
RS	48	2.536490	1.870660	1146.041906	0.018467	0.019464
RS	49	2.722480	1.870660	1110.684382	0.017897	0.018883
RS	50	2.921591	1.934597	1035.466256	0.016685	0.017640
RS	51	3.134747	1.934597	992.880738	0.015999	0.016952
RS	52	3.362941	1.979452	924.555070	0.014898	0.015832
RS	53	3.607232	1.979452	874.943120	0.014099	0.015032
RS	54	3.868757	2.010506	808.994796	0.013036	0.013951
RS	55	4.148731	2.010506	753.592852	0.012143	0.013049
RS	56	4.448455	2.010506	695.116940	0.011201	0.012091
RS	57	4.769323	2.010506	634.463694	0.010224	0.011089
RS	58	5.112827	2.255813	515.301096	0.008303	0.009070
RS	59	5.480563	2.255813	469.025897	0.007558	0.008294
RS	60	5.874241	2.255813	422.033608	0.006801	0.007498
RS	61	6.295691	2.255813	375.109632	0.006044	0.006694
RS	62	6.746872	2.255813	329.042298	0.005302	0.005896
RS	63	7.229880	2.255813	1434.338228	0.023113	0.026011
PA	4+25*2+4+6 0.101416119 0.036759471 7.229880456 0.564982325 0.775717787 0.618807234 0.513941272 0.512816515 0.595809114 0.778660976 1.095299152 1.544011287 2.040800205 2.450351892 2.659261926 2.635607935 2.442355987 2.174336806 1.911839601 1.707819899 1.584850255 1.540704654 1.559572332 1.620844865 1.703933076 1.791320246 1.870659588 1.934596933 1.979451747 2.010505564 2.255812864
//
IT	4532
RD	25
LK	-412950.894112
QD	-130.251394 -> -122.093918
RI	0.0086787039
TR	0.100549	0.036998
MT	7.266179
MM	C_pi: 1.527222, n_recomb: 63021.630156
RS	0	0.000000	0.566002	760.104114	0.012061	0.003586
RS	1	0.007063	0.566002	803.452635	0.012749	0.010334
RS	2	0.014625	0.566002	848.506939	0.013464	0.012174
RS	3	0.022720	0.566002	895.222012	0.014205	0.012862
RS	4	0.031388	0.791544	676.257249	0.010731	0.009823
RS	5	0.040668	0.791544	715.413117	0.011352	0.010275
RS	6	0.050603	0.629673	948.957360	0.015058	0.013361
RS	7	0.061239	0.629673	998.571399	0.015845	0.013921
RS	8	0.072628	0.519070	1270.508646	0.020160	0.017638
RS	9	0.084820	0.519070	1327.876574	0.021070	0.018634
RS	10	0.097874	0.514517	1397.571477	0.022176	0.019742
RS	11	0.111849	0.514517	1455.183181	0.023090	0.020868
RS	12	0.126812	0.595181	1309.994355	0.020786	0.019024
RS	13	0.142831	0.595181	1364.398091	0.021650	0.020167
RS	14	0.159982	0.776588	1090.897361	0.017310	0.016371
RS	15	0.178344	0.776588	1140.105358	0.018091	0.017364
RS	16	0.198003	1.094125	847.601315	0.013449	0.013085
RS	17	0.219050	1.094125	889.930763	0.014121	0.013864
RS	18	0.241584	1.548276	661.517173	0.010497	0.010411
RS	19	0.265710	1.548276	697.226576	0.011063	0.011020
RS	20	0.291539	2.055568	554.111389	0.008792	0.008820
RS	21	0.319193	2.055568	585.350519	0.009288	0.009330
RS	22	0.348800	2.477752	513.176997	0.008143	0.008215
RS	23	0.380498	2.477752	542.520294	0.008608	0.008680
RS	24	0.414435	2.696147	526.924613	0.008361	0.008446
RS	25	0.450769	2.696147	556.708803	0.008834	0.008919
RS	26	0.489668	2.674841	592.270058	0.009398	0.009501
RS	27	0.531316	2.674841	624.455338	0.009909	0.010031
RS	28	0.575905	2.477425	709.581183	0.011259	0.011420
RS	29	0.623643	2.477425	745.367127	0.011827	0.012037
RS	30	0.674752	2.202049	878.476073	0.013939	0.014225
RS	31	0.729472	2.202049	917.584819	0.014560	0.014932
RS	32	0.788056	1.932100	1088.283819	0.017268	0.017769
RS	33	0.850778	1.932100	1127.978184	0.017898	0.018521
RS	34	0.917930	1.722364	1305.542954	0.020716	0.021512
RS	35	0.989825	1.722364	1340.457383	0.021270	0.022200
RS	36	1.066798	1.595990	1478.118297	0.023454	0.024550
RS	37	1.149207	1.595990	1502.481151	0.023841	0.025039
RS	38	1.237436	1.550567	1564.887979	0.024831	0.026123
RS	39	1.331897	1.550567	1575.819256	0.025004	0.026339
RS	40	1.433030	1.569840	1561.233922	0.024773	0.026109
RS	41	1.541305	1.569840	1559.488377	0.024745	0.026071
RS	42	1.657228	1.632671	1492.714961	0.023686	0.024951
RS	43	1.781338	1.632671	1480.641484	0.023494	0.024722
RS	44	1.914214	1.717923	1391.233041	0.022075	0.023225
RS	45	2.056475	1.717923	1370.760955	0.021751	0.022863
RS	46	2.208784	1.807555	1279.064807	0.020296	0.021340
RS	47	2.371849	1.807555	1251.088351	0.019852	0.020872
RS	48	2.546432	1.888824	1166.163093	0.018504	0.019477
RS	49	2.733346	1.888824	1130.856981	0.017944	0.018908
RS	50	2.933460	1.954153	1054.526730	0.016733	0.017668
RS	51	3.147709	1.954153	1011.843830	0.016056	0.016991
RS	52	3.377089	1.999799	942.728143	0.014959	0.015877
RS	53	3.622671	1.999799	892.813248	0.014167	0.015085
RS	54	3.885597	2.031115	826.187948	0.013110	0.014012
RS	55	4.167093	2.031115	770.235159	0.012222	0.013117
RS	56	4.468471	2.031115	711.074451	0.011283	0.012163
RS	57	4.791135	2.031115	649.609878	0.010308	0.011164
RS	58	5.136588	2.284050	526.986902	0.008362	0.009120
RS	59	5.506440	2.284050	480.271205	0.007621	0.008350
RS	60	5.902414	2.284050	432.730824	0.006866	0.007558
RS	61	6.326355	2.284050	385.160566	0.006112	0.006757
RS	62	6.780239	2.284050	338.362007	0.005369	0.005961
RS	63	7.266179	2.284050	1486.461358	0.023587	0.026502
PA	4+25*2+4+6 0.100549273 0.036997700 7.266178927 0.566002021 0.791543576 0.629672754 0.519070020 0.514516854 0.595181244 0.776588410 1.094124938 1.548275601 2.055568416 2.477751898 2.696147159 2.674840552 2.477424606 2.202048519 1.932099804 1.722364226 1.595990257 1.550566800 1.569840445 1.632670687 1.717923489 1.807555204 1.888824499 1.954153442 1.999799003 2.031114868 2.284050028
//
CC
CC	Brief Description of the file format:
CC	  CC  comments
CC	  MM  useful-messages
CC	  RD  round-of-iterations
CC	  LL  \log[P(sequence)]
CC	  QD  Q-before-opt Q-after-opt
CC	  TR  \theta_0 \rho_0
CC	  RS  k t_k \lambda_k \pi_k \sum_{l\not=k}A_{kl} A_{kk}
CC	  DC  begin end best-k t_k+\Delta_k max-prob
CC
MM	Version: 0.6.5-r67
MM	pattern:4+25*2+4+6, n:63, n_free_lambdas:28
MM	n_iterations:25, skip:1, max_t:5, theta/rho:5
MM	is_decoding:0
MM	n_seqs:19, sum_L:1197113, sum_n:171046
RD	0
LK	0.000000
QD	0.000000 -> 0.000000
RI	inf
TR	0.154180	0.030836
MT	5.000000
MM	C_pi: 1.000000, n_recomb: 36353.623957
RS	0	0.000000	1.000000	229.828073	0.006322	0.000000
RS	1	0.006440	1.000000	243.032927	0.006685	0.000000
RS	2	0.013294	1.000000	256.888180	0.007066	0.000000
RS	3	0.020590	1.000000	271.411537	0.007466	0.000000
RS	4	0.028356	1.000000	286.619095	0.007884	0.000000
RS	5	0.036622	1.000000	302.524960	0.008322	0.000000
RS	6	0.045421	1.000000	319.140829	0.008779	0.000000
RS	7	0.054785	1.000000	336.475511	0.009256	0.000000
RS	8	0.064753	1.000000	354.534403	0.009752	0.000000
RS	9	0.075363	1.000000	373.318918	0.010269	0.000000
RS	10	0.086656	1.000000	392.825850	0.010806	0.000000
RS	11	0.098677	1.000000	413.046691	0.011362	0.000000
RS	12	0.111471	1.000000	433.966889	0.011937	0.000000
RS	13	0.125090	1.000000	455.565051	0.012531	0.000000
RS	14	0.139585	1.000000	477.812101	0.013143	0.000000
RS	15	0.155014	1.000000	500.670388	0.013772	0.000000
RS	16	0.171437	1.000000	524.092750	0.014417	0.000000
RS	17	0.188917	1.000000	548.021562	0.015075	0.000000
RS	18	0.207523	1.000000	572.387749	0.015745	0.000000
RS	19	0.227327	1.000000	597.109818	0.016425	0.000000
RS	20	0.248406	1.000000	622.092893	0.017112	0.000000
RS	21	0.270843	1.000000	647.227808	0.017804	0.000000
RS	22	0.294725	1.000000	672.390269	0.018496	0.000000
RS	23	0.320144	1.000000	697.440126	0.019185	0.000000
RS	24	0.347201	1.000000	722.220802	0.019867	0.000000
RS	25	0.376000	1.000000	746.558918	0.020536	0.000000
RS	26	0.406654	1.000000	770.264172	0.021188	0.000000
RS	27	0.439282	1.000000	793.129526	0.021817	0.000000
RS	28	0.474011	1.000000	814.931772	0.022417	0.000000
RS	29	0.510976	1.000000	835.432536	0.022981	0.000000
RS	30	0.550322	1.000000	854.379790	0.023502	0.000000
RS	31	0.592202	1.000000	871.509951	0.023973	0.000000
RS	32	0.636779	1.000000	886.550612	0.024387	0.000000
RS	33	0.684227	1.000000	899.223979	0.024735	0.000000
RS	34	0.734730	1.000000	909.251060	0.025011	0.000000
RS	35	0.788485	1.000000	916.356620	0.025207	0.000000
RS	36	0.845702	1.000000	920.274914	0.025315	0.000000
RS	37	0.906604	1.000000	920.756177	0.025328	0.000000
RS	38	0.971428	1.000000	917.573793	0.025240	0.000000
RS	39	1.040426	1.000000	910.532037	0.025047	0.000000
RS	40	1.113868	1.000000	899.474230	0.024742	0.000000
RS	41	1.192040	1.000000	884.291080	0.024325	0.000000
RS	42	1.275245	1.000000	864.928928	0.023792	0.000000
RS	43	1.363809	1.000000	841.397558	0.023145	0.000000
RS	44	1.458076	1.000000	813.777165	0.022385	0.000000
RS	45	1.558414	1.000000	782.224051	0.021517	0.000000
RS	46	1.665214	1.000000	746.974548	0.020547	0.000000
RS	47	1.778891	1.000000	708.346706	0.019485	0.000000
RS	48	1.899889	1.000000	666.739279	0.018340	0.000000
RS	49	2.028679	1.000000	622.627611	0.017127	0.000000
RS	50	2.165763	1.000000	576.556123	0.015860	0.000000
RS	51	2.311675	1.000000	529.127276	0.014555	0.000000
RS	52	2.466983	1.000000	480.987043	0.013231	0.000000
RS	53	2.632293	1.000000	432.807190	0.011905	0.000000
RS	54	2.808249	1.000000	385.264909	0.010598	0.000000
RS	55	2.995536	1.000000	339.020618	0.009326	0.000000
RS	56	3.194884	1.000000	294.695009	0.008106	0.000000
RS	57	3.407070	1.000000	252.846601	0.006955	0.000000
RS	58	3.632920	1.000000	213.951229	0.005885	0.000000
RS	59	3.873315	1.000000	178.384868	0.004907	0.000000
RS	60	4.129191	1.000000	146.411138	0.004027	0.000000
RS	61	4.401545	1.000000	118.174534	0.003251	0.000000
RS	62	4.691438	1.000000	93.700078	0.002577	0.000000
RS	63	5.000000	1.000000	263.545148	0.007249	0.000000
PA	4+25*2+4+6 0.154179778 0.030835956 5.000000000 1.000000000 1.000000000 1.000000000 1.000000000 1.000000000 1.000000000 1.000000000 1.000000000 1.000000000 1.000000000 1.000000000 1.000000000 1.000000000 1.000000000 1.000000000 1.000000000 1.000000000 1.000000000 1.000000000 1.000000000 1.000000000 1.000000000 1.000000000 1.000000000 1.000000000 1.000000000 1.000000000 1.000000000
//
IT	4948
RD	1
LK	-437154.318716
QD	-668.953081 -> -432.490285
RI	0.0275435108
TR	0.144616	0.029633
MT	5.480955
MM	C_pi: 1.033598, n_recomb: 36112.642664
RS	0	0.000000	0.623046	374.365779	0.010367	0.000747
RS	1	0.006592	0.623046	394.747317	0.010931	0.004153
RS	2	0.013619	0.623046	415.941494	0.011518	0.006803
RS	3	0.021109	0.623046	437.940278	0.012127	0.009547
RS	4	0.029093	0.544538	526.636929	0.014583	0.011597
RS	5	0.037603	0.544538	552.437374	0.015298	0.013057
RS	6	0.046674	0.562123	560.935515	0.015533	0.014191
RS	7	0.056343	0.562123	587.471595	0.016268	0.015171
RS	8	0.066650	0.616102	561.184826	0.015540	0.015795
RS	9	0.077636	0.616102	587.362019	0.016265	0.016022
RS	10	0.089346	0.692781	546.670058	0.015138	0.016007
RS	11	0.101828	0.692781	572.073312	0.015841	0.015907
RS	12	0.115133	0.778955	532.383551	0.014742	0.015787
RS	13	0.129315	0.778955	557.028542	0.015425	0.015635
RS	14	0.144432	0.871141	521.069792	0.014429	0.015425
RS	15	0.160545	0.871141	545.043519	0.015093	0.015149
RS	16	0.177721	0.963929	515.119719	0.014264	0.014826
RS	17	0.196029	0.963929	538.561654	0.014913	0.014492
RS	18	0.215544	1.046875	518.237901	0.014351	0.014194
RS	19	0.236345	1.046875	541.351793	0.014991	0.013976
RS	20	0.258518	1.111194	532.401589	0.014743	0.013871
RS	21	0.282152	1.111194	555.367919	0.015379	0.013891
RS	22	0.307344	1.154320	557.137693	0.015428	0.014035
RS	23	0.334197	1.154320	580.003911	0.016061	0.014298
RS	24	0.362821	1.178322	590.747312	0.016358	0.014673
RS	25	0.393331	1.178322	613.358936	0.016985	0.015153
RS	26	0.425852	1.187038	631.133365	0.017477	0.015735
RS	27	0.460518	1.187038	653.095515	0.018085	0.016414
RS	28	0.497468	1.184678	675.824610	0.018714	0.017184
RS	29	0.536855	1.184678	696.477635	0.019286	0.018037
RS	30	0.578838	1.175488	721.660533	0.019984	0.018959
RS	31	0.623588	1.175488	740.079228	0.020494	0.019924
RS	32	0.671289	1.163715	764.529603	0.021171	0.020899
RS	33	0.722134	1.163715	779.575354	0.021587	0.021842
RS	34	0.776331	1.153053	799.743429	0.022146	0.022707
RS	35	0.834101	1.153053	810.187387	0.022435	0.023452
RS	36	0.895679	1.145739	823.094526	0.022792	0.024045
RS	37	0.961316	1.145739	827.776624	0.022922	0.024465
RS	38	1.031280	1.142284	831.726171	0.023031	0.024706
RS	39	1.105857	1.142284	829.688945	0.022975	0.024769
RS	40	1.185350	1.142042	824.216192	0.022823	0.024663
RS	41	1.270083	1.142042	814.794850	0.022563	0.024398
RS	42	1.360402	1.143976	800.192268	0.022158	0.023987
RS	43	1.456675	1.143976	783.086549	0.021685	0.023445
RS	44	1.559294	1.147089	760.071289	0.021047	0.022783
RS	45	1.668679	1.147089	735.414888	0.020364	0.022016
RS	46	1.785274	1.150578	705.001736	0.019522	0.021157
RS	47	1.909555	1.150578	673.425530	0.018648	0.020218
RS	48	2.042030	1.153946	636.878128	0.017636	0.019209
RS	49	2.183237	1.153946	599.557342	0.016602	0.018138
RS	50	2.333753	1.156984	558.450481	0.015464	0.017016
RS	51	2.494192	1.156984	517.101611	0.014319	0.015851
RS	52	2.665207	1.159612	473.399136	0.013109	0.014655
RS	53	2.847496	1.159612	430.183721	0.011912	0.013440
RS	54	3.041801	1.162473	385.953964	0.010688	0.012220
RS	55	3.248916	1.162473	343.338555	0.009507	0.011007
RS	56	3.469684	1.162473	301.809689	0.008357	0.009815
RS	57	3.705006	1.162473	261.954722	0.007254	0.008658
RS	58	3.955840	1.174908	222.190680	0.006153	0.007547
RS	59	4.223210	1.174908	188.000343	0.005206	0.006494
RS	60	4.508206	1.174908	156.668449	0.004338	0.005509
RS	61	4.811990	1.174908	128.457390	0.003557	0.004601
RS	62	5.135799	1.174908	103.520696	0.002867	0.003779
RS	63	5.480955	1.174908	308.801210	0.008551	0.011856
PA	4+25*2+4+6 0.144615893 0.029632808 5.480954647 0.623046398 0.544537544 0.562123299 0.616102219 0.692781448 0.778955460 0.871141434 0.963928699 1.046875000 1.111193657 1.154319763 1.178321838 1.187038422 1.184678078 1.175487757 1.163715363 1.153053284 1.145738602 1.142284393 1.142042160 1.143976212 1.147089005 1.150577545 1.153945923 1.156983614 1.159612417 1.162472963 1.174908459
//
IT	4344
RD	2
LK	-436776.582187
QD	-462.945694 -> -370.276482
RI	0.0319604427
TR	0.139558	0.029565
MT	5.730157
MM	C_pi: 1.063483, n_recomb: 37057.141110
RS	0	0.000000	0.624546	387.360136	0.010453	0.000672
RS	1	0.006666	0.624546	408.691958	0.011029	0.003920
RS	2	0.013777	0.624546	430.884560	0.011628	0.006315
RS	3	0.021361	0.624546	453.929450	0.012249	0.008682
RS	4	0.029451	0.452400	657.898359	0.017754	0.012234
RS	5	0.038081	0.452400	688.150435	0.018570	0.014180
RS	6	0.047286	0.449588	723.302130	0.019519	0.015448
RS	7	0.057104	0.449588	754.418350	0.020358	0.017098
RS	8	0.067577	0.500058	707.282097	0.019086	0.016895
RS	9	0.078748	0.500058	737.342717	0.019897	0.017891
RS	10	0.090663	0.587155	654.886649	0.017672	0.016609
RS	11	0.103373	0.587155	683.225076	0.018437	0.017229
RS	12	0.116930	0.696067	601.526683	0.016232	0.015848
RS	13	0.131391	0.696067	628.138038	0.016951	0.016332
RS	14	0.146816	0.824707	553.846486	0.014946	0.014973
RS	15	0.163269	0.824707	578.859059	0.015621	0.015261
RS	16	0.180819	0.966336	516.485580	0.013938	0.013988
RS	17	0.199539	0.966336	540.152057	0.014576	0.014143
RS	18	0.219507	1.101896	495.424096	0.013369	0.013161
RS	19	0.240806	1.101896	518.168610	0.013983	0.013336
RS	20	0.263524	1.211003	492.970178	0.013303	0.012793
RS	21	0.287757	1.211003	515.262008	0.013905	0.013107
RS	22	0.313606	1.283796	507.663766	0.013699	0.013004
RS	23	0.341178	1.283796	529.843801	0.014298	0.013475
RS	24	0.370587	1.321064	536.797274	0.014486	0.013742
RS	25	0.401957	1.321064	558.970224	0.015084	0.014364
RS	26	0.435419	1.329007	577.699501	0.015589	0.014953
RS	27	0.471110	1.329007	599.671420	0.016182	0.015724
RS	28	0.509182	1.315810	627.487388	0.016933	0.016601
RS	29	0.549791	1.315810	648.710720	0.017506	0.017514
RS	30	0.593107	1.290317	682.242502	0.018411	0.018625
RS	31	0.639310	1.290317	701.782655	0.018938	0.019632
RS	32	0.688594	1.261492	736.252783	0.019868	0.020845
RS	33	0.741163	1.261492	752.838098	0.020316	0.021815
RS	34	0.797236	1.236942	782.501749	0.021116	0.022902
RS	35	0.857047	1.236942	794.711608	0.021446	0.023651
RS	36	0.920846	1.220924	814.740408	0.021986	0.024387
RS	37	0.988897	1.220924	821.268229	0.022162	0.024785
RS	38	1.061485	1.213954	829.318964	0.022379	0.025067
RS	39	1.138911	1.213954	829.164056	0.022375	0.025089
RS	40	1.221499	1.214183	825.290300	0.022271	0.024945
RS	41	1.309592	1.214183	817.823392	0.022069	0.024637
RS	42	1.403558	1.219117	803.324855	0.021678	0.024147
RS	43	1.503787	1.219117	788.295417	0.021272	0.023573
RS	44	1.610699	1.226460	764.862526	0.020640	0.022826
RS	45	1.724737	1.226460	742.405745	0.020034	0.022047
RS	46	1.846376	1.234420	711.712126	0.019206	0.021120
RS	47	1.976125	1.234420	682.376691	0.018414	0.020187
RS	48	2.114523	1.241922	645.921730	0.017430	0.019134
RS	49	2.262147	1.241922	610.722849	0.016481	0.018084
RS	50	2.419611	1.248535	569.985372	0.015381	0.016940
RS	51	2.587572	1.248535	530.439071	0.014314	0.015803
RS	52	2.766730	1.254105	487.156161	0.013146	0.014602
RS	53	2.957831	1.254105	445.227131	0.012015	0.013417
RS	54	3.161671	1.259840	401.057336	0.010823	0.012195
RS	55	3.379100	1.259840	359.110386	0.009691	0.011011
RS	56	3.611022	1.259840	317.821424	0.008577	0.009843
RS	57	3.858405	1.259840	277.801399	0.007497	0.008704
RS	58	4.122278	1.284754	235.463509	0.006354	0.007534
RS	59	4.403742	1.284754	201.141739	0.005428	0.006515
RS	60	4.703969	1.284754	169.298012	0.004569	0.005555
RS	61	5.024210	1.284754	140.263336	0.003785	0.004664
RS	62	5.365798	1.284754	114.267351	0.003084	0.003850
RS	63	5.730157	1.284754	355.503392	0.009593	0.012381
PA	4+25*2+4+6 0.139557618 0.029565196 5.730156663 0.624545523 0.452400005 0.449588045 0.500058067 0.587154966 0.696067160 0.824707187 0.966336278 1.101896100 1.211002559 1.283795661 1.321064312 1.329007436 1.315810233 1.290317356 1.261491997 1.236941864 1.220923545 1.213953867 1.214182735 1.219116964 1.226460498 1.234420424 1.241921732 1.248534824 1.254104856 1.259839786 1.284754228
//
IT	5426
RD	3
LK	-436613.695037
QD	-399.758354 -> -342.247873
RI	0.0293073192
TR	0.136042	0.029873
MT	5.884398
MM	C_pi: 1.094928, n_recomb: 38525.954552
RS	0	0.000000	0.719156	352.070408	0.009139	0.000619
RS	1	0.006710	0.719156	372.128616	0.009659	0.003627
RS	2	0.013871	0.719156	393.077877	0.010203	0.005644
RS	3	0.021512	0.719156	414.922965	0.010770	0.007482
RS	4	0.029666	0.436131	718.861611	0.018659	0.012468
RS	5	0.038367	0.436131	751.546910	0.019508	0.014356
RS	6	0.047652	0.410658	832.726099	0.021615	0.016269
RS	7	0.057560	0.410658	866.855646	0.022501	0.018108
RS	8	0.068133	0.451895	819.697279	0.021276	0.017820
RS	9	0.079416	0.451895	852.570940	0.022130	0.019134
RS	10	0.091455	0.538764	744.203304	0.019317	0.017279
RS	11	0.104302	0.538764	774.964866	0.020115	0.018220
RS	12	0.118012	0.655860	663.430944	0.017220	0.016161
RS	13	0.132641	0.655860	691.973138	0.017961	0.016936
RS	14	0.148252	0.804053	589.191548	0.015293	0.014904
RS	15	0.164911	0.804053	615.567770	0.015978	0.015448
RS	16	0.182688	0.977990	529.099555	0.013734	0.013593
RS	17	0.201657	0.977990	553.560927	0.014369	0.013964
RS	18	0.221899	1.152705	491.539339	0.012759	0.012564
RS	19	0.243500	1.152705	514.634328	0.013358	0.012908
RS	20	0.266550	1.296830	478.886863	0.012430	0.012109
RS	21	0.291147	1.296830	501.292309	0.013012	0.012541
RS	22	0.317395	1.392151	488.546432	0.012681	0.012305
RS	23	0.345403	1.392151	510.821950	0.013259	0.012850
RS	24	0.375292	1.437121	516.877918	0.013416	0.013081
RS	25	0.407186	1.437121	539.320259	0.013999	0.013740
RS	26	0.441220	1.439869	560.830911	0.014557	0.014376
RS	27	0.477538	1.439869	583.391559	0.015143	0.015158
RS	28	0.516292	1.412583	617.353535	0.016024	0.016160
RS	29	0.557648	1.412583	639.552794	0.016601	0.017067
RS	30	0.601779	1.368835	682.006644	0.017703	0.018372
RS	31	0.648871	1.368835	702.859444	0.018244	0.019363
RS	32	0.699123	1.322298	747.579674	0.019405	0.020809
RS	33	0.752747	1.322298	765.632625	0.019873	0.021758
RS	34	0.809970	1.284201	804.612913	0.020885	0.023059
RS	35	0.871032	1.284201	818.201274	0.021238	0.023784
RS	36	0.936192	1.260383	844.576335	0.021922	0.024657
RS	37	1.005725	1.260383	852.215261	0.022121	0.025026
RS	38	1.079923	1.250981	862.938063	0.022399	0.025348
RS	39	1.159100	1.250981	863.590950	0.022416	0.025340
RS	40	1.243591	1.252739	859.364963	0.022306	0.025159
RS	41	1.333751	1.252739	852.480530	0.022127	0.024828
RS	42	1.429961	1.261613	835.837818	0.021695	0.024264
RS	43	1.532627	1.261613	821.278169	0.021318	0.023680
RS	44	1.642183	1.273984	795.075277	0.020637	0.022855
RS	45	1.759090	1.273984	773.052237	0.020066	0.022082
RS	46	1.883842	1.287063	739.756832	0.019202	0.021093
RS	47	2.016965	1.287063	710.822002	0.018450	0.020180
RS	48	2.159021	1.299200	672.256590	0.017449	0.019089
RS	49	2.310610	1.299200	637.358762	0.016544	0.018067
RS	50	2.472372	1.309765	594.972488	0.015443	0.016906
RS	51	2.644988	1.309765	555.523046	0.014419	0.015801
RS	52	2.829187	1.318546	510.886945	0.013261	0.014598
RS	53	3.025746	1.318546	468.740197	0.012167	0.013443
RS	54	3.235496	1.327366	423.136415	0.010983	0.012223
RS	55	3.459320	1.327366	380.621622	0.009880	0.011066
RS	56	3.698164	1.327366	338.475791	0.008786	0.009919
RS	57	3.953036	1.327366	297.336879	0.007718	0.008795
RS	58	4.225010	1.364934	251.443414	0.006527	0.007574
RS	59	4.515234	1.364934	216.340041	0.005615	0.006581
RS	60	4.824934	1.364934	183.467062	0.004762	0.005640
RS	61	5.155416	1.364934	153.208466	0.003977	0.004760
RS	62	5.508075	1.364934	125.852411	0.003267	0.003952
RS	63	5.884398	1.364934	404.954813	0.010511	0.013040
PA	4+25*2+4+6 0.136042220 0.029872937 5.884397912 0.719155971 0.436131180 0.410657871 0.451895498 0.538763688 0.655859997 0.804053446 0.977989532 1.152705223 1.296830258 1.392150691 1.437120565 1.439869168 1.412583351 1.368834583 1.322297881 1.284201179 1.260382949 1.250981118 1.252739072 1.261613220 1.273984298 1.287062844 1.299200480 1.309765154 1.318546268 1.327365638 1.364933515
//
IT	4752
RD	4
LK	-436505.292632
QD	-366.548151 -> -320.737868
RI	0.0248891533
TR	0.133158	0.030307
MT	5.998250
MM	C_pi: 1.125296, n_recomb: 40141.596831
RS	0	0.000000	0.853615	310.531948	0.007736	0.000577
RS	1	0.006742	0.853615	328.808445	0.008191	0.003368
RS	2	0.013939	0.853615	347.971495	0.008669	0.005052
RS	3	0.021621	0.853615	368.037860	0.009168	0.006446
RS	4	0.029821	0.445044	742.663951	0.018501	0.012479
RS	5	0.038574	0.445044	776.890690	0.019354	0.014144
RS	6	0.047917	0.397024	908.524614	0.022633	0.016786
RS	7	0.057891	0.397024	945.073528	0.023543	0.018627
RS	8	0.068536	0.428482	910.284086	0.022677	0.018551
RS	9	0.079899	0.428482	945.555162	0.023555	0.019998
RS	10	0.092029	0.512457	821.760223	0.020472	0.017889
RS	11	0.104976	0.512457	854.729973	0.021293	0.018988
RS	12	0.118796	0.632565	720.921897	0.017959	0.016523
RS	13	0.133548	0.632565	751.375091	0.018718	0.017452
RS	14	0.149294	0.792901	625.424029	0.015580	0.014965
RS	15	0.166102	0.792901	653.295450	0.016275	0.015646
RS	16	0.184044	0.990779	546.634233	0.013618	0.013378
RS	17	0.203195	0.990779	572.119283	0.014253	0.013861
RS	18	0.223637	1.197284	495.794498	0.012351	0.012163
RS	19	0.245458	1.197284	519.523387	0.012942	0.012591
RS	20	0.268750	1.371017	475.434796	0.011844	0.011616
RS	21	0.293612	1.371017	498.259591	0.012413	0.012099
RS	22	0.320151	1.485177	481.827085	0.012003	0.011779
RS	23	0.348478	1.485177	504.495747	0.012568	0.012347
RS	24	0.378716	1.535371	510.479275	0.012717	0.012564
RS	25	0.410993	1.535371	533.453384	0.013289	0.013224
RS	26	0.445446	1.531379	558.097978	0.013903	0.013911
RS	27	0.482221	1.531379	581.454504	0.014485	0.014678
RS	28	0.521476	1.489353	621.625687	0.015486	0.015795
RS	29	0.563378	1.489353	644.940464	0.016067	0.016676
RS	30	0.608105	1.427571	696.270849	0.017345	0.018155
RS	31	0.655848	1.427571	718.497447	0.017899	0.019117
RS	32	0.706809	1.364228	773.411903	0.019267	0.020769
RS	33	0.761207	1.364228	792.895877	0.019752	0.021692
RS	34	0.819272	1.313798	841.049851	0.020952	0.023182
RS	35	0.881252	1.313798	855.855980	0.021321	0.023885
RS	36	0.947411	1.283324	888.173043	0.022126	0.024878
RS	37	1.018031	1.283324	896.623872	0.022337	0.025227
RS	38	1.093412	1.272375	909.274877	0.022652	0.025579
RS	39	1.173876	1.272375	910.309629	0.022677	0.025557
RS	40	1.259764	1.276275	904.739997	0.022539	0.025335
RS	41	1.351444	1.276275	897.915349	0.022369	0.024999
RS	42	1.449305	1.289500	878.046180	0.021874	0.024360
RS	43	1.553764	1.289500	863.370309	0.021508	0.023782
RS	44	1.665265	1.307174	833.350501	0.020760	0.022881
RS	45	1.784285	1.307174	811.141616	0.020207	0.022125
RS	46	1.911329	1.325558	774.294116	0.019289	0.021079
RS	47	2.046939	1.325558	745.134636	0.018563	0.020191
RS	48	2.191693	1.342458	703.621665	0.017528	0.019065
RS	49	2.346206	1.342458	668.423632	0.016652	0.018074
RS	50	2.511136	1.357059	623.666880	0.015537	0.016897
RS	51	2.687187	1.357059	583.768406	0.014543	0.015824
RS	52	2.875108	1.369108	537.178276	0.013382	0.014619
RS	53	3.075699	1.369108	494.352079	0.012315	0.013495
RS	54	3.289814	1.381078	446.823154	0.011131	0.012275
RS	55	3.518366	1.381078	403.386438	0.010049	0.011143
RS	56	3.762327	1.381078	360.081736	0.008970	0.010016
RS	57	4.022738	1.381078	317.573497	0.007911	0.008906
RS	58	4.300705	1.431414	267.753148	0.006670	0.007634
RS	59	4.597414	1.431414	231.742156	0.005773	0.006664
RS	60	4.914128	1.431414	197.757992	0.004927	0.005739
RS	61	5.252196	1.431414	166.229232	0.004141	0.004869
RS	62	5.613058	1.431414	137.493763	0.003425	0.004064
RS	63	5.998250	1.431414	455.400395	0.011345	0.013750
PA	4+25*2+4+6 0.133157987 0.030306511 5.998250093 0.853614931 0.445044082 0.397023677 0.428482026 0.512456803 0.632564738 0.792901032 0.990778954 1.197284392 1.371016930 1.485177056 1.535370823 1.531378683 1.489353072 1.427570758 1.364227512 1.313798126 1.283324222 1.272374506 1.276274911 1.289500250 1.307173831 1.325557625 1.342458335 1.357059426 1.369108255 1.381077959 1.431413960
//
IT	4428
RD	5
LK	-436416.590956
QD	-341.230075 -> -301.448085
RI	0.0208951226
TR	0.130596	0.030775
MT	6.093460
MM	C_pi: 1.153871, n_recomb: 41768.626171
RS	0	0.000000	1.005876	275.245832	0.006590	0.000544
RS	1	0.006769	1.005876	291.870183	0.006988	0.003158
RS	2	0.013995	1.005876	309.355176	0.007406	0.004580
RS	3	0.021711	1.005876	327.725395	0.007846	0.005643
RS	4	0.029949	0.464390	747.800512	0.017903	0.012365
RS	5	0.038745	0.464390	783.045013	0.018747	0.013778
RS	6	0.048136	0.394349	962.474029	0.023043	0.017089
RS	7	0.058163	0.394349	1001.122499	0.023968	0.018860
RS	8	0.068868	0.416283	985.462447	0.023593	0.019117
RS	9	0.080298	0.416283	1022.907100	0.024490	0.020617
RS	10	0.092501	0.496561	890.661695	0.021324	0.018420
RS	11	0.105531	0.496561	925.691708	0.022162	0.019604
RS	12	0.119442	0.617326	774.732639	0.018548	0.016880
RS	13	0.134296	0.617326	807.042062	0.019322	0.017899
RS	14	0.150154	0.785795	661.293019	0.015832	0.015080
RS	15	0.167086	0.785795	690.685822	0.016536	0.015843
RS	16	0.185164	1.002610	566.039430	0.013552	0.013253
RS	17	0.204465	1.002610	592.625400	0.014188	0.013802
RS	18	0.225073	1.236300	503.551229	0.012056	0.011872
RS	19	0.247076	1.236300	528.017630	0.012641	0.012346
RS	20	0.270568	1.436413	476.627573	0.011411	0.011234
RS	21	0.295650	1.436413	499.983482	0.011970	0.011741
RS	22	0.322430	1.567539	480.434871	0.011502	0.011358
RS	23	0.351022	1.567539	503.599663	0.012057	0.011928
RS	24	0.381550	1.622076	509.675613	0.012202	0.012137
RS	25	0.414144	1.622076	533.261125	0.012767	0.012785
RS	26	0.448944	1.611152	560.907887	0.013429	0.013515
RS	27	0.486100	1.611152	585.108720	0.014008	0.014261
RS	28	0.525770	1.554765	631.195276	0.015112	0.015475
RS	29	0.568126	1.554765	655.642886	0.015697	0.016328
RS	30	0.613348	1.475838	715.533565	0.017131	0.017956
RS	31	0.661632	1.475838	739.123497	0.017696	0.018889
RS	32	0.713183	1.396877	804.003238	0.019249	0.020722
RS	33	0.768224	1.396877	824.877097	0.019749	0.021619
RS	34	0.826990	1.335288	882.034047	0.021117	0.023278
RS	35	0.889734	1.335288	897.974557	0.021499	0.023963
RS	36	0.956725	1.299052	935.989226	0.022409	0.025061
RS	37	1.028250	1.299052	945.119707	0.022628	0.025400
RS	38	1.104616	1.287087	959.303581	0.022967	0.025774
RS	39	1.186151	1.287087	960.548746	0.022997	0.025749
RS	40	1.273205	1.293371	953.138024	0.022819	0.025485
RS	41	1.366151	1.293371	946.181613	0.022653	0.025153
RS	42	1.465389	1.311005	922.587590	0.022088	0.024442
RS	43	1.571343	1.311005	907.599911	0.021729	0.023878
RS	44	1.684469	1.333941	873.334914	0.020909	0.022905
RS	45	1.805252	1.333941	850.749425	0.020368	0.022172
RS	46	1.934210	1.357549	810.011534	0.019393	0.021071
RS	47	2.071897	1.357549	780.446799	0.018685	0.020212
RS	48	2.218903	1.379115	735.727948	0.017614	0.019053
RS	49	2.375859	1.379115	700.065484	0.016761	0.018094
RS	50	2.543439	1.397656	652.739418	0.015628	0.016902
RS	51	2.722362	1.397656	612.253283	0.014658	0.015861
RS	52	2.913395	1.412887	563.560562	0.013492	0.014654
RS	53	3.117359	1.412887	519.951671	0.012448	0.013558
RS	54	3.335128	1.427940	470.387587	0.011262	0.012338
RS	55	3.567636	1.427940	425.968834	0.010198	0.011230
RS	56	3.815882	1.427940	381.467568	0.009133	0.010121
RS	57	4.080931	1.427940	337.572747	0.008082	0.009024
RS	58	4.363920	1.491073	283.692508	0.006792	0.007701
RS	59	4.666063	1.491073	246.806721	0.005909	0.006752
RS	60	4.988657	1.491073	211.760109	0.005070	0.005842
RS	61	5.333086	1.491073	179.020001	0.004286	0.004980
RS	62	5.700828	1.491073	148.968261	0.003567	0.004178
RS	63	6.093460	1.491073	506.340487	0.012123	0.014474
PA	4+25*2+4+6 0.130595715 0.030775224 6.093460049 1.005876312 0.464390318 0.394349215 0.416282921 0.496561286 0.617326372 0.785794553 1.002609802 1.236300360 1.436412950 1.567539275 1.622076015 1.611152107 1.554764720 1.475837804 1.396876828 1.335288476 1.299052219 1.287087356 1.293371009 1.311004506 1.333941215 1.357549318 1.379114969 1.397656067 1.412887248 1.427940327 1.491073130
//
IT	4635
RD	6
LK	-436338.882379
QD	-319.296916 -> -283.755311
RI	0.0177431365
TR	0.128242	0.031245
MT	6.178803
MM	C_pi: 1.180799, n_recomb: 43366.423512
RS	0	0.000000	1.162215	248.122045	0.005722	0.000516
RS	1	0.006792	1.162215	263.406621	0.006074	0.002991
RS	2	0.014045	1.162215	279.520098	0.006446	0.004217
RS	3	0.021790	1.162215	296.491692	0.006837	0.005042
RS	4	0.030062	0.488565	743.884317	0.017153	0.012179
RS	5	0.038896	0.488565	779.806711	0.017982	0.013360
RS	6	0.048329	0.397216	1001.824258	0.023101	0.017241
RS	7	0.058403	0.397216	1042.348448	0.024036	0.018919
RS	8	0.069162	0.409989	1049.337730	0.024197	0.019552
RS	9	0.080651	0.409989	1088.809858	0.025107	0.021068
RS	10	0.092920	0.486325	952.948216	0.021974	0.018877
RS	11	0.106023	0.486325	989.925306	0.022827	0.020109
RS	12	0.120015	0.606506	825.521312	0.019036	0.017218
RS	13	0.134958	0.606506	859.624459	0.019822	0.018297
RS	14	0.150916	0.780616	696.462921	0.016060	0.015219
RS	15	0.167958	0.780616	727.366189	0.016773	0.016038
RS	16	0.186157	1.012995	586.160247	0.013516	0.013181
RS	17	0.205592	1.012995	613.868975	0.014155	0.013774
RS	18	0.226347	1.270700	512.960497	0.011829	0.011648
RS	19	0.248511	1.270700	538.201225	0.012411	0.012150
RS	20	0.272181	1.495079	480.075066	0.011070	0.010926
RS	21	0.297459	1.495079	504.001710	0.011622	0.011444
RS	22	0.324453	1.642244	481.561667	0.011104	0.011007
RS	23	0.353281	1.642244	505.253157	0.011651	0.011573
RS	24	0.384067	1.701013	511.356916	0.011792	0.011772
RS	25	0.416944	1.701013	535.565935	0.012350	0.012405
RS	26	0.452053	1.683543	565.928603	0.013050	0.013168
RS	27	0.489547	1.683543	590.963955	0.013627	0.013892
RS	28	0.529588	1.613529	642.551859	0.014817	0.015185
RS	29	0.572348	1.613529	668.105199	0.015406	0.016013
RS	30	0.618012	1.518450	736.140548	0.016975	0.017767
RS	31	0.666778	1.518450	761.059047	0.017549	0.018674
RS	32	0.718856	1.424964	835.598474	0.019268	0.020665
RS	33	0.774470	1.424964	857.825481	0.019781	0.021542
RS	34	0.833862	1.353167	923.803682	0.021302	0.023350
RS	35	0.897288	1.353167	940.836241	0.021695	0.024022
RS	36	0.965021	1.311795	984.399972	0.022700	0.025214
RS	37	1.037355	1.311795	994.158056	0.022925	0.025549
RS	38	1.114601	1.299102	1009.677226	0.023282	0.025941
RS	39	1.197094	1.299102	1011.076651	0.023315	0.025918
RS	40	1.285189	1.307801	1001.597305	0.023096	0.025613
RS	41	1.379268	1.307801	994.459230	0.022932	0.025291
RS	42	1.479736	1.329726	966.943012	0.022297	0.024513
RS	43	1.587028	1.329726	951.605526	0.021943	0.023966
RS	44	1.701607	1.357742	912.965075	0.021052	0.022926
RS	45	1.823968	1.357742	889.975803	0.020522	0.022218
RS	46	1.954639	1.386370	845.284216	0.019492	0.021066
RS	47	2.094185	1.386370	815.294204	0.018800	0.020238
RS	48	2.243209	1.412401	767.350467	0.017695	0.019048
RS	49	2.402354	1.412401	731.209214	0.016861	0.018121
RS	50	2.572307	1.434695	681.319141	0.015711	0.016915
RS	51	2.753804	1.434695	640.238277	0.014763	0.015905
RS	52	2.947627	1.452951	589.456989	0.013592	0.014696
RS	53	3.154615	1.452951	545.070167	0.012569	0.013627
RS	54	3.375660	1.470943	493.491202	0.011380	0.012407
RS	55	3.611719	1.470943	448.109816	0.010333	0.011321
RS	56	3.863809	1.470943	402.442852	0.009280	0.010229
RS	57	4.133022	1.470943	357.201699	0.008237	0.009143
RS	58	4.420518	1.546824	299.205580	0.006899	0.007770
RS	59	4.727541	1.546824	261.505058	0.006030	0.006841
RS	60	5.055415	1.546824	225.463687	0.005199	0.005944
RS	61	5.405559	1.546824	191.583114	0.004418	0.005090
RS	62	5.779483	1.546824	160.284913	0.003696	0.004291
RS	63	6.178803	1.546824	557.836396	0.012863	0.015196
PA	4+25*2+4+6 0.128242088 0.031245022 6.178802985 1.162215189 0.488565430 0.397216078 0.409988910 0.486325099 0.606505545 0.780615504 1.012994691 1.270699678 1.495079008 1.642243515 1.701012873 1.683543446 1.613528639 1.518450323 1.424964206 1.353167438 1.311795264 1.299102369 1.307801195 1.329726069 1.357741785 1.386369742 1.412400722 1.434694934 1.452951185 1.470942932 1.546823900
//
IT	4117
RD	7
LK	-436269.227938
QD	-299.646911 -> -267.524365
RI	0.0153426793
TR	0.126051	0.031703
MT	6.257904
MM	C_pi: 1.206342, n_recomb: 44924.728864
RS	0	0.000000	1.312838	228.182381	0.005079	0.000494
RS	1	0.006813	1.312838	242.451096	0.005397	0.002860
RS	2	0.014090	1.312838	257.519857	0.005732	0.003943
RS	3	0.021863	1.312838	273.420598	0.006086	0.004599
RS	4	0.030166	0.515064	735.794347	0.016378	0.011955
RS	5	0.039034	0.515064	772.168534	0.017188	0.012937
RS	6	0.048506	0.403205	1031.102493	0.022952	0.017288
RS	7	0.058624	0.403205	1073.322815	0.023892	0.018868
RS	8	0.069431	0.407152	1104.653115	0.024589	0.019885
RS	9	0.080974	0.407152	1146.045331	0.025510	0.021398
RS	10	0.093304	0.479504	1010.032040	0.022483	0.019272
RS	11	0.106474	0.479504	1048.866661	0.023347	0.020532
RS	12	0.120541	0.598357	873.873370	0.019452	0.017536
RS	13	0.135566	0.598357	909.711639	0.020250	0.018655
RS	14	0.151615	0.776417	730.944345	0.016270	0.015372
RS	15	0.168757	0.776417	763.336187	0.016991	0.016230
RS	16	0.187068	1.021886	606.571147	0.013502	0.013145
RS	17	0.206626	1.021886	635.404599	0.014144	0.013768
RS	18	0.227516	1.301204	523.256610	0.011647	0.011473
RS	19	0.249830	1.301204	549.283468	0.012227	0.011993
RS	20	0.273663	1.548352	484.748336	0.010790	0.010670
RS	21	0.299121	1.548352	509.257673	0.011336	0.011193
RS	22	0.326313	1.711080	484.009382	0.010774	0.010707
RS	23	0.355358	1.711080	508.230916	0.011313	0.011266
RS	24	0.386381	1.774342	514.215834	0.011446	0.011454
RS	25	0.419518	1.774342	539.035804	0.011999	0.012071
RS	26	0.454913	1.750951	571.789284	0.012728	0.012858
RS	27	0.492719	1.750951	597.628914	0.013303	0.013560
RS	28	0.533101	1.668122	654.284310	0.014564	0.014919
RS	29	0.576234	1.668122	680.901404	0.015156	0.015724
RS	30	0.622306	1.557820	756.642302	0.016842	0.017586
RS	31	0.671516	1.557820	782.847691	0.017426	0.018470
RS	32	0.724079	1.450733	866.715937	0.019293	0.020600
RS	33	0.780224	1.450733	890.264818	0.019817	0.021459
RS	34	0.840193	1.369470	964.883049	0.021478	0.023401
RS	35	0.904248	1.369470	982.987649	0.021881	0.024064
RS	36	0.972668	1.323402	1032.005660	0.022972	0.025342
RS	37	1.045748	1.323402	1042.379468	0.023203	0.025675
RS	38	1.123808	1.310124	1059.150316	0.023576	0.026084
RS	39	1.207185	1.310124	1060.702076	0.023611	0.026067
RS	40	1.296244	1.321169	1049.074984	0.023352	0.025724
RS	41	1.391370	1.321169	1041.767614	0.023189	0.025414
RS	42	1.492976	1.347197	1010.288198	0.022488	0.024573
RS	43	1.601505	1.347197	994.627331	0.022140	0.024045
RS	44	1.717429	1.380052	951.626657	0.021183	0.022945
RS	45	1.841250	1.380052	928.268438	0.020663	0.022261
RS	46	1.973507	1.413450	879.683058	0.019581	0.021064
RS	47	2.114774	1.413450	849.304386	0.018905	0.020265
RS	48	2.265666	1.443707	798.216456	0.017768	0.019048
RS	49	2.426839	1.443707	761.630986	0.016953	0.018151
RS	50	2.598992	1.469535	709.258256	0.015788	0.016935
RS	51	2.782874	1.469535	667.615101	0.014861	0.015954
RS	52	2.979283	1.490625	614.817448	0.013686	0.014743
RS	53	3.189074	1.490625	569.685511	0.012681	0.013699
RS	54	3.413158	1.511377	516.153078	0.011489	0.012478
RS	55	3.652509	1.511377	469.844158	0.010458	0.011413
RS	56	3.908166	1.511377	423.053705	0.009417	0.010336
RS	57	4.181242	1.511377	376.513713	0.008381	0.009261
RS	58	4.472922	1.599895	314.370848	0.006998	0.007839
RS	59	4.784474	1.599895	275.910052	0.006142	0.006928
RS	60	5.117253	1.599895	238.933682	0.005319	0.006043
RS	61	5.472703	1.599895	203.974174	0.004540	0.005197
RS	62	5.852370	1.599895	171.489385	0.003817	0.004400
RS	63	6.257904	1.599895	610.000186	0.013578	0.015911
PA	4+25*2+4+6 0.126050504 0.031703428 6.257904051 1.312837779 0.515064398 0.403205140 0.407151795 0.479503591 0.598356923 0.776416789 1.021886372 1.301203954 1.548351863 1.711079619 1.774341735 1.750950947 1.668121505 1.557820010 1.450732650 1.369470085 1.323402278 1.310123806 1.321168861 1.347197035 1.380051937 1.413449921 1.443706837 1.469535244 1.490625411 1.511377253 1.599894572
//
IT	4383
RD	8
LK	-436206.171586
QD	-281.861660 -> -252.643250
RI	0.0135132193
TR	0.124000	0.032147
MT	6.332194
MM	C_pi: 1.230697, n_recomb: 46442.811986
RS	0	0.000000	1.451391	213.904408	0.004606	0.000477
RS	1	0.006833	1.451391	227.435816	0.004897	0.002758
RS	2	0.014132	1.451391	241.744657	0.005205	0.003738
RS	3	0.021930	1.451391	256.864551	0.005531	0.004274
RS	4	0.030262	0.542616	726.032536	0.015633	0.011711
RS	5	0.039162	0.542616	762.707696	0.016423	0.012529
RS	6	0.048670	0.411104	1053.188549	0.022677	0.017260
RS	7	0.058829	0.411104	1096.951044	0.023619	0.018747
RS	8	0.069681	0.406505	1153.274625	0.024832	0.020139
RS	9	0.081275	0.406505	1196.500844	0.025763	0.021639
RS	10	0.093661	0.474902	1062.915794	0.022887	0.019615
RS	11	0.106893	0.474902	1103.535047	0.023761	0.020891
RS	12	0.121029	0.591954	920.237194	0.019814	0.017834
RS	13	0.136131	0.591954	957.758188	0.020622	0.018983
RS	14	0.152265	0.772728	764.841152	0.016468	0.015531
RS	15	0.169502	0.772728	798.697569	0.017197	0.016420
RS	16	0.187916	1.029355	627.121994	0.013503	0.013134
RS	17	0.207588	1.029355	657.075210	0.014148	0.013781
RS	18	0.228605	1.328347	534.094360	0.011500	0.011332
RS	19	0.251057	1.328347	560.909441	0.012077	0.011866
RS	20	0.275044	1.597083	490.169936	0.010554	0.010453
RS	21	0.300670	1.597083	515.263165	0.011095	0.010978
RS	22	0.328046	1.775131	487.221560	0.010491	0.010446
RS	23	0.357293	1.775131	511.966235	0.011024	0.010998
RS	24	0.388538	1.843294	517.667874	0.011146	0.011171
RS	25	0.421919	1.843294	543.077906	0.011693	0.011773
RS	26	0.457580	1.814687	577.904462	0.012443	0.012576
RS	27	0.495677	1.814687	604.512089	0.013016	0.013260
RS	28	0.536378	1.719838	665.819610	0.014336	0.014671
RS	29	0.579860	1.719838	693.454724	0.014931	0.015455
RS	30	0.626312	1.595139	776.473283	0.016719	0.017410
RS	31	0.675939	1.595139	803.922902	0.017310	0.018275
RS	32	0.728956	1.475220	896.789522	0.019310	0.020527
RS	33	0.785596	1.475220	921.632908	0.019844	0.021372
RS	34	0.846106	1.385075	1004.717355	0.021633	0.023435
RS	35	0.910750	1.385075	1023.885414	0.022046	0.024092
RS	36	0.979812	1.334629	1078.294923	0.023218	0.025447
RS	37	1.053592	1.334629	1089.292010	0.023454	0.025782
RS	38	1.132413	1.320826	1107.296071	0.023842	0.026207
RS	39	1.216620	1.320826	1109.022937	0.023879	0.026196
RS	40	1.306580	1.334104	1095.251032	0.023583	0.025819
RS	41	1.402687	1.334104	1087.812762	0.023423	0.025522
RS	42	1.505361	1.364021	1052.411849	0.022660	0.024624
RS	43	1.615050	1.364021	1036.478076	0.022317	0.024116
RS	44	1.732234	1.401461	989.202060	0.021299	0.022960
RS	45	1.857425	1.401461	965.530187	0.020790	0.022301
RS	46	1.991169	1.439369	913.163335	0.019662	0.021064
RS	47	2.134052	1.439369	882.449080	0.019001	0.020292
RS	48	2.286698	1.473602	828.336146	0.017836	0.019052
RS	49	2.449773	1.473602	791.353188	0.017039	0.018184
RS	50	2.623991	1.502734	736.605976	0.015860	0.016958
RS	51	2.810112	1.502734	694.440466	0.014953	0.016004
RS	52	3.008951	1.526460	639.713941	0.013774	0.014793
RS	53	3.221376	1.526460	593.872610	0.012787	0.013773
RS	54	3.448314	1.549778	538.459188	0.011594	0.012552
RS	55	3.690759	1.549778	491.255347	0.010578	0.011505
RS	56	3.949770	1.549778	443.379359	0.009547	0.010443
RS	57	4.226477	1.549778	395.582290	0.008518	0.009377
RS	58	4.522092	1.650762	329.271479	0.007090	0.007907
RS	59	4.837904	1.650762	290.093330	0.006246	0.007013
RS	60	5.175295	1.650762	252.229703	0.005431	0.006140
RS	61	5.535739	1.650762	216.240906	0.004656	0.005300
RS	62	5.920811	1.650762	182.618207	0.003932	0.004506
RS	63	6.332194	1.650762	662.885909	0.014273	0.016614
PA	4+25*2+4+6 0.123999912 0.032146911 6.332193744 1.451391284 0.542616259 0.411104465 0.406504903 0.474901879 0.591954369 0.772727874 1.029355299 1.328346702 1.597083020 1.775131123 1.843294070 1.814686954 1.719838274 1.595139426 1.475220377 1.385074513 1.334628611 1.320826436 1.334103660 1.364021323 1.401460605 1.439368873 1.473601863 1.502734383 1.526460377 1.549778011 1.650761639
//
IT	4695
RD	9
LK	-436148.756518
QD	-265.680715 -> -238.986201
RI	0.0121032867
TR	0.122076	0.032575
MT	6.402377
MM	C_pi: 1.254002, n_recomb: 47921.869635
RS	0	0.000000	1.574078	203.969544	0.004256	0.000462
RS	1	0.006851	1.574078	216.989849	0.004528	0.002680
RS	2	0.014172	1.574078	230.771942	0.004816	0.003587
RS	3	0.021994	1.574078	245.350613	0.005120	0.004037
RS	4	0.030351	0.570496	715.899522	0.014939	0.011460
RS	5	0.039282	0.570496	752.775769	0.015708	0.012146
RS	6	0.048824	0.420229	1070.004941	0.022328	0.017178
RS	7	0.059020	0.420229	1115.173453	0.023271	0.018579
RS	8	0.069915	0.407324	1196.505386	0.024968	0.020331
RS	9	0.081556	0.407324	1241.491397	0.025907	0.021813
RS	10	0.093994	0.471825	1112.300066	0.023211	0.019916
RS	11	0.107285	0.471825	1154.642013	0.024094	0.021199
RS	12	0.121486	0.586759	964.928831	0.020135	0.018115
RS	13	0.136661	0.586759	1004.085280	0.020953	0.019286
RS	14	0.152874	0.769310	798.236048	0.016657	0.015694
RS	15	0.170199	0.769310	833.532826	0.017394	0.016609
RS	16	0.188711	1.035525	647.739596	0.013517	0.013141
RS	17	0.208490	1.035525	678.804579	0.014165	0.013807
RS	18	0.229625	1.352553	545.285671	0.011379	0.011218
RS	19	0.252208	1.352553	572.886563	0.011955	0.011763
RS	20	0.276338	1.641873	496.081249	0.010352	0.010267
RS	21	0.302122	1.641873	521.754790	0.010888	0.010792
RS	22	0.329671	1.835101	490.905594	0.010244	0.010217
RS	23	0.359108	1.835101	516.162445	0.010771	0.010761
RS	24	0.390562	1.908632	521.418520	0.010881	0.010917
RS	25	0.424171	1.908632	547.395111	0.011423	0.011506
RS	26	0.460083	1.875508	584.005033	0.012187	0.012318
RS	27	0.498454	1.875508	611.343381	0.012757	0.012986
RS	28	0.539455	1.769391	676.916862	0.014125	0.014438
RS	29	0.583264	1.769391	705.524139	0.014722	0.015204
RS	30	0.630075	1.631025	795.413987	0.016598	0.017238
RS	31	0.680093	1.631025	824.065551	0.017196	0.018086
RS	32	0.733538	1.498919	925.608970	0.019315	0.020447
RS	33	0.790645	1.498919	951.721287	0.019860	0.021280
RS	34	0.851663	1.400361	1043.100491	0.021767	0.023453
RS	35	0.916863	1.400361	1063.328444	0.022189	0.024106
RS	36	0.986529	1.345772	1123.085728	0.023436	0.025534
RS	37	1.060968	1.345772	1134.722191	0.023679	0.025872
RS	38	1.140507	1.331465	1153.976153	0.024080	0.026311
RS	39	1.225495	1.331465	1155.911271	0.024121	0.026310
RS	40	1.316305	1.346842	1140.044774	0.023790	0.025900
RS	41	1.413338	1.346842	1132.523518	0.023633	0.025617
RS	42	1.517018	1.380437	1093.283394	0.022814	0.024667
RS	43	1.627801	1.380437	1077.134537	0.022477	0.024178
RS	44	1.746174	1.422212	1025.699658	0.021404	0.022972
RS	45	1.872657	1.422212	1001.774220	0.020904	0.022337
RS	46	2.007805	1.464378	945.759348	0.019735	0.021064
RS	47	2.152213	1.464378	914.765210	0.019089	0.020318
RS	48	2.306514	1.502342	857.759483	0.017899	0.019059
RS	49	2.471386	1.502342	820.426627	0.017120	0.018217
RS	50	2.647554	1.534552	763.420404	0.015931	0.016984
RS	51	2.835791	1.534552	720.771708	0.015041	0.016055
RS	52	3.036924	1.560719	664.206885	0.013860	0.014845
RS	53	3.251837	1.560719	617.689418	0.012890	0.013847
RS	54	3.481474	1.586404	560.469822	0.011695	0.012627
RS	55	3.726844	1.586404	512.399035	0.010692	0.011597
RS	56	3.989024	1.586404	463.470035	0.009671	0.010547
RS	57	4.269167	1.586404	414.451656	0.008648	0.009491
RS	58	4.568502	1.699641	343.958206	0.007177	0.007974
RS	59	4.888345	1.699641	304.096778	0.006346	0.007095
RS	60	5.230100	1.699641	265.384677	0.005538	0.006233
RS	61	5.595270	1.699641	228.407609	0.004766	0.005400
RS	62	5.985458	1.699641	193.687777	0.004042	0.004608
RS	63	6.402377	1.699641	716.469774	0.014951	0.017303
PA	4+25*2+4+6 0.122076176 0.032574770 6.402377265 1.574077730 0.570496485 0.420229264 0.407323669 0.471824865 0.586758983 0.769309620 1.035525093 1.352552910 1.641872735 1.835101151 1.908631780 1.875507875 1.769390956 1.631024610 1.498919267 1.400361404 1.345771984 1.331465341 1.346841931 1.380436524 1.422212012 1.464377896 1.502342395 1.534552495 1.560718631 1.586403920 1.699641246
//
IT	4820
RD	10
LK	-436096.260750
QD	-250.902186 -> -226.429390
RI	0.0109981942
TR	0.120270	0.032988
MT	6.468720
MM	C_pi: 1.276341, n_recomb: 49363.863948
RS	0	0.000000	1.679436	197.325775	0.003997	0.000451
RS	1	0.006868	1.679436	210.013172	0.004254	0.002621
RS	2	0.014208	1.679436	223.453196	0.004527	0.003477
RS	3	0.022053	1.679436	237.681563	0.004815	0.003866
RS	4	0.030435	0.598315	706.005648	0.014302	0.011209
RS	5	0.039394	0.598315	743.015511	0.015052	0.011791
RS	6	0.048968	0.430173	1082.855004	0.021936	0.017059
RS	7	0.059200	0.430173	1129.307063	0.022877	0.018381
RS	8	0.070134	0.409164	1235.293977	0.025024	0.020472
RS	9	0.081819	0.409164	1281.972738	0.025970	0.021934
RS	10	0.094307	0.469841	1158.693589	0.023473	0.020179
RS	11	0.107653	0.469841	1202.703829	0.024364	0.021466
RS	12	0.121915	0.582440	1008.170591	0.020423	0.018379
RS	13	0.137157	0.582440	1048.919243	0.021249	0.019567
RS	14	0.153446	0.766027	831.202815	0.016838	0.015859
RS	15	0.170853	0.766027	867.916347	0.017582	0.016794
RS	16	0.189456	1.040515	668.395263	0.013540	0.013162
RS	17	0.209337	1.040515	700.562860	0.014192	0.013844
RS	18	0.230583	1.374148	556.728185	0.011278	0.011126
RS	19	0.253288	1.374148	585.110523	0.011853	0.011678
RS	20	0.277553	1.683162	502.333372	0.010176	0.010105
RS	21	0.303485	1.683162	528.581536	0.010708	0.010630
RS	22	0.331197	1.891460	494.900733	0.010026	0.010013
RS	23	0.360813	1.891460	520.657520	0.010547	0.010549
RS	24	0.392463	1.970824	525.319171	0.010642	0.010687
RS	25	0.426287	1.970824	551.838847	0.011179	0.011263
RS	26	0.462434	1.933860	589.970815	0.011951	0.012080
RS	27	0.501063	1.933860	618.003778	0.012519	0.012732
RS	28	0.542346	1.817168	687.492446	0.013927	0.014218
RS	29	0.586465	1.817168	717.027563	0.014525	0.014969
RS	30	0.633613	1.665781	813.409880	0.016478	0.017069
RS	31	0.684000	1.665781	843.222151	0.017082	0.017903
RS	32	0.737847	1.522043	953.132592	0.019308	0.020361
RS	33	0.795393	1.522043	980.489033	0.019862	0.021184
RS	34	0.856891	1.415457	1080.000562	0.021878	0.023458
RS	35	0.922613	1.415457	1101.286358	0.022310	0.024108
RS	36	0.992850	1.356906	1166.356805	0.023628	0.025605
RS	37	1.067910	1.356906	1178.651473	0.023877	0.025946
RS	38	1.148125	1.342090	1199.192143	0.024293	0.026401
RS	39	1.233850	1.342090	1201.371482	0.024337	0.026408
RS	40	1.325463	1.359433	1183.482579	0.023975	0.025971
RS	41	1.423368	1.359433	1175.927869	0.023822	0.025701
RS	42	1.527998	1.396498	1132.953530	0.022951	0.024704
RS	43	1.639814	1.396498	1116.646771	0.022621	0.024233
RS	44	1.759309	1.442374	1061.182209	0.021497	0.022983
RS	45	1.887012	1.442374	1037.060870	0.021009	0.022370
RS	46	2.023486	1.488554	977.538554	0.019803	0.021066
RS	47	2.169333	1.488554	946.316552	0.019170	0.020345
RS	48	2.325198	1.530015	886.551036	0.017960	0.019069
RS	49	2.491768	1.530015	848.911723	0.017197	0.018252
RS	50	2.669778	1.565087	789.759100	0.015999	0.017014
RS	51	2.860015	1.565087	746.662253	0.015126	0.016108
RS	52	3.063318	1.593502	688.347956	0.013944	0.014899
RS	53	3.280584	1.593502	641.183031	0.012989	0.013921
RS	54	3.512773	1.621360	582.229651	0.011795	0.012702
RS	55	3.760909	1.621360	533.314862	0.010804	0.011688
RS	56	4.026087	1.621360	483.359988	0.009792	0.010650
RS	57	4.309479	1.621360	433.150522	0.008775	0.009602
RS	58	4.612336	1.746604	358.464407	0.007262	0.008039
RS	59	4.935993	1.746604	317.946903	0.006441	0.007175
RS	60	5.281880	1.746604	278.418226	0.005640	0.006323
RS	61	5.651524	1.746604	240.487351	0.004872	0.005496
RS	62	6.046556	1.746604	204.705243	0.004147	0.004707
RS	63	6.468720	1.746604	770.697612	0.015613	0.017978
PA	4+25*2+4+6 0.120270145 0.032987942 6.468719648 1.679436469 0.598315354 0.430173393 0.409163679 0.469840959 0.582440483 0.766026535 1.040514708 1.374147606 1.683162019 1.891460137 1.970824366 1.933860381 1.817168221 1.665781115 1.522043263 1.415457100 1.356906365 1.342090340 1.359433380 1.396497993 1.442373814 1.488554092 1.530015334 1.565086925 1.593501580 1.621359767 1.746603804
//
IT	4543
RD	11
LK	-436048.104833
QD	-237.357799 -> -214.857764
RI	0.0101176190
TR	0.118572	0.033387
MT	6.531484
MM	C_pi: 1.297791, n_recomb: 50770.557934
RS	0	0.000000	1.767568	193.185687	0.003805	0.000441
RS	1	0.006884	1.767568	205.679648	0.004051	0.002577
RS	2	0.014243	1.767568	218.922696	0.004312	0.003399
RS	3	0.022108	1.767568	232.951385	0.004588	0.003745
RS	4	0.030514	0.625789	696.697138	0.013722	0.010964
RS	5	0.039499	0.625789	733.797170	0.014453	0.011463
RS	6	0.049103	0.440676	1092.662027	0.021522	0.016915
RS	7	0.059368	0.440676	1140.286814	0.022460	0.018165
RS	8	0.070340	0.411737	1270.345294	0.025021	0.020574
RS	9	0.082067	0.411737	1318.654353	0.025973	0.022014
RS	10	0.094601	0.468671	1202.462334	0.023684	0.020412
RS	11	0.107998	0.468671	1248.091683	0.024583	0.021698
RS	12	0.122317	0.578786	1050.116663	0.020684	0.018628
RS	13	0.137623	0.578786	1092.417345	0.021517	0.019829
RS	14	0.153982	0.762822	863.774306	0.017013	0.016024
RS	15	0.171467	0.762822	901.881281	0.017764	0.016978
RS	16	0.190156	1.044478	689.049620	0.013572	0.013195
RS	17	0.210131	1.044478	722.309593	0.014227	0.013890
RS	18	0.231482	1.393435	568.344970	0.011194	0.011050
RS	19	0.254303	1.393435	597.503105	0.011769	0.011609
RS	20	0.278695	1.721327	508.825415	0.010022	0.009963
RS	21	0.304766	1.721327	535.641421	0.010550	0.010487
RS	22	0.332631	1.944583	499.104580	0.009831	0.009830
RS	23	0.362416	1.944583	525.348810	0.010348	0.010359
RS	24	0.394250	2.030221	529.283669	0.010425	0.010477
RS	25	0.428277	2.030221	556.323883	0.010958	0.011042
RS	26	0.464645	1.990063	595.742891	0.011734	0.011859
RS	27	0.503518	1.990063	624.436223	0.012299	0.012498
RS	28	0.545067	1.863432	697.522383	0.013739	0.014009
RS	29	0.589476	1.863432	727.943085	0.014338	0.014746
RS	30	0.636943	1.699590	830.470766	0.016357	0.016905
RS	31	0.687677	1.699590	861.403817	0.016967	0.017725
RS	32	0.741904	1.544696	979.388044	0.019290	0.020271
RS	33	0.799864	1.544696	1007.964048	0.019853	0.021085
RS	34	0.861815	1.430410	1115.445446	0.021970	0.023452
RS	35	0.928030	1.430410	1137.787067	0.022410	0.024100
RS	36	0.998804	1.368043	1208.141625	0.023796	0.025661
RS	37	1.074451	1.368043	1221.113481	0.024052	0.026006
RS	38	1.155305	1.352701	1242.987120	0.024482	0.026477
RS	39	1.241726	1.352701	1245.446353	0.024531	0.026493
RS	40	1.334096	1.371881	1225.620535	0.024140	0.026031
RS	41	1.432825	1.371881	1218.080152	0.023992	0.025774
RS	42	1.538352	1.412223	1171.484765	0.023074	0.024735
RS	43	1.651143	1.412223	1155.074000	0.022751	0.024282
RS	44	1.771699	1.461978	1095.712849	0.021582	0.022992
RS	45	1.900555	1.461978	1071.448838	0.021104	0.022401
RS	46	2.038282	1.511947	1008.556758	0.019865	0.021068
RS	47	2.185490	1.511947	977.154357	0.019246	0.020370
RS	48	2.342833	1.556688	914.756298	0.018017	0.019080
RS	49	2.511009	1.556688	876.849994	0.017271	0.018286
RS	50	2.690762	1.594416	815.660088	0.016066	0.017045
RS	51	2.882890	1.594416	772.146490	0.015209	0.016161
RS	52	3.088245	1.624897	712.167965	0.014027	0.014955
RS	53	3.307738	1.624897	664.380899	0.013086	0.013994
RS	54	3.542341	1.654740	603.763745	0.011892	0.012777
RS	55	3.793095	1.654740	554.024536	0.010912	0.011778
RS	56	4.061113	1.654740	503.067293	0.009909	0.010751
RS	57	4.347582	1.654740	451.693206	0.008897	0.009710
RS	58	4.653773	1.791719	372.809508	0.007343	0.008104
RS	59	4.981043	1.791719	331.658378	0.006532	0.007253
RS	60	5.330844	1.791719	291.340174	0.005738	0.006410
RS	61	5.704727	1.791719	252.485297	0.004973	0.005589
RS	62	6.104349	1.791719	215.671542	0.004248	0.004802
RS	63	6.531484	1.791719	825.497026	0.016259	0.018639
PA	4+25*2+4+6 0.118572349 0.033387229 6.531483580 1.767568060 0.625788506 0.440675673 0.411737497 0.468671483 0.578786121 0.762822388 1.044478002 1.393435388 1.721326978 1.944583135 2.030221102 1.990062756 1.863432033 1.699589969 1.544695805 1.430410452 1.368042769 1.352700853 1.371880661 1.412222606 1.461978136 1.511947433 1.556688164 1.594415999 1.624896965 1.654740194 1.791718946
//
IT	4124
RD	12
LK	-436003.807464
QD	-224.904984 -> -204.168232
RI	0.0094047433
TR	0.116974	0.033773
MT	6.590882
MM	C_pi: 1.318412, n_recomb: 52143.399789
RS	0	0.000000	1.839697	190.951401	0.003662	0.000434
RS	1	0.006900	1.839697	203.360308	0.003900	0.002544
RS	2	0.014275	1.839697	216.519436	0.004152	0.003345
RS	3	0.022160	1.839697	230.466160	0.004420	0.003661
RS	4	0.030588	0.652772	688.085795	0.013196	0.010728
RS	5	0.039598	0.652772	725.247243	0.013909	0.011163
RS	6	0.049230	0.451553	1100.115028	0.021098	0.016752
RS	7	0.059526	0.451553	1148.812312	0.022032	0.017939
RS	8	0.070533	0.414847	1302.211386	0.024974	0.020644
RS	9	0.082299	0.414847	1352.091514	0.025930	0.022061
RS	10	0.094876	0.468118	1243.905167	0.023855	0.020617
RS	11	0.108322	0.468118	1291.108276	0.024761	0.021900
RS	12	0.122695	0.575652	1090.874836	0.020921	0.018864
RS	13	0.138060	0.575652	1134.689656	0.021761	0.020074
RS	14	0.154485	0.759669	895.969467	0.017183	0.016189
RS	15	0.172044	0.759669	935.446773	0.017940	0.017157
RS	16	0.190814	1.047526	709.687919	0.013610	0.013235
RS	17	0.210879	1.047526	744.029673	0.014269	0.013942
RS	18	0.232328	1.410668	580.082218	0.011125	0.010989
RS	19	0.255257	1.410668	610.009708	0.011699	0.011553
RS	20	0.279768	1.756660	515.491388	0.009886	0.009838
RS	21	0.305970	1.756660	542.867999	0.010411	0.010361
RS	22	0.333981	1.994766	503.448310	0.009655	0.009664
RS	23	0.363923	1.994766	530.167615	0.010167	0.010187
RS	24	0.395932	2.087076	533.260905	0.010227	0.010283
RS	25	0.430149	2.087076	560.800318	0.010755	0.010839
RS	26	0.466727	2.044325	601.297990	0.011532	0.011652
RS	27	0.505829	2.044325	630.619518	0.012094	0.012279
RS	28	0.547629	1.908343	707.015344	0.013559	0.013811
RS	29	0.592312	1.908343	738.281522	0.014159	0.014535
RS	30	0.640079	1.732561	846.629513	0.016237	0.016744
RS	31	0.691141	1.732561	878.644620	0.016851	0.017553
RS	32	0.745726	1.566925	1004.425073	0.019263	0.020176
RS	33	0.804077	1.566925	1034.195945	0.019834	0.020984
RS	34	0.866455	1.445225	1149.487347	0.022045	0.023436
RS	35	0.933136	1.445225	1172.881810	0.022493	0.024083
RS	36	1.004418	1.379159	1248.493332	0.023943	0.025705
RS	37	1.080618	1.379159	1262.159980	0.024206	0.026055
RS	38	1.162075	1.363269	1285.416499	0.024652	0.026541
RS	39	1.249153	1.363269	1288.189245	0.024705	0.026566
RS	40	1.342238	1.384162	1266.518478	0.024289	0.026082
RS	41	1.441747	1.384162	1259.036874	0.024146	0.025839
RS	42	1.548120	1.427603	1208.935984	0.023185	0.024761
RS	43	1.661833	1.427603	1192.470650	0.022869	0.024326
RS	44	1.783392	1.481034	1129.344578	0.021658	0.022999
RS	45	1.913338	1.481034	1104.986095	0.021191	0.022428
RS	46	2.052250	1.534584	1038.856486	0.019923	0.021071
RS	47	2.200745	1.534584	1007.316401	0.019318	0.020395
RS	48	2.359487	1.582401	942.407809	0.018073	0.019093
RS	49	2.529181	1.582401	904.269823	0.017342	0.018321
RS	50	2.710583	1.622594	841.145881	0.016131	0.017077
RS	51	2.904500	1.622594	797.243676	0.015289	0.016213
RS	52	3.111798	1.654971	735.681435	0.014109	0.015010
RS	53	3.333398	1.654971	687.295058	0.013181	0.014067
RS	54	3.570287	1.686623	625.081177	0.011988	0.012853
RS	55	3.823521	1.686623	574.535146	0.011018	0.011866
RS	56	4.094227	1.686623	522.596857	0.010022	0.010849
RS	57	4.383610	1.686623	470.082346	0.009015	0.009815
RS	58	4.692960	1.835046	387.001760	0.007422	0.008167
RS	59	5.023653	1.835046	345.236402	0.006621	0.007328
RS	60	5.377162	1.835046	304.152518	0.005833	0.006495
RS	61	5.755063	1.835046	264.400315	0.005071	0.005679
RS	62	6.159036	1.835046	226.582703	0.004345	0.004894
RS	63	6.590882	1.835046	880.782791	0.016892	0.019285
PA	4+25*2+4+6 0.116974268 0.033773487 6.590882448 1.839696804 0.652772150 0.451552871 0.414846607 0.468117699 0.575652016 0.759668744 1.047526044 1.410668349 1.756660461 1.994765878 2.087075758 2.044324807 1.908343088 1.732561408 1.566925438 1.445225075 1.379158534 1.363268828 1.384161930 1.427603066 1.481034062 1.534584267 1.582400977 1.622593758 1.654971264 1.686622604 1.835046119
//
IT	4418
RD	13
LK	-435962.962683
QD	-213.423554 -> -194.271185
RI	0.0088201579
TR	0.115469	0.034148
MT	6.647019
MM	C_pi: 1.338240, n_recomb: 53483.669355
RS	0	0.000000	1.897473	190.187375	0.003556	0.000428
RS	1	0.006914	1.897473	202.596131	0.003788	0.002520
RS	2	0.014305	1.897473	215.760078	0.004034	0.003310
RS	3	0.022208	1.897473	229.717424	0.004295	0.003606
RS	4	0.030657	0.679130	680.240801	0.012719	0.010502
RS	5	0.039691	0.679130	717.446500	0.013414	0.010887
RS	6	0.049349	0.462672	1105.725913	0.020674	0.016578
RS	7	0.059674	0.462672	1155.404626	0.021603	0.017708
RS	8	0.070714	0.418350	1331.321800	0.024892	0.020688
RS	9	0.082516	0.418350	1382.715764	0.025853	0.022083
RS	10	0.095135	0.468043	1283.235083	0.023993	0.020800
RS	11	0.108626	0.468043	1331.968887	0.024904	0.022077
RS	12	0.123050	0.572937	1130.515054	0.021138	0.019086
RS	13	0.138471	0.572937	1175.807499	0.021984	0.020304
RS	14	0.154958	0.756551	927.793386	0.017347	0.016352
RS	15	0.172586	0.756551	968.617710	0.018111	0.017334
RS	16	0.191431	1.049780	730.278165	0.013654	0.013283
RS	17	0.211580	1.049780	765.690126	0.014316	0.014000
RS	18	0.233122	1.426067	591.893722	0.011067	0.010938
RS	19	0.256153	1.426067	622.583243	0.011641	0.011508
RS	20	0.280777	1.789419	522.277433	0.009765	0.009726
RS	21	0.307103	1.789419	550.206865	0.010287	0.010248
RS	22	0.335249	2.042251	507.880478	0.009496	0.009513
RS	23	0.365341	2.042251	535.062565	0.010004	0.010030
RS	24	0.397513	2.141589	537.214701	0.010044	0.010105
RS	25	0.431910	2.141589	565.232979	0.010568	0.010651
RS	26	0.468685	2.096799	606.625363	0.011342	0.011459
RS	27	0.508002	2.096799	636.544728	0.011902	0.012075
RS	28	0.550038	1.951999	715.992479	0.013387	0.013622
RS	29	0.594980	1.951999	748.065999	0.013987	0.014334
RS	30	0.643029	1.764742	861.934995	0.016116	0.016586
RS	31	0.694400	1.764742	894.994497	0.016734	0.017385
RS	32	0.749323	1.588741	1028.302918	0.019226	0.020079
RS	33	0.808043	1.588741	1059.243559	0.019805	0.020880
RS	34	0.870822	1.459867	1182.193989	0.022104	0.023413
RS	35	0.937942	1.459867	1206.636624	0.022561	0.024059
RS	36	1.009703	1.390206	1287.473752	0.024072	0.025738
RS	37	1.086425	1.390206	1301.850506	0.024341	0.026093
RS	38	1.168451	1.373743	1326.541877	0.024803	0.026595
RS	39	1.256149	1.373743	1329.658618	0.024861	0.026630
RS	40	1.349910	1.396236	1306.234121	0.024423	0.026126
RS	41	1.450152	1.396236	1298.851775	0.024285	0.025896
RS	42	1.557326	1.442611	1245.360846	0.023285	0.024783
RS	43	1.671909	1.442611	1228.885569	0.022977	0.024365
RS	44	1.794414	1.499530	1162.121292	0.021729	0.023005
RS	45	1.925389	1.499530	1137.711676	0.021272	0.022454
RS	46	2.065419	1.556466	1068.472189	0.019978	0.021074
RS	47	2.215131	1.556466	1036.832584	0.019386	0.020419
RS	48	2.375193	1.607168	969.529293	0.018128	0.019107
RS	49	2.546321	1.607168	931.191228	0.017411	0.018356
RS	50	2.729281	1.649649	866.230269	0.016196	0.017111
RS	51	2.924890	1.649649	821.964983	0.015369	0.016266
RS	52	3.134023	1.683762	758.896381	0.014189	0.015067
RS	53	3.357615	1.683762	709.931527	0.013274	0.014140
RS	54	3.596666	1.717054	646.185452	0.012082	0.012928
RS	55	3.852244	1.717054	594.848768	0.011122	0.011954
RS	56	4.125492	1.717054	541.949193	0.010133	0.010946
RS	57	4.417631	1.717054	488.316838	0.009130	0.009918
RS	58	4.729969	1.876620	401.045045	0.007498	0.008229
RS	59	5.063900	1.876620	358.682746	0.006706	0.007402
RS	60	5.420919	1.876620	316.854749	0.005924	0.006576
RS	61	5.802621	1.876620	276.229627	0.005165	0.005766
RS	62	6.210712	1.876620	237.433864	0.004439	0.004983
RS	63	6.647019	1.876620	936.475134	0.017510	0.019917
PA	4+25*2+4+6 0.115469386 0.034147871 6.647018743 1.897473308 0.679129767 0.462672281 0.418349502 0.468042922 0.572936739 0.756550597 1.049779785 1.426066861 1.789418924 2.042250610 2.141588574 2.096798831 1.951999301 1.764741590 1.588740510 1.459867169 1.390206457 1.373743200 1.396236333 1.442611043 1.499529756 1.556465692 1.607168247 1.649648567 1.683761889 1.717054405 1.876619873
//
IT	4150
RD	14
LK	-435925.223753
QD	-202.810578 -> -185.088058
RI	0.0083350741
TR	0.114049	0.034511
MT	6.700166
MM	C_pi: 1.357330, n_recomb: 54792.422897
RS	0	0.000000	1.942801	190.562900	0.003478	0.000424
RS	1	0.006927	1.942801	203.038123	0.003706	0.002504
RS	2	0.014334	1.942801	216.276615	0.003947	0.003289
RS	3	0.022254	1.942801	230.317450	0.004203	0.003573
RS	4	0.030723	0.704787	673.157345	0.012286	0.010288
RS	5	0.039778	0.704787	710.397835	0.012965	0.010634
RS	6	0.049460	0.473940	1109.883716	0.020256	0.016397
RS	7	0.059813	0.473940	1160.461569	0.021179	0.017476
RS	8	0.070884	0.422144	1358.029794	0.024785	0.020711
RS	9	0.082721	0.422144	1410.882579	0.025750	0.022083
RS	10	0.095378	0.468347	1320.635821	0.024103	0.020961
RS	11	0.108912	0.468347	1370.859502	0.025019	0.022232
RS	12	0.123384	0.570567	1169.097758	0.021337	0.019297
RS	13	0.138858	0.570567	1215.832901	0.022190	0.020519
RS	14	0.155403	0.753468	959.246279	0.017507	0.016514
RS	15	0.173095	0.753468	1001.394444	0.018276	0.017507
RS	16	0.192013	1.051350	750.796661	0.013703	0.013336
RS	17	0.212241	1.051350	787.266795	0.014368	0.014063
RS	18	0.233870	1.439830	603.746029	0.011019	0.010897
RS	19	0.256997	1.439830	635.189881	0.011593	0.011471
RS	20	0.281726	1.819853	529.140169	0.009657	0.009627
RS	21	0.308169	1.819853	557.614358	0.010177	0.010148
RS	22	0.336443	2.087260	512.365462	0.009351	0.009375
RS	23	0.366676	2.087260	539.998483	0.009855	0.009887
RS	24	0.399002	2.193947	541.122048	0.009876	0.009939
RS	25	0.433569	2.193947	569.600084	0.010396	0.010477
RS	26	0.470529	2.147622	611.725941	0.011164	0.011277
RS	27	0.510050	2.147622	642.214803	0.011721	0.011883
RS	28	0.552309	1.994505	724.478030	0.013222	0.013441
RS	29	0.597494	1.994505	757.322847	0.013822	0.014143
RS	30	0.645810	1.796195	876.433432	0.015996	0.016432
RS	31	0.697473	1.796195	910.500965	0.016617	0.017222
RS	32	0.752714	1.610159	1051.086282	0.019183	0.019980
RS	33	0.811782	1.610159	1083.171456	0.019769	0.020776
RS	34	0.874942	1.474335	1213.625643	0.022150	0.023382
RS	35	0.942477	1.474335	1239.110519	0.022615	0.024028
RS	36	1.014690	1.401171	1325.139933	0.024185	0.025762
RS	37	1.091905	1.401171	1340.240102	0.024460	0.026122
RS	38	1.174469	1.384109	1366.416752	0.024938	0.026641
RS	39	1.262752	1.384109	1369.905258	0.025002	0.026684
RS	40	1.357151	1.408097	1344.817889	0.024544	0.026164
RS	41	1.458088	1.408097	1337.571711	0.024412	0.025946
RS	42	1.566018	1.457253	1280.803985	0.023376	0.024802
RS	43	1.681424	1.457253	1264.359202	0.023075	0.024399
RS	44	1.804824	1.517486	1194.080225	0.021793	0.023010
RS	45	1.936772	1.517486	1169.658376	0.021347	0.022477
RS	46	2.077861	1.577632	1097.427308	0.020029	0.021078
RS	47	2.228722	1.577632	1065.722768	0.019450	0.020442
RS	48	2.390034	1.631049	996.132380	0.018180	0.019123
RS	49	2.562520	1.631049	957.623407	0.017477	0.018390
RS	50	2.746955	1.675652	890.918212	0.016260	0.017145
RS	51	2.944165	1.675652	846.313710	0.015446	0.016318
RS	52	3.155036	1.711356	781.811207	0.014269	0.015123
RS	53	3.380514	1.711356	732.288033	0.013365	0.014211
RS	54	3.621611	1.746133	667.073257	0.012175	0.013002
RS	55	3.879409	1.746133	614.961694	0.011223	0.012039
RS	56	4.155065	1.746133	561.119999	0.010241	0.011040
RS	57	4.449816	1.746133	506.391663	0.009242	0.010018
RS	58	4.764984	1.916538	414.938580	0.007573	0.008290
RS	59	5.101984	1.916538	371.995577	0.006789	0.007473
RS	60	5.462329	1.916538	329.443719	0.006013	0.006655
RS	61	5.847635	1.916538	287.968667	0.005256	0.005850
RS	62	6.259630	1.916538	248.219083	0.004530	0.005069
RS	63	6.700166	1.916538	992.495680	0.018114	0.020535
PA	4+25*2+4+6 0.114049373 0.034510737 6.700165682 1.942801266 0.704787159 0.473939751 0.422144497 0.468346893 0.570567023 0.753468336 1.051349585 1.439830095 1.819853053 2.087259642 2.193946977 2.147622270 1.994504565 1.796194966 1.610158543 1.474335305 1.401171190 1.384108740 1.408097157 1.457253481 1.517485627 1.577631943 1.631048714 1.675651854 1.711355879 1.746132501 1.916537772
//
IT	3855
RD	15
LK	-435890.288837
QD	-192.977100 -> -176.549841
RI	0.0079284938
TR	0.112708	0.034863
MT	6.750466
MM	C_pi: 1.375718, n_recomb: 56070.623485
RS	0	0.000000	1.977665	191.817213	0.003421	0.000420
RS	1	0.006940	1.977665	204.410673	0.003646	0.002493
RS	2	0.014361	1.977665	217.777951	0.003884	0.003280
RS	3	0.022297	1.977665	231.959016	0.004137	0.003556
RS	4	0.030784	0.729680	666.816426	0.011892	0.010086
RS	5	0.039860	0.729680	704.087954	0.012557	0.010403
RS	6	0.049565	0.485275	1112.905055	0.019848	0.016213
RS	7	0.059944	0.485275	1164.307833	0.020765	0.017245
RS	8	0.071044	0.426150	1382.634680	0.024659	0.020717
RS	9	0.082913	0.426150	1436.893005	0.025626	0.022066
RS	10	0.095607	0.468953	1356.253654	0.024188	0.021105
RS	11	0.109181	0.468953	1407.927791	0.025110	0.022367
RS	12	0.123697	0.568491	1206.656282	0.021520	0.019496
RS	13	0.139221	0.568491	1254.800080	0.022379	0.020722
RS	14	0.155822	0.750427	990.316122	0.017662	0.016673
RS	15	0.173575	0.750427	1033.764665	0.018437	0.017675
RS	16	0.192560	1.052327	771.220672	0.013754	0.013393
RS	17	0.212862	1.052327	808.736318	0.014424	0.014128
RS	18	0.234573	1.452139	615.604955	0.010979	0.010865
RS	19	0.257791	1.452139	647.794751	0.011553	0.011442
RS	20	0.282621	1.848163	536.047246	0.009560	0.009537
RS	21	0.309173	1.848163	565.057879	0.010078	0.010057
RS	22	0.337568	2.129979	516.874335	0.009218	0.009248
RS	23	0.367933	2.129979	544.946685	0.009719	0.009755
RS	24	0.400405	2.244284	544.969585	0.009719	0.009785
RS	25	0.435131	2.244284	573.889369	0.010235	0.010316
RS	26	0.472267	2.196900	616.602096	0.010997	0.011106
RS	27	0.511980	2.196900	647.633752	0.011550	0.011702
RS	28	0.554449	2.035917	732.500697	0.013064	0.013268
RS	29	0.599865	2.035917	766.082626	0.013663	0.013960
RS	30	0.648432	1.826946	890.174680	0.015876	0.016282
RS	31	0.700370	1.826946	925.214994	0.016501	0.017064
RS	32	0.755912	1.631177	1072.836135	0.019134	0.019880
RS	33	0.815309	1.631177	1106.040344	0.019726	0.020670
RS	34	0.878827	1.488601	1243.849532	0.022184	0.023346
RS	35	0.946754	1.488601	1270.369044	0.022657	0.023992
RS	36	1.019394	1.412014	1361.555683	0.024283	0.025778
RS	37	1.097075	1.412014	1377.389904	0.024565	0.026144
RS	38	1.180147	1.394329	1405.097401	0.025059	0.026679
RS	39	1.268983	1.394329	1408.982096	0.025129	0.026731
RS	40	1.363985	1.419718	1382.318872	0.024653	0.026196
RS	41	1.465579	1.419718	1375.241816	0.024527	0.025990
RS	42	1.574223	1.471518	1315.304838	0.023458	0.024817
RS	43	1.690407	1.471518	1298.926819	0.023166	0.024429
RS	44	1.814654	1.534906	1225.248760	0.021852	0.023013
RS	45	1.947522	1.534906	1200.849831	0.021417	0.022498
RS	46	2.089612	1.598098	1125.741220	0.020077	0.021082
RS	47	2.241561	1.598098	1094.002983	0.019511	0.020465
RS	48	2.404055	1.654070	1022.227303	0.018231	0.019138
RS	49	2.577826	1.654070	983.574092	0.017542	0.018424
RS	50	2.763655	1.700645	915.211748	0.016322	0.017180
RS	51	2.962380	1.700645	870.290449	0.015521	0.016370
RS	52	3.174896	1.737804	804.424063	0.014347	0.015179
RS	53	3.402160	1.737804	754.361847	0.013454	0.014281
RS	54	3.645195	1.773919	687.739675	0.012266	0.013076
RS	55	3.905095	1.773919	634.868739	0.011323	0.012123
RS	56	4.183031	1.773919	580.103690	0.010346	0.011132
RS	57	4.480255	1.773919	524.300757	0.009351	0.010115
RS	58	4.798104	1.954858	428.681054	0.007645	0.008349
RS	59	5.138012	1.954858	385.172652	0.006869	0.007542
RS	60	5.501507	1.954858	341.916047	0.006098	0.006732
RS	61	5.890227	1.954858	299.612839	0.005343	0.005931
RS	62	6.305923	1.954858	258.932605	0.004618	0.005152
RS	63	6.750466	1.954858	1048.771605	0.018704	0.021139
PA	4+25*2+4+6 0.112708193 0.034862830 6.750465998 1.977665397 0.729679768 0.485274836 0.426150452 0.468953445 0.568490604 0.750427376 1.052326662 1.452138823 1.848163298 2.129979177 2.244283792 2.196900331 2.035917137 1.826946473 1.631177383 1.488600591 1.412013611 1.394329415 1.419717649 1.471517652 1.534905689 1.598098014 1.654069955 1.700644982 1.737803673 1.773918725 1.954858324
//
IT	4151
RD	16
LK	-435857.896473
QD	-183.846536 -> -168.596412
RI	0.0075843088
TR	0.111439	0.035204
MT	6.798186
MM	C_pi: 1.393455, n_recomb: 57319.185133
RS	0	0.000000	2.003915	193.749035	0.003380	0.000417
RS	1	0.006951	2.003915	206.500899	0.003603	0.002487
RS	2	0.014386	2.003915	220.039070	0.003839	0.003278
RS	3	0.022337	2.003915	234.404444	0.004089	0.003551
RS	4	0.030841	0.753770	661.181380	0.011535	0.009896
RS	5	0.039937	0.753770	698.484324	0.012186	0.010191
RS	6	0.049664	0.496623	1115.027521	0.019453	0.016028
RS	7	0.060068	0.496623	1167.188494	0.020363	0.017018
RS	8	0.071195	0.430316	1405.361624	0.024518	0.020709
RS	9	0.083095	0.430316	1460.974121	0.025488	0.022036
RS	10	0.095823	0.469803	1390.229330	0.024254	0.021232
RS	11	0.109435	0.469803	1443.316255	0.025180	0.022486
RS	12	0.123993	0.566667	1243.228493	0.021690	0.019684
RS	13	0.139564	0.566667	1292.748217	0.022553	0.020912
RS	14	0.156217	0.747435	1020.998061	0.017813	0.016828
RS	15	0.174027	0.747435	1065.723755	0.018593	0.017840
RS	16	0.193076	1.052808	791.524806	0.013809	0.013453
RS	17	0.213449	1.052808	830.072869	0.014482	0.014196
RS	18	0.235238	1.463152	627.448606	0.010947	0.010838
RS	19	0.258541	1.463152	660.375810	0.011521	0.011419
RS	20	0.283465	1.874547	542.973231	0.009473	0.009456
RS	21	0.310121	1.874547	572.512000	0.009988	0.009975
RS	22	0.338630	2.170590	521.386924	0.009096	0.009131
RS	23	0.369120	2.170590	549.887510	0.009593	0.009634
RS	24	0.401730	2.292760	548.744331	0.009573	0.009641
RS	25	0.436607	2.292760	578.088890	0.010085	0.010165
RS	26	0.473909	2.244740	621.261937	0.010839	0.010943
RS	27	0.513803	2.244740	652.811495	0.011389	0.011531
RS	28	0.556471	2.076320	740.086118	0.012912	0.013103
RS	29	0.602105	2.076320	774.372908	0.013510	0.013786
RS	30	0.650910	1.857039	903.207567	0.015758	0.016136
RS	31	0.703109	1.857039	939.186836	0.016385	0.016910
RS	32	0.758936	1.651815	1093.612721	0.019079	0.019779
RS	33	0.818643	1.651815	1127.910632	0.019678	0.020565
RS	34	0.882501	1.502664	1272.927474	0.022208	0.023305
RS	35	0.950798	1.502664	1300.472950	0.022688	0.023951
RS	36	1.023843	1.422722	1396.782742	0.024369	0.025788
RS	37	1.101965	1.422722	1413.359527	0.024658	0.026158
RS	38	1.185518	1.404400	1442.635445	0.025168	0.026710
RS	39	1.274879	1.404400	1446.938137	0.025244	0.026771
RS	40	1.370452	1.431102	1418.782243	0.024752	0.026223
RS	41	1.472668	1.431102	1411.904081	0.024632	0.026029
RS	42	1.581989	1.485419	1348.901916	0.023533	0.024830
RS	43	1.698910	1.485419	1332.623341	0.023249	0.024456
RS	44	1.823959	1.551818	1255.656045	0.021906	0.023016
RS	45	1.957700	1.551818	1231.311716	0.021482	0.022517
RS	46	2.100738	1.617909	1153.431567	0.020123	0.021086
RS	47	2.253719	1.617909	1121.688120	0.019569	0.020486
RS	48	2.417334	1.676291	1047.822784	0.018280	0.019154
RS	49	2.592323	1.676291	1009.050047	0.017604	0.018458
RS	50	2.779476	1.724701	939.112153	0.016384	0.017215
RS	51	2.979638	1.724701	893.895410	0.015595	0.016420
RS	52	3.193714	1.763189	826.732142	0.014423	0.015235
RS	53	3.422672	1.763189	776.149675	0.013541	0.014350
RS	54	3.667545	1.800511	708.178726	0.012355	0.013149
RS	55	3.929440	1.800511	654.564054	0.011420	0.012206
RS	56	4.209541	1.800511	598.894371	0.010448	0.011222
RS	57	4.509112	1.800511	542.038044	0.009456	0.010210
RS	58	4.829508	1.991684	442.270577	0.007716	0.008407
RS	59	5.172175	1.991684	398.211481	0.006947	0.007610
RS	60	5.538662	1.991684	354.268406	0.006181	0.006807
RS	61	5.930625	1.991684	311.157859	0.005429	0.006010
RS	62	6.349835	1.991684	269.569180	0.004703	0.005233
RS	63	6.798186	1.991684	1105.234705	0.019282	0.021730
PA	4+25*2+4+6 0.111438699 0.035204301 6.798185791 2.003915187 0.753769633 0.496622549 0.430316345 0.469802900 0.566667066 0.747435188 1.052807877 1.463151895 1.874546847 2.170590071 2.292759805 2.244740471 2.076319930 1.857038922 1.651814909 1.502663547 1.422722456 1.404400171 1.431101645 1.485418522 1.551818436 1.617908574 1.676290621 1.724700837 1.763189346 1.800510774 1.991683689
//
IT	5506
RD	17
LK	-435827.815684
QD	-175.351589 -> -161.174344
RI	0.0072908065
TR	0.110236	0.035536
MT	6.843475
MM	C_pi: 1.410570, n_recomb: 58538.816176
RS	0	0.000000	2.023200	196.199100	0.003352	0.000415
RS	1	0.006962	2.023200	209.140160	0.003573	0.002484
RS	2	0.014410	2.023200	222.881514	0.003807	0.003284
RS	3	0.022375	2.023200	237.465007	0.004057	0.003557
RS	4	0.030896	0.777035	656.203272	0.011210	0.009719
RS	5	0.040009	0.777035	693.540506	0.011848	0.009997
RS	6	0.049757	0.507933	1116.446866	0.019072	0.015845
RS	7	0.060184	0.507933	1169.305982	0.019975	0.016797
RS	8	0.071337	0.434587	1426.441573	0.024367	0.020689
RS	9	0.083266	0.434587	1483.358701	0.025340	0.021995
RS	10	0.096026	0.470852	1422.660839	0.024303	0.021344
RS	11	0.109674	0.470852	1477.123750	0.025233	0.022590
RS	12	0.124273	0.565063	1278.837359	0.021846	0.019862
RS	13	0.139888	0.565063	1329.700968	0.022715	0.021091
RS	14	0.156590	0.744498	1051.277902	0.017959	0.016981
RS	15	0.174455	0.744498	1097.257300	0.018744	0.018001
RS	16	0.193564	1.052849	811.700021	0.013866	0.013515
RS	17	0.214003	1.052849	851.267178	0.014542	0.014265
RS	18	0.235865	1.473000	639.255698	0.010920	0.010818
RS	19	0.259250	1.473000	672.911368	0.011495	0.011402
RS	20	0.284262	1.899156	549.898023	0.009394	0.009383
RS	21	0.311016	1.899156	579.956518	0.009907	0.009901
RS	22	0.339633	2.209237	525.885511	0.008984	0.009023
RS	23	0.370242	2.209237	554.803488	0.009478	0.009521
RS	24	0.402983	2.339469	552.441718	0.009437	0.009506
RS	25	0.438003	2.339469	582.195043	0.009945	0.010023
RS	26	0.475461	2.291207	625.714688	0.010689	0.010790
RS	27	0.515527	2.291207	657.758722	0.011236	0.011370
RS	28	0.558383	2.115739	747.265100	0.012765	0.012944
RS	29	0.604223	2.115739	782.226195	0.013363	0.013619
RS	30	0.653254	1.886486	915.575510	0.015640	0.015993
RS	31	0.705699	1.886486	952.460923	0.016271	0.016760
RS	32	0.761795	1.672066	1113.469463	0.019021	0.019677
RS	33	0.821797	1.672066	1148.835540	0.019625	0.020459
RS	34	0.885977	1.516505	1300.914342	0.022223	0.023260
RS	35	0.954625	1.516505	1329.475631	0.022711	0.023907
RS	36	1.028053	1.433280	1430.865467	0.024443	0.025791
RS	37	1.106594	1.433280	1448.191220	0.024739	0.026167
RS	38	1.190602	1.414297	1479.076791	0.025267	0.026736
RS	39	1.280460	1.414297	1483.816169	0.025348	0.026805
RS	40	1.376574	1.442232	1454.247109	0.024842	0.026246
RS	41	1.479380	1.442232	1447.593971	0.024729	0.026063
RS	42	1.589343	1.498953	1381.622322	0.023602	0.024840
RS	43	1.706963	1.498953	1365.472388	0.023326	0.024480
RS	44	1.832772	1.568233	1285.319088	0.021957	0.023017
RS	45	1.967341	1.568233	1261.057953	0.021542	0.022534
RS	46	2.111278	1.637086	1180.505926	0.020166	0.021090
RS	47	2.265238	1.637086	1148.783388	0.019624	0.020507
RS	48	2.429916	1.697744	1072.919211	0.018328	0.019171
RS	49	2.606061	1.697744	1034.050067	0.017664	0.018491
RS	50	2.794469	1.747863	962.614797	0.016444	0.017250
RS	51	2.995995	1.747863	917.123081	0.015667	0.016470
RS	52	3.211553	1.787569	848.726240	0.014499	0.015290
RS	53	3.442118	1.787569	797.642283	0.013626	0.014418
RS	54	3.688737	1.825971	728.381204	0.012443	0.013220
RS	55	3.952526	1.825971	674.038601	0.011514	0.012287
RS	56	4.234682	1.825971	617.483078	0.010548	0.011310
RS	57	4.536482	1.825971	559.594578	0.009559	0.010303
RS	58	4.859295	2.027085	455.701248	0.007785	0.008464
RS	59	5.204584	2.027085	411.106179	0.007023	0.007676
RS	60	5.573914	2.027085	366.494710	0.006261	0.006879
RS	61	5.968957	2.027085	322.597309	0.005511	0.006086
RS	62	6.391506	2.027085	280.122020	0.004785	0.005311
RS	63	6.843475	2.027085	1161.818299	0.019847	0.022308
PA	4+25*2+4+6 0.110235692 0.035535679 6.843474570 2.023200398 0.777034519 0.507932740 0.434587289 0.470852207 0.565063382 0.744498055 1.052848541 1.473000420 1.899156424 2.209236608 2.339469350 2.291206549 2.115738933 1.886486396 1.672066094 1.516505392 1.433279656 1.414297227 1.442231971 1.498952771 1.568233443 1.637085997 1.697744307 1.747862951 1.787568696 1.825971087 2.027085390
//
IT	4330
RD	18
LK	-435799.843396
QD	-167.434124 -> -154.237219
RI	0.0070384589
TR	0.109094	0.035857
MT	6.886549
MM	C_pi: 1.427109, n_recomb: 59730.442908
RS	0	0.000000	2.036907	199.046016	0.003332	0.000414
RS	1	0.006973	2.036907	212.199888	0.003553	0.002483
RS	2	0.014432	2.036907	226.169190	0.003786	0.003293
RS	3	0.022411	2.036907	240.996733	0.004035	0.003569
RS	4	0.030947	0.799445	651.851230	0.010913	0.009554
RS	5	0.040078	0.799445	689.228301	0.011539	0.009819
RS	6	0.049846	0.519174	1117.307814	0.018706	0.015664
RS	7	0.060294	0.519174	1170.811081	0.019602	0.016582
RS	8	0.071472	0.438933	1446.038782	0.024209	0.020660
RS	9	0.083428	0.438933	1504.212930	0.025183	0.021945
RS	10	0.096219	0.472071	1453.635803	0.024337	0.021444
RS	11	0.109901	0.472071	1509.439171	0.025271	0.022680
RS	12	0.124537	0.563656	1313.509532	0.021991	0.020031
RS	13	0.140194	0.563656	1365.686134	0.022864	0.021260
RS	14	0.156943	0.741623	1081.151751	0.018101	0.017131
RS	15	0.174859	0.741623	1128.361758	0.018891	0.018157
RS	16	0.194025	1.052528	831.723355	0.013925	0.013579
RS	17	0.214527	1.052528	872.295930	0.014604	0.014336
RS	18	0.236459	1.481820	651.007856	0.010899	0.010803
RS	19	0.259920	1.481820	685.382885	0.011475	0.011390
RS	20	0.285017	1.922162	556.802895	0.009322	0.009316
RS	21	0.311864	1.922162	587.372701	0.009834	0.009833
RS	22	0.340584	2.246065	530.359340	0.008879	0.008922
RS	23	0.371305	2.246065	559.684394	0.009370	0.009417
RS	24	0.404169	2.384555	556.053321	0.009309	0.009380
RS	25	0.439325	2.384555	586.200236	0.009814	0.009891
RS	26	0.476932	2.336402	629.966454	0.010547	0.010644
RS	27	0.517161	2.336402	662.482991	0.011091	0.011217
RS	28	0.560195	2.154251	754.059090	0.012624	0.012792
RS	29	0.606230	2.154251	789.665642	0.013220	0.013459
RS	30	0.655475	1.915327	927.322221	0.015525	0.015855
RS	31	0.708154	1.915327	965.082436	0.016157	0.016615
RS	32	0.764507	1.691942	1132.466082	0.018960	0.019576
RS	33	0.824788	1.691942	1168.875233	0.019569	0.020354
RS	34	0.889274	1.530125	1327.873405	0.022231	0.023212
RS	35	0.958255	1.530125	1357.439567	0.022726	0.023860
RS	36	1.032047	1.443678	1463.864912	0.024508	0.025790
RS	37	1.110984	1.443678	1481.944244	0.024811	0.026171
RS	38	1.195425	1.424019	1514.474082	0.025355	0.026757
RS	39	1.285755	1.424019	1519.666490	0.025442	0.026834
RS	40	1.382383	1.453116	1488.757525	0.024925	0.026265
RS	41	1.485749	1.453116	1482.352858	0.024817	0.026093
RS	42	1.596323	1.512134	1413.505252	0.023665	0.024848
RS	43	1.714607	1.512134	1397.510021	0.023397	0.024502
RS	44	1.841138	1.584176	1314.267359	0.022003	0.023018
RS	45	1.976493	1.584176	1290.115084	0.021599	0.022550
RS	46	2.121286	1.655668	1206.984497	0.020207	0.021093
RS	47	2.276176	1.655668	1175.306522	0.019677	0.020527
RS	48	2.441865	1.718482	1097.527374	0.018375	0.019187
RS	49	2.619109	1.718482	1058.583256	0.017723	0.018523
RS	50	2.808711	1.770195	985.723366	0.016503	0.017285
RS	51	3.011534	1.770195	939.976231	0.015737	0.016519
RS	52	3.228500	1.811013	870.406839	0.014572	0.015345
RS	53	3.460595	1.811013	818.839579	0.013709	0.014484
RS	54	3.708874	1.850385	748.343508	0.012529	0.013291
RS	55	3.974465	1.850385	693.288914	0.011607	0.012366
RS	56	4.258576	1.850385	635.866324	0.010646	0.011395
RS	57	4.562498	1.850385	576.966726	0.009660	0.010393
RS	58	4.887612	2.061156	468.972752	0.007851	0.008520
RS	59	5.235396	2.061156	423.855935	0.007096	0.007740
RS	60	5.607431	2.061156	378.593446	0.006338	0.006949
RS	61	6.005408	2.061156	333.928858	0.005591	0.006160
RS	62	6.431136	2.061156	290.587948	0.004865	0.005387
RS	63	6.886549	2.061156	1218.470855	0.020399	0.022874
PA	4+25*2+4+6 0.109093519 0.035857138 6.886549113 2.036907383 0.799444986 0.519173782 0.438933262 0.472071350 0.563655810 0.741622875 1.052528241 1.481819520 1.922161990 2.246065084 2.384555254 2.336402430 2.154251267 1.915326767 1.691942066 1.530124750 1.443678210 1.424018551 1.453115666 1.512134308 1.584176368 1.655667567 1.718481677 1.770194720 1.811013385 1.850385259 2.061155862
//
IT	3829
RD	19
LK	-435773.797857
QD	-160.041610 -> -147.742593
RI	0.0068196981
TR	0.108008	0.036169
MT	6.927530
MM	C_pi: 1.443097, n_recomb: 60894.817533
RS	0	0.000000	2.046311	202.181659	0.003320	0.000412
RS	1	0.006983	2.046311	215.565434	0.003540	0.002485
RS	2	0.014453	2.046311	229.780594	0.003773	0.003307
RS	3	0.022446	2.046311	244.870930	0.004021	0.003586
RS	4	0.030996	0.820999	648.075383	0.010643	0.009400
RS	5	0.040143	0.820999	685.498895	0.011257	0.009655
RS	6	0.049929	0.530316	1117.731274	0.018355	0.015486
RS	7	0.060399	0.530316	1171.830073	0.019244	0.016373
RS	8	0.071599	0.443325	1464.306009	0.024046	0.020623
RS	9	0.083582	0.443325	1523.691285	0.025022	0.021888
RS	10	0.096401	0.473426	1483.257553	0.024358	0.021532
RS	11	0.110115	0.473426	1540.366868	0.025296	0.022758
RS	12	0.124787	0.562421	1347.270068	0.022125	0.020190
RS	13	0.140484	0.562421	1400.729531	0.023002	0.021419
RS	14	0.157277	0.738814	1110.609187	0.018238	0.017277
RS	15	0.175242	0.738814	1159.026697	0.019033	0.018310
RS	16	0.194462	1.051896	851.583381	0.013984	0.013645
RS	17	0.215024	1.051896	893.147461	0.014667	0.014407
RS	18	0.237022	1.489719	662.687932	0.010883	0.010791
RS	19	0.260556	1.489719	697.772880	0.011459	0.011381
RS	20	0.285733	1.943690	563.674791	0.009257	0.009256
RS	21	0.312668	1.943690	594.747482	0.009767	0.009772
RS	22	0.341484	2.281203	534.796245	0.008782	0.008828
RS	23	0.372313	2.281203	564.518282	0.009270	0.009319
RS	24	0.405294	2.428090	559.580455	0.009189	0.009260
RS	25	0.440578	2.428090	590.106702	0.009691	0.009766
RS	26	0.478326	2.380378	634.028863	0.010412	0.010506
RS	27	0.518710	2.380378	666.997263	0.010953	0.011072
RS	28	0.561913	2.191881	760.495528	0.012489	0.012646
RS	29	0.608134	2.191881	796.720239	0.013084	0.013306
RS	30	0.657582	1.943573	938.486743	0.015412	0.015719
RS	31	0.710484	1.943573	977.091520	0.016046	0.016473
RS	32	0.767079	1.711444	1150.650083	0.018896	0.019475
RS	33	0.827626	1.711444	1188.077354	0.019510	0.020250
RS	34	0.892401	1.543510	1353.856862	0.022233	0.023161
RS	35	0.961699	1.543510	1384.415952	0.022735	0.023811
RS	36	1.035837	1.453900	1495.832868	0.024564	0.025785
RS	37	1.115151	1.453900	1514.668386	0.024874	0.026170
RS	38	1.200003	1.433549	1548.871331	0.025435	0.026773
RS	39	1.290781	1.433549	1554.530585	0.025528	0.026859
RS	40	1.387898	1.463742	1522.352092	0.025000	0.026281
RS	41	1.491796	1.463742	1516.216326	0.024899	0.026120
RS	42	1.602950	1.524963	1444.579169	0.023723	0.024854
RS	43	1.721865	1.524963	1428.761790	0.023463	0.024521
RS	44	1.849084	1.599656	1342.521715	0.022047	0.023018
RS	45	1.985186	1.599656	1318.501227	0.021652	0.022565
RS	46	2.130792	1.673671	1232.880276	0.020246	0.021097
RS	47	2.286566	1.673671	1201.268232	0.019727	0.020546
RS	48	2.453217	1.738531	1121.651871	0.018419	0.019203
RS	49	2.631506	1.738531	1082.652719	0.017779	0.018554
RS	50	2.822244	1.791733	1008.437297	0.016560	0.017319
RS	51	3.026301	1.791733	962.453406	0.015805	0.016567
RS	52	3.244607	1.833571	891.769067	0.014644	0.015398
RS	53	3.478157	1.833571	839.736470	0.013790	0.014549
RS	54	3.728016	1.873808	768.059701	0.012613	0.013361
RS	55	3.995322	1.873808	712.309105	0.011697	0.012444
RS	56	4.281294	1.873808	654.038194	0.010740	0.011479
RS	57	4.587235	1.873808	594.148496	0.009757	0.010480
RS	58	4.914540	2.093954	482.082434	0.007917	0.008575
RS	59	5.264700	2.093954	436.457764	0.007167	0.007802
RS	60	5.639311	2.093954	390.561151	0.006414	0.007017
RS	61	6.040081	2.093954	345.148482	0.005668	0.006232
RS	62	6.468836	2.093954	300.962371	0.004942	0.005460
RS	63	6.927530	2.093954	1275.137545	0.020940	0.023427
PA	4+25*2+4+6 0.108008060 0.036169168 6.927530469 2.046311250 0.820998511 0.530316023 0.443325206 0.473425558 0.562420534 0.738814496 1.051895867 1.489719158 1.943690111 2.281202691 2.428090416 2.380377534 2.191880648 1.943573277 1.711443573 1.543509635 1.453899565 1.433549346 1.463742320 1.524963084 1.599655527 1.673670561 1.738531226 1.791733482 1.833570828 1.873807656 2.093954441
//
IT	4649
RD	20
LK	-435749.517936
QD	-153.128592 -> -141.653666
RI	0.0066289091
TR	0.106975	0.036472
MT	6.966580
MM	C_pi: 1.458565, n_recomb: 62032.616388
RS	0	0.000000	2.052350	205.530532	0.003313	0.000411
RS	1	0.006992	2.052350	219.156749	0.003533	0.002488
RS	2	0.014474	2.052350	233.630898	0.003766	0.003322
RS	3	0.022478	2.052350	248.997751	0.004014	0.003607
RS	4	0.031042	0.841682	644.841414	0.010395	0.009257
RS	5	0.040205	0.841682	682.319258	0.010999	0.009506
RS	6	0.050008	0.541331	1117.823345	0.018020	0.015313
RS	7	0.060497	0.541331	1172.474210	0.018901	0.016172
RS	8	0.071720	0.447741	1481.372477	0.023881	0.020580
RS	9	0.083727	0.447741	1541.924720	0.024857	0.021825
RS	10	0.096574	0.474894	1511.596162	0.024368	0.021609
RS	11	0.110319	0.474894	1569.977751	0.025309	0.022825
RS	12	0.125025	0.561341	1380.136266	0.022249	0.020341
RS	13	0.140759	0.561341	1434.849199	0.023131	0.021568
RS	14	0.157594	0.736078	1139.641474	0.018372	0.017420
RS	15	0.175606	0.736078	1189.243503	0.019171	0.018458
RS	16	0.194877	1.051002	871.264884	0.014045	0.013712
RS	17	0.215495	1.051002	913.806290	0.014731	0.014480
RS	18	0.237556	1.496788	674.286407	0.010870	0.010784
RS	19	0.261159	1.496788	710.071789	0.011447	0.011376
RS	20	0.286412	1.963865	570.501188	0.009197	0.009200
RS	21	0.313431	1.963865	602.068321	0.009706	0.009715
RS	22	0.342339	2.314767	539.187225	0.008692	0.008741
RS	23	0.373269	2.314767	569.296443	0.009177	0.009228
RS	24	0.406362	2.470165	563.021037	0.009076	0.009148
RS	25	0.441768	2.470165	593.913094	0.009574	0.009648
RS	26	0.479650	2.423201	637.908473	0.010283	0.010375
RS	27	0.520181	2.423201	671.309224	0.010822	0.010934
RS	28	0.563546	2.228675	766.593198	0.012358	0.012506
RS	29	0.609943	2.228675	803.410126	0.012951	0.013159
RS	30	0.659584	1.971246	949.104796	0.015300	0.015588
RS	31	0.712697	1.971246	988.525041	0.015936	0.016336
RS	32	0.769523	1.730574	1168.068880	0.018830	0.019375
RS	33	0.830322	1.730574	1206.489579	0.019449	0.020147
RS	34	0.895373	1.556658	1378.912723	0.022229	0.023108
RS	35	0.964973	1.556658	1410.451999	0.022737	0.023759
RS	36	1.039439	1.463941	1526.811488	0.024613	0.025776
RS	37	1.119112	1.463941	1546.404294	0.024929	0.026166
RS	38	1.204356	1.442887	1582.307716	0.025508	0.026786
RS	39	1.295560	1.442887	1588.445478	0.025607	0.026879
RS	40	1.393142	1.474115	1555.063356	0.025068	0.026294
RS	41	1.497547	1.474115	1549.214458	0.024974	0.026143
RS	42	1.609252	1.537451	1474.868768	0.023776	0.024858
RS	43	1.728769	1.537451	1459.249929	0.023524	0.024537
RS	44	1.856642	1.614692	1370.098982	0.022087	0.023017
RS	45	1.993456	1.614692	1346.231020	0.021702	0.022578
RS	46	2.139837	1.691127	1258.202022	0.020283	0.021100
RS	47	2.296453	1.691127	1226.675651	0.019775	0.020563
RS	48	2.464020	1.757933	1145.296124	0.018463	0.019219
RS	49	2.643304	1.757933	1106.260703	0.017834	0.018584
RS	50	2.835124	1.812527	1030.755796	0.016616	0.017353
RS	51	3.040357	1.812527	984.553103	0.015872	0.016614
RS	52	3.259940	1.855297	912.809240	0.014715	0.015451
RS	53	3.494877	1.855297	860.328943	0.013869	0.014612
RS	54	3.746242	1.896305	787.523059	0.012695	0.013429
RS	55	4.015182	1.896305	731.092735	0.011786	0.012519
RS	56	4.302928	1.896305	671.992437	0.010833	0.011560
RS	57	4.610794	1.896305	611.133752	0.009852	0.010566
RS	58	4.940187	2.125559	495.026649	0.007980	0.008628
RS	59	5.292612	2.125559	448.908036	0.007237	0.007863
RS	60	5.669680	2.125559	402.394036	0.006487	0.007083
RS	61	6.073113	2.125559	356.252121	0.005743	0.006302
RS	62	6.504756	2.125559	311.240907	0.005017	0.005531
RS	63	6.966580	2.125559	1331.769155	0.021469	0.023967
PA	4+25*2+4+6 0.106974969 0.036472013 6.966580477 2.052349723 0.841682494 0.541331232 0.447740803 0.474893816 0.561340829 0.736077522 1.051002046 1.496788240 1.963865093 2.314766682 2.470165003 2.423200793 2.228674818 1.971246453 1.730574118 1.556657588 1.463940936 1.442886564 1.474114803 1.537450587 1.614691924 1.691126709 1.757933055 1.812527447 1.855296674 1.896305121 2.125559055
//
IT	4525
RD	21
LK	-435726.859045
QD	-146.654418 -> -135.937303
RI	0.0064612835
TR	0.105991	0.036766
MT	7.003826
MM	C_pi: 1.473539, n_recomb: 63144.491883
RS	0	0.000000	2.055861	209.024392	0.003310	0.000411
RS	1	0.007001	2.055861	222.901425	0.003530	0.002491
RS	2	0.014493	2.055861	237.643312	0.003763	0.003339
RS	3	0.022509	2.055861	253.295805	0.004011	0.003631
RS	4	0.031086	0.861513	642.099375	0.010169	0.009124
RS	5	0.040263	0.861513	679.639530	0.010763	0.009369
RS	6	0.050083	0.552201	1117.659305	0.017700	0.015145
RS	7	0.060591	0.552201	1172.823091	0.018574	0.015978
RS	8	0.071834	0.452157	1497.368234	0.023713	0.020531
RS	9	0.083865	0.452157	1559.045201	0.024690	0.021759
RS	10	0.096738	0.476457	1538.722056	0.024368	0.021677
RS	11	0.110512	0.476457	1598.343064	0.025312	0.022883
RS	12	0.125250	0.560402	1412.124447	0.022363	0.020484
RS	13	0.141020	0.560402	1468.062140	0.023249	0.021709
RS	14	0.157895	0.733411	1168.246934	0.018501	0.017559
RS	15	0.175951	0.733411	1219.010727	0.019305	0.018602
RS	16	0.195271	1.049888	890.755439	0.014107	0.013779
RS	17	0.215943	1.049888	934.259774	0.014796	0.014552
RS	18	0.238063	1.503113	685.791440	0.010861	0.010779
RS	19	0.261732	1.503113	722.267589	0.011438	0.011374
RS	20	0.287057	1.982781	577.276410	0.009142	0.009149
RS	21	0.314156	1.982781	609.329717	0.009650	0.009664
RS	22	0.343152	2.346870	543.523177	0.008608	0.008659
RS	23	0.374178	2.346870	574.009955	0.009090	0.009143
RS	24	0.407377	2.510870	566.371567	0.008969	0.009041
RS	25	0.442899	2.510870	597.616477	0.009464	0.009537
RS	26	0.480909	2.464920	641.615131	0.010161	0.010249
RS	27	0.521580	2.464920	675.429858	0.010697	0.010803
RS	28	0.565098	2.264658	772.375255	0.012232	0.012371
RS	29	0.611663	2.264658	809.759839	0.012824	0.013018
RS	30	0.661488	1.998359	959.211130	0.015191	0.015460
RS	31	0.714801	1.998359	999.418853	0.015827	0.016203
RS	32	0.771848	1.749341	1184.762531	0.018763	0.019276
RS	33	0.832888	1.749341	1224.152278	0.019387	0.020046
RS	34	0.898201	1.569563	1403.088191	0.022220	0.023054
RS	35	0.968088	1.569563	1435.594177	0.022735	0.023706
RS	36	1.042867	1.473792	1556.847404	0.024655	0.025764
RS	37	1.122881	1.473792	1577.196932	0.024978	0.026159
RS	38	1.208498	1.452025	1614.821087	0.025573	0.026795
RS	39	1.300109	1.452025	1621.446960	0.025678	0.026896
RS	40	1.398134	1.484233	1586.923188	0.025132	0.026304
RS	41	1.503022	1.484233	1581.376750	0.025044	0.026163
RS	42	1.615253	1.549601	1504.400641	0.023825	0.024861
RS	43	1.735342	1.549601	1488.998457	0.023581	0.024552
RS	44	1.863838	1.629297	1397.018888	0.022124	0.023016
RS	45	2.001331	1.629297	1373.321745	0.021749	0.022590
RS	46	2.148450	1.708058	1282.959739	0.020318	0.021104
RS	47	2.305869	1.708058	1251.537000	0.019820	0.020580
RS	48	2.474310	1.776716	1168.465077	0.018505	0.019235
RS	49	2.654543	1.776716	1129.410728	0.017886	0.018613
RS	50	2.847395	1.832618	1052.676131	0.016671	0.017386
RS	51	3.053749	1.832618	1006.272098	0.015936	0.016659
RS	52	3.274550	1.876240	933.521575	0.014784	0.015503
RS	53	3.510810	1.876240	880.611230	0.013946	0.014673
RS	54	3.763611	1.917932	806.727503	0.012776	0.013495
RS	55	4.034111	1.917932	749.633876	0.011872	0.012593
RS	56	4.323550	1.917932	689.723211	0.010923	0.011640
RS	57	4.633253	1.917932	627.916689	0.009944	0.010649
RS	58	4.964639	2.156032	507.802340	0.008042	0.008680
RS	59	5.319226	2.156032	461.203551	0.007304	0.007922
RS	60	5.698638	2.156032	414.088625	0.006558	0.007148
RS	61	6.104614	2.156032	367.235945	0.005816	0.006370
RS	62	6.539013	2.156032	321.419348	0.005090	0.005600
RS	63	7.003826	2.156032	1388.317339	0.021986	0.024497
PA	4+25*2+4+6 0.105990592 0.036765994 7.003825894 2.055861072 0.861512573 0.552201469 0.452157039 0.476456754 0.560402385 0.733411409 1.049888475 1.503113265 1.982781258 2.346869739 2.510869712 2.464920271 2.264658346 1.998358761 1.749340863 1.569562732 1.473791979 1.452024872 1.484232529 1.549601211 1.629296627 1.708058019 1.776715673 1.832617862 1.876240456 1.917932464 2.156032442
//
IT	4567
RD	22
LK	-435705.691707
QD	-140.583061 -> -130.564029
RI	0.0063134001
TR	0.105052	0.037051
MT	7.039390
MM	C_pi: 1.488041, n_recomb: 64230.973955
RS	0	0.000000	2.057454	212.614568	0.003310	0.000410
RS	1	0.007010	2.057454	226.747815	0.003530	0.002496
RS	2	0.014511	2.057454	241.763057	0.003764	0.003357
RS	3	0.022538	2.057454	257.707026	0.004012	0.003656
RS	4	0.031127	0.880467	639.832486	0.009961	0.009001
RS	5	0.040319	0.880467	677.444183	0.010547	0.009243
RS	6	0.050155	0.562902	1117.316398	0.017395	0.014982
RS	7	0.060680	0.562902	1172.958253	0.018262	0.015791
RS	8	0.071943	0.456562	1512.379577	0.023546	0.020479
RS	9	0.083996	0.456562	1575.140430	0.024523	0.021689
RS	10	0.096894	0.478094	1564.709073	0.024361	0.021736
RS	11	0.110695	0.478094	1625.537375	0.025308	0.022932
RS	12	0.125465	0.559589	1443.255696	0.022470	0.020619
RS	13	0.141269	0.559589	1500.390008	0.023359	0.021841
RS	14	0.158181	0.730821	1196.411511	0.018627	0.017695
RS	15	0.176279	0.730821	1248.314248	0.019435	0.018742
RS	16	0.195645	1.048583	910.048458	0.014168	0.013846
RS	17	0.216369	1.048583	954.501214	0.014860	0.014624
RS	18	0.238546	1.508767	697.192416	0.010854	0.010777
RS	19	0.262277	1.508767	734.349465	0.011433	0.011374
RS	20	0.287671	2.000556	583.984623	0.009092	0.009102
RS	21	0.314846	2.000556	616.515527	0.009598	0.009616
RS	22	0.343926	2.377577	547.803608	0.008529	0.008582
RS	23	0.375044	2.377577	578.658772	0.009009	0.009063
RS	24	0.408343	2.550265	569.632699	0.008869	0.008940
RS	25	0.443976	2.550265	601.218122	0.009360	0.009431
RS	26	0.482107	2.505583	645.155025	0.010044	0.010129
RS	27	0.522911	2.505583	679.366250	0.010577	0.010677
RS	28	0.566576	2.299860	777.858361	0.012110	0.012241
RS	29	0.613301	2.299860	815.787159	0.012701	0.012882
RS	30	0.663301	2.024929	968.831091	0.015084	0.015336
RS	31	0.716806	2.024929	1009.799184	0.015721	0.016073
RS	32	0.774062	1.767746	1200.768079	0.018695	0.019178
RS	33	0.835331	1.767746	1241.102685	0.019322	0.019945
RS	34	0.900895	1.582225	1426.419100	0.022208	0.022999
RS	35	0.971055	1.582225	1459.877641	0.022729	0.023652
RS	36	1.046133	1.483451	1585.972829	0.024692	0.025749
RS	37	1.126473	1.483451	1607.077180	0.025020	0.026149
RS	38	1.212446	1.460959	1646.443748	0.025633	0.026802
RS	39	1.304444	1.460959	1653.565281	0.025744	0.026910
RS	40	1.402892	1.494098	1617.954250	0.025190	0.026312
RS	41	1.508240	1.494098	1612.723826	0.025108	0.026181
RS	42	1.620973	1.561424	1533.191861	0.023870	0.024863
RS	43	1.741608	1.561424	1518.022386	0.023634	0.024565
RS	44	1.870700	1.643488	1423.289923	0.022159	0.023014
RS	45	2.008840	1.643488	1399.780312	0.021793	0.022601
RS	46	2.156664	1.724487	1307.159366	0.020351	0.021106
RS	47	2.314849	1.724487	1275.856689	0.019864	0.020597
RS	48	2.484123	1.794913	1191.157076	0.018545	0.019251
RS	49	2.665263	1.794913	1152.100397	0.017937	0.018641
RS	50	2.859100	1.852041	1074.195736	0.016724	0.017419
RS	51	3.066524	1.852041	1027.607137	0.015999	0.016703
RS	52	3.288488	1.896445	953.900480	0.014851	0.015553
RS	53	3.526012	1.896445	900.577472	0.014021	0.014734
RS	54	3.780185	1.938743	825.664630	0.012855	0.013561
RS	55	4.052174	1.938743	767.924469	0.011956	0.012665
RS	56	4.343230	1.938743	707.222745	0.011011	0.011717
RS	57	4.654687	1.938743	644.489789	0.010034	0.010730
RS	58	4.987977	2.185438	520.404621	0.008102	0.008730
RS	59	5.344630	2.185438	473.339534	0.007369	0.007979
RS	60	5.726283	2.185438	425.640133	0.006627	0.007210
RS	61	6.134688	2.185438	378.095077	0.005886	0.006435
RS	62	6.571722	2.185438	331.492686	0.005161	0.005668
RS	63	7.039390	2.185438	1444.733138	0.022493	0.025014
PA	4+25*2+4+6 0.105051535 0.037051405 7.039390193 2.057453587 0.880466530 0.562902395 0.456561855 0.478094128 0.559589099 0.730820874 1.048582843 1.508766912 2.000556450 2.377577148 2.550264881 2.505583219 2.299859515 2.024929194 1.767745564 1.582224600 1.483450695 1.460959336 1.494098386 1.561423730 1.643488427 1.724487010 1.794912769 1.852041155 1.896445483 1.938742855 2.185437611
//
IT	5504
RD	23
LK	-435685.898670
QD	-134.882396 -> -125.507476
RI	0.0061822564
TR	0.104154	0.037328
MT	7.073420
MM	C_pi: 1.502098, n_recomb: 65292.686220
RS	0	0.000000	2.057613	216.262441	0.003312	0.000410
RS	1	0.007018	2.057613	230.654948	0.003533	0.002501
RS	2	0.014528	2.057613	245.946688	0.003767	0.003376
RS	3	0.022565	2.057613	262.185368	0.004016	0.003682
RS	4	0.031167	0.898564	637.999510	0.009771	0.008888
RS	5	0.040372	0.898564	675.691848	0.010349	0.009128
RS	6	0.050223	0.573425	1116.839887	0.017105	0.014825
RS	7	0.060765	0.573425	1172.928435	0.017964	0.015612
RS	8	0.072047	0.460941	1526.506080	0.023379	0.020424
RS	9	0.084121	0.460941	1590.311926	0.024357	0.021616
RS	10	0.097042	0.479795	1589.613385	0.024346	0.021788
RS	11	0.110870	0.479795	1651.617727	0.025296	0.022974
RS	12	0.125669	0.558891	1473.547059	0.022568	0.020746
RS	13	0.141506	0.558891	1531.850618	0.023461	0.021966
RS	14	0.158454	0.728305	1224.136583	0.018748	0.017827
RS	15	0.176592	0.728305	1277.155852	0.019560	0.018878
RS	16	0.196003	1.047116	929.137486	0.014230	0.013914
RS	17	0.216775	1.047116	974.524188	0.014925	0.014696
RS	18	0.239006	1.513816	708.483078	0.010851	0.010778
RS	19	0.262797	1.513816	746.311189	0.011430	0.011377
RS	20	0.288257	2.017276	590.621618	0.009046	0.009059
RS	21	0.315504	2.017276	623.621728	0.009551	0.009572
RS	22	0.344663	2.406990	552.022218	0.008455	0.008509
RS	23	0.375869	2.406990	583.236814	0.008933	0.008988
RS	24	0.409264	2.588420	572.805933	0.008773	0.008844
RS	25	0.445004	2.588420	604.720196	0.009262	0.009331
RS	26	0.483251	2.545241	648.536306	0.009933	0.010015
RS	27	0.524182	2.545241	683.127547	0.010463	0.010558
RS	28	0.567986	2.334316	783.059185	0.011993	0.012116
RS	29	0.614864	2.334316	821.509948	0.012582	0.012751
RS	30	0.665031	2.050982	977.991882	0.014979	0.015215
RS	31	0.718720	2.050982	1019.694311	0.015617	0.015948
RS	32	0.776176	1.785804	1216.119019	0.018626	0.019081
RS	33	0.837664	1.785804	1257.374783	0.019258	0.019847
RS	34	0.903467	1.594647	1448.946254	0.022192	0.022943
RS	35	0.973888	1.594647	1483.342806	0.022718	0.023598
RS	36	1.049251	1.492918	1614.228315	0.024723	0.025732
RS	37	1.129903	1.492918	1636.084386	0.025058	0.026137
RS	38	1.216215	1.469698	1677.205309	0.025687	0.026807
RS	39	1.308585	1.469698	1684.828722	0.025804	0.026922
RS	40	1.407436	1.503722	1648.184637	0.025243	0.026319
RS	41	1.513225	1.503722	1643.281979	0.025168	0.026197
RS	42	1.626437	1.572936	1561.262205	0.023912	0.024863
RS	43	1.747595	1.572936	1546.339875	0.023683	0.024577
RS	44	1.877255	1.657290	1448.928070	0.022191	0.023012
RS	45	2.016015	1.657290	1425.621064	0.021834	0.022611
RS	46	2.164512	1.740446	1330.809666	0.020382	0.021109
RS	47	2.323431	1.740446	1299.642311	0.019905	0.020612
RS	48	2.493502	1.812562	1213.377520	0.018584	0.019265
RS	49	2.675509	1.812562	1174.334106	0.017986	0.018668
RS	50	2.870288	1.870845	1095.313976	0.016775	0.017450
RS	51	3.078737	1.870845	1048.557254	0.016059	0.016746
RS	52	3.301814	1.915967	973.942911	0.014917	0.015602
RS	53	3.540546	1.915967	920.224620	0.014094	0.014792
RS	54	3.796032	1.958795	844.331279	0.012931	0.013624
RS	55	4.069447	1.958795	785.961346	0.012038	0.012736
RS	56	4.362050	1.958795	724.487794	0.011096	0.011792
RS	57	4.675187	1.958795	660.849671	0.010121	0.010808
RS	58	5.010300	2.213846	532.831466	0.008161	0.008780
RS	59	5.368930	2.213846	485.313877	0.007433	0.008035
RS	60	5.752728	2.213846	437.046240	0.006694	0.007271
RS	61	6.163460	2.213846	388.826898	0.005955	0.006499
RS	62	6.603016	2.213846	341.457970	0.005230	0.005733
RS	63	7.073420	2.213846	1500.977909	0.022988	0.025521
PA	4+25*2+4+6 0.104154341 0.037328374 7.073419838 2.057612765 0.898564327 0.573424914 0.460940678 0.479794579 0.558891264 0.728305179 1.047115833 1.513816274 2.017276151 2.406990305 2.588420013 2.545241026 2.334316250 2.050981732 1.785804427 1.594647407 1.492917707 1.469698071 1.503721691 1.572936069 1.657290143 1.740445788 1.812561679 1.870845252 1.915966514 1.958794955 2.213845850
//
IT	4559
RD	24
LK	-435667.373858
QD	-129.523199 -> -120.743496
RI	0.0060655191
TR	0.103296	0.037597
MT	7.106029
MM	C_pi: 1.515738, n_recomb: 66330.321183
RS	0	0.000000	2.056658	219.944087	0.003316	0.000410
RS	1	0.007025	2.056658	234.597440	0.003537	0.002506
RS	2	0.014545	2.056658	250.167291	0.003772	0.003394
RS	3	0.022592	2.056658	266.702307	0.004021	0.003709
RS	4	0.031205	0.915817	636.570415	0.009597	0.008783
RS	5	0.040422	0.915817	674.352591	0.010167	0.009022
RS	6	0.050288	0.583759	1116.270918	0.016829	0.014673
RS	7	0.060846	0.583759	1172.777992	0.017681	0.015440
RS	8	0.072146	0.465289	1539.810122	0.023214	0.020366
RS	9	0.084241	0.465289	1604.623561	0.024191	0.021542
RS	10	0.097184	0.481552	1613.477432	0.024325	0.021832
RS	11	0.111037	0.481552	1676.627326	0.025277	0.023008
RS	12	0.125864	0.558302	1503.012650	0.022660	0.020866
RS	13	0.141732	0.558302	1562.458828	0.023556	0.022083
RS	14	0.158715	0.725873	1251.408977	0.018866	0.017955
RS	15	0.176891	0.725873	1305.522562	0.019682	0.019009
RS	16	0.196344	1.045526	948.007675	0.014292	0.013981
RS	17	0.217163	1.045526	994.313665	0.014990	0.014768
RS	18	0.239446	1.518332	719.654449	0.010850	0.010781
RS	19	0.263293	1.518332	758.143701	0.011430	0.011382
RS	20	0.288817	2.033021	597.184555	0.009003	0.009019
RS	21	0.316133	2.033021	630.645692	0.009508	0.009532
RS	22	0.345368	2.435211	556.173013	0.008385	0.008441
RS	23	0.376658	2.435211	587.738266	0.008861	0.008917
RS	24	0.410145	2.625413	575.891283	0.008682	0.008753
RS	25	0.445985	2.625413	608.123264	0.009168	0.009236
RS	26	0.484343	2.583947	651.766702	0.009826	0.009906
RS	27	0.525396	2.583947	686.722413	0.010353	0.010443
RS	28	0.569334	2.368070	787.993150	0.011880	0.011996
RS	29	0.616358	2.368070	826.944785	0.012467	0.012626
RS	30	0.666685	2.076535	986.723176	0.014876	0.015097
RS	31	0.720549	2.076535	1029.135079	0.015515	0.015826
RS	32	0.778196	1.803520	1230.858276	0.018556	0.018986
RS	33	0.839894	1.803520	1273.012113	0.019192	0.019749
RS	34	0.905926	1.606838	1470.708827	0.022172	0.022887
RS	35	0.976597	1.606838	1506.028735	0.022705	0.023543
RS	36	1.052234	1.502195	1641.655162	0.024750	0.025714
RS	37	1.133184	1.502195	1664.258981	0.025090	0.026123
RS	38	1.219821	1.478240	1707.148754	0.025737	0.026809
RS	39	1.312545	1.478240	1715.278582	0.025860	0.026931
RS	40	1.411783	1.513107	1677.649074	0.025292	0.026324
RS	41	1.517993	1.513107	1673.084105	0.025224	0.026210
RS	42	1.631665	1.584144	1588.644056	0.023950	0.024863
RS	43	1.753323	1.584144	1573.981050	0.023729	0.024587
RS	44	1.883529	1.670715	1473.956753	0.022221	0.023009
RS	45	2.022881	1.670715	1450.865440	0.021873	0.022620
RS	46	2.172024	1.755955	1353.926399	0.020412	0.021111
RS	47	2.331645	1.755955	1322.908006	0.019944	0.020626
RS	48	2.502480	1.829691	1235.135406	0.018621	0.019280
RS	49	2.685317	1.829691	1196.119697	0.018033	0.018695
RS	50	2.880999	1.889064	1116.035860	0.016825	0.017481
RS	51	3.090429	1.889064	1069.126556	0.016118	0.016788
RS	52	3.314573	1.934842	993.650929	0.014980	0.015651
RS	53	3.554463	1.934842	939.554034	0.014165	0.014849
RS	54	3.811207	1.978138	862.725243	0.013006	0.013687
RS	55	4.085989	1.978138	803.742241	0.012117	0.012804
RS	56	4.380075	1.978138	741.515967	0.011179	0.011866
RS	57	4.694823	1.978138	676.993778	0.010206	0.010885
RS	58	5.031683	2.241311	545.082838	0.008218	0.008828
RS	59	5.392209	2.241311	497.126088	0.007495	0.008090
RS	60	5.778064	2.241311	448.305917	0.006759	0.007330
RS	61	6.191026	2.241311	399.429801	0.006022	0.006561
RS	62	6.633002	2.241311	351.313016	0.005296	0.005796
RS	63	7.106029	2.241311	1557.014131	0.023474	0.026016
PA	4+25*2+4+6 0.103296099 0.037597112 7.106028740 2.056658110 0.915817483 0.583759486 0.465289075 0.481551640 0.558301766 0.725872809 1.045526050 1.518332129 2.033020730 2.435210996 2.625413099 2.583947246 2.368069552 2.076534506 1.803519822 1.606837934 1.502194910 1.478239503 1.513106902 1.584143832 1.670715038 1.755955131 1.829691177 1.889064376 1.934842487 1.978137704 2.241311462
//
IT	4309
RD	25
LK	-435650.021601
QD	-124.478786 -> -116.249892
RI	0.0059601302
TR	0.102475	0.037858
MT	7.137284
MM	C_pi: 1.528975, n_recomb: 67344.514148
RS	0	0.000000	2.055140	223.607846	0.003320	0.000409
RS	1	0.007033	2.055140	238.520401	0.003542	0.002511
RS	2	0.014560	2.055140	254.366567	0.003777	0.003413
RS	3	0.022617	2.055140	271.195963	0.004027	0.003735
RS	4	0.031241	0.932242	635.515984	0.009437	0.008686
RS	5	0.040471	0.932242	673.397064	0.009999	0.008926
RS	6	0.050350	0.593901	1115.639258	0.016566	0.014526
RS	7	0.060924	0.593901	1172.539388	0.017411	0.015276
RS	8	0.072241	0.469599	1552.362974	0.023051	0.020306
RS	9	0.084354	0.469599	1618.148220	0.024028	0.021466
RS	10	0.097320	0.483354	1636.360933	0.024298	0.021869
RS	11	0.111197	0.483354	1700.626735	0.025253	0.023036
RS	12	0.126050	0.557808	1531.682583	0.022744	0.020980
RS	13	0.141948	0.557808	1592.245522	0.023643	0.022193
RS	14	0.158964	0.723515	1278.241579	0.018981	0.018081
RS	15	0.177176	0.723515	1333.427781	0.019800	0.019138
RS	16	0.196670	1.043823	966.664472	0.014354	0.014048
RS	17	0.217534	1.043823	1013.875363	0.015055	0.014839
RS	18	0.239866	1.522352	730.707984	0.010850	0.010785
RS	19	0.263768	1.522352	769.848656	0.011431	0.011388
RS	20	0.289351	2.047857	603.670357	0.008964	0.008983
RS	21	0.316734	2.047857	637.584445	0.009468	0.009494
RS	22	0.346042	2.462286	560.258929	0.008319	0.008377
RS	23	0.377411	2.462286	592.166511	0.008793	0.008851
RS	24	0.410987	2.661297	578.890047	0.008596	0.008667
RS	25	0.446924	2.661297	611.429101	0.009079	0.009146
RS	26	0.485388	2.621739	654.852893	0.009724	0.009801
RS	27	0.526558	2.621739	690.158289	0.010248	0.010334
RS	28	0.570622	2.401130	792.678937	0.011771	0.011880
RS	29	0.617786	2.401130	832.111438	0.012356	0.012505
RS	30	0.668267	2.101594	995.051097	0.014776	0.014983
RS	31	0.722298	2.101594	1038.148553	0.015415	0.015707
RS	32	0.780129	1.820895	1245.017167	0.018487	0.018893
RS	33	0.842027	1.820895	1288.046414	0.019126	0.019654
RS	34	0.908278	1.618788	1491.747783	0.022151	0.022830
RS	35	0.979189	1.618788	1527.975948	0.022689	0.023487
RS	36	1.055087	1.511278	1668.288061	0.024772	0.025694
RS	37	1.136322	1.511278	1691.634656	0.025119	0.026107
RS	38	1.223271	1.486582	1736.303384	0.025782	0.026810
RS	39	1.316335	1.486582	1744.942846	0.025911	0.026938
RS	40	1.415943	1.522253	1706.375108	0.025338	0.026327
RS	41	1.522557	1.522253	1702.156039	0.025275	0.026222
RS	42	1.636669	1.595055	1615.355118	0.023986	0.024862
RS	43	1.758806	1.595055	1600.962282	0.023773	0.024596
RS	44	1.889533	1.683773	1498.391317	0.022250	0.023005
RS	45	2.029454	1.683773	1475.527383	0.021910	0.022628
RS	46	2.179215	1.771028	1376.521447	0.020440	0.021113
RS	47	2.339509	1.771028	1345.664329	0.019982	0.020640
RS	48	2.511076	1.846320	1256.437813	0.018657	0.019294
RS	49	2.694709	1.846320	1217.463224	0.018078	0.018720
RS	50	2.891256	1.906721	1136.365196	0.016874	0.017511
RS	51	3.101627	1.906721	1089.318048	0.016175	0.016828
RS	52	3.326792	1.953103	1013.024567	0.015042	0.015697
RS	53	3.567793	1.953103	958.565367	0.014234	0.014904
RS	54	3.825744	1.996804	880.845433	0.013080	0.013748
RS	55	4.101835	1.996804	821.265792	0.012195	0.012871
RS	56	4.397344	1.996804	758.305597	0.011260	0.011937
RS	57	4.713635	1.996804	692.920120	0.010289	0.010959
RS	58	5.052170	2.267877	557.157526	0.008273	0.008875
RS	59	5.414515	2.267877	508.774800	0.007555	0.008142
RS	60	5.802342	2.267877	459.417553	0.006822	0.007387
RS	61	6.217445	2.267877	409.901877	0.006087	0.006621
RS	62	6.661741	2.267877	361.055595	0.005361	0.005858
RS	63	7.137284	2.267877	1612.810486	0.023949	0.026501
PA	4+25*2+4+6 0.102474586 0.037857996 7.137283512 2.055140000 0.932242485 0.593900632 0.469599066 0.483353711 0.557807663 0.723515018 1.043823018 1.522351762 2.047856731 2.462285514 2.661297404 2.621738894 2.401129789 2.101593699 1.820894964 1.618787590 1.511277623 1.486581752 1.522252706 1.595054521 1.683773076 1.771028290 1.846319919 1.906721389 1.953102681 1.996803670 2.267877014
//
CC
CC	Brief Description of the file format:
CC	  CC  comments
CC	  MM  useful-messages
CC	  RD  round-of-iterations
CC	  LL  \log[P(sequence)]
CC	  QD  Q-before-opt Q-after-opt
CC	  TR  \theta_0 \rho_0
CC	  RS  k t_k \lambda_k \pi_k \sum_{l\not=k}A_{kl} A_{kk}
CC	  DC  begin end best-k t_k+\Delta_k max-prob
CC
MM	Version: 0.6.5-r67
MM	pattern:4+25*2+4+6, n:63, n_free_lambdas:28
MM	n_iterations:25, skip:1, max_t:5, theta/rho:5
MM	is_decoding:0
MM	n_seqs:31, sum_L:1078172, sum_n:152205
RD	0
LK	0.000000
QD	0.000000 -> 0.000000
RI	inf
TR	0.152184	0.030437
MT	5.000000
MM	C_pi: 1.000000, n_recomb: 32324.119706
RS	0	0.000000	1.000000	204.393544	0.006323	0.000000
RS	1	0.006440	1.000000	216.136761	0.006687	0.000000
RS	2	0.013294	1.000000	228.458347	0.007068	0.000000
RS	3	0.020590	1.000000	241.374041	0.007467	0.000000
RS	4	0.028356	1.000000	254.898149	0.007886	0.000000
RS	5	0.036622	1.000000	269.043210	0.008323	0.000000
RS	6	0.045421	1.000000	283.819615	0.008780	0.000000
RS	7	0.054785	1.000000	299.235188	0.009257	0.000000
RS	8	0.064753	1.000000	315.294718	0.009754	0.000000
RS	9	0.075363	1.000000	331.999448	0.010271	0.000000
RS	10	0.086656	1.000000	349.346515	0.010808	0.000000
RS	11	0.098677	1.000000	367.328336	0.011364	0.000000
RS	12	0.111471	1.000000	385.931953	0.011939	0.000000
RS	13	0.125090	1.000000	405.138325	0.012534	0.000000
RS	14	0.139585	1.000000	424.921575	0.013146	0.000000
RS	15	0.155014	1.000000	445.248197	0.013774	0.000000
RS	16	0.171437	1.000000	466.076231	0.014419	0.000000
RS	17	0.188917	1.000000	487.354403	0.015077	0.000000
RS	18	0.207523	1.000000	509.021262	0.015747	0.000000
RS	19	0.227327	1.000000	531.004310	0.016427	0.000000
RS	20	0.248406	1.000000	553.219147	0.017115	0.000000
RS	21	0.270843	1.000000	575.568663	0.017806	0.000000
RS	22	0.294725	1.000000	597.942296	0.018498	0.000000
RS	23	0.320144	1.000000	620.215383	0.019187	0.000000
RS	24	0.347201	1.000000	642.248653	0.019869	0.000000
RS	25	0.376000	1.000000	663.887895	0.020538	0.000000
RS	26	0.406654	1.000000	684.963850	0.021190	0.000000
RS	27	0.439282	1.000000	705.292380	0.021819	0.000000
RS	28	0.474011	1.000000	724.674972	0.022419	0.000000
RS	29	0.510976	1.000000	742.899630	0.022983	0.000000
RS	30	0.550322	1.000000	759.742224	0.023504	0.000000
RS	31	0.592202	1.000000	774.968355	0.023975	0.000000
RS	32	0.636779	1.000000	788.335786	0.024388	0.000000
RS	33	0.684227	1.000000	799.597507	0.024737	0.000000
RS	34	0.734730	1.000000	808.505450	0.025012	0.000000
RS	35	0.788485	1.000000	814.814904	0.025208	0.000000
RS	36	0.845702	1.000000	818.289615	0.025315	0.000000
RS	37	0.906604	1.000000	818.707558	0.025328	0.000000
RS	38	0.971428	1.000000	815.867309	0.025240	0.000000
RS	39	1.040426	1.000000	809.594939	0.025046	0.000000
RS	40	1.113868	1.000000	799.751256	0.024742	0.000000
RS	41	1.192040	1.000000	786.239230	0.024324	0.000000
RS	42	1.275245	1.000000	769.011319	0.023791	0.000000
RS	43	1.363809	1.000000	748.076411	0.023143	0.000000
RS	44	1.458076	1.000000	723.506022	0.022383	0.000000
RS	45	1.558414	1.000000	695.439351	0.021515	0.000000
RS	46	1.665214	1.000000	664.086763	0.020545	0.000000
RS	47	1.778891	1.000000	629.731287	0.019482	0.000000
RS	48	1.899889	1.000000	592.727700	0.018337	0.000000
RS	49	2.028679	1.000000	553.498863	0.017123	0.000000
RS	50	2.165763	1.000000	512.529033	0.015856	0.000000
RS	51	2.311675	1.000000	470.354034	0.014551	0.000000
RS	52	2.466983	1.000000	427.548335	0.013227	0.000000
RS	53	2.632293	1.000000	384.709283	0.011902	0.000000
RS	54	2.808249	1.000000	342.438990	0.010594	0.000000
RS	55	2.995536	1.000000	301.324591	0.009322	0.000000
RS	56	3.194884	1.000000	261.917832	0.008103	0.000000
RS	57	3.407070	1.000000	224.715120	0.006952	0.000000
RS	58	3.632920	1.000000	190.139291	0.005882	0.000000
RS	59	3.873315	1.000000	158.524348	0.004904	0.000000
RS	60	4.129191	1.000000	130.104369	0.004025	0.000000
RS	61	4.401545	1.000000	105.007505	0.003249	0.000000
RS	62	4.691438	1.000000	83.255682	0.002576	0.000000
RS	63	5.000000	1.000000	234.122445	0.007243	0.000000
PA	4+25*2+4+6 0.152183697 0.030436739 5.000000000 1.000000000 1.000000000 1.000000000 1.000000000 1.000000000 1.000000000 1.000000000 1.000000000 1.000000000 1.000000000 1.000000000 1.000000000 1.000000000 1.000000000 1.000000000 1.000000000 1.000000000 1.000000000 1.000000000 1.000000000 1.000000000 1.000000000 1.000000000 1.000000000 1.000000000 1.000000000 1.000000000 1.000000000
//
IT	4814
RD	1
LK	-388161.121488
QD	-630.873384 -> -395.090181
RI	0.0126462755
TR	0.142613	0.029142
MT	5.501257
MM	C_pi: 1.029888, n_recomb: 31881.224401
RS	0	0.000000	0.468186	439.590446	0.013788	0.004313
RS	1	0.006598	0.468186	461.870015	0.014487	0.010121
RS	2	0.013632	0.468186	484.816070	0.015207	0.012054
RS	3	0.021130	0.468186	508.384884	0.015946	0.014244
RS	4	0.029123	0.512686	486.683232	0.015266	0.015345
RS	5	0.037643	0.512686	510.032587	0.015998	0.015076
RS	6	0.046725	0.572922	478.241762	0.015001	0.014716
RS	7	0.056406	0.572922	501.049923	0.015716	0.014691
RS	8	0.066726	0.638203	471.173067	0.014779	0.014804
RS	9	0.077728	0.638203	493.480838	0.015479	0.014785
RS	10	0.089455	0.717884	459.440747	0.014411	0.014670
RS	11	0.101956	0.717884	481.116531	0.015091	0.014526
RS	12	0.115282	0.808293	447.430538	0.014034	0.014340
RS	13	0.129487	0.808293	468.473953	0.014694	0.014118
RS	14	0.144629	0.901217	439.862281	0.013797	0.013894
RS	15	0.160770	0.901217	460.402984	0.014441	0.013699
RS	16	0.177977	0.988204	439.346015	0.013781	0.013537
RS	17	0.196319	0.988204	459.569078	0.014415	0.013401
RS	18	0.215871	1.063294	446.548946	0.014007	0.013292
RS	19	0.236714	1.063294	466.619162	0.014636	0.013230
RS	20	0.258931	1.122097	461.700807	0.014482	0.013236
RS	21	0.282615	1.122097	481.723194	0.015110	0.013320
RS	22	0.307861	1.163095	484.415105	0.015194	0.013484
RS	23	0.334773	1.163095	504.387328	0.015821	0.013732
RS	24	0.363461	1.187149	513.881233	0.016119	0.014074
RS	25	0.394042	1.187149	533.650804	0.016739	0.014519
RS	26	0.426641	1.196639	548.901455	0.017217	0.015075
RS	27	0.461391	1.196639	568.126238	0.017820	0.015737
RS	28	0.498433	1.195302	587.527782	0.018429	0.016499
RS	29	0.537920	1.195302	605.643996	0.018997	0.017345
RS	30	0.580013	1.187340	627.037965	0.019668	0.018255
RS	31	0.624882	1.187340	643.257636	0.020177	0.019205
RS	32	0.672713	1.176685	664.060815	0.020829	0.020165
RS	33	0.723699	1.176685	677.413156	0.021248	0.021101
RS	34	0.778050	1.166534	694.878957	0.021796	0.021975
RS	35	0.835987	1.166534	704.301363	0.022091	0.022754
RS	36	0.897747	1.158983	715.985424	0.022458	0.023404
RS	37	0.963582	1.158983	720.448964	0.022598	0.023904
RS	38	1.033761	1.154828	724.701914	0.022731	0.024236
RS	39	1.108570	1.154828	723.334959	0.022688	0.024394
RS	40	1.188316	1.153781	719.471863	0.022567	0.024379
RS	41	1.273324	1.153781	711.654874	0.022322	0.024198
RS	42	1.363941	1.154968	699.766088	0.021949	0.023863
RS	43	1.460538	1.154968	685.200503	0.021492	0.023387
RS	44	1.563508	1.157383	665.861617	0.020886	0.022784
RS	45	1.673272	1.157383	644.628920	0.020220	0.022069
RS	46	1.790279	1.160218	618.685317	0.019406	0.021254
RS	47	1.915007	1.160218	591.306432	0.018547	0.020351
RS	48	2.047964	1.162956	559.841764	0.017560	0.019372
RS	49	2.189695	1.162956	527.320932	0.016540	0.018325
RS	50	2.340777	1.165276	491.736297	0.015424	0.017222
RS	51	2.501829	1.165276	455.554638	0.014289	0.016072
RS	52	2.673507	1.166985	417.580397	0.013098	0.014886
RS	53	2.856514	1.166985	379.616378	0.011907	0.013675
RS	54	3.051595	1.168327	341.139619	0.010700	0.012451
RS	55	3.259549	1.168327	303.531932	0.009521	0.011228
RS	56	3.481225	1.168327	266.869776	0.008371	0.010018
RS	57	3.717527	1.168327	231.673168	0.007267	0.008837
RS	58	3.969422	1.180024	196.661431	0.006169	0.007699
RS	59	4.237937	1.180024	166.403316	0.005219	0.006616
RS	60	4.524170	1.180024	138.671713	0.004350	0.005601
RS	61	4.829290	1.180024	113.700038	0.003566	0.004667
RS	62	5.154543	1.180024	91.625242	0.002874	0.003822
RS	63	5.501257	1.180024	273.209991	0.008570	0.011955
PA	4+25*2+4+6 0.142612747 0.029142437 5.501257181 0.468186140 0.512686253 0.572921753 0.638202667 0.717884302 0.808293343 0.901216745 0.988204241 1.063294172 1.122096539 1.163095474 1.187148809 1.196639180 1.195301771 1.187339783 1.176684856 1.166534424 1.158983111 1.154827595 1.153781176 1.154968262 1.157383442 1.160218358 1.162955880 1.165275574 1.166985035 1.168326855 1.180023968
//
IT	4640
RD	2
LK	-387788.023234
QD	-422.877848 -> -334.913270
RI	0.0200413214
TR	0.137444	0.029007
MT	5.767173
MM	C_pi: 1.053570, n_recomb: 32454.282761
RS	0	0.000000	0.394469	536.533305	0.016532	0.004243
RS	1	0.006677	0.394469	562.489961	0.017332	0.010169
RS	2	0.013800	0.394469	589.018126	0.018149	0.012458
RS	3	0.021398	0.394469	616.033994	0.018982	0.014782
RS	4	0.029503	0.411271	617.427594	0.019025	0.015377
RS	5	0.038150	0.411271	644.581750	0.019861	0.016433
RS	6	0.047374	0.461632	599.433492	0.018470	0.015406
RS	7	0.057214	0.461632	625.619213	0.019277	0.016280
RS	8	0.067711	0.526057	572.994295	0.017655	0.015491
RS	9	0.078909	0.526057	598.055250	0.018428	0.016243
RS	10	0.090855	0.618158	531.389926	0.016373	0.015006
RS	11	0.103598	0.618158	555.029096	0.017102	0.015524
RS	12	0.117192	0.735470	487.473134	0.015020	0.014205
RS	13	0.131694	0.735470	509.644170	0.015703	0.014575
RS	14	0.147163	0.867958	451.654483	0.013917	0.013382
RS	15	0.163666	0.867958	472.554171	0.014561	0.013691
RS	16	0.181271	1.001976	428.353168	0.013199	0.012774
RS	17	0.200051	1.001976	448.314989	0.013814	0.013061
RS	18	0.220085	1.124813	417.919323	0.012877	0.012403
RS	19	0.241457	1.124813	437.295572	0.013474	0.012682
RS	20	0.264255	1.224673	420.086910	0.012944	0.012315
RS	21	0.288576	1.224673	439.193017	0.013533	0.012658
RS	22	0.314521	1.294669	434.023263	0.013373	0.012591
RS	23	0.342198	1.294669	453.074373	0.013960	0.013024
RS	24	0.371723	1.333391	458.724033	0.014134	0.013251
RS	25	0.403220	1.333391	477.777722	0.014722	0.013822
RS	26	0.436819	1.343825	493.021734	0.015191	0.014368
RS	27	0.472662	1.343825	511.916937	0.015773	0.015115
RS	28	0.510898	1.333179	534.750594	0.016477	0.015964
RS	29	0.551686	1.333179	553.039682	0.017041	0.016868
RS	30	0.595199	1.310420	580.509846	0.017887	0.017944
RS	31	0.641616	1.310420	597.427413	0.018408	0.018934
RS	32	0.691133	1.283983	625.736967	0.019281	0.020103
RS	33	0.743956	1.283983	640.240299	0.019727	0.021062
RS	34	0.800306	1.260513	665.132638	0.020494	0.022137
RS	35	0.860418	1.260513	676.033300	0.020830	0.022917
RS	36	0.924544	1.244048	693.714898	0.021375	0.023707
RS	37	0.992952	1.244048	699.873176	0.021565	0.024181
RS	38	1.065927	1.235752	708.035568	0.021816	0.024566
RS	39	1.143775	1.235752	708.534780	0.021832	0.024680
RS	40	1.226820	1.234554	706.675043	0.021774	0.024640
RS	41	1.315410	1.234554	700.911911	0.021597	0.024410
RS	42	1.409915	1.238243	689.845909	0.021256	0.024005
RS	43	1.510730	1.238243	677.548951	0.020877	0.023490
RS	44	1.618277	1.244462	658.653223	0.020295	0.022810
RS	45	1.733004	1.244462	639.884644	0.019716	0.022075
RS	46	1.855392	1.251377	614.541687	0.018936	0.021198
RS	47	1.985951	1.251377	589.725937	0.018171	0.020297
RS	48	2.125227	1.257850	559.202479	0.017230	0.019279
RS	49	2.273803	1.257850	529.173767	0.016305	0.018249
RS	50	2.432299	1.263210	494.797613	0.015246	0.017131
RS	51	2.601377	1.263210	460.820031	0.014199	0.016006
RS	52	2.781745	1.267075	424.101356	0.013068	0.014823
RS	53	2.974156	1.267075	387.833230	0.011950	0.013638
RS	54	3.179413	1.269928	350.315613	0.010794	0.012425
RS	55	3.398376	1.269928	313.746029	0.009667	0.011226
RS	56	3.631958	1.269928	277.732200	0.008558	0.010037
RS	57	3.881137	1.269928	242.809129	0.007482	0.008872
RS	58	4.146952	1.293820	206.016342	0.006348	0.007677
RS	59	4.430516	1.293820	175.979004	0.005422	0.006627
RS	60	4.733013	1.293820	148.107402	0.004564	0.005638
RS	61	5.055707	1.293820	122.692878	0.003780	0.004720
RS	62	5.399948	1.293820	99.937826	0.003079	0.003886
RS	63	5.767173	1.293820	310.568397	0.009569	0.012451
PA	4+25*2+4+6 0.137444056 0.029007246 5.767172666 0.394469469 0.411270963 0.461631641 0.526056949 0.618158333 0.735469734 0.867957941 1.001976251 1.124812715 1.224673448 1.294669363 1.333391319 1.343825402 1.333178985 1.310420117 1.283982658 1.260513460 1.244047522 1.235752179 1.234554446 1.238242763 1.244461817 1.251376862 1.257850250 1.263209693 1.267075198 1.269927712 1.293819873
//
IT	4391
RD	3
LK	-387635.457185
QD	-363.432002 -> -310.894785
RI	0.0220869069
TR	0.133782	0.029255
MT	5.936045
MM	C_pi: 1.082483, n_recomb: 33611.580129
RS	0	0.000000	0.398444	553.794990	0.016476	0.004147
RS	1	0.006725	0.398444	580.875817	0.017282	0.010000
RS	2	0.013902	0.398444	608.570810	0.018106	0.012128
RS	3	0.021562	0.398444	636.793226	0.018946	0.014148
RS	4	0.029737	0.386530	685.719882	0.020401	0.015490
RS	5	0.038462	0.386530	715.053751	0.021274	0.016837
RS	6	0.047773	0.423133	680.833300	0.020256	0.015984
RS	7	0.057711	0.423133	709.300890	0.021103	0.017135
RS	8	0.068317	0.479263	652.373295	0.019409	0.016173
RS	9	0.079636	0.479263	679.572308	0.020218	0.017240
RS	10	0.091716	0.571770	593.691382	0.017663	0.015510
RS	11	0.104609	0.571770	619.142024	0.018420	0.016324
RS	12	0.118369	0.700116	527.733363	0.015701	0.014385
RS	13	0.133054	0.700116	551.267018	0.016401	0.015023
RS	14	0.148727	0.854824	471.967365	0.014042	0.013259
RS	15	0.165454	0.854824	493.747155	0.014690	0.013794
RS	16	0.183305	1.019851	433.146229	0.012887	0.012420
RS	17	0.202357	1.019851	453.565551	0.013494	0.012893
RS	18	0.222691	1.177525	411.408437	0.012240	0.011903
RS	19	0.244391	1.177525	430.932386	0.012821	0.012330
RS	20	0.267552	1.309059	405.943688	0.012077	0.011739
RS	21	0.292269	1.309059	425.028558	0.012645	0.012189
RS	22	0.318649	1.401452	415.431463	0.012360	0.011990
RS	23	0.346803	1.401452	434.442458	0.012925	0.012491
RS	24	0.376850	1.449928	438.700787	0.013052	0.012666
RS	25	0.408918	1.449928	457.843030	0.013622	0.013271
RS	26	0.443142	1.457309	474.715810	0.014124	0.013845
RS	27	0.479668	1.457309	493.955834	0.014696	0.014603
RS	28	0.518651	1.434228	521.238117	0.015508	0.015557
RS	29	0.560255	1.434228	540.198669	0.016072	0.016456
RS	30	0.604656	1.394685	574.319048	0.017087	0.017700
RS	31	0.652044	1.394685	592.212793	0.017619	0.018678
RS	32	0.702619	1.351717	628.235196	0.018691	0.020050
RS	33	0.756594	1.351717	643.898747	0.019157	0.020992
RS	34	0.814200	1.315197	676.011680	0.020112	0.022259
RS	35	0.875679	1.315197	688.081848	0.020472	0.023017
RS	36	0.941293	1.290727	711.018673	0.021154	0.023939
RS	37	1.011319	1.290727	718.212484	0.021368	0.024385
RS	38	1.086055	1.279479	728.957778	0.021688	0.024817
RS	39	1.165816	1.279479	730.312680	0.021728	0.024901
RS	40	1.250941	1.279368	728.626640	0.021678	0.024835
RS	41	1.341791	1.279368	723.587930	0.021528	0.024581
RS	42	1.438751	1.286723	711.186986	0.021159	0.024109
RS	43	1.542231	1.286723	699.566323	0.020813	0.023582
RS	44	1.652670	1.297781	678.801220	0.020195	0.022828
RS	45	1.770536	1.297781	660.713977	0.019657	0.022097
RS	46	1.896328	1.309653	633.636017	0.018852	0.021163
RS	47	2.030580	1.309653	609.496298	0.018134	0.020277
RS	48	2.173860	1.320575	577.651524	0.017186	0.019226
RS	49	2.326776	1.320575	548.220584	0.016310	0.018222
RS	50	2.489975	1.329534	512.942949	0.015261	0.017092
RS	51	2.664149	1.329534	479.368986	0.014262	0.015996
RS	52	2.850037	1.335980	442.022769	0.013151	0.014818
RS	53	3.048425	1.335980	405.836750	0.012074	0.013662
RS	54	3.260155	1.340737	367.659574	0.010938	0.012460
RS	55	3.486123	1.340737	330.776746	0.009841	0.011284
RS	56	3.727287	1.340737	294.195226	0.008753	0.010114
RS	57	3.984670	1.340737	258.471336	0.007690	0.008963
RS	58	4.259362	1.377262	218.800845	0.006510	0.007716
RS	59	4.552526	1.377262	188.224829	0.005600	0.006692
RS	60	4.865405	1.377262	159.590628	0.004748	0.005721
RS	61	5.199326	1.377262	133.234578	0.003964	0.004815
RS	62	5.555702	1.377262	109.409162	0.003255	0.003986
RS	63	5.936045	1.377262	351.309734	0.010452	0.013093
PA	4+25*2+4+6 0.133781506 0.029255180 5.936044803 0.398443598 0.386529816 0.423132548 0.479262595 0.571770047 0.700116439 0.854824044 1.019850938 1.177525439 1.309059421 1.401451780 1.449927759 1.457308583 1.434227518 1.394684584 1.351717171 1.315196666 1.290727066 1.279479433 1.279368409 1.286722623 1.297780501 1.309653263 1.320575061 1.329533936 1.335980484 1.340736947 1.377262353
//
IT	4192
RD	4
LK	-387536.866111
QD	-334.487293 -> -292.932028
RI	0.0209144274
TR	0.130740	0.029633
MT	6.063373
MM	C_pi: 1.112762, n_recomb: 34974.995502
RS	0	0.000000	0.424392	543.778396	0.015548	0.004065
RS	1	0.006760	0.424392	571.117521	0.016329	0.009793
RS	2	0.013978	0.424392	599.168057	0.017131	0.011679
RS	3	0.021683	0.424392	627.854464	0.017952	0.013330
RS	4	0.029909	0.386302	721.142340	0.020619	0.015503
RS	5	0.038691	0.386302	752.113598	0.021504	0.016824
RS	6	0.048067	0.409699	738.995153	0.021129	0.016389
RS	7	0.058077	0.409699	769.396244	0.021998	0.017586
RS	8	0.068764	0.456514	718.704724	0.020549	0.016751
RS	9	0.080172	0.456514	747.854599	0.021383	0.017951
RS	10	0.092353	0.546098	650.915369	0.018611	0.016012
RS	11	0.105356	0.546098	678.158457	0.019390	0.016974
RS	12	0.119239	0.679559	568.351333	0.016250	0.014649
RS	13	0.134060	0.679559	593.381656	0.016966	0.015427
RS	14	0.149883	0.848690	496.530523	0.014197	0.013273
RS	15	0.166776	0.848690	519.436139	0.014852	0.013924
RS	16	0.184811	1.036539	445.220657	0.012730	0.012230
RS	17	0.204065	1.036539	466.416377	0.013336	0.012798
RS	18	0.224621	1.221905	414.629687	0.011855	0.011575
RS	19	0.246566	1.221905	434.663211	0.012428	0.012074
RS	20	0.269995	1.379833	403.485789	0.011536	0.011328
RS	21	0.295008	1.379833	422.927351	0.012092	0.011825
RS	22	0.321712	1.491186	410.008652	0.011723	0.011537
RS	23	0.350221	1.491186	429.347301	0.012276	0.012062
RS	24	0.380657	1.547274	432.904968	0.012378	0.012207
RS	25	0.413151	1.547274	452.469689	0.012937	0.012814
RS	26	0.447842	1.550233	471.350109	0.013477	0.013421
RS	27	0.484878	1.550233	491.216796	0.014045	0.014165
RS	28	0.524417	1.514032	523.136956	0.014957	0.015215
RS	29	0.566630	1.514032	542.984922	0.015525	0.016091
RS	30	0.611696	1.457783	583.861866	0.016694	0.017486
RS	31	0.659809	1.457783	602.867012	0.017237	0.018439
RS	32	0.711174	1.399032	646.661661	0.018489	0.019993
RS	33	0.766012	1.399032	663.518291	0.018971	0.020911
RS	34	0.824557	1.350565	702.797746	0.020094	0.022350
RS	35	0.887060	1.350565	715.941657	0.020470	0.023087
RS	36	0.953788	1.319221	743.834645	0.021268	0.024125
RS	37	1.025028	1.319221	751.821970	0.021496	0.024554
RS	38	1.101083	1.305977	764.529419	0.021859	0.025023
RS	39	1.182280	1.305977	766.355082	0.021912	0.025093
RS	40	1.268966	1.307685	763.955095	0.021843	0.024996
RS	41	1.361512	1.307685	759.134732	0.021705	0.024736
RS	42	1.460315	1.319258	744.368866	0.021283	0.024196
RS	43	1.565797	1.319258	732.826751	0.020953	0.023674
RS	44	1.678410	1.335584	709.140082	0.020276	0.022849
RS	45	1.798636	1.335584	691.074646	0.019759	0.022133
RS	46	1.926990	1.352755	661.255897	0.018907	0.021143
RS	47	2.064021	1.352755	637.101764	0.018216	0.020283
RS	48	2.210315	1.368397	603.007954	0.017241	0.019199
RS	49	2.366499	1.368397	573.487270	0.016397	0.018224
RS	50	2.533242	1.381172	536.475647	0.015339	0.017082
RS	51	2.711258	1.381172	502.656859	0.014372	0.016018
RS	52	2.901307	1.390375	463.962034	0.013266	0.014843
RS	53	3.104205	1.390375	427.282841	0.012217	0.013715
RS	54	3.320819	1.397242	387.830995	0.011089	0.012522
RS	55	3.552077	1.397242	350.163149	0.010012	0.011369
RS	56	3.798969	1.397242	312.591737	0.008938	0.010216
RS	57	4.062551	1.397242	275.696322	0.007883	0.009078
RS	58	4.343952	1.446666	232.658651	0.006652	0.007779
RS	59	4.644377	1.446666	201.310430	0.005756	0.006777
RS	60	4.965112	1.446666	171.728526	0.004910	0.005822
RS	61	5.307529	1.446666	144.288077	0.004125	0.004925
RS	62	5.673094	1.446666	119.284725	0.003411	0.004099
RS	63	6.063373	1.446666	393.862061	0.011261	0.013790
PA	4+25*2+4+6 0.130740135 0.029632554 6.063373217 0.424392422 0.386302007 0.409699416 0.456513784 0.546097606 0.679559145 0.848690301 1.036538905 1.221905441 1.379833393 1.491186308 1.547273983 1.550233241 1.514032357 1.457783336 1.399032222 1.350564551 1.319220709 1.305977441 1.307684508 1.319258332 1.335583585 1.352755031 1.368396942 1.381172157 1.390375220 1.397242004 1.446665648
//
IT	4440
RD	5
LK	-387456.357403
QD	-312.842586 -> -276.612013
RI	0.0189243693
TR	0.128025	0.030048
MT	6.171251
MM	C_pi: 1.142355, n_recomb: 36384.067957
RS	0	0.000000	0.456000	528.689500	0.014531	0.003993
RS	1	0.006790	0.456000	556.020001	0.015282	0.009605
RS	2	0.014040	0.456000	584.156698	0.016055	0.011277
RS	3	0.021783	0.456000	613.037333	0.016849	0.012610
RS	4	0.030052	0.395899	739.051184	0.020312	0.015410
RS	5	0.038882	0.395899	771.346185	0.021200	0.016616
RS	6	0.048312	0.407090	781.975802	0.021492	0.016641
RS	7	0.058382	0.407090	814.112722	0.022376	0.017799
RS	8	0.069136	0.444713	775.448451	0.021313	0.017215
RS	9	0.080620	0.444713	806.428549	0.022164	0.018469
RS	10	0.092883	0.530250	703.757668	0.019342	0.016469
RS	11	0.105979	0.530250	732.743337	0.020139	0.017512
RS	12	0.119965	0.666060	608.055703	0.016712	0.014928
RS	13	0.134900	0.666060	634.608473	0.017442	0.015789
RS	14	0.150849	0.845386	522.424350	0.014359	0.013341
RS	15	0.167881	0.845386	546.539710	0.015021	0.014061
RS	16	0.186069	1.051228	460.198371	0.012648	0.012120
RS	17	0.205492	1.051228	482.291066	0.013256	0.012741
RS	18	0.226234	1.259906	421.923161	0.011596	0.011338
RS	19	0.248385	1.259906	442.606610	0.012165	0.011877
RS	20	0.272039	1.441088	405.947550	0.011157	0.011011
RS	21	0.297300	1.441088	425.891235	0.011705	0.011530
RS	22	0.324275	1.569654	410.058269	0.011270	0.011172
RS	23	0.353082	1.569654	429.861118	0.011815	0.011703
RS	24	0.383845	1.632628	432.868157	0.011897	0.011825
RS	25	0.416697	1.632628	452.971378	0.012450	0.012424
RS	26	0.451779	1.631015	473.818164	0.013023	0.013058
RS	27	0.489243	1.631015	494.400564	0.013588	0.013781
RS	28	0.529251	1.581982	530.815989	0.014589	0.014912
RS	29	0.571976	1.581982	551.612187	0.015161	0.015763
RS	30	0.617601	1.509739	599.102273	0.016466	0.017287
RS	31	0.666324	1.509739	619.251090	0.017020	0.018215
RS	32	0.718355	1.436218	670.726848	0.018435	0.019927
RS	33	0.773919	1.436218	688.774477	0.018931	0.020825
RS	34	0.833256	1.376862	735.147322	0.020205	0.022415
RS	35	0.896621	1.376862	749.316506	0.020595	0.023137
RS	36	0.964289	1.339505	782.010955	0.021493	0.024278
RS	37	1.036551	1.339505	790.688020	0.021732	0.024698
RS	38	1.113720	1.324833	805.049564	0.022126	0.025196
RS	39	1.196128	1.324833	807.190897	0.022185	0.025265
RS	40	1.284131	1.328662	803.640048	0.022088	0.025134
RS	41	1.378110	1.328662	798.846056	0.021956	0.024879
RS	42	1.478469	1.344592	781.231636	0.021472	0.024273
RS	43	1.585643	1.344592	769.554520	0.021151	0.023764
RS	44	1.700093	1.366237	742.489418	0.020407	0.022870
RS	45	1.822314	1.366237	724.221780	0.019905	0.022177
RS	46	1.952834	1.388721	691.265112	0.018999	0.021134
RS	47	2.092216	1.388721	666.870817	0.018329	0.020302
RS	48	2.241061	1.409080	630.193360	0.017321	0.019185
RS	49	2.400012	1.409080	600.365154	0.016501	0.018243
RS	50	2.569756	1.425665	561.340269	0.015428	0.017088
RS	51	2.751025	1.425665	527.078798	0.014487	0.016056
RS	52	2.944601	1.437624	486.808364	0.013380	0.014882
RS	53	3.151321	1.437624	449.470265	0.012353	0.013782
RS	54	3.372077	1.446632	408.560279	0.011229	0.012596
RS	55	3.607821	1.446632	369.984272	0.010169	0.011464
RS	56	3.859571	1.446632	331.320059	0.009106	0.010328
RS	57	4.128415	1.446632	293.169837	0.008058	0.009202
RS	58	4.415512	1.509073	246.565667	0.006777	0.007850
RS	59	4.722103	1.509073	214.419871	0.005893	0.006869
RS	60	5.049510	1.509073	183.881952	0.005054	0.005928
RS	61	5.399147	1.509073	155.361458	0.004270	0.005039
RS	62	5.772524	1.509073	129.192734	0.003551	0.004215
RS	63	6.171251	1.509073	437.318787	0.012020	0.014504
PA	4+25*2+4+6 0.128024622 0.030047790 6.171251226 0.455999777 0.395898991 0.407090189 0.444713203 0.530250206 0.666059678 0.845385626 1.051228321 1.259905869 1.441087765 1.569653856 1.632628327 1.631015458 1.581981817 1.509739083 1.436218298 1.376861621 1.339505167 1.324832719 1.328661752 1.344591745 1.366236733 1.388721386 1.409080310 1.425665135 1.437624330 1.446631628 1.509073416
//
IT	4120
RD	6
LK	-387385.457897
QD	-293.978437 -> -261.434747
RI	0.0170127241
TR	0.125527	0.030466
MT	6.268666
MM	C_pi: 1.170743, n_recomb: 37782.750963
RS	0	0.000000	0.486927	516.011293	0.013657	0.003931
RS	1	0.006816	0.486927	543.320039	0.014380	0.009449
RS	2	0.014096	0.486927	571.514191	0.015126	0.010957
RS	3	0.021873	0.486927	600.543005	0.015895	0.012046
RS	4	0.030180	0.409980	747.371321	0.019781	0.015236
RS	5	0.039052	0.409980	780.754693	0.020664	0.016316
RS	6	0.048530	0.409940	814.473018	0.021557	0.016771
RS	7	0.058654	0.409940	848.188949	0.022449	0.017863
RS	8	0.069467	0.438720	824.689736	0.021827	0.017581
RS	9	0.081018	0.438720	857.399372	0.022693	0.018851
RS	10	0.093356	0.519801	752.728557	0.019923	0.016876
RS	11	0.106534	0.519801	783.392716	0.020734	0.017967
RS	12	0.120612	0.656462	646.368923	0.017108	0.015201
RS	13	0.135648	0.656462	674.424604	0.017850	0.016117
RS	14	0.151710	0.843381	548.442555	0.014516	0.013435
RS	15	0.168866	0.843381	573.785268	0.015186	0.014200
RS	16	0.187191	1.064046	476.275236	0.012606	0.012056
RS	17	0.206766	1.064046	499.305477	0.013215	0.012710
RS	18	0.227674	1.293094	430.978725	0.011407	0.011157
RS	19	0.250008	1.293094	452.363836	0.011973	0.011720
RS	20	0.273864	1.495511	410.600445	0.010867	0.010755
RS	21	0.299346	1.495511	431.099204	0.011410	0.011285
RS	22	0.326565	1.640405	412.511068	0.010918	0.010867
RS	23	0.355639	1.640405	432.822938	0.011456	0.011397
RS	24	0.386695	1.710228	435.242873	0.011520	0.011497
RS	25	0.419867	1.710228	455.913984	0.012067	0.012083
RS	26	0.455300	1.704421	478.538279	0.012666	0.012737
RS	27	0.493149	1.704421	499.847985	0.013230	0.013440
RS	28	0.533577	1.643161	540.492323	0.014305	0.014636
RS	29	0.576761	1.643161	562.234068	0.014881	0.015463
RS	30	0.622887	1.555742	616.082352	0.016306	0.017098
RS	31	0.672158	1.555742	637.364031	0.016869	0.018002
RS	32	0.724788	1.468377	696.346978	0.018430	0.019854
RS	33	0.781004	1.468377	715.569118	0.018939	0.020734
RS	34	0.841052	1.398979	768.937314	0.020352	0.022460
RS	35	0.905192	1.398979	784.105322	0.020753	0.023172
RS	36	0.973705	1.356205	821.513977	0.021743	0.024404
RS	37	1.046887	1.356205	830.839204	0.021990	0.024821
RS	38	1.125057	1.340404	846.710218	0.022410	0.025345
RS	39	1.208555	1.340404	849.112715	0.022474	0.025417
RS	40	1.297744	1.346421	844.210960	0.022344	0.025253
RS	41	1.393012	1.346421	839.384068	0.022216	0.025008
RS	42	1.494773	1.366633	818.716931	0.021669	0.024340
RS	43	1.603471	1.366633	806.847262	0.021355	0.023849
RS	44	1.719577	1.393468	776.235385	0.020545	0.022890
RS	45	1.843596	1.393468	757.711693	0.020054	0.022222
RS	46	1.976069	1.421121	721.498314	0.019096	0.021129
RS	47	2.117570	1.421121	696.813285	0.018443	0.020327
RS	48	2.268717	1.446060	657.471797	0.017401	0.019180
RS	49	2.430165	1.446060	627.289857	0.016603	0.018270
RS	50	2.602617	1.466333	586.198085	0.015515	0.017103
RS	51	2.786823	1.466333	551.455480	0.014595	0.016101
RS	52	2.983585	1.480953	509.573416	0.013487	0.014930
RS	53	3.193757	1.480953	471.550800	0.012481	0.013856
RS	54	3.418254	1.492029	429.160618	0.011359	0.012676
RS	55	3.658053	1.492029	389.667305	0.010313	0.011565
RS	56	3.914197	1.492029	349.910675	0.009261	0.010444
RS	57	4.187798	1.492029	310.514207	0.008218	0.009328
RS	58	4.480048	1.567506	260.255170	0.006888	0.007923
RS	59	4.792217	1.567506	227.344599	0.006017	0.006962
RS	60	5.125663	1.567506	195.890462	0.005185	0.006034
RS	61	5.481836	1.567506	166.333226	0.004402	0.005152
RS	62	5.862285	1.567506	139.042573	0.003680	0.004330
RS	63	6.268666	1.567506	481.458881	0.012743	0.015220
PA	4+25*2+4+6 0.125526735 0.030466394 6.268665767 0.486926802 0.409980421 0.409940196 0.438719552 0.519800710 0.656461745 0.843380551 1.064045660 1.293093601 1.495511169 1.640405160 1.710228214 1.704421000 1.643160925 1.555742113 1.468377120 1.398979099 1.356204973 1.340404219 1.346420940 1.366632603 1.393467629 1.421121213 1.446060444 1.466332735 1.480952846 1.492029254 1.567505925
//
IT	4476
RD	7
LK	-387321.557291
QD	-276.924241 -> -247.371159
RI	0.0153989471
TR	0.123201	0.030876
MT	6.359368
MM	C_pi: 1.197911, n_recomb: 39153.431059
RS	0	0.000000	0.514647	507.560023	0.012963	0.003875
RS	1	0.006840	0.514647	534.932693	0.013662	0.009325
RS	2	0.014147	0.514647	563.256074	0.014386	0.010719
RS	3	0.021955	0.514647	592.488521	0.015132	0.011630
RS	4	0.030296	0.426285	750.280960	0.019163	0.015006
RS	5	0.039209	0.426285	784.566851	0.020038	0.015974
RS	6	0.048730	0.415875	839.471635	0.021441	0.016810
RS	7	0.058903	0.415875	874.630126	0.022339	0.017832
RS	8	0.069772	0.436156	867.957330	0.022168	0.017866
RS	9	0.081384	0.436156	902.310052	0.023045	0.019136
RS	10	0.093790	0.512633	798.392280	0.020391	0.017236
RS	11	0.107045	0.512633	830.671976	0.021216	0.018357
RS	12	0.121207	0.649235	683.285818	0.017451	0.015463
RS	13	0.136337	0.649235	712.811087	0.018206	0.016416
RS	14	0.152502	0.841981	574.188433	0.014665	0.013542
RS	15	0.169772	0.841981	600.751987	0.015344	0.014338
RS	16	0.188224	1.075206	492.746851	0.012585	0.012020
RS	17	0.207938	1.075206	516.724373	0.013197	0.012698
RS	18	0.229001	1.322463	440.854478	0.011260	0.011016
RS	19	0.251504	1.322463	462.958291	0.011824	0.011595
RS	20	0.275546	1.544696	416.315002	0.010633	0.010541
RS	21	0.301233	1.544696	437.385455	0.011171	0.011078
RS	22	0.328677	1.705475	416.095339	0.010627	0.010605
RS	23	0.357997	1.705475	436.925246	0.011159	0.011132
RS	24	0.389324	1.782421	438.657528	0.011204	0.011208
RS	25	0.422793	1.782421	459.892631	0.011746	0.011782
RS	26	0.458551	1.773011	484.061562	0.012363	0.012448
RS	27	0.496755	1.773011	506.080725	0.012926	0.013131
RS	28	0.537572	1.700214	550.649284	0.014064	0.014381
RS	29	0.581180	1.700214	573.309796	0.014643	0.015186
RS	30	0.627772	1.598393	633.217886	0.016173	0.016915
RS	31	0.677550	1.598393	655.605549	0.016745	0.017800
RS	32	0.730733	1.497957	721.885476	0.018437	0.019774
RS	33	0.787554	1.497957	742.261853	0.018958	0.020640
RS	34	0.848261	1.419168	802.518313	0.020497	0.022487
RS	35	0.913121	1.419168	818.671366	0.020909	0.023192
RS	36	0.982416	1.371387	860.742286	0.021984	0.024507
RS	37	1.056452	1.371387	870.704972	0.022238	0.024925
RS	38	1.135551	1.354609	888.029709	0.022681	0.025472
RS	39	1.220060	1.354609	890.685887	0.022749	0.025551
RS	40	1.310350	1.362759	884.364127	0.022587	0.025356
RS	41	1.406816	1.362759	879.503374	0.022463	0.025125
RS	42	1.509879	1.387090	855.722492	0.021856	0.024398
RS	43	1.619992	1.387090	843.667441	0.021548	0.023927
RS	44	1.737637	1.418908	809.483040	0.020675	0.022908
RS	45	1.863328	1.418908	790.715944	0.020195	0.022265
RS	46	1.997616	1.451523	751.253271	0.019187	0.021127
RS	47	2.141090	1.451523	726.292030	0.018550	0.020354
RS	48	2.294376	1.480848	684.315609	0.017478	0.019181
RS	49	2.458147	1.480848	653.794280	0.016698	0.018301
RS	50	2.633120	1.504636	610.671479	0.015597	0.017125
RS	51	2.820061	1.504636	575.462816	0.014698	0.016151
RS	52	3.019788	1.521777	532.005305	0.013588	0.014982
RS	53	3.233176	1.521777	493.316575	0.012600	0.013933
RS	54	3.461160	1.534800	449.482011	0.011480	0.012758
RS	55	3.704737	1.534800	409.094530	0.010448	0.011666
RS	56	3.964974	1.534800	368.274009	0.009406	0.010559
RS	57	4.243011	1.534800	327.663784	0.008369	0.009453
RS	58	4.540066	1.623253	273.702965	0.006991	0.007997
RS	59	4.857438	1.623253	240.069772	0.006132	0.007053
RS	60	5.196519	1.623253	207.745520	0.005306	0.006137
RS	61	5.558791	1.623253	177.198720	0.004526	0.005263
RS	62	5.945843	1.623253	148.831634	0.003801	0.004443
RS	63	6.359368	1.623253	526.264628	0.013441	0.015928
PA	4+25*2+4+6 0.123201262 0.030875583 6.359368012 0.514647113 0.426285296 0.415875395 0.436156043 0.512632962 0.649234616 0.841981051 1.075205913 1.322463258 1.544695801 1.705475324 1.782421199 1.773010643 1.700213731 1.598392841 1.497957489 1.419167766 1.371387289 1.354608789 1.362759155 1.387089878 1.418908032 1.451523006 1.480847503 1.504636415 1.521776727 1.534799793 1.623253462
//
IT	4794
RD	8
LK	-387263.443993
QD	-261.372133 -> -234.384326
RI	0.0140870496
TR	0.121026	0.031271
MT	6.444893
MM	C_pi: 1.223941, n_recomb: 40491.526555
RS	0	0.000000	0.538348	503.252413	0.012429	0.003826
RS	1	0.006862	0.538348	530.802036	0.013109	0.009228
RS	2	0.014195	0.538348	559.357861	0.013814	0.010547
RS	3	0.022031	0.538348	588.885194	0.014543	0.011333
RS	4	0.030405	0.443735	750.064929	0.018524	0.014740
RS	5	0.039354	0.443735	785.105182	0.019389	0.015618
RS	6	0.048917	0.423697	858.958749	0.021213	0.016781
RS	7	0.059135	0.423697	895.437965	0.022114	0.017736
RS	8	0.070056	0.435780	906.386209	0.022385	0.018086
RS	9	0.081725	0.435780	942.306396	0.023272	0.019347
RS	10	0.094195	0.507609	841.249840	0.020776	0.017558
RS	11	0.107521	0.507609	875.087704	0.021612	0.018698
RS	12	0.121762	0.643544	718.945148	0.017755	0.015711
RS	13	0.136979	0.643544	749.904148	0.018520	0.016693
RS	14	0.153241	0.840835	599.559201	0.014807	0.013656
RS	15	0.170619	0.840835	627.328607	0.015493	0.014476
RS	16	0.189189	1.084875	509.341913	0.012579	0.012006
RS	17	0.209033	1.084875	534.264527	0.013194	0.012701
RS	18	0.230240	1.348644	451.144642	0.011142	0.010903
RS	19	0.252901	1.348644	473.970137	0.011705	0.011493
RS	20	0.277118	1.589603	422.588563	0.010436	0.010360
RS	21	0.302996	1.589603	444.232519	0.010971	0.010900
RS	22	0.330650	1.766025	420.249659	0.010379	0.010377
RS	23	0.360202	1.766025	441.592487	0.010906	0.010898
RS	24	0.391782	1.850504	442.517273	0.010929	0.010951
RS	25	0.425528	1.850504	464.299885	0.011467	0.011512
RS	26	0.461591	1.838143	489.780195	0.012096	0.012184
RS	27	0.500128	1.838143	512.480331	0.012656	0.012850
RS	28	0.541310	1.754503	560.665290	0.013846	0.014143
RS	29	0.585317	1.754503	584.209117	0.014428	0.014928
RS	30	0.632345	1.638963	649.874295	0.016050	0.016738
RS	31	0.682599	1.638963	673.335237	0.016629	0.017605
RS	32	0.736302	1.526103	746.687022	0.018441	0.019688
RS	33	0.793690	1.526103	768.196475	0.018972	0.020542
RS	34	0.855017	1.438427	835.229887	0.020627	0.022499
RS	35	0.920551	1.438427	852.360735	0.021050	0.023200
RS	36	0.990583	1.385933	899.060917	0.022204	0.024592
RS	37	1.065420	1.385933	909.665241	0.022466	0.025012
RS	38	1.145393	1.368244	928.437686	0.022929	0.025581
RS	39	1.230853	1.368244	931.361658	0.023001	0.025668
RS	40	1.322178	1.378425	923.619661	0.022810	0.025446
RS	41	1.419770	1.378425	918.749419	0.022690	0.025229
RS	42	1.524059	1.406676	891.871634	0.022026	0.024448
RS	43	1.635504	1.406676	879.664239	0.021725	0.023997
RS	44	1.754596	1.443246	841.950538	0.020793	0.022925
RS	45	1.881861	1.443246	822.977425	0.020325	0.022306
RS	46	2.017859	1.480592	780.331961	0.019271	0.021127
RS	47	2.163190	1.480592	755.131406	0.018649	0.020382
RS	48	2.318493	1.514085	710.595245	0.017549	0.019186
RS	49	2.484453	1.514085	679.768277	0.016788	0.018334
RS	50	2.661802	1.541199	634.686214	0.015675	0.017150
RS	51	2.851320	1.541199	599.042176	0.014794	0.016204
RS	52	3.053844	1.560703	554.070018	0.013684	0.015037
RS	53	3.270265	1.560703	514.745062	0.012712	0.014011
RS	54	3.501537	1.575525	469.522073	0.011596	0.012841
RS	55	3.748680	1.575525	428.269779	0.010577	0.011767
RS	56	4.012781	1.575525	386.418488	0.009543	0.010673
RS	57	4.295006	1.575525	344.630083	0.008511	0.009575
RS	58	4.596597	1.676839	286.938021	0.007086	0.008069
RS	59	4.918884	1.676839	252.620816	0.006239	0.007142
RS	60	5.263287	1.676839	219.468222	0.005420	0.006238
RS	61	5.631323	1.676839	187.974350	0.004642	0.005370
RS	62	6.024614	1.676839	158.571686	0.003916	0.004552
RS	63	6.444893	1.676839	571.732488	0.014120	0.016626
PA	4+25*2+4+6 0.121026465 0.031271480 6.444893342 0.538348152 0.443735098 0.423697158 0.435780439 0.507609059 0.643543893 0.840835204 1.084875400 1.348644493 1.589602900 1.766025475 1.850503564 1.838143136 1.754503126 1.638963411 1.526102959 1.438426988 1.385933273 1.368244325 1.378424876 1.406675728 1.443246428 1.480591506 1.514085336 1.541198511 1.560702942 1.575525392 1.676838713
//
IT	4136
RD	9
LK	-387210.330685
QD	-247.141844 -> -222.402853
RI	0.0130259038
TR	0.118988	0.031653
MT	6.525970
MM	C_pi: 1.248925, n_recomb: 41796.815167
RS	0	0.000000	0.558068	502.437920	0.012021	0.003782
RS	1	0.006883	0.558068	530.273187	0.012687	0.009154
RS	2	0.014240	0.558068	559.163701	0.013378	0.010429
RS	3	0.022103	0.558068	589.080037	0.014094	0.011130
RS	4	0.030507	0.461771	748.016966	0.017897	0.014455
RS	5	0.039490	0.461771	783.692823	0.018750	0.015261
RS	6	0.049091	0.432747	874.286035	0.020918	0.016703
RS	7	0.059353	0.432747	911.976148	0.021819	0.017598
RS	8	0.070322	0.436880	940.834599	0.022510	0.018255
RS	9	0.082045	0.436880	978.255061	0.023405	0.019501
RS	10	0.094575	0.504059	881.719280	0.021095	0.017845
RS	11	0.107968	0.504059	917.064262	0.021941	0.018997
RS	12	0.122282	0.638906	753.501124	0.018028	0.015947
RS	13	0.137582	0.638906	785.859228	0.018802	0.016952
RS	14	0.153935	0.839744	624.565354	0.014943	0.013775
RS	15	0.171413	0.839744	653.523432	0.015636	0.014613
RS	16	0.190095	1.093198	525.957564	0.012584	0.012006
RS	17	0.210062	1.093198	551.818639	0.013202	0.012714
RS	18	0.231403	1.372072	461.665070	0.011045	0.010811
RS	19	0.254214	1.372072	485.209578	0.011609	0.011411
RS	20	0.278595	1.630843	429.186486	0.010268	0.010205
RS	21	0.304653	1.630843	451.399932	0.010800	0.010747
RS	22	0.332506	1.822759	424.712226	0.010161	0.010174
RS	23	0.362275	1.822759	446.557660	0.010684	0.010691
RS	24	0.394094	1.915220	446.555403	0.010684	0.010718
RS	25	0.428102	1.915220	468.865018	0.011218	0.011268
RS	26	0.464452	1.900579	495.435029	0.011853	0.011942
RS	27	0.503303	1.900579	518.784726	0.012412	0.012591
RS	28	0.544828	1.806747	570.296231	0.013644	0.013918
RS	29	0.589212	1.806747	594.685713	0.014228	0.014685
RS	30	0.636651	1.678098	665.811758	0.015930	0.016565
RS	31	0.687355	1.678098	690.311636	0.016516	0.017417
RS	32	0.741548	1.553353	770.509218	0.018435	0.019597
RS	33	0.799472	1.553353	793.130477	0.018976	0.020441
RS	34	0.861383	1.457201	866.824379	0.020739	0.022499
RS	35	0.927555	1.457201	884.928826	0.021172	0.023197
RS	36	0.998282	1.400209	936.236906	0.022400	0.024661
RS	37	1.073877	1.400209	947.493778	0.022669	0.025084
RS	38	1.154675	1.381631	967.735396	0.023153	0.025674
RS	39	1.241035	1.381631	970.950594	0.023230	0.025770
RS	40	1.333339	1.393719	961.826521	0.023012	0.025523
RS	41	1.431996	1.393719	956.981090	0.022896	0.025321
RS	42	1.537443	1.425684	927.063379	0.022180	0.024492
RS	43	1.650149	1.425684	914.745576	0.021886	0.024060
RS	44	1.770612	1.466774	873.579441	0.020901	0.022939
RS	45	1.899367	1.466774	854.444938	0.020443	0.022344
RS	46	2.036984	1.508618	808.707589	0.019349	0.021129
RS	47	2.184073	1.508618	783.310303	0.018741	0.020410
RS	48	2.341286	1.546064	736.306764	0.017616	0.019193
RS	49	2.509320	1.546064	705.212140	0.016872	0.018369
RS	50	2.688920	1.576307	658.254390	0.015749	0.017178
RS	51	2.880882	1.576307	622.208328	0.014887	0.016257
RS	52	3.086057	1.598013	575.790602	0.013776	0.015093
RS	53	3.305354	1.598013	535.860019	0.012821	0.014089
RS	54	3.539745	1.614480	489.309625	0.011707	0.012925
RS	55	3.790269	1.614480	447.220473	0.010700	0.011866
RS	56	4.058037	1.614480	404.369466	0.009675	0.010785
RS	57	4.344236	1.614480	361.435873	0.008647	0.009695
RS	58	4.650134	1.728490	299.992064	0.007177	0.008140
RS	59	4.977086	1.728490	265.023654	0.006341	0.007229
RS	60	5.326543	1.728490	231.078553	0.005529	0.006335
RS	61	5.700053	1.728490	198.674369	0.004753	0.005473
RS	62	6.099272	1.728490	168.271749	0.004026	0.004657
RS	63	6.525970	1.728490	617.836862	0.014782	0.017312
PA	4+25*2+4+6 0.118987826 0.031653324 6.525969571 0.558068313 0.461771400 0.432747296 0.436879681 0.504059320 0.638906079 0.839744243 1.093197866 1.372072036 1.630843170 1.822758616 1.915219728 1.900578501 1.806747053 1.678097957 1.553353238 1.457201318 1.400208606 1.381631205 1.393718565 1.425683591 1.466774388 1.508618336 1.546064370 1.576306556 1.598012723 1.614480007 1.728489618
//
IT	4396
RD	10
LK	-387161.614227
QD	-234.086958 -> -211.341283
RI	0.0121608417
TR	0.117074	0.032022
MT	6.602946
MM	C_pi: 1.272947, n_recomb: 43070.538145
RS	0	0.000000	0.574223	504.391156	0.011711	0.003743
RS	1	0.006903	0.574223	532.604803	0.012366	0.009098
RS	2	0.014282	0.574223	561.918557	0.013046	0.010352
RS	3	0.022170	0.574223	592.306995	0.013752	0.010998
RS	4	0.030603	0.480099	744.872589	0.017294	0.014161
RS	5	0.039618	0.480099	781.087422	0.018135	0.014912
RS	6	0.049255	0.442621	886.431156	0.020581	0.016591
RS	7	0.059558	0.442621	925.233118	0.021482	0.017432
RS	8	0.070572	0.439013	971.959223	0.022567	0.018382
RS	9	0.082346	0.439013	1010.819143	0.023469	0.019611
RS	10	0.094932	0.501569	920.123399	0.021363	0.018104
RS	11	0.108388	0.501569	956.929845	0.022218	0.019263
RS	12	0.122772	0.635017	787.094323	0.018275	0.016173
RS	13	0.138149	0.635017	820.819160	0.019058	0.017194
RS	14	0.154587	0.838617	649.232556	0.015074	0.013895
RS	15	0.172161	0.838617	679.361731	0.015773	0.014750
RS	16	0.190947	1.100315	542.549851	0.012597	0.012018
RS	17	0.211030	1.100315	569.341035	0.013219	0.012738
RS	18	0.232499	1.393071	472.326470	0.010966	0.010738
RS	19	0.255450	1.393071	496.585102	0.011530	0.011345
RS	20	0.279985	1.668861	435.985833	0.010123	0.010069
RS	21	0.306214	1.668861	458.762424	0.010651	0.010613
RS	22	0.334254	1.876148	429.350070	0.009969	0.009993
RS	23	0.364229	1.876148	451.686128	0.010487	0.010506
RS	24	0.396273	1.977040	450.645047	0.010463	0.010506
RS	25	0.430528	1.977040	473.460501	0.010993	0.011046
RS	26	0.467149	1.960764	500.918511	0.011630	0.011717
RS	27	0.506297	1.960764	524.886563	0.012187	0.012352
RS	28	0.548147	1.857352	579.455451	0.013454	0.013706
RS	29	0.592886	1.857352	604.653337	0.014039	0.014457
RS	30	0.640714	1.716127	680.962136	0.015810	0.016397
RS	31	0.691842	1.716127	706.466737	0.016403	0.017234
RS	32	0.746500	1.579956	793.290932	0.018418	0.019502
RS	33	0.804931	1.579956	817.002806	0.018969	0.020337
RS	34	0.867395	1.475662	897.243824	0.020832	0.022488
RS	35	0.934170	1.475662	916.318570	0.021275	0.023184
RS	36	1.005555	1.414339	972.215619	0.022573	0.024715
RS	37	1.081867	1.414339	984.138295	0.022849	0.025143
RS	38	1.163447	1.394871	1005.885114	0.023354	0.025754
RS	39	1.250658	1.394871	1009.418016	0.023436	0.025859
RS	40	1.343889	1.408737	998.970941	0.023194	0.025590
RS	41	1.443555	1.408737	994.187110	0.023083	0.025402
RS	42	1.550101	1.444218	961.304446	0.022319	0.024529
RS	43	1.664001	1.444218	948.919510	0.022032	0.024117
RS	44	1.785763	1.489603	904.393689	0.020998	0.022951
RS	45	1.915930	1.489603	885.142314	0.020551	0.022379
RS	46	2.055082	1.535721	836.413592	0.019420	0.021131
RS	47	2.203839	1.535721	810.861001	0.018826	0.020438
RS	48	2.362865	1.576905	761.487951	0.017680	0.019203
RS	49	2.532867	1.576905	730.161734	0.016953	0.018404
RS	50	2.714604	1.610087	681.412622	0.015821	0.017208
RS	51	2.908885	1.610087	644.995634	0.014975	0.016311
RS	52	3.116577	1.633836	597.200817	0.013866	0.015151
RS	53	3.338605	1.633836	556.692513	0.012925	0.014167
RS	54	3.575959	1.651796	508.874761	0.011815	0.013008
RS	55	3.829696	1.651796	465.973431	0.010819	0.011965
RS	56	4.100948	1.651796	422.150207	0.009801	0.010894
RS	57	4.390923	1.651796	378.100714	0.008779	0.009812
RS	58	4.700915	1.778302	312.890296	0.007265	0.008209
RS	59	5.032304	1.778302	277.298141	0.006438	0.007312
RS	60	5.386567	1.778302	242.591048	0.005632	0.006429
RS	61	5.765284	1.778302	209.308281	0.004860	0.005573
RS	62	6.170142	1.778302	177.936824	0.004131	0.004758
RS	63	6.602946	1.778302	664.537022	0.015429	0.017985
PA	4+25*2+4+6 0.117074471 0.032021703 6.602946002 0.574223113 0.480098675 0.442620936 0.439013039 0.501569010 0.635017473 0.838616656 1.100315387 1.393070675 1.668860564 1.876148014 1.977040220 1.960763656 1.857352119 1.716127086 1.579956095 1.475662032 1.414339206 1.394871207 1.408736671 1.444218174 1.489603213 1.535720962 1.576905271 1.610086830 1.633836246 1.651795889 1.778302178
//
IT	4027
RD	11
LK	-387116.801553
QD	-222.079491 -> -201.113475
RI	0.0114472045
TR	0.115276	0.032377
MT	6.676105
MM	C_pi: 1.296073, n_recomb: 44313.966078
RS	0	0.000000	0.587360	508.461378	0.011474	0.003707
RS	1	0.006921	0.587360	537.127418	0.012121	0.009056
RS	2	0.014321	0.587360	566.935650	0.012794	0.010306
RS	3	0.022233	0.587360	597.863706	0.013492	0.010918
RS	4	0.030693	0.498517	741.114832	0.016724	0.013866
RS	5	0.039738	0.498517	777.790341	0.017552	0.014576
RS	6	0.049410	0.453058	896.098181	0.020222	0.016453
RS	7	0.059751	0.453058	935.922278	0.021120	0.017248
RS	8	0.070807	0.441890	1000.269035	0.022572	0.018475
RS	9	0.082629	0.441890	1040.512339	0.023480	0.019686
RS	10	0.095268	0.499860	956.719078	0.021590	0.018339
RS	11	0.108783	0.499860	994.945641	0.022452	0.019502
RS	12	0.123233	0.631679	819.834768	0.018501	0.016387
RS	13	0.138683	0.631679	854.896046	0.019292	0.017423
RS	14	0.155202	0.837399	673.593189	0.015200	0.014017
RS	15	0.172865	0.837399	704.876202	0.015906	0.014885
RS	16	0.191750	1.106347	559.101143	0.012617	0.012040
RS	17	0.211942	1.106347	586.813482	0.013242	0.012768
RS	18	0.233532	1.411908	483.075415	0.010901	0.010678
RS	19	0.256616	1.411908	508.042233	0.011465	0.011291
RS	20	0.281297	1.703983	442.917439	0.009995	0.009951
RS	21	0.307687	1.703983	466.249995	0.010522	0.010495
RS	22	0.335903	1.926533	434.088446	0.009796	0.009830
RS	23	0.366072	1.926533	456.902844	0.010311	0.010339
RS	24	0.398329	2.036278	454.721808	0.010261	0.010311
RS	25	0.432819	2.036278	478.022509	0.010787	0.010842
RS	26	0.469695	2.018982	506.186015	0.011423	0.011507
RS	27	0.509124	2.018982	530.742460	0.011977	0.012129
RS	28	0.551282	1.906551	588.124135	0.013272	0.013504
RS	29	0.596357	1.906551	614.094471	0.013858	0.014241
RS	30	0.644552	1.753231	695.323543	0.015691	0.016232
RS	31	0.696083	1.753231	721.799227	0.016288	0.017058
RS	32	0.751180	1.606035	815.035751	0.018392	0.019403
RS	33	0.810091	1.606035	839.816870	0.018952	0.020231
RS	34	0.873079	1.493878	926.493118	0.020907	0.022467
RS	35	0.940426	1.493878	946.534554	0.021360	0.023162
RS	36	1.012434	1.428358	1007.004503	0.022724	0.024757
RS	37	1.089426	1.428358	1019.606186	0.023009	0.025189
RS	38	1.171747	1.407990	1042.897183	0.023534	0.025821
RS	39	1.259765	1.407990	1046.774392	0.023622	0.025936
RS	40	1.353875	1.423510	1035.072418	0.023358	0.025649
RS	41	1.454498	1.423510	1030.386497	0.023252	0.025474
RS	42	1.562086	1.462319	994.625302	0.022445	0.024562
RS	43	1.677119	1.462319	982.214799	0.022165	0.024168
RS	44	1.800115	1.511786	934.427472	0.021087	0.022961
RS	45	1.931622	1.511786	915.101209	0.020650	0.022411
RS	46	2.072232	1.561967	863.482133	0.019486	0.021134
RS	47	2.222573	1.561967	837.812955	0.018906	0.020465
RS	48	2.383319	1.606687	786.167357	0.017741	0.019215
RS	49	2.555190	1.606687	754.643014	0.017029	0.018439
RS	50	2.738957	1.642626	704.185387	0.015891	0.017240
RS	51	2.935443	1.642626	667.426129	0.015061	0.016365
RS	52	3.145527	1.668264	618.321790	0.013953	0.015209
RS	53	3.370151	1.668264	577.261093	0.013027	0.014243
RS	54	3.610322	1.687569	528.234302	0.011920	0.013091
RS	55	3.867114	1.687569	484.542821	0.010934	0.012061
RS	56	4.141680	1.687569	439.772073	0.009924	0.011001
RS	57	4.435248	1.687569	394.633134	0.008905	0.009926
RS	58	4.749135	1.826347	325.646162	0.007349	0.008277
RS	59	5.084745	1.826347	289.453937	0.006532	0.007394
RS	60	5.443584	1.826347	254.011576	0.005732	0.006520
RS	61	5.827257	1.826347	219.878385	0.004962	0.005669
RS	62	6.237485	1.826347	187.566043	0.004233	0.004857
RS	63	6.676105	1.826347	711.772284	0.016062	0.018644
PA	4+25*2+4+6 0.115276082 0.032377336 6.676105246 0.587359739 0.498517149 0.453058393 0.441890177 0.499859925 0.631679407 0.837398611 1.106347008 1.411907983 1.703982877 1.926532848 2.036278309 2.018982055 1.906551113 1.753231042 1.606035159 1.493878136 1.428358156 1.407990161 1.423510205 1.462318831 1.511785824 1.561966926 1.606686845 1.642626345 1.668264298 1.687568816 1.826347306
//
IT	4282
RD	12
LK	-387075.477732
QD	-211.008590 -> -191.640155
RI	0.0108509894
TR	0.113584	0.032721
MT	6.745631
MM	C_pi: 1.318361, n_recomb: 45528.517879
RS	0	0.000000	0.598004	514.134202	0.011293	0.003675
RS	1	0.006938	0.598004	543.309952	0.011933	0.009026
RS	2	0.014358	0.598004	573.668044	0.012600	0.010283
RS	3	0.022293	0.598004	605.188465	0.013293	0.010878
RS	4	0.030778	0.516907	737.034094	0.016188	0.013576
RS	5	0.039852	0.516907	774.106002	0.017003	0.014254
RS	6	0.049555	0.463881	903.815105	0.019852	0.016299
RS	7	0.059932	0.463881	944.580021	0.020747	0.017052
RS	8	0.071028	0.445316	1026.157066	0.022539	0.018541
RS	9	0.082895	0.445316	1067.731247	0.023452	0.019732
RS	10	0.095585	0.498743	991.703565	0.021782	0.018552
RS	11	0.109155	0.498743	1031.312208	0.022652	0.019716
RS	12	0.123667	0.628763	851.800721	0.018709	0.016592
RS	13	0.139186	0.628763	888.169806	0.019508	0.017640
RS	14	0.155782	0.836079	697.664045	0.015324	0.014139
RS	15	0.173529	0.836079	730.083845	0.016036	0.015018
RS	16	0.192507	1.111419	575.594810	0.012643	0.012068
RS	17	0.212803	1.111419	604.218920	0.013271	0.012805
RS	18	0.234506	1.428823	493.874386	0.010848	0.010630
RS	19	0.257715	1.428823	519.542850	0.011411	0.011248
RS	20	0.282535	1.736494	449.934930	0.009882	0.009846
RS	21	0.309076	1.736494	473.815931	0.010407	0.010391
RS	22	0.337460	1.974188	438.881098	0.009640	0.009682
RS	23	0.367812	1.974188	462.161770	0.010151	0.010187
RS	24	0.400271	2.093166	458.752604	0.010076	0.010131
RS	25	0.434981	2.093166	482.519042	0.010598	0.010654
RS	26	0.472100	2.075421	511.226295	0.011229	0.011310
RS	27	0.511795	2.075421	536.342925	0.011780	0.011920
RS	28	0.554243	1.954496	596.312928	0.013098	0.013311
RS	29	0.599637	1.954496	623.021467	0.013684	0.014035
RS	30	0.648181	1.789514	708.926050	0.015571	0.016071
RS	31	0.700092	1.789514	736.340131	0.016173	0.016886
RS	32	0.755605	1.631639	835.787006	0.018357	0.019302
RS	33	0.814970	1.631639	861.615894	0.018925	0.020123
RS	34	0.878454	1.511868	954.611767	0.020967	0.022438
RS	35	0.946343	1.511868	975.615613	0.021429	0.023133
RS	36	1.018942	1.442262	1040.641017	0.022857	0.024788
RS	37	1.096579	1.442262	1053.934121	0.023149	0.025225
RS	38	1.179602	1.420973	1078.815060	0.023695	0.025878
RS	39	1.268385	1.420973	1083.061832	0.023789	0.026003
RS	40	1.363329	1.438031	1070.177105	0.023506	0.025699
RS	41	1.464860	1.438031	1065.623303	0.023406	0.025538
RS	42	1.573436	1.479990	1027.073681	0.022559	0.024590
RS	43	1.689545	1.479990	1014.676172	0.022287	0.024213
RS	44	1.813710	1.533341	963.725867	0.021168	0.022971
RS	45	1.946490	1.533341	944.363172	0.020742	0.022441
RS	46	2.088483	1.587383	889.954940	0.019547	0.021138
RS	47	2.240328	1.587383	864.204021	0.018982	0.020491
RS	48	2.402709	1.635449	810.378483	0.017799	0.019228
RS	49	2.576356	1.635449	778.686022	0.017103	0.018475
RS	50	2.762051	1.673972	726.599968	0.015959	0.017273
RS	51	2.960631	1.673972	689.523874	0.015145	0.016418
RS	52	3.172988	1.701354	639.173322	0.014039	0.015268
RS	53	3.400080	1.701354	597.582817	0.013125	0.014319
RS	54	3.642929	1.721863	547.402572	0.012023	0.013173
RS	55	3.902627	1.721863	502.940456	0.011047	0.012156
RS	56	4.180344	1.721863	457.244279	0.010043	0.011106
RS	57	4.477330	1.721863	411.039759	0.009028	0.010037
RS	58	4.794922	1.872668	338.270397	0.007430	0.008344
RS	59	5.134549	1.872668	301.498578	0.006622	0.007473
RS	60	5.497742	1.872668	265.344465	0.005828	0.006607
RS	61	5.886133	1.872668	230.385971	0.005060	0.005762
RS	62	6.301473	1.872668	197.157993	0.004330	0.004951
RS	63	6.745631	1.872668	759.483827	0.016681	0.019289
PA	4+25*2+4+6 0.113583956 0.032721179 6.745631031 0.598003988 0.516906510 0.463880994 0.445315789 0.498743485 0.628763410 0.836078516 1.111419375 1.428823395 1.736493522 1.974188344 2.093165685 2.075420884 1.954495989 1.789513689 1.631638727 1.511867663 1.442262014 1.420972675 1.438030721 1.479989503 1.533340547 1.587383358 1.635448822 1.673971838 1.701353517 1.721862525 1.872668133
//
IT	4266
RD	13
LK	-387037.288204
QD	-200.776788 -> -182.848845
RI	0.0103463948
TR	0.111989	0.033054
MT	6.811764
MM	C_pi: 1.339866, n_recomb: 46715.312536
RS	0	0.000000	0.606644	520.989284	0.011152	0.003647
RS	1	0.006955	0.606644	550.717183	0.011789	0.009004
RS	2	0.014393	0.606644	581.666155	0.012451	0.010277
RS	3	0.022349	0.606644	613.818011	0.013140	0.010866
RS	4	0.030858	0.535169	732.839791	0.015687	0.013294
RS	5	0.039958	0.535169	770.255839	0.016488	0.013948
RS	6	0.049692	0.474958	909.988033	0.019479	0.016135
RS	7	0.060103	0.474958	951.620209	0.020371	0.016851
RS	8	0.071237	0.449149	1049.943113	0.022475	0.018584
RS	9	0.083146	0.449149	1092.798626	0.023393	0.019756
RS	10	0.095884	0.498090	1025.224376	0.021946	0.018745
RS	11	0.109507	0.498090	1066.179592	0.022823	0.019909
RS	12	0.124077	0.626187	883.041490	0.018903	0.016788
RS	13	0.139661	0.626187	920.690996	0.019709	0.017845
RS	14	0.156329	0.834656	721.458832	0.015444	0.014260
RS	15	0.174156	0.834656	754.998679	0.016162	0.015150
RS	16	0.193222	1.115639	592.022219	0.012673	0.012102
RS	17	0.213615	1.115639	621.548614	0.013305	0.012846
RS	18	0.235426	1.444014	504.699807	0.010804	0.010592
RS	19	0.258754	1.444014	531.063186	0.011368	0.011213
RS	20	0.283704	1.766640	457.004521	0.009783	0.009754
RS	21	0.310390	1.766640	481.426341	0.010306	0.010298
RS	22	0.338931	2.019336	443.699130	0.009498	0.009547
RS	23	0.369457	2.019336	467.434523	0.010006	0.010049
RS	24	0.402106	2.147893	462.717795	0.009905	0.009965
RS	25	0.437026	2.147893	486.931624	0.010423	0.010480
RS	26	0.474375	2.130231	516.038522	0.011046	0.011125
RS	27	0.514321	2.130231	541.688882	0.011596	0.011725
RS	28	0.557045	2.001296	604.043656	0.012930	0.013127
RS	29	0.602740	2.001296	631.457936	0.013517	0.013839
RS	30	0.651614	1.825045	721.809403	0.015451	0.015914
RS	31	0.703886	1.825045	750.130217	0.016057	0.016719
RS	32	0.759794	1.656803	855.591623	0.018315	0.019198
RS	33	0.819590	1.656803	882.446700	0.018890	0.020015
RS	34	0.883544	1.529628	981.652536	0.021014	0.022403
RS	35	0.951947	1.529628	1003.613415	0.021484	0.023098
RS	36	1.025107	1.456034	1073.173455	0.022973	0.024809
RS	37	1.103354	1.456034	1087.168795	0.023272	0.025252
RS	38	1.187044	1.433803	1113.682825	0.023840	0.025926
RS	39	1.276554	1.433803	1118.322428	0.023939	0.026060
RS	40	1.372289	1.452289	1104.329103	0.023640	0.025742
RS	41	1.474682	1.452289	1099.938869	0.023546	0.025594
RS	42	1.584196	1.497237	1058.689336	0.022663	0.024613
RS	43	1.701326	1.497237	1046.340127	0.022398	0.024254
RS	44	1.826603	1.554290	992.323263	0.021242	0.022978
RS	45	1.960592	1.554290	972.959101	0.020827	0.022469
RS	46	2.103900	1.612008	915.858824	0.019605	0.021142
RS	47	2.257174	1.612008	890.057789	0.019053	0.020516
RS	48	2.421108	1.663241	834.140969	0.017856	0.019242
RS	49	2.596444	1.663241	802.307650	0.017174	0.018510
RS	50	2.783973	1.704186	748.668750	0.016026	0.017307
RS	51	2.984544	1.704186	711.299196	0.015226	0.016472
RS	52	3.199065	1.733175	659.763148	0.014123	0.015327
RS	53	3.428504	1.733175	617.663727	0.013222	0.014394
RS	54	3.673901	1.754757	566.383266	0.012124	0.013255
RS	55	3.936364	1.754757	521.168692	0.011156	0.012250
RS	56	4.217080	1.754757	474.567745	0.010159	0.011208
RS	57	4.517320	1.754757	427.320050	0.009147	0.010145
RS	58	4.838440	1.917334	350.766598	0.007509	0.008408
RS	59	5.181893	1.917334	313.433726	0.006709	0.007549
RS	60	5.549232	1.917334	276.589348	0.005921	0.006692
RS	61	5.942118	1.917334	240.828702	0.005155	0.005852
RS	62	6.362329	1.917334	206.708571	0.004425	0.005043
RS	63	6.811764	1.917334	807.607624	0.017288	0.019922
PA	4+25*2+4+6 0.111989171 0.033053828 6.811763659 0.606644049 0.535168724 0.474958475 0.449149007 0.498089957 0.626187376 0.834656050 1.115638965 1.444014018 1.766640242 2.019336274 2.147893459 2.130230984 2.001296111 1.825045377 1.656803199 1.529628117 1.456034377 1.433803189 1.452289302 1.497237153 1.554289564 1.612007589 1.663240858 1.704185758 1.733174715 1.754756993 1.917333991
//
IT	4029
RD	14
LK	-387001.926645
QD	-191.299463 -> -174.675254
RI	0.0099150887
TR	0.110485	0.033376
MT	6.874634
MM	C_pi: 1.360625, n_recomb: 47875.389504
RS	0	0.000000	0.613662	528.725326	0.011044	0.003620
RS	1	0.006970	0.613662	559.036634	0.011677	0.008988
RS	2	0.014426	0.613662	590.606614	0.012336	0.010284
RS	3	0.022401	0.613662	623.418504	0.013022	0.010875
RS	4	0.030933	0.553233	728.664350	0.015220	0.013024
RS	5	0.040059	0.553233	766.381633	0.016008	0.013659
RS	6	0.049821	0.486198	914.917695	0.019110	0.015964
RS	7	0.060264	0.486198	957.350091	0.019997	0.016648
RS	8	0.071434	0.453287	1071.881802	0.022389	0.018610
RS	9	0.083383	0.453287	1115.971267	0.023310	0.019762
RS	10	0.096165	0.497801	1057.401006	0.022087	0.018922
RS	11	0.109838	0.497801	1099.669059	0.022969	0.020084
RS	12	0.124464	0.623883	913.601036	0.019083	0.016976
RS	13	0.140109	0.623883	952.504500	0.019895	0.018040
RS	14	0.156845	0.833144	744.976086	0.015561	0.014381
RS	15	0.174747	0.833144	779.619076	0.016284	0.015279
RS	16	0.193898	1.119110	608.367222	0.012707	0.012141
RS	17	0.214382	1.119110	638.785954	0.013343	0.012890
RS	18	0.236295	1.457663	515.526500	0.010768	0.010561
RS	19	0.259735	1.457663	542.577602	0.011333	0.011187
RS	20	0.284809	1.794626	464.100851	0.009694	0.009671
RS	21	0.311630	1.794626	489.055755	0.010215	0.010216
RS	22	0.340321	2.062168	448.518901	0.009368	0.009424
RS	23	0.371012	2.062168	472.697783	0.009874	0.009922
RS	24	0.403841	2.200604	466.605801	0.009746	0.009810
RS	25	0.438959	2.200604	491.249702	0.010261	0.010318
RS	26	0.476525	2.183520	520.626816	0.010875	0.010951
RS	27	0.516709	2.183520	546.785986	0.011421	0.011540
RS	28	0.559694	2.047023	611.340195	0.012769	0.012951
RS	29	0.605676	2.047023	639.429326	0.013356	0.013652
RS	30	0.654862	1.859859	734.016438	0.015332	0.015761
RS	31	0.707476	1.859859	763.213231	0.015942	0.016556
RS	32	0.763757	1.681528	874.503328	0.018266	0.019094
RS	33	0.823962	1.681528	902.362761	0.018848	0.019905
RS	34	0.888363	1.547140	1007.667599	0.021048	0.022362
RS	35	0.957252	1.547140	1030.578906	0.021526	0.023057
RS	36	1.030943	1.469642	1104.651782	0.023073	0.024823
RS	37	1.109771	1.469642	1119.358273	0.023381	0.025271
RS	38	1.194092	1.446451	1147.544549	0.023969	0.025966
RS	39	1.284291	1.446451	1152.597964	0.024075	0.026109
RS	40	1.380777	1.466263	1137.569622	0.023761	0.025779
RS	41	1.483989	1.466263	1133.371557	0.023673	0.025644
RS	42	1.594394	1.514049	1089.510824	0.022757	0.024634
RS	43	1.712494	1.514049	1077.241789	0.022501	0.024291
RS	44	1.838826	1.574632	1020.252537	0.021311	0.022985
RS	45	1.973963	1.574632	1000.918270	0.020907	0.022494
RS	46	2.118520	1.635851	941.218536	0.019660	0.021147
RS	47	2.273152	1.635851	915.395755	0.019120	0.020541
RS	48	2.438562	1.690086	857.471927	0.017910	0.019257
RS	49	2.615501	1.690086	825.522315	0.017243	0.018545
RS	50	2.804773	1.733300	770.402378	0.016092	0.017342
RS	51	3.007238	1.733300	732.760638	0.015306	0.016525
RS	52	3.223814	1.763772	680.095650	0.014206	0.015385
RS	53	3.455486	1.763772	637.506828	0.013316	0.014468
RS	54	3.703306	1.786301	585.178367	0.012223	0.013335
RS	55	3.968398	1.786301	539.228290	0.011263	0.012341
RS	56	4.251968	1.786301	491.741964	0.010271	0.011308
RS	57	4.555303	1.786301	443.472245	0.009263	0.010250
RS	58	4.879780	1.960385	363.136611	0.007585	0.008472
RS	59	5.226874	1.960385	325.259693	0.006794	0.007623
RS	60	5.598161	1.960385	287.744916	0.006010	0.006775
RS	61	5.995326	1.960385	251.203694	0.005247	0.005939
RS	62	6.420174	1.960385	216.213472	0.004516	0.005132
RS	63	6.874634	1.960385	856.083723	0.017881	0.020541
PA	4+25*2+4+6 0.110484822 0.033376194 6.874633922 0.613661749 0.553232740 0.486198231 0.453286683 0.497801267 0.623883460 0.833143868 1.119109590 1.457662645 1.794626446 2.062167751 2.200604188 2.183519974 2.047023415 1.859858836 1.681527831 1.547140251 1.469642486 1.446451466 1.466263370 1.514048972 1.574631717 1.635851196 1.690085539 1.733300275 1.763771668 1.786301003 1.960385053
//
IT	4641
RD	15
LK	-386969.125889
QD	-182.502453 -> -167.062062
RI	0.0095421387
TR	0.109063	0.033689
MT	6.934482
MM	C_pi: 1.380685, n_recomb: 49009.631185
RS	0	0.000000	0.619403	537.084553	0.010959	0.003596
RS	1	0.006985	0.619403	568.000535	0.011590	0.008978
RS	2	0.014457	0.619403	600.211848	0.012247	0.010300
RS	3	0.022451	0.619403	633.702848	0.012930	0.010900
RS	4	0.031004	0.571052	724.589585	0.014785	0.012765
RS	5	0.040154	0.571052	762.572825	0.015560	0.013386
RS	6	0.049943	0.497520	918.864181	0.018749	0.015789
RS	7	0.060416	0.497520	962.036536	0.019630	0.016444
RS	8	0.071620	0.457657	1092.177927	0.022285	0.018619
RS	9	0.083607	0.457657	1137.456066	0.023209	0.019752
RS	10	0.096432	0.497804	1088.339082	0.022207	0.019084
RS	11	0.110152	0.497804	1131.888013	0.023095	0.020242
RS	12	0.124830	0.621810	943.506834	0.019251	0.017155
RS	13	0.140533	0.621810	983.638685	0.020070	0.018225
RS	14	0.157333	0.831556	768.218253	0.015675	0.014500
RS	15	0.175307	0.831556	803.947660	0.016404	0.015405
RS	16	0.194536	1.121927	624.618253	0.012745	0.012183
RS	17	0.215108	1.121927	655.919219	0.013383	0.012938
RS	18	0.237117	1.469933	526.336890	0.010739	0.010537
RS	19	0.260663	1.469933	554.068384	0.011305	0.011166
RS	20	0.285854	1.820645	471.204695	0.009615	0.009597
RS	21	0.312804	1.820645	496.685035	0.010134	0.010142
RS	22	0.341637	2.102857	453.325344	0.009250	0.009310
RS	23	0.372483	2.102857	477.937030	0.009752	0.009805
RS	24	0.405484	2.251434	470.411190	0.009598	0.009665
RS	25	0.440790	2.251434	495.468985	0.010110	0.010167
RS	26	0.478562	2.235380	525.002410	0.010712	0.010786
RS	27	0.518972	2.235380	551.647161	0.011256	0.011366
RS	28	0.562204	2.091738	618.232176	0.012615	0.012782
RS	29	0.608457	2.091738	646.967027	0.013201	0.013473
RS	30	0.657939	1.893992	745.590793	0.015213	0.015611
RS	31	0.710878	1.893992	775.633916	0.015826	0.016398
RS	32	0.767514	1.705827	892.574016	0.018212	0.018988
RS	33	0.828106	1.705827	921.415982	0.018801	0.019796
RS	34	0.892931	1.564400	1032.709739	0.021072	0.022316
RS	35	0.962283	1.564400	1056.563833	0.021558	0.023012
RS	36	1.036478	1.483072	1135.126127	0.023161	0.024830
RS	37	1.115857	1.483072	1150.550888	0.023476	0.025283
RS	38	1.200779	1.458904	1180.445582	0.024086	0.025999
RS	39	1.291633	1.458904	1185.931420	0.024198	0.026151
RS	40	1.388832	1.479950	1169.937096	0.023872	0.025810
RS	41	1.492821	1.479950	1165.957063	0.023790	0.025688
RS	42	1.604073	1.530436	1119.570288	0.022844	0.024651
RS	43	1.723095	1.530436	1107.410305	0.022596	0.024323
RS	44	1.850430	1.594392	1047.538540	0.021374	0.022990
RS	45	1.986659	1.594392	1028.262605	0.020981	0.022517
RS	46	2.132403	1.658953	966.051219	0.019711	0.021151
RS	47	2.288327	1.658953	940.232545	0.019185	0.020564
RS	48	2.455141	1.716035	880.381620	0.017963	0.019272
RS	49	2.633607	1.716035	848.338337	0.017310	0.018579
RS	50	2.824538	1.761378	791.805531	0.016156	0.017376
RS	51	3.028804	1.761378	753.911519	0.015383	0.016577
RS	52	3.247338	1.793215	700.172216	0.014286	0.015443
RS	53	3.481135	1.793215	657.112445	0.013408	0.014540
RS	54	3.731262	1.816576	603.785378	0.012320	0.013414
RS	55	3.998859	1.816576	557.116250	0.011367	0.012430
RS	56	4.285146	1.816576	508.763336	0.010381	0.011405
RS	57	4.591430	1.816576	459.492109	0.009376	0.010352
RS	58	4.919106	2.001902	375.379701	0.007659	0.008534
RS	59	5.269669	2.001902	336.974811	0.006876	0.007696
RS	60	5.644718	2.001902	298.808435	0.006097	0.006854
RS	61	6.045961	2.001902	261.507120	0.005336	0.006024
RS	62	6.475230	2.001902	225.667858	0.004605	0.005218
RS	63	6.934482	2.001902	904.853334	0.018463	0.021148
PA	4+25*2+4+6 0.109063197 0.033688638 6.934481845 0.619402597 0.571052297 0.497519777 0.457656681 0.497803878 0.621810246 0.831556361 1.121926639 1.469933371 1.820645360 2.102857458 2.251433726 2.235380281 2.091738410 1.893991911 1.705826633 1.564399537 1.483071536 1.458903703 1.479950300 1.530435902 1.594392401 1.658953482 1.716034571 1.761378200 1.793214512 1.816576483 2.001902452
//
IT	4269
RD	16
LK	-386938.651791
QD	-174.320911 -> -159.958572
RI	0.0092161796
TR	0.107718	0.033992
MT	6.991495
MM	C_pi: 1.400088, n_recomb: 50118.985952
RS	0	0.000000	0.624152	545.862709	0.010891	0.003574
RS	1	0.006998	0.624152	577.396427	0.011521	0.008971
RS	2	0.014486	0.624152	610.261304	0.012176	0.010323
RS	3	0.022498	0.624152	644.442584	0.012858	0.010935
RS	4	0.031071	0.588582	720.682592	0.014379	0.012520
RS	5	0.040244	0.588582	758.903229	0.015142	0.013129
RS	6	0.050059	0.508869	922.018552	0.018397	0.015614
RS	7	0.060560	0.508869	965.876390	0.019272	0.016244
RS	8	0.071797	0.462196	1111.025112	0.022168	0.018616
RS	9	0.083819	0.462196	1157.448852	0.023094	0.019730
RS	10	0.096683	0.498045	1118.119900	0.022309	0.019233
RS	11	0.110448	0.498045	1162.919164	0.023203	0.020386
RS	12	0.125176	0.619936	972.781452	0.019409	0.017326
RS	13	0.140934	0.619936	1014.116915	0.020234	0.018401
RS	14	0.157795	0.829912	791.183461	0.015786	0.014617
RS	15	0.175837	0.829912	827.982653	0.016520	0.015530
RS	16	0.195140	1.124176	640.764533	0.012785	0.012228
RS	17	0.215795	1.124176	672.937476	0.013427	0.012988
RS	18	0.237895	1.480977	537.114724	0.010717	0.010519
RS	19	0.261542	1.480977	565.519102	0.011284	0.011151
RS	20	0.286844	1.844874	478.300005	0.009543	0.009530
RS	21	0.313916	1.844874	504.298193	0.010062	0.010075
RS	22	0.342883	2.141566	458.106464	0.009140	0.009204
RS	23	0.373878	2.141566	483.140740	0.009640	0.009697
RS	24	0.407041	2.300504	474.131141	0.009460	0.009529
RS	25	0.442525	2.300504	499.587686	0.009968	0.010026
RS	26	0.480492	2.285902	529.175151	0.010558	0.010630
RS	27	0.521117	2.285902	556.283755	0.011099	0.011202
RS	28	0.564584	2.135498	624.746792	0.012465	0.012620
RS	29	0.611094	2.135498	654.099880	0.013051	0.013302
RS	30	0.660858	1.927474	756.575319	0.015096	0.015465
RS	31	0.714105	1.927474	787.436281	0.015711	0.016245
RS	32	0.771078	1.729706	909.856448	0.018154	0.018883
RS	33	0.832039	1.729706	939.659284	0.018749	0.019686
RS	34	0.897266	1.581396	1056.834936	0.021087	0.022267
RS	35	0.967057	1.581396	1081.623276	0.021581	0.022963
RS	36	1.041733	1.496309	1164.645746	0.023238	0.024830
RS	37	1.121634	1.496309	1180.794378	0.023560	0.025289
RS	38	1.207128	1.471147	1212.432087	0.024191	0.026026
RS	39	1.298604	1.471147	1218.366848	0.024309	0.026186
RS	40	1.396482	1.493343	1201.474375	0.023972	0.025837
RS	41	1.501210	1.493343	1197.735542	0.023898	0.025727
RS	42	1.613268	1.546403	1148.903354	0.022924	0.024665
RS	43	1.733167	1.546403	1136.878419	0.022684	0.024353
RS	44	1.861457	1.613587	1074.211117	0.021433	0.022995
RS	45	1.998725	1.613587	1055.018965	0.021050	0.022539
RS	46	2.145600	1.681343	990.378120	0.019761	0.021156
RS	47	2.302753	1.681343	964.586846	0.019246	0.020587
RS	48	2.470904	1.741128	902.883505	0.018015	0.019288
RS	49	2.650823	1.741128	870.767219	0.017374	0.018613
RS	50	2.843334	1.788472	812.885050	0.016219	0.017411
RS	51	3.049316	1.788472	774.757404	0.015458	0.016628
RS	52	3.269714	1.821564	719.996023	0.014366	0.015501
RS	53	3.505536	1.821564	676.482831	0.013498	0.014611
RS	54	3.757862	1.845653	622.204342	0.012415	0.013492
RS	55	4.027846	1.845653	574.832071	0.011469	0.012518
RS	56	4.316724	1.845653	525.630730	0.010488	0.011500
RS	57	4.625818	1.845653	475.377830	0.009485	0.010452
RS	58	4.956544	2.041954	387.497390	0.007732	0.008594
RS	59	5.310415	2.041954	348.579567	0.006955	0.007766
RS	60	5.689051	2.041954	309.779237	0.006181	0.006932
RS	61	6.094185	2.041954	271.737132	0.005422	0.006105
RS	62	6.527672	2.041954	235.068776	0.004690	0.005301
RS	63	6.991495	2.041954	953.868564	0.019032	0.021741
PA	4+25*2+4+6 0.107717818 0.033991637 6.991494563 0.624151596 0.588581814 0.508868669 0.462195708 0.498045403 0.619936352 0.829911608 1.124175680 1.480977048 1.844873728 2.141566483 2.300504338 2.285902396 2.135498157 1.927474394 1.729706475 1.581395576 1.496309306 1.471147311 1.493342985 1.546403241 1.613586825 1.681342589 1.741128428 1.788472230 1.821563973 1.845653459 2.041953947
//
IT	4166
RD	17
LK	-386910.296894
QD	-166.697375 -> -153.319355
RI	0.0089299060
TR	0.106443	0.034286
MT	7.045849
MM	C_pi: 1.418867, n_recomb: 51204.060142
RS	0	0.000000	0.628081	554.946620	0.010838	0.003554
RS	1	0.007011	0.628081	587.106666	0.011466	0.008968
RS	2	0.014514	0.628081	620.632932	0.012121	0.010350
RS	3	0.022543	0.628081	655.511372	0.012802	0.010978
RS	4	0.031135	0.605780	716.987208	0.014003	0.012287
RS	5	0.040329	0.605780	755.422089	0.014753	0.012887
RS	6	0.050168	0.520201	924.526110	0.018056	0.015440
RS	7	0.060696	0.520201	969.019799	0.018925	0.016046
RS	8	0.071963	0.466861	1128.560929	0.022040	0.018603
RS	9	0.084020	0.466861	1176.088566	0.022969	0.019698
RS	10	0.096922	0.498488	1146.796480	0.022397	0.019369
RS	11	0.110729	0.498488	1192.816265	0.023295	0.020517
RS	12	0.125503	0.618241	1001.429158	0.019558	0.017490
RS	13	0.141314	0.618241	1043.943720	0.020388	0.018568
RS	14	0.158233	0.828227	813.860973	0.015894	0.014732
RS	15	0.176338	0.828227	851.713063	0.016634	0.015651
RS	16	0.195713	1.125931	656.790979	0.012827	0.012275
RS	17	0.216446	1.125931	689.825234	0.013472	0.013040
RS	18	0.238633	1.490904	547.849922	0.010699	0.010506
RS	19	0.262376	1.490904	576.919576	0.011267	0.011140
RS	20	0.287783	1.867459	485.371977	0.009479	0.009470
RS	21	0.314971	1.867459	511.880360	0.009997	0.010015
RS	22	0.344066	2.178435	462.849693	0.009039	0.009107
RS	23	0.375200	2.178435	488.296586	0.009536	0.009596
RS	24	0.408518	2.347926	477.759889	0.009331	0.009401
RS	25	0.444171	2.347926	503.600730	0.009835	0.009893
RS	26	0.482325	2.335157	533.152090	0.010412	0.010481
RS	27	0.523153	2.335157	560.703993	0.010950	0.011046
RS	28	0.566844	2.178356	630.902595	0.012321	0.012464
RS	29	0.613598	2.178356	660.847669	0.012906	0.013138
RS	30	0.663630	1.960329	767.003762	0.014979	0.015323
RS	31	0.717170	1.960329	798.654917	0.015597	0.016096
RS	32	0.774463	1.753170	926.392935	0.018092	0.018778
RS	33	0.835774	1.753170	957.134902	0.018693	0.019577
RS	34	0.901384	1.598118	1080.086918	0.021094	0.022214
RS	35	0.971593	1.598118	1105.799884	0.021596	0.022911
RS	36	1.046725	1.509338	1193.252120	0.023304	0.024826
RS	37	1.127125	1.509338	1210.128345	0.023633	0.025289
RS	38	1.213162	1.483168	1243.538354	0.024286	0.026047
RS	39	1.305231	1.483168	1249.936236	0.024411	0.026216
RS	40	1.403755	1.506438	1232.207053	0.024065	0.025860
RS	41	1.509187	1.506438	1228.730176	0.023997	0.025761
RS	42	1.622011	1.561956	1177.531083	0.022997	0.024677
RS	43	1.742745	1.561956	1165.664568	0.022765	0.024379
RS	44	1.871945	1.632234	1100.282925	0.021488	0.022998
RS	45	2.010203	1.632234	1081.197761	0.021115	0.022558
RS	46	2.158154	1.703047	1014.207137	0.019807	0.021161
RS	47	2.316479	1.703047	988.464578	0.019304	0.020609
RS	48	2.485904	1.765404	924.980376	0.018065	0.019304
RS	49	2.667208	1.765404	892.810246	0.017436	0.018646
RS	50	2.861224	1.814630	833.638887	0.016281	0.017446
RS	51	3.068843	1.814630	795.295327	0.015532	0.016678
RS	52	3.291018	1.848877	739.561382	0.014443	0.015557
RS	53	3.528771	1.848877	695.611939	0.013585	0.014681
RS	54	3.783193	1.873597	640.428011	0.012507	0.013569
RS	55	4.055453	1.873597	592.368485	0.011569	0.012604
RS	56	4.346803	1.873597	542.336805	0.010592	0.011592
RS	57	4.658579	1.873597	491.121978	0.009591	0.010548
RS	58	4.992215	2.080607	399.485705	0.007802	0.008653
RS	59	5.349242	2.080607	360.069643	0.007032	0.007834
RS	60	5.731302	2.080607	320.652537	0.006262	0.007007
RS	61	6.140149	2.080607	281.888438	0.005505	0.006184
RS	62	6.577662	2.080607	244.410457	0.004773	0.005382
RS	63	7.045849	2.080607	1003.073034	0.019590	0.022323
PA	4+25*2+4+6 0.106442813 0.034285610 7.045848910 0.628081056 0.605779675 0.520201035 0.466860968 0.498487841 0.618240741 0.828227370 1.125931239 1.490903889 1.867459257 2.178435111 2.347926176 2.335157461 2.178355730 1.960329155 1.753170053 1.598117792 1.509337741 1.483168088 1.506438163 1.561956298 1.632234443 1.703046732 1.765404492 1.814629725 1.848877201 1.873596757 2.080606954
//
IT	4586
RD	18
LK	-386883.877974
QD	-159.581359 -> -147.104199
RI	0.0086767243
TR	0.105232	0.034571
MT	7.097781
MM	C_pi: 1.437060, n_recomb: 52265.473165
RS	0	0.000000	0.631370	564.214790	0.010795	0.003536
RS	1	0.007024	0.631370	597.004787	0.011423	0.008967
RS	2	0.014540	0.631370	631.195353	0.012077	0.010381
RS	3	0.022585	0.631370	666.773005	0.012757	0.011026
RS	4	0.031195	0.622608	713.541353	0.013652	0.012068
RS	5	0.040410	0.622608	752.172346	0.014391	0.012660
RS	6	0.050271	0.531468	926.534116	0.017727	0.015268
RS	7	0.060826	0.531468	971.619474	0.018590	0.015854
RS	8	0.072121	0.471621	1144.904919	0.021906	0.018580
RS	9	0.084210	0.471621	1193.496348	0.022835	0.019657
RS	10	0.097148	0.499094	1174.439113	0.022471	0.019493
RS	11	0.110995	0.499094	1221.650761	0.023374	0.020636
RS	12	0.125815	0.616702	1029.465987	0.019697	0.017646
RS	13	0.141675	0.616702	1073.135779	0.020532	0.018728
RS	14	0.158649	0.826518	836.246295	0.016000	0.014845
RS	15	0.176815	0.826518	875.134462	0.016744	0.015769
RS	16	0.196258	1.127258	672.688098	0.012871	0.012324
RS	17	0.217065	1.127258	706.572885	0.013519	0.013093
RS	18	0.239335	1.499850	558.523240	0.010686	0.010497
RS	19	0.263168	1.499850	588.250198	0.011255	0.011134
RS	20	0.288675	1.888553	492.406923	0.009421	0.009416
RS	21	0.315974	1.888553	519.417828	0.009938	0.009961
RS	22	0.345190	2.213598	467.546632	0.008946	0.009016
RS	23	0.376458	2.213598	493.396547	0.009440	0.009503
RS	24	0.409923	2.393819	481.292953	0.009209	0.009281
RS	25	0.445737	2.393819	507.504342	0.009710	0.009768
RS	26	0.484067	2.383231	536.939698	0.010273	0.010340
RS	27	0.525090	2.383231	564.915502	0.010809	0.010897
RS	28	0.568993	2.220361	636.721769	0.012182	0.012315
RS	29	0.615980	2.220361	667.233970	0.012766	0.012981
RS	30	0.666267	1.992592	776.907860	0.014865	0.015184
RS	31	0.720086	1.992592	809.322553	0.015485	0.015950
RS	32	0.777686	1.776236	942.222709	0.018028	0.018673
RS	33	0.839330	1.776236	973.882259	0.018633	0.019470
RS	34	0.905305	1.614570	1102.508400	0.021094	0.022159
RS	35	0.975913	1.614570	1129.135629	0.021604	0.022857
RS	36	1.051480	1.522158	1220.983337	0.023361	0.024817
RS	37	1.132355	1.522158	1238.589471	0.023698	0.025286
RS	38	1.218910	1.494971	1273.795909	0.024372	0.026064
RS	39	1.311544	1.494971	1280.669340	0.024503	0.026241
RS	40	1.410684	1.519244	1262.164696	0.024149	0.025879
RS	41	1.516788	1.519244	1258.968223	0.024088	0.025791
RS	42	1.630344	1.577115	1205.475575	0.023064	0.024687
RS	43	1.751875	1.577115	1193.788531	0.022841	0.024402
RS	44	1.881943	1.650365	1125.770188	0.021539	0.023001
RS	45	2.021145	1.650365	1106.812976	0.021177	0.022576
RS	46	2.170125	1.724109	1037.546503	0.019851	0.021165
RS	47	2.329568	1.724109	1011.872273	0.019360	0.020629
RS	48	2.500210	1.788919	946.674025	0.018113	0.019320
RS	49	2.682837	1.788919	914.468137	0.017497	0.018678
RS	50	2.878291	1.839916	854.065080	0.016341	0.017481
RS	51	3.087473	1.839916	815.522692	0.015603	0.016728
RS	52	3.311346	1.875228	758.863857	0.014519	0.015613
RS	53	3.550944	1.875228	714.495032	0.013670	0.014749
RS	54	3.807370	1.900489	658.449863	0.012598	0.013644
RS	55	4.081806	1.900489	609.719061	0.011666	0.012688
RS	56	4.375517	1.900489	558.875147	0.010693	0.011682
RS	57	4.689857	1.900489	506.718105	0.009695	0.010643
RS	58	5.026275	2.117954	411.340769	0.007870	0.008711
RS	59	5.386321	2.117954	371.441018	0.007107	0.007901
RS	60	5.771656	2.117954	331.424026	0.006341	0.007079
RS	61	6.184054	2.117954	291.956367	0.005586	0.006261
RS	62	6.625418	2.117954	253.687861	0.004854	0.005461
RS	63	7.097781	2.117954	1052.416219	0.020136	0.022892
PA	4+25*2+4+6 0.105232063 0.034570679 7.097780562 0.631369782 0.622607726 0.531468016 0.471621180 0.499093969 0.616702179 0.826518115 1.127257884 1.499850086 1.888552916 2.213598135 2.393818816 2.383231272 2.220360567 1.992592320 1.776236320 1.614570278 1.522158085 1.494971043 1.519243755 1.577114629 1.650364981 1.724109242 1.788918783 1.839916103 1.875227522 1.900489007 2.117953598
//
IT	4387
RD	19
LK	-386859.230806
QD	-152.928261 -> -141.277405
RI	0.0084507805
TR	0.104082	0.034847
MT	7.147384
MM	C_pi: 1.454691, n_recomb: 53303.881054
RS	0	0.000000	0.634174	573.557894	0.010760	0.003518
RS	1	0.007035	0.634174	606.976731	0.011387	0.008968
RS	2	0.014565	0.634174	641.829789	0.012041	0.010413
RS	3	0.022625	0.634174	678.104047	0.012721	0.011077
RS	4	0.031252	0.639053	710.347901	0.013326	0.011861
RS	5	0.040486	0.639053	749.160042	0.014055	0.012447
RS	6	0.050370	0.542651	928.122957	0.017412	0.015099
RS	7	0.060948	0.542651	973.759483	0.018268	0.015666
RS	8	0.072272	0.476439	1160.190125	0.021766	0.018550
RS	9	0.084391	0.476439	1209.807071	0.022696	0.019610
RS	10	0.097364	0.499836	1201.101534	0.022533	0.019608
RS	11	0.111248	0.499836	1249.477179	0.023441	0.020745
RS	12	0.126110	0.615302	1056.905693	0.019828	0.017796
RS	13	0.142018	0.615302	1101.707311	0.020668	0.018879
RS	14	0.159044	0.824793	858.336386	0.016103	0.014955
RS	15	0.177268	0.824793	898.243799	0.016851	0.015885
RS	16	0.196775	1.128207	688.448692	0.012916	0.012373
RS	17	0.217654	1.128207	723.173059	0.013567	0.013147
RS	18	0.240001	1.507886	569.134878	0.010677	0.010491
RS	19	0.263921	1.507886	599.511354	0.011247	0.011131
RS	20	0.289524	1.908246	499.402815	0.009369	0.009366
RS	21	0.316927	1.908246	526.908838	0.009885	0.009911
RS	22	0.346259	2.247139	472.196410	0.008859	0.008931
RS	23	0.377654	2.247139	498.440237	0.009351	0.009416
RS	24	0.411258	2.438213	484.739843	0.009094	0.009167
RS	25	0.447227	2.438213	511.309060	0.009592	0.009649
RS	26	0.485725	2.430133	540.555789	0.010141	0.010206
RS	27	0.526932	2.430133	568.937428	0.010673	0.010756
RS	28	0.571038	2.261516	642.231177	0.012048	0.012171
RS	29	0.618247	2.261516	673.286980	0.012631	0.012829
RS	30	0.668777	2.024259	786.324629	0.014752	0.015049
RS	31	0.722863	2.024259	819.477120	0.015374	0.015809
RS	32	0.780753	1.798888	957.391372	0.017961	0.018569
RS	33	0.842716	1.798888	989.947004	0.018572	0.019363
RS	34	0.909038	1.630741	1124.138709	0.021089	0.022102
RS	35	0.980026	1.630741	1151.669027	0.021606	0.022801
RS	36	1.056008	1.534753	1247.877655	0.023411	0.024805
RS	37	1.137335	1.534753	1266.214472	0.023755	0.025278
RS	38	1.224384	1.506536	1303.241132	0.024449	0.026077
RS	39	1.317558	1.506536	1310.600361	0.024587	0.026262
RS	40	1.417286	1.531750	1291.373956	0.024227	0.025895
RS	41	1.524030	1.531750	1288.474145	0.024172	0.025818
RS	42	1.638284	1.591877	1232.757541	0.023127	0.024695
RS	43	1.760576	1.591877	1221.268811	0.022911	0.024424
RS	44	1.891472	1.667983	1150.689296	0.021587	0.023002
RS	45	2.031576	1.667983	1131.878817	0.021234	0.022593
RS	46	2.181537	1.744544	1060.406291	0.019894	0.021169
RS	47	2.342048	1.744544	1034.818216	0.019414	0.020649
RS	48	2.513852	1.811691	967.970301	0.018159	0.019336
RS	49	2.697742	1.811691	935.745265	0.017555	0.018709
RS	50	2.894569	1.864359	874.164949	0.016400	0.017515
RS	51	3.105243	1.864359	835.439814	0.015673	0.016776
RS	52	3.330739	1.900651	777.900906	0.014594	0.015668
RS	53	3.572099	1.900651	733.129078	0.013754	0.014815
RS	54	3.830439	1.926373	676.265480	0.012687	0.013718
RS	55	4.106954	1.926373	626.879214	0.011760	0.012769
RS	56	4.402922	1.926373	575.240975	0.010792	0.011770
RS	57	4.719712	1.926373	522.161235	0.009796	0.010735
RS	58	5.058790	2.154036	423.060891	0.007937	0.008767
RS	59	5.421722	2.154036	382.691482	0.007179	0.007965
RS	60	5.810187	2.154036	342.090904	0.006418	0.007150
RS	61	6.225981	2.154036	301.937512	0.005664	0.006336
RS	62	6.671027	2.154036	262.897015	0.004932	0.005537
RS	63	7.147384	2.154036	1101.852975	0.020671	0.023450
PA	4+25*2+4+6 0.104081506 0.034847422 7.147383581 0.634173860 0.639052642 0.542651097 0.476439148 0.499836487 0.615302422 0.824793470 1.128207142 1.507885896 1.908245754 2.247138524 2.438212547 2.430133319 2.261516314 2.024258655 1.798887832 1.630740987 1.534752541 1.506536447 1.531750347 1.591876917 1.667983337 1.744543840 1.811691084 1.864358806 1.900650796 1.926372571 2.154035857
//
IT	4205
RD	20
LK	-386836.210362
QD	-146.698741 -> -135.807279
RI	0.0082481903
TR	0.102986	0.035116
MT	7.194835
MM	C_pi: 1.471789, n_recomb: 54319.866265
RS	0	0.000000	0.636578	582.926139	0.010731	0.003502
RS	1	0.007046	0.636578	616.970716	0.011358	0.008970
RS	2	0.014589	0.636578	652.482492	0.012012	0.010447
RS	3	0.022663	0.636578	689.448831	0.012692	0.011131
RS	4	0.031307	0.655089	707.421714	0.013023	0.011667
RS	5	0.040559	0.655089	746.403416	0.013741	0.012248
RS	6	0.050463	0.553723	929.377937	0.017109	0.014934
RS	7	0.061065	0.553723	975.529095	0.017959	0.015485
RS	8	0.072414	0.481299	1174.496247	0.021622	0.018514
RS	9	0.084563	0.481299	1225.101673	0.022553	0.019556
RS	10	0.097568	0.500698	1226.820804	0.022585	0.019712
RS	11	0.111489	0.500698	1276.333247	0.023497	0.020843
RS	12	0.126391	0.614032	1083.750937	0.019951	0.017939
RS	13	0.142344	0.614032	1129.661351	0.020796	0.019024
RS	14	0.159420	0.823066	880.124968	0.016203	0.015063
RS	15	0.177700	0.823066	921.034806	0.016956	0.015998
RS	16	0.197267	1.128831	704.063114	0.012961	0.012424
RS	17	0.218213	1.128831	739.615950	0.013616	0.013201
RS	18	0.240636	1.515117	579.670427	0.010671	0.010489
RS	19	0.264638	1.515117	610.688346	0.011242	0.011131
RS	20	0.290331	1.926670	506.347166	0.009322	0.009321
RS	21	0.317835	1.926670	534.340788	0.009837	0.009867
RS	22	0.347277	2.279181	476.790558	0.008777	0.008851
RS	23	0.378794	2.279181	503.419376	0.009268	0.009335
RS	24	0.412531	2.481210	488.097256	0.008986	0.009060
RS	25	0.448646	2.481210	515.012131	0.009481	0.009538
RS	26	0.487305	2.475948	544.003328	0.010015	0.010077
RS	27	0.528688	2.475948	572.773593	0.010544	0.010621
RS	28	0.572987	2.301878	647.445558	0.011919	0.012032
RS	29	0.620408	2.301878	679.022551	0.012500	0.012684
RS	30	0.671170	2.055355	795.282584	0.014641	0.014918
RS	31	0.725509	2.055355	829.148109	0.015264	0.015672
RS	32	0.783677	1.821141	971.933319	0.017893	0.018466
RS	33	0.845944	1.821141	1005.363858	0.018508	0.019257
RS	34	0.912598	1.646629	1145.019793	0.021079	0.022043
RS	35	0.983948	1.646629	1173.441454	0.021602	0.022744
RS	36	1.060327	1.547118	1273.974034	0.023453	0.024789
RS	37	1.142087	1.547118	1293.041021	0.023804	0.025267
RS	38	1.229608	1.517866	1331.905697	0.024520	0.026086
RS	39	1.323296	1.517866	1339.759358	0.024664	0.026279
RS	40	1.423586	1.543964	1319.862684	0.024298	0.025908
RS	41	1.530942	1.543964	1317.273821	0.024250	0.025842
RS	42	1.645864	1.606255	1259.400942	0.023185	0.024702
RS	43	1.768882	1.606255	1248.127145	0.022977	0.024442
RS	44	1.900570	1.685114	1175.054917	0.021632	0.023004
RS	45	2.041536	1.685114	1156.408156	0.021289	0.022608
RS	46	2.192435	1.764382	1082.796951	0.019934	0.021173
RS	47	2.353967	1.764382	1057.311208	0.019465	0.020668
RS	48	2.526881	1.833766	988.872080	0.018205	0.019352
RS	49	2.711979	1.833766	956.643572	0.017611	0.018740
RS	50	2.910119	1.888010	893.938003	0.016457	0.017549
RS	51	3.122221	1.888010	855.045624	0.015741	0.016823
RS	52	3.349269	1.925201	796.671622	0.014666	0.015722
RS	53	3.592315	1.925201	751.512508	0.013835	0.014880
RS	54	3.852487	1.951312	693.870276	0.012774	0.013790
RS	55	4.130991	1.951312	643.844281	0.011853	0.012849
RS	56	4.429119	1.951312	591.429502	0.010888	0.011856
RS	57	4.748255	1.951312	537.446429	0.009894	0.010824
RS	58	5.089878	2.188928	434.643086	0.008002	0.008822
RS	59	5.455572	2.188928	393.817883	0.007250	0.008028
RS	60	5.847034	2.188928	352.649739	0.006492	0.007219
RS	61	6.266081	2.188928	311.828103	0.005741	0.006408
RS	62	6.714654	2.188928	272.033816	0.005008	0.005611
RS	63	7.194835	2.188928	1151.340177	0.021196	0.023997
PA	4+25*2+4+6 0.102986440 0.035116025 7.194835088 0.636577921 0.655088668 0.553723404 0.481298668 0.500697791 0.614032334 0.823066130 1.128831323 1.515117400 1.926669637 2.279181233 2.481209524 2.475947629 2.301877733 2.055354883 1.821140915 1.646629061 1.547118222 1.517866440 1.543964020 1.606254577 1.685113923 1.764381597 1.833765635 1.888009866 1.925200788 1.951311868 2.188927784
//
IT	4339
RD	21
LK	-386814.685502
QD	-140.857071 -> -130.664812
RI	0.0080653960
TR	0.101942	0.035377
MT	7.240324
MM	C_pi: 1.488392, n_recomb: 55314.065561
RS	0	0.000000	0.638675	592.259232	0.010707	0.003487
RS	1	0.007057	0.638675	626.923949	0.011334	0.008973
RS	2	0.014612	0.638675	663.088201	0.011988	0.010482
RS	3	0.022700	0.638675	700.739665	0.012668	0.011185
RS	4	0.031358	0.670694	704.774374	0.012741	0.011485
RS	5	0.040628	0.670694	743.917090	0.013449	0.012061
RS	6	0.050552	0.564663	930.372822	0.016820	0.014774
RS	7	0.061176	0.564663	977.005901	0.017663	0.015309
RS	8	0.072550	0.486183	1187.908158	0.021476	0.018473
RS	9	0.084727	0.486183	1239.466638	0.022408	0.019498
RS	10	0.097763	0.501663	1251.637026	0.022628	0.019808
RS	11	0.111719	0.501663	1302.259932	0.023543	0.020933
RS	12	0.126660	0.612880	1110.017144	0.020068	0.018076
RS	13	0.142655	0.612880	1157.014022	0.020917	0.019161
RS	14	0.159779	0.821350	901.606282	0.016300	0.015169
RS	15	0.178111	0.821350	943.501861	0.017057	0.016107
RS	16	0.197737	1.129180	719.523224	0.013008	0.012475
RS	17	0.218748	1.129180	755.893373	0.013665	0.013256
RS	18	0.241241	1.521625	590.124861	0.010669	0.010489
RS	19	0.265322	1.521625	621.776231	0.011241	0.011133
RS	20	0.291102	1.943924	513.236479	0.009279	0.009281
RS	21	0.318702	1.943924	541.710415	0.009793	0.009826
RS	22	0.348249	2.309834	481.325259	0.008702	0.008777
RS	23	0.379882	2.309834	508.330495	0.009190	0.009259
RS	24	0.413746	2.522898	491.365799	0.008883	0.008958
RS	25	0.450001	2.522898	518.614821	0.009376	0.009432
RS	26	0.488813	2.520729	547.292516	0.009894	0.009955
RS	27	0.530365	2.520729	576.435280	0.010421	0.010493
RS	28	0.574849	2.341482	652.384591	0.011794	0.011899
RS	29	0.622472	2.341482	684.461609	0.012374	0.012544
RS	30	0.673456	2.085909	803.809658	0.014532	0.014790
RS	31	0.728038	2.085909	838.364475	0.015156	0.015539
RS	32	0.786472	1.843011	985.883723	0.017823	0.018364
RS	33	0.849029	1.843011	1020.168427	0.018443	0.019153
RS	34	0.916000	1.662243	1165.188980	0.021065	0.021983
RS	35	0.987698	1.662243	1194.489905	0.021595	0.022685
RS	36	1.064456	1.559262	1299.306756	0.023490	0.024771
RS	37	1.146630	1.559262	1319.102475	0.023848	0.025254
RS	38	1.234603	1.528970	1359.819495	0.024584	0.026092
RS	39	1.328784	1.528970	1368.174907	0.024735	0.026293
RS	40	1.429611	1.555899	1347.656450	0.024364	0.025919
RS	41	1.537554	1.555899	1345.391244	0.024323	0.025862
RS	42	1.653114	1.620272	1285.424419	0.023239	0.024706
RS	43	1.776829	1.620272	1274.380705	0.023039	0.024459
RS	44	1.909274	1.701788	1198.881862	0.021674	0.023004
RS	45	2.051066	1.701788	1180.414353	0.021340	0.022622
RS	46	2.202864	1.783664	1104.727591	0.019972	0.021177
RS	47	2.365374	1.783664	1079.359259	0.019513	0.020686
RS	48	2.539352	1.855189	1009.385614	0.018248	0.019368
RS	49	2.725607	1.855189	977.168348	0.017666	0.018769
RS	50	2.925007	1.910925	913.386444	0.016513	0.017582
RS	51	3.138477	1.910925	874.341730	0.015807	0.016868
RS	52	3.367013	1.948947	815.172981	0.014737	0.015774
RS	53	3.611675	1.948947	769.642461	0.013914	0.014943
RS	54	3.873603	1.975378	711.261972	0.012859	0.013861
RS	55	4.154015	1.975378	660.611978	0.011943	0.012927
RS	56	4.454215	1.975378	607.438360	0.010982	0.011939
RS	57	4.775600	1.975378	552.571179	0.009990	0.010911
RS	58	5.119664	2.222709	446.086914	0.008065	0.008875
RS	59	5.488009	2.222709	404.819449	0.007319	0.008089
RS	60	5.882347	2.222709	363.099319	0.006564	0.007285
RS	61	6.304514	2.222709	321.626433	0.005815	0.006478
RS	62	6.756472	2.222709	281.096046	0.005082	0.005682
RS	63	7.240324	2.222709	1200.844397	0.021710	0.024532
PA	4+25*2+4+6 0.101942348 0.035376588 7.240323597 0.638674803 0.670694392 0.564662939 0.486183140 0.501663062 0.612879607 0.821350258 1.129180121 1.521625358 1.943923886 2.309833836 2.522897803 2.520728691 2.341482089 2.085908552 1.843011259 1.662243030 1.559262257 1.528970236 1.555898873 1.620271713 1.701787869 1.783663662 1.855189496 1.910924971 1.948946883 1.975378164 2.222709014
//
IT	3845
RD	22
LK	-386794.537145
QD	-135.371202 -> -125.823871
RI	0.0079004682
TR	0.100946	0.035629
MT	7.283963
MM	C_pi: 1.504515, n_recomb: 56286.807369
RS	0	0.000000	0.640511	601.530957	0.010687	0.003473
RS	1	0.007067	0.640511	636.809129	0.011314	0.008977
RS	2	0.014633	0.640511	673.618531	0.011968	0.010516
RS	3	0.022734	0.640511	711.947106	0.012649	0.011239
RS	4	0.031408	0.685866	702.392020	0.012479	0.011314
RS	5	0.040694	0.685866	741.688770	0.013177	0.011886
RS	6	0.050637	0.575452	931.158609	0.016543	0.014618
RS	7	0.061283	0.575452	978.243812	0.017380	0.015139
RS	8	0.072680	0.491071	1200.510307	0.021328	0.018427
RS	9	0.084884	0.491071	1252.987767	0.022261	0.019436
RS	10	0.097949	0.502708	1275.604819	0.022663	0.019896
RS	11	0.111938	0.502708	1327.312420	0.023581	0.021014
RS	12	0.126916	0.611835	1135.704623	0.020177	0.018206
RS	13	0.142952	0.611835	1183.765704	0.021031	0.019292
RS	14	0.160121	0.819652	922.771206	0.016394	0.015272
RS	15	0.178504	0.819652	965.635617	0.017156	0.016214
RS	16	0.198185	1.129285	734.821133	0.013055	0.012527
RS	17	0.219258	1.129285	771.997182	0.013715	0.013311
RS	18	0.241820	1.527482	600.486520	0.010668	0.010492
RS	19	0.265976	1.527482	632.763004	0.011242	0.011138
RS	20	0.291839	1.960104	520.060058	0.009239	0.009243
RS	21	0.319530	1.960104	549.006798	0.009754	0.009789
RS	22	0.349178	2.339167	485.797329	0.008631	0.008707
RS	23	0.380921	2.339167	513.170603	0.009117	0.009187
RS	24	0.414908	2.563338	494.543994	0.008786	0.008861
RS	25	0.451296	2.563338	522.116032	0.009276	0.009332
RS	26	0.490256	2.564510	550.429310	0.009779	0.009837
RS	27	0.531969	2.564510	579.929163	0.010303	0.010370
RS	28	0.576629	2.380350	657.061375	0.011673	0.011771
RS	29	0.624446	2.380350	689.618083	0.012252	0.012409
RS	30	0.675643	2.115927	811.927584	0.014425	0.014666
RS	31	0.730457	2.115927	847.148590	0.015051	0.015409
RS	32	0.789145	1.864504	999.266643	0.017753	0.018264
RS	33	0.851980	1.864504	1034.384811	0.018377	0.019050
RS	34	0.919256	1.677580	1184.672173	0.021047	0.021923
RS	35	0.991286	1.677580	1214.839613	0.021583	0.022626
RS	36	1.068407	1.571179	1323.899386	0.023521	0.024751
RS	37	1.150977	1.571179	1344.421145	0.023885	0.025238
RS	38	1.239383	1.539842	1387.003209	0.024642	0.026096
RS	39	1.334036	1.539842	1395.866002	0.024799	0.026303
RS	40	1.435379	1.567555	1374.769927	0.024424	0.025927
RS	41	1.543883	1.567555	1372.839305	0.024390	0.025880
RS	42	1.660055	1.633934	1310.837457	0.023289	0.024710
RS	43	1.784437	1.633934	1300.037246	0.023097	0.024475
RS	44	1.917609	1.718016	1222.176216	0.021713	0.023004
RS	45	2.060193	1.718016	1203.901825	0.021389	0.022635
RS	46	2.212852	1.802409	1126.199119	0.020008	0.021181
RS	47	2.376300	1.802409	1100.961976	0.019560	0.020704
RS	48	2.551299	1.875989	1029.507474	0.018290	0.019383
RS	49	2.738664	1.875989	997.315299	0.017718	0.018798
RS	50	2.939271	1.933135	932.504406	0.016567	0.017614
RS	51	3.154055	1.933135	893.321707	0.015871	0.016913
RS	52	3.384017	1.971923	833.397994	0.014806	0.015826
RS	53	3.630230	1.971923	787.511536	0.013991	0.015004
RS	54	3.893843	1.998615	728.430747	0.012941	0.013930
RS	55	4.176086	1.998615	677.172672	0.012031	0.013003
RS	56	4.478274	1.998615	623.258111	0.011073	0.012020
RS	57	4.801818	1.998615	567.526266	0.010083	0.010995
RS	58	5.148226	2.255431	457.385783	0.008126	0.008927
RS	59	5.519115	2.255431	415.689710	0.007385	0.008148
RS	60	5.916215	2.255431	373.433237	0.006634	0.007350
RS	61	6.341377	2.255431	331.326125	0.005886	0.006546
RS	62	6.796585	2.255431	290.077374	0.005154	0.005752
RS	63	7.283963	2.255431	1250.314719	0.022213	0.025056
PA	4+25*2+4+6 0.100945803 0.035629435 7.283962632 0.640511203 0.685865634 0.575452416 0.491070816 0.502707938 0.611834543 0.819652062 1.129284577 1.527482139 1.960104466 2.339166709 2.563338235 2.564509505 2.380349884 2.115926748 1.864503589 1.677580212 1.571179302 1.539842125 1.567554656 1.633934473 1.718016165 1.802408634 1.875988758 1.933135472 1.971923412 1.998614727 2.255430521
//
IT	4649
RD	23
LK	-386775.659331
QD	-130.213367 -> -121.261850
RI	0.0077501626
TR	0.099994	0.035875
MT	7.325857
MM	C_pi: 1.520184, n_recomb: 57238.837754
RS	0	0.000000	0.642155	610.696652	0.010669	0.003459
RS	1	0.007077	0.642155	646.579673	0.011296	0.008981
RS	2	0.014654	0.642155	684.024992	0.011950	0.010550
RS	3	0.022767	0.642155	723.020785	0.012632	0.011293
RS	4	0.031455	0.700594	700.273286	0.012234	0.011153
RS	5	0.040758	0.700594	739.719009	0.012923	0.011722
RS	6	0.050718	0.586076	931.787907	0.016279	0.014467
RS	7	0.061384	0.586076	979.298577	0.017109	0.014976
RS	8	0.072805	0.495961	1212.346891	0.021180	0.018377
RS	9	0.085033	0.495961	1265.710367	0.022113	0.019371
RS	10	0.098127	0.503830	1298.742673	0.022690	0.019977
RS	11	0.112148	0.503830	1351.509853	0.023612	0.021088
RS	12	0.127160	0.610891	1160.824396	0.020280	0.018331
RS	13	0.143236	0.610891	1209.928081	0.021138	0.019417
RS	14	0.160448	0.817976	943.625272	0.016486	0.015372
RS	15	0.178879	0.817976	987.442025	0.017251	0.016318
RS	16	0.198614	1.129175	749.957694	0.013102	0.012579
RS	17	0.219746	1.129175	787.928449	0.013766	0.013366
RS	18	0.242373	1.532747	610.755210	0.010670	0.010496
RS	19	0.266601	1.532747	643.648673	0.011245	0.011144
RS	20	0.292544	1.975290	526.817927	0.009204	0.009210
RS	21	0.320322	1.975290	556.230245	0.009718	0.009755
RS	22	0.350066	2.367278	490.203906	0.008564	0.008641
RS	23	0.381916	2.367278	517.937107	0.009049	0.009120
RS	24	0.416019	2.602601	497.635116	0.008694	0.008769
RS	25	0.452535	2.602601	525.519671	0.009181	0.009236
RS	26	0.491635	2.607336	553.423932	0.009669	0.009725
RS	27	0.533503	2.607336	583.266432	0.010190	0.010252
RS	28	0.578333	2.418505	661.496042	0.011557	0.011647
RS	29	0.626336	2.418505	694.513311	0.012134	0.012279
RS	30	0.677735	2.145425	819.664745	0.014320	0.014545
RS	31	0.732772	2.145425	855.529915	0.014947	0.015283
RS	32	0.791704	1.885623	1012.118979	0.017682	0.018165
RS	33	0.854805	1.885623	1048.050508	0.018310	0.018949
RS	34	0.922373	1.692641	1203.510092	0.021026	0.021862
RS	35	0.994722	1.692641	1234.531190	0.021568	0.022566
RS	36	1.072190	1.582866	1347.793669	0.023547	0.024728
RS	37	1.155141	1.582866	1369.037955	0.023918	0.025220
RS	38	1.243962	1.550479	1413.495859	0.024695	0.026097
RS	39	1.339068	1.550479	1422.870314	0.024858	0.026312
RS	40	1.440904	1.578933	1401.236553	0.024481	0.025934
RS	41	1.549947	1.578933	1399.649853	0.024453	0.025896
RS	42	1.666706	1.647249	1335.668824	0.023335	0.024712
RS	43	1.791728	1.647249	1325.123788	0.023151	0.024488
RS	44	1.925598	1.733813	1244.960015	0.021750	0.023003
RS	45	2.068940	1.733813	1226.891034	0.021435	0.022647
RS	46	2.222426	1.820637	1147.228495	0.020043	0.021184
RS	47	2.386774	1.820637	1122.134913	0.019604	0.020720
RS	48	2.562752	1.896189	1049.250224	0.018331	0.019398
RS	49	2.751183	1.896189	1017.095764	0.017769	0.018825
RS	50	2.952949	1.954674	951.299938	0.016620	0.017646
RS	51	3.168992	1.954674	911.992676	0.015933	0.016956
RS	52	3.400324	1.994169	851.351209	0.014874	0.015876
RS	53	3.648027	1.994169	805.123619	0.014066	0.015064
RS	54	3.913258	2.021065	745.378972	0.013022	0.013998
RS	55	4.197258	2.021065	693.528222	0.012116	0.013077
RS	56	4.501356	2.021065	638.890058	0.011162	0.012099
RS	57	4.826974	2.021065	582.312414	0.010173	0.011078
RS	58	5.175634	2.287141	468.541675	0.008186	0.008978
RS	59	5.548967	2.287141	426.430026	0.007450	0.008206
RS	60	5.948719	2.287141	383.652162	0.006703	0.007413
RS	61	6.376760	2.287141	340.927142	0.005956	0.006613
RS	62	6.835092	2.287141	298.977072	0.005223	0.005820
RS	63	7.325857	2.287141	1299.725726	0.022707	0.025570
PA	4+25*2+4+6 0.099993692 0.035874882 7.325857143 0.642155276 0.700594161 0.586076249 0.495960796 0.503830020 0.610891330 0.817975747 1.129175265 1.532747455 1.975289735 2.367278176 2.602600792 2.607335667 2.418505364 2.145425492 1.885623318 1.692640543 1.582865646 1.550479262 1.578933366 1.647249451 1.733813068 1.820636823 1.896189287 1.954674037 1.994169177 2.021064872 2.287140979
//
IT	4369
RD	24
LK	-386757.955164
QD	-125.357296 -> -116.957068
RI	0.0076129741
TR	0.099083	0.036113
MT	7.366099
MM	C_pi: 1.535412, n_recomb: 58170.485493
RS	0	0.000000	0.643643	619.734090	0.010654	0.003447
RS	1	0.007086	0.643643	656.212391	0.011281	0.008986
RS	2	0.014674	0.643643	694.283438	0.011935	0.010584
RS	3	0.022799	0.643643	733.935611	0.012617	0.011345
RS	4	0.031500	0.714863	698.419607	0.012006	0.011003
RS	5	0.040818	0.714863	738.010972	0.012687	0.011569
RS	6	0.050796	0.596533	932.278762	0.016027	0.014321
RS	7	0.061481	0.596533	980.190096	0.016850	0.014818
RS	8	0.072923	0.500830	1223.503829	0.021033	0.018324
RS	9	0.085176	0.500830	1277.721955	0.021965	0.019304
RS	10	0.098297	0.505010	1321.099404	0.022711	0.020050
RS	11	0.112348	0.505010	1374.901578	0.023636	0.021155
RS	12	0.127394	0.610042	1185.378424	0.020378	0.018450
RS	13	0.143507	0.610042	1235.503221	0.021239	0.019536
RS	14	0.160761	0.816328	964.158102	0.016575	0.015470
RS	15	0.179238	0.816328	1008.910480	0.017344	0.016418
RS	16	0.199024	1.128885	764.920683	0.013150	0.012631
RS	17	0.220212	1.128885	803.674576	0.013816	0.013421
RS	18	0.242902	1.537473	620.924561	0.010674	0.010503
RS	19	0.267199	1.537473	654.426700	0.011250	0.011152
RS	20	0.293218	1.989535	533.508300	0.009171	0.009179
RS	21	0.321080	1.989535	563.379054	0.009685	0.009724
RS	22	0.350917	2.394213	494.546065	0.008502	0.008579
RS	23	0.382867	2.394213	522.631380	0.008984	0.009056
RS	24	0.417082	2.640720	500.641692	0.008606	0.008681
RS	25	0.453721	2.640720	528.828715	0.009091	0.009145
RS	26	0.492956	2.649244	556.279652	0.009563	0.009617
RS	27	0.534972	2.649244	586.450891	0.010082	0.010140
RS	28	0.579964	2.455973	665.697807	0.011444	0.011527
RS	29	0.628145	2.455973	699.157181	0.012019	0.012154
RS	30	0.679739	2.174415	827.038273	0.014217	0.014427
RS	31	0.734990	2.174415	863.526167	0.014845	0.015161
RS	32	0.794155	1.906365	1024.467333	0.017611	0.018068
RS	33	0.857512	1.906365	1061.192243	0.018243	0.018850
RS	34	0.925359	1.707420	1221.727604	0.021003	0.021800
RS	35	0.998013	1.707420	1253.588959	0.021550	0.022506
RS	36	1.075816	1.594318	1371.010546	0.023569	0.024704
RS	37	1.159131	1.594318	1392.972806	0.023946	0.025200
RS	38	1.248350	1.560882	1439.312626	0.024743	0.026097
RS	39	1.343890	1.560882	1449.201787	0.024913	0.026318
RS	40	1.446201	1.590036	1427.069364	0.024533	0.025939
RS	41	1.555761	1.590036	1425.834449	0.024511	0.025910
RS	42	1.673083	1.660222	1359.927765	0.023378	0.024713
RS	43	1.798720	1.660222	1349.648097	0.023202	0.024500
RS	44	1.933258	1.749191	1267.237160	0.021785	0.023002
RS	45	2.077329	1.749191	1249.384687	0.021478	0.022658
RS	46	2.231609	1.838366	1167.816450	0.020076	0.021187
RS	47	2.396821	1.838366	1142.877820	0.019647	0.020735
RS	48	2.573739	1.915815	1068.611219	0.018370	0.019412
RS	49	2.763194	1.915815	1036.506453	0.017818	0.018852
RS	50	2.966072	1.975571	969.767610	0.016671	0.017676
RS	51	3.183326	1.975571	930.348925	0.015993	0.016998
RS	52	3.415974	2.015718	869.026024	0.014939	0.015926
RS	53	3.665107	2.015718	822.472038	0.014139	0.015123
RS	54	3.931892	2.042768	762.098937	0.013101	0.014064
RS	55	4.217582	2.042768	709.671138	0.012200	0.013149
RS	56	4.523515	2.042768	654.326928	0.011248	0.012176
RS	57	4.851125	2.042768	596.922574	0.010262	0.011158
RS	58	5.201949	2.317885	479.550213	0.008244	0.009028
RS	59	5.577631	2.317885	437.036014	0.007513	0.008262
RS	60	5.979933	2.317885	393.751656	0.006769	0.007474
RS	61	6.410742	2.317885	350.424965	0.006024	0.006677
RS	62	6.872076	2.317885	307.790555	0.005291	0.005885
RS	63	7.366099	2.317885	1349.036890	0.023191	0.026073
PA	4+25*2+4+6 0.099083241 0.036113226 7.366099279 0.643643425 0.714863264 0.596532913 0.500829941 0.505010103 0.610041912 0.816328213 1.128885050 1.537472536 1.989534902 2.394212621 2.640719863 2.649243964 2.455972614 2.174414770 1.906364570 1.707419606 1.594317759 1.560881580 1.590036296 1.660222269 1.749191380 1.838366127 1.915815051 1.975570849 2.015718336 2.042767820 2.317884955
//
IT	3895
RD	25
LK	-386741.337741
QD	-120.780527 -> -112.891094
RI	0.0074872340
TR	0.098211	0.036345
MT	7.404820
MM	C_pi: 1.550225, n_recomb: 59082.264741
RS	0	0.000000	0.645003	628.630906	0.010640	0.003435
RS	1	0.007095	0.645003	665.694492	0.011267	0.008990
RS	2	0.014692	0.645003	704.380668	0.011922	0.010617
RS	3	0.022829	0.645003	744.677997	0.012604	0.011397
RS	4	0.031543	0.728679	696.814645	0.011794	0.010862
RS	5	0.040876	0.728679	736.549220	0.012467	0.011425
RS	6	0.050870	0.606808	932.672232	0.015786	0.014180
RS	7	0.061574	0.606808	980.962105	0.016603	0.014667
RS	8	0.073037	0.505679	1234.014905	0.020886	0.018269
RS	9	0.085313	0.505679	1289.057320	0.021818	0.019235
RS	10	0.098460	0.506245	1342.695144	0.022726	0.020118
RS	11	0.112540	0.506245	1397.508299	0.023654	0.021215
RS	12	0.127619	0.609279	1209.380463	0.020469	0.018564
RS	13	0.143767	0.609279	1260.505478	0.021335	0.019649
RS	14	0.161061	0.814715	984.368795	0.016661	0.015565
RS	15	0.179582	0.814715	1030.040315	0.017434	0.016517
RS	16	0.199417	1.128439	779.708012	0.013197	0.012683
RS	17	0.220660	1.128439	819.233577	0.013866	0.013476
RS	18	0.243409	1.541709	630.992341	0.010680	0.010511
RS	19	0.267772	1.541709	665.094948	0.011257	0.011162
RS	20	0.293864	2.002921	540.126520	0.009142	0.009150
RS	21	0.321807	2.002921	570.448616	0.009655	0.009696
RS	22	0.351732	2.420050	498.821724	0.008443	0.008521
RS	23	0.383780	2.420050	527.251570	0.008924	0.008996
RS	24	0.418102	2.677760	503.565132	0.008523	0.008598
RS	25	0.454859	2.677760	532.045050	0.009005	0.009059
RS	26	0.494224	2.690274	559.004433	0.009461	0.009514
RS	27	0.536381	2.690274	589.491295	0.009977	0.010032
RS	28	0.581529	2.492783	669.680134	0.011335	0.011412
RS	29	0.629881	2.492783	703.564091	0.011908	0.012033
RS	30	0.681662	2.202915	834.068804	0.014117	0.014313
RS	31	0.737118	2.202915	871.158858	0.014745	0.015042
RS	32	0.796507	1.926749	1036.334040	0.017541	0.017973
RS	33	0.860110	1.926749	1073.832850	0.018175	0.018752
RS	34	0.928226	1.721926	1239.354512	0.020977	0.021739
RS	35	1.001173	1.721926	1272.042649	0.021530	0.022446
RS	36	1.079297	1.605541	1393.579606	0.023587	0.024679
RS	37	1.162962	1.605541	1416.254653	0.023971	0.025179
RS	38	1.252563	1.571056	1464.480189	0.024787	0.026095
RS	39	1.348522	1.571056	1474.886077	0.024963	0.026322
RS	40	1.451287	1.600875	1452.289764	0.024581	0.025943
RS	41	1.561344	1.600875	1451.413361	0.024566	0.025922
RS	42	1.679209	1.672869	1383.632343	0.023419	0.024714
RS	43	1.805435	1.672869	1373.626992	0.023249	0.024511
RS	44	1.940617	1.764173	1289.021220	0.021817	0.023000
RS	45	2.085389	1.764173	1271.395207	0.021519	0.022668
RS	46	2.240432	1.855624	1187.972970	0.020107	0.021189
RS	47	2.406475	1.855624	1163.199646	0.019688	0.020750
RS	48	2.584298	1.934899	1087.596921	0.018408	0.019426
RS	49	2.774736	1.934899	1055.552960	0.017866	0.018878
RS	50	2.978685	1.995864	987.910740	0.016721	0.017707
RS	51	3.197104	1.995864	948.393099	0.016052	0.017039
RS	52	3.431018	2.036614	886.423070	0.015003	0.015973
RS	53	3.681527	2.036614	839.556957	0.014210	0.015179
RS	54	3.949809	2.063771	778.589634	0.013178	0.014128
RS	55	4.237124	2.063771	725.600079	0.012281	0.013220
RS	56	4.544823	2.063771	669.567019	0.011333	0.012251
RS	57	4.874351	2.063771	611.354672	0.010348	0.011236
RS	58	5.227258	2.347721	490.409863	0.008300	0.009076
RS	59	5.605203	2.347721	447.505954	0.007574	0.008316
RS	60	6.009960	2.347721	403.729747	0.006833	0.007533
RS	61	6.443433	2.347721	359.817339	0.006090	0.006739
RS	62	6.907660	2.347721	316.515276	0.005357	0.005949
RS	63	7.404820	2.347721	1398.217239	0.023666	0.026566
PA	4+25*2+4+6 0.098211423 0.036344579 7.404820305 0.645002743 0.728678862 0.606808066 0.505678588 0.506244964 0.609278615 0.814715138 1.128439342 1.541708526 2.002920836 2.420050433 2.677760295 2.690273951 2.492782598 2.202915476 1.926748557 1.721925514 1.605541414 1.571055975 1.600875357 1.672868968 1.764173115 1.855623777 1.934898730 1.995863964 2.036614159 2.063770666 2.347721416
//
CC
CC	Brief Description of the file format:
CC	  CC  comments
CC	  MM  useful-messages
CC	  RD  round-of-iterations
CC	  LL  \log[P(sequence)]
CC	  QD  Q-before-opt Q-after-opt
CC	  TR  \theta_0 \rho_0
CC	  RS  k t_k \lambda_k \pi_k \sum_{l\not=k}A_{kl} A_{kk}
CC	  DC  begin end best-k t_k+\Delta_k max-prob
CC
MM	Version: 0.6.5-r67
MM	pattern:4+25*2+4+6, n:63, n_free_lambdas:28
MM	n_iterations:25, skip:1, max_t:5, theta/rho:5
MM	is_decoding:0
MM	n_seqs:16, sum_L:1183213, sum_n:181567
RD	0
LK	0.000000
QD	0.000000 -> 0.000000
RI	inf
TR	0.166589	0.033318
MT	5.000000
MM	C_pi: 1.000000, n_recomb: 38776.080879
RS	0	0.000000	1.000000	244.844636	0.006314	0.000000
RS	1	0.006440	1.000000	258.914406	0.006677	0.000000
RS	2	0.013294	1.000000	273.677461	0.007058	0.000000
RS	3	0.020590	1.000000	289.152713	0.007457	0.000000
RS	4	0.028356	1.000000	305.357366	0.007875	0.000000
RS	5	0.036622	1.000000	322.306517	0.008312	0.000000
RS	6	0.045421	1.000000	340.012693	0.008769	0.000000
RS	7	0.054785	1.000000	358.485357	0.009245	0.000000
RS	8	0.064753	1.000000	377.730347	0.009741	0.000000
RS	9	0.075363	1.000000	397.749258	0.010258	0.000000
RS	10	0.086656	1.000000	418.538779	0.010794	0.000000
RS	11	0.098677	1.000000	440.089955	0.011350	0.000000
RS	12	0.111471	1.000000	462.387403	0.011925	0.000000
RS	13	0.125090	1.000000	485.408462	0.012518	0.000000
RS	14	0.139585	1.000000	509.122294	0.013130	0.000000
RS	15	0.155014	1.000000	533.488933	0.013758	0.000000
RS	16	0.171437	1.000000	558.458294	0.014402	0.000000
RS	17	0.188917	1.000000	583.969146	0.015060	0.000000
RS	18	0.207523	1.000000	609.948075	0.015730	0.000000
RS	19	0.227327	1.000000	636.308437	0.016410	0.000000
RS	20	0.248406	1.000000	662.949336	0.017097	0.000000
RS	21	0.270843	1.000000	689.754653	0.017788	0.000000
RS	22	0.294725	1.000000	716.592150	0.018480	0.000000
RS	23	0.320144	1.000000	743.312694	0.019169	0.000000
RS	24	0.347201	1.000000	769.749637	0.019851	0.000000
RS	25	0.376000	1.000000	795.718419	0.020521	0.000000
RS	26	0.406654	1.000000	821.016427	0.021173	0.000000
RS	27	0.439282	1.000000	845.423192	0.021803	0.000000
RS	28	0.474011	1.000000	868.700979	0.022403	0.000000
RS	29	0.510976	1.000000	890.595851	0.022968	0.000000
RS	30	0.550322	1.000000	910.839269	0.023490	0.000000
RS	31	0.592202	1.000000	929.150318	0.023962	0.000000
RS	32	0.636779	1.000000	945.238602	0.024377	0.000000
RS	33	0.684227	1.000000	958.807903	0.024727	0.000000
RS	34	0.734730	1.000000	969.560625	0.025004	0.000000
RS	35	0.788485	1.000000	977.203061	0.025201	0.000000
RS	36	0.845702	1.000000	981.451501	0.025311	0.000000
RS	37	0.906604	1.000000	982.039130	0.025326	0.000000
RS	38	0.971428	1.000000	978.723666	0.025240	0.000000
RS	39	1.040426	1.000000	971.295606	0.025049	0.000000
RS	40	1.113868	1.000000	959.586919	0.024747	0.000000
RS	41	1.192040	1.000000	943.479940	0.024331	0.000000
RS	42	1.275245	1.000000	922.916175	0.023801	0.000000
RS	43	1.363809	1.000000	897.904639	0.023156	0.000000
RS	44	1.458076	1.000000	868.529323	0.022399	0.000000
RS	45	1.558414	1.000000	834.955289	0.021533	0.000000
RS	46	1.665214	1.000000	797.432905	0.020565	0.000000
RS	47	1.778891	1.000000	756.299702	0.019504	0.000000
RS	48	1.899889	1.000000	711.979346	0.018361	0.000000
RS	49	2.028679	1.000000	664.977322	0.017149	0.000000
RS	50	2.165763	1.000000	615.873000	0.015883	0.000000
RS	51	2.311675	1.000000	565.307926	0.014579	0.000000
RS	52	2.466983	1.000000	513.970404	0.013255	0.000000
RS	53	2.632293	1.000000	462.576654	0.011929	0.000000
RS	54	2.808249	1.000000	411.849131	0.010621	0.000000
RS	55	2.995536	1.000000	362.492873	0.009348	0.000000
RS	56	3.194884	1.000000	315.171017	0.008128	0.000000
RS	57	3.407070	1.000000	270.480833	0.006975	0.000000
RS	58	3.632920	1.000000	228.931774	0.005904	0.000000
RS	59	3.873315	1.000000	190.927085	0.004924	0.000000
RS	60	4.129191	1.000000	156.750348	0.004042	0.000000
RS	61	4.401545	1.000000	126.558147	0.003264	0.000000
RS	62	4.691438	1.000000	100.379545	0.002589	0.000000
RS	63	5.000000	1.000000	282.677028	0.007290	0.000000
PA	4+25*2+4+6 0.166588973 0.033317795 5.000000000 1.000000000 1.000000000 1.000000000 1.000000000 1.000000000 1.000000000 1.000000000 1.000000000 1.000000000 1.000000000 1.000000000 1.000000000 1.000000000 1.000000000 1.000000000 1.000000000 1.000000000 1.000000000 1.000000000 1.000000000 1.000000000 1.000000000 1.000000000 1.000000000 1.000000000 1.000000000 1.000000000 1.000000000
//
IT	4678
RD	1
LK	-449930.773049
QD	-562.787690 -> -379.633669
RI	0.0103961018
TR	0.160852	0.032765
MT	5.274197
MM	C_pi: 1.011007, n_recomb: 38556.327225
RS	0	0.000000	0.436779	562.712309	0.014595	0.005547
RS	1	0.006528	0.436779	590.333025	0.015311	0.013407
RS	2	0.013483	0.436779	618.690341	0.016046	0.014510
RS	3	0.020892	0.436779	647.719287	0.016799	0.015569
RS	4	0.028784	0.519926	569.893341	0.014781	0.015628
RS	5	0.037191	0.519926	597.130463	0.015487	0.014728
RS	6	0.046148	0.611825	531.846917	0.013794	0.013831
RS	7	0.055689	0.611825	557.607900	0.014462	0.013311
RS	8	0.065853	0.705026	507.397700	0.013160	0.012995
RS	9	0.076680	0.705026	532.116081	0.013801	0.012769
RS	10	0.088214	0.799431	492.141081	0.012764	0.012587
RS	11	0.100502	0.799431	516.122223	0.013386	0.012436
RS	12	0.113591	0.891735	485.185123	0.012584	0.012316
RS	13	0.127535	0.891735	508.701316	0.013194	0.012227
RS	14	0.142390	0.977604	486.382112	0.012615	0.012161
RS	15	0.158214	0.977604	509.683113	0.013219	0.012113
RS	16	0.175071	1.053135	495.587986	0.012854	0.012082
RS	17	0.193029	1.053135	518.885002	0.013458	0.012067
RS	18	0.212159	1.113926	513.318803	0.013313	0.012076
RS	19	0.232537	1.113926	536.781822	0.013922	0.012122
RS	20	0.254247	1.156277	540.308376	0.014013	0.012227
RS	21	0.277373	1.156277	564.036579	0.014629	0.012419
RS	22	0.302010	1.178951	576.844455	0.014961	0.012721
RS	23	0.328254	1.178951	600.805007	0.015583	0.013148
RS	24	0.356212	1.184441	621.980936	0.016132	0.013701
RS	25	0.385996	1.184441	645.928305	0.016753	0.014372
RS	26	0.417723	1.177525	673.560269	0.017470	0.015149
RS	27	0.451522	1.177525	696.975615	0.018077	0.016020
RS	28	0.487528	1.162812	728.796162	0.018902	0.016974
RS	29	0.525884	1.162812	750.862261	0.019474	0.018002
RS	30	0.566744	1.144234	784.207331	0.020339	0.019085
RS	31	0.610271	1.144234	803.814923	0.020848	0.020198
RS	32	0.656640	1.125495	835.227271	0.021663	0.021305
RS	33	0.706037	1.125495	851.041114	0.022073	0.022364
RS	34	0.758658	1.109739	876.607877	0.022736	0.023328
RS	35	0.814714	1.109739	887.216164	0.023011	0.024156
RS	36	0.874430	1.098717	903.676647	0.023438	0.024814
RS	37	0.938044	1.098717	907.780012	0.023544	0.025280
RS	38	1.005812	1.092519	913.398613	0.023690	0.025547
RS	39	1.078003	1.092519	909.961545	0.023601	0.025616
RS	40	1.154908	1.090105	904.504808	0.023459	0.025499
RS	41	1.236833	1.090105	892.843492	0.023157	0.025211
RS	42	1.324106	1.090117	876.949199	0.022745	0.024769
RS	43	1.417077	1.090117	856.794045	0.022222	0.024190
RS	44	1.516118	1.091475	831.402408	0.021563	0.023486
RS	45	1.621624	1.091475	802.976330	0.020826	0.022671
RS	46	1.734018	1.093540	769.197840	0.019950	0.021756
RS	47	1.853749	1.093540	733.301093	0.019019	0.020752
RS	48	1.981297	1.095907	692.622589	0.017964	0.019670
RS	49	2.117172	1.095907	650.668535	0.016876	0.018526
RS	50	2.261918	1.098133	605.115093	0.015694	0.017332
RS	51	2.416112	1.098133	559.071344	0.014500	0.016103
RS	52	2.580374	1.099691	511.083351	0.013255	0.014852
RS	53	2.755358	1.099691	463.324528	0.012017	0.013593
RS	54	2.941767	1.099942	415.541378	0.010778	0.012335
RS	55	3.140345	1.099942	368.620340	0.009561	0.011089
RS	56	3.351887	1.099942	323.113223	0.008380	0.009866
RS	57	3.577239	1.099942	279.641673	0.007253	0.008676
RS	58	3.817302	1.103441	238.086360	0.006175	0.007532
RS	59	4.073039	1.103441	200.516037	0.005201	0.006448
RS	60	4.345470	1.103441	166.303907	0.004313	0.005435
RS	61	4.635687	1.103441	135.693760	0.003519	0.004505
RS	62	4.944850	1.103441	108.807389	0.002822	0.003667
RS	63	5.274197	1.103441	318.883093	0.008271	0.011131
PA	4+25*2+4+6 0.160851979 0.032765191 5.274196863 0.436778784 0.519926310 0.611825466 0.705025673 0.799430847 0.891735077 0.977603912 1.053134918 1.113925934 1.156276703 1.178951263 1.184440613 1.177525282 1.162812471 1.144233704 1.125494719 1.109739304 1.098716736 1.092518806 1.090104818 1.090116501 1.091474533 1.093539953 1.095907211 1.098132610 1.099690914 1.099941730 1.103441179
//
IT	5109
RD	2
LK	-449639.340332
QD	-396.596747 -> -327.103118
RI	0.0178649021
TR	0.157437	0.032926
MT	5.415928
MM	C_pi: 1.015451, n_recomb: 38910.233458
RS	0	0.000000	0.338993	734.881105	0.018887	0.005563
RS	1	0.006572	0.338993	767.740506	0.019731	0.013796
RS	2	0.013577	0.338993	801.020346	0.020586	0.015560
RS	3	0.021041	0.338993	834.578161	0.021449	0.017529
RS	4	0.028997	0.402227	733.187761	0.018843	0.015964
RS	5	0.037475	0.402227	764.660506	0.019652	0.016418
RS	6	0.046510	0.494544	649.138701	0.016683	0.014183
RS	7	0.056140	0.494544	678.141297	0.017428	0.014586
RS	8	0.066402	0.599472	584.800033	0.015029	0.013108
RS	9	0.077338	0.599472	611.716352	0.015721	0.013586
RS	10	0.088994	0.718098	534.424764	0.013735	0.012403
RS	11	0.101415	0.718098	559.582935	0.014381	0.012823
RS	12	0.114653	0.845894	497.564262	0.012787	0.011875
RS	13	0.128761	0.845894	521.335552	0.013398	0.012256
RS	14	0.143796	0.975609	473.681204	0.012174	0.011523
RS	15	0.159819	0.975609	496.457839	0.012759	0.011856
RS	16	0.176895	1.098728	461.998080	0.011873	0.011303
RS	17	0.195094	1.098728	484.160931	0.012443	0.011589
RS	18	0.214489	1.203883	462.936564	0.011898	0.011220
RS	19	0.235158	1.203883	484.861321	0.012461	0.011489
RS	20	0.257186	1.279533	477.529102	0.012273	0.011353
RS	21	0.280662	1.279533	499.560461	0.012839	0.011692
RS	22	0.305681	1.318886	506.553877	0.013019	0.011881
RS	23	0.332344	1.318886	528.930778	0.013594	0.012392
RS	24	0.360759	1.324555	549.221507	0.014115	0.012946
RS	25	0.391042	1.324555	571.952898	0.014699	0.013654
RS	26	0.423315	1.305917	603.097781	0.015500	0.014531
RS	27	0.457709	1.305917	625.852752	0.016085	0.015403
RS	28	0.494364	1.272691	664.998549	0.017091	0.016546
RS	29	0.533428	1.272691	687.045225	0.017657	0.017550
RS	30	0.575060	1.233158	730.679690	0.018779	0.018896
RS	31	0.619427	1.233158	750.862230	0.019297	0.019973
RS	32	0.666711	1.194945	793.858455	0.020402	0.021380
RS	33	0.717102	1.194945	810.669032	0.020834	0.022391
RS	34	0.770805	1.164214	846.775236	0.021762	0.023625
RS	35	0.828038	1.164214	858.586435	0.022066	0.024389
RS	36	0.889033	1.143991	882.624765	0.022684	0.025224
RS	37	0.954036	1.143991	887.999922	0.022822	0.025612
RS	38	1.023311	1.133910	897.691145	0.023071	0.025943
RS	39	1.097140	1.133910	895.594125	0.023017	0.025930
RS	40	1.175821	1.131458	891.491839	0.022912	0.025792
RS	41	1.259673	1.131458	881.330193	0.022650	0.025432
RS	42	1.349036	1.133666	865.374836	0.022240	0.024929
RS	43	1.444272	1.133666	846.973365	0.021767	0.024298
RS	44	1.545768	1.138268	821.160379	0.021104	0.023526
RS	45	1.653934	1.138268	794.777739	0.020426	0.022683
RS	46	1.769210	1.143965	760.782541	0.019552	0.021710
RS	47	1.892062	1.143965	727.177244	0.018689	0.020701
RS	48	2.022988	1.149956	686.721402	0.017649	0.019581
RS	49	2.162519	1.149956	647.184061	0.016633	0.018449
RS	50	2.311221	1.155365	602.371139	0.015481	0.017237
RS	51	2.469696	1.155365	558.663943	0.014358	0.016032
RS	52	2.638587	1.159161	511.862778	0.013155	0.014785
RS	53	2.818577	1.159161	466.094154	0.011979	0.013552
RS	54	3.010398	1.160207	419.705719	0.010787	0.012315
RS	55	3.214826	1.160207	374.162097	0.009616	0.011090
RS	56	3.432689	1.160207	329.669746	0.008473	0.009884
RS	57	3.664872	1.160207	286.858636	0.007372	0.008709
RS	58	3.912314	1.167667	244.900504	0.006294	0.007556
RS	59	4.176019	1.167667	207.621974	0.005336	0.006488
RS	60	4.457056	1.167667	173.391037	0.004456	0.005487
RS	61	4.756564	1.167667	142.501872	0.003662	0.004564
RS	62	5.075757	1.167667	115.132469	0.002959	0.003730
RS	63	5.415928	1.167667	347.371611	0.008928	0.011528
PA	4+25*2+4+6 0.157437037 0.032926240 5.415928430 0.338992831 0.402226698 0.494544370 0.599472456 0.718098371 0.845893776 0.975608757 1.098728287 1.203883408 1.279533372 1.318886065 1.324554808 1.305917330 1.272691117 1.233157734 1.194945107 1.164213659 1.143990853 1.133909609 1.131458225 1.133666020 1.138267656 1.143965334 1.149955507 1.155365351 1.159161160 1.160207298 1.167666916
//
IT	4793
RD	3
LK	-449518.888285
QD	-347.370004 -> -305.949749
RI	0.0216887133
TR	0.154733	0.033301
MT	5.509684
MM	C_pi: 1.028039, n_recomb: 39825.157815
RS	0	0.000000	0.321524	795.701445	0.019980	0.005519
RS	1	0.006601	0.321524	830.521806	0.020854	0.013784
RS	2	0.013638	0.321524	865.660004	0.021737	0.015601
RS	3	0.021139	0.321524	900.946883	0.022623	0.017642
RS	4	0.029135	0.362621	831.332755	0.020875	0.016394
RS	5	0.037659	0.362621	865.077361	0.021722	0.017281
RS	6	0.046746	0.447470	730.176394	0.018335	0.014647
RS	7	0.056432	0.447470	761.290663	0.019116	0.015404
RS	8	0.066758	0.551115	644.999919	0.016196	0.013440
RS	9	0.077766	0.551115	673.663615	0.016916	0.014220
RS	10	0.089500	0.677067	573.144724	0.014392	0.012536
RS	11	0.102009	0.677067	599.557694	0.015055	0.013214
RS	12	0.115343	0.821850	517.007417	0.012982	0.011807
RS	13	0.129558	0.821850	541.508093	0.013597	0.012405
RS	14	0.144711	0.978011	476.799908	0.011972	0.011273
RS	15	0.160864	0.978011	499.813974	0.012550	0.011783
RS	16	0.178083	1.134769	451.644851	0.011341	0.010902
RS	17	0.196439	1.134769	473.628982	0.011893	0.011326
RS	18	0.216007	1.274998	442.023699	0.011099	0.010708
RS	19	0.236866	1.274998	463.471062	0.011638	0.011074
RS	20	0.259103	1.378750	449.212787	0.011280	0.010776
RS	21	0.282807	1.378750	470.627136	0.011817	0.011172
RS	22	0.308075	1.431809	474.418468	0.011913	0.011287
RS	23	0.335012	1.431809	496.230409	0.012460	0.011818
RS	24	0.363727	1.435602	517.040376	0.012983	0.012385
RS	25	0.394337	1.435602	539.445869	0.013545	0.013084
RS	26	0.426968	1.403984	574.524757	0.014426	0.014052
RS	27	0.461753	1.403984	597.329404	0.014999	0.014894
RS	28	0.498833	1.351984	643.515327	0.016159	0.016200
RS	29	0.538362	1.351984	666.036108	0.016724	0.017162
RS	30	0.580500	1.292260	719.250659	0.018060	0.018735
RS	31	0.625419	1.292260	740.255664	0.018588	0.019764
RS	32	0.673303	1.236185	793.882178	0.019934	0.021430
RS	33	0.724348	1.236185	811.657528	0.020381	0.022393
RS	34	0.778763	1.192552	857.092622	0.021521	0.023856
RS	35	0.836769	1.192552	869.761406	0.021839	0.024571
RS	36	0.898604	1.165237	899.798062	0.022594	0.025547
RS	37	0.964521	1.165237	905.773180	0.022744	0.025885
RS	38	1.034789	1.153130	917.575914	0.023040	0.026253
RS	39	1.109696	1.153130	915.840376	0.022997	0.026194
RS	40	1.189547	1.152161	910.883134	0.022872	0.026016
RS	41	1.274669	1.152161	900.978518	0.022623	0.025623
RS	42	1.365409	1.157778	882.663845	0.022163	0.025045
RS	43	1.462140	1.157778	864.561884	0.021709	0.024397
RS	44	1.565255	1.166583	836.051594	0.020993	0.023549
RS	45	1.675177	1.166583	810.105537	0.020342	0.022707
RS	46	1.792355	1.176665	773.699289	0.019427	0.021673
RS	47	1.917268	1.176665	740.693421	0.018599	0.020678
RS	48	2.050426	1.186867	698.383622	0.017536	0.019517
RS	49	2.192374	1.186867	659.563357	0.016561	0.018410
RS	50	2.343691	1.195920	613.571368	0.015407	0.017180
RS	51	2.504997	1.195920	570.577672	0.014327	0.016005
RS	52	2.676951	1.202310	523.247602	0.013139	0.014760
RS	53	2.860255	1.202310	478.005025	0.012003	0.013556
RS	54	3.055659	1.204522	431.520025	0.010835	0.012336
RS	55	3.263961	1.204522	386.123063	0.009695	0.011134
RS	56	3.486013	1.204522	341.531652	0.008576	0.009946
RS	57	3.722723	1.204522	298.390672	0.007493	0.008785
RS	58	3.975058	1.216285	255.074419	0.006405	0.007620
RS	59	4.244049	1.216285	217.371648	0.005458	0.006565
RS	60	4.530796	1.216285	182.524203	0.004583	0.005573
RS	61	4.836471	1.216285	150.867578	0.003788	0.004654
RS	62	5.162323	1.216285	122.624611	0.003079	0.003819
RS	63	5.509684	1.216285	378.904595	0.009514	0.012034
PA	4+25*2+4+6 0.154733335 0.033300916 5.509684088 0.321524246 0.362620693 0.447469611 0.551114514 0.677067348 0.821849869 0.978011083 1.134769412 1.274997507 1.378750271 1.431808993 1.435602184 1.403984178 1.351984359 1.292260341 1.236184534 1.192552462 1.165236952 1.153130065 1.152160737 1.157777786 1.166582794 1.176665125 1.186866568 1.195919757 1.202309562 1.204522123 1.216284511
//
IT	4237
RD	4
LK	-449441.401363
QD	-322.928656 -> -290.297280
RI	0.0219546446
TR	0.152275	0.033727
MT	5.586346
MM	C_pi: 1.045581, n_recomb: 41002.087578
RS	0	0.000000	0.327871	805.877512	0.019655	0.005464
RS	1	0.006624	0.327871	841.608554	0.020526	0.013654
RS	2	0.013687	0.327871	877.716520	0.021407	0.015317
RS	3	0.021217	0.327871	914.033046	0.022292	0.017145
RS	4	0.029246	0.348859	893.890676	0.021801	0.016736
RS	5	0.037807	0.348859	929.382278	0.022667	0.017722
RS	6	0.046936	0.426056	791.873659	0.019313	0.015061
RS	7	0.056668	0.426056	824.775225	0.020115	0.015946
RS	8	0.067046	0.525432	697.193791	0.017004	0.013797
RS	9	0.078111	0.525432	727.518613	0.017743	0.014717
RS	10	0.089909	0.652859	611.536796	0.014915	0.012761
RS	11	0.102488	0.652859	639.334068	0.015593	0.013574
RS	12	0.115901	0.806572	541.435360	0.013205	0.011877
RS	13	0.130202	0.806572	566.962728	0.013828	0.012592
RS	14	0.145450	0.980269	488.780636	0.011921	0.011188
RS	15	0.161708	0.980269	512.448526	0.012498	0.011793
RS	16	0.179044	1.162638	453.150971	0.011052	0.010675
RS	17	0.197527	1.162638	475.449457	0.011596	0.011171
RS	18	0.217235	1.332331	435.344924	0.010618	0.010367
RS	19	0.238248	1.332331	456.846668	0.011142	0.010780
RS	20	0.260653	1.461344	436.969973	0.010657	0.010356
RS	21	0.284543	1.461344	458.302120	0.011178	0.010774
RS	22	0.310014	1.527062	459.671150	0.011211	0.010830
RS	23	0.337173	1.527062	481.423245	0.011741	0.011359
RS	24	0.366131	1.528734	503.061752	0.012269	0.011934
RS	25	0.397007	1.528734	525.589677	0.012819	0.012612
RS	26	0.429928	1.484490	564.539464	0.013769	0.013651
RS	27	0.465030	1.484490	587.765818	0.014335	0.014460
RS	28	0.502457	1.414714	640.694410	0.015626	0.015899
RS	29	0.542363	1.414714	663.972765	0.016194	0.016820
RS	30	0.584912	1.336346	726.398243	0.017716	0.018583
RS	31	0.630280	1.336346	748.409728	0.018253	0.019571
RS	32	0.678653	1.264271	812.309571	0.019811	0.021458
RS	33	0.730230	1.264271	831.115322	0.020270	0.022382
RS	34	0.785223	1.209567	885.467695	0.021596	0.024041
RS	35	0.843860	1.209567	898.917136	0.021924	0.024723
RS	36	0.906380	1.176667	934.329040	0.022787	0.025814
RS	37	0.973041	1.176667	940.674474	0.022942	0.026123
RS	38	1.044118	1.163624	953.705631	0.023260	0.026509
RS	39	1.119903	1.163624	951.962819	0.023217	0.026429
RS	40	1.200708	1.164869	945.105396	0.023050	0.026200
RS	41	1.286866	1.164869	934.975328	0.022803	0.025795
RS	42	1.378730	1.174384	913.224901	0.022273	0.025138
RS	43	1.476679	1.174384	894.849418	0.021824	0.024491
RS	44	1.581117	1.187724	862.610433	0.021038	0.023565
RS	45	1.692472	1.187724	836.456553	0.020400	0.022736
RS	46	1.811203	1.202419	796.670447	0.019430	0.021641
RS	47	1.937799	1.202419	763.569071	0.018623	0.020671
RS	48	2.072781	1.216994	718.495929	0.017523	0.019469
RS	49	2.216703	1.216994	679.674265	0.016577	0.018393
RS	50	2.370159	1.229818	631.654261	0.015405	0.017143
RS	51	2.533779	1.229818	588.666234	0.014357	0.016001
RS	52	2.708238	1.238912	540.034082	0.013171	0.014756
RS	53	2.894252	1.238912	494.658105	0.012064	0.013581
RS	54	3.092588	1.242445	447.387836	0.010911	0.012376
RS	55	3.304061	1.242445	401.564049	0.009794	0.011196
RS	56	3.529542	1.242445	356.345238	0.008691	0.010027
RS	57	3.769959	1.242445	312.395174	0.007619	0.008879
RS	58	4.026300	1.258665	267.217898	0.006517	0.007698
RS	59	4.299622	1.258665	228.733147	0.005579	0.006656
RS	60	4.591047	1.258665	192.962379	0.004706	0.005671
RS	61	4.901777	1.258665	160.279299	0.003909	0.004755
RS	62	5.233089	1.258665	130.947441	0.003194	0.003919
RS	63	5.586346	1.258665	413.170652	0.010077	0.012578
PA	4+25*2+4+6 0.152274898 0.033726873 5.586346429 0.327871322 0.348858705 0.426055571 0.525432126 0.652859344 0.806572486 0.980269160 1.162638238 1.332331151 1.461344378 1.527062109 1.528734318 1.484489503 1.414713949 1.336345593 1.264271063 1.209566570 1.176666781 1.163623503 1.164869022 1.174384096 1.187723558 1.202418729 1.216993999 1.229817662 1.238911559 1.242444876 1.258664851
//
IT	4828
RD	5
LK	-449378.396758
QD	-304.620388 -> -276.251576
RI	0.0207739623
TR	0.149942	0.034152
MT	5.656430
MM	C_pi: 1.065058, n_recomb: 42269.304508
RS	0	0.000000	0.342395	797.917422	0.018877	0.005405
RS	1	0.006645	0.342395	834.143290	0.019734	0.013497
RS	2	0.013731	0.342395	870.859832	0.020603	0.014962
RS	3	0.021288	0.342395	907.909452	0.021479	0.016516
RS	4	0.029347	0.345749	936.054763	0.022145	0.016966
RS	5	0.037941	0.345749	973.090447	0.023021	0.017925
RS	6	0.047107	0.416187	840.961319	0.019895	0.015389
RS	7	0.056882	0.416187	875.492182	0.020712	0.016307
RS	8	0.067306	0.510634	743.499158	0.017590	0.014120
RS	9	0.078423	0.510634	775.419365	0.018345	0.015109
RS	10	0.090278	0.637072	648.833918	0.015350	0.013004
RS	11	0.102922	0.637072	678.054870	0.016041	0.013893
RS	12	0.116405	0.795556	567.939513	0.013436	0.012000
RS	13	0.130784	0.795556	594.622445	0.014067	0.012786
RS	14	0.146119	0.981548	504.953476	0.011946	0.011180
RS	15	0.162473	0.981548	529.467998	0.012526	0.011843
RS	16	0.179913	1.184390	460.319411	0.010890	0.010539
RS	17	0.198512	1.184390	483.163697	0.011431	0.011078
RS	18	0.218347	1.379844	435.394695	0.010300	0.010121
RS	19	0.239500	1.379844	457.198867	0.010816	0.010561
RS	20	0.262059	1.532493	432.203579	0.010225	0.010030
RS	21	0.286116	1.532493	453.698316	0.010734	0.010456
RS	22	0.311772	1.610745	452.844949	0.010713	0.010459
RS	23	0.339133	1.610745	474.761423	0.011232	0.010978
RS	24	0.368311	1.610811	497.154112	0.011762	0.011554
RS	25	0.399429	1.610811	519.995138	0.012302	0.012209
RS	26	0.432614	1.554827	562.521045	0.013308	0.013303
RS	27	0.468004	1.554827	586.319523	0.013871	0.014079
RS	28	0.505746	1.468507	645.574148	0.015273	0.015627
RS	29	0.545995	1.468507	669.720514	0.015844	0.016512
RS	30	0.588919	1.372983	740.946257	0.017529	0.018436
RS	31	0.634695	1.372983	764.037339	0.018075	0.019389
RS	32	0.683513	1.286443	837.906726	0.019823	0.021466
RS	33	0.735574	1.286443	857.774174	0.020293	0.022362
RS	34	0.791095	1.222000	920.801516	0.021784	0.024191
RS	35	0.850305	1.222000	935.008750	0.022120	0.024851
RS	36	0.913449	1.184475	975.484921	0.023078	0.026039
RS	37	0.980789	1.184475	982.118448	0.023235	0.026333
RS	38	1.052603	1.171060	995.941525	0.023562	0.026728
RS	39	1.129189	1.171060	994.060237	0.023517	0.026639
RS	40	1.210864	1.174796	984.799349	0.023298	0.026355
RS	41	1.297966	1.174796	974.279250	0.023049	0.025951
RS	42	1.390855	1.188311	948.615887	0.022442	0.025214
RS	43	1.489917	1.188311	929.777530	0.021997	0.024577
RS	44	1.595561	1.206198	893.396778	0.021136	0.023577
RS	45	1.708224	1.206198	866.823060	0.020507	0.022768
RS	46	1.828374	1.225471	823.304778	0.019478	0.021615
RS	47	1.956507	1.225471	789.874294	0.018687	0.020671
RS	48	2.093154	1.244367	741.722035	0.017548	0.019431
RS	49	2.238881	1.244367	702.649478	0.016623	0.018387
RS	50	2.394290	1.260914	652.306687	0.015432	0.017119
RS	51	2.560027	1.260914	609.071060	0.014409	0.016009
RS	52	2.736775	1.272686	558.862663	0.013221	0.014763
RS	53	2.925268	1.272686	513.113122	0.012139	0.013618
RS	54	3.126285	1.277553	464.811533	0.010996	0.012424
RS	55	3.340660	1.277553	418.350979	0.009897	0.011267
RS	56	3.569278	1.277553	372.312763	0.008808	0.010114
RS	57	3.813088	1.277553	327.380494	0.007745	0.008978
RS	58	4.073098	1.298248	280.139609	0.006627	0.007781
RS	59	4.350384	1.298248	240.746105	0.005696	0.006751
RS	60	4.646095	1.298248	203.944625	0.004825	0.005773
RS	61	4.961455	1.298248	170.145020	0.004025	0.004859
RS	62	5.297769	1.298248	139.649188	0.003304	0.004020
RS	63	5.656430	1.298248	449.059459	0.010624	0.013133
PA	4+25*2+4+6 0.149942355 0.034152039 5.656430416 0.342394640 0.345749147 0.416186710 0.510633903 0.637072313 0.795555896 0.981548045 1.184389695 1.379843706 1.532492824 1.610745164 1.610811269 1.554826696 1.468506960 1.372982513 1.286442733 1.222000498 1.184474749 1.171059723 1.174796075 1.188311047 1.206197919 1.225470585 1.244367126 1.260914488 1.272686141 1.277553101 1.298247876
//
IT	4414
RD	6
LK	-449323.053189
QD	-288.728019 -> -263.286049
RI	0.0192415323
TR	0.147714	0.034562
MT	5.723167
MM	C_pi: 1.084983, n_recomb: 43552.617395
RS	0	0.000000	0.359245	785.783514	0.018042	0.005346
RS	1	0.006664	0.359245	822.335542	0.018881	0.013345
RS	2	0.013772	0.359245	859.496256	0.019735	0.014628
RS	3	0.021354	0.359245	897.120890	0.020599	0.015927
RS	4	0.029442	0.347685	965.745984	0.022174	0.017097
RS	5	0.038068	0.347685	1004.189532	0.023057	0.017989
RS	6	0.047269	0.412355	880.852553	0.020225	0.015632
RS	7	0.057083	0.412355	916.892192	0.021053	0.016541
RS	8	0.067551	0.501885	784.762739	0.018019	0.014395
RS	9	0.078717	0.501885	818.201782	0.018787	0.015417
RS	10	0.090627	0.626167	684.421605	0.015715	0.013237
RS	11	0.103330	0.626167	715.050868	0.016418	0.014174
RS	12	0.116881	0.787030	594.935660	0.013660	0.012144
RS	13	0.131334	0.787030	622.816068	0.014300	0.012977
RS	14	0.146750	0.981917	523.024577	0.012009	0.011212
RS	15	0.163194	0.981917	548.470208	0.012593	0.011916
RS	16	0.180734	1.201629	470.273205	0.010798	0.010456
RS	17	0.199442	1.201629	493.772457	0.011337	0.011026
RS	18	0.219397	1.420164	438.803309	0.010075	0.009936
RS	19	0.240682	1.420164	461.027919	0.010586	0.010393
RS	20	0.263386	1.595423	431.137154	0.009899	0.009766
RS	21	0.287602	1.595423	452.907561	0.010399	0.010194
RS	22	0.313433	1.686467	449.844204	0.010329	0.010147
RS	23	0.340984	1.686467	472.021866	0.010838	0.010654
RS	24	0.370372	1.685709	494.972611	0.011365	0.011225
RS	25	0.401718	1.685709	518.199366	0.011898	0.011858
RS	26	0.435154	1.618970	563.932904	0.012948	0.012991
RS	27	0.470817	1.618970	588.349959	0.013509	0.013741
RS	28	0.508857	1.517254	653.462464	0.015004	0.015376
RS	29	0.549432	1.517254	678.502373	0.015579	0.016231
RS	30	0.592711	1.405809	758.078378	0.017406	0.018290
RS	31	0.638874	1.405809	782.263104	0.017961	0.019216
RS	32	0.688114	1.305980	865.778248	0.019879	0.021459
RS	33	0.740635	1.305980	886.714175	0.020360	0.022333
RS	34	0.796656	1.232742	958.216334	0.022001	0.024313
RS	35	0.856410	1.232742	973.175912	0.022345	0.024958
RS	36	0.920146	1.191188	1018.540017	0.023386	0.026233
RS	37	0.988130	1.191188	1025.440704	0.023545	0.026518
RS	38	1.060645	1.177673	1039.840318	0.023875	0.026918
RS	39	1.137991	1.177673	1037.790600	0.023828	0.026826
RS	40	1.220493	1.183946	1025.902857	0.023555	0.026489
RS	41	1.308492	1.183946	1014.961836	0.023304	0.026090
RS	42	1.402356	1.201383	985.209540	0.022621	0.025278
RS	43	1.502475	1.201383	965.877109	0.022177	0.024655
RS	44	1.609266	1.223685	925.242280	0.021244	0.023585
RS	45	1.723174	1.223685	898.211637	0.020624	0.022798
RS	46	1.844672	1.247381	850.895518	0.019537	0.021591
RS	47	1.974268	1.247381	817.086741	0.018761	0.020676
RS	48	2.112500	1.270447	765.805417	0.017583	0.019401
RS	49	2.259944	1.270447	726.418980	0.016679	0.018388
RS	50	2.417213	1.290590	673.699148	0.015469	0.017103
RS	51	2.584964	1.290590	630.143706	0.014469	0.016024
RS	52	2.763893	1.304947	578.297063	0.013278	0.014778
RS	53	2.954747	1.304947	532.101928	0.012217	0.013660
RS	54	3.158319	1.311083	482.711543	0.011083	0.012478
RS	55	3.375458	1.311083	435.551042	0.010001	0.011340
RS	56	3.607067	1.311083	388.638724	0.008923	0.010203
RS	57	3.854111	1.311083	342.677598	0.007868	0.009079
RS	58	4.117618	1.336179	293.307546	0.006735	0.007866
RS	59	4.398686	1.336179	252.973018	0.005808	0.006846
RS	60	4.698484	1.336179	215.116396	0.004939	0.005873
RS	61	5.018261	1.336179	180.181811	0.004137	0.004961
RS	62	5.359349	1.336179	148.507684	0.003410	0.004120
RS	63	5.723167	1.336179	485.953158	0.011158	0.013685
PA	4+25*2+4+6 0.147714117 0.034561768 5.723167142 0.359244803 0.347684839 0.412354577 0.501884605 0.626166772 0.787029612 0.981916625 1.201629025 1.420163541 1.595423146 1.686466973 1.685708660 1.618970326 1.517254426 1.405809033 1.305980277 1.232741902 1.191187980 1.177672911 1.183945600 1.201383079 1.223685011 1.247380566 1.270447099 1.290590127 1.304946730 1.311083241 1.336178559
//
IT	4281
RD	7
LK	-449273.229086
QD	-274.395804 -> -251.299611
RI	0.0177688995
TR	0.145590	0.034954
MT	5.787370
MM	C_pi: 1.104696, n_recomb: 44822.273181
RS	0	0.000000	0.375918	774.851074	0.017287	0.005289
RS	1	0.006683	0.375918	811.684027	0.018109	0.013209
RS	2	0.013812	0.375918	849.231685	0.018947	0.014343
RS	3	0.021418	0.375918	887.361182	0.019797	0.015429
RS	4	0.029532	0.352246	987.380970	0.022029	0.017148
RS	5	0.038188	0.352246	1027.114779	0.022915	0.017966
RS	6	0.047423	0.412047	913.688228	0.020385	0.015800
RS	7	0.057274	0.412047	951.130111	0.021220	0.016685
RS	8	0.067785	0.496871	821.631916	0.018331	0.014623
RS	9	0.078997	0.496871	856.510105	0.019109	0.015659
RS	10	0.090959	0.618416	718.078148	0.016021	0.013453
RS	11	0.103720	0.618416	750.076247	0.016734	0.014420
RS	12	0.117334	0.780131	621.718479	0.013871	0.012294
RS	13	0.131858	0.780131	650.798889	0.014520	0.013161
RS	14	0.147352	0.981542	541.937512	0.012091	0.011269
RS	15	0.163882	0.981542	568.348854	0.012680	0.012003
RS	16	0.181516	1.215412	481.690748	0.010747	0.010409
RS	17	0.200329	1.215412	505.898067	0.011287	0.011000
RS	18	0.220399	1.454924	444.032140	0.009907	0.009792
RS	19	0.241811	1.454924	466.736017	0.010413	0.010261
RS	20	0.264653	1.652030	432.069100	0.009640	0.009547
RS	21	0.289022	1.652030	454.169196	0.010133	0.009975
RS	22	0.315019	1.756269	448.843780	0.010014	0.009877
RS	23	0.342753	1.756269	471.322995	0.010515	0.010373
RS	24	0.372341	1.755544	494.607431	0.011035	0.010934
RS	25	0.403906	1.755544	518.240788	0.011562	0.011547
RS	26	0.437581	1.679011	566.807950	0.012646	0.012709
RS	27	0.473506	1.679011	591.844492	0.013204	0.013434
RS	28	0.511831	1.562902	662.348720	0.014777	0.015140
RS	29	0.552718	1.562902	688.269940	0.015356	0.015971
RS	30	0.596337	1.436535	775.741739	0.017307	0.018146
RS	31	0.642871	1.436535	801.006936	0.017871	0.019049
RS	32	0.692515	1.324319	893.835295	0.019942	0.021438
RS	33	0.745477	1.324319	915.834467	0.020433	0.022296
RS	34	0.801977	1.242962	995.628577	0.022213	0.024412
RS	35	0.862254	1.242962	1011.342509	0.022563	0.025047
RS	36	0.926558	1.197765	1061.485209	0.023682	0.026399
RS	37	0.995160	1.197765	1068.659667	0.023842	0.026681
RS	38	1.068346	1.184267	1083.540742	0.024174	0.027082
RS	39	1.146423	1.184267	1081.336614	0.024125	0.026993
RS	40	1.229718	1.193014	1066.748830	0.023800	0.026604
RS	41	1.318579	1.193014	1055.411143	0.023547	0.026214
RS	42	1.413378	1.214222	1021.545709	0.022791	0.025332
RS	43	1.514513	1.214222	1001.750255	0.022349	0.024725
RS	44	1.622406	1.240749	956.892288	0.021349	0.023590
RS	45	1.737509	1.240749	929.433964	0.020736	0.022825
RS	46	1.860304	1.268668	878.380823	0.019597	0.021570
RS	47	1.991306	1.268668	844.213199	0.018835	0.020682
RS	48	2.131061	1.295714	789.866113	0.017622	0.019376
RS	49	2.280156	1.295714	750.171553	0.016737	0.018393
RS	50	2.439215	1.319288	695.120112	0.015508	0.017093
RS	51	2.608903	1.319288	651.239060	0.014529	0.016044
RS	52	2.789931	1.336106	597.776830	0.013337	0.014798
RS	53	2.983056	1.336106	551.125814	0.012296	0.013705
RS	54	3.189088	1.343415	500.662216	0.011170	0.012533
RS	55	3.408887	1.343415	452.792788	0.010102	0.011415
RS	56	3.643376	1.343415	405.002726	0.009036	0.010293
RS	57	3.893534	1.343415	358.013502	0.007987	0.009178
RS	58	4.160410	1.372783	306.507408	0.006838	0.007949
RS	59	4.445120	1.372783	265.233945	0.005917	0.006939
RS	60	4.748857	1.372783	226.328259	0.005049	0.005972
RS	61	5.072891	1.372783	190.266990	0.004245	0.005061
RS	62	5.418580	1.372783	157.423422	0.003512	0.004218
RS	63	5.787370	1.372783	523.530905	0.011680	0.014229
PA	4+25*2+4+6 0.145590361 0.034953687 5.787370037 0.375918241 0.352245861 0.412046661 0.496871149 0.618416243 0.780131124 0.981541585 1.215411519 1.454924214 1.652030317 1.756268940 1.755543544 1.679010703 1.562901881 1.436534828 1.324318723 1.242961691 1.197765451 1.184267289 1.193013673 1.214222109 1.240748841 1.268668365 1.295713655 1.319287522 1.336105753 1.343415324 1.372782945
//
IT	4656
RD	8
LK	-449227.914400
QD	-261.322041 -> -240.216180
RI	0.0164748080
TR	0.143574	0.035329
MT	5.849059
MM	C_pi: 1.123903, n_recomb: 46066.977633
RS	0	0.000000	0.391349	766.829226	0.016646	0.005235
RS	1	0.006700	0.391349	803.958455	0.017452	0.013092
RS	2	0.013850	0.391349	841.893788	0.018275	0.014111
RS	3	0.021478	0.391349	880.512451	0.019114	0.015026
RS	4	0.029617	0.358250	1003.611984	0.021786	0.017138
RS	5	0.038302	0.358250	1044.529997	0.022674	0.017890
RS	6	0.047569	0.413955	940.997026	0.020427	0.015907
RS	7	0.057457	0.413955	979.744469	0.021268	0.016761
RS	8	0.068007	0.494333	854.699866	0.018553	0.014808
RS	9	0.079264	0.494333	890.940562	0.019340	0.015849
RS	10	0.091275	0.612826	749.845482	0.016277	0.013650
RS	11	0.104091	0.612826	783.165237	0.017001	0.014638
RS	12	0.117766	0.774376	647.997321	0.014066	0.012444
RS	13	0.132357	0.774376	678.262883	0.014723	0.013337
RS	14	0.147926	0.980556	561.203295	0.012182	0.011340
RS	15	0.164538	0.980556	588.591617	0.012777	0.012098
RS	16	0.182263	1.226442	493.935097	0.010722	0.010386
RS	17	0.201175	1.226442	518.876777	0.011264	0.010995
RS	18	0.221355	1.485175	450.335985	0.009776	0.009679
RS	19	0.242887	1.485175	473.549834	0.010280	0.010158
RS	20	0.265862	1.703490	434.176510	0.009425	0.009360
RS	21	0.290376	1.703490	456.632641	0.009912	0.009788
RS	22	0.316532	1.821349	448.976633	0.009746	0.009642
RS	23	0.344441	1.821349	471.772145	0.010241	0.010127
RS	24	0.374220	1.821493	495.177163	0.010749	0.010672
RS	25	0.405995	1.821493	519.215429	0.011271	0.011268
RS	26	0.439898	1.736049	570.270306	0.012379	0.012450
RS	27	0.476073	1.736049	595.908007	0.012936	0.013155
RS	28	0.514672	1.606417	671.366616	0.014574	0.014918
RS	29	0.555858	1.606417	698.140886	0.015155	0.015728
RS	30	0.599802	1.465954	793.068202	0.017216	0.018002
RS	31	0.646692	1.465954	819.388564	0.017787	0.018886
RS	32	0.696722	1.342057	921.203816	0.019997	0.021406
RS	33	0.750106	1.342057	944.255099	0.020497	0.022251
RS	34	0.807066	1.253092	1032.167216	0.022406	0.024490
RS	35	0.867842	1.253092	1048.640484	0.022763	0.025120
RS	36	0.932691	1.204513	1103.490690	0.023954	0.026543
RS	37	1.001885	1.204513	1110.957439	0.024116	0.026823
RS	38	1.075715	1.191070	1126.291823	0.024449	0.027226
RS	39	1.154492	1.191070	1123.965451	0.024399	0.027142
RS	40	1.238548	1.202184	1106.682517	0.024023	0.026704
RS	41	1.328235	1.202184	1094.993685	0.023770	0.026324
RS	42	1.423932	1.226982	1057.070501	0.022946	0.025377
RS	43	1.526040	1.226982	1036.864949	0.022508	0.024787
RS	44	1.634991	1.257524	987.882637	0.021444	0.023593
RS	45	1.751241	1.257524	960.047689	0.020840	0.022850
RS	46	1.875281	1.289453	905.373865	0.019653	0.021551
RS	47	2.007632	1.289453	870.888633	0.018905	0.020690
RS	48	2.148850	1.320273	813.583663	0.017661	0.019356
RS	49	2.299531	1.320273	773.608685	0.016793	0.018401
RS	50	2.460308	1.347101	716.307601	0.015549	0.017089
RS	51	2.631858	1.347101	672.116951	0.014590	0.016067
RS	52	2.814902	1.366246	617.092957	0.013396	0.014821
RS	53	3.010211	1.366246	569.996413	0.012373	0.013753
RS	54	3.218606	1.374617	518.502637	0.011255	0.012591
RS	55	3.440964	1.374617	469.933364	0.010201	0.011490
RS	56	3.678221	1.374617	421.279042	0.009145	0.010381
RS	57	3.931375	1.374617	373.278546	0.008103	0.009276
RS	58	4.201491	1.408096	319.654833	0.006939	0.008032
RS	59	4.489706	1.408096	277.455410	0.006023	0.007031
RS	60	4.797233	1.408096	237.516543	0.005156	0.006068
RS	61	5.125364	1.408096	200.345719	0.004349	0.005158
RS	62	5.475482	1.408096	166.349517	0.003611	0.004313
RS	63	5.849059	1.408096	561.604802	0.012191	0.014762
PA	4+25*2+4+6 0.143574112 0.035329366 5.849058875 0.391348750 0.358250047 0.413954670 0.494333250 0.612826425 0.774376353 0.980555786 1.226442013 1.485175009 1.703490049 1.821349187 1.821493455 1.736048896 1.606416545 1.465953915 1.342057277 1.253091879 1.204513460 1.191069697 1.202183767 1.226982241 1.257523768 1.289452571 1.320272584 1.347101271 1.366246149 1.374617358 1.408096159
//
IT	5092
RD	9
LK	-449186.456865
QD	-249.329673 -> -229.954281
RI	0.0153712772
TR	0.141666	0.035691
MT	5.908078
MM	C_pi: 1.142475, n_recomb: 47283.012137
RS	0	0.000000	0.405130	762.001526	0.016116	0.005184
RS	1	0.006717	0.405130	799.469255	0.016908	0.012993
RS	2	0.013885	0.405130	837.821457	0.017719	0.013927
RS	3	0.021535	0.405130	876.943575	0.018547	0.014710
RS	4	0.029699	0.365066	1016.106469	0.021490	0.017083
RS	5	0.038411	0.365066	1058.113273	0.022378	0.017780
RS	6	0.047708	0.417339	963.894445	0.020386	0.015965
RS	7	0.057629	0.417339	1003.858887	0.021231	0.016789
RS	8	0.068218	0.493537	884.458917	0.018706	0.014957
RS	9	0.079517	0.493537	921.990259	0.019499	0.015996
RS	10	0.091575	0.608804	779.831000	0.016493	0.013828
RS	11	0.104443	0.608804	814.423765	0.017224	0.014830
RS	12	0.118176	0.769472	673.662221	0.014247	0.012592
RS	13	0.132831	0.769472	705.090585	0.014912	0.013505
RS	14	0.148470	0.979072	580.583547	0.012279	0.011421
RS	15	0.165160	0.979072	608.948700	0.012879	0.012199
RS	16	0.182971	1.235198	506.688859	0.010716	0.010381
RS	17	0.201979	1.235198	532.378009	0.011259	0.011005
RS	18	0.222263	1.511634	457.329485	0.009672	0.009589
RS	19	0.243909	1.511634	481.069987	0.010174	0.010075
RS	20	0.267010	1.750561	437.037501	0.009243	0.009200
RS	21	0.291662	1.750561	459.862666	0.009726	0.009627
RS	22	0.317971	1.882437	449.807229	0.009513	0.009432
RS	23	0.346046	1.882437	472.922082	0.010002	0.009908
RS	24	0.376007	1.884245	496.254683	0.010495	0.010436
RS	25	0.407981	1.884245	520.686616	0.011012	0.011016
RS	26	0.442102	1.790699	573.918078	0.012138	0.012210
RS	27	0.478516	1.790699	600.131087	0.012692	0.012897
RS	28	0.517375	1.648311	680.141242	0.014384	0.014707
RS	29	0.558845	1.648311	707.734105	0.014968	0.015498
RS	30	0.603100	1.494438	809.707843	0.017125	0.017859
RS	31	0.650327	1.494438	837.052958	0.017703	0.018727
RS	32	0.700727	1.359442	947.536130	0.020040	0.021364
RS	33	0.754513	1.359442	971.625448	0.020549	0.022198
RS	34	0.811911	1.263262	1067.494772	0.022577	0.024552
RS	35	0.873165	1.263262	1084.733073	0.022941	0.025177
RS	36	0.938533	1.211484	1144.243771	0.024200	0.026667
RS	37	1.008292	1.211484	1152.025694	0.024364	0.026948
RS	38	1.082737	1.198092	1167.822124	0.024699	0.027353
RS	39	1.162182	1.198092	1165.411947	0.024648	0.027273
RS	40	1.246964	1.211447	1145.485864	0.024226	0.026791
RS	41	1.337440	1.211447	1133.497130	0.023973	0.026422
RS	42	1.433994	1.239650	1091.609330	0.023087	0.025415
RS	43	1.537034	1.239650	1071.051194	0.022652	0.024841
RS	44	1.646994	1.273998	1018.070322	0.021531	0.023594
RS	45	1.764341	1.273998	989.913733	0.020936	0.022873
RS	46	1.889570	1.309719	931.757477	0.019706	0.021535
RS	47	2.023211	1.309719	896.999490	0.018971	0.020698
RS	48	2.165829	1.344109	836.858680	0.017699	0.019340
RS	49	2.318026	1.344109	796.635167	0.016848	0.018412
RS	50	2.480447	1.374016	737.177036	0.015591	0.017088
RS	51	2.653777	1.374016	692.697703	0.014650	0.016092
RS	52	2.838750	1.395349	636.175370	0.013455	0.014848
RS	53	3.036148	1.395349	588.648669	0.012449	0.013801
RS	54	3.246806	1.404668	536.175401	0.011340	0.012650
RS	55	3.471613	1.404668	486.920043	0.010298	0.011565
RS	56	3.711521	1.404668	437.419387	0.009251	0.010468
RS	57	3.967543	1.404668	388.428677	0.008215	0.009372
RS	58	4.240763	1.442081	332.716058	0.007037	0.008113
RS	59	4.532335	1.442081	289.606221	0.006125	0.007120
RS	60	4.843492	1.442081	248.652410	0.005259	0.006162
RS	61	5.175550	1.442081	210.391401	0.004450	0.005253
RS	62	5.529913	1.442081	175.261597	0.003707	0.004405
RS	63	5.908078	1.442081	600.050509	0.012691	0.015284
PA	4+25*2+4+6 0.141666108 0.035691175 5.908077933 0.405130057 0.365066041 0.417338509 0.493536528 0.608804039 0.769472325 0.979072200 1.235198420 1.511634278 1.750561289 1.882436824 1.884244872 1.790698602 1.648311333 1.494438334 1.359441962 1.263261683 1.211483853 1.198092352 1.211446848 1.239649608 1.273997515 1.309718935 1.344109426 1.374015971 1.395348927 1.404667973 1.442081306
//
IT	4225
RD	10
LK	-449148.367683
QD	-238.283143 -> -220.432850
RI	0.0144364166
TR	0.139863	0.036041
MT	5.964351
MM	C_pi: 1.160373, n_recomb: 48469.631678
RS	0	0.000000	0.417203	760.083883	0.015682	0.005138
RS	1	0.006733	0.417203	797.939853	0.016463	0.012910
RS	2	0.013919	0.417203	836.748161	0.017263	0.013784
RS	3	0.021589	0.417203	876.400811	0.018081	0.014466
RS	4	0.029775	0.372338	1025.943545	0.021167	0.016997
RS	5	0.038513	0.372338	1068.953957	0.022054	0.017650
RS	6	0.047839	0.421738	983.243572	0.020286	0.015987
RS	7	0.057793	0.421738	1024.344154	0.021134	0.016780
RS	8	0.068417	0.493994	911.369863	0.018803	0.015075
RS	9	0.079756	0.493994	950.126050	0.019603	0.016108
RS	10	0.091859	0.605953	808.179834	0.016674	0.013988
RS	11	0.104776	0.605953	843.998596	0.017413	0.015000
RS	12	0.118564	0.765224	698.687027	0.014415	0.012736
RS	13	0.133279	0.765224	731.253029	0.015087	0.013665
RS	14	0.148986	0.977172	599.964378	0.012378	0.011508
RS	15	0.165750	0.977172	629.300683	0.012983	0.012303
RS	16	0.183642	1.242061	519.771027	0.010724	0.010390
RS	17	0.202739	1.242061	546.213548	0.011269	0.011026
RS	18	0.223122	1.534838	464.796204	0.009589	0.009517
RS	19	0.244878	1.534838	489.072615	0.010090	0.010010
RS	20	0.268098	1.793814	440.410604	0.009086	0.009061
RS	21	0.292881	1.793814	463.610819	0.009565	0.009487
RS	22	0.319334	1.940036	451.096764	0.009307	0.009245
RS	23	0.347567	1.940036	474.528535	0.009790	0.009712
RS	24	0.377701	1.944231	497.622495	0.010267	0.010220
RS	25	0.409864	1.944231	522.433238	0.010779	0.010786
RS	26	0.444192	1.843335	577.562850	0.011916	0.011987
RS	27	0.480832	1.843335	604.323080	0.012468	0.012658
RS	28	0.519938	1.688860	688.526390	0.014205	0.014506
RS	29	0.561678	1.688860	716.901837	0.014791	0.015281
RS	30	0.606228	1.522176	825.537079	0.017032	0.017717
RS	31	0.653777	1.522176	853.874730	0.017617	0.018571
RS	32	0.704528	1.376560	972.726141	0.020069	0.021314
RS	33	0.758696	1.376560	997.837677	0.020587	0.022139
RS	34	0.816511	1.273486	1101.508717	0.022726	0.024598
RS	35	0.878218	1.273486	1119.517191	0.023097	0.025220
RS	36	0.944080	1.218644	1183.654867	0.024421	0.026773
RS	37	1.014377	1.218644	1191.775497	0.024588	0.027056
RS	38	1.089406	1.205281	1208.065484	0.024924	0.027463
RS	39	1.169487	1.205281	1205.610451	0.024874	0.027390
RS	40	1.254960	1.220751	1183.110918	0.024409	0.026867
RS	41	1.346188	1.220751	1170.873196	0.024157	0.026509
RS	42	1.443558	1.252178	1125.131442	0.023213	0.025447
RS	43	1.547483	1.252178	1104.276489	0.022783	0.024890
RS	44	1.658406	1.290129	1047.435020	0.021610	0.023594
RS	45	1.776797	1.290129	1019.009029	0.021024	0.022894
RS	46	1.903160	1.329439	957.510011	0.019755	0.021520
RS	47	2.038030	1.329439	922.521973	0.019033	0.020708
RS	48	2.181980	1.367202	859.668843	0.017736	0.019327
RS	49	2.335623	1.367202	819.227430	0.016902	0.018425
RS	50	2.499610	1.400012	757.706964	0.015633	0.017092
RS	51	2.674638	1.400012	712.959382	0.014709	0.016120
RS	52	2.861451	1.423399	655.002027	0.013514	0.014877
RS	53	3.060841	1.423399	607.060928	0.012525	0.013851
RS	54	3.273657	1.433554	553.660166	0.011423	0.012709
RS	55	3.500800	1.433554	503.733032	0.010393	0.011640
RS	56	3.743237	1.433554	453.404403	0.009354	0.010554
RS	57	4.001997	1.433554	403.444934	0.008324	0.009466
RS	58	4.278179	1.474718	345.676858	0.007132	0.008193
RS	59	4.572956	1.474718	301.672019	0.006224	0.007207
RS	60	4.887580	1.474718	259.721338	0.005358	0.006253
RS	61	5.223387	1.474718	220.389457	0.004547	0.005344
RS	62	5.581803	1.474718	184.145231	0.003799	0.004494
RS	63	5.964351	1.474718	638.775356	0.013179	0.015793
PA	4+25*2+4+6 0.139863357 0.036041007 5.964351325 0.417202618 0.372337675 0.421738454 0.493994258 0.605953434 0.765223840 0.977172088 1.242061314 1.534838380 1.793813797 1.940035934 1.944230855 1.843334665 1.688859840 1.522176434 1.376559836 1.273486313 1.218644492 1.205280957 1.220750975 1.252177910 1.290129394 1.329438862 1.367202462 1.400011949 1.423399263 1.433554347 1.474718065
//
IT	4424
RD	11
LK	-449113.254894
QD	-228.071762 -> -211.578176
RI	0.0136423790
TR	0.138161	0.036380
MT	6.017864
MM	C_pi: 1.177592, n_recomb: 49627.267786
RS	0	0.000000	0.427667	760.631215	0.015327	0.005095
RS	1	0.006748	0.427667	798.923283	0.016098	0.012841
RS	2	0.013951	0.427667	838.227356	0.016890	0.013676
RS	3	0.021640	0.427667	878.440621	0.017701	0.014281
RS	4	0.029848	0.379839	1033.880437	0.020833	0.016889
RS	5	0.038610	0.379839	1077.819256	0.021718	0.017509
RS	6	0.047963	0.426844	999.733459	0.020145	0.015979
RS	7	0.057947	0.426844	1041.896561	0.020994	0.016744
RS	8	0.068605	0.495382	935.812356	0.018857	0.015167
RS	9	0.079982	0.495382	975.732981	0.019661	0.016193
RS	10	0.092127	0.604002	835.032614	0.016826	0.014133
RS	11	0.105091	0.604002	872.032828	0.017572	0.015152
RS	12	0.118930	0.761490	723.082168	0.014570	0.012875
RS	13	0.133703	0.761490	756.759928	0.015249	0.013817
RS	14	0.149472	0.974929	619.281119	0.012479	0.011600
RS	15	0.166306	0.974929	649.579844	0.013089	0.012409
RS	16	0.184276	1.247325	533.073996	0.010742	0.010410
RS	17	0.203458	1.247325	560.271659	0.011290	0.011057
RS	18	0.223934	1.555208	472.603587	0.009523	0.009460
RS	19	0.245793	1.555208	497.420885	0.010023	0.009959
RS	20	0.269126	1.833669	444.151890	0.008950	0.008938
RS	21	0.294034	1.833669	467.729452	0.009425	0.009364
RS	22	0.320622	1.994517	452.703378	0.009122	0.009075
RS	23	0.349005	1.994517	476.447023	0.009601	0.009535
RS	24	0.379302	2.001762	499.157819	0.010058	0.010021
RS	25	0.411644	2.001762	524.331336	0.010565	0.010575
RS	26	0.446169	1.894199	581.115399	0.011710	0.011778
RS	27	0.483023	1.894199	608.394803	0.012259	0.012435
RS	28	0.522364	1.728239	696.466934	0.014034	0.014314
RS	29	0.564359	1.728239	725.589264	0.014621	0.015075
RS	30	0.609189	1.549262	840.534133	0.016937	0.017576
RS	31	0.657043	1.549262	869.831769	0.017527	0.018418
RS	32	0.708126	1.393438	996.765666	0.020085	0.021257
RS	33	0.762657	1.393438	1022.882501	0.020611	0.022075
RS	34	0.820867	1.283740	1134.206125	0.022854	0.024632
RS	35	0.883004	1.283740	1152.988771	0.023233	0.025252
RS	36	0.949335	1.225941	1221.725926	0.024618	0.026865
RS	37	1.020142	1.225941	1230.207845	0.024789	0.027150
RS	38	1.095726	1.212575	1247.031273	0.025128	0.027561
RS	39	1.176411	1.212575	1244.568974	0.025078	0.027494
RS	40	1.262540	1.230036	1219.580194	0.024575	0.026934
RS	41	1.354480	1.230036	1207.141467	0.024324	0.026587
RS	42	1.452625	1.264516	1157.663885	0.023327	0.025475
RS	43	1.557392	1.264516	1136.563623	0.022902	0.024933
RS	44	1.669229	1.305882	1075.999074	0.021682	0.023593
RS	45	1.788612	1.305882	1047.351373	0.021104	0.022913
RS	46	1.916051	1.348585	982.647367	0.019801	0.021508
RS	47	2.052089	1.348585	947.467776	0.019092	0.020717
RS	48	2.197306	1.389532	882.022485	0.017773	0.019319
RS	49	2.352323	1.389532	841.390541	0.016954	0.018439
RS	50	2.517800	1.425079	777.897667	0.015675	0.017099
RS	51	2.694442	1.425079	732.900374	0.014768	0.016149
RS	52	2.883004	1.450391	673.569863	0.013573	0.014909
RS	53	3.084290	1.450391	625.228842	0.012598	0.013901
RS	54	3.299158	1.461279	570.949598	0.011505	0.012770
RS	55	3.528524	1.461279	520.364476	0.010485	0.011714
RS	56	3.773368	1.461279	469.225599	0.009455	0.010639
RS	57	4.034733	1.461279	418.318153	0.008429	0.009558
RS	58	4.313735	1.506008	358.530266	0.007224	0.008272
RS	59	4.611562	1.506008	313.645119	0.006320	0.007292
RS	60	4.929487	1.506008	270.714896	0.005455	0.006341
RS	61	5.268864	1.506008	230.330798	0.004641	0.005433
RS	62	5.631141	1.506008	192.990861	0.003889	0.004581
RS	63	6.017864	1.506008	677.707058	0.013656	0.016292
PA	4+25*2+4+6 0.138161142 0.036380373 6.017864487 0.427666742 0.379839105 0.426843995 0.495381676 0.604001926 0.761490314 0.974929462 1.247324737 1.555207730 1.833669160 1.994516742 2.001761826 1.894198927 1.728238749 1.549262243 1.393438374 1.283740262 1.225941011 1.212574763 1.230036043 1.264516073 1.305881735 1.348584691 1.389532387 1.425079493 1.450390984 1.461279086 1.506007756
//
IT	4383
RD	12
LK	-449080.794059
QD	-218.603151 -> -203.325092
RI	0.0129626121
TR	0.136554	0.036711
MT	6.068621
MM	C_pi: 1.194146, n_recomb: 50756.890847
RS	0	0.000000	0.436698	763.176460	0.015036	0.005056
RS	1	0.006762	0.436698	801.945933	0.015800	0.012784
RS	2	0.013981	0.436698	841.780744	0.016585	0.013594
RS	3	0.021688	0.436698	882.582150	0.017388	0.014142
RS	4	0.029916	0.387420	1040.460175	0.020499	0.016768
RS	5	0.038701	0.387420	1085.261492	0.021382	0.017362
RS	6	0.048079	0.432446	1013.893797	0.019975	0.015949
RS	7	0.058092	0.432446	1057.052126	0.020826	0.016688
RS	8	0.068782	0.497470	958.108301	0.018876	0.015238
RS	9	0.080194	0.497470	999.137781	0.019685	0.016254
RS	10	0.092379	0.602748	860.527123	0.016954	0.014265
RS	11	0.105387	0.602748	898.667065	0.017705	0.015287
RS	12	0.119275	0.758177	746.864070	0.014715	0.013009
RS	13	0.134101	0.758177	781.627712	0.015399	0.013962
RS	14	0.149931	0.972418	638.489284	0.012579	0.011694
RS	15	0.166830	0.972418	669.739766	0.013195	0.012516
RS	16	0.184873	1.251226	546.529072	0.010768	0.010438
RS	17	0.204135	1.251226	574.481114	0.011318	0.011095
RS	18	0.224700	1.573083	480.666127	0.009470	0.009415
RS	19	0.246655	1.573083	506.026710	0.009970	0.009919
RS	20	0.270095	1.870468	448.168300	0.008830	0.008830
RS	21	0.295120	1.870468	472.123379	0.009302	0.009255
RS	22	0.321837	2.046161	454.539500	0.008955	0.008921
RS	23	0.350361	2.046161	478.588834	0.009429	0.009374
RS	24	0.380813	2.057067	500.789814	0.009866	0.009837
RS	25	0.413325	2.057067	526.310094	0.010369	0.010380
RS	26	0.448034	1.943454	584.537430	0.011516	0.011582
RS	27	0.485091	1.943454	612.309077	0.012064	0.012226
RS	28	0.524653	1.766556	703.957733	0.013869	0.014130
RS	29	0.566891	1.766556	733.792518	0.014457	0.014878
RS	30	0.611984	1.575745	854.722851	0.016840	0.017436
RS	31	0.660127	1.575745	884.948375	0.017435	0.018267
RS	32	0.711525	1.410071	1019.697694	0.020090	0.021194
RS	33	0.766398	1.410071	1046.802170	0.020624	0.022006
RS	34	0.824982	1.293977	1165.636347	0.022965	0.024655
RS	35	0.887527	1.293977	1185.195651	0.023350	0.025274
RS	36	0.954301	1.233310	1258.505952	0.024795	0.026943
RS	37	1.025590	1.233310	1267.369857	0.024969	0.027231
RS	38	1.101700	1.219907	1284.772522	0.025312	0.027646
RS	39	1.182956	1.219907	1282.337724	0.025264	0.027586
RS	40	1.269706	1.239242	1254.947796	0.024725	0.026992
RS	41	1.362322	1.239242	1242.351996	0.024477	0.026656
RS	42	1.461201	1.276616	1189.256372	0.023430	0.025498
RS	43	1.566765	1.276616	1167.957375	0.023011	0.024971
RS	44	1.679468	1.321219	1103.803632	0.021747	0.023592
RS	45	1.799791	1.321219	1074.976792	0.021179	0.022930
RS	46	1.928250	1.367131	1007.200921	0.019844	0.021497
RS	47	2.065395	1.367131	971.863573	0.019147	0.020728
RS	48	2.211814	1.411086	903.938793	0.017809	0.019313
RS	49	2.368133	1.411086	863.140251	0.017005	0.018455
RS	50	2.535022	1.449213	797.760232	0.015717	0.017109
RS	51	2.713195	1.449213	752.529376	0.014826	0.016179
RS	52	2.903416	1.476327	691.883075	0.013631	0.014942
RS	53	3.106500	1.476327	643.155191	0.012671	0.013952
RS	54	3.323316	1.487851	588.044185	0.011586	0.012830
RS	55	3.554792	1.487851	536.813825	0.010576	0.011787
RS	56	3.801919	1.487851	484.881266	0.009553	0.010721
RS	57	4.065757	1.487851	433.045431	0.008532	0.009648
RS	58	4.347436	1.535961	371.274076	0.007315	0.008349
RS	59	4.648160	1.535961	325.522319	0.006413	0.007375
RS	60	4.969219	1.535961	281.628841	0.005549	0.006428
RS	61	5.311987	1.535961	240.210212	0.004733	0.005520
RS	62	5.677932	1.535961	201.792476	0.003976	0.004665
RS	63	6.068621	1.535961	716.790022	0.014122	0.016778
PA	4+25*2+4+6 0.136554468 0.036710574 6.068620935 0.436698482 0.387420394 0.432446095 0.497469592 0.602748360 0.758177327 0.972418166 1.251226434 1.573082794 1.870467542 2.046160710 2.057067346 1.943453562 1.766555565 1.575745357 1.410070716 1.293977456 1.233310446 1.219906637 1.239242169 1.276616440 1.321219285 1.367131048 1.411085806 1.449212691 1.476326687 1.487850559 1.535960830
//
IT	4390
RD	13
LK	-449050.712584
QD	-209.799018 -> -195.616228
RI	0.0123754633
TR	0.135037	0.037032
MT	6.116750
MM	C_pi: 1.210066, n_recomb: 51859.510343
RS	0	0.000000	0.444486	767.313568	0.014796	0.005020
RS	1	0.006775	0.444486	806.594431	0.015553	0.012736
RS	2	0.014009	0.444486	846.989032	0.016332	0.013534
RS	3	0.021733	0.444486	888.401809	0.017131	0.014041
RS	4	0.029980	0.394985	1046.061353	0.020171	0.016638
RS	5	0.038786	0.394985	1091.667508	0.021050	0.017214
RS	6	0.048189	0.438391	1026.157844	0.019787	0.015903
RS	7	0.058229	0.438391	1070.250231	0.020637	0.016618
RS	8	0.068948	0.500093	978.526706	0.018869	0.015292
RS	9	0.080395	0.500093	1020.613775	0.019680	0.016297
RS	10	0.092616	0.602053	884.773794	0.017061	0.014383
RS	11	0.105666	0.602053	924.014291	0.017818	0.015407
RS	12	0.119599	0.755219	770.051703	0.014849	0.013138
RS	13	0.134477	0.755219	805.875844	0.015540	0.014100
RS	14	0.150363	0.969697	657.562826	0.012680	0.011790
RS	15	0.167325	0.969697	689.753418	0.013300	0.012623
RS	16	0.185436	1.253978	560.083852	0.010800	0.010472
RS	17	0.204774	1.253978	588.787758	0.011354	0.011138
RS	18	0.225422	1.588769	488.920101	0.009428	0.009380
RS	19	0.247469	1.588769	514.824602	0.009927	0.009888
RS	20	0.271010	1.904512	452.393367	0.008723	0.008734
RS	21	0.296145	1.904512	476.724840	0.009193	0.009158
RS	22	0.322984	2.095217	456.544572	0.008803	0.008780
RS	23	0.351641	2.095217	480.892958	0.009273	0.009227
RS	24	0.382239	2.110333	502.476460	0.009689	0.009666
RS	25	0.414910	2.110333	528.328169	0.010188	0.010199
RS	26	0.449795	1.991242	587.810648	0.011335	0.011397
RS	27	0.487043	1.991242	616.049102	0.011879	0.012030
RS	28	0.526815	1.803896	711.014226	0.013710	0.013953
RS	29	0.569281	1.803896	741.528771	0.014299	0.014689
RS	30	0.614624	1.601662	868.146989	0.016740	0.017298
RS	31	0.663040	1.601662	899.269206	0.017340	0.018120
RS	32	0.714735	1.426458	1041.577652	0.020085	0.021127
RS	33	0.769933	1.426458	1069.651733	0.020626	0.021934
RS	34	0.828870	1.304171	1195.858218	0.023060	0.024668
RS	35	0.891800	1.304171	1216.195388	0.023452	0.025286
RS	36	0.958994	1.240710	1294.055007	0.024953	0.027010
RS	37	1.030740	1.240710	1303.319615	0.025132	0.027301
RS	38	1.107346	1.227235	1321.347370	0.025479	0.027722
RS	39	1.189143	1.227235	1318.972067	0.025434	0.027668
RS	40	1.276482	1.248335	1289.271213	0.024861	0.027043
RS	41	1.369737	1.248335	1276.558320	0.024616	0.026718
RS	42	1.469311	1.288459	1219.958219	0.023524	0.025518
RS	43	1.575630	1.288459	1198.502556	0.023111	0.025006
RS	44	1.689153	1.336134	1130.888846	0.021807	0.023590
RS	45	1.810367	1.336134	1101.920829	0.021248	0.022946
RS	46	1.939792	1.385086	1031.196831	0.019884	0.021488
RS	47	2.077987	1.385086	995.731909	0.019201	0.020739
RS	48	2.225544	1.431883	925.433784	0.017845	0.019309
RS	49	2.383097	1.431883	884.490014	0.017056	0.018472
RS	50	2.551325	1.472441	817.303048	0.015760	0.017120
RS	51	2.730950	1.472441	771.853226	0.014884	0.016211
RS	52	2.922745	1.501243	709.945567	0.013690	0.014976
RS	53	3.127534	1.501243	660.842888	0.012743	0.014003
RS	54	3.346197	1.513313	604.944100	0.011665	0.012891
RS	55	3.579674	1.513313	553.080664	0.010665	0.011859
RS	56	3.828969	1.513313	500.370218	0.009649	0.010803
RS	57	4.095153	1.513313	447.624696	0.008631	0.009735
RS	58	4.379371	1.564632	383.905412	0.007403	0.008425
RS	59	4.682845	1.564632	337.300393	0.006504	0.007457
RS	60	5.006879	1.564632	292.459436	0.005639	0.006511
RS	61	5.352866	1.564632	250.023402	0.004821	0.005604
RS	62	5.722294	1.564632	210.545261	0.004060	0.004747
RS	63	6.116750	1.564632	755.978709	0.014577	0.017254
PA	4+25*2+4+6 0.135036509 0.037032210 6.116749685 0.444486020 0.394984982 0.438390612 0.500093157 0.602053396 0.755218589 0.969697262 1.253978097 1.588768976 1.904511686 2.095217199 2.110333387 1.991242189 1.803895670 1.601661746 1.426457818 1.304170569 1.240710361 1.227235435 1.248335195 1.288458832 1.336134058 1.385085973 1.431882505 1.472441258 1.501242910 1.513313166 1.564631943
//
IT	4196
RD	14
LK	-449022.777138
QD	-201.592216 -> -188.401034
RI	0.0118632389
TR	0.133601	0.037346
MT	6.162367
MM	C_pi: 1.225385, n_recomb: 52936.176020
RS	0	0.000000	0.451224	772.676469	0.014596	0.004988
RS	1	0.006787	0.451224	812.494566	0.015349	0.012696
RS	2	0.014035	0.451224	853.470939	0.016123	0.013491
RS	3	0.021775	0.451224	895.512517	0.016917	0.013967
RS	4	0.030041	0.402456	1050.987097	0.019854	0.016505
RS	5	0.038867	0.402456	1097.348234	0.020730	0.017067
RS	6	0.048292	0.444565	1036.869226	0.019587	0.015844
RS	7	0.058357	0.444565	1081.839971	0.020437	0.016538
RS	8	0.069105	0.503123	997.307103	0.018840	0.015330
RS	9	0.080583	0.503123	1040.404465	0.019654	0.016324
RS	10	0.092840	0.601817	907.860549	0.017150	0.014491
RS	11	0.105928	0.601817	948.164527	0.017911	0.015515
RS	12	0.119905	0.752570	792.658144	0.014974	0.013262
RS	13	0.134831	0.752570	829.517867	0.015670	0.014231
RS	14	0.150770	0.966817	676.483113	0.012779	0.011887
RS	15	0.167790	0.966817	709.601536	0.013405	0.012729
RS	16	0.185966	1.255749	573.702322	0.010838	0.010512
RS	17	0.205376	1.255749	603.154419	0.011394	0.011185
RS	18	0.226102	1.602534	497.315596	0.009395	0.009352
RS	19	0.248236	1.602534	523.763285	0.009894	0.009865
RS	20	0.271872	1.936061	456.778662	0.008629	0.008648
RS	21	0.297112	1.936061	481.484558	0.009096	0.009072
RS	22	0.324065	2.141887	458.677770	0.008665	0.008650
RS	23	0.352848	2.141887	483.318517	0.009130	0.009092
RS	24	0.383584	2.161714	504.190353	0.009524	0.009507
RS	25	0.416406	2.161714	530.358980	0.010019	0.010030
RS	26	0.451456	2.037659	590.934656	0.011163	0.011222
RS	27	0.488885	2.037659	619.616209	0.011705	0.011844
RS	28	0.528855	1.840323	717.660105	0.013557	0.013783
RS	29	0.571537	1.840323	748.823519	0.014146	0.014509
RS	30	0.617117	1.627037	880.854940	0.016640	0.017163
RS	31	0.665790	1.627037	912.843702	0.017244	0.017976
RS	32	0.717766	1.442588	1062.471510	0.020071	0.021056
RS	33	0.773270	1.442588	1091.496874	0.020619	0.021858
RS	34	0.832542	1.314286	1224.942240	0.023140	0.024673
RS	35	0.895837	1.314286	1246.057036	0.023539	0.025291
RS	36	0.963427	1.248100	1328.440282	0.025095	0.027067
RS	37	1.035605	1.248100	1338.122099	0.025278	0.027362
RS	38	1.112682	1.234520	1356.821836	0.025631	0.027788
RS	39	1.194991	1.234520	1354.534814	0.025588	0.027741
RS	40	1.282886	1.257287	1322.606926	0.024985	0.027088
RS	41	1.376747	1.257287	1309.813179	0.024743	0.026773
RS	42	1.476978	1.300023	1249.820685	0.023610	0.025534
RS	43	1.584013	1.300023	1228.245928	0.023202	0.025036
RS	44	1.698312	1.350621	1157.292832	0.021862	0.023587
RS	45	1.820369	1.350621	1128.217467	0.021313	0.022960
RS	46	1.950710	1.402456	1054.661919	0.019923	0.021480
RS	47	2.089898	1.402456	1019.096161	0.019251	0.020750
RS	48	2.238534	1.451939	946.524845	0.017880	0.019307
RS	49	2.397257	1.451939	905.454670	0.017105	0.018490
RS	50	2.566754	1.494793	836.534705	0.015803	0.017134
RS	51	2.747755	1.494793	790.879100	0.014940	0.016243
RS	52	2.941041	1.525175	727.761184	0.013748	0.015011
RS	53	3.147446	1.525175	678.294965	0.012813	0.014053
RS	54	3.367860	1.537712	621.648998	0.011743	0.012951
RS	55	3.603235	1.537712	569.164390	0.010752	0.011930
RS	56	3.854585	1.537712	515.691398	0.009742	0.010882
RS	57	4.122995	1.537712	462.054308	0.008729	0.009821
RS	58	4.409623	1.592072	396.422797	0.007489	0.008499
RS	59	4.715705	1.592072	348.977438	0.006592	0.007536
RS	60	5.042562	1.592072	303.204216	0.005728	0.006593
RS	61	5.391604	1.592072	259.767294	0.004907	0.005685
RS	62	5.764336	1.592072	219.245573	0.004142	0.004826
RS	63	6.162367	1.592072	795.234434	0.015023	0.017719
PA	4+25*2+4+6 0.133601133 0.037345853 6.162366772 0.451224465 0.402456192 0.444565054 0.503123068 0.601817415 0.752569574 0.966816586 1.255749205 1.602534279 1.936060537 2.141887103 2.161714318 2.037659361 1.840322776 1.627036737 1.442588479 1.314286020 1.248099655 1.234519899 1.257286604 1.300023402 1.350620855 1.402456083 1.451939014 1.494793080 1.525175154 1.537712038 1.592072475
//
IT	3893
RD	15
LK	-448996.786549
QD	-193.925092 -> -181.635288
RI	0.0114125209
TR	0.132242	0.037652
MT	6.205621
MM	C_pi: 1.240137, n_recomb: 53987.859492
RS	0	0.000000	0.457074	778.991178	0.014429	0.004958
RS	1	0.006799	0.457074	819.365966	0.015177	0.012663
RS	2	0.014060	0.457074	860.940472	0.015947	0.013461
RS	3	0.021815	0.457074	903.623561	0.016738	0.013916
RS	4	0.030097	0.409788	1055.436456	0.019550	0.016372
RS	5	0.038943	0.409788	1102.509013	0.020421	0.016925
RS	6	0.048389	0.450882	1046.309527	0.019380	0.015776
RS	7	0.058478	0.450882	1092.107994	0.020229	0.016450
RS	8	0.069253	0.506476	1014.620870	0.018794	0.015355
RS	9	0.080761	0.506476	1058.684131	0.019610	0.016338
RS	10	0.093051	0.601956	929.876988	0.017224	0.014587
RS	11	0.106176	0.601956	971.209552	0.017989	0.015610
RS	12	0.120194	0.750190	814.702402	0.015090	0.013381
RS	13	0.135165	0.750190	852.573502	0.015792	0.014355
RS	14	0.151154	0.963829	695.227584	0.012877	0.011984
RS	15	0.168230	0.963829	729.260913	0.013508	0.012835
RS	16	0.186466	1.256693	587.351867	0.010879	0.010555
RS	17	0.205943	1.256693	617.547480	0.011439	0.011236
RS	18	0.226744	1.614589	505.820108	0.009369	0.009332
RS	19	0.248960	1.614589	532.809486	0.009869	0.009848
RS	20	0.272685	1.965352	461.284561	0.008544	0.008571
RS	21	0.298024	1.965352	486.362228	0.009009	0.008994
RS	22	0.325086	2.186376	460.902578	0.008537	0.008530
RS	23	0.353987	2.186376	485.828859	0.008999	0.008967
RS	24	0.384854	2.211336	505.914671	0.009371	0.009357
RS	25	0.417819	2.211336	532.386644	0.009861	0.009873
RS	26	0.453025	2.082805	593.908438	0.011001	0.011056
RS	27	0.490625	2.082805	623.010909	0.011540	0.011668
RS	28	0.530782	1.875891	723.921382	0.013409	0.013619
RS	29	0.573668	1.875891	755.704557	0.013998	0.014336
RS	30	0.619471	1.651891	892.895736	0.016539	0.017029
RS	31	0.668388	1.651891	925.722013	0.017147	0.017834
RS	32	0.720630	1.458456	1082.442544	0.020050	0.020982
RS	33	0.776425	1.458456	1112.400718	0.020605	0.021780
RS	34	0.836013	1.324303	1252.952389	0.023208	0.024671
RS	35	0.899652	1.324303	1274.843364	0.023614	0.025289
RS	36	0.967618	1.255448	1361.725908	0.025223	0.027115
RS	37	1.040205	1.255448	1371.839337	0.025410	0.027414
RS	38	1.117728	1.241735	1391.253767	0.025770	0.027847
RS	39	1.200521	1.241735	1389.081067	0.025730	0.027807
RS	40	1.288943	1.266077	1355.009531	0.025098	0.027127
RS	41	1.383377	1.266077	1342.167510	0.024861	0.026823
RS	42	1.484231	1.311303	1278.888054	0.023688	0.025548
RS	43	1.591943	1.311303	1257.227921	0.023287	0.025064
RS	44	1.706978	1.364685	1183.048688	0.021913	0.023584
RS	45	1.829834	1.364685	1153.896255	0.021373	0.022974
RS	46	1.961043	1.419259	1077.618292	0.019960	0.021473
RS	47	2.101173	1.419259	1041.975640	0.019300	0.020761
RS	48	2.250830	1.471286	967.223439	0.017916	0.019308
RS	49	2.410662	1.471286	926.044063	0.017153	0.018508
RS	50	2.581362	1.516307	855.461395	0.015845	0.017149
RS	51	2.763667	1.516307	809.612258	0.014996	0.016275
RS	52	2.958367	1.548172	745.331590	0.013806	0.015047
RS	53	3.166305	1.548172	695.512798	0.012883	0.014104
RS	54	3.388381	1.561102	638.158630	0.011820	0.013011
RS	55	3.625555	1.561102	585.064612	0.010837	0.012000
RS	56	3.878855	1.561102	530.844080	0.009833	0.010960
RS	57	4.149376	1.561102	476.333066	0.008823	0.009904
RS	58	4.438291	1.618348	408.824143	0.007573	0.008572
RS	59	4.746848	1.618348	360.551314	0.006678	0.007614
RS	60	5.076384	1.618348	313.860808	0.005814	0.006673
RS	61	5.428326	1.618348	269.439181	0.004991	0.005765
RS	62	5.804196	1.618348	227.890354	0.004221	0.004904
RS	63	6.205621	1.618348	834.525150	0.015458	0.018174
PA	4+25*2+4+6 0.132242141 0.037651846 6.205620689 0.457073713 0.409788156 0.450882105 0.506476019 0.601955734 0.750189660 0.963829215 1.256692895 1.614589476 1.965352293 2.186376297 2.211336342 2.082805256 1.875891434 1.651891277 1.458456490 1.324303200 1.255448447 1.241734576 1.266076780 1.311303093 1.364685099 1.419258924 1.471286413 1.516307417 1.548171848 1.561101605 1.618347833
//
IT	4421
RD	16
LK	-448972.564669
QD	-186.747159 -> -175.279582
RI	0.0110121130
TR	0.130954	0.037950
MT	6.246663
MM	C_pi: 1.254358, n_recomb: 55015.515904
RS	0	0.000000	0.462191	786.006902	0.014287	0.004930
RS	1	0.006810	0.462191	826.951278	0.015031	0.012635
RS	2	0.014084	0.462191	869.134321	0.015798	0.013441
RS	3	0.021853	0.462191	912.466404	0.016586	0.013882
RS	4	0.030151	0.416944	1059.572655	0.019260	0.016242
RS	5	0.039014	0.416944	1107.318967	0.020127	0.016789
RS	6	0.048481	0.457277	1054.705437	0.019171	0.015703
RS	7	0.058593	0.457277	1101.285651	0.020018	0.016359
RS	8	0.069393	0.510075	1030.642049	0.018734	0.015370
RS	9	0.080928	0.510075	1075.629989	0.019551	0.016341
RS	10	0.093249	0.602408	950.894419	0.017284	0.014675
RS	11	0.106410	0.602408	993.222506	0.018053	0.015695
RS	12	0.120466	0.748053	836.197144	0.015199	0.013494
RS	13	0.135480	0.748053	875.056044	0.015906	0.014473
RS	14	0.151516	0.960771	713.785019	0.012974	0.012081
RS	15	0.168644	0.960771	748.720113	0.013609	0.012939
RS	16	0.186939	1.256934	601.009614	0.010924	0.010602
RS	17	0.206479	1.256934	631.943431	0.011487	0.011290
RS	18	0.227350	1.625142	514.401682	0.009350	0.009317
RS	19	0.249643	1.625142	541.930445	0.009851	0.009838
RS	20	0.273454	1.992593	465.881976	0.008468	0.008501
RS	21	0.298886	1.992593	491.328365	0.008931	0.008924
RS	22	0.326050	2.228822	463.201163	0.008419	0.008419
RS	23	0.355064	2.228822	488.406554	0.008878	0.008851
RS	24	0.386053	2.259322	507.636098	0.009227	0.009217
RS	25	0.419154	2.259322	534.398704	0.009714	0.009725
RS	26	0.454508	2.126758	596.737811	0.010847	0.010899
RS	27	0.492270	2.126758	626.240586	0.011383	0.011502
RS	28	0.532603	1.910650	729.824956	0.013266	0.013462
RS	29	0.575683	1.910650	762.200541	0.013854	0.014169
RS	30	0.621697	1.676246	904.316356	0.016437	0.016898
RS	31	0.670845	1.676246	937.952296	0.017049	0.017695
RS	32	0.723339	1.474060	1101.551467	0.020023	0.020906
RS	33	0.779408	1.474060	1132.424004	0.020584	0.021700
RS	34	0.839296	1.334204	1279.953750	0.023265	0.024663
RS	35	0.903261	1.334204	1302.618347	0.023677	0.025281
RS	36	0.971583	1.262735	1393.974029	0.025338	0.027156
RS	37	1.044558	1.262735	1404.531554	0.025530	0.027458
RS	38	1.122502	1.248859	1424.702004	0.025896	0.027899
RS	39	1.205754	1.248859	1422.666940	0.025859	0.027865
RS	40	1.294676	1.274693	1386.531093	0.025203	0.027162
RS	41	1.389653	1.274693	1373.670046	0.024969	0.026867
RS	42	1.491098	1.322297	1307.201490	0.023761	0.025559
RS	43	1.599452	1.322297	1285.486337	0.023366	0.025088
RS	44	1.715184	1.378336	1208.188435	0.021961	0.023581
RS	45	1.838798	1.378336	1178.986015	0.021430	0.022986
RS	46	1.970829	1.435516	1100.086967	0.019996	0.021467
RS	47	2.111852	1.435516	1064.388942	0.019347	0.020772
RS	48	2.262479	1.489956	987.542505	0.017950	0.019309
RS	49	2.423363	1.489956	946.269506	0.017200	0.018527
RS	50	2.595204	1.537027	874.089020	0.015888	0.017166
RS	51	2.778747	1.537027	828.057892	0.015051	0.016308
RS	52	2.974789	1.570282	762.659402	0.013863	0.015084
RS	53	3.184181	1.570282	712.498698	0.012951	0.014154
RS	54	3.407833	1.583540	654.472615	0.011896	0.013070
RS	55	3.646716	1.583540	600.781021	0.010920	0.012069
RS	56	3.901867	1.583540	545.827829	0.009921	0.011037
RS	57	4.174393	1.583540	490.460251	0.008915	0.009986
RS	58	4.465478	1.643525	421.108303	0.007654	0.008644
RS	59	4.776386	1.643525	372.020808	0.006762	0.007689
RS	60	5.108467	1.643525	324.427762	0.005897	0.006750
RS	61	5.463163	1.643525	279.037281	0.005072	0.005842
RS	62	5.842013	1.643525	236.477454	0.004298	0.004979
RS	63	6.246663	1.643525	873.824664	0.015883	0.018619
PA	4+25*2+4+6 0.130953717 0.037950436 6.246662997 0.462190737 0.416943785 0.457276556 0.510075433 0.602407814 0.748052651 0.960771106 1.256933789 1.625141674 1.992592988 2.228821971 2.259322132 2.126758498 1.910649711 1.676246440 1.474059522 1.334204443 1.262734549 1.248858786 1.274692964 1.322297356 1.378336167 1.435515942 1.489956084 1.537026614 1.570282451 1.583539790 1.643525035
//
IT	4059
RD	17
LK	-448949.957021
QD	-180.014561 -> -169.299306
RI	0.0106548890
TR	0.129731	0.038242
MT	6.285624
MM	C_pi: 1.268069, n_recomb: 56019.680031
RS	0	0.000000	0.466682	793.561909	0.014166	0.004905
RS	1	0.006820	0.466682	835.084567	0.014907	0.012612
RS	2	0.014106	0.466682	877.882739	0.015671	0.013429
RS	3	0.021888	0.466682	921.867960	0.016456	0.013862
RS	4	0.030202	0.423884	1063.537606	0.018985	0.016114
RS	5	0.039082	0.423884	1111.925276	0.019849	0.016658
RS	6	0.048568	0.463695	1062.234997	0.018962	0.015625
RS	7	0.058700	0.463695	1109.554740	0.019807	0.016265
RS	8	0.069524	0.513860	1045.508805	0.018663	0.015376
RS	9	0.081087	0.513860	1091.382497	0.019482	0.016335
RS	10	0.093437	0.603116	970.979604	0.017333	0.014753
RS	11	0.106630	0.603116	1014.271562	0.018106	0.015771
RS	12	0.120723	0.746138	857.141854	0.015301	0.013603
RS	13	0.135777	0.746138	896.965031	0.016012	0.014584
RS	14	0.151858	0.957674	732.134856	0.013069	0.012176
RS	15	0.169036	0.957674	767.957909	0.013709	0.013041
RS	16	0.187385	1.256584	614.645664	0.010972	0.010652
RS	17	0.206986	1.256584	646.311338	0.011537	0.011345
RS	18	0.227923	1.634360	523.030644	0.009337	0.009308
RS	19	0.250289	1.634360	551.095591	0.009838	0.009831
RS	20	0.274180	2.017943	470.546533	0.008400	0.008437
RS	21	0.299700	2.017943	496.358161	0.008860	0.008860
RS	22	0.326961	2.269386	465.545380	0.008310	0.008316
RS	23	0.356082	2.269386	491.023167	0.008765	0.008743
RS	24	0.387188	2.305777	509.339106	0.009092	0.009085
RS	25	0.420416	2.305777	536.380098	0.009575	0.009585
RS	26	0.455910	2.169587	599.422064	0.010700	0.010749
RS	27	0.493825	2.169587	629.305579	0.011234	0.011344
RS	28	0.534326	1.944629	735.390530	0.013127	0.013310
RS	29	0.577589	1.944629	768.332460	0.013715	0.014009
RS	30	0.623803	1.700112	915.152895	0.016336	0.016769
RS	31	0.673169	1.700112	949.571375	0.016951	0.017560
RS	32	0.725902	1.489391	1119.843321	0.019990	0.020828
RS	33	0.782232	1.489391	1151.611410	0.020557	0.021619
RS	34	0.842403	1.343971	1305.992861	0.023313	0.024649
RS	35	0.906678	1.343971	1329.427114	0.023731	0.025269
RS	36	0.975337	1.269935	1425.228464	0.025442	0.027190
RS	37	1.048679	1.269935	1436.240392	0.025638	0.027496
RS	38	1.127023	1.255874	1457.202746	0.026012	0.027944
RS	39	1.210711	1.255874	1455.326035	0.025979	0.027917
RS	40	1.300106	1.283125	1417.200163	0.025298	0.027192
RS	41	1.395598	1.283125	1404.346490	0.025069	0.026907
RS	42	1.497603	1.333004	1334.783138	0.023827	0.025568
RS	43	1.606565	1.333004	1313.040334	0.023439	0.025110
RS	44	1.722959	1.391584	1232.723661	0.022005	0.023577
RS	45	1.847292	1.391584	1203.495969	0.021483	0.022997
RS	46	1.980104	1.451246	1122.072293	0.020030	0.021462
RS	47	2.121974	1.451246	1086.338716	0.019392	0.020783
RS	48	2.273521	1.507978	1007.479250	0.017984	0.019312
RS	49	2.435403	1.507978	966.127491	0.017246	0.018546
RS	50	2.608327	1.556987	892.411895	0.015930	0.017183
RS	51	2.793044	1.556987	846.210189	0.015106	0.016341
RS	52	2.990360	1.591550	779.737088	0.013919	0.015120
RS	53	3.201134	1.591550	729.245454	0.013018	0.014203
RS	54	3.426283	1.605078	670.582048	0.011970	0.013129
RS	55	3.666788	1.605078	616.305407	0.011002	0.012137
RS	56	3.923697	1.605078	560.634984	0.010008	0.011111
RS	57	4.198127	1.605078	504.428633	0.009004	0.010065
RS	58	4.491275	1.667665	433.268039	0.007734	0.008714
RS	59	4.804416	1.667665	383.379398	0.006844	0.007763
RS	60	5.138914	1.667665	334.899089	0.005978	0.006826
RS	61	5.496227	1.667665	288.556007	0.005151	0.005918
RS	62	5.877910	1.667665	245.001612	0.004373	0.005052
RS	63	6.285624	1.667665	913.097845	0.016300	0.019054
PA	4+25*2+4+6 0.129730775 0.038241893 6.285624366 0.466681839 0.423883994 0.463694971 0.513859982 0.603115527 0.746137889 0.957674138 1.256583767 1.634360217 2.017942787 2.269386354 2.305776547 2.169586707 1.944628932 1.700111837 1.489390879 1.343971358 1.269934685 1.255873803 1.283124657 1.333003595 1.391583535 1.451245921 1.507977776 1.556987456 1.591550486 1.605077523 1.667665449
//
IT	3844
RD	18
LK	-448928.827629
QD	-173.689560 -> -163.664511
RI	0.0103329445
TR	0.128568	0.038526
MT	6.322658
MM	C_pi: 1.281307, n_recomb: 57001.270353
RS	0	0.000000	0.470670	801.476520	0.014061	0.004881
RS	1	0.006830	0.470670	843.580984	0.014799	0.012592
RS	2	0.014127	0.470670	886.996085	0.015561	0.013423
RS	3	0.021922	0.470670	931.634254	0.016344	0.013851
RS	4	0.030249	0.430594	1067.416432	0.018726	0.015992
RS	5	0.039146	0.430594	1116.417491	0.019586	0.016535
RS	6	0.048649	0.470097	1069.055903	0.018755	0.015545
RS	7	0.058802	0.470097	1117.077058	0.019597	0.016170
RS	8	0.069649	0.517789	1059.337880	0.018584	0.015374
RS	9	0.081236	0.517789	1106.060842	0.019404	0.016322
RS	10	0.093615	0.604044	990.188384	0.017371	0.014824
RS	11	0.106839	0.604044	1034.414152	0.018147	0.015838
RS	12	0.120967	0.744423	877.556367	0.015395	0.013706
RS	13	0.136059	0.744423	918.321214	0.016111	0.014690
RS	14	0.152182	0.954564	750.271804	0.013162	0.012271
RS	15	0.169407	0.954564	786.969091	0.013806	0.013142
RS	16	0.187808	1.255735	628.245823	0.011022	0.010703
RS	17	0.207465	1.255735	660.636719	0.011590	0.011403
RS	18	0.228466	1.642393	531.690702	0.009328	0.009302
RS	19	0.250900	1.642393	560.288356	0.009829	0.009829
RS	20	0.274867	2.041582	475.257610	0.008338	0.008380
RS	21	0.300471	2.041582	501.430747	0.008797	0.008803
RS	22	0.327824	2.308197	467.923958	0.008209	0.008219
RS	23	0.357045	2.308197	493.667819	0.008661	0.008643
RS	24	0.388262	2.350794	511.020242	0.008965	0.008960
RS	25	0.421611	2.350794	538.328296	0.009444	0.009454
RS	26	0.457238	2.211348	601.972642	0.010561	0.010606
RS	27	0.495299	2.211348	632.218845	0.011091	0.011193
RS	28	0.535959	1.977870	740.644693	0.012993	0.013164
RS	29	0.579396	1.977870	774.128586	0.013581	0.013856
RS	30	0.625799	1.723502	925.451882	0.016236	0.016642
RS	31	0.675373	1.723502	960.627075	0.016853	0.017427
RS	32	0.728332	1.504451	1137.375746	0.019954	0.020749
RS	33	0.784908	1.504451	1170.020852	0.020526	0.021537
RS	34	0.845349	1.353594	1331.131938	0.023353	0.024632
RS	35	0.909918	1.353594	1355.331050	0.023777	0.025252
RS	36	0.978897	1.277038	1455.546749	0.025535	0.027219
RS	37	1.052587	1.277038	1467.021839	0.025737	0.027528
RS	38	1.131311	1.262769	1488.812191	0.026119	0.027985
RS	39	1.215411	1.262769	1487.112141	0.026089	0.027964
RS	40	1.305256	1.291369	1447.064295	0.025387	0.027219
RS	41	1.401237	1.291369	1434.241647	0.025162	0.026943
RS	42	1.503774	1.343428	1361.671650	0.023888	0.025576
RS	43	1.613314	1.343428	1339.925739	0.023507	0.025130
RS	44	1.730337	1.404442	1256.684207	0.022047	0.023573
RS	45	1.855352	1.404442	1227.453350	0.021534	0.023007
RS	46	1.988905	1.466475	1143.593711	0.020063	0.021457
RS	47	2.131581	1.466475	1107.842533	0.019435	0.020794
RS	48	2.284001	1.525388	1027.045637	0.018018	0.019316
RS	49	2.446833	1.525388	985.628827	0.017291	0.018566
RS	50	2.620785	1.576235	910.436710	0.015972	0.017201
RS	51	2.806619	1.576235	864.075298	0.015159	0.016373
RS	52	3.005146	1.612029	796.567598	0.013975	0.015157
RS	53	3.217233	1.612029	745.755935	0.013083	0.014252
RS	54	3.443805	1.625773	686.488303	0.012043	0.013187
RS	55	3.685853	1.625773	631.639148	0.011081	0.012204
RS	56	3.944433	1.625773	575.266751	0.010092	0.011184
RS	57	4.220674	1.625773	518.239101	0.009092	0.010143
RS	58	4.515783	1.690837	445.303445	0.007812	0.008783
RS	59	4.831048	1.690837	394.627095	0.006923	0.007836
RS	60	5.167847	1.690837	345.274568	0.006057	0.006900
RS	61	5.527649	1.690837	297.994813	0.005228	0.005991
RS	62	5.912027	1.690837	253.461920	0.004447	0.005124
RS	63	6.322658	1.690837	952.327109	0.016707	0.019480
PA	4+25*2+4+6 0.128568247 0.038526325 6.322658008 0.470670266 0.430593994 0.470096682 0.517789488 0.604043573 0.744423355 0.954563863 1.255735319 1.642393485 2.041581894 2.308196866 2.350793654 2.211348483 1.977869755 1.723502286 1.504451315 1.353594124 1.277038416 1.262768931 1.291369221 1.343428173 1.404442308 1.466475287 1.525387652 1.576234940 1.612029304 1.625773448 1.690837023
//
IT	4883
RD	19
LK	-448909.055012
QD	-167.737707 -> -158.347411
RI	0.0100412296
TR	0.127461	0.038804
MT	6.357944
MM	C_pi: 1.294106, n_recomb: 57960.991630
RS	0	0.000000	0.474235	809.644703	0.013969	0.004860
RS	1	0.006839	0.474235	852.331685	0.014705	0.012574
RS	2	0.014147	0.474235	896.362946	0.015465	0.013421
RS	3	0.021954	0.474235	941.651604	0.016246	0.013848
RS	4	0.030295	0.437062	1071.273902	0.018483	0.015876
RS	5	0.039206	0.437062	1120.864185	0.019338	0.016419
RS	6	0.048727	0.476456	1075.279654	0.018552	0.015463
RS	7	0.058899	0.476456	1123.967360	0.019392	0.016075
RS	8	0.069767	0.521826	1072.237642	0.018499	0.015366
RS	9	0.081378	0.521826	1119.775706	0.019319	0.016302
RS	10	0.093783	0.605163	1008.566917	0.017401	0.014888
RS	11	0.107037	0.605163	1053.697731	0.018179	0.015898
RS	12	0.121197	0.742896	897.448622	0.015484	0.013804
RS	13	0.136326	0.742896	939.133097	0.016203	0.014790
RS	14	0.152489	0.951474	768.178357	0.013253	0.012363
RS	15	0.169758	0.951474	805.735864	0.013901	0.013240
RS	16	0.188208	1.254479	641.790152	0.011073	0.010756
RS	17	0.207920	1.254479	674.899133	0.011644	0.011461
RS	18	0.228980	1.649389	540.361464	0.009323	0.009300
RS	19	0.251481	1.649389	569.487872	0.009825	0.009830
RS	20	0.275520	2.063660	479.999576	0.008281	0.008327
RS	21	0.301204	2.063660	506.530366	0.008739	0.008750
RS	22	0.328644	2.345390	470.322623	0.008114	0.008128
RS	23	0.357961	2.345390	496.326388	0.008563	0.008549
RS	24	0.389283	2.394474	512.672970	0.008845	0.008842
RS	25	0.422747	2.394474	540.237437	0.009321	0.009330
RS	26	0.458500	2.252131	604.390135	0.010428	0.010470
RS	27	0.496698	2.252131	634.982021	0.010955	0.011050
RS	28	0.537509	2.010424	745.605416	0.012864	0.013023
RS	29	0.581111	2.010424	779.608284	0.013451	0.013707
RS	30	0.627695	1.746447	935.247116	0.016136	0.016519
RS	31	0.677466	1.746447	971.154317	0.016755	0.017298
RS	32	0.730640	1.519252	1154.194500	0.019913	0.020670
RS	33	0.787451	1.519252	1187.698372	0.020491	0.021455
RS	34	0.848148	1.363073	1355.420754	0.023385	0.024611
RS	35	0.912996	1.363073	1380.379257	0.023816	0.025232
RS	36	0.982280	1.284042	1484.978308	0.025620	0.027242
RS	37	1.056302	1.284042	1496.923826	0.025826	0.027556
RS	38	1.135387	1.269545	1519.571754	0.026217	0.028020
RS	39	1.219880	1.269545	1518.064835	0.026191	0.028006
RS	40	1.310153	1.299433	1476.160393	0.025468	0.027243
RS	41	1.406600	1.299433	1463.390125	0.025248	0.026976
RS	42	1.509643	1.353584	1387.897563	0.023945	0.025582
RS	43	1.619734	1.353584	1366.170625	0.023571	0.025147
RS	44	1.737354	1.416936	1280.091121	0.022085	0.023569
RS	45	1.863019	1.416936	1250.877143	0.021581	0.023017
RS	46	1.997279	1.481238	1164.663490	0.020094	0.021453
RS	47	2.140721	1.481238	1128.911276	0.019477	0.020804
RS	48	2.293974	1.542229	1046.248006	0.018051	0.019320
RS	49	2.457709	1.542229	1004.779067	0.017335	0.018585
RS	50	2.632642	1.594821	928.165026	0.016014	0.017220
RS	51	2.819540	1.594821	881.654619	0.015211	0.016405
RS	52	3.019220	1.631778	813.150546	0.014029	0.015193
RS	53	3.232558	1.631778	762.029841	0.013147	0.014300
RS	54	3.460487	1.645692	702.189435	0.012115	0.013244
RS	55	3.704005	1.645692	646.780555	0.011159	0.012269
RS	56	3.964178	1.645692	589.721532	0.010174	0.011256
RS	57	4.242145	1.645692	531.890019	0.009177	0.010218
RS	58	4.539124	1.713115	457.211989	0.007888	0.008850
RS	59	4.856415	1.713115	405.761638	0.007001	0.007906
RS	60	5.195407	1.713115	355.552050	0.006134	0.006972
RS	61	5.557584	1.713115	307.351550	0.005303	0.006063
RS	62	5.944531	1.713115	261.856166	0.004518	0.005193
RS	63	6.357944	1.713115	991.491002	0.017106	0.019897
PA	4+25*2+4+6 0.127460936 0.038803650 6.357944143 0.474235273 0.437061983 0.476455641 0.521826447 0.605163147 0.742896279 0.951474387 1.254479376 1.649388619 2.063660435 2.345390041 2.394474108 2.252131040 2.010423961 1.746446545 1.519251546 1.363073114 1.284041523 1.269545360 1.299432767 1.353584190 1.416935715 1.481237923 1.542228617 1.594821439 1.631777538 1.645692187 1.713115330
//
IT	4611
RD	20
LK	-448890.530281
QD	-162.128310 -> -153.323056
RI	0.0097752319
TR	0.126406	0.039074
MT	6.391560
MM	C_pi: 1.306485, n_recomb: 58899.492874
RS	0	0.000000	0.477455	817.958911	0.013887	0.004840
RS	1	0.006848	0.477455	861.225820	0.014622	0.012560
RS	2	0.014166	0.477455	905.869370	0.015380	0.013423
RS	3	0.021984	0.477455	951.803211	0.016160	0.013850
RS	4	0.030338	0.443280	1075.156684	0.018254	0.015765
RS	5	0.039263	0.443280	1125.315063	0.019106	0.016310
RS	6	0.048801	0.482741	1081.019294	0.018354	0.015381
RS	7	0.058991	0.482741	1130.341913	0.019191	0.015980
RS	8	0.069879	0.525947	1084.284664	0.018409	0.015352
RS	9	0.081513	0.525947	1132.605200	0.019229	0.016277
RS	10	0.093943	0.606443	1026.165480	0.017422	0.014945
RS	11	0.107225	0.606443	1072.173763	0.018203	0.015950
RS	12	0.121416	0.741544	916.823605	0.015566	0.013897
RS	13	0.136579	0.741544	959.405975	0.016289	0.014885
RS	14	0.152781	0.948415	785.850823	0.013342	0.012455
RS	15	0.170092	0.948415	824.254504	0.013994	0.013336
RS	16	0.188589	1.252874	655.267603	0.011125	0.010810
RS	17	0.208352	1.252874	689.087195	0.011699	0.011520
RS	18	0.229469	1.655449	549.030396	0.009321	0.009301
RS	19	0.252031	1.655449	578.681279	0.009825	0.009834
RS	20	0.276139	2.084301	484.758907	0.008230	0.008279
RS	21	0.301898	2.084301	511.643281	0.008687	0.008702
RS	22	0.329422	2.381048	472.734394	0.008026	0.008043
RS	23	0.358829	2.381048	498.992145	0.008472	0.008460
RS	24	0.390251	2.436873	514.295882	0.008732	0.008730
RS	25	0.423825	2.436873	542.106758	0.009204	0.009212
RS	26	0.459698	2.291949	606.687622	0.010300	0.010339
RS	27	0.498027	2.291949	637.609388	0.010825	0.010913
RS	28	0.538982	2.042305	750.294526	0.012739	0.012886
RS	29	0.582741	2.042305	784.794614	0.013324	0.013565
RS	30	0.629497	1.768948	944.571893	0.016037	0.016398
RS	31	0.679455	1.768948	981.187260	0.016659	0.017172
RS	32	0.732834	1.533781	1170.344861	0.019870	0.020590
RS	33	0.789868	1.533781	1204.689236	0.020453	0.021373
RS	34	0.850809	1.372391	1378.907850	0.023411	0.024586
RS	35	0.915923	1.372391	1404.619238	0.023848	0.025209
RS	36	0.985496	1.290929	1513.565146	0.025697	0.027261
RS	37	1.059833	1.290929	1525.986751	0.025908	0.027578
RS	38	1.139261	1.276188	1549.521427	0.026308	0.028052
RS	39	1.224129	1.276188	1548.221841	0.026286	0.028044
RS	40	1.314809	1.307304	1504.522237	0.025544	0.027263
RS	41	1.411699	1.307304	1491.823131	0.025328	0.027005
RS	42	1.515224	1.363471	1413.483274	0.023998	0.025586
RS	43	1.625838	1.363471	1391.795224	0.023630	0.025163
RS	44	1.744028	1.429069	1302.960482	0.022122	0.023564
RS	45	1.870312	1.429069	1273.781513	0.021626	0.023025
RS	46	2.005244	1.495545	1185.292164	0.020124	0.021449
RS	47	2.149417	1.495545	1149.553946	0.019517	0.020815
RS	48	2.303463	1.558518	1065.092041	0.018083	0.019325
RS	49	2.468058	1.558518	1023.582842	0.017378	0.018604
RS	50	2.643925	1.612772	945.597499	0.016054	0.017239
RS	51	2.831836	1.612772	898.948429	0.015262	0.016437
RS	52	3.032616	1.650824	829.485030	0.014083	0.015229
RS	53	3.247146	1.650824	778.066086	0.013210	0.014348
RS	54	3.476367	1.664869	717.681943	0.012185	0.013300
RS	55	3.721286	1.664869	661.726370	0.011235	0.012332
RS	56	3.982977	1.664869	603.996217	0.010255	0.011325
RS	57	4.262590	1.664869	545.378343	0.009259	0.010292
RS	58	4.561351	1.734544	468.990295	0.007963	0.008916
RS	59	4.880573	1.734544	416.779947	0.007076	0.007975
RS	60	5.221655	1.734544	365.728640	0.006209	0.007042
RS	61	5.586096	1.734544	316.623432	0.005376	0.006132
RS	62	5.975494	1.734544	270.181628	0.004587	0.005261
RS	63	6.391560	1.734544	1030.568387	0.017497	0.020306
PA	4+25*2+4+6 0.126405517 0.039074243 6.391559677 0.477454559 0.443280026 0.482740673 0.525947010 0.606443218 0.741544497 0.948414759 1.252874153 1.655449309 2.084300956 2.381048122 2.436872752 2.291949095 2.042304654 1.768948215 1.533780826 1.372390997 1.290928587 1.276187515 1.307304391 1.363470867 1.429069163 1.495544924 1.558517548 1.612771766 1.650823873 1.664869350 1.734543751
//
IT	5058
RD	21
LK	-448873.156358
QD	-156.834636 -> -148.569661
RI	0.0095309748
TR	0.125398	0.039338
MT	6.423631
MM	C_pi: 1.318467, n_recomb: 59817.388479
RS	0	0.000000	0.480397	826.325581	0.013814	0.004821
RS	1	0.006857	0.480397	870.166970	0.014547	0.012547
RS	2	0.014183	0.480397	915.416260	0.015304	0.013427
RS	3	0.022012	0.480397	961.987513	0.016082	0.013856
RS	4	0.030378	0.449234	1079.125065	0.018040	0.015661
RS	5	0.039318	0.449234	1129.833835	0.018888	0.016209
RS	6	0.048870	0.488938	1086.344950	0.018161	0.015299
RS	7	0.059078	0.488938	1136.273360	0.018996	0.015887
RS	8	0.069985	0.530122	1095.569174	0.018315	0.015333
RS	9	0.081641	0.530122	1144.641603	0.019136	0.016247
RS	10	0.094095	0.607865	1043.021074	0.017437	0.014995
RS	11	0.107403	0.607865	1089.880274	0.018220	0.015996
RS	12	0.121624	0.740348	935.700740	0.015643	0.013986
RS	13	0.136820	0.740348	979.160048	0.016369	0.014975
RS	14	0.153058	0.945403	803.279218	0.013429	0.012544
RS	15	0.170409	0.945403	842.514917	0.014085	0.013430
RS	16	0.188950	1.250976	668.667757	0.011178	0.010865
RS	17	0.208762	1.250976	703.190255	0.011756	0.011579
RS	18	0.229933	1.660670	557.687953	0.009323	0.009304
RS	19	0.252555	1.660670	587.858866	0.009828	0.009840
RS	20	0.276728	2.103630	489.522357	0.008184	0.008235
RS	21	0.302559	2.103630	516.756053	0.008639	0.008658
RS	22	0.330161	2.415282	475.148597	0.007943	0.007963
RS	23	0.359656	2.415282	501.654500	0.008386	0.008377
RS	24	0.391173	2.478056	515.887342	0.008624	0.008624
RS	25	0.424850	2.478056	543.935249	0.009093	0.009101
RS	26	0.460837	2.330854	608.870259	0.010179	0.010215
RS	27	0.499292	2.330854	640.107062	0.010701	0.010781
RS	28	0.540383	2.073534	754.732661	0.012617	0.012755
RS	29	0.584292	2.073534	789.709485	0.013202	0.013427
RS	30	0.631211	1.791019	953.458443	0.015939	0.016279
RS	31	0.681347	1.791019	990.759113	0.016563	0.017048
RS	32	0.734921	1.548041	1185.867507	0.019825	0.020510
RS	33	0.792168	1.548041	1221.034336	0.020413	0.021291
RS	34	0.853341	1.381547	1401.633981	0.023432	0.024560
RS	35	0.918708	1.381547	1428.091151	0.023874	0.025184
RS	36	0.988557	1.297692	1541.351051	0.025768	0.027276
RS	37	1.063195	1.297692	1554.252906	0.025983	0.027597
RS	38	1.142951	1.282694	1578.695277	0.026392	0.028080
RS	39	1.228175	1.282694	1577.615564	0.026374	0.028078
RS	40	1.319243	1.314989	1532.177512	0.025614	0.027281
RS	41	1.416555	1.314989	1519.566542	0.025403	0.027032
RS	42	1.520539	1.373097	1438.452196	0.024047	0.025589
RS	43	1.631654	1.373097	1416.820978	0.023686	0.025177
RS	44	1.750386	1.440859	1325.308911	0.022156	0.023559
RS	45	1.877260	1.440859	1296.181378	0.021669	0.023033
RS	46	2.012833	1.509422	1205.487895	0.020153	0.021446
RS	47	2.157702	1.509422	1169.777727	0.019556	0.020825
RS	48	2.312504	1.574288	1083.581381	0.018115	0.019330
RS	49	2.477921	1.574288	1042.043310	0.017420	0.018623
RS	50	2.654679	1.630124	962.735817	0.016095	0.017258
RS	51	2.843556	1.630124	915.958155	0.015313	0.016469
RS	52	3.045385	1.669213	845.570092	0.014136	0.015265
RS	53	3.261052	1.669213	793.863816	0.013271	0.014394
RS	54	3.491506	1.683353	732.964018	0.012253	0.013356
RS	55	3.737762	1.683353	676.474951	0.011309	0.012395
RS	56	4.000903	1.683353	618.089213	0.010333	0.011393
RS	57	4.282086	1.683353	558.702437	0.009340	0.010364
RS	58	4.582549	1.755179	480.636094	0.008035	0.008981
RS	59	4.903613	1.755179	427.679944	0.007150	0.008042
RS	60	5.246692	1.755179	375.802343	0.006282	0.007110
RS	61	5.613294	1.755179	325.808470	0.005447	0.006200
RS	62	6.005032	1.755179	278.436285	0.004655	0.005327
RS	63	6.423631	1.755179	1069.540703	0.017880	0.020706
PA	4+25*2+4+6 0.125398151 0.039338180 6.423630973 0.480397454 0.449234016 0.488938389 0.530122430 0.607864656 0.740348282 0.945403296 1.250975786 1.660670267 2.103630402 2.415282433 2.478055764 2.330854078 2.073533972 1.791018610 1.548041321 1.381546642 1.297692083 1.282694261 1.314988690 1.373097284 1.440858641 1.509422283 1.574287755 1.630123955 1.669213048 1.683353458 1.755179252
//
IT	4570
RD	22
LK	-448856.845623
QD	-151.832623 -> -144.067485
RI	0.0093060353
TR	0.124435	0.039595
MT	6.454290
MM	C_pi: 1.330081, n_recomb: 60715.319741
RS	0	0.000000	0.483098	834.710344	0.013748	0.004803
RS	1	0.006865	0.483098	879.120033	0.014479	0.012535
RS	2	0.014200	0.483098	924.967880	0.015235	0.013433
RS	3	0.022040	0.483098	972.168262	0.016012	0.013865
RS	4	0.030417	0.454927	1083.193540	0.017841	0.015564
RS	5	0.039370	0.454927	1134.437139	0.018685	0.016115
RS	6	0.048937	0.495028	1091.338311	0.017975	0.015219
RS	7	0.059161	0.495028	1141.846236	0.018807	0.015797
RS	8	0.070087	0.534342	1106.141697	0.018218	0.015311
RS	9	0.081762	0.534342	1155.936718	0.019039	0.016214
RS	10	0.094239	0.609406	1059.176821	0.017445	0.015040
RS	11	0.107573	0.609406	1106.861548	0.018230	0.016036
RS	12	0.121822	0.739310	954.073202	0.015714	0.014071
RS	13	0.137049	0.739310	998.388623	0.016444	0.015060
RS	14	0.153322	0.942448	820.461118	0.013513	0.012632
RS	15	0.170711	0.942448	860.514818	0.014173	0.013522
RS	16	0.189294	1.248856	681.969360	0.011232	0.010921
RS	17	0.209153	1.248856	717.186471	0.011812	0.011639
RS	18	0.230375	1.665167	566.315982	0.009327	0.009310
RS	19	0.253054	1.665167	597.001980	0.009833	0.009849
RS	20	0.277290	2.121759	494.280583	0.008141	0.008194
RS	21	0.303189	2.121759	521.859281	0.008595	0.008618
RS	22	0.330866	2.448207	477.554717	0.007865	0.007888
RS	23	0.360443	2.448207	504.302981	0.008306	0.008299
RS	24	0.392051	2.518141	517.435693	0.008522	0.008523
RS	25	0.425828	2.518141	545.711423	0.008988	0.008994
RS	26	0.461924	2.368925	610.936422	0.010062	0.010095
RS	27	0.500497	2.368925	642.474110	0.010582	0.010656
RS	28	0.541719	2.104165	758.929487	0.012500	0.012628
RS	29	0.585770	2.104165	794.363583	0.013083	0.013294
RS	30	0.632845	1.812686	961.930703	0.015843	0.016164
RS	31	0.683152	1.812686	999.894799	0.016469	0.016928
RS	32	0.736912	1.562048	1200.795561	0.019777	0.020430
RS	33	0.794362	1.562048	1236.767249	0.020370	0.021209
RS	34	0.855756	1.390543	1423.640526	0.023448	0.024531
RS	35	0.921365	1.390543	1450.836018	0.023896	0.025156
RS	36	0.991477	1.304336	1568.373043	0.025832	0.027288
RS	37	1.066402	1.304336	1581.758498	0.026052	0.027613
RS	38	1.146471	1.289065	1607.134563	0.026470	0.028105
RS	39	1.232036	1.289065	1606.285537	0.026456	0.028109
RS	40	1.323474	1.322489	1559.161727	0.025680	0.027297
RS	41	1.421190	1.322489	1546.653837	0.025474	0.027056
RS	42	1.525613	1.382475	1462.830502	0.024093	0.025592
RS	43	1.637204	1.382475	1441.272245	0.023738	0.025190
RS	44	1.756456	1.452325	1347.154163	0.022188	0.023554
RS	45	1.883893	1.452325	1318.093098	0.021709	0.023040
RS	46	2.020079	1.522893	1225.265907	0.020181	0.021443
RS	47	2.165613	1.522893	1189.596406	0.019593	0.020834
RS	48	2.321138	1.589573	1101.723012	0.018146	0.019336
RS	49	2.487339	1.589573	1060.166842	0.017461	0.018641
RS	50	2.664948	1.646918	979.583549	0.016134	0.017277
RS	51	2.854750	1.646918	932.687115	0.015362	0.016500
RS	52	3.057581	1.686990	861.407753	0.014188	0.015300
RS	53	3.274335	1.686990	809.424906	0.013331	0.014439
RS	54	3.505969	1.701194	748.035710	0.012320	0.013410
RS	55	3.753503	1.701194	691.026388	0.011381	0.012456
RS	56	4.018029	1.701194	632.000538	0.010409	0.011460
RS	57	4.300714	1.701194	571.862154	0.009419	0.010434
RS	58	4.602804	1.775078	492.148745	0.008106	0.009044
RS	59	4.925632	1.775078	438.460956	0.007222	0.008108
RS	60	5.270620	1.775078	385.772362	0.006354	0.007177
RS	61	5.639290	1.775078	334.905689	0.005516	0.006267
RS	62	6.033267	1.775078	286.618961	0.004721	0.005391
RS	63	6.454290	1.775078	1108.392318	0.018256	0.021099
PA	4+25*2+4+6 0.124435145 0.039595473 6.454289565 0.483097976 0.454926740 0.495027760 0.534342311 0.609406092 0.739310034 0.942448280 1.248855784 1.665167293 2.121758731 2.448207130 2.518140757 2.368925270 2.104164582 1.812686058 1.562048345 1.390543172 1.304336007 1.289065065 1.322489445 1.382475343 1.452324557 1.522893098 1.589573079 1.646918378 1.686989635 1.701194147 1.775078316
//
IT	3597
RD	23
LK	-448841.518253
QD	-147.099899 -> -139.797970
RI	0.0090978446
TR	0.123513	0.039846
MT	6.483638
MM	C_pi: 1.341341, n_recomb: 61593.634224
RS	0	0.000000	0.485609	843.040877	0.013687	0.004787
RS	1	0.006872	0.485609	888.010342	0.014417	0.012525
RS	2	0.014217	0.485609	934.447334	0.015171	0.013440
RS	3	0.022066	0.485609	982.266486	0.015948	0.013876
[truncated: 9,988,506 more chars]
