# Supplementary material for: Recent speciation associated with range expansion and a shift to self-fertilization in North American Arabidopsis
Source: Nat Commun. 2022 Dec 8;13:7564. doi: 10.1038/s41467-022-35368-1 (PMC9732334; doi:10.1038/s41467-022-35368-1)
Supplement: Supplementary file 5 — Source Data [file 41467_2022_35368_MOESM5_ESM.zip › Source Data/Fig2c_FigS15-3_lyrWI3_26.psmc]

CC
CC	Brief Description of the file format:
CC	  CC  comments
CC	  MM  useful-messages
CC	  RD  round-of-iterations
CC	  LL  \log[P(sequence)]
CC	  QD  Q-before-opt Q-after-opt
CC	  TR  \theta_0 \rho_0
CC	  RS  k t_k \lambda_k \pi_k \sum_{l\not=k}A_{kl} A_{kk}
CC	  DC  begin end best-k t_k+\Delta_k max-prob
CC
MM	Version: 0.6.5-r67
MM	pattern:4+25*2+4+6, n:63, n_free_lambdas:28
MM	n_iterations:25, skip:1, max_t:5, theta/rho:5
MM	is_decoding:0
MM	n_seqs:18, sum_L:1207687, sum_n:175114
RD	0
LK	0.000000
QD	0.000000 -> 0.000000
RI	inf
TR	0.156653	0.031331
MT	5.000000
MM	C_pi: 1.000000, n_recomb: 37254.014014
RS	0	0.000000	1.000000	235.463182	0.006320	0.000000
RS	1	0.006440	1.000000	248.992212	0.006684	0.000000
RS	2	0.013294	1.000000	263.187663	0.007065	0.000000
RS	3	0.020590	1.000000	278.067684	0.007464	0.000000
RS	4	0.028356	1.000000	293.648776	0.007882	0.000000
RS	5	0.036622	1.000000	309.945405	0.008320	0.000000
RS	6	0.045421	1.000000	326.969568	0.008777	0.000000
RS	7	0.054785	1.000000	344.730303	0.009254	0.000000
RS	8	0.064753	1.000000	363.233159	0.009750	0.000000
RS	9	0.075363	1.000000	382.479599	0.010267	0.000000
RS	10	0.086656	1.000000	402.466359	0.010803	0.000000
RS	11	0.098677	1.000000	423.184743	0.011359	0.000000
RS	12	0.111471	1.000000	444.619865	0.011935	0.000000
RS	13	0.125090	1.000000	466.749833	0.012529	0.000000
RS	14	0.139585	1.000000	489.544884	0.013141	0.000000
RS	15	0.155014	1.000000	512.966471	0.013769	0.000000
RS	16	0.171437	1.000000	536.966309	0.014414	0.000000
RS	17	0.188917	1.000000	561.485386	0.015072	0.000000
RS	18	0.207523	1.000000	586.452971	0.015742	0.000000
RS	19	0.227327	1.000000	611.785603	0.016422	0.000000
RS	20	0.248406	1.000000	637.386116	0.017109	0.000000
RS	21	0.270843	1.000000	663.142702	0.017801	0.000000
RS	22	0.294725	1.000000	688.928051	0.018493	0.000000
RS	23	0.320144	1.000000	714.598613	0.019182	0.000000
RS	24	0.347201	1.000000	739.994001	0.019863	0.000000
RS	25	0.376000	1.000000	764.936613	0.020533	0.000000
RS	26	0.406654	1.000000	789.231506	0.021185	0.000000
RS	27	0.439282	1.000000	812.666582	0.021814	0.000000
RS	28	0.474011	1.000000	835.013173	0.022414	0.000000
RS	29	0.510976	1.000000	856.027061	0.022978	0.000000
RS	30	0.550322	1.000000	875.450033	0.023499	0.000000
RS	31	0.592202	1.000000	893.012019	0.023971	0.000000
RS	32	0.636779	1.000000	908.433898	0.024385	0.000000
RS	33	0.684227	1.000000	921.431012	0.024734	0.000000
RS	34	0.734730	1.000000	931.717457	0.025010	0.000000
RS	35	0.788485	1.000000	939.011155	0.025206	0.000000
RS	36	0.845702	1.000000	943.039731	0.025314	0.000000
RS	37	0.906604	1.000000	943.547156	0.025327	0.000000
RS	38	0.971428	1.000000	940.301091	0.025240	0.000000
RS	39	1.040426	1.000000	933.100825	0.025047	0.000000
RS	40	1.113868	1.000000	921.785622	0.024743	0.000000
RS	41	1.192040	1.000000	906.243274	0.024326	0.000000
RS	42	1.275245	1.000000	886.418553	0.023794	0.000000
RS	43	1.363809	1.000000	862.321212	0.023147	0.000000
RS	44	1.458076	1.000000	834.033136	0.022388	0.000000
RS	45	1.558414	1.000000	801.714180	0.021520	0.000000
RS	46	1.665214	1.000000	765.606201	0.020551	0.000000
RS	47	1.778891	1.000000	726.034800	0.019489	0.000000
RS	48	1.899889	1.000000	683.408288	0.018345	0.000000
RS	49	2.028679	1.000000	638.213486	0.017131	0.000000
RS	50	2.165763	1.000000	591.008048	0.015864	0.000000
RS	51	2.311675	1.000000	542.409151	0.014560	0.000000
RS	52	2.466983	1.000000	493.078630	0.013236	0.000000
RS	53	2.632293	1.000000	443.704831	0.011910	0.000000
RS	54	2.808249	1.000000	394.981744	0.010602	0.000000
RS	55	2.995536	1.000000	347.586261	0.009330	0.000000
RS	56	3.194884	1.000000	302.154655	0.008111	0.000000
RS	57	3.407070	1.000000	259.259573	0.006959	0.000000
RS	58	3.632920	1.000000	219.389001	0.005889	0.000000
RS	59	3.873315	1.000000	182.928650	0.004910	0.000000
RS	60	4.129191	1.000000	150.149130	0.004030	0.000000
RS	61	4.401545	1.000000	121.198985	0.003253	0.000000
RS	62	4.691438	1.000000	96.104312	0.002580	0.000000
RS	63	5.000000	1.000000	270.373522	0.007258	0.000000
PA	4+25*2+4+6 0.156653214 0.031330643 5.000000000 1.000000000 1.000000000 1.000000000 1.000000000 1.000000000 1.000000000 1.000000000 1.000000000 1.000000000 1.000000000 1.000000000 1.000000000 1.000000000 1.000000000 1.000000000 1.000000000 1.000000000 1.000000000 1.000000000 1.000000000 1.000000000 1.000000000 1.000000000 1.000000000 1.000000000 1.000000000 1.000000000 1.000000000
//
IT	4662
RD	1
LK	-443457.574851
QD	-797.427387 -> -492.114599
RI	0.0370322321
TR	0.145383	0.029939
MT	5.557899
MM	C_pi: 1.038080, n_recomb: 36958.907547
RS	0	0.000000	0.637661	375.628638	0.010163	0.000353
RS	1	0.006615	0.637661	396.249477	0.010721	0.003466
RS	2	0.013668	0.637661	417.708929	0.011302	0.006046
RS	3	0.021188	0.637661	440.001030	0.011905	0.008946
RS	4	0.029205	0.514688	572.847449	0.015500	0.012260
RS	5	0.037753	0.514688	600.435088	0.016246	0.014121
RS	6	0.046865	0.535178	604.792821	0.016364	0.015095
RS	7	0.056581	0.535178	632.918072	0.017125	0.015865
RS	8	0.066940	0.585098	605.626128	0.016386	0.016457
RS	9	0.077983	0.585098	633.331424	0.017136	0.016873
RS	10	0.089758	0.655649	590.961484	0.015990	0.017111
RS	11	0.102311	0.655649	617.837157	0.016717	0.017153
RS	12	0.115695	0.744028	569.203972	0.015401	0.016991
RS	13	0.129964	0.744028	595.086286	0.016101	0.016646
RS	14	0.145177	0.843604	548.702182	0.014846	0.016172
RS	15	0.161396	0.843604	573.640887	0.015521	0.015639
RS	16	0.178688	0.943333	536.233222	0.014509	0.015114
RS	17	0.197125	0.943333	560.440472	0.015164	0.014641
RS	18	0.216781	1.032412	535.008206	0.014476	0.014248
RS	19	0.237737	1.032412	558.746134	0.015118	0.013952
RS	20	0.260080	1.104184	545.269906	0.014753	0.013762
RS	21	0.283900	1.104184	568.738832	0.015388	0.013681
RS	22	0.309297	1.156570	565.840738	0.015310	0.013711
RS	23	0.336373	1.156570	589.105063	0.015939	0.013854
RS	24	0.365241	1.190304	595.231159	0.016105	0.014111
RS	25	0.396019	1.190304	618.175405	0.016726	0.014482
RS	26	0.428832	1.207543	631.873257	0.017097	0.014969
RS	27	0.463817	1.207543	654.164369	0.017700	0.015566
RS	28	0.501115	1.211421	673.797726	0.018231	0.016269
RS	29	0.540882	1.211421	694.847091	0.018801	0.017071
RS	30	0.583278	1.205729	718.290401	0.019435	0.017958
RS	31	0.628480	1.205729	737.232169	0.019947	0.018913
RS	32	0.676672	1.194732	761.571163	0.020606	0.019907
RS	33	0.728052	1.194732	777.286973	0.021031	0.020903
RS	34	0.782831	1.182666	798.913332	0.021616	0.021858
RS	35	0.841233	1.182666	810.134133	0.021920	0.022728
RS	36	0.903500	1.172778	825.503483	0.022336	0.023473
RS	37	0.969885	1.172778	830.977813	0.022484	0.024062
RS	38	1.040662	1.166691	837.524351	0.022661	0.024472
RS	39	1.116122	1.166691	836.194620	0.022625	0.024691
RS	40	1.196573	1.164560	832.715090	0.022531	0.024716
RS	41	1.282346	1.164560	823.852288	0.022291	0.024554
RS	42	1.373794	1.165614	810.359597	0.021926	0.024217
RS	43	1.471291	1.165614	793.646579	0.021474	0.023721
RS	44	1.575239	1.168765	770.938792	0.020859	0.023082
RS	45	1.686062	1.168765	746.525834	0.020199	0.022318
RS	46	1.804217	1.172988	715.849184	0.019369	0.021445
RS	47	1.930189	1.172988	684.396932	0.018518	0.020482
RS	48	2.064494	1.177382	647.346206	0.017515	0.019444
RS	49	2.207684	1.177382	610.039639	0.016506	0.018345
RS	50	2.360346	1.181229	568.476948	0.015381	0.017200
RS	51	2.523108	1.181229	527.000003	0.014259	0.016020
RS	52	2.696637	1.184110	482.963630	0.013068	0.014816
RS	53	2.881645	1.184110	439.424230	0.011890	0.013597
RS	54	3.078893	1.186470	394.920062	0.010685	0.012374
RS	55	3.289189	1.186470	351.744560	0.009517	0.011158
RS	56	3.513398	1.186470	309.584756	0.008376	0.009959
RS	57	3.752438	1.186470	269.044497	0.007280	0.008788
RS	58	4.007292	1.201505	228.101001	0.006172	0.007659
RS	59	4.279006	1.201505	193.340290	0.005231	0.006583
RS	60	4.568694	1.201505	161.409158	0.004367	0.005574
RS	61	4.877547	1.201505	132.589440	0.003587	0.004645
RS	62	5.206832	1.201505	107.053336	0.002897	0.003804
RS	63	5.557899	1.201505	321.514451	0.008699	0.011912
PA	4+25*2+4+6 0.145383227 0.029938540 5.557899475 0.637661457 0.514688492 0.535178185 0.585098267 0.655649185 0.744028091 0.843604088 0.943333149 1.032411575 1.104183674 1.156569958 1.190303802 1.207542896 1.211421490 1.205728531 1.194731712 1.182665825 1.172778130 1.166690826 1.164559841 1.165614128 1.168765068 1.172987878 1.177381992 1.181229115 1.184110165 1.186470032 1.201504767
//
IT	5603
RD	2
LK	-442967.384881
QD	-542.665057 -> -421.377516
RI	0.0395618258
TR	0.139531	0.029877
MT	5.848285
MM	C_pi: 1.073451, n_recomb: 38121.289279
RS	0	0.000000	0.677599	369.186209	0.009685	0.000309
RS	1	0.006700	0.677599	389.957602	0.010229	0.003084
RS	2	0.013849	0.677599	411.618594	0.010798	0.005416
RS	3	0.021477	0.677599	434.168723	0.011389	0.007612
RS	4	0.029616	0.423906	728.667447	0.019114	0.012866
RS	5	0.038301	0.423906	761.304137	0.019971	0.015384
RS	6	0.047567	0.424727	792.764954	0.020796	0.016445
RS	7	0.057454	0.424727	825.901702	0.021665	0.017941
RS	8	0.068004	0.469055	778.832549	0.020430	0.017714
RS	9	0.079260	0.469055	810.801240	0.021269	0.018927
RS	10	0.091271	0.545225	726.342242	0.019053	0.017874
RS	11	0.104087	0.545225	756.560091	0.019846	0.018717
RS	12	0.117761	0.653539	657.822097	0.017256	0.017080
RS	13	0.132351	0.653539	686.043793	0.017996	0.017498
RS	14	0.147919	0.789241	592.840218	0.015551	0.015670
RS	15	0.164530	0.789241	619.110461	0.016241	0.015818
RS	16	0.182253	0.937824	544.355614	0.014280	0.014239
RS	17	0.201165	0.937824	569.015480	0.014926	0.014333
RS	18	0.221343	1.080027	516.545745	0.013550	0.013207
RS	19	0.242874	1.080027	540.095813	0.014168	0.013360
RS	20	0.265847	1.199990	508.148653	0.013330	0.012688
RS	21	0.290359	1.199990	531.070103	0.013931	0.012946
RS	22	0.316513	1.289181	516.323080	0.013544	0.012672
RS	23	0.344420	1.289181	538.961381	0.014138	0.013058
RS	24	0.374197	1.345106	538.684200	0.014131	0.013141
RS	25	0.405969	1.345106	561.190686	0.014721	0.013681
RS	26	0.439869	1.369544	573.422725	0.015042	0.014107
RS	27	0.476041	1.369544	595.700051	0.015626	0.014818
RS	28	0.514637	1.367802	618.510257	0.016225	0.015567
RS	29	0.555818	1.367802	640.138874	0.016792	0.016445
RS	30	0.599759	1.347670	670.878004	0.017599	0.017477
RS	31	0.646644	1.347670	691.047223	0.018128	0.018486
RS	32	0.696670	1.318419	725.583443	0.019034	0.019701
RS	33	0.750048	1.318419	743.084443	0.019493	0.020736
RS	34	0.807002	1.289154	775.744158	0.020349	0.021936
RS	35	0.867772	1.289154	789.101224	0.020700	0.022824
RS	36	0.932614	1.266492	814.052029	0.021354	0.023769
RS	37	1.001801	1.266492	821.791662	0.021557	0.024346
RS	38	1.075623	1.253297	834.962738	0.021903	0.024860
RS	39	1.154391	1.253297	835.894507	0.021927	0.025043
RS	40	1.238437	1.249295	835.836089	0.021926	0.025071
RS	41	1.328114	1.249295	829.218831	0.021752	0.024861
RS	42	1.423800	1.252386	816.711610	0.021424	0.024456
RS	43	1.525896	1.252386	802.284809	0.021046	0.023917
RS	44	1.634833	1.259972	779.255266	0.020441	0.023182
RS	45	1.751069	1.259972	757.212187	0.019863	0.022395
RS	46	1.875093	1.269704	725.877976	0.019041	0.021433
RS	47	2.007427	1.269704	696.844525	0.018280	0.020469
RS	48	2.148628	1.279577	659.423116	0.017298	0.019367
RS	49	2.299288	1.279577	624.440569	0.016380	0.018288
RS	50	2.460044	1.288023	583.007753	0.015293	0.017112
RS	51	2.631570	1.288023	543.520671	0.014258	0.015963
RS	52	2.814589	1.294166	499.937871	0.013114	0.014755
RS	53	3.009870	1.294166	457.784783	0.012009	0.013570
RS	54	3.218236	1.298877	413.532831	0.010848	0.012354
RS	55	3.440562	1.298877	370.967450	0.009731	0.011168
RS	56	3.677784	1.298877	328.937795	0.008629	0.009993
RS	57	3.930900	1.298877	288.075110	0.007557	0.008841
RS	58	4.200976	1.330196	243.723084	0.006393	0.007638
RS	59	4.489147	1.330196	208.808906	0.005477	0.006602
RS	60	4.796626	1.330196	176.284907	0.004624	0.005623
RS	61	5.124706	1.330196	146.509969	0.003843	0.004714
RS	62	5.474768	1.330196	119.742601	0.003141	0.003886
RS	63	5.848285	1.330196	377.126419	0.009893	0.012544
PA	4+25*2+4+6 0.139531109 0.029877218 5.848284638 0.677598763 0.423905691 0.424726638 0.469055073 0.545225481 0.653538908 0.789241024 0.937824474 1.080026569 1.199990069 1.289180919 1.345106151 1.369544023 1.367801665 1.347669921 1.318418500 1.289153582 1.266491801 1.253297295 1.249295004 1.252386337 1.259971737 1.269703703 1.279577181 1.288023187 1.294165989 1.298876666 1.330196467
//
IT	5154
RD	3
LK	-442753.391829
QD	-464.349792 -> -388.562653
RI	0.0342508645
TR	0.135496	0.030244
MT	6.029111
MM	C_pi: 1.110819, n_recomb: 39902.582302
RS	0	0.000000	0.832695	316.885514	0.007941	0.000272
RS	1	0.006751	0.832695	335.490315	0.008408	0.002736
RS	2	0.013957	0.832695	354.989071	0.008896	0.004671
RS	3	0.021651	0.832695	375.397171	0.009408	0.006149
RS	4	0.029863	0.410042	801.305229	0.020082	0.012996
RS	5	0.038630	0.410042	836.818294	0.020972	0.015522
RS	6	0.047989	0.389258	918.608631	0.023021	0.017286
RS	7	0.057979	0.389258	955.099631	0.023936	0.018964
RS	8	0.068644	0.423740	911.687767	0.022848	0.018708
RS	9	0.080029	0.423740	946.747439	0.023726	0.020228
RS	10	0.092183	0.496793	838.899414	0.021024	0.018676
RS	11	0.105156	0.496793	871.859063	0.021850	0.019866
RS	12	0.119006	0.611304	737.090366	0.018472	0.017462
RS	13	0.133791	0.611304	767.600919	0.019237	0.018219
RS	14	0.149574	0.765763	638.835540	0.016010	0.015610
RS	15	0.166422	0.765763	666.803432	0.016711	0.016058
RS	16	0.184408	0.945385	564.240498	0.014140	0.013857
RS	17	0.203608	0.945385	589.995516	0.014786	0.014199
RS	18	0.224104	1.125384	518.483903	0.012994	0.012642
RS	19	0.245984	1.125384	542.658952	0.013600	0.012988
RS	20	0.269341	1.281860	498.637573	0.012496	0.012039
RS	21	0.294275	1.281860	521.907025	0.013080	0.012437
RS	22	0.320892	1.399403	500.176970	0.012535	0.011996
RS	23	0.349306	1.399403	523.085039	0.013109	0.012474
RS	24	0.379638	1.471255	519.897658	0.013029	0.012475
RS	25	0.412017	1.471255	542.785479	0.013603	0.013067
RS	26	0.446583	1.497906	555.886621	0.013931	0.013488
RS	27	0.483482	1.497906	578.826420	0.014506	0.014220
RS	28	0.522872	1.486505	606.251089	0.015193	0.015044
RS	29	0.564921	1.486505	628.939987	0.015762	0.015921
RS	30	0.609809	1.449023	667.788288	0.016735	0.017109
RS	31	0.657727	1.449023	689.427065	0.017278	0.018103
RS	32	0.708881	1.399972	734.561954	0.018409	0.019537
RS	33	0.763487	1.399972	753.803904	0.018891	0.020551
RS	34	0.821780	1.353285	797.499573	0.019986	0.021990
RS	35	0.884008	1.353285	812.605263	0.020365	0.022853
RS	36	0.950437	1.318546	846.565228	0.021216	0.023991
RS	37	1.021350	1.318546	855.790526	0.021447	0.024540
RS	38	1.097051	1.299377	874.264258	0.021910	0.025154
RS	39	1.177863	1.299377	876.276250	0.021960	0.025305
RS	40	1.264129	1.294727	877.593656	0.021993	0.025337
RS	41	1.356220	1.294727	871.679652	0.021845	0.025099
RS	42	1.454527	1.301010	857.606807	0.021493	0.024632
RS	43	1.559471	1.301010	843.640251	0.021142	0.024077
RS	44	1.671500	1.314058	817.506004	0.020488	0.023254
RS	45	1.791091	1.314058	795.818393	0.019944	0.022468
RS	46	1.918756	1.330188	761.032673	0.019072	0.021425
RS	47	2.055040	1.330188	732.318941	0.018353	0.020479
RS	48	2.200523	1.346270	691.881992	0.017339	0.019321
RS	49	2.355829	1.346270	657.147216	0.016469	0.018272
RS	50	2.521618	1.359878	613.450487	0.015374	0.017070
RS	51	2.698600	1.359878	574.006920	0.014385	0.015957
RS	52	2.887530	1.369679	528.806145	0.013252	0.014748
RS	53	3.089214	1.369679	486.318222	0.012188	0.013598
RS	54	3.304513	1.377092	440.574850	0.011041	0.012392
RS	55	3.534347	1.377092	397.200971	0.009954	0.011234
RS	56	3.779697	1.377092	354.035161	0.008872	0.010081
RS	57	4.041610	1.377092	311.740671	0.007813	0.008945
RS	58	4.321204	1.425597	262.667452	0.006583	0.007674
RS	59	4.619673	1.425597	226.873027	0.005686	0.006670
RS	60	4.938292	1.425597	193.173541	0.004841	0.005716
RS	61	5.278420	1.425597	161.987362	0.004060	0.004823
RS	62	5.641510	1.425597	133.639729	0.003349	0.004004
RS	63	6.029111	1.425597	437.409345	0.010962	0.013326
PA	4+25*2+4+6 0.135496253 0.030243903 6.029110978 0.832695274 0.410042029 0.389257547 0.423739630 0.496793105 0.611304095 0.765763463 0.945384660 1.125384140 1.281859852 1.399403431 1.471255392 1.497906449 1.486504809 1.449022520 1.399971579 1.353285093 1.318545854 1.299376686 1.294727444 1.301010281 1.314058126 1.330187955 1.346270155 1.359877634 1.369678989 1.377091926 1.425596815
//
IT	4910
RD	4
LK	-442610.411854
QD	-422.626250 -> -362.289433
RI	0.0278369483
TR	0.132198	0.030749
MT	6.163507
MM	C_pi: 1.146680, n_recomb: 41844.950299
RS	0	0.000000	1.054613	263.817370	0.006305	0.000241
RS	1	0.006788	1.054613	279.886029	0.006689	0.002451
RS	2	0.014036	1.054613	296.801492	0.007093	0.004050
RS	3	0.021776	1.054613	314.589965	0.007518	0.004988
RS	4	0.030042	0.421149	829.343567	0.019819	0.012892
RS	5	0.038869	0.421149	866.774647	0.020714	0.015221
RS	6	0.048295	0.378643	1004.774652	0.024012	0.017785
RS	7	0.058360	0.378643	1044.056188	0.024951	0.019443
RS	8	0.069109	0.403244	1017.737554	0.024322	0.019456
RS	9	0.080588	0.403244	1055.494481	0.025224	0.021086
RS	10	0.092845	0.471374	936.762291	0.022387	0.019386
RS	11	0.105935	0.471374	972.239440	0.023234	0.020742
RS	12	0.119913	0.587596	810.433887	0.019368	0.017890
RS	13	0.134840	0.587596	843.210558	0.020151	0.018823
RS	14	0.150780	0.753581	685.040726	0.016371	0.015691
RS	15	0.167802	0.753581	714.846749	0.017083	0.016297
RS	16	0.185979	0.955557	588.952174	0.014075	0.013666
RS	17	0.205391	0.955557	616.047044	0.014722	0.014134
RS	18	0.226119	1.165088	528.855701	0.012638	0.012282
RS	19	0.248255	1.165088	553.961965	0.013238	0.012722
RS	20	0.271893	1.351469	500.326344	0.011957	0.011589
RS	21	0.297136	1.351469	524.277925	0.012529	0.012050
RS	22	0.324092	1.492714	497.253656	0.011883	0.011502
RS	23	0.352878	1.492714	520.760713	0.012445	0.012015
RS	24	0.383617	1.577459	515.701337	0.012324	0.011969
RS	25	0.416444	1.577459	539.263765	0.012887	0.012570
RS	26	0.451498	1.604402	553.753660	0.013233	0.013000
RS	27	0.488931	1.604402	577.588551	0.013803	0.013721
RS	28	0.528906	1.582288	609.781094	0.014572	0.014618
RS	29	0.571594	1.582288	633.686588	0.015144	0.015471
RS	30	0.617179	1.527272	680.616555	0.016265	0.016796
RS	31	0.665858	1.527272	703.795206	0.016819	0.017759
RS	32	0.717842	1.459091	759.466729	0.018150	0.019386
RS	33	0.773354	1.459091	780.419573	0.018650	0.020368
RS	34	0.832634	1.396213	835.070299	0.019956	0.022018
RS	35	0.895937	1.396213	851.767517	0.020355	0.022854
RS	36	0.963538	1.350766	894.466238	0.021376	0.024164
RS	37	1.035727	1.350766	904.866890	0.021624	0.024690
RS	38	1.112815	1.326791	928.006707	0.022177	0.025393
RS	39	1.195137	1.326791	930.634156	0.022240	0.025526
RS	40	1.283046	1.322342	932.312878	0.022280	0.025556
RS	41	1.376922	1.322342	926.513346	0.022142	0.025309
RS	42	1.477170	1.332387	909.632719	0.021738	0.024779
RS	43	1.584222	1.332387	895.459668	0.021399	0.024227
RS	44	1.698540	1.351293	864.931866	0.020670	0.023319
RS	45	1.820619	1.351293	842.900055	0.020143	0.022548
RS	46	1.950983	1.374114	803.462877	0.019201	0.021427
RS	47	2.090196	1.374114	774.374053	0.018506	0.020508
RS	48	2.238858	1.396641	729.873228	0.017442	0.019297
RS	49	2.397611	1.396641	694.730281	0.016602	0.018283
RS	50	2.567139	1.415598	647.899605	0.015483	0.017056
RS	51	2.748175	1.415598	607.914363	0.014528	0.015980
RS	52	2.941498	1.429207	560.404814	0.013392	0.014769
RS	53	3.147943	1.429207	517.096009	0.012357	0.013652
RS	54	3.368401	1.439510	469.312585	0.011216	0.012454
RS	55	3.603823	1.439510	424.767992	0.010151	0.011323
RS	56	3.855225	1.439510	380.158281	0.009085	0.010191
RS	57	4.123690	1.439510	336.177825	0.008034	0.009070
RS	58	4.410379	1.505785	281.856154	0.006736	0.007730
RS	59	4.716526	1.505785	245.089435	0.005857	0.006757
RS	60	5.043454	1.505785	210.166246	0.005022	0.005824
RS	61	5.392572	1.505785	177.554290	0.004243	0.004945
RS	62	5.765387	1.505785	147.635150	0.003528	0.004131
RS	63	6.163507	1.505785	499.596590	0.011939	0.014162
PA	4+25*2+4+6 0.132198165 0.030749374 6.163506997 1.054613326 0.421148533 0.378642927 0.403243595 0.471374397 0.587596427 0.753580783 0.955557290 1.165088217 1.351469210 1.492714254 1.577459423 1.604401521 1.582288108 1.527271665 1.459090557 1.396213451 1.350765836 1.326790803 1.322342281 1.332386737 1.351293341 1.374113641 1.396640890 1.415598099 1.429207050 1.439510316 1.505784817
//
IT	4649
RD	5
LK	-442493.643971
QD	-390.515122 -> -338.263797
RI	0.0225743277
TR	0.129275	0.031290
MT	6.276629
MM	C_pi: 1.180278, n_recomb: 43792.070031
RS	0	0.000000	1.322210	221.160436	0.005050	0.000216
RS	1	0.006818	1.322210	235.008693	0.005366	0.002220
RS	2	0.014101	1.322210	249.635184	0.005700	0.003569
RS	3	0.021880	1.322210	265.071175	0.006053	0.004134
RS	4	0.030190	0.442610	834.894077	0.019065	0.012670
RS	5	0.039066	0.442610	873.640142	0.019950	0.014753
RS	6	0.048548	0.378490	1065.497636	0.024331	0.018055
RS	7	0.058676	0.378490	1107.266975	0.025285	0.019622
RS	8	0.069494	0.393690	1104.824820	0.025229	0.020010
RS	9	0.081050	0.393690	1145.086994	0.026148	0.021665
RS	10	0.093394	0.456509	1023.741746	0.023377	0.019991
RS	11	0.106580	0.456509	1061.592364	0.024242	0.021432
RS	12	0.120664	0.572532	878.901150	0.020070	0.018305
RS	13	0.135709	0.572532	913.882314	0.020869	0.019340
RS	14	0.151779	0.746262	730.232262	0.016675	0.015826
RS	15	0.168946	0.746262	761.897092	0.017398	0.016525
RS	16	0.187282	0.965543	615.240291	0.014049	0.013566
RS	17	0.206869	0.965543	643.749532	0.014700	0.014108
RS	18	0.227791	1.199530	542.643856	0.012391	0.012032
RS	19	0.250140	1.199530	568.786385	0.012988	0.012524
RS	20	0.274012	1.411787	506.707995	0.011571	0.011251
RS	21	0.299513	1.411787	531.458599	0.012136	0.011743
RS	22	0.326751	1.574129	499.837687	0.011414	0.011115
RS	23	0.355847	1.574129	524.054439	0.011967	0.011641
RS	24	0.386926	1.670460	517.415401	0.011815	0.011559
RS	25	0.420125	1.670460	541.740124	0.012371	0.012155
RS	26	0.455587	1.697272	557.586187	0.012733	0.012594
RS	27	0.493466	1.697272	582.369493	0.013299	0.013296
RS	28	0.533929	1.664658	619.068105	0.014137	0.014251
RS	29	0.577150	1.664658	644.206249	0.014711	0.015075
RS	30	0.623318	1.592869	698.865100	0.015959	0.016516
RS	31	0.672633	1.592869	723.566834	0.016523	0.017446
RS	32	0.725311	1.506758	789.477951	0.018028	0.019238
RS	33	0.781581	1.506758	812.094918	0.018544	0.020190
RS	34	0.841686	1.429049	877.513271	0.020038	0.022024
RS	35	0.905890	1.429049	895.716794	0.020454	0.022838
RS	36	0.974472	1.374070	946.976876	0.021624	0.024299
RS	37	1.047729	1.374070	958.415338	0.021886	0.024813
RS	38	1.125980	1.346087	985.903416	0.022513	0.025592
RS	39	1.209567	1.346087	988.956290	0.022583	0.025720
RS	40	1.298853	1.342254	990.497551	0.022618	0.025744
RS	41	1.394227	1.342254	984.589613	0.022483	0.025499
RS	42	1.496102	1.356196	964.311569	0.022020	0.024907
RS	43	1.604924	1.356196	949.702030	0.021687	0.024367
RS	44	1.721165	1.380954	914.211444	0.020876	0.023379
RS	45	1.845332	1.380954	891.617356	0.020360	0.022630
RS	46	1.977964	1.410406	847.049042	0.019343	0.021436
RS	47	2.119639	1.410406	817.389494	0.018665	0.020548
RS	48	2.270973	1.439315	768.457090	0.017548	0.019286
RS	49	2.432625	1.439315	732.739563	0.016732	0.018308
RS	50	2.605298	1.463576	682.509646	0.015585	0.017057
RS	51	2.789745	1.463576	641.853731	0.014657	0.016017
RS	52	2.986767	1.480964	591.860958	0.013515	0.014804
RS	53	3.197221	1.480964	547.647966	0.012506	0.013720
RS	54	3.422025	1.494171	497.711122	0.011365	0.012527
RS	55	3.662155	1.494171	451.965089	0.010321	0.011421
RS	56	3.918658	1.494171	405.903485	0.009269	0.010309
RS	57	4.192648	1.494171	360.249091	0.008226	0.009202
RS	58	4.485320	1.578583	300.452949	0.006861	0.007793
RS	59	4.797945	1.578583	262.796070	0.006001	0.006847
RS	60	5.131885	1.578583	226.745961	0.005178	0.005934
RS	61	5.488594	1.578583	192.812164	0.004403	0.005068
RS	62	5.869622	1.578583	161.425362	0.003686	0.004260
RS	63	6.276629	1.578583	562.887494	0.012854	0.015016
PA	4+25*2+4+6 0.129274737 0.031289817 6.276628690 1.322210233 0.442610088 0.378490181 0.393689511 0.456509310 0.572532409 0.746262201 0.965543210 1.199530481 1.411786639 1.574129259 1.670459599 1.697271811 1.664657701 1.592868946 1.506758381 1.429049219 1.374069850 1.346087030 1.342253534 1.356196420 1.380953916 1.410406090 1.439314933 1.463576444 1.480964175 1.494170677 1.578582926
//
IT	4985
RD	6
LK	-442391.686522
QD	-362.638324 -> -316.107139
RI	0.0186483434
TR	0.126594	0.031827
MT	6.378592
MM	C_pi: 1.211902, n_recomb: 45700.366391
RS	0	0.000000	1.618196	189.261816	0.004141	0.000196
RS	1	0.006845	1.618196	201.356530	0.004406	0.002034
RS	2	0.014158	1.618196	214.161665	0.004686	0.003202
RS	3	0.021972	1.618196	227.710145	0.004983	0.003519
RS	4	0.030321	0.468987	829.510699	0.018151	0.012392
RS	5	0.039241	0.468987	869.154793	0.019019	0.014235
RS	6	0.048772	0.383472	1109.612747	0.024280	0.018170
RS	7	0.058956	0.383472	1153.644554	0.025244	0.019628
RS	8	0.069836	0.389766	1178.139547	0.025780	0.020417
RS	9	0.081461	0.389766	1220.785030	0.026713	0.022060
RS	10	0.093882	0.447267	1102.434890	0.024123	0.020505
RS	11	0.107153	0.447267	1142.553380	0.025001	0.021990
RS	12	0.121332	0.562125	943.462225	0.020645	0.018694
RS	13	0.136482	0.562125	980.579398	0.021457	0.019795
RS	14	0.152669	0.741326	774.197005	0.016941	0.015983
RS	15	0.169963	0.741326	807.701931	0.017674	0.016744
RS	16	0.188442	0.974600	641.953717	0.014047	0.013519
RS	17	0.208186	0.974600	671.892813	0.014702	0.014108
RS	18	0.229280	1.229626	557.923230	0.012208	0.011848
RS	19	0.251819	1.229626	585.135452	0.012804	0.012371
RS	20	0.275901	1.465087	515.256415	0.011275	0.010984
RS	21	0.301631	1.465087	540.844884	0.011835	0.011494
RS	22	0.329122	1.647018	504.939338	0.011049	0.010798
RS	23	0.358495	1.647018	529.897830	0.011595	0.011328
RS	24	0.389878	1.754462	521.717308	0.011416	0.011214
RS	25	0.423409	1.754462	546.818874	0.011965	0.011801
RS	26	0.459236	1.781414	563.807848	0.012337	0.012243
RS	27	0.497515	1.781414	589.529926	0.012900	0.012925
RS	28	0.538414	1.738983	630.345264	0.013793	0.013925
RS	29	0.582113	1.738983	656.683867	0.014369	0.014722
RS	30	0.628802	1.651414	718.610274	0.015724	0.016258
RS	31	0.678688	1.651414	744.790256	0.016297	0.017158
RS	32	0.731988	1.548559	820.547684	0.017955	0.019091
RS	33	0.788937	1.548559	844.782536	0.018485	0.020016
RS	34	0.849783	1.457166	920.733470	0.020147	0.022011
RS	35	0.914795	1.457166	940.397145	0.020577	0.022809
RS	36	0.984256	1.393533	1000.090711	0.021884	0.024405
RS	37	1.058472	1.393533	1012.513278	0.022155	0.024913
RS	38	1.137768	1.362034	1044.209763	0.022849	0.025759
RS	39	1.222491	1.362034	1047.624485	0.022924	0.025888
RS	40	1.313014	1.358958	1048.816822	0.022950	0.025906
RS	41	1.409733	1.358958	1042.736772	0.022817	0.025670
RS	42	1.513072	1.376710	1018.818322	0.022293	0.025020
RS	43	1.623485	1.376710	1003.720647	0.021963	0.024498
RS	44	1.741455	1.407117	963.057561	0.021073	0.023433
RS	45	1.867500	1.407117	939.866806	0.020566	0.022710
RS	46	2.002173	1.442976	890.022160	0.019475	0.021448
RS	47	2.146064	1.442976	859.773640	0.018813	0.020592
RS	48	2.299804	1.478064	806.329495	0.017644	0.019284
RS	49	2.464067	1.478064	770.033161	0.016850	0.018341
RS	50	2.639574	1.507464	716.375471	0.015675	0.017068
RS	51	2.827094	1.507464	675.059449	0.014771	0.016063
RS	52	3.027450	1.528501	622.592204	0.013623	0.014847
RS	53	3.241520	1.528501	577.503704	0.012637	0.013793
RS	54	3.470242	1.544522	525.440717	0.011498	0.012604
RS	55	3.714620	1.544522	478.542794	0.010471	0.011523
RS	56	3.975726	1.544522	431.090122	0.009433	0.010429
RS	57	4.254704	1.544522	383.831139	0.008399	0.009336
RS	58	4.552778	1.647281	318.433033	0.006968	0.007857
RS	59	4.871254	1.647281	279.986865	0.006127	0.006937
RS	60	5.211530	1.647281	242.917897	0.005315	0.006043
RS	61	5.575097	1.647281	207.771664	0.004546	0.005189
RS	62	5.963550	1.647281	175.022335	0.003830	0.004387
RS	63	6.378592	1.647281	627.310886	0.013727	0.015869
PA	4+25*2+4+6 0.126594261 0.031826860 6.378591822 1.618196466 0.468986534 0.383472011 0.389766136 0.447267490 0.562124787 0.741325733 0.974599874 1.229626104 1.465087314 1.647018096 1.754462413 1.781413810 1.738983210 1.651414220 1.548558735 1.457165871 1.393533446 1.362034469 1.358958483 1.376709910 1.407116717 1.442976240 1.478064495 1.507463893 1.528501304 1.544521541 1.647281214
//
IT	4494
RD	7
LK	-442300.616359
QD	-337.718436 -> -295.804545
RI	0.0157673070
TR	0.124104	0.032347
MT	6.473486
MM	C_pi: 1.241923, n_recomb: 47560.604601
RS	0	0.000000	1.925996	166.009134	0.003490	0.000180
RS	1	0.006870	1.925996	176.780190	0.003717	0.001883
RS	2	0.014211	1.925996	188.203880	0.003957	0.002923
RS	3	0.022057	1.925996	200.313206	0.004212	0.003076
RS	4	0.030441	0.497833	819.119525	0.017223	0.012092
RS	5	0.039402	0.497833	859.372616	0.018069	0.013716
RS	6	0.048978	0.391250	1142.572361	0.024024	0.018181
RS	7	0.059213	0.391250	1188.675673	0.024993	0.019530
RS	8	0.070150	0.389070	1241.168838	0.026097	0.020712
RS	9	0.081838	0.389070	1286.105537	0.027041	0.022327
RS	10	0.094330	0.441354	1174.683042	0.024699	0.020945
RS	11	0.107679	0.441354	1216.988651	0.025588	0.022453
RS	12	0.121946	0.554495	1004.933841	0.021130	0.019056
RS	13	0.137192	0.554495	1044.124061	0.021954	0.020201
RS	14	0.153486	0.737641	817.079515	0.017180	0.016150
RS	15	0.170900	0.737641	852.395901	0.017922	0.016956
RS	16	0.189509	0.982557	668.712570	0.014060	0.013504
RS	17	0.209397	0.982557	700.077196	0.014720	0.014127
RS	18	0.230651	1.256119	573.924151	0.012067	0.011710
RS	19	0.253365	1.256119	602.213578	0.012662	0.012253
RS	20	0.277640	1.512873	524.912485	0.011037	0.010768
RS	21	0.303582	1.512873	551.348496	0.011593	0.011286
RS	22	0.331306	1.713425	511.308412	0.010751	0.010532
RS	23	0.360935	1.713425	537.011723	0.011291	0.011061
RS	24	0.392599	1.831936	527.226281	0.011085	0.010917
RS	25	0.426438	1.831936	553.093020	0.011629	0.011494
RS	26	0.462602	1.859581	570.964611	0.012005	0.011933
RS	27	0.501250	1.859581	597.594502	0.012565	0.012596
RS	28	0.542553	1.808161	642.116105	0.013501	0.013630
RS	29	0.586694	1.808161	669.607858	0.014079	0.014402
RS	30	0.633866	1.705784	738.324869	0.015524	0.016016
RS	31	0.684280	1.705784	765.931029	0.016104	0.016890
RS	32	0.738156	1.587217	851.114102	0.017895	0.018943
RS	33	0.795733	1.587217	876.925001	0.018438	0.019847
RS	34	0.857266	1.483060	963.155323	0.020251	0.021983
RS	35	0.923026	1.483060	984.254715	0.020695	0.022769
RS	36	0.993303	1.411412	1052.287317	0.022125	0.024487
RS	37	1.068407	1.411412	1065.682683	0.022407	0.024992
RS	38	1.148672	1.376693	1101.548439	0.023161	0.025900
RS	39	1.234449	1.376693	1105.322337	0.023240	0.026035
RS	40	1.326120	1.374370	1106.118479	0.023257	0.026046
RS	41	1.424088	1.374370	1099.874478	0.023126	0.025822
RS	42	1.528785	1.395741	1072.257973	0.022545	0.025120
RS	43	1.640675	1.395741	1056.695192	0.022218	0.024617
RS	44	1.760251	1.431519	1010.831290	0.021254	0.023483
RS	45	1.888042	1.431519	987.079936	0.020754	0.022786
RS	46	2.024611	1.473495	931.971461	0.019595	0.021462
RS	47	2.170562	1.473495	901.177317	0.018948	0.020638
RS	48	2.326539	1.514501	843.266336	0.017730	0.019287
RS	49	2.493230	1.514501	806.437094	0.016956	0.018378
RS	50	2.671373	1.548818	749.414672	0.015757	0.017084
RS	51	2.861753	1.548818	707.486380	0.014875	0.016112
RS	52	3.065212	1.573332	652.614606	0.013722	0.014895
RS	53	3.282647	1.573332	606.703151	0.012756	0.013869
RS	54	3.515019	1.592018	552.585299	0.011619	0.012685
RS	55	3.763354	1.592018	504.594013	0.010609	0.011626
RS	56	4.028748	1.592018	455.815685	0.009584	0.010549
RS	57	4.312374	1.592018	407.022046	0.008558	0.009467
RS	58	4.615483	1.713207	335.928537	0.007063	0.007920
RS	59	4.939415	1.713207	296.777429	0.006240	0.007025
RS	60	5.285599	1.713207	258.779710	0.005441	0.006148
RS	61	5.655564	1.713207	222.512190	0.004678	0.005305
RS	62	6.050945	1.713207	188.487930	0.003963	0.004509
RS	63	6.473486	1.713207	692.990623	0.014571	0.016715
PA	4+25*2+4+6 0.124103660 0.032347099 6.473485508 1.925995810 0.497833377 0.391249510 0.389070202 0.441353515 0.554495239 0.737640936 0.982557426 1.256118903 1.512873154 1.713424948 1.831935933 1.859580523 1.808161242 1.705783702 1.587217470 1.483060131 1.411411842 1.376693301 1.374370074 1.395740872 1.431519063 1.473495264 1.514500602 1.548818027 1.573331724 1.592018212 1.713207256
//
IT	4306
RD	8
LK	-442218.465720
QD	-315.261859 -> -277.268858
RI	0.0136261717
TR	0.121778	0.032847
MT	6.562913
MM	C_pi: 1.270602, n_recomb: 49373.174562
RS	0	0.000000	2.230854	149.203198	0.003022	0.000167
RS	1	0.006892	2.230854	158.996665	0.003220	0.001761
RS	2	0.014260	2.230854	169.397006	0.003431	0.002710
RS	3	0.022135	2.230854	180.436720	0.003655	0.002755
RS	4	0.030553	0.527909	806.733402	0.016340	0.011788
RS	5	0.039552	0.527909	847.396015	0.017163	0.013221
RS	6	0.049170	0.400661	1167.788703	0.023652	0.018121
RS	7	0.059452	0.400661	1215.794380	0.024625	0.019369
RS	8	0.070442	0.390375	1296.267128	0.026254	0.020923
RS	9	0.082190	0.390375	1343.416633	0.027209	0.022501
RS	10	0.094747	0.437564	1241.774761	0.025151	0.021323
RS	11	0.108170	0.437564	1286.202838	0.026051	0.022842
RS	12	0.122518	0.548652	1063.924810	0.021549	0.019393
RS	13	0.137855	0.548652	1105.132351	0.022383	0.020571
RS	14	0.154249	0.734642	859.071367	0.017400	0.016322
RS	15	0.171773	0.734642	896.169353	0.018151	0.017161
RS	16	0.190504	0.989407	695.408286	0.014085	0.013513
RS	17	0.210527	0.989407	728.187713	0.014749	0.014160
RS	18	0.231930	1.279531	590.322419	0.011956	0.011603
RS	19	0.254808	1.279531	619.686995	0.012551	0.012162
RS	20	0.279263	1.556092	535.198840	0.010840	0.010588
RS	21	0.305404	1.556092	562.480853	0.011392	0.011112
RS	22	0.333346	1.774612	518.366648	0.010499	0.010303
RS	23	0.363215	1.774612	544.806675	0.011034	0.010830
RS	24	0.395141	1.904328	533.318856	0.010802	0.010656
RS	25	0.429269	1.904328	559.929839	0.011341	0.011222
RS	26	0.465748	1.933292	578.432973	0.011716	0.011655
RS	27	0.504742	1.933292	605.933485	0.012273	0.012300
RS	28	0.546424	1.873739	653.765296	0.013241	0.013358
RS	29	0.590978	1.873739	682.359371	0.013820	0.014110
RS	30	0.638604	1.757447	757.406024	0.015340	0.015786
RS	31	0.689512	1.757447	786.385540	0.015927	0.016638
RS	32	0.743928	1.624039	880.581354	0.017835	0.018794
RS	33	0.802096	1.624039	907.929888	0.018389	0.019680
RS	34	0.864272	1.507854	1004.182381	0.020339	0.021942
RS	35	0.930734	1.507854	1026.703913	0.020795	0.022718
RS	36	1.001777	1.428661	1102.999460	0.022340	0.024547
RS	37	1.077717	1.428661	1117.376911	0.022631	0.025052
RS	38	1.158890	1.390899	1157.432148	0.023443	0.026019
RS	39	1.245659	1.390899	1161.591130	0.023527	0.026161
RS	40	1.338408	1.389256	1162.032232	0.023536	0.026168
RS	41	1.437549	1.389256	1155.664384	0.023407	0.025958
RS	42	1.543524	1.414015	1124.396532	0.022773	0.025209
RS	43	1.656803	1.414015	1108.421476	0.022450	0.024725
RS	44	1.777890	1.454865	1057.420066	0.021417	0.023529
RS	45	1.907323	1.454865	1033.168890	0.020926	0.022857
RS	46	2.045677	1.502648	972.883108	0.019705	0.021478
RS	47	2.193567	1.502648	941.604848	0.019071	0.020683
RS	48	2.351650	1.549285	879.325901	0.017810	0.019294
RS	49	2.520628	1.549285	842.020950	0.017054	0.018416
RS	50	2.701254	1.588279	781.731046	0.015833	0.017106
RS	51	2.894329	1.588279	739.243031	0.014973	0.016164
RS	52	3.100712	1.616072	682.056420	0.013814	0.014946
RS	53	3.321320	1.616072	635.372672	0.012869	0.013946
RS	54	3.557133	1.637250	579.281137	0.011733	0.012766
RS	55	3.809199	1.637250	530.246588	0.010740	0.011727
RS	56	4.078639	1.637250	480.197899	0.009726	0.010666
RS	57	4.366649	1.637250	429.928123	0.008708	0.009595
RS	58	4.674511	1.776841	353.061058	0.007151	0.007982
RS	59	5.003592	1.776841	313.269820	0.006345	0.007109
RS	60	5.355355	1.776841	274.413998	0.005558	0.006249
RS	61	5.731363	1.776841	237.097782	0.004802	0.005417
RS	62	6.133287	1.776841	201.869247	0.004089	0.004627
RS	63	6.562913	1.776841	759.975026	0.015392	0.017547
PA	4+25*2+4+6 0.121778424 0.032847078 6.562913145 2.230854165 0.527909402 0.400660599 0.390375032 0.437563875 0.548651912 0.734641695 0.989407187 1.279531214 1.556091877 1.774611518 1.904327536 1.933292429 1.873739195 1.757447227 1.624039457 1.507853798 1.428661012 1.390898736 1.389255711 1.414014635 1.454864716 1.502647558 1.549285372 1.588279005 1.616072117 1.637250229 1.776841001
//
IT	4157
RD	9
LK	-442143.936009
QD	-294.943131 -> -260.354708
RI	0.0120000760
TR	0.119603	0.033327
MT	6.647583
MM	C_pi: 1.298104, n_recomb: 51140.315541
RS	0	0.000000	2.520777	137.115480	0.002681	0.000156
RS	1	0.006914	2.520777	146.197525	0.002859	0.001663
RS	2	0.014306	2.520777	155.851837	0.003048	0.002547
RS	3	0.022209	2.520777	166.110297	0.003248	0.002522
RS	4	0.030658	0.558494	793.914542	0.015524	0.011488
RS	5	0.039692	0.558494	834.850357	0.016325	0.012758
RS	6	0.049350	0.411062	1187.471144	0.023220	0.018013
RS	7	0.059676	0.411062	1237.227015	0.024193	0.019170
RS	8	0.070715	0.392993	1345.047169	0.026301	0.021069
RS	9	0.082519	0.392993	1394.337034	0.027265	0.022609
RS	10	0.095138	0.435211	1304.594784	0.025510	0.021652
RS	11	0.108629	0.435211	1351.090488	0.026419	0.023173
RS	12	0.123054	0.544020	1120.865728	0.021917	0.019708
RS	13	0.138475	0.544020	1164.040605	0.022762	0.020910
RS	14	0.154963	0.732031	900.315148	0.017605	0.016495
RS	15	0.172591	0.732031	939.165330	0.018364	0.017362
RS	16	0.191438	0.995207	722.006146	0.014118	0.013537
RS	17	0.211587	0.995207	756.187258	0.014787	0.014205
RS	18	0.233130	1.300283	606.945933	0.011868	0.011521
RS	19	0.256162	1.300283	637.379218	0.012463	0.012091
RS	20	0.280787	1.595425	545.858278	0.010674	0.010436
RS	21	0.307114	1.595425	573.979594	0.011224	0.010963
RS	22	0.335261	1.831400	525.815613	0.010282	0.010104
RS	23	0.365355	1.831400	552.979686	0.010813	0.010628
RS	24	0.397529	1.972526	539.686192	0.010553	0.010423
RS	25	0.431928	1.972526	567.017462	0.011087	0.010980
RS	26	0.468704	2.003465	585.915648	0.011457	0.011403
RS	27	0.508024	2.003465	614.248387	0.012011	0.012033
RS	28	0.550062	1.936571	665.034127	0.013004	0.013107
RS	29	0.595007	1.936571	694.680105	0.013584	0.013839
RS	30	0.643058	1.807170	775.624692	0.015167	0.015567
RS	31	0.694433	1.807170	805.925720	0.015759	0.016399
RS	32	0.749359	1.659665	908.733209	0.017769	0.018644
RS	33	0.808082	1.659665	937.582717	0.018334	0.019515
RS	34	0.870866	1.532041	1043.607163	0.020407	0.021889
RS	35	0.937991	1.532041	1067.541596	0.020875	0.022659
RS	36	1.009756	1.445665	1152.031203	0.022527	0.024589
RS	37	1.086483	1.445665	1167.408769	0.022828	0.025095
RS	38	1.168515	1.404967	1211.701795	0.023694	0.026118
RS	39	1.256219	1.404967	1216.284160	0.023783	0.026268
RS	40	1.349987	1.403901	1216.460485	0.023787	0.026275
RS	41	1.450237	1.403901	1210.021796	0.023661	0.026078
RS	42	1.557418	1.431808	1175.205464	0.022980	0.025288
RS	43	1.672010	1.431808	1158.881215	0.022661	0.024823
RS	44	1.794525	1.477429	1102.855524	0.021565	0.023571
RS	45	1.925510	1.477429	1078.171273	0.021083	0.022924
RS	46	2.065552	1.530711	1012.828969	0.019805	0.021494
RS	47	2.215275	1.530711	981.130064	0.019185	0.020727
RS	48	2.375351	1.582695	914.603315	0.017884	0.019304
RS	49	2.546494	1.582695	876.878454	0.017147	0.018457
RS	50	2.729469	1.626117	813.430005	0.015906	0.017130
RS	51	2.925095	1.626117	770.430445	0.015065	0.016217
RS	52	3.134247	1.656991	711.019918	0.013903	0.014999
RS	53	3.357859	1.656991	663.607992	0.012976	0.014023
RS	54	3.596931	1.680471	605.625845	0.011842	0.012847
RS	55	3.852533	1.680471	555.588507	0.010864	0.011827
RS	56	4.125806	1.680471	504.314451	0.009861	0.010781
RS	57	4.417973	1.680471	452.616423	0.008850	0.009720
RS	58	4.730341	1.838342	369.909768	0.007233	0.008042
RS	59	5.064305	1.838342	329.528025	0.006444	0.007189
RS	60	5.421359	1.838342	289.869862	0.005668	0.006346
RS	61	5.803099	1.838342	251.563568	0.004919	0.005524
RS	62	6.211232	1.838342	215.188893	0.004208	0.004739
RS	63	6.647583	1.838342	828.216128	0.016195	0.018365
PA	4+25*2+4+6 0.119602859 0.033326780 6.647583297 2.520777170 0.558494462 0.411061545 0.392993166 0.435211174 0.544019973 0.732030701 0.995207325 1.300283499 1.595425426 1.831400048 1.972526033 2.003464843 1.936571472 1.807170076 1.659665063 1.532040982 1.445664729 1.404967217 1.403901128 1.431808217 1.477429267 1.530710709 1.582694911 1.626116612 1.656991342 1.680471439 1.838342081
//
IT	4949
RD	10
LK	-442076.042760
QD	-276.496200 -> -244.900806
RI	0.0107352265
TR	0.117566	0.033788
MT	6.727780
MM	C_pi: 1.324529, n_recomb: 52864.390178
RS	0	0.000000	2.787335	128.477872	0.002430	0.000148
RS	1	0.006934	2.787335	137.049891	0.002592	0.001585
RS	2	0.014349	2.787335	146.168971	0.002765	0.002423
RS	3	0.022278	2.787335	155.866470	0.002948	0.002352
RS	4	0.030756	0.589156	781.435208	0.014782	0.011199
RS	5	0.039823	0.589156	822.550978	0.015560	0.012331
RS	6	0.049518	0.422076	1203.069010	0.022758	0.017873
RS	7	0.059885	0.422076	1254.436885	0.023729	0.018950
RS	8	0.070972	0.396507	1388.661255	0.026268	0.021165
RS	9	0.082827	0.396507	1440.021450	0.027240	0.022665
RS	10	0.095504	0.433871	1363.774891	0.025798	0.021938
RS	11	0.109060	0.433871	1412.289235	0.026715	0.023458
RS	12	0.123556	0.540249	1176.046005	0.022246	0.020003
RS	13	0.139057	0.540249	1221.142153	0.023100	0.021224
RS	14	0.155633	0.729628	940.925433	0.017799	0.016668
RS	15	0.173359	0.729628	981.499220	0.018566	0.017557
RS	16	0.192313	1.000038	748.491865	0.014159	0.013574
RS	17	0.212582	1.000038	784.060370	0.014832	0.014258
RS	18	0.234256	1.318693	623.700420	0.011798	0.011458
RS	19	0.257434	1.318693	655.193845	0.012394	0.012036
RS	20	0.282218	1.631358	556.745503	0.010532	0.010306
RS	21	0.308721	1.631358	585.696971	0.011079	0.010836
RS	22	0.337061	1.884356	533.486307	0.010092	0.009928
RS	23	0.367367	1.884356	561.359799	0.010619	0.010449
RS	24	0.399773	2.037106	546.162575	0.010331	0.010214
RS	25	0.434427	2.037106	574.189507	0.010862	0.010762
RS	26	0.471484	2.070640	593.271982	0.011223	0.011171
RS	27	0.511111	2.070640	622.399391	0.011774	0.011788
RS	28	0.553485	1.997145	675.817630	0.012784	0.012872
RS	29	0.598797	1.997145	706.466769	0.013364	0.013588
RS	30	0.647251	1.855354	792.911182	0.014999	0.015357
RS	31	0.699065	1.855354	824.483247	0.015596	0.016172
RS	32	0.754471	1.694390	935.522463	0.017697	0.018494
RS	33	0.813720	1.694390	965.836821	0.018270	0.019351
RS	34	0.877077	1.555821	1081.384113	0.020456	0.021827
RS	35	0.944826	1.555821	1106.723038	0.020935	0.022591
RS	36	1.017274	1.462548	1199.338995	0.022687	0.024615
RS	37	1.094745	1.462548	1215.737315	0.022997	0.025124
RS	38	1.177588	1.418981	1264.331949	0.023917	0.026200
RS	39	1.266175	1.418981	1269.380005	0.024012	0.026360
RS	40	1.360905	1.418377	1269.408365	0.024013	0.026367
RS	41	1.462203	1.418377	1262.955396	0.023890	0.026185
RS	42	1.570525	1.449198	1224.723623	0.023167	0.025358
RS	43	1.686358	1.449198	1208.114564	0.022853	0.024912
RS	44	1.810223	1.499300	1147.202657	0.021701	0.023610
RS	45	1.942677	1.499300	1122.150572	0.021227	0.022986
RS	46	2.084315	1.557780	1051.889184	0.019898	0.021511
RS	47	2.235774	1.557780	1019.829209	0.019291	0.020771
RS	48	2.397735	1.614829	949.182734	0.017955	0.019317
RS	49	2.570926	1.614829	911.088354	0.017234	0.018497
RS	50	2.756126	1.662433	844.591978	0.015977	0.017158
RS	51	2.954168	1.662433	801.122711	0.015154	0.016271
RS	52	3.165942	1.696189	739.578340	0.013990	0.015053
RS	53	3.392400	1.696189	691.474964	0.013080	0.014100
RS	54	3.634561	1.721782	631.681084	0.011949	0.012928
RS	55	3.893513	1.721782	580.673435	0.010984	0.011926
RS	56	4.170421	1.721782	528.210767	0.009992	0.010893
RS	57	4.466529	1.721782	475.124133	0.008988	0.009842
RS	58	4.783169	1.897731	386.523059	0.007312	0.008100
RS	59	5.121765	1.897731	345.589451	0.006537	0.007267
RS	60	5.483839	1.897731	305.173915	0.005773	0.006438
RS	61	5.871018	1.897731	265.926055	0.005030	0.005627
RS	62	6.285045	1.897731	228.454375	0.004322	0.004847
RS	63	6.727780	1.897731	897.614269	0.016980	0.019166
PA	4+25*2+4+6 0.117565751 0.033787664 6.727779609 2.787335143 0.589156436 0.422076098 0.396506611 0.433870564 0.540248945 0.729628474 1.000038263 1.318693236 1.631357554 1.884355722 2.037105824 2.070639580 1.997144736 1.855354339 1.694389673 1.555821327 1.462548208 1.418981034 1.418376930 1.449197588 1.499299553 1.557779771 1.614829138 1.662432911 1.696188949 1.721782238 1.897730931
//
IT	5159
RD	11
LK	-442013.994397
QD	-259.694662 -> -230.752209
RI	0.0097298751
TR	0.115656	0.034231
MT	6.803743
MM	C_pi: 1.349945, n_recomb: 54547.099308
RS	0	0.000000	3.025488	122.387598	0.002244	0.000142
RS	1	0.006953	3.025488	130.602049	0.002394	0.001522
RS	2	0.014389	3.025488	139.345991	0.002555	0.002328
RS	3	0.022342	3.025488	148.650420	0.002725	0.002227
RS	4	0.030848	0.619616	769.663422	0.014110	0.010922
RS	5	0.039946	0.619616	810.895629	0.014866	0.011940
RS	6	0.049676	0.433448	1215.625495	0.022286	0.017713
RS	7	0.060082	0.433448	1268.480361	0.023255	0.018718
RS	8	0.071212	0.400646	1427.950748	0.026178	0.021221
RS	9	0.083116	0.400646	1481.311973	0.027157	0.022682
RS	10	0.095848	0.433265	1419.772224	0.026028	0.022189
RS	11	0.109464	0.433265	1470.259480	0.026954	0.023703
RS	12	0.124028	0.537109	1229.666609	0.022543	0.020281
RS	13	0.139604	0.537109	1276.640479	0.023404	0.021516
RS	14	0.156263	0.727342	980.959036	0.017984	0.016840
RS	15	0.174080	0.727342	1023.227927	0.018759	0.017748
RS	16	0.193136	1.003991	774.849017	0.014205	0.013620
RS	17	0.213517	1.003991	811.789664	0.014882	0.014318
RS	18	0.235315	1.335028	640.519359	0.011743	0.011410
RS	19	0.258628	1.335028	673.062917	0.012339	0.011994
RS	20	0.283563	1.664259	567.767765	0.010409	0.010194
RS	21	0.310231	1.664259	597.538888	0.010955	0.010725
RS	22	0.338753	1.933890	541.274743	0.009923	0.009771
RS	23	0.369258	1.933890	569.842215	0.010447	0.010288
RS	24	0.401884	2.098457	552.653449	0.010132	0.010024
RS	25	0.436779	2.098457	581.351731	0.010658	0.010564
RS	26	0.474100	2.135173	600.429018	0.011008	0.010958
RS	27	0.514015	2.135173	630.314952	0.011555	0.011562
RS	28	0.556706	2.055769	686.073355	0.012578	0.012652
RS	29	0.602365	2.055769	717.678791	0.013157	0.013352
RS	30	0.651198	1.902241	809.254525	0.014836	0.015155
RS	31	0.703427	1.902241	842.048378	0.015437	0.015955
RS	32	0.759287	1.728369	960.959975	0.017617	0.018344
RS	33	0.819031	1.728369	992.702850	0.018199	0.019190
RS	34	0.882928	1.579273	1117.528762	0.020487	0.021756
RS	35	0.951269	1.579273	1144.262637	0.020978	0.022516
RS	36	1.024360	1.479339	1244.933176	0.022823	0.024627
RS	37	1.102534	1.479339	1262.372157	0.023143	0.025140
RS	38	1.186143	1.432944	1315.335511	0.024114	0.026268
RS	39	1.275564	1.432944	1320.891390	0.024216	0.026436
RS	40	1.371204	1.432686	1320.900904	0.024216	0.026447
RS	41	1.473492	1.432686	1314.489483	0.024098	0.026280
RS	42	1.582893	1.466199	1272.989906	0.023337	0.025420
RS	43	1.699899	1.466199	1256.158176	0.023029	0.024993
RS	44	1.825041	1.520509	1190.510526	0.021825	0.023646
RS	45	1.958884	1.520509	1165.151919	0.021360	0.023044
RS	46	2.102032	1.583902	1090.115809	0.019985	0.021528
RS	47	2.255133	1.583902	1057.749352	0.019391	0.020813
RS	48	2.418879	1.645747	983.112596	0.018023	0.019333
RS	49	2.594010	1.645747	944.693879	0.017319	0.018539
RS	50	2.781317	1.697296	875.258184	0.016046	0.017188
RS	51	2.981646	1.697296	831.356068	0.015241	0.016325
RS	52	3.195904	1.733739	767.765292	0.014075	0.015109
RS	53	3.425059	1.733739	719.002284	0.013181	0.014177
RS	54	3.670147	1.761258	657.473666	0.012053	0.013010
RS	55	3.932274	1.761258	605.523039	0.011101	0.012023
RS	56	4.212627	1.761258	551.903239	0.010118	0.011002
RS	57	4.512472	1.761258	497.462436	0.009120	0.009960
RS	58	4.833164	1.955021	402.924017	0.007387	0.008156
RS	59	5.176153	1.955021	361.469959	0.006627	0.007342
RS	60	5.542989	1.955021	320.334812	0.005873	0.006527
RS	61	5.935330	1.955021	280.187096	0.005137	0.005725
RS	62	6.354949	1.955021	241.661505	0.004430	0.004951
RS	63	6.803743	1.955021	968.030493	0.017747	0.019951
PA	4+25*2+4+6 0.115656231 0.034231157 6.803743151 3.025487993 0.619616348 0.433448181 0.400646468 0.433264803 0.537108670 0.727341983 1.003990798 1.335027624 1.664259269 1.933889930 2.098456925 2.135173292 2.055769113 1.902241216 1.728368732 1.579272781 1.479338746 1.432943824 1.432686146 1.466199376 1.520508600 1.583902168 1.645747082 1.697296089 1.733738573 1.761258029 1.955020810
//
IT	4744
RD	12
LK	-441957.132851
QD	-244.345743 -> -217.769249
RI	0.0089147327
TR	0.113865	0.034659
MT	6.875597
MM	C_pi: 1.374400, n_recomb: 56190.146687
RS	0	0.000000	3.233191	118.199471	0.002104	0.000136
RS	1	0.006970	3.233191	126.172327	0.002245	0.001473
RS	2	0.014426	3.233191	134.663202	0.002397	0.002257
RS	3	0.022402	3.233191	143.702908	0.002557	0.002137
RS	4	0.030934	0.649671	758.774613	0.013504	0.010659
RS	5	0.040061	0.649671	800.081057	0.014239	0.011581
RS	6	0.049823	0.445022	1225.835332	0.021816	0.017541
RS	7	0.060266	0.445022	1280.063264	0.022781	0.018482
RS	8	0.071437	0.405233	1463.553259	0.026046	0.021245
RS	9	0.083387	0.405233	1518.846546	0.027030	0.022668
RS	10	0.096170	0.433210	1472.919496	0.026213	0.022410
RS	11	0.109843	0.433210	1525.335901	0.027146	0.023916
RS	12	0.124470	0.534450	1281.858320	0.022813	0.020543
RS	13	0.140116	0.534450	1330.668104	0.023682	0.021789
RS	14	0.156853	0.725116	1020.455737	0.018161	0.017010
RS	15	0.174756	0.725116	1064.391312	0.018943	0.017933
RS	16	0.193908	1.007158	801.061920	0.014256	0.013673
RS	17	0.214394	1.007158	839.358685	0.014938	0.014382
RS	18	0.236308	1.349519	657.354519	0.011699	0.011373
RS	19	0.259750	1.349519	690.937194	0.012296	0.011964
RS	20	0.284826	1.694459	578.855336	0.010302	0.010097
RS	21	0.311649	1.694459	609.434601	0.010846	0.010628
RS	22	0.340342	1.980340	549.111141	0.009772	0.009630
RS	23	0.371035	1.980340	578.356830	0.010293	0.010144
RS	24	0.403868	2.156890	559.098829	0.009950	0.009850
RS	25	0.438989	2.156890	588.444792	0.010472	0.010383
RS	26	0.476558	2.197320	607.352144	0.010809	0.010760
RS	27	0.516746	2.197320	637.962205	0.011354	0.011354
RS	28	0.559735	2.112632	695.802019	0.012383	0.012444
RS	29	0.605720	2.112632	728.319183	0.012962	0.013131
RS	30	0.654911	1.947950	824.691164	0.014677	0.014960
RS	31	0.707531	1.947950	858.659154	0.015281	0.015748
RS	32	0.763818	1.761665	985.100644	0.017532	0.018194
RS	33	0.824029	1.761665	1018.235523	0.018121	0.019030
RS	34	0.888436	1.602407	1152.097826	0.020504	0.021679
RS	35	0.957333	1.602407	1180.215413	0.021004	0.022435
RS	36	1.031033	1.496008	1288.867521	0.022938	0.024628
RS	37	1.109869	1.496008	1307.364803	0.023267	0.025145
RS	38	1.194200	1.446816	1364.760563	0.024288	0.026322
RS	39	1.284410	1.446816	1370.864143	0.024397	0.026500
RS	40	1.380907	1.446792	1370.989507	0.024399	0.026517
RS	41	1.484131	1.446792	1364.672489	0.024287	0.026363
RS	42	1.594550	1.482789	1320.061576	0.023493	0.025476
RS	43	1.712665	1.482789	1303.064929	0.023190	0.025067
RS	44	1.839013	1.541049	1232.835879	0.021940	0.023679
RS	45	1.974168	1.541049	1207.226671	0.021485	0.023099
RS	46	2.118743	1.609086	1127.560805	0.020067	0.021546
RS	47	2.273396	1.609086	1094.936695	0.019486	0.020855
RS	48	2.438829	1.675469	1016.436642	0.018089	0.019350
RS	49	2.615793	1.675469	977.733315	0.017400	0.018580
RS	50	2.805092	1.730737	905.462644	0.016114	0.017220
RS	51	3.007585	1.730737	861.159740	0.015326	0.016380
RS	52	3.224193	1.769676	795.607042	0.014159	0.015165
RS	53	3.455899	1.769676	746.211690	0.013280	0.014252
RS	54	3.703756	1.798940	683.022030	0.012156	0.013090
RS	55	3.968889	1.798940	630.151522	0.011215	0.012119
RS	56	4.252502	1.798940	575.401764	0.010240	0.011109
RS	57	4.555885	1.798940	519.637008	0.009248	0.010074
RS	58	4.880414	2.010198	419.129374	0.007459	0.008212
RS	59	5.227563	2.010198	377.180530	0.006713	0.007414
RS	60	5.598910	2.010198	335.357718	0.005968	0.006612
RS	61	5.996141	2.010198	294.346307	0.005238	0.005819
RS	62	6.421060	2.010198	254.804919	0.004535	0.005050
RS	63	6.875597	2.010198	1039.328888	0.018497	0.020718
PA	4+25*2+4+6 0.113865392 0.034658942 6.875597410 3.233191372 0.649671324 0.445022290 0.405233031 0.433210261 0.534450213 0.725116416 1.007158143 1.349518977 1.694458982 1.980340268 2.156890262 2.197319945 2.112632447 1.947949748 1.761664615 1.602406659 1.496008140 1.446815792 1.446791992 1.482788530 1.541048842 1.609085671 1.675468831 1.730736549 1.769675699 1.798940298 2.010198251
//
IT	4815
RD	13
LK	-441904.901909
QD	-230.283330 -> -205.827172
RI	0.0082432634
TR	0.112184	0.035072
MT	6.943568
MM	C_pi: 1.397943, n_recomb: 57794.691494
RS	0	0.000000	3.410466	115.455311	0.001998	0.000132
RS	1	0.006987	3.410466	123.275918	0.002133	0.001434
RS	2	0.014462	3.410466	131.607936	0.002277	0.002204
RS	3	0.022459	3.410466	140.482166	0.002431	0.002071
RS	4	0.031015	0.679191	748.811030	0.012956	0.010410
RS	5	0.040168	0.679191	790.163984	0.013672	0.011254
RS	6	0.049962	0.456672	1234.253354	0.021356	0.017361
RS	7	0.060439	0.456672	1289.751604	0.022316	0.018247
RS	8	0.071649	0.410139	1495.969958	0.025884	0.021245
RS	9	0.083641	0.410139	1553.126680	0.026873	0.022631
RS	10	0.096472	0.433576	1523.478650	0.026360	0.022604
RS	11	0.110199	0.433576	1577.781544	0.027300	0.024101
RS	12	0.124885	0.532167	1332.716297	0.023059	0.020790
RS	13	0.140597	0.532167	1383.321387	0.023935	0.022045
RS	14	0.157407	0.722920	1059.436583	0.018331	0.017177
RS	15	0.175392	0.722920	1105.010302	0.019120	0.018114
RS	16	0.194633	1.009627	827.113253	0.014311	0.013731
RS	17	0.215218	1.009627	866.749402	0.014997	0.014450
RS	18	0.237241	1.362379	674.161531	0.011665	0.011346
RS	19	0.260804	1.362379	708.771325	0.012264	0.011942
RS	20	0.286012	1.722221	589.960081	0.010208	0.010011
RS	21	0.312982	1.722221	621.335414	0.010751	0.010543
RS	22	0.341836	2.023991	556.944335	0.009637	0.009503
RS	23	0.372706	2.023991	586.852352	0.010154	0.010014
RS	24	0.405733	2.212658	565.458007	0.009784	0.009690
RS	25	0.441067	2.212658	595.428711	0.010302	0.010216
RS	26	0.478870	2.257281	614.021678	0.010624	0.010576
RS	27	0.519314	2.257281	645.323116	0.011166	0.011159
RS	28	0.562584	2.167885	705.011791	0.012199	0.012247
RS	29	0.608878	2.167885	738.398169	0.012776	0.012923
RS	30	0.658405	1.992583	839.255397	0.014521	0.014773
RS	31	0.711393	1.992583	874.351240	0.015129	0.015548
RS	32	0.768083	1.794322	1008.000853	0.017441	0.018045
RS	33	0.828734	1.794322	1042.490894	0.018038	0.018873
RS	34	0.893623	1.625222	1185.151948	0.020506	0.021596
RS	35	0.963045	1.625222	1214.639878	0.021016	0.022350
RS	36	1.037317	1.512533	1331.191640	0.023033	0.024618
RS	37	1.116779	1.512533	1350.761971	0.023372	0.025140
RS	38	1.201792	1.460567	1412.647132	0.024443	0.026365
RS	39	1.292745	1.460567	1419.335239	0.024558	0.026553
RS	40	1.390053	1.460670	1419.712243	0.024565	0.026577
RS	41	1.494159	1.460670	1413.538846	0.024458	0.026437
RS	42	1.605540	1.498960	1365.971300	0.023635	0.025526
RS	43	1.724702	1.498960	1348.863456	0.023339	0.025134
RS	44	1.852189	1.560933	1274.209021	0.022047	0.023710
RS	45	1.988584	1.560933	1248.400585	0.021601	0.023150
RS	46	2.134508	1.633361	1164.248969	0.020145	0.021564
RS	47	2.290628	1.633361	1131.411593	0.019576	0.020895
RS	48	2.457656	1.704040	1049.172152	0.018153	0.019369
RS	49	2.636353	1.704040	1010.220175	0.017479	0.018622
RS	50	2.827535	1.762809	935.217330	0.016182	0.017253
RS	51	3.032075	1.762809	890.542417	0.015409	0.016434
RS	52	3.250906	1.804069	823.106991	0.014242	0.015222
RS	53	3.485026	1.804069	773.104334	0.013377	0.014327
RS	54	3.735503	1.834904	708.326272	0.012256	0.013171
RS	55	4.003480	1.834904	654.556923	0.011326	0.012212
RS	56	4.290181	1.834904	598.702213	0.010359	0.011213
RS	57	4.596912	1.834904	541.641557	0.009372	0.010186
RS	58	4.925074	2.063303	435.143730	0.007529	0.008265
RS	59	5.276164	2.063303	392.722321	0.006795	0.007484
RS	60	5.651784	2.063303	350.240133	0.006060	0.006694
RS	61	6.053648	2.063303	308.397583	0.005336	0.005910
RS	62	6.483588	2.063303	267.875212	0.004635	0.005146
RS	63	6.943568	2.063303	1111.368076	0.019230	0.021468
PA	4+25*2+4+6 0.112183624 0.035072125 6.943568108 3.410465954 0.679190968 0.456672244 0.410138952 0.433575685 0.532167305 0.722920306 1.009626630 1.362378697 1.722221209 2.023990527 2.212657827 2.257281372 2.167885316 1.992583080 1.794321511 1.625222298 1.512532946 1.460566790 1.460669702 1.498960147 1.560933324 1.633360617 1.704040015 1.762808561 1.804069220 1.834904487 2.063303250
//
IT	4922
RD	14
LK	-441856.822765
QD	-217.365679 -> -194.817511
RI	0.0076827026
TR	0.110602	0.035472
MT	7.007870
MM	C_pi: 1.420619, n_recomb: 59361.764755
RS	0	0.000000	3.558914	113.819465	0.001917	0.000129
RS	1	0.007002	3.558914	121.557192	0.002048	0.001404
RS	2	0.014495	3.558914	129.803605	0.002187	0.002165
RS	3	0.022512	3.558914	138.589638	0.002335	0.002025
RS	4	0.031090	0.708061	739.780533	0.012462	0.010176
RS	5	0.040270	0.708061	781.163418	0.013159	0.010954
RS	6	0.050092	0.468314	1241.272286	0.020910	0.017179
RS	7	0.060601	0.468314	1297.947897	0.021865	0.018014
RS	8	0.071847	0.415273	1525.601706	0.025700	0.021224
RS	9	0.083880	0.415273	1584.553817	0.026693	0.022575
RS	10	0.096756	0.434268	1571.654423	0.026476	0.022775
RS	11	0.110533	0.434268	1627.801814	0.027422	0.024262
RS	12	0.125275	0.530186	1382.305128	0.023286	0.021023
RS	13	0.141049	0.530186	1434.665821	0.024168	0.022284
RS	14	0.157928	0.720743	1097.902886	0.018495	0.017341
RS	15	0.175988	0.720743	1145.085912	0.019290	0.018290
RS	16	0.195313	1.011485	852.979423	0.014369	0.013792
RS	17	0.215992	1.011485	893.937437	0.015059	0.014521
RS	18	0.238118	1.373780	690.910679	0.011639	0.011327
RS	19	0.261794	1.373780	726.535015	0.012239	0.011927
RS	20	0.287127	1.747788	601.041843	0.010125	0.009936
RS	21	0.314235	1.747788	633.200663	0.010667	0.010468
RS	22	0.343240	2.065087	564.736987	0.009513	0.009386
RS	23	0.374277	2.065087	595.291475	0.010028	0.009895
RS	24	0.407487	2.265962	571.706600	0.009631	0.009541
RS	25	0.443022	2.265962	602.280006	0.010146	0.010062
RS	26	0.481045	2.315192	620.437482	0.010452	0.010403
RS	27	0.521731	2.315192	652.399442	0.010990	0.010977
RS	28	0.565266	2.221639	713.720988	0.012023	0.012061
RS	29	0.611849	2.221639	747.936137	0.012600	0.012725
RS	30	0.661694	2.036198	852.995737	0.014369	0.014592
RS	31	0.715030	2.036198	889.174680	0.014979	0.015357
RS	32	0.772100	1.826363	1029.723351	0.017347	0.017898
RS	33	0.833166	1.826363	1065.531525	0.017950	0.018717
RS	34	0.898508	1.647711	1216.756367	0.020497	0.021509
RS	35	0.968425	1.647711	1247.599212	0.021017	0.022260
RS	36	1.043239	1.528887	1371.960839	0.023112	0.024600
RS	37	1.123290	1.528887	1392.615881	0.023460	0.025126
RS	38	1.208947	1.474163	1459.043295	0.024579	0.026399
RS	39	1.300603	1.474163	1466.349084	0.024702	0.026596
RS	40	1.398675	1.474297	1467.106069	0.024715	0.026629
RS	41	1.503616	1.474297	1461.121697	0.024614	0.026502
RS	42	1.615904	1.514706	1410.752151	0.023765	0.025571
RS	43	1.736055	1.514706	1393.582448	0.023476	0.025195
RS	44	1.864619	1.580173	1314.656046	0.022147	0.023739
RS	45	2.002186	1.580173	1288.695306	0.021709	0.023198
RS	46	2.149385	1.656756	1200.198727	0.020218	0.021583
RS	47	2.306891	1.656756	1167.188438	0.019662	0.020935
RS	48	2.475426	1.731503	1081.330867	0.018216	0.019390
RS	49	2.655763	1.731503	1042.162798	0.017556	0.018663
RS	50	2.848727	1.793570	964.525099	0.016248	0.017288
RS	51	3.055202	1.793570	919.504720	0.015490	0.016488
RS	52	3.276136	1.836985	850.264189	0.014323	0.015279
RS	53	3.512539	1.836985	799.677443	0.013471	0.014401
RS	54	3.765496	1.869228	733.380812	0.012354	0.013250
RS	55	4.036166	1.869228	678.732496	0.011434	0.012304
RS	56	4.325788	1.869228	621.796559	0.010475	0.011314
RS	57	4.635691	1.869228	563.466750	0.009492	0.010294
RS	58	4.967293	2.114386	450.968322	0.007597	0.008318
RS	59	5.322115	2.114386	408.094073	0.006875	0.007551
RS	60	5.701782	2.114386	364.978040	0.006148	0.006773
RS	61	6.108034	2.114386	322.334115	0.005430	0.005997
RS	62	6.542733	2.114386	280.862973	0.004731	0.005238
RS	63	7.007870	2.114386	1184.014931	0.019946	0.022201
PA	4+25*2+4+6 0.110602208 0.035471671 7.007870093 3.558913736 0.708061131 0.468313602 0.415272651 0.434267660 0.530185969 0.720743429 1.011484940 1.373780402 1.747788222 2.065087007 2.265962451 2.315191996 2.221639186 2.036197724 1.826362844 1.647711048 1.528886879 1.474162936 1.474297452 1.514706308 1.580173019 1.656755624 1.731502566 1.793570157 1.836984860 1.869228363 2.114386351
//
IT	4449
RD	15
LK	-441812.482224
QD	-205.470532 -> -184.645268
RI	0.0072087214
TR	0.109114	0.035859
MT	7.068674
MM	C_pi: 1.442468, n_recomb: 60892.566611
RS	0	0.000000	3.681160	113.040635	0.001856	0.000127
RS	1	0.007017	3.681160	120.749600	0.001983	0.001381
RS	2	0.014526	3.681160	128.967610	0.002118	0.002138
RS	3	0.022562	3.681160	137.725862	0.002262	0.001994
RS	4	0.031161	0.736222	731.632468	0.012015	0.009956
RS	5	0.040364	0.736222	773.035678	0.012695	0.010681
RS	6	0.050213	0.479888	1247.183982	0.020482	0.016997
RS	7	0.060753	0.479888	1304.952834	0.021430	0.017788
RS	8	0.072033	0.420570	1552.771115	0.025500	0.021188
RS	9	0.084104	0.420570	1613.451557	0.026497	0.022505
RS	10	0.097022	0.435217	1617.622972	0.026565	0.022926
RS	11	0.110846	0.435217	1675.573554	0.027517	0.024401
RS	12	0.125640	0.528456	1430.669029	0.023495	0.021244
RS	13	0.141473	0.528456	1484.746538	0.024383	0.022510
RS	14	0.158416	0.718589	1135.845606	0.018653	0.017502
RS	15	0.176548	0.718589	1184.608884	0.019454	0.018461
RS	16	0.195953	1.012810	878.644744	0.014429	0.013857
RS	17	0.216719	1.012810	920.906659	0.015123	0.014594
RS	18	0.238942	1.383888	707.575563	0.011620	0.011314
RS	19	0.262724	1.383888	744.201371	0.012222	0.011918
RS	20	0.288176	1.771364	612.075354	0.010052	0.009869
RS	21	0.315413	1.771364	645.004969	0.010593	0.010402
RS	22	0.344561	2.103827	572.468826	0.009401	0.009280
RS	23	0.375754	2.103827	603.654362	0.009913	0.009786
RS	24	0.409136	2.316988	577.829015	0.009489	0.009404
RS	25	0.444860	2.316988	608.984033	0.010001	0.009919
RS	26	0.483091	2.371220	626.592909	0.010290	0.010241
RS	27	0.524005	2.371220	659.185996	0.010825	0.010807
RS	28	0.567789	2.273972	721.959294	0.011856	0.011884
RS	29	0.614646	2.273972	756.965050	0.012431	0.012538
RS	30	0.664790	2.078838	865.964982	0.014221	0.014418
RS	31	0.718453	2.078838	903.184037	0.014832	0.015173
RS	32	0.775881	1.857798	1050.340067	0.017249	0.017752
RS	33	0.837339	1.857798	1087.429577	0.017858	0.018565
RS	34	0.903109	1.669854	1246.989908	0.020479	0.021418
RS	35	0.973493	1.669854	1279.170534	0.021007	0.022168
RS	36	1.048817	1.545036	1411.248565	0.023176	0.024575
RS	37	1.129425	1.545036	1432.996876	0.023533	0.025105
RS	38	1.215690	1.487569	1504.010883	0.024699	0.026424
RS	39	1.308008	1.487569	1511.963783	0.024830	0.026630
RS	40	1.406803	1.487650	1513.221796	0.024851	0.026674
RS	41	1.512530	1.487650	1507.467795	0.024756	0.026559
RS	42	1.625676	1.530015	1454.448373	0.023885	0.025611
RS	43	1.746761	1.530015	1437.261615	0.023603	0.025250
RS	44	1.876342	1.598773	1354.211908	0.022239	0.023766
RS	45	2.015015	1.598773	1328.141307	0.021811	0.023243
RS	46	2.163419	1.679290	1235.436597	0.020289	0.021601
RS	47	2.322235	1.679290	1202.289637	0.019744	0.020973
RS	48	2.492195	1.757893	1112.928872	0.018277	0.019411
RS	49	2.674081	1.757893	1073.574148	0.017631	0.018704
RS	50	2.868729	1.823066	993.396730	0.016314	0.017323
RS	51	3.077034	1.823066	948.054786	0.015569	0.016542
RS	52	3.299956	1.868478	877.082879	0.014404	0.015336
RS	53	3.538520	1.868478	825.933297	0.013564	0.014473
RS	54	3.793822	1.901976	758.185491	0.012451	0.013329
RS	55	4.067039	1.901976	702.676561	0.011540	0.012394
RS	56	4.359426	1.901976	644.681506	0.010587	0.011413
RS	57	4.672329	1.901976	585.107663	0.009609	0.010399
RS	58	5.007187	2.163494	466.606097	0.007663	0.008370
RS	59	5.365541	2.163494	423.296499	0.006952	0.007616
RS	60	5.749040	2.163494	379.569657	0.006233	0.006849
RS	61	6.159448	2.163494	336.151557	0.005520	0.006081
RS	62	6.598652	2.163494	293.761414	0.004824	0.005327
RS	63	7.068674	2.163494	1257.155142	0.020645	0.022917
PA	4+25*2+4+6 0.109113662 0.035858567 7.068674081 3.681160435 0.736222162 0.479887948 0.420569618 0.435216892 0.528455721 0.718589260 1.012810338 1.383888125 1.771363735 2.103827477 2.316987752 2.371219555 2.273972106 2.078838265 1.857798045 1.669854145 1.545035624 1.487569325 1.487650231 1.530014784 1.598772802 1.679290450 1.757892650 1.823065705 1.868477626 1.901976261 2.163493750
//
IT	4215
RD	16
LK	-441771.519815
QD	-194.491345 -> -175.226636
RI	0.0068047139
TR	0.107710	0.036233
MT	7.126271
MM	C_pi: 1.463534, n_recomb: 62387.690475
RS	0	0.000000	3.780132	112.933326	0.001810	0.000125
RS	1	0.007030	3.780132	120.656261	0.001934	0.001364
RS	2	0.014555	3.780132	128.891076	0.002066	0.002120
RS	3	0.022608	3.780132	137.669336	0.002207	0.001974
RS	4	0.031228	0.763598	724.336102	0.011610	0.009750
RS	5	0.040454	0.763598	765.756421	0.012274	0.010430
RS	6	0.050328	0.491336	1252.246794	0.020072	0.016816
RS	7	0.060896	0.491336	1311.033600	0.021014	0.017568
RS	8	0.072208	0.425975	1577.759962	0.025290	0.021138
RS	9	0.084314	0.425975	1640.102894	0.026289	0.022423
RS	10	0.097272	0.436368	1661.535132	0.026632	0.023059
RS	11	0.111141	0.436368	1721.247868	0.027590	0.024522
RS	12	0.125985	0.526934	1477.845998	0.023688	0.021453
RS	13	0.141872	0.526934	1533.602124	0.024582	0.022722
RS	14	0.158876	0.716450	1173.266397	0.018806	0.017659
RS	15	0.177076	0.716450	1223.580749	0.019613	0.018627
RS	16	0.196555	1.013676	904.083723	0.014491	0.013924
RS	17	0.217404	1.013676	947.630838	0.015189	0.014669
RS	18	0.239718	1.392844	724.129743	0.011607	0.011307
RS	19	0.263601	1.392844	761.743384	0.012210	0.011915
RS	20	0.289163	1.793142	623.031437	0.009986	0.009809
RS	21	0.316522	1.793142	656.718758	0.010526	0.010343
RS	22	0.345805	2.140415	580.113844	0.009299	0.009182
RS	23	0.377146	2.140415	611.915026	0.009808	0.009685
RS	24	0.410691	2.365898	583.810795	0.009358	0.009276
RS	25	0.446593	2.365898	615.527078	0.009866	0.009786
RS	26	0.485020	2.425470	632.492552	0.010138	0.010088
RS	27	0.526149	2.425470	665.688930	0.010670	0.010647
RS	28	0.570169	2.324974	729.743984	0.011697	0.011715
RS	29	0.617283	2.324974	765.503917	0.012270	0.012360
RS	30	0.667710	2.120563	878.199628	0.014076	0.014250
RS	31	0.721682	2.120563	916.417135	0.014689	0.014995
RS	32	0.779448	1.888651	1069.904075	0.017149	0.017609
RS	33	0.841276	1.888651	1108.238096	0.017764	0.018415
RS	34	0.907450	1.691654	1275.907784	0.020451	0.021325
RS	35	0.978276	1.691654	1309.407254	0.020988	0.022074
RS	36	1.054082	1.560968	1449.102735	0.023227	0.024544
RS	37	1.135217	1.560968	1471.949782	0.023594	0.025078
RS	38	1.222056	1.500780	1547.580004	0.024806	0.026441
RS	39	1.315000	1.500780	1556.206136	0.024944	0.026656
RS	40	1.414478	1.500728	1558.081734	0.024974	0.026712
RS	41	1.520950	1.500728	1552.595824	0.024886	0.026610
RS	42	1.634907	1.544904	1497.070685	0.023996	0.025647
RS	43	1.756875	1.544904	1479.908323	0.023721	0.025301
RS	44	1.887418	1.616766	1392.882253	0.022326	0.023791
RS	45	2.027139	1.616766	1366.740952	0.021907	0.023285
RS	46	2.176682	1.701016	1269.960612	0.020356	0.021619
RS	47	2.336739	1.701016	1236.710646	0.019823	0.021010
RS	48	2.508048	1.783276	1143.959030	0.018336	0.019432
RS	49	2.691401	1.783276	1104.445250	0.017703	0.018745
RS	50	2.887643	1.851379	1021.818137	0.016379	0.017359
RS	51	3.097683	1.851379	976.177900	0.015647	0.016595
RS	52	3.322488	1.898644	903.546164	0.014483	0.015393
RS	53	3.563098	1.898644	851.855088	0.013654	0.014544
RS	54	3.820623	1.933255	782.723097	0.012546	0.013406
RS	55	4.096253	1.933255	726.372348	0.011643	0.012482
RS	56	4.391260	1.933255	667.340596	0.010697	0.011510
RS	57	4.707007	1.933255	606.548069	0.009722	0.010502
RS	58	5.044952	2.210722	482.051184	0.007727	0.008420
RS	59	5.406656	2.210722	438.322776	0.007026	0.007680
RS	60	5.793788	2.210722	394.006909	0.006315	0.006923
RS	61	6.208137	2.210722	349.840442	0.005608	0.006162
RS	62	6.651615	2.210722	306.559698	0.004914	0.005412
RS	63	7.126271	2.210722	1330.662078	0.021329	0.023616
PA	4+25*2+4+6 0.107709667 0.036233199 7.126271004 3.780132065 0.763597672 0.491336233 0.425975461 0.436367840 0.526933718 0.716450438 1.013675897 1.392844142 1.793142243 2.140414568 2.365897840 2.425469850 2.324973918 2.120562689 1.888651025 1.691653836 1.560968156 1.500779856 1.500728119 1.544903805 1.616765887 1.701016347 1.783275887 1.851378767 1.898643735 1.933254565 2.210721835
//
IT	5086
RD	17
LK	-441733.617724
QD	-184.336821 -> -166.489544
RI	0.0064571029
TR	0.106384	0.036596
MT	7.180837
MM	C_pi: 1.483855, n_recomb: 63848.134670
RS	0	0.000000	3.859011	113.352074	0.001775	0.000124
RS	1	0.007043	3.859011	121.122634	0.001897	0.001351
RS	2	0.014582	3.859011	129.409877	0.002027	0.002108
RS	3	0.022652	3.859011	138.245829	0.002165	0.001963
RS	4	0.031291	0.790179	717.806476	0.011242	0.009557
RS	5	0.040537	0.790179	759.243330	0.011891	0.010201
RS	6	0.050436	0.502631	1256.621070	0.019681	0.016640
RS	7	0.061031	0.502631	1316.357550	0.020617	0.017356
RS	8	0.072372	0.431453	1600.796516	0.025072	0.021078
RS	9	0.084513	0.431453	1664.737687	0.026073	0.022332
RS	10	0.097508	0.437682	1703.515548	0.026681	0.023177
RS	11	0.111418	0.437682	1764.949971	0.027643	0.024627
RS	12	0.126309	0.525589	1523.872873	0.023867	0.021651
RS	13	0.142248	0.525589	1581.270309	0.024766	0.022922
RS	14	0.159309	0.714330	1210.162567	0.018954	0.017813
RS	15	0.177573	0.714330	1261.998892	0.019766	0.018789
RS	16	0.197122	1.014141	929.284816	0.014555	0.013993
RS	17	0.218049	1.014141	974.098190	0.015256	0.014744
RS	18	0.240449	1.400770	740.558152	0.011599	0.011304
RS	19	0.264427	1.400770	779.145794	0.012203	0.011915
RS	20	0.290093	1.813279	633.896725	0.009928	0.009756
RS	21	0.317568	1.813279	668.328763	0.010467	0.010290
RS	22	0.346977	2.175009	587.660973	0.009204	0.009092
RS	23	0.378458	2.175009	620.062844	0.009712	0.009593
RS	24	0.412156	2.412824	589.649122	0.009235	0.009156
RS	25	0.448228	2.412824	621.907336	0.009740	0.009661
RS	26	0.486839	2.478031	638.148205	0.009995	0.009944
RS	27	0.528171	2.478031	671.921725	0.010524	0.010495
RS	28	0.572413	2.374702	737.104044	0.011545	0.011555
RS	29	0.619771	2.374702	773.583755	0.012116	0.012191
RS	30	0.670465	2.161394	889.751138	0.013935	0.014087
RS	31	0.724729	2.161394	928.927192	0.014549	0.014824
RS	32	0.782815	1.918921	1088.483764	0.017048	0.017468
RS	33	0.844992	1.918921	1128.025936	0.017667	0.018267
RS	34	0.911549	1.713095	1303.582681	0.020417	0.021230
RS	35	0.982792	1.713095	1338.380710	0.020962	0.021978
RS	36	1.059054	1.576662	1485.589573	0.023268	0.024507
RS	37	1.140686	1.576662	1509.538072	0.023643	0.025046
RS	38	1.228069	1.513771	1589.808119	0.024900	0.026452
RS	39	1.321605	1.513771	1599.129993	0.025046	0.026676
RS	40	1.421729	1.513516	1601.730873	0.025087	0.026745
RS	41	1.528905	1.513516	1596.546890	0.025005	0.026654
RS	42	1.643630	1.559370	1538.654515	0.024099	0.025679
RS	43	1.766434	1.559370	1521.553971	0.023831	0.025348
RS	44	1.897888	1.634164	1430.692419	0.022408	0.023814
RS	45	2.038600	1.634164	1404.515830	0.021998	0.023325
RS	46	2.189222	1.721962	1303.785593	0.020420	0.021638
RS	47	2.350453	1.721962	1270.463302	0.019898	0.021045
RS	48	2.523039	1.807693	1174.429199	0.018394	0.019455
RS	49	2.707781	1.807693	1134.781667	0.017773	0.018784
RS	50	2.905534	1.878560	1049.791730	0.016442	0.017395
RS	51	3.117215	1.878560	1003.874811	0.015723	0.016648
RS	52	3.343805	1.927543	929.652180	0.014560	0.015449
RS	53	3.586354	1.927543	877.439784	0.013743	0.014614
RS	54	3.845985	1.963135	806.987541	0.012639	0.013482
RS	55	4.123902	1.963135	749.813254	0.011744	0.012569
RS	56	4.421393	1.963135	689.766618	0.010803	0.011604
RS	57	4.739837	1.963135	627.780108	0.009832	0.010601
RS	58	5.080708	2.256139	497.302421	0.007789	0.008469
RS	59	5.445588	2.256139	453.170667	0.007098	0.007741
RS	60	5.836166	2.256139	408.286204	0.006395	0.006994
RS	61	6.254252	2.256139	363.395679	0.005692	0.006241
RS	62	6.701785	2.256139	319.251233	0.005000	0.005495
RS	63	7.180837	2.256139	1404.437354	0.021997	0.024299
PA	4+25*2+4+6 0.106383899 0.036596282 7.180837225 3.859010691 0.790178557 0.502631110 0.431453429 0.437682050 0.525588714 0.714329897 1.014140888 1.400770225 1.813279216 2.175008795 2.412824284 2.478030610 2.374701694 2.161394213 1.918921286 1.713095225 1.576662304 1.513770554 1.513516212 1.559370298 1.634164134 1.721961584 1.807692963 1.878560369 1.927543217 1.963135333 2.256139151
//
IT	4226
RD	18
LK	-441698.496610
QD	-174.926033 -> -158.369401
RI	0.0061567775
TR	0.105130	0.036948
MT	7.232555
MM	C_pi: 1.503460, n_recomb: 65274.535310
RS	0	0.000000	3.920266	114.200699	0.001750	0.000123
RS	1	0.007055	3.920266	122.046533	0.001870	0.001342
RS	2	0.014608	3.920266	130.415488	0.001998	0.002103
RS	3	0.022694	3.920266	139.340126	0.002135	0.001959
RS	4	0.031350	0.815935	711.986661	0.010908	0.009377
RS	5	0.040616	0.815935	753.442183	0.011543	0.009990
RS	6	0.050537	0.513729	1260.480754	0.019310	0.016468
RS	7	0.061158	0.513729	1321.105964	0.020239	0.017152
RS	8	0.072527	0.436971	1622.076754	0.024850	0.021009
RS	9	0.084699	0.436971	1687.553291	0.025853	0.022234
RS	10	0.097730	0.439128	1743.663963	0.026713	0.023280
RS	11	0.111680	0.439128	1806.779617	0.027680	0.024717
RS	12	0.126614	0.524395	1568.770173	0.024033	0.021839
RS	13	0.142602	0.524395	1627.771954	0.024937	0.023111
RS	14	0.159717	0.712232	1246.518880	0.019097	0.017963
RS	15	0.178041	0.712232	1299.847721	0.019914	0.018946
RS	16	0.197657	1.014253	954.233257	0.014619	0.014062
RS	17	0.218657	1.014253	1000.293465	0.015324	0.014819
RS	18	0.241138	1.407771	756.843191	0.011595	0.011305
RS	19	0.265206	1.407771	796.390572	0.012201	0.011919
RS	20	0.290971	1.831921	644.652351	0.009876	0.009709
RS	21	0.318554	1.831921	679.815836	0.010415	0.010242
RS	22	0.348084	2.207749	595.098303	0.009117	0.009009
RS	23	0.379696	2.207749	628.086115	0.009622	0.009507
RS	24	0.413539	2.457890	595.336726	0.009121	0.009043
RS	25	0.449770	2.457890	628.118151	0.009623	0.009544
RS	26	0.488556	2.529001	643.561034	0.009859	0.009807
RS	27	0.530079	2.529001	677.886619	0.010385	0.010353
RS	28	0.574532	2.423207	744.060241	0.011399	0.011401
RS	29	0.622120	2.423207	781.226912	0.011968	0.012030
RS	30	0.673066	2.201358	900.657927	0.013798	0.013931
RS	31	0.727607	2.201358	940.753968	0.014412	0.014660
RS	32	0.785995	1.948615	1106.130081	0.016946	0.017329
RS	33	0.848503	1.948615	1146.844254	0.017570	0.018123
RS	34	0.915420	1.734167	1330.071780	0.020377	0.021133
RS	35	0.987059	1.734167	1366.146631	0.020929	0.021881
RS	36	1.063751	1.592102	1520.758026	0.023298	0.024466
RS	37	1.145855	1.592102	1545.807964	0.023682	0.025010
RS	38	1.233751	1.526524	1630.734895	0.024983	0.026457
RS	39	1.327848	1.526524	1640.771557	0.025136	0.026690
RS	40	1.428583	1.526007	1644.195208	0.025189	0.026773
RS	41	1.536426	1.526007	1639.343504	0.025115	0.026693
RS	42	1.651877	1.573416	1579.218414	0.024193	0.025708
RS	43	1.775473	1.573416	1562.213535	0.023933	0.025390
RS	44	1.907789	1.650986	1467.649502	0.022484	0.023836
RS	45	2.049439	1.650986	1441.470130	0.022083	0.023362
RS	46	2.201084	1.742157	1336.912483	0.020481	0.021655
RS	47	2.363427	1.742157	1303.546178	0.019970	0.021080
RS	48	2.537223	1.831187	1204.334550	0.018450	0.019477
RS	49	2.723281	1.831187	1164.576958	0.017841	0.018823
RS	50	2.922466	1.904667	1077.307489	0.016504	0.017431
RS	51	3.135703	1.904667	1031.134740	0.015797	0.016699
RS	52	3.363983	1.955242	955.388177	0.014636	0.015505
RS	53	3.608370	1.955242	902.674459	0.013829	0.014683
RS	54	3.869998	1.991693	830.965164	0.012730	0.013557
RS	55	4.150084	1.991693	772.985801	0.011842	0.012653
RS	56	4.449930	1.991693	711.946206	0.010907	0.011695
RS	57	4.770931	1.991693	648.790494	0.009939	0.010698
RS	58	5.114578	2.299820	512.353896	0.007849	0.008517
RS	59	5.482470	2.299820	467.833786	0.007167	0.007801
RS	60	5.876317	2.299820	422.400427	0.006471	0.007063
RS	61	6.297950	2.299820	376.809281	0.005773	0.006316
RS	62	6.749330	2.299820	331.827129	0.005084	0.005574
RS	63	7.232555	2.299820	1478.377182	0.022649	0.024967
PA	4+25*2+4+6 0.105130454 0.036948398 7.232554681 3.920266435 0.815934928 0.513729417 0.436971189 0.439128154 0.524395261 0.712231684 1.014253078 1.407770563 1.831920831 2.207748757 2.457890320 2.529000844 2.423206867 2.201357526 1.948615287 1.734167138 1.592102250 1.526524428 1.526007048 1.573416254 1.650986156 1.742157243 1.831187390 1.904666614 1.955241945 1.991692810 2.299820170
//
IT	3772
RD	19
LK	-441665.908898
QD	-166.188862 -> -150.810092
RI	0.0058944482
TR	0.103943	0.037290
MT	7.281720
MM	C_pi: 1.522403, n_recomb: 66667.729087
RS	0	0.000000	3.967643	115.363651	0.001730	0.000123
RS	1	0.007066	3.967643	123.305008	0.001850	0.001335
RS	2	0.014632	3.967643	131.777124	0.001977	0.002101
RS	3	0.022733	3.967643	140.813152	0.002112	0.001960
RS	4	0.031405	0.840837	706.836836	0.010602	0.009208
RS	5	0.040691	0.840837	748.316026	0.011225	0.009797
RS	6	0.050633	0.524617	1263.929248	0.018959	0.016301
RS	7	0.061277	0.524617	1325.388471	0.019881	0.016957
RS	8	0.072674	0.442507	1641.777397	0.024626	0.020934
RS	9	0.084876	0.442507	1708.728874	0.025631	0.022131
RS	10	0.097940	0.440682	1782.091931	0.026731	0.023370
RS	11	0.111927	0.440682	1846.849385	0.027702	0.024795
RS	12	0.126903	0.523337	1612.565597	0.024188	0.022017
RS	13	0.142937	0.523337	1673.135965	0.025097	0.023289
RS	14	0.160103	0.710161	1282.337212	0.019235	0.018109
RS	15	0.178483	0.710161	1337.129680	0.020057	0.019098
RS	16	0.198162	1.014067	978.918410	0.014684	0.014133
RS	17	0.219232	1.014067	1026.206109	0.015393	0.014895
RS	18	0.241790	1.413952	772.974342	0.011594	0.011310
RS	19	0.265942	1.413952	813.467307	0.012202	0.011927
RS	20	0.291801	1.849210	655.289249	0.009829	0.009666
RS	21	0.319488	1.849210	691.171197	0.010367	0.010200
RS	22	0.349130	2.238790	602.418778	0.009036	0.008931
RS	23	0.380868	2.238790	635.978327	0.009540	0.009427
RS	24	0.414848	2.501217	600.876858	0.009013	0.008938
RS	25	0.451229	2.501217	634.163919	0.009512	0.009435
RS	26	0.490182	2.578473	648.744582	0.009731	0.009678
RS	27	0.531886	2.578473	683.598821	0.010254	0.010217
RS	28	0.576538	2.470558	750.639295	0.011259	0.011255
RS	29	0.624345	2.470558	788.462111	0.011827	0.011876
RS	30	0.675530	2.240503	910.961780	0.013664	0.013779
RS	31	0.730333	2.240503	951.941086	0.014279	0.014501
RS	32	0.789008	1.977762	1122.899960	0.016843	0.017193
RS	33	0.851829	1.977762	1164.750887	0.017471	0.017982
RS	34	0.919089	1.754886	1355.436388	0.020331	0.021036
RS	35	0.991102	1.754886	1392.765728	0.020891	0.021783
RS	36	1.068204	1.607295	1554.668095	0.023320	0.024422
RS	37	1.150754	1.607295	1580.817447	0.023712	0.024970
RS	38	1.239138	1.539052	1670.407954	0.025056	0.026458
RS	39	1.333767	1.539052	1681.175800	0.025217	0.026698
RS	40	1.435083	1.538217	1685.513011	0.025282	0.026796
RS	41	1.543558	1.538217	1681.020897	0.025215	0.026727
RS	42	1.659699	1.587074	1618.786286	0.024281	0.025734
RS	43	1.784047	1.587074	1601.908267	0.024028	0.025429
RS	44	1.917181	1.667276	1503.771741	0.022556	0.023857
RS	45	2.059724	1.667276	1477.619445	0.022164	0.023397
RS	46	2.212339	1.761661	1369.352073	0.020540	0.021673
RS	47	2.375739	1.761661	1335.967878	0.020039	0.021113
RS	48	2.550685	1.853834	1233.677065	0.018505	0.019499
RS	49	2.737994	1.853834	1193.831834	0.017907	0.018862
RS	50	2.938538	1.929784	1104.363259	0.016565	0.017467
RS	51	3.153254	1.929784	1057.954759	0.015869	0.016749
RS	52	3.383143	1.981840	980.747651	0.014711	0.015560
RS	53	3.629277	1.981840	927.552449	0.013913	0.014750
RS	54	3.892803	2.019038	854.647093	0.012820	0.013631
RS	55	4.174952	2.019038	795.881401	0.011938	0.012735
RS	56	4.477038	2.019038	733.870907	0.011008	0.011785
RS	57	4.800471	2.019038	669.570799	0.010043	0.010792
RS	58	5.146759	2.341885	527.203445	0.007908	0.008564
RS	59	5.517517	2.341885	482.309423	0.007235	0.007859
RS	60	5.914474	2.341885	436.346039	0.006545	0.007129
RS	61	6.339483	2.341885	390.076697	0.005851	0.006389
RS	62	6.794524	2.341885	344.281756	0.005164	0.005651
RS	63	7.281720	2.341885	1552.394928	0.023286	0.025618
PA	4+25*2+4+6 0.103942583 0.037289560 7.281720072 3.967642702 0.840837232 0.524616898 0.442507006 0.440681847 0.523337295 0.710161369 1.014067363 1.413951685 1.849209695 2.238789750 2.501217313 2.578472571 2.470558236 2.240502531 1.977761560 1.754886328 1.607294830 1.539051648 1.538216766 1.587074048 1.667275571 1.761661012 1.853834139 1.929784231 1.981839512 2.019038375 2.341884939
//
IT	4726
RD	20
LK	-441635.633608
QD	-158.063040 -> -143.761492
RI	0.0056646503
TR	0.102816	0.037620
MT	7.328435
MM	C_pi: 1.540703, n_recomb: 68028.426287
RS	0	0.000000	4.003319	116.779357	0.001717	0.000122
RS	1	0.007077	4.003319	124.832538	0.001835	0.001331
RS	2	0.014655	4.003319	133.425086	0.001961	0.002103
RS	3	0.022769	4.003319	142.590787	0.002096	0.001965
RS	4	0.031458	0.864876	702.300303	0.010324	0.009051
RS	5	0.040762	0.864876	743.809201	0.010934	0.009619
RS	6	0.050723	0.535274	1267.058788	0.018625	0.016140
RS	7	0.061390	0.535274	1329.302569	0.019540	0.016771
RS	8	0.072812	0.448037	1660.056031	0.024402	0.020853
RS	9	0.085042	0.448037	1728.423776	0.025407	0.022023
RS	10	0.098138	0.442324	1818.876929	0.026737	0.023449
RS	11	0.112161	0.442324	1885.236813	0.027712	0.024861
RS	12	0.127175	0.522396	1655.281896	0.024332	0.022186
RS	13	0.143253	0.522396	1717.385470	0.025245	0.023458
RS	14	0.160468	0.708121	1317.607489	0.019368	0.018252
RS	15	0.178902	0.708121	1373.834506	0.020195	0.019246
RS	16	0.198640	1.013623	1003.325443	0.014749	0.014203
RS	17	0.219776	1.013623	1051.820827	0.015461	0.014971
RS	18	0.242407	1.419399	788.935855	0.011597	0.011317
RS	19	0.266639	1.419399	830.359804	0.012206	0.011937
RS	20	0.292587	1.865251	665.798204	0.009787	0.009628
RS	21	0.320371	1.865251	702.385564	0.010325	0.010161
RS	22	0.350121	2.268239	609.616469	0.008961	0.008859
RS	23	0.381977	2.268239	643.733784	0.009463	0.009353
RS	24	0.416087	2.542907	606.265617	0.008912	0.008838
RS	25	0.452611	2.542907	640.041240	0.009408	0.009331
RS	26	0.491720	2.626502	653.707655	0.009609	0.009555
RS	27	0.533597	2.626502	689.068247	0.010129	0.010089
RS	28	0.578438	2.516783	756.863592	0.011126	0.011115
RS	29	0.626452	2.516783	795.313223	0.011691	0.011729
RS	30	0.677864	2.278831	920.702452	0.013534	0.013633
RS	31	0.732914	2.278831	962.529695	0.014149	0.014348
RS	32	0.791861	2.006349	1138.846171	0.016741	0.017060
RS	33	0.854979	2.006349	1181.799060	0.017372	0.017844
RS	34	0.922564	1.775229	1379.737943	0.020282	0.020939
RS	35	0.994933	1.775229	1418.298312	0.020849	0.021685
RS	36	1.072423	1.622218	1587.372356	0.023334	0.024374
RS	37	1.155397	1.622218	1614.616678	0.023734	0.024926
RS	38	1.244243	1.551332	1708.870207	0.025120	0.026454
RS	39	1.339377	1.551332	1720.382457	0.025289	0.026703
RS	40	1.441244	1.550132	1725.714320	0.025368	0.026815
RS	41	1.550320	1.550132	1721.605853	0.025307	0.026757
RS	42	1.667115	1.600335	1657.382787	0.024363	0.025758
RS	43	1.792177	1.600335	1640.659301	0.024117	0.025465
RS	44	1.926089	1.683039	1539.070560	0.022624	0.023876
RS	45	2.069478	1.683039	1512.972468	0.022240	0.023430
RS	46	2.223015	1.780489	1401.109521	0.020596	0.021689
RS	47	2.387418	1.780489	1367.731321	0.020105	0.021145
RS	48	2.563456	1.875657	1262.457196	0.018558	0.019521
RS	49	2.751953	1.875657	1222.545016	0.017971	0.018899
RS	50	2.953790	1.953948	1130.953730	0.016625	0.017502
RS	51	3.169911	1.953948	1084.328611	0.015939	0.016799
RS	52	3.401327	2.007377	1005.722875	0.014784	0.015613
RS	53	3.649121	2.007377	952.065465	0.013995	0.014815
RS	54	3.914452	2.045222	878.023116	0.012907	0.013703
RS	55	4.198561	2.045222	818.489795	0.012032	0.012816
RS	56	4.502776	2.045222	755.530392	0.011106	0.011871
RS	57	4.828521	2.045222	690.110620	0.010144	0.010883
RS	58	5.177320	2.382385	541.846728	0.007965	0.008610
RS	59	5.550803	2.382385	496.592785	0.007300	0.007915
RS	60	5.950719	2.382385	450.117605	0.006617	0.007194
RS	61	6.378937	2.382385	403.191737	0.005927	0.006459
RS	62	6.837461	2.382385	356.608147	0.005242	0.005726
RS	63	7.328435	2.382385	1626.403941	0.023908	0.026255
PA	4+25*2+4+6 0.102816137 0.037620492 7.328434980 4.003318628 0.864875936 0.535273579 0.448037415 0.442323725 0.522395880 0.708120777 1.013622743 1.419399420 1.865250890 2.268238857 2.542906614 2.626502210 2.516782718 2.278830830 2.006348847 1.775228815 1.622218136 1.551331612 1.550132498 1.600335410 1.683038809 1.780488922 1.875657321 1.953948034 2.007377117 2.045221874 2.382385194
//
IT	4025
RD	21
LK	-441607.474265
QD	-150.493697 -> -137.179228
RI	0.0054620133
TR	0.101746	0.037941
MT	7.372885
MM	C_pi: 1.558398, n_recomb: 69357.569545
RS	0	0.000000	4.029418	118.392850	0.001707	0.000122
RS	1	0.007087	4.029418	126.570618	0.001825	0.001329
RS	2	0.014677	4.029418	135.297118	0.001951	0.002108
RS	3	0.022804	4.029418	144.606808	0.002085	0.001973
RS	4	0.031508	0.888059	698.321139	0.010068	0.008905
RS	5	0.040828	0.888059	739.866412	0.010667	0.009455
RS	6	0.050809	0.545683	1269.954795	0.018310	0.015985
RS	7	0.061497	0.545683	1332.939074	0.019218	0.016593
RS	8	0.072943	0.453554	1677.023361	0.024179	0.020769
RS	9	0.085200	0.453554	1746.750745	0.025185	0.021914
RS	10	0.098326	0.444036	1854.114516	0.026733	0.023517
RS	11	0.112382	0.444036	1922.038295	0.027712	0.024916
RS	12	0.127434	0.521560	1696.940355	0.024467	0.022347
RS	13	0.143553	0.521560	1760.542714	0.025384	0.023617
RS	14	0.160814	0.706116	1352.326593	0.019498	0.018391
RS	15	0.179299	0.706116	1409.959485	0.020329	0.019390
RS	16	0.199093	1.012958	1027.447663	0.014814	0.014274
RS	17	0.220291	1.012958	1077.131007	0.015530	0.015046
RS	18	0.242991	1.424191	804.721998	0.011603	0.011327
RS	19	0.267299	1.424191	847.062448	0.012213	0.011949
RS	20	0.293331	1.880159	676.172045	0.009749	0.009593
RS	21	0.321207	1.880159	713.451923	0.010287	0.010127
RS	22	0.351060	2.296217	616.687855	0.008891	0.008791
RS	23	0.383028	2.296217	651.349408	0.009391	0.009284
RS	24	0.417261	2.583060	611.505687	0.008817	0.008744
RS	25	0.453921	2.583060	645.753647	0.009310	0.009234
RS	26	0.493179	2.673182	658.457199	0.009494	0.009439
RS	27	0.535219	2.673182	694.302996	0.010010	0.009967
RS	28	0.580239	2.561950	762.750841	0.010997	0.010981
RS	29	0.628449	2.561950	801.799482	0.011560	0.011589
RS	30	0.680077	2.316385	929.913401	0.013408	0.013492
RS	31	0.735363	2.316385	972.554864	0.014022	0.014200
RS	32	0.794567	2.034401	1154.015944	0.016639	0.016929
RS	33	0.857968	2.034401	1198.036983	0.017273	0.017709
RS	34	0.925862	1.795211	1403.027527	0.020229	0.020842
RS	35	0.998568	1.795211	1442.795313	0.020802	0.021588
RS	36	1.076426	1.636875	1618.927616	0.023342	0.024324
RS	37	1.159803	1.636875	1647.260986	0.023750	0.024881
RS	38	1.249089	1.563367	1746.171974	0.025176	0.026446
RS	39	1.344703	1.563367	1758.439587	0.025353	0.026703
RS	40	1.447093	1.561761	1764.841764	0.025446	0.026831
RS	41	1.556740	1.561761	1761.138311	0.025392	0.026783
RS	42	1.674158	1.613218	1695.039107	0.024439	0.025778
RS	43	1.799897	1.613218	1678.495315	0.024201	0.025498
RS	44	1.934548	1.698300	1573.572823	0.022688	0.023893
RS	45	2.078743	1.698300	1547.553381	0.022313	0.023462
RS	46	2.233156	1.798678	1432.201951	0.020650	0.021706
RS	47	2.398514	1.798678	1398.851567	0.020169	0.021176
RS	48	2.575590	1.896708	1290.683689	0.018609	0.019543
RS	49	2.765217	1.896708	1250.723943	0.018033	0.018935
RS	50	2.968283	1.977217	1157.083724	0.016683	0.017537
RS	51	3.185741	1.977217	1110.260151	0.016008	0.016847
RS	52	3.418611	2.031923	1030.314636	0.014855	0.015666
RS	53	3.667985	2.031923	976.213730	0.014075	0.014879
RS	54	3.935033	2.070320	901.091460	0.012992	0.013774
RS	55	4.221007	2.070320	840.808932	0.012123	0.012894
RS	56	4.527249	2.070320	776.922224	0.011202	0.011956
RS	57	4.855196	2.070320	710.407061	0.010243	0.010972
RS	58	5.206385	2.421409	556.284364	0.008021	0.008655
RS	59	5.582463	2.421409	510.683956	0.007363	0.007969
RS	60	5.985196	2.421409	463.714436	0.006686	0.007256
RS	61	6.416471	2.421409	416.152786	0.006000	0.006528
RS	62	6.878312	2.421409	368.803681	0.005317	0.005797
RS	63	7.372885	2.421409	1700.343277	0.024516	0.026877
PA	4+25*2+4+6 0.101746377 0.037941490 7.372884640 4.029417533 0.888058870 0.545683219 0.453554478 0.444036366 0.521560406 0.706115762 1.012957677 1.424191323 1.880159363 2.296217183 2.583060285 2.673182179 2.561949513 2.316384804 2.034401254 1.795211178 1.636875056 1.563367061 1.561760975 1.613218054 1.698299823 1.798677968 1.896707522 1.977217151 2.031923110 2.070319862 2.421409260
//
IT	4748
RD	22
LK	-441581.253552
QD	-143.431684 -> -131.023347
RI	0.0052823515
TR	0.100729	0.038253
MT	7.415249
MM	C_pi: 1.575518, n_recomb: 70655.700379
RS	0	0.000000	4.047976	120.152479	0.001701	0.000122
RS	1	0.007097	4.047976	128.464235	0.001818	0.001328
RS	2	0.014697	4.047976	137.334643	0.001944	0.002114
RS	3	0.022837	4.047976	146.798857	0.002078	0.001984
RS	4	0.031555	0.910405	694.840706	0.009834	0.008769
RS	5	0.040891	0.910405	736.428952	0.010423	0.009304
RS	6	0.050890	0.555831	1272.687132	0.018013	0.015836
RS	7	0.061599	0.555831	1336.372601	0.018914	0.016424
RS	8	0.073067	0.459048	1692.787497	0.023958	0.020681
RS	9	0.085350	0.459048	1763.819850	0.024964	0.021802
RS	10	0.098504	0.445809	1887.870618	0.026719	0.023576
RS	11	0.112591	0.445809	1957.320242	0.027702	0.024963
RS	12	0.127679	0.520820	1737.561217	0.024592	0.022499
RS	13	0.143837	0.520820	1802.628632	0.025513	0.023768
RS	14	0.161142	0.704145	1386.498651	0.019623	0.018526
RS	15	0.179675	0.704145	1445.509091	0.020458	0.019529
RS	16	0.199523	1.012097	1051.283122	0.014879	0.014344
RS	17	0.220780	1.012097	1102.134798	0.015599	0.015121
RS	18	0.243545	1.428390	820.327506	0.011610	0.011339
RS	19	0.267926	1.428390	863.570006	0.012222	0.011963
RS	20	0.294038	1.894017	686.409077	0.009715	0.009562
RS	21	0.322002	1.894017	724.368847	0.010252	0.010095
RS	22	0.351951	2.322822	623.630429	0.008826	0.008728
RS	23	0.384025	2.322822	658.823055	0.009324	0.009219
RS	24	0.418376	2.621758	616.599809	0.008727	0.008655
RS	25	0.455165	2.621758	651.304602	0.009218	0.009141
RS	26	0.494564	2.718558	663.005692	0.009384	0.009328
RS	27	0.536760	2.718558	699.316756	0.009898	0.009851
RS	28	0.581950	2.606087	768.322921	0.010874	0.010852
RS	29	0.630347	2.606087	807.944250	0.011435	0.011454
RS	30	0.682179	2.353186	938.626049	0.013285	0.013355
RS	31	0.737690	2.353186	982.049374	0.013899	0.014058
RS	32	0.797140	2.061924	1168.454286	0.016537	0.016802
RS	33	0.860809	2.061924	1213.510354	0.017175	0.017578
RS	34	0.928996	1.814831	1425.356193	0.020173	0.020745
RS	35	1.002023	1.814831	1466.307148	0.020753	0.021491
RS	36	1.080233	1.651262	1649.380307	0.023344	0.024273
RS	37	1.163993	1.651262	1678.794918	0.023760	0.024833
RS	38	1.253697	1.575157	1782.348921	0.025226	0.026436
RS	39	1.349767	1.575157	1795.380310	0.025410	0.026700
RS	40	1.452656	1.573106	1802.922177	0.025517	0.026844
RS	41	1.562846	1.573106	1799.642236	0.025471	0.026806
RS	42	1.680856	1.625736	1731.770306	0.024510	0.025797
RS	43	1.807242	1.625736	1715.428800	0.024279	0.025528
RS	44	1.942597	1.713083	1607.285376	0.022748	0.023910
RS	45	2.087558	1.713083	1581.366863	0.022381	0.023491
RS	46	2.242807	1.816264	1462.629196	0.020701	0.021722
RS	47	2.409073	1.816264	1429.326867	0.020229	0.021205
RS	48	2.587139	1.917029	1318.352390	0.018659	0.019565
RS	49	2.777843	1.917029	1278.363319	0.018093	0.018970
RS	50	2.982080	1.999645	1182.745231	0.016740	0.017572
RS	51	3.200812	1.999645	1135.740749	0.016074	0.016894
RS	52	3.435067	2.055540	1054.511674	0.014925	0.015718
RS	53	3.685947	2.055540	999.985903	0.014153	0.014941
RS	54	3.954632	2.094405	923.838799	0.013075	0.013843
RS	55	4.242385	2.094405	862.825924	0.012212	0.012971
RS	56	4.550560	2.094405	798.033905	0.011295	0.012038
RS	57	4.880605	2.094405	730.447993	0.010338	0.011058
RS	58	5.234073	2.459039	570.510169	0.008075	0.008699
RS	59	5.612627	2.459039	524.576636	0.007424	0.008022
RS	60	6.018046	2.459039	477.129942	0.006753	0.007316
RS	61	6.452237	2.459039	428.952846	0.006071	0.006594
RS	62	6.917243	2.459039	380.860915	0.005390	0.005867
RS	63	7.415249	2.459039	1774.128035	0.025109	0.027484
PA	4+25*2+4+6 0.100728890 0.038252790 7.415248847 4.047976104 0.910404561 0.555830611 0.459047561 0.445808545 0.520819779 0.704144707 1.012096943 1.428389649 1.894016577 2.322821590 2.621757808 2.718557974 2.606087256 2.353185813 2.061923946 1.814830592 1.651261751 1.575157438 1.573105821 1.625735934 1.713082950 1.816263767 1.917029175 1.999645319 2.055540445 2.094404714 2.459038546
//
IT	4228
RD	23
LK	-441556.813560
QD	-136.834012 -> -125.258884
RI	0.0051230487
TR	0.099760	0.038555
MT	7.455685
MM	C_pi: 1.592092, n_recomb: 71923.502286
RS	0	0.000000	4.060108	122.033954	0.001697	0.000122
RS	1	0.007106	4.060108	130.487541	0.001814	0.001328
RS	2	0.014717	4.060108	139.510164	0.001940	0.002122
RS	3	0.022869	4.060108	149.137692	0.002074	0.001996
RS	4	0.031600	0.931881	691.846600	0.009619	0.008642
RS	5	0.040951	0.931881	733.486148	0.010198	0.009165
RS	6	0.050967	0.565720	1275.275688	0.017731	0.015694
RS	7	0.061695	0.565720	1339.626178	0.018626	0.016264
RS	8	0.073185	0.464500	1707.473410	0.023740	0.020590
RS	9	0.085492	0.464500	1779.758425	0.024745	0.021688
RS	10	0.098673	0.447627	1920.224541	0.026698	0.023627
RS	11	0.112791	0.447627	1991.162478	0.027684	0.025001
RS	12	0.127912	0.520164	1777.163566	0.024709	0.022644
RS	13	0.144107	0.520164	1843.662915	0.025634	0.023911
RS	14	0.161453	0.702215	1420.108112	0.019745	0.018657
RS	15	0.180032	0.702215	1480.467815	0.020584	0.019664
RS	16	0.199931	1.011078	1074.813923	0.014944	0.014415
RS	17	0.221245	1.011078	1126.813986	0.015667	0.015195
RS	18	0.244072	1.432060	835.742630	0.011620	0.011352
RS	19	0.268522	1.432060	879.872595	0.012233	0.011978
RS	20	0.294709	1.906917	696.501171	0.009684	0.009533
RS	21	0.322757	1.906917	735.128194	0.010221	0.010067
RS	22	0.352799	2.348145	630.441821	0.008765	0.008669
RS	23	0.384975	2.348145	666.152682	0.009262	0.009158
RS	24	0.419437	2.659082	621.549242	0.008642	0.008571
RS	25	0.456348	2.659082	656.695973	0.009130	0.009054
RS	26	0.495883	2.762703	667.357959	0.009279	0.009222
RS	27	0.538226	2.762703	704.115222	0.009790	0.009740
RS	28	0.583578	2.649244	773.594901	0.010756	0.010729
RS	29	0.632154	2.649244	813.763843	0.011314	0.011325
RS	30	0.684181	2.389256	946.870417	0.013165	0.013223
RS	31	0.739905	2.389256	991.044622	0.013779	0.013920
RS	32	0.799588	2.088934	1182.198338	0.016437	0.016678
RS	33	0.863513	2.088934	1228.257097	0.017077	0.017449
RS	34	0.931981	1.834094	1446.768416	0.020115	0.020649
RS	35	1.005313	1.834094	1488.878019	0.020701	0.021394
RS	36	1.083857	1.665381	1678.773630	0.023341	0.024220
RS	37	1.167982	1.665381	1709.260302	0.023765	0.024784
RS	38	1.258085	1.586706	1817.437162	0.025269	0.026423
RS	39	1.354591	1.586706	1831.238707	0.025461	0.026694
RS	40	1.457955	1.584177	1839.981029	0.025582	0.026854
RS	41	1.568663	1.584177	1837.141010	0.025543	0.026826
RS	42	1.687239	1.637904	1767.596606	0.024576	0.025813
RS	43	1.814240	1.637904	1751.477764	0.024352	0.025556
RS	44	1.950266	1.727413	1640.220405	0.022805	0.023925
RS	45	2.095959	1.727413	1614.423253	0.022446	0.023519
RS	46	2.252004	1.833280	1492.398173	0.020750	0.021737
RS	47	2.419138	1.833280	1459.162634	0.020288	0.021233
RS	48	2.598148	1.936664	1345.465724	0.018707	0.019586
RS	49	2.789879	1.936664	1305.464463	0.018151	0.019004
RS	50	2.995234	2.021285	1207.935559	0.016795	0.017606
RS	51	3.215182	2.021285	1160.767210	0.016139	0.016939
RS	52	3.450760	2.078288	1078.309331	0.014992	0.015769
RS	53	3.703077	2.078288	1023.377062	0.014229	0.015002
RS	54	3.973325	2.117543	946.258404	0.013156	0.013911
RS	55	4.262776	2.117543	884.534124	0.012298	0.013045
RS	56	4.572795	2.117543	818.858810	0.011385	0.012118
RS	57	4.904845	2.117543	750.226762	0.010431	0.011141
RS	58	5.260490	2.495353	584.521314	0.008127	0.008741
RS	59	5.641407	2.495353	538.267818	0.007484	0.008073
RS	60	6.049393	2.495353	490.360758	0.006818	0.007375
RS	61	6.486370	2.495353	441.588069	0.006140	0.006657
RS	62	6.954398	2.495353	392.775445	0.005461	0.005934
RS	63	7.455685	2.495353	1847.694481	0.025690	0.028078
PA	4+25*2+4+6 0.099759799 0.038554668 7.455685013 4.060107571 0.931880651 0.565719809 0.464500353 0.447626513 0.520164145 0.702215416 1.011077680 1.432059636 1.906916993 2.348145101 2.659082333 2.762703144 2.649243952 2.389255562 2.088934470 1.834093921 1.665381102 1.586706441 1.584177148 1.637904039 1.727412948 1.833279721 1.936664274 2.021285120 2.078287953 2.117542863 2.495352613
//
IT	4785
RD	24
LK	-441534.010798
QD	-130.661845 -> -119.854093
RI	0.0049802872
TR	0.098836	0.038848
MT	7.494280
MM	C_pi: 1.608139, n_recomb: 73161.741703
RS	0	0.000000	4.067844	123.984455	0.001695	0.000123
RS	1	0.007115	4.067844	132.584202	0.001812	0.001329
RS	2	0.014736	4.067844	141.763610	0.001938	0.002131
RS	3	0.022899	4.067844	151.559279	0.002072	0.002009
RS	4	0.031642	0.952510	689.290240	0.009421	0.008523
RS	5	0.041008	0.952510	730.988993	0.009991	0.009036
RS	6	0.051041	0.575338	1277.777172	0.017465	0.015558
RS	7	0.061787	0.575338	1342.760503	0.018353	0.016111
RS	8	0.073297	0.469907	1721.165037	0.023525	0.020497
RS	9	0.085627	0.469907	1794.652356	0.024530	0.021574
RS	10	0.098834	0.449483	1951.236400	0.026670	0.023669
RS	11	0.112980	0.449483	2023.625702	0.027660	0.025031
RS	12	0.128133	0.519585	1815.771217	0.024819	0.022781
RS	13	0.144364	0.519585	1883.670111	0.025747	0.024046
RS	14	0.161750	0.700326	1453.162155	0.019862	0.018785
RS	15	0.180372	0.700326	1514.843265	0.020705	0.019795
RS	16	0.200320	1.009921	1098.037811	0.015008	0.014485
RS	17	0.221687	1.009921	1151.166398	0.015735	0.015269
RS	18	0.244574	1.435250	850.965090	0.011631	0.011367
RS	19	0.269089	1.435250	895.968015	0.012246	0.011995
RS	20	0.295348	1.918938	706.444777	0.009656	0.009508
RS	21	0.323476	1.918938	745.726513	0.010193	0.010042
RS	22	0.353605	2.372274	637.120249	0.008708	0.008614
RS	23	0.385878	2.372274	673.336777	0.009203	0.009101
RS	24	0.420446	2.695102	626.357724	0.008561	0.008491
RS	25	0.457474	2.695102	661.932119	0.009048	0.008971
RS	26	0.497137	2.805646	671.528288	0.009179	0.009121
RS	27	0.539621	2.805646	708.713824	0.009687	0.009635
RS	28	0.585128	2.691437	778.588443	0.010642	0.010610
RS	29	0.633873	2.691437	819.281306	0.011198	0.011201
RS	30	0.686086	2.424608	954.676170	0.013049	0.013096
RS	31	0.742013	2.424608	999.571620	0.013662	0.013787
RS	32	0.801920	2.115430	1195.292403	0.016338	0.016556
RS	33	0.866088	2.115430	1242.322412	0.016980	0.017324
RS	34	0.934822	1.852992	1467.317053	0.020056	0.020554
RS	35	1.008447	1.852992	1510.560569	0.020647	0.021299
RS	36	1.087309	1.679224	1707.157942	0.023334	0.024165
RS	37	1.171782	1.679224	1738.706133	0.023765	0.024734
RS	38	1.262265	1.598003	1851.484307	0.025307	0.026407
RS	39	1.359186	1.598003	1866.060059	0.025506	0.026686
RS	40	1.463003	1.594968	1876.057160	0.025643	0.026862
RS	41	1.574205	1.594968	1873.670761	0.025610	0.026843
RS	42	1.693320	1.649724	1802.545299	0.024638	0.025828
RS	43	1.820909	1.649724	1786.667001	0.024421	0.025582
RS	44	1.957575	1.741298	1672.397357	0.022859	0.023939
RS	45	2.103965	1.741298	1646.739755	0.022508	0.023545
RS	46	2.260770	1.849741	1521.521614	0.020797	0.021752
RS	47	2.428731	1.849741	1488.369739	0.020344	0.021261
RS	48	2.608642	1.955636	1372.030469	0.018753	0.019607
RS	49	2.801354	1.955636	1332.032774	0.018207	0.019037
RS	50	3.007776	2.042165	1232.657801	0.016848	0.017639
RS	51	3.228884	2.042165	1185.341538	0.016202	0.016984
RS	52	3.465723	2.100201	1101.706809	0.015059	0.015819
RS	53	3.719413	2.100201	1046.385706	0.014302	0.015061
RS	54	3.991152	2.139777	968.346292	0.013236	0.013977
RS	55	4.282225	2.139777	905.929287	0.012383	0.013118
RS	56	4.594006	2.139777	839.392402	0.011473	0.012196
RS	57	4.927969	2.139777	769.738539	0.010521	0.011223
RS	58	5.285693	2.530402	598.316569	0.008178	0.008783
RS	59	5.668868	2.530402	551.755848	0.007542	0.008123
RS	60	6.079305	2.530402	503.404669	0.006881	0.007431
RS	61	6.518942	2.530402	454.055593	0.006206	0.006719
RS	62	6.989859	2.530402	404.543733	0.005529	0.006000
RS	63	7.494280	2.530402	1920.984289	0.026257	0.028657
PA	4+25*2+4+6 0.098836202 0.038847604 7.494279696 4.067843867 0.952510291 0.575338237 0.469906949 0.449482630 0.519584739 0.700325566 1.009920594 1.435249955 1.918937792 2.372274266 2.695102235 2.805646430 2.691436768 2.424607601 2.115430240 1.852991503 1.679224125 1.598003245 1.594967959 1.649723506 1.741297970 1.849741327 1.955636114 2.042165400 2.100201054 2.139776966 2.530401774
//
IT	3882
RD	25
LK	-441512.717091
QD	-124.880508 -> -114.780517
RI	0.0048525233
TR	0.097955	0.039132
MT	7.531202
MM	C_pi: 1.623690, n_recomb: 74371.037379
RS	0	0.000000	4.071644	125.997092	0.001694	0.000123
RS	1	0.007123	4.071644	134.746910	0.001812	0.001330
RS	2	0.014753	4.071644	144.087239	0.001937	0.002140
RS	3	0.022927	4.071644	154.055412	0.002071	0.002023
RS	4	0.031683	0.972310	687.133717	0.009239	0.008413
RS	5	0.041063	0.972310	728.899475	0.009801	0.008917
RS	6	0.051110	0.584683	1280.221068	0.017214	0.015428
RS	7	0.061874	0.584683	1345.808240	0.018096	0.015966
RS	8	0.073404	0.475265	1733.930770	0.023315	0.020404
RS	9	0.085756	0.475265	1808.571979	0.024318	0.021460
RS	10	0.098987	0.451369	1980.969397	0.026636	0.023705
RS	11	0.113160	0.451369	2054.773825	0.027629	0.025055
RS	12	0.128344	0.519076	1853.400713	0.024921	0.022912
RS	13	0.144609	0.519076	1922.667519	0.025852	0.024174
RS	14	0.162032	0.698478	1485.659868	0.019976	0.018910
RS	15	0.180696	0.698478	1548.634946	0.020823	0.019923
RS	16	0.200690	1.008645	1120.953019	0.015072	0.014554
RS	17	0.222108	1.008645	1175.190466	0.015802	0.015342
RS	18	0.245051	1.438010	865.990874	0.011644	0.011383
RS	19	0.269629	1.438010	911.852353	0.012261	0.012013
RS	20	0.295957	1.930139	716.241750	0.009631	0.009485
RS	21	0.324161	1.930139	756.166032	0.010167	0.010019
RS	22	0.354374	2.395287	643.666112	0.008655	0.008562
RS	23	0.386739	2.395287	680.376139	0.009148	0.009048
RS	24	0.421409	2.729893	631.027385	0.008485	0.008415
RS	25	0.458548	2.729893	667.015752	0.008969	0.008892
RS	26	0.498333	2.847467	675.518982	0.009083	0.009024
RS	27	0.540952	2.847467	713.115571	0.009589	0.009534
RS	28	0.586607	2.732715	783.316383	0.010533	0.010497
RS	29	0.635513	2.732715	824.510613	0.011086	0.011082
RS	30	0.687903	2.459268	962.068998	0.012936	0.012972
RS	31	0.744025	2.459268	1007.657371	0.013549	0.013659
RS	32	0.804144	2.141429	1207.771094	0.016240	0.016438
RS	33	0.868546	2.141429	1255.741803	0.016885	0.017202
RS	34	0.937534	1.871536	1487.040937	0.019995	0.020460
RS	35	1.011437	1.871536	1531.393624	0.020591	0.021205
RS	36	1.090604	1.692799	1734.572554	0.023323	0.024110
RS	37	1.175410	1.692799	1767.170697	0.023762	0.024682
RS	38	1.266257	1.609060	1884.520572	0.025339	0.026390
RS	39	1.363574	1.609060	1899.873077	0.025546	0.026675
RS	40	1.467823	1.605494	1911.173978	0.025698	0.026867
RS	41	1.579498	1.605494	1909.253168	0.025672	0.026857
RS	42	1.699128	1.661215	1836.634167	0.024696	0.025842
RS	43	1.827278	1.661215	1821.012505	0.024486	0.025605
RS	44	1.964557	1.754766	1703.828261	0.022910	0.023953
RS	45	2.111614	1.754766	1678.326773	0.022567	0.023569
RS	46	2.269145	1.865687	1550.004523	0.020842	0.021766
RS	47	2.437898	1.865687	1516.952076	0.020397	0.021287
RS	48	2.618670	1.973992	1398.047109	0.018798	0.019627
RS	49	2.812319	1.973992	1358.068044	0.018261	0.019070
RS	50	3.019761	2.062343	1256.908284	0.016901	0.017671
RS	51	3.241980	2.062343	1209.459863	0.016263	0.017027
RS	52	3.480026	2.121342	1124.699177	0.015123	0.015867
RS	53	3.735029	2.121342	1069.006859	0.014374	0.015118
RS	54	4.008195	2.161175	990.096270	0.013313	0.014041
RS	55	4.300819	2.161175	927.005379	0.012465	0.013188
RS	56	4.614286	2.161175	859.628742	0.011559	0.012271
RS	57	4.950081	2.161175	788.977424	0.010609	0.011302
RS	58	5.309795	2.564266	611.894156	0.008228	0.008823
RS	59	5.695130	2.564266	565.038650	0.007598	0.008171
RS	60	6.107913	2.564266	516.259156	0.006942	0.007486
RS	61	6.550098	2.564266	466.352351	0.006271	0.006779
RS	62	7.023780	2.564266	416.162116	0.005596	0.006063
RS	63	7.531202	2.564266	1993.938018	0.026811	0.029223
PA	4+25*2+4+6 0.097954535 0.039131706 7.531201625 4.071643738 0.972309896 0.584683445 0.475264665 0.451369163 0.519076093 0.698477535 1.008645162 1.438010061 1.930139477 2.395286599 2.729893136 2.847467198 2.732714666 2.459267612 2.141428880 1.871536421 1.692799472 1.609060062 1.605493832 1.661214882 1.754765688 1.865686582 1.973991837 2.062343102 2.121342247 2.161175480 2.564266068
//
CC
CC	Brief Description of the file format:
CC	  CC  comments
CC	  MM  useful-messages
CC	  RD  round-of-iterations
CC	  LL  \log[P(sequence)]
CC	  QD  Q-before-opt Q-after-opt
CC	  TR  \theta_0 \rho_0
CC	  RS  k t_k \lambda_k \pi_k \sum_{l\not=k}A_{kl} A_{kk}
CC	  DC  begin end best-k t_k+\Delta_k max-prob
CC
MM	Version: 0.6.5-r67
MM	pattern:4+25*2+4+6, n:63, n_free_lambdas:28
MM	n_iterations:25, skip:1, max_t:5, theta/rho:5
MM	is_decoding:0
MM	n_seqs:14, sum_L:1139939, sum_n:162627
RD	0
LK	0.000000
QD	0.000000 -> 0.000000
RI	inf
TR	0.153924	0.030785
MT	5.000000
MM	C_pi: 1.000000, n_recomb: 34560.838997
RS	0	0.000000	1.000000	218.499548	0.006322	0.000000
RS	1	0.006440	1.000000	231.053478	0.006685	0.000000
RS	2	0.013294	1.000000	244.225741	0.007067	0.000000
RS	3	0.020590	1.000000	258.033169	0.007466	0.000000
RS	4	0.028356	1.000000	272.491062	0.007884	0.000000
RS	5	0.036622	1.000000	287.612833	0.008322	0.000000
RS	6	0.045421	1.000000	303.409599	0.008779	0.000000
RS	7	0.054785	1.000000	319.889732	0.009256	0.000000
RS	8	0.064753	1.000000	337.058365	0.009753	0.000000
RS	9	0.075363	1.000000	354.916837	0.010269	0.000000
RS	10	0.086656	1.000000	373.462099	0.010806	0.000000
RS	11	0.098677	1.000000	392.686061	0.011362	0.000000
RS	12	0.111471	1.000000	412.574884	0.011938	0.000000
RS	13	0.125090	1.000000	433.108229	0.012532	0.000000
RS	14	0.139585	1.000000	454.258451	0.013144	0.000000
RS	15	0.155014	1.000000	475.989750	0.013773	0.000000
RS	16	0.171437	1.000000	498.257288	0.014417	0.000000
RS	17	0.188917	1.000000	521.006275	0.015075	0.000000
RS	18	0.207523	1.000000	544.171041	0.015745	0.000000
RS	19	0.227327	1.000000	567.674104	0.016425	0.000000
RS	20	0.248406	1.000000	591.425262	0.017113	0.000000
RS	21	0.270843	1.000000	615.320728	0.017804	0.000000
RS	22	0.294725	1.000000	639.242329	0.018496	0.000000
RS	23	0.320144	1.000000	663.056821	0.019185	0.000000
RS	24	0.347201	1.000000	686.615342	0.019867	0.000000
RS	25	0.376000	1.000000	709.753057	0.020536	0.000000
RS	26	0.406654	1.000000	732.289041	0.021188	0.000000
RS	27	0.439282	1.000000	754.026459	0.021817	0.000000
RS	28	0.474011	1.000000	774.753106	0.022417	0.000000
RS	29	0.510976	1.000000	794.242356	0.022981	0.000000
RS	30	0.550322	1.000000	812.254606	0.023502	0.000000
RS	31	0.592202	1.000000	828.539266	0.023973	0.000000
RS	32	0.636779	1.000000	842.837359	0.024387	0.000000
RS	33	0.684227	1.000000	854.884791	0.024736	0.000000
RS	34	0.734730	1.000000	864.416328	0.025011	0.000000
RS	35	0.788485	1.000000	871.170311	0.025207	0.000000
RS	36	0.845702	1.000000	874.894104	0.025315	0.000000
RS	37	0.906604	1.000000	875.350267	0.025328	0.000000
RS	38	0.971428	1.000000	872.323370	0.025240	0.000000
RS	39	1.040426	1.000000	865.627355	0.025046	0.000000
RS	40	1.113868	1.000000	855.113284	0.024742	0.000000
RS	41	1.192040	1.000000	840.677278	0.024325	0.000000
RS	42	1.275245	1.000000	822.268344	0.023792	0.000000
RS	43	1.363809	1.000000	799.895812	0.023145	0.000000
RS	44	1.458076	1.000000	773.635950	0.022385	0.000000
RS	45	1.558414	1.000000	743.637381	0.021517	0.000000
RS	46	1.665214	1.000000	710.124815	0.020547	0.000000
RS	47	1.778891	1.000000	673.400650	0.019484	0.000000
RS	48	1.899889	1.000000	633.844004	0.018340	0.000000
RS	49	2.028679	1.000000	591.906807	0.017127	0.000000
RS	50	2.165763	1.000000	548.106658	0.015859	0.000000
RS	51	2.311675	1.000000	503.016327	0.014555	0.000000
RS	52	2.466983	1.000000	457.249943	0.013230	0.000000
RS	53	2.632293	1.000000	411.446150	0.011905	0.000000
RS	54	2.808249	1.000000	366.248741	0.010597	0.000000
RS	55	2.995536	1.000000	322.285555	0.009325	0.000000
RS	56	3.194884	1.000000	280.146653	0.008106	0.000000
RS	57	3.407070	1.000000	240.362984	0.006955	0.000000
RS	58	3.632920	1.000000	203.386881	0.005885	0.000000
RS	59	3.873315	1.000000	169.575738	0.004907	0.000000
RS	60	4.129191	1.000000	139.180128	0.004027	0.000000
RS	61	4.401545	1.000000	112.337379	0.003250	0.000000
RS	62	4.691438	1.000000	89.071232	0.002577	0.000000
RS	63	5.000000	1.000000	250.519501	0.007249	0.000000
PA	4+25*2+4+6 0.153924085 0.030784817 5.000000000 1.000000000 1.000000000 1.000000000 1.000000000 1.000000000 1.000000000 1.000000000 1.000000000 1.000000000 1.000000000 1.000000000 1.000000000 1.000000000 1.000000000 1.000000000 1.000000000 1.000000000 1.000000000 1.000000000 1.000000000 1.000000000 1.000000000 1.000000000 1.000000000 1.000000000 1.000000000 1.000000000 1.000000000
//
IT	5386
RD	1
LK	-411770.314223
QD	-872.471669 -> -519.742624
RI	0.0409019025
TR	0.141033	0.028989
MT	5.666354
MM	C_pi: 1.043957, n_recomb: 33984.059963
RS	0	0.000000	0.622681	355.510512	0.010461	0.000372
RS	1	0.006648	0.622681	375.021605	0.011035	0.003008
RS	2	0.013737	0.622681	395.316178	0.011632	0.005691
RS	3	0.021298	0.622681	416.386242	0.012252	0.008819
RS	4	0.029361	0.498108	546.868708	0.016092	0.012117
RS	5	0.037960	0.498108	572.985564	0.016860	0.014459
RS	6	0.047131	0.514631	580.574368	0.017084	0.015851
RS	7	0.056912	0.514631	607.218476	0.017868	0.016845
RS	8	0.067343	0.560461	582.910645	0.017152	0.017693
RS	9	0.078467	0.560461	609.143420	0.017924	0.018348
RS	10	0.090330	0.629171	566.970671	0.016683	0.018712
RS	11	0.102983	0.629171	592.339729	0.017430	0.018742
RS	12	0.116476	0.719888	540.895996	0.015916	0.018442
RS	13	0.130866	0.719888	565.182922	0.016631	0.017858
RS	14	0.146213	0.824010	515.975116	0.015183	0.017096
RS	15	0.162580	0.824010	539.229607	0.015867	0.016297
RS	16	0.180035	0.927116	500.812530	0.014737	0.015585
RS	17	0.198651	0.927116	523.284324	0.015398	0.015013
RS	18	0.218504	1.018588	497.495271	0.014639	0.014575
RS	19	0.239676	1.018588	519.458231	0.015285	0.014241
RS	20	0.262257	1.094139	504.638739	0.014849	0.013992
RS	21	0.286338	1.094139	526.274551	0.015486	0.013831
RS	22	0.312020	1.151535	521.030613	0.015332	0.013771
RS	23	0.339409	1.151535	542.400028	0.015960	0.013828
RS	24	0.368619	1.190582	545.492111	0.016051	0.014008
RS	25	0.399770	1.190582	566.501895	0.016670	0.014308
RS	26	0.432993	1.213660	576.277419	0.016957	0.014720
RS	27	0.468423	1.213660	596.641446	0.017557	0.015233
RS	28	0.506210	1.224033	611.370648	0.017990	0.015838
RS	29	0.546508	1.224033	630.586738	0.018555	0.016529
RS	30	0.589484	1.224777	648.577023	0.019085	0.017302
RS	31	0.635318	1.224777	665.914889	0.019595	0.018145
RS	32	0.684199	1.219296	684.992827	0.020156	0.019037
RS	33	0.736328	1.219296	699.506397	0.020583	0.019947
RS	34	0.791924	1.211458	716.766443	0.021091	0.020836
RS	35	0.851215	1.211458	727.366906	0.021403	0.021661
RS	36	0.914447	1.204520	739.810403	0.021769	0.022383
RS	37	0.981883	1.204520	745.399120	0.021934	0.022971
RS	38	1.053801	1.200266	750.766257	0.022092	0.023405
RS	39	1.130500	1.200266	750.380438	0.022080	0.023670
RS	40	1.212298	1.199054	747.495660	0.021995	0.023762
RS	41	1.299534	1.199054	740.427275	0.021787	0.023684
RS	42	1.392568	1.200396	729.050879	0.021453	0.023443
RS	43	1.491787	1.200396	714.935555	0.021037	0.023052
RS	44	1.597602	1.203487	695.485680	0.020465	0.022523
RS	45	1.710450	1.203487	674.372509	0.019844	0.021870
RS	46	1.830801	1.207533	647.712833	0.019059	0.021107
RS	47	1.959151	1.207533	620.120391	0.018247	0.020248
RS	48	2.096034	1.211777	587.518304	0.017288	0.019307
RS	49	2.242016	1.211777	554.457743	0.016315	0.018296
RS	50	2.397702	1.215552	517.517503	0.015228	0.017228
RS	51	2.563738	1.215552	480.472667	0.014138	0.016114
RS	52	2.740811	1.218442	441.018802	0.012977	0.014964
RS	53	2.929655	1.218442	401.879794	0.011826	0.013789
RS	54	3.131052	1.221041	361.700104	0.010643	0.012599
RS	55	3.345837	1.221041	322.680763	0.009495	0.011405
RS	56	3.574900	1.221041	284.475398	0.008371	0.010220
RS	57	3.819191	1.221041	247.640206	0.007287	0.009054
RS	58	4.079720	1.238862	209.956421	0.006178	0.007921
RS	59	4.357568	1.238862	178.344940	0.005248	0.006836
RS	60	4.653887	1.238862	149.219185	0.004391	0.005811
RS	61	4.969903	1.238862	122.852620	0.003615	0.004862
RS	62	5.306926	1.238862	99.420231	0.002925	0.003999
RS	63	5.666354	1.238862	301.029494	0.008858	0.012728
PA	4+25*2+4+6 0.141033391 0.028989005 5.666353703 0.622681141 0.498108387 0.514630556 0.560461283 0.629170656 0.719888449 0.824009895 0.927116394 1.018587828 1.094139099 1.151535273 1.190581560 1.213660240 1.224032879 1.224776745 1.219295979 1.211457968 1.204520464 1.200266123 1.199053526 1.200395823 1.203487396 1.207532883 1.211776733 1.215552330 1.218442440 1.221041083 1.238861859
//
IT	4959
RD	2
LK	-411209.553603
QD	-566.061072 -> -434.049697
RI	0.0426465269
TR	0.134559	0.028772
MT	6.014320
MM	C_pi: 1.085490, n_recomb: 35054.351012
RS	0	0.000000	0.675698	342.933844	0.009783	0.000317
RS	1	0.006747	0.675698	362.348303	0.010337	0.002595
RS	2	0.013949	0.675698	382.597960	0.010914	0.004900
RS	3	0.021637	0.675698	403.682015	0.011516	0.007347
RS	4	0.029843	0.413541	692.547749	0.019756	0.012654
RS	5	0.038603	0.413541	723.355722	0.020635	0.015572
RS	6	0.047955	0.407981	764.580242	0.021811	0.017163
RS	7	0.057937	0.407981	795.901459	0.022705	0.018948
RS	8	0.068592	0.445397	758.504465	0.021638	0.019020
RS	9	0.079967	0.445397	788.719801	0.022500	0.020584
RS	10	0.092109	0.516711	707.110293	0.020172	0.019563
RS	11	0.105070	0.516711	735.640683	0.020986	0.020531
RS	12	0.118906	0.625546	632.636444	0.018047	0.018524
RS	13	0.133675	0.625546	659.182991	0.018805	0.018837
RS	14	0.149440	0.765230	561.924911	0.016030	0.016540
RS	15	0.166269	0.765230	586.501769	0.016731	0.016528
RS	16	0.184234	0.916286	511.512479	0.014592	0.014682
RS	17	0.203410	0.916286	534.490192	0.015247	0.014737
RS	18	0.223881	1.059410	483.127713	0.013782	0.013527
RS	19	0.245732	1.059410	505.008136	0.014406	0.013690
RS	20	0.269058	1.183452	472.460925	0.013478	0.012930
RS	21	0.293958	1.183452	493.669361	0.014083	0.013152
RS	22	0.320537	1.279992	476.666777	0.013598	0.012760
RS	23	0.348910	1.279992	497.509869	0.014193	0.013097
RS	24	0.379196	1.344540	493.884290	0.014089	0.013079
RS	25	0.411527	1.344540	514.509940	0.014677	0.013582
RS	26	0.446038	1.379148	521.866546	0.014887	0.013903
RS	27	0.482878	1.379148	542.200544	0.015467	0.014564
RS	28	0.522204	1.389300	558.252231	0.015925	0.015169
RS	29	0.564182	1.389300	577.951200	0.016487	0.015969
RS	30	0.608993	1.380961	600.654256	0.017135	0.016827
RS	31	0.656827	1.380961	619.066865	0.017660	0.017753
RS	32	0.707889	1.361346	645.523934	0.018415	0.018803
RS	33	0.762395	1.361346	661.673986	0.018876	0.019781
RS	34	0.820579	1.338922	687.441118	0.019611	0.020859
RS	35	0.882688	1.338922	700.109707	0.019972	0.021730
RS	36	0.948988	1.320629	720.336758	0.020549	0.022610
RS	37	1.019760	1.320629	728.263766	0.020775	0.023212
RS	38	1.095308	1.309838	739.442592	0.021094	0.023726
RS	39	1.175953	1.309838	741.548813	0.021154	0.023974
RS	40	1.262038	1.306725	742.237360	0.021174	0.024064
RS	41	1.353932	1.306725	737.768827	0.021046	0.023952
RS	42	1.452025	1.309710	728.208771	0.020774	0.023650
RS	43	1.556737	1.309710	716.794090	0.020448	0.023226
RS	44	1.668513	1.316703	698.148675	0.019916	0.022611
RS	45	1.787830	1.316703	679.815767	0.019393	0.021938
RS	46	1.915198	1.325769	653.600897	0.018645	0.021093
RS	47	2.051159	1.325769	628.789788	0.017938	0.020233
RS	48	2.196292	1.335138	596.715735	0.017023	0.019231
RS	49	2.351218	1.335138	566.276489	0.016154	0.018237
RS	50	2.516596	1.343298	530.111045	0.015123	0.017137
RS	51	2.693131	1.343298	495.291672	0.014129	0.016051
RS	52	2.881577	1.349348	456.711644	0.013029	0.014896
RS	53	3.082738	1.349348	419.146992	0.011957	0.013752
RS	54	3.297469	1.354411	379.463799	0.010825	0.012566
RS	55	3.526689	1.354411	341.212176	0.009734	0.011401
RS	56	3.771373	1.354411	303.285963	0.008652	0.010239
RS	57	4.032566	1.354411	266.265343	0.007596	0.009091
RS	58	4.311380	1.391781	225.146454	0.006423	0.007869
RS	59	4.609006	1.391781	193.521326	0.005521	0.006829
RS	60	4.926711	1.391781	163.924643	0.004676	0.005840
RS	61	5.265852	1.391781	136.704595	0.003900	0.004917
RS	62	5.627874	1.391781	112.121348	0.003199	0.004071
RS	63	6.014320	1.391781	357.746966	0.010205	0.013368
PA	4+25*2+4+6 0.134558699 0.028771587 6.014319811 0.675697951 0.413540606 0.407981441 0.445397293 0.516710878 0.625545615 0.765230068 0.916286287 1.059409985 1.183452360 1.279991610 1.344539792 1.379148210 1.389299631 1.380960963 1.361346165 1.338921606 1.320628510 1.309837841 1.306724959 1.309710356 1.316702991 1.325768673 1.335138451 1.343298374 1.349348403 1.354411012 1.391780502
//
IT	4655
RD	3
LK	-410978.992991
QD	-475.652382 -> -396.752240
RI	0.0361599834
TR	0.130224	0.029063
MT	6.228365
MM	C_pi: 1.128860, n_recomb: 36795.155082
RS	0	0.000000	0.853952	287.353665	0.007810	0.000271
RS	1	0.006805	0.853952	304.421000	0.008273	0.002218
RS	2	0.014073	0.853952	322.323512	0.008760	0.004051
RS	3	0.021836	0.853952	341.077060	0.009270	0.005766
RS	4	0.030127	0.405813	754.684726	0.020510	0.012649
RS	5	0.038982	0.405813	788.165184	0.021420	0.015503
RS	6	0.048440	0.376508	884.993090	0.024052	0.017947
RS	7	0.058542	0.376508	919.498775	0.024990	0.019904
RS	8	0.069331	0.402397	893.084057	0.024272	0.020078
RS	9	0.080854	0.402397	926.193551	0.025172	0.021965
RS	10	0.093161	0.468808	824.708749	0.022414	0.020484
RS	11	0.106306	0.468808	855.832482	0.023259	0.021846
RS	12	0.120345	0.582738	715.318160	0.019441	0.018967
RS	13	0.135340	0.582738	744.106764	0.020223	0.019664
RS	14	0.151355	0.740737	609.753702	0.016572	0.016486
RS	15	0.168460	0.740737	636.047007	0.017286	0.016810
RS	16	0.186728	0.921645	533.758788	0.014506	0.014308
RS	17	0.206241	0.921645	557.901775	0.015162	0.014630
RS	18	0.227081	1.100240	488.716102	0.013282	0.012984
RS	19	0.249339	1.100240	511.339667	0.013897	0.013355
RS	20	0.273111	1.259744	467.295008	0.012700	0.012310
RS	21	0.298502	1.259744	488.987613	0.013289	0.012690
RS	22	0.325620	1.385597	465.047406	0.012639	0.012121
RS	23	0.354584	1.385597	486.285245	0.013216	0.012566
RS	24	0.385519	1.468056	479.560111	0.013033	0.012455
RS	25	0.418559	1.468056	500.660973	0.013607	0.013026
RS	26	0.453847	1.508038	508.216496	0.013812	0.013328
RS	27	0.491537	1.508038	529.252536	0.014384	0.014027
RS	28	0.531792	1.512960	548.447602	0.014905	0.014681
RS	29	0.574786	1.512960	569.175173	0.015469	0.015497
RS	30	0.620706	1.491684	597.802828	0.016247	0.016469
RS	31	0.669750	1.491684	617.596180	0.016785	0.017397
RS	32	0.722132	1.455366	652.185101	0.017725	0.018620
RS	33	0.778079	1.455366	669.983820	0.018208	0.019592
RS	34	0.837833	1.417133	704.553730	0.019148	0.020867
RS	35	0.901653	1.417133	718.949230	0.019539	0.021726
RS	36	0.969817	1.387407	746.627801	0.020291	0.022770
RS	37	1.042619	1.387407	756.147457	0.020550	0.023354
RS	38	1.120375	1.370726	772.030133	0.020982	0.023957
RS	39	1.203423	1.370726	775.461205	0.021075	0.024181
RS	40	1.292122	1.366690	777.871311	0.021141	0.024280
RS	41	1.386857	1.366690	774.442318	0.021047	0.024145
RS	42	1.488038	1.372388	764.289233	0.020771	0.023796
RS	43	1.596106	1.372388	753.689288	0.020483	0.023358
RS	44	1.711527	1.384317	733.120287	0.019924	0.022673
RS	45	1.834803	1.384317	715.450309	0.019444	0.022001
RS	46	1.966468	1.399349	686.846063	0.018667	0.021087
RS	47	2.107093	1.399349	662.579261	0.018007	0.020242
RS	48	2.257288	1.414663	628.267803	0.017075	0.019191
RS	49	2.417703	1.414663	598.214666	0.016258	0.018223
RS	50	2.589035	1.427869	560.264938	0.015227	0.017100
RS	51	2.772026	1.427869	525.559447	0.014283	0.016046
RS	52	2.967470	1.437573	485.603802	0.013197	0.014890
RS	53	3.176214	1.437573	447.733731	0.012168	0.013778
RS	54	3.399163	1.445591	406.621320	0.011051	0.012600
RS	55	3.637284	1.445591	367.580272	0.009990	0.011462
RS	56	3.891609	1.445591	328.537271	0.008929	0.010322
RS	57	4.163241	1.445591	290.102843	0.007884	0.009190
RS	58	4.453359	1.503759	244.062969	0.006633	0.007887
RS	59	4.763219	1.503759	211.618820	0.005751	0.006884
RS	60	5.094165	1.503759	180.902224	0.004916	0.005924
RS	61	5.447632	1.503759	152.318007	0.004140	0.005020
RS	62	5.825153	1.503759	126.190969	0.003430	0.004186
RS	63	6.228365	1.503759	419.744469	0.011408	0.014195
PA	4+25*2+4+6 0.130223891 0.029062644 6.228364751 0.853951679 0.405813459 0.376507672 0.402396526 0.468807835 0.582737772 0.740737183 0.921644665 1.100239526 1.259744235 1.385596997 1.468056024 1.508038256 1.512959535 1.491684011 1.455365718 1.417133349 1.387407041 1.370725584 1.366690377 1.372387664 1.384317099 1.399348954 1.414662880 1.427869435 1.437572793 1.445591238 1.503758699
//
IT	4290
RD	4
LK	-410830.862547
QD	-430.317894 -> -368.670707
RI	0.0288153183
TR	0.126761	0.029526
MT	6.384131
MM	C_pi: 1.169640, n_recomb: 38698.675336
RS	0	0.000000	1.112507	233.400341	0.006031	0.000234
RS	1	0.006846	1.112507	247.823456	0.006404	0.001917
RS	2	0.014161	1.112507	263.025107	0.006797	0.003373
RS	3	0.021977	1.112507	279.031438	0.007210	0.004542
RS	4	0.030328	0.422460	774.062918	0.020002	0.012413
RS	5	0.039251	0.422460	809.299821	0.020913	0.015020
RS	6	0.048784	0.369088	965.381331	0.024946	0.018377
RS	7	0.058971	0.369088	1002.609286	0.025908	0.020290
RS	8	0.069854	0.383800	1000.015725	0.025841	0.020867
RS	9	0.081483	0.383800	1035.706210	0.026763	0.022850
RS	10	0.093908	0.444056	927.302226	0.023962	0.021299
RS	11	0.107183	0.444056	960.821741	0.024828	0.022845
RS	12	0.121368	0.559123	791.769314	0.020460	0.019460
RS	13	0.136523	0.559123	822.783247	0.021261	0.020351
RS	14	0.152717	0.728553	657.276115	0.016984	0.016579
RS	15	0.170018	0.728553	685.419592	0.017712	0.017076
RS	16	0.188505	0.930786	560.180822	0.014475	0.014127
RS	17	0.208257	0.930786	585.717178	0.015135	0.014582
RS	18	0.229361	1.136351	501.983586	0.012972	0.012646
RS	19	0.251910	1.136351	525.637235	0.013583	0.013118
RS	20	0.276003	1.324064	472.477772	0.012209	0.011888
RS	21	0.301745	1.324064	494.970425	0.012790	0.012341
RS	22	0.329250	1.473788	465.750074	0.012035	0.011660
RS	23	0.358638	1.473788	487.697897	0.012602	0.012149
RS	24	0.390037	1.570299	478.965646	0.012377	0.011987
RS	25	0.423587	1.570299	500.829338	0.012942	0.012576
RS	26	0.459433	1.612962	509.249983	0.013159	0.012880
RS	27	0.497734	1.612962	531.225008	0.013727	0.013579
RS	28	0.538657	1.610948	553.921760	0.014314	0.014286
RS	29	0.582381	1.610948	575.845627	0.014880	0.015090
RS	30	0.629099	1.575955	610.573357	0.015778	0.016170
RS	31	0.679016	1.575955	631.831001	0.016327	0.017076
RS	32	0.732349	1.523016	674.653327	0.017433	0.018456
RS	33	0.789335	1.523016	694.082837	0.017936	0.019404
RS	34	0.850221	1.469716	737.486588	0.019057	0.020856
RS	35	0.915276	1.469716	753.464051	0.019470	0.021695
RS	36	0.984785	1.429597	788.412669	0.020373	0.022887
RS	37	1.059053	1.429597	799.227895	0.020653	0.023455
RS	38	1.138406	1.408036	819.271802	0.021171	0.024138
RS	39	1.223191	1.408036	823.573517	0.021282	0.024349
RS	40	1.313781	1.403904	826.792002	0.021365	0.024454
RS	41	1.410573	1.403904	823.813488	0.021288	0.024313
RS	42	1.513991	1.412933	811.911693	0.020980	0.023918
RS	43	1.624490	1.412933	801.442030	0.020710	0.023484
RS	44	1.742554	1.430268	777.707518	0.020096	0.022731
RS	45	1.868701	1.430268	759.965257	0.019638	0.022074
RS	46	2.003485	1.451641	727.763897	0.018806	0.021096
RS	47	2.147496	1.451641	703.299643	0.018174	0.020276
RS	48	2.301367	1.473223	665.654042	0.017201	0.019177
RS	49	2.465772	1.473223	635.281420	0.016416	0.018241
RS	50	2.641433	1.491756	594.610975	0.015365	0.017095
RS	51	2.829120	1.491756	559.389313	0.014455	0.016075
RS	52	3.029657	1.505355	517.301935	0.013367	0.014917
RS	53	3.243923	1.505355	478.605187	0.012367	0.013837
RS	54	3.472858	1.516655	435.448819	0.011252	0.012663
RS	55	3.717468	1.516655	395.235944	0.010213	0.011552
RS	56	3.978823	1.516655	354.751709	0.009167	0.010432
RS	57	4.258073	1.516655	314.636455	0.008130	0.009315
RS	58	4.556440	1.596455	263.081558	0.006798	0.007930
RS	59	4.875235	1.596455	229.734917	0.005937	0.006961
RS	60	5.215855	1.596455	197.861818	0.005113	0.006026
RS	61	5.579795	1.596455	167.912957	0.004339	0.005140
RS	62	5.968652	1.596455	140.266620	0.003625	0.004315
RS	63	6.384131	1.596455	483.448878	0.012493	0.015091
PA	4+25*2+4+6 0.126760610 0.029525506 6.384130892 1.112507226 0.422459699 0.369087939 0.383799748 0.444055591 0.559123181 0.728552816 0.930785733 1.136351208 1.324064024 1.473787785 1.570298680 1.612961922 1.610947767 1.575954848 1.523015541 1.469715524 1.429596506 1.408036423 1.403904412 1.412933316 1.430267551 1.451640910 1.473223115 1.491756004 1.505355230 1.516654872 1.596455172
//
IT	5059
RD	5
LK	-410711.761714
QD	-396.647393 -> -343.630438
RI	0.0229397896
TR	0.123738	0.030039
MT	6.512559
MM	C_pi: 1.207186, n_recomb: 40600.417658
RS	0	0.000000	1.434156	190.841959	0.004700	0.000204
RS	1	0.006880	1.434156	202.983219	0.005000	0.001679
RS	2	0.014232	1.434156	215.824802	0.005316	0.002860
RS	3	0.022091	1.434156	229.396893	0.005650	0.003655
RS	4	0.030491	0.449037	773.118787	0.019042	0.012081
RS	5	0.039468	0.449037	809.508495	0.019938	0.014409
RS	6	0.049063	0.371509	1020.622989	0.025138	0.018572
RS	7	0.059317	0.371509	1060.305098	0.026116	0.020374
RS	8	0.070278	0.375697	1087.315785	0.026781	0.021440
RS	9	0.081992	0.375697	1125.445790	0.027720	0.023427
RS	10	0.094513	0.429685	1018.568364	0.025088	0.021992
RS	11	0.107894	0.429685	1054.355572	0.025969	0.023629
RS	12	0.122196	0.544278	862.929670	0.021254	0.019933
RS	13	0.137483	0.544278	896.103637	0.022071	0.020934
RS	14	0.153820	0.721619	703.229972	0.017321	0.016722
RS	15	0.171282	0.721619	733.230517	0.018060	0.017321
RS	16	0.189945	0.940331	587.572678	0.014472	0.014034
RS	17	0.209892	0.940331	614.556973	0.015137	0.014564
RS	18	0.231212	1.167796	518.025871	0.012759	0.012414
RS	19	0.253998	1.167796	542.793811	0.013369	0.012940
RS	20	0.278351	1.379351	481.679262	0.011864	0.011575
RS	21	0.304380	1.379351	505.069526	0.012440	0.012064
RS	22	0.332200	1.549873	471.265022	0.011607	0.011302
RS	23	0.361933	1.549873	494.017209	0.012168	0.011809
RS	24	0.393713	1.658621	483.615063	0.011912	0.011611
RS	25	0.427678	1.658621	506.318587	0.012471	0.012200
RS	26	0.463980	1.703060	515.679601	0.012701	0.012508
RS	27	0.502779	1.703060	538.643307	0.013267	0.013195
RS	28	0.544248	1.693914	564.734750	0.013910	0.013948
RS	29	0.588570	1.693914	587.872420	0.014479	0.014732
RS	30	0.635940	1.645604	628.506725	0.015480	0.015903
RS	31	0.686570	1.645604	651.214008	0.016040	0.016784
RS	32	0.740683	1.576925	702.091784	0.017293	0.018299
RS	33	0.798518	1.576925	723.105070	0.017810	0.019222
RS	34	0.860333	1.509672	775.225356	0.019094	0.020828
RS	35	0.926399	1.509672	792.697594	0.019524	0.021649
RS	36	0.997012	1.460193	834.780817	0.020561	0.022972
RS	37	1.072481	1.460193	846.752292	0.020856	0.023530
RS	38	1.153143	1.434507	870.679269	0.021445	0.024284
RS	39	1.239354	1.434507	875.658693	0.021568	0.024494
RS	40	1.331496	1.430707	879.238137	0.021656	0.024600
RS	41	1.429977	1.430707	876.477997	0.021588	0.024465
RS	42	1.535233	1.443246	862.283982	0.021238	0.024025
RS	43	1.647731	1.443246	851.695190	0.020977	0.023605
RS	44	1.767967	1.466020	824.247126	0.020301	0.022788
RS	45	1.896475	1.466020	806.186040	0.019857	0.022153
RS	46	2.033825	1.493718	769.893575	0.018963	0.021114
RS	47	2.180623	1.493718	745.004580	0.018350	0.020323
RS	48	2.337520	1.521549	703.618845	0.017330	0.019180
RS	49	2.505212	1.521549	672.732030	0.016570	0.018277
RS	50	2.684439	1.545408	629.032590	0.015493	0.017108
RS	51	2.875997	1.545408	593.144969	0.014609	0.016122
RS	52	3.080733	1.562928	548.713265	0.013515	0.014960
RS	53	3.299555	1.562928	509.095423	0.012539	0.013911
RS	54	3.533430	1.577617	463.742465	0.011422	0.012739
RS	55	3.783395	1.577617	422.328731	0.010402	0.011653
RS	56	4.050556	1.577617	380.399322	0.009369	0.010553
RS	57	4.336097	1.577617	338.621720	0.008340	0.009450
RS	58	4.641282	1.679610	281.289988	0.006928	0.007983
RS	59	4.967463	1.679610	247.143034	0.006087	0.007045
RS	60	5.316083	1.679610	214.231890	0.005277	0.006133
RS	61	5.688687	1.679610	183.045083	0.004508	0.005263
RS	62	6.086925	1.679610	154.006475	0.003793	0.004446
RS	63	6.512559	1.679610	547.907963	0.013495	0.016008
PA	4+25*2+4+6 0.123738364 0.030038504 6.512559215 1.434155800 0.449037479 0.371509320 0.375697438 0.429684860 0.544277764 0.721618691 0.940331033 1.167796108 1.379351055 1.549873153 1.658620643 1.703059737 1.693914014 1.645603697 1.576924531 1.509671789 1.460193244 1.434506529 1.430707202 1.443246186 1.466019602 1.493718140 1.521548988 1.545408025 1.562927843 1.577617158 1.679610127
//
IT	4446
RD	6
LK	-410608.390258
QD	-367.797096 -> -320.749871
RI	0.0186213476
TR	0.120996	0.030555
MT	6.626494
MM	C_pi: 1.242090, n_recomb: 42457.974073
RS	0	0.000000	1.804506	159.227069	0.003750	0.000181
RS	1	0.006909	1.804506	169.573013	0.003994	0.001489
RS	2	0.014294	1.804506	180.543149	0.004252	0.002474
RS	3	0.022191	1.804506	192.168298	0.004526	0.003020
RS	4	0.030632	0.480199	763.129774	0.017974	0.011720
RS	5	0.039657	0.480199	800.257394	0.018848	0.013781
RS	6	0.049305	0.378642	1059.811042	0.024961	0.018614
RS	7	0.059620	0.378642	1101.726996	0.025949	0.020291
RS	8	0.070648	0.372905	1160.396472	0.027330	0.021848
RS	9	0.082437	0.372905	1200.875232	0.028284	0.023801
RS	10	0.095041	0.420761	1101.192829	0.025936	0.022579
RS	11	0.108515	0.420761	1139.154228	0.026830	0.024263
RS	12	0.122921	0.534091	929.849103	0.021900	0.020373
RS	13	0.138321	0.534091	965.110514	0.022731	0.021444
RS	14	0.154786	0.717242	747.519064	0.017606	0.016886
RS	15	0.172388	0.717242	779.346354	0.018356	0.017550
RS	16	0.191206	0.949330	614.917651	0.014483	0.013990
RS	17	0.211324	0.949330	643.349237	0.015153	0.014568
RS	18	0.232832	1.195361	535.088131	0.012603	0.012246
RS	19	0.255826	1.195361	560.987683	0.013213	0.012803
RS	20	0.280409	1.427926	492.565182	0.011601	0.011330
RS	21	0.306689	1.427926	516.877206	0.012174	0.011839
RS	22	0.334786	1.617441	478.809599	0.011277	0.011011
RS	23	0.364823	1.617441	502.385827	0.011833	0.011525
RS	24	0.396936	1.737663	490.377286	0.011550	0.011296
RS	25	0.431267	1.737663	513.926660	0.012104	0.011878
RS	26	0.467970	1.783824	524.100921	0.012344	0.012189
RS	27	0.507209	1.783824	548.040642	0.012908	0.012860
RS	28	0.549158	1.767961	577.266921	0.013596	0.013649
RS	29	0.594006	1.767961	601.587253	0.014169	0.014412
RS	30	0.641952	1.707099	647.805814	0.015258	0.015658
RS	31	0.693210	1.707099	671.919012	0.015826	0.016515
RS	32	0.748009	1.623678	730.565859	0.017207	0.018144
RS	33	0.806595	1.623678	753.114296	0.017738	0.019045
RS	34	0.869227	1.543496	813.770960	0.019167	0.020786
RS	35	0.936187	1.543496	832.685836	0.019612	0.021593
RS	36	1.007773	1.485467	881.800972	0.020769	0.023033
RS	37	1.084304	1.485467	894.867350	0.021077	0.023587
RS	38	1.166123	1.456125	922.555627	0.021729	0.024403
RS	39	1.253594	1.456125	928.139894	0.021860	0.024617
RS	40	1.347108	1.452810	931.895004	0.021949	0.024726
RS	41	1.447082	1.452810	929.275546	0.021887	0.024602
RS	42	1.553963	1.468791	912.567990	0.021493	0.024120
RS	43	1.668228	1.468791	901.787836	0.021240	0.023719
RS	44	1.790388	1.496821	870.420164	0.020501	0.022842
RS	45	1.920986	1.496821	851.980620	0.020066	0.022233
RS	46	2.060608	1.530627	811.435484	0.019111	0.021137
RS	47	2.209875	1.530627	786.078036	0.018514	0.020376
RS	48	2.369454	1.564512	740.840951	0.017449	0.019191
RS	49	2.540058	1.564512	709.414610	0.016709	0.018321
RS	50	2.722448	1.593549	662.622495	0.015607	0.017131
RS	51	2.917439	1.593549	626.065636	0.014746	0.016178
RS	52	3.125901	1.614889	579.268599	0.013643	0.015012
RS	53	3.348765	1.614889	538.752602	0.012689	0.013992
RS	54	3.587025	1.632937	491.200962	0.011569	0.012821
RS	55	3.841746	1.632937	448.639767	0.010567	0.011759
RS	56	4.114064	1.632937	405.331348	0.009547	0.010676
RS	57	4.405195	1.632937	361.967595	0.008525	0.009587
RS	58	4.716440	1.757490	298.702693	0.007035	0.008037
RS	59	5.049187	1.757490	263.872729	0.006215	0.007128
RS	60	5.404922	1.757490	230.049233	0.005418	0.006239
RS	61	5.785234	1.757490	197.752338	0.004658	0.005383
RS	62	6.191819	1.757490	167.445404	0.003944	0.004574
RS	63	6.626494	1.757490	613.220077	0.014443	0.016926
PA	4+25*2+4+6 0.120996138 0.030555460 6.626493956 1.804505674 0.480198812 0.378641888 0.372904724 0.420761401 0.534090879 0.717242151 0.949330339 1.195361226 1.427925752 1.617441099 1.737663176 1.783823846 1.767961446 1.707099460 1.623677669 1.543496209 1.485466612 1.456125171 1.452810265 1.468791237 1.496820560 1.530627469 1.564512219 1.593548748 1.614889005 1.632936673 1.757489593
//
IT	5094
RD	7
LK	-410516.366661
QD	-342.130458 -> -299.870128
RI	0.0154820095
TR	0.118465	0.031059
MT	6.731464
MM	C_pi: 1.274970, n_recomb: 44264.127867
RS	0	0.000000	2.208340	136.097441	0.003075	0.000161
RS	1	0.006935	2.208340	145.079661	0.003278	0.001338
RS	2	0.014351	2.208340	154.621044	0.003493	0.002182
RS	3	0.022281	2.208340	164.751588	0.003722	0.002563
RS	4	0.030761	0.513553	749.593808	0.016935	0.011358
RS	5	0.039829	0.513553	787.181430	0.017784	0.013182
RS	6	0.049526	0.388266	1088.488436	0.024591	0.018553
RS	7	0.059895	0.388266	1132.443109	0.025584	0.020111
RS	8	0.070983	0.373122	1222.907373	0.027628	0.022133
RS	9	0.082841	0.373122	1265.662887	0.028593	0.024037
RS	10	0.095521	0.415034	1177.111050	0.026593	0.023077
RS	11	0.109080	0.415034	1217.176698	0.027498	0.024787
RS	12	0.123579	0.526659	993.443444	0.022444	0.020779
RS	13	0.139084	0.526659	1030.726849	0.023286	0.021898
RS	14	0.155664	0.714217	790.394636	0.017856	0.017056
RS	15	0.173394	0.714217	824.011607	0.018616	0.017768
RS	16	0.192353	0.957496	641.963761	0.014503	0.013977
RS	17	0.212628	0.957496	671.826603	0.015178	0.014588
RS	18	0.234308	1.219691	552.544659	0.012483	0.012120
RS	19	0.257492	1.219691	579.572047	0.013093	0.012697
RS	20	0.282283	1.471278	504.226883	0.011391	0.011132
RS	21	0.308794	1.471278	529.460226	0.011961	0.011653
RS	22	0.337143	1.678659	487.276284	0.011008	0.010768
RS	23	0.367459	1.678659	511.670911	0.011559	0.011283
RS	24	0.399876	1.810104	498.013915	0.011251	0.011025
RS	25	0.434542	1.810104	522.391704	0.011802	0.011599
RS	26	0.471611	1.858330	533.181077	0.012045	0.011906
RS	27	0.511252	1.858330	558.064377	0.012608	0.012562
RS	28	0.553641	1.836393	590.122652	0.013332	0.013378
RS	29	0.598970	1.836393	615.580313	0.013907	0.014121
RS	30	0.647443	1.763817	667.022897	0.015069	0.015430
RS	31	0.699277	1.763817	692.491761	0.015645	0.016265
RS	32	0.754706	1.666572	758.583844	0.017138	0.017992
RS	33	0.813978	1.666572	782.623564	0.017681	0.018873
RS	34	0.877361	1.574308	851.613889	0.019239	0.020733
RS	35	0.945140	1.574308	871.940271	0.019699	0.021528
RS	36	1.017619	1.508335	928.003687	0.020965	0.023073
RS	37	1.095124	1.508335	942.144376	0.021285	0.023626
RS	38	1.178004	1.475626	973.559269	0.021994	0.024501
RS	39	1.266631	1.475626	979.734710	0.022134	0.024722
RS	40	1.361405	1.472802	983.623920	0.022222	0.024833
RS	41	1.462752	1.472802	981.139448	0.022166	0.024723
RS	42	1.571126	1.492040	961.873133	0.021730	0.024204
RS	43	1.687016	1.492040	950.906435	0.021483	0.023823
RS	44	1.810943	1.525047	915.590681	0.020685	0.022893
RS	45	1.943464	1.525047	896.788043	0.020260	0.022310
RS	46	2.085175	1.564664	851.987140	0.019248	0.021162
RS	47	2.236714	1.564664	826.185034	0.018665	0.020431
RS	48	2.398761	1.604332	777.116254	0.017556	0.019209
RS	49	2.572047	1.604332	745.181008	0.016835	0.018371
RS	50	2.757349	1.638326	695.332255	0.015709	0.017160
RS	51	2.955502	1.638326	658.144498	0.014869	0.016238
RS	52	3.167397	1.663324	609.029344	0.013759	0.015069
RS	53	3.393986	1.663324	567.664065	0.012824	0.014076
RS	54	3.636288	1.684619	517.960366	0.011702	0.012905
RS	55	3.895395	1.684619	474.313498	0.010716	0.011865
RS	56	4.172469	1.684619	429.695468	0.009708	0.010799
RS	57	4.468759	1.684619	384.820256	0.008694	0.009721
RS	58	4.785595	1.831951	315.500536	0.007128	0.008090
RS	59	5.124404	1.831951	280.083908	0.006328	0.007209
RS	60	5.486708	1.831951	245.451007	0.005545	0.006340
RS	61	5.874138	1.831951	212.148640	0.004793	0.005499
RS	62	6.288436	1.831951	180.674774	0.004082	0.004698
RS	63	6.731464	1.831951	679.613419	0.015354	0.017835
PA	4+25*2+4+6 0.118465255 0.031058838 6.731464295 2.208339746 0.513552808 0.388266495 0.373121747 0.415034083 0.526658589 0.714216751 0.957496388 1.219691362 1.471278235 1.678659159 1.810104475 1.858329882 1.836393118 1.763817127 1.666571938 1.574307592 1.508334552 1.475625905 1.472801758 1.492040160 1.525046822 1.564663763 1.604331745 1.638325970 1.663324464 1.684619421 1.831950903
//
IT	4512
RD	8
LK	-410433.590179
QD	-319.057782 -> -280.856397
RI	0.0131641338
TR	0.116112	0.031543
MT	6.829851
MM	C_pi: 1.306242, n_recomb: 46020.515889
RS	0	0.000000	2.630249	119.152300	0.002589	0.000146
RS	1	0.006959	2.630249	127.110248	0.002762	0.001217
RS	2	0.014403	2.630249	135.574928	0.002946	0.001958
RS	3	0.022364	2.630249	144.575053	0.003142	0.002229
RS	4	0.030879	0.547882	735.145853	0.015974	0.011011
RS	5	0.039987	0.547882	773.010844	0.016797	0.012628
RS	6	0.049729	0.399312	1110.008764	0.024120	0.018427
RS	7	0.060149	0.399312	1155.826738	0.025115	0.019876
RS	8	0.071294	0.375199	1277.274232	0.027754	0.022324
RS	9	0.083215	0.375199	1322.241341	0.028732	0.024175
RS	10	0.095965	0.411332	1247.693274	0.027112	0.023504
RS	11	0.109602	0.411332	1289.808536	0.028027	0.025226
RS	12	0.124189	0.520971	1054.425585	0.022912	0.021156
RS	13	0.139790	0.520971	1093.674263	0.023765	0.022311
RS	14	0.156478	0.711915	832.152100	0.018082	0.017230
RS	15	0.174326	0.711915	867.523264	0.018851	0.017978
RS	16	0.193417	0.964732	668.699546	0.014530	0.013985
RS	17	0.213836	0.964732	699.974522	0.015210	0.014620
RS	18	0.235677	1.241260	570.154733	0.012389	0.012024
RS	19	0.259037	1.241260	598.299540	0.013001	0.012616
RS	20	0.284023	1.510347	516.278538	0.011218	0.010969
RS	21	0.310747	1.510347	542.424419	0.011787	0.011498
RS	22	0.339332	1.734822	496.184246	0.010782	0.010559
RS	23	0.369905	1.734822	521.383051	0.011329	0.011074
RS	24	0.402607	1.877501	505.988983	0.010995	0.010787
RS	25	0.437584	1.877501	531.170226	0.011542	0.011352
RS	26	0.474995	1.928284	542.364786	0.011785	0.011653
RS	27	0.515009	1.928284	568.153779	0.012346	0.012294
RS	28	0.557809	1.900985	602.738999	0.013097	0.013129
RS	29	0.603586	1.900985	629.285589	0.013674	0.013855
RS	30	0.652550	1.817486	685.597879	0.014898	0.015213
RS	31	0.704921	1.817486	712.371965	0.015479	0.016029
RS	32	0.760936	1.707227	785.576716	0.017070	0.017840
RS	33	0.820850	1.707227	811.067877	0.017624	0.018704
RS	34	0.884933	1.603567	888.181617	0.019300	0.020669
RS	35	0.953475	1.603567	909.899436	0.019772	0.021455
RS	36	1.026788	1.530104	972.841459	0.021139	0.023096
RS	37	1.105203	1.530104	988.056053	0.021470	0.023650
RS	38	1.189074	1.494201	1023.211769	0.022234	0.024579
RS	39	1.278783	1.494201	1029.993089	0.022381	0.024810
RS	40	1.374734	1.491797	1034.057322	0.022469	0.024924
RS	41	1.477362	1.491797	1031.734747	0.022419	0.024830
RS	42	1.587133	1.514063	1009.958872	0.021946	0.024279
RS	43	1.704543	1.514063	998.842863	0.021704	0.023919
RS	44	1.830123	1.551739	959.640657	0.020852	0.022941
RS	45	1.964443	1.551739	940.519008	0.020437	0.022383
RS	46	2.108110	1.596841	891.535861	0.019373	0.021189
RS	47	2.261775	1.596841	865.335636	0.018803	0.020487
RS	48	2.426134	1.641994	812.513075	0.017655	0.019230
RS	49	2.601930	1.641994	780.115149	0.016951	0.018422
RS	50	2.789961	1.680694	727.286907	0.015804	0.017194
RS	51	2.991077	1.680694	689.514229	0.014983	0.016301
RS	52	3.206189	1.709160	638.151345	0.013867	0.015129
RS	53	3.436271	1.709160	595.985349	0.012950	0.014161
RS	54	3.682364	1.733553	544.189211	0.011825	0.012990
RS	55	3.945584	1.733553	499.509873	0.010854	0.011970
RS	56	4.227121	1.733553	453.640851	0.009857	0.010920
RS	57	4.528251	1.733553	407.316308	0.008851	0.009853
RS	58	4.850337	1.903749	331.836839	0.007211	0.008142
RS	59	5.194837	1.903749	295.907429	0.006430	0.007286
RS	60	5.563311	1.903749	260.545454	0.005662	0.006437
RS	61	5.957428	1.903749	226.320381	0.004918	0.005609
RS	62	6.378972	1.903749	193.760722	0.004210	0.004817
RS	63	6.829851	1.903749	747.201662	0.016236	0.018731
PA	4+25*2+4+6 0.116112376 0.031542948 6.829851462 2.630249488 0.547881705 0.399311570 0.375198943 0.411332493 0.520970988 0.711914531 0.964732107 1.241260363 1.510346716 1.734821727 1.877500733 1.928283797 1.900985337 1.817486436 1.707227148 1.603567172 1.530104205 1.494201120 1.491797206 1.514063410 1.551739389 1.596841498 1.641994471 1.680694369 1.709159730 1.733552582 1.903748980
//
IT	4261
RD	9
LK	-410358.703083
QD	-298.221695 -> -263.542481
RI	0.0114120676
TR	0.113918	0.032007
MT	6.922701
MM	C_pi: 1.336157, n_recomb: 47730.335101
RS	0	0.000000	3.055484	106.663686	0.002235	0.000134
RS	1	0.006982	3.055484	113.854292	0.002385	0.001119
RS	2	0.014451	3.055484	121.510560	0.002546	0.001785
RS	3	0.022442	3.055484	129.659899	0.002717	0.001982
RS	4	0.030990	0.582479	721.046974	0.015107	0.010684
RS	5	0.040135	0.582479	759.071588	0.015903	0.012124
RS	6	0.049919	0.411204	1126.465923	0.023601	0.018258
RS	7	0.060386	0.411204	1173.988692	0.024596	0.019611
RS	8	0.071584	0.378498	1325.153282	0.027763	0.022444
RS	9	0.083563	0.378498	1372.268260	0.028750	0.024239
RS	10	0.096379	0.409001	1313.854279	0.027527	0.023873
RS	11	0.110090	0.409001	1357.973704	0.028451	0.025600
RS	12	0.124758	0.516456	1113.282184	0.023324	0.021506
RS	13	0.140450	0.516456	1154.446007	0.024187	0.022689
RS	14	0.157237	0.710004	873.007805	0.018290	0.017404
RS	15	0.175197	0.710004	910.100098	0.019068	0.018180
RS	16	0.194411	0.971036	695.158294	0.014564	0.014009
RS	17	0.214966	0.971036	727.826212	0.015249	0.014662
RS	18	0.236956	1.260410	587.820917	0.012315	0.011952
RS	19	0.260481	1.260410	617.070833	0.012928	0.012554
RS	20	0.285649	1.545758	528.536460	0.011073	0.010833
RS	21	0.312574	1.545758	555.583228	0.011640	0.011366
RS	22	0.341378	1.786734	505.305580	0.010587	0.010378
RS	23	0.372194	1.786734	531.291661	0.011131	0.010892
RS	24	0.405161	1.940767	514.057367	0.010770	0.010576
RS	25	0.440430	1.940767	540.015323	0.011314	0.011132
RS	26	0.478162	1.994661	551.408998	0.011553	0.011423
RS	27	0.518527	1.994661	578.065217	0.012111	0.012051
RS	28	0.561711	1.962693	614.893433	0.012883	0.012898
RS	29	0.607910	1.962693	642.481167	0.013461	0.013608
RS	30	0.657334	1.869007	703.323062	0.014735	0.015007
RS	31	0.710209	1.869007	731.353231	0.015323	0.015807
RS	32	0.766776	1.746423	811.350577	0.016999	0.017688
RS	33	0.827292	1.746423	838.255612	0.017562	0.018539
RS	34	0.892033	1.631940	923.277235	0.019344	0.020597
RS	35	0.961294	1.631940	946.371248	0.019827	0.021376
RS	36	1.035390	1.551336	1016.127511	0.021289	0.023104
RS	37	1.114660	1.551336	1032.424516	0.021630	0.023661
RS	38	1.199464	1.512341	1071.361438	0.022446	0.024641
RS	39	1.290190	1.512341	1078.775832	0.022601	0.024882
RS	40	1.387249	1.510258	1083.096539	0.022692	0.025002
RS	41	1.491084	1.510258	1080.976749	0.022648	0.024924
RS	42	1.602169	1.535309	1056.792652	0.022141	0.024345
RS	43	1.721010	1.535309	1045.577085	0.021906	0.024005
RS	44	1.848148	1.577345	1002.597427	0.021005	0.022985
RS	45	1.984162	1.577345	983.210223	0.020599	0.022451
RS	46	2.129673	1.627603	930.156854	0.019488	0.021216
RS	47	2.285342	1.627603	903.610442	0.018932	0.020541
RS	48	2.451880	1.677935	847.139197	0.017748	0.019255
RS	49	2.630046	1.677935	814.326083	0.017061	0.018474
RS	50	2.820650	1.721081	758.609788	0.015894	0.017232
RS	51	3.024562	1.721081	720.295738	0.015091	0.016365
RS	52	3.242710	1.752809	666.762725	0.013969	0.015191
RS	53	3.476089	1.752809	623.838236	0.013070	0.014245
RS	54	3.725761	1.780126	570.012970	0.011942	0.013074
RS	55	3.992865	1.780126	524.343724	0.010986	0.012073
RS	56	4.278618	1.780126	477.270760	0.009999	0.011037
RS	57	4.584321	1.780126	429.546863	0.008999	0.009981
RS	58	4.911367	1.973161	347.814349	0.007287	0.008191
RS	59	5.261247	1.973161	311.428630	0.006525	0.007360
RS	60	5.635554	1.973161	275.400662	0.005770	0.006529
RS	61	6.035995	1.973161	240.319240	0.005035	0.005715
RS	62	6.464393	1.973161	206.739960	0.004331	0.004930
RS	63	6.922701	1.973161	815.986019	0.017096	0.019609
PA	4+25*2+4+6 0.113917959 0.032006928 6.922700747 3.055484038 0.582479350 0.411203605 0.378497842 0.409001190 0.516456482 0.710003670 0.971036338 1.260410019 1.545758431 1.786733559 1.940767116 1.994660868 1.962693312 1.869006752 1.746422958 1.631940014 1.551335872 1.512341131 1.510257836 1.535309479 1.577344562 1.627603406 1.677934866 1.721081204 1.752808909 1.780125929 1.973161223
//
IT	4696
RD	10
LK	-410290.680697
QD	-279.339584 -> -247.753685
RI	0.0100540167
TR	0.111868	0.032452
MT	7.010514
MM	C_pi: 1.364859, n_recomb: 49396.271616
RS	0	0.000000	3.471432	97.394096	0.001972	0.000124
RS	1	0.007003	3.471432	104.009306	0.002106	0.001040
RS	2	0.014496	3.471432	111.058509	0.002248	0.001650
RS	3	0.022514	3.471432	118.567961	0.002400	0.001797
RS	4	0.031093	0.616893	707.880301	0.014331	0.010379
RS	5	0.040274	0.616893	745.990583	0.015102	0.011669
RS	6	0.050097	0.423598	1139.242327	0.023063	0.018061
RS	7	0.060608	0.423598	1188.326517	0.024057	0.019331
RS	8	0.071855	0.382638	1367.692800	0.027688	0.022509
RS	9	0.083890	0.382638	1416.890787	0.028684	0.024250
RS	10	0.096767	0.407634	1376.244297	0.027861	0.024193
RS	11	0.110546	0.407634	1422.327391	0.028794	0.025920
RS	12	0.125291	0.512766	1170.337411	0.023693	0.021835
RS	13	0.141067	0.512766	1213.370466	0.024564	0.023039
RS	14	0.157949	0.708287	913.117980	0.018486	0.017577
RS	15	0.176013	0.708287	951.900158	0.019271	0.018377
RS	16	0.195341	0.976441	721.373026	0.014604	0.014044
RS	17	0.216023	0.976441	755.415035	0.015293	0.014712
RS	18	0.238154	1.277403	605.493974	0.012258	0.011898
RS	19	0.261834	1.277403	635.836026	0.012872	0.012508
RS	20	0.287173	1.577952	540.901450	0.010950	0.010717
RS	21	0.314286	1.577952	568.836377	0.011516	0.011255
RS	22	0.343298	1.834934	514.516814	0.010416	0.010219
RS	23	0.374341	1.834934	541.272458	0.010958	0.010731
RS	24	0.407558	2.000468	522.096910	0.010570	0.010385
RS	25	0.443102	2.000468	548.804925	0.011110	0.010934
RS	26	0.481134	2.058021	560.207027	0.011341	0.011213
RS	27	0.521830	2.058021	587.693027	0.011898	0.011828
RS	28	0.565376	2.022057	626.498517	0.012683	0.012682
RS	29	0.611971	2.022057	655.081078	0.013262	0.013379
RS	30	0.661829	1.918842	720.137658	0.014579	0.014809
RS	31	0.715179	1.918842	749.376096	0.015171	0.015595
RS	32	0.772264	1.784543	835.853918	0.016921	0.017538
RS	33	0.833348	1.784543	864.136045	0.017494	0.018376
RS	34	0.898708	1.659716	956.851636	0.019371	0.020517
RS	35	0.968646	1.659716	981.307688	0.019866	0.021291
RS	36	1.043481	1.572248	1057.813427	0.021415	0.023099
RS	37	1.123558	1.572248	1075.203998	0.021767	0.023659
RS	38	1.209241	1.530230	1117.969066	0.022633	0.024689
RS	39	1.300925	1.530230	1126.048158	0.022796	0.024940
RS	40	1.399029	1.528352	1130.731125	0.022891	0.025068
RS	41	1.504004	1.528352	1128.859553	0.022853	0.025006
RS	42	1.616329	1.555954	1102.394218	0.022317	0.024403
RS	43	1.736521	1.555954	1091.132227	0.022089	0.024083
RS	44	1.865129	1.602047	1044.509968	0.021146	0.023026
RS	45	2.002744	1.602047	1024.911837	0.020749	0.022515
RS	46	2.149996	1.657143	967.918571	0.019595	0.021244
RS	47	2.307559	1.657143	941.076935	0.019052	0.020595
RS	48	2.476156	1.712350	881.074528	0.017837	0.019282
RS	49	2.656560	1.712350	847.890749	0.017165	0.018527
RS	50	2.849597	1.759683	789.383830	0.015981	0.017271
RS	51	3.056152	1.759683	750.567260	0.015195	0.016429
RS	52	3.277172	1.794465	694.942914	0.014069	0.015254
RS	53	3.513670	1.794465	651.295823	0.013185	0.014330
RS	54	3.766729	1.824525	595.504085	0.012056	0.013159
RS	55	4.037509	1.824525	548.879433	0.011112	0.012174
RS	56	4.327252	1.824525	500.641122	0.010135	0.011152
RS	57	4.637285	1.824525	451.559247	0.009142	0.010105
RS	58	4.969028	2.040268	363.494029	0.007359	0.008239
RS	59	5.324004	2.040268	326.696094	0.006614	0.007430
RS	60	5.703837	2.040268	290.052958	0.005872	0.006617
RS	61	6.110270	2.040268	254.169946	0.005146	0.005815
RS	62	6.545165	2.040268	219.626749	0.004446	0.005038
RS	63	7.010514	2.040268	885.883191	0.017934	0.020469
PA	4+25*2+4+6 0.111867964 0.032451711 7.010513975 3.471432468 0.616892858 0.423598426 0.382638457 0.407634050 0.512766438 0.708287190 0.976441242 1.277402985 1.577952395 1.834933530 2.000468449 2.058021239 2.022056504 1.918841537 1.784543351 1.659716002 1.572248168 1.530229921 1.528352251 1.555953759 1.602046605 1.657143392 1.712350040 1.759682905 1.794465401 1.824524840 2.040268187
//
IT	5600
RD	11
LK	-410228.696833
QD	-262.173868 -> -233.325772
RI	0.0089764222
TR	0.109951	0.032879
MT	7.093595
MM	C_pi: 1.392442, n_recomb: 51020.447110
RS	0	0.000000	3.868163	90.476661	0.001773	0.000116
RS	1	0.007023	3.868163	96.660194	0.001895	0.000976
RS	2	0.014538	3.868163	103.253572	0.002024	0.001544
RS	3	0.022582	3.868163	110.282108	0.002162	0.001656
RS	4	0.031190	0.650823	695.875987	0.013639	0.010097
RS	5	0.040403	0.650823	734.027110	0.014387	0.011259
RS	6	0.050263	0.436282	1149.267170	0.022526	0.017848
RS	7	0.060815	0.436282	1199.782930	0.023516	0.019044
RS	8	0.072109	0.387372	1405.752719	0.027553	0.022530
RS	9	0.084195	0.387372	1456.967100	0.028557	0.024218
RS	10	0.097130	0.406969	1435.328092	0.028132	0.024473
RS	11	0.110974	0.406969	1483.336918	0.029073	0.026196
RS	12	0.125790	0.509676	1225.813181	0.024026	0.022144
RS	13	0.141646	0.509676	1270.672263	0.024905	0.023365
RS	14	0.158616	0.706659	952.575443	0.018670	0.017749
RS	15	0.176777	0.706659	993.017205	0.019463	0.018569
RS	16	0.196214	0.981011	747.357614	0.014648	0.014088
RS	17	0.217016	0.981011	782.754908	0.015342	0.014768
RS	18	0.239278	1.292466	623.140431	0.012214	0.011858
RS	19	0.263104	1.292466	654.561271	0.012829	0.012474
RS	20	0.288603	1.607275	553.310832	0.010845	0.010619
RS	21	0.315893	1.607275	582.120721	0.011410	0.011159
RS	22	0.345100	1.879821	523.744050	0.010265	0.010078
RS	23	0.376357	1.879821	551.251452	0.010805	0.010589
RS	24	0.409810	2.057008	530.038440	0.010389	0.010213
RS	25	0.445611	2.057008	557.470522	0.010926	0.010754
RS	26	0.483927	2.118730	568.710604	0.011147	0.011018
RS	27	0.524934	2.118730	596.990479	0.011701	0.011623
RS	28	0.568820	2.079391	637.532371	0.012496	0.012480
RS	29	0.615788	2.079391	667.065330	0.013074	0.013163
RS	30	0.666055	1.967260	736.039496	0.014426	0.014620
RS	31	0.719852	1.967260	766.439688	0.015022	0.015392
RS	32	0.777426	1.821774	859.104332	0.016838	0.017388
RS	33	0.839044	1.821774	888.726928	0.017419	0.018215
RS	34	0.904989	1.687015	988.922996	0.019383	0.020431
RS	35	0.975565	1.687015	1014.726282	0.019889	0.021201
RS	36	1.051097	1.592916	1097.910332	0.021519	0.023083
RS	37	1.131934	1.592916	1116.405302	0.021882	0.023647
RS	38	1.218447	1.547917	1163.048796	0.022796	0.024724
RS	39	1.311036	1.547917	1171.824385	0.022968	0.024985
RS	40	1.410127	1.546126	1176.987104	0.023069	0.025123
RS	41	1.516176	1.546126	1175.409044	0.023038	0.025076
RS	42	1.629673	1.576055	1146.801540	0.022477	0.024454
RS	43	1.751140	1.576055	1135.545180	0.022257	0.024153
RS	44	1.881138	1.625921	1085.426602	0.021274	0.023064
RS	45	2.020264	1.625921	1065.669828	0.020887	0.022575
RS	46	2.169161	1.685552	1004.875222	0.019696	0.021273
RS	47	2.328514	1.685552	977.785892	0.019165	0.020647
RS	48	2.499058	1.745341	914.373978	0.017922	0.019310
RS	49	2.681579	1.745341	880.859939	0.017265	0.018580
RS	50	2.876917	1.796605	819.661641	0.016065	0.017313
RS	51	3.085972	1.796605	780.376657	0.015295	0.016494
RS	52	3.309709	1.834238	722.738258	0.014166	0.015318
RS	53	3.549158	1.834238	678.399258	0.013297	0.014413
RS	54	3.805422	1.866853	620.703279	0.012166	0.013243
RS	55	4.079683	1.866853	573.151628	0.011234	0.012274
RS	56	4.373204	1.866853	523.780304	0.010266	0.011264
RS	57	4.687337	1.866853	473.375600	0.009278	0.010225
RS	58	5.023531	2.105089	378.910942	0.007427	0.008286
RS	59	5.383334	2.105089	341.736180	0.006698	0.007497
RS	60	5.768404	2.105089	304.520009	0.005969	0.006701
RS	61	6.180516	2.105089	267.881896	0.005250	0.005911
RS	62	6.621569	2.105089	232.423027	0.004555	0.005142
RS	63	7.093595	2.105089	956.767882	0.018753	0.021310
PA	4+25*2+4+6 0.109950631 0.032878711 7.093595247 3.868162618 0.650823440 0.436281623 0.387372352 0.406968802 0.509675758 0.706658830 0.981011140 1.292465745 1.607275014 1.879821396 2.057007873 2.118730428 2.079391198 1.967259610 1.821773954 1.687014649 1.592916073 1.547916860 1.546125984 1.576055046 1.625921252 1.685551720 1.745340805 1.796604515 1.834237909 1.866853446 2.105089313
//
IT	4627
RD	12
LK	-410172.064196
QD	-246.521747 -> -220.110738
RI	0.0081042929
TR	0.108155	0.033289
MT	7.172245
MM	C_pi: 1.418986, n_recomb: 52604.652926
RS	0	0.000000	4.237851	85.318173	0.001622	0.000110
RS	1	0.007041	4.237851	91.179574	0.001733	0.000924
RS	2	0.014578	4.237851	97.432688	0.001852	0.001461
RS	3	0.022645	4.237851	104.102096	0.001979	0.001549
RS	4	0.031281	0.684057	685.100458	0.013024	0.009836
RS	5	0.040524	0.684057	723.267595	0.013749	0.010890
RS	6	0.050419	0.449114	1157.186979	0.021998	0.017627
RS	7	0.061010	0.449114	1209.016803	0.022983	0.018757
RS	8	0.072346	0.392541	1439.958244	0.027373	0.022517
RS	9	0.084481	0.392541	1493.120932	0.028384	0.024154
RS	10	0.097471	0.406833	1491.441248	0.028352	0.024717
RS	11	0.111375	0.406833	1541.339421	0.029300	0.026434
RS	12	0.126258	0.507038	1279.859360	0.024330	0.022435
RS	13	0.142189	0.507038	1326.503310	0.025216	0.023670
RS	14	0.159241	0.705065	991.435281	0.018847	0.017918
RS	15	0.177495	0.705065	1033.506974	0.019647	0.018755
RS	16	0.197033	0.984817	773.123028	0.014697	0.014138
RS	17	0.217947	0.984817	809.857008	0.015395	0.014829
RS	18	0.240334	1.305811	640.732040	0.012180	0.011830
RS	19	0.264297	1.305811	673.218082	0.012798	0.012451
RS	20	0.289947	1.634032	565.719177	0.010754	0.010535
RS	21	0.317404	1.634032	595.390645	0.011318	0.011077
RS	22	0.346793	1.921730	532.939323	0.010131	0.009952
RS	23	0.378252	1.921730	561.180975	0.010668	0.010461
RS	24	0.411926	2.110697	537.844135	0.010224	0.010055
RS	25	0.447971	2.110697	565.975363	0.010759	0.010590
RS	26	0.486554	2.177066	576.899728	0.010967	0.010838
RS	27	0.527853	2.177066	605.939347	0.011519	0.011433
RS	28	0.572060	2.134927	647.999396	0.012318	0.012289
RS	29	0.619380	2.134927	678.440392	0.012897	0.012961
RS	30	0.670032	2.014421	751.062396	0.014277	0.014438
RS	31	0.724250	2.014421	782.579400	0.014877	0.015198
RS	32	0.782286	1.858231	881.144999	0.016750	0.017240
RS	33	0.844408	1.858231	912.071605	0.017338	0.018058
RS	34	0.910904	1.713892	1019.540795	0.019381	0.020340
RS	35	0.982082	1.713892	1046.675351	0.019897	0.021107
RS	36	1.058272	1.613363	1136.460005	0.021604	0.023058
RS	37	1.139826	1.613363	1156.068619	0.021977	0.023625
RS	38	1.227123	1.565413	1206.637595	0.022938	0.024748
RS	39	1.320566	1.565413	1216.139917	0.023118	0.025019
RS	40	1.420589	1.563599	1221.899445	0.023228	0.025169
RS	41	1.527654	1.563599	1220.658551	0.023204	0.025137
RS	42	1.642257	1.595644	1190.056676	0.022623	0.024499
RS	43	1.764930	1.595644	1178.855384	0.022410	0.024216
RS	44	1.896241	1.649018	1125.391490	0.021393	0.023100
RS	45	2.036797	1.649018	1105.524969	0.021016	0.022632
RS	46	2.187249	1.712895	1041.070995	0.019790	0.021301
RS	47	2.348295	1.712895	1013.777541	0.019272	0.020697
RS	48	2.520681	1.776989	947.077126	0.018004	0.019340
RS	49	2.705204	1.776989	913.269294	0.017361	0.018633
RS	50	2.902719	1.831938	849.477984	0.016148	0.017356
RS	51	3.114141	1.831938	809.754748	0.015393	0.016558
RS	52	3.340450	1.872225	750.177424	0.014261	0.015382
RS	53	3.582693	1.872225	705.173230	0.013405	0.014496
RS	54	3.841993	1.907214	645.633606	0.012273	0.013326
RS	55	4.119550	1.907214	597.179162	0.011352	0.012372
RS	56	4.416650	1.907214	546.702810	0.010393	0.011373
RS	57	4.734669	1.907214	495.006083	0.009410	0.010342
RS	58	5.075080	2.167656	394.088320	0.007492	0.008331
RS	59	5.439459	2.167656	356.565642	0.006778	0.007561
RS	60	5.829494	2.167656	318.811965	0.006061	0.006781
RS	61	6.246991	2.167656	281.458867	0.005350	0.006002
RS	62	6.693885	2.167656	245.126750	0.004660	0.005240
RS	63	7.172245	2.167656	1028.506405	0.019552	0.022132
PA	4+25*2+4+6 0.108154645 0.033289140 7.172244900 4.237850636 0.684056788 0.449113864 0.392541375 0.406832961 0.507038371 0.705065341 0.984817019 1.305811012 1.634031865 1.921730217 2.110697085 2.177065548 2.134926848 2.014420701 1.858231115 1.713892307 1.613363471 1.565412884 1.563598816 1.595644208 1.649018495 1.712894741 1.776989355 1.831937746 1.872225180 1.907213993 2.167656349
//
IT	5012
RD	13
LK	-410120.198054
QD	-232.208683 -> -207.977122
RI	0.0073863739
TR	0.106470	0.033684
MT	7.246698
MM	C_pi: 1.444542, n_recomb: 54150.111638
RS	0	0.000000	4.575646	81.489372	0.001505	0.000105
RS	1	0.007058	4.575646	87.112675	0.001609	0.000883
RS	2	0.014615	4.575646	93.114334	0.001720	0.001395
RS	3	0.022705	4.575646	99.518392	0.001838	0.001467
RS	4	0.031366	0.716452	675.516958	0.012475	0.009597
RS	5	0.040638	0.716452	713.688035	0.013180	0.010560
RS	6	0.050565	0.461985	1163.496597	0.021487	0.017402
RS	7	0.061192	0.461985	1216.534548	0.022466	0.018475
RS	8	0.072570	0.398029	1470.811550	0.027162	0.022477
RS	9	0.084750	0.398029	1525.853088	0.028178	0.024066
RS	10	0.097790	0.407103	1544.842099	0.028529	0.024931
RS	11	0.111751	0.407103	1596.593598	0.029485	0.026641
RS	12	0.126697	0.504752	1332.574384	0.024609	0.022710
RS	13	0.142698	0.504752	1380.963148	0.025502	0.023957
RS	14	0.159829	0.703468	1029.738109	0.019016	0.018085
RS	15	0.178168	0.703468	1073.410297	0.019823	0.018937
RS	16	0.197802	0.987931	798.665921	0.014749	0.014194
RS	17	0.218822	0.987931	836.717698	0.015452	0.014894
RS	18	0.241326	1.317607	658.248916	0.012156	0.011811
RS	19	0.265418	1.317607	691.786326	0.012775	0.012436
RS	20	0.291210	1.658470	578.092154	0.010676	0.010462
RS	21	0.318823	1.658470	608.611588	0.011239	0.011006
RS	22	0.348385	1.960908	542.072358	0.010011	0.009838
RS	23	0.380034	1.960908	571.031118	0.010545	0.010345
RS	24	0.413916	2.161759	545.492736	0.010074	0.009911
RS	25	0.450190	2.161759	574.299207	0.010606	0.010439
RS	26	0.489024	2.233215	584.768650	0.010799	0.010670
RS	27	0.530600	2.233215	614.535477	0.011349	0.011256
RS	28	0.575110	2.188805	657.916219	0.012150	0.012108
RS	29	0.622761	2.188805	689.224717	0.012728	0.012770
RS	30	0.673776	2.060425	765.242812	0.014132	0.014262
RS	31	0.728392	2.060425	797.832886	0.014734	0.015012
RS	32	0.786863	1.893962	902.029602	0.016658	0.017093
RS	33	0.849460	1.893962	934.223516	0.017252	0.017903
RS	34	0.916477	1.740359	1048.759252	0.019368	0.020246
RS	35	0.988223	1.740359	1077.207291	0.019893	0.021009
RS	36	1.065033	1.633573	1173.510217	0.021671	0.023024
RS	37	1.147265	1.633573	1194.238959	0.022054	0.023596
RS	38	1.235302	1.582695	1248.773000	0.023061	0.024762
RS	39	1.329552	1.582695	1259.029278	0.023251	0.025044
RS	40	1.430455	1.580755	1265.500882	0.023370	0.025206
RS	41	1.538479	1.580755	1264.637476	0.023354	0.025188
RS	42	1.654129	1.614724	1232.187153	0.022755	0.024539
RS	43	1.777941	1.614724	1221.086810	0.022550	0.024273
RS	44	1.910493	1.671361	1164.429206	0.021504	0.023132
RS	45	2.052400	1.671361	1144.498020	0.021136	0.022684
RS	46	2.204324	1.739214	1076.525902	0.019880	0.021329
RS	47	2.366971	1.739214	1049.068225	0.019373	0.020746
RS	48	2.541098	1.807353	979.199193	0.018083	0.019372
RS	49	2.727516	1.807353	945.130748	0.017454	0.018685
RS	50	2.927092	1.865752	878.842829	0.016230	0.017401
RS	51	3.140754	1.865752	838.708753	0.015489	0.016622
RS	52	3.369497	1.908503	777.267089	0.014354	0.015447
RS	53	3.614386	1.908503	731.621786	0.013511	0.014577
RS	54	3.876561	1.945687	670.298587	0.012379	0.013409
RS	55	4.157240	1.945687	620.962955	0.011467	0.012468
RS	56	4.457730	1.945687	569.406896	0.010515	0.011479
RS	57	4.779430	1.945687	516.446343	0.009537	0.010455
RS	58	5.123837	2.227995	409.034854	0.007554	0.008374
RS	59	5.492554	2.227995	371.188901	0.006855	0.007623
RS	60	5.887295	2.227995	332.928786	0.006148	0.006857
RS	61	6.309899	2.227995	294.896450	0.005446	0.006090
RS	62	6.762331	2.227995	257.729507	0.004760	0.005335
RS	63	7.246698	2.227995	1100.947203	0.020331	0.022934
PA	4+25*2+4+6 0.106470170 0.033684263 7.246698145 4.575645697 0.716452047 0.461985387 0.398029444 0.407102660 0.504752149 0.703467712 0.987931389 1.317606668 1.658469663 1.960907947 2.161758766 2.233214612 2.188805157 2.060425313 1.893962035 1.740358868 1.633573192 1.582695372 1.580754752 1.614724356 1.671360801 1.739214193 1.807352741 1.865752324 1.908502828 1.945686541 2.227994768
//
IT	4043
RD	14
LK	-410072.596804
QD	-219.085534 -> -196.810614
RI	0.0067868698
TR	0.104889	0.034065
MT	7.317149
MM	C_pi: 1.469156, n_recomb: 55657.995525
RS	0	0.000000	4.878926	78.682892	0.001414	0.000100
RS	1	0.007075	4.878926	84.133467	0.001512	0.000849
RS	2	0.014650	4.878926	89.952855	0.001616	0.001344
RS	3	0.022761	4.878926	96.164732	0.001728	0.001403
RS	4	0.031445	0.747879	667.079151	0.011985	0.009377
RS	5	0.040745	0.747879	705.251760	0.012671	0.010262
RS	6	0.050702	0.474824	1168.543426	0.020995	0.017177
RS	7	0.061363	0.474824	1222.693650	0.021968	0.018199
RS	8	0.072779	0.403752	1498.719298	0.026927	0.022414
RS	9	0.085002	0.403752	1555.569456	0.027949	0.023957
RS	10	0.098090	0.407690	1595.728794	0.028670	0.025118
RS	11	0.112104	0.407690	1649.297620	0.029633	0.026819
RS	12	0.127110	0.502745	1384.026763	0.024867	0.022970
RS	13	0.143177	0.502745	1434.121115	0.025767	0.024226
RS	14	0.160380	0.701852	1067.499637	0.019180	0.018249
RS	15	0.178801	0.701852	1112.742823	0.019993	0.019114
RS	16	0.198525	0.990428	823.977218	0.014804	0.014254
RS	17	0.219644	0.990428	863.327524	0.015511	0.014962
RS	18	0.242258	1.328014	675.669592	0.012140	0.011799
RS	19	0.266471	1.328014	710.244172	0.012761	0.012429
RS	20	0.292397	1.680797	590.406577	0.010608	0.010399
RS	21	0.320158	1.680797	621.760324	0.011171	0.010945
RS	22	0.349882	1.997582	551.118842	0.009902	0.009736
RS	23	0.381709	1.997582	580.777867	0.010435	0.010241
RS	24	0.415788	2.210392	552.969464	0.009935	0.009777
RS	25	0.452278	2.210392	582.428206	0.010464	0.010300
RS	26	0.491349	2.287323	592.321688	0.010642	0.010512
RS	27	0.533184	2.287323	622.784819	0.011189	0.011090
RS	28	0.577979	2.241132	667.306606	0.011989	0.011936
RS	29	0.625943	2.241132	699.443915	0.012567	0.012589
RS	30	0.677301	2.105341	778.624275	0.013989	0.014093
RS	31	0.732291	2.105341	812.245005	0.014594	0.014833
RS	32	0.791172	1.928987	921.820145	0.016562	0.016949
RS	33	0.854219	1.928987	955.244634	0.017163	0.017750
RS	34	0.921726	1.766408	1076.640427	0.019344	0.020148
RS	35	0.994008	1.766408	1106.382476	0.019878	0.020909
RS	36	1.071404	1.653521	1209.116129	0.021724	0.022984
RS	37	1.154276	1.653521	1230.968694	0.022117	0.023560
RS	38	1.243011	1.599738	1289.498758	0.023168	0.024768
RS	39	1.338023	1.599738	1300.533043	0.023367	0.025060
RS	40	1.439757	1.597576	1307.827308	0.023498	0.025236
RS	41	1.548688	1.597576	1307.378296	0.023489	0.025232
RS	42	1.665325	1.633293	1273.223375	0.022876	0.024573
RS	43	1.790214	1.633293	1262.266199	0.022679	0.024325
RS	44	1.923938	1.692963	1202.565392	0.021606	0.023163
RS	45	2.067123	1.692963	1182.610846	0.021248	0.022733
RS	46	2.220437	1.764543	1111.259643	0.019966	0.021356
RS	47	2.384598	1.764543	1083.674137	0.019470	0.020794
RS	48	2.560373	1.836477	1010.754911	0.018160	0.019404
RS	49	2.748582	1.836477	976.455918	0.017544	0.018737
RS	50	2.950107	1.898104	907.766297	0.016310	0.017446
RS	51	3.165889	1.898104	867.246081	0.015582	0.016686
RS	52	3.396936	1.943137	804.011893	0.014446	0.015511
RS	53	3.644329	1.943137	757.747370	0.013614	0.014657
RS	54	3.909224	1.982343	694.700022	0.012482	0.013490
RS	55	4.192859	1.982343	644.502703	0.011580	0.012561
RS	56	4.496559	1.982343	591.890098	0.010634	0.011582
RS	57	4.821746	1.982343	537.691785	0.009661	0.010565
RS	58	5.169938	2.286131	423.757762	0.007614	0.008417
RS	59	5.542763	2.286131	385.609683	0.006928	0.007682
RS	60	5.941963	2.286131	346.870484	0.006232	0.006930
RS	61	6.369406	2.286131	308.190949	0.005537	0.006173
RS	62	6.827088	2.286131	270.224138	0.004855	0.005425
RS	63	7.317149	2.286131	1173.952394	0.021092	0.023716
PA	4+25*2+4+6 0.104888622 0.034065284 7.317148776 4.878925527 0.747879363 0.474823773 0.403752149 0.407690461 0.502745321 0.701851564 0.990428126 1.328013561 1.680796883 1.997581841 2.210392236 2.287323280 2.241132283 2.105340705 1.928986504 1.766408418 1.653520502 1.599737735 1.597575718 1.633292725 1.692962789 1.764542515 1.836476848 1.898104144 1.943137323 1.982342956 2.286131044
//
IT	4676
RD	15
LK	-410028.827596
QD	-207.023683 -> -186.511250
RI	0.0062797833
TR	0.103401	0.034433
MT	7.383869
MM	C_pi: 1.492876, n_recomb: 57129.310715
RS	0	0.000000	5.147226	76.669885	0.001342	0.000097
RS	1	0.007090	5.147226	81.998958	0.001435	0.000822
RS	2	0.014682	5.147226	87.690354	0.001535	0.001303
RS	3	0.022813	5.147226	93.767523	0.001641	0.001355
RS	4	0.031520	0.778258	659.706708	0.011548	0.009175
RS	5	0.040845	0.778258	697.884592	0.012216	0.009995
RS	6	0.050830	0.487579	1172.585996	0.020525	0.016955
RS	7	0.061524	0.487579	1227.761887	0.021491	0.017932
RS	8	0.072975	0.409648	1524.016442	0.026677	0.022334
RS	9	0.085239	0.409648	1582.605079	0.027702	0.023834
RS	10	0.098372	0.408532	1644.270524	0.028782	0.025283
RS	11	0.112436	0.408532	1699.620803	0.029750	0.026973
RS	12	0.127497	0.500965	1434.275982	0.025106	0.023217
RS	13	0.143626	0.500965	1486.037627	0.026012	0.024481
RS	14	0.160899	0.700214	1104.728414	0.019337	0.018410
RS	15	0.179396	0.700214	1151.513193	0.020156	0.019286
RS	16	0.199205	0.992376	849.050073	0.014862	0.014317
RS	17	0.220418	0.992376	889.679496	0.015573	0.015033
RS	18	0.243135	1.337178	692.977404	0.012130	0.011795
RS	19	0.267462	1.337178	728.574800	0.012753	0.012428
RS	20	0.293514	1.701215	602.641513	0.010549	0.010344
RS	21	0.321414	1.701215	634.815918	0.011112	0.010892
RS	22	0.351291	2.031957	560.062340	0.009803	0.009642
RS	23	0.383287	2.031957	590.405250	0.010335	0.010146
RS	24	0.417551	2.256768	560.269127	0.009807	0.009653
RS	25	0.454244	2.256768	590.358279	0.010334	0.010172
RS	26	0.493539	2.339530	599.566273	0.010495	0.010364
RS	27	0.535619	2.339530	630.696418	0.011040	0.010935
RS	28	0.580683	2.292004	676.197416	0.011836	0.011773
RS	29	0.628942	2.292004	709.126751	0.012413	0.012418
RS	30	0.680622	2.149220	791.254843	0.013850	0.013929
RS	31	0.735967	2.149220	825.865325	0.014456	0.014661
RS	32	0.795235	1.963330	940.577258	0.016464	0.016806
RS	33	0.858705	1.963330	975.195803	0.017070	0.017601
RS	34	0.926675	1.792039	1103.249156	0.019311	0.020048
RS	35	0.999464	1.792039	1134.264276	0.019854	0.020807
RS	36	1.077414	1.673189	1243.336397	0.021764	0.022937
RS	37	1.160890	1.673189	1266.313731	0.022166	0.023518
RS	38	1.250285	1.616520	1328.864122	0.023261	0.024768
RS	39	1.346017	1.616520	1340.696986	0.023468	0.025069
RS	40	1.448536	1.614054	1348.915660	0.023612	0.025260
RS	41	1.558324	1.614054	1348.914268	0.023612	0.025269
RS	42	1.675896	1.651359	1313.192417	0.022986	0.024603
RS	43	1.801803	1.651359	1302.416918	0.022798	0.024370
RS	44	1.936636	1.713855	1239.818105	0.021702	0.023191
RS	45	2.081030	1.713855	1219.878065	0.021353	0.022779
RS	46	2.235660	1.788927	1145.284513	0.020047	0.021383
RS	47	2.401253	1.788927	1117.604433	0.019563	0.020840
RS	48	2.578586	1.864425	1041.750028	0.018235	0.019436
RS	49	2.768492	1.864425	1007.248064	0.017631	0.018788
RS	50	2.971862	1.929074	936.247531	0.016388	0.017491
RS	51	3.189650	1.929074	895.364256	0.015673	0.016748
RS	52	3.422880	1.976220	830.407601	0.014536	0.015575
RS	53	3.672644	1.976220	783.544572	0.013715	0.014736
RS	54	3.940116	2.017284	718.831774	0.012583	0.013571
RS	55	4.226552	2.017284	667.791342	0.011689	0.012653
RS	56	4.533295	2.017284	614.144322	0.010750	0.011682
RS	57	4.861785	2.017284	558.733266	0.009780	0.010672
RS	58	5.213565	2.342133	438.259930	0.007671	0.008458
RS	59	5.590285	2.342133	399.828387	0.006999	0.007740
RS	60	5.993714	2.342133	360.634691	0.006313	0.007000
RS	61	6.425745	2.342133	321.337158	0.005625	0.006253
RS	62	6.888406	2.342133	282.602726	0.004947	0.005512
RS	63	7.383869	2.342133	1247.387765	0.021834	0.024479
PA	4+25*2+4+6 0.103401232 0.034432990 7.383868869 5.147226044 0.778258110 0.487578897 0.409648486 0.408531808 0.500964505 0.700213695 0.992376015 1.337177584 1.701214640 2.031957262 2.256767584 2.339529804 2.292003741 2.149220375 1.963329541 1.792039277 1.673189031 1.616520415 1.614053856 1.651358889 1.713854672 1.788926691 1.864425483 1.929073945 1.976220266 2.017283827 2.342132699
//
IT	3661
RD	16
LK	-409988.510654
QD	-195.911249 -> -176.991232
RI	0.0058473136
TR	0.102001	0.034788
MT	7.447076
MM	C_pi: 1.515744, n_recomb: 58564.885697
RS	0	0.000000	5.380669	75.291706	0.001286	0.000095
RS	1	0.007104	5.380669	80.540617	0.001375	0.000801
RS	2	0.014713	5.380669	86.147867	0.001471	0.001272
RS	3	0.022862	5.380669	92.136804	0.001573	0.001318
RS	4	0.031590	0.807521	653.319931	0.011155	0.008989
RS	5	0.040939	0.807521	691.511077	0.011808	0.009754
RS	6	0.050951	0.500197	1175.854581	0.020078	0.016738
RS	7	0.061675	0.500197	1231.978445	0.021036	0.017674
RS	8	0.073160	0.415673	1546.970292	0.026415	0.022241
RS	9	0.085462	0.415673	1607.227416	0.027444	0.023699
RS	10	0.098637	0.409575	1690.611571	0.028867	0.025427
RS	11	0.112748	0.409575	1747.707075	0.029842	0.027106
RS	12	0.127862	0.499375	1483.345478	0.025328	0.023451
RS	13	0.144050	0.499375	1536.736584	0.026240	0.024721
RS	14	0.161387	0.698555	1141.422124	0.019490	0.018567
RS	15	0.179956	0.698555	1189.718885	0.020315	0.019453
RS	16	0.199845	0.993837	873.872168	0.014921	0.014382
RS	17	0.221146	0.993837	915.760898	0.015637	0.015104
RS	18	0.243960	1.345230	710.152747	0.012126	0.011796
RS	19	0.268395	1.345230	746.758198	0.012751	0.012432
RS	20	0.294567	1.719895	614.778768	0.010497	0.010297
RS	21	0.322597	1.719895	647.760062	0.011061	0.010846
RS	22	0.352618	2.064210	568.888975	0.009714	0.009557
RS	23	0.384773	2.064210	599.899699	0.010243	0.010060
RS	24	0.419211	2.301034	567.386363	0.009688	0.009537
RS	25	0.456097	2.301034	598.084912	0.010212	0.010052
RS	26	0.495602	2.389936	606.512643	0.010356	0.010225
RS	27	0.537914	2.389936	638.281966	0.010899	0.010789
RS	28	0.583232	2.341482	684.616337	0.011690	0.011618
RS	29	0.631770	2.341482	718.302638	0.012265	0.012254
RS	30	0.683755	2.192097	803.179128	0.013714	0.013772
RS	31	0.739434	2.192097	838.739806	0.014322	0.014495
RS	32	0.799068	1.997004	958.355563	0.016364	0.016666
RS	33	0.862938	1.997004	994.131787	0.016975	0.017454
RS	34	0.931346	1.817241	1128.645462	0.019272	0.019947
RS	35	1.004614	1.817241	1160.911239	0.019823	0.020704
RS	36	1.083086	1.692564	1276.219919	0.021792	0.022887
RS	37	1.167134	1.692564	1300.320361	0.022203	0.023471
RS	38	1.257152	1.633028	1366.907106	0.023340	0.024760
RS	39	1.353565	1.633028	1379.555960	0.023556	0.025071
RS	40	1.456827	1.630182	1388.794086	0.023714	0.025278
RS	41	1.567426	1.630182	1389.270180	0.023722	0.025300
RS	42	1.685881	1.668928	1352.115337	0.023087	0.024629
RS	43	1.812751	1.668928	1341.556556	0.022907	0.024412
RS	44	1.948635	1.734058	1276.200669	0.021791	0.023217
RS	45	2.094171	1.734058	1256.309777	0.021452	0.022822
RS	46	2.250047	1.812409	1178.604809	0.020125	0.021410
RS	47	2.416996	1.812409	1150.860954	0.019651	0.020884
RS	48	2.595806	1.891255	1072.184485	0.018308	0.019469
RS	49	2.787318	1.891255	1037.505217	0.017715	0.018838
RS	50	2.992435	1.958727	964.283814	0.016465	0.017537
RS	51	3.212124	1.958727	923.059042	0.015761	0.016810
RS	52	3.447420	2.007827	856.448286	0.014624	0.015639
RS	53	3.699431	2.007827	809.006401	0.013814	0.014813
RS	54	3.969346	2.050593	742.686154	0.012681	0.013650
RS	55	4.258436	2.050593	690.820395	0.011796	0.012743
RS	56	4.568062	2.050593	636.160248	0.010862	0.011780
RS	57	4.899685	2.050593	579.560620	0.009896	0.010775
RS	58	5.254867	2.396064	452.541041	0.007727	0.008498
RS	59	5.635281	2.396064	413.842987	0.007066	0.007795
RS	60	6.042720	2.396064	374.217390	0.006390	0.007068
RS	61	6.479103	2.396064	334.328947	0.005709	0.006330
RS	62	6.946488	2.396064	294.857081	0.005035	0.005595
RS	63	7.447076	2.396064	1321.128060	0.022558	0.025224
PA	4+25*2+4+6 0.102000548 0.034788181 7.447076121 5.380669083 0.807521389 0.500197487 0.415673418 0.409575174 0.499374529 0.698554940 0.993837262 1.345230355 1.719895008 2.064210429 2.301034471 2.389935933 2.341482078 2.192097134 1.997004241 1.817240513 1.692563747 1.633028232 1.630182065 1.668928011 1.734058222 1.812408811 1.891254550 1.958727282 2.007827133 2.050593050 2.396064157
//
IT	4685
RD	17
LK	-409951.315228
QD	-185.651715 -> -168.174281
RI	0.0054754259
TR	0.100680	0.035131
MT	7.507007
MM	C_pi: 1.537798, n_recomb: 59965.546922
RS	0	0.000000	5.580838	74.422800	0.001241	0.000093
RS	1	0.007118	5.580838	79.624951	0.001328	0.000784
RS	2	0.014742	5.580838	85.183508	0.001421	0.001247
RS	3	0.022908	5.580838	91.121825	0.001520	0.001290
RS	4	0.031656	0.835620	647.842021	0.010804	0.008819
RS	5	0.041027	0.835620	686.057374	0.011441	0.009537
RS	6	0.051065	0.512645	1178.515062	0.019653	0.016527
RS	7	0.061817	0.512645	1235.517041	0.020604	0.017427
RS	8	0.073334	0.421789	1567.824908	0.026145	0.022136
RS	9	0.085671	0.421789	1629.681421	0.027177	0.023554
RS	10	0.098887	0.410783	1734.871259	0.028931	0.025552
RS	11	0.113042	0.410783	1793.675635	0.029912	0.027220
RS	12	0.128206	0.497943	1531.272737	0.025536	0.023674
RS	13	0.144448	0.497943	1586.256116	0.026453	0.024948
RS	14	0.161847	0.696879	1177.577568	0.019638	0.018722
RS	15	0.180484	0.696879	1227.356660	0.020468	0.019616
RS	16	0.200447	0.994876	898.426690	0.014982	0.014449
RS	17	0.221832	0.994876	941.554524	0.015702	0.015177
RS	18	0.244738	1.352288	727.181370	0.012127	0.011801
RS	19	0.269275	1.352288	764.779913	0.012754	0.012440
RS	20	0.295559	1.736996	626.803896	0.010453	0.010256
RS	21	0.323712	1.736996	660.578299	0.011016	0.010806
RS	22	0.353870	2.094501	577.589687	0.009632	0.009479
RS	23	0.386175	2.094501	609.252565	0.010160	0.009981
RS	24	0.420778	2.343326	574.320654	0.009578	0.009430
RS	25	0.457845	2.343326	605.608510	0.010099	0.009940
RS	26	0.497550	2.438639	613.172208	0.010225	0.010094
RS	27	0.540080	2.438639	645.554298	0.010765	0.010651
RS	28	0.585638	2.389631	692.589774	0.011550	0.011470
RS	29	0.634439	2.389631	726.999686	0.012124	0.012099
RS	30	0.686713	2.234013	814.437280	0.013582	0.013620
RS	31	0.742707	2.234013	850.909990	0.014190	0.014336
RS	32	0.802687	2.030021	975.211276	0.016263	0.016528
RS	33	0.866936	2.030021	1012.109193	0.016878	0.017311
RS	34	0.935758	1.842012	1152.886007	0.019226	0.019845
RS	35	1.009478	1.842012	1186.378925	0.019784	0.020600
RS	36	1.088446	1.711628	1307.823563	0.021810	0.022832
RS	37	1.173034	1.711628	1333.042913	0.022230	0.023421
RS	38	1.263642	1.649249	1403.671351	0.023408	0.024748
RS	39	1.360700	1.649249	1417.150429	0.023633	0.025068
RS	40	1.464665	1.645958	1427.493845	0.023805	0.025291
RS	41	1.576031	1.645958	1428.473938	0.023822	0.025325
RS	42	1.695323	1.686013	1390.012496	0.023180	0.024651
RS	43	1.823105	1.686013	1379.702265	0.023008	0.024449
RS	44	1.959983	1.753601	1311.725865	0.021875	0.023241
RS	45	2.106603	1.753601	1291.915786	0.021544	0.022862
RS	46	2.263658	1.835031	1211.227352	0.020199	0.021436
RS	47	2.431892	1.835031	1183.447919	0.019735	0.020927
RS	48	2.612100	1.917022	1102.058156	0.018378	0.019501
RS	49	2.805135	1.917022	1067.225407	0.017797	0.018887
RS	50	3.011909	1.987137	991.869632	0.016541	0.017583
RS	51	3.233400	1.987137	950.323855	0.015848	0.016871
RS	52	3.470655	2.038042	882.125543	0.014711	0.015703
RS	53	3.724798	2.038042	834.123865	0.013910	0.014889
RS	54	3.997029	2.082364	766.253426	0.012778	0.013728
RS	55	4.288636	2.082364	713.579848	0.011900	0.012831
RS	56	4.600998	2.082364	657.927506	0.010972	0.011876
RS	57	4.935593	2.082364	600.163093	0.010008	0.010876
RS	58	5.294002	2.448004	466.600367	0.007781	0.008537
RS	59	5.677922	2.448004	427.651354	0.007132	0.007848
RS	60	6.089167	2.448004	387.614771	0.006464	0.007133
RS	61	6.529683	2.448004	347.160692	0.005789	0.006404
RS	62	7.001552	2.448004	306.979776	0.005119	0.005676
RS	63	7.507007	2.448004	1395.056278	0.023264	0.025950
PA	4+25*2+4+6 0.100679501 0.035131492 7.507007067 5.580837531 0.835620288 0.512644752 0.421789143 0.410783304 0.497943426 0.696879462 0.994876048 1.352287652 1.736995939 2.094501038 2.343325670 2.438638887 2.389631385 2.234013380 2.030021460 1.842012377 1.711628324 1.649248898 1.645958006 1.686012791 1.753601138 1.835030735 1.917022266 1.987137277 2.038041927 2.082364183 2.448003824
//
IT	4475
RD	18
LK	-409916.947899
QD	-176.160335 -> -159.993001
RI	0.0051530099
TR	0.099432	0.035463
MT	7.563884
MM	C_pi: 1.559082, n_recomb: 61332.191441
RS	0	0.000000	5.750353	73.962280	0.001206	0.000091
RS	1	0.007130	5.750353	79.144608	0.001290	0.000770
RS	2	0.014769	5.750353	84.683083	0.001381	0.001229
RS	3	0.022952	5.750353	90.601151	0.001477	0.001270
RS	4	0.031719	0.862541	643.186267	0.010487	0.008663
RS	5	0.041111	0.862541	681.438069	0.011111	0.009342
RS	6	0.051172	0.524899	1180.688445	0.019251	0.016322
RS	7	0.061951	0.524899	1238.505538	0.020193	0.017190
RS	8	0.073498	0.427971	1586.776246	0.025872	0.022021
RS	9	0.085869	0.427971	1650.164352	0.026905	0.023403
RS	10	0.099122	0.412124	1777.176058	0.028976	0.025661
RS	11	0.113320	0.412124	1837.653037	0.029962	0.027317
RS	12	0.128530	0.496653	1578.073076	0.025730	0.023886
RS	13	0.144824	0.496653	1634.612339	0.026652	0.025164
RS	14	0.162281	0.695191	1213.197204	0.019781	0.018872
RS	15	0.180982	0.695191	1264.429215	0.020616	0.019775
RS	16	0.201016	0.995533	922.716849	0.015045	0.014518
RS	17	0.222479	0.995533	967.063788	0.015768	0.015251
RS	18	0.245473	1.358459	744.050131	0.012131	0.011810
RS	19	0.270106	1.358459	782.626662	0.012760	0.012452
RS	20	0.296495	1.752659	638.707407	0.010414	0.010220
RS	21	0.324766	1.752659	673.261275	0.010977	0.010771
RS	22	0.355053	2.122981	586.157750	0.009557	0.009407
RS	23	0.387499	2.122981	618.457555	0.010084	0.009908
RS	24	0.422258	2.383772	581.072660	0.009474	0.009329
RS	25	0.459496	2.383772	612.930627	0.009994	0.009836
RS	26	0.499389	2.485729	619.558334	0.010102	0.009969
RS	27	0.542127	2.485729	652.528218	0.010639	0.010521
RS	28	0.587912	2.436516	700.143587	0.011416	0.011329
RS	29	0.636961	2.436516	735.245448	0.011988	0.011951
RS	30	0.689508	2.274999	825.073261	0.013453	0.013473
RS	31	0.745802	2.274999	862.421414	0.014061	0.014182
RS	32	0.806109	2.062391	991.201367	0.016161	0.016394
RS	33	0.870716	2.062391	1029.185644	0.016781	0.017171
RS	34	0.939930	1.866348	1176.034837	0.019175	0.019742
RS	35	1.014079	1.866348	1210.730541	0.019741	0.020496
RS	36	1.093515	1.730378	1338.200792	0.021819	0.022774
RS	37	1.178615	1.730378	1364.532856	0.022248	0.023367
RS	38	1.269783	1.665176	1439.203076	0.023466	0.024731
RS	39	1.367451	1.665176	1453.523816	0.023699	0.025059
RS	40	1.472083	1.661384	1465.050232	0.023887	0.025299
RS	41	1.584176	1.661384	1466.557788	0.023912	0.025346
RS	42	1.704261	1.702626	1426.910197	0.023265	0.024671
RS	43	1.832908	1.702626	1416.877271	0.023102	0.024482
RS	44	1.970728	1.772512	1346.411103	0.021953	0.023264
RS	45	2.118375	1.772512	1326.710720	0.021632	0.022900
RS	46	2.276549	1.856836	1243.161836	0.020269	0.021461
RS	47	2.446002	1.856836	1215.372758	0.019816	0.020968
RS	48	2.627537	1.941787	1131.374224	0.018447	0.019534
RS	49	2.822015	1.941787	1096.410216	0.017877	0.018935
RS	50	3.030361	2.014374	1019.004160	0.016615	0.017628
RS	51	3.253561	2.014374	977.156757	0.015932	0.016931
RS	52	3.492677	2.066945	907.435607	0.014795	0.015765
RS	53	3.748842	2.066945	858.892460	0.014004	0.014963
RS	54	4.023271	2.112687	789.527820	0.012873	0.013805
RS	55	4.317269	2.112687	736.063497	0.012001	0.012917
RS	56	4.632228	2.112687	679.439377	0.011078	0.011969
RS	57	4.969645	2.112687	620.533411	0.010118	0.010974
RS	58	5.331121	2.498034	480.438799	0.007833	0.008575
RS	59	5.718370	2.498034	441.253120	0.007194	0.007899
RS	60	6.133231	2.498034	400.824938	0.006535	0.007195
RS	61	6.577673	2.498034	359.828813	0.005867	0.006475
RS	62	7.053804	2.498034	318.965526	0.005201	0.005752
RS	63	7.563884	2.498034	1469.071946	0.023953	0.026658
PA	4+25*2+4+6 0.099431738 0.035463467 7.563883648 5.750352831 0.862541090 0.524899178 0.427971114 0.412123688 0.496653188 0.695191388 0.995532728 1.358458589 1.752658622 2.122980991 2.383771646 2.485728998 2.436516098 2.274999281 2.062391035 1.866347663 1.730378152 1.665176130 1.661383525 1.702626491 1.772511503 1.856836005 1.941787265 2.014374221 2.066944651 2.112686848 2.498033830
//
IT	4240
RD	19
LK	-409885.149970
QD	-167.362825 -> -152.387967
RI	0.0048720985
TR	0.098252	0.035785
MT	7.617898
MM	C_pi: 1.579630, n_recomb: 62665.638045
RS	0	0.000000	5.891543	73.839505	0.001178	0.000090
RS	1	0.007142	5.891543	79.024411	0.001261	0.000760
RS	2	0.014794	5.891543	84.566609	0.001349	0.001216
RS	3	0.022993	5.891543	90.489716	0.001444	0.001255
RS	4	0.031777	0.888253	639.292606	0.010202	0.008520
RS	5	0.041189	0.888253	677.594623	0.010813	0.009165
RS	6	0.051273	0.536938	1182.481864	0.018870	0.016125
RS	7	0.062077	0.536938	1241.057418	0.019804	0.016964
RS	8	0.073653	0.434191	1604.022085	0.025597	0.021900
RS	9	0.086056	0.434191	1668.875593	0.026631	0.023247
RS	10	0.099344	0.413579	1817.593370	0.029005	0.025756
RS	11	0.113581	0.413579	1879.706661	0.029996	0.027399
RS	12	0.128836	0.495486	1623.765852	0.025912	0.024087
RS	13	0.145179	0.495486	1681.825238	0.026838	0.025368
RS	14	0.162690	0.693501	1248.268755	0.019920	0.019020
RS	15	0.181452	0.693501	1300.924241	0.020760	0.019929
RS	16	0.201554	0.995875	946.714045	0.015107	0.014587
RS	17	0.223091	0.995875	992.259469	0.015834	0.015325
RS	18	0.246167	1.363838	760.747389	0.012140	0.011823
RS	19	0.270891	1.363838	800.286653	0.012771	0.012466
RS	20	0.297380	1.767012	650.479668	0.010380	0.010189
RS	21	0.325761	1.767012	685.799408	0.010944	0.010741
RS	22	0.356170	2.149783	594.588578	0.009488	0.009341
RS	23	0.388750	2.149783	627.510488	0.010014	0.009841
RS	24	0.423657	2.422482	587.645295	0.009377	0.009235
RS	25	0.461058	2.422482	620.055032	0.009895	0.009738
RS	26	0.501129	2.531306	625.678720	0.009984	0.009851
RS	27	0.544063	2.531306	659.212550	0.010520	0.010397
RS	28	0.590063	2.482194	707.301126	0.011287	0.011194
RS	29	0.639348	2.482194	743.064818	0.011858	0.011810
RS	30	0.692153	2.315083	835.126484	0.013327	0.013331
RS	31	0.748730	2.315083	873.314976	0.013936	0.014034
RS	32	0.809347	2.094126	1006.375892	0.016059	0.016262
RS	33	0.874294	2.094126	1045.411884	0.016682	0.017034
RS	34	0.943879	1.890243	1198.149988	0.019120	0.019639
RS	35	1.018435	1.890243	1234.023487	0.019692	0.020393
RS	36	1.098315	1.748800	1367.409879	0.021821	0.022713
RS	37	1.183900	1.748800	1394.846435	0.022259	0.023310
RS	38	1.275598	1.680800	1473.549712	0.023514	0.024710
RS	39	1.373845	1.680800	1488.720768	0.023757	0.025046
RS	40	1.479109	1.676451	1501.503877	0.023961	0.025304
RS	41	1.591891	1.676451	1503.558976	0.023993	0.025361
RS	42	1.712728	1.718776	1462.835322	0.023344	0.024687
RS	43	1.842196	1.718776	1453.105289	0.023188	0.024511
RS	44	1.980910	1.790812	1380.272368	0.022026	0.023284
RS	45	2.129531	1.790812	1360.707853	0.021714	0.022935
RS	46	2.288768	1.877863	1274.415430	0.020337	0.021486
RS	47	2.459377	1.877863	1246.640580	0.019894	0.021007
RS	48	2.642171	1.965600	1160.134543	0.018513	0.019566
RS	49	2.838020	1.965600	1125.059966	0.017953	0.018982
RS	50	3.047858	2.040501	1045.684702	0.016687	0.017673
RS	51	3.272682	2.040501	1003.554100	0.016014	0.016989
RS	52	3.513564	2.094608	932.372507	0.014879	0.015827
RS	53	3.771649	2.094608	883.305745	0.014096	0.015036
RS	54	4.048168	2.141640	812.503084	0.012966	0.013881
RS	55	4.344436	2.141640	758.264672	0.012100	0.013001
RS	56	4.661863	2.141640	700.688714	0.011181	0.012059
RS	57	5.001962	2.141640	640.663931	0.010224	0.011068
RS	58	5.366351	2.546230	494.055913	0.007884	0.008612
RS	59	5.756766	2.546230	454.646871	0.007255	0.007949
RS	60	6.175064	2.546230	413.845235	0.006604	0.007255
RS	61	6.623237	2.546230	372.329269	0.005942	0.006543
RS	62	7.103420	2.546230	330.808874	0.005279	0.005827
RS	63	7.617898	2.546230	1543.078933	0.024624	0.027347
PA	4+25*2+4+6 0.098251670 0.035784644 7.617898198 5.891542963 0.888253398 0.536937945 0.434191244 0.413579281 0.495486126 0.693500773 0.995874517 1.363838265 1.767012332 2.149783076 2.422482110 2.531305690 2.482194269 2.315082796 2.094126149 1.890242658 1.748799526 1.680800019 1.676451348 1.718776320 1.790811759 1.877862684 1.965599981 2.040500596 2.094608360 2.141639742 2.546230209
//
IT	4614
RD	20
LK	-409855.692171
QD	-159.193812 -> -145.306625
RI	0.0046258216
TR	0.097134	0.036095
MT	7.669291
MM	C_pi: 1.599482, n_recomb: 63966.525291
RS	0	0.000000	6.007942	73.986295	0.001157	0.000089
RS	1	0.007153	6.007942	79.191726	0.001238	0.000752
RS	2	0.014819	6.007942	84.756726	0.001325	0.001206
RS	3	0.023032	6.007942	90.705145	0.001418	0.001245
RS	4	0.031833	0.912766	636.086185	0.009944	0.008389
RS	5	0.041264	0.912766	674.452291	0.010544	0.009006
RS	6	0.051369	0.548738	1183.993951	0.018510	0.015935
RS	7	0.062197	0.548738	1243.277496	0.019436	0.016747
RS	8	0.073799	0.440434	1619.711923	0.025321	0.021774
RS	9	0.086232	0.440434	1685.966411	0.026357	0.023087
RS	10	0.099554	0.415128	1856.229119	0.029019	0.025837
RS	11	0.113829	0.415128	1919.942508	0.030015	0.027468
RS	12	0.129125	0.494425	1668.379204	0.026082	0.024279
RS	13	0.145515	0.494425	1727.923653	0.027013	0.025561
RS	14	0.163078	0.691811	1282.791398	0.020054	0.019164
RS	15	0.181897	0.691811	1336.841129	0.020899	0.020079
RS	16	0.202063	0.995932	970.418751	0.015171	0.014656
RS	17	0.223670	0.995932	1017.142188	0.015901	0.015399
RS	18	0.246824	1.368509	777.263721	0.012151	0.011838
RS	19	0.271634	1.368509	817.750393	0.012784	0.012484
RS	20	0.298218	1.780167	662.114693	0.010351	0.010162
RS	21	0.326704	1.780167	698.186869	0.010915	0.010715
RS	22	0.357228	2.175017	602.881552	0.009425	0.009280
RS	23	0.389936	2.175017	636.411258	0.009949	0.009779
RS	24	0.424983	2.459564	594.040023	0.009287	0.009146
RS	25	0.462537	2.459564	626.983928	0.009802	0.009646
RS	26	0.502778	2.575436	631.546643	0.009873	0.009740
RS	27	0.545897	2.575436	665.621828	0.010406	0.010281
RS	28	0.592101	2.526707	714.087035	0.011163	0.011065
RS	29	0.641610	2.526707	750.483975	0.011732	0.011675
RS	30	0.694660	2.354296	844.630457	0.013204	0.013194
RS	31	0.751506	2.354296	883.625527	0.013814	0.013891
RS	32	0.812418	2.125237	1020.781862	0.015958	0.016133
RS	33	0.877687	2.125237	1060.835573	0.016584	0.016901
RS	34	0.947625	1.913703	1219.280260	0.019061	0.019537
RS	35	1.022566	1.913703	1256.305963	0.019640	0.020289
RS	36	1.102868	1.766892	1395.496647	0.021816	0.022651
RS	37	1.188914	1.766892	1424.027642	0.022262	0.023251
RS	38	1.281116	1.696121	1506.749216	0.023555	0.024685
RS	39	1.379913	1.696121	1522.776592	0.023806	0.025030
RS	40	1.485777	1.691175	1536.876259	0.024026	0.025305
RS	41	1.599214	1.691175	1539.496447	0.024067	0.025374
RS	42	1.720766	1.734485	1497.801605	0.023415	0.024700
RS	43	1.851014	1.734485	1488.397540	0.023268	0.024537
RS	44	1.990578	1.808538	1413.314784	0.022095	0.023303
RS	45	2.140126	1.808538	1393.910207	0.021791	0.022968
RS	46	2.300372	1.898160	1304.987251	0.020401	0.021509
RS	47	2.472080	1.898160	1277.248871	0.019967	0.021045
RS	48	2.656072	1.988524	1188.333074	0.018577	0.019598
RS	49	2.853226	1.988524	1153.167600	0.018028	0.019028
RS	50	3.064482	2.065592	1071.901479	0.016757	0.017718
RS	51	3.290851	2.065592	1029.505684	0.016094	0.017046
RS	52	3.533413	2.121118	956.925146	0.014960	0.015887
RS	53	3.793327	2.121118	907.352508	0.014185	0.015107
RS	54	4.071833	2.169321	835.165869	0.013056	0.013955
RS	55	4.370262	2.169321	780.170506	0.012197	0.013082
RS	56	4.690038	2.169321	721.663061	0.011282	0.012147
RS	57	5.032690	2.169321	660.542562	0.010326	0.011160
RS	58	5.399853	2.592695	507.447780	0.007933	0.008649
RS	59	5.793281	2.592695	467.828256	0.007314	0.007997
RS	60	6.214853	2.592695	426.670639	0.006670	0.007313
RS	61	6.666581	2.592695	384.656199	0.006013	0.006609
RS	62	7.150623	2.592695	342.503046	0.005354	0.005898
RS	63	7.669291	2.592695	1616.981158	0.025279	0.028020
PA	4+25*2+4+6 0.097133641 0.036095327 7.669290764 6.007942368 0.912765848 0.548737946 0.440433766 0.415127577 0.494425291 0.691811294 0.995932451 1.368508926 1.780166646 2.175016850 2.459564077 2.575436174 2.526707190 2.354296154 2.125237196 1.913702681 1.766892494 1.696120879 1.691175391 1.734485142 1.808538400 1.898160397 1.988523758 2.065592458 2.121117668 2.169320753 2.592694783
//
IT	4531
RD	21
LK	-409828.368535
QD	-151.595897 -> -138.702753
RI	0.0044092504
TR	0.096073	0.036396
MT	7.718214
MM	C_pi: 1.618666, n_recomb: 65235.622129
RS	0	0.000000	6.102167	74.358017	0.001140	0.000088
RS	1	0.007164	6.102167	79.599004	0.001220	0.000746
RS	2	0.014841	6.102167	85.202791	0.001306	0.001200
RS	3	0.023069	6.102167	91.193515	0.001398	0.001239
RS	4	0.031886	0.936079	633.509897	0.009711	0.008269
RS	5	0.041334	0.936079	671.954182	0.010300	0.008862
RS	6	0.051459	0.560286	1185.290501	0.018169	0.015752
RS	7	0.062310	0.560286	1245.236571	0.019088	0.016541
RS	8	0.073938	0.446683	1633.986105	0.025047	0.021643
RS	9	0.086399	0.446683	1701.578993	0.026084	0.022925
RS	10	0.099753	0.416752	1893.168487	0.029020	0.025906
RS	11	0.114063	0.416752	1958.445777	0.030021	0.027524
RS	12	0.129399	0.493459	1711.930171	0.026242	0.024462
RS	13	0.145834	0.493459	1772.925208	0.027177	0.025745
RS	14	0.163445	0.690129	1316.758226	0.020185	0.019304
RS	15	0.182319	0.690129	1372.173063	0.021034	0.020225
RS	16	0.202544	0.995749	993.815946	0.015234	0.014726
RS	17	0.224219	0.995749	1041.696642	0.015968	0.015473
RS	18	0.247446	1.372544	793.590346	0.012165	0.011856
RS	19	0.272338	1.372544	835.008984	0.012800	0.012504
RS	20	0.299013	1.792225	673.605378	0.010326	0.010139
RS	21	0.327598	1.792225	710.416589	0.010890	0.010693
RS	22	0.358232	2.198804	611.030332	0.009367	0.009224
RS	23	0.391060	2.198804	645.153719	0.009890	0.009721
RS	24	0.426240	2.495100	600.262331	0.009201	0.009062
RS	25	0.463940	2.495100	633.723592	0.009714	0.009559
RS	26	0.504342	2.618176	637.175710	0.009767	0.009633
RS	27	0.547637	2.618176	671.770833	0.010298	0.010170
RS	28	0.594035	2.570100	720.521607	0.011045	0.010941
RS	29	0.643756	2.570100	757.524555	0.011612	0.011545
RS	30	0.697039	2.392656	853.620475	0.013085	0.013062
RS	31	0.754140	2.392656	893.389756	0.013695	0.013754
RS	32	0.815332	2.155734	1034.462348	0.015857	0.016007
RS	33	0.880907	2.155734	1075.500537	0.016486	0.016770
RS	34	0.951180	1.936726	1239.475928	0.019000	0.019436
RS	35	1.026488	1.936726	1277.627884	0.019585	0.020187
RS	36	1.107190	1.784652	1422.509264	0.021806	0.022587
RS	37	1.193675	1.784652	1452.123141	0.022260	0.023191
RS	38	1.286355	1.711136	1538.841388	0.023589	0.024658
RS	39	1.385675	1.711136	1555.728904	0.023848	0.025011
RS	40	1.492110	1.705555	1571.200625	0.024085	0.025303
RS	41	1.606170	1.705555	1574.400825	0.024134	0.025382
RS	42	1.728402	1.749761	1531.833305	0.023482	0.024711
RS	43	1.859391	1.749761	1522.775663	0.023343	0.024561
RS	44	1.999763	1.825710	1445.554336	0.022159	0.023320
RS	45	2.150193	1.825710	1426.331413	0.021864	0.022998
RS	46	2.311399	1.917759	1334.886214	0.020463	0.021532
RS	47	2.484154	1.917759	1307.204631	0.020038	0.021082
RS	48	2.669285	2.010599	1215.973173	0.018640	0.019629
RS	49	2.867679	2.010599	1180.735053	0.018100	0.019072
RS	50	3.080287	2.089700	1097.653732	0.016826	0.017762
RS	51	3.308126	2.089700	1055.009768	0.016172	0.017102
RS	52	3.552288	2.146533	981.089035	0.015039	0.015947
RS	53	3.813941	2.146533	931.027770	0.014272	0.015176
RS	54	4.094340	2.195798	857.510209	0.013145	0.014027
RS	55	4.394827	2.195798	801.774796	0.012290	0.013162
RS	56	4.716841	2.195798	742.355939	0.011380	0.012232
RS	57	5.061924	2.195798	680.162528	0.010426	0.011250
RS	58	5.431729	2.637496	520.614229	0.007981	0.008684
RS	59	5.828028	2.637496	480.796305	0.007370	0.008043
RS	60	6.252718	2.637496	439.299177	0.006734	0.007369
RS	61	6.707833	2.637496	396.806497	0.006083	0.006672
RS	62	7.195553	2.637496	354.043765	0.005427	0.005967
RS	63	7.718214	2.637496	1690.696442	0.025917	0.028676
PA	4+25*2+4+6 0.096073255 0.036396022 7.718214148 6.102167407 0.936078644 0.560285989 0.446683083 0.416752039 0.493458673 0.690128899 0.995749140 1.372544087 1.792225404 2.198804437 2.495100266 2.618176474 2.570100271 2.392655939 2.155734217 1.936725676 1.784651552 1.711135759 1.705555388 1.749761172 1.825710077 1.917759044 2.010599323 2.089700125 2.146532824 2.195797581 2.637495731
//
IT	4647
RD	22
LK	-409802.996447
QD	-144.518133 -> -132.535092
RI	0.0042175467
TR	0.095066	0.036687
MT	7.764851
MM	C_pi: 1.637218, n_recomb: 66473.740935
RS	0	0.000000	6.177546	74.909053	0.001127	0.000088
RS	1	0.007174	6.177546	80.197600	0.001206	0.000741
RS	2	0.014863	6.177546	85.852946	0.001292	0.001196
RS	3	0.023104	6.177546	91.899552	0.001382	0.001237
RS	4	0.031935	0.958226	631.496482	0.009500	0.008159
RS	5	0.041401	0.958226	670.032284	0.010080	0.008731
RS	6	0.051545	0.571579	1186.413530	0.017848	0.015578
RS	7	0.062417	0.571579	1246.980953	0.018759	0.016345
RS	8	0.074069	0.452929	1646.966843	0.024776	0.021509
RS	9	0.086558	0.452929	1715.837749	0.025812	0.022761
RS	10	0.099942	0.418439	1928.500506	0.029011	0.025964
RS	11	0.114286	0.418439	1995.305921	0.030016	0.027570
RS	12	0.129659	0.492578	1754.438597	0.026393	0.024636
RS	13	0.146135	0.492578	1816.850653	0.027332	0.025920
RS	14	0.163794	0.688457	1350.173154	0.020311	0.019441
RS	15	0.182719	0.688457	1406.924438	0.021165	0.020367
RS	16	0.203002	0.995350	1016.908832	0.015298	0.014796
RS	17	0.224740	0.995350	1065.926357	0.016035	0.015547
RS	18	0.248037	1.376006	809.725051	0.012181	0.011875
RS	19	0.273006	1.376006	852.060403	0.012818	0.012525
RS	20	0.299767	1.803293	684.944747	0.010304	0.010119
RS	21	0.328447	1.803293	722.481677	0.010869	0.010674
RS	22	0.359184	2.221247	619.035584	0.009312	0.009171
RS	23	0.392127	2.221247	653.739023	0.009835	0.009668
RS	24	0.427434	2.529187	606.315970	0.009121	0.008983
RS	25	0.465273	2.529187	640.278512	0.009632	0.009478
RS	26	0.505827	2.659596	642.577790	0.009667	0.009532
RS	27	0.549290	2.659596	677.672575	0.010195	0.010064
RS	28	0.595872	2.612415	726.627858	0.010931	0.010823
RS	29	0.645795	2.612415	764.211059	0.011496	0.011422
RS	30	0.699300	2.430192	862.129037	0.012969	0.012935
RS	31	0.756643	2.430192	902.641617	0.013579	0.013621
RS	32	0.818101	2.185631	1047.461893	0.015758	0.015884
RS	33	0.883967	2.185631	1089.452285	0.016389	0.016644
RS	34	0.954559	1.959314	1258.789428	0.018937	0.019335
RS	35	1.030216	1.959314	1298.041601	0.019527	0.020086
RS	36	1.111300	1.802076	1448.499068	0.021791	0.022521
RS	37	1.198201	1.802076	1479.183024	0.022252	0.023129
RS	38	1.291337	1.725845	1569.871348	0.023616	0.024629
RS	39	1.391155	1.725845	1587.620744	0.023883	0.024989
RS	40	1.498133	1.719598	1604.512279	0.024138	0.025299
RS	41	1.612787	1.719598	1608.305007	0.024195	0.025388
RS	42	1.735666	1.764622	1564.954888	0.023542	0.024720
RS	43	1.867361	1.764622	1556.261850	0.023412	0.024581
RS	44	2.008504	1.842353	1477.008818	0.022219	0.023336
RS	45	2.159772	1.842353	1457.987098	0.021933	0.023027
RS	46	2.321893	1.936697	1364.121703	0.020521	0.021554
RS	47	2.495645	1.936697	1336.515620	0.020106	0.021116
RS	48	2.681862	2.031877	1243.058662	0.018700	0.019659
RS	49	2.881439	2.031877	1207.764994	0.018169	0.019116
RS	50	3.095334	2.112884	1122.940983	0.016893	0.017805
RS	51	3.324574	2.112884	1080.065185	0.016248	0.017157
RS	52	3.570261	2.170922	1004.861332	0.015117	0.016005
RS	53	3.833573	2.170922	954.328258	0.014356	0.015244
RS	54	4.115777	2.221148	879.530926	0.013231	0.014098
RS	55	4.418226	2.221148	823.072307	0.012382	0.013240
RS	56	4.742373	2.221148	762.761986	0.011475	0.012315
RS	57	5.089775	2.221148	699.518299	0.010523	0.011337
RS	58	5.462101	2.680720	533.555154	0.008027	0.008718
RS	59	5.861139	2.680720	493.550381	0.007425	0.008088
RS	60	6.288804	2.680720	451.729464	0.006796	0.007423
RS	61	6.747150	2.680720	408.777880	0.006149	0.006733
RS	62	7.238380	2.680720	365.427771	0.005497	0.006033
RS	63	7.764851	2.680720	1764.154346	0.026539	0.029315
PA	4+25*2+4+6 0.095066116 0.036687058 7.764851306 6.177545681 0.958225766 0.571579462 0.452929058 0.418438873 0.492577712 0.688457218 0.995350300 1.376006286 1.803293324 2.221246973 2.529186642 2.659596095 2.612415001 2.430191645 2.185630526 1.959314092 1.802076385 1.725845401 1.719598362 1.764621800 1.842352695 1.936697486 2.031876863 2.112884450 2.170922404 2.221148462 2.680719952
//
IT	4467
RD	23
LK	-409779.411134
QD	-137.914959 -> -126.766605
RI	0.0040474460
TR	0.094109	0.036969
MT	7.809341
MM	C_pi: 1.655164, n_recomb: 67681.604383
RS	0	0.000000	6.236468	75.609763	0.001117	0.000088
RS	1	0.007184	6.236468	80.955915	0.001196	0.000738
RS	2	0.014884	6.236468	86.673504	0.001281	0.001194
RS	3	0.023137	6.236468	92.787357	0.001371	0.001236
RS	4	0.031983	0.979236	629.990307	0.009308	0.008058
RS	5	0.041464	0.979236	668.630281	0.009879	0.008613
RS	6	0.051627	0.582601	1187.426410	0.017544	0.015410
RS	7	0.062519	0.582601	1248.578627	0.018448	0.016159
RS	8	0.074194	0.459163	1658.759521	0.024508	0.021372
RS	9	0.086708	0.459163	1728.850018	0.025544	0.022597
RS	10	0.100121	0.420179	1962.289834	0.028993	0.026013
RS	11	0.114497	0.420179	2030.587780	0.030002	0.027606
RS	12	0.129906	0.491774	1795.922506	0.026535	0.024802
RS	13	0.146422	0.491774	1859.718645	0.027477	0.026086
RS	14	0.164125	0.686803	1383.028026	0.020434	0.019574
RS	15	0.183099	0.686803	1441.087271	0.021292	0.020504
RS	16	0.203436	0.994771	1039.683984	0.015361	0.014865
RS	17	0.225234	0.994771	1089.817721	0.016102	0.015620
RS	18	0.248599	1.378958	825.659703	0.012199	0.011896
RS	19	0.273641	1.378958	868.896426	0.012838	0.012548
RS	20	0.300483	1.813437	696.135209	0.010285	0.010102
RS	21	0.329253	1.813437	734.384889	0.010851	0.010658
RS	22	0.360090	2.242428	626.898517	0.009262	0.009123
RS	23	0.393142	2.242428	662.168792	0.009784	0.009619
RS	24	0.428568	2.561901	612.205053	0.009045	0.008909
RS	25	0.466540	2.561901	646.653444	0.009554	0.009401
RS	26	0.507239	2.699756	647.762324	0.009571	0.009436
RS	27	0.550862	2.699756	683.337429	0.010096	0.009964
RS	28	0.597618	2.653690	732.424141	0.010822	0.010709
RS	29	0.647734	2.653690	770.563073	0.011385	0.011303
RS	30	0.701450	2.466923	870.185308	0.012857	0.012812
RS	31	0.759025	2.466923	911.411563	0.013466	0.013493
RS	32	0.820735	2.214933	1059.820504	0.015659	0.015765
RS	33	0.886879	2.214933	1102.731684	0.016293	0.016520
RS	34	0.957775	1.981471	1277.264414	0.018872	0.019236
RS	35	1.033763	1.981471	1317.590703	0.019467	0.019986
RS	36	1.115211	1.819164	1473.512100	0.021771	0.022456
RS	37	1.202509	1.819164	1505.252162	0.022240	0.023067
RS	38	1.296079	1.740247	1599.879786	0.023638	0.024597
RS	39	1.396371	1.740247	1618.490837	0.023913	0.024964
RS	40	1.503867	1.733306	1636.843867	0.024184	0.025292
RS	41	1.619086	1.733306	1641.239303	0.024249	0.025391
RS	42	1.742582	1.779076	1597.189970	0.023599	0.024727
RS	43	1.874950	1.779076	1588.877395	0.023476	0.024600
RS	44	2.016827	1.858486	1507.692135	0.022276	0.023351
RS	45	2.168896	1.858486	1488.889264	0.021998	0.023053
RS	46	2.331889	1.955005	1392.701837	0.020577	0.021575
RS	47	2.506591	1.955005	1365.188374	0.020171	0.021150
RS	48	2.693844	2.052396	1269.592146	0.018758	0.019689
RS	49	2.894549	2.052396	1234.258932	0.018236	0.019158
RS	50	3.109671	2.135193	1147.762567	0.016958	0.017847
RS	51	3.340248	2.135193	1104.670502	0.016322	0.017210
RS	52	3.587389	2.194342	1028.238153	0.015192	0.016062
RS	53	3.852285	2.194342	977.249728	0.014439	0.015310
RS	54	4.136209	2.245433	901.223902	0.013316	0.014167
RS	55	4.440531	2.245433	844.058557	0.012471	0.013316
RS	56	4.766714	2.245433	782.876323	0.011567	0.012396
RS	57	5.116330	2.245433	718.604590	0.010617	0.011421
RS	58	5.491061	2.722436	546.269693	0.008071	0.008751
RS	59	5.892713	2.722436	506.089113	0.007477	0.008132
RS	60	6.323218	2.722436	463.959441	0.006855	0.007475
RS	61	6.784650	2.722436	420.567480	0.006214	0.006792
RS	62	7.279231	2.722436	376.651329	0.005565	0.006097
RS	63	7.809341	2.722436	1837.284251	0.027146	0.029938
PA	4+25*2+4+6 0.094108543 0.036968848 7.809341383 6.236468184 0.979236211 0.582601124 0.459162590 0.420178750 0.491773603 0.686802841 0.994771264 1.378957891 1.813437189 2.242428317 2.561900874 2.699756002 2.653689911 2.466923467 2.214932736 1.981471328 1.819163506 1.740246977 1.733305774 1.779076009 1.858486388 1.955004738 2.052395685 2.135192681 2.194342237 2.245432900 2.722436351
//
IT	4654
RD	24
LK	-409757.465310
QD	-131.745994 -> -121.364363
RI	0.0038963734
TR	0.093197	0.037242
MT	7.851837
MM	C_pi: 1.672529, n_recomb: 68859.733663
RS	0	0.000000	6.281015	76.436816	0.001110	0.000087
RS	1	0.007193	6.281015	81.849072	0.001189	0.000736
RS	2	0.014903	6.281015	87.637947	0.001273	0.001194
RS	3	0.023168	6.281015	93.828666	0.001363	0.001238
RS	4	0.032028	0.999103	628.965061	0.009134	0.007965
RS	5	0.041524	0.999103	667.722324	0.009697	0.008506
RS	6	0.051704	0.593350	1188.351475	0.017258	0.015251
RS	7	0.062616	0.593350	1250.055103	0.018154	0.015982
RS	8	0.074313	0.465370	1669.479065	0.024245	0.021234
RS	9	0.086851	0.465370	1740.732935	0.025279	0.022432
RS	10	0.100291	0.421961	1994.605610	0.028966	0.026053
RS	11	0.114698	0.421961	2064.360549	0.029979	0.027634
RS	12	0.130141	0.491041	1836.387838	0.026669	0.024961
RS	13	0.146695	0.491041	1901.535596	0.027615	0.026244
RS	14	0.164439	0.685167	1415.320905	0.020554	0.019704
RS	15	0.183460	0.685167	1474.659796	0.021415	0.020638
RS	16	0.203849	0.994027	1062.142699	0.015425	0.014934
RS	17	0.225705	0.994027	1113.372155	0.016169	0.015692
RS	18	0.249133	1.381441	841.392205	0.012219	0.011919
RS	19	0.274246	1.381441	885.515010	0.012860	0.012573
RS	20	0.301165	1.822735	707.170351	0.010270	0.010088
RS	21	0.330021	1.822735	746.119779	0.010835	0.010644
RS	22	0.360952	2.262441	634.614265	0.009216	0.009078
RS	23	0.394108	2.262441	670.438274	0.009736	0.009573
RS	24	0.429648	2.593316	617.931607	0.008974	0.008838
RS	25	0.467746	2.593316	652.850912	0.009481	0.009328
RS	26	0.508583	2.738696	652.740405	0.009479	0.009344
RS	27	0.552358	2.738696	688.777417	0.010003	0.009868
RS	28	0.599282	2.693944	737.929754	0.010716	0.010600
RS	29	0.649581	2.693944	776.601081	0.011278	0.011190
RS	30	0.703497	2.502862	877.816131	0.012748	0.012693
RS	31	0.761292	2.502862	919.727593	0.013357	0.013369
RS	32	0.823245	2.243650	1071.570585	0.015562	0.015648
RS	33	0.889653	2.243650	1115.371825	0.016198	0.016400
RS	34	0.960838	2.003195	1294.941333	0.018805	0.019138
RS	35	1.037143	2.003195	1336.315413	0.019406	0.019887
RS	36	1.118937	1.835912	1497.585089	0.021748	0.022389
RS	37	1.206615	1.835912	1530.366068	0.022224	0.023004
RS	38	1.300599	1.754345	1628.893969	0.023655	0.024564
RS	39	1.401343	1.754345	1648.364687	0.023938	0.024938
RS	40	1.509333	1.746686	1668.214864	0.024226	0.025283
RS	41	1.625092	1.746686	1673.221186	0.024299	0.025392
RS	42	1.749176	1.793138	1628.551234	0.023650	0.024733
RS	43	1.882186	1.793138	1620.632973	0.023535	0.024616
RS	44	2.024764	1.874136	1537.608402	0.022330	0.023364
RS	45	2.177596	1.874136	1519.040448	0.022060	0.023078
RS	46	2.341422	1.972712	1420.627131	0.020631	0.021595
RS	47	2.517032	1.972712	1393.222046	0.020233	0.021182
RS	48	2.705274	2.072198	1295.568887	0.018815	0.019719
RS	49	2.907055	2.072198	1260.211312	0.018301	0.019198
RS	50	3.123350	2.156677	1172.109920	0.017022	0.017889
RS	51	3.355204	2.156677	1128.816881	0.016393	0.017262
RS	52	3.603734	2.216850	1051.210167	0.015266	0.016118
RS	53	3.870141	2.216850	999.782763	0.014519	0.015374
RS	54	4.155711	2.268720	922.577419	0.013398	0.014235
RS	55	4.461821	2.268720	864.722326	0.012558	0.013390
RS	56	4.789950	2.268720	802.688202	0.011657	0.012475
RS	57	5.141681	2.268720	737.411108	0.010709	0.011503
RS	58	5.518711	2.762721	558.754298	0.008114	0.008784
RS	59	5.922862	2.762721	518.408728	0.007528	0.008173
RS	60	6.356082	2.762721	475.984950	0.006912	0.007525
RS	61	6.820463	2.762721	432.170637	0.006276	0.006849
RS	62	7.318248	2.762721	387.709221	0.005630	0.006158
RS	63	7.851837	2.762721	1910.011190	0.027738	0.030545
PA	4+25*2+4+6 0.093196952 0.037241696 7.851837207 6.281015405 0.999103413 0.593350128 0.465369703 0.421961125 0.491040686 0.685167177 0.994027492 1.381441414 1.822734596 2.262440833 2.593315785 2.738695583 2.693944114 2.502862420 2.243649787 2.003195070 1.835912129 1.754344694 1.746686057 1.793137920 1.874135712 1.972712236 2.072197862 2.156677200 2.216850140 2.268719682 2.762720653
//
IT	4084
RD	25
LK	-409737.025877
QD	-125.975424 -> -116.299136
RI	0.0037609216
TR	0.092328	0.037506
MT	7.892483
MM	C_pi: 1.689346, n_recomb: 70009.090068
RS	0	0.000000	6.314557	77.353078	0.001105	0.000087
RS	1	0.007202	6.314557	82.837411	0.001183	0.000735
RS	2	0.014922	6.314557	88.703927	0.001267	0.001195
RS	3	0.023198	6.314557	94.978267	0.001357	0.001241
RS	4	0.032070	1.017883	628.366326	0.008975	0.007881
RS	5	0.041581	1.017883	667.252800	0.009531	0.008410
RS	6	0.051778	0.603822	1189.226023	0.016987	0.015098
RS	7	0.062708	0.603822	1251.451352	0.017876	0.015813
RS	8	0.074426	0.471547	1679.211491	0.023986	0.021096
RS	9	0.086987	0.471547	1751.574951	0.025019	0.022268
RS	10	0.100453	0.423781	2025.513529	0.028932	0.026084
RS	11	0.114889	0.423781	2096.690744	0.029949	0.027653
RS	12	0.130365	0.490372	1875.867759	0.026795	0.025112
RS	13	0.146954	0.490372	1942.335802	0.027744	0.026394
RS	14	0.164739	0.683554	1447.059543	0.020670	0.019830
RS	15	0.183805	0.683554	1507.650505	0.021535	0.020768
RS	16	0.204243	0.993156	1084.272096	0.015488	0.015003
RS	17	0.226154	0.993156	1136.576836	0.016235	0.015764
RS	18	0.249642	1.383519	856.915800	0.012240	0.011943
RS	19	0.274822	1.383519	901.909494	0.012883	0.012599
RS	20	0.301815	1.831278	718.044330	0.010256	0.010076
RS	21	0.330752	1.831278	757.680622	0.010823	0.010633
RS	22	0.361773	2.281359	642.189433	0.009173	0.009035
RS	23	0.395028	2.281359	678.554747	0.009692	0.009531
RS	24	0.430678	2.623506	623.503723	0.008906	0.008771
RS	25	0.468895	2.623506	658.879836	0.009411	0.009259
RS	26	0.509865	2.776495	657.520217	0.009392	0.009256
RS	27	0.553785	2.776495	694.001652	0.009913	0.009777
RS	28	0.600868	2.733238	743.160722	0.010615	0.010496
RS	29	0.651342	2.733238	782.342367	0.011175	0.011081
RS	30	0.705451	2.538048	885.048158	0.012642	0.012578
RS	31	0.763456	2.538048	927.617809	0.013250	0.013250
RS	32	0.825639	2.271798	1082.754078	0.015466	0.015535
RS	33	0.892300	2.271798	1127.415936	0.016104	0.016283
RS	34	0.963761	2.024499	1311.867246	0.018739	0.019042
RS	35	1.040369	2.024499	1354.263351	0.019344	0.019790
RS	36	1.122494	1.852330	1520.769191	0.021722	0.022323
RS	37	1.210533	1.852330	1554.575497	0.022205	0.022941
RS	38	1.304913	1.768143	1656.965733	0.023668	0.024530
RS	39	1.406089	1.768143	1677.292772	0.023958	0.024910
RS	40	1.514551	1.759748	1698.669820	0.024264	0.025273
RS	41	1.630825	1.759748	1704.293394	0.024344	0.025390
RS	42	1.755472	1.806824	1659.073852	0.023698	0.024736
RS	43	1.889096	1.806824	1651.561918	0.023591	0.024630
RS	44	2.032343	1.889321	1566.788282	0.022380	0.023376
RS	45	2.185906	1.889321	1548.469273	0.022118	0.023101
RS	46	2.350528	1.989853	1447.917433	0.020682	0.021615
RS	47	2.527005	1.989853	1420.635040	0.020292	0.021213
RS	48	2.716192	2.091324	1321.004123	0.018869	0.019747
RS	49	2.919003	2.091324	1285.636090	0.018364	0.019237
RS	50	3.136420	2.177385	1195.994335	0.017083	0.017929
RS	51	3.369494	2.177385	1152.514478	0.016462	0.017312
RS	52	3.619353	2.238502	1073.783623	0.015338	0.016172
RS	53	3.887207	2.238502	1021.932876	0.014597	0.015437
RS	54	4.174349	2.291070	943.595722	0.013478	0.014302
RS	55	4.482171	2.291070	885.067170	0.012642	0.013462
RS	56	4.812161	2.291070	822.200412	0.011744	0.012551
RS	57	5.165916	2.291070	755.939822	0.010798	0.011582
RS	58	5.545146	2.801646	571.013297	0.008156	0.008815
RS	59	5.951688	2.801646	530.512818	0.007578	0.008214
RS	60	6.387507	2.801646	487.808669	0.006968	0.007573
RS	61	6.854711	2.801646	443.588987	0.006336	0.006904
RS	62	7.355562	2.801646	398.601972	0.005694	0.006218
RS	63	7.892483	2.801646	1982.291511	0.028315	0.031137
PA	4+25*2+4+6 0.092328077 0.037505867 7.892482590 6.314556651 1.017882527 0.603822055 0.471547110 0.423780939 0.490371964 0.683553867 0.993156300 1.383519025 1.831278317 2.281358948 2.623505877 2.776495200 2.733237586 2.538048241 2.271797687 2.024498848 1.852329965 1.768142531 1.759747565 1.806823606 1.889320518 1.989852988 2.091323543 2.177384737 2.238502239 2.291069873 2.801646404
//
CC
CC	Brief Description of the file format:
CC	  CC  comments
CC	  MM  useful-messages
CC	  RD  round-of-iterations
CC	  LL  \log[P(sequence)]
CC	  QD  Q-before-opt Q-after-opt
CC	  TR  \theta_0 \rho_0
CC	  RS  k t_k \lambda_k \pi_k \sum_{l\not=k}A_{kl} A_{kk}
CC	  DC  begin end best-k t_k+\Delta_k max-prob
CC
MM	Version: 0.6.5-r67
MM	pattern:4+25*2+4+6, n:63, n_free_lambdas:28
MM	n_iterations:25, skip:1, max_t:5, theta/rho:5
MM	is_decoding:0
MM	n_seqs:29, sum_L:1190847, sum_n:170778
RD	0
LK	0.000000
QD	0.000000 -> 0.000000
RI	inf
TR	0.154795	0.030959
MT	5.000000
MM	C_pi: 1.000000, n_recomb: 36305.337457
RS	0	0.000000	1.000000	229.508956	0.006322	0.000000
RS	1	0.006440	1.000000	242.695573	0.006685	0.000000
RS	2	0.013294	1.000000	256.531706	0.007066	0.000000
RS	3	0.020590	1.000000	271.035035	0.007465	0.000000
RS	4	0.028356	1.000000	286.221637	0.007884	0.000000
RS	5	0.036622	1.000000	302.105604	0.008321	0.000000
RS	6	0.045421	1.000000	318.698618	0.008778	0.000000
RS	7	0.054785	1.000000	336.009479	0.009255	0.000000
RS	8	0.064753	1.000000	354.043582	0.009752	0.000000
RS	9	0.075363	1.000000	372.802342	0.010269	0.000000
RS	10	0.086656	1.000000	392.282562	0.010805	0.000000
RS	11	0.098677	1.000000	412.475751	0.011361	0.000000
RS	12	0.111471	1.000000	433.367382	0.011937	0.000000
RS	13	0.125090	1.000000	454.936099	0.012531	0.000000
RS	14	0.139585	1.000000	477.152872	0.013143	0.000000
RS	15	0.155014	1.000000	499.980109	0.013772	0.000000
RS	16	0.171437	1.000000	523.370721	0.014416	0.000000
RS	17	0.188917	1.000000	547.267170	0.015074	0.000000
RS	18	0.207523	1.000000	571.600486	0.015744	0.000000
RS	19	0.227327	1.000000	596.289295	0.016424	0.000000
RS	20	0.248406	1.000000	621.238864	0.017112	0.000000
RS	21	0.270843	1.000000	646.340186	0.017803	0.000000
RS	22	0.294725	1.000000	671.469147	0.018495	0.000000
RS	23	0.320144	1.000000	696.485799	0.019184	0.000000
RS	24	0.347201	1.000000	721.233792	0.019866	0.000000
RS	25	0.376000	1.000000	745.539993	0.020535	0.000000
RS	26	0.406654	1.000000	769.214371	0.021187	0.000000
RS	27	0.439282	1.000000	792.050178	0.021816	0.000000
RS	28	0.474011	1.000000	813.824521	0.022416	0.000000
RS	29	0.510976	1.000000	834.299356	0.022980	0.000000
RS	30	0.550322	1.000000	853.223005	0.023501	0.000000
RS	31	0.592202	1.000000	870.332242	0.023973	0.000000
RS	32	0.636779	1.000000	885.355032	0.024386	0.000000
RS	33	0.684227	1.000000	898.013954	0.024735	0.000000
RS	34	0.734730	1.000000	908.030386	0.025011	0.000000
RS	35	0.788485	1.000000	915.129452	0.025206	0.000000
RS	36	0.845702	1.000000	919.045748	0.025314	0.000000
RS	37	0.906604	1.000000	919.529822	0.025328	0.000000
RS	38	0.971428	1.000000	916.355333	0.025240	0.000000
RS	39	1.040426	1.000000	909.326781	0.025047	0.000000
RS	40	1.113868	1.000000	898.287654	0.024743	0.000000
RS	41	1.192040	1.000000	883.128753	0.024325	0.000000
RS	42	1.275245	1.000000	863.796434	0.023793	0.000000
RS	43	1.363809	1.000000	840.300399	0.023145	0.000000
RS	44	1.458076	1.000000	812.720668	0.022386	0.000000
RS	45	1.558414	1.000000	781.213256	0.021518	0.000000
RS	46	1.665214	1.000000	746.014102	0.020548	0.000000
RS	47	1.778891	1.000000	707.440755	0.019486	0.000000
RS	48	1.899889	1.000000	665.891362	0.018341	0.000000
RS	49	2.028679	1.000000	621.840562	0.017128	0.000000
RS	50	2.165763	1.000000	575.831995	0.015861	0.000000
RS	51	2.311675	1.000000	528.467271	0.014556	0.000000
RS	52	2.466983	1.000000	480.391472	0.013232	0.000000
RS	53	2.632293	1.000000	432.275456	0.011907	0.000000
RS	54	2.808249	1.000000	384.795523	0.010599	0.000000
RS	55	2.995536	1.000000	338.611243	0.009327	0.000000
RS	56	3.194884	1.000000	294.342531	0.008107	0.000000
RS	57	3.407070	1.000000	252.547240	0.006956	0.000000
RS	58	3.632920	1.000000	213.700657	0.005886	0.000000
RS	59	3.873315	1.000000	178.178364	0.004908	0.000000
RS	60	4.129191	1.000000	146.243740	0.004028	0.000000
RS	61	4.401545	1.000000	118.041204	0.003251	0.000000
RS	62	4.691438	1.000000	93.595854	0.002578	0.000000
RS	63	5.000000	1.000000	263.268019	0.007251	0.000000
PA	4+25*2+4+6 0.154794547 0.030958909 5.000000000 1.000000000 1.000000000 1.000000000 1.000000000 1.000000000 1.000000000 1.000000000 1.000000000 1.000000000 1.000000000 1.000000000 1.000000000 1.000000000 1.000000000 1.000000000 1.000000000 1.000000000 1.000000000 1.000000000 1.000000000 1.000000000 1.000000000 1.000000000 1.000000000 1.000000000 1.000000000 1.000000000 1.000000000
//
IT	5567
RD	1
LK	-432056.449325
QD	-884.326647 -> -533.166405
RI	0.0383941818
TR	0.142488	0.029252
MT	5.632429
MM	C_pi: 1.041715, n_recomb: 35743.581973
RS	0	0.000000	0.610572	380.683476	0.010650	0.000392
RS	1	0.006638	0.610572	401.457981	0.011232	0.003520
RS	2	0.013716	0.610572	423.053525	0.011836	0.006191
RS	3	0.021264	0.610572	445.459677	0.012463	0.009822
RS	4	0.029313	0.489286	583.815628	0.016333	0.014036
RS	5	0.037896	0.489286	611.464954	0.017107	0.015617
RS	6	0.047049	0.518139	604.374606	0.016909	0.015772
RS	7	0.056809	0.518139	632.162467	0.017686	0.016099
RS	8	0.067217	0.569540	601.360176	0.016824	0.016589
RS	9	0.078316	0.569540	628.599650	0.017586	0.017033
RS	10	0.090152	0.638021	586.465289	0.016408	0.017371
RS	11	0.102774	0.638021	612.857776	0.017146	0.017579
RS	12	0.116233	0.724341	564.111920	0.015782	0.017593
RS	13	0.130585	0.724341	589.494025	0.016492	0.017351
RS	14	0.145891	0.826643	539.806944	0.015102	0.016858
RS	15	0.162212	0.826643	564.153386	0.015783	0.016202
RS	16	0.179616	0.933342	522.164910	0.014609	0.015499
RS	17	0.198176	0.933342	545.654332	0.015266	0.014844
RS	18	0.217967	1.029257	516.911802	0.014462	0.014297
RS	19	0.239073	1.029257	539.839598	0.015103	0.013890
RS	20	0.261579	1.105366	524.658437	0.014678	0.013635
RS	21	0.285579	1.105366	547.270884	0.015311	0.013529
RS	22	0.311172	1.160550	543.235422	0.015198	0.013559
RS	23	0.338463	1.160550	565.621464	0.015824	0.013709
RS	24	0.367566	1.197474	570.100127	0.015950	0.013963
RS	25	0.398601	1.197474	592.156123	0.016567	0.014312
RS	26	0.431696	1.218952	603.329825	0.016879	0.014751
RS	27	0.466988	1.218952	624.749353	0.017479	0.015283
RS	28	0.504622	1.227214	641.392910	0.017944	0.015909
RS	29	0.544754	1.227214	661.644361	0.018511	0.016632
RS	30	0.587550	1.224902	682.295242	0.019089	0.017447
RS	31	0.633186	1.224902	700.591658	0.019600	0.018343
RS	32	0.681852	1.215870	722.793595	0.020222	0.019293
RS	33	0.733748	1.215870	738.097974	0.020650	0.020262
RS	34	0.789088	1.204622	758.409859	0.021218	0.021206
RS	35	0.848101	1.204622	769.521066	0.021529	0.022079
RS	36	0.911032	1.194888	784.385656	0.021945	0.022840
RS	37	0.978140	1.194888	790.098178	0.022105	0.023453
RS	38	1.049702	1.188748	796.811510	0.022292	0.023896
RS	39	1.126014	1.188748	796.092287	0.022272	0.024154
RS	40	1.207391	1.186717	793.247604	0.022193	0.024220
RS	41	1.294170	1.186717	785.378294	0.021973	0.024099
RS	42	1.386708	1.188241	772.812860	0.021621	0.023800
RS	43	1.485389	1.188241	757.479069	0.021192	0.023340
RS	44	1.590620	1.192235	735.948292	0.020590	0.022735
RS	45	1.702836	1.192235	713.286338	0.019956	0.022005
RS	46	1.822500	1.197467	684.108161	0.019139	0.021170
RS	47	1.950107	1.197467	654.727047	0.018317	0.020247
RS	48	2.086184	1.202778	619.540645	0.017333	0.019253
RS	49	2.231292	1.202778	584.524621	0.016353	0.018204
RS	50	2.386033	1.207285	545.118611	0.015251	0.017110
RS	51	2.551045	1.207285	506.011733	0.014157	0.015982
RS	52	2.727009	1.210544	464.247662	0.012988	0.014827
RS	53	2.914653	1.210544	423.004815	0.011834	0.013654
RS	54	3.114752	1.213046	380.703783	0.010651	0.012470
RS	55	3.328132	1.213046	339.607306	0.009501	0.011286
RS	56	3.555676	1.213046	299.379572	0.008376	0.010113
RS	57	3.798323	1.213046	260.604113	0.007291	0.008961
RS	58	4.057076	1.228230	221.348142	0.006193	0.007843
RS	59	4.333004	1.228230	187.934090	0.005258	0.006771
RS	60	4.627247	1.228230	157.168906	0.004397	0.005759
RS	61	4.941020	1.228230	129.337160	0.003618	0.004820
RS	62	5.275620	1.228230	104.619107	0.002927	0.003964
RS	63	5.632429	1.228230	316.295989	0.008849	0.012555
PA	4+25*2+4+6 0.142487796 0.029252314 5.632429123 0.610572100 0.489286423 0.518138885 0.569540262 0.638020992 0.724341393 0.826642990 0.933341980 1.029256821 1.105365753 1.160549641 1.197474003 1.218951702 1.227213621 1.224901915 1.215869665 1.204621553 1.194887877 1.188748121 1.186716557 1.188241482 1.192234993 1.197466612 1.202778339 1.207284927 1.210544348 1.213045835 1.228230059
//
IT	5293
RD	2
LK	-431499.280026
QD	-579.624199 -> -448.964395
RI	0.0411855805
TR	0.136307	0.029069
MT	5.958917
MM	C_pi: 1.080010, n_recomb: 36808.459621
RS	0	0.000000	0.646189	375.566718	0.010203	0.000343
RS	1	0.006731	0.646189	396.594747	0.010775	0.003133
RS	2	0.013916	0.646189	418.499579	0.011370	0.005539
RS	3	0.021584	0.646189	441.276010	0.011988	0.008176
RS	4	0.029768	0.398332	751.040827	0.020404	0.014526
RS	5	0.038503	0.398332	783.735240	0.021292	0.017127
RS	6	0.047826	0.409821	793.997356	0.021571	0.017232
RS	7	0.057777	0.409821	826.565984	0.022456	0.018297
RS	8	0.068398	0.455450	774.032811	0.021029	0.017850
RS	9	0.079733	0.455450	805.293280	0.021878	0.019127
RS	10	0.091831	0.527197	723.942463	0.019668	0.018197
RS	11	0.104744	0.527197	753.505241	0.020471	0.019248
RS	12	0.118526	0.630139	656.531879	0.017836	0.017748
RS	13	0.133236	0.630139	684.172637	0.018587	0.018327
RS	14	0.148936	0.767240	586.016634	0.015921	0.016346
RS	15	0.165693	0.767240	611.656807	0.016617	0.016447
RS	16	0.183577	0.925096	529.804838	0.014394	0.014560
RS	17	0.202666	0.925096	553.694510	0.015043	0.014533
RS	18	0.223040	1.077668	496.856852	0.013498	0.013189
RS	19	0.244784	1.077668	519.526395	0.014114	0.013273
RS	20	0.267993	1.203904	486.181462	0.013208	0.012524
RS	21	0.292764	1.203904	508.177913	0.013806	0.012785
RS	22	0.319202	1.296530	492.939950	0.013392	0.012514
RS	23	0.347420	1.296530	514.635964	0.013981	0.012931
RS	24	0.377538	1.357181	512.796922	0.013931	0.013007
RS	25	0.409682	1.357181	534.336468	0.014517	0.013547
RS	26	0.443991	1.389185	543.243665	0.014759	0.013903
RS	27	0.480609	1.389185	564.537270	0.015337	0.014567
RS	28	0.519692	1.395595	582.962481	0.015838	0.015203
RS	29	0.561405	1.395595	603.652484	0.016400	0.016018
RS	30	0.605927	1.381283	630.157354	0.017120	0.016944
RS	31	0.653445	1.381283	649.542697	0.017647	0.017910
RS	32	0.704162	1.354591	680.856794	0.018497	0.019059
RS	33	0.758293	1.354591	697.849813	0.018959	0.020084
RS	34	0.816067	1.325481	728.623850	0.019795	0.021266
RS	35	0.877731	1.325481	741.845967	0.020154	0.022174
RS	36	0.943546	1.301865	766.206883	0.020816	0.023137
RS	37	1.013790	1.301865	774.238681	0.021034	0.023752
RS	38	1.088763	1.287667	787.808790	0.021403	0.024304
RS	39	1.168783	1.287667	789.475666	0.021448	0.024532
RS	40	1.254189	1.283333	790.363735	0.021472	0.024601
RS	41	1.345344	1.283333	784.925397	0.021325	0.024433
RS	42	1.442636	1.287153	773.542268	0.021015	0.024056
RS	43	1.546476	1.287153	760.744533	0.020668	0.023551
RS	44	1.657306	1.296423	738.967708	0.020076	0.022832
RS	45	1.775596	1.296423	719.001377	0.019534	0.022077
RS	46	1.901849	1.308268	689.254545	0.018725	0.021133
RS	47	2.036600	1.308268	662.694691	0.018004	0.020209
RS	48	2.180422	1.320054	627.368032	0.017044	0.019139
RS	49	2.333925	1.320054	595.132914	0.016168	0.018111
RS	50	2.497761	1.329828	556.239874	0.015112	0.016981
RS	51	2.672625	1.329828	519.595241	0.014116	0.015887
RS	52	2.859260	1.336655	478.751154	0.013007	0.014728
RS	53	3.058458	1.336655	439.339211	0.011936	0.013593
RS	54	3.271065	1.341401	397.797180	0.010807	0.012419
RS	55	3.497983	1.341401	357.677704	0.009717	0.011269
RS	56	3.740176	1.341401	317.914054	0.008637	0.010124
RS	57	3.998671	1.341401	279.111619	0.007583	0.008993
RS	58	4.274567	1.372709	236.899937	0.006436	0.007804
RS	59	4.569034	1.372709	203.456551	0.005527	0.006775
RS	60	4.883323	1.372709	172.196705	0.004678	0.005796
RS	61	5.218768	1.372709	143.481795	0.003898	0.004880
RS	62	5.576793	1.372709	117.579386	0.003194	0.004039
RS	63	5.958917	1.372709	374.042127	0.010162	0.013193
PA	4+25*2+4+6 0.136307241 0.029068869 5.958917132 0.646188553 0.398331823 0.409820747 0.455449818 0.527196534 0.630139281 0.767239821 0.925096054 1.077668139 1.203904313 1.296529969 1.357181018 1.389185121 1.395595081 1.381283159 1.354590513 1.325481156 1.301865038 1.287666960 1.283332728 1.287153007 1.296423208 1.308268497 1.320054206 1.329828275 1.336654791 1.341400730 1.372709476
//
IT	4700
RD	3
LK	-431271.540861
QD	-490.819928 -> -412.936579
RI	0.0356243878
TR	0.132157	0.029375
MT	6.158477
MM	C_pi: 1.120450, n_recomb: 38559.878724
RS	0	0.000000	0.796937	321.682382	0.008342	0.000298
RS	1	0.006786	0.796937	340.536676	0.008831	0.002762
RS	2	0.014033	0.796937	360.283258	0.009343	0.004757
RS	3	0.021772	0.796937	380.934618	0.009879	0.006526
RS	4	0.030035	0.384245	829.860832	0.021521	0.014594
RS	5	0.038860	0.384245	865.501293	0.022446	0.017319
RS	6	0.048283	0.376761	918.889942	0.023830	0.018111
RS	7	0.058346	0.376761	954.671254	0.024758	0.019350
RS	8	0.069092	0.412862	904.631372	0.023460	0.018825
RS	9	0.080567	0.412862	938.824184	0.024347	0.020405
RS	10	0.092821	0.479972	838.304436	0.021740	0.019048
RS	11	0.105906	0.479972	870.489236	0.022575	0.020456
RS	12	0.119879	0.586611	740.266533	0.019198	0.018217
RS	13	0.134801	0.586611	770.160700	0.019973	0.019155
RS	14	0.150735	0.741098	635.021303	0.016468	0.016325
RS	15	0.167751	0.741098	662.380010	0.017178	0.016754
RS	16	0.185921	0.931513	550.273475	0.014271	0.014163
RS	17	0.205324	0.931513	575.266831	0.014919	0.014406
RS	18	0.226044	1.124523	498.467373	0.012927	0.012598
RS	19	0.248171	1.124523	521.750997	0.013531	0.012888
RS	20	0.271798	1.288146	476.782513	0.012365	0.011866
RS	21	0.297030	1.288146	499.122380	0.012944	0.012276
RS	22	0.323973	1.408474	477.680326	0.012388	0.011850
RS	23	0.352745	1.408474	499.654549	0.012958	0.012368
RS	24	0.383469	1.485490	495.145680	0.012841	0.012364
RS	25	0.416279	1.485490	517.067260	0.013409	0.012965
RS	26	0.451315	1.522423	526.222421	0.013647	0.013303
RS	27	0.488729	1.522423	548.145950	0.014215	0.013996
RS	28	0.528681	1.522552	569.973129	0.014782	0.014683
RS	29	0.571345	1.522552	591.654614	0.015344	0.015503
RS	30	0.616904	1.492786	625.006399	0.016209	0.016560
RS	31	0.665555	1.492786	645.781982	0.016748	0.017516
RS	32	0.717508	1.446183	686.801939	0.017811	0.018871
RS	33	0.772986	1.446183	705.483097	0.018296	0.019881
RS	34	0.832229	1.398332	746.943422	0.019371	0.021302
RS	35	0.895493	1.398332	761.911951	0.019759	0.022191
RS	36	0.963050	1.361085	795.413138	0.020628	0.023358
RS	37	1.035191	1.361085	804.977523	0.020876	0.023949
RS	38	1.112228	1.339725	824.241030	0.021376	0.024615
RS	39	1.194493	1.339725	827.064839	0.021449	0.024811
RS	40	1.282340	1.334233	829.683955	0.021517	0.024890
RS	41	1.376150	1.334233	825.040821	0.021396	0.024691
RS	42	1.476325	1.341513	812.208619	0.021064	0.024247
RS	43	1.583298	1.341513	799.984950	0.020747	0.023722
RS	44	1.697531	1.357165	774.997565	0.020099	0.022903
RS	45	1.819517	1.357165	755.542792	0.019594	0.022146
RS	46	1.949780	1.376620	722.205984	0.018729	0.021107
RS	47	2.088883	1.376620	696.174695	0.018054	0.020200
RS	48	2.237427	1.395723	657.823145	0.017060	0.019065
RS	49	2.396051	1.395723	626.086399	0.016237	0.018067
RS	50	2.565439	1.411410	585.084910	0.015173	0.016908
RS	51	2.746323	1.411410	548.749411	0.014231	0.015851
RS	52	2.939482	1.422249	506.544650	0.013137	0.014693
RS	53	3.145749	1.422249	467.048770	0.012112	0.013594
RS	54	3.366014	1.429589	424.348197	0.011005	0.012435
RS	55	3.601226	1.429589	383.616472	0.009949	0.011316
RS	56	3.852401	1.429589	342.895840	0.008893	0.010196
RS	57	4.120621	1.429589	302.819627	0.007853	0.009085
RS	58	4.407044	1.477811	256.249420	0.006645	0.007833
RS	59	4.712903	1.477811	221.939274	0.005756	0.006838
RS	60	5.039519	1.477811	189.510078	0.004915	0.005885
RS	61	5.388301	1.477811	159.381647	0.004133	0.004986
RS	62	5.760751	1.477811	131.887823	0.003420	0.004155
RS	63	6.158477	1.477811	436.782833	0.011327	0.014004
PA	4+25*2+4+6 0.132157419 0.029374881 6.158476662 0.796936775 0.384244586 0.376761290 0.412862266 0.479972500 0.586610840 0.741097754 0.931512809 1.124523007 1.288145674 1.408473694 1.485490044 1.522422629 1.522552420 1.492785532 1.446183455 1.398332461 1.361084740 1.339724814 1.334232582 1.341512714 1.357165227 1.376620416 1.395723016 1.411409894 1.422248833 1.429588877 1.477811260
//
IT	4742
RD	4
LK	-431125.328208
QD	-446.325243 -> -385.399316
RI	0.0288601876
TR	0.128829	0.029846
MT	6.303365
MM	C_pi: 1.158811, n_recomb: 40486.135056
RS	0	0.000000	1.013858	267.024295	0.006595	0.000261
RS	1	0.006825	1.013858	283.299909	0.006997	0.002455
RS	2	0.014116	1.013858	300.426944	0.007420	0.004104
RS	3	0.021904	1.013858	318.430196	0.007865	0.005253
RS	4	0.030224	0.394135	861.796197	0.021286	0.014454
RS	5	0.039112	0.394135	899.519987	0.022218	0.017027
RS	6	0.048607	0.367930	1003.259993	0.024780	0.018625
RS	7	0.058749	0.367930	1041.779948	0.025732	0.019824
RS	8	0.069584	0.394683	1007.570481	0.024887	0.019537
RS	9	0.081158	0.394683	1044.378188	0.025796	0.021213
RS	10	0.093523	0.455690	937.766142	0.023163	0.019791
RS	11	0.106731	0.455690	972.390548	0.024018	0.021364
RS	12	0.120840	0.562030	818.402055	0.020214	0.018729
RS	13	0.135912	0.562030	850.546680	0.021008	0.019850
RS	14	0.152014	0.726845	684.593091	0.016909	0.016454
RS	15	0.169214	0.726845	713.828972	0.017631	0.017054
RS	16	0.187588	0.940887	575.799763	0.014222	0.013969
RS	17	0.207216	0.940887	602.154272	0.014873	0.014350
RS	18	0.228183	1.165668	508.708933	0.012565	0.012222
RS	19	0.250582	1.165668	532.921305	0.013163	0.012613
RS	20	0.274510	1.359514	478.791193	0.011826	0.011414
RS	21	0.300070	1.359514	501.818660	0.012395	0.011890
RS	22	0.327375	1.502113	475.888006	0.011754	0.011372
RS	23	0.356544	1.502113	498.485113	0.012312	0.011927
RS	24	0.387703	1.591784	492.386626	0.012162	0.011881
RS	25	0.420989	1.591784	515.004047	0.012721	0.012496
RS	26	0.456547	1.631406	524.972710	0.012967	0.012833
RS	27	0.494532	1.631406	547.781021	0.013530	0.013521
RS	28	0.535109	1.624057	573.212212	0.014158	0.014259
RS	29	0.578455	1.624057	596.061855	0.014723	0.015058
RS	30	0.624760	1.578454	636.279707	0.015716	0.016233
RS	31	0.674226	1.578454	658.532993	0.016266	0.017159
RS	32	0.727067	1.512334	709.276489	0.017519	0.018696
RS	33	0.783515	1.512334	729.630288	0.018022	0.019676
RS	34	0.843815	1.446757	781.821410	0.019311	0.021311
RS	35	0.908231	1.446757	798.389719	0.019720	0.022175
RS	36	0.977044	1.397138	840.919762	0.020771	0.023528
RS	37	1.050553	1.397138	851.706293	0.021037	0.024098
RS	38	1.129078	1.369756	876.161045	0.021641	0.024867
RS	39	1.212964	1.369756	879.658707	0.021727	0.025046
RS	40	1.302574	1.363947	883.053923	0.021811	0.025131
RS	41	1.398301	1.363947	878.578278	0.021701	0.024921
RS	42	1.500561	1.375255	863.021161	0.021316	0.024411
RS	43	1.609800	1.375255	850.650037	0.021011	0.023886
RS	44	1.726495	1.397689	821.068560	0.020280	0.022970
RS	45	1.851154	1.397689	801.361860	0.019793	0.022226
RS	46	1.984322	1.425077	763.116023	0.018849	0.021097
RS	47	2.126578	1.425077	736.851474	0.018200	0.020216
RS	48	2.278543	1.451779	694.317548	0.017150	0.019018
RS	49	2.440880	1.451779	662.356646	0.016360	0.018056
RS	50	2.614297	1.473619	618.285268	0.015272	0.016868
RS	51	2.799549	1.473619	581.611641	0.014366	0.015850
RS	52	2.997445	1.488660	537.284235	0.013271	0.014691
RS	53	3.208848	1.488660	497.164918	0.012280	0.013628
RS	54	3.434679	1.498807	452.710438	0.011182	0.012481
RS	55	3.675923	1.498807	410.961752	0.010151	0.011392
RS	56	3.933632	1.498807	368.940383	0.009113	0.010295
RS	57	4.208929	1.498807	327.307049	0.008084	0.009202
RS	58	4.503016	1.564443	275.853467	0.006814	0.007887
RS	59	4.817175	1.564443	240.561876	0.005942	0.006923
RS	60	5.152775	1.564443	206.898828	0.005110	0.005992
RS	61	5.511280	1.564443	175.332010	0.004331	0.005108
RS	62	5.894254	1.564443	146.250499	0.003612	0.004284
RS	63	6.303365	1.564443	501.221430	0.012380	0.014877
PA	4+25*2+4+6 0.128828728 0.029845840 6.303365102 1.013858110 0.394134915 0.367930049 0.394683468 0.455689528 0.562029795 0.726844715 0.940886782 1.165668343 1.359513723 1.502112608 1.591783780 1.631405525 1.624057180 1.578453965 1.512334139 1.446757132 1.397138216 1.369756160 1.363947484 1.375255358 1.397688913 1.425076962 1.451779412 1.473618980 1.488660395 1.498806775 1.564443251
//
IT	5181
RD	5
LK	-431007.524402
QD	-413.007376 -> -360.509583
RI	0.0233231083
TR	0.125915	0.030365
MT	6.422691
MM	C_pi: 1.194289, n_recomb: 42417.021853
RS	0	0.000000	1.276422	223.199156	0.005262	0.000231
RS	1	0.006856	1.276422	237.206720	0.005592	0.002206
RS	2	0.014183	1.276422	251.999226	0.005941	0.003598
RS	3	0.022012	1.276422	267.607378	0.006309	0.004328
RS	4	0.030377	0.413551	870.386058	0.020520	0.014207
RS	5	0.039316	0.413551	909.630682	0.021445	0.016557
RS	6	0.048868	0.369051	1062.077340	0.025039	0.018902
RS	7	0.059075	0.369051	1103.074478	0.026005	0.019990
RS	8	0.069982	0.387052	1091.039986	0.025722	0.020046
RS	9	0.081637	0.387052	1130.309374	0.026648	0.021731
RS	10	0.094090	0.441738	1026.020693	0.024189	0.020418
RS	11	0.107398	0.441738	1062.961683	0.025060	0.022070
RS	12	0.121618	0.546165	891.702137	0.021022	0.019221
RS	13	0.136813	0.546165	926.037973	0.021832	0.020446
RS	14	0.153050	0.717679	733.200688	0.017286	0.016636
RS	15	0.170400	0.717679	764.334893	0.018020	0.017338
RS	16	0.188939	0.950173	602.832562	0.014212	0.013870
RS	17	0.208750	0.950173	630.619776	0.014867	0.014331
RS	18	0.229919	1.201445	522.253862	0.012312	0.011959
RS	19	0.252540	1.201445	547.494226	0.012907	0.012404
RS	20	0.276711	1.421161	485.386975	0.011443	0.011075
RS	21	0.302540	1.421161	509.214870	0.012005	0.011583
RS	22	0.330140	1.582956	479.512717	0.011305	0.010999
RS	23	0.359631	1.582956	502.843378	0.011855	0.011568
RS	24	0.391146	1.683552	495.475966	0.011681	0.011492
RS	25	0.424820	1.683552	518.880707	0.012233	0.012105
RS	26	0.460804	1.725293	529.657755	0.012487	0.012443
RS	27	0.499255	1.725293	553.409346	0.013047	0.013115
RS	28	0.540342	1.710680	582.205400	0.013726	0.013894
RS	29	0.584246	1.710680	606.243171	0.014292	0.014667
RS	30	0.631161	1.649976	652.988324	0.015394	0.015939
RS	31	0.681292	1.649976	676.704381	0.015954	0.016832
RS	32	0.734860	1.565454	736.907878	0.017373	0.018525
RS	33	0.792101	1.565454	758.888844	0.017891	0.019474
RS	34	0.853267	1.483451	821.699155	0.019372	0.021297
RS	35	0.918626	1.483451	839.782917	0.019798	0.022140
RS	36	0.988467	1.422624	891.280699	0.021012	0.023659
RS	37	1.063096	1.422624	903.147948	0.021292	0.024217
RS	38	1.142843	1.390023	932.585295	0.021986	0.025078
RS	39	1.228057	1.390023	936.552304	0.022080	0.025252
RS	40	1.319113	1.384290	940.285243	0.022168	0.025340
RS	41	1.416413	1.384290	935.727519	0.022060	0.025132
RS	42	1.520384	1.399721	916.843380	0.021615	0.024557
RS	43	1.631483	1.399721	904.060691	0.021314	0.024043
RS	44	1.750200	1.428883	869.255811	0.020493	0.023035
RS	45	1.877057	1.428883	849.043541	0.020017	0.022312
RS	46	2.012611	1.464115	805.339593	0.018986	0.021097
RS	47	2.157460	1.464115	778.612272	0.018356	0.020247
RS	48	2.312239	1.498355	731.466101	0.017245	0.018990
RS	49	2.477632	1.498355	699.084428	0.016481	0.018064
RS	50	2.654364	1.526318	651.631382	0.015362	0.016848
RS	51	2.843213	1.526318	614.465820	0.014486	0.015868
RS	52	3.045011	1.545551	567.811137	0.013386	0.014706
RS	53	3.260644	1.545551	526.967347	0.012423	0.013678
RS	54	3.491063	1.558524	480.634425	0.011331	0.012541
RS	55	3.737279	1.558524	437.827689	0.010322	0.011479
RS	56	4.000377	1.558524	394.491254	0.009300	0.010405
RS	57	4.281514	1.558524	351.310528	0.008282	0.009328
RS	58	4.581927	1.641853	294.775190	0.006949	0.007950
RS	59	4.902938	1.641853	258.582709	0.006096	0.007014
RS	60	5.245958	1.641853	223.784012	0.005276	0.006103
RS	61	5.612497	1.641853	190.886923	0.004500	0.005233
RS	62	6.004167	1.641853	160.328109	0.003780	0.004416
RS	63	6.422691	1.641853	566.449828	0.013354	0.015770
PA	4+25*2+4+6 0.125915357 0.030365397 6.422690922 1.276422285 0.413550596 0.369050645 0.387052063 0.441738226 0.546164927 0.717678887 0.950172654 1.201445153 1.421161370 1.582955613 1.683551965 1.725292837 1.710679675 1.649976380 1.565453640 1.483451187 1.422624314 1.390022934 1.384290421 1.399720522 1.428882542 1.464115261 1.498354651 1.526318472 1.545550855 1.558523857 1.641853334
//
IT	4512
RD	6
LK	-430905.056846
QD	-384.273265 -> -337.595452
RI	0.0192040009
TR	0.123266	0.030889
MT	6.528460
MM	C_pi: 1.227333, n_recomb: 44307.077410
RS	0	0.000000	1.568314	190.447095	0.004298	0.000207
RS	1	0.006884	1.568314	202.657019	0.004574	0.002005
RS	2	0.014241	1.568314	215.583988	0.004866	0.003211
RS	3	0.022105	1.568314	229.260794	0.005174	0.003664
RS	4	0.030510	0.437200	867.828060	0.019587	0.013911
RS	5	0.039494	0.437200	908.190637	0.020498	0.016033
RS	6	0.049097	0.374925	1104.541355	0.024929	0.019021
RS	7	0.059360	0.374925	1147.806437	0.025906	0.019984
RS	8	0.070330	0.384771	1160.456200	0.026191	0.020403
RS	9	0.082055	0.384771	1202.082187	0.027131	0.022061
RS	10	0.094587	0.433237	1105.658383	0.024954	0.020946
RS	11	0.107981	0.433237	1144.821982	0.025838	0.022635
RS	12	0.122298	0.534989	961.030061	0.021690	0.019680
RS	13	0.137600	0.534989	997.485702	0.022513	0.020971
RS	14	0.153956	0.711043	780.544034	0.017617	0.016839
RS	15	0.171437	0.711043	813.553836	0.018362	0.017609
RS	16	0.190122	0.958600	630.159347	0.014223	0.013824
RS	17	0.210093	0.958600	659.388846	0.014882	0.014337
RS	18	0.231439	1.232817	537.133670	0.012123	0.011764
RS	19	0.254254	1.232817	563.427864	0.012716	0.012242
RS	20	0.278640	1.475576	493.995337	0.011149	0.010808
RS	21	0.304704	1.475576	518.656239	0.011706	0.011331
RS	22	0.332562	1.654747	485.518206	0.010958	0.010696
RS	23	0.362339	1.654747	509.611529	0.011502	0.011267
RS	24	0.394164	1.765529	501.033486	0.011308	0.011167
RS	25	0.428181	1.765529	525.240070	0.011855	0.011772
RS	26	0.464539	1.809572	536.641331	0.012112	0.012106
RS	27	0.503400	1.809572	561.327772	0.012669	0.012761
RS	28	0.544936	1.788457	593.113797	0.013386	0.013570
RS	29	0.589331	1.788457	618.307429	0.013955	0.014317
RS	30	0.636783	1.713689	671.124699	0.015147	0.015666
RS	31	0.687500	1.713689	696.256552	0.015714	0.016530
RS	32	0.741709	1.611941	765.537188	0.017278	0.018354
RS	33	0.799649	1.611941	789.096462	0.017810	0.019277
RS	34	0.861578	1.514649	862.338949	0.019463	0.021264
RS	35	0.927770	1.514649	881.890006	0.019904	0.022090
RS	36	0.998518	1.443499	942.315092	0.021268	0.023758
RS	37	1.074136	1.443499	955.205050	0.021559	0.024311
RS	38	1.154960	1.406166	989.580666	0.022335	0.025257
RS	39	1.241347	1.406166	993.941800	0.022433	0.025433
RS	40	1.333681	1.400621	997.856576	0.022521	0.025523
RS	41	1.432371	1.400621	993.132954	0.022415	0.025323
RS	42	1.537854	1.420024	970.678095	0.021908	0.024689
RS	43	1.650598	1.420024	957.407568	0.021608	0.024191
RS	44	1.771103	1.455647	917.130240	0.020699	0.023096
RS	45	1.899903	1.455647	896.353671	0.020230	0.022398
RS	46	2.037570	1.498454	846.996875	0.019117	0.021102
RS	47	2.184713	1.498454	819.766943	0.018502	0.020284
RS	48	2.341985	1.540007	767.886930	0.017331	0.018972
RS	49	2.510083	1.540007	735.062196	0.016590	0.018082
RS	50	2.689752	1.573926	684.169840	0.015442	0.016840
RS	51	2.881789	1.573926	646.509242	0.014592	0.015896
RS	52	3.087045	1.597220	597.519715	0.013486	0.014732
RS	53	3.306430	1.597220	555.971681	0.012548	0.013736
RS	54	3.540918	1.612927	507.785109	0.011461	0.012607
RS	55	3.791546	1.612927	463.966661	0.010472	0.011572
RS	56	4.059427	1.612927	419.375492	0.009465	0.010517
RS	57	4.345747	1.612927	374.718910	0.008457	0.009456
RS	58	4.651777	1.714064	313.005383	0.007064	0.008015
RS	59	4.978874	1.714064	276.013656	0.006230	0.007105
RS	60	5.328486	1.714064	240.189816	0.005421	0.006214
RS	61	5.702164	1.714064	206.075900	0.004651	0.005356
RS	62	6.101565	1.714064	174.150370	0.003931	0.004545
RS	63	6.528460	1.714064	632.564430	0.014277	0.016662
PA	4+25*2+4+6 0.123266222 0.030889433 6.528460105 1.568314096 0.437199756 0.374924759 0.384770891 0.433236908 0.534989280 0.711042635 0.958599898 1.232817385 1.475576317 1.654747298 1.765528661 1.809571849 1.788456530 1.713689019 1.611940585 1.514648798 1.443499490 1.406166446 1.400621488 1.420024009 1.455647109 1.498453501 1.540006892 1.573925677 1.597220248 1.612927038 1.714064495
//
IT	4768
RD	7
LK	-430813.651934
QD	-358.605528 -> -316.591903
RI	0.0161869350
TR	0.120819	0.031402
MT	6.625661
MM	C_pi: 1.258454, n_recomb: 46147.617392
RS	0	0.000000	1.874108	166.515849	0.003608	0.000188
RS	1	0.006908	1.874108	177.361684	0.003843	0.001842
RS	2	0.014294	1.874108	188.865651	0.004093	0.002915
RS	3	0.022190	1.874108	201.060812	0.004357	0.003187
RS	4	0.030631	0.462748	860.284577	0.018642	0.013599
RS	5	0.039656	0.462748	901.480362	0.019535	0.015511
RS	6	0.049304	0.383310	1136.227413	0.024622	0.019036
RS	7	0.059618	0.383310	1181.575407	0.025604	0.019880
RS	8	0.070645	0.385529	1219.435400	0.026425	0.020649
RS	9	0.082434	0.385529	1263.331350	0.027376	0.022264
RS	10	0.095037	0.427942	1178.563769	0.025539	0.021391
RS	11	0.108511	0.427942	1219.876838	0.026434	0.023096
RS	12	0.122915	0.526624	1027.185659	0.022259	0.020105
RS	13	0.138315	0.526624	1065.694345	0.023093	0.021441
RS	14	0.154779	0.705781	826.762574	0.017916	0.017049
RS	15	0.172380	0.705781	861.614815	0.018671	0.017869
RS	16	0.191197	0.965977	657.421210	0.014246	0.013812
RS	17	0.211314	0.965977	688.083441	0.014910	0.014362
RS	18	0.232820	1.260557	552.598560	0.011975	0.011615
RS	19	0.255813	1.260557	579.947496	0.012567	0.012115
RS	20	0.280394	1.524339	503.586931	0.010913	0.010591
RS	21	0.306673	1.524339	529.085270	0.011465	0.011122
RS	22	0.334767	1.719739	492.672411	0.010676	0.010442
RS	23	0.364802	1.719739	517.528616	0.011215	0.011011
RS	24	0.396913	1.840465	507.693276	0.011002	0.010887
RS	25	0.431241	1.840465	532.689527	0.011543	0.011482
RS	26	0.467941	1.887309	544.482222	0.011799	0.011810
RS	27	0.507177	1.887309	570.073123	0.012353	0.012448
RS	28	0.549122	1.860614	604.455108	0.013098	0.013276
RS	29	0.593966	1.860614	630.756617	0.013668	0.014000
RS	30	0.641908	1.772841	689.167491	0.014934	0.015410
RS	31	0.693162	1.772841	715.660097	0.015508	0.016248
RS	32	0.747956	1.654919	793.598094	0.017197	0.018182
RS	33	0.806536	1.654919	818.690069	0.017741	0.019083
RS	34	0.869163	1.543264	902.138687	0.019549	0.021215
RS	35	0.936116	1.543264	923.129742	0.020004	0.022028
RS	36	1.007694	1.462439	992.453390	0.021506	0.023832
RS	37	1.084218	1.462439	1006.351035	0.021807	0.024383
RS	38	1.166028	1.420666	1045.705768	0.022660	0.025409
RS	39	1.253490	1.420666	1050.449532	0.022763	0.025589
RS	40	1.346994	1.415272	1054.548714	0.022852	0.025685
RS	41	1.446957	1.415272	1049.652341	0.022746	0.025496
RS	42	1.553827	1.438392	1023.577856	0.022181	0.024807
RS	43	1.668079	1.438392	1009.824065	0.021882	0.024327
RS	44	1.790224	1.480128	964.019205	0.020890	0.023154
RS	45	1.920808	1.480128	942.696512	0.020428	0.022481
RS	46	2.060412	1.530165	887.662087	0.019235	0.021112
RS	47	2.209661	1.530165	859.957477	0.018635	0.020325
RS	48	2.369221	1.578740	803.357906	0.017408	0.018961
RS	49	2.539804	1.578740	770.123387	0.016688	0.018106
RS	50	2.722171	1.618383	715.832963	0.015512	0.016840
RS	51	2.917137	1.618383	677.715986	0.014686	0.015930
RS	52	3.125571	1.645561	626.449517	0.013575	0.014764
RS	53	3.348405	1.645561	584.244660	0.012660	0.013798
RS	54	3.586634	1.663843	534.276440	0.011578	0.012677
RS	55	3.841319	1.663843	489.503284	0.010607	0.011665
RS	56	4.113600	1.663843	443.723128	0.009615	0.010630
RS	57	4.404691	1.663843	397.662792	0.008617	0.009583
RS	58	4.715891	1.782779	330.706181	0.007166	0.008080
RS	59	5.048590	1.782779	292.999684	0.006349	0.007194
RS	60	5.404273	1.782779	256.241843	0.005553	0.006321
RS	61	5.784528	1.782779	221.004229	0.004789	0.005475
RS	62	6.191052	1.782779	187.802469	0.004070	0.004671
RS	63	6.625661	1.782779	699.780449	0.015164	0.017545
PA	4+25*2+4+6 0.120819232 0.031401731 6.625660803 1.874107570 0.462748029 0.383309808 0.385529002 0.427941761 0.526623950 0.705780555 0.965976514 1.260556999 1.524339278 1.719739356 1.840465164 1.887308769 1.860613857 1.772840917 1.654919477 1.543263980 1.462439144 1.420665607 1.415271848 1.438391911 1.480128250 1.530165253 1.578739994 1.618382665 1.645561409 1.663843038 1.782779134
//
IT	4517
RD	8
LK	-430731.263892
QD	-335.464582 -> -297.404310
RI	0.0139474922
TR	0.118544	0.031897
MT	6.716461
MM	C_pi: 1.288015, n_recomb: 47939.666620
RS	0	0.000000	2.180024	149.121397	0.003111	0.000172
RS	1	0.006931	2.180024	158.951682	0.003316	0.001711
RS	2	0.014343	2.180024	169.392707	0.003533	0.002688
RS	3	0.022268	2.180024	180.477091	0.003765	0.002840
RS	4	0.030742	0.489033	850.839908	0.017748	0.013287
RS	5	0.039804	0.489033	892.670651	0.018621	0.015015
RS	6	0.049494	0.393104	1160.578176	0.024209	0.018981
RS	7	0.059856	0.393104	1207.842816	0.025195	0.019718
RS	8	0.070936	0.388164	1270.401548	0.026500	0.020810
RS	9	0.082784	0.388164	1316.488661	0.027461	0.022376
RS	10	0.095452	0.424693	1246.053100	0.025992	0.021770
RS	11	0.108999	0.424693	1289.456741	0.026897	0.023478
RS	12	0.123485	0.520079	1090.790257	0.022753	0.020500
RS	13	0.138976	0.520079	1131.292939	0.023598	0.021868
RS	14	0.155539	0.701311	872.066051	0.018191	0.017262
RS	15	0.173251	0.701311	908.726941	0.018956	0.018121
RS	16	0.192190	0.972289	684.535335	0.014279	0.013822
RS	17	0.212442	0.972289	716.615483	0.014948	0.014400
RS	18	0.234098	1.285201	568.351345	0.011856	0.011499
RS	19	0.257255	1.285201	596.747745	0.012448	0.012013
RS	20	0.282017	1.568471	513.706506	0.010716	0.010410
RS	21	0.308495	1.568471	540.036502	0.011265	0.010946
RS	22	0.336808	1.779310	500.424641	0.010439	0.010224
RS	23	0.367084	1.779310	526.033520	0.010973	0.010790
RS	24	0.399458	1.909955	514.860579	0.010740	0.010642
RS	25	0.434076	1.909955	540.625509	0.011277	0.011228
RS	26	0.471093	1.960215	552.574177	0.011526	0.011544
RS	27	0.510676	1.960215	579.032998	0.012078	0.012167
RS	28	0.553003	1.928883	615.634861	0.012842	0.013006
RS	29	0.598263	1.928883	642.993005	0.013413	0.013710
RS	30	0.646661	1.829094	706.535556	0.014738	0.015168
RS	31	0.698413	1.829094	734.333282	0.015318	0.015982
RS	32	0.753752	1.695910	820.504928	0.017115	0.018011
RS	33	0.812926	1.695910	847.087261	0.017670	0.018891
RS	34	0.876202	1.570633	940.500592	0.019618	0.021152
RS	35	0.943864	1.570633	962.915081	0.020086	0.021955
RS	36	1.016215	1.480612	1041.110712	0.021717	0.023884
RS	37	1.093581	1.480612	1056.022406	0.022028	0.024435
RS	38	1.176310	1.434566	1100.444651	0.022955	0.025537
RS	39	1.264773	1.434566	1105.590430	0.023062	0.025725
RS	40	1.359367	1.429220	1109.962478	0.023153	0.025827
RS	41	1.460517	1.429220	1104.921959	0.023048	0.025651
RS	42	1.568678	1.455769	1075.283641	0.022430	0.024915
RS	43	1.684336	1.455769	1061.085368	0.022134	0.024453
RS	44	1.808011	1.503252	1009.797843	0.021064	0.023208
RS	45	1.940257	1.503252	987.976135	0.020609	0.022559
RS	46	2.081670	1.560158	927.321163	0.019344	0.021123
RS	47	2.232884	1.560158	899.191663	0.018757	0.020366
RS	48	2.394579	1.615442	837.943914	0.017479	0.018956
RS	49	2.567481	1.615442	804.347661	0.016778	0.018133
RS	50	2.752368	1.660552	746.738840	0.015577	0.016846
RS	51	2.950069	1.660552	708.211581	0.014773	0.015967
RS	52	3.161473	1.691414	654.747254	0.013658	0.014800
RS	53	3.387529	1.691414	611.933144	0.012765	0.013862
RS	54	3.629254	1.712085	560.265645	0.011687	0.012748
RS	55	3.887733	1.712085	514.587567	0.010734	0.011759
RS	56	4.164127	1.712085	467.674641	0.009755	0.010741
RS	57	4.459679	1.712085	420.271230	0.008767	0.009707
RS	58	4.775716	1.848709	348.019437	0.007260	0.008143
RS	59	5.113658	1.848709	309.662794	0.006459	0.007280
RS	60	5.475022	1.848709	272.041808	0.005675	0.006424
RS	61	5.861434	1.848709	235.753791	0.004918	0.005589
RS	62	6.274628	1.848709	201.347709	0.004200	0.004791
RS	63	6.716461	1.848709	768.211586	0.016025	0.018415
PA	4+25*2+4+6 0.118543665 0.031896935 6.716460846 2.180024296 0.489033169 0.393104245 0.388163535 0.424693149 0.520078919 0.701311272 0.972288762 1.285201296 1.568471408 1.779310024 1.909955460 1.960214623 1.928882879 1.829094315 1.695909896 1.570633037 1.480611963 1.434566476 1.429219735 1.455769334 1.503252430 1.560157820 1.615442098 1.660552484 1.691414083 1.712085237 1.848709235
//
IT	4659
RD	9
LK	-430656.567328
QD	-314.513874 -> -279.883918
RI	0.0122491169
TR	0.116422	0.032374
MT	6.801799
MM	C_pi: 1.316233, n_recomb: 49685.829860
RS	0	0.000000	2.474512	136.498003	0.002747	0.000160
RS	1	0.006952	2.474512	145.580827	0.002930	0.001604
RS	2	0.014388	2.474512	155.237913	0.003124	0.002512
RS	3	0.022340	2.474512	165.501254	0.003331	0.002586
RS	4	0.030846	0.515406	841.045675	0.016927	0.012984
RS	5	0.039942	0.515406	883.374410	0.017779	0.014553
RS	6	0.049672	0.403712	1179.756687	0.023744	0.018880
RS	7	0.060077	0.403712	1228.787472	0.024731	0.019522
RS	8	0.071206	0.392024	1315.015483	0.026467	0.020907
RS	9	0.083109	0.392024	1363.217466	0.027437	0.022423
RS	10	0.095839	0.422824	1309.048902	0.026347	0.022095
RS	11	0.109454	0.422824	1354.492592	0.027261	0.023799
RS	12	0.124016	0.514781	1152.277043	0.023191	0.020868
RS	13	0.139590	0.514781	1194.720612	0.024045	0.022260
RS	14	0.156247	0.697311	916.625574	0.018448	0.017475
RS	15	0.174062	0.697311	955.062315	0.019222	0.018365
RS	16	0.193115	0.977579	711.490310	0.014320	0.013849
RS	17	0.213493	0.977579	744.971985	0.014994	0.014450
RS	18	0.235288	1.307138	584.253615	0.011759	0.011407
RS	19	0.258598	1.307138	613.687121	0.012351	0.011933
RS	20	0.283528	1.608643	524.127473	0.010549	0.010257
RS	21	0.310192	1.608643	551.279265	0.011095	0.010794
RS	22	0.338710	1.834315	508.501893	0.010234	0.010035
RS	23	0.369210	1.834315	534.849274	0.010765	0.010597
RS	24	0.401831	1.974952	522.247930	0.010511	0.010424
RS	25	0.436719	1.974952	548.757753	0.011045	0.011001
RS	26	0.474033	2.029263	560.641761	0.011284	0.011303
RS	27	0.513941	2.029263	587.930921	0.011833	0.011912
RS	28	0.556624	1.994194	626.408935	0.012607	0.012755
RS	29	0.602274	1.994194	654.772965	0.013178	0.013442
RS	30	0.651098	1.883296	723.014079	0.014552	0.014936
RS	31	0.703316	1.883296	752.062318	0.015136	0.015731
RS	32	0.759164	1.735631	846.055789	0.017028	0.017838
RS	33	0.818895	1.735631	874.087618	0.017592	0.018702
RS	34	0.882779	1.597339	977.216243	0.019668	0.021077
RS	35	0.951104	1.597339	1001.041629	0.020147	0.021873
RS	36	1.024179	1.498490	1088.076016	0.021899	0.023917
RS	37	1.102335	1.498490	1104.017263	0.022220	0.024469
RS	38	1.185924	1.448273	1153.614645	0.023218	0.025645
RS	39	1.275325	1.448273	1159.195760	0.023331	0.025841
RS	40	1.370941	1.442841	1163.975448	0.023427	0.025953
RS	41	1.473204	1.442841	1158.834818	0.023323	0.025790
RS	42	1.582577	1.472529	1125.746456	0.022657	0.025012
RS	43	1.699553	1.472529	1111.155747	0.022364	0.024569
RS	44	1.824663	1.525399	1054.483861	0.021223	0.023259
RS	45	1.958470	1.525399	1032.219327	0.020775	0.022634
RS	46	2.101580	1.588813	966.041786	0.019443	0.021137
RS	47	2.254639	1.588813	937.541767	0.018869	0.020407
RS	48	2.418339	1.650490	871.743756	0.017545	0.018956
RS	49	2.593420	1.650490	837.834463	0.016863	0.018162
RS	50	2.780673	1.700809	776.998870	0.015638	0.016856
RS	51	2.980944	1.700809	738.105047	0.014855	0.016006
RS	52	3.195138	1.735146	682.526908	0.013737	0.014839
RS	53	3.424224	1.735146	639.145607	0.012864	0.013927
RS	54	3.669237	1.758008	585.862642	0.011791	0.012820
RS	55	3.931283	1.758008	539.320488	0.010855	0.011851
RS	56	4.211547	1.758008	491.321056	0.009889	0.010850
RS	57	4.511296	1.758008	442.624611	0.008908	0.009827
RS	58	4.831885	1.912123	365.035233	0.007347	0.008205
RS	59	5.174761	1.912123	326.077973	0.006563	0.007363
RS	60	5.541475	1.912123	287.649593	0.005789	0.006522
RS	61	5.933684	1.912123	250.369993	0.005039	0.005699
RS	62	6.353160	1.912123	214.818224	0.004324	0.004906
RS	63	6.801799	1.912123	837.851396	0.016863	0.019268
PA	4+25*2+4+6 0.116421537 0.032374244 6.801798873 2.474511550 0.515405816 0.403712229 0.392023788 0.422824392 0.514781045 0.697311211 0.977579168 1.307138221 1.608642531 1.834315312 1.974952080 2.029263016 1.994194332 1.883295513 1.735630693 1.597338604 1.498490274 1.448272878 1.442840636 1.472529251 1.525398888 1.588812948 1.650490491 1.700809451 1.735145502 1.758007758 1.912123101
//
IT	5165
RD	10
LK	-430588.564140
QD	-295.482768 -> -263.866412
RI	0.0109289181
TR	0.114439	0.032834
MT	6.882192
MM	C_pi: 1.343256, n_recomb: 51388.846317
RS	0	0.000000	2.749279	127.350985	0.002478	0.000150
RS	1	0.006972	2.749279	135.888827	0.002644	0.001519
RS	2	0.014430	2.749279	144.973731	0.002821	0.002375
RS	3	0.022408	2.749279	154.637104	0.003009	0.002397
RS	4	0.030942	0.541498	831.645731	0.016183	0.012694
RS	5	0.040071	0.541498	874.377730	0.017015	0.014128
RS	6	0.049837	0.414785	1195.184953	0.023258	0.018747
RS	7	0.060283	0.414785	1245.845983	0.024244	0.019308
RS	8	0.071458	0.396722	1354.451416	0.026357	0.020955
RS	9	0.083412	0.396722	1404.692887	0.027335	0.022420
RS	10	0.096199	0.421937	1368.185355	0.026624	0.022373
RS	11	0.109878	0.421937	1415.623861	0.027547	0.024070
RS	12	0.124510	0.510385	1211.937266	0.023584	0.021214
RS	13	0.140163	0.510385	1256.273286	0.024446	0.022623
RS	14	0.156907	0.693610	960.552020	0.018692	0.017687
RS	15	0.174818	0.693610	1000.733006	0.019474	0.018603
RS	16	0.193978	0.981920	738.297793	0.014367	0.013888
RS	17	0.214474	0.981920	773.164537	0.015045	0.014508
RS	18	0.236399	1.326699	600.227400	0.011680	0.011335
RS	19	0.259852	1.326699	630.686483	0.012273	0.011869
RS	20	0.284941	1.645343	534.728583	0.010406	0.010126
RS	21	0.311779	1.645343	562.690941	0.010950	0.010664
RS	22	0.340488	1.885342	516.761317	0.010056	0.009869
RS	23	0.371198	1.885342	543.831983	0.010583	0.010426
RS	24	0.404049	2.036089	529.708387	0.010308	0.010229
RS	25	0.439191	2.036089	556.939128	0.010838	0.010798
RS	26	0.476783	2.095051	568.562478	0.011064	0.011082
RS	27	0.516996	2.095051	596.645688	0.011610	0.011680
RS	28	0.560012	2.057075	636.693747	0.012390	0.012521
RS	29	0.606027	2.057075	666.015221	0.012960	0.013192
RS	30	0.655251	1.935883	738.558230	0.014372	0.014714
RS	31	0.707906	1.935883	768.804402	0.014961	0.015491
RS	32	0.764233	1.774436	870.218425	0.016934	0.017666
RS	33	0.824486	1.774436	899.659781	0.017507	0.018516
RS	34	0.888941	1.623638	1012.249722	0.019698	0.020993
RS	35	0.957888	1.623638	1037.474491	0.020189	0.021783
RS	36	1.031643	1.516249	1133.310591	0.022054	0.023934
RS	37	1.110540	1.516249	1150.299894	0.022384	0.024489
RS	38	1.194938	1.461918	1205.186683	0.023452	0.025735
RS	39	1.285220	1.461918	1211.241621	0.023570	0.025940
RS	40	1.381796	1.456261	1216.586159	0.023674	0.026065
RS	41	1.485105	1.456261	1211.394808	0.023573	0.025915
RS	42	1.595617	1.488811	1175.000406	0.022865	0.025100
RS	43	1.713834	1.488811	1160.072603	0.022574	0.024675
RS	44	1.840293	1.546725	1098.141905	0.021369	0.023306
RS	45	1.975568	1.546725	1075.491027	0.020928	0.022704
RS	46	2.120275	1.616304	1003.906039	0.019535	0.021151
RS	47	2.275070	1.616304	975.087727	0.018975	0.020448
RS	48	2.440657	1.684067	904.846445	0.017608	0.018959
RS	49	2.617790	1.684067	870.668948	0.016943	0.018193
RS	50	2.807271	1.739336	806.702270	0.015698	0.016870
RS	51	3.009963	1.739336	767.480255	0.014935	0.016047
RS	52	3.226787	1.776941	709.870061	0.013814	0.014880
RS	53	3.458727	1.776941	665.957220	0.012959	0.013992
RS	54	3.706838	1.801799	611.138299	0.011892	0.012893
RS	55	3.972247	1.801799	563.765503	0.010971	0.011943
RS	56	4.256160	1.801799	514.717881	0.010016	0.010956
RS	57	4.559867	1.801799	464.770219	0.009044	0.009944
RS	58	4.884748	1.973141	381.809678	0.007430	0.008266
RS	59	5.232280	1.973141	342.290486	0.006661	0.007442
RS	60	5.604041	1.973141	303.099594	0.005898	0.006617
RS	61	6.001721	1.973141	264.876836	0.005154	0.005804
RS	62	6.427127	1.973141	228.228539	0.004441	0.005017
RS	63	6.882192	1.973141	908.631741	0.017681	0.020104
PA	4+25*2+4+6 0.114438948 0.032834258 6.882191801 2.749279238 0.541497911 0.414784923 0.396721751 0.421937069 0.510385227 0.693610443 0.981919921 1.326698996 1.645343310 1.885341793 2.036089226 2.095051077 2.057074890 1.935882526 1.774436235 1.623637560 1.516248634 1.461918252 1.456261109 1.488810860 1.546724557 1.616303784 1.684066920 1.739335630 1.776940696 1.801798846 1.973140549
//
IT	5210
RD	11
LK	-430526.450736
QD	-278.138929 -> -249.191708
RI	0.0098804427
TR	0.112584	0.033278
MT	6.957953
MM	C_pi: 1.369175, n_recomb: 53050.684217
RS	0	0.000000	2.998808	120.772985	0.002277	0.000143
RS	1	0.006990	2.998808	128.919458	0.002430	0.001450
RS	2	0.014469	2.998808	137.593383	0.002594	0.002270
RS	3	0.022471	2.998808	146.825732	0.002768	0.002257
RS	4	0.031032	0.567061	823.011807	0.015514	0.012419
RS	5	0.040191	0.567061	866.082395	0.016326	0.013741
RS	6	0.049991	0.426096	1207.836814	0.022768	0.018594
RS	7	0.060476	0.426096	1260.005215	0.023751	0.019085
RS	8	0.071693	0.402008	1389.559688	0.026193	0.020964
RS	9	0.083695	0.402008	1441.764944	0.027177	0.022381
RS	10	0.096536	0.421764	1423.938991	0.026841	0.022614
RS	11	0.110274	0.421764	1473.329601	0.027772	0.024299
RS	12	0.124972	0.506663	1269.966534	0.023939	0.021538
RS	13	0.140699	0.506663	1316.149387	0.024809	0.022960
RS	14	0.157524	0.690098	1003.921688	0.018924	0.017896
RS	15	0.175525	0.690098	1045.815831	0.019714	0.018834
RS	16	0.194785	0.985399	764.952469	0.014419	0.013936
RS	17	0.215391	0.985399	801.187308	0.015102	0.014572
RS	18	0.237438	1.344145	616.220220	0.011616	0.011277
RS	19	0.261026	1.344145	647.692540	0.012209	0.011819
RS	20	0.286262	1.678966	545.423979	0.010281	0.010013
RS	21	0.313263	1.678966	574.184636	0.010823	0.010551
RS	22	0.342151	1.932847	525.104505	0.009898	0.009721
RS	23	0.373058	1.932847	552.882519	0.010422	0.010274
RS	24	0.406126	2.093807	537.154320	0.010125	0.010052
RS	25	0.441505	2.093807	565.082323	0.010652	0.010614
RS	26	0.479358	2.157972	576.271360	0.010863	0.010879
RS	27	0.519856	2.157972	605.113806	0.011406	0.011466
RS	28	0.563185	2.117863	646.454950	0.012186	0.012302
RS	29	0.609544	2.117863	676.687535	0.012755	0.012959
RS	30	0.659142	1.987120	753.167535	0.014197	0.014501
RS	31	0.712208	1.987120	784.560660	0.014789	0.015263
RS	32	0.768983	1.812486	893.023216	0.016833	0.017495
RS	33	0.829727	1.812486	923.834136	0.017414	0.018332
RS	34	0.894717	1.649617	1045.630010	0.019710	0.020901
RS	35	0.964250	1.649617	1072.241451	0.020212	0.021685
RS	36	1.038644	1.533926	1176.828929	0.022183	0.023937
RS	37	1.118237	1.533926	1194.884213	0.022523	0.024494
RS	38	1.203395	1.475523	1255.168033	0.023660	0.025809
RS	39	1.294505	1.475523	1261.736035	0.023784	0.026023
RS	40	1.391984	1.469503	1267.813157	0.023898	0.026163
RS	41	1.496277	1.469503	1262.621156	0.023800	0.026026
RS	42	1.607861	1.504652	1223.082215	0.023055	0.025181
RS	43	1.727244	1.504652	1207.871761	0.022768	0.024772
RS	44	1.854973	1.567291	1140.821120	0.021504	0.023351
RS	45	1.991630	1.567291	1117.837745	0.021071	0.022770
RS	46	2.137839	1.642708	1040.970448	0.019622	0.021167
RS	47	2.294270	1.642708	1011.881994	0.019074	0.020488
RS	48	2.461634	1.716260	937.307781	0.017668	0.018965
RS	49	2.640698	1.716260	902.902275	0.017020	0.018225
RS	50	2.832279	1.776230	835.898188	0.015757	0.016887
RS	51	3.037252	1.776230	796.381802	0.015012	0.016089
RS	52	3.256553	1.816905	736.818580	0.013889	0.014923
RS	53	3.491184	1.816905	692.405154	0.013052	0.014057
RS	54	3.742216	1.843566	636.127372	0.011991	0.012965
RS	55	4.010796	1.843566	587.952235	0.011083	0.012032
RS	56	4.298150	1.843566	537.889335	0.010139	0.011059
RS	57	4.605590	1.843566	486.726792	0.009175	0.010058
RS	58	4.934522	2.031816	398.370854	0.007509	0.008325
RS	59	5.286446	2.031816	358.321255	0.006754	0.007519
RS	60	5.662971	2.031816	318.405487	0.006002	0.006708
RS	61	6.065816	2.031816	279.281043	0.005264	0.005905
RS	62	6.496820	2.031816	241.579075	0.004554	0.005124
RS	63	6.957953	2.031816	980.436255	0.018481	0.020922
PA	4+25*2+4+6 0.112584443 0.033278146 6.957952776 2.998807734 0.567061241 0.426096438 0.402008248 0.421764041 0.506662630 0.690098034 0.985398531 1.344144740 1.678966056 1.932846805 2.093806886 2.157972229 2.117863080 1.987119578 1.812486123 1.649616587 1.533926074 1.475523145 1.469503306 1.504652378 1.567290741 1.642707665 1.716260119 1.776230178 1.816904771 1.843566491 2.031816409
//
IT	4188
RD	12
LK	-430469.559431
QD	-262.284502 -> -235.715738
RI	0.0090304801
TR	0.110848	0.033707
MT	7.029352
MM	C_pi: 1.394064, n_recomb: 54673.095302
RS	0	0.000000	3.220580	116.107192	0.002124	0.000137
RS	1	0.007007	3.220580	123.978867	0.002268	0.001396
RS	2	0.014506	3.220580	132.364458	0.002421	0.002189
RS	3	0.022529	3.220580	141.294658	0.002584	0.002153
RS	4	0.031115	0.591956	815.274510	0.014912	0.012161
RS	5	0.040303	0.591956	858.639234	0.015705	0.013388
RS	6	0.050135	0.437500	1218.393763	0.022285	0.018428
RS	7	0.060655	0.437500	1271.958761	0.023265	0.018859
RS	8	0.071913	0.407718	1420.985559	0.025991	0.020943
RS	9	0.083959	0.407718	1475.078968	0.026980	0.022313
RS	10	0.096850	0.422133	1476.647689	0.027009	0.022821
RS	11	0.110644	0.422133	1527.949333	0.027947	0.024493
RS	12	0.125404	0.503461	1326.502959	0.024262	0.021843
RS	13	0.141199	0.503461	1374.489378	0.025140	0.023275
RS	14	0.158101	0.686718	1046.774858	0.019146	0.018102
RS	15	0.176186	0.686718	1090.351458	0.019943	0.019059
RS	16	0.195540	0.988107	791.450211	0.014476	0.013991
RS	17	0.216249	0.988107	829.035973	0.015164	0.014641
RS	18	0.238410	1.359696	632.201259	0.011563	0.011232
RS	19	0.262123	1.359696	664.674299	0.012157	0.011780
RS	20	0.287498	1.709823	556.162585	0.010173	0.009914
RS	21	0.314652	1.709823	585.709067	0.010713	0.010452
RS	22	0.343708	1.977175	533.476025	0.009758	0.009589
RS	23	0.374800	1.977175	561.945636	0.010278	0.010138
RS	24	0.408070	2.148418	544.542563	0.009960	0.009891
RS	25	0.443672	2.148418	573.145277	0.010483	0.010446
RS	26	0.481769	2.218288	583.746706	0.010677	0.010691
RS	27	0.522536	2.218288	613.315647	0.011218	0.011269
RS	28	0.566159	2.176759	655.702500	0.011993	0.012095
RS	29	0.612839	2.176759	686.802490	0.012562	0.012740
RS	30	0.662790	2.037149	766.883470	0.014027	0.014296
RS	31	0.716241	2.037149	799.374529	0.014621	0.015044
RS	32	0.773437	1.849867	914.529677	0.016727	0.017326
RS	33	0.834642	1.849867	946.670302	0.017315	0.018150
RS	34	0.900135	1.675302	1077.420263	0.019707	0.020803
RS	35	0.970218	1.675302	1105.404005	0.020218	0.021583
RS	36	1.045212	1.551514	1218.680956	0.022290	0.023927
RS	37	1.125460	1.551514	1237.818160	0.022640	0.024489
RS	38	1.211332	1.489064	1303.600599	0.023844	0.025870
RS	39	1.303221	1.489064	1310.719254	0.023974	0.026093
RS	40	1.401550	1.482552	1317.697966	0.024101	0.026250
RS	41	1.506768	1.482552	1312.553509	0.024007	0.026126
RS	42	1.619360	1.520061	1270.036348	0.023230	0.025254
RS	43	1.739841	1.520061	1254.594895	0.022947	0.024862
RS	44	1.868764	1.587125	1182.571241	0.021630	0.023394
RS	45	2.006722	1.587125	1159.305058	0.021204	0.022832
RS	46	2.154347	1.668073	1077.282498	0.019704	0.021184
RS	47	2.312316	1.668073	1047.967395	0.019168	0.020528
RS	48	2.481355	1.747135	969.168508	0.017727	0.018973
RS	49	2.662238	1.747135	934.570804	0.017094	0.018257
RS	50	2.855797	1.811567	864.620888	0.015814	0.016906
RS	51	3.062920	1.811567	824.839820	0.015087	0.016132
RS	52	3.284555	1.855120	763.399266	0.013963	0.014967
RS	53	3.521722	1.855120	718.512284	0.013142	0.014121
RS	54	3.775508	1.883403	660.848664	0.012087	0.013038
RS	55	4.047077	1.883403	611.895838	0.011192	0.012121
RS	56	4.337676	1.883403	560.846717	0.010258	0.011160
RS	57	4.648638	1.883403	508.501721	0.009301	0.010168
RS	58	4.981391	2.088203	414.734985	0.007586	0.008382
RS	59	5.337460	2.088203	374.181411	0.006844	0.007594
RS	60	5.718480	2.088203	333.573133	0.006101	0.006796
RS	61	6.126200	2.088203	293.583351	0.005370	0.006002
RS	62	6.562490	2.088203	254.865879	0.004662	0.005226
RS	63	7.029352	2.088203	1053.140028	0.019262	0.021722
PA	4+25*2+4+6 0.110847509 0.033707051 7.029352056 3.220580447 0.591956048 0.437499634 0.407718192 0.422133284 0.503460975 0.686718213 0.988106888 1.359696464 1.709823328 1.977174636 2.148417638 2.218288172 2.176759037 2.037149173 1.849867128 1.675302174 1.551514110 1.489064327 1.482551998 1.520060853 1.587124836 1.668072616 1.747135013 1.811567355 1.855119817 1.883402926 2.088203342
//
IT	4975
RD	13
LK	-430417.325100
QD	-247.748994 -> -223.310037
RI	0.0083305115
TR	0.109219	0.034122
MT	7.096606
MM	C_pi: 1.417976, n_recomb: 56257.368632
RS	0	0.000000	3.413749	112.897712	0.002007	0.000132
RS	1	0.007023	3.413749	120.584742	0.002143	0.001352
RS	2	0.014540	3.413749	128.777027	0.002289	0.002126
RS	3	0.022584	3.413749	137.505147	0.002444	0.002076
RS	4	0.031194	0.616077	808.478387	0.014371	0.011919
RS	5	0.040408	0.616077	852.107521	0.015147	0.013067
RS	6	0.050269	0.448890	1227.346704	0.021817	0.018256
RS	7	0.060823	0.448890	1282.208258	0.022792	0.018636
RS	8	0.072118	0.413734	1449.230525	0.025761	0.020898
RS	9	0.084206	0.413734	1505.136455	0.026754	0.022224
RS	10	0.097143	0.422916	1526.591327	0.027136	0.023000
RS	11	0.110989	0.422916	1579.763400	0.028081	0.024657
RS	12	0.125808	0.500673	1381.633815	0.024559	0.022131
RS	13	0.141667	0.500673	1431.381889	0.025443	0.023570
RS	14	0.158640	0.683435	1089.130150	0.019360	0.018304
RS	15	0.176805	0.683435	1134.358373	0.020164	0.019278
RS	16	0.196245	0.990131	817.776644	0.014536	0.014051
RS	17	0.217051	0.990131	856.695565	0.015228	0.014714
RS	18	0.239319	1.373563	648.133291	0.011521	0.011197
RS	19	0.263150	1.373563	681.593858	0.012116	0.011749
RS	20	0.288655	1.738187	566.900520	0.010077	0.009827
RS	21	0.315951	1.738187	597.219947	0.010616	0.010365
RS	22	0.345165	2.018607	541.834072	0.009631	0.009470
RS	23	0.376430	2.018607	570.979628	0.010149	0.010014
RS	24	0.409891	2.200197	551.835787	0.009809	0.009743
RS	25	0.445702	2.200197	581.091319	0.010329	0.010292
RS	26	0.484028	2.276215	590.972354	0.010505	0.010516
RS	27	0.525046	2.276215	621.236654	0.011043	0.011085
RS	28	0.568945	2.233909	664.451174	0.011811	0.011900
RS	29	0.615926	2.233909	696.377092	0.012378	0.012534
RS	30	0.666208	2.086053	779.754123	0.013860	0.014099
RS	31	0.720021	2.086053	813.295836	0.014457	0.014834
RS	32	0.777613	1.886611	934.805774	0.016617	0.017157
RS	33	0.839250	1.886611	968.236126	0.017211	0.017972
RS	34	0.905216	1.700689	1107.687385	0.019690	0.020699
RS	35	0.975815	1.700689	1137.026957	0.020211	0.021476
RS	36	1.051372	1.568980	1258.921024	0.022378	0.023907
RS	37	1.132236	1.568980	1279.153186	0.022738	0.024473
RS	38	1.218780	1.502502	1350.525726	0.024006	0.025919
RS	39	1.311401	1.502502	1358.229827	0.024143	0.026151
RS	40	1.410528	1.495377	1366.276075	0.024286	0.026327
RS	41	1.516616	1.495377	1361.224425	0.024196	0.026215
RS	42	1.630156	1.535026	1315.897283	0.023391	0.025321
RS	43	1.751669	1.535026	1300.272890	0.023113	0.024944
RS	44	1.881717	1.606239	1223.425201	0.021747	0.023434
RS	45	2.020898	1.606239	1199.921718	0.021329	0.022891
RS	46	2.169854	1.692431	1112.870611	0.019782	0.021201
RS	47	2.329272	1.692431	1083.368173	0.019257	0.020566
RS	48	2.499887	1.776735	1000.452655	0.017783	0.018983
RS	49	2.682484	1.776735	965.694605	0.017166	0.018290
RS	50	2.877905	1.845406	892.885861	0.015871	0.016927
RS	51	3.087052	1.845406	852.866719	0.015160	0.016175
RS	52	3.310887	1.891654	789.621395	0.014036	0.015012
RS	53	3.550443	1.891654	744.285301	0.013230	0.014185
RS	54	3.806823	1.921386	685.306147	0.012182	0.013110
RS	55	4.081210	1.921386	635.598052	0.011298	0.012207
RS	56	4.374868	1.921386	583.589390	0.010374	0.011258
RS	57	4.689150	1.921386	530.091962	0.009423	0.010275
RS	58	5.025505	2.142349	430.908069	0.007660	0.008438
RS	59	5.385483	2.142349	389.873556	0.006930	0.007666
RS	60	5.770743	2.142349	348.601526	0.006197	0.006880
RS	61	6.183061	2.142349	307.779175	0.005471	0.006095
RS	62	6.624337	2.142349	268.081070	0.004765	0.005324
RS	63	7.096606	2.142349	1126.611474	0.020026	0.022504
PA	4+25*2+4+6 0.109218956 0.034122124 7.096605795 3.413748671 0.616076791 0.448890072 0.413734175 0.422915996 0.500672815 0.683434599 0.990131489 1.373563455 1.738187053 2.018607443 2.200197461 2.276215463 2.233909092 2.086052752 1.886611276 1.700688512 1.568980326 1.502502390 1.495377405 1.535025789 1.606238580 1.692430518 1.776735434 1.845405555 1.891653940 1.921385948 2.142349183
//
IT	4246
RD	14
LK	-430369.264123
QD	-234.386793 -> -211.862803
RI	0.0077462601
TR	0.107689	0.034524
MT	7.160014
MM	C_pi: 1.440969, n_recomb: 57804.524030
RS	0	0.000000	3.579041	110.811313	0.001917	0.000129
RS	1	0.007038	3.579041	118.384085	0.002048	0.001318
RS	2	0.014572	3.579041	126.457373	0.002188	0.002079
RS	3	0.022635	3.579041	135.061787	0.002337	0.002019
RS	4	0.031267	0.639354	802.611904	0.013885	0.011693
RS	5	0.040506	0.639354	846.486413	0.014644	0.012775
RS	6	0.050395	0.460189	1235.071238	0.021366	0.018081
RS	7	0.060980	0.460189	1291.139539	0.022336	0.018417
RS	8	0.072310	0.419971	1474.701118	0.025512	0.020834
RS	9	0.084437	0.419971	1532.344629	0.026509	0.022117
RS	10	0.097418	0.424024	1573.980749	0.027229	0.023154
RS	11	0.111313	0.424024	1628.982937	0.028181	0.024796
RS	12	0.126185	0.498223	1435.418681	0.024832	0.022403
RS	13	0.142105	0.498223	1486.887740	0.025723	0.023847
RS	14	0.159144	0.680231	1130.989502	0.019566	0.018503
RS	15	0.177383	0.680231	1177.838417	0.020376	0.019491
RS	16	0.196906	0.991557	843.915626	0.014599	0.014116
RS	17	0.217803	0.991557	884.149494	0.015296	0.014790
RS	18	0.240170	1.385920	663.993062	0.011487	0.011170
RS	19	0.264112	1.385920	698.427742	0.012083	0.011727
RS	20	0.289739	1.764297	577.605647	0.009992	0.009751
RS	21	0.317169	1.764297	608.685004	0.010530	0.010288
RS	22	0.346531	2.057411	550.144782	0.009517	0.009362
RS	23	0.377958	2.057411	579.950775	0.010033	0.009903
RS	24	0.411598	2.249366	559.014599	0.009671	0.009607
RS	25	0.447605	2.249366	588.902043	0.010188	0.010150
RS	26	0.486146	2.331920	597.947511	0.010344	0.010353
RS	27	0.527400	2.331920	628.877849	0.010879	0.010914
RS	28	0.571558	2.289431	672.723365	0.011638	0.011715
RS	29	0.618823	2.289431	705.435996	0.012204	0.012339
RS	30	0.669415	2.133906	791.826835	0.013698	0.013909
RS	31	0.723568	2.133906	826.373692	0.014296	0.014633
RS	32	0.781532	1.922750	953.918479	0.016502	0.016991
RS	33	0.843576	1.922750	988.598667	0.017102	0.017797
RS	34	0.909986	1.725770	1136.502699	0.019661	0.020592
RS	35	0.981071	1.725770	1167.179626	0.020192	0.021365
RS	36	1.057158	1.586300	1297.607631	0.022448	0.023879
RS	37	1.138601	1.586300	1318.944653	0.022817	0.024448
RS	38	1.225776	1.515811	1395.985148	0.024150	0.025957
RS	39	1.319087	1.515811	1404.306285	0.024294	0.026198
RS	40	1.418964	1.507968	1413.576421	0.024454	0.026395
RS	41	1.525872	1.507968	1408.659793	0.024369	0.026295
RS	42	1.640303	1.549554	1360.690256	0.023540	0.025383
RS	43	1.762789	1.549554	1344.927512	0.023267	0.025021
RS	44	1.893895	1.624662	1263.403810	0.021856	0.023471
RS	45	2.034229	1.624662	1239.704867	0.021447	0.022947
RS	46	2.184440	1.715830	1147.751823	0.019856	0.021218
RS	47	2.345223	1.715830	1118.097745	0.019343	0.020604
RS	48	2.517322	1.805129	1031.169809	0.017839	0.018995
RS	49	2.701533	1.805129	996.280437	0.017235	0.018323
RS	50	2.898710	1.877825	920.697503	0.015928	0.016950
RS	51	3.109765	1.877825	880.464678	0.015232	0.016217
RS	52	3.335673	1.926601	815.483467	0.014108	0.015057
RS	53	3.577482	1.926601	769.721187	0.013316	0.014247
RS	54	3.836310	1.957623	709.493656	0.012274	0.013181
RS	55	4.113354	1.957623	659.051795	0.011401	0.012292
RS	56	4.409897	1.957623	606.109186	0.010485	0.011354
RS	57	4.727311	1.957623	551.488184	0.009541	0.010379
RS	58	5.067066	2.194345	446.889730	0.007731	0.008493
RS	59	5.430733	2.194345	405.395224	0.007013	0.007735
RS	60	5.819996	2.194345	363.485823	0.006288	0.006961
RS	61	6.236655	2.194345	321.861229	0.005568	0.006184
RS	62	6.682640	2.194345	281.215049	0.004865	0.005419
RS	63	7.160014	2.194345	1200.720209	0.020772	0.023269
PA	4+25*2+4+6 0.107689273 0.034524043 7.160013788 3.579040591 0.639353817 0.460189210 0.419971106 0.424023927 0.498222871 0.680231455 0.991557326 1.385920045 1.764296924 2.057410601 2.249366264 2.331919546 2.289431078 2.133906139 1.922750263 1.725769619 1.586299768 1.515811146 1.507967756 1.549554044 1.624661881 1.715829882 1.805128946 1.877824745 1.926600548 1.957623025 2.194344760
//
IT	3981
RD	15
LK	-430324.957092
QD	-222.072250 -> -201.276206
RI	0.0072529966
TR	0.106251	0.034914
MT	7.219777
MM	C_pi: 1.463085, n_recomb: 59315.540062
RS	0	0.000000	3.718340	109.597345	0.001848	0.000126
RS	1	0.007052	3.718340	117.111050	0.001974	0.001291
RS	2	0.014602	3.718340	125.123671	0.002109	0.002044
RS	3	0.022683	3.718340	133.665976	0.002253	0.001978
RS	4	0.031335	0.661729	797.649175	0.013448	0.011483
RS	5	0.040597	0.661729	841.758157	0.014191	0.012510
RS	6	0.050512	0.471344	1241.833632	0.020936	0.017906
RS	7	0.061126	0.471344	1299.027603	0.021900	0.018204
RS	8	0.072489	0.426362	1497.741092	0.025250	0.020755
RS	9	0.084653	0.426362	1557.048282	0.026250	0.021998
RS	10	0.097675	0.425389	1618.995825	0.027295	0.023287
RS	11	0.111615	0.425389	1675.787729	0.028252	0.024913
RS	12	0.126539	0.496053	1487.901548	0.025085	0.022660
RS	13	0.142514	0.496053	1541.051789	0.025981	0.024108
RS	14	0.159617	0.677097	1172.350718	0.019765	0.018698
RS	15	0.177925	0.677097	1220.789162	0.020581	0.019698
RS	16	0.197525	0.992454	869.853362	0.014665	0.014184
RS	17	0.218507	0.992454	911.383484	0.015365	0.014867
RS	18	0.240968	1.396922	679.757635	0.011460	0.011149
RS	19	0.265013	1.396922	715.152619	0.012057	0.011710
RS	20	0.290755	1.788356	588.252635	0.009917	0.009683
RS	21	0.318311	1.788356	620.078742	0.010454	0.010219
RS	22	0.347811	2.093796	558.385352	0.009414	0.009263
RS	23	0.379391	2.093796	588.836486	0.009927	0.009801
RS	24	0.413198	2.296118	566.062591	0.009543	0.009481
RS	25	0.449389	2.296118	596.561767	0.010057	0.010019
RS	26	0.488133	2.385555	604.669009	0.010194	0.010199
RS	27	0.529608	2.385555	636.237442	0.010726	0.010754
RS	28	0.574009	2.343417	680.541191	0.011473	0.011540
RS	29	0.621541	2.343417	714.003308	0.012037	0.012154
RS	30	0.672425	2.180745	803.153236	0.013540	0.013726
RS	31	0.726897	2.180745	838.661474	0.014139	0.014440
RS	32	0.785210	1.958287	971.937538	0.016386	0.016828
RS	33	0.847636	1.958287	1007.827833	0.016991	0.017625
RS	34	0.914465	1.750524	1163.938195	0.019623	0.020481
RS	35	0.986006	1.750524	1195.932094	0.020162	0.021252
RS	36	1.062592	1.603438	1334.800695	0.022503	0.023843
RS	37	1.144579	1.603438	1357.249324	0.022882	0.024416
RS	38	1.232348	1.528956	1440.023359	0.024277	0.025986
RS	39	1.326307	1.528956	1448.989708	0.024429	0.026236
RS	40	1.426891	1.520298	1459.632727	0.024608	0.026455
RS	41	1.534569	1.520298	1454.889842	0.024528	0.026367
RS	42	1.649841	1.563637	1404.442734	0.023677	0.025440
RS	43	1.773241	1.563637	1388.582477	0.023410	0.025092
RS	44	1.905344	1.642404	1302.529932	0.021959	0.023507
RS	45	2.046763	1.642404	1278.673426	0.021557	0.023000
RS	46	2.198155	1.738301	1181.940399	0.019926	0.021236
RS	47	2.360224	1.738301	1152.167039	0.019424	0.020641
RS	48	2.533721	1.832360	1061.328602	0.017893	0.019008
RS	49	2.719454	1.832360	1026.334188	0.017303	0.018356
RS	50	2.918285	1.908880	948.059422	0.015983	0.016974
RS	51	3.131137	1.908880	907.635159	0.015302	0.016260
RS	52	3.359000	1.960027	840.982961	0.014178	0.015102
RS	53	3.602933	1.960027	794.816032	0.013400	0.014309
RS	54	3.864067	1.992192	733.405258	0.012364	0.013251
RS	55	4.143617	1.992192	682.250148	0.011502	0.012375
RS	56	4.442882	1.992192	628.398098	0.010594	0.011447
RS	57	4.763250	1.992192	572.681258	0.009655	0.010480
RS	58	5.106212	2.244255	462.678555	0.007800	0.008547
RS	59	5.473359	2.244255	420.743275	0.007093	0.007802
RS	60	5.866398	2.244255	378.220910	0.006376	0.007039
RS	61	6.287155	2.244255	335.822346	0.005662	0.006270
RS	62	6.737584	2.244255	294.258701	0.004961	0.005510
RS	63	7.219777	2.244255	1275.344740	0.021501	0.024016
PA	4+25*2+4+6 0.106250862 0.034913707 7.219776963 3.718339998 0.661728664 0.471344314 0.426361834 0.425389016 0.496053371 0.677096844 0.992454249 1.396922012 1.788356337 2.093795777 2.296117943 2.385555368 2.343417125 2.180744884 1.958286934 1.750524430 1.603438430 1.528955897 1.520298112 1.563637191 1.642404041 1.738300961 1.832359714 1.908879584 1.960027217 1.992191656 2.244255292
//
IT	3418
RD	16
LK	-430284.039398
QD	-210.696924 -> -191.464950
RI	0.0068323319
TR	0.104896	0.035292
MT	7.276181
MM	C_pi: 1.484376, n_recomb: 60791.349557
RS	0	0.000000	3.834026	109.070159	0.001794	0.000124
RS	1	0.007065	3.834026	116.568594	0.001918	0.001270
RS	2	0.014629	3.834026	124.566879	0.002049	0.002018
RS	3	0.022728	3.834026	133.096049	0.002189	0.001949
RS	4	0.031399	0.683195	793.512211	0.013053	0.011288
RS	5	0.040683	0.683195	837.849416	0.013782	0.012269
RS	6	0.050622	0.482312	1247.854700	0.020527	0.017733
RS	7	0.061264	0.482312	1306.101818	0.021485	0.017999
RS	8	0.072657	0.432864	1518.616146	0.024981	0.020664
RS	9	0.084856	0.432864	1579.514726	0.025983	0.021869
RS	10	0.097916	0.426961	1661.793725	0.027336	0.023400
RS	11	0.111899	0.426961	1720.335239	0.028299	0.025010
RS	12	0.126870	0.494121	1539.125803	0.025318	0.022903
RS	13	0.142899	0.494121	1593.918603	0.026219	0.024352
RS	14	0.160060	0.674028	1213.208957	0.019957	0.018888
RS	15	0.178434	0.674028	1263.205886	0.020779	0.019900
RS	16	0.198105	0.992895	895.574128	0.014732	0.014254
RS	17	0.219167	0.992895	938.381533	0.015436	0.014946
RS	18	0.241717	1.406720	695.406982	0.011439	0.011135
RS	19	0.265859	1.406720	731.748262	0.012037	0.011699
RS	20	0.291708	1.810561	598.821469	0.009850	0.009622
RS	21	0.319383	1.810561	631.381187	0.010386	0.010158
RS	22	0.349013	2.127957	566.541922	0.009319	0.009173
RS	23	0.380736	2.127957	597.623399	0.009831	0.009708
RS	24	0.414701	2.340629	572.972458	0.009425	0.009365
RS	25	0.451065	2.340629	604.064168	0.009937	0.009898
RS	26	0.489999	2.437249	611.145379	0.010053	0.010056
RS	27	0.531683	2.437249	643.325671	0.010583	0.010604
RS	28	0.576312	2.395950	687.932666	0.011316	0.011373
RS	29	0.624095	2.395950	722.109224	0.011878	0.011979
RS	30	0.675253	2.226615	813.783768	0.013387	0.013550
RS	31	0.730026	2.226615	850.211560	0.013986	0.014254
RS	32	0.788669	1.993237	988.931988	0.016268	0.016667
RS	33	0.851454	1.993237	1025.993220	0.016877	0.017456
RS	34	0.918676	1.774948	1190.066502	0.019576	0.020369
RS	35	0.990647	1.774948	1223.355559	0.020124	0.021137
RS	36	1.067703	1.620380	1370.563223	0.022545	0.023800
RS	37	1.150203	1.620380	1394.127373	0.022933	0.024378
RS	38	1.238531	1.541922	1482.687545	0.024390	0.026008
RS	39	1.333101	1.541922	1492.324059	0.024548	0.026265
RS	40	1.434351	1.532361	1504.482379	0.024748	0.026509
RS	41	1.542756	1.532361	1499.948459	0.024674	0.026432
RS	42	1.658819	1.577287	1447.180660	0.023806	0.025492
RS	43	1.783082	1.577287	1431.260338	0.023544	0.025157
RS	44	1.916124	1.659499	1340.820817	0.022056	0.023542
RS	45	2.058566	1.659499	1316.841525	0.021662	0.023050
RS	46	2.211072	1.759893	1215.449284	0.019994	0.021254
RS	47	2.374353	1.759893	1185.586051	0.019503	0.020677
RS	48	2.549170	1.858495	1090.934487	0.017946	0.019023
RS	49	2.736337	1.858495	1055.859161	0.017369	0.018389
RS	50	2.936729	1.938655	974.970003	0.016038	0.016998
RS	51	3.151278	1.938655	934.375343	0.015370	0.016302
RS	52	3.380986	1.992028	866.115467	0.014247	0.015148
RS	53	3.626923	1.992028	819.564555	0.013482	0.014370
RS	54	3.890235	2.025199	757.033110	0.012453	0.013320
RS	55	4.172151	2.025199	705.184880	0.011600	0.012456
RS	56	4.473985	2.025199	650.447358	0.010700	0.011538
RS	57	4.797144	2.025199	593.661795	0.009766	0.010578
RS	58	5.143134	2.292187	478.271992	0.007867	0.008599
RS	59	5.513570	2.292187	435.914013	0.007171	0.007867
RS	60	5.910177	2.292187	392.801665	0.006461	0.007115
RS	61	6.334804	2.292187	349.655840	0.005752	0.006353
RS	62	6.789433	2.292187	307.203790	0.005053	0.005597
RS	63	7.276181	2.292187	1350.374428	0.022213	0.024745
PA	4+25*2+4+6 0.104895755 0.035291557 7.276181470 3.834025714 0.683195264 0.482312333 0.432863533 0.426961441 0.494120630 0.674028255 0.992895308 1.406720407 1.810561218 2.127957268 2.340628965 2.437248893 2.395949667 2.226615196 1.993236601 1.774947985 1.620379972 1.541921553 1.532361024 1.577287456 1.659499037 1.759893454 1.858495378 1.938655083 1.992028394 2.025198891 2.292186654
//
IT	3849
RD	17
LK	-430246.190383
QD	-200.166079 -> -182.353866
RI	0.0064706700
TR	0.103617	0.035658
MT	7.329474
MM	C_pi: 1.504888, n_recomb: 62232.759413
RS	0	0.000000	3.928805	109.085909	0.001753	0.000122
RS	1	0.007077	3.928805	116.603910	0.001874	0.001255
RS	2	0.014656	3.928805	124.624737	0.002003	0.002000
RS	3	0.022770	3.928805	133.179782	0.002140	0.001930
RS	4	0.031459	0.703743	790.139577	0.012697	0.011107
RS	5	0.040763	0.703743	834.702593	0.013413	0.012050
RS	6	0.050725	0.493062	1253.300132	0.020139	0.017564
RS	7	0.061393	0.493062	1312.535335	0.021091	0.017802
RS	8	0.072815	0.439439	1537.563811	0.024707	0.020563
RS	9	0.085046	0.439439	1599.983363	0.025710	0.021733
RS	10	0.098142	0.428701	1702.513448	0.027357	0.023496
RS	11	0.112166	0.428701	1762.764550	0.028325	0.025089
RS	12	0.127182	0.492392	1589.117482	0.025535	0.023134
RS	13	0.143260	0.492392	1645.515121	0.026441	0.024583
RS	14	0.160476	0.671024	1253.555820	0.020143	0.019074
RS	15	0.178911	0.671024	1305.080204	0.020971	0.020096
RS	16	0.198651	0.992941	921.063548	0.014800	0.014325
RS	17	0.219788	0.992941	965.128967	0.015508	0.015026
RS	18	0.242420	1.415446	710.923067	0.011424	0.011125
RS	19	0.266655	1.415446	748.196391	0.012023	0.011693
RS	20	0.292604	1.831074	609.297786	0.009791	0.009568
RS	21	0.320390	1.831074	642.578057	0.010325	0.010103
RS	22	0.350143	2.160078	574.599592	0.009233	0.009091
RS	23	0.382001	2.160078	606.296878	0.009742	0.009622
RS	24	0.416114	2.383050	579.739558	0.009316	0.009256
RS	25	0.452642	2.383050	611.405464	0.009824	0.009785
RS	26	0.491754	2.487111	617.384232	0.009921	0.009920
RS	27	0.533635	2.487111	650.151604	0.010447	0.010462
RS	28	0.578480	2.447100	694.922457	0.011167	0.011214
RS	29	0.626498	2.447100	729.780331	0.011727	0.011812
RS	30	0.677915	2.271557	823.762473	0.013237	0.013380
RS	31	0.732972	2.271557	861.069745	0.013836	0.014075
RS	32	0.791924	2.027611	1004.963896	0.016148	0.016509
RS	33	0.855049	2.027611	1043.157461	0.016762	0.017291
RS	34	0.922641	1.799032	1214.955387	0.019523	0.020255
RS	35	0.995018	1.799032	1249.516475	0.020078	0.021021
RS	36	1.072516	1.637106	1404.955147	0.022576	0.023753
RS	37	1.155500	1.637106	1429.635964	0.022972	0.024334
RS	38	1.244356	1.554691	1524.023045	0.024489	0.026022
RS	39	1.339502	1.554691	1534.351381	0.024655	0.026288
RS	40	1.441381	1.544151	1548.155850	0.024877	0.026556
RS	41	1.550470	1.544151	1543.862895	0.024808	0.026489
RS	42	1.667280	1.590514	1488.926150	0.023925	0.025539
RS	43	1.792357	1.590514	1472.979952	0.023669	0.025218
RS	44	1.926287	1.675974	1378.290790	0.022147	0.023574
RS	45	2.069695	1.675974	1354.220465	0.021761	0.023098
RS	46	2.223252	1.780651	1248.286487	0.020058	0.021272
RS	47	2.387678	1.780651	1218.360221	0.019577	0.020712
RS	48	2.563740	1.883594	1119.990002	0.017997	0.019038
RS	49	2.752263	1.883594	1084.855935	0.017432	0.018421
RS	50	2.954129	1.967222	1001.427112	0.016092	0.017023
RS	51	3.170281	1.967222	960.681734	0.015437	0.016344
RS	52	3.401731	2.022686	890.874313	0.014315	0.015193
RS	53	3.649562	2.022686	843.959317	0.013561	0.014430
RS	54	3.914933	2.056739	780.367196	0.012539	0.013388
RS	55	4.199085	2.056739	727.845736	0.011696	0.012535
RS	56	4.503348	2.056739	672.246370	0.010802	0.011626
RS	57	4.829145	2.056739	614.418802	0.009873	0.010673
RS	58	5.177999	2.338237	493.665188	0.007933	0.008650
RS	59	5.551543	2.338237	450.901845	0.007245	0.007931
RS	60	5.951525	2.338237	407.221491	0.006544	0.007188
RS	61	6.379814	2.338237	363.353981	0.005839	0.006434
RS	62	6.838416	2.338237	320.041447	0.005143	0.005682
RS	63	7.329474	2.338237	1425.701459	0.022909	0.025458
PA	4+25*2+4+6 0.103617034 0.035658062 7.329473815 3.928805394 0.703743389 0.493061805 0.439438784 0.428700924 0.492392158 0.671024113 0.992941232 1.415445868 1.831074245 2.160078267 2.383049650 2.487110670 2.447099542 2.271557287 2.027610549 1.799032038 1.637106459 1.554691297 1.544151384 1.590514049 1.675974128 1.780651474 1.883594325 1.967221595 2.022686500 2.056739295 2.338237057
//
IT	4514
RD	18
LK	-430211.128045
QD	-190.397427 -> -173.877280
RI	0.0061577701
TR	0.102409	0.036014
MT	7.379843
MM	C_pi: 1.524655, n_recomb: 63640.574203
RS	0	0.000000	4.005240	109.537620	0.001721	0.000121
RS	1	0.007089	4.005240	117.103298	0.001840	0.001243
RS	2	0.014680	4.005240	125.176439	0.001967	0.001988
RS	3	0.022810	4.005240	133.788870	0.002102	0.001918
RS	4	0.031516	0.723362	787.481015	0.012374	0.010939
RS	5	0.040839	0.723362	832.270559	0.013078	0.011851
RS	6	0.050822	0.503567	1258.302754	0.019772	0.017398
RS	7	0.061514	0.503567	1318.467625	0.020717	0.017613
RS	8	0.072964	0.446056	1554.789777	0.024431	0.020456
RS	9	0.085225	0.446056	1618.661869	0.025434	0.021591
RS	10	0.098355	0.430575	1741.275243	0.027361	0.023577
RS	11	0.112416	0.430575	1803.195855	0.028334	0.025154
RS	12	0.127474	0.490842	1637.894726	0.025737	0.023352
RS	13	0.143599	0.490842	1695.860190	0.026647	0.024801
RS	14	0.160868	0.668086	1293.375113	0.020323	0.019256
RS	15	0.179360	0.668086	1346.395800	0.021156	0.020286
RS	16	0.199164	0.992650	946.301858	0.014869	0.014398
RS	17	0.220371	0.992650	991.605535	0.015581	0.015107
RS	18	0.243082	1.423204	726.293811	0.011412	0.011119
RS	19	0.267403	1.423204	764.484781	0.012013	0.011690
RS	20	0.293447	1.850044	619.667484	0.009737	0.009520
RS	21	0.321338	1.850044	653.655207	0.010271	0.010054
RS	22	0.351206	2.190305	582.550122	0.009154	0.009015
RS	23	0.383192	2.190305	614.849038	0.009661	0.009543
RS	24	0.417445	2.423519	586.358928	0.009214	0.009154
RS	25	0.454125	2.423519	618.581353	0.009720	0.009679
RS	26	0.493407	2.535242	623.391579	0.009796	0.009792
RS	27	0.535473	2.535242	656.722479	0.010319	0.010329
RS	28	0.580520	2.496917	701.535788	0.011023	0.011063
RS	29	0.628762	2.496917	737.043651	0.011581	0.011654
RS	30	0.680422	2.315600	833.130302	0.013091	0.013216
RS	31	0.735746	2.315600	871.278618	0.013691	0.013903
RS	32	0.794990	2.061409	1020.092988	0.016029	0.016355
RS	33	0.858435	2.061409	1059.380908	0.016646	0.017130
RS	34	0.926377	1.822763	1238.670248	0.019464	0.020140
RS	35	0.999136	1.822763	1274.479082	0.020026	0.020904
RS	36	1.077052	1.653599	1438.033730	0.022596	0.023701
RS	37	1.160492	1.653599	1463.829784	0.023002	0.024286
RS	38	1.249846	1.567247	1564.073521	0.024577	0.026030
RS	39	1.345535	1.567247	1575.112209	0.024750	0.026304
RS	40	1.448007	1.555659	1590.684967	0.024995	0.026597
RS	41	1.557744	1.555659	1586.661743	0.024932	0.026541
RS	42	1.675259	1.603321	1529.701079	0.024037	0.025584
RS	43	1.801105	1.603321	1513.760072	0.023786	0.025275
RS	44	1.935871	1.691846	1414.955790	0.022234	0.023605
RS	45	2.080191	1.691846	1390.823152	0.021854	0.023143
RS	46	2.234742	1.800607	1280.460815	0.020120	0.021290
RS	47	2.400249	1.800607	1250.495848	0.019649	0.020746
RS	48	2.577489	1.907704	1148.497112	0.018047	0.019053
RS	49	2.767292	1.907704	1113.324734	0.017494	0.018453
RS	50	2.970551	1.994639	1027.427707	0.016144	0.017049
RS	51	3.188218	1.994639	986.550216	0.015502	0.016385
RS	52	3.421315	2.052071	915.253180	0.014382	0.015237
RS	53	3.670937	2.052071	867.993375	0.013639	0.014488
RS	54	3.938253	2.086893	803.398282	0.012624	0.013455
RS	55	4.224520	2.086893	750.223335	0.011788	0.012612
RS	56	4.531079	2.086893	693.785518	0.010902	0.011712
RS	57	4.859370	2.086893	634.942382	0.009977	0.010765
RS	58	5.210934	2.382490	508.854163	0.007996	0.008700
RS	59	5.587419	2.382490	465.702124	0.007318	0.007992
RS	60	5.990592	2.382490	421.474852	0.006623	0.007258
RS	61	6.422346	2.382490	376.910212	0.005922	0.006511
RS	62	6.884707	2.382490	332.764082	0.005229	0.005764
RS	63	7.379843	2.382490	1501.229710	0.023589	0.026155
PA	4+25*2+4+6 0.102408917 0.036013800 7.379843257 4.005240130 0.723361541 0.503566764 0.446056500 0.430575460 0.490842068 0.668086156 0.992650048 1.423204271 1.850044179 2.190304810 2.423518787 2.535242320 2.496916637 2.315600316 2.061409344 1.822762614 1.653598506 1.567247281 1.555659154 1.603320665 1.691846379 1.800607420 1.907703842 1.994638756 2.052070715 2.086892811 2.382489613
//
IT	4664
RD	19
LK	-430178.602511
QD	-181.318712 -> -165.977170
RI	0.0058850680
TR	0.101266	0.036359
MT	7.427511
MM	C_pi: 1.543722, n_recomb: 65015.696575
RS	0	0.000000	4.065895	110.338906	0.001697	0.000120
RS	1	0.007100	4.065895	117.974887	0.001815	0.001234
RS	2	0.014703	4.065895	126.124317	0.001940	0.001982
RS	3	0.022847	4.065895	134.819522	0.002074	0.001913
RS	4	0.031569	0.742082	785.452604	0.012081	0.010783
RS	5	0.040910	0.742082	830.470281	0.012773	0.011669
RS	6	0.050914	0.513816	1262.954312	0.019425	0.017239
RS	7	0.061628	0.513816	1323.996266	0.020364	0.017433
RS	8	0.073103	0.452697	1570.464610	0.024155	0.020342
RS	9	0.085393	0.452697	1635.723238	0.025159	0.021446
RS	10	0.098555	0.432565	1778.178784	0.027350	0.023645
RS	11	0.112652	0.432565	1841.729282	0.028327	0.025205
RS	12	0.127749	0.489449	1685.486864	0.025924	0.023559
RS	13	0.143919	0.489449	1744.984295	0.026839	0.025007
RS	14	0.161236	0.665210	1332.673462	0.020498	0.019434
RS	15	0.179783	0.665210	1387.159808	0.021336	0.020472
RS	16	0.199647	0.992066	971.284142	0.014939	0.014472
RS	17	0.220921	0.992066	1017.806417	0.015655	0.015187
RS	18	0.243705	1.430103	741.507205	0.011405	0.011117
RS	19	0.268107	1.430103	780.601377	0.012006	0.011691
RS	20	0.294242	1.867610	629.921761	0.009689	0.009476
RS	21	0.322231	1.867610	664.604032	0.010222	0.010010
RS	22	0.352208	2.218794	590.385098	0.009081	0.008945
RS	23	0.384314	2.218794	623.271813	0.009586	0.009471
RS	24	0.418698	2.462173	592.829487	0.009118	0.009059
RS	25	0.455524	2.462173	625.591562	0.009622	0.009580
RS	26	0.494965	2.581738	629.178734	0.009677	0.009671
RS	27	0.537205	2.581738	663.051024	0.010198	0.010203
RS	28	0.582444	2.545486	707.791237	0.010886	0.010918
RS	29	0.630896	2.545486	743.919429	0.011442	0.011503
RS	30	0.682787	2.358762	841.935830	0.012950	0.013058
RS	31	0.738362	2.358762	880.888745	0.013549	0.013737
RS	32	0.797883	2.094642	1034.380004	0.015910	0.016204
RS	33	0.861630	2.094642	1074.725299	0.016530	0.016972
RS	34	0.929902	1.846138	1261.277877	0.019400	0.020025
RS	35	1.003022	1.846138	1298.309530	0.019969	0.020787
RS	36	1.081333	1.669845	1469.862978	0.022608	0.023645
RS	37	1.165203	1.669845	1496.770667	0.023022	0.024235
RS	38	1.255029	1.579580	1602.891121	0.024654	0.026033
RS	39	1.351231	1.579580	1614.655777	0.024835	0.026315
RS	40	1.454264	1.566885	1632.107869	0.025103	0.026634
RS	41	1.564611	1.566885	1628.380159	0.025046	0.026588
RS	42	1.682793	1.615722	1569.531956	0.024141	0.025625
RS	43	1.809365	1.615722	1553.624428	0.023896	0.025328
RS	44	1.944924	1.707145	1450.834525	0.022315	0.023634
RS	45	2.090107	1.707145	1426.665754	0.021943	0.023186
RS	46	2.245597	1.819805	1311.984889	0.020180	0.021307
RS	47	2.412127	1.819805	1282.003393	0.019718	0.020779
RS	48	2.590479	1.930879	1176.463389	0.018095	0.019069
RS	49	2.781494	1.930879	1141.271409	0.017554	0.018485
RS	50	2.986071	2.020973	1052.974417	0.016196	0.017074
RS	51	3.205172	2.020973	1011.982195	0.015565	0.016426
RS	52	3.439828	2.080260	939.249585	0.014447	0.015281
RS	53	3.691144	2.080260	891.663601	0.013715	0.014545
RS	54	3.960302	2.115749	826.120802	0.012706	0.013520
RS	55	4.248570	2.115749	772.311861	0.011879	0.012687
RS	56	4.557304	2.115749	715.058624	0.010998	0.011795
RS	57	4.887957	2.115749	655.225927	0.010078	0.010854
RS	58	5.242085	2.425040	523.837482	0.008057	0.008748
RS	59	5.621356	2.425040	480.312626	0.007388	0.008051
RS	60	6.027553	2.425040	435.558511	0.006699	0.007326
RS	61	6.462589	2.425040	390.320165	0.006003	0.006586
RS	62	6.928511	2.425040	345.366171	0.005312	0.005843
RS	63	7.427511	2.425040	1576.874254	0.024254	0.026836
PA	4+25*2+4+6 0.101265715 0.036359126 7.427511408 4.065894971 0.742082036 0.513815568 0.452696666 0.432564545 0.489449226 0.665210121 0.992065955 1.430103292 1.867609944 2.218794334 2.462173248 2.581737736 2.545485557 2.358762097 2.094642122 1.846137611 1.669845491 1.579580331 1.566884754 1.615721991 1.707145306 1.819804780 1.930879354 2.020973308 2.080260180 2.115748954 2.425039731
//
IT	4774
RD	20
LK	-430148.391519
QD	-172.866093 -> -158.601994
RI	0.0056462907
TR	0.100182	0.036694
MT	7.472668
MM	C_pi: 1.562117, n_recomb: 66358.648205
RS	0	0.000000	4.113304	111.415911	0.001679	0.000120
RS	1	0.007110	4.113304	119.140074	0.001795	0.001228
RS	2	0.014725	4.113304	127.384741	0.001920	0.001978
RS	3	0.022882	4.113304	136.182785	0.002052	0.001912
RS	4	0.031619	0.759890	784.026620	0.011815	0.010640
RS	5	0.040977	0.759890	829.276479	0.012497	0.011503
RS	6	0.051000	0.523784	1267.357592	0.019099	0.017085
RS	7	0.061736	0.523784	1329.229797	0.020031	0.017262
RS	8	0.073235	0.459340	1584.734213	0.023881	0.020224
RS	9	0.085551	0.459340	1651.315427	0.024885	0.021298
RS	10	0.098744	0.434644	1813.330245	0.027326	0.023700
RS	11	0.112874	0.434644	1878.470909	0.028308	0.025244
RS	12	0.128009	0.488192	1731.917015	0.026099	0.023756
RS	13	0.144220	0.488192	1792.911030	0.027018	0.025201
RS	14	0.161584	0.662400	1371.428257	0.020667	0.019608
RS	15	0.180182	0.662400	1427.349403	0.021510	0.020652
RS	16	0.200102	0.991230	995.994405	0.015009	0.014546
RS	17	0.221439	0.991230	1043.715209	0.015728	0.015267
RS	18	0.244293	1.436224	756.552810	0.011401	0.011118
RS	19	0.268772	1.436224	796.535565	0.012003	0.011694
RS	20	0.294991	1.883895	640.047284	0.009645	0.009437
RS	21	0.323074	1.883895	675.411032	0.010178	0.009970
RS	22	0.353154	2.245653	598.101381	0.009013	0.008879
RS	23	0.385372	2.245653	631.562433	0.009517	0.009403
RS	24	0.419881	2.499090	599.156009	0.009029	0.008970
RS	25	0.456844	2.499090	632.441683	0.009531	0.009487
RS	26	0.496435	2.626684	634.749094	0.009565	0.009557
RS	27	0.538840	2.626684	669.141531	0.010084	0.010084
RS	28	0.584261	2.592823	713.714756	0.010755	0.010780
RS	29	0.632911	2.592823	750.435245	0.011309	0.011359
RS	30	0.685019	2.401074	850.207903	0.012812	0.012905
RS	31	0.740833	2.401074	889.930287	0.013411	0.013577
RS	32	0.800615	2.127320	1047.867382	0.015791	0.016056
RS	33	0.864647	2.127320	1089.233635	0.016414	0.016819
RS	34	0.933232	1.869152	1282.828441	0.019332	0.019910
RS	35	1.006693	1.869152	1321.057073	0.019908	0.020671
RS	36	1.085377	1.685838	1500.487004	0.022612	0.023586
RS	37	1.169655	1.685838	1528.500482	0.023034	0.024180
RS	38	1.259926	1.591682	1640.507841	0.024722	0.026031
RS	39	1.356614	1.591682	1653.011260	0.024910	0.026321
RS	40	1.460177	1.577829	1672.442629	0.025203	0.026666
RS	41	1.571103	1.577829	1669.033514	0.025152	0.026630
RS	42	1.689916	1.627725	1608.432219	0.024238	0.025663
RS	43	1.817176	1.627725	1592.583573	0.024000	0.025377
RS	44	1.953484	1.721893	1485.931659	0.022392	0.023662
RS	45	2.099483	1.721893	1461.750530	0.022028	0.023227
RS	46	2.255863	1.838282	1342.855473	0.020236	0.021325
RS	47	2.423361	1.838282	1312.877985	0.019785	0.020811
RS	48	2.602768	1.953170	1203.882487	0.018142	0.019084
RS	49	2.794930	1.953170	1168.688443	0.017612	0.018515
RS	50	3.000755	2.046285	1078.057406	0.016246	0.017100
RS	51	3.221213	2.046285	1036.967232	0.015627	0.016465
RS	52	3.457346	2.107322	962.852119	0.014510	0.015324
RS	53	3.710267	2.107322	914.958271	0.013788	0.014600
RS	54	3.981171	2.143388	848.519934	0.012787	0.013584
RS	55	4.271336	2.143388	794.096881	0.011967	0.012760
RS	56	4.582130	2.143388	736.051598	0.011092	0.011876
RS	57	4.915022	2.143388	675.255657	0.010176	0.010941
RS	58	5.271582	2.465979	538.606603	0.008117	0.008795
RS	59	5.653492	2.465979	494.724873	0.007455	0.008109
RS	60	6.062556	2.465979	449.463857	0.006773	0.007392
RS	61	6.500704	2.465979	403.574965	0.006082	0.006658
RS	62	6.970003	2.465979	357.838520	0.005392	0.005919
RS	63	7.472668	2.465979	1652.541534	0.024903	0.027501
PA	4+25*2+4+6 0.100182438 0.036694414 7.472668254 4.113303709 0.759890184 0.523784141 0.459340269 0.434644088 0.488192434 0.662399756 0.991229596 1.436224263 1.883895355 2.245652813 2.499090255 2.626684047 2.592823059 2.401073895 2.127320466 1.869152357 1.685838060 1.591682414 1.577828991 1.627725388 1.721892787 1.838281792 1.953169864 2.046285200 2.107321937 2.143387516 2.465979257
//
IT	4616
RD	21
LK	-430120.297475
QD	-164.984049 -> -151.706845
RI	0.0054359778
TR	0.099155	0.037020
MT	7.515481
MM	C_pi: 1.579875, n_recomb: 67670.241990
RS	0	0.000000	4.149762	112.708620	0.001666	0.000119
RS	1	0.007119	4.149762	120.534953	0.001781	0.001223
RS	2	0.014746	4.149762	128.889681	0.001905	0.001978
RS	3	0.022915	4.149762	137.806265	0.002036	0.001914
RS	4	0.031666	0.776824	783.132102	0.011573	0.010507
RS	5	0.041040	0.776824	828.618192	0.012245	0.011352
RS	6	0.051081	0.533469	1271.565553	0.018791	0.016937
RS	7	0.061837	0.533469	1334.225676	0.019717	0.017099
RS	8	0.073359	0.465972	1597.736519	0.023611	0.020103
RS	9	0.085701	0.465972	1665.578959	0.024613	0.021149
RS	10	0.098922	0.436797	1846.829104	0.027292	0.023745
RS	11	0.113084	0.436797	1913.520647	0.028277	0.025272
RS	12	0.128254	0.487055	1777.216294	0.026263	0.023943
RS	13	0.144504	0.487055	1839.672428	0.027186	0.025385
RS	14	0.161912	0.659658	1409.628875	0.020831	0.019777
RS	15	0.180558	0.659658	1466.954240	0.021678	0.020827
RS	16	0.200532	0.990175	1020.427328	0.015079	0.014620
RS	17	0.221929	0.990175	1069.326638	0.015802	0.015347
RS	18	0.244848	1.441638	771.428442	0.011400	0.011121
RS	19	0.269399	1.441638	812.285352	0.012004	0.011700
RS	20	0.295698	1.899004	650.040088	0.009606	0.009402
RS	21	0.323870	1.899004	686.072471	0.010138	0.009934
RS	22	0.354047	2.271013	605.691744	0.008951	0.008819
RS	23	0.386372	2.271013	639.713882	0.009453	0.009340
RS	24	0.420999	2.534406	605.332758	0.008945	0.008886
RS	25	0.458091	2.534406	639.126392	0.009445	0.009400
RS	26	0.497824	2.670128	640.119741	0.009459	0.009448
RS	27	0.540386	2.670128	675.012496	0.009975	0.009970
RS	28	0.585978	2.638977	719.327182	0.010630	0.010648
RS	29	0.634815	2.638977	756.613494	0.011181	0.011221
RS	30	0.687130	2.442550	857.985924	0.012679	0.012758
RS	31	0.743169	2.442550	898.444376	0.013277	0.013423
RS	32	0.803198	2.159440	1060.611167	0.015673	0.015911
RS	33	0.867500	2.159440	1102.962994	0.016299	0.016669
RS	34	0.936380	1.891799	1303.382826	0.019261	0.019796
RS	35	1.010165	1.891799	1342.782161	0.019843	0.020555
RS	36	1.089202	1.701569	1529.960035	0.022609	0.023526
RS	37	1.173866	1.701569	1559.071698	0.023039	0.024123
RS	38	1.264558	1.603547	1676.968155	0.024781	0.026026
RS	39	1.361707	1.603547	1690.220655	0.024977	0.026323
RS	40	1.465772	1.588489	1711.725408	0.025295	0.026694
RS	41	1.577246	1.588489	1708.655121	0.025250	0.026667
RS	42	1.696656	1.639343	1646.423593	0.024330	0.025698
RS	43	1.824567	1.639343	1630.656881	0.024097	0.025423
RS	44	1.961585	1.736109	1520.264608	0.022466	0.023688
RS	45	2.108358	1.736109	1496.092532	0.022109	0.023266
RS	46	2.265580	1.856070	1373.084283	0.020291	0.021342
RS	47	2.433996	1.856070	1343.129307	0.019848	0.020841
RS	48	2.614402	1.974621	1230.758568	0.018188	0.019100
RS	49	2.807652	1.974621	1195.578716	0.017668	0.018545
RS	50	3.014659	2.070629	1102.677271	0.016295	0.017125
RS	51	3.236405	2.070629	1061.505006	0.015686	0.016504
RS	52	3.473938	2.133319	986.057913	0.014572	0.015367
RS	53	3.728381	2.133319	937.873968	0.013859	0.014654
RS	54	4.000940	2.169877	870.591266	0.012865	0.013647
RS	55	4.292903	2.169877	815.573541	0.012052	0.012832
RS	56	4.605652	2.169877	756.759074	0.011183	0.011954
RS	57	4.940667	2.169877	695.025673	0.010271	0.011025
RS	58	5.299534	2.505389	553.158914	0.008174	0.008841
RS	59	5.683949	2.505389	508.935747	0.007521	0.008164
RS	60	6.095733	2.505389	463.187093	0.006845	0.007456
RS	61	6.536833	2.505389	416.670030	0.006157	0.006727
RS	62	7.009337	2.505389	370.175740	0.005470	0.005993
RS	63	7.515481	2.505389	1728.155632	0.025538	0.028150
PA	4+25*2+4+6 0.099154711 0.037020064 7.515480653 4.149761767 0.776823600 0.533468825 0.465972075 0.436796736 0.487055031 0.659658119 0.990174866 1.441637621 1.899004053 2.271012823 2.534405668 2.670128281 2.638977405 2.442549812 2.159439967 1.891798924 1.701568996 1.603547444 1.588489286 1.639342950 1.736109484 1.856069846 1.974621044 2.070629057 2.133319401 2.169877181 2.505388705
//
IT	4657
RD	22
LK	-430094.142965
QD	-157.622687 -> -145.251116
RI	0.0052494905
TR	0.098178	0.037336
MT	7.556148
MM	C_pi: 1.597034, n_recomb: 68951.284580
RS	0	0.000000	4.177431	114.164093	0.001656	0.000119
RS	1	0.007128	4.177431	122.103132	0.001771	0.001221
RS	2	0.014765	4.177431	130.579085	0.001894	0.001981
RS	3	0.022946	4.177431	139.626030	0.002025	0.001920
RS	4	0.031710	0.792905	782.723798	0.011352	0.010384
RS	5	0.041099	0.792905	828.450845	0.012015	0.011213
RS	6	0.051157	0.542859	1275.644347	0.018501	0.016795
RS	7	0.061933	0.542859	1339.054836	0.019420	0.016945
RS	8	0.073476	0.472581	1609.590501	0.023344	0.019980
RS	9	0.085842	0.472581	1678.635481	0.024345	0.020999
RS	10	0.099090	0.439011	1878.758794	0.027248	0.023779
RS	11	0.113282	0.439011	1946.962529	0.028237	0.025291
RS	12	0.128486	0.486030	1821.390752	0.026416	0.024120
RS	13	0.144773	0.486030	1885.275592	0.027342	0.025559
RS	14	0.162222	0.656982	1447.282449	0.020990	0.019942
RS	15	0.180914	0.656982	1505.982086	0.021841	0.020997
RS	16	0.200939	0.988936	1044.576340	0.015149	0.014694
RS	17	0.222392	0.988936	1094.634250	0.015875	0.015427
RS	18	0.245373	1.446436	786.118962	0.011401	0.011126
RS	19	0.269993	1.446436	827.835397	0.012006	0.011708
RS	20	0.296368	1.913029	659.899902	0.009571	0.009370
RS	21	0.324623	1.913029	696.588477	0.010103	0.009902
RS	22	0.354892	2.294984	613.155458	0.008893	0.008763
RS	23	0.387319	2.294984	647.725906	0.009394	0.009282
RS	24	0.422057	2.568217	611.363784	0.008867	0.008807
RS	25	0.459272	2.568217	645.650527	0.009364	0.009318
RS	26	0.499140	2.712175	645.294306	0.009359	0.009345
RS	27	0.541849	2.712175	680.668463	0.009872	0.009863
RS	28	0.587603	2.684017	724.644573	0.010510	0.010522
RS	29	0.636619	2.684017	762.471651	0.011058	0.011089
RS	30	0.689129	2.483234	865.299421	0.012549	0.012616
RS	31	0.745381	2.483234	906.462135	0.013146	0.013275
RS	32	0.805644	2.191023	1072.656281	0.015557	0.015770
RS	33	0.870203	2.191023	1115.959449	0.016185	0.016522
RS	34	0.939364	1.914087	1322.995202	0.019187	0.019682
RS	35	1.013454	1.914087	1363.538912	0.019775	0.020440
RS	36	1.092827	1.717040	1558.336852	0.022601	0.023463
RS	37	1.177857	1.717040	1588.537698	0.023039	0.024063
RS	38	1.268949	1.615179	1712.317506	0.024834	0.026017
RS	39	1.366534	1.615179	1726.327284	0.025037	0.026321
RS	40	1.471075	1.598877	1749.989243	0.025380	0.026719
RS	41	1.583069	1.598877	1747.275845	0.025341	0.026701
RS	42	1.703046	1.650592	1683.534058	0.024416	0.025731
RS	43	1.831576	1.650592	1667.869905	0.024189	0.025466
RS	44	1.969268	1.749827	1553.850807	0.022535	0.023714
RS	45	2.116775	1.749827	1529.707280	0.022185	0.023303
RS	46	2.274798	1.873213	1402.682217	0.020343	0.021358
RS	47	2.444084	1.873213	1372.766778	0.019909	0.020871
RS	48	2.625439	1.995285	1257.099927	0.018232	0.019116
RS	49	2.819721	1.995285	1221.949166	0.017722	0.018574
RS	50	3.027853	2.094069	1126.836728	0.016343	0.017150
RS	51	3.250821	2.094069	1085.597409	0.015744	0.016541
RS	52	3.489683	2.158325	1008.866223	0.014632	0.015408
RS	53	3.745573	2.158325	960.409428	0.013929	0.014706
RS	54	4.019704	2.195300	892.330831	0.012941	0.013708
RS	55	4.313376	2.195300	836.737731	0.012135	0.012901
RS	56	4.627982	2.195300	777.176710	0.011271	0.012030
RS	57	4.965015	2.195300	714.531325	0.010363	0.011106
RS	58	5.326074	2.543361	567.493708	0.008230	0.008886
RS	59	5.712870	2.543361	522.943960	0.007584	0.008218
RS	60	6.127239	2.543361	476.726180	0.006914	0.007517
RS	61	6.571146	2.543361	429.602461	0.006231	0.006795
RS	62	7.046697	2.543361	382.374033	0.005546	0.006064
RS	63	7.556148	2.543361	1803.649544	0.026158	0.028785
PA	4+25*2+4+6 0.098178082 0.037336257 7.556148032 4.177430777 0.792904942 0.542858926 0.472580977 0.439010762 0.486030361 0.656981932 0.988935939 1.446435857 1.913028680 2.294983970 2.568217047 2.712174979 2.684016715 2.483233896 2.191022963 1.914086615 1.717040225 1.615179011 1.598876965 1.650591608 1.749826818 1.873213130 1.995284798 2.094068814 2.158325341 2.195300255 2.543360901
//
IT	4133
RD	23
LK	-430069.768438
QD	-150.737511 -> -139.198445
RI	0.0050842481
TR	0.097249	0.037643
MT	7.594798
MM	C_pi: 1.613620, n_recomb: 70202.453560
RS	0	0.000000	4.197228	115.764160	0.001649	0.000119
RS	1	0.007137	4.197228	123.825288	0.001764	0.001220
RS	2	0.014783	4.197228	132.432411	0.001886	0.001985
RS	3	0.022976	4.197228	141.620249	0.002017	0.001927
RS	4	0.031752	0.808154	782.761279	0.011150	0.010271
RS	5	0.041156	0.808154	828.734349	0.011805	0.011087
RS	6	0.051230	0.551952	1279.628207	0.018228	0.016659
RS	7	0.062023	0.551952	1343.754987	0.019141	0.016799
RS	8	0.073587	0.479157	1620.394774	0.023082	0.019855
RS	9	0.085976	0.479157	1690.585844	0.024082	0.020848
RS	10	0.099249	0.441275	1909.190800	0.027195	0.023805
RS	11	0.113470	0.441275	1978.868269	0.028188	0.025301
RS	12	0.128705	0.485106	1864.461012	0.026558	0.024289
RS	13	0.145028	0.485106	1929.741770	0.027488	0.025724
RS	14	0.162515	0.654375	1484.372751	0.021144	0.020103
RS	15	0.181251	0.654375	1544.416816	0.021999	0.021162
RS	16	0.201324	0.987548	1068.424054	0.015219	0.014768
RS	17	0.222830	0.987548	1119.620334	0.015948	0.015506
RS	18	0.245870	1.450676	800.619825	0.011404	0.011134
RS	19	0.270555	1.450676	843.181170	0.012011	0.011717
RS	20	0.297002	1.926071	669.616589	0.009538	0.009341
RS	21	0.325336	1.926071	706.948783	0.010070	0.009873
RS	22	0.355693	2.317661	620.490005	0.008839	0.008710
RS	23	0.388216	2.317661	655.596245	0.009339	0.009228
RS	24	0.423060	2.600613	617.249683	0.008792	0.008733
RS	25	0.460391	2.600613	652.015175	0.009288	0.009240
RS	26	0.500386	2.752884	650.281039	0.009263	0.009247
RS	27	0.543236	2.752884	686.118594	0.009773	0.009761
RS	28	0.589144	2.727980	729.683110	0.010394	0.010401
RS	29	0.638328	2.727980	768.027137	0.010940	0.010963
RS	30	0.691023	2.523140	872.178661	0.012424	0.012479
RS	31	0.747479	2.523140	914.015258	0.013020	0.013132
RS	32	0.807964	2.222074	1084.043771	0.015442	0.015633
RS	33	0.872765	2.222074	1128.264972	0.016072	0.016380
RS	34	0.942192	1.936013	1341.713747	0.019112	0.019569
RS	35	1.016574	1.936013	1383.375285	0.019706	0.020326
RS	36	1.096264	1.732242	1585.666997	0.022587	0.023398
RS	37	1.181642	1.732242	1616.946477	0.023033	0.024003
RS	38	1.273113	1.626570	1746.596187	0.024879	0.026005
RS	39	1.371113	1.626570	1761.369165	0.025090	0.026316
RS	40	1.476106	1.608989	1787.264625	0.025459	0.026741
RS	41	1.588594	1.608989	1784.923671	0.025425	0.026732
RS	42	1.709109	1.661481	1719.781181	0.024497	0.025762
RS	43	1.838226	1.661481	1704.238168	0.024276	0.025507
RS	44	1.976558	1.763061	1586.703339	0.022602	0.023738
RS	45	2.124763	1.763061	1562.605897	0.022259	0.023339
RS	46	2.283545	1.889734	1431.659940	0.020393	0.021375
RS	47	2.453660	1.889734	1401.799129	0.019968	0.020900
RS	48	2.635915	2.015197	1282.908778	0.018274	0.019132
RS	49	2.831179	2.015197	1247.800914	0.017774	0.018603
RS	50	3.040378	2.116647	1150.535636	0.016389	0.017174
RS	51	3.264508	2.116647	1109.243416	0.015801	0.016578
RS	52	3.504634	2.182387	1031.274483	0.014690	0.015448
RS	53	3.761898	2.182387	982.561388	0.013996	0.014757
RS	54	4.037524	2.219714	913.732246	0.013016	0.013767
RS	55	4.332820	2.219714	857.582896	0.012216	0.012968
RS	56	4.649192	2.219714	797.297736	0.011357	0.012104
RS	57	4.988144	2.219714	733.765618	0.010452	0.011185
RS	58	5.351287	2.579966	581.607017	0.008285	0.008929
RS	59	5.740347	2.579966	536.745336	0.007646	0.008271
RS	60	6.157175	2.579966	490.076590	0.006981	0.007577
RS	61	6.603752	2.579966	442.367292	0.006301	0.006860
RS	62	7.082201	2.579966	394.427956	0.005618	0.006133
RS	63	7.594798	2.579966	1878.955079	0.026765	0.029406
PA	4+25*2+4+6 0.097249109 0.037643390 7.594797973 4.197227814 0.808153929 0.551951995 0.479157422 0.441275470 0.485106229 0.654374557 0.987547662 1.450676221 1.926070905 2.317660752 2.600612567 2.752883753 2.727980461 2.523139781 2.222074309 1.936012590 1.732242339 1.626569934 1.608989491 1.661480630 1.763061375 1.889733637 2.015197192 2.116646572 2.182387329 2.219713742 2.579965756
//
IT	4604
RD	24
LK	-430047.030751
QD	-144.288883 -> -133.516316
RI	0.0049370511
TR	0.096365	0.037942
MT	7.631563
MM	C_pi: 1.629650, n_recomb: 71424.098559
RS	0	0.000000	4.211007	117.464760	0.001645	0.000119
RS	1	0.007145	4.211007	125.654438	0.001759	0.001219
RS	2	0.014801	4.211007	134.399572	0.001882	0.001991
RS	3	0.023004	4.211007	143.735540	0.002012	0.001936
RS	4	0.031792	0.822583	783.215227	0.010966	0.010167
RS	5	0.041209	0.822583	829.439905	0.011613	0.010972
RS	6	0.051299	0.560741	1283.555603	0.017971	0.016530
RS	7	0.062109	0.560741	1348.367984	0.018878	0.016661
RS	8	0.073692	0.485689	1630.249968	0.022825	0.019728
RS	9	0.086103	0.485689	1701.533016	0.023823	0.020699
RS	10	0.099400	0.443576	1938.211014	0.027137	0.023823
RS	11	0.113647	0.443576	2009.323886	0.028132	0.025304
RS	12	0.128913	0.484267	1906.460199	0.026692	0.024449
RS	13	0.145269	0.484267	1973.104415	0.027625	0.025880
RS	14	0.162794	0.651831	1520.896019	0.021294	0.020259
RS	15	0.181571	0.651831	1582.254715	0.022153	0.021323
RS	16	0.201689	0.986014	1091.977907	0.015289	0.014841
RS	17	0.223245	0.986014	1144.292490	0.016021	0.015584
RS	18	0.246342	1.454399	814.928185	0.011410	0.011143
RS	19	0.271088	1.454399	858.319803	0.012017	0.011728
RS	20	0.297603	1.938187	679.189392	0.009509	0.009315
RS	21	0.326013	1.938187	717.152778	0.010041	0.009846
RS	22	0.356452	2.339094	627.698664	0.008788	0.008662
RS	23	0.389066	2.339094	663.328580	0.009287	0.009177
RS	24	0.424010	2.631631	622.996817	0.008723	0.008662
RS	25	0.461452	2.631631	658.227317	0.009216	0.009167
RS	26	0.501568	2.792292	655.086934	0.009172	0.009153
RS	27	0.544551	2.792292	691.370617	0.009680	0.009664
RS	28	0.590605	2.770883	734.457871	0.010283	0.010285
RS	29	0.639950	2.770883	773.296077	0.010827	0.010842
RS	30	0.692821	2.562271	878.647290	0.012302	0.012347
RS	31	0.749469	2.562271	921.128473	0.012897	0.012994
RS	32	0.810165	2.252600	1094.801828	0.015328	0.015499
RS	33	0.875197	2.252600	1139.908286	0.015960	0.016241
RS	34	0.944876	1.957574	1359.572934	0.019035	0.019458
RS	35	1.019534	1.957574	1402.325237	0.019634	0.020213
RS	36	1.099527	1.747175	1611.977411	0.022569	0.023333
RS	37	1.185235	1.747175	1644.323460	0.023022	0.023941
RS	38	1.277066	1.637719	1779.824105	0.024919	0.025990
RS	39	1.375460	1.637719	1795.364082	0.025137	0.026308
RS	40	1.480884	1.618830	1823.561438	0.025531	0.026760
RS	41	1.593840	1.618830	1821.606363	0.025504	0.026759
RS	42	1.714867	1.672018	1755.169900	0.024574	0.025790
RS	43	1.844542	1.672018	1739.764481	0.024358	0.025545
RS	44	1.983483	1.775833	1618.818021	0.022665	0.023761
RS	45	2.132350	1.775833	1594.782754	0.022328	0.023373
RS	46	2.291855	1.905666	1460.006085	0.020441	0.021390
RS	47	2.462757	1.905666	1430.214390	0.020024	0.020927
RS	48	2.645869	2.034395	1308.176516	0.018316	0.019147
RS	49	2.842066	2.034395	1273.124609	0.017825	0.018630
RS	50	3.052280	2.138405	1173.764165	0.016434	0.017198
RS	51	3.277515	2.138405	1132.432689	0.015855	0.016613
RS	52	3.518844	2.205559	1053.268748	0.014747	0.015488
RS	53	3.777416	2.205559	1004.316092	0.014061	0.014807
RS	54	4.054462	2.243175	934.781846	0.013088	0.013825
RS	55	4.351305	2.243175	878.095672	0.012294	0.013034
RS	56	4.669357	2.243175	817.109090	0.011440	0.012176
RS	57	5.010135	2.243175	752.715800	0.010539	0.011262
RS	58	5.375261	2.615272	595.490705	0.008337	0.008972
RS	59	5.766476	2.615272	550.331786	0.007705	0.008321
RS	60	6.185645	2.615272	503.230178	0.007046	0.007635
RS	61	6.634763	2.615272	454.956252	0.006370	0.006923
RS	62	7.115972	2.615272	406.329096	0.005689	0.006200
RS	63	7.631563	2.615272	1953.989082	0.027358	0.030012
PA	4+25*2+4+6 0.096364506 0.037941787 7.631563257 4.211007413 0.822582882 0.560741266 0.485688524 0.443576165 0.484267012 0.651830888 0.986013943 1.454399146 1.938186730 2.339093968 2.631631026 2.792291638 2.770882877 2.562271481 2.252600452 1.957573979 1.747174722 1.637718538 1.618829931 1.672017631 1.775833186 1.905665901 2.034394950 2.138404970 2.205559335 2.243175167 2.615271788
//
IT	4507
RD	25
LK	-430025.800639
QD	-138.242383 -> -128.176584
RI	0.0048048149
TR	0.095521	0.038232
MT	7.666560
MM	C_pi: 1.645160, n_recomb: 72617.421193
RS	0	0.000000	4.220087	119.237015	0.001642	0.000120
RS	1	0.007153	4.220087	127.559790	0.001757	0.001220
RS	2	0.014817	4.220087	136.447742	0.001879	0.001997
RS	3	0.023030	4.220087	145.936919	0.002010	0.001947
RS	4	0.031830	0.836229	784.045483	0.010797	0.010071
RS	5	0.041260	0.836229	830.527187	0.011437	0.010866
RS	6	0.051364	0.569229	1287.455405	0.017729	0.016407
RS	7	0.062190	0.569229	1352.925949	0.018631	0.016531
RS	8	0.073792	0.492174	1639.230844	0.022574	0.019602
RS	9	0.086223	0.492174	1711.554360	0.023569	0.020550
RS	10	0.099543	0.445914	1965.863131	0.027072	0.023834
RS	11	0.113816	0.445914	2038.374096	0.028070	0.025300
RS	12	0.129110	0.483516	1947.382065	0.026817	0.024601
RS	13	0.145498	0.483516	2015.358753	0.027753	0.026028
RS	14	0.163058	0.649355	1556.855908	0.021439	0.020412
RS	15	0.181874	0.649355	1619.500431	0.022302	0.021479
RS	16	0.202036	0.984377	1115.222888	0.015358	0.014914
RS	17	0.223640	0.984377	1168.635830	0.016093	0.015661
RS	18	0.246789	1.457668	829.043092	0.011417	0.011153
RS	19	0.271594	1.457668	873.250692	0.012025	0.011740
RS	20	0.298174	1.949462	688.620182	0.009483	0.009291
RS	21	0.326654	1.949462	727.202797	0.010014	0.009822
RS	22	0.357172	2.359404	634.778839	0.008741	0.008616
RS	23	0.389873	2.359404	670.920654	0.009239	0.009129
RS	24	0.424913	2.661382	628.607979	0.008656	0.008595
RS	25	0.462459	2.661382	664.290407	0.009148	0.009098
RS	26	0.502691	2.830478	659.723493	0.009085	0.009064
RS	27	0.545800	2.830478	696.437164	0.009590	0.009571
RS	28	0.591993	2.812762	738.993814	0.010177	0.010174
RS	29	0.641490	2.812762	778.305126	0.010718	0.010726
RS	30	0.694527	2.600662	884.738676	0.012184	0.012219
RS	31	0.751359	2.600662	927.836984	0.012777	0.012860
RS	32	0.812255	2.282607	1104.984172	0.015217	0.015368
RS	33	0.877507	2.282607	1150.944801	0.015849	0.016106
RS	34	0.947426	1.978772	1376.637105	0.018957	0.019348
RS	35	1.022347	1.978772	1420.453815	0.019561	0.020102
RS	36	1.102626	1.761836	1637.335695	0.022547	0.023267
RS	37	1.188648	1.761836	1670.735690	0.023007	0.023878
RS	38	1.280823	1.648628	1812.060863	0.024954	0.025974
RS	39	1.379591	1.648628	1828.370362	0.025178	0.026298
RS	40	1.485423	1.628404	1858.933425	0.025599	0.026777
RS	41	1.598826	1.628404	1857.375893	0.025578	0.026784
RS	42	1.720340	1.682214	1789.746764	0.024646	0.025817
RS	43	1.850545	1.682214	1774.493432	0.024436	0.025581
RS	44	1.990065	1.788157	1650.237025	0.022725	0.023783
RS	45	2.139563	1.788157	1626.277778	0.022395	0.023405
RS	46	2.299755	1.921031	1487.756219	0.020488	0.021406
RS	47	2.471406	1.921031	1458.045940	0.020078	0.020954
RS	48	2.655334	2.052911	1332.928897	0.018355	0.019162
RS	49	2.852418	2.052911	1297.944392	0.017874	0.018657
RS	50	3.063599	2.159388	1196.540470	0.016477	0.017221
RS	51	3.289886	2.159388	1155.182257	0.015908	0.016648
RS	52	3.532359	2.227887	1074.865089	0.014802	0.015526
RS	53	3.792175	2.227887	1025.688242	0.014125	0.014855
RS	54	4.070576	2.265737	955.490631	0.013158	0.013881
RS	55	4.368890	2.265737	898.285948	0.012370	0.013097
RS	56	4.688542	2.265737	836.619434	0.011521	0.012245
RS	57	5.031058	2.265737	771.389230	0.010623	0.011336
RS	58	5.398073	2.649344	609.152235	0.008389	0.009013
RS	59	5.791341	2.649344	563.709749	0.007763	0.008370
RS	60	6.212738	2.649344	516.192212	0.007108	0.007690
RS	61	6.664278	2.649344	467.373341	0.006436	0.006984
RS	62	7.148115	2.649344	418.080146	0.005757	0.006264
RS	63	7.666560	2.649344	2028.726248	0.027937	0.030604
PA	4+25*2+4+6 0.095521366 0.038231767 7.666559644 4.220087430 0.836229237 0.569229450 0.492173629 0.445914448 0.483516303 0.649355074 0.984376817 1.457668359 1.949461963 2.359403684 2.661382489 2.830478152 2.812762192 2.600661837 2.282607168 1.978771559 1.761835930 1.648628061 1.628404034 1.682213847 1.788157269 1.921030979 2.052910774 2.159387758 2.227886770 2.265737392 2.649343771
//
CC
CC	Brief Description of the file format:
CC	  CC  comments
CC	  MM  useful-messages
CC	  RD  round-of-iterations
CC	  LL  \log[P(sequence)]
CC	  QD  Q-before-opt Q-after-opt
CC	  TR  \theta_0 \rho_0
CC	  RS  k t_k \lambda_k \pi_k \sum_{l\not=k}A_{kl} A_{kk}
CC	  DC  begin end best-k t_k+\Delta_k max-prob
CC
MM	Version: 0.6.5-r67
MM	pattern:4+25*2+4+6, n:63, n_free_lambdas:28
MM	n_iterations:25, skip:1, max_t:5, theta/rho:5
MM	is_decoding:0
MM	n_seqs:16, sum_L:1217129, sum_n:180903
RD	0
LK	0.000000
QD	0.000000 -> 0.000000
RI	inf
TR	0.160910	0.032182
MT	5.000000
MM	C_pi: 1.000000, n_recomb: 38549.239458
RS	0	0.000000	1.000000	243.547897	0.006318	0.000000
RS	1	0.006440	1.000000	257.542179	0.006681	0.000000
RS	2	0.013294	1.000000	272.225897	0.007062	0.000000
RS	3	0.020590	1.000000	287.617840	0.007461	0.000000
RS	4	0.028356	1.000000	303.735095	0.007879	0.000000
RS	5	0.036622	1.000000	320.592648	0.008316	0.000000
RS	6	0.045421	1.000000	338.202930	0.008773	0.000000
RS	7	0.054785	1.000000	356.575318	0.009250	0.000000
RS	8	0.064753	1.000000	375.715577	0.009746	0.000000
RS	9	0.075363	1.000000	395.625256	0.010263	0.000000
RS	10	0.086656	1.000000	416.301012	0.010799	0.000000
RS	11	0.098677	1.000000	437.733888	0.011355	0.000000
RS	12	0.111471	1.000000	459.908528	0.011930	0.000000
RS	13	0.125090	1.000000	482.802332	0.012524	0.000000
RS	14	0.139585	1.000000	506.384563	0.013136	0.000000
RS	15	0.155014	1.000000	530.615399	0.013765	0.000000
RS	16	0.171437	1.000000	555.444951	0.014409	0.000000
RS	17	0.188917	1.000000	580.812237	0.015067	0.000000
RS	18	0.207523	1.000000	606.644154	0.015737	0.000000
RS	19	0.227327	1.000000	632.854438	0.016417	0.000000
RS	20	0.248406	1.000000	659.342645	0.017104	0.000000
RS	21	0.270843	1.000000	685.993190	0.017795	0.000000
RS	22	0.294725	1.000000	712.674454	0.018487	0.000000
RS	23	0.320144	1.000000	739.238015	0.019176	0.000000
RS	24	0.347201	1.000000	765.518035	0.019858	0.000000
RS	25	0.376000	1.000000	791.330864	0.020528	0.000000
RS	26	0.406654	1.000000	816.474906	0.021180	0.000000
RS	27	0.439282	1.000000	840.730816	0.021809	0.000000
RS	28	0.474011	1.000000	863.862093	0.022409	0.000000
RS	29	0.510976	1.000000	885.616138	0.022974	0.000000
RS	30	0.550322	1.000000	905.725855	0.023495	0.000000
RS	31	0.592202	1.000000	923.911866	0.023967	0.000000
RS	32	0.636779	1.000000	939.885401	0.024381	0.000000
RS	33	0.684227	1.000000	953.351935	0.024731	0.000000
RS	34	0.734730	1.000000	964.015618	0.025007	0.000000
RS	35	0.788485	1.000000	971.584522	0.025204	0.000000
RS	36	0.845702	1.000000	975.776713	0.025312	0.000000
RS	37	0.906604	1.000000	976.327122	0.025327	0.000000
RS	38	0.971428	1.000000	972.995141	0.025240	0.000000
RS	39	1.040426	1.000000	965.572827	0.025048	0.000000
RS	40	1.113868	1.000000	953.893547	0.024745	0.000000
RS	41	1.192040	1.000000	937.840820	0.024328	0.000000
RS	42	1.275245	1.000000	917.357066	0.023797	0.000000
RS	43	1.363809	1.000000	892.451894	0.023151	0.000000
RS	44	1.458076	1.000000	863.209509	0.022392	0.000000
RS	45	1.558414	1.000000	829.794757	0.021526	0.000000
RS	46	1.665214	1.000000	792.457323	0.020557	0.000000
RS	47	1.778891	1.000000	751.533539	0.019495	0.000000
RS	48	1.899889	1.000000	707.445350	0.018352	0.000000
RS	49	2.028679	1.000000	660.695979	0.017139	0.000000
RS	50	2.165763	1.000000	611.862012	0.015872	0.000000
RS	51	2.311675	1.000000	561.581725	0.014568	0.000000
RS	52	2.466983	1.000000	510.539719	0.013244	0.000000
RS	53	2.632293	1.000000	459.448165	0.011918	0.000000
RS	54	2.808249	1.000000	409.025229	0.010610	0.000000
RS	55	2.995536	1.000000	359.971546	0.009338	0.000000
RS	56	3.194884	1.000000	312.945881	0.008118	0.000000
RS	57	3.407070	1.000000	268.541312	0.006966	0.000000
RS	58	3.632920	1.000000	227.263444	0.005895	0.000000
RS	59	3.873315	1.000000	189.512154	0.004916	0.000000
RS	60	4.129191	1.000000	155.568276	0.004036	0.000000
RS	61	4.401545	1.000000	125.586360	0.003258	0.000000
RS	62	4.691438	1.000000	99.594219	0.002584	0.000000
RS	63	5.000000	1.000000	280.309338	0.007271	0.000000
PA	4+25*2+4+6 0.160909540 0.032181908 5.000000000 1.000000000 1.000000000 1.000000000 1.000000000 1.000000000 1.000000000 1.000000000 1.000000000 1.000000000 1.000000000 1.000000000 1.000000000 1.000000000 1.000000000 1.000000000 1.000000000 1.000000000 1.000000000 1.000000000 1.000000000 1.000000000 1.000000000 1.000000000 1.000000000 1.000000000 1.000000000 1.000000000 1.000000000
//
IT	4400
RD	1
LK	-457109.254402
QD	-701.727391 -> -452.794662
RI	0.0452988689
TR	0.151233	0.031228
MT	5.446548
MM	C_pi: 1.028342, n_recomb: 38468.238539
RS	0	0.000000	0.685596	361.741241	0.009404	0.000177
RS	1	0.006582	0.685596	381.786688	0.009925	0.001967
RS	2	0.013597	0.685596	402.682871	0.010468	0.004494
RS	3	0.021073	0.685596	424.430609	0.011033	0.007994
RS	4	0.029042	0.528592	578.737865	0.015045	0.011412
RS	5	0.037535	0.528592	606.760264	0.015773	0.013396
RS	6	0.046588	0.549102	611.923801	0.015907	0.014647
RS	7	0.056236	0.549102	640.569967	0.016652	0.015532
RS	8	0.066519	0.601348	612.102300	0.015912	0.016120
RS	9	0.077479	0.601348	640.337106	0.016646	0.016512
RS	10	0.089160	0.675667	596.137571	0.015497	0.016670
RS	11	0.101610	0.675667	623.521562	0.016209	0.016564
RS	12	0.114879	0.767566	574.086964	0.014924	0.016255
RS	13	0.129022	0.767566	600.474803	0.015610	0.015842
RS	14	0.144096	0.866081	556.604523	0.014469	0.015402
RS	15	0.160162	0.866081	582.131924	0.015133	0.014979
RS	16	0.177285	0.960819	548.684273	0.014263	0.014597
RS	17	0.195535	0.960819	573.605165	0.014911	0.014265
RS	18	0.214987	1.044163	551.565961	0.014338	0.013985
RS	19	0.235718	1.044163	576.128501	0.014977	0.013757
RS	20	0.257815	1.110874	565.276878	0.014695	0.013594
RS	21	0.281365	1.110874	589.656909	0.015328	0.013517
RS	22	0.306466	1.157593	589.714270	0.015330	0.013550
RS	23	0.333218	1.157593	613.967147	0.015960	0.013715
RS	24	0.361732	1.183951	624.204846	0.016226	0.014025
RS	25	0.392122	1.183951	648.199478	0.016850	0.014481
RS	26	0.424512	1.192850	667.023623	0.017340	0.015079
RS	27	0.459034	1.192850	690.372823	0.017947	0.015809
RS	28	0.495828	1.188854	715.518742	0.018600	0.016656
RS	29	0.535044	1.188854	737.533309	0.019173	0.017607
RS	30	0.576842	1.176775	766.193749	0.019918	0.018643
RS	31	0.621390	1.176775	785.872675	0.020429	0.019738
RS	32	0.668870	1.161285	814.515631	0.021174	0.020856
RS	33	0.719475	1.161285	830.595041	0.021592	0.021955
RS	34	0.773411	1.146601	855.078967	0.022228	0.022983
RS	35	0.830897	1.146601	866.168305	0.022516	0.023894
RS	36	0.892166	1.135620	882.684176	0.022946	0.024644
RS	37	0.957468	1.135620	887.465504	0.023070	0.025205
RS	38	1.027068	1.129409	893.582750	0.023229	0.025559
RS	39	1.101249	1.129409	890.994436	0.023162	0.025699
RS	40	1.180313	1.127505	885.963637	0.023031	0.025631
RS	41	1.264580	1.127505	875.315315	0.022754	0.025369
RS	42	1.354393	1.128716	859.604784	0.022346	0.024931
RS	43	1.450118	1.128716	840.640848	0.021853	0.024335
RS	44	1.552143	1.131844	815.300738	0.021194	0.023600
RS	45	1.660883	1.131844	788.256889	0.020491	0.022744
RS	46	1.776780	1.135900	754.676695	0.019618	0.021783
RS	47	1.900306	1.135900	720.327420	0.018725	0.020735
RS	48	2.031961	1.140031	680.243474	0.017683	0.019619
RS	49	2.172282	1.140031	639.911050	0.016635	0.018448
RS	50	2.321838	1.143558	595.327717	0.015476	0.017237
RS	51	2.481238	1.143558	550.848051	0.014320	0.015997
RS	52	2.651129	1.146107	503.933879	0.013100	0.014739
RS	53	2.832201	1.146107	457.570867	0.011895	0.013473
RS	54	3.025192	1.148108	410.460385	0.010670	0.012210
RS	55	3.230885	1.148108	364.782522	0.009483	0.010960
RS	56	3.450116	1.148108	320.334023	0.008327	0.009735
RS	57	3.683776	1.148108	277.738871	0.007220	0.008546
RS	58	3.932815	1.161215	235.172218	0.006113	0.007407
RS	59	4.198245	1.161215	198.792464	0.005168	0.006331
RS	60	4.481146	1.161215	165.496596	0.004302	0.005330
RS	61	4.782666	1.161215	135.555657	0.003524	0.004415
RS	62	5.104031	1.161215	109.124236	0.002837	0.003595
RS	63	5.446548	1.161215	324.226980	0.008428	0.011049
PA	4+25*2+4+6 0.151232524 0.031228122 5.446548462 0.685595512 0.528592110 0.549101830 0.601347923 0.675666809 0.767565727 0.866081238 0.960819244 1.044162750 1.110873699 1.157592773 1.183950901 1.192850113 1.188854218 1.176774979 1.161285400 1.146600723 1.135620117 1.129408836 1.127505302 1.128716469 1.131843805 1.135900497 1.140031099 1.143557549 1.146106958 1.148107767 1.161214888
//
IT	4243
RD	2
LK	-456703.013121
QD	-503.999412 -> -395.453068
RI	0.0463603191
TR	0.146043	0.031351
MT	5.676985
MM	C_pi: 1.056494, n_recomb: 39657.244165
RS	0	0.000000	0.751941	343.536597	0.008663	0.000151
RS	1	0.006651	0.751941	363.090240	0.009156	0.001702
RS	2	0.013744	0.751941	383.526444	0.009671	0.003814
RS	3	0.021308	0.751941	404.853483	0.010209	0.006569
RS	4	0.029376	0.430168	743.353345	0.018744	0.012254
RS	5	0.037980	0.430168	776.684300	0.019585	0.014834
RS	6	0.047157	0.432834	805.467413	0.020311	0.016118
RS	7	0.056944	0.432834	839.334467	0.021165	0.017698
RS	8	0.067382	0.481931	785.336427	0.019803	0.017409
RS	9	0.078514	0.481931	817.962780	0.020626	0.018528
RS	10	0.090386	0.565504	726.299418	0.018314	0.017338
RS	11	0.103048	0.565504	757.045423	0.019090	0.017981
RS	12	0.116552	0.682078	654.650281	0.016508	0.016226
RS	13	0.130954	0.682078	683.281980	0.017230	0.016510
RS	14	0.146314	0.819864	593.653446	0.014970	0.014831
RS	15	0.162696	0.819864	620.363629	0.015643	0.015011
RS	16	0.180166	0.963677	551.715501	0.013912	0.013692
RS	17	0.198799	0.963677	576.944255	0.014548	0.013864
RS	18	0.218671	1.099012	529.053421	0.013341	0.012922
RS	19	0.239865	1.099012	553.297704	0.013952	0.013096
RS	20	0.262468	1.212817	524.210000	0.013219	0.012489
RS	21	0.286575	1.212817	547.922680	0.013816	0.012707
RS	22	0.312285	1.293860	536.495014	0.013528	0.012468
RS	23	0.339704	1.293860	560.031504	0.014122	0.012834
RS	24	0.368948	1.337049	565.129207	0.014250	0.013013
RS	25	0.400136	1.337049	588.658389	0.014844	0.013596
RS	26	0.433398	1.345949	608.210664	0.015337	0.014188
RS	27	0.468872	1.345949	631.596652	0.015926	0.014991
RS	28	0.506706	1.329522	662.687274	0.016710	0.015947
RS	29	0.547056	1.329522	685.388760	0.017283	0.016940
RS	30	0.590089	1.298082	724.254611	0.018263	0.018186
RS	31	0.635985	1.298082	745.266744	0.018793	0.019303
RS	32	0.684933	1.261676	786.688102	0.019837	0.020703
RS	33	0.737136	1.261676	804.574516	0.020288	0.021811
RS	34	0.792811	1.229036	841.847306	0.021228	0.023128
RS	35	0.852188	1.229036	854.938844	0.021558	0.024032
RS	36	0.915515	1.205734	881.672420	0.022232	0.025001
RS	37	0.983054	1.205734	888.403975	0.022402	0.025533
RS	38	1.055084	1.193341	900.779333	0.022714	0.025988
RS	39	1.131904	1.193341	899.985860	0.022694	0.026080
RS	40	1.213834	1.190351	897.466010	0.022631	0.026006
RS	41	1.301212	1.190351	888.499080	0.022404	0.025693
RS	42	1.394402	1.193928	872.763741	0.022008	0.025181
RS	43	1.493790	1.193928	855.470919	0.021572	0.024546
RS	44	1.599787	1.201399	828.881551	0.020901	0.023715
RS	45	1.712834	1.201399	803.576613	0.020263	0.022839
RS	46	1.833399	1.210623	768.527478	0.019379	0.021791
RS	47	1.961983	1.210623	735.979766	0.018559	0.020748
RS	48	2.099118	1.219774	694.840539	0.017521	0.019571
RS	49	2.245374	1.219774	656.253510	0.016548	0.018422
RS	50	2.401357	1.227429	611.239809	0.015413	0.017183
RS	51	2.567713	1.227429	568.231975	0.014329	0.015974
RS	52	2.745133	1.232836	521.322877	0.013146	0.014713
RS	53	2.934353	1.232836	475.910807	0.012001	0.013479
RS	54	3.136158	1.236866	428.701166	0.010810	0.012223
RS	55	3.351383	1.236866	383.305443	0.009665	0.010999
RS	56	3.580923	1.236866	338.721386	0.008541	0.009794
RS	57	3.825728	1.236866	295.603039	0.007454	0.008621
RS	58	4.086814	1.264052	249.662513	0.006296	0.007416
RS	59	4.365265	1.264052	213.018258	0.005371	0.006373
RS	60	4.662234	1.264052	179.075269	0.004516	0.005397
RS	61	4.978954	1.264052	148.177112	0.003736	0.004498
RS	62	5.316737	1.264052	120.558083	0.003040	0.003685
RS	63	5.676985	1.264052	373.264814	0.009412	0.011647
PA	4+25*2+4+6 0.146042856 0.031351075 5.676985432 0.751940787 0.430168184 0.432834213 0.481930660 0.565504373 0.682078206 0.819863852 0.963677211 1.099011925 1.212816651 1.293859774 1.337049441 1.345949320 1.329522269 1.298082314 1.261675871 1.229036269 1.205734297 1.193341291 1.190350699 1.193927548 1.201399390 1.210622654 1.219773675 1.227428716 1.232835609 1.236865887 1.264052269
//
IT	4581
RD	3
LK	-456509.078699
QD	-436.638603 -> -365.043232
RI	0.0392344268
TR	0.142339	0.031812
MT	5.822725
MM	C_pi: 1.087643, n_recomb: 41396.588343
RS	0	0.000000	0.958603	283.135712	0.006840	0.000125
RS	1	0.006693	0.958603	299.946745	0.007246	0.001428
RS	2	0.013834	0.958603	317.604856	0.007672	0.003062
RS	3	0.021452	0.958603	336.131930	0.008120	0.005059
RS	4	0.029581	0.408740	828.805368	0.020021	0.012554
RS	5	0.038254	0.408740	865.222077	0.020901	0.015195
RS	6	0.047507	0.391592	940.924193	0.022730	0.017083
RS	7	0.057379	0.391592	978.242520	0.023631	0.018872
RS	8	0.067912	0.432447	920.604340	0.022239	0.018442
RS	9	0.079150	0.432447	956.370772	0.023103	0.019864
RS	10	0.091140	0.515242	834.360119	0.020155	0.018059
RS	11	0.103933	0.515242	867.836168	0.020964	0.019043
RS	12	0.117582	0.641489	725.783894	0.017532	0.016480
RS	13	0.132145	0.641489	756.586824	0.018277	0.017085
RS	14	0.147682	0.800934	632.325587	0.015275	0.014678
RS	15	0.164258	0.800934	660.550021	0.015957	0.015130
RS	16	0.181945	0.976796	566.196643	0.013677	0.013258
RS	17	0.200815	0.976796	592.334630	0.014309	0.013652
RS	18	0.220948	1.150199	526.434445	0.012717	0.012318
RS	19	0.242429	1.150199	551.126234	0.013313	0.012665
RS	20	0.265347	1.301289	509.965450	0.012319	0.011795
RS	21	0.289799	1.301289	533.847065	0.012896	0.012136
RS	22	0.315887	1.410188	515.459292	0.012452	0.011742
RS	23	0.343722	1.410188	539.099729	0.013023	0.012181
RS	24	0.373420	1.465399	542.086068	0.013095	0.012300
RS	25	0.405105	1.465399	565.880486	0.013670	0.012913
RS	26	0.438911	1.470237	587.939704	0.014203	0.013536
RS	27	0.474979	1.470237	611.947604	0.014783	0.014339
RS	28	0.513462	1.438197	649.846265	0.015698	0.015414
RS	29	0.554520	1.438197	673.635776	0.016273	0.016385
RS	30	0.598325	1.385500	723.013470	0.017466	0.017833
RS	31	0.645063	1.385500	745.545422	0.018010	0.018918
RS	32	0.694929	1.327711	799.747568	0.019319	0.020580
RS	33	0.748132	1.327711	819.374071	0.019793	0.021653
RS	34	0.804897	1.277789	869.147952	0.020996	0.023237
RS	35	0.865460	1.277789	883.868797	0.021351	0.024106
RS	36	0.930076	1.243434	920.031197	0.022225	0.025276
RS	37	0.999018	1.243434	927.993062	0.022417	0.025771
RS	38	1.072573	1.226243	945.170858	0.022832	0.026317
RS	39	1.151052	1.226243	945.107160	0.022831	0.026373
RS	40	1.234783	1.223410	943.050224	0.022781	0.026288
RS	41	1.324117	1.223410	934.401666	0.022572	0.025946
RS	42	1.419431	1.230392	916.244066	0.022133	0.025363
RS	43	1.521124	1.230392	899.033077	0.021718	0.024714
RS	44	1.629623	1.243050	868.691370	0.020985	0.023793
RS	45	1.745384	1.243050	843.389085	0.020373	0.022922
RS	46	1.868893	1.258118	804.426198	0.019432	0.021795
RS	47	2.000668	1.258118	771.879553	0.018646	0.020771
RS	48	2.141262	1.272823	727.404111	0.017572	0.019542
RS	49	2.291266	1.272823	688.783363	0.016639	0.018424
RS	50	2.451309	1.285005	641.288945	0.015491	0.017162
RS	51	2.622064	1.285005	598.081313	0.014448	0.015987
RS	52	2.804248	1.293546	549.401966	0.013272	0.014727
RS	53	2.998624	1.293546	503.454815	0.012162	0.013525
RS	54	3.206010	1.299855	454.643565	0.010983	0.012278
RS	55	3.427276	1.299855	408.293887	0.009863	0.011080
RS	56	3.663351	1.299855	362.464553	0.008756	0.009895
RS	57	3.915226	1.299855	317.843795	0.007678	0.008735
RS	58	4.183958	1.341842	267.361410	0.006459	0.007468
RS	59	4.470677	1.341842	229.800686	0.005551	0.006453
RS	60	4.776585	1.341842	194.679013	0.004703	0.005497
RS	61	5.102966	1.341842	162.398290	0.003923	0.004610
RS	62	5.451193	1.341842	133.256804	0.003219	0.003802
RS	63	5.822725	1.341842	427.086514	0.010317	0.012366
PA	4+25*2+4+6 0.142338532 0.031811963 5.822724768 0.958603384 0.408740305 0.391591838 0.432446839 0.515242039 0.641488875 0.800933680 0.976796424 1.150199006 1.301288596 1.410187661 1.465399434 1.470237479 1.438196656 1.385499996 1.327711423 1.277788610 1.243433617 1.226242575 1.223410194 1.230391791 1.243050040 1.258118110 1.272823295 1.285005407 1.293546451 1.299854777 1.341842281
//
IT	5144
RD	4
LK	-456373.558493
QD	-397.490318 -> -339.604287
RI	0.0311479477
TR	0.139217	0.032370
MT	5.934562
MM	C_pi: 1.118553, n_recomb: 43286.253589
RS	0	0.000000	1.279971	222.793537	0.005147	0.000103
RS	1	0.006725	1.279971	236.514285	0.005464	0.001197
RS	2	0.013901	1.279971	250.990259	0.005798	0.002437
RS	3	0.021561	1.279971	266.250611	0.006151	0.003844
RS	4	0.029735	0.413052	868.646953	0.020068	0.012560
RS	5	0.038459	0.413052	907.174536	0.020958	0.015081
RS	6	0.047770	0.376089	1037.788353	0.023975	0.017703
RS	7	0.057706	0.376089	1077.919619	0.024902	0.019509
RS	8	0.068311	0.408393	1030.380764	0.023804	0.019240
RS	9	0.079630	0.408393	1068.821892	0.024692	0.020788
RS	10	0.091709	0.487973	928.490234	0.021450	0.018710
RS	11	0.104600	0.487973	964.445344	0.022281	0.019868
RS	12	0.118359	0.618580	791.334015	0.018281	0.016798
RS	13	0.133042	0.618580	824.282712	0.019043	0.017574
RS	14	0.148713	0.791943	671.530160	0.015514	0.014673
RS	15	0.165438	0.791943	701.409961	0.016204	0.015270
RS	16	0.183288	0.991217	585.896610	0.013535	0.013018
RS	17	0.202337	0.991217	613.192623	0.014166	0.013528
RS	18	0.222668	1.194930	532.642495	0.012305	0.011923
RS	19	0.244366	1.194930	558.093110	0.012893	0.012357
RS	20	0.267523	1.377712	507.245328	0.011718	0.011304
RS	21	0.292237	1.377712	531.629668	0.012282	0.011703
RS	22	0.318613	1.511086	507.844393	0.011732	0.011203
RS	23	0.346763	1.511086	531.908193	0.012288	0.011668
RS	24	0.376805	1.576281	533.628926	0.012328	0.011752
RS	25	0.408868	1.576281	557.962554	0.012890	0.012363
RS	26	0.443087	1.575750	582.796727	0.013464	0.013018
RS	27	0.479607	1.575750	607.634101	0.014038	0.013798
RS	28	0.518583	1.527542	652.227616	0.015068	0.014977
RS	29	0.560180	1.527542	677.237033	0.015646	0.015911
RS	30	0.604574	1.453956	736.857126	0.017023	0.017533
RS	31	0.651953	1.453956	760.961616	0.017580	0.018575
RS	32	0.702518	1.375977	827.690047	0.019121	0.020464
RS	33	0.756484	1.375977	849.018895	0.019614	0.021497
RS	34	0.814078	1.310364	911.058462	0.021047	0.023315
RS	35	0.875546	1.310364	927.254573	0.021421	0.024151
RS	36	0.941147	1.266486	972.430834	0.022465	0.025496
RS	37	1.011159	1.266486	981.330991	0.022671	0.025964
RS	38	1.085879	1.245676	1002.552006	0.023161	0.026585
RS	39	1.165623	1.245676	1002.795973	0.023167	0.026622
RS	40	1.250731	1.243792	1000.134329	0.023105	0.026518
RS	41	1.341561	1.243792	991.287971	0.022901	0.026167
RS	42	1.438499	1.254673	969.511428	0.022398	0.025511
RS	43	1.541955	1.254673	951.814253	0.021989	0.024865
RS	44	1.652369	1.272826	916.558803	0.021174	0.023857
RS	45	1.770208	1.272826	890.673703	0.020576	0.023003
RS	46	1.895970	1.293944	846.760228	0.019562	0.021801
RS	47	2.030190	1.293944	813.637933	0.018797	0.020806
RS	48	2.173435	1.314352	764.944661	0.017672	0.019527
RS	49	2.326312	1.314352	725.745412	0.016766	0.018444
RS	50	2.489470	1.331174	675.046688	0.015595	0.017159
RS	51	2.663600	1.331174	631.149747	0.014581	0.016021
RS	52	2.849438	1.342938	580.124507	0.013402	0.014762
RS	53	3.047774	1.342938	533.230154	0.012319	0.013592
RS	54	3.259447	1.351643	482.356206	0.011143	0.012352
RS	55	3.485354	1.351643	434.737185	0.010043	0.011179
RS	56	3.726452	1.351643	387.389899	0.008949	0.010012
RS	57	3.983762	1.351643	341.036016	0.007879	0.008865
RS	58	4.258376	1.408934	285.527386	0.006596	0.007535
RS	59	4.551455	1.408934	246.957394	0.005705	0.006546
RS	60	4.864244	1.408934	210.598393	0.004865	0.005608
RS	61	5.198065	1.408934	176.902361	0.004087	0.004731
RS	62	5.554335	1.408934	146.223364	0.003378	0.003927
RS	63	5.934562	1.408934	483.242432	0.011164	0.013131
PA	4+25*2+4+6 0.139217313 0.032370460 5.934561847 1.279970502 0.413052232 0.376088577 0.408393031 0.487972798 0.618580481 0.791943402 0.991216751 1.194930387 1.377712198 1.511085764 1.576281324 1.575749693 1.527542176 1.453955714 1.375976598 1.310364070 1.266486166 1.245676117 1.243791886 1.254672593 1.272826399 1.293943831 1.314352139 1.331173861 1.342938441 1.351642983 1.408934011
//
IT	4780
RD	5
LK	-456261.583069
QD	-366.568588 -> -316.343409
RI	0.0244988245
TR	0.136389	0.032942
MT	6.031840
MM	C_pi: 1.148203, n_recomb: 45182.809307
RS	0	0.000000	1.722454	173.488112	0.003840	0.000086
RS	1	0.006752	1.722454	184.473648	0.004083	0.001011
RS	2	0.013959	1.722454	196.102670	0.004340	0.001954
RS	3	0.021653	1.722454	208.405624	0.004612	0.002932
RS	4	0.029867	0.428419	883.387101	0.019551	0.012401
RS	5	0.038635	0.428419	923.427803	0.020438	0.014753
RS	6	0.047995	0.371738	1108.923872	0.024543	0.018083
RS	7	0.057987	0.371738	1151.553752	0.025487	0.019833
RS	8	0.068654	0.395857	1121.911393	0.024830	0.019852
RS	9	0.080040	0.395857	1162.799836	0.025735	0.021444
RS	10	0.092196	0.471497	1012.467554	0.022408	0.019276
RS	11	0.105172	0.471497	1050.744910	0.023255	0.020531
RS	12	0.119025	0.604002	852.538232	0.018869	0.017121
RS	13	0.133813	0.604002	887.579355	0.019644	0.017999
RS	14	0.149599	0.787075	710.218644	0.015719	0.014734
RS	15	0.166451	0.787075	741.787322	0.016417	0.015417
RS	16	0.184440	1.004556	607.730233	0.013450	0.012878
RS	17	0.203645	1.004556	636.275131	0.014082	0.013455
RS	18	0.224146	1.233663	542.828625	0.012014	0.011644
RS	19	0.246031	1.233663	569.160449	0.012597	0.012126
RS	20	0.269393	1.444638	509.749183	0.011282	0.010933
RS	21	0.294333	1.444638	534.766933	0.011836	0.011361
RS	22	0.320957	1.600707	506.202288	0.011203	0.010778
RS	23	0.349379	1.600707	530.807236	0.011748	0.011252
RS	24	0.379719	1.675272	531.430825	0.011762	0.011307
RS	25	0.412108	1.675272	556.391041	0.012314	0.011905
RS	26	0.446683	1.669357	583.798385	0.012921	0.012586
RS	27	0.483593	1.669357	609.512705	0.013490	0.013337
RS	28	0.522995	1.605474	660.358564	0.014615	0.014600
RS	29	0.565058	1.605474	686.596808	0.015196	0.015497
RS	30	0.609960	1.512051	755.942067	0.016731	0.017264
RS	31	0.657893	1.512051	781.598369	0.017299	0.018266
RS	32	0.709064	1.415336	860.430633	0.019043	0.020348
RS	33	0.763688	1.415336	883.416285	0.019552	0.021346
RS	34	0.822001	1.335538	957.433721	0.021190	0.023366
RS	35	0.884251	1.335538	975.025887	0.021580	0.024177
RS	36	0.950704	1.283342	1028.940961	0.022773	0.025674
RS	37	1.021644	1.283342	1038.654800	0.022988	0.026127
RS	38	1.097373	1.259681	1063.504487	0.023538	0.026810
RS	39	1.178215	1.259681	1063.892552	0.023546	0.026840
RS	40	1.264515	1.259123	1060.075168	0.023462	0.026713
RS	41	1.356642	1.259123	1050.851924	0.023258	0.026364
RS	42	1.454989	1.274026	1024.880005	0.022683	0.025636
RS	43	1.559975	1.274026	1006.524570	0.022277	0.025003
RS	44	1.672051	1.297663	965.854687	0.021377	0.023912
RS	45	1.791693	1.297663	939.233036	0.020787	0.023081
RS	46	1.919412	1.324764	889.982538	0.019697	0.021809
RS	47	2.055755	1.324764	856.151982	0.018949	0.020846
RS	48	2.201304	1.350802	802.964328	0.017771	0.019520
RS	49	2.356679	1.350802	763.076133	0.016889	0.018473
RS	50	2.522544	1.372203	708.984366	0.015691	0.017168
RS	51	2.699609	1.372203	664.313922	0.014703	0.016066
RS	52	2.888627	1.387146	610.825111	0.013519	0.014805
RS	53	3.090408	1.387146	562.931027	0.012459	0.013666
RS	54	3.305812	1.398237	509.919148	0.011286	0.012433
RS	55	3.535759	1.398237	461.014823	0.010203	0.011283
RS	56	3.781232	1.398237	412.149357	0.009122	0.010135
RS	57	4.043278	1.398237	364.075349	0.008058	0.009000
RS	58	4.323016	1.471174	303.327204	0.006713	0.007605
RS	59	4.621641	1.471174	263.819196	0.005839	0.006641
RS	60	4.940428	1.471174	226.303060	0.005009	0.005720
RS	61	5.280738	1.471174	191.274583	0.004233	0.004853
RS	62	5.644025	1.471174	159.137766	0.003522	0.004053
RS	63	6.031840	1.471174	540.882029	0.011971	0.013912
PA	4+25*2+4+6 0.136388783 0.032942374 6.031839726 1.722454201 0.428418946 0.371737958 0.395857423 0.471497405 0.604002271 0.787074644 1.004556323 1.233662812 1.444637748 1.600706758 1.675272433 1.669356867 1.605473958 1.512051490 1.415335730 1.335538482 1.283342436 1.259681088 1.259122571 1.274025577 1.297663226 1.324764240 1.350801615 1.372203036 1.387146378 1.398237449 1.471174300
//
IT	4474
RD	6
LK	-456163.687469
QD	-339.729132 -> -295.043968
RI	0.0195114159
TR	0.133757	0.033499
MT	6.121750
MM	C_pi: 1.176541, n_recomb: 47043.588242
RS	0	0.000000	2.300324	135.710347	0.002885	0.000073
RS	1	0.006776	2.300324	144.482767	0.003071	0.000863
RS	2	0.014012	2.300324	153.791722	0.003269	0.001588
RS	3	0.021738	2.300324	163.665767	0.003479	0.002263
RS	4	0.029987	0.449349	884.445861	0.018801	0.012155
RS	5	0.038795	0.449349	925.574982	0.019675	0.014331
RS	6	0.048200	0.373014	1162.597622	0.024713	0.018297
RS	7	0.058243	0.373014	1207.516476	0.025668	0.019966
RS	8	0.068966	0.389375	1199.994528	0.025508	0.020321
RS	9	0.080415	0.389375	1243.194501	0.026426	0.021919
RS	10	0.092641	0.460861	1088.757732	0.023144	0.019765
RS	11	0.105695	0.460861	1129.244262	0.024004	0.021078
RS	12	0.119633	0.593923	910.318733	0.019351	0.017432
RS	13	0.134516	0.593923	947.392452	0.020139	0.018378
RS	14	0.150407	0.784073	748.141059	0.015903	0.014827
RS	15	0.167376	0.784073	781.393130	0.016610	0.015568
RS	16	0.185494	1.016287	630.471961	0.013402	0.012796
RS	17	0.204840	1.016287	660.296814	0.014036	0.013417
RS	18	0.225497	1.267353	554.999646	0.011798	0.011437
RS	19	0.247553	1.267353	582.262799	0.012377	0.011949
RS	20	0.271104	1.504123	514.893977	0.010945	0.010639
RS	21	0.296251	1.504123	540.598200	0.011491	0.011084
RS	22	0.323103	1.681932	507.512399	0.010788	0.010430
RS	23	0.351773	1.681932	532.699872	0.011324	0.010905
RS	24	0.382387	1.765924	532.170543	0.011312	0.010932
RS	25	0.415075	1.765924	557.775288	0.011857	0.011515
RS	26	0.449977	1.755157	587.420272	0.012487	0.012212
RS	27	0.487245	1.755157	614.000623	0.013052	0.012936
RS	28	0.527039	1.676436	670.570746	0.014254	0.014264
RS	29	0.569529	1.676436	698.002800	0.014837	0.015128
RS	30	0.614898	1.564324	776.484390	0.016506	0.017014
RS	31	0.663341	1.564324	803.647102	0.017083	0.017982
RS	32	0.715068	1.450185	894.094886	0.019006	0.020229
RS	33	0.770299	1.450185	918.694638	0.019529	0.021198
RS	34	0.829273	1.357405	1004.389531	0.021350	0.023395
RS	35	0.892243	1.357405	1023.338256	0.021753	0.024188
RS	36	0.959480	1.297758	1085.797959	0.023081	0.025820
RS	37	1.031274	1.297758	1096.282148	0.023304	0.026265
RS	38	1.107932	1.271708	1124.546920	0.023904	0.027002
RS	39	1.189785	1.271708	1125.034218	0.023915	0.027031
RS	40	1.277184	1.272604	1119.803974	0.023804	0.026880
RS	41	1.370506	1.272604	1110.169935	0.023599	0.026539
RS	42	1.470152	1.291457	1079.760669	0.022952	0.025744
RS	43	1.576550	1.291457	1060.733617	0.022548	0.025128
RS	44	1.690158	1.320411	1014.479983	0.021565	0.023960
RS	45	1.811464	1.320411	987.128574	0.020983	0.023155
RS	46	1.940990	1.353302	932.454209	0.019821	0.021816
RS	47	2.079293	1.353302	897.936040	0.019087	0.020886
RS	48	2.226969	1.384789	840.230431	0.017861	0.019517
RS	49	2.384651	1.384789	799.682420	0.016999	0.018506
RS	50	2.553018	1.410619	742.215167	0.015777	0.017182
RS	51	2.732794	1.410619	696.807698	0.014812	0.016114
RS	52	2.924752	1.428623	640.896227	0.013623	0.014854
RS	53	3.129717	1.428623	592.048512	0.012585	0.013744
RS	54	3.348572	1.442013	536.947765	0.011414	0.012517
RS	55	3.582257	1.442013	486.815378	0.010348	0.011390
RS	56	3.831778	1.442013	436.495883	0.009279	0.010257
RS	57	4.098206	1.442013	386.770191	0.008222	0.009134
RS	58	4.382688	1.530806	320.662303	0.006816	0.007675
RS	59	4.686448	1.530806	280.309976	0.005959	0.006735
RS	60	5.010791	1.530806	241.733731	0.005139	0.005829
RS	61	5.357113	1.530806	205.468036	0.004368	0.004972
RS	62	5.726902	1.530806	171.962097	0.003655	0.004175
RS	63	6.121750	1.530806	599.867498	0.012751	0.014693
PA	4+25*2+4+6 0.133756969 0.033499008 6.121749904 2.300324037 0.449348973 0.373014219 0.389374666 0.460861267 0.593922760 0.784072943 1.016287273 1.267353425 1.504122613 1.681931586 1.765923905 1.755157342 1.676436199 1.564324159 1.450185425 1.357404827 1.297758033 1.271707557 1.272603872 1.291457260 1.320410907 1.353301775 1.384789253 1.410619155 1.428622984 1.442012711 1.530805943
//
IT	5737
RD	7
LK	-456076.315721
QD	-315.858650 -> -275.650357
RI	0.0158617519
TR	0.131288	0.034032
MT	6.206882
MM	C_pi: 1.203704, n_recomb: 48858.420475
RS	0	0.000000	3.028285	107.384173	0.002198	0.000062
RS	1	0.006799	3.028285	114.433311	0.002342	0.000743
RS	2	0.014061	3.028285	121.926926	0.002496	0.001309
RS	3	0.021816	3.028285	129.890484	0.002659	0.001775
RS	4	0.030099	0.473377	878.118722	0.017973	0.011868
RS	5	0.038945	0.473377	920.023074	0.018830	0.013876
RS	6	0.048392	0.377439	1204.111935	0.024645	0.018396
RS	7	0.058482	0.377439	1251.151696	0.025608	0.019977
RS	8	0.069257	0.386423	1267.883896	0.025950	0.020681
RS	9	0.080766	0.386423	1313.300903	0.026880	0.022265
RS	10	0.093057	0.453716	1159.077733	0.023723	0.020191
RS	11	0.106183	0.453716	1201.687298	0.024595	0.021540
RS	12	0.120202	0.586512	965.420028	0.019760	0.017728
RS	13	0.135175	0.586512	1004.470414	0.020559	0.018721
RS	14	0.151165	0.781954	785.336486	0.016074	0.014938
RS	15	0.168242	0.781954	820.253953	0.016788	0.015720
RS	16	0.186481	1.026374	653.645292	0.013378	0.012754
RS	17	0.205960	1.026374	684.758588	0.014015	0.013404
RS	18	0.226763	1.296823	568.284444	0.011631	0.011279
RS	19	0.248981	1.296823	596.500173	0.012209	0.011812
RS	20	0.272709	1.557605	521.525400	0.010674	0.010400
RS	21	0.298051	1.557605	547.937754	0.011215	0.010855
RS	22	0.325115	1.756579	510.443996	0.010447	0.010137
RS	23	0.354020	1.756579	536.225425	0.010975	0.010609
RS	24	0.384891	1.850359	534.412892	0.010938	0.010608
RS	25	0.417860	1.850359	560.654210	0.011475	0.011177
RS	26	0.453071	1.835482	592.183615	0.012120	0.011882
RS	27	0.490676	1.835482	619.598838	0.012682	0.012582
RS	28	0.530838	1.742844	681.367668	0.013946	0.013960
RS	29	0.573730	1.742844	709.944443	0.014531	0.014795
RS	30	0.619539	1.613100	796.978966	0.016312	0.016780
RS	31	0.668463	1.613100	825.596148	0.016898	0.017718
RS	32	0.720714	1.482634	927.166569	0.018977	0.020107
RS	33	0.776516	1.482634	953.342520	0.019512	0.021052
RS	34	0.836114	1.377809	1050.413962	0.021499	0.023406
RS	35	0.899763	1.377809	1070.701495	0.021914	0.024185
RS	36	0.967740	1.311328	1141.566325	0.023365	0.025938
RS	37	1.040339	1.311328	1152.818480	0.023595	0.026380
RS	38	1.117874	1.283156	1184.408866	0.024242	0.027165
RS	39	1.200682	1.283156	1185.006642	0.024254	0.027198
RS	40	1.289119	1.285506	1178.274258	0.024116	0.027025
RS	41	1.383570	1.285506	1168.259138	0.023911	0.026696
RS	42	1.484442	1.308145	1133.355170	0.023197	0.025838
RS	43	1.592174	1.308145	1113.706049	0.022795	0.025241
RS	44	1.707230	1.342181	1061.866711	0.021734	0.024001
RS	45	1.830109	1.342181	1033.849222	0.021160	0.023223
RS	46	1.961344	1.380614	973.803095	0.019931	0.021825
RS	47	2.101501	1.380614	938.665869	0.019212	0.020927
RS	48	2.251188	1.417325	876.525171	0.017940	0.019519
RS	49	2.411053	1.417325	835.384266	0.017098	0.018542
RS	50	2.581788	1.447391	774.634510	0.015855	0.017201
RS	51	2.764131	1.447391	728.554012	0.014912	0.016166
RS	52	2.958872	1.468302	670.310601	0.013719	0.014906
RS	53	3.166855	1.468302	620.572737	0.012701	0.013824
RS	54	3.388979	1.483861	563.466999	0.011533	0.012601
RS	55	3.626205	1.483861	512.170483	0.010483	0.011495
RS	56	3.879562	1.483861	460.465075	0.009424	0.010379
RS	57	4.150145	1.483861	409.157664	0.008374	0.009266
RS	58	4.439126	1.588611	337.603210	0.006910	0.007743
RS	59	4.747756	1.588611	296.487679	0.006068	0.006825
RS	60	5.077370	1.588611	256.935481	0.005259	0.005935
RS	61	5.429396	1.588611	219.515442	0.004493	0.005087
RS	62	5.805358	1.588611	184.717913	0.003781	0.004294
RS	63	6.206882	1.588611	660.185981	0.013512	0.015467
PA	4+25*2+4+6 0.131287723 0.034032090 6.206881890 3.028285435 0.473376902 0.377439017 0.386422864 0.453716457 0.586512007 0.781954193 1.026374174 1.296822847 1.557605107 1.756579234 1.850358759 1.835481774 1.742843681 1.613100384 1.482634170 1.377809085 1.311328430 1.283156341 1.285506181 1.308145226 1.342181312 1.380614453 1.417325314 1.447391136 1.468302036 1.483860710 1.588610756
//
IT	4614
RD	8
LK	-455997.564561
QD	-294.451292 -> -258.029366
RI	0.0131831613
TR	0.128967	0.034541
MT	6.288048
MM	C_pi: 1.229807, n_recomb: 50626.829556
RS	0	0.000000	3.918171	86.231386	0.001703	0.000053
RS	1	0.006821	3.918171	91.958754	0.001816	0.000646
RS	2	0.014107	3.918171	98.055298	0.001937	0.001096
RS	3	0.021891	3.918171	104.543233	0.002065	0.001415
RS	4	0.030205	0.499234	867.916779	0.017143	0.011567
RS	5	0.039086	0.499234	910.363547	0.017982	0.013419
RS	6	0.048573	0.383741	1236.959258	0.024433	0.018416
RS	7	0.058707	0.383741	1285.973288	0.025401	0.019912
RS	8	0.069533	0.385683	1327.840214	0.026228	0.020957
RS	9	0.081096	0.385683	1375.399570	0.027167	0.022518
RS	10	0.093449	0.448817	1224.619812	0.024189	0.020565
RS	11	0.106644	0.448817	1269.283354	0.025071	0.021936
RS	12	0.120739	0.580813	1018.361958	0.020115	0.018009
RS	13	0.135796	0.580813	1059.338275	0.020924	0.019036
RS	14	0.151880	0.780241	821.909391	0.016235	0.015061
RS	15	0.169060	0.780241	858.470654	0.016957	0.015873
RS	16	0.187413	1.034930	677.044701	0.013373	0.012738
RS	17	0.207017	1.034930	709.445547	0.014013	0.013411
RS	18	0.227959	1.322705	582.259435	0.011501	0.011158
RS	19	0.250329	1.322705	611.436251	0.012077	0.011706
RS	20	0.274225	1.606054	529.077925	0.010451	0.010200
RS	21	0.299751	1.606054	556.206384	0.010986	0.010663
RS	22	0.327018	1.825836	514.339877	0.010159	0.009885
RS	23	0.356145	1.825836	540.713923	0.010680	0.010354
RS	24	0.387258	1.929860	537.476846	0.010616	0.010324
RS	25	0.420494	1.929860	564.337050	0.011147	0.010878
RS	26	0.455997	1.911683	597.415846	0.011800	0.011585
RS	27	0.493922	1.911683	625.628421	0.012358	0.012264
RS	28	0.534433	1.806012	692.112966	0.013671	0.013681
RS	29	0.577708	1.806012	721.782075	0.014257	0.014490
RS	30	0.623934	1.659568	816.822560	0.016134	0.016557
RS	31	0.673314	1.659568	846.841596	0.016727	0.017470
RS	32	0.726062	1.513682	959.058444	0.018944	0.019982
RS	33	0.782407	1.513682	986.776123	0.019491	0.020908
RS	34	0.842596	1.397544	1094.937836	0.021628	0.023401
RS	35	0.906891	1.397544	1116.557146	0.022055	0.024169
RS	36	0.975571	1.324676	1195.724132	0.023618	0.026033
RS	37	1.048935	1.324676	1207.761332	0.023856	0.026474
RS	38	1.127304	1.294537	1242.659347	0.024545	0.027304
RS	39	1.211019	1.294537	1243.404356	0.024560	0.027344
RS	40	1.300443	1.298270	1235.180818	0.024398	0.027151
RS	41	1.395967	1.298270	1224.840309	0.024194	0.026834
RS	42	1.498007	1.324494	1185.482661	0.023416	0.025919
RS	43	1.607007	1.324494	1165.283209	0.023017	0.025342
RS	44	1.723442	1.363355	1107.942062	0.021884	0.024037
RS	45	1.847819	1.363355	1079.338049	0.021319	0.023285
RS	46	1.980680	1.407063	1014.036216	0.020030	0.021833
RS	47	2.122603	1.407063	978.357781	0.019325	0.020966
RS	48	2.274207	1.448753	911.906750	0.018012	0.019523
RS	49	2.436152	1.448753	870.243431	0.017189	0.018578
RS	50	2.609143	1.482843	806.329314	0.015927	0.017224
RS	51	2.793933	1.482843	759.638319	0.015005	0.016218
RS	52	2.991328	1.506492	699.164736	0.013810	0.014960
RS	53	3.202188	1.506492	648.594583	0.012811	0.013903
RS	54	3.427430	1.524066	589.574093	0.011645	0.012686
RS	55	3.668036	1.524066	537.167375	0.010610	0.011599
RS	56	3.925054	1.524066	484.133548	0.009563	0.010497
RS	57	4.199603	1.524066	431.303504	0.008519	0.009394
RS	58	4.492879	1.644774	354.231348	0.006997	0.007809
RS	59	4.806159	1.644774	312.416339	0.006171	0.006911
RS	60	5.140808	1.644774	271.955874	0.005372	0.006036
RS	61	5.498284	1.644774	233.449424	0.004611	0.005197
RS	62	5.880142	1.644774	197.424923	0.003900	0.004408
RS	63	6.288048	1.644774	721.789998	0.014257	0.016231
PA	4+25*2+4+6 0.128967035 0.034540993 6.288047933 3.918171491 0.499234003 0.383741450 0.385683242 0.448816588 0.580813437 0.780240879 1.034929609 1.322705481 1.606054479 1.825835538 1.929860185 1.911682881 1.806011992 1.659568461 1.513681687 1.397543767 1.324675873 1.294536874 1.298269591 1.324494297 1.363355135 1.407063449 1.448752918 1.482843092 1.506492275 1.524066387 1.644774435
//
IT	5290
RD	9
LK	-455926.150932
QD	-275.155459 -> -242.007533
RI	0.0111860584
TR	0.126787	0.035028
MT	6.365416
MM	C_pi: 1.254917, n_recomb: 52350.592641
RS	0	0.000000	4.976998	70.369721	0.001344	0.000046
RS	1	0.006841	4.976998	75.086501	0.001434	0.000565
RS	2	0.014151	4.976998	80.112325	0.001530	0.000930
RS	3	0.021960	4.976998	85.466438	0.001633	0.001149
RS	4	0.030304	0.526166	855.870030	0.016349	0.011267
RS	5	0.039219	0.526166	898.686950	0.017167	0.012978
RS	6	0.048743	0.391207	1263.472435	0.024135	0.018380
RS	7	0.058920	0.391207	1314.327770	0.025106	0.019796
RS	8	0.069792	0.386402	1381.450361	0.026388	0.021167
RS	9	0.081408	0.386402	1431.086582	0.027337	0.022701
RS	10	0.093819	0.445437	1286.219084	0.024569	0.020895
RS	11	0.107079	0.445437	1332.878061	0.025461	0.022279
RS	12	0.121246	0.576267	1069.518212	0.020430	0.018274
RS	13	0.136382	0.576267	1112.374012	0.021249	0.019328
RS	14	0.152554	0.778691	857.942397	0.016388	0.015189
RS	15	0.169833	0.778691	896.124504	0.017118	0.016026
RS	16	0.188293	1.042097	700.564964	0.013382	0.012741
RS	17	0.208016	1.042097	734.247775	0.014026	0.013432
RS	18	0.229089	1.345491	596.689054	0.011398	0.011063
RS	19	0.251603	1.345491	626.828874	0.011974	0.011622
RS	20	0.275658	1.650175	537.232235	0.010262	0.010031
RS	21	0.301358	1.650175	565.077715	0.010794	0.010499
RS	22	0.328817	1.890457	518.850235	0.009911	0.009665
RS	23	0.358154	1.890457	545.809887	0.010426	0.010131
RS	24	0.389498	2.005229	541.006045	0.010334	0.010071
RS	25	0.422987	2.005229	568.463788	0.010859	0.010613
RS	26	0.458766	1.984534	602.796232	0.011515	0.011317
RS	27	0.496994	1.984534	631.767517	0.012068	0.011976
RS	28	0.537837	1.866647	702.535513	0.013420	0.013422
RS	29	0.581474	1.866647	733.245017	0.014006	0.014209
RS	30	0.628096	1.704333	835.782040	0.015965	0.016344
RS	31	0.677908	1.704333	867.151062	0.016564	0.017235
RS	32	0.731128	1.543786	989.562155	0.018903	0.019854
RS	33	0.787989	1.543786	1018.788469	0.019461	0.020763
RS	34	0.848740	1.416922	1137.765560	0.021734	0.023381
RS	35	0.913647	1.416922	1160.713671	0.022172	0.024143
RS	36	0.982995	1.338007	1248.095910	0.023841	0.026108
RS	37	1.057087	1.338007	1260.943410	0.024087	0.026550
RS	38	1.136249	1.305986	1299.176067	0.024817	0.027422
RS	39	1.220825	1.305986	1300.115287	0.024835	0.027470
RS	40	1.311189	1.310997	1290.470317	0.024651	0.027260
RS	41	1.407734	1.310997	1279.868868	0.024448	0.026957
RS	42	1.510884	1.340595	1236.155459	0.023613	0.025990
RS	43	1.621091	1.340595	1215.482105	0.023218	0.025434
RS	44	1.738838	1.384019	1152.766084	0.022020	0.024070
RS	45	1.864641	1.384019	1123.655186	0.021464	0.023343
RS	46	1.999050	1.432734	1053.241228	0.020119	0.021842
RS	47	2.142655	1.432734	1017.095706	0.019429	0.021004
RS	48	2.296084	1.479151	946.475166	0.018080	0.019531
RS	49	2.460010	1.479151	904.353293	0.017275	0.018616
RS	50	2.635151	1.517048	837.398215	0.015996	0.017249
RS	51	2.822274	1.517048	790.150824	0.015093	0.016272
RS	52	3.022199	1.543260	727.548324	0.013898	0.015015
RS	53	3.235801	1.543260	676.193872	0.012917	0.013982
RS	54	3.464017	1.562687	615.345525	0.011754	0.012771
RS	55	3.707847	1.562687	561.871538	0.010733	0.011701
RS	56	3.968357	1.562687	507.555836	0.009695	0.010613
RS	57	4.246690	1.562687	453.251640	0.008658	0.009519
RS	58	4.544065	1.699266	370.602765	0.007079	0.007873
RS	59	4.861785	1.699266	328.137810	0.006268	0.006994
RS	60	5.201241	1.699266	286.823452	0.005479	0.006132
RS	61	5.563921	1.699266	247.286599	0.004724	0.005303
RS	62	5.951414	1.699266	210.089582	0.004013	0.004517
RS	63	6.365416	1.699266	784.579381	0.014987	0.016981
PA	4+25*2+4+6 0.126786815 0.035027715 6.365415750 4.976997872 0.526165570 0.391206986 0.386402138 0.445436957 0.576266692 0.778691300 1.042097223 1.345490537 1.650175272 1.890457335 2.005228555 1.984533503 1.866646796 1.704333203 1.543786035 1.416922369 1.338007419 1.305985935 1.310997220 1.340594546 1.384019325 1.432734122 1.479151209 1.517048184 1.543259660 1.562687442 1.699266188
//
IT	4342
RD	10
LK	-455861.105951
QD	-257.688970 -> -227.409641
RI	0.0096620591
TR	0.124739	0.035495
MT	6.439044
MM	C_pi: 1.279094, n_recomb: 54032.102439
RS	0	0.000000	6.207343	58.364328	0.001080	0.000040
RS	1	0.006861	6.207343	62.305071	0.001153	0.000497
RS	2	0.014192	6.207343	66.507249	0.001231	0.000799
RS	3	0.022026	6.207343	70.987549	0.001314	0.000949
RS	4	0.030398	0.553681	843.171460	0.015605	0.010978
RS	5	0.039344	0.553681	886.232520	0.016402	0.012559
RS	6	0.048904	0.399415	1285.227892	0.023786	0.018308
RS	7	0.059120	0.399415	1337.802382	0.024759	0.019649
RS	8	0.070036	0.388126	1429.845072	0.026463	0.021327
RS	9	0.081702	0.388126	1481.497356	0.027419	0.022830
RS	10	0.094168	0.443137	1344.461625	0.024883	0.021189
RS	11	0.107489	0.443137	1393.064577	0.025782	0.022579
RS	12	0.121724	0.572532	1119.153997	0.020713	0.018526
RS	13	0.136935	0.572532	1163.846429	0.021540	0.019600
RS	14	0.153191	0.777182	893.501635	0.016536	0.015322
RS	15	0.170561	0.777182	933.281493	0.017273	0.016177
RS	16	0.189123	1.048040	724.140272	0.013402	0.012759
RS	17	0.208959	1.048040	759.096904	0.014049	0.013464
RS	18	0.230155	1.365585	611.429712	0.011316	0.010988
RS	19	0.252806	1.365585	642.530864	0.011892	0.011557
RS	20	0.277011	1.690501	545.800989	0.010101	0.009886
RS	21	0.302876	1.690501	574.360890	0.010630	0.010358
RS	22	0.330516	1.951020	523.765460	0.009694	0.009470
RS	23	0.360052	1.951020	551.301067	0.010203	0.009933
RS	24	0.391614	2.076997	544.807667	0.010083	0.009842
RS	25	0.425342	2.076997	572.840974	0.010602	0.010373
RS	26	0.461384	2.054543	608.162127	0.011256	0.011070
RS	27	0.499898	2.054543	637.854588	0.011805	0.011712
RS	28	0.541055	1.925214	712.512096	0.013187	0.013180
RS	29	0.585035	1.925214	744.211981	0.013774	0.013947
RS	30	0.632033	1.747745	853.785926	0.015801	0.016139
RS	31	0.682255	1.747745	886.454737	0.016406	0.017012
RS	32	0.735922	1.573172	1018.640783	0.018853	0.019724
RS	33	0.793272	1.573172	1049.343462	0.019421	0.020619
RS	34	0.854556	1.436066	1178.872147	0.021818	0.023350
RS	35	0.920044	1.436066	1203.147243	0.022267	0.024106
RS	36	0.990026	1.351364	1298.674337	0.024035	0.026165
RS	37	1.064808	1.351364	1312.359739	0.024289	0.026610
RS	38	1.144721	1.317509	1353.973826	0.025059	0.027523
RS	39	1.230117	1.317509	1355.157137	0.025081	0.027580
RS	40	1.321371	1.323682	1344.192700	0.024878	0.027355
RS	41	1.418886	1.323682	1333.395815	0.024678	0.027066
RS	42	1.523091	1.356440	1285.455775	0.023791	0.026053
RS	43	1.634445	1.356440	1264.382604	0.023401	0.025516
RS	44	1.753439	1.404173	1196.440982	0.022143	0.024099
RS	45	1.880596	1.404173	1166.897076	0.021596	0.023396
RS	46	2.016477	1.457630	1091.525666	0.020201	0.021852
RS	47	2.161681	1.457630	1054.979073	0.019525	0.021041
RS	48	2.316846	1.508528	980.331498	0.018144	0.019541
RS	49	2.482656	1.508528	937.805801	0.017356	0.018654
RS	50	2.659843	1.550018	867.928537	0.016063	0.017277
RS	51	2.849185	1.550018	820.169637	0.015179	0.016326
RS	52	3.051517	1.578614	755.535180	0.013983	0.015072
RS	53	3.267731	1.578614	703.434831	0.013019	0.014060
RS	54	3.498778	1.599731	640.840122	0.011860	0.012855
RS	55	3.745677	1.599731	586.332043	0.010852	0.011802
RS	56	4.009514	1.599731	530.771407	0.009823	0.010725
RS	57	4.291452	1.599731	475.032351	0.008792	0.009640
RS	58	4.592733	1.752020	386.757314	0.007158	0.007935
RS	59	4.914683	1.752020	343.680768	0.006361	0.007073
RS	60	5.258721	1.752020	301.556326	0.005581	0.006225
RS	61	5.626363	1.752020	261.035546	0.004831	0.005404
RS	62	6.019227	1.752020	222.712326	0.004122	0.004622
RS	63	6.439044	1.752020	848.433499	0.015702	0.017717
PA	4+25*2+4+6 0.124739020 0.035494512 6.439043733 6.207342658 0.553680944 0.399414789 0.388126220 0.443137027 0.572531810 0.777182115 1.048040275 1.365584819 1.690500524 1.951019700 2.076996574 2.054543092 1.925213601 1.747744836 1.573172434 1.436065988 1.351364033 1.317509165 1.323682403 1.356440159 1.404172934 1.457630258 1.508527724 1.550018080 1.578613713 1.599730770 1.752020143
//
IT	5211
RD	11
LK	-455801.654130
QD	-241.816335 -> -214.073579
RI	0.0084721397
TR	0.122815	0.035943
MT	6.509016
MM	C_pi: 1.302380, n_recomb: 55673.046891
RS	0	0.000000	7.605375	49.182620	0.000883	0.000035
RS	1	0.006879	7.605375	52.523292	0.000943	0.000440
RS	2	0.014231	7.605375	56.087759	0.001007	0.000695
RS	3	0.022088	7.605375	59.890568	0.001076	0.000797
RS	4	0.030486	0.581425	830.531859	0.014918	0.010704
RS	5	0.039462	0.581425	873.746383	0.015694	0.012169
RS	6	0.049055	0.408073	1303.398664	0.023412	0.018210
RS	7	0.059308	0.408073	1357.580228	0.024385	0.019482
RS	8	0.070266	0.390553	1473.882820	0.026474	0.021445
RS	9	0.081978	0.390553	1527.492178	0.027437	0.022918
RS	10	0.094496	0.441623	1399.778526	0.025143	0.021451
RS	11	0.107875	0.441623	1450.278063	0.026050	0.022843
RS	12	0.122174	0.569394	1167.431208	0.020969	0.018764
RS	13	0.137456	0.569394	1213.919326	0.021804	0.019855
RS	14	0.153790	0.775659	928.607721	0.016680	0.015455
RS	15	0.171248	0.775659	969.961469	0.017422	0.016327
RS	16	0.189906	1.052907	747.715676	0.013430	0.012787
RS	17	0.209848	1.052907	783.935888	0.014081	0.013504
RS	18	0.231161	1.383323	626.376548	0.011251	0.010930
RS	19	0.253940	1.383323	658.434676	0.011827	0.011506
RS	20	0.278287	1.727481	554.645400	0.009963	0.009760
RS	21	0.304308	1.727481	583.914380	0.010488	0.010235
RS	22	0.332119	2.007950	528.947878	0.009501	0.009296
RS	23	0.361843	2.007950	557.048270	0.010006	0.009756
RS	24	0.393612	2.145556	548.756227	0.009857	0.009635
RS	25	0.427566	2.145556	577.343068	0.010370	0.010156
RS	26	0.463855	2.122048	613.422021	0.011018	0.010843
RS	27	0.502641	2.122048	643.799617	0.011564	0.011470
RS	28	0.544095	1.981976	721.997970	0.012969	0.012953
RS	29	0.588400	1.981976	754.640390	0.013555	0.013702
RS	30	0.635753	1.789996	870.826820	0.015642	0.015942
RS	31	0.686363	1.789996	904.746498	0.016251	0.016797
RS	32	0.740454	1.601956	1046.306377	0.018794	0.019592
RS	33	0.798266	1.601956	1078.452863	0.019371	0.020475
RS	34	0.860055	1.455010	1218.278540	0.021883	0.023308
RS	35	0.926094	1.455010	1243.877732	0.022343	0.024060
RS	36	0.996676	1.364735	1347.478792	0.024203	0.026206
RS	37	1.072112	1.364735	1362.029126	0.024465	0.026655
RS	38	1.152738	1.329069	1407.086126	0.025274	0.027607
RS	39	1.238910	1.329069	1408.562559	0.025301	0.027674
RS	40	1.331009	1.336287	1396.396301	0.025082	0.027437
RS	41	1.429444	1.336287	1385.467291	0.024886	0.027163
RS	42	1.534649	1.372002	1333.446661	0.023951	0.026109
RS	43	1.647091	1.372002	1312.043284	0.023567	0.025590
RS	44	1.767268	1.423799	1239.035011	0.022256	0.024126
RS	45	1.895711	1.423799	1209.125671	0.021718	0.023446
RS	46	2.032990	1.481746	1128.954861	0.020278	0.021863
RS	47	2.179711	1.481746	1092.066027	0.019616	0.021077
RS	48	2.336525	1.536885	1013.532581	0.018205	0.019553
RS	49	2.504126	1.536885	970.650611	0.017435	0.018692
RS	50	2.683255	1.581758	897.967636	0.016129	0.017307
RS	51	2.874706	1.581758	849.735107	0.015263	0.016380
RS	52	3.079327	1.612567	783.159138	0.014067	0.015130
RS	53	3.298022	1.612567	730.345096	0.013118	0.014138
RS	54	3.531761	1.635212	666.081455	0.011964	0.012939
RS	55	3.781578	1.635212	610.566631	0.010967	0.011901
RS	56	4.048579	1.635212	553.792266	0.009947	0.010835
RS	57	4.333946	1.635212	496.652188	0.008921	0.009757
RS	58	4.638943	1.802995	402.712483	0.007234	0.007995
RS	59	4.964920	1.802995	359.055570	0.006449	0.007150
RS	60	5.313319	1.802995	316.157975	0.005679	0.006314
RS	61	5.685684	1.802995	274.693475	0.004934	0.005501
RS	62	6.083662	1.802995	235.285007	0.004226	0.004723
RS	63	6.509016	1.802995	913.208442	0.016403	0.018438
PA	4+25*2+4+6 0.122814910 0.035943362 6.509016052 7.605374954 0.581425160 0.408073243 0.390553175 0.441622927 0.569393897 0.775658993 1.052906912 1.383322949 1.727481271 2.007949622 2.145556262 2.122048114 1.981976205 1.789996026 1.601955577 1.455010140 1.364734608 1.329068732 1.336287087 1.372001546 1.423799131 1.481746139 1.536884839 1.581757888 1.612567256 1.635212355 1.802995367
//
IT	3789
RD	12
LK	-455747.154565
QD	-227.341757 -> -201.857607
RI	0.0075196653
TR	0.121008	0.036376
MT	6.575312
MM	C_pi: 1.324800, n_recomb: 57275.224817
RS	0	0.000000	9.164614	42.067678	0.000734	0.000031
RS	1	0.006896	9.164614	44.939342	0.000785	0.000391
RS	2	0.014267	9.164614	48.004886	0.000838	0.000610
RS	3	0.022146	9.164614	51.277094	0.000895	0.000679
RS	4	0.030569	0.609146	818.350460	0.014288	0.010446
RS	5	0.039572	0.609146	861.653862	0.015044	0.011807
RS	6	0.049197	0.416995	1318.802848	0.023026	0.018096
RS	7	0.059485	0.416995	1374.488209	0.023998	0.019305
RS	8	0.070482	0.393482	1514.208449	0.026437	0.021531
RS	9	0.082238	0.393482	1569.716663	0.027407	0.022972
RS	10	0.094804	0.440698	1452.486063	0.025360	0.021685
RS	11	0.108237	0.440698	1504.837454	0.026274	0.023077
RS	12	0.122597	0.566714	1214.456222	0.021204	0.018990
RS	13	0.137946	0.566714	1262.700377	0.022046	0.020094
RS	14	0.154354	0.774097	963.273071	0.016818	0.015589
RS	15	0.171893	0.774097	1006.176270	0.017567	0.016474
RS	16	0.190642	1.056835	771.246678	0.013466	0.012824
RS	17	0.210683	1.056835	808.718573	0.014120	0.013550
RS	18	0.232107	1.399007	641.445620	0.011199	0.010884
RS	19	0.255007	1.399007	674.454143	0.011776	0.011467
RS	20	0.279487	1.761458	563.679259	0.009842	0.009650
RS	21	0.305655	1.761458	593.650497	0.010365	0.010128
RS	22	0.333628	2.061606	534.300812	0.009329	0.009139
RS	23	0.363529	2.061606	562.953862	0.009829	0.009596
RS	24	0.395492	2.211203	552.773158	0.009651	0.009445
RS	25	0.429659	2.211203	581.891988	0.010160	0.009957
RS	26	0.466183	2.187277	618.530453	0.010799	0.010632
RS	27	0.505224	2.187277	649.559039	0.011341	0.011245
RS	28	0.546958	2.037108	730.986240	0.012763	0.012738
RS	29	0.591570	2.037108	764.525739	0.013348	0.013472
RS	30	0.639258	1.831191	886.938086	0.015486	0.015751
RS	31	0.690234	1.831191	922.061269	0.016099	0.016592
RS	32	0.744726	1.630168	1072.620577	0.018727	0.019459
RS	33	0.802975	1.630168	1106.177999	0.019313	0.020332
RS	34	0.865240	1.473732	1256.054973	0.021930	0.023258
RS	35	0.931800	1.473732	1282.973524	0.022400	0.024007
RS	36	1.002948	1.378061	1394.579419	0.024349	0.026235
RS	37	1.079003	1.378061	1410.019261	0.024618	0.026687
RS	38	1.160303	1.340595	1458.583368	0.025466	0.027679
RS	39	1.247208	1.340595	1460.399002	0.025498	0.027754
RS	40	1.340107	1.348743	1447.158414	0.025267	0.027509
RS	41	1.439411	1.348743	1436.156148	0.025075	0.027249
RS	42	1.545562	1.387221	1380.207703	0.024098	0.026158
RS	43	1.659034	1.387221	1358.537627	0.023719	0.025658
RS	44	1.780330	1.442852	1280.625460	0.022359	0.024150
RS	45	1.909990	1.442852	1250.410849	0.021832	0.023493
RS	46	2.048591	1.505045	1165.597502	0.020351	0.021874
RS	47	2.196750	1.505045	1128.417478	0.019702	0.021113
RS	48	2.355125	1.564196	1046.133192	0.018265	0.019567
RS	49	2.524421	1.564196	1002.935408	0.017511	0.018731
RS	50	2.705390	1.612248	927.557677	0.016195	0.017339
RS	51	2.898839	1.612248	878.883058	0.015345	0.016435
RS	52	3.105627	1.645105	810.450764	0.014150	0.015188
RS	53	3.326675	1.645105	756.949523	0.013216	0.014215
RS	54	3.562965	1.669119	691.090942	0.012066	0.013022
RS	55	3.815549	1.669119	634.591315	0.011080	0.011997
RS	56	4.085550	1.669119	576.629133	0.010068	0.010942
RS	57	4.374169	1.669119	518.116854	0.009046	0.009871
RS	58	4.682690	1.852126	418.483457	0.007307	0.008053
RS	59	5.012486	1.852126	374.271266	0.006535	0.007224
RS	60	5.365023	1.852126	330.631472	0.005773	0.006400
RS	61	5.741869	1.852126	288.257949	0.005033	0.005594
RS	62	6.144702	1.852126	247.800411	0.004326	0.004820
RS	63	6.575312	1.852126	978.768726	0.017089	0.019144
PA	4+25*2+4+6 0.121007664 0.036376450 6.575311953 9.164614047 0.609146345 0.416995331 0.393482391 0.440698471 0.566713568 0.774096691 1.056835070 1.399007389 1.761457549 2.061605960 2.211203274 2.187277391 2.037108386 1.831191117 1.630168423 1.473731717 1.378060793 1.340595048 1.348742903 1.387221350 1.442851672 1.505045385 1.564196462 1.612247701 1.645104997 1.669118525 1.852125902
//
IT	4512
RD	13
LK	-455697.071669
QD	-214.099437 -> -190.637427
RI	0.0067409846
TR	0.119307	0.036795
MT	6.638170
MM	C_pi: 1.346404, n_recomb: 58839.727540
RS	0	0.000000	10.874729	36.482823	0.000620	0.000027
RS	1	0.006912	10.874729	38.983828	0.000663	0.000350
RS	2	0.014301	10.874729	41.654769	0.000708	0.000540
RS	3	0.022201	10.874729	44.506975	0.000756	0.000586
RS	4	0.030647	0.636635	806.873567	0.013713	0.010206
RS	5	0.039676	0.636635	850.222142	0.014450	0.011473
RS	6	0.049330	0.426046	1332.060544	0.022639	0.017971
RS	7	0.059651	0.426046	1389.155289	0.023609	0.019123
RS	8	0.070685	0.396772	1551.332257	0.026365	0.021590
RS	9	0.082482	0.396772	1608.681780	0.027340	0.023000
RS	10	0.095094	0.440226	1502.829314	0.025541	0.021896
RS	11	0.108578	0.440226	1556.989769	0.026462	0.023285
RS	12	0.122994	0.564393	1260.307339	0.021419	0.019205
RS	13	0.138407	0.564393	1310.269030	0.022268	0.020318
RS	14	0.154884	0.772490	997.498116	0.016953	0.015722
RS	15	0.172500	0.772490	1041.925911	0.017708	0.016618
RS	16	0.191334	1.059956	794.689677	0.013506	0.012866
RS	17	0.211470	1.059956	833.400007	0.014164	0.013601
RS	18	0.232997	1.412883	656.578962	0.011159	0.010849
RS	19	0.256012	1.412883	690.529964	0.011736	0.011437
RS	20	0.280618	1.792763	572.826344	0.009735	0.009553
RS	21	0.306925	1.792763	603.491660	0.010257	0.010033
RS	22	0.335049	2.112284	539.757844	0.009173	0.008997
RS	23	0.365118	2.112284	568.951120	0.009670	0.009451
RS	24	0.397264	2.274184	556.805568	0.009463	0.009270
RS	25	0.431633	2.274184	586.435658	0.009967	0.009774
RS	26	0.468377	2.250438	623.456676	0.010596	0.010435
RS	27	0.507660	2.250438	655.103924	0.011134	0.011036
RS	28	0.549659	2.090763	739.480250	0.012568	0.012535
RS	29	0.594560	2.090763	773.873652	0.013152	0.013255
RS	30	0.642565	1.871427	902.155791	0.015332	0.015566
RS	31	0.693887	1.871427	938.436581	0.015949	0.016394
RS	32	0.748757	1.657854	1097.640359	0.018655	0.019325
RS	33	0.807419	1.657854	1132.575437	0.019248	0.020189
RS	34	0.870135	1.492235	1292.258389	0.021962	0.023200
RS	35	0.937186	1.492235	1320.489564	0.022442	0.023947
RS	36	1.008871	1.391320	1440.028287	0.024474	0.026252
RS	37	1.085511	1.391320	1456.379505	0.024752	0.026709
RS	38	1.167448	1.352060	1508.511936	0.025638	0.027738
RS	39	1.255048	1.352060	1510.709760	0.025675	0.027823
RS	40	1.348702	1.361029	1496.523728	0.025434	0.027572
RS	41	1.448829	1.361029	1485.503171	0.025247	0.027326
RS	42	1.555877	1.402091	1425.784030	0.024232	0.026202
RS	43	1.670323	1.402091	1403.905661	0.023860	0.025719
RS	44	1.792679	1.461340	1321.250946	0.022455	0.024173
RS	45	1.923491	1.461340	1290.785728	0.021937	0.023536
RS	46	2.063345	1.527556	1201.481456	0.020420	0.021886
RS	47	2.212865	1.527556	1164.056337	0.019784	0.021148
RS	48	2.372719	1.590500	1078.154142	0.018324	0.019583
RS	49	2.543622	1.590500	1034.676517	0.017585	0.018770
RS	50	2.726336	1.641538	956.709208	0.016260	0.017372
RS	51	2.921678	1.641538	907.620682	0.015425	0.016489
RS	52	3.130522	1.676288	837.413114	0.014232	0.015246
RS	53	3.353800	1.676288	783.248595	0.013312	0.014291
RS	54	3.592510	1.701520	715.865712	0.012166	0.013104
RS	55	3.847718	1.701520	658.401341	0.011190	0.012093
RS	56	4.120565	1.701520	599.275278	0.010185	0.011047
RS	57	4.412270	1.701520	539.417676	0.009168	0.009982
RS	58	4.724136	1.899452	434.072155	0.007377	0.008110
RS	59	5.057557	1.899452	389.326492	0.006617	0.007295
RS	60	5.414022	1.899452	344.972031	0.005863	0.006482
RS	61	5.795125	1.899452	301.720882	0.005128	0.005683
RS	62	6.202567	1.899452	260.247521	0.004423	0.004913
RS	63	6.638170	1.899452	1044.974771	0.017760	0.019834
PA	4+25*2+4+6 0.119307318 0.036794689 6.638169512 10.874728567 0.636634660 0.426045681 0.396772243 0.440225653 0.564392832 0.772489551 1.059956463 1.412883042 1.792763361 2.112284171 2.274183733 2.250437880 2.090762923 1.871427250 1.657853626 1.492234599 1.391319971 1.352059917 1.361029433 1.402091391 1.461339750 1.527555558 1.590500207 1.641538204 1.676287558 1.701520318 1.899451597
//
IT	5053
RD	14
LK	-455650.945447
QD	-201.949895 -> -180.306548
RI	0.0060919660
TR	0.117707	0.037200
MT	6.697666
MM	C_pi: 1.367217, n_recomb: 60367.813160
RS	0	0.000000	12.724779	32.038235	0.000531	0.000024
RS	1	0.006926	12.724779	34.242618	0.000567	0.000315
RS	2	0.014333	12.724779	36.597582	0.000606	0.000482
RS	3	0.022252	12.724779	39.113257	0.000648	0.000513
RS	4	0.030719	0.663726	796.228669	0.013190	0.009983
RS	5	0.039774	0.663726	839.594109	0.013908	0.011166
RS	6	0.049455	0.435128	1343.631767	0.022257	0.017841
RS	7	0.059807	0.435128	1402.049363	0.023225	0.018939
RS	8	0.070876	0.400326	1585.638992	0.026266	0.021627
RS	9	0.082711	0.400326	1644.772493	0.027246	0.023006
RS	10	0.095367	0.440108	1550.988476	0.025692	0.022085
RS	11	0.108899	0.440108	1606.916346	0.026619	0.023469
RS	12	0.123368	0.562362	1305.037603	0.021618	0.019408
RS	13	0.138839	0.562362	1356.679026	0.022474	0.020530
RS	14	0.155382	0.770840	1031.276816	0.017083	0.015853
RS	15	0.173071	0.770840	1077.203792	0.017844	0.016759
RS	16	0.191985	1.062377	818.012043	0.013550	0.012914
RS	17	0.212210	1.062377	857.946425	0.014212	0.013656
RS	18	0.233835	1.425163	671.727933	0.011127	0.010822
RS	19	0.256957	1.425163	706.612209	0.011705	0.011415
RS	20	0.281682	1.821647	582.038777	0.009642	0.009467
RS	21	0.308119	1.821647	613.389230	0.010161	0.009949
RS	22	0.336387	2.160225	545.270953	0.009032	0.008867
RS	23	0.366613	2.160225	574.991834	0.009525	0.009319
RS	24	0.398933	2.334700	560.815205	0.009290	0.009108
RS	25	0.433491	2.334700	590.936514	0.009789	0.009605
RS	26	0.470443	2.311662	628.190005	0.010406	0.010251
RS	27	0.509954	2.311662	660.425434	0.010940	0.010840
RS	28	0.552202	2.143026	747.499861	0.012382	0.012342
RS	29	0.597376	2.143026	782.706251	0.012966	0.013049
RS	30	0.645680	1.910752	916.528052	0.015182	0.015387
RS	31	0.697329	1.910752	953.922021	0.015802	0.016203
RS	32	0.752555	1.685020	1121.432226	0.018577	0.019191
RS	33	0.811607	1.685020	1157.711355	0.019178	0.020047
RS	34	0.874749	1.510491	1326.963241	0.021981	0.023137
RS	35	0.942264	1.510491	1356.498133	0.022471	0.023882
RS	36	1.014456	1.404466	1483.894800	0.024581	0.026259
RS	37	1.091648	1.404466	1501.176052	0.024867	0.026720
RS	38	1.174186	1.363411	1556.936776	0.025791	0.027787
RS	39	1.262442	1.363411	1559.555805	0.025834	0.027882
RS	40	1.356810	1.373101	1544.553289	0.025586	0.027626
RS	41	1.457715	1.373101	1533.564527	0.025404	0.027393
RS	42	1.565610	1.416581	1470.227665	0.024354	0.026241
RS	43	1.680977	1.416581	1448.194088	0.023990	0.025774
RS	44	1.804335	1.479245	1360.956480	0.022544	0.024194
RS	45	1.936238	1.479245	1330.289677	0.022036	0.023577
RS	46	2.077276	1.549269	1236.643071	0.020485	0.021898
RS	47	2.228084	1.549269	1199.013544	0.019862	0.021182
RS	48	2.389337	1.615802	1109.619356	0.018381	0.019601
RS	49	2.561759	1.615802	1065.893566	0.017657	0.018809
RS	50	2.746124	1.669643	985.437637	0.016324	0.017407
RS	51	2.943259	1.669643	935.959908	0.015504	0.016543
RS	52	3.154048	1.706136	864.054234	0.014313	0.015305
RS	53	3.379438	1.706136	809.247561	0.013405	0.014366
RS	54	3.620438	1.732446	740.408339	0.012265	0.013186
RS	55	3.878132	1.732446	681.996958	0.011297	0.012186
RS	56	4.153675	1.732446	621.728603	0.010299	0.011149
RS	57	4.448303	1.732446	560.550282	0.009286	0.010090
RS	58	4.763338	1.944969	449.483288	0.007446	0.008165
RS	59	5.100193	1.944969	404.222722	0.006696	0.007364
RS	60	5.460381	1.944969	359.177773	0.005950	0.006561
RS	61	5.845517	1.944969	315.077155	0.005219	0.005770
RS	62	6.257330	1.944969	272.618298	0.004516	0.005003
RS	63	6.697666	1.944969	1111.704857	0.018416	0.020508
PA	4+25*2+4+6 0.117706920 0.037199511 6.697665768 12.724778884 0.663725948 0.435127699 0.400325670 0.440107890 0.562362295 0.770839704 1.062376951 1.425162847 1.821646814 2.160225114 2.334699529 2.311662094 2.143026213 1.910751591 1.685019664 1.510490556 1.404465565 1.363411368 1.373100636 1.416580959 1.479245265 1.549269202 1.615801889 1.669643301 1.706136223 1.732445662 1.944969126
//
IT	4994
RD	15
LK	-455608.381178
QD	-190.773333 -> -170.771862
RI	0.0055425308
TR	0.116198	0.037592
MT	6.754009
MM	C_pi: 1.387278, n_recomb: 61860.361035
RS	0	0.000000	14.700605	28.458442	0.000460	0.000022
RS	1	0.006940	14.700605	30.422826	0.000492	0.000285
RS	2	0.014363	14.700605	32.522006	0.000526	0.000434
RS	3	0.022300	14.700605	34.765117	0.000562	0.000454
RS	4	0.030788	0.690297	786.463905	0.012714	0.009776
RS	5	0.039865	0.690297	829.829285	0.013415	0.010886
RS	6	0.049573	0.444166	1353.881361	0.021886	0.017708
RS	7	0.059954	0.444166	1413.543087	0.022851	0.018758
RS	8	0.071055	0.404066	1617.463495	0.026147	0.021647
RS	9	0.082927	0.404066	1678.324234	0.027131	0.022996
RS	10	0.095623	0.440272	1597.114965	0.025818	0.022256
RS	11	0.109200	0.440272	1654.769517	0.026750	0.023633
RS	12	0.123719	0.560572	1348.682860	0.021802	0.019601
RS	13	0.139247	0.560572	1401.966822	0.022663	0.020729
RS	14	0.155851	0.769161	1064.590728	0.017210	0.015982
RS	15	0.173609	0.769161	1111.990883	0.017976	0.016896
RS	16	0.192598	1.064196	841.180921	0.013598	0.012964
RS	17	0.212906	1.064196	882.323974	0.014263	0.013713
RS	18	0.234623	1.436032	686.853525	0.011103	0.010803
RS	19	0.257847	1.436032	722.660927	0.011682	0.011399
RS	20	0.282683	1.848359	591.269538	0.009558	0.009390
RS	21	0.309243	1.848359	623.295334	0.010076	0.009873
RS	22	0.337647	2.205657	550.800820	0.008904	0.008747
RS	23	0.368021	2.205657	581.036584	0.009393	0.009197
RS	24	0.400504	2.392919	564.777407	0.009130	0.008958
RS	25	0.435241	2.392919	595.370787	0.009624	0.009448
RS	26	0.472389	2.371083	632.722406	0.010228	0.010078
RS	27	0.512116	2.371083	665.517210	0.010758	0.010657
RS	28	0.554599	2.193990	755.062667	0.012206	0.012158
RS	29	0.600031	2.193990	791.043203	0.012788	0.012854
RS	30	0.648616	1.949210	930.102052	0.015036	0.015215
RS	31	0.700574	1.949210	968.566255	0.015657	0.016020
RS	32	0.756137	1.711674	1144.063779	0.018494	0.019058
RS	33	0.815557	1.711674	1181.653081	0.019102	0.019907
RS	34	0.879101	1.528485	1360.237752	0.021989	0.023069
RS	35	0.947054	1.528485	1391.065296	0.022487	0.023812
RS	36	1.019725	1.417471	1526.239115	0.024672	0.026258
RS	37	1.097438	1.417471	1544.465775	0.024967	0.026724
RS	38	1.180546	1.374624	1603.906082	0.025928	0.027827
RS	39	1.269422	1.374624	1606.981598	0.025978	0.027931
RS	40	1.364466	1.384942	1591.285368	0.025724	0.027674
RS	41	1.466106	1.384942	1580.374433	0.025547	0.027454
RS	42	1.574801	1.430686	1513.572948	0.024468	0.026275
RS	43	1.691039	1.430686	1491.432540	0.024110	0.025825
RS	44	1.815345	1.496579	1399.767550	0.022628	0.024213
RS	45	1.948279	1.496579	1368.943571	0.022130	0.023615
RS	46	2.090438	1.570215	1271.095458	0.020548	0.021911
RS	47	2.242464	1.570215	1233.298605	0.019937	0.021215
RS	48	2.405042	1.640142	1140.534909	0.018437	0.019619
RS	49	2.578903	1.640142	1096.589801	0.017727	0.018848
RS	50	2.764831	1.696616	1013.741215	0.016388	0.017442
RS	51	2.963663	1.696616	963.897250	0.015582	0.016597
RS	52	3.176294	1.734713	890.367870	0.014393	0.015364
RS	53	3.403684	1.734713	834.939085	0.013497	0.014440
RS	54	3.646855	1.761966	764.709819	0.012362	0.013267
RS	55	3.906903	1.761966	705.368518	0.011403	0.012277
RS	56	4.185000	1.761966	643.978709	0.010410	0.011249
RS	57	4.482398	1.761966	581.503492	0.009400	0.010195
RS	58	4.800437	1.988736	464.713965	0.007512	0.008219
RS	59	5.140549	1.988736	418.955531	0.006773	0.007431
RS	60	5.504266	1.988736	373.242477	0.006034	0.006638
RS	61	5.893227	1.988736	328.318681	0.005307	0.005853
RS	62	6.309183	1.988736	284.902903	0.004606	0.005089
RS	63	6.754009	1.988736	1178.840716	0.019056	0.021167
PA	4+25*2+4+6 0.116198351 0.037591647 6.754008952 14.700605110 0.690296957 0.444166163 0.404066163 0.440272210 0.560572359 0.769160667 1.064195576 1.436031900 1.848358890 2.205656599 2.392919175 2.371082908 2.193990162 1.949209855 1.711674309 1.528485483 1.417470831 1.374624078 1.384941707 1.430685624 1.496578760 1.570214956 1.640141560 1.696615998 1.734713357 1.761965632 1.988736454
//
IT	3895
RD	16
LK	-455569.034136
QD	-180.467080 -> -161.952806
RI	0.0050712205
TR	0.114774	0.037972
MT	6.807393
MM	C_pi: 1.406622, n_recomb: 63318.159047
RS	0	0.000000	16.789131	25.538964	0.000403	0.000020
RS	1	0.006954	16.789131	27.306870	0.000431	0.000259
RS	2	0.014391	16.789131	29.196565	0.000461	0.000393
RS	3	0.022345	16.789131	31.216352	0.000493	0.000405
RS	4	0.030852	0.716233	777.603141	0.012281	0.009586
RS	5	0.039951	0.716233	820.960733	0.012966	0.010629
RS	6	0.049683	0.453111	1363.071597	0.021527	0.017575
RS	7	0.060091	0.453111	1423.905526	0.022488	0.018580
RS	8	0.071224	0.407938	1647.074571	0.026013	0.021651
RS	9	0.083130	0.407938	1709.606485	0.027000	0.022972
RS	10	0.095864	0.440663	1641.337478	0.025922	0.022410
RS	11	0.109484	0.440663	1700.678692	0.026859	0.023780
RS	12	0.124050	0.558984	1391.273956	0.021973	0.019784
RS	13	0.139630	0.558984	1446.163819	0.022840	0.020917
RS	14	0.156293	0.767462	1097.426855	0.017332	0.016109
RS	15	0.174114	0.767462	1146.273785	0.018103	0.017030
RS	16	0.193175	1.065495	864.169731	0.013648	0.013017
RS	17	0.213562	1.065495	906.505273	0.014317	0.013772
RS	18	0.235365	1.445651	701.922956	0.011086	0.010789
RS	19	0.258685	1.445651	738.642516	0.011666	0.011389
RS	20	0.283627	1.873101	600.486526	0.009484	0.009321
RS	21	0.310303	1.873101	633.177391	0.010000	0.009806
RS	22	0.338834	2.248769	556.318992	0.008786	0.008638
RS	23	0.369349	2.248769	587.056971	0.009272	0.009085
RS	24	0.401985	2.448994	568.672949	0.008981	0.008818
RS	25	0.436892	2.448994	599.720035	0.009472	0.009301
RS	26	0.474225	2.428803	637.052991	0.010061	0.009915
RS	27	0.514154	2.428803	670.379979	0.010587	0.010485
RS	28	0.556860	2.243722	762.190447	0.012037	0.011984
RS	29	0.602536	2.243722	798.908276	0.012617	0.012668
RS	30	0.651387	1.986842	942.921224	0.014892	0.015047
RS	31	0.703636	1.986842	982.414126	0.015516	0.015843
RS	32	0.759518	1.737828	1165.594821	0.018409	0.018926
RS	33	0.819285	1.737828	1204.460270	0.019022	0.019768
RS	34	0.883209	1.546205	1392.148367	0.021987	0.022996
RS	35	0.951577	1.546205	1424.255469	0.022494	0.023739
RS	36	1.024700	1.430315	1567.116483	0.024750	0.026249
RS	37	1.102907	1.430315	1586.300849	0.025053	0.026720
RS	38	1.186553	1.385678	1649.464195	0.026050	0.027859
RS	39	1.276015	1.385678	1653.027913	0.026107	0.027972
RS	40	1.371697	1.396538	1636.758808	0.025850	0.027715
RS	41	1.474034	1.396538	1625.967532	0.025679	0.027507
RS	42	1.583486	1.444406	1555.847228	0.024572	0.026306
RS	43	1.700549	1.444406	1533.644248	0.024221	0.025872
RS	44	1.825752	1.513357	1437.700662	0.022706	0.024231
RS	45	1.959661	1.513357	1406.760308	0.022217	0.023651
RS	46	2.102882	1.590420	1304.850076	0.020608	0.021924
RS	47	2.256062	1.590420	1266.919650	0.020009	0.021247
RS	48	2.419894	1.663562	1170.902348	0.018492	0.019639
RS	49	2.595117	1.663562	1126.764646	0.017795	0.018886
RS	50	2.782525	1.722509	1041.616197	0.016451	0.017478
RS	51	2.982965	1.722509	991.427634	0.015658	0.016651
RS	52	3.197343	1.762081	916.346473	0.014472	0.015423
RS	53	3.426627	1.762081	860.314891	0.013587	0.014513
RS	54	3.671855	1.790150	788.760682	0.012457	0.013347
RS	55	3.934135	1.790150	728.506170	0.011505	0.012367
RS	56	4.214654	1.790150	666.015258	0.010519	0.011346
RS	57	4.514678	1.790150	602.266442	0.009512	0.010297
RS	58	4.835565	2.030814	479.761055	0.007577	0.008272
RS	59	5.178765	2.030814	433.520567	0.006847	0.007496
RS	60	5.545830	2.030814	387.160320	0.006115	0.006712
RS	61	5.938419	2.030814	341.438069	0.005392	0.005933
RS	62	6.358307	2.030814	297.092441	0.004692	0.005173
RS	63	6.807393	2.030814	1246.273206	0.019683	0.021811
PA	4+25*2+4+6 0.114774360 0.037971731 6.807392995 16.789131402 0.716233388 0.453110686 0.407938135 0.440662695 0.558984052 0.767461814 1.065494643 1.445651315 1.873100602 2.248769485 2.448994090 2.428803342 2.243722232 1.986841657 1.737828299 1.546205009 1.430315011 1.385678282 1.396538184 1.444406112 1.513357496 1.590419994 1.663561741 1.722509158 1.762080881 1.790149998 2.030814456
//
IT	4120
RD	17
LK	-455532.603659
QD	-170.942703 -> -153.779401
RI	0.0046617695
TR	0.113429	0.038341
MT	6.857953
MM	C_pi: 1.425279, n_recomb: 64742.316708
RS	0	0.000000	18.980198	23.126663	0.000357	0.000018
RS	1	0.006966	18.980198	24.731689	0.000382	0.000237
RS	2	0.014417	18.980198	26.447660	0.000409	0.000359
RS	3	0.022388	18.980198	28.282182	0.000437	0.000365
RS	4	0.030913	0.741466	769.619242	0.011887	0.009409
RS	5	0.040032	0.741466	812.967256	0.012557	0.010394
RS	6	0.049787	0.461922	1371.415966	0.021183	0.017444
RS	7	0.060221	0.461922	1433.356650	0.022139	0.018407
RS	8	0.071382	0.411904	1674.685233	0.025867	0.021643
RS	9	0.083321	0.411904	1738.833178	0.026858	0.022936
RS	10	0.096091	0.441239	1683.764654	0.026007	0.022548
RS	11	0.109751	0.441239	1744.753331	0.026949	0.023910
RS	12	0.124362	0.557572	1432.829905	0.022131	0.019958
RS	13	0.139991	0.557572	1489.289684	0.023003	0.021094
RS	14	0.156709	0.765752	1129.778701	0.017450	0.016233
RS	15	0.174591	0.765752	1180.045920	0.018227	0.017160
RS	16	0.193719	1.066351	886.955235	0.013700	0.013073
RS	17	0.214179	1.066351	930.466463	0.014372	0.013833
RS	18	0.236065	1.454165	716.911355	0.011073	0.010780
RS	19	0.259475	1.454165	754.531543	0.011654	0.011384
RS	20	0.284516	1.896041	609.670210	0.009417	0.009259
RS	21	0.311302	1.896041	643.015764	0.009932	0.009745
RS	22	0.339953	2.289742	561.804328	0.008678	0.008536
RS	23	0.370600	2.289742	593.032011	0.009160	0.008981
RS	24	0.403382	2.503057	572.491201	0.008843	0.008686
RS	25	0.438448	2.503057	603.974528	0.009329	0.009164
RS	26	0.475956	2.484914	641.186819	0.009904	0.009761
RS	27	0.516077	2.484914	675.020449	0.010426	0.010322
RS	28	0.558993	2.292278	768.909891	0.011876	0.011817
RS	29	0.604898	2.292278	806.330242	0.012454	0.012491
RS	30	0.654001	2.023671	955.036721	0.014751	0.014886
RS	31	0.706525	2.023671	995.518480	0.015377	0.015671
RS	32	0.762708	1.763484	1186.093021	0.018320	0.018795
RS	33	0.822804	1.763484	1226.200860	0.018940	0.019631
RS	34	0.887086	1.563634	1422.768378	0.021976	0.022921
RS	35	0.955847	1.563634	1456.140450	0.022491	0.023663
RS	36	1.029397	1.442972	1606.598415	0.024815	0.026234
RS	37	1.108071	1.442972	1626.749876	0.025127	0.026710
RS	38	1.192225	1.396549	1693.673498	0.026160	0.027884
RS	39	1.282241	1.396549	1697.753461	0.026223	0.028006
RS	40	1.378528	1.407875	1681.022699	0.025965	0.027750
RS	41	1.481522	1.407875	1670.389084	0.025801	0.027555
RS	42	1.591691	1.457738	1597.091707	0.024668	0.026334
RS	43	1.709534	1.457738	1574.866316	0.024325	0.025914
RS	44	1.835586	1.529588	1474.787671	0.022779	0.024248
RS	45	1.970419	1.529588	1443.767845	0.022300	0.023685
RS	46	2.114644	1.609904	1337.928604	0.020665	0.021938
RS	47	2.268916	1.609904	1299.895164	0.020078	0.021279
RS	48	2.433935	1.686092	1200.736134	0.018546	0.019659
RS	49	2.610448	1.686092	1156.430005	0.017862	0.018924
RS	50	2.799258	1.747363	1069.069572	0.016513	0.017514
RS	51	3.001220	1.747363	1018.556335	0.015732	0.016703
RS	52	3.217251	1.788288	941.991858	0.014550	0.015481
RS	53	3.448331	1.788288	885.375665	0.013675	0.014584
RS	54	3.695507	1.817057	812.558677	0.012551	0.013425
RS	55	3.959902	1.817057	751.407084	0.011606	0.012455
RS	56	4.242715	1.817057	687.834719	0.010624	0.011441
RS	57	4.545228	1.817057	622.834834	0.009620	0.010397
RS	58	4.868815	2.071252	494.627135	0.007640	0.008324
RS	59	5.214942	2.071252	447.918910	0.006918	0.007559
RS	60	5.585181	2.071252	400.930638	0.006193	0.006783
RS	61	5.981210	2.071252	354.432816	0.005475	0.006010
RS	62	6.404827	2.071252	309.182619	0.004776	0.005254
RS	63	6.857953	2.071252	1313.919504	0.020295	0.022439
PA	4+25*2+4+6 0.113429033 0.038340575 6.857952970 18.980198422 0.741466064 0.461922424 0.411904010 0.441238646 0.557572433 0.765752441 1.066351245 1.454164667 1.896040625 2.289741948 2.503057234 2.484914246 2.292278126 2.023670881 1.763483647 1.563634313 1.442972245 1.396548824 1.407875495 1.457737662 1.529588468 1.609904071 1.686091572 1.747362580 1.788287519 1.817057493 2.071251679
//
IT	4325
RD	18
LK	-455498.823075
QD	-162.121983 -> -146.189131
RI	0.0043037534
TR	0.112156	0.038698
MT	6.905932
MM	C_pi: 1.443285, n_recomb: 66133.194085
RS	0	0.000000	21.254788	21.118778	0.000319	0.000016
RS	1	0.006978	21.254788	22.587856	0.000342	0.000217
RS	2	0.014442	21.254788	24.158790	0.000365	0.000329
RS	3	0.022428	21.254788	25.838592	0.000391	0.000332
RS	4	0.030970	0.765910	762.499377	0.011530	0.009247
RS	5	0.040109	0.765910	805.841609	0.012185	0.010179
RS	6	0.049885	0.470566	1379.091307	0.020853	0.017314
RS	7	0.060344	0.470566	1442.079328	0.021806	0.018240
RS	8	0.071532	0.415927	1700.498851	0.025713	0.021624
RS	9	0.083501	0.415927	1766.208616	0.026707	0.022891
RS	10	0.096305	0.441964	1724.493713	0.026076	0.022673
RS	11	0.110002	0.441964	1787.090996	0.027023	0.024026
RS	12	0.124656	0.556312	1473.368441	0.022279	0.020123
RS	13	0.140331	0.556312	1531.362470	0.023156	0.021261
RS	14	0.157101	0.764042	1161.628014	0.017565	0.016354
RS	15	0.175041	0.764042	1213.288590	0.018346	0.017286
RS	16	0.194232	1.066824	909.515416	0.013753	0.013129
RS	17	0.214762	1.066824	954.184876	0.014428	0.013894
RS	18	0.236725	1.461692	731.793863	0.011065	0.010775
RS	19	0.260221	1.461692	770.302507	0.011648	0.011382
RS	20	0.285356	1.917349	618.793335	0.009357	0.009203
RS	21	0.312245	1.917349	652.782675	0.009871	0.009690
RS	22	0.341010	2.328725	567.237664	0.008577	0.008441
RS	23	0.371782	2.328725	598.942615	0.009057	0.008885
RS	24	0.404702	2.555232	576.219055	0.008713	0.008563
RS	25	0.439918	2.555232	608.121760	0.009195	0.009036
RS	26	0.477592	2.539505	645.122828	0.009755	0.009615
RS	27	0.517894	2.539505	679.438772	0.010274	0.010168
RS	28	0.561009	2.339712	775.238724	0.011722	0.011657
RS	29	0.607132	2.339712	813.328440	0.012298	0.012323
RS	30	0.656473	2.059733	966.481742	0.014614	0.014729
RS	31	0.709257	2.059733	1007.913684	0.015241	0.015506
RS	32	0.765724	1.788650	1205.607735	0.018230	0.018666
RS	33	0.826131	1.788650	1246.924066	0.018855	0.019496
RS	34	0.890754	1.580774	1452.144539	0.021958	0.022843
RS	35	0.959885	1.580774	1486.765218	0.022481	0.023585
RS	36	1.033840	1.455437	1644.723052	0.024870	0.026214
RS	37	1.112956	1.455437	1665.848125	0.025189	0.026695
RS	38	1.197592	1.407232	1736.560353	0.026259	0.027903
RS	39	1.288134	1.407232	1741.181296	0.026328	0.028034
RS	40	1.384993	1.418958	1724.093435	0.026070	0.027781
RS	41	1.488611	1.418958	1713.652028	0.025912	0.027597
RS	42	1.599459	1.470697	1637.312547	0.024758	0.026358
RS	43	1.718041	1.470697	1615.101716	0.024422	0.025953
RS	44	1.844898	1.545299	1511.029449	0.022848	0.024264
RS	45	1.980607	1.545299	1479.964045	0.022379	0.023717
RS	46	2.125784	1.628710	1370.322275	0.020721	0.021951
RS	47	2.281092	1.628710	1332.214405	0.020144	0.021309
RS	48	2.447237	1.707790	1230.019944	0.018599	0.019679
RS	49	2.624974	1.707790	1185.568775	0.017927	0.018962
RS	50	2.815114	1.771244	1096.083226	0.016574	0.017551
RS	51	3.018521	1.771244	1045.265043	0.015805	0.016755
RS	52	3.236120	1.813412	967.283272	0.014626	0.015538
RS	53	3.468904	1.813412	910.101215	0.013762	0.014654
RS	54	3.717930	1.842775	836.083297	0.012642	0.013502
RS	55	3.984332	1.842775	774.051681	0.011704	0.012541
RS	56	4.269323	1.842775	709.418341	0.010727	0.011533
RS	57	4.574200	1.842775	643.190674	0.009726	0.010493
RS	58	4.900350	2.110140	509.301787	0.007701	0.008374
RS	59	5.249257	2.110140	462.140241	0.006988	0.007620
RS	60	5.622511	2.110140	414.542938	0.006268	0.006852
RS	61	6.021808	2.110140	367.292085	0.005554	0.006085
RS	62	6.448967	2.110140	321.162202	0.004856	0.005332
RS	63	6.905932	2.110140	1381.671794	0.020892	0.023054
PA	4+25*2+4+6 0.112155503 0.038698376 6.905932270 21.254788155 0.765910042 0.470565937 0.415926510 0.441963891 0.556312204 0.764042129 1.066824128 1.461692215 1.917348516 2.328724790 2.555232109 2.539504933 2.339711836 2.059733422 1.788649938 1.580774141 1.455437190 1.407232281 1.418957766 1.470697171 1.545298982 1.628710257 1.707789684 1.771243971 1.813412118 1.842775398 2.110139771
//
IT	4370
RD	19
LK	-455467.457811
QD	-153.938426 -> -139.128866
RI	0.0039877297
TR	0.110949	0.039046
MT	6.951481
MM	C_pi: 1.460671, n_recomb: 67491.760446
RS	0	0.000000	23.604706	19.426775	0.000288	0.000015
RS	1	0.006989	23.604706	20.781014	0.000308	0.000201
RS	2	0.014466	23.604706	22.229399	0.000329	0.000304
RS	3	0.022465	23.604706	23.778440	0.000352	0.000304
RS	4	0.031024	0.789519	756.201574	0.011204	0.009097
RS	5	0.040181	0.789519	799.545223	0.011847	0.009982
RS	6	0.049978	0.479022	1386.222979	0.020539	0.017189
RS	7	0.060459	0.479022	1450.204200	0.021487	0.018080
RS	8	0.071673	0.419986	1724.665779	0.025554	0.021597
RS	9	0.083671	0.419986	1791.884400	0.026550	0.022839
RS	10	0.096507	0.442815	1763.606799	0.026131	0.022785
RS	11	0.110240	0.442815	1827.774623	0.027081	0.024129
RS	12	0.124933	0.555186	1512.912084	0.022416	0.020279
RS	13	0.140653	0.555186	1572.405487	0.023298	0.021419
RS	14	0.157471	0.762341	1192.967860	0.017676	0.016471
RS	15	0.175465	0.762341	1245.994940	0.018461	0.017409
RS	16	0.194717	1.066968	931.837316	0.013807	0.013187
RS	17	0.215313	1.066968	977.647316	0.014485	0.013956
RS	18	0.237350	1.468343	746.555070	0.011061	0.010774
RS	19	0.260926	1.468343	785.939731	0.011645	0.011383
RS	20	0.286150	1.937176	627.839144	0.009302	0.009152
RS	21	0.313136	1.937176	662.461216	0.009815	0.009640
RS	22	0.342009	2.365853	572.609617	0.008484	0.008353
RS	23	0.372900	2.365853	604.779788	0.008961	0.008795
RS	24	0.405949	2.605624	579.853668	0.008591	0.008447
RS	25	0.441308	2.605624	612.159790	0.009070	0.008915
RS	26	0.479138	2.592650	648.869264	0.009614	0.009477
RS	27	0.519612	2.592650	683.644670	0.010129	0.010023
RS	28	0.562915	2.386066	781.203294	0.011575	0.011505
RS	29	0.609244	2.386066	819.931136	0.012149	0.012162
RS	30	0.658811	2.095048	977.303187	0.014480	0.014578
RS	31	0.711842	2.095048	1019.648324	0.015108	0.015347
RS	32	0.768578	1.813336	1224.196817	0.018138	0.018539
RS	33	0.829281	1.813336	1266.688260	0.018768	0.019364
RS	34	0.894225	1.597614	1480.346415	0.021934	0.022764
RS	35	0.963708	1.597614	1516.198172	0.022465	0.023505
RS	36	1.038047	1.467696	1681.554302	0.024915	0.026189
RS	37	1.117581	1.467696	1703.657054	0.025242	0.026675
RS	38	1.202674	1.417718	1778.178123	0.026347	0.027916
RS	39	1.293714	1.417718	1783.361699	0.026423	0.028056
RS	40	1.391116	1.429779	1766.015833	0.026166	0.027807
RS	41	1.495325	1.429779	1755.797685	0.026015	0.027634
RS	42	1.606817	1.483288	1676.545394	0.024841	0.026380
RS	43	1.726101	1.483288	1654.382514	0.024512	0.025988
RS	44	1.853721	1.560507	1546.448376	0.022913	0.024278
RS	45	1.990260	1.560507	1515.368438	0.022453	0.023747
RS	46	2.136341	1.646866	1402.046313	0.020774	0.021964
RS	47	2.292631	1.646866	1363.890232	0.020208	0.021339
RS	48	2.459845	1.728692	1258.763513	0.018651	0.019700
RS	49	2.638744	1.728692	1214.188806	0.017990	0.018999
RS	50	2.830145	1.794202	1122.659281	0.016634	0.017588
RS	51	3.034924	1.794202	1071.554928	0.015877	0.016806
RS	52	3.254013	1.837509	992.220134	0.014701	0.015595
RS	53	3.488414	1.837509	934.490286	0.013846	0.014723
RS	54	3.739196	1.867368	859.330712	0.012732	0.013578
RS	55	4.007505	1.867368	796.435927	0.011800	0.012625
RS	56	4.294565	1.867368	730.761774	0.010827	0.011623
RS	57	4.601686	1.867368	663.329220	0.009828	0.010588
RS	58	4.930272	2.147542	523.785859	0.007761	0.008423
RS	59	5.281821	2.147542	476.184493	0.007055	0.007679
RS	60	5.657938	2.147542	427.996003	0.006341	0.006919
RS	61	6.060341	2.147542	380.013387	0.005631	0.006157
RS	62	6.490867	2.147542	333.027416	0.004934	0.005407
RS	63	6.951481	2.147542	1449.458973	0.021476	0.023654
PA	4+25*2+4+6 0.110948609 0.039045676 6.951481117 23.604706130 0.789518595 0.479022495 0.419985516 0.442814668 0.555185866 0.762340738 1.066967581 1.468342885 1.937176138 2.365852878 2.605623921 2.592650243 2.386066458 2.095047874 1.813336124 1.597614158 1.467696122 1.417717650 1.429779495 1.483288007 1.560506952 1.646866400 1.728692101 1.794201750 1.837509425 1.867367681 2.147542105
//
IT	4345
RD	20
LK	-455438.297899
QD	-146.331923 -> -132.550055
RI	0.0037067281
TR	0.109803	0.039383
MT	6.994768
MM	C_pi: 1.477469, n_recomb: 68818.798888
RS	0	0.000000	26.019393	17.987321	0.000261	0.000014
RS	1	0.006999	26.019393	19.243652	0.000280	0.000186
RS	2	0.014488	26.019393	20.587535	0.000299	0.000282
RS	3	0.022501	26.019393	22.025044	0.000320	0.000280
RS	4	0.031075	0.812293	750.646280	0.010908	0.008960
RS	5	0.040249	0.812293	793.999456	0.011538	0.009803
RS	6	0.050065	0.487279	1392.908950	0.020240	0.017066
RS	7	0.060568	0.487279	1457.833993	0.021184	0.017925
RS	8	0.071807	0.424060	1747.340333	0.025390	0.021562
RS	9	0.083831	0.424060	1816.016386	0.026388	0.022780
RS	10	0.096698	0.443770	1801.183004	0.026173	0.022885
RS	11	0.110465	0.443770	1866.884054	0.027128	0.024220
RS	12	0.125195	0.554179	1551.479624	0.022544	0.020427
RS	13	0.140957	0.554179	1612.438255	0.023430	0.021569
RS	14	0.157822	0.760653	1223.796798	0.017783	0.016586
RS	15	0.175867	0.760653	1278.163734	0.018573	0.017528
RS	16	0.195175	1.066832	953.905689	0.013861	0.013245
RS	17	0.215834	1.066832	1000.838250	0.014543	0.014018
RS	18	0.237940	1.474217	761.179406	0.011061	0.010775
RS	19	0.261593	1.474217	801.427359	0.011645	0.011388
RS	20	0.286901	1.955636	636.801052	0.009253	0.009106
RS	21	0.313980	1.955636	672.044999	0.009765	0.009595
RS	22	0.342955	2.401265	577.908653	0.008398	0.008271
RS	23	0.373957	2.401265	610.532200	0.008872	0.008712
RS	24	0.407130	2.654331	583.392777	0.008477	0.008338
RS	25	0.442624	2.654331	616.087167	0.008952	0.008801
RS	26	0.480603	2.644406	652.437075	0.009481	0.009346
RS	27	0.521240	2.644406	687.650554	0.009992	0.009885
RS	28	0.564721	2.431393	786.823824	0.011433	0.011359
RS	29	0.611245	2.431393	826.160215	0.012005	0.012008
RS	30	0.661025	2.129637	987.541217	0.014350	0.014431
RS	31	0.714290	2.129637	1030.764113	0.014978	0.015193
RS	32	0.771283	1.837545	1241.917711	0.018046	0.018413
RS	33	0.832264	1.837545	1285.551398	0.018680	0.019234
RS	34	0.897514	1.614153	1507.432362	0.021904	0.022683
RS	35	0.967331	1.614153	1544.496684	0.022443	0.023424
RS	36	1.042034	1.479741	1717.149330	0.024952	0.026161
RS	37	1.121966	1.479741	1740.231496	0.025287	0.026651
RS	38	1.207492	1.427997	1818.575932	0.026426	0.027925
RS	39	1.299004	1.427997	1824.340682	0.026509	0.028073
RS	40	1.396921	1.440342	1806.825926	0.026255	0.027829
RS	41	1.501691	1.440342	1796.858911	0.026110	0.027667
RS	42	1.613795	1.495518	1714.818549	0.024918	0.026399
RS	43	1.733744	1.495518	1692.733724	0.024597	0.026020
RS	44	1.862089	1.575232	1581.061788	0.022974	0.024292
RS	45	1.999417	1.575232	1549.995617	0.022523	0.023775
RS	46	2.146357	1.664404	1433.109256	0.020824	0.021977
RS	47	2.303580	1.664404	1394.929149	0.020270	0.021368
RS	48	2.471809	1.748841	1286.969217	0.018701	0.019721
RS	49	2.651811	1.748841	1242.291103	0.018052	0.019035
RS	50	2.844412	1.816285	1148.796512	0.016693	0.017624
RS	51	3.050493	1.816285	1097.423815	0.015947	0.016856
RS	52	3.270998	1.860639	1016.796237	0.014775	0.015651
RS	53	3.506936	1.860639	958.536443	0.013928	0.014790
RS	54	3.759388	1.890904	882.292141	0.012821	0.013653
RS	55	4.029509	1.890904	818.551335	0.011894	0.012707
RS	56	4.318536	1.890904	751.856718	0.010925	0.011711
RS	57	4.627792	1.890904	683.242288	0.009928	0.010679
RS	58	4.958693	2.183535	538.076158	0.007819	0.008471
RS	59	5.312754	2.183535	490.048227	0.007121	0.007736
RS	60	5.691596	2.183535	441.285907	0.006412	0.006984
RS	61	6.096954	2.183535	392.592150	0.005705	0.006228
RS	62	6.530683	2.183535	344.772974	0.005010	0.005480
RS	63	6.994768	2.183535	1517.210176	0.022046	0.024240
PA	4+25*2+4+6 0.109803294 0.039382838 6.994768104 26.019392722 0.812292880 0.487279267 0.424059701 0.443770335 0.554179350 0.760653313 1.066832249 1.474216532 1.955635710 2.401264770 2.654330771 2.644406151 2.431392746 2.129637135 1.837545044 1.614152875 1.479740576 1.427997217 1.440341507 1.495518411 1.575232471 1.664404216 1.748840579 1.816285002 1.860639162 1.890903534 2.183534765
//
IT	4865
RD	21
LK	-455411.156244
QD	-139.249813 -> -126.410051
RI	0.0034559419
TR	0.108715	0.039710
MT	7.035980
MM	C_pi: 1.493708, n_recomb: 70114.820347
RS	0	0.000000	28.485969	16.753773	0.000239	0.000013
RS	1	0.007009	28.485969	17.926045	0.000256	0.000173
RS	2	0.014509	28.485969	19.180192	0.000274	0.000263
RS	3	0.022535	28.485969	20.521911	0.000293	0.000259
RS	4	0.031123	0.834166	745.825352	0.010637	0.008833
RS	5	0.040314	0.834166	789.199596	0.011256	0.009639
RS	6	0.050148	0.495320	1399.241457	0.019956	0.016948
RS	7	0.060672	0.495320	1465.065459	0.020895	0.017778
RS	8	0.071933	0.428135	1768.635736	0.025225	0.021521
RS	9	0.083984	0.428135	1838.718978	0.026224	0.022717
RS	10	0.096879	0.444810	1837.302404	0.026204	0.022976
RS	11	0.110678	0.444810	1904.499862	0.027163	0.024301
RS	12	0.125444	0.553281	1589.081700	0.022664	0.020568
RS	13	0.141245	0.553281	1651.471852	0.023554	0.021710
RS	14	0.158154	0.758984	1254.107573	0.017886	0.016697
RS	15	0.176248	0.758984	1309.787704	0.018681	0.017643
RS	16	0.195609	1.066456	975.708090	0.013916	0.013303
RS	17	0.216328	1.066456	1023.744958	0.014601	0.014080
RS	18	0.238500	1.479388	775.656455	0.011063	0.010779
RS	19	0.262225	1.479388	816.754796	0.011649	0.011394
RS	20	0.287613	1.972852	645.663106	0.009209	0.009064
RS	21	0.314780	1.972852	681.517806	0.009720	0.009553
RS	22	0.343852	2.435068	583.127182	0.008317	0.008194
RS	23	0.374961	2.435068	616.192518	0.008788	0.008633
RS	24	0.408250	2.701452	586.830345	0.008370	0.008234
RS	25	0.443873	2.701452	619.898378	0.008841	0.008693
RS	26	0.481992	2.694849	655.827572	0.009354	0.009221
RS	27	0.522784	2.694849	691.458700	0.009862	0.009754
RS	28	0.566434	2.475729	792.118586	0.011297	0.011220
RS	29	0.613144	2.475729	832.035411	0.011867	0.011860
RS	30	0.663127	2.163530	997.224993	0.014223	0.014289
RS	31	0.716614	2.163530	1041.291441	0.014851	0.015044
RS	32	0.773850	1.861294	1258.809205	0.017954	0.018290
RS	33	0.835097	1.861294	1303.552610	0.018592	0.019106
RS	34	0.900637	1.630393	1533.448649	0.021871	0.022601
RS	35	0.970771	1.630393	1571.705983	0.022416	0.023342
RS	36	1.045820	1.491572	1751.546609	0.024981	0.026129
RS	37	1.126129	1.491572	1775.607883	0.025324	0.026624
RS	38	1.212067	1.438073	1857.784593	0.026496	0.027930
RS	39	1.304029	1.438073	1864.146428	0.026587	0.028086
RS	40	1.402436	1.450651	1846.546269	0.026336	0.027847
RS	41	1.507740	1.450651	1836.855408	0.026198	0.027696
RS	42	1.620425	1.507409	1752.139963	0.024990	0.026416
RS	43	1.741008	1.507409	1730.161173	0.024676	0.026050
RS	44	1.870042	1.589502	1614.874882	0.023032	0.024304
RS	45	2.008121	1.589502	1583.848666	0.022589	0.023802
RS	46	2.155877	1.681361	1463.510326	0.020873	0.021989
RS	47	2.313989	1.681361	1425.328821	0.020328	0.021395
RS	48	2.483183	1.768284	1314.629756	0.018750	0.019742
RS	49	2.664235	1.768284	1269.867670	0.018111	0.019070
RS	50	2.857978	1.837556	1174.482176	0.016751	0.017660
RS	51	3.065300	1.837556	1122.859214	0.016015	0.016906
RS	52	3.287152	1.882869	1040.998980	0.014847	0.015707
RS	53	3.524554	1.882869	982.227523	0.014009	0.014856
RS	54	3.778596	1.913455	904.955955	0.012907	0.013726
RS	55	4.050443	1.913455	840.386716	0.011986	0.012787
RS	56	4.341343	1.913455	772.692343	0.011020	0.011797
RS	57	4.652632	1.913455	702.919345	0.010025	0.010768
RS	58	4.985740	2.218200	552.166912	0.007875	0.008518
RS	59	5.342194	2.218200	503.725687	0.007184	0.007792
RS	60	5.723632	2.218200	454.406694	0.006481	0.007047
RS	61	6.131804	2.218200	405.022069	0.005777	0.006295
RS	62	6.568585	2.218200	356.392158	0.005083	0.005550
RS	63	7.035980	2.218200	1584.849752	0.022604	0.024813
PA	4+25*2+4+6 0.108714628 0.039710046 7.035979879 28.485968998 0.834165873 0.495320302 0.428135292 0.444810168 0.553280757 0.758984495 1.066455807 1.479388217 1.972851890 2.435067823 2.701452170 2.694849239 2.475728536 2.163530133 1.861293833 1.630392909 1.491571997 1.438072822 1.450650500 1.507408953 1.589502427 1.681360544 1.768284076 1.837555735 1.882868950 1.913454779 2.218200292
//
IT	4159
RD	22
LK	-455385.865606
QD	-132.646238 -> -120.671688
RI	0.0032304739
TR	0.107678	0.040028
MT	7.075274
MM	C_pi: 1.509420, n_recomb: 71380.681399
RS	0	0.000000	31.007827	15.681685	0.000220	0.000012
RS	1	0.007018	31.007827	16.780769	0.000235	0.000162
RS	2	0.014529	31.007827	17.956772	0.000252	0.000246
RS	3	0.022567	31.007827	19.215062	0.000269	0.000242
RS	4	0.031169	0.855166	741.655427	0.010390	0.008717
RS	5	0.040375	0.855166	785.061736	0.010998	0.009489
RS	6	0.050226	0.503142	1405.280700	0.019687	0.016834
RS	7	0.060770	0.503142	1471.962730	0.020621	0.017637
RS	8	0.072053	0.432199	1788.676797	0.025058	0.021475
RS	9	0.084128	0.432199	1860.118869	0.026059	0.022649
RS	10	0.097050	0.445923	1872.026582	0.026226	0.023057
RS	11	0.110880	0.445923	1940.684563	0.027188	0.024373
RS	12	0.125680	0.552480	1625.741616	0.022776	0.020702
RS	13	0.141519	0.552480	1689.530547	0.023669	0.021844
RS	14	0.158469	0.757341	1283.899769	0.017987	0.016806
RS	15	0.176609	0.757341	1340.866845	0.018785	0.017754
RS	16	0.196022	1.065874	997.239320	0.013971	0.013361
RS	17	0.216798	1.065874	1046.362350	0.014659	0.014141
RS	18	0.239031	1.483937	789.977852	0.011067	0.010786
RS	19	0.262825	1.483937	831.913668	0.011655	0.011403
RS	20	0.288289	1.988923	654.422064	0.009168	0.009025
RS	21	0.315540	1.988923	690.876676	0.009679	0.009516
RS	22	0.344704	2.467375	588.260764	0.008241	0.008122
RS	23	0.375914	2.467375	621.756687	0.008710	0.008560
RS	24	0.409315	2.747073	590.168414	0.008268	0.008136
RS	25	0.445059	2.747073	623.596302	0.008736	0.008591
RS	26	0.483313	2.744039	659.051316	0.009233	0.009102
RS	27	0.524251	2.744039	695.080980	0.009738	0.009629
RS	28	0.568063	2.519115	797.109591	0.011167	0.011086
RS	29	0.614949	2.519115	837.580394	0.011734	0.011719
RS	30	0.665125	2.196749	1006.392625	0.014099	0.014152
RS	31	0.718824	2.196749	1051.270044	0.014728	0.014900
RS	32	0.776291	1.884590	1274.924809	0.017861	0.018170
RS	33	0.837791	1.884590	1320.746230	0.018503	0.018982
RS	34	0.903607	1.646336	1558.453411	0.021833	0.022519
RS	35	0.974042	1.646336	1597.883688	0.022385	0.023261
RS	36	1.049421	1.503188	1784.803652	0.025004	0.026095
RS	37	1.130090	1.503188	1809.841935	0.025355	0.026594
RS	38	1.216421	1.447946	1895.851062	0.026560	0.027932
RS	39	1.308810	1.447946	1902.823552	0.026657	0.028095
RS	40	1.407683	1.460714	1885.214176	0.026411	0.027863
RS	41	1.513496	1.460714	1875.821955	0.026279	0.027722
RS	42	1.626735	1.518970	1788.543067	0.025056	0.026431
RS	43	1.747921	1.518970	1766.695338	0.024750	0.026077
RS	44	1.877612	1.603338	1647.909930	0.023086	0.024316
RS	45	2.016406	1.603338	1616.947418	0.022652	0.023827
RS	46	2.164940	1.697766	1493.263690	0.020920	0.022002
RS	47	2.323898	1.697766	1455.101500	0.020385	0.021422
RS	48	2.494013	1.787063	1341.752628	0.018797	0.019762
RS	49	2.676067	1.787063	1296.924670	0.018169	0.019105
RS	50	2.870898	1.858061	1199.719738	0.016807	0.017695
RS	51	3.079402	1.858061	1147.863592	0.016081	0.016954
RS	52	3.302540	1.904253	1064.828086	0.014918	0.015761
RS	53	3.541338	1.904253	1005.562610	0.014087	0.014920
RS	54	3.796895	1.935086	927.317285	0.012991	0.013798
RS	55	4.070388	1.935086	861.937278	0.012075	0.012865
RS	56	4.363075	1.935086	793.263837	0.011113	0.011880
RS	57	4.676304	1.935086	722.355489	0.010120	0.010855
RS	58	5.011516	2.251609	566.057976	0.007930	0.008564
RS	59	5.370254	2.251609	517.216158	0.007246	0.007847
RS	60	5.754169	2.251609	467.356892	0.006547	0.007108
RS	61	6.165027	2.251609	417.300808	0.005846	0.006361
RS	62	6.604721	2.251609	367.881729	0.005154	0.005619
RS	63	7.075274	2.251609	1652.317694	0.023148	0.025372
[truncated: 10,005,216 more chars]
