# Supplementary material for: Recent speciation associated with range expansion and a shift to self-fertilization in North American Arabidopsis
Source: Nat Commun. 2022 Dec 8;13:7564. doi: 10.1038/s41467-022-35368-1 (PMC9732334; doi:10.1038/s41467-022-35368-1)
Supplement: Supplementary file 5 — Source Data [file 41467_2022_35368_MOESM5_ESM.zip › Source Data/Fig2c_FigS16-5_lyrNY4_15.psmc]

CC
CC	Brief Description of the file format:
CC	  CC  comments
CC	  MM  useful-messages
CC	  RD  round-of-iterations
CC	  LL  \log[P(sequence)]
CC	  QD  Q-before-opt Q-after-opt
CC	  TR  \theta_0 \rho_0
CC	  RS  k t_k \lambda_k \pi_k \sum_{l\not=k}A_{kl} A_{kk}
CC	  DC  begin end best-k t_k+\Delta_k max-prob
CC
MM	Version: 0.6.5-r67
MM	pattern:4+25*2+4+6, n:63, n_free_lambdas:28
MM	n_iterations:25, skip:1, max_t:5, theta/rho:5
MM	is_decoding:0
MM	n_seqs:14, sum_L:958649, sum_n:154741
RD	0
LK	0.000000
QD	0.000000 -> 0.000000
RI	inf
TR	0.176040	0.035208
MT	5.000000
MM	C_pi: 1.000000, n_recomb: 33168.251531
RS	0	0.000000	1.000000	209.241119	0.006308	0.000000
RS	1	0.006440	1.000000	221.266356	0.006671	0.000000
RS	2	0.013294	1.000000	233.884317	0.007051	0.000000
RS	3	0.020590	1.000000	247.111199	0.007450	0.000000
RS	4	0.028356	1.000000	260.961744	0.007868	0.000000
RS	5	0.036622	1.000000	275.448891	0.008305	0.000000
RS	6	0.045421	1.000000	290.583395	0.008761	0.000000
RS	7	0.054785	1.000000	306.373392	0.009237	0.000000
RS	8	0.064753	1.000000	322.823925	0.009733	0.000000
RS	9	0.075363	1.000000	339.936421	0.010249	0.000000
RS	10	0.086656	1.000000	357.708115	0.010785	0.000000
RS	11	0.098677	1.000000	376.131426	0.011340	0.000000
RS	12	0.111471	1.000000	395.193286	0.011915	0.000000
RS	13	0.125090	1.000000	414.874413	0.012508	0.000000
RS	14	0.139585	1.000000	435.148543	0.013119	0.000000
RS	15	0.155014	1.000000	455.981618	0.013748	0.000000
RS	16	0.171437	1.000000	477.330935	0.014391	0.000000
RS	17	0.188917	1.000000	499.144276	0.015049	0.000000
RS	18	0.207523	1.000000	521.359011	0.015719	0.000000
RS	19	0.227327	1.000000	543.901208	0.016398	0.000000
RS	20	0.248406	1.000000	566.684763	0.017085	0.000000
RS	21	0.270843	1.000000	589.610556	0.017776	0.000000
RS	22	0.294725	1.000000	612.565695	0.018468	0.000000
RS	23	0.320144	1.000000	635.422845	0.019158	0.000000
RS	24	0.347201	1.000000	658.039695	0.019839	0.000000
RS	25	0.376000	1.000000	680.258619	0.020509	0.000000
RS	26	0.406654	1.000000	701.906545	0.021162	0.000000
RS	27	0.439282	1.000000	722.795127	0.021792	0.000000
RS	28	0.474011	1.000000	742.721236	0.022393	0.000000
RS	29	0.510976	1.000000	761.467869	0.022958	0.000000
RS	30	0.550322	1.000000	778.805508	0.023480	0.000000
RS	31	0.592202	1.000000	794.494012	0.023953	0.000000
RS	32	0.636779	1.000000	808.285093	0.024369	0.000000
RS	33	0.684227	1.000000	819.925426	0.024720	0.000000
RS	34	0.734730	1.000000	829.160444	0.024999	0.000000
RS	35	0.788485	1.000000	835.738834	0.025197	0.000000
RS	36	0.845702	1.000000	839.417747	0.025308	0.000000
RS	37	0.906604	1.000000	839.968692	0.025324	0.000000
RS	38	0.971428	1.000000	837.184058	0.025241	0.000000
RS	39	1.040426	1.000000	830.884162	0.025051	0.000000
RS	40	1.113868	1.000000	820.924680	0.024750	0.000000
RS	41	1.192040	1.000000	807.204257	0.024337	0.000000
RS	42	1.275245	1.000000	789.672038	0.023808	0.000000
RS	43	1.363809	1.000000	768.334814	0.023165	0.000000
RS	44	1.458076	1.000000	743.263419	0.022409	0.000000
RS	45	1.558414	1.000000	714.597969	0.021545	0.000000
RS	46	1.665214	1.000000	682.551513	0.020578	0.000000
RS	47	1.778891	1.000000	647.411650	0.019519	0.000000
RS	48	1.899889	1.000000	609.539698	0.018377	0.000000
RS	49	2.028679	1.000000	569.367043	0.017166	0.000000
RS	50	2.165763	1.000000	527.388399	0.015900	0.000000
RS	51	2.311675	1.000000	484.151845	0.014597	0.000000
RS	52	2.466983	1.000000	440.245677	0.013273	0.000000
RS	53	2.632293	1.000000	396.282331	0.011948	0.000000
RS	54	2.808249	1.000000	352.879871	0.010639	0.000000
RS	55	2.995536	1.000000	310.641770	0.009366	0.000000
RS	56	3.194884	1.000000	270.135968	0.008144	0.000000
RS	57	3.407070	1.000000	231.874351	0.006991	0.000000
RS	58	3.632920	1.000000	196.293939	0.005918	0.000000
RS	59	3.873315	1.000000	163.741099	0.004937	0.000000
RS	60	4.129191	1.000000	134.459960	0.004054	0.000000
RS	61	4.401545	1.000000	108.586057	0.003274	0.000000
RS	62	4.691438	1.000000	86.145796	0.002597	0.000000
RS	63	5.000000	1.000000	242.816868	0.007321	0.000000
PA	4+25*2+4+6 0.176040167 0.035208033 5.000000000 1.000000000 1.000000000 1.000000000 1.000000000 1.000000000 1.000000000 1.000000000 1.000000000 1.000000000 1.000000000 1.000000000 1.000000000 1.000000000 1.000000000 1.000000000 1.000000000 1.000000000 1.000000000 1.000000000 1.000000000 1.000000000 1.000000000 1.000000000 1.000000000 1.000000000 1.000000000 1.000000000 1.000000000
//
IT	4475
RD	1
LK	-393205.751962
QD	-266.043119 -> -206.699814
RI	0.0290246786
TR	0.178679	0.036864
MT	4.834185
MM	C_pi: 0.989549, n_recomb: 34344.315444
RS	0	0.000000	0.971961	220.826427	0.006430	0.000164
RS	1	0.006384	0.971961	233.365539	0.006795	0.001447
RS	2	0.013176	0.971961	246.511881	0.007178	0.003853
RS	3	0.020401	0.971961	260.281115	0.007579	0.006758
RS	4	0.028087	0.803239	332.092811	0.009670	0.008689
RS	5	0.036264	0.803239	349.656274	0.010181	0.009568
RS	6	0.044963	0.856544	345.133351	0.010049	0.009936
RS	7	0.054218	0.856544	363.159907	0.010574	0.009966
RS	8	0.064063	0.942210	347.333955	0.010113	0.009795
RS	9	0.074537	0.942210	365.366337	0.010638	0.009571
RS	10	0.085680	1.020885	354.632319	0.010326	0.009415
RS	11	0.097534	1.020885	372.862833	0.010857	0.009377
RS	12	0.110144	1.080123	370.385454	0.010784	0.009441
RS	13	0.123560	1.080123	389.112286	0.011330	0.009560
RS	14	0.137832	1.121700	393.420448	0.011455	0.009702
RS	15	0.153015	1.121700	412.850319	0.012021	0.009870
RS	16	0.169168	1.143464	424.684486	0.012365	0.010092
RS	17	0.186351	1.143464	444.989734	0.012957	0.010411
RS	18	0.204632	1.143456	465.817263	0.013563	0.010858
RS	19	0.224080	1.143456	487.113811	0.014183	0.011458
RS	20	0.244769	1.125277	516.965999	0.015052	0.012224
RS	21	0.266780	1.125277	539.205548	0.015700	0.013160
RS	22	0.290195	1.095643	576.712472	0.016792	0.014265
RS	23	0.315105	1.095643	599.587262	0.017458	0.015527
RS	24	0.341605	1.061509	642.206258	0.018699	0.016923
RS	25	0.369798	1.061509	665.091580	0.019365	0.018422
RS	26	0.399790	1.028349	709.442455	0.020657	0.019984
RS	27	0.431696	1.028349	731.395472	0.021296	0.021567
RS	28	0.465640	0.999632	773.747024	0.022529	0.023127
RS	29	0.501751	0.999632	793.569169	0.023106	0.024618
RS	30	0.540167	0.977088	830.346173	0.024177	0.025997
RS	31	0.581035	0.977088	846.698314	0.024653	0.027221
RS	32	0.624513	0.961227	874.907870	0.025475	0.028255
RS	33	0.670766	0.961227	886.455034	0.025811	0.029070
RS	34	0.719972	0.951661	904.117672	0.026325	0.029649
RS	35	0.772319	0.951661	909.668770	0.026487	0.029986
RS	36	0.828008	0.947402	915.974221	0.026670	0.030083
RS	37	0.887252	0.947402	914.587781	0.026630	0.029950
RS	38	0.950279	0.947148	909.749981	0.026489	0.029604
RS	39	1.017329	0.947148	900.799122	0.026228	0.029067
RS	40	1.088659	0.949462	885.780732	0.025791	0.028365
RS	41	1.164544	0.949462	868.985891	0.025302	0.027525
RS	42	1.245273	0.952971	845.126394	0.024607	0.026570
RS	43	1.331155	0.952971	820.580004	0.023893	0.025524
RS	44	1.422520	0.956645	789.223425	0.022980	0.024401
RS	45	1.519719	0.956645	757.437845	0.022054	0.023215
RS	46	1.623122	0.959886	719.867594	0.020960	0.021974
RS	47	1.733127	0.959886	681.836473	0.019853	0.020687
RS	48	1.850154	0.962426	639.458085	0.018619	0.019362
RS	49	1.974652	0.962426	596.686497	0.017374	0.018007
RS	50	2.107099	0.964140	551.223563	0.016050	0.016632
RS	51	2.248000	0.964140	505.680451	0.014724	0.015248
RS	52	2.397898	0.964947	459.180809	0.013370	0.013867
RS	53	2.557364	0.964947	413.160574	0.012030	0.012502
RS	54	2.727011	0.964490	367.957411	0.010714	0.011165
RS	55	2.907488	0.964490	323.824434	0.009429	0.009866
RS	56	3.099487	0.964490	281.555461	0.008198	0.008620
RS	57	3.303743	0.964490	241.671267	0.007037	0.007436
RS	58	3.521039	0.964876	204.541914	0.005956	0.006328
RS	59	3.752207	0.964876	170.689177	0.004970	0.005305
RS	60	3.998133	0.964876	140.248586	0.004084	0.004376
RS	61	4.259759	0.964876	113.352295	0.003300	0.003548
RS	62	4.538088	0.964876	90.021154	0.002621	0.002824
RS	63	4.834185	0.964876	255.400682	0.007436	0.008023
PA	4+25*2+4+6 0.178678941 0.036864479 4.834184647 0.971960783 0.803238869 0.856543541 0.942210197 1.020885229 1.080122709 1.121700048 1.143464148 1.143456459 1.125276566 1.095643044 1.061509132 1.028348923 0.999632120 0.977087975 0.961227417 0.951660872 0.947402120 0.947148323 0.949461937 0.952971458 0.956645012 0.959885597 0.962426186 0.964139938 0.964947343 0.964490354 0.964875758
//
IT	4807
RD	2
LK	-393100.251419
QD	-212.474724 -> -174.827186
RI	0.0273228613
TR	0.178983	0.037976
MT	4.768714
MM	C_pi: 0.985610, n_recomb: 35222.399584
RS	0	0.000000	0.987584	222.013099	0.006303	0.000165
RS	1	0.006361	0.987584	234.601454	0.006661	0.001428
RS	2	0.013128	0.987584	247.800755	0.007035	0.003728
RS	3	0.020324	0.987584	261.627213	0.007428	0.006417
RS	4	0.027979	0.668960	406.801148	0.011550	0.009905
RS	5	0.036120	0.668960	427.348863	0.012133	0.010949
RS	6	0.044779	0.743115	404.093617	0.011473	0.010785
RS	7	0.053989	0.743115	424.415440	0.012050	0.010994
RS	8	0.063785	0.878309	377.249174	0.010710	0.010012
RS	9	0.074204	0.878309	396.447522	0.011256	0.009983
RS	10	0.085286	1.014188	360.852199	0.010245	0.009243
RS	11	0.097073	1.014188	379.320386	0.010769	0.009367
RS	12	0.109610	1.126254	359.024217	0.010193	0.009035
RS	13	0.122944	1.126254	377.325559	0.010713	0.009239
RS	14	0.137127	1.212606	368.215183	0.010454	0.009089
RS	15	0.152212	1.212606	386.758551	0.010980	0.009286
RS	16	0.168256	1.262870	389.864724	0.011069	0.009338
RS	17	0.185321	1.262870	409.061071	0.011614	0.009641
RS	18	0.203472	1.268638	426.896234	0.012120	0.010050
RS	19	0.222777	1.268638	447.148480	0.012695	0.010585
RS	20	0.243310	1.236238	480.060330	0.013629	0.011435
RS	21	0.265150	1.236238	501.590622	0.014241	0.012256
RS	22	0.288379	1.180520	547.943459	0.015557	0.013568
RS	23	0.313086	1.180520	570.626307	0.016201	0.014674
RS	24	0.339364	1.116773	626.903226	0.017798	0.016392
RS	25	0.367314	1.116773	650.140809	0.018458	0.017713
RS	26	0.397042	1.056265	711.144442	0.020190	0.019686
RS	27	0.428661	1.056265	733.832578	0.020834	0.021089
RS	28	0.462292	1.005288	793.434630	0.022526	0.023097
RS	29	0.498062	1.005288	814.058019	0.023112	0.024420
RS	30	0.536108	0.966375	866.163264	0.024591	0.026217
RS	31	0.576573	0.966375	883.008129	0.025070	0.027295
RS	32	0.619614	0.939810	922.518919	0.026191	0.028654
RS	33	0.665392	0.939810	933.947392	0.026516	0.029351
RS	34	0.714082	0.924467	957.762333	0.027192	0.030125
RS	35	0.765869	0.924467	962.456462	0.027325	0.030374
RS	36	0.820951	0.918393	969.857930	0.027535	0.030534
RS	37	0.879538	0.918393	966.955321	0.027453	0.030342
RS	38	0.941851	0.919247	959.244192	0.027234	0.029959
RS	39	1.008128	0.919247	948.353989	0.026925	0.029389
RS	40	1.078621	0.924506	928.141564	0.026351	0.028597
RS	41	1.153599	0.924506	909.277057	0.025815	0.027746
RS	42	1.233346	0.931768	879.552876	0.024971	0.026691
RS	43	1.318166	0.931768	853.055525	0.024219	0.025651
RS	44	1.408383	0.939186	816.344395	0.023177	0.024446
RS	45	1.504338	0.939186	782.875760	0.022227	0.023279
RS	46	1.606398	0.945686	741.013004	0.021038	0.021986
RS	47	1.714950	0.945686	701.613707	0.019920	0.020726
RS	48	1.830407	0.950780	656.102926	0.018627	0.019377
RS	49	1.953210	0.950780	612.244028	0.017382	0.018053
RS	50	2.083824	0.954246	564.669096	0.016032	0.016677
RS	51	2.222748	0.954246	518.231112	0.014713	0.015321
RS	52	2.370509	0.955946	470.399682	0.013355	0.013953
RS	53	2.527669	0.955946	423.563716	0.012025	0.012609
RS	54	2.694828	0.955280	377.610790	0.010721	0.011292
RS	55	2.872620	0.955280	332.615783	0.009443	0.010003
RS	56	3.061723	0.955280	289.489199	0.008219	0.008762
RS	57	3.262855	0.955280	248.760621	0.007063	0.007580
RS	58	3.476782	0.956800	210.584610	0.005979	0.006467
RS	59	3.704318	0.956800	176.029367	0.004998	0.005439
RS	60	3.946329	0.956800	144.906693	0.004114	0.004502
RS	61	4.203735	0.956800	117.358180	0.003332	0.003664
RS	62	4.477516	0.956800	93.413532	0.002652	0.002928
RS	63	4.768714	0.956800	267.679123	0.007600	0.008447
PA	4+25*2+4+6 0.178982543 0.037975791 4.768714084 0.987583561 0.668959569 0.743114988 0.878309209 1.014187646 1.126253534 1.212605590 1.262870066 1.268638146 1.236237923 1.180519968 1.116773458 1.056264586 1.005288427 0.966375496 0.939809916 0.924466762 0.918393421 0.919246507 0.924505846 0.931767903 0.939186194 0.945686087 0.950779699 0.954245692 0.955945731 0.955280070 0.956800455
//
IT	4011
RD	3
LK	-393030.605870
QD	-184.436215 -> -156.530515
RI	0.0252781575
TR	0.178131	0.038770
MT	4.753725
MM	C_pi: 0.988118, n_recomb: 36035.234008
RS	0	0.000000	1.057642	211.871757	0.005880	0.000158
RS	1	0.006356	1.057642	223.974440	0.006215	0.001348
RS	2	0.013117	1.057642	236.677072	0.006568	0.003453
RS	3	0.020307	1.057642	249.997461	0.006938	0.005848
RS	4	0.027954	0.584337	476.267377	0.013217	0.010934
RS	5	0.036087	0.584337	499.399560	0.013859	0.012092
RS	6	0.044737	0.663602	461.122799	0.012796	0.011520
RS	7	0.053937	0.663602	483.557105	0.013419	0.011892
RS	8	0.063721	0.826067	407.614611	0.011312	0.010233
RS	9	0.074128	0.826067	428.014490	0.011878	0.010371
RS	10	0.085196	1.001466	370.880421	0.010292	0.009152
RS	11	0.096967	1.001466	389.791452	0.010817	0.009403
RS	12	0.109487	1.157209	354.580225	0.009840	0.008739
RS	13	0.122803	1.157209	372.766795	0.010345	0.009016
RS	14	0.136965	1.286863	352.373672	0.009779	0.008613
RS	15	0.152027	1.286863	370.384284	0.010278	0.008845
RS	16	0.168046	1.368565	365.943895	0.010155	0.008737
RS	17	0.185084	1.368565	384.367720	0.010666	0.009042
RS	18	0.203205	1.383625	399.038011	0.011074	0.009392
RS	19	0.222477	1.383625	418.507219	0.011614	0.009890
RS	20	0.242975	1.339548	452.849075	0.012567	0.010776
RS	21	0.264775	1.339548	473.819632	0.013149	0.011522
RS	22	0.287961	1.259924	526.238983	0.014603	0.012965
RS	23	0.312621	1.259924	548.768939	0.015229	0.013969
RS	24	0.338848	1.169271	615.332585	0.017076	0.015915
RS	25	0.366743	1.169271	638.888393	0.017730	0.017122
RS	26	0.396410	1.084778	713.174756	0.019791	0.019403
RS	27	0.427963	1.084778	736.544388	0.020440	0.020692
RS	28	0.461522	1.015128	810.444533	0.022490	0.023047
RS	29	0.497214	1.015128	831.842726	0.023084	0.024268
RS	30	0.535174	0.963117	896.924908	0.024890	0.026393
RS	31	0.575548	0.963117	914.294307	0.025372	0.027386
RS	32	0.618487	0.928436	963.362001	0.026734	0.028996
RS	33	0.664156	0.928436	974.783773	0.027051	0.029626
RS	34	0.712728	0.909107	1003.538447	0.027849	0.030540
RS	35	0.764387	0.909107	1007.590274	0.027961	0.030738
RS	36	0.819330	0.902286	1015.337352	0.028176	0.030925
RS	37	0.877765	0.902286	1011.257784	0.028063	0.030699
RS	38	0.939915	0.904765	1000.351258	0.027760	0.030256
RS	39	1.006014	0.904765	987.993826	0.027417	0.029671
RS	40	1.076316	0.913148	962.650801	0.026714	0.028776
RS	41	1.151085	0.913148	942.305550	0.026150	0.027926
RS	42	1.230608	0.924172	907.086233	0.025172	0.026765
RS	43	1.315185	0.924172	879.303851	0.024401	0.025740
RS	44	1.405138	0.935287	837.799900	0.023249	0.024452
RS	45	1.500808	0.935287	803.339235	0.022293	0.023310
RS	46	1.602560	0.944983	757.828401	0.021030	0.021966
RS	47	1.710780	0.944983	717.724592	0.019917	0.020737
RS	48	1.825878	0.952571	669.712677	0.018585	0.019366
RS	49	1.948292	0.952571	625.359188	0.017354	0.018075
RS	50	2.078486	0.957743	576.225594	0.015991	0.016698
RS	51	2.216957	0.957743	529.384060	0.014691	0.015373
RS	52	2.364229	0.960316	480.656653	0.013339	0.014017
RS	53	2.520862	0.960316	433.380055	0.012027	0.012695
RS	54	2.687451	0.959474	386.981707	0.010739	0.011398
RS	55	2.864629	0.959474	341.384150	0.009474	0.010121
RS	56	3.053069	0.959474	297.600920	0.008259	0.008887
RS	57	3.253486	0.959474	256.174036	0.007109	0.007708
RS	58	3.466643	0.962453	216.971657	0.006021	0.006587
RS	59	3.693348	0.962453	181.794935	0.005045	0.005557
RS	60	3.934464	0.962453	150.029467	0.004163	0.004615
RS	61	4.190905	0.962453	121.834133	0.003381	0.003769
RS	62	4.463647	0.962453	97.255472	0.002699	0.003023
RS	63	4.753725	0.962453	281.982437	0.007825	0.008852
PA	4+25*2+4+6 0.178130795 0.038770292 4.753724535 1.057642285 0.584336735 0.663601778 0.826066792 1.001466003 1.157209298 1.286862614 1.368565292 1.383625477 1.339547973 1.259924306 1.169271319 1.084778138 1.015128226 0.963116692 0.928436217 0.909106606 0.902285696 0.904764931 0.913148077 0.924172124 0.935286637 0.944982623 0.952570953 0.957742975 0.960315778 0.959473523 0.962453301
//
IT	3757
RD	4
LK	-392977.736371
QD	-166.833014 -> -144.191869
RI	0.0227615476
TR	0.176684	0.039372
MT	4.766142
MM	C_pi: 0.995214, n_recomb: 36841.446614
RS	0	0.000000	1.179720	194.305542	0.005274	0.000146
RS	1	0.006361	1.179720	205.544592	0.005579	0.001234
RS	2	0.013126	1.179720	217.358595	0.005900	0.003103
RS	3	0.020321	1.179720	229.767146	0.006237	0.005181
RS	4	0.027974	0.531233	536.905061	0.014573	0.011782
RS	5	0.036114	0.531233	562.191558	0.015260	0.012996
RS	6	0.044772	0.608649	513.847825	0.013948	0.012157
RS	7	0.053980	0.608649	538.167475	0.014608	0.012658
RS	8	0.063774	0.786019	436.862916	0.011858	0.010458
RS	9	0.074191	0.786019	458.436682	0.012444	0.010726
RS	10	0.085271	0.988751	382.695698	0.010388	0.009122
RS	11	0.097055	0.988751	402.158888	0.010916	0.009471
RS	12	0.109589	1.180077	354.208545	0.009614	0.008534
RS	13	0.122920	1.180077	372.473332	0.010110	0.008867
RS	14	0.137099	1.350268	342.338832	0.009292	0.008249
RS	15	0.152180	1.350268	360.051794	0.009773	0.008509
RS	16	0.168220	1.464696	349.020085	0.009474	0.008260
RS	17	0.185280	1.464696	366.912043	0.009959	0.008569
RS	18	0.203426	1.491472	378.560012	0.010275	0.008856
RS	19	0.222726	1.491472	397.453959	0.010788	0.009328
RS	20	0.243253	1.437577	432.459969	0.011738	0.010224
RS	21	0.265086	1.437577	453.015664	0.012296	0.010917
RS	22	0.288307	1.335559	509.969009	0.013842	0.012447
RS	23	0.313006	1.335559	532.420701	0.014452	0.013379
RS	24	0.339276	1.219796	607.293870	0.016484	0.015494
RS	25	0.367216	1.219796	631.191634	0.017133	0.016619
RS	26	0.396934	1.113495	716.721538	0.019454	0.019143
RS	27	0.428542	1.113495	740.780353	0.020107	0.020355
RS	28	0.462160	1.027425	827.168868	0.022452	0.022992
RS	29	0.497917	1.027425	849.366107	0.023055	0.024145
RS	30	0.535948	0.964293	925.995637	0.025135	0.026541
RS	31	0.576398	0.964293	943.950916	0.025622	0.027479
RS	32	0.619420	0.922998	1001.538812	0.027185	0.029296
RS	33	0.665180	0.922998	1013.063951	0.027498	0.029883
RS	34	0.713850	0.900665	1046.060925	0.028394	0.030904
RS	35	0.765615	0.900665	1049.639757	0.028491	0.031070
RS	36	0.820673	0.893634	1057.323542	0.028699	0.031263
RS	37	0.879234	0.893634	1052.305091	0.028563	0.031017
RS	38	0.941519	0.897958	1038.056704	0.028176	0.030505
RS	39	1.007765	0.897958	1024.538615	0.027809	0.029912
RS	40	1.078226	0.909498	994.147876	0.026984	0.028913
RS	41	1.153168	0.909498	972.680101	0.026402	0.028069
RS	42	1.232876	0.924236	932.222810	0.025304	0.026806
RS	43	1.317655	0.924236	903.534119	0.024525	0.025799
RS	44	1.407826	0.938977	857.586933	0.023278	0.024432
RS	45	1.503733	0.938977	822.498521	0.022325	0.023317
RS	46	1.605739	0.951798	773.706866	0.021001	0.021925
RS	47	1.714234	0.951798	733.218280	0.019902	0.020730
RS	48	1.829630	0.961813	683.031937	0.018540	0.019339
RS	49	1.952366	0.961813	638.438903	0.017329	0.018081
RS	50	2.082908	0.968631	587.999302	0.015960	0.016705
RS	51	2.221754	0.968631	540.935489	0.014683	0.015410
RS	52	2.369431	0.972027	491.480035	0.013340	0.014068
RS	53	2.526502	0.972027	443.870788	0.012048	0.012769
RS	54	2.693562	0.970977	397.115298	0.010779	0.011492
RS	55	2.871249	0.970977	350.957878	0.009526	0.010227
RS	56	3.060238	0.970977	306.532430	0.008320	0.009001
RS	57	3.261248	0.970977	264.396347	0.007177	0.007825
RS	58	3.475042	0.975571	224.092093	0.006083	0.006695
RS	59	3.702436	0.975571	188.257877	0.005110	0.005665
RS	60	3.944293	0.975571	155.798312	0.004229	0.004720
RS	61	4.201534	0.975571	126.893924	0.003444	0.003867
RS	62	4.475136	0.975571	101.612369	0.002758	0.003113
RS	63	4.766142	0.975571	298.315884	0.008097	0.009243
PA	4+25*2+4+6 0.176684352 0.039371936 4.766141805 1.179720258 0.531233097 0.608649281 0.786018652 0.988751124 1.180077010 1.350268373 1.464695956 1.491471826 1.437576998 1.335558743 1.219796125 1.113495001 1.027425054 0.964292831 0.922997932 0.900664709 0.893634363 0.897957899 0.909498362 0.924235582 0.938976671 0.951797541 0.961813446 0.968631317 0.972026935 0.970977220 0.975570595
//
IT	4678
RD	5
LK	-392934.210118
QD	-154.173422 -> -134.797438
RI	0.0200725201
TR	0.174937	0.039853
MT	4.793896
MM	C_pi: 1.005207, n_recomb: 37649.524585
RS	0	0.000000	1.353172	173.361006	0.004605	0.000133
RS	1	0.006370	1.353172	183.534900	0.004875	0.001106
RS	2	0.013146	1.353172	194.247364	0.005159	0.002733
RS	3	0.020354	1.353172	205.519254	0.005459	0.004503
RS	4	0.028021	0.497771	587.868385	0.015614	0.012464
RS	5	0.036176	0.497771	614.938390	0.016333	0.013688
RS	6	0.044850	0.570279	561.530042	0.014915	0.012705
RS	7	0.054078	0.570279	587.523219	0.015605	0.013303
RS	8	0.063893	0.755528	464.546979	0.012339	0.010679
RS	9	0.074333	0.755528	487.248643	0.012942	0.011050
RS	10	0.085438	0.977289	395.438635	0.010503	0.009135
RS	11	0.097251	0.977289	415.516231	0.011036	0.009558
RS	12	0.109816	1.197630	356.454608	0.009468	0.008395
RS	13	0.123182	1.197630	374.923222	0.009958	0.008773
RS	14	0.137399	1.405357	336.132126	0.008928	0.007969
RS	15	0.152522	1.405357	353.706161	0.009395	0.008252
RS	16	0.168608	1.553092	336.757259	0.008945	0.007877
RS	17	0.185719	1.553092	354.284579	0.009410	0.008188
RS	18	0.203919	1.593465	363.083016	0.009644	0.008412
RS	19	0.223280	1.593465	381.551924	0.010134	0.008865
RS	20	0.243873	1.531290	416.801701	0.011071	0.009757
RS	21	0.265779	1.531290	437.052789	0.011608	0.010409
RS	22	0.289079	1.408075	497.585114	0.013216	0.011999
RS	23	0.313864	1.408075	520.019890	0.013812	0.012874
RS	24	0.340228	1.268536	601.912049	0.015987	0.015120
RS	25	0.368272	1.268536	626.175330	0.016632	0.016184
RS	26	0.398101	1.141989	721.580771	0.019166	0.018904
RS	27	0.429831	1.141989	746.339464	0.019823	0.020059
RS	28	0.463583	1.041059	843.996958	0.022417	0.022933
RS	29	0.499484	1.041059	867.016020	0.023029	0.024038
RS	30	0.537672	0.968124	954.244531	0.025345	0.026665
RS	31	0.578293	0.968124	972.835768	0.025839	0.027565
RS	32	0.621502	0.921171	1038.278613	0.027577	0.029558
RS	33	0.667463	0.921171	1049.991210	0.027889	0.030116
RS	34	0.716351	0.896427	1086.800224	0.028866	0.031225
RS	35	0.768355	0.896427	1090.029284	0.028952	0.031371
RS	36	0.823670	0.889475	1097.415363	0.029148	0.031559
RS	37	0.882510	0.889475	1091.624662	0.028994	0.031300
RS	38	0.945097	0.895725	1073.968922	0.028525	0.030716
RS	39	1.011672	0.895725	1059.497791	0.028141	0.030121
RS	40	1.082488	0.910390	1024.146623	0.027202	0.029019
RS	41	1.157814	0.910390	1001.789986	0.026608	0.028185
RS	42	1.237939	0.928766	956.289477	0.025400	0.026824
RS	43	1.323169	0.928766	926.930607	0.024620	0.025836
RS	44	1.413827	0.947053	876.787088	0.023288	0.024397
RS	45	1.510261	0.947053	841.285147	0.022345	0.023310
RS	46	1.612837	0.962924	789.454289	0.020969	0.021875
RS	47	1.721948	0.962924	748.755546	0.019888	0.020711
RS	48	1.838010	0.975296	696.596765	0.018502	0.019304
RS	49	1.961465	0.975296	651.889770	0.017315	0.018079
RS	50	2.092784	0.983694	600.286607	0.015944	0.016706
RS	51	2.232468	0.983694	553.076127	0.014690	0.015440
RS	52	2.381051	0.987855	502.974513	0.013359	0.014112
RS	53	2.539098	0.987855	455.063145	0.012087	0.012835
RS	54	2.707214	0.986545	407.985345	0.010836	0.011578
RS	55	2.886038	0.986545	361.260547	0.009595	0.010325
RS	56	3.076255	0.986545	316.171277	0.008398	0.009107
RS	57	3.278588	0.986545	273.292008	0.007259	0.007935
RS	58	3.493810	0.992818	231.816155	0.006157	0.006795
RS	59	3.722742	0.992818	195.279005	0.005187	0.005766
RS	60	3.966258	0.992818	162.073893	0.004305	0.004818
RS	61	4.225286	0.992818	132.405206	0.003517	0.003961
RS	62	4.500815	0.992818	106.363888	0.002825	0.003199
RS	63	4.793896	0.992818	316.219173	0.008399	0.009624
PA	4+25*2+4+6 0.174936729 0.039852663 4.793895694 1.353171569 0.497771384 0.570279003 0.755527686 0.977289137 1.197630016 1.405356875 1.553092367 1.593464890 1.531290354 1.408074900 1.268535575 1.141989275 1.041059373 0.968123973 0.921171435 0.896426695 0.889475025 0.895725370 0.910390013 0.928766079 0.947052539 0.962923733 0.975295745 0.983693897 0.987855063 0.986545066 0.992818441
//
IT	4162
RD	6
LK	-392896.633191
QD	-144.174359 -> -127.064336
RI	0.0174756131
TR	0.173052	0.040256
MT	4.830159
MM	C_pi: 1.016891, n_recomb: 38456.218637
RS	0	0.000000	1.580552	151.883516	0.003950	0.000119
RS	1	0.006383	1.580552	160.927142	0.004185	0.000978
RS	2	0.013173	1.580552	170.465351	0.004433	0.002376
RS	3	0.020396	1.580552	180.519431	0.004694	0.003867
RS	4	0.028081	0.476918	629.588188	0.016372	0.012999
RS	5	0.036256	0.476918	658.142379	0.017114	0.014200
RS	6	0.044952	0.543121	604.166476	0.015711	0.013174
RS	7	0.054204	0.543121	631.651285	0.016425	0.013843
RS	8	0.064046	0.732096	490.593718	0.012757	0.010893
RS	9	0.074517	0.732096	514.372842	0.013376	0.011344
RS	10	0.085656	0.967114	408.670865	0.010627	0.009178
RS	11	0.097505	0.967114	429.398392	0.011166	0.009660
RS	12	0.110111	1.211144	360.487835	0.009374	0.008305
RS	13	0.123522	1.211144	379.245188	0.009862	0.008719
RS	14	0.137789	1.453526	332.557480	0.008648	0.007753
RS	15	0.152966	1.453526	350.102154	0.009104	0.008054
RS	16	0.169112	1.634736	327.711624	0.008522	0.007564
RS	17	0.186288	1.634736	344.991521	0.008971	0.007877
RS	18	0.204561	1.690291	351.079288	0.009129	0.008040
RS	19	0.224000	1.690291	369.229936	0.009601	0.008477
RS	20	0.244680	1.621214	404.456393	0.010517	0.009356
RS	21	0.266680	1.621214	424.481628	0.011038	0.009975
RS	22	0.290084	1.477848	487.930759	0.012688	0.011604
RS	23	0.314981	1.477848	510.390578	0.013272	0.012435
RS	24	0.341468	1.315605	598.376846	0.015560	0.014783
RS	25	0.369646	1.315605	623.017780	0.016201	0.015798
RS	26	0.399621	1.170014	727.297364	0.018912	0.018682
RS	27	0.431510	1.170014	752.757516	0.019574	0.019792
RS	28	0.465435	1.055374	860.790768	0.022384	0.022869
RS	29	0.501525	1.055374	884.643347	0.023004	0.023939
RS	30	0.539918	0.973575	981.786153	0.025530	0.026768
RS	31	0.580762	0.973575	1001.047775	0.026031	0.027641
RS	32	0.624212	0.921615	1073.888903	0.027925	0.029788
RS	33	0.670436	0.921615	1085.850425	0.028236	0.030326
RS	34	0.719610	0.894831	1126.199888	0.029285	0.031510
RS	35	0.771923	0.894831	1129.169648	0.029362	0.031641
RS	36	0.827575	0.888112	1136.126481	0.029543	0.031819
RS	37	0.886779	0.888112	1129.684719	0.029376	0.031552
RS	38	0.949762	0.896295	1108.612320	0.028828	0.030897
RS	39	1.016764	0.896295	1093.336415	0.028431	0.030303
RS	40	1.088044	0.914014	1053.119628	0.027385	0.029103
RS	41	1.163872	0.914014	1030.036898	0.026785	0.028280
RS	42	1.244541	0.935937	979.658959	0.025475	0.026827
RS	43	1.330358	0.935937	949.788850	0.024698	0.025861
RS	44	1.421653	0.957679	895.643544	0.023290	0.024353
RS	45	1.518775	0.957679	859.865881	0.022360	0.023294
RS	46	1.622095	0.976518	805.179759	0.020938	0.021820
RS	47	1.732011	0.976518	764.376307	0.019877	0.020688
RS	48	1.848942	0.991171	710.389537	0.018473	0.019267
RS	49	1.973336	0.991171	665.638352	0.017309	0.018074
RS	50	2.105670	1.001078	612.970686	0.015939	0.016705
RS	51	2.246450	1.001078	565.649617	0.014709	0.015467
RS	52	2.396215	1.005942	514.956180	0.013391	0.014153
RS	53	2.555540	1.005942	466.750893	0.012137	0.012898
RS	54	2.725034	1.004312	419.375295	0.010905	0.011660
RS	55	2.905346	1.004312	372.068994	0.009675	0.010419
RS	56	3.097167	1.004312	326.295040	0.008485	0.009208
RS	57	3.301231	1.004312	282.645757	0.007350	0.008040
RS	58	3.518319	1.012278	239.952145	0.006240	0.006889
RS	59	3.749264	1.012278	202.678793	0.005270	0.005862
RS	60	3.994949	1.012278	168.692616	0.004387	0.004912
RS	61	4.256316	1.012278	138.222783	0.003594	0.004050
RS	62	4.534364	1.012278	111.384468	0.002896	0.003281
RS	63	4.830159	1.012278	335.247337	0.008718	0.009995
PA	4+25*2+4+6 0.173052062 0.040256121 4.830159332 1.580552440 0.476917533 0.543120517 0.732096137 0.967113857 1.211144494 1.453525559 1.634736003 1.690290689 1.621213737 1.477848448 1.315605298 1.170013632 1.055374019 0.973574989 0.921615077 0.894831453 0.888112280 0.896295141 0.914013945 0.935937033 0.957679351 0.976517559 0.991171056 1.001078265 1.005942287 1.004311939 1.012278130
//
IT	4165
RD	7
LK	-392863.272341
QD	-135.793743 -> -120.395774
RI	0.0151215995
TR	0.171128	0.040610
MT	4.870774
MM	C_pi: 1.029452, n_recomb: 39256.877692
RS	0	0.000000	1.866940	131.530966	0.003351	0.000105
RS	1	0.006397	1.866940	139.469112	0.003553	0.000856
RS	2	0.013202	1.866940	147.854163	0.003766	0.002048
RS	3	0.020443	1.866940	156.707048	0.003992	0.003296
RS	4	0.028147	0.464437	663.080124	0.016891	0.013407
RS	5	0.036344	0.464437	692.880834	0.017650	0.014565
RS	6	0.045066	0.523713	642.055866	0.016355	0.013573
RS	7	0.054345	0.523713	670.879258	0.017089	0.014291
RS	8	0.064217	0.713819	515.081071	0.013121	0.011097
RS	9	0.074721	0.713819	539.887996	0.013753	0.011611
RS	10	0.085898	0.957905	422.183346	0.010754	0.009242
RS	11	0.097788	0.957905	443.581356	0.011299	0.009771
RS	12	0.110440	1.221309	365.805780	0.009318	0.008254
RS	13	0.123901	1.221309	384.911311	0.009805	0.008695
RS	14	0.138223	1.495639	330.869893	0.008428	0.007584
RS	15	0.153461	1.495639	348.463168	0.008876	0.007899
RS	16	0.169673	1.710254	320.961619	0.008176	0.007305
RS	17	0.186923	1.710254	338.077821	0.008612	0.007619
RS	18	0.205276	1.782380	341.555702	0.008701	0.007724
RS	19	0.224803	1.782380	359.464455	0.009157	0.008145
RS	20	0.245579	1.707708	394.472611	0.010048	0.009007
RS	21	0.267684	1.707708	414.327026	0.010554	0.009598
RS	22	0.291203	1.545148	480.198570	0.012232	0.011254
RS	23	0.316226	1.545148	502.709210	0.012806	0.012046
RS	24	0.342850	1.361119	596.074219	0.015184	0.014476
RS	25	0.371177	1.361119	621.093738	0.015821	0.015451
RS	26	0.401316	1.197445	733.462600	0.018684	0.018473
RS	27	0.433383	1.197445	759.616152	0.019350	0.019547
RS	28	0.467500	1.069984	877.322550	0.022348	0.022800
RS	29	0.503801	1.069984	902.009725	0.022977	0.023842
RS	30	0.542423	0.980021	1008.539271	0.025691	0.026850
RS	31	0.583515	0.980021	1028.492852	0.026199	0.027703
RS	32	0.627237	0.923520	1108.396992	0.028234	0.029989
RS	33	0.673754	0.923520	1120.652824	0.028547	0.030513
RS	34	0.723247	0.894939	1164.369804	0.029660	0.031762
RS	35	0.775907	0.894939	1167.149416	0.029731	0.031884
RS	36	0.831934	0.888524	1173.618126	0.029896	0.032050
RS	37	0.891545	0.888524	1166.617862	0.029718	0.031779
RS	38	0.954969	0.898599	1142.162090	0.029095	0.031054
RS	39	1.022451	0.898599	1126.193071	0.028688	0.030464
RS	40	1.094248	0.919276	1081.219014	0.027542	0.029171
RS	41	1.170638	0.919276	1057.529951	0.026939	0.028361
RS	42	1.251915	0.944638	1002.430663	0.025535	0.026822
RS	43	1.338390	0.944638	972.162436	0.024764	0.025876
RS	44	1.430397	0.969736	914.183814	0.023287	0.024307
RS	45	1.528289	0.969736	878.224406	0.022371	0.023274
RS	46	1.632442	0.991452	820.834638	0.020909	0.021766
RS	47	1.743258	0.991452	779.994569	0.019869	0.020664
RS	48	1.861162	1.008304	724.297349	0.018450	0.019231
RS	49	1.986608	1.008304	679.543471	0.017310	0.018068
RS	50	2.120078	1.019644	625.889689	0.015943	0.016704
RS	51	2.262086	1.019644	578.476719	0.014736	0.015493
RS	52	2.413177	1.025146	527.234907	0.013430	0.014193
RS	53	2.573932	1.025146	478.737461	0.012195	0.012958
RS	54	2.744970	1.023132	431.089084	0.010981	0.011739
RS	55	2.926949	1.023132	383.190009	0.009761	0.010509
RS	56	3.120568	1.023132	336.717529	0.008577	0.009305
RS	57	3.326572	1.023132	292.281969	0.007445	0.008141
RS	58	3.545753	1.032767	248.346060	0.006326	0.006980
RS	59	3.778953	1.032767	210.315702	0.005357	0.005954
RS	60	4.027071	1.032767	175.527261	0.004471	0.005002
RS	61	4.291059	1.032767	144.234828	0.003674	0.004135
RS	62	4.571933	1.032767	116.578020	0.002970	0.003360
RS	63	4.870774	1.032767	355.058545	0.009044	0.010358
PA	4+25*2+4+6 0.171128205 0.040610126 4.870773951 1.866940296 0.464437276 0.523713458 0.713819147 0.957905498 1.221308534 1.495639050 1.710254241 1.782380272 1.707707763 1.545148044 1.361119308 1.197444753 1.069984128 0.980021380 0.923519698 0.894938978 0.888523907 0.898598756 0.919276227 0.944638341 0.969736468 0.991451561 1.008303555 1.019644129 1.025146382 1.023132444 1.032766527
//
IT	4261
RD	8
LK	-392833.147956
QD	-128.512953 -> -114.487355
RI	0.0130669781
TR	0.169222	0.040932
MT	4.913212
MM	C_pi: 1.042374, n_recomb: 40048.026904
RS	0	0.000000	2.219490	113.104132	0.002824	0.000093
RS	1	0.006411	2.219490	120.013089	0.002997	0.000744
RS	2	0.013233	2.219490	127.320849	0.003179	0.001756
RS	3	0.020492	2.219490	135.047366	0.003372	0.002797
RS	4	0.028216	0.457722	689.516658	0.017217	0.013708
RS	5	0.036436	0.457722	720.373559	0.017988	0.014812
RS	6	0.045183	0.509790	675.646652	0.016871	0.013911
RS	7	0.054491	0.509790	705.680912	0.017621	0.014662
RS	8	0.064395	0.699337	538.140746	0.013437	0.011291
RS	9	0.074934	0.699337	563.928734	0.014081	0.011854
RS	10	0.086149	0.949389	435.854698	0.010883	0.009322
RS	11	0.098082	0.949389	457.934418	0.011435	0.009888
RS	12	0.110781	1.228596	372.088689	0.009291	0.008230
RS	13	0.124294	1.228596	391.585492	0.009778	0.008696
RS	14	0.138673	1.532368	330.582569	0.008255	0.007452
RS	15	0.153974	1.532368	348.281604	0.008697	0.007779
RS	16	0.170256	1.780147	315.901309	0.007888	0.007088
RS	17	0.187582	1.780147	332.915146	0.008313	0.007402
RS	18	0.206018	1.870080	333.854028	0.008336	0.007450
RS	19	0.225637	1.870080	351.576535	0.008779	0.007859
RS	20	0.246513	1.791050	386.217704	0.009644	0.008699
RS	21	0.268727	1.791050	405.940063	0.010136	0.009266
RS	22	0.292366	1.610200	473.842730	0.011832	0.010938
RS	23	0.317520	1.610200	496.418669	0.012396	0.011698
RS	24	0.344287	1.405191	594.584417	0.014847	0.014193
RS	25	0.372769	1.405191	619.975581	0.015481	0.015134
RS	26	0.403078	1.224237	739.786040	0.018472	0.018272
RS	27	0.435329	1.224237	766.617979	0.019142	0.019317
RS	28	0.469649	1.084673	893.410441	0.022308	0.022726
RS	29	0.506168	1.084673	918.925640	0.022946	0.023745
RS	30	0.545029	0.987087	1034.412723	0.025829	0.026914
RS	31	0.586381	0.987087	1055.070914	0.026345	0.027752
RS	32	0.630384	0.926386	1141.784170	0.028510	0.030163
RS	33	0.677208	0.926386	1154.368852	0.028825	0.030678
RS	34	0.727033	0.896170	1201.342377	0.029998	0.031987
RS	35	0.780053	0.896170	1203.987130	0.030064	0.032102
RS	36	0.836472	0.890080	1209.959951	0.030213	0.032255
RS	37	0.896508	0.890080	1202.475080	0.030026	0.031983
RS	38	0.960393	0.901979	1174.700205	0.029332	0.031192
RS	39	1.028373	0.901979	1158.125818	0.028918	0.030608
RS	40	1.100712	0.925506	1108.511882	0.027680	0.029227
RS	41	1.177688	0.925506	1084.308527	0.027075	0.028431
RS	42	1.259599	0.954189	1024.638479	0.025585	0.026811
RS	43	1.346761	0.954189	994.056252	0.024822	0.025887
RS	44	1.439510	0.982534	932.397992	0.023282	0.024260
RS	45	1.538206	0.982534	896.323604	0.022381	0.023254
RS	46	1.643230	1.007030	836.362056	0.020884	0.021714
RS	47	1.754986	1.007030	795.530996	0.019864	0.020641
RS	48	1.873906	1.025992	738.224452	0.018433	0.019198
RS	49	2.000451	1.025992	693.493212	0.017317	0.018064
RS	50	2.135108	1.038688	638.919271	0.015954	0.016705
RS	51	2.278397	1.038688	591.424128	0.014768	0.015519
RS	52	2.430873	1.044762	539.672678	0.013476	0.014233
RS	53	2.593124	1.044762	490.882521	0.012257	0.013017
RS	54	2.765777	1.042301	442.987974	0.011061	0.011817
RS	55	2.949498	1.042301	394.488170	0.009850	0.010597
RS	56	3.144997	1.042301	347.309084	0.008672	0.009400
RS	57	3.353029	1.042301	302.078838	0.007543	0.008239
RS	58	3.574398	1.053553	256.891292	0.006415	0.007068
RS	59	3.809959	1.053553	218.091969	0.005446	0.006043
RS	60	4.060621	1.053553	182.489944	0.004557	0.005090
RS	61	4.327353	1.053553	150.363936	0.003755	0.004218
RS	62	4.611184	1.053553	121.877784	0.003043	0.003437
RS	63	4.913212	1.053553	375.408191	0.009374	0.010713
PA	4+25*2+4+6 0.169222052 0.040932234 4.913211877 2.219489577 0.457721694 0.509789734 0.699336851 0.949388659 1.228596254 1.532367629 1.780146947 1.870080284 1.791049587 1.610200177 1.405191194 1.224236565 1.084673022 0.987087116 0.926385616 0.896169697 0.890079664 0.901978648 0.925505987 0.954189442 0.982534490 1.007030452 1.025992062 1.038688261 1.044762067 1.042300761 1.053553387
//
IT	6123
RD	9
LK	-392805.646584
QD	-122.046697 -> -109.165473
RI	0.0113117494
TR	0.167366	0.041234
MT	4.955921
MM	C_pi: 1.055336, n_recomb: 40827.610850
RS	0	0.000000	2.647341	96.868875	0.002373	0.000081
RS	1	0.006425	2.647341	102.849025	0.002519	0.000644
RS	2	0.013263	2.647341	109.181738	0.002674	0.001501
RS	3	0.020541	2.647341	115.885605	0.002838	0.002369
RS	4	0.028286	0.455089	710.062245	0.017392	0.013920
RS	5	0.036528	0.455089	741.820947	0.018170	0.014965
RS	6	0.045300	0.499844	705.414701	0.017278	0.014196
RS	7	0.054636	0.499844	736.552715	0.018041	0.014967
RS	8	0.064572	0.687687	559.919789	0.013714	0.011474
RS	9	0.075146	0.687687	586.645873	0.014369	0.012077
RS	10	0.086399	0.941341	449.624476	0.011013	0.009413
RS	11	0.098376	0.941341	472.391697	0.011570	0.010011
RS	12	0.111122	1.233394	379.122496	0.009286	0.008230
RS	13	0.124687	1.233394	399.042779	0.009774	0.008716
RS	14	0.139124	1.564273	331.368534	0.008116	0.007349
RS	15	0.154488	1.564273	349.216559	0.008553	0.007686
RS	16	0.170839	1.844872	312.117154	0.007645	0.006903
RS	17	0.188241	1.844872	329.074592	0.008060	0.007216
RS	18	0.206761	1.953688	327.528924	0.008022	0.007211
RS	19	0.226471	1.953688	345.106747	0.008453	0.007609
RS	20	0.247447	1.871493	379.259461	0.009289	0.008424
RS	21	0.269771	1.871493	398.877398	0.009770	0.008970
RS	22	0.293530	1.673206	468.493901	0.011475	0.010651
RS	23	0.318815	1.673206	491.142203	0.012030	0.011384
RS	24	0.345725	1.447940	593.625686	0.014540	0.013929
RS	25	0.374363	1.447940	619.376631	0.015171	0.014841
RS	26	0.404842	1.250392	746.075364	0.018274	0.018080
RS	27	0.437279	1.250392	773.566336	0.018947	0.019099
RS	28	0.471801	1.099316	908.940950	0.022263	0.022645
RS	29	0.508540	1.099316	935.272611	0.022908	0.023647
RS	30	0.547640	0.994542	1059.349139	0.025947	0.026961
RS	31	0.589252	0.994542	1080.718744	0.026470	0.027788
RS	32	0.633538	0.929900	1174.039872	0.028756	0.030315
RS	33	0.680669	0.929900	1186.980973	0.029073	0.030823
RS	34	0.730828	0.898156	1237.146106	0.030302	0.032186
RS	35	0.784211	0.898156	1239.702124	0.030364	0.032299
RS	36	0.841023	0.892384	1245.202884	0.030499	0.032439
RS	37	0.901485	0.892384	1237.295047	0.030305	0.032168
RS	38	0.965833	0.906024	1206.288117	0.029546	0.031315
RS	39	1.034315	0.906024	1189.180083	0.029127	0.030737
RS	40	1.107196	0.932282	1135.054084	0.027801	0.029275
RS	41	1.184761	0.932282	1110.409408	0.027198	0.028492
RS	42	1.267310	0.964164	1046.314407	0.025628	0.026798
RS	43	1.355162	0.964164	1015.482526	0.024872	0.025894
RS	44	1.448659	0.995643	950.285644	0.023276	0.024214
RS	45	1.548163	0.995643	914.144962	0.022390	0.023233
RS	46	1.654061	1.022817	851.731613	0.020862	0.021665
RS	47	1.766763	1.022817	810.940189	0.019863	0.020620
RS	48	1.886706	1.043799	752.110844	0.018422	0.019169
RS	49	2.014355	1.043799	707.417401	0.017327	0.018062
RS	50	2.150207	1.057770	651.982020	0.015969	0.016709
RS	51	2.294787	1.057770	604.408665	0.014804	0.015547
RS	52	2.448657	1.064349	552.182349	0.013525	0.014274
RS	53	2.612413	1.064349	503.097427	0.012322	0.013076
RS	54	2.786691	1.061381	454.982523	0.011144	0.011895
RS	55	2.972166	1.061381	405.876366	0.009941	0.010684
RS	56	3.169559	1.061381	357.986333	0.008768	0.009492
RS	57	3.379634	1.061381	311.957955	0.007641	0.008334
RS	58	3.603208	1.074186	265.519613	0.006503	0.007154
RS	59	3.841146	1.074186	225.944778	0.005534	0.006130
RS	60	4.094372	1.074186	189.523889	0.004642	0.005175
RS	61	4.363869	1.074186	156.559754	0.003835	0.004299
RS	62	4.650681	1.074186	127.239979	0.003117	0.003511
RS	63	4.955921	1.074186	396.129017	0.009702	0.011060
PA	4+25*2+4+6 0.167366161 0.041233634 4.955921158 2.647340856 0.455089003 0.499844024 0.687686583 0.941340660 1.233394286 1.564272560 1.844871756 1.953687858 1.871493228 1.673206114 1.447939547 1.250392363 1.099316274 0.994541979 0.929900447 0.898156340 0.892384282 0.906023710 0.932281947 0.964163798 0.995642902 1.022816924 1.043799219 1.057770113 1.064349002 1.061381136 1.074186051
//
IT	4606
RD	10
LK	-392780.347911
QD	-116.221253 -> -104.319893
RI	0.0098304539
TR	0.165578	0.041521
MT	4.997967
MM	C_pi: 1.068143, n_recomb: 41594.431463
RS	0	0.000000	3.161246	82.807394	0.001991	0.000071
RS	1	0.006439	3.161246	87.966534	0.002115	0.000556
RS	2	0.013293	3.161246	93.435282	0.002246	0.001282
RS	3	0.020588	3.161246	99.230650	0.002386	0.002006
RS	4	0.028353	0.455408	725.787033	0.017449	0.014059
RS	5	0.036618	0.455408	758.320679	0.018231	0.015045
RS	6	0.045415	0.492857	731.804452	0.017594	0.014435
RS	7	0.054779	0.492857	763.955207	0.018367	0.015218
RS	8	0.064745	0.678190	580.551833	0.013957	0.011648
RS	9	0.075353	0.678190	608.176653	0.014622	0.012282
RS	10	0.086645	0.933620	463.452064	0.011142	0.009512
RS	11	0.098663	0.933620	486.908934	0.011706	0.010137
RS	12	0.111455	1.236022	386.761722	0.009298	0.008246
RS	13	0.125071	1.236022	407.130352	0.009788	0.008750
RS	14	0.139564	1.591877	332.992985	0.008006	0.007269
RS	15	0.154990	1.591877	351.023297	0.008439	0.007614
RS	16	0.171409	1.904811	309.324871	0.007437	0.006745
RS	17	0.188886	1.904811	326.261372	0.007844	0.007057
RS	18	0.207488	2.033484	322.266945	0.007748	0.006999
RS	19	0.227287	2.033484	339.731731	0.008168	0.007388
RS	20	0.248362	1.949241	373.301001	0.008975	0.008177
RS	21	0.270794	1.949241	392.834708	0.009444	0.008704
RS	22	0.294670	1.734340	463.898311	0.011153	0.010388
RS	23	0.320083	1.734340	486.621281	0.011699	0.011096
RS	24	0.347133	1.489484	593.005921	0.014257	0.013683
RS	25	0.375925	1.489484	619.101834	0.014884	0.014568
RS	26	0.406571	1.275940	752.206594	0.018084	0.017894
RS	27	0.439190	1.275940	780.334704	0.018761	0.018891
RS	28	0.473909	1.113847	923.847202	0.022211	0.022560
RS	29	0.510864	1.113847	950.980584	0.022863	0.023545
RS	30	0.550199	1.002238	1083.325780	0.026045	0.026993
RS	31	0.592066	1.002238	1105.409562	0.026576	0.027811
RS	32	0.636630	0.933859	1205.173039	0.028974	0.030445
RS	33	0.684063	0.933859	1218.493175	0.029295	0.030949
RS	34	0.734550	0.900661	1271.812032	0.030576	0.032364
RS	35	0.788288	0.900661	1274.319084	0.030637	0.032475
RS	36	0.845487	0.895179	1279.398476	0.030759	0.032605
RS	37	0.906368	0.895179	1271.120266	0.030560	0.032335
RS	38	0.971170	0.910468	1236.981722	0.029739	0.031424
RS	39	1.040145	0.910468	1219.400016	0.029316	0.030853
RS	40	1.113561	0.939337	1160.892291	0.027910	0.029315
RS	41	1.191704	0.939337	1135.865727	0.027308	0.028546
RS	42	1.274880	0.974293	1067.486248	0.025664	0.026783
RS	43	1.363411	0.974293	1036.455278	0.024918	0.025899
RS	44	1.457642	1.008790	967.851873	0.023269	0.024170
RS	45	1.557942	1.008790	931.681075	0.022399	0.023214
RS	46	1.664700	1.038541	866.922388	0.020842	0.021620
RS	47	1.778332	1.038541	826.191728	0.019863	0.020601
RS	48	1.899281	1.061452	765.918708	0.018414	0.019144
RS	49	2.028019	1.061452	721.271566	0.017341	0.018062
RS	50	2.165046	1.076618	665.025935	0.015988	0.016715
RS	51	2.310896	1.076618	617.375070	0.014843	0.015575
RS	52	2.466138	1.083639	564.705142	0.013576	0.014317
RS	53	2.631377	1.083639	515.323012	0.012389	0.013135
RS	54	2.807255	1.080107	467.014339	0.011228	0.011972
RS	55	2.994459	1.080107	417.297737	0.010033	0.010770
RS	56	3.193716	1.080107	368.694759	0.008864	0.009583
RS	57	3.405805	1.080107	321.867870	0.007738	0.008427
RS	58	3.631550	1.094389	274.185834	0.006592	0.007238
RS	59	3.871832	1.094389	233.832429	0.005622	0.006215
RS	60	4.127585	1.094389	196.591231	0.004726	0.005257
RS	61	4.399807	1.094389	162.788482	0.003914	0.004378
RS	62	4.689558	1.094389	132.634971	0.003189	0.003584
RS	63	4.997967	1.094389	417.102487	0.010028	0.011401
PA	4+25*2+4+6 0.165577879 0.041521363 4.997966631 3.161246266 0.455407564 0.492857202 0.678190179 0.933620162 1.236022043 1.591876949 1.904811227 2.033484214 1.949240684 1.734340331 1.489484184 1.275939778 1.113846956 1.002237857 0.933859221 0.900660889 0.895179110 0.910468391 0.939336903 0.974292991 1.008790418 1.038540923 1.061451561 1.076618442 1.083638866 1.080106550 1.094388646
//
IT	4620
RD	11
LK	-392756.944862
QD	-110.921400 -> -99.874573
RI	0.0085870254
TR	0.163866	0.041800
MT	5.038758
MM	C_pi: 1.080678, n_recomb: 42348.021935
RS	0	0.000000	3.773632	70.757066	0.001671	0.000061
RS	1	0.006453	3.773632	75.200404	0.001776	0.000479
RS	2	0.013322	3.773632	79.914386	0.001887	0.001093
RS	3	0.020634	3.773632	84.914380	0.002005	0.001699
RS	4	0.028418	0.457911	737.593802	0.017417	0.014141
RS	5	0.036704	0.457911	770.796152	0.018201	0.015069
RS	6	0.045525	0.488105	755.241302	0.017834	0.014636
RS	7	0.054916	0.488105	788.326961	0.018615	0.015423
RS	8	0.064912	0.670365	600.152191	0.014172	0.011812
RS	9	0.075553	0.670365	628.639589	0.014845	0.012472
RS	10	0.086881	0.926142	477.308625	0.011271	0.009618
RS	11	0.098940	0.926142	501.454768	0.011841	0.010265
RS	12	0.111776	1.236785	394.894599	0.009325	0.008277
RS	13	0.125442	1.236785	415.730928	0.009817	0.008797
RS	14	0.139989	1.615636	335.288968	0.007917	0.007207
RS	15	0.155474	1.615636	353.527844	0.008348	0.007560
RS	16	0.171959	1.960374	307.311495	0.007257	0.006608
RS	17	0.189508	1.960374	324.254607	0.007657	0.006919
RS	18	0.208189	2.109718	317.844912	0.007506	0.006811
RS	19	0.228075	2.109718	335.221308	0.007916	0.007190
RS	20	0.249244	2.024486	368.128404	0.008693	0.007953
RS	21	0.271780	2.024486	387.592820	0.009153	0.008464
RS	22	0.295770	1.793759	459.877975	0.010859	0.010146
RS	23	0.321307	1.793759	482.674899	0.011398	0.010831
RS	24	0.348493	1.529921	592.601732	0.013994	0.013451
RS	25	0.377432	1.529921	619.026389	0.014618	0.014313
RS	26	0.408240	1.300904	758.111258	0.017902	0.017713
RS	27	0.441034	1.300904	786.853426	0.018581	0.018690
RS	28	0.475946	1.128217	938.107968	0.022152	0.022469
RS	29	0.513109	1.128217	966.026397	0.022812	0.023442
RS	30	0.552671	1.010073	1106.350154	0.026125	0.027011
RS	31	0.594786	1.010073	1129.148067	0.026664	0.027822
RS	32	0.639618	0.938121	1235.211751	0.029168	0.030556
RS	33	0.687343	0.938121	1248.929960	0.029492	0.031057
RS	34	0.738147	0.903519	1305.385862	0.030825	0.032522
RS	35	0.792230	0.903519	1307.878861	0.030884	0.032632
RS	36	0.849802	0.898292	1312.599588	0.030996	0.032754
RS	37	0.911090	0.898292	1303.997100	0.030792	0.032486
RS	38	0.976332	0.915137	1266.836659	0.029915	0.031523
RS	39	1.045784	0.915137	1248.832697	0.029490	0.030959
RS	40	1.119717	0.946495	1186.075464	0.028008	0.029350
RS	41	1.198421	0.946495	1160.716456	0.027409	0.028595
RS	42	1.282204	0.984401	1088.188524	0.025696	0.026767
RS	43	1.371393	0.984401	1056.998855	0.024960	0.025903
RS	44	1.466336	1.021803	985.110482	0.023262	0.024129
RS	45	1.567407	1.021803	948.936993	0.022408	0.023196
RS	46	1.674999	1.054026	881.931737	0.020826	0.021579
RS	47	1.789533	1.054026	841.276005	0.019866	0.020585
RS	48	1.911458	1.078775	779.629537	0.018410	0.019122
RS	49	2.041250	1.078775	735.032740	0.017357	0.018064
RS	50	2.179418	1.095061	678.022438	0.016011	0.016725
RS	51	2.326501	1.095061	630.292530	0.014884	0.015606
RS	52	2.483074	1.102462	577.207507	0.013630	0.014360
RS	53	2.649751	1.102462	527.525240	0.012457	0.013194
RS	54	2.827183	1.098311	479.048384	0.011312	0.012048
RS	55	3.016064	1.098311	428.718162	0.010124	0.010854
RS	56	3.217132	1.098311	379.401576	0.008959	0.009673
RS	57	3.431175	1.098311	331.777515	0.007835	0.008519
RS	58	3.659030	1.113990	282.862919	0.006679	0.007321
RS	59	3.901587	1.113990	241.729789	0.005708	0.006297
RS	60	4.159795	1.113990	203.668929	0.004809	0.005338
RS	61	4.434665	1.113990	169.029318	0.003991	0.004454
RS	62	4.727271	1.113990	138.044294	0.003260	0.003655
RS	63	5.038758	1.113990	438.250287	0.010349	0.011734
PA	4+25*2+4+6 0.163866410 0.041800093 5.038757760 3.773631911 0.457911146 0.488105247 0.670365201 0.926141948 1.236785292 1.615636097 1.960373732 2.109717861 2.024485960 1.793759304 1.529921068 1.300903978 1.128217302 1.010072859 0.938121398 0.903518787 0.898291734 0.915137405 0.946495412 0.984401303 1.021802967 1.054026293 1.078774693 1.095060806 1.102461658 1.098311490 1.113989737
//
IT	4698
RD	12
LK	-392735.201233
QD	-106.064250 -> -95.772668
RI	0.0075439753
TR	0.162234	0.042073
MT	5.077993
MM	C_pi: 1.092874, n_recomb: 43088.096473
RS	0	0.000000	4.499106	60.489439	0.001404	0.000053
RS	1	0.006466	4.499106	64.313947	0.001493	0.000413
RS	2	0.013349	4.499106	68.374323	0.001587	0.000933
RS	3	0.020678	4.499106	72.684324	0.001687	0.001440
RS	4	0.028480	0.462051	746.250178	0.017319	0.014176
RS	5	0.036787	0.462051	780.031494	0.018103	0.015049
RS	6	0.045631	0.485072	776.099571	0.018012	0.014803
RS	7	0.055047	0.485072	810.052734	0.018800	0.015588
RS	8	0.065071	0.663848	618.831353	0.014362	0.011967
RS	9	0.075744	0.663848	648.148401	0.015042	0.012646
RS	10	0.087107	0.918857	491.171636	0.011399	0.009728
RS	11	0.099204	0.918857	516.004894	0.011976	0.010394
RS	12	0.112084	1.235953	403.436739	0.009363	0.008320
RS	13	0.125796	1.235953	424.756060	0.009858	0.008853
RS	14	0.140395	1.635955	338.133143	0.007847	0.007160
RS	15	0.155937	1.635955	356.601753	0.008276	0.007519
RS	16	0.172485	2.011843	305.933237	0.007100	0.006488
RS	17	0.190103	2.011843	322.905331	0.007494	0.006799
RS	18	0.208859	2.182620	314.097762	0.007290	0.006641
RS	19	0.228828	2.182620	331.405306	0.007691	0.007013
RS	20	0.250089	2.097381	363.588610	0.008438	0.007748
RS	21	0.272724	2.097381	382.995138	0.008889	0.008244
RS	22	0.296822	1.851573	456.311893	0.010590	0.009921
RS	23	0.322479	1.851573	479.180426	0.011121	0.010587
RS	24	0.349794	1.569316	592.336963	0.013747	0.013231
RS	25	0.378876	1.569316	619.073782	0.014368	0.014073
RS	26	0.409837	1.325307	763.754226	0.017725	0.017536
RS	27	0.442801	1.325307	793.086982	0.018406	0.018497
RS	28	0.477896	1.142408	951.714710	0.022088	0.022374
RS	29	0.515260	1.142408	980.400304	0.022753	0.023336
RS	30	0.555039	1.017980	1128.440734	0.026189	0.027018
RS	31	0.597391	1.017980	1151.950590	0.026735	0.027823
RS	32	0.642481	0.942592	1264.188487	0.029340	0.030651
RS	33	0.690486	0.942592	1278.320899	0.029668	0.031150
RS	34	0.741595	0.906622	1337.907155	0.031051	0.032664
RS	35	0.796008	0.906622	1340.417260	0.031109	0.032774
RS	36	0.853940	0.901607	1344.853461	0.031212	0.032888
RS	37	0.915617	0.901607	1335.967460	0.031005	0.032624
RS	38	0.981281	0.919917	1295.899003	0.030076	0.031611
RS	39	1.051192	0.919917	1277.517365	0.029649	0.031056
RS	40	1.125622	0.953648	1210.639555	0.028097	0.029381
RS	41	1.204864	0.953648	1184.990029	0.027502	0.028639
RS	42	1.289231	0.994382	1108.443556	0.025725	0.026752
RS	43	1.379051	0.994382	1077.128280	0.024998	0.025906
RS	44	1.474679	1.034577	1002.067858	0.023256	0.024091
RS	45	1.576490	1.034577	965.913053	0.022417	0.023180
RS	46	1.684884	1.069173	896.751460	0.020812	0.021542
RS	47	1.800286	1.069173	856.180606	0.019870	0.020571
RS	48	1.923149	1.095671	793.224469	0.018409	0.019104
RS	49	2.053955	1.095671	748.679728	0.017376	0.018069
RS	50	2.193219	1.113001	690.946990	0.016036	0.016736
RS	51	2.341488	1.113001	643.135624	0.014926	0.015637
RS	52	2.499342	1.120725	589.662012	0.013685	0.014405
RS	53	2.667403	1.120725	539.676976	0.012525	0.013253
RS	54	2.846329	1.115911	491.055859	0.011397	0.012125
RS	55	3.036824	1.115911	440.110276	0.010214	0.010937
RS	56	3.239636	1.115911	390.080994	0.009053	0.009760
RS	57	3.455560	1.115911	341.662815	0.007929	0.008608
RS	58	3.685445	1.132903	291.529727	0.006766	0.007402
RS	59	3.930193	1.132903	249.617518	0.005793	0.006378
RS	60	4.190765	1.132903	210.739450	0.004891	0.005417
RS	61	4.468185	1.132903	175.266538	0.004068	0.004529
RS	62	4.763541	1.132903	143.454027	0.003329	0.003724
RS	63	5.077993	1.132903	459.511997	0.010664	0.012060
PA	4+25*2+4+6 0.162234252 0.042072546 5.077993311 4.499105948 0.462051263 0.485071626 0.663847754 0.918856561 1.235953161 1.635954503 2.011842666 2.182620080 2.097381479 1.851572843 1.569315869 1.325306721 1.142408031 1.017980429 0.942592082 0.906621634 0.901607024 0.919916546 0.953647885 0.994382489 1.034577258 1.069172614 1.095670928 1.113001374 1.120724948 1.115910696 1.132902619
//
IT	4418
RD	13
LK	-392714.928951
QD	-101.588233 -> -91.970951
RI	0.0066680685
TR	0.160681	0.042340
MT	5.115529
MM	C_pi: 1.104703, n_recomb: 43814.735450
RS	0	0.000000	5.353666	51.774715	0.001182	0.000046
RS	1	0.006478	5.353666	55.067506	0.001257	0.000355
RS	2	0.013375	5.353666	58.565509	0.001337	0.000798
RS	3	0.020719	5.353666	62.280954	0.001421	0.001224
RS	4	0.028539	0.467417	752.410314	0.017173	0.014176
RS	5	0.036865	0.467417	786.694758	0.017955	0.014997
RS	6	0.045731	0.483391	794.688315	0.018137	0.014941
RS	7	0.055171	0.483391	829.449573	0.018931	0.015720
RS	8	0.065223	0.658400	636.654652	0.014531	0.012113
RS	9	0.075925	0.658400	666.770424	0.015218	0.012808
RS	10	0.087321	0.911731	505.027943	0.011526	0.009842
RS	11	0.099455	0.911731	530.545064	0.012109	0.010525
RS	12	0.112376	1.233776	412.319694	0.009411	0.008371
RS	13	0.126133	1.233776	434.134110	0.009908	0.008917
RS	14	0.140781	1.653208	341.430485	0.007793	0.007126
RS	15	0.156378	1.653208	360.146110	0.008220	0.007491
RS	16	0.172985	2.059598	305.065770	0.006963	0.006383
RS	17	0.190669	2.059598	322.084633	0.007351	0.006693
RS	18	0.209497	2.252387	310.905175	0.007096	0.006488
RS	19	0.229546	2.252387	328.159800	0.007490	0.006853
RS	20	0.250893	2.168093	359.564271	0.008206	0.007561
RS	21	0.273622	2.168093	378.921693	0.008648	0.008043
RS	22	0.297824	1.907894	453.110465	0.010342	0.009711
RS	23	0.323594	1.907894	476.047334	0.010865	0.010359
RS	24	0.351034	1.607750	592.156196	0.013515	0.013023
RS	25	0.380250	1.607750	619.188737	0.014132	0.013846
RS	26	0.411359	1.349183	769.118361	0.017554	0.017365
RS	27	0.444484	1.349183	799.018501	0.018236	0.018309
RS	28	0.479754	1.156403	964.686891	0.022017	0.022276
RS	29	0.517309	1.156403	994.121273	0.022689	0.023227
RS	30	0.557296	1.025914	1149.634071	0.026239	0.027013
RS	31	0.599874	1.025914	1173.852205	0.026791	0.027814
RS	32	0.645210	0.947206	1292.148384	0.029491	0.030731
RS	33	0.693482	0.947206	1306.708901	0.029824	0.031229
RS	34	0.744882	0.909893	1369.428048	0.031255	0.032789
RS	35	0.799611	0.909893	1371.983234	0.031313	0.032901
RS	36	0.857885	0.905049	1376.210485	0.031410	0.033010
RS	37	0.919934	0.905049	1367.077626	0.031201	0.032750
RS	38	0.986002	0.924734	1324.214878	0.030223	0.031692
RS	39	1.056350	0.924734	1305.495025	0.029796	0.031144
RS	40	1.131256	0.960726	1234.624133	0.028178	0.029408
RS	41	1.211013	0.960726	1208.720149	0.027587	0.028680
RS	42	1.295936	1.004173	1128.277896	0.025751	0.026736
RS	43	1.386361	1.004173	1096.864592	0.025034	0.025908
RS	44	1.482643	1.047052	1018.738403	0.023251	0.024056
RS	45	1.585162	1.047052	982.619011	0.022427	0.023165
RS	46	1.694322	1.083924	911.382006	0.020801	0.021509
RS	47	1.810553	1.083924	870.903042	0.019877	0.020560
RS	48	1.934313	1.112088	806.695755	0.018412	0.019090
RS	49	2.066090	1.112088	762.203188	0.017396	0.018076
RS	50	2.206403	1.130393	703.785463	0.016063	0.016750
RS	51	2.355805	1.130393	655.889981	0.014970	0.015669
RS	52	2.514885	1.138385	602.052876	0.013741	0.014450
RS	53	2.684270	1.138385	551.762843	0.012593	0.013312
RS	54	2.864627	1.132866	503.020208	0.011481	0.012201
RS	55	3.056667	1.132866	451.458482	0.010304	0.011020
RS	56	3.261147	1.132866	400.718366	0.009146	0.009847
RS	57	3.478872	1.132866	351.510082	0.008023	0.008696
RS	58	3.710701	1.151089	300.174397	0.006851	0.007482
RS	59	3.957547	1.151089	257.484694	0.005877	0.006458
RS	60	4.220383	1.151089	217.792767	0.004971	0.005494
RS	61	4.500245	1.151089	181.491000	0.004142	0.004602
RS	62	4.798236	1.151089	148.855908	0.003397	0.003791
RS	63	5.115529	1.151089	480.848121	0.010975	0.012381
PA	4+25*2+4+6 0.160680616 0.042340370 5.115529480 5.353666023 0.467417455 0.483390536 0.658400292 0.911731448 1.233776108 1.653208399 2.059597682 2.252387178 2.168093216 1.907894277 1.607749722 1.349182632 1.156403013 1.025914470 0.947205819 0.909892931 0.905048961 0.924733805 0.960725831 1.004173151 1.047052334 1.083924419 1.112087691 1.130393082 1.138384840 1.132865775 1.151088588
//
IT	5228
RD	14
LK	-392695.972918
QD	-97.443830 -> -88.433512
RI	0.0059294674
TR	0.159202	0.042604
MT	5.151338
MM	C_pi: 1.116157, n_recomb: 44528.114711
RS	0	0.000000	6.356102	44.385673	0.000997	0.000040
RS	1	0.006489	6.356102	47.222925	0.001061	0.000306
RS	2	0.013400	6.356102	50.238568	0.001128	0.000683
RS	3	0.020758	6.356102	53.443423	0.001200	0.001042
RS	4	0.028595	0.473716	756.589643	0.016991	0.014147
RS	5	0.036940	0.473716	791.312421	0.017771	0.014920
RS	6	0.045826	0.482777	811.298013	0.018220	0.015054
RS	7	0.055289	0.482777	846.814998	0.019018	0.015824
RS	8	0.065366	0.653821	653.701133	0.014681	0.012251
RS	9	0.076097	0.653821	684.587210	0.015374	0.012958
RS	10	0.087525	0.904786	518.845828	0.011652	0.009957
RS	11	0.099694	0.904786	545.042044	0.012240	0.010655
RS	12	0.112652	1.230470	421.490239	0.009466	0.008430
RS	13	0.126452	1.230470	443.809436	0.009967	0.008988
RS	14	0.141147	1.667767	345.100957	0.007750	0.007101
RS	15	0.156796	1.667767	364.077625	0.008176	0.007472
RS	16	0.173460	2.103927	304.622027	0.006841	0.006290
RS	17	0.191206	2.103927	321.702350	0.007225	0.006599
RS	18	0.210103	2.319246	308.169143	0.006921	0.006349
RS	19	0.230226	2.319246	325.383814	0.007307	0.006707
RS	20	0.251656	2.236739	355.971589	0.007994	0.007387
RS	21	0.274475	2.236739	375.287041	0.008428	0.007858
RS	22	0.298776	1.962831	450.206289	0.010111	0.009515
RS	23	0.324654	1.962831	473.207735	0.010627	0.010146
RS	24	0.352211	1.645293	592.023747	0.013296	0.012825
RS	25	0.381556	1.645293	619.336112	0.013909	0.013630
RS	26	0.412806	1.372559	774.203689	0.017387	0.017198
RS	27	0.446083	1.372559	804.648680	0.018071	0.018128
RS	28	0.481520	1.170199	977.048192	0.021942	0.022175
RS	29	0.519256	1.170199	1007.212889	0.022620	0.023117
RS	30	0.559441	1.033846	1169.969770	0.026275	0.027000
RS	31	0.602234	1.033846	1194.891473	0.026835	0.027797
RS	32	0.647804	0.951918	1319.138962	0.029625	0.030798
RS	33	0.696331	0.951918	1334.139641	0.029962	0.031296
RS	34	0.748007	0.913281	1399.998451	0.031441	0.032902
RS	35	0.803037	0.913281	1402.624084	0.031500	0.033015
RS	36	0.861638	0.908565	1406.721171	0.031592	0.033121
RS	37	0.924041	0.908565	1397.374457	0.031382	0.032864
RS	38	0.990494	0.929542	1351.828790	0.030359	0.031765
RS	39	1.061259	0.929542	1332.805752	0.029932	0.031226
RS	40	1.136616	0.967688	1258.064740	0.028253	0.029432
RS	41	1.216864	0.967688	1231.937568	0.027667	0.028717
RS	42	1.302318	1.013739	1147.713870	0.025775	0.026722
RS	43	1.393319	1.013739	1116.225894	0.025068	0.025911
RS	44	1.490224	1.059200	1035.131683	0.023247	0.024023
RS	45	1.593418	1.059200	999.061339	0.022437	0.023152
RS	46	1.703309	1.098257	925.823978	0.020792	0.021479
RS	47	1.820331	1.098257	885.441945	0.019885	0.020551
RS	48	1.944946	1.128006	820.036081	0.018416	0.019078
RS	49	2.077648	1.128006	775.595160	0.017418	0.018084
RS	50	2.218962	1.147220	716.527484	0.016092	0.016767
RS	51	2.369446	1.147220	668.545310	0.015014	0.015703
RS	52	2.529695	1.155432	614.367141	0.013797	0.014496
RS	53	2.700343	1.155432	563.770708	0.012661	0.013371
RS	54	2.882065	1.149171	514.929005	0.011564	0.012276
RS	55	3.075580	1.149171	462.751328	0.010392	0.011101
RS	56	3.281652	1.149171	411.303120	0.009237	0.009932
RS	57	3.501096	1.149171	361.309549	0.008114	0.008782
RS	58	3.734781	1.168546	308.787714	0.006935	0.007560
RS	59	3.983631	1.168546	265.323106	0.005959	0.006536
RS	60	4.248629	1.168546	224.821543	0.005049	0.005569
RS	61	4.530824	1.168546	187.696136	0.004215	0.004673
RS	62	4.831330	1.168546	154.244077	0.003464	0.003857
RS	63	5.151338	1.168546	502.230249	0.011279	0.012695
PA	4+25*2+4+6 0.159202416 0.042604408 5.151338030 6.356101790 0.473715878 0.482777410 0.653820708 0.904786031 1.230469804 1.667766930 2.103927383 2.319245847 2.236739356 1.962830736 1.645292595 1.372558888 1.170199439 1.033846263 0.951917679 0.913281245 0.908565320 0.929541895 0.967687726 1.013738679 1.059199658 1.098256820 1.128005778 1.147220004 1.155431691 1.149170945 1.168546254
//
IT	5468
RD	15
LK	-392678.203506
QD	-93.591177 -> -85.130921
RI	0.0053043691
TR	0.157796	0.042865
MT	5.185430
MM	C_pi: 1.127235, n_recomb: 45228.397541
RS	0	0.000000	7.526667	38.125123	0.000843	0.000035
RS	1	0.006500	7.526667	40.572983	0.000897	0.000264
RS	2	0.013423	7.526667	43.175910	0.000955	0.000585
RS	3	0.020796	7.526667	45.943446	0.001016	0.000889
RS	4	0.028648	0.480711	759.223858	0.016786	0.014098
RS	5	0.037010	0.480711	794.329848	0.017563	0.014826
RS	6	0.045916	0.483024	826.162604	0.018266	0.015146
RS	7	0.055401	0.483024	862.388251	0.019067	0.015904
RS	8	0.065502	0.649968	670.021755	0.014814	0.012381
RS	9	0.076260	0.649968	701.651349	0.015514	0.013097
RS	10	0.087718	0.898016	532.609424	0.011776	0.010074
RS	11	0.099920	0.898016	559.479130	0.012370	0.010784
RS	12	0.112915	1.226236	430.897966	0.009527	0.008495
RS	13	0.126755	1.226236	453.729370	0.010032	0.009064
RS	14	0.141494	1.679931	349.085007	0.007718	0.007085
RS	15	0.157192	1.679931	368.334325	0.008144	0.007461
RS	16	0.173910	2.145105	304.531071	0.006733	0.006207
RS	17	0.191715	2.145105	321.684979	0.007112	0.006516
RS	18	0.210677	2.383370	305.816047	0.006762	0.006221
RS	19	0.230871	2.383370	323.001539	0.007142	0.006573
RS	20	0.252379	2.303460	352.738561	0.007799	0.007226
RS	21	0.275284	2.303460	372.017645	0.008225	0.007686
RS	22	0.299678	2.016456	447.550934	0.009895	0.009331
RS	23	0.325658	2.016456	470.613060	0.010405	0.009947
RS	24	0.353327	1.681995	591.916839	0.013087	0.012636
RS	25	0.382794	1.681995	619.493817	0.013697	0.013425
RS	26	0.414177	1.395462	779.012796	0.017224	0.017034
RS	27	0.447599	1.395462	809.980785	0.017909	0.017951
RS	28	0.483195	1.183791	988.826995	0.021863	0.022072
RS	29	0.521103	1.183791	1019.703506	0.022546	0.023006
RS	30	0.561477	1.041748	1189.491244	0.026300	0.026978
RS	31	0.604474	1.041748	1215.110734	0.026866	0.027772
RS	32	0.650266	0.956689	1345.207789	0.029743	0.030854
RS	33	0.699035	0.956689	1360.658769	0.030084	0.031351
RS	34	0.750974	0.916745	1429.664077	0.031610	0.033002
RS	35	0.806289	0.916745	1432.382972	0.031670	0.033117
RS	36	0.865200	0.912118	1436.424914	0.031759	0.033222
RS	37	0.927940	0.912118	1426.894324	0.031549	0.032969
RS	38	0.994758	0.934307	1378.776314	0.030485	0.031833
RS	39	1.065920	0.934307	1359.481362	0.030058	0.031301
RS	40	1.141707	0.974507	1280.986652	0.028323	0.029454
RS	41	1.222421	0.974507	1254.663842	0.027741	0.028751
RS	42	1.308381	1.023058	1166.766691	0.025797	0.026707
RS	43	1.399929	1.023058	1135.224151	0.025100	0.025913
RS	44	1.497428	1.071003	1051.252873	0.023243	0.023992
RS	45	1.601264	1.071003	1015.242924	0.022447	0.023141
RS	46	1.711850	1.112159	940.074390	0.020785	0.021452
RS	47	1.829624	1.112159	899.793173	0.019894	0.020543
RS	48	1.955053	1.143418	833.237912	0.018423	0.019070
RS	49	2.088636	1.143418	788.847812	0.017441	0.018094
RS	50	2.230902	1.163480	729.162071	0.016122	0.016784
RS	51	2.382416	1.163480	681.091146	0.015059	0.015737
RS	52	2.543778	1.171867	626.593443	0.013854	0.014543
RS	53	2.715629	1.171867	575.690027	0.012729	0.013429
RS	54	2.898651	1.164833	526.770631	0.011647	0.012351
RS	55	3.093570	1.164833	473.978319	0.010480	0.011181
RS	56	3.301159	1.164833	421.825753	0.009327	0.010015
RS	57	3.522242	1.164833	371.052596	0.008204	0.008867
RS	58	3.757695	1.185288	317.361422	0.007017	0.007637
RS	59	4.008454	1.185288	273.125558	0.006039	0.006612
RS	60	4.275512	1.185288	231.819474	0.005126	0.005643
RS	61	4.559929	1.185288	193.876405	0.004287	0.004743
RS	62	4.862835	1.185288	159.613660	0.003529	0.003922
RS	63	5.185430	1.185288	523.635196	0.011578	0.013003
PA	4+25*2+4+6 0.157796097 0.042865202 5.185429704 7.526667220 0.480710586 0.483024076 0.649967903 0.898016375 1.226236227 1.679930527 2.145105240 2.383369951 2.303459910 2.016455793 1.681994592 1.395461682 1.183791490 1.041748427 0.956689292 0.916745213 0.912118302 0.934306616 0.974506615 1.023057922 1.071003423 1.112158948 1.143417781 1.163479998 1.171866887 1.164833087 1.185287726
//
IT	4390
RD	16
LK	-392661.511460
QD	-89.997771 -> -82.038825
RI	0.0047716097
TR	0.156457	0.043123
MT	5.217870
MM	C_pi: 1.137949, n_recomb: 45915.913218
RS	0	0.000000	8.890320	32.810164	0.000715	0.000030
RS	1	0.006511	8.890320	34.924935	0.000761	0.000228
RS	2	0.013445	8.890320	37.174533	0.000810	0.000502
RS	3	0.020831	8.890320	39.567355	0.000862	0.000760
RS	4	0.028698	0.488229	760.651811	0.016566	0.014032
RS	5	0.037077	0.488229	796.093859	0.017338	0.014719
RS	6	0.046001	0.483962	839.502819	0.018283	0.015218
RS	7	0.055507	0.483962	876.395011	0.019087	0.015963
RS	8	0.065631	0.646733	685.662521	0.014933	0.012503
RS	9	0.076414	0.646733	718.010437	0.015638	0.013226
RS	10	0.087900	0.891436	546.299196	0.011898	0.010191
RS	11	0.100133	0.891436	573.835982	0.012498	0.010912
RS	12	0.113163	1.221246	440.503918	0.009594	0.008565
RS	13	0.127041	1.221246	463.853270	0.010102	0.009143
RS	14	0.141823	1.690011	353.327318	0.007695	0.007076
RS	15	0.157567	1.690011	372.858653	0.008120	0.007457
RS	16	0.174336	2.183430	304.731389	0.006637	0.006133
RS	17	0.192197	2.183430	321.968762	0.007012	0.006441
RS	18	0.211220	2.444953	303.785132	0.006616	0.006104
RS	19	0.231482	2.444953	320.950423	0.006990	0.006450
RS	20	0.253064	2.368361	349.813758	0.007619	0.007077
RS	21	0.276050	2.368361	369.061188	0.008038	0.007526
RS	22	0.300533	2.068861	445.104450	0.009694	0.009158
RS	23	0.326610	2.068861	468.223341	0.010197	0.009760
RS	24	0.354385	1.717911	591.820654	0.012889	0.012456
RS	25	0.383968	1.717911	619.647904	0.013495	0.013230
RS	26	0.415477	1.417913	783.559838	0.017065	0.016875
RS	27	0.449037	1.417913	815.030011	0.017750	0.017780
RS	28	0.484783	1.197180	1000.058038	0.021780	0.021967
RS	29	0.522855	1.197180	1031.628215	0.022468	0.022893
RS	30	0.563407	1.049608	1208.242586	0.026314	0.026949
RS	31	0.606598	1.049608	1234.553531	0.026887	0.027740
RS	32	0.652602	0.961497	1370.405383	0.029846	0.030899
RS	33	0.701600	0.961497	1386.315399	0.030192	0.031397
RS	34	0.753789	0.920259	1458.473187	0.031764	0.033091
RS	35	0.809375	0.920259	1461.306183	0.031826	0.033209
RS	36	0.868581	0.915682	1465.369326	0.031914	0.033314
RS	37	0.931641	0.915682	1455.682013	0.031703	0.033066
RS	38	0.998806	0.939009	1405.095235	0.030601	0.031894
RS	39	1.070345	0.939009	1385.556613	0.030176	0.031370
RS	40	1.146541	0.981171	1303.418164	0.028387	0.029474
RS	41	1.227698	0.981171	1276.924282	0.027810	0.028783
RS	42	1.314138	1.032124	1185.457299	0.025818	0.026694
RS	43	1.406206	1.032124	1153.877518	0.025130	0.025915
RS	44	1.504269	1.082462	1067.113133	0.023241	0.023964
RS	45	1.608716	1.082462	1031.173000	0.022458	0.023131
RS	46	1.719963	1.125635	954.136855	0.020780	0.021427
RS	47	1.838452	1.125635	913.959333	0.019905	0.020538
RS	48	1.964656	1.158335	846.297791	0.018431	0.019063
RS	49	2.099077	1.158335	801.957811	0.017466	0.018106
RS	50	2.242249	1.179187	741.684683	0.016153	0.016803
RS	51	2.394743	1.179187	693.523358	0.015104	0.015771
RS	52	2.557165	1.187709	638.726218	0.013911	0.014590
RS	53	2.730161	1.187709	587.515890	0.012795	0.013487
RS	54	2.914420	1.179877	538.538628	0.011729	0.012425
RS	55	3.110676	1.179877	485.133912	0.010566	0.011260
RS	56	3.319709	1.179877	432.281458	0.009415	0.010097
RS	57	3.542351	1.179877	380.735002	0.008292	0.008950
RS	58	3.779488	1.201341	325.891689	0.007098	0.007713
RS	59	4.032064	1.201341	280.888765	0.006117	0.006687
RS	60	4.301085	1.201341	238.783669	0.005200	0.005716
RS	61	4.587620	1.201341	200.029211	0.004356	0.004811
RS	62	4.892810	1.201341	164.962284	0.003593	0.003985
RS	63	5.217870	1.201341	545.048922	0.011871	0.013305
PA	4+25*2+4+6 0.156457241 0.043122906 5.217870289 8.890320078 0.488229024 0.483961955 0.646732866 0.891435681 1.221246269 1.690010982 2.183429979 2.444953494 2.368360709 2.068860613 1.717911437 1.417913212 1.197179726 1.049607916 0.961496569 0.920258929 0.915682134 0.939009442 0.981171069 1.032123792 1.082462380 1.125634611 1.158335112 1.179187227 1.187708854 1.179876507 1.201340866
//
IT	4864
RD	17
LK	-392645.802214
QD	-86.635779 -> -79.135960
RI	0.0043158982
TR	0.155181	0.043377
MT	5.248772
MM	C_pi: 1.148317, n_recomb: 46590.886816
RS	0	0.000000	10.471936	28.298076	0.000607	0.000026
RS	1	0.006520	10.471936	30.128235	0.000647	0.000197
RS	2	0.013466	10.471936	32.075719	0.000688	0.000432
RS	3	0.020864	10.471936	34.147908	0.000733	0.000651
RS	4	0.028745	0.496124	761.162771	0.016337	0.013955
RS	5	0.037140	0.496124	796.901026	0.017104	0.014605
RS	6	0.046082	0.485473	851.482942	0.018276	0.015275
RS	7	0.055607	0.485473	889.003140	0.019081	0.016005
RS	8	0.065753	0.644035	700.655914	0.015038	0.012617
RS	9	0.076560	0.644035	733.698165	0.015748	0.013345
RS	10	0.088073	0.885053	559.898545	0.012017	0.010307
RS	11	0.100336	0.885053	588.095402	0.012623	0.011038
RS	12	0.113398	1.215663	450.268222	0.009664	0.008638
RS	13	0.127313	1.215663	474.139597	0.010177	0.009226
RS	14	0.142134	1.698279	357.782853	0.007679	0.007073
RS	15	0.157922	1.698279	377.603769	0.008105	0.007459
RS	16	0.174740	2.219139	305.177565	0.006550	0.006066
RS	17	0.192654	2.219139	322.506686	0.006922	0.006374
RS	18	0.211736	2.504157	302.029251	0.006483	0.005995
RS	19	0.232062	2.504157	319.181977	0.006851	0.006337
RS	20	0.253714	2.431543	347.154793	0.007451	0.006937
RS	21	0.276777	2.431543	366.374578	0.007864	0.007377
RS	22	0.301344	2.120118	442.836998	0.009505	0.008994
RS	23	0.327514	2.120118	466.008904	0.010002	0.009584
RS	24	0.355389	1.753090	591.726039	0.012700	0.012283
RS	25	0.385082	1.753090	619.790134	0.013303	0.013044
RS	26	0.416711	1.439936	787.859023	0.016910	0.016720
RS	27	0.450402	1.439936	819.811583	0.017596	0.017613
RS	28	0.486291	1.210369	1010.772286	0.021695	0.021861
RS	29	0.524519	1.210369	1043.018358	0.022387	0.022780
RS	30	0.565240	1.057415	1226.266930	0.026320	0.026915
RS	31	0.608616	1.057415	1253.262416	0.026899	0.027704
RS	32	0.654820	0.966325	1394.773194	0.029937	0.030935
RS	33	0.704037	0.966325	1411.149753	0.030288	0.031434
RS	34	0.756463	0.923803	1486.469930	0.031905	0.033171
RS	35	0.812307	0.923803	1489.435802	0.031968	0.033292
RS	36	0.871793	0.919243	1493.589367	0.032058	0.033398
RS	37	0.935157	0.919243	1483.770201	0.031847	0.033155
RS	38	1.002653	0.943641	1430.815000	0.030710	0.031951
RS	39	1.074550	0.943641	1411.058262	0.030286	0.031434
RS	40	1.151135	0.987677	1325.381752	0.028447	0.029492
RS	41	1.232713	0.987677	1298.738581	0.027875	0.028812
RS	42	1.319611	1.040941	1203.796135	0.025838	0.026681
RS	43	1.412175	1.040941	1172.194480	0.025159	0.025918
RS	44	1.510774	1.093587	1082.715432	0.023239	0.023938
RS	45	1.615802	1.093587	1046.853326	0.022469	0.023122
RS	46	1.727679	1.138700	968.008428	0.020777	0.021405
RS	47	1.846850	1.138700	927.937102	0.019917	0.020534
RS	48	1.973791	1.172778	859.210083	0.018442	0.019059
RS	49	2.109010	1.172778	814.919657	0.017491	0.018118
RS	50	2.253045	1.194370	754.085619	0.016185	0.016824
RS	51	2.406472	1.194370	705.833242	0.015150	0.015806
RS	52	2.569903	1.202990	650.755808	0.013967	0.014637
RS	53	2.743990	1.202990	599.239844	0.012862	0.013545
RS	54	2.929428	1.194337	550.224346	0.011810	0.012498
RS	55	3.126958	1.194337	496.210631	0.010650	0.011338
RS	56	3.337367	1.194337	442.663753	0.009501	0.010178
RS	57	3.561495	1.194337	390.351112	0.008378	0.009031
RS	58	3.800238	1.216748	334.372801	0.007177	0.007788
RS	59	4.054547	1.216748	288.607970	0.006195	0.006761
RS	60	4.325438	1.216748	245.710135	0.005274	0.005786
RS	61	4.613993	1.216748	206.151157	0.004425	0.004878
RS	62	4.921362	1.216748	170.287031	0.003655	0.004047
RS	63	5.248772	1.216748	566.457079	0.012158	0.013602
PA	4+25*2+4+6 0.155180709 0.043377368 5.248772173 10.471936249 0.496123933 0.485472813 0.644035103 0.885053260 1.215663418 1.698279106 2.219139017 2.504157418 2.431542908 2.120117680 1.753089616 1.439935588 1.210369441 1.057414592 0.966325252 0.923803227 0.919242862 0.943641015 0.987677114 1.040941241 1.093587269 1.138700044 1.172777626 1.194369638 1.202990081 1.194337245 1.216748149
//
IT	5113
RD	18
LK	-392630.993792
QD	-83.481926 -> -76.404362
RI	0.0039234558
TR	0.153963	0.043629
MT	5.278193
MM	C_pi: 1.158351, n_recomb: 47253.550551
RS	0	0.000000	12.302430	24.457390	0.000518	0.000023
RS	1	0.006530	12.302430	26.043921	0.000551	0.000170
RS	2	0.013486	12.302430	27.732642	0.000587	0.000373
RS	3	0.020896	12.302430	29.530037	0.000625	0.000560
RS	4	0.028790	0.504277	760.987998	0.016104	0.013871
RS	5	0.037199	0.504277	796.988750	0.016866	0.014486
RS	6	0.046158	0.487454	862.259004	0.018247	0.015318
RS	7	0.055702	0.487454	900.371889	0.019054	0.016032
RS	8	0.065868	0.641802	715.036248	0.015132	0.012725
RS	9	0.076699	0.641802	748.749975	0.015845	0.013455
RS	10	0.088237	0.878886	573.384287	0.012134	0.010423
RS	11	0.100528	0.878886	602.233317	0.012745	0.011162
RS	12	0.113622	1.209586	460.169635	0.009738	0.008714
RS	13	0.127570	1.209586	484.566140	0.010255	0.009311
RS	14	0.142430	1.704912	362.425096	0.007670	0.007075
RS	15	0.158259	1.704912	382.542086	0.008096	0.007465
RS	16	0.175123	2.252462	305.828671	0.006472	0.006006
RS	17	0.193087	2.252462	323.256278	0.006841	0.006314
RS	18	0.212225	2.561127	300.508227	0.006359	0.005895
RS	19	0.232612	2.561127	317.654797	0.006722	0.006232
RS	20	0.254330	2.493117	344.722301	0.007295	0.006806
RS	21	0.277467	2.493117	363.917614	0.007701	0.007238
RS	22	0.302114	2.170287	440.722722	0.009327	0.008839
RS	23	0.328371	2.170287	463.943942	0.009818	0.009417
RS	24	0.356342	1.787557	591.627505	0.012520	0.012118
RS	25	0.386139	1.787557	619.915813	0.013119	0.012866
RS	26	0.417882	1.461549	791.919328	0.016759	0.016569
RS	27	0.451698	1.461549	824.335256	0.017445	0.017452
RS	28	0.487722	1.223360	1020.997804	0.021607	0.021754
RS	29	0.526098	1.223360	1053.902271	0.022303	0.022667
RS	30	0.566980	1.065155	1243.602935	0.026318	0.026875
RS	31	0.610531	1.065155	1271.275442	0.026903	0.027662
RS	32	0.656926	0.971153	1418.357363	0.030016	0.030962
RS	33	0.706350	0.971153	1435.206387	0.030372	0.031463
RS	34	0.759002	0.927359	1513.691335	0.032033	0.033242
RS	35	0.815092	0.927359	1516.807010	0.032099	0.033366
RS	36	0.874844	0.922781	1521.120021	0.032191	0.033475
RS	37	0.938498	0.922781	1511.191423	0.031980	0.033236
RS	38	1.006308	0.948188	1455.962525	0.030812	0.032003
RS	39	1.078545	0.948188	1436.010660	0.030389	0.031494
RS	40	1.155500	0.994017	1346.895459	0.028504	0.029508
RS	41	1.237480	0.994017	1320.122457	0.027937	0.028840
RS	42	1.324812	1.049507	1221.794411	0.025856	0.026668
RS	43	1.417847	1.049507	1190.184297	0.025187	0.025920
RS	44	1.516957	1.104381	1098.063270	0.023238	0.023913
RS	45	1.622538	1.104381	1062.286248	0.022481	0.023114
RS	46	1.735013	1.151364	981.685555	0.020775	0.021385
RS	47	1.854833	1.151364	941.722787	0.019929	0.020531
RS	48	1.982476	1.186759	871.968586	0.018453	0.019056
RS	49	2.118454	1.186759	827.727590	0.017517	0.018132
RS	50	2.263311	1.209044	766.358042	0.016218	0.016845
RS	51	2.417627	1.209044	718.014684	0.015195	0.015841
RS	52	2.582018	1.217730	662.675573	0.014024	0.014683
RS	53	2.757144	1.217730	610.856065	0.012927	0.013602
RS	54	2.943705	1.208238	561.821362	0.011890	0.012571
RS	55	3.142448	1.208238	507.202942	0.010734	0.011415
RS	56	3.354168	1.208238	452.967844	0.009586	0.010257
RS	57	3.579712	1.208238	399.896745	0.008463	0.009111
RS	58	3.819984	1.231537	342.800616	0.007254	0.007861
RS	59	4.075944	1.231537	296.279725	0.006270	0.006833
RS	60	4.348618	1.231537	252.595962	0.005346	0.005856
RS	61	4.639096	1.231537	212.239757	0.004492	0.004944
RS	62	4.948542	1.231537	175.585748	0.003716	0.004107
RS	63	5.278193	1.231537	587.848784	0.012440	0.013893
PA	4+25*2+4+6 0.153962958 0.043628719 5.278192700 12.302429859 0.504276856 0.487453946 0.641802026 0.878885768 1.209585831 1.704911794 2.252461784 2.561127348 2.493116661 2.170287129 1.787556918 1.461549192 1.223359914 1.065155294 0.971152612 0.927358533 0.922781493 0.948187667 0.994017311 1.049507288 1.104380511 1.151364313 1.186758504 1.209043601 1.217729944 1.208238278 1.231537283
//
IT	5265
RD	19
LK	-392617.014902
QD	-80.516666 -> -73.828855
RI	0.0035837303
TR	0.152800	0.043877
MT	5.306244
MM	C_pi: 1.168069, n_recomb: 47904.219030
RS	0	0.000000	14.413948	21.183997	0.000442	0.000020
RS	1	0.006538	14.413948	22.561869	0.000471	0.000148
RS	2	0.013504	14.413948	24.028858	0.000502	0.000322
RS	3	0.020926	14.413948	25.590659	0.000534	0.000482
RS	4	0.028832	0.512605	760.295657	0.015871	0.013781
RS	5	0.037256	0.512605	796.530116	0.016628	0.014364
RS	6	0.046230	0.489825	871.967287	0.018202	0.015348
RS	7	0.055792	0.489825	910.640504	0.019010	0.016046
RS	8	0.065978	0.639986	728.824811	0.015214	0.012825
RS	9	0.076830	0.639986	763.188031	0.015932	0.013557
RS	10	0.088392	0.872945	586.739970	0.012248	0.010537
RS	11	0.100710	0.872945	616.232783	0.012864	0.011284
RS	12	0.113833	1.203154	470.171045	0.009815	0.008793
RS	13	0.127815	1.203154	495.094287	0.010335	0.009398
RS	14	0.142710	1.710157	367.215606	0.007666	0.007081
RS	15	0.158580	1.710157	387.633598	0.008092	0.007475
RS	16	0.175487	2.283582	306.656773	0.006401	0.005951
RS	17	0.193499	2.283582	324.188666	0.006767	0.006260
RS	18	0.212689	2.616025	299.188365	0.006246	0.005802
RS	19	0.233134	2.616025	316.334206	0.006603	0.006135
RS	20	0.254916	2.553153	342.490935	0.007149	0.006683
RS	21	0.278122	2.553153	361.664663	0.007550	0.007107
RS	22	0.302845	2.219411	438.746925	0.009159	0.008693
RS	23	0.329185	2.219411	462.014192	0.009645	0.009259
RS	24	0.357247	1.821357	591.520802	0.012348	0.011960
RS	25	0.387144	1.821357	620.021556	0.012943	0.012695
RS	26	0.418995	1.482766	795.761473	0.016612	0.016422
RS	27	0.452929	1.482766	828.622886	0.017297	0.017294
RS	28	0.489082	1.236153	1030.769852	0.021517	0.021647
RS	29	0.527599	1.236153	1064.315774	0.022218	0.022554
RS	30	0.568634	1.072823	1260.294374	0.026309	0.026831
RS	31	0.612352	1.072823	1288.636049	0.026900	0.027616
RS	32	0.658929	0.975970	1441.200709	0.030085	0.030983
RS	33	0.708551	0.975970	1458.527087	0.030447	0.031485
RS	34	0.761417	0.930914	1540.179728	0.032151	0.033306
RS	35	0.817740	0.930914	1543.460433	0.032220	0.033432
RS	36	0.877746	0.926294	1547.990929	0.032314	0.033546
RS	37	0.941675	0.926294	1537.973783	0.032105	0.033312
RS	38	1.009785	0.952648	1480.564970	0.030907	0.032052
RS	39	1.082347	0.952648	1460.438987	0.030487	0.031550
RS	40	1.159654	1.000196	1367.979488	0.028557	0.029523
RS	41	1.242015	1.000196	1341.094216	0.027995	0.028866
RS	42	1.329762	1.057832	1239.464845	0.025874	0.026657
RS	43	1.423246	1.057832	1207.858231	0.025214	0.025922
RS	44	1.522842	1.114857	1113.163340	0.023237	0.023890
RS	45	1.628951	1.114857	1077.477555	0.022492	0.023107
RS	46	1.741997	1.163648	995.169049	0.020774	0.021368
RS	47	1.862435	1.163648	955.317041	0.019942	0.020529
RS	48	1.990747	1.200305	884.570383	0.018465	0.019054
RS	49	2.127449	1.200305	840.379149	0.017543	0.018146
RS	50	2.273089	1.223238	778.499248	0.016251	0.016867
RS	51	2.428252	1.223238	730.065443	0.015240	0.015876
RS	52	2.593560	1.231963	674.481203	0.014080	0.014730
RS	53	2.769676	1.231963	622.361031	0.012992	0.013658
RS	54	2.957308	1.221617	573.325544	0.011968	0.012642
RS	55	3.157208	1.221617	518.107491	0.010815	0.011490
RS	56	3.370178	1.221617	463.190988	0.009669	0.010334
RS	57	3.597073	1.221617	409.369625	0.008546	0.009189
RS	58	3.838803	1.245751	351.172595	0.007331	0.007933
RS	59	4.096339	1.245751	303.902032	0.006344	0.006904
RS	60	4.370713	1.245751	259.439543	0.005416	0.005924
RS	61	4.663028	1.245751	218.293672	0.004557	0.005008
RS	62	4.974455	1.245751	180.857274	0.003775	0.004166
RS	63	5.306244	1.245751	609.216853	0.012717	0.014180
PA	4+25*2+4+6 0.152799510 0.043876734 5.306244437 14.413948265 0.512605477 0.489824794 0.639985861 0.872944709 1.203154208 1.710156640 2.283581525 2.616024559 2.553152788 2.219410894 1.821357366 1.482766080 1.236152782 1.072823399 0.975969645 0.930913813 0.926294145 0.952648167 1.000195934 1.057832050 1.114857147 1.163648485 1.200304580 1.223237880 1.231962692 1.221617092 1.245750980
//
IT	4568
RD	20
LK	-392603.802573
QD	-77.722453 -> -71.395533
RI	0.0032881777
TR	0.151686	0.044121
MT	5.333044
MM	C_pi: 1.177493, n_recomb: 48543.099817
RS	0	0.000000	16.842873	18.388632	0.000379	0.000017
RS	1	0.006547	16.842873	19.587554	0.000404	0.000128
RS	2	0.013522	16.842873	20.864300	0.000430	0.000278
RS	3	0.020954	16.842873	22.223875	0.000458	0.000416
RS	4	0.028873	0.521018	759.256306	0.015641	0.013688
RS	5	0.037310	0.521018	795.701015	0.016392	0.014243
RS	6	0.046299	0.492523	880.719030	0.018143	0.015367
RS	7	0.055877	0.492523	919.922593	0.018951	0.016048
RS	8	0.066082	0.638533	742.055320	0.015287	0.012919
RS	9	0.076955	0.638533	777.047237	0.016007	0.013651
RS	10	0.088540	0.867235	599.951456	0.012359	0.010649
RS	11	0.100883	0.867235	630.079249	0.012980	0.011403
RS	12	0.114035	1.196458	480.249287	0.009893	0.008874
RS	13	0.128047	1.196458	505.699939	0.010418	0.009487
RS	14	0.142977	1.714176	372.131707	0.007666	0.007091
RS	15	0.158884	1.714176	392.854738	0.008093	0.007489
RS	16	0.175833	2.312714	307.630611	0.006337	0.005902
RS	17	0.193891	2.312714	325.271410	0.006701	0.006210
RS	18	0.213131	2.668995	298.040590	0.006140	0.005714
RS	19	0.233631	2.668995	315.190253	0.006493	0.006043
RS	20	0.255474	2.611754	340.433071	0.007013	0.006568
RS	21	0.278746	2.611754	359.587571	0.007408	0.006984
RS	22	0.303541	2.267568	436.887925	0.009000	0.008553
RS	23	0.329960	2.267568	460.197977	0.009480	0.009110
RS	24	0.358109	1.854527	591.402297	0.012183	0.011808
RS	25	0.388100	1.854527	620.104481	0.012774	0.012532
RS	26	0.420055	1.503612	799.394182	0.016468	0.016279
RS	27	0.454102	1.503612	832.684032	0.017153	0.017141
RS	28	0.490378	1.248760	1040.110209	0.021427	0.021540
RS	29	0.529029	1.248760	1074.281106	0.022130	0.022442
RS	30	0.570210	1.080421	1276.370459	0.026294	0.026783
RS	31	0.614088	1.080421	1305.373253	0.026891	0.027567
RS	32	0.660837	0.980772	1463.336591	0.030145	0.030998
RS	33	0.710648	0.980772	1481.144338	0.030512	0.031502
RS	34	0.763719	0.934465	1565.963482	0.032259	0.033363
RS	35	0.820265	0.934465	1569.423284	0.032331	0.033492
RS	36	0.880513	0.929773	1574.236706	0.032430	0.033612
RS	37	0.944705	0.929773	1564.149652	0.032222	0.033382
RS	38	1.013100	0.957022	1504.645311	0.030996	0.032097
RS	39	1.085972	0.957022	1484.364199	0.030578	0.031603
RS	40	1.163615	1.006219	1388.647079	0.028606	0.029537
RS	41	1.246341	1.006219	1361.665504	0.028051	0.028890
RS	42	1.334483	1.065929	1256.812692	0.025891	0.026646
RS	43	1.428396	1.065929	1225.220553	0.025240	0.025924
RS	44	1.528457	1.125037	1128.014368	0.023237	0.023869
RS	45	1.635068	1.125037	1092.425748	0.022504	0.023101
RS	46	1.748660	1.175573	1008.458559	0.020774	0.021351
RS	47	1.869688	1.175573	968.719225	0.019956	0.020529
RS	48	1.998639	1.213440	897.012363	0.018479	0.019054
RS	49	2.136032	1.213440	852.871349	0.017569	0.018160
RS	50	2.282421	1.236985	790.501818	0.016285	0.016889
RS	51	2.438393	1.236985	741.979030	0.015285	0.015911
RS	52	2.604576	1.245722	686.166676	0.014135	0.014776
RS	53	2.781639	1.245722	633.749495	0.013055	0.013713
RS	54	2.970294	1.234514	584.729628	0.012046	0.012712
RS	55	3.171299	1.234514	528.918197	0.010896	0.011565
RS	56	3.385465	1.234514	473.328114	0.009751	0.010410
RS	57	3.613651	1.234514	418.765521	0.008627	0.009265
RS	58	3.856776	1.259434	359.484837	0.007405	0.008004
RS	59	4.115817	1.259434	311.471759	0.006416	0.006973
RS	60	4.391818	1.259434	266.238342	0.005485	0.005991
RS	61	4.685888	1.259434	224.310825	0.004621	0.005071
RS	62	4.999210	1.259434	186.099884	0.003834	0.004224
RS	63	5.333044	1.259434	630.553021	0.012990	0.014462
PA	4+25*2+4+6 0.151686001 0.044121135 5.333044469 16.842873042 0.521017635 0.492522723 0.638532646 0.867234558 1.196457881 1.714175665 2.312714407 2.668994905 2.611754172 2.267567668 1.854527203 1.503612387 1.248759801 1.080421119 0.980771886 0.934465411 0.929772907 0.957021763 1.006219449 1.065928898 1.125037389 1.175572659 1.213440008 1.236985039 1.245722283 1.234513917 1.259433719
//
IT	3799
RD	21
LK	-392591.300042
QD	-75.084601 -> -69.092796
RI	0.0030292887
TR	0.150619	0.044362
MT	5.358698
MM	C_pi: 1.186641, n_recomb: 49170.441637
RS	0	0.000000	19.634765	15.992301	0.000325	0.000015
RS	1	0.006555	19.634765	17.037241	0.000346	0.000111
RS	2	0.013539	19.634765	18.150226	0.000369	0.000241
RS	3	0.020981	19.634765	19.335654	0.000393	0.000360
RS	4	0.028911	0.529452	757.985940	0.015415	0.013595
RS	5	0.037361	0.529452	794.621436	0.016161	0.014122
RS	6	0.046365	0.495491	888.622384	0.018072	0.015377
RS	7	0.055959	0.495491	928.328687	0.018880	0.016042
RS	8	0.066182	0.637416	754.736919	0.015349	0.013006
RS	9	0.077074	0.637416	790.337216	0.016073	0.013738
RS	10	0.088681	0.861762	613.004753	0.012467	0.010759
RS	11	0.101049	0.861762	643.758357	0.013092	0.011519
RS	12	0.114227	1.189576	490.383497	0.009973	0.008956
RS	13	0.128269	1.189576	516.361412	0.010501	0.009576
RS	14	0.143231	1.717131	377.150851	0.007670	0.007103
RS	15	0.159175	1.717131	398.182061	0.008098	0.007506
RS	16	0.176163	2.340028	308.728349	0.006279	0.005857
RS	17	0.194265	2.340028	326.481902	0.006640	0.006165
RS	18	0.213553	2.720156	297.043033	0.006041	0.005633
RS	19	0.234106	2.720156	314.200459	0.006390	0.005958
RS	20	0.256006	2.668997	338.528729	0.006885	0.006458
RS	21	0.279341	2.668997	357.666067	0.007274	0.006868
RS	22	0.304206	2.314797	435.134744	0.008850	0.008421
RS	23	0.330700	2.314797	458.484647	0.009324	0.008968
RS	24	0.358932	1.887098	591.271193	0.012025	0.011662
RS	25	0.389014	1.887098	620.164566	0.012613	0.012375
RS	26	0.421067	1.524104	802.832201	0.016328	0.016139
RS	27	0.455222	1.524104	836.534378	0.017013	0.016993
RS	28	0.491616	1.261183	1049.048472	0.021335	0.021434
RS	29	0.530395	1.261183	1083.828398	0.022042	0.022330
RS	30	0.571715	1.087943	1291.869463	0.026273	0.026732
RS	31	0.615745	1.087943	1321.525048	0.026876	0.027515
RS	32	0.662660	0.985553	1484.801572	0.030197	0.031007
RS	33	0.712650	0.985553	1503.093776	0.030569	0.031512
RS	34	0.765918	0.938005	1591.079437	0.032358	0.033414
RS	35	0.822677	0.938005	1594.730796	0.032433	0.033546
RS	36	0.883156	0.933217	1599.880748	0.032537	0.033672
RS	37	0.947599	0.933217	1589.741103	0.032331	0.033446
RS	38	1.016267	0.961311	1528.221959	0.031080	0.032139
RS	39	1.089435	0.961311	1507.803298	0.030665	0.031652
RS	40	1.167400	1.012093	1408.914302	0.028654	0.029550
RS	41	1.250475	1.012093	1381.850783	0.028103	0.028914
RS	42	1.338995	1.073807	1273.848722	0.025907	0.026635
RS	43	1.433318	1.073807	1242.280686	0.025265	0.025927
RS	44	1.533823	1.134936	1142.620473	0.023238	0.023849
RS	45	1.640916	1.134936	1107.134235	0.022516	0.023095
RS	46	1.755029	1.187159	1021.551510	0.020776	0.021336
RS	47	1.876622	1.187159	981.926941	0.019970	0.020529
RS	48	2.006185	1.226193	909.289346	0.018493	0.019055
RS	49	2.144240	1.226193	865.199689	0.017596	0.018175
RS	50	2.291344	1.250313	802.362212	0.016318	0.016912
RS	51	2.448091	1.250313	753.752394	0.015329	0.015946
RS	52	2.615112	1.259041	697.727581	0.014190	0.014822
RS	53	2.793081	1.259041	645.017725	0.013118	0.013768
RS	54	2.982716	1.246963	596.029590	0.012122	0.012782
RS	55	3.184780	1.246963	539.631653	0.010975	0.011637
RS	56	3.400090	1.246963	483.376305	0.009831	0.010485
RS	57	3.629512	1.246963	428.081902	0.008706	0.009340
RS	58	3.873972	1.272626	367.734144	0.007479	0.008073
RS	59	4.134457	1.272626	318.986327	0.006487	0.007041
RS	60	4.412015	1.272626	272.990262	0.005552	0.006056
RS	61	4.707767	1.272626	230.289485	0.004683	0.005132
RS	62	5.022904	1.272626	191.312126	0.003891	0.004281
RS	63	5.358698	1.272626	651.849971	0.013257	0.014739
PA	4+25*2+4+6 0.150618571 0.044361688 5.358697873 19.634765422 0.529451696 0.495491267 0.637416475 0.861761854 1.189576322 1.717131321 2.340028265 2.720156478 2.668996884 2.314797127 1.887098016 1.524103625 1.261183376 1.087943334 0.985553329 0.938005161 0.933216852 0.961311393 1.012093195 1.073807153 1.134936142 1.187159367 1.226192645 1.250313294 1.259040952 1.246962870 1.272625812
//
IT	4322
RD	22
LK	-392579.457193
QD	-72.589994 -> -66.910132
RI	0.0028018447
TR	0.149595	0.044599
MT	5.383238
MM	C_pi: 1.195522, n_recomb: 49786.566580
RS	0	0.000000	22.829710	13.938427	0.000280	0.000013
RS	1	0.006562	22.829710	14.850949	0.000298	0.000097
RS	2	0.013555	22.829710	15.823061	0.000318	0.000210
RS	3	0.021007	22.829710	16.858633	0.000339	0.000312
RS	4	0.028948	0.537864	756.564883	0.015196	0.013501
RS	5	0.037410	0.537864	793.374638	0.015936	0.014004
RS	6	0.046427	0.498690	895.758376	0.017992	0.015379
RS	7	0.056037	0.498690	935.941456	0.018799	0.016027
RS	8	0.066276	0.636601	766.893676	0.015404	0.013087
RS	9	0.077188	0.636601	803.082799	0.016131	0.013817
RS	10	0.088815	0.856529	625.886125	0.012571	0.010868
RS	11	0.101206	0.856529	657.255916	0.013201	0.011632
RS	12	0.114410	1.182571	500.555423	0.010054	0.009038
RS	13	0.128480	1.182571	527.059660	0.010586	0.009666
RS	14	0.143474	1.719165	382.252221	0.007678	0.007118
RS	15	0.159452	1.719165	403.593842	0.008106	0.007525
RS	16	0.176478	2.365663	309.931711	0.006225	0.005815
RS	17	0.194621	2.365663	327.801163	0.006584	0.006124
RS	18	0.213955	2.769609	296.176736	0.005949	0.005556
RS	19	0.234558	2.769609	313.345277	0.006294	0.005878
RS	20	0.256513	2.724939	336.760699	0.006764	0.006355
RS	21	0.279909	2.724939	355.882634	0.007148	0.006758
RS	22	0.304839	2.361140	433.474806	0.008707	0.008295
RS	23	0.331406	2.361140	456.861721	0.009176	0.008832
RS	24	0.359717	1.919089	591.126888	0.011873	0.011521
RS	25	0.389885	1.919089	620.201815	0.012457	0.012225
RS	26	0.422033	1.544248	806.087859	0.016191	0.016003
RS	27	0.456290	1.544248	840.186998	0.016876	0.016848
RS	28	0.492796	1.273423	1057.608587	0.021243	0.021328
RS	29	0.531697	1.273423	1092.981997	0.021953	0.022220
RS	30	0.573152	1.095382	1306.823373	0.026249	0.026678
RS	31	0.617326	1.095382	1337.123175	0.026857	0.027461
RS	32	0.664400	0.990302	1505.632116	0.030242	0.031011
RS	33	0.714562	0.990302	1524.410888	0.030619	0.031519
RS	34	0.768016	0.941523	1615.558716	0.032450	0.033459
RS	35	0.824979	0.941523	1619.412833	0.032527	0.033595
RS	36	0.885679	0.936615	1624.954030	0.032638	0.033728
RS	37	0.950363	0.936615	1614.777312	0.032434	0.033507
RS	38	1.019291	0.965508	1551.320814	0.031159	0.032178
RS	39	1.092743	0.965508	1530.780230	0.030747	0.031698
RS	40	1.171015	1.017815	1428.796679	0.028698	0.029562
RS	41	1.254423	1.017815	1401.664185	0.028153	0.028935
RS	42	1.343305	1.081469	1290.582396	0.025922	0.026625
RS	43	1.438020	1.081469	1259.047149	0.025289	0.025929
RS	44	1.538950	1.144556	1156.989421	0.023239	0.023831
RS	45	1.646503	1.144556	1121.609951	0.022528	0.023090
RS	46	1.761115	1.198415	1034.451184	0.020778	0.021323
RS	47	1.883247	1.198415	994.943168	0.019984	0.020529
RS	48	2.013395	1.238571	921.403347	0.018507	0.019057
RS	49	2.152083	1.238571	877.366023	0.017623	0.018191
RS	50	2.299873	1.263235	814.079598	0.016351	0.016935
RS	51	2.457360	1.263235	765.384962	0.015373	0.015980
RS	52	2.625183	1.271934	709.162227	0.014244	0.014868
RS	53	2.804019	1.271934	656.164431	0.013180	0.013822
RS	54	2.994591	1.258981	607.223882	0.012197	0.012850
RS	55	3.197669	1.258981	550.246645	0.011052	0.011709
RS	56	3.414073	1.258981	493.334600	0.009909	0.010558
RS	57	3.644678	1.258981	437.317984	0.008784	0.009414
RS	58	3.890417	1.285347	375.919690	0.007551	0.008141
RS	59	4.152282	1.285347	326.445090	0.006557	0.007108
RS	60	4.431331	1.285347	279.694768	0.005618	0.006120
RS	61	4.728693	1.285347	236.229177	0.004745	0.005193
RS	62	5.045568	1.285347	196.493547	0.003947	0.004337
RS	63	5.383238	1.285347	673.104014	0.013520	0.015011
PA	4+25*2+4+6 0.149595075 0.044598605 5.383238266 22.829710358 0.537863737 0.498689872 0.636600690 0.856529198 1.182570980 1.719165200 2.365662939 2.769608633 2.724938670 2.361140488 1.919089073 1.544247752 1.273422568 1.095382392 0.990301688 0.941522537 0.936614815 0.965508402 1.017814943 1.081468931 1.144556288 1.198415335 1.238570549 1.263235243 1.271934230 1.258980815 1.285346520
//
IT	4055
RD	23
LK	-392568.228774
QD	-70.226987 -> -64.838120
RI	0.0026008567
TR	0.148612	0.044831
MT	5.406792
MM	C_pi: 1.204156, n_recomb: 50391.643586
RS	0	0.000000	26.479216	12.173150	0.000242	0.000011
RS	1	0.006570	26.479216	12.971525	0.000257	0.000085
RS	2	0.013571	26.479216	13.822167	0.000274	0.000183
RS	3	0.021032	26.479216	14.728483	0.000292	0.000271
RS	4	0.028983	0.546203	755.079319	0.014984	0.013409
RS	5	0.037457	0.546203	792.050237	0.015718	0.013890
RS	6	0.046487	0.502082	902.206150	0.017904	0.015373
RS	7	0.056111	0.502082	942.841895	0.018710	0.016005
RS	8	0.066367	0.636053	778.551076	0.015450	0.013162
RS	9	0.077296	0.636053	815.310426	0.016179	0.013889
RS	10	0.088944	0.851537	638.585693	0.012672	0.010973
RS	11	0.101357	0.851537	670.561878	0.013307	0.011743
RS	12	0.114585	1.175505	510.745248	0.010136	0.009122
RS	13	0.128683	1.175505	537.774139	0.010672	0.009756
RS	14	0.143706	1.720392	387.421467	0.007688	0.007136
RS	15	0.159717	1.720392	409.075205	0.008118	0.007546
RS	16	0.176779	2.389765	311.223942	0.006176	0.005778
RS	17	0.194962	2.389765	329.211854	0.006533	0.006086
RS	18	0.214340	2.817460	295.425157	0.005863	0.005484
RS	19	0.234991	2.817460	312.607711	0.006204	0.005803
RS	20	0.256998	2.779667	335.111815	0.006650	0.006257
RS	21	0.280452	2.779667	354.219805	0.007029	0.006654
RS	22	0.305446	2.406640	431.899158	0.008571	0.008174
RS	23	0.332082	2.406640	455.320512	0.009036	0.008703
RS	24	0.360468	1.950534	590.968038	0.011728	0.011386
RS	25	0.390719	1.950534	620.215529	0.012308	0.012080
RS	26	0.422957	1.564065	809.171581	0.016058	0.015870
RS	27	0.457313	1.564065	843.653129	0.016742	0.016708
RS	28	0.493927	1.285487	1065.811978	0.021151	0.021223
RS	29	0.532945	1.285487	1101.763849	0.021864	0.022110
RS	30	0.574527	1.102741	1321.260666	0.026220	0.026622
RS	31	0.618841	1.102741	1352.195988	0.026834	0.027404
RS	32	0.666066	0.995018	1525.855566	0.030280	0.031011
RS	33	0.716393	0.995018	1545.122351	0.030662	0.031520
RS	34	0.770027	0.945017	1639.428141	0.032534	0.033499
RS	35	0.827184	0.945017	1643.495021	0.032614	0.033638
RS	36	0.888096	0.939970	1649.475680	0.032733	0.033779
RS	37	0.953010	0.939970	1639.276191	0.032531	0.033563
RS	38	1.022189	0.969621	1573.954696	0.031234	0.032215
RS	39	1.095912	0.969621	1553.306677	0.030825	0.031742
RS	40	1.174478	1.023395	1448.304397	0.028741	0.029573
RS	41	1.258207	1.023395	1421.114674	0.028201	0.028956
RS	42	1.347435	1.088930	1307.018260	0.025937	0.026615
RS	43	1.442526	1.088930	1275.523651	0.025312	0.025931
RS	44	1.543864	1.153921	1171.119058	0.023240	0.023813
RS	45	1.651859	1.153921	1135.850645	0.022540	0.023086
RS	46	1.766949	1.209367	1047.153470	0.020780	0.021310
RS	47	1.889600	1.209367	1007.764018	0.019999	0.020531
RS	48	2.020308	1.250606	933.347810	0.018522	0.019060
RS	49	2.159604	1.250606	889.364471	0.017649	0.018206
RS	50	2.308051	1.275786	825.647578	0.016385	0.016958
RS	51	2.466250	1.275786	776.871101	0.015417	0.016014
RS	52	2.634842	1.284439	720.464840	0.014297	0.014912
RS	53	2.814510	1.284439	667.184572	0.013240	0.013874
RS	54	3.005982	1.270608	618.306515	0.012270	0.012917
RS	55	3.210032	1.270608	560.758067	0.011128	0.011779
RS	56	3.427488	1.270608	503.198641	0.009986	0.010630
RS	57	3.659229	1.270608	446.470036	0.008860	0.009486
RS	58	3.906196	1.297642	384.037194	0.007621	0.008208
RS	59	4.169386	1.297642	333.844604	0.006625	0.007173
RS	60	4.449868	1.297642	286.349094	0.005682	0.006183
RS	61	4.748776	1.297642	242.127677	0.004805	0.005252
RS	62	5.067320	1.297642	201.642352	0.004002	0.004391
RS	63	5.406792	1.297642	694.307768	0.013778	0.015279
PA	4+25*2+4+6 0.148611525 0.044831492 5.406792397 26.479216487 0.546202971 0.502081763 0.636053077 0.851536612 1.175505391 1.720391564 2.389764556 2.817459829 2.779667376 2.406639531 1.950533727 1.564064530 1.285486720 1.102740822 0.995018148 0.945017186 0.939970216 0.969620608 1.023395291 1.088929855 1.153920557 1.209367155 1.250605723 1.275785813 1.284439160 1.270607984 1.297642463
//
IT	4468
RD	24
LK	-392557.573348
QD	-67.985577 -> -62.868707
RI	0.0024222430
TR	0.147666	0.045060
MT	5.429418
MM	C_pi: 1.212555, n_recomb: 50985.898450
RS	0	0.000000	30.646291	10.649991	0.000209	0.000010
RS	1	0.006577	30.646291	11.349612	0.000223	0.000074
RS	2	0.013586	30.646291	12.095137	0.000237	0.000159
RS	3	0.021056	30.646291	12.889572	0.000253	0.000236
RS	4	0.029017	0.554425	753.599247	0.014781	0.013318
RS	5	0.037502	0.554425	790.721135	0.015509	0.013779
RS	6	0.046544	0.505632	908.039695	0.017810	0.015361
RS	7	0.056182	0.505632	949.105638	0.018615	0.015977
RS	8	0.066453	0.635757	789.716809	0.015489	0.013231
RS	9	0.077400	0.635757	827.028097	0.016221	0.013955
RS	10	0.089067	0.846784	651.092272	0.012770	0.011076
RS	11	0.101501	0.846784	683.664758	0.013409	0.011850
RS	12	0.114753	1.168423	520.937948	0.010217	0.009205
RS	13	0.128876	1.168423	548.489217	0.010758	0.009846
RS	14	0.143928	1.720917	392.643730	0.007701	0.007155
RS	15	0.159970	1.720917	414.610661	0.008132	0.007569
RS	16	0.177067	2.412473	312.588738	0.006131	0.005743
RS	17	0.195289	2.412473	330.697024	0.006486	0.006051
RS	18	0.214708	2.863826	294.771548	0.005781	0.005416
RS	19	0.235405	2.863826	311.970453	0.006119	0.005732
RS	20	0.257463	2.833231	333.570053	0.006542	0.006165
RS	21	0.280972	2.833231	352.665380	0.006917	0.006555
RS	22	0.306027	2.451338	430.397585	0.008442	0.008059
RS	23	0.332729	2.451338	453.850879	0.008901	0.008580
RS	24	0.361188	1.981453	590.794369	0.011587	0.011256
RS	25	0.391518	1.981453	620.205969	0.012164	0.011941
RS	26	0.423843	1.583561	812.095549	0.015928	0.015741
RS	27	0.458294	1.583561	846.945678	0.016611	0.016571
RS	28	0.495010	1.297378	1073.678767	0.021058	0.021118
RS	29	0.534141	1.297378	1110.194500	0.021775	0.022001
RS	30	0.575845	1.110017	1335.206319	0.026188	0.026565
RS	31	0.620293	1.110017	1366.768357	0.026807	0.027346
RS	32	0.667663	0.999696	1545.502029	0.030312	0.031007
RS	33	0.718148	0.999696	1565.257487	0.030700	0.031519
RS	34	0.771954	0.948484	1662.714110	0.032611	0.033535
RS	35	0.829299	0.948484	1667.002637	0.032695	0.033678
RS	36	0.890414	0.943279	1673.468362	0.032822	0.033827
RS	37	0.955549	0.943279	1663.259053	0.032622	0.033615
RS	38	1.024968	0.973646	1596.142248	0.031306	0.032250
RS	39	1.098951	0.973646	1575.399816	0.030899	0.031783
RS	40	1.177801	1.028837	1467.448375	0.028781	0.029584
RS	41	1.261836	1.028837	1440.212116	0.028247	0.028976
RS	42	1.351397	1.096196	1323.163414	0.025952	0.026606
RS	43	1.446849	1.096196	1291.716488	0.025335	0.025934
RS	44	1.548578	1.163037	1185.013770	0.023242	0.023796
RS	45	1.656997	1.163037	1149.860134	0.022553	0.023082
RS	46	1.772547	1.220028	1059.658670	0.020783	0.021299
RS	47	1.895695	1.220028	1020.389721	0.020013	0.020532
RS	48	2.026943	1.262313	945.121835	0.018537	0.019063
RS	49	2.166822	1.262313	901.194237	0.017675	0.018222
RS	50	2.315900	1.287984	837.063554	0.016418	0.016980
RS	51	2.474782	1.287984	788.208594	0.015459	0.016048
RS	52	2.644114	1.296576	731.633010	0.014350	0.014957
RS	53	2.824581	1.296576	678.076084	0.013299	0.013926
RS	54	3.016917	1.281866	629.274715	0.012342	0.012982
RS	55	3.221902	1.281866	571.163555	0.011202	0.011848
RS	56	3.440368	1.281866	512.966397	0.010061	0.010700
RS	57	3.673201	1.281866	455.536294	0.008935	0.009556
RS	58	3.921347	1.309538	392.085030	0.007690	0.008273
RS	59	4.185812	1.309538	341.183471	0.006692	0.007237
RS	60	4.467670	1.309538	292.952012	0.005746	0.006245
RS	61	4.768064	1.309538	247.983884	0.004864	0.005310
RS	62	5.088214	1.309538	206.757540	0.004055	0.004445
RS	63	5.429418	1.309538	715.455123	0.014032	0.015543
PA	4+25*2+4+6 0.147665541 0.045060336 5.429418325 30.646291061 0.554424592 0.505632471 0.635757062 0.846783863 1.168423162 1.720916586 2.412473081 2.863825649 2.833231409 2.451337584 1.981452608 1.583560594 1.297378296 1.110017227 0.999696340 0.948483575 0.943278922 0.973646068 1.028837387 1.096196131 1.163037424 1.220027643 1.262313201 1.287983680 1.296575756 1.281866318 1.309537508
//
IT	4140
RD	25
LK	-392547.454152
QD	-65.856721 -> -60.994520
RI	0.0022631138
TR	0.146755	0.045285
MT	5.451186
MM	C_pi: 1.220731, n_recomb: 51569.532308
RS	0	0.000000	35.389575	9.334782	0.000181	0.000009
RS	1	0.006583	35.389575	9.948928	0.000193	0.000065
RS	2	0.013600	35.389575	10.603451	0.000206	0.000139
RS	3	0.021078	35.389575	11.301004	0.000219	0.000206
RS	4	0.029049	0.562509	752.156151	0.014585	0.013230
RS	5	0.037545	0.562509	789.420552	0.015308	0.013673
RS	6	0.046599	0.509318	913.316548	0.017710	0.015344
RS	7	0.056250	0.509318	954.791572	0.018515	0.015943
RS	8	0.066536	0.635687	800.414013	0.015521	0.013295
RS	9	0.077500	0.635687	838.259732	0.016255	0.014015
RS	10	0.089185	0.842262	663.402100	0.012864	0.011177
RS	11	0.101639	0.842262	696.560781	0.013507	0.011954
RS	12	0.114914	1.161356	531.122647	0.010299	0.009289
RS	13	0.129062	1.161356	559.193609	0.010843	0.009935
RS	14	0.144141	1.720827	397.907812	0.007716	0.007176
RS	15	0.160214	1.720827	420.188563	0.008148	0.007593
RS	16	0.177344	2.433870	314.018159	0.006089	0.005711
RS	17	0.195602	2.433870	332.248492	0.006443	0.006019
RS	18	0.215062	2.908764	294.206591	0.005705	0.005352
RS	19	0.235803	2.908764	311.423965	0.006039	0.005665
RS	20	0.257910	2.885674	332.125287	0.006440	0.006076
RS	21	0.281471	2.885674	351.209111	0.006810	0.006462
RS	22	0.306584	2.495255	428.964842	0.008318	0.007949
RS	23	0.333350	2.495255	452.447820	0.008774	0.008463
RS	24	0.361879	2.011865	590.606052	0.011453	0.011130
RS	25	0.392285	2.011865	620.173827	0.012026	0.011806
RS	26	0.424693	1.602752	814.866280	0.015801	0.015615
RS	27	0.459234	1.602752	850.071761	0.016484	0.016438
RS	28	0.496050	1.309101	1081.227504	0.020966	0.021015
RS	29	0.535289	1.309101	1118.292915	0.021685	0.021894
RS	30	0.577111	1.117211	1348.683632	0.026153	0.026506
RS	31	0.621686	1.117211	1380.863477	0.026777	0.027286
RS	32	0.669196	1.004334	1564.595756	0.030340	0.031000
RS	33	0.719834	1.004334	1584.839934	0.030732	0.031514
RS	34	0.773805	0.951920	1685.437012	0.032683	0.033567
RS	35	0.831329	0.951920	1689.955222	0.032770	0.033713
RS	36	0.892640	0.946540	1696.951018	0.032906	0.033872
RS	37	0.957988	0.946540	1686.743691	0.032708	0.033665
RS	38	1.027637	0.977589	1617.894397	0.031373	0.032282
RS	39	1.101871	0.977589	1597.069743	0.030969	0.031822
RS	40	1.180992	1.034147	1486.238522	0.028820	0.029594
RS	41	1.265322	1.034147	1458.965458	0.028291	0.028995
RS	42	1.355204	1.103277	1339.023505	0.025965	0.026598
RS	43	1.451003	1.103277	1307.630642	0.025357	0.025936
RS	44	1.553108	1.171920	1198.674904	0.023244	0.023781
RS	45	1.661935	1.171920	1163.639562	0.022564	0.023079
RS	46	1.777926	1.230412	1071.967328	0.020787	0.021288
RS	47	1.901553	1.230412	1032.820718	0.020028	0.020534
RS	48	2.033319	1.273711	956.723827	0.018552	0.019066
RS	49	2.173759	1.273711	912.853918	0.017701	0.018237
RS	50	2.323445	1.299849	848.325380	0.016450	0.017003
RS	51	2.482985	1.299849	799.395563	0.015501	0.016081
RS	52	2.653027	1.308368	742.663153	0.014401	0.015000
RS	53	2.834264	1.308368	688.835925	0.013357	0.013977
RS	54	3.027432	1.292781	640.125468	0.012413	0.013047
RS	55	3.233316	1.292781	581.460545	0.011275	0.011915
RS	56	3.452754	1.292781	522.635679	0.010135	0.010769
RS	57	3.686638	1.292781	464.514866	0.009008	0.009625
RS	58	3.935919	1.321060	400.061146	0.007758	0.008338
RS	59	4.201611	1.321060	348.459996	0.006757	0.007300
RS	60	4.484794	1.321060	299.502109	0.005808	0.006305
RS	61	4.786619	1.321060	253.796601	0.004921	0.005367
RS	62	5.108314	1.321060	211.838079	0.004108	0.004497
RS	63	5.451186	1.321060	736.540680	0.014282	0.015802
PA	4+25*2+4+6 0.146754607 0.045285041 5.451186203 35.389575132 0.562509034 0.509317751 0.635686731 0.842262357 1.161355745 1.720827140 2.433869718 2.908764106 2.885674139 2.495255075 2.011864803 1.602752229 1.309100870 1.117211438 1.004334080 0.951920392 0.946539903 0.977588655 1.034146530 1.103276655 1.171920123 1.230411597 1.273711268 1.299849222 1.308368361 1.292780722 1.321059681
//
CC
CC	Brief Description of the file format:
CC	  CC  comments
CC	  MM  useful-messages
CC	  RD  round-of-iterations
CC	  LL  \log[P(sequence)]
CC	  QD  Q-before-opt Q-after-opt
CC	  TR  \theta_0 \rho_0
CC	  RS  k t_k \lambda_k \pi_k \sum_{l\not=k}A_{kl} A_{kk}
CC	  DC  begin end best-k t_k+\Delta_k max-prob
CC
MM	Version: 0.6.5-r67
MM	pattern:4+25*2+4+6, n:63, n_free_lambdas:28
MM	n_iterations:25, skip:1, max_t:5, theta/rho:5
MM	is_decoding:0
MM	n_seqs:18, sum_L:903584, sum_n:148220
RD	0
LK	0.000000
QD	0.000000 -> 0.000000
RI	inf
TR	0.179169	0.035834
MT	5.000000
MM	C_pi: 1.000000, n_recomb: 31808.987626
RS	0	0.000000	1.000000	200.604751	0.006307	0.000000
RS	1	0.006440	1.000000	212.134090	0.006669	0.000000
RS	2	0.013294	1.000000	224.231770	0.007049	0.000000
RS	3	0.020590	1.000000	236.913329	0.007448	0.000000
RS	4	0.028356	1.000000	250.192911	0.007865	0.000000
RS	5	0.036622	1.000000	264.082937	0.008302	0.000000
RS	6	0.045421	1.000000	278.593730	0.008758	0.000000
RS	7	0.054785	1.000000	293.733108	0.009234	0.000000
RS	8	0.064753	1.000000	309.505923	0.009730	0.000000
RS	9	0.075363	1.000000	325.913562	0.010246	0.000000
RS	10	0.086656	1.000000	342.953395	0.010782	0.000000
RS	11	0.098677	1.000000	360.618178	0.011337	0.000000
RS	12	0.111471	1.000000	378.895406	0.011912	0.000000
RS	13	0.125090	1.000000	397.766619	0.012505	0.000000
RS	14	0.139585	1.000000	417.206667	0.013116	0.000000
RS	15	0.155014	1.000000	437.182926	0.013744	0.000000
RS	16	0.171437	1.000000	457.654491	0.014388	0.000000
RS	17	0.188917	1.000000	478.571330	0.015045	0.000000
RS	18	0.207523	1.000000	499.873433	0.015715	0.000000
RS	19	0.227327	1.000000	521.489959	0.016394	0.000000
RS	20	0.248406	1.000000	543.338392	0.017081	0.000000
RS	21	0.270843	1.000000	565.323741	0.017772	0.000000
RS	22	0.294725	1.000000	587.337811	0.018465	0.000000
RS	23	0.320144	1.000000	609.258557	0.019154	0.000000
RS	24	0.347201	1.000000	630.949576	0.019836	0.000000
RS	25	0.376000	1.000000	652.259778	0.020506	0.000000
RS	26	0.406654	1.000000	673.023262	0.021158	0.000000
RS	27	0.439282	1.000000	693.059472	0.021788	0.000000
RS	28	0.474011	1.000000	712.173677	0.022389	0.000000
RS	29	0.510976	1.000000	730.157833	0.022954	0.000000
RS	30	0.550322	1.000000	746.791887	0.023477	0.000000
RS	31	0.592202	1.000000	761.845586	0.023951	0.000000
RS	32	0.636779	1.000000	775.080851	0.024367	0.000000
RS	33	0.684227	1.000000	786.254756	0.024718	0.000000
RS	34	0.734730	1.000000	795.123164	0.024997	0.000000
RS	35	0.788485	1.000000	801.445034	0.025196	0.000000
RS	36	0.845702	1.000000	804.987417	0.025307	0.000000
RS	37	0.906604	1.000000	805.531101	0.025324	0.000000
RS	38	0.971428	1.000000	802.876865	0.025241	0.000000
RS	39	1.040426	1.000000	796.852241	0.025051	0.000000
RS	40	1.113868	1.000000	787.318631	0.024751	0.000000
RS	41	1.192040	1.000000	774.178607	0.024338	0.000000
RS	42	1.275245	1.000000	757.383139	0.023810	0.000000
RS	43	1.363809	1.000000	736.938448	0.023168	0.000000
RS	44	1.458076	1.000000	712.912145	0.022412	0.000000
RS	45	1.558414	1.000000	685.438263	0.021549	0.000000
RS	46	1.665214	1.000000	654.720767	0.020583	0.000000
RS	47	1.778891	1.000000	621.035117	0.019524	0.000000
RS	48	1.899889	1.000000	584.727482	0.018382	0.000000
RS	49	2.028679	1.000000	546.211253	0.017172	0.000000
RS	50	2.165763	1.000000	505.960596	0.015906	0.000000
RS	51	2.311675	1.000000	464.500910	0.014603	0.000000
RS	52	2.466983	1.000000	422.396236	0.013279	0.000000
RS	53	2.632293	1.000000	380.233848	0.011954	0.000000
RS	54	2.808249	1.000000	338.606508	0.010645	0.000000
RS	55	2.995536	1.000000	298.093087	0.009371	0.000000
RS	56	3.194884	1.000000	259.238473	0.008150	0.000000
RS	57	3.407070	1.000000	222.533888	0.006996	0.000000
RS	58	3.632920	1.000000	188.398840	0.005923	0.000000
RS	59	3.873315	1.000000	157.165956	0.004941	0.000000
RS	60	4.129191	1.000000	129.069857	0.004058	0.000000
RS	61	4.401545	1.000000	104.241028	0.003277	0.000000
RS	62	4.691438	1.000000	82.705284	0.002600	0.000000
RS	63	5.000000	1.000000	233.189751	0.007331	0.000000
PA	4+25*2+4+6 0.179169325 0.035833865 5.000000000 1.000000000 1.000000000 1.000000000 1.000000000 1.000000000 1.000000000 1.000000000 1.000000000 1.000000000 1.000000000 1.000000000 1.000000000 1.000000000 1.000000000 1.000000000 1.000000000 1.000000000 1.000000000 1.000000000 1.000000000 1.000000000 1.000000000 1.000000000 1.000000000 1.000000000 1.000000000 1.000000000 1.000000000
//
IT	5308
RD	1
LK	-375336.506989
QD	-267.292053 -> -203.175016
RI	0.0285583498
TR	0.182786	0.037794
MT	4.788713
MM	C_pi: 0.982727, n_recomb: 32948.605355
RS	0	0.000000	0.997191	205.938459	0.006250	0.000163
RS	1	0.006368	0.997191	217.641756	0.006605	0.001559
RS	2	0.013142	0.997191	229.915457	0.006978	0.003832
RS	3	0.020348	0.997191	242.774973	0.007368	0.006296
RS	4	0.028012	0.829728	307.696495	0.009339	0.007784
RS	5	0.036164	0.829728	324.042098	0.009835	0.008435
RS	6	0.044836	0.872002	324.593106	0.009851	0.008908
RS	7	0.054059	0.872002	341.578170	0.010367	0.009257
RS	8	0.063871	0.947380	330.783491	0.010039	0.009409
RS	9	0.074306	0.947380	347.943425	0.010560	0.009436
RS	10	0.085407	1.023283	338.760960	0.010281	0.009436
RS	11	0.097214	1.023283	356.151907	0.010809	0.009454
RS	12	0.109774	1.085366	352.887111	0.010710	0.009492
RS	13	0.123133	1.085366	370.719893	0.011251	0.009540
RS	14	0.137343	1.129288	374.111190	0.011354	0.009597
RS	15	0.152458	1.129288	392.593806	0.011915	0.009683
RS	16	0.168536	1.149370	404.496109	0.012277	0.009840
RS	17	0.185637	1.149370	423.842183	0.012864	0.010118
RS	18	0.203827	1.143984	445.760383	0.013529	0.010559
RS	19	0.223176	1.143984	466.120814	0.014147	0.011190
RS	20	0.243758	1.119238	497.541099	0.015101	0.012022
RS	21	0.265649	1.119238	518.873864	0.015748	0.013051
RS	22	0.288935	1.084455	557.577839	0.016923	0.014263
RS	23	0.313704	1.084455	579.552375	0.017590	0.015635
RS	24	0.340051	1.047520	622.434871	0.018891	0.017133
RS	25	0.368075	1.047520	644.399579	0.019558	0.018722
RS	26	0.397884	1.013470	688.017824	0.020882	0.020362
RS	27	0.429591	1.013470	709.024093	0.021519	0.022011
RS	28	0.463317	0.985044	749.861670	0.022759	0.023624
RS	29	0.499192	0.985044	768.736634	0.023331	0.025151
RS	30	0.537351	0.963580	803.386009	0.024383	0.026541
RS	31	0.577940	0.963580	818.850430	0.024852	0.027750
RS	32	0.621113	0.949262	844.600372	0.025634	0.028741
RS	33	0.667037	0.949262	855.409376	0.025962	0.029491
RS	34	0.715885	0.941276	870.783463	0.026429	0.029993
RS	35	0.767844	0.941276	875.844307	0.026582	0.030251
RS	36	0.823111	0.938214	880.577771	0.026726	0.030275
RS	37	0.881899	0.938214	879.022759	0.026679	0.030083
RS	38	0.944430	0.938516	873.656946	0.026516	0.029694
RS	39	1.010943	0.938516	864.886063	0.026250	0.029132
RS	40	1.081693	0.940704	850.391988	0.025810	0.028421
RS	41	1.156947	0.940704	834.105387	0.025315	0.027584
RS	42	1.236995	0.943565	811.559505	0.024631	0.026643
RS	43	1.322140	0.943565	787.802746	0.023910	0.025614
RS	44	1.412707	0.946304	758.210079	0.023012	0.024509
RS	45	1.509043	0.946304	727.443831	0.022078	0.023339
RS	46	1.611513	0.948511	691.833319	0.020997	0.022111
RS	47	1.720509	0.948511	655.003004	0.019880	0.020832
RS	48	1.836446	0.950015	614.639200	0.018654	0.019511
RS	49	1.959767	0.950015	573.202522	0.017397	0.018154
RS	50	2.090941	0.950772	529.708401	0.016077	0.016770
RS	51	2.230468	0.950772	485.589911	0.014738	0.015370
RS	52	2.378882	0.950805	440.936679	0.013383	0.013967
RS	53	2.536747	0.950805	396.391675	0.012031	0.012573
RS	54	2.704665	0.949715	352.917198	0.010711	0.011204
RS	55	2.883278	0.949715	310.257845	0.009416	0.009873
RS	56	3.073265	0.949715	269.465022	0.008178	0.008596
RS	57	3.275351	0.949715	231.034138	0.007012	0.007386
RS	58	3.490306	0.948987	195.515633	0.005934	0.006257
RS	59	3.718951	0.948987	162.917444	0.004945	0.005220
RS	60	3.962157	0.948987	133.660265	0.004057	0.004285
RS	61	4.220852	0.948987	107.858881	0.003274	0.003457
RS	62	4.496021	0.948987	85.520705	0.002596	0.002738
RS	63	4.788713	0.948987	241.250852	0.007322	0.007674
PA	4+25*2+4+6 0.182785697 0.037794350 4.788713455 0.997191429 0.829727650 0.872001886 0.947379589 1.023282945 1.085365534 1.129287720 1.149370193 1.143983841 1.119238377 1.084455490 1.047519684 1.013470173 0.985044479 0.963579655 0.949262142 0.941275954 0.938213825 0.938516498 0.940703988 0.943564653 0.946303844 0.948511124 0.950015128 0.950772285 0.950804770 0.949714661 0.948987067
//
IT	4268
RD	2
LK	-375223.500550
QD	-208.894399 -> -169.891555
RI	0.0264979012
TR	0.183763	0.039125
MT	4.693832
MM	C_pi: 0.974554, n_recomb: 33808.632414
RS	0	0.000000	1.018228	205.790379	0.006087	0.000164
RS	1	0.006335	1.018228	217.455528	0.006432	0.001539
RS	2	0.013072	1.018228	229.690349	0.006794	0.003717
RS	3	0.020235	1.018228	242.510746	0.007173	0.006020
RS	4	0.027853	0.700457	371.368323	0.010984	0.008878
RS	5	0.035953	0.700457	390.276576	0.011544	0.009658
RS	6	0.044566	0.760285	377.784841	0.011174	0.009794
RS	7	0.053724	0.760285	396.830604	0.011738	0.010288
RS	8	0.063463	0.881732	359.480435	0.010633	0.009751
RS	9	0.073819	0.881732	377.729908	0.011173	0.009925
RS	10	0.084831	1.015897	344.529646	0.010191	0.009325
RS	11	0.096541	1.015897	362.111596	0.010711	0.009465
RS	12	0.108992	1.136718	340.122118	0.010060	0.009054
RS	13	0.122232	1.136718	357.445334	0.010573	0.009168
RS	14	0.136312	1.230549	346.922621	0.010261	0.008908
RS	15	0.151283	1.230549	364.409944	0.010779	0.009015
RS	16	0.167202	1.278838	368.134681	0.010889	0.009014
RS	17	0.184130	1.278838	386.279426	0.011425	0.009270
RS	18	0.202131	1.273598	406.630518	0.012027	0.009707
RS	19	0.221272	1.273598	425.903543	0.012597	0.010261
RS	20	0.241625	1.227386	462.294737	0.013674	0.011222
RS	21	0.263268	1.227386	482.931128	0.014284	0.012120
RS	22	0.286283	1.161315	532.290143	0.015744	0.013584
RS	23	0.310755	1.161315	554.113106	0.016390	0.014784
RS	24	0.336777	1.092580	611.837977	0.018097	0.016643
RS	25	0.364449	1.092580	634.174311	0.018758	0.018041
RS	26	0.393873	1.031071	694.821184	0.020552	0.020116
RS	27	0.425161	1.031071	716.519920	0.021193	0.021572
RS	28	0.458432	0.981276	774.213780	0.022900	0.023638
RS	29	0.493810	0.981276	793.769985	0.023478	0.024986
RS	30	0.531430	0.944798	842.630301	0.024924	0.026780
RS	31	0.571433	0.944798	858.410017	0.025390	0.027838
RS	32	0.613970	0.921291	893.824302	0.026438	0.029121
RS	33	0.659203	0.921291	904.333809	0.026749	0.029756
RS	34	0.707300	0.908897	924.178755	0.027336	0.030415
RS	35	0.758445	0.908897	928.260600	0.027456	0.030591
RS	36	0.812831	0.904983	932.889489	0.027593	0.030651
RS	37	0.870661	0.904983	929.787743	0.027501	0.030409
RS	38	0.932156	0.906784	921.134550	0.027246	0.029975
RS	39	0.997546	0.906784	910.467812	0.026930	0.029390
RS	40	1.067079	0.911725	891.107486	0.026357	0.028600
RS	41	1.141017	0.911725	872.812462	0.025816	0.027762
RS	42	1.219639	0.917684	845.179244	0.024999	0.026744
RS	43	1.303242	0.917684	819.485494	0.024239	0.025727
RS	44	1.392142	0.923258	785.411082	0.023231	0.024568
RS	45	1.486674	0.923258	752.883708	0.022269	0.023419
RS	46	1.587195	0.927719	713.724331	0.021111	0.022162
RS	47	1.694084	0.927719	675.339172	0.019975	0.020910
RS	48	1.807745	0.930765	632.367137	0.018704	0.019583
RS	49	1.928606	0.930765	589.556955	0.017438	0.018252
RS	50	2.057125	0.932333	544.232550	0.016097	0.016878
RS	51	2.193785	0.932333	498.866794	0.014756	0.015501
RS	52	2.339104	0.932483	452.934612	0.013397	0.014114
RS	53	2.493628	0.932483	407.210577	0.012045	0.012734
RS	54	2.657943	0.930520	362.924920	0.010735	0.011385
RS	55	2.832667	0.930520	319.076588	0.009438	0.010056
RS	56	3.018461	0.930520	277.166220	0.008198	0.008775
RS	57	3.216025	0.930520	237.695749	0.007031	0.007559
RS	58	3.426105	0.929815	201.222695	0.005952	0.006425
RS	59	3.649495	0.929815	167.752363	0.004962	0.005375
RS	60	3.887037	0.929815	137.709946	0.004073	0.004424
RS	61	4.139629	0.929815	111.209771	0.003289	0.003580
RS	62	4.408222	0.929815	88.257319	0.002610	0.002845
RS	63	4.693832	0.929815	250.214475	0.007401	0.008067
PA	4+25*2+4+6 0.183763120 0.039125040 4.693832101 1.018228408 0.700456985 0.760284794 0.881731891 1.015897495 1.136718182 1.230549000 1.278837882 1.273597580 1.227386219 1.161315421 1.092580245 1.031070511 0.981275560 0.944798335 0.921290587 0.908896972 0.904982794 0.906783782 0.911725049 0.917684420 0.923258481 0.927718662 0.930764559 0.932333083 0.932483269 0.930519769 0.929814969
//
IT	4636
RD	3
LK	-375151.830228
QD	-179.627523 -> -151.516958
RI	0.0244982901
TR	0.183365	0.040077
MT	4.658639
MM	C_pi: 0.974093, n_recomb: 34599.704258
RS	0	0.000000	1.086536	196.930016	0.005692	0.000158
RS	1	0.006323	1.086536	208.155684	0.006016	0.001464
RS	2	0.013046	1.086536	219.939570	0.006357	0.003470
RS	3	0.020193	1.086536	232.298826	0.006714	0.005542
RS	4	0.027793	0.614833	432.173390	0.012491	0.009826
RS	5	0.035873	0.614833	453.387612	0.013104	0.010702
RS	6	0.044464	0.678225	431.119682	0.012460	0.010574
RS	7	0.053598	0.678225	452.140004	0.013068	0.011207
RS	8	0.063310	0.825343	389.851547	0.011267	0.010069
RS	9	0.073636	0.825343	409.273514	0.011829	0.010384
RS	10	0.084615	1.001106	354.382175	0.010242	0.009267
RS	11	0.096288	1.001106	372.374113	0.010762	0.009517
RS	12	0.108699	1.172814	334.066378	0.009655	0.008714
RS	13	0.121895	1.172814	351.185881	0.010150	0.008894
RS	14	0.135925	1.316971	328.764243	0.009502	0.008356
RS	15	0.150842	1.316971	345.597308	0.009988	0.008495
RS	16	0.166703	1.397656	342.199798	0.009890	0.008346
RS	17	0.183566	1.397656	359.461209	0.010389	0.008600
RS	18	0.201495	1.395852	377.788869	0.010919	0.009007
RS	19	0.220559	1.395852	396.212340	0.011451	0.009516
RS	20	0.240827	1.329934	435.586498	0.012589	0.010548
RS	21	0.262377	1.329934	455.653212	0.013169	0.011361
RS	22	0.285290	1.234433	512.629291	0.014816	0.012995
RS	23	0.309651	1.234433	534.326421	0.015443	0.014084
RS	24	0.335553	1.136786	603.446588	0.017441	0.016204
RS	25	0.363093	1.136786	626.121479	0.018096	0.017480
RS	26	0.392373	1.051506	700.478053	0.020245	0.019884
RS	27	0.423505	1.051506	722.829085	0.020891	0.021220
RS	28	0.456606	0.984161	794.523370	0.022963	0.023638
RS	29	0.491799	0.984161	814.756526	0.023548	0.024878
RS	30	0.529218	0.936010	875.574450	0.025306	0.026985
RS	31	0.569003	0.936010	891.731206	0.025773	0.027954
RS	32	0.611303	0.905840	935.141550	0.027027	0.029456
RS	33	0.656278	0.905840	945.505091	0.027327	0.030024
RS	34	0.704096	0.890722	968.665579	0.027996	0.030784
RS	35	0.754938	0.890722	972.041062	0.028094	0.030914
RS	36	0.808995	0.886939	975.880665	0.028205	0.030971
RS	37	0.866470	0.886939	971.645161	0.028082	0.030701
RS	38	0.927578	0.890736	959.460837	0.027730	0.030200
RS	39	0.992551	0.890736	947.453710	0.027383	0.029605
RS	40	1.061632	0.898641	923.374314	0.026687	0.028725
RS	41	1.135080	0.898641	903.745413	0.026120	0.027893
RS	42	1.213173	0.907770	871.464108	0.025187	0.026793
RS	43	1.296203	0.907770	844.583801	0.024410	0.025794
RS	44	1.384483	0.916194	806.646853	0.023314	0.024577
RS	45	1.478345	0.916194	773.131540	0.022345	0.023455
RS	46	1.578142	0.922900	731.116259	0.021131	0.022169
RS	47	1.684249	0.922900	691.918432	0.019998	0.020947
RS	48	1.797064	0.927474	647.016910	0.018700	0.019615
RS	49	1.917013	0.927474	603.496897	0.017442	0.018313
RS	50	2.044547	0.929844	556.941141	0.016097	0.016951
RS	51	2.180144	0.929844	510.877131	0.014765	0.015597
RS	52	2.324314	0.930114	464.144909	0.013415	0.014228
RS	53	2.477601	0.930114	417.654362	0.012071	0.012864
RS	54	2.640579	0.927322	372.894619	0.010777	0.011536
RS	55	2.813863	0.927322	328.129417	0.009484	0.010210
RS	56	2.998102	0.927322	285.304591	0.008246	0.008930
RS	57	3.193992	0.927322	244.933634	0.007079	0.007711
RS	58	3.402266	0.926984	207.517584	0.005998	0.006570
RS	59	3.623710	0.926984	173.235983	0.005007	0.005510
RS	60	3.859156	0.926984	142.422846	0.004116	0.004548
RS	61	4.109488	0.926984	115.201924	0.003330	0.003690
RS	62	4.375649	0.926984	91.586605	0.002647	0.002941
RS	63	4.658639	0.926984	261.612995	0.007561	0.008437
PA	4+25*2+4+6 0.183364820 0.040077368 4.658638746 1.086535561 0.614833410 0.678225395 0.825342980 1.001106165 1.172813619 1.316971052 1.397656224 1.395852188 1.329933724 1.234432634 1.136785640 1.051505688 0.984160685 0.936009689 0.905840209 0.890722084 0.886938823 0.890736126 0.898640547 0.907770471 0.916194327 0.922900360 0.927474388 0.929844374 0.930113657 0.927321533 0.926983994
//
IT	4324
RD	4
LK	-375098.759895
QD	-162.005911 -> -139.526747
RI	0.0221794914
TR	0.182217	0.040794
MT	4.656564
MM	C_pi: 0.978954, n_recomb: 35378.221717
RS	0	0.000000	1.204183	181.639146	0.005134	0.000148
RS	1	0.006322	1.204183	192.105057	0.005430	0.001354
RS	2	0.013044	1.204183	203.106156	0.005741	0.003150
RS	3	0.020191	1.204183	214.661000	0.006068	0.004963
RS	4	0.027789	0.559689	486.060688	0.013739	0.010621
RS	5	0.035868	0.559689	509.238599	0.014394	0.011546
RS	6	0.044458	0.619905	481.629358	0.013614	0.011255
RS	7	0.053591	0.619905	504.452121	0.014259	0.012005
RS	8	0.063301	0.780682	419.864323	0.011868	0.010372
RS	9	0.073625	0.780682	440.455863	0.012450	0.010808
RS	10	0.084602	0.985931	366.124546	0.010349	0.009256
RS	11	0.096273	0.985931	384.641294	0.010872	0.009596
RS	12	0.108682	1.200902	331.904120	0.009382	0.008461
RS	13	0.121875	1.200902	349.007603	0.009865	0.008695
RS	14	0.135902	1.393994	316.208087	0.008938	0.007919
RS	15	0.150816	1.393994	332.613212	0.009402	0.008086
RS	16	0.166673	1.509452	323.038113	0.009131	0.007805
RS	17	0.183533	1.509452	339.646510	0.009600	0.008062
RS	18	0.201458	1.513274	355.961146	0.010062	0.008430
RS	19	0.220516	1.513274	373.729611	0.010564	0.008909
RS	20	0.240780	1.428666	415.117098	0.011734	0.009981
RS	21	0.262325	1.428666	434.744788	0.012288	0.010734
RS	22	0.285231	1.304788	497.649702	0.014067	0.012487
RS	23	0.309586	1.304788	519.286114	0.014678	0.013498
RS	24	0.335481	1.180028	597.777979	0.016897	0.015818
RS	25	0.363012	1.180028	620.814118	0.017548	0.017009
RS	26	0.392285	1.073320	706.861944	0.019980	0.019675
RS	27	0.423408	1.073320	729.879072	0.020631	0.020930
RS	28	0.456498	0.990784	813.812071	0.023003	0.023634
RS	29	0.491681	0.990784	834.756451	0.023595	0.024804
RS	30	0.529088	0.932946	906.140595	0.025613	0.027167
RS	31	0.568859	0.932946	922.748482	0.026082	0.028079
RS	32	0.611146	0.897562	973.126866	0.027506	0.029755
RS	33	0.656105	0.897562	983.473066	0.027799	0.030280
RS	34	0.703907	0.880639	1009.241504	0.028527	0.031110
RS	35	0.754731	0.880639	1012.108666	0.028608	0.031210
RS	36	0.808769	0.877498	1014.741571	0.028683	0.031245
RS	37	0.866222	0.877498	1009.649936	0.028539	0.030959
RS	38	0.927308	0.883532	993.796046	0.028091	0.030378
RS	39	0.992256	0.883532	980.801537	0.027723	0.029782
RS	40	1.061310	0.894489	952.106739	0.026912	0.028806
RS	41	1.134730	0.894489	931.551190	0.026331	0.027986
RS	42	1.212791	0.906814	894.894444	0.025295	0.026803
RS	43	1.295787	0.906814	867.257451	0.024514	0.025827
RS	44	1.384031	0.918086	825.821155	0.023343	0.024554
RS	45	1.477853	0.918086	791.736472	0.022379	0.023460
RS	46	1.577608	0.927023	747.247625	0.021122	0.022148
RS	47	1.683668	0.927023	707.614550	0.020001	0.020957
RS	48	1.796434	0.933105	661.132495	0.018688	0.019622
RS	49	1.916329	0.933105	617.216368	0.017446	0.018350
RS	50	2.043805	0.936253	569.713628	0.016104	0.017000
RS	51	2.179339	0.936253	523.186910	0.014788	0.015671
RS	52	2.323442	0.936623	475.856922	0.013451	0.014322
RS	53	2.476655	0.936623	428.751707	0.012119	0.012974
RS	54	2.639555	0.932998	383.638661	0.010844	0.011669
RS	55	2.812753	0.932998	338.027440	0.009555	0.010348
RS	56	2.996902	0.932998	294.321981	0.008319	0.009069
RS	57	3.192692	0.932998	253.051225	0.007153	0.007847
RS	58	3.400861	0.933212	214.622004	0.006067	0.006699
RS	59	3.622190	0.933212	179.494897	0.005074	0.005632
RS	60	3.857512	0.933212	147.856053	0.004179	0.004661
RS	61	4.107711	0.933212	119.844643	0.003388	0.003793
RS	62	4.373729	0.933212	95.487762	0.002699	0.003032
RS	63	4.656564	0.933212	275.175232	0.007778	0.008792
PA	4+25*2+4+6 0.182216512 0.040793553 4.656563947 1.204183433 0.559688873 0.619904826 0.780681662 0.985931341 1.200901993 1.393994302 1.509451954 1.513273653 1.428666377 1.304788135 1.180028065 1.073319716 0.990784282 0.932946343 0.897562112 0.880639114 0.877498177 0.883531965 0.894489189 0.906814178 0.918085561 0.927023185 0.933105058 0.936252830 0.936623094 0.932998479 0.933212338
//
IT	4644
RD	5
LK	-375055.603554
QD	-149.704431 -> -130.585710
RI	0.0197154706
TR	0.180657	0.041358
MT	4.673635
MM	C_pi: 0.987218, n_recomb: 36154.858994
RS	0	0.000000	1.371771	163.085183	0.004511	0.000135
RS	1	0.006328	1.371771	172.605535	0.004774	0.001227
RS	2	0.013057	1.371771	182.628203	0.005051	0.002804
RS	3	0.020211	1.371771	193.172740	0.005343	0.004359
RS	4	0.027818	0.524499	531.682087	0.014706	0.011270
RS	5	0.035907	0.524499	556.501653	0.015392	0.012200
RS	6	0.044508	0.578346	528.149701	0.014608	0.011846
RS	7	0.053652	0.578346	552.594281	0.015284	0.012687
RS	8	0.063376	0.745795	448.797490	0.012413	0.010662
RS	9	0.073714	0.745795	470.526328	0.013014	0.011197
RS	10	0.084707	0.972100	378.817130	0.010478	0.009282
RS	11	0.096396	0.972100	397.923137	0.011006	0.009695
RS	12	0.108824	1.223901	332.204485	0.009188	0.008276
RS	13	0.122039	1.223901	349.412726	0.009664	0.008553
RS	14	0.136090	1.463938	307.348514	0.008501	0.007571
RS	15	0.151030	1.463938	323.478416	0.008947	0.007761
RS	16	0.166916	1.615726	308.438655	0.008531	0.007363
RS	17	0.183807	1.615726	324.555922	0.008977	0.007622
RS	18	0.201767	1.626872	338.965519	0.009375	0.007949
RS	19	0.220863	1.626872	356.222434	0.009853	0.008404
RS	20	0.241168	1.524281	399.080057	0.011038	0.009499
RS	21	0.262757	1.524281	418.371306	0.011572	0.010205
RS	22	0.285713	1.372707	486.159683	0.013447	0.012047
RS	23	0.310122	1.372707	507.792219	0.014045	0.012998
RS	24	0.336075	1.222095	594.346902	0.016439	0.015476
RS	25	0.363671	1.222095	617.769388	0.017087	0.016604
RS	26	0.393013	1.095584	714.184632	0.019753	0.019487
RS	27	0.424212	1.095584	737.884902	0.020409	0.020683
RS	28	0.457385	0.999462	832.891359	0.023037	0.023629
RS	29	0.492657	0.999462	854.577184	0.023637	0.024749
RS	30	0.530162	0.933244	935.609341	0.025878	0.027329
RS	31	0.570039	0.933244	952.724986	0.026351	0.028202
RS	32	0.612441	0.893559	1009.397862	0.027919	0.030024
RS	33	0.657525	0.893559	1019.818758	0.028207	0.030520
RS	34	0.705463	0.875382	1047.732532	0.028979	0.031399
RS	35	0.756434	0.875382	1050.227930	0.029048	0.031480
RS	36	0.810631	0.873163	1051.385548	0.029080	0.031481
RS	37	0.868257	0.873163	1045.624240	0.028921	0.031186
RS	38	0.929530	0.881547	1026.015330	0.028378	0.030522
RS	39	0.994681	0.881547	1012.264761	0.027998	0.029928
RS	40	1.063954	0.895586	979.029562	0.027079	0.028858
RS	41	1.137612	0.895586	957.806508	0.026492	0.028051
RS	42	1.215930	0.911102	916.959623	0.025362	0.026790
RS	43	1.299204	0.911102	888.829759	0.024584	0.025836
RS	44	1.387749	0.925206	844.129589	0.023348	0.024512
RS	45	1.481896	0.925206	809.722038	0.022396	0.023447
RS	46	1.582001	0.936352	762.997824	0.021104	0.022111
RS	47	1.688442	0.936352	723.141571	0.020001	0.020951
RS	48	1.801618	0.943917	675.284283	0.018678	0.019615
RS	49	1.921955	0.943917	631.139252	0.017457	0.018373
RS	50	2.049908	0.947814	582.848088	0.016121	0.017036
RS	51	2.185959	0.947814	535.975636	0.014824	0.015732
RS	52	2.330618	0.948257	488.154004	0.013502	0.014402
RS	53	2.484432	0.948257	440.499974	0.012184	0.013071
RS	54	2.647980	0.943780	395.090889	0.010928	0.011788
RS	55	2.821877	0.943780	348.651510	0.009643	0.010473
RS	56	3.006779	0.943780	304.062287	0.008410	0.009197
RS	57	3.203382	0.943780	261.870017	0.007243	0.007974
RS	58	3.412426	0.944651	222.362213	0.006150	0.006818
RS	59	3.634699	0.944651	186.350090	0.005154	0.005746
RS	60	3.871037	0.944651	153.835101	0.004255	0.004767
RS	61	4.122332	0.944651	124.975377	0.003457	0.003889
RS	62	4.389529	0.944651	99.815142	0.002761	0.003117
RS	63	4.673635	0.944651	290.359598	0.008031	0.009137
PA	4+25*2+4+6 0.180656771 0.041358227 4.673634557 1.371770994 0.524499418 0.578346279 0.745795315 0.972100154 1.223901149 1.463937733 1.615725648 1.626871895 1.524281307 1.372707483 1.222095239 1.095584368 0.999462110 0.933244402 0.893559006 0.875381803 0.873162888 0.881547112 0.895586319 0.911101775 0.925205571 0.936352310 0.943917080 0.947813844 0.948256789 0.943779680 0.944651092
//
IT	4331
RD	6
LK	-375018.528134
QD	-140.145443 -> -123.291490
RI	0.0173178439
TR	0.178882	0.041824
MT	4.701857
MM	C_pi: 0.997544, n_recomb: 36928.327191
RS	0	0.000000	1.592087	143.731656	0.003892	0.000121
RS	1	0.006338	1.592087	152.235925	0.004122	0.001097
RS	2	0.013078	1.592087	161.202798	0.004365	0.002463
RS	3	0.020245	1.592087	170.652156	0.004621	0.003780
RS	4	0.027866	0.502505	569.064566	0.015410	0.011785
RS	5	0.035971	0.502505	595.251965	0.016119	0.012688
RS	6	0.044589	0.548434	570.338911	0.015444	0.012356
RS	7	0.053753	0.548434	596.240547	0.016146	0.013264
RS	8	0.063498	0.718340	476.434876	0.012902	0.010938
RS	9	0.073861	0.718340	499.259524	0.013520	0.011553
RS	10	0.084880	0.959723	392.029363	0.010616	0.009336
RS	11	0.096598	0.959723	411.762587	0.011150	0.009807
RS	12	0.109059	1.243043	334.177310	0.009049	0.008141
RS	13	0.122309	1.243043	351.571726	0.009520	0.008453
RS	14	0.136399	1.527976	301.032160	0.008152	0.007290
RS	15	0.151383	1.527976	316.992104	0.008584	0.007497
RS	16	0.167316	1.717205	297.011882	0.008043	0.006996
RS	17	0.184259	1.717205	312.752251	0.008469	0.007255
RS	18	0.202275	1.737122	325.369133	0.008811	0.007542
RS	19	0.221434	1.737122	342.217911	0.009267	0.007977
RS	20	0.241807	1.617147	386.195656	0.010458	0.009082
RS	21	0.263471	1.617147	405.225038	0.010973	0.009750
RS	22	0.286508	1.438391	477.180143	0.012922	0.011660
RS	23	0.311006	1.438391	498.849076	0.013509	0.012562
RS	24	0.337056	1.262882	592.545291	0.016046	0.015170
RS	25	0.364757	1.262882	616.369530	0.016691	0.016248
RS	26	0.394214	1.117795	722.201969	0.019557	0.019315
RS	27	0.425538	1.117795	746.593978	0.020217	0.020465
RS	28	0.458847	1.009255	851.840745	0.023067	0.023621
RS	29	0.494268	1.009255	874.286637	0.023675	0.024703
RS	30	0.531933	0.935576	964.319882	0.026113	0.027473
RS	31	0.571986	0.935576	981.981872	0.026592	0.028319
RS	32	0.614577	0.892198	1044.491005	0.028284	0.030264
RS	33	0.659868	0.892198	1055.050744	0.028570	0.030740
RS	34	0.708029	0.873108	1084.802707	0.029376	0.031656
RS	35	0.759243	0.873108	1087.021749	0.029436	0.031725
RS	36	0.813703	0.871962	1086.530280	0.029423	0.031686
RS	37	0.871615	0.871962	1080.229149	0.029252	0.031386
RS	38	0.933197	0.882734	1056.823528	0.028618	0.030639
RS	39	0.998683	0.882734	1042.475922	0.028230	0.030051
RS	40	1.068319	0.899843	1004.769978	0.027209	0.028889
RS	41	1.142369	0.899843	983.053869	0.026621	0.028098
RS	42	1.221112	0.918519	938.162602	0.025405	0.026761
RS	43	1.304845	0.918519	909.712289	0.024635	0.025831
RS	44	1.393886	0.935424	861.921701	0.023340	0.024459
RS	45	1.488571	0.935424	827.347071	0.022404	0.023423
RS	46	1.589257	0.948748	778.554791	0.021083	0.022066
RS	47	1.696324	0.948748	738.604863	0.020001	0.020937
RS	48	1.810177	0.957760	689.513010	0.018672	0.019600
RS	49	1.931247	0.957760	645.237567	0.017473	0.018388
RS	50	2.059990	0.962373	596.261145	0.016146	0.017065
RS	51	2.196893	0.962373	549.109837	0.014870	0.015786
RS	52	2.342473	0.962858	500.864859	0.013563	0.014475
RS	53	2.497281	0.962858	452.698123	0.012259	0.013161
RS	54	2.661900	0.957501	407.033309	0.011022	0.011900
RS	55	2.836953	0.957501	359.772764	0.009742	0.010591
RS	56	3.023101	0.957501	314.294508	0.008511	0.009317
RS	57	3.221047	0.957501	271.164491	0.007343	0.008093
RS	58	3.431539	0.959085	230.534425	0.006243	0.006930
RS	59	3.655373	0.959085	193.610270	0.005243	0.005853
RS	60	3.893394	0.959085	160.185602	0.004338	0.004868
RS	61	4.146500	0.959085	130.439516	0.003532	0.003981
RS	62	4.415649	0.959085	104.435350	0.002828	0.003199
RS	63	4.701857	0.959085	306.700996	0.008305	0.009473
PA	4+25*2+4+6 0.178882347 0.041823981 4.701857074 1.592086828 0.502504552 0.548434403 0.718339803 0.959722883 1.243043280 1.527976352 1.717204663 1.737121907 1.617147429 1.438391062 1.262882407 1.117795378 1.009254890 0.935576231 0.892198100 0.873107728 0.871962116 0.882734192 0.899842715 0.918518658 0.935424006 0.948747698 0.957760194 0.962373053 0.962857619 0.957500621 0.959085200
//
IT	4328
RD	7
LK	-374985.647362
QD	-132.184481 -> -117.008391
RI	0.0151232539
TR	0.177012	0.042224
MT	4.736425
MM	C_pi: 1.009045, n_recomb: 37695.270381
RS	0	0.000000	1.869983	125.134428	0.003320	0.000108
RS	1	0.006350	1.869983	132.633658	0.003519	0.000970
RS	2	0.013104	1.869983	140.552268	0.003729	0.002144
RS	3	0.020286	1.869983	148.909792	0.003950	0.003251
RS	4	0.027925	0.489475	598.900758	0.015888	0.012182
RS	5	0.036048	0.489475	626.230474	0.016613	0.013037
RS	6	0.044687	0.526696	608.280634	0.016137	0.012795
RS	7	0.053875	0.526696	635.496771	0.016859	0.013749
RS	8	0.063647	0.696414	502.765668	0.013338	0.011200
RS	9	0.074039	0.696414	526.643099	0.013971	0.011881
RS	10	0.085091	0.948524	405.545635	0.010759	0.009410
RS	11	0.096845	0.948524	425.928849	0.011299	0.009929
RS	12	0.109345	1.258969	337.342502	0.008949	0.008046
RS	13	0.122639	1.258969	354.979895	0.009417	0.008385
RS	14	0.136777	1.586754	296.540621	0.007867	0.007060
RS	15	0.151812	1.586754	312.405500	0.008288	0.007280
RS	16	0.167803	1.814296	287.862575	0.007637	0.006687
RS	17	0.184809	1.814296	303.308134	0.008046	0.006944
RS	18	0.202895	1.844340	314.217913	0.008336	0.007192
RS	19	0.222130	1.844340	330.733138	0.008774	0.007609
RS	20	0.242586	1.707539	375.581966	0.009964	0.008718
RS	21	0.264341	1.707539	394.402248	0.010463	0.009353
RS	22	0.287478	1.502034	469.989750	0.012468	0.011315
RS	23	0.312083	1.502034	491.720557	0.013045	0.012177
RS	24	0.338252	1.302402	591.857104	0.015701	0.014892
RS	25	0.366082	1.302402	616.088149	0.016344	0.015929
RS	26	0.395679	1.139705	730.606933	0.019382	0.019153
RS	27	0.427156	1.139705	755.690126	0.020047	0.020268
RS	28	0.460632	1.019640	870.537914	0.023094	0.023607
RS	29	0.496233	1.019640	893.752093	0.023710	0.024661
RS	30	0.534095	0.939175	992.304723	0.026324	0.027599
RS	31	0.574362	0.939175	1010.538214	0.026808	0.028424
RS	32	0.617185	0.892529	1078.555926	0.028613	0.030479
RS	33	0.662728	0.892529	1089.300356	0.028898	0.030942
RS	34	0.711164	0.872740	1120.686600	0.029730	0.031886
RS	35	0.762674	0.872740	1122.699113	0.029784	0.031947
RS	36	0.817456	0.872736	1120.458280	0.029724	0.031866
RS	37	0.875717	0.872736	1113.712380	0.029545	0.031566
RS	38	0.937677	0.885884	1086.506210	0.028823	0.030736
RS	39	1.003572	0.885884	1071.676709	0.028430	0.030157
RS	40	1.073652	0.906017	1029.578254	0.027313	0.028905
RS	41	1.148182	0.906017	1007.492653	0.026727	0.028132
RS	42	1.227444	0.927804	958.684661	0.025432	0.026723
RS	43	1.311740	0.927804	930.032714	0.024672	0.025818
RS	44	1.401389	0.947465	879.294261	0.023326	0.024400
RS	45	1.496731	0.947465	844.656507	0.022407	0.023393
RS	46	1.598127	0.962921	793.927565	0.021062	0.022017
RS	47	1.705962	0.962921	753.967746	0.020002	0.020919
RS	48	1.820645	0.973339	703.747642	0.018669	0.019583
RS	49	1.942611	0.973339	659.404232	0.017493	0.018400
RS	50	2.072322	0.978628	609.820362	0.016178	0.017090
RS	51	2.210269	0.978628	562.432504	0.014921	0.015835
RS	52	2.356977	0.979120	513.816086	0.013631	0.014544
RS	53	2.513001	0.979120	465.160602	0.012340	0.013246
RS	54	2.678933	0.972853	419.275607	0.011123	0.012007
RS	55	2.855402	0.972853	371.200162	0.009847	0.010704
RS	56	3.043077	0.972853	324.832046	0.008617	0.009432
RS	57	3.242670	0.972853	280.756903	0.007448	0.008208
RS	58	3.454938	0.975176	238.979811	0.006340	0.007037
RS	59	3.680685	0.975176	201.129033	0.005336	0.005956
RS	60	3.920768	0.975176	166.775901	0.004424	0.004964
RS	61	4.176096	0.975176	136.121521	0.003611	0.004070
RS	62	4.447638	0.975176	109.249439	0.002898	0.003279
RS	63	4.736425	0.975176	323.856505	0.008591	0.009803
PA	4+25*2+4+6 0.177011661 0.042224281 4.736424541 1.869982637 0.489474885 0.526695798 0.696413702 0.948523724 1.258968729 1.586753641 1.814296255 1.844340201 1.707539187 1.502033710 1.302401679 1.139705138 1.019640270 0.939174615 0.892529087 0.872739692 0.872736306 0.885884361 0.906017154 0.927803915 0.947464543 0.962921332 0.973338996 0.978628040 0.979120332 0.972853307 0.975175524
//
IT	4381
RD	8
LK	-374955.929978
QD	-125.269613 -> -111.423141
RI	0.0131904614
TR	0.175118	0.042581
MT	4.774313
MM	C_pi: 1.021141, n_recomb: 38453.009548
RS	0	0.000000	2.212063	108.115354	0.002812	0.000095
RS	1	0.006363	2.212063	114.670390	0.002982	0.000852
RS	2	0.013132	2.212063	121.600968	0.003162	0.001856
RS	3	0.020331	2.212063	128.925738	0.003353	0.002782
RS	4	0.027988	0.482720	622.152674	0.016180	0.012479
RS	5	0.036132	0.482720	650.439693	0.016915	0.013273
RS	6	0.044795	0.510813	642.245212	0.016702	0.013170
RS	7	0.054009	0.510813	670.654411	0.017441	0.014155
RS	8	0.063809	0.678614	527.861680	0.013727	0.011449
RS	9	0.074233	0.678614	552.750329	0.014375	0.012184
RS	10	0.085320	0.938182	419.259807	0.010903	0.009499
RS	11	0.097113	0.938182	440.306900	0.011451	0.010059
RS	12	0.109656	1.272041	341.406204	0.008879	0.007981
RS	13	0.122997	1.272041	359.327981	0.009345	0.008344
RS	14	0.137188	1.640753	293.396874	0.007630	0.006870
RS	15	0.152281	1.640753	309.221233	0.008042	0.007101
RS	16	0.168334	1.907301	280.394409	0.007292	0.006422
RS	17	0.185410	1.907301	295.605364	0.007687	0.006677
RS	18	0.203571	1.948748	304.873942	0.007928	0.006887
RS	19	0.222889	1.948748	321.110262	0.008351	0.007288
RS	20	0.243436	1.795683	366.636671	0.009535	0.008394
RS	21	0.265290	1.795683	385.285006	0.010020	0.009002
RS	22	0.288535	1.563824	464.081264	0.012069	0.011003
RS	23	0.313259	1.563824	485.888382	0.012636	0.011831
RS	24	0.339556	1.340722	591.899358	0.015393	0.014635
RS	25	0.367527	1.340722	616.534183	0.016033	0.015639
RS	26	0.397278	1.161200	739.147355	0.019222	0.018999
RS	27	0.428922	1.161200	764.914039	0.019892	0.020085
RS	28	0.462579	1.030321	888.842248	0.023115	0.023587
RS	29	0.498379	1.030321	912.825305	0.023739	0.024619
RS	30	0.536456	0.943581	1019.519068	0.026513	0.027708
RS	31	0.576956	0.943581	1038.340234	0.027003	0.028518
RS	32	0.620034	0.893971	1111.630052	0.028909	0.030671
RS	33	0.665852	0.893971	1122.593289	0.029194	0.031125
RS	34	0.714587	0.873614	1155.484441	0.030049	0.032092
RS	35	0.766422	0.873614	1157.343933	0.030098	0.032149
RS	36	0.821556	0.874770	1153.306154	0.029993	0.032024
RS	37	0.880199	0.874770	1146.188359	0.029808	0.031726
RS	38	0.942573	0.890251	1115.208413	0.029002	0.030817
RS	39	1.008916	0.890251	1099.984104	0.028606	0.030247
RS	40	1.079481	0.913341	1053.580692	0.027399	0.028912
RS	41	1.154537	0.913341	1031.216867	0.026818	0.028156
RS	42	1.234368	0.938173	978.612100	0.025450	0.026681
RS	43	1.319279	0.938173	949.843637	0.024701	0.025800
RS	44	1.409594	0.960527	896.285041	0.023309	0.024341
RS	45	1.505656	0.960527	861.655696	0.022408	0.023362
RS	46	1.607830	0.978062	809.100225	0.021041	0.021969
RS	47	1.716507	0.978062	769.186206	0.020003	0.020900
RS	48	1.832099	0.989838	717.922816	0.018670	0.019566
RS	49	1.955046	0.989838	673.552379	0.017516	0.018410
RS	50	2.085817	0.995758	623.424248	0.016213	0.017115
RS	51	2.224910	0.995758	575.827969	0.014975	0.015882
RS	52	2.372853	0.996221	526.883458	0.013702	0.014610
RS	53	2.530211	0.996221	477.756643	0.012424	0.013327
RS	54	2.697583	0.989014	431.684603	0.011226	0.012110
RS	55	2.875605	0.989014	382.801189	0.009955	0.010813
RS	56	3.064955	0.989014	335.546251	0.008726	0.009543
RS	57	3.266354	0.989014	290.525221	0.007555	0.008319
RS	58	3.480569	0.992075	247.590328	0.006439	0.007139
RS	59	3.708415	0.992075	208.806786	0.005430	0.006056
RS	60	3.950761	0.992075	173.516339	0.004512	0.005058
RS	61	4.208528	0.992075	141.942550	0.003691	0.004156
RS	62	4.482697	0.992075	114.189699	0.002970	0.003356
RS	63	4.774313	0.992075	341.587323	0.008883	0.010126
PA	4+25*2+4+6 0.175118124 0.042581078 4.774313190 2.212063005 0.482719594 0.510813442 0.678613768 0.938182083 1.272040764 1.640753075 1.907300531 1.948748498 1.795683185 1.563823915 1.340721931 1.161199821 1.030321164 0.943581295 0.893970563 0.873613617 0.874770462 0.890250521 0.913340802 0.938172710 0.960526588 0.978062483 0.989837683 0.995757923 0.996221364 0.989014398 0.992075423
//
IT	4297
RD	9
LK	-374928.750765
QD	-119.109361 -> -106.365545
RI	0.0115263996
TR	0.173246	0.042909
MT	4.813616
MM	C_pi: 1.033460, n_recomb: 39199.751659
RS	0	0.000000	2.626634	92.998739	0.002372	0.000083
RS	1	0.006377	2.626634	98.695649	0.002518	0.000744
RS	2	0.013161	2.626634	104.725749	0.002672	0.001600
RS	3	0.020377	2.626634	111.106454	0.002834	0.002375
RS	4	0.028053	0.480473	639.839761	0.016323	0.012689
RS	5	0.036219	0.480473	668.931345	0.017065	0.013417
RS	6	0.044906	0.499211	672.593100	0.017158	0.013491
RS	7	0.054146	0.499211	702.092419	0.017911	0.014493
RS	8	0.063976	0.663910	551.839324	0.014078	0.011686
RS	9	0.074433	0.663910	577.700707	0.014737	0.012466
RS	10	0.085557	0.928432	433.120079	0.011049	0.009601
RS	11	0.097389	0.928432	454.839607	0.011603	0.010195
RS	12	0.109977	1.282546	346.171730	0.008831	0.007940
RS	13	0.123367	1.282546	364.409039	0.009296	0.008322
RS	14	0.137611	1.690318	291.285462	0.007431	0.006711
RS	15	0.152764	1.690318	307.110442	0.007834	0.006950
RS	16	0.168882	1.996449	274.202169	0.006995	0.006192
RS	17	0.186029	1.996449	289.223785	0.007378	0.006445
RS	18	0.204269	2.050530	296.899610	0.007574	0.006618
RS	19	0.223672	2.050530	312.897849	0.007982	0.007004
RS	20	0.244312	1.881774	358.944616	0.009157	0.008105
RS	21	0.266269	1.881774	377.447298	0.009629	0.008688
RS	22	0.289626	1.623938	459.101648	0.011712	0.010719
RS	23	0.314472	1.623938	480.991824	0.012270	0.011517
RS	24	0.340903	1.377927	592.404721	0.015112	0.014397
RS	25	0.369020	1.377927	617.434720	0.015751	0.015371
RS	26	0.398929	1.182244	747.635818	0.019072	0.018851
RS	27	0.430745	1.182244	774.073273	0.019747	0.019912
RS	28	0.464591	1.041124	906.645187	0.023129	0.023560
RS	29	0.500595	1.041124	931.392411	0.023760	0.024574
RS	30	0.538894	0.948512	1045.916934	0.026682	0.027800
RS	31	0.579637	0.948512	1065.335925	0.027177	0.028600
RS	32	0.622977	0.896159	1143.718871	0.029177	0.030841
RS	33	0.669081	0.896159	1154.927558	0.029463	0.031289
RS	34	0.718125	0.875314	1189.245206	0.030338	0.032277
RS	35	0.770297	0.875314	1190.994839	0.030383	0.032331
RS	36	0.825795	0.877614	1185.154211	0.030234	0.032165
RS	37	0.884833	0.877614	1177.722848	0.030044	0.031871
RS	38	0.947636	0.895361	1143.021220	0.029159	0.030886
RS	39	1.014443	0.895361	1127.470416	0.028762	0.030327
RS	40	1.085511	0.921327	1076.857562	0.027471	0.028912
RS	41	1.161111	0.921327	1054.285188	0.026895	0.028174
RS	42	1.241531	0.949126	998.000708	0.025459	0.026636
RS	43	1.327080	0.949126	969.178319	0.024724	0.025779
RS	44	1.418085	0.974104	912.912918	0.023289	0.024281
RS	45	1.514893	0.974104	878.342754	0.022407	0.023330
RS	46	1.617874	0.993657	824.057782	0.021022	0.021922
RS	47	1.727423	0.993657	784.227484	0.020006	0.020881
RS	48	1.843957	1.006735	731.994503	0.018673	0.019551
RS	49	1.967923	1.006735	687.624124	0.017542	0.018420
RS	50	2.099793	1.013241	637.003982	0.016250	0.017139
RS	51	2.240074	1.013241	589.218569	0.015031	0.015928
RS	52	2.389300	1.013639	539.983279	0.013775	0.014675
RS	53	2.548042	1.013639	490.398652	0.012510	0.013407
RS	54	2.716907	1.005463	444.171215	0.011331	0.012211
RS	55	2.896540	1.005463	394.487357	0.010064	0.010918
RS	56	3.087629	1.005463	346.351251	0.008836	0.009652
RS	57	3.290903	1.005463	300.387931	0.007663	0.008426
RS	58	3.507140	1.009247	256.294140	0.006538	0.007239
RS	59	3.737167	1.009247	216.577080	0.005525	0.006152
RS	60	3.981862	1.009247	180.346844	0.004601	0.005149
RS	61	4.242161	1.009247	147.849522	0.003772	0.004239
RS	62	4.519060	1.009247	119.210294	0.003041	0.003431
RS	63	4.813616	1.009247	359.727640	0.009177	0.010444
PA	4+25*2+4+6 0.173246220 0.042908687 4.813615894 2.626633901 0.480472821 0.499210755 0.663909917 0.928432317 1.282545712 1.690317908 1.996448772 2.050530471 1.881774259 1.623938408 1.377926985 1.182243866 1.041123767 0.948511679 0.896159077 0.875313645 0.877614407 0.895360707 0.921327273 0.949125765 0.974104436 0.993657356 1.006735210 1.013240588 1.013638536 1.005462821 1.009247384
//
IT	3841
RD	10
LK	-374903.694650
QD	-113.535524 -> -101.734259
RI	0.0101107542
TR	0.171420	0.043216
MT	4.853205
MM	C_pi: 1.045780, n_recomb: 39934.533076
RS	0	0.000000	3.123754	79.815930	0.001999	0.000073
RS	1	0.006391	3.123754	84.749581	0.002122	0.000648
RS	2	0.013189	3.123754	89.976873	0.002253	0.001378
RS	3	0.020423	3.123754	95.513793	0.002392	0.002025
RS	4	0.028118	0.481558	652.904468	0.016349	0.012829
RS	5	0.036306	0.481558	682.672956	0.017095	0.013488
RS	6	0.045017	0.490806	699.699413	0.017521	0.013764
RS	7	0.054284	0.490806	730.201358	0.018285	0.014774
RS	8	0.064143	0.651571	574.815421	0.014394	0.011911
RS	9	0.074633	0.651571	601.614485	0.015065	0.012729
RS	10	0.085793	0.919087	447.103101	0.011196	0.009712
RS	11	0.097666	0.919087	469.500534	0.011757	0.010336
RS	12	0.110298	1.290742	351.504848	0.008802	0.007919
RS	13	0.123737	1.290742	370.082011	0.009267	0.008317
RS	14	0.138035	1.735798	289.981375	0.007261	0.006577
RS	15	0.153247	1.735798	305.838740	0.007659	0.006823
RS	16	0.169431	2.081940	269.005787	0.006736	0.005990
RS	17	0.186649	2.081940	283.873163	0.007108	0.006241
RS	18	0.204967	2.149841	289.992602	0.007262	0.006378
RS	19	0.224456	2.149841	305.784209	0.007657	0.006752
RS	20	0.245191	1.965991	352.218490	0.008820	0.007843
RS	21	0.267250	1.965991	370.594570	0.009280	0.008404
RS	22	0.290719	1.682535	454.811960	0.011389	0.010458
RS	23	0.315689	1.682535	476.787177	0.011939	0.011229
RS	24	0.342253	1.414117	593.192992	0.014854	0.014173
RS	25	0.370516	1.414117	618.606253	0.015491	0.015121
RS	26	0.400584	1.202841	755.954044	0.018930	0.018707
RS	27	0.432574	1.202841	783.046600	0.019608	0.019746
RS	28	0.466608	1.051958	923.878023	0.023135	0.023526
RS	29	0.502817	1.051958	949.381489	0.023773	0.024525
RS	30	0.541341	0.953798	1071.471178	0.026831	0.027878
RS	31	0.582326	0.953798	1091.494527	0.027332	0.028668
RS	32	0.625930	0.898868	1174.836325	0.029419	0.030993
RS	33	0.672321	0.898868	1186.312362	0.029706	0.031437
RS	34	0.721676	0.877579	1222.014071	0.030600	0.032442
RS	35	0.774185	0.877579	1223.690148	0.030642	0.032497
RS	36	0.830050	0.880989	1216.067163	0.030452	0.032291
RS	37	0.889486	0.880989	1208.370798	0.030259	0.032001
RS	38	0.952719	0.900925	1170.015941	0.029298	0.030945
RS	39	1.019993	0.900925	1154.194242	0.028902	0.030397
RS	40	1.091567	0.929678	1099.473135	0.027532	0.028908
RS	41	1.167714	0.929678	1076.747155	0.026963	0.028188
RS	42	1.248728	0.960358	1016.896256	0.025464	0.026591
RS	43	1.334918	0.960358	988.067377	0.024742	0.025756
RS	44	1.426617	0.987887	929.200276	0.023268	0.024224
RS	45	1.524176	0.987887	894.725895	0.022405	0.023299
RS	46	1.627969	1.009392	838.796667	0.021004	0.021878
RS	47	1.738396	1.009392	799.076225	0.020010	0.020863
RS	48	1.855879	1.023715	745.937481	0.018679	0.019537
RS	49	1.980870	1.023715	701.585350	0.017568	0.018431
RS	50	2.113848	1.030760	650.518048	0.016290	0.017164
RS	51	2.255325	1.030760	602.556994	0.015089	0.015973
RS	52	2.405843	1.031056	553.063843	0.013849	0.014738
RS	53	2.565979	1.031056	503.032171	0.012596	0.013484
RS	54	2.736349	1.021887	456.678653	0.011436	0.012309
RS	55	2.917607	1.021887	406.202132	0.010172	0.011022
RS	56	3.110448	1.021887	357.192002	0.008944	0.009757
RS	57	3.315612	1.021887	310.292563	0.007770	0.008531
RS	58	3.533888	1.026371	265.044502	0.006637	0.007337
RS	59	3.766113	1.026371	224.396562	0.005619	0.006246
RS	60	4.013178	1.026371	187.228069	0.004688	0.005237
RS	61	4.276031	1.026371	153.807495	0.003851	0.004321
RS	62	4.555683	1.026371	124.280876	0.003112	0.003504
RS	63	4.853205	1.026371	378.164349	0.009470	0.010756
PA	4+25*2+4+6 0.171420162 0.043215962 4.853205417 3.123754407 0.481558331 0.490805960 0.651571015 0.919086687 1.290741913 1.735797624 2.081940470 2.149840526 1.965991237 1.682535337 1.414117122 1.202840590 1.051958216 0.953797993 0.898868298 0.877579195 0.880989023 0.900924605 0.929677926 0.960357856 0.987886527 1.009391730 1.023715495 1.030759635 1.031056194 1.021886587 1.026371043
//
IT	4143
RD	11
LK	-374880.463569
QD	-108.440758 -> -97.461918
RI	0.0089139136
TR	0.169656	0.043509
MT	4.892270
MM	C_pi: 1.057949, n_recomb: 40656.937836
RS	0	0.000000	3.714866	68.454600	0.001684	0.000064
RS	1	0.006404	3.714866	72.719279	0.001789	0.000564
RS	2	0.013218	3.714866	77.241555	0.001900	0.001185
RS	3	0.020468	3.714866	82.035919	0.002018	0.001727
RS	4	0.028182	0.485148	662.193945	0.016287	0.012910
RS	5	0.036391	0.485148	692.531560	0.017034	0.013503
RS	6	0.045125	0.484832	723.925591	0.017806	0.013995
RS	7	0.054419	0.484832	755.354937	0.018579	0.015006
RS	8	0.064307	0.641063	596.897054	0.014681	0.012127
RS	9	0.074829	0.641063	624.601747	0.015363	0.012976
RS	10	0.086025	0.910014	461.195083	0.011344	0.009831
RS	11	0.097938	0.910014	484.273671	0.011911	0.010481
RS	12	0.110613	1.296856	357.308101	0.008788	0.007913
RS	13	0.124100	1.296856	376.244462	0.009254	0.008326
RS	14	0.138451	1.777481	289.323867	0.007116	0.006463
RS	15	0.153721	1.777481	305.238665	0.007508	0.006714
RS	16	0.169969	2.163973	264.598595	0.006508	0.005812
RS	17	0.187257	2.163973	279.339236	0.006871	0.006060
RS	18	0.205653	2.246826	283.930729	0.006984	0.006163
RS	19	0.225226	2.246826	299.540168	0.007368	0.006525
RS	20	0.246053	2.048474	346.251568	0.008516	0.007605
RS	21	0.268213	2.048474	364.514899	0.008966	0.008146
RS	22	0.291793	1.739745	451.040849	0.011094	0.010216
RS	23	0.316882	1.739745	473.099755	0.011636	0.010963
RS	24	0.343579	1.449370	594.140786	0.014614	0.013962
RS	25	0.371985	1.449370	619.923233	0.015248	0.014886
RS	26	0.402209	1.222995	764.024753	0.018792	0.018566
RS	27	0.434370	1.222995	791.754734	0.019474	0.019586
RS	28	0.468590	1.062757	940.503067	0.023133	0.023485
RS	29	0.505001	1.062757	966.752492	0.023778	0.024472
RS	30	0.543744	0.959314	1096.176698	0.026962	0.027941
RS	31	0.584968	0.959314	1116.808112	0.027469	0.028725
RS	32	0.628832	0.901936	1204.999946	0.029638	0.031127
RS	33	0.675505	0.901936	1216.761792	0.029928	0.031569
RS	34	0.725167	0.880225	1253.831675	0.030839	0.032591
RS	35	0.778009	0.880225	1255.465511	0.030879	0.032647
RS	36	0.834235	0.884695	1246.104045	0.030649	0.032403
RS	37	0.894061	0.884695	1238.183795	0.030454	0.032119
RS	38	0.957719	0.906734	1196.257553	0.029423	0.030995
RS	39	1.025453	0.906734	1180.210750	0.029029	0.030459
RS	40	1.097525	0.938180	1121.485324	0.027584	0.028900
RS	41	1.174212	0.938180	1098.649518	0.027022	0.028197
RS	42	1.255810	0.971653	1035.340089	0.025465	0.026546
RS	43	1.342633	0.971653	1006.541047	0.024757	0.025734
RS	44	1.435016	1.001653	945.169730	0.023247	0.024169
RS	45	1.533315	1.001653	910.817639	0.022403	0.023269
RS	46	1.637910	1.025042	853.321207	0.020988	0.021836
RS	47	1.749202	1.025042	813.728353	0.020015	0.020848
RS	48	1.867621	1.040553	759.740600	0.018687	0.019525
RS	49	1.993623	1.040553	715.418486	0.017596	0.018443
RS	50	2.127694	1.048090	663.943190	0.016330	0.017190
RS	51	2.270351	1.048090	615.815679	0.015147	0.016019
RS	52	2.422144	1.048251	566.093689	0.013924	0.014802
RS	53	2.583657	1.048251	515.623537	0.012682	0.013561
RS	54	2.755512	1.038064	469.171622	0.011540	0.012406
RS	55	2.938374	1.038064	417.909870	0.010279	0.011123
RS	56	3.132945	1.038064	368.033358	0.009052	0.009860
RS	57	3.339976	1.038064	320.205232	0.007876	0.008634
RS	58	3.560265	1.043219	273.811113	0.006735	0.007431
RS	59	3.794661	1.043219	232.236831	0.005712	0.006338
RS	60	4.044067	1.043219	194.133979	0.004775	0.005324
RS	61	4.309444	1.043219	159.793127	0.003930	0.004401
RS	62	4.591816	1.043219	129.380984	0.003182	0.003576
RS	63	4.892270	1.043219	396.818855	0.009760	0.011062
PA	4+25*2+4+6 0.169656234 0.043509457 4.892270079 3.714866068 0.485148057 0.484831878 0.641062747 0.910013501 1.296856028 1.777481062 2.163973106 2.246826468 2.048474388 1.739745416 1.449369714 1.222995457 1.062756935 0.959313884 0.901936315 0.880225132 0.884694622 0.906734224 0.938179629 0.971652577 1.001652578 1.025042184 1.040553101 1.048089592 1.048250527 1.038064068 1.043219107
//
IT	4068
RD	12
LK	-374858.831435
QD	-103.751008 -> -93.500347
RI	0.0079035432
TR	0.167960	0.043793
MT	4.930412
MM	C_pi: 1.069887, n_recomb: 41366.799543
RS	0	0.000000	4.412930	58.734221	0.001420	0.000055
RS	1	0.006417	4.412930	62.418311	0.001509	0.000490
RS	2	0.013245	4.412930	66.327714	0.001603	0.001020
RS	3	0.020512	4.412930	70.475445	0.001704	0.001475
RS	4	0.028244	0.490652	668.435767	0.016159	0.012944
RS	5	0.036473	0.490652	699.251064	0.016904	0.013473
RS	6	0.045230	0.480750	745.588227	0.018024	0.014191
RS	7	0.054549	0.480750	777.879513	0.018804	0.015196
RS	8	0.064466	0.631999	618.178629	0.014944	0.012333
RS	9	0.075019	0.631999	646.759825	0.015635	0.013208
RS	10	0.086250	0.901135	475.387542	0.011492	0.009955
RS	11	0.098201	0.901135	499.149170	0.012066	0.010629
RS	12	0.110919	1.301115	363.507907	0.008787	0.007920
RS	13	0.124453	1.301115	382.819265	0.009254	0.008346
RS	14	0.138855	1.815661	289.192945	0.006991	0.006366
RS	15	0.154181	1.815661	305.185386	0.007378	0.006622
RS	16	0.170491	2.242746	260.829078	0.006305	0.005653
RS	17	0.187848	2.242746	275.465080	0.006659	0.005898
RS	18	0.206318	2.341636	278.551922	0.006734	0.005968
RS	19	0.225973	2.341636	293.998753	0.007107	0.006319
RS	20	0.246890	2.129352	340.896132	0.008241	0.007386
RS	21	0.269149	2.129352	359.057182	0.008680	0.007909
RS	22	0.292836	1.795688	447.670448	0.010822	0.009992
RS	23	0.318042	1.795688	469.809879	0.011357	0.010717
RS	24	0.344867	1.483769	595.166765	0.014388	0.013761
RS	25	0.373412	1.483769	621.303386	0.015019	0.014665
RS	26	0.403789	1.242735	771.804165	0.018658	0.018427
RS	27	0.436116	1.242735	800.153020	0.019343	0.019431
RS	28	0.470517	1.073491	956.505768	0.023123	0.023439
RS	29	0.507125	1.073491	983.489581	0.023775	0.024415
RS	30	0.546082	0.964986	1120.043045	0.027076	0.027992
RS	31	0.587538	0.964986	1141.284460	0.027589	0.028771
RS	32	0.631655	0.905263	1234.236155	0.029836	0.031245
RS	33	0.678603	0.905263	1246.299890	0.030128	0.031686
RS	34	0.728563	0.883136	1284.740690	0.031057	0.032725
RS	35	0.781729	0.883136	1286.359900	0.031096	0.032783
RS	36	0.838307	0.888613	1275.313068	0.030829	0.032504
RS	37	0.898515	0.888613	1267.204883	0.030633	0.032226
RS	38	0.962586	0.912670	1221.795616	0.029536	0.031039
RS	39	1.030768	0.912670	1205.562763	0.029143	0.030514
RS	40	1.103326	0.946713	1142.936744	0.027629	0.028889
RS	41	1.180539	0.946713	1120.027343	0.027076	0.028204
RS	42	1.262707	0.982889	1053.363542	0.025464	0.026502
RS	43	1.350147	0.982889	1024.623129	0.024769	0.025711
RS	44	1.443197	1.015281	960.838170	0.023227	0.024117
RS	45	1.542219	1.015281	926.628244	0.022400	0.023241
RS	46	1.647594	1.040487	867.635429	0.020974	0.021798
RS	47	1.759732	1.040487	828.182475	0.020020	0.020834
RS	48	1.879064	1.057128	773.395356	0.018696	0.019516
RS	49	2.006054	1.057128	729.111264	0.017626	0.018456
RS	50	2.141192	1.065112	677.263281	0.016372	0.017217
RS	51	2.285001	1.065112	628.976020	0.015205	0.016064
RS	52	2.438038	1.065107	579.050252	0.013998	0.014864
RS	53	2.600895	1.065107	528.149240	0.012767	0.013636
RS	54	2.774202	1.053884	481.625344	0.011643	0.012501
RS	55	2.958630	1.053884	429.585952	0.010385	0.011222
RS	56	3.154891	1.053884	378.851294	0.009158	0.009961
RS	57	3.363746	1.053884	330.102915	0.007980	0.008734
RS	58	3.586002	1.059677	282.573433	0.006831	0.007524
RS	59	3.822520	1.059677	240.078660	0.005804	0.006427
RS	60	4.074215	1.059677	201.046915	0.004860	0.005408
RS	61	4.342059	1.059677	165.790515	0.004008	0.004478
RS	62	4.627091	1.059677	134.496582	0.003251	0.003646
RS	63	4.930412	1.059677	415.634881	0.010048	0.011364
PA	4+25*2+4+6 0.167960169 0.043792756 4.930411623 4.412930391 0.490651555 0.480749598 0.631998649 0.901135329 1.301114874 1.815660656 2.242745511 2.341636315 2.129352493 1.795687823 1.483769189 1.242734584 1.073491168 0.964986097 0.905263389 0.883136339 0.888612814 0.912669725 0.946712553 0.982889015 1.015281374 1.040486598 1.057128302 1.065111692 1.065107293 1.053883869 1.059677158
//
IT	4408
RD	13
LK	-374838.618748
QD	-99.411457 -> -89.812514
RI	0.0070497015
TR	0.166335	0.044069
MT	4.967332
MM	C_pi: 1.081540, n_recomb: 42064.193521
RS	0	0.000000	5.232212	50.455259	0.001199	0.000048
RS	1	0.006429	5.232212	53.638811	0.001275	0.000425
RS	2	0.013271	5.232212	57.019118	0.001356	0.000878
RS	3	0.020554	5.232212	60.607797	0.001441	0.001261
RS	4	0.028304	0.497657	672.209070	0.015981	0.012940
RS	5	0.036553	0.497657	703.423032	0.016723	0.013408
RS	6	0.045332	0.478148	764.994787	0.018186	0.014355
RS	7	0.054675	0.478148	798.090784	0.018973	0.015350
RS	8	0.064619	0.624103	638.726963	0.015185	0.012530
RS	9	0.075202	0.624103	668.157570	0.015884	0.013427
RS	10	0.086466	0.892415	489.666696	0.011641	0.010085
RS	11	0.098454	0.892415	514.111911	0.012222	0.010779
RS	12	0.111213	1.303729	370.045629	0.008797	0.007937
RS	13	0.124791	1.303729	389.744959	0.009265	0.008375
RS	14	0.139243	1.850619	289.494450	0.006882	0.006282
RS	15	0.154624	1.850619	305.580914	0.007265	0.006542
RS	16	0.170994	2.318405	257.585831	0.006124	0.005509
RS	17	0.188416	2.318405	272.135330	0.006470	0.005752
RS	18	0.206959	2.434348	273.739109	0.006508	0.005790
RS	19	0.226693	2.434348	289.039427	0.006871	0.006131
RS	20	0.247696	2.208729	336.041574	0.007989	0.007184
RS	21	0.270049	2.208729	354.108333	0.008418	0.007691
RS	22	0.293840	1.850459	444.614424	0.010570	0.009781
RS	23	0.319160	1.850459	466.830025	0.011098	0.010487
RS	24	0.346108	1.517379	596.216852	0.014174	0.013570
RS	25	0.374788	1.517379	622.692217	0.014803	0.014455
RS	26	0.405312	1.262071	779.272163	0.018526	0.018291
RS	27	0.437799	1.262071	808.220921	0.019214	0.019280
RS	28	0.472374	1.084134	971.888982	0.023105	0.023388
RS	29	0.509172	1.084134	999.594678	0.023764	0.024354
RS	30	0.548335	0.970758	1143.088404	0.027175	0.028032
RS	31	0.590017	0.970758	1164.940373	0.027694	0.028806
RS	32	0.634378	0.908771	1262.578382	0.030016	0.031350
RS	33	0.681591	0.908771	1274.958063	0.030310	0.031790
RS	34	0.731840	0.886226	1314.783876	0.031257	0.032846
RS	35	0.785319	0.886226	1316.413102	0.031295	0.032906
RS	36	0.842236	0.892651	1303.746359	0.030994	0.032595
RS	37	0.902812	0.892651	1295.481605	0.030798	0.032323
RS	38	0.967283	0.918639	1246.680142	0.029638	0.031077
RS	39	1.035899	0.918639	1230.294581	0.029248	0.030563
RS	40	1.108926	0.955185	1163.870328	0.027669	0.028877
RS	41	1.186647	0.955185	1140.917281	0.027123	0.028208
RS	42	1.269366	0.993976	1070.998505	0.025461	0.026459
RS	43	1.357403	0.993976	1042.339430	0.024780	0.025689
RS	44	1.451099	1.028682	976.224600	0.023208	0.024068
RS	45	1.550819	1.028682	942.171511	0.022398	0.023214
RS	46	1.656950	1.055635	881.746692	0.020962	0.021763
RS	47	1.769905	1.055635	842.441894	0.020028	0.020821
RS	48	1.890121	1.073352	786.899793	0.018707	0.019509
RS	49	2.018066	1.073352	742.658827	0.017655	0.018470
RS	50	2.154236	1.081740	690.468856	0.016415	0.017245
RS	51	2.299161	1.081740	642.026842	0.015263	0.016109
RS	52	2.453404	1.081541	591.921054	0.014072	0.014927
RS	53	2.617562	1.081541	540.595704	0.012852	0.013710
RS	54	2.792274	1.069265	494.024115	0.011745	0.012594
RS	55	2.978218	1.069265	441.214540	0.010489	0.011319
RS	56	3.176117	1.069265	389.630146	0.009263	0.010059
RS	57	3.386739	1.069265	339.970408	0.008082	0.008831
RS	58	3.610901	1.075664	291.317558	0.006926	0.007615
RS	59	3.849475	1.075664	247.908966	0.005894	0.006515
RS	60	4.103387	1.075664	207.954790	0.004944	0.005491
RS	61	4.373623	1.075664	171.788705	0.004084	0.004554
RS	62	4.661232	1.075664	139.617945	0.003319	0.003715
RS	63	4.967332	1.075664	434.572533	0.010331	0.011660
PA	4+25*2+4+6 0.166335490 0.044068639 4.967331781 5.232212447 0.497656813 0.478147732 0.624103005 0.892415317 1.303728704 1.850618897 2.318405148 2.434348120 2.208728838 1.850459182 1.517379043 1.262071424 1.084134187 0.970757648 0.908771084 0.886225618 0.892650900 0.918639183 0.955185287 0.993975828 1.028682044 1.055634826 1.073352306 1.081740476 1.081541362 1.069265086 1.075663569
//
IT	4918
RD	14
LK	-374819.680294
QD	-95.379457 -> -86.368668
RI	0.0063257852
TR	0.164781	0.044338
MT	5.002937
MM	C_pi: 1.092889, n_recomb: 42749.234062
RS	0	0.000000	6.188660	43.419198	0.001016	0.000042
RS	1	0.006441	6.188660	46.172938	0.001080	0.000369
RS	2	0.013297	6.188660	49.098393	0.001149	0.000757
RS	3	0.020594	6.188660	52.205883	0.001221	0.001080
RS	4	0.028361	0.505832	674.028526	0.015767	0.012905
RS	5	0.036628	0.505832	705.573702	0.016505	0.013318
RS	6	0.045429	0.476733	782.395738	0.018302	0.014493
RS	7	0.054795	0.476733	816.245572	0.019094	0.015474
RS	8	0.064765	0.617161	658.608060	0.015406	0.012719
RS	9	0.075378	0.617161	688.863162	0.016114	0.013634
RS	10	0.086673	0.883842	504.017507	0.011790	0.010218
RS	11	0.098697	0.883842	529.145813	0.012378	0.010931
RS	12	0.111495	1.304902	376.872538	0.008816	0.007963
RS	13	0.125117	1.304902	396.970608	0.009286	0.008412
RS	14	0.139616	1.882621	290.155979	0.006787	0.006210
RS	15	0.155049	1.882621	306.350002	0.007166	0.006473
RS	16	0.171476	2.391149	254.777952	0.005960	0.005379
RS	17	0.188962	2.391149	269.255880	0.006298	0.005620
RS	18	0.207573	2.525080	269.398626	0.006302	0.005626
RS	19	0.227384	2.525080	284.565803	0.006657	0.005958
RS	20	0.248470	2.286706	331.604151	0.007757	0.006997
RS	21	0.270914	2.286706	349.582919	0.008178	0.007489
RS	22	0.294804	1.904144	441.812025	0.010335	0.009584
RS	23	0.320233	1.904144	464.098966	0.010856	0.010271
RS	24	0.347299	1.550259	597.257703	0.013971	0.013388
RS	25	0.376109	1.550259	624.056559	0.014598	0.014255
RS	26	0.406774	1.281034	786.419072	0.018396	0.018157
RS	27	0.439415	1.281034	815.948828	0.019087	0.019133
RS	28	0.474158	1.094676	986.666157	0.023080	0.023332
RS	29	0.511138	1.094676	1015.080777	0.023745	0.024290
RS	30	0.550501	0.976594	1165.339025	0.027260	0.028061
RS	31	0.592398	0.976594	1187.801078	0.027785	0.028833
RS	32	0.636994	0.912409	1290.062755	0.030177	0.031442
RS	33	0.684463	0.912409	1302.770780	0.030475	0.031882
RS	34	0.734989	0.889439	1344.000956	0.031439	0.032955
RS	35	0.788769	0.889439	1345.662441	0.031478	0.033018
RS	36	0.846013	0.896756	1331.444521	0.031145	0.032677
RS	37	0.906944	0.896756	1323.051210	0.030949	0.032412
RS	38	0.971800	0.924592	1270.949177	0.029730	0.031110
RS	39	1.040833	0.924592	1254.440056	0.029344	0.030608
RS	40	1.114312	0.963549	1184.318487	0.027704	0.028864
RS	41	1.192524	0.963549	1161.347113	0.027167	0.028211
RS	42	1.275773	1.004868	1088.266245	0.025457	0.026418
RS	43	1.364384	1.004868	1059.707074	0.024789	0.025668
RS	44	1.458703	1.041812	991.340498	0.023190	0.024021
RS	45	1.559096	1.041812	957.455516	0.022397	0.023189
RS	46	1.665956	1.070449	895.655954	0.020951	0.021731
RS	47	1.779698	1.070449	856.505371	0.020036	0.020811
RS	48	1.900766	1.089189	800.249300	0.018720	0.019504
RS	49	2.029632	1.089189	756.055115	0.017686	0.018486
RS	50	2.166798	1.097942	703.551101	0.016458	0.017274
RS	51	2.312799	1.097942	654.958552	0.015321	0.016154
RS	52	2.468203	1.097523	604.694013	0.014145	0.014988
RS	53	2.633617	1.097523	552.950767	0.012935	0.013783
RS	54	2.809684	1.084182	506.354416	0.011845	0.012686
RS	55	2.997092	1.084182	452.782580	0.010592	0.011415
RS	56	3.196571	1.084182	400.357421	0.009365	0.010156
RS	57	3.408897	1.084182	349.795880	0.008183	0.008927
RS	58	3.634899	1.091153	300.032864	0.007018	0.007704
RS	59	3.875458	1.091153	255.717888	0.005982	0.006600
RS	60	4.131510	1.091153	214.848567	0.005026	0.005571
RS	61	4.404055	1.091153	177.779533	0.004159	0.004629
RS	62	4.694153	1.091153	144.737813	0.003386	0.003782
RS	63	5.002937	1.091153	453.600959	0.010611	0.011952
PA	4+25*2+4+6 0.164780887 0.044338453 5.002936702 6.188659920 0.505831900 0.476732773 0.617160697 0.883842453 1.304902410 1.882620724 2.391149372 2.525079925 2.286705955 1.904144198 1.550258994 1.281034223 1.094675814 0.976593807 0.912409480 0.889438956 0.896755860 0.924592274 0.963549498 1.004868482 1.041812118 1.070448885 1.089188863 1.097942324 1.097523240 1.084181961 1.091152553
//
IT	4865
RD	15
LK	-374801.893259
QD	-91.620425 -> -83.144031
RI	0.0057093688
TR	0.163295	0.044603
MT	5.037141
MM	C_pi: 1.103920, n_recomb: 43422.183849
RS	0	0.000000	7.299689	37.444364	0.000862	0.000036
RS	1	0.006452	7.299689	39.829881	0.000917	0.000321
RS	2	0.013321	7.299689	42.365287	0.000976	0.000654
RS	3	0.020632	7.299689	45.059721	0.001038	0.000928
RS	4	0.028415	0.514928	674.307045	0.015529	0.012848
RS	5	0.036701	0.514928	706.125459	0.016262	0.013208
RS	6	0.045521	0.476283	798.006966	0.018378	0.014606
RS	7	0.054910	0.476283	832.564754	0.019174	0.015571
RS	8	0.064905	0.611015	677.867767	0.015611	0.012900
RS	9	0.075545	0.611015	708.923968	0.016326	0.013830
RS	10	0.086872	0.875404	518.431642	0.011939	0.010354
RS	11	0.098929	0.875404	544.241813	0.012534	0.011084
RS	12	0.111764	1.304815	383.949670	0.008842	0.007996
RS	13	0.125427	1.304815	404.455451	0.009314	0.008455
RS	14	0.139972	1.911911	291.119383	0.006704	0.006147
RS	15	0.155455	1.911911	307.432179	0.007080	0.006414
RS	16	0.171937	2.461157	252.333894	0.005811	0.005261
RS	17	0.189483	2.461157	266.752623	0.006143	0.005499
RS	18	0.208161	2.613947	265.455478	0.006113	0.005476
RS	19	0.228044	2.613947	280.500660	0.006460	0.005800
RS	20	0.249210	2.363374	327.517804	0.007543	0.006823
RS	21	0.271741	2.363374	345.413555	0.007955	0.007301
RS	22	0.295726	1.956823	439.214834	0.010115	0.009398
RS	23	0.321259	1.956823	461.567937	0.010630	0.010068
RS	24	0.348439	1.582456	598.267483	0.013778	0.013213
RS	25	0.377373	1.582456	625.374911	0.014402	0.014064
RS	26	0.408174	1.299638	793.247522	0.018268	0.018025
RS	27	0.440962	1.299638	823.339627	0.018961	0.018988
RS	28	0.475865	1.105102	1000.859339	0.023049	0.023271
RS	29	0.513020	1.105102	1029.969616	0.023720	0.024222
RS	30	0.552573	0.982465	1186.824911	0.027332	0.028082
RS	31	0.594678	0.982465	1209.895738	0.027864	0.028850
RS	32	0.639500	0.916138	1316.725104	0.030324	0.031522
RS	33	0.687213	0.916138	1329.772548	0.030624	0.031964
RS	34	0.738005	0.892731	1372.433881	0.031607	0.033053
RS	35	0.792074	0.892731	1374.147734	0.031646	0.033120
RS	36	0.849632	0.900883	1358.450564	0.031285	0.032752
RS	37	0.910903	0.900883	1349.953693	0.031089	0.032493
RS	38	0.976128	0.930486	1294.643990	0.029815	0.031139
RS	39	1.045561	0.930486	1278.036629	0.029433	0.030648
RS	40	1.119474	0.971766	1204.313843	0.027735	0.028850
RS	41	1.198155	0.971766	1181.345601	0.027206	0.028213
RS	42	1.281914	1.015530	1105.190865	0.025452	0.026378
RS	43	1.371077	1.015530	1076.746604	0.024797	0.025647
RS	44	1.465992	1.054638	1006.199803	0.023172	0.023978
RS	45	1.567032	1.054638	972.491479	0.022396	0.023166
RS	46	1.674591	1.084896	909.370898	0.020943	0.021701
RS	47	1.789090	1.084896	870.378460	0.020045	0.020802
RS	48	1.910976	1.104609	813.444322	0.018733	0.019501
RS	49	2.040726	1.104609	769.299351	0.017717	0.018502
RS	50	2.178849	1.113690	716.506803	0.016501	0.017303
RS	51	2.325883	1.113690	667.767201	0.015378	0.016199
RS	52	2.482403	1.113029	617.363113	0.014218	0.015050
RS	53	2.649023	1.113029	565.208131	0.013017	0.013854
RS	54	2.826393	1.098614	518.608571	0.011943	0.012777
RS	55	3.015208	1.098614	464.282504	0.010692	0.011508
RS	56	3.216205	1.098614	411.025725	0.009466	0.010251
RS	57	3.430170	1.098614	359.572187	0.008281	0.009021
RS	58	3.657941	1.106126	308.712426	0.007110	0.007792
RS	59	3.900408	1.106126	263.499019	0.006068	0.006684
RS	60	4.158519	1.106126	221.722380	0.005106	0.005651
RS	61	4.433284	1.106126	183.757696	0.004232	0.004702
RS	62	4.725776	1.106126	149.851468	0.003451	0.003848
RS	63	5.037141	1.106126	472.699976	0.010886	0.012239
PA	4+25*2+4+6 0.163295197 0.044603407 5.037141236 7.299688792 0.514927652 0.476283240 0.611014846 0.875403781 1.304814676 1.911910545 2.461156969 2.613947386 2.363374291 1.956822610 1.582455769 1.299638109 1.105102406 0.982464587 0.916138472 0.892731169 0.900883118 0.930485957 0.971766183 1.015530002 1.054637848 1.084895579 1.104608832 1.113690399 1.113029277 1.098614055 1.106125741
//
IT	5034
RD	16
LK	-374785.153936
QD	-88.105531 -> -80.117395
RI	0.0051817093
TR	0.161875	0.044864
MT	5.069966
MM	C_pi: 1.114636, n_recomb: 44083.248395
RS	0	0.000000	8.584501	32.368859	0.000734	0.000032
RS	1	0.006463	8.584501	34.439202	0.000781	0.000279
RS	2	0.013343	8.584501	36.640478	0.000831	0.000566
RS	3	0.020669	8.584501	38.980770	0.000884	0.000799
RS	4	0.028467	0.524748	673.383628	0.015275	0.012773
RS	5	0.036770	0.524748	705.425617	0.016002	0.013085
RS	6	0.045609	0.476628	812.019256	0.018420	0.014699
RS	7	0.055020	0.476628	847.243365	0.019219	0.015645
RS	8	0.065039	0.605547	696.541168	0.015801	0.013073
RS	9	0.075705	0.605547	728.376387	0.016523	0.014016
RS	10	0.087061	0.867110	532.892136	0.012088	0.010492
RS	11	0.099150	0.867110	559.382104	0.012689	0.011237
RS	12	0.112021	1.303641	391.241219	0.008875	0.008035
RS	13	0.125724	1.303641	412.162124	0.009350	0.008503
RS	14	0.140312	1.938744	292.334219	0.006631	0.006092
RS	15	0.155843	1.938744	308.775015	0.007004	0.006362
RS	16	0.172378	2.528590	250.197994	0.005676	0.005152
RS	17	0.189981	2.528590	264.567974	0.006002	0.005389
RS	18	0.208722	2.701050	261.851715	0.005940	0.005337
RS	19	0.228675	2.701050	276.784418	0.006279	0.005653
RS	20	0.249916	2.438795	323.734325	0.007344	0.006661
RS	21	0.272531	2.438795	341.551265	0.007748	0.007126
RS	22	0.296607	2.008551	436.790681	0.009908	0.009222
RS	23	0.322240	2.008551	459.204877	0.010417	0.009877
RS	24	0.349528	1.614012	599.234158	0.013593	0.013045
RS	25	0.378581	1.614012	626.635839	0.014215	0.013881
RS	26	0.409511	1.317897	799.768590	0.018142	0.017895
RS	27	0.442440	1.317897	830.404919	0.018837	0.018847
RS	28	0.477497	1.115411	1014.491576	0.023013	0.023207
RS	29	0.514820	1.115411	1044.284173	0.023689	0.024151
RS	30	0.554556	0.988345	1207.585318	0.027393	0.028094
RS	31	0.596859	0.988345	1231.262729	0.027930	0.028861
RS	32	0.641896	0.919930	1342.603226	0.030456	0.031593
RS	33	0.689844	0.919930	1355.999818	0.030760	0.032036
RS	34	0.740890	0.896075	1400.118367	0.031761	0.033142
RS	35	0.795236	0.896075	1401.902885	0.031801	0.033212
RS	36	0.853094	0.905006	1384.800410	0.031413	0.032819
RS	37	0.914691	0.905006	1376.222392	0.031219	0.032567
RS	38	0.980270	0.936299	1317.793956	0.029893	0.031165
RS	39	1.050086	0.936299	1301.110810	0.029515	0.030684
RS	40	1.124415	0.979819	1223.878312	0.027763	0.028835
RS	41	1.203548	0.979819	1200.931857	0.027242	0.028214
RS	42	1.287794	1.025948	1121.787146	0.025447	0.026340
RS	43	1.377486	1.025948	1093.470353	0.024805	0.025627
RS	44	1.472974	1.067150	1020.809347	0.023156	0.023936
RS	45	1.574633	1.067150	987.284514	0.022396	0.023145
RS	46	1.682863	1.098970	922.891897	0.020935	0.021674
RS	47	1.798087	1.098970	884.060596	0.020054	0.020795
RS	48	1.920758	1.119609	826.482050	0.018748	0.019499
RS	49	2.051358	1.119609	782.388216	0.017748	0.018518
RS	50	2.190397	1.128986	729.329656	0.016544	0.017333
RS	51	2.338423	1.128986	680.446534	0.015435	0.016244
RS	52	2.496015	1.128063	629.921406	0.014289	0.015110
RS	53	2.663793	1.128063	577.361011	0.013097	0.013925
RS	54	2.842413	1.112568	530.778439	0.012040	0.012866
RS	55	3.032578	1.112568	475.706653	0.010791	0.011600
RS	56	3.235033	1.112568	421.627866	0.009564	0.010343
RS	57	3.450572	1.112568	369.292598	0.008377	0.009113
RS	58	3.680041	1.120593	317.349597	0.007199	0.007877
RS	59	3.924341	1.120593	271.246391	0.006153	0.006767
RS	60	4.184429	1.120593	228.570897	0.005185	0.005728
RS	61	4.461327	1.120593	189.718467	0.004304	0.004773
RS	62	4.756120	1.120593	154.954755	0.003515	0.003912
RS	63	5.069966	1.120593	491.851876	0.011157	0.012521
PA	4+25*2+4+6 0.161874965 0.044863947 5.069965548 8.584501018 0.524748135 0.476627992 0.605547286 0.867110380 1.303641236 1.938743728 2.528590364 2.701050215 2.438795064 2.008550900 1.614012041 1.317897414 1.115411205 0.988345362 0.919929883 0.896074518 0.905006175 0.936299187 0.979819164 1.025947509 1.067150267 1.098969877 1.119609249 1.128986202 1.128062773 1.112568245 1.120593142
//
IT	4980
RD	17
LK	-374769.373135
QD	-84.810464 -> -77.270537
RI	0.0047272942
TR	0.160517	0.045120
MT	5.101432
MM	C_pi: 1.125041, n_recomb: 44732.702782
RS	0	0.000000	10.064629	28.051032	0.000627	0.000028
RS	1	0.006473	10.064629	29.851489	0.000667	0.000244
RS	2	0.013365	10.064629	31.766452	0.000710	0.000491
RS	3	0.020704	10.064629	33.803063	0.000756	0.000690
RS	4	0.028517	0.535143	671.525798	0.015012	0.012684
RS	5	0.036836	0.535143	703.748622	0.015732	0.012952
RS	6	0.045694	0.477630	824.604064	0.018434	0.014773
RS	7	0.055124	0.477630	860.456482	0.019236	0.015700
RS	8	0.065166	0.600664	714.657950	0.015976	0.013239
RS	9	0.075857	0.600664	747.251234	0.016705	0.014191
RS	10	0.087241	0.858977	547.381173	0.012237	0.010631
RS	11	0.099361	0.858977	574.548054	0.012844	0.011390
RS	12	0.112266	1.301543	398.715181	0.008913	0.008080
RS	13	0.126006	1.301543	420.057225	0.009390	0.008556
RS	14	0.140636	1.963335	293.761719	0.006567	0.006044
RS	15	0.156213	1.963335	310.338221	0.006938	0.006317
RS	16	0.172798	2.593614	248.323823	0.005551	0.005053
RS	17	0.190456	2.593614	262.653864	0.005872	0.005287
RS	18	0.209258	2.786488	258.539569	0.005780	0.005207
RS	19	0.229277	2.786488	273.367939	0.006111	0.005516
RS	20	0.250591	2.513044	320.211988	0.007158	0.006508
RS	21	0.273285	2.513044	337.953605	0.007555	0.006962
RS	22	0.297449	2.059381	434.513966	0.009714	0.009055
RS	23	0.323176	2.059381	456.984348	0.010216	0.009696
RS	24	0.350569	1.644962	600.151391	0.013416	0.012884
RS	25	0.379735	1.644962	627.833676	0.014035	0.013706
RS	26	0.410789	1.335830	805.992618	0.018018	0.017768
RS	27	0.443853	1.335830	837.155600	0.018715	0.018709
RS	28	0.479057	1.125597	1027.591015	0.022972	0.023141
RS	29	0.516540	1.125597	1058.052622	0.023653	0.024078
RS	30	0.556450	0.994222	1227.651410	0.027444	0.028099
RS	31	0.598943	0.994222	1251.932712	0.027987	0.028864
RS	32	0.644186	0.923760	1367.736427	0.030576	0.031654
RS	33	0.692358	0.923760	1381.490704	0.030883	0.032098
RS	34	0.743649	0.899443	1427.096140	0.031903	0.033222
RS	35	0.798259	0.899443	1428.967697	0.031945	0.033297
RS	36	0.856405	0.909104	1410.529554	0.031532	0.032881
RS	37	0.918314	0.909104	1401.890545	0.031339	0.032635
RS	38	0.984231	0.942014	1340.430884	0.029965	0.031187
RS	39	1.054415	0.942014	1323.691712	0.029591	0.030718
RS	40	1.129141	0.987695	1243.036791	0.027788	0.028821
RS	41	1.208705	0.987695	1220.128111	0.027276	0.028213
RS	42	1.293420	1.036111	1138.071529	0.025442	0.026304
RS	43	1.383618	1.036111	1109.892583	0.024812	0.025608
RS	44	1.479654	1.079343	1035.178732	0.023141	0.023897
RS	45	1.581908	1.079343	1001.842625	0.022396	0.023125
RS	46	1.690780	1.112669	936.222413	0.020929	0.021649
RS	47	1.806699	1.112669	897.554324	0.020065	0.020789
RS	48	1.930123	1.134191	839.361208	0.018764	0.019499
RS	49	2.061535	1.134191	795.320144	0.017779	0.018536
RS	50	2.201454	1.143834	742.016370	0.016588	0.017363
RS	51	2.350431	1.143834	692.993240	0.015492	0.016288
RS	52	2.509050	1.142631	642.364107	0.014360	0.015170
RS	53	2.677938	1.142631	589.404834	0.013176	0.013994
RS	54	2.857757	1.126054	542.858484	0.012136	0.012953
RS	55	3.049217	1.126054	487.049873	0.010888	0.011690
RS	56	3.253070	1.126054	432.159032	0.009661	0.010434
RS	57	3.470119	1.126054	378.952620	0.008471	0.009202
RS	58	3.701218	1.134567	325.939918	0.007286	0.007961
RS	59	3.947275	1.134567	278.956003	0.006236	0.006847
RS	60	4.209261	1.134567	235.390535	0.005262	0.005804
RS	61	4.488205	1.134567	195.658651	0.004374	0.004843
RS	62	4.785206	1.134567	160.044851	0.003578	0.003975
RS	63	5.101432	1.134567	511.044237	0.011424	0.012800
PA	4+25*2+4+6 0.160517016 0.045120457 5.101432353 10.064628616 0.535143376 0.477630497 0.600664134 0.858976589 1.301542632 1.963335423 2.593613953 2.786488403 2.513043840 2.059380699 1.644962347 1.335829763 1.125596506 0.994222456 0.923760234 0.899443206 0.909104084 0.942014127 0.987694526 1.036111334 1.079342732 1.112668798 1.134191409 1.143833690 1.142630780 1.126054173 1.134566879
//
IT	4845
RD	18
LK	-374754.473224
QD	-81.714265 -> -74.587451
RI	0.0043341092
TR	0.159217	0.045373
MT	5.131635
MM	C_pi: 1.135153, n_recomb: 45370.767538
RS	0	0.000000	11.761948	24.374589	0.000537	0.000024
RS	1	0.006483	11.761948	25.943947	0.000572	0.000213
RS	2	0.013386	11.761948	27.613602	0.000609	0.000427
RS	3	0.020737	11.761948	29.389862	0.000648	0.000597
RS	4	0.028564	0.545982	668.963375	0.014744	0.012586
RS	5	0.036899	0.545982	701.330820	0.015458	0.012812
RS	6	0.045774	0.479187	835.904826	0.018424	0.014831
RS	7	0.055224	0.479187	872.350548	0.019227	0.015736
RS	8	0.065287	0.596292	732.241757	0.016139	0.013398
RS	9	0.076003	0.596292	765.573190	0.016874	0.014358
RS	10	0.087413	0.851014	561.884004	0.012384	0.010771
RS	11	0.099563	0.851014	589.724341	0.012998	0.011543
RS	12	0.112500	1.298662	406.344360	0.008956	0.008128
RS	13	0.126277	1.298662	428.112437	0.009436	0.008612
RS	14	0.140946	1.985890	295.369303	0.006510	0.006002
RS	15	0.156566	1.985890	312.087978	0.006879	0.006277
RS	16	0.173199	2.656373	246.674730	0.005437	0.004960
RS	17	0.190910	2.656373	260.972406	0.005752	0.005192
RS	18	0.209770	2.870341	255.481895	0.005631	0.005086
RS	19	0.229852	2.870341	270.213101	0.005956	0.005389
RS	20	0.251236	2.586186	316.918059	0.006985	0.006365
RS	21	0.274006	2.586186	334.587382	0.007375	0.006808
RS	22	0.298253	2.109376	432.362216	0.009530	0.008897
RS	23	0.324071	2.109376	454.884065	0.010026	0.009524
RS	24	0.351564	1.675352	601.012804	0.013247	0.012729
RS	25	0.380838	1.675352	628.962710	0.013863	0.013538
RS	26	0.412011	1.353454	811.932800	0.017896	0.017643
RS	27	0.445204	1.353454	843.605546	0.018594	0.018573
RS	28	0.480549	1.135663	1040.181611	0.022926	0.023071
RS	29	0.518186	1.135663	1071.299094	0.023612	0.024003
RS	30	0.558262	1.000089	1247.055208	0.027486	0.028098
RS	31	0.600937	1.000089	1271.937268	0.028034	0.028862
RS	32	0.646378	0.927619	1392.156741	0.030684	0.031708
RS	33	0.694765	0.927619	1406.276358	0.030995	0.032153
RS	34	0.746289	0.902828	1453.396078	0.032034	0.033295
RS	35	0.801153	0.902828	1455.369856	0.032077	0.033373
RS	36	0.859574	0.913169	1435.666897	0.031643	0.032937
RS	37	0.921783	0.913169	1426.985263	0.031452	0.032698
RS	38	0.988024	0.947627	1362.579192	0.030032	0.031207
RS	39	1.058560	0.947627	1345.801692	0.029662	0.030748
RS	40	1.133668	0.995393	1261.807362	0.027811	0.028806
RS	41	1.213646	0.995393	1238.950482	0.027307	0.028212
RS	42	1.298809	1.046029	1154.053415	0.025436	0.026269
RS	43	1.389492	1.046029	1126.021361	0.024818	0.025590
RS	44	1.486055	1.091226	1049.312256	0.023127	0.023860
RS	45	1.588878	1.091226	1016.169265	0.022397	0.023106
RS	46	1.698366	1.126008	949.362141	0.020925	0.021626
RS	47	1.814953	1.126008	910.859062	0.020076	0.020783
RS	48	1.939098	1.148373	852.079274	0.018780	0.019501
RS	49	2.071291	1.148373	808.092634	0.017811	0.018553
RS	50	2.212054	1.158254	754.563036	0.016631	0.017393
RS	51	2.361943	1.158254	705.403599	0.015548	0.016332
RS	52	2.521548	1.156757	654.686072	0.014430	0.015229
RS	53	2.691501	1.156757	601.334827	0.013254	0.014063
RS	54	2.872472	1.139100	554.842342	0.012229	0.013039
RS	55	3.065175	1.139100	498.306467	0.010983	0.011778
RS	56	3.270371	1.139100	442.614103	0.009755	0.010523
RS	57	3.488870	1.139100	388.547637	0.008564	0.009290
RS	58	3.721533	1.148077	334.478995	0.007372	0.008043
RS	59	3.969280	1.148077	286.623987	0.006317	0.006926
RS	60	4.233088	1.148077	242.177881	0.005338	0.005878
RS	61	4.513999	1.148077	201.575237	0.004443	0.004912
RS	62	4.813121	1.148077	165.119107	0.003639	0.004037
RS	63	5.131635	1.148077	530.265091	0.011687	0.013074
PA	4+25*2+4+6 0.159216794 0.045372830 5.131634925 11.761948159 0.545982497 0.479186840 0.596292234 0.851014122 1.298661696 1.985890143 2.656373130 2.870340743 2.586186449 2.109375735 1.675352333 1.353454495 1.135663478 1.000088750 0.927618867 0.902827990 0.913168963 0.947627172 0.995393405 1.046028898 1.091226351 1.126007653 1.148373453 1.158253704 1.156757348 1.139099776 1.148077160
//
IT	4984
RD	19
LK	-374740.385611
QD	-78.799012 -> -72.054294
RI	0.0039917038
TR	0.157972	0.045621
MT	5.160587
MM	C_pi: 1.144975, n_recomb: 45997.732292
RS	0	0.000000	13.701497	21.237125	0.000462	0.000021
RS	1	0.006492	13.701497	22.608287	0.000492	0.000186
RS	2	0.013406	13.701497	24.067451	0.000523	0.000372
RS	3	0.020769	13.701497	25.620195	0.000557	0.000518
RS	4	0.028609	0.557159	665.878021	0.014476	0.012481
RS	5	0.036959	0.557159	698.359275	0.015182	0.012670
RS	6	0.045851	0.481214	846.044775	0.018393	0.014875
RS	7	0.055320	0.481214	883.051133	0.019198	0.015758
RS	8	0.065403	0.592375	749.306300	0.016290	0.013549
RS	9	0.076142	0.592375	783.356568	0.017030	0.014516
RS	10	0.087577	0.843232	576.385479	0.012531	0.010911
RS	11	0.099755	0.843232	604.895148	0.013151	0.011695
RS	12	0.112724	1.295107	414.108601	0.009003	0.008180
RS	13	0.126534	1.295107	436.306687	0.009485	0.008672
RS	14	0.141242	2.006594	297.128278	0.006460	0.005966
RS	15	0.156904	2.006594	313.994416	0.006826	0.006243
RS	16	0.173582	2.717026	245.217085	0.005331	0.004875
RS	17	0.191344	2.717026	259.488720	0.005641	0.005105
RS	18	0.210259	2.952686	252.645983	0.005493	0.004973
RS	19	0.230402	2.952686	267.286227	0.005811	0.005269
RS	20	0.251852	2.658269	313.825312	0.006823	0.006230
RS	21	0.274695	2.658269	331.424934	0.007205	0.006663
RS	22	0.299021	2.158575	430.318435	0.009355	0.008747
RS	23	0.324927	2.158575	452.887198	0.009846	0.009361
RS	24	0.352514	1.705195	601.820455	0.013084	0.012580
RS	25	0.381892	1.705195	630.025709	0.013697	0.013376
RS	26	0.413178	1.370779	817.602947	0.017775	0.017519
RS	27	0.446495	1.370779	849.769122	0.018474	0.018441
RS	28	0.481975	1.145604	1052.291454	0.022877	0.023000
RS	29	0.519758	1.145604	1084.051733	0.023568	0.023927
RS	30	0.559994	1.005930	1265.829139	0.027519	0.028091
RS	31	0.602843	1.005930	1291.308280	0.028073	0.028854
RS	32	0.648473	0.931487	1415.898382	0.030782	0.031754
RS	33	0.697066	0.931487	1430.389938	0.031097	0.032201
RS	34	0.748813	0.906209	1479.053597	0.032155	0.033362
RS	35	0.803920	0.906209	1481.143137	0.032200	0.033443
RS	36	0.862605	0.917185	1460.243022	0.031746	0.032989
RS	37	0.925100	0.917185	1451.535202	0.031557	0.032756
RS	38	0.991652	0.953126	1384.263360	0.030094	0.031225
RS	39	1.062525	0.953126	1367.463243	0.029729	0.030776
RS	40	1.137999	1.002907	1280.209169	0.027832	0.028791
RS	41	1.218373	1.002907	1257.416216	0.027336	0.028211
RS	42	1.303965	1.055693	1169.747002	0.025431	0.026235
RS	43	1.395113	1.055693	1141.869241	0.024824	0.025572
RS	44	1.492180	1.102799	1063.216939	0.023115	0.023825
RS	45	1.595548	1.102799	1030.270508	0.022398	0.023088
RS	46	1.705628	1.138986	962.314497	0.020921	0.021604
RS	47	1.822853	1.138986	923.977682	0.020087	0.020779
RS	48	1.947690	1.162157	864.637075	0.018797	0.019503
RS	49	2.080631	1.162157	820.706269	0.017842	0.018571
RS	50	2.222203	1.172252	766.967966	0.016674	0.017424
RS	51	2.372966	1.172252	717.676017	0.015602	0.016376
RS	52	2.533517	1.170450	666.884556	0.014498	0.015287
RS	53	2.704492	1.170450	613.148479	0.013330	0.014130
RS	54	2.886567	1.151713	566.727544	0.012321	0.013123
RS	55	3.080462	1.151713	509.474071	0.011076	0.011865
RS	56	3.286945	1.151713	452.990797	0.009848	0.010610
RS	57	3.506834	1.151713	398.075437	0.008654	0.009377
RS	58	3.740999	1.161134	342.964556	0.007456	0.008124
RS	59	3.990366	1.161134	294.248234	0.006397	0.007004
RS	60	4.255923	1.161134	248.930977	0.005412	0.005951
RS	61	4.538721	1.161134	207.466417	0.004510	0.004979
RS	62	4.839878	1.161134	170.175869	0.003700	0.004098
RS	63	5.160587	1.161134	549.506419	0.011946	0.013344
PA	4+25*2+4+6 0.157971869 0.045621443 5.160587287 13.701496973 0.557159357 0.481213583 0.592374961 0.843231782 1.295107200 2.006594175 2.717025754 2.952686315 2.658268859 2.158574842 1.705194930 1.370779006 1.145603739 1.005929570 0.931487425 0.906209152 0.917184525 0.953126355 1.002906965 1.055693365 1.102798652 1.138986139 1.162157316 1.172251707 1.170450442 1.151713156 1.161133675
//
IT	5058
RD	20
LK	-374727.050235
QD	-76.048934 -> -69.658693
RI	0.0036921836
TR	0.156777	0.045866
MT	5.188414
MM	C_pi: 1.154528, n_recomb: 46613.731860
RS	0	0.000000	15.908585	18.555312	0.000398	0.000019
RS	1	0.006501	15.908585	19.756328	0.000424	0.000164
RS	2	0.013425	15.908585	21.034714	0.000451	0.000326
RS	3	0.020799	15.908585	22.395405	0.000480	0.000451
RS	4	0.028652	0.568576	662.428513	0.014211	0.012372
RS	5	0.037016	0.568576	694.998059	0.014910	0.012526
RS	6	0.045924	0.483642	855.136632	0.018345	0.014905
RS	7	0.055411	0.483642	892.673261	0.019150	0.015767
RS	8	0.065514	0.588855	765.878281	0.016430	0.013694
RS	9	0.076274	0.588855	800.629156	0.017176	0.014666
RS	10	0.087734	0.835644	590.867473	0.012676	0.011050
RS	11	0.099939	0.835644	620.041761	0.013302	0.011845
RS	12	0.112938	1.291009	421.980557	0.009053	0.008234
RS	13	0.126781	1.291009	444.611531	0.009538	0.008733
RS	14	0.141525	2.025645	299.011558	0.006415	0.005933
RS	15	0.157226	2.025645	316.029393	0.006780	0.006213
RS	16	0.173949	2.775708	243.924948	0.005233	0.004795
RS	17	0.191759	2.775708	258.175995	0.005539	0.005023
RS	18	0.210727	3.033646	250.001862	0.005363	0.004867
RS	19	0.230928	3.033646	264.556478	0.005676	0.005157
RS	20	0.252442	2.729365	310.909121	0.006670	0.006103
RS	21	0.275355	2.729365	328.441284	0.007046	0.006526
RS	22	0.299757	2.207009	428.372279	0.009190	0.008604
RS	23	0.325746	2.207009	450.983843	0.009675	0.009206
RS	24	0.353424	1.734526	602.572937	0.012927	0.012436
RS	25	0.382902	1.734526	631.021964	0.013537	0.013221
RS	26	0.414297	1.387821	823.016379	0.017656	0.017399
RS	27	0.447732	1.387821	855.660340	0.018356	0.018311
RS	28	0.483341	1.155425	1063.942837	0.022825	0.022927
RS	29	0.521265	1.155425	1096.333069	0.023520	0.023849
RS	30	0.561654	1.011742	1284.002844	0.027546	0.028080
RS	31	0.604670	1.011742	1310.074990	0.028105	0.028841
RS	32	0.650481	0.935360	1438.992183	0.030871	0.031793
RS	33	0.699271	0.935360	1453.861310	0.031190	0.032243
RS	34	0.751233	0.909584	1504.092641	0.032267	0.033422
RS	35	0.806573	0.909584	1506.310342	0.032315	0.033508
RS	36	0.865511	0.921151	1484.278143	0.031842	0.033036
RS	37	0.928281	0.921151	1475.559162	0.031655	0.032810
RS	38	0.995131	0.958516	1405.499057	0.030152	0.031241
RS	39	1.066327	0.958516	1388.690506	0.029791	0.030801
RS	40	1.142152	1.010246	1298.250461	0.027851	0.028776
RS	41	1.222907	1.010246	1275.532396	0.027364	0.028209
RS	42	1.308911	1.065120	1185.156133	0.025425	0.026203
RS	43	1.400507	1.065120	1157.439213	0.024830	0.025555
RS	44	1.498057	1.114077	1076.893911	0.023103	0.023792
RS	45	1.601950	1.114077	1044.146880	0.022400	0.023072
RS	46	1.712596	1.151628	975.075386	0.020918	0.021585
RS	47	1.830436	1.151628	936.906149	0.020099	0.020776
RS	48	1.955937	1.175571	877.027591	0.018815	0.019506
RS	49	2.089597	1.175571	833.154576	0.017874	0.018590
RS	50	2.231946	1.185858	779.224217	0.016717	0.017454
RS	51	2.383550	1.185858	729.804139	0.015656	0.016419
RS	52	2.545010	1.183742	678.952762	0.014566	0.015345
RS	53	2.716967	1.183742	624.839586	0.013405	0.014195
RS	54	2.900102	1.163930	578.506455	0.012411	0.013205
RS	55	3.095144	1.163930	520.545933	0.011167	0.011950
RS	56	3.302866	1.163930	463.283141	0.009939	0.010696
RS	57	3.524092	1.163930	407.530728	0.008743	0.009461
RS	58	3.759700	1.173777	351.391048	0.007538	0.008203
RS	59	4.010626	1.173777	301.824066	0.006475	0.007080
RS	60	4.277864	1.173777	255.645891	0.005484	0.006023
RS	61	4.562477	1.173777	213.328892	0.004577	0.005045
RS	62	4.865592	1.173777	175.212379	0.003759	0.004158
RS	63	5.188414	1.173777	568.757481	0.012202	0.013610
PA	4+25*2+4+6 0.156777467 0.045865914 5.188413558 15.908584777 0.568576444 0.483641935 0.588855429 0.835644453 1.291009103 2.025644554 2.775707702 3.033646288 2.729365109 2.207009050 1.734525897 1.387821319 1.155424517 1.011742205 0.935359680 0.909583964 0.921151268 0.958516447 1.010246258 1.065119855 1.114077198 1.151627656 1.175571447 1.185858232 1.183742492 1.163930274 1.173776907
//
IT	4401
RD	21
LK	-374714.413080
QD	-73.450438 -> -67.389941
RI	0.0034286411
TR	0.155631	0.046106
MT	5.215153
MM	C_pi: 1.163820, n_recomb: 47219.073750
RS	0	0.000000	18.410876	16.257769	0.000344	0.000016
RS	1	0.006510	18.410876	17.312462	0.000367	0.000144
RS	2	0.013443	18.410876	18.435323	0.000390	0.000285
RS	3	0.020828	18.410876	19.630724	0.000416	0.000394
RS	4	0.028693	0.580158	658.734334	0.013951	0.012261
RS	5	0.037071	0.580158	691.370867	0.014642	0.012382
RS	6	0.045994	0.486414	863.280983	0.018282	0.014925
RS	7	0.055498	0.486414	901.319435	0.019088	0.015763
RS	8	0.065620	0.585704	781.957573	0.016560	0.013832
RS	9	0.076401	0.585704	817.391078	0.017311	0.014807
RS	10	0.087885	0.828266	605.310842	0.012819	0.011190
RS	11	0.100115	0.828266	635.144350	0.013451	0.011995
RS	12	0.113142	1.286464	429.941034	0.009105	0.008291
RS	13	0.127017	1.286464	453.006943	0.009594	0.008797
RS	14	0.141795	2.043181	301.001337	0.006375	0.005905
RS	15	0.157535	2.043181	318.174399	0.006738	0.006186
RS	16	0.174300	2.832515	242.778601	0.005142	0.004720
RS	17	0.192156	2.832515	257.013841	0.005443	0.004947
RS	18	0.211175	3.113246	247.530747	0.005242	0.004767
RS	19	0.231431	3.113246	262.004611	0.005549	0.005052
RS	20	0.253007	2.799509	308.151601	0.006526	0.005982
RS	21	0.275986	2.799509	325.618331	0.006896	0.006396
RS	22	0.300462	2.254728	426.509521	0.009033	0.008467
RS	23	0.326531	2.254728	449.159879	0.009512	0.009058
RS	24	0.354296	1.763373	603.269331	0.012776	0.012297
RS	25	0.383870	1.763373	631.951118	0.013383	0.013071
RS	26	0.415368	1.404589	828.188088	0.017539	0.017280
RS	27	0.448917	1.404589	861.294825	0.018240	0.018184
RS	28	0.484650	1.165122	1075.162213	0.022770	0.022853
RS	29	0.522709	1.165122	1108.169765	0.023469	0.023770
RS	30	0.563245	1.017518	1301.607456	0.027565	0.028064
RS	31	0.606421	1.017518	1328.268178	0.028130	0.028825
RS	32	0.652406	0.939227	1461.467231	0.030951	0.031827
RS	33	0.701386	0.939227	1476.718872	0.031274	0.032279
RS	34	0.753553	0.912941	1528.545522	0.032371	0.033476
RS	35	0.809117	0.912941	1530.902485	0.032421	0.033566
RS	36	0.868298	0.925060	1507.800488	0.031932	0.033079
RS	37	0.931331	0.925060	1499.083820	0.031747	0.032860
RS	38	0.998468	0.963792	1426.309390	0.030206	0.031255
RS	39	1.069975	0.963792	1409.504971	0.029850	0.030825
RS	40	1.146136	1.017407	1315.951916	0.027869	0.028761
RS	41	1.227256	1.017407	1293.317926	0.027390	0.028207
RS	42	1.313656	1.074310	1200.291882	0.025420	0.026172
RS	43	1.405681	1.074310	1172.741321	0.024836	0.025539
RS	44	1.503696	1.125068	1090.349015	0.023091	0.023761
RS	45	1.608092	1.125068	1057.803713	0.022402	0.023056
RS	46	1.719284	1.163939	987.649213	0.020916	0.021566
RS	47	1.837713	1.163939	949.648471	0.020112	0.020774
RS	48	1.963853	1.188625	889.252601	0.018832	0.019510
RS	49	2.098203	1.188625	845.439201	0.017905	0.018608
RS	50	2.241299	1.199086	791.331588	0.016759	0.017484
RS	51	2.393711	1.199086	741.787844	0.015709	0.016461
RS	52	2.556044	1.196648	690.889699	0.014632	0.015401
RS	53	2.728944	1.196648	636.407279	0.013478	0.014259
RS	54	2.913100	1.175766	590.177628	0.012499	0.013286
RS	55	3.109243	1.175766	531.520726	0.011256	0.012033
RS	56	3.318155	1.175766	473.489883	0.010028	0.010779
RS	57	3.540667	1.175766	416.912307	0.008829	0.009543
RS	58	3.777663	1.186024	359.756867	0.007619	0.008280
RS	59	4.030087	1.186024	309.350078	0.006551	0.007154
RS	60	4.298943	1.186024	262.321381	0.005555	0.006093
RS	61	4.585301	1.186024	219.161560	0.004641	0.005110
RS	62	4.890300	1.186024	180.227655	0.003817	0.004216
RS	63	5.215153	1.186024	588.013658	0.012453	0.013873
PA	4+25*2+4+6 0.155630998 0.046106425 5.215152857 18.410876131 0.580157808 0.486414430 0.585703582 0.828266450 1.286463505 2.043180516 2.832514921 3.113245885 2.799508742 2.254728347 1.763373017 1.404589115 1.165122327 1.017517932 0.939226623 0.912940983 0.925060497 0.963792247 1.017407010 1.074310355 1.125067819 1.163938800 1.188625188 1.199085573 1.196647567 1.175766176 1.186024342
//
IT	5299
RD	22
LK	-374702.425701
QD	-70.991108 -> -65.238066
RI	0.0031952526
TR	0.154529	0.046343
MT	5.240908
MM	C_pi: 1.172872, n_recomb: 47813.986102
RS	0	0.000000	21.241420	14.282288	0.000299	0.000014
RS	1	0.006518	21.241420	15.210741	0.000318	0.000127
RS	2	0.013461	21.241420	16.199379	0.000339	0.000251
RS	3	0.020856	21.241420	17.252082	0.000361	0.000345
RS	4	0.028733	0.591844	654.887805	0.013697	0.012150
RS	5	0.037124	0.591844	687.573690	0.014380	0.012241
RS	6	0.046061	0.489486	870.564320	0.018207	0.014934
RS	7	0.055581	0.489486	909.077931	0.019013	0.015750
RS	8	0.065722	0.582884	797.559860	0.016680	0.013963
RS	9	0.076523	0.582884	833.658796	0.017435	0.014941
RS	10	0.088029	0.821109	619.699260	0.012961	0.011328
RS	11	0.100284	0.821109	650.186130	0.013598	0.012143
RS	12	0.113339	1.281551	437.975343	0.009160	0.008350
RS	13	0.127244	1.281551	461.477673	0.009652	0.008863
RS	14	0.142055	2.059346	303.081002	0.006339	0.005879
RS	15	0.157832	2.059346	320.412202	0.006701	0.006163
RS	16	0.174637	2.887634	241.754166	0.005056	0.004650
RS	17	0.192538	2.887634	255.977477	0.005354	0.004875
RS	18	0.211605	3.191560	245.213696	0.005128	0.004673
RS	19	0.231915	3.191560	259.611194	0.005430	0.004953
RS	20	0.253549	2.868764	305.535487	0.006390	0.005867
RS	21	0.276593	2.868764	322.938594	0.006754	0.006273
RS	22	0.301138	2.301762	424.723619	0.008883	0.008337
RS	23	0.327284	2.301762	447.409173	0.009357	0.008917
RS	24	0.355134	1.791763	603.912390	0.012630	0.012163
RS	25	0.384799	1.791763	632.816642	0.013235	0.012926
RS	26	0.416397	1.421095	833.134154	0.017424	0.017164
RS	27	0.450055	1.421095	866.689413	0.018126	0.018059
RS	28	0.485907	1.174703	1085.973399	0.022712	0.022778
RS	29	0.524096	1.174703	1119.585989	0.023415	0.023691
RS	30	0.564774	1.023257	1318.670858	0.027579	0.028044
RS	31	0.608103	1.023257	1345.915560	0.028149	0.028805
RS	32	0.654256	0.943085	1483.354006	0.031023	0.031856
RS	33	0.703417	0.943085	1498.992388	0.031351	0.032310
RS	34	0.755783	0.916279	1552.439006	0.032468	0.033526
RS	35	0.811562	0.916279	1554.945329	0.032521	0.033620
RS	36	0.870976	0.928914	1530.832834	0.032016	0.033119
RS	37	0.934263	0.928914	1522.130728	0.031834	0.032906
RS	38	1.001675	0.968959	1446.711951	0.030257	0.031268
RS	39	1.073481	0.968959	1429.922997	0.029906	0.030847
RS	40	1.149967	1.024401	1333.322745	0.027886	0.028747
RS	41	1.231438	1.024401	1310.781286	0.027414	0.028205
RS	42	1.318219	1.083278	1215.162721	0.025414	0.026142
RS	43	1.410657	1.083278	1187.783247	0.024842	0.025524
RS	44	1.509120	1.135789	1103.584979	0.023081	0.023731
RS	45	1.614000	1.135789	1071.243512	0.022404	0.023041
RS	46	1.725716	1.175943	1000.035255	0.020915	0.021549
RS	47	1.844714	1.175943	962.204130	0.020124	0.020772
RS	48	1.971468	1.201342	901.312032	0.018850	0.019514
RS	49	2.106483	1.201342	857.560142	0.017935	0.018626
RS	50	2.250299	1.211961	803.288178	0.016800	0.017514
RS	51	2.403488	1.211961	753.625502	0.015762	0.016502
RS	52	2.566662	1.209193	702.693462	0.014696	0.015456
RS	53	2.740472	1.209193	647.849817	0.013549	0.014322
RS	54	2.925610	1.187252	601.737688	0.012585	0.013365
RS	55	3.122815	1.187252	542.395496	0.011344	0.012114
RS	56	3.332874	1.187252	483.608411	0.010114	0.010861
RS	57	3.556624	1.187252	426.217834	0.008914	0.009624
RS	58	3.794958	1.197908	368.059731	0.007698	0.008356
RS	59	4.048827	1.197908	316.824250	0.006626	0.007227
RS	60	4.319242	1.197908	268.955643	0.005625	0.006161
RS	61	4.607282	1.197908	224.962796	0.004705	0.005173
RS	62	4.914096	1.197908	185.220234	0.003874	0.004273
RS	63	5.240908	1.197908	607.267460	0.012701	0.014131
PA	4+25*2+4+6 0.154528590 0.046342689 5.240908424 21.241419988 0.591843530 0.489486481 0.582883919 0.821109198 1.281551128 2.059345511 2.887633531 3.191559795 2.868763863 2.301762420 1.791763199 1.421094687 1.174702639 1.023257006 0.943084921 0.916278614 0.928913533 0.968959214 1.024401479 1.083278173 1.135789255 1.175942818 1.201342045 1.211960657 1.209193482 1.187251632 1.197908256
//
IT	5224
RD	23
LK	-374691.044235
QD	-68.659997 -> -63.194238
RI	0.0029880206
TR	0.153468	0.046575
MT	5.265719
MM	C_pi: 1.181688, n_recomb: 48398.642086
RS	0	0.000000	24.426820	12.582848	0.000260	0.000013
RS	1	0.006526	24.426820	13.402373	0.000277	0.000112
RS	2	0.013477	24.426820	14.275162	0.000295	0.000221
RS	3	0.020882	24.426820	15.204663	0.000314	0.000303
RS	4	0.028771	0.603568	650.975073	0.013450	0.012039
RS	5	0.037174	0.603568	683.696156	0.014126	0.012102
RS	6	0.046126	0.492821	877.058663	0.018122	0.014934
RS	7	0.055661	0.492821	916.022059	0.018927	0.015727
RS	8	0.065819	0.580371	812.688238	0.016792	0.014088
RS	9	0.076640	0.580371	849.435663	0.017551	0.015068
RS	10	0.088167	0.814161	634.029242	0.013100	0.011465
RS	11	0.100447	0.814161	665.163472	0.013743	0.012288
RS	12	0.113527	1.276331	446.071097	0.009217	0.008410
RS	13	0.127461	1.276331	470.010777	0.009711	0.008929
RS	14	0.142305	2.074273	305.233488	0.006307	0.005857
RS	15	0.158117	2.074273	322.725008	0.006668	0.006142
RS	16	0.174961	2.941105	240.840196	0.004976	0.004584
RS	17	0.192904	2.941105	255.055102	0.005270	0.004808
RS	18	0.212018	3.268690	243.030007	0.005021	0.004584
RS	19	0.232379	3.268690	257.354822	0.005317	0.004859
RS	20	0.254069	2.937158	303.046708	0.006261	0.005759
RS	21	0.277175	2.937158	320.387795	0.006620	0.006156
RS	22	0.301788	2.348133	423.006133	0.008740	0.008212
RS	23	0.328008	2.348133	445.723456	0.009209	0.008783
RS	24	0.355938	1.819705	604.504846	0.012490	0.012033
RS	25	0.385691	1.819705	633.621799	0.013092	0.012787
RS	26	0.417386	1.437346	837.863811	0.017312	0.017049
RS	27	0.451149	1.437346	871.853775	0.018014	0.017938
RS	28	0.487115	1.184163	1096.394812	0.022653	0.022702
RS	29	0.525429	1.184163	1130.600251	0.023360	0.023612
RS	30	0.566243	1.028952	1335.216560	0.027588	0.028021
RS	31	0.609720	1.028952	1363.040211	0.028163	0.028781
RS	32	0.656034	0.946926	1504.675543	0.031089	0.031880
RS	33	0.705370	0.946926	1520.704058	0.031420	0.032336
RS	34	0.757926	0.919590	1575.791396	0.032559	0.033572
RS	35	0.813912	0.919590	1578.456211	0.032614	0.033670
RS	36	0.873551	0.932705	1553.391990	0.032096	0.033157
RS	37	0.937082	0.932705	1544.715478	0.031917	0.032949
RS	38	1.004759	0.974015	1466.719298	0.030305	0.031279
RS	39	1.076853	0.974015	1449.955952	0.029959	0.030867
RS	40	1.153650	1.031229	1350.373600	0.027901	0.028732
RS	41	1.235460	1.031229	1327.931901	0.027437	0.028202
RS	42	1.322608	1.092027	1229.772694	0.025409	0.026113
RS	43	1.415443	1.092027	1202.568374	0.024847	0.025509
RS	44	1.514337	1.146245	1116.605022	0.023071	0.023702
RS	45	1.619683	1.146245	1084.468893	0.022407	0.023028
RS	46	1.731905	1.187645	1012.234384	0.020915	0.021533
RS	47	1.851450	1.187645	974.573630	0.020136	0.020770
RS	48	1.978795	1.213734	913.201816	0.018868	0.019519
RS	49	2.114451	1.213734	869.513650	0.017966	0.018645
RS	50	2.258960	1.224494	815.091345	0.016841	0.017544
RS	51	2.412899	1.224494	765.314546	0.015813	0.016543
RS	52	2.576883	1.221394	714.359708	0.014760	0.015510
RS	53	2.751569	1.221394	659.163233	0.013619	0.014384
RS	54	2.937653	1.198401	613.182281	0.012669	0.013443
RS	55	3.135882	1.198401	553.166309	0.011429	0.012193
RS	56	3.347046	1.198401	493.635170	0.010199	0.010941
RS	57	3.571990	1.198401	435.444103	0.008997	0.009703
RS	58	3.811613	1.209446	376.296373	0.007775	0.008430
RS	59	4.066873	1.209446	324.243761	0.006699	0.007298
RS	60	4.338791	1.209446	275.546246	0.005693	0.006228
RS	61	4.628453	1.209446	230.730519	0.004767	0.005235
RS	62	4.937018	1.209446	190.188346	0.003930	0.004330
RS	63	5.265719	1.209446	626.511989	0.012945	0.014386
PA	4+25*2+4+6 0.153467996 0.046574839 5.265719090 24.426819651 0.603567927 0.492820793 0.580370640 0.814161012 1.276331187 2.074272965 2.941105268 3.268690415 2.937157787 2.348133480 1.819704818 1.437345628 1.184163435 1.028951846 0.946925791 0.919590271 0.932704993 0.974015041 1.031228556 1.092026935 1.146245260 1.187645181 1.213733675 1.224494106 1.221394236 1.198401477 1.209445570
//
IT	4786
RD	24
LK	-374680.229443
QD	-66.447793 -> -61.250955
RI	0.0028029525
TR	0.152446	0.046803
MT	5.289663
MM	C_pi: 1.190285, n_recomb: 48973.259253
RS	0	0.000000	28.001880	11.116061	0.000227	0.000011
RS	1	0.006533	28.001880	11.841315	0.000242	0.000099
RS	2	0.013493	28.001880	12.613819	0.000258	0.000195
RS	3	0.020908	28.001880	13.436641	0.000274	0.000267
RS	4	0.028807	0.615277	647.064383	0.013213	0.011929
RS	5	0.037223	0.615277	679.809619	0.013881	0.011967
RS	6	0.046188	0.496384	882.835456	0.018027	0.014926
RS	7	0.055738	0.496384	922.224734	0.018831	0.015697
RS	8	0.065913	0.578135	827.358585	0.016894	0.014207
RS	9	0.076753	0.578135	864.738237	0.017657	0.015187
RS	10	0.088300	0.807434	648.282245	0.013237	0.011601
RS	11	0.100602	0.807434	680.057294	0.013886	0.012432
RS	12	0.113708	1.270878	454.211206	0.009275	0.008472
RS	13	0.127670	1.270878	478.588481	0.009772	0.008997
RS	14	0.142545	2.088061	307.448916	0.006278	0.005837
RS	15	0.158391	2.088061	325.102589	0.006638	0.006124
RS	16	0.175272	2.993068	240.020165	0.004901	0.004522
RS	17	0.193256	2.993068	254.229569	0.005191	0.004745
RS	18	0.212415	3.344686	240.966826	0.004920	0.004499
RS	19	0.232826	3.344686	255.222320	0.005211	0.004770
RS	20	0.254570	3.004720	300.674396	0.006140	0.005655
RS	21	0.277735	3.004720	317.954999	0.006492	0.006045
RS	22	0.302413	2.393888	421.347838	0.008604	0.008092
RS	23	0.328704	2.393888	444.093643	0.009068	0.008653
RS	24	0.356712	1.847223	605.047661	0.012355	0.011908
RS	25	0.386550	1.847223	634.368093	0.012953	0.012653
RS	26	0.418338	1.453356	842.387657	0.017201	0.016938
RS	27	0.452202	1.453356	876.799100	0.017904	0.017819
RS	28	0.488278	1.193510	1106.445814	0.022593	0.022626
RS	29	0.526712	1.193510	1141.232225	0.023303	0.023532
RS	30	0.567657	1.034602	1351.268751	0.027592	0.027995
RS	31	0.611276	1.034602	1379.666164	0.028172	0.028755
RS	32	0.657745	0.950748	1525.455975	0.031149	0.031900
RS	33	0.707251	0.950748	1541.877471	0.031484	0.032358
RS	34	0.759990	0.922874	1598.626865	0.032643	0.033613
RS	35	0.816175	0.922874	1601.458357	0.032701	0.033715
RS	36	0.876031	0.936437	1575.494891	0.032171	0.033191
RS	37	0.939798	0.936437	1566.854154	0.031994	0.032990
RS	38	1.007730	0.978964	1486.346279	0.030350	0.031289
RS	39	1.080101	0.978964	1469.617697	0.030009	0.030886
RS	40	1.157199	1.037897	1367.114146	0.027916	0.028719
RS	41	1.239335	1.037897	1344.778706	0.027459	0.028200
RS	42	1.326837	1.100567	1244.129822	0.025404	0.026086
RS	43	1.420056	1.100567	1217.104035	0.024852	0.025494
RS	44	1.519364	1.156450	1129.412250	0.023062	0.023675
RS	45	1.625161	1.156450	1097.482750	0.022410	0.023014
RS	46	1.737870	1.199064	1024.246688	0.020914	0.021518
RS	47	1.857942	1.199064	986.757196	0.020149	0.020769
RS	48	1.985859	1.225818	924.922990	0.018886	0.019524
RS	49	2.122133	1.225818	881.300695	0.017996	0.018663
RS	50	2.267311	1.236709	826.739203	0.016881	0.017573
RS	51	2.421973	1.236709	776.853405	0.015863	0.016583
RS	52	2.586739	1.233273	725.886767	0.014822	0.015563
RS	53	2.762270	1.233273	670.346062	0.013688	0.014444
RS	54	2.949268	1.209239	624.509475	0.012752	0.013518
RS	55	3.148484	1.209239	563.831412	0.011513	0.012271
RS	56	3.360715	1.209239	503.568538	0.010283	0.011019
RS	57	3.586812	1.209239	444.589582	0.009078	0.009780
RS	58	3.827680	1.220662	384.464997	0.007851	0.008502
RS	59	4.084284	1.220662	331.607000	0.006771	0.007368
RS	60	4.357653	1.220662	282.091737	0.005760	0.006294
RS	61	4.648882	1.220662	236.463411	0.004828	0.005296
RS	62	4.959138	1.220662	195.130795	0.003984	0.004385
RS	63	5.289663	1.220662	645.741102	0.013186	0.014638
PA	4+25*2+4+6 0.152446222 0.046802722 5.289662942 28.001880443 0.615276642 0.496384027 0.578134562 0.807433509 1.270878264 2.088060886 2.993068040 3.344686245 3.004720125 2.393887973 1.847223147 1.453356100 1.193509573 1.034602085 0.950747536 0.922873720 0.936437211 0.978964183 1.037896881 1.100566726 1.156450448 1.199064323 1.225818044 1.236708528 1.233272992 1.209239310 1.220661759
//
IT	4755
RD	25
LK	-374669.945122
QD	-64.345798 -> -59.401116
RI	0.0026369027
TR	0.151461	0.047026
MT	5.312808
MM	C_pi: 1.198675, n_recomb: 49538.046688
RS	0	0.000000	32.003576	9.846182	0.000199	0.000010
RS	1	0.006540	32.003576	10.489621	0.000212	0.000088
RS	2	0.013509	32.003576	11.175070	0.000226	0.000173
RS	3	0.020933	32.003576	11.905266	0.000240	0.000235
RS	4	0.028842	0.626931	643.201267	0.012984	0.011822
RS	5	0.037269	0.626931	675.961978	0.013645	0.011836
RS	6	0.046247	0.500147	887.959787	0.017925	0.014910
RS	7	0.055813	0.500147	927.752403	0.018728	0.015660
RS	8	0.066003	0.576154	841.580279	0.016989	0.014320
RS	9	0.076861	0.576154	879.576387	0.017756	0.015300
RS	10	0.088428	0.800928	662.446744	0.013372	0.011735
RS	11	0.100753	0.800928	694.855777	0.014027	0.012574
RS	12	0.113883	1.265248	462.383188	0.009334	0.008535
RS	13	0.127872	1.265248	487.197808	0.009835	0.009066
RS	14	0.142776	2.100837	309.713030	0.006252	0.005820
RS	15	0.158654	2.100837	327.530097	0.006612	0.006109
RS	16	0.175572	3.043614	239.282668	0.004830	0.004463
RS	17	0.193595	3.043614	253.489080	0.005117	0.004685
RS	18	0.212798	3.419593	239.012870	0.004825	0.004419
RS	19	0.233256	3.419593	253.202121	0.005111	0.004686
RS	20	0.255053	3.071510	298.405934	0.006024	0.005557
RS	21	0.278275	3.071510	315.627369	0.006371	0.005940
RS	22	0.303016	2.439055	419.743269	0.008473	0.007977
RS	23	0.329375	2.439055	442.514503	0.008933	0.008530
RS	24	0.357458	1.874338	605.542871	0.012224	0.011787
RS	25	0.387378	1.874338	635.058083	0.012820	0.012522
RS	26	0.419255	1.469135	846.718072	0.017092	0.016828
RS	27	0.453217	1.469135	881.538366	0.017795	0.017702
RS	28	0.489400	1.202745	1116.144663	0.022531	0.022550
RS	29	0.527949	1.202745	1151.500465	0.023245	0.023452
RS	30	0.569020	1.040207	1366.849930	0.027592	0.027967
RS	31	0.612777	1.040207	1395.815786	0.028177	0.028727
RS	32	0.659397	0.954548	1545.718086	0.031203	0.031916
RS	33	0.709065	0.954548	1562.534905	0.031542	0.032377
RS	34	0.761981	0.926128	1620.966209	0.032722	0.033651
RS	35	0.818359	0.926128	1623.971808	0.032782	0.033757
RS	36	0.878424	0.940109	1597.163638	0.032241	0.033223
RS	37	0.942418	0.940109	1588.567621	0.032068	0.033028
RS	38	1.010597	0.983810	1505.607680	0.030393	0.031299
RS	39	1.083235	0.983810	1488.922008	0.030056	0.030904
RS	40	1.160625	1.044413	1383.554564	0.027929	0.028705
RS	41	1.243075	1.044413	1361.331072	0.027481	0.028197
RS	42	1.330919	1.108909	1258.238803	0.025399	0.026059
RS	43	1.424508	1.108909	1231.394570	0.024858	0.025481
RS	44	1.524218	1.166418	1142.009709	0.023053	0.023649
RS	45	1.630450	1.166418	1110.287919	0.022413	0.023002
RS	46	1.743629	1.210215	1036.073935	0.020915	0.021504
RS	47	1.864212	1.210215	998.756496	0.020161	0.020769
RS	48	1.992681	1.237613	936.474801	0.018904	0.019530
RS	49	2.129552	1.237613	892.920713	0.018025	0.018681
RS	50	2.275375	1.248622	838.231439	0.016921	0.017602
RS	51	2.430736	1.248622	788.241793	0.015912	0.016622
RS	52	2.596258	1.244850	737.273294	0.014883	0.015615
RS	53	2.772607	1.244850	681.397063	0.013755	0.014503
RS	54	2.960489	1.219787	635.716955	0.012833	0.013593
RS	55	3.160659	1.219787	574.388738	0.011595	0.012347
RS	56	3.373922	1.219787	513.406649	0.010364	0.011096
RS	57	3.601133	1.219787	453.652570	0.009158	0.009856
RS	58	3.843205	1.231580	392.563807	0.007924	0.008574
RS	59	4.101110	1.231580	338.912374	0.006841	0.007436
RS	60	4.375882	1.231580	288.590694	0.005826	0.006359
RS	61	4.668626	1.231580	242.160198	0.004888	0.005356
RS	62	4.980517	1.231580	200.046442	0.004038	0.004439
RS	63	5.312808	1.231580	664.949198	0.013423	0.014886
PA	4+25*2+4+6 0.151460627 0.047026229 5.312807639 32.003575870 0.626930551 0.500147230 0.576154105 0.800928307 1.265248203 2.100836761 3.043613970 3.419593334 3.071509768 2.439054637 1.874338453 1.469134647 1.202745086 1.040207376 0.954548437 0.926127967 0.940108564 0.983809635 1.044412837 1.108908544 1.166417700 1.210214756 1.237613277 1.248622115 1.244849746 1.219786665 1.231579763
//
CC
CC	Brief Description of the file format:
CC	  CC  comments
CC	  MM  useful-messages
CC	  RD  round-of-iterations
CC	  LL  \log[P(sequence)]
CC	  QD  Q-before-opt Q-after-opt
CC	  TR  \theta_0 \rho_0
CC	  RS  k t_k \lambda_k \pi_k \sum_{l\not=k}A_{kl} A_{kk}
CC	  DC  begin end best-k t_k+\Delta_k max-prob
CC
MM	Version: 0.6.5-r67
MM	pattern:4+25*2+4+6, n:63, n_free_lambdas:28
MM	n_iterations:25, skip:1, max_t:5, theta/rho:5
MM	is_decoding:0
MM	n_seqs:11, sum_L:909327, sum_n:147161
RD	0
LK	0.000000
QD	0.000000 -> 0.000000
RI	inf
TR	0.176540	0.035308
MT	5.000000
MM	C_pi: 1.000000, n_recomb: 31549.609838
RS	0	0.000000	1.000000	199.020205	0.006308	0.000000
RS	1	0.006440	1.000000	210.458109	0.006671	0.000000
RS	2	0.013294	1.000000	222.459797	0.007051	0.000000
RS	3	0.020590	1.000000	235.040676	0.007450	0.000000
RS	4	0.028356	1.000000	248.214769	0.007867	0.000000
RS	5	0.036622	1.000000	261.994386	0.008304	0.000000
RS	6	0.045421	1.000000	276.389759	0.008760	0.000000
RS	7	0.054785	1.000000	291.408629	0.009237	0.000000
RS	8	0.064753	1.000000	307.055797	0.009732	0.000000
RS	9	0.075363	1.000000	323.332620	0.010248	0.000000
RS	10	0.086656	1.000000	340.236474	0.010784	0.000000
RS	11	0.098677	1.000000	357.760151	0.011340	0.000000
RS	12	0.111471	1.000000	375.891226	0.011914	0.000000
RS	13	0.125090	1.000000	394.611362	0.012508	0.000000
RS	14	0.139585	1.000000	413.895583	0.013119	0.000000
RS	15	0.155014	1.000000	433.711499	0.013747	0.000000
RS	16	0.171437	1.000000	454.018500	0.014391	0.000000
RS	17	0.188917	1.000000	474.766921	0.015048	0.000000
RS	18	0.207523	1.000000	495.897199	0.015718	0.000000
RS	19	0.227327	1.000000	517.339019	0.016398	0.000000
RS	20	0.248406	1.000000	539.010488	0.017085	0.000000
RS	21	0.270843	1.000000	560.817334	0.017776	0.000000
RS	22	0.294725	1.000000	582.652186	0.018468	0.000000
RS	23	0.320144	1.000000	604.393933	0.019157	0.000000
RS	24	0.347201	1.000000	625.907223	0.019839	0.000000
RS	25	0.376000	1.000000	647.042132	0.020509	0.000000
RS	26	0.406654	1.000000	667.634050	0.021161	0.000000
RS	27	0.439282	1.000000	687.503829	0.021791	0.000000
RS	28	0.474011	1.000000	706.458269	0.022392	0.000000
RS	29	0.510976	1.000000	724.290965	0.022957	0.000000
RS	30	0.550322	1.000000	740.783609	0.023480	0.000000
RS	31	0.592202	1.000000	755.707788	0.023953	0.000000
RS	32	0.636779	1.000000	768.827335	0.024369	0.000000
RS	33	0.684227	1.000000	779.901291	0.024720	0.000000
RS	34	0.734730	1.000000	788.687510	0.024998	0.000000
RS	35	0.788485	1.000000	794.946941	0.025197	0.000000
RS	36	0.845702	1.000000	798.448578	0.025308	0.000000
RS	37	0.906604	1.000000	798.975065	0.025324	0.000000
RS	38	0.971428	1.000000	796.328906	0.025241	0.000000
RS	39	1.040426	1.000000	790.339162	0.025051	0.000000
RS	40	1.113868	1.000000	780.868523	0.024750	0.000000
RS	41	1.192040	1.000000	767.820544	0.024337	0.000000
RS	42	1.275245	1.000000	751.146810	0.023808	0.000000
RS	43	1.363809	1.000000	730.853736	0.023165	0.000000
RS	44	1.458076	1.000000	707.008646	0.022409	0.000000
RS	45	1.558414	1.000000	679.744767	0.021545	0.000000
RS	46	1.665214	1.000000	649.264692	0.020579	0.000000
RS	47	1.778891	1.000000	615.841932	0.019520	0.000000
RS	48	1.899889	1.000000	579.820116	0.018378	0.000000
RS	49	2.028679	1.000000	541.609529	0.017167	0.000000
RS	50	2.165763	1.000000	501.680698	0.015901	0.000000
RS	51	2.311675	1.000000	460.554920	0.014598	0.000000
RS	52	2.466983	1.000000	418.791760	0.013274	0.000000
RS	53	2.632293	1.000000	376.973756	0.011949	0.000000
RS	54	2.808249	1.000000	335.688813	0.010640	0.000000
RS	55	2.995536	1.000000	295.510976	0.009367	0.000000
RS	56	3.194884	1.000000	256.980503	0.008145	0.000000
RS	57	3.407070	1.000000	220.584350	0.006992	0.000000
RS	58	3.632920	1.000000	186.738274	0.005919	0.000000
RS	59	3.873315	1.000000	155.771808	0.004937	0.000000
RS	60	4.129191	1.000000	127.917249	0.004054	0.000000
RS	61	4.401545	1.000000	103.303596	0.003274	0.000000
RS	62	4.691438	1.000000	81.956045	0.002598	0.000000
RS	63	5.000000	1.000000	231.018520	0.007322	0.000000
PA	4+25*2+4+6 0.176540386 0.035308077 5.000000000 1.000000000 1.000000000 1.000000000 1.000000000 1.000000000 1.000000000 1.000000000 1.000000000 1.000000000 1.000000000 1.000000000 1.000000000 1.000000000 1.000000000 1.000000000 1.000000000 1.000000000 1.000000000 1.000000000 1.000000000 1.000000000 1.000000000 1.000000000 1.000000000 1.000000000 1.000000000 1.000000000 1.000000000
//
IT	4698
RD	1
LK	-375023.677803
QD	-280.261331 -> -210.329586
RI	0.0330752528
TR	0.180921	0.037413
MT	4.760590
MM	C_pi: 0.983270, n_recomb: 32846.937217
RS	0	0.000000	1.070575	191.013631	0.005815	0.000079
RS	1	0.006359	1.070575	201.943130	0.006148	0.000938
RS	2	0.013122	1.070575	213.416484	0.006497	0.003061
RS	3	0.020315	1.070575	225.450110	0.006864	0.005947
RS	4	0.027965	0.825622	308.341745	0.009387	0.008126
RS	5	0.036102	0.825622	324.681325	0.009885	0.009344
RS	6	0.044756	0.864304	326.458875	0.009939	0.009969
RS	7	0.053961	0.864304	343.484008	0.010457	0.010080
RS	8	0.063751	0.950118	328.708601	0.010007	0.009794
RS	9	0.074163	0.950118	345.748730	0.010526	0.009383
RS	10	0.085237	1.029660	335.501599	0.010214	0.009088
RS	11	0.097016	1.029660	352.728300	0.010739	0.008990
RS	12	0.109543	1.087990	350.820863	0.010680	0.009040
RS	13	0.122868	1.087990	368.538032	0.011220	0.009171
RS	14	0.137039	1.127961	373.228488	0.011363	0.009344
RS	15	0.152111	1.127961	391.639245	0.011923	0.009561
RS	16	0.168142	1.147957	403.506316	0.012284	0.009845
RS	17	0.185193	1.147957	422.776249	0.012871	0.010227
RS	18	0.203327	1.146825	442.977225	0.013486	0.010731
RS	19	0.222615	1.146825	463.211806	0.014102	0.011376
RS	20	0.243129	1.127855	491.907780	0.014976	0.012174
RS	21	0.264947	1.127855	513.063156	0.015620	0.013131
RS	22	0.288153	1.097071	549.292801	0.016723	0.014248
RS	23	0.312834	1.097071	571.087209	0.017386	0.015519
RS	24	0.339085	1.061159	612.690451	0.018653	0.016925
RS	25	0.367004	1.061159	634.538636	0.019318	0.018439
RS	26	0.396700	1.025805	678.319752	0.020651	0.020025
RS	27	0.428283	1.025805	699.319311	0.021290	0.021639
RS	28	0.461875	0.994773	741.587172	0.022577	0.023235
RS	29	0.497602	0.994773	760.573064	0.023155	0.024769
RS	30	0.535602	0.969885	797.800418	0.024288	0.026195
RS	31	0.576018	0.969885	813.454990	0.024765	0.027474
RS	32	0.619003	0.951632	842.681695	0.025655	0.028567
RS	33	0.664722	0.951632	853.674233	0.025989	0.029442
RS	34	0.713348	0.939677	872.805812	0.026572	0.030077
RS	35	0.765066	0.939677	877.934534	0.026728	0.030463
RS	36	0.820073	0.933103	885.973746	0.026973	0.030599
RS	37	0.878577	0.933103	884.279974	0.026921	0.030496
RS	38	0.940802	0.930670	881.247146	0.026829	0.030169
RS	39	1.006983	0.930670	872.090575	0.026550	0.029642
RS	40	1.077372	0.931032	858.761400	0.026144	0.028939
RS	41	1.152237	0.931032	841.864545	0.025630	0.028086
RS	42	1.231862	0.932951	819.419868	0.024947	0.027106
RS	43	1.316551	0.932951	794.903875	0.024200	0.026021
RS	44	1.406624	0.935525	764.619483	0.023278	0.024847
RS	45	1.502425	0.935525	733.054191	0.022317	0.023596
RS	46	1.604318	0.938258	696.250330	0.021197	0.022281
RS	47	1.712690	0.938258	658.706320	0.020054	0.020912
RS	48	1.827953	0.940880	616.950865	0.018783	0.019500
RS	49	1.950544	0.940880	575.000642	0.017505	0.018060
RS	50	2.080932	0.943123	530.248404	0.016143	0.016606
RS	51	2.219609	0.943123	485.879308	0.014792	0.015154
RS	52	2.367105	0.944679	440.355856	0.013406	0.013718
RS	53	2.523980	0.944679	395.806662	0.012050	0.012313
RS	54	2.690830	0.945207	351.798958	0.010710	0.010950
RS	55	2.868289	0.945207	309.335968	0.009417	0.009641
RS	56	3.057033	0.945207	268.727526	0.008181	0.008395
RS	57	3.257777	0.945207	230.465411	0.007016	0.007223
RS	58	3.471287	0.946259	194.772912	0.005930	0.006132
RS	59	3.698373	0.946259	162.434066	0.004945	0.005130
RS	60	3.939898	0.946259	133.386037	0.004061	0.004225
RS	61	4.196782	0.946259	107.746090	0.003280	0.003420
RS	62	4.469999	0.946259	85.525708	0.002604	0.002719
RS	63	4.760590	0.946259	242.425574	0.007380	0.007701
PA	4+25*2+4+6 0.180920798 0.037412552 4.760589600 1.070574760 0.825621605 0.864304066 0.950117588 1.029659748 1.087990284 1.127960682 1.147956848 1.146825314 1.127854824 1.097071171 1.061159134 1.025804520 0.994772911 0.969884872 0.951631546 0.939677238 0.933103085 0.930669785 0.931031704 0.932950974 0.935524940 0.938257635 0.940879762 0.943122864 0.944679499 0.945207119 0.946259320
//
IT	4546
RD	2
LK	-374901.423597
QD	-213.199823 -> -172.247860
RI	0.0291177520
TR	0.182239	0.038816
MT	4.654198
MM	C_pi: 0.974510, n_recomb: 33758.450925
RS	0	0.000000	1.152493	181.238049	0.005369	0.000075
RS	1	0.006321	1.152493	191.631691	0.005677	0.000890
RS	2	0.013042	1.152493	202.550550	0.006000	0.002856
RS	3	0.020188	1.152493	214.011967	0.006340	0.005420
RS	4	0.027785	0.688215	377.624630	0.011186	0.009417
RS	5	0.035863	0.688215	396.727761	0.011752	0.010748
RS	6	0.044451	0.743187	385.865168	0.011430	0.010985
RS	7	0.053583	0.743187	405.164026	0.012002	0.011205
RS	8	0.063291	0.881186	358.909512	0.010632	0.010048
RS	9	0.073613	0.881186	377.091822	0.011170	0.009810
RS	10	0.084588	1.020988	341.997525	0.010131	0.008944
RS	11	0.096256	1.020988	359.438509	0.010647	0.008996
RS	12	0.108662	1.133777	340.157883	0.010076	0.008667
RS	13	0.121852	1.133777	357.440162	0.010588	0.008866
RS	14	0.135876	1.218935	349.260899	0.010346	0.008761
RS	15	0.150786	1.218935	366.791704	0.010865	0.008994
RS	16	0.166639	1.267196	370.341110	0.010970	0.009115
RS	17	0.183495	1.267196	388.516500	0.011509	0.009469
RS	18	0.201415	1.272192	405.651873	0.012016	0.009931
RS	19	0.220468	1.272192	424.843827	0.012585	0.010497
RS	20	0.240726	1.239668	456.081428	0.013510	0.011371
RS	21	0.262264	1.239668	476.502995	0.014115	0.012196
RS	22	0.285164	1.182996	520.867040	0.015429	0.013513
RS	23	0.309512	1.182996	542.422596	0.016068	0.014606
RS	24	0.335398	1.116957	597.074669	0.017687	0.016333
RS	25	0.362921	1.116957	619.224732	0.018343	0.017641
RS	26	0.392184	1.053316	679.358756	0.020124	0.019646
RS	27	0.423296	1.053316	701.061787	0.020767	0.021046
RS	28	0.456375	0.998979	760.683216	0.022533	0.023109
RS	29	0.491545	0.998979	780.471025	0.023119	0.024440
RS	30	0.528939	0.956625	833.617473	0.024694	0.026317
RS	31	0.568696	0.956625	849.793272	0.025173	0.027417
RS	32	0.610966	0.926440	891.454486	0.026407	0.028881
RS	33	0.655908	0.926440	902.353786	0.026730	0.029611
RS	34	0.703691	0.907334	929.195647	0.027525	0.030500
RS	35	0.754495	0.907334	933.435267	0.027650	0.030777
RS	36	0.808510	0.897448	944.302489	0.027972	0.031041
RS	37	0.865940	0.897448	940.940190	0.027873	0.030865
RS	38	0.927000	0.894550	936.670665	0.027746	0.030562
RS	39	0.991920	0.894550	925.249819	0.027408	0.029991
RS	40	1.060943	0.896315	908.009042	0.026897	0.029246
RS	41	1.134330	0.896315	888.521441	0.026320	0.028372
RS	42	1.212356	0.900625	860.951150	0.025503	0.027323
RS	43	1.295313	0.900625	833.784640	0.024699	0.026234
RS	44	1.383515	0.905933	798.260534	0.023646	0.024992
RS	45	1.477293	0.905933	764.196842	0.022637	0.023750
RS	46	1.576998	0.911392	722.646417	0.021406	0.022381
RS	47	1.683006	0.911392	682.901797	0.020229	0.021030
RS	48	1.795715	0.916559	637.173066	0.018874	0.019582
RS	49	1.915549	0.916559	593.397304	0.017578	0.018164
RS	50	2.042958	0.920976	545.581105	0.016161	0.016692
RS	51	2.178421	0.920976	499.759794	0.014804	0.015262
RS	52	2.322447	0.924099	452.085907	0.013392	0.013823
RS	53	2.475577	0.924099	406.381407	0.012038	0.012435
RS	54	2.638387	0.925386	360.984400	0.010693	0.011080
RS	55	2.811488	0.925386	317.548051	0.009406	0.009780
RS	56	2.995532	0.925386	276.012234	0.008176	0.008540
RS	57	3.191210	0.925386	236.873407	0.007017	0.007368
RS	58	3.399257	0.928459	199.962790	0.005923	0.006269
RS	59	3.620456	0.928459	167.016055	0.004947	0.005264
RS	60	3.855637	0.928459	137.385981	0.004070	0.004352
RS	61	4.105685	0.928459	111.194462	0.003294	0.003538
RS	62	4.371539	0.928459	88.457650	0.002620	0.002825
RS	63	4.654198	0.928459	253.348944	0.007505	0.008143
PA	4+25*2+4+6 0.182238557 0.038816251 4.654198020 1.152493063 0.688214585 0.743186627 0.881185822 1.020988059 1.133776984 1.218935386 1.267195576 1.272191523 1.239667851 1.182996429 1.116956778 1.053315806 0.998979400 0.956624728 0.926439868 0.907333535 0.897448405 0.894549811 0.896314774 0.900625253 0.905932912 0.911392393 0.916559088 0.920976148 0.924098960 0.925386251 0.928459078
//
IT	4659
RD	3
LK	-374826.427565
QD	-180.700453 -> -151.782586
RI	0.0257798328
TR	0.182003	0.039808
MT	4.613780
MM	C_pi: 0.973479, n_recomb: 34568.931252
RS	0	0.000000	1.293169	164.998483	0.004773	0.000068
RS	1	0.006307	1.293169	174.547153	0.005049	0.000804
RS	2	0.013012	1.293169	184.591346	0.005340	0.002541
RS	3	0.020139	1.293169	195.149384	0.005645	0.004742
RS	4	0.027716	0.597981	444.395059	0.012855	0.010501
RS	5	0.035771	0.597981	465.981128	0.013480	0.011927
RS	6	0.044334	0.655593	445.589299	0.012890	0.011857
RS	7	0.053437	0.655593	467.043469	0.013510	0.012207
RS	8	0.063114	0.822374	390.523309	0.011297	0.010292
RS	9	0.073401	0.822374	409.917290	0.011858	0.010222
RS	10	0.084338	1.004050	352.586911	0.010200	0.008865
RS	11	0.095964	1.004050	370.462339	0.010717	0.009044
RS	12	0.108323	1.162304	336.296889	0.009728	0.008383
RS	13	0.121462	1.162304	353.457618	0.010225	0.008650
RS	14	0.135429	1.291429	334.322711	0.009671	0.008297
RS	15	0.150277	1.291429	351.324812	0.010163	0.008561
RS	16	0.166062	1.371145	347.605047	0.010055	0.008525
RS	17	0.182842	1.371145	365.018065	0.010559	0.008876
RS	18	0.200681	1.386260	378.859050	0.010960	0.009272
RS	19	0.219644	1.386260	397.264264	0.011492	0.009797
RS	20	0.239804	1.343408	429.373605	0.012421	0.010695
RS	21	0.261235	1.343408	449.201053	0.012994	0.011441
RS	22	0.284018	1.263683	498.805443	0.014429	0.012876
RS	23	0.308237	1.263683	520.142037	0.015047	0.013859
RS	24	0.333984	1.170771	584.223150	0.016900	0.015802
RS	25	0.361355	1.170771	606.611140	0.017548	0.016984
RS	26	0.390452	1.082712	679.346479	0.019652	0.019290
RS	27	0.421385	1.082712	701.664279	0.020298	0.020562
RS	28	0.454268	1.009141	775.229585	0.022426	0.022974
RS	29	0.489225	1.009141	795.764595	0.023020	0.024186
RS	30	0.526387	0.953059	862.015440	0.024936	0.026405
RS	31	0.565892	0.953059	878.737038	0.025420	0.027403
RS	32	0.607889	0.913984	930.686299	0.026923	0.029147
RS	33	0.652535	0.913984	941.629334	0.027239	0.029795
RS	34	0.699997	0.889934	974.678902	0.028195	0.030866
RS	35	0.750452	0.889934	978.305995	0.028300	0.031082
RS	36	0.804089	0.878161	991.090207	0.028670	0.031422
RS	37	0.861109	0.878161	986.496689	0.028537	0.031204
RS	38	0.921725	0.875602	980.612135	0.028367	0.030891
RS	39	0.986164	0.875602	967.531594	0.027988	0.030297
RS	40	1.054667	0.879154	946.463237	0.027379	0.029489
RS	41	1.127490	0.879154	925.139479	0.026762	0.028607
RS	42	1.204907	0.885991	892.896909	0.025829	0.027480
RS	43	1.287206	0.885991	863.941689	0.024992	0.026395
RS	44	1.374696	0.894039	823.880283	0.023833	0.025083
RS	45	1.467703	0.894039	788.226891	0.022802	0.023855
RS	46	1.566576	0.902169	742.755305	0.021486	0.022433
RS	47	1.671686	0.902169	701.699302	0.020299	0.021104
RS	48	1.783424	0.909797	652.832076	0.018885	0.019622
RS	49	1.902209	0.909797	608.039030	0.017589	0.018231
RS	50	2.028486	0.916316	557.905915	0.016139	0.016742
RS	51	2.162728	0.916316	511.314064	0.014791	0.015338
RS	52	2.305436	0.920968	462.091432	0.013367	0.013896
RS	53	2.457144	0.920968	415.761927	0.012027	0.012530
RS	54	2.618420	0.923063	369.398228	0.010686	0.011181
RS	55	2.789868	0.923063	325.367563	0.009412	0.009894
RS	56	2.972129	0.923063	283.205769	0.008192	0.008662
RS	57	3.165885	0.923063	243.418437	0.007042	0.007494
RS	58	3.371860	0.928633	205.337086	0.005940	0.006381
RS	59	3.590827	0.928633	171.926918	0.004973	0.005378
RS	60	3.823603	0.928633	141.801625	0.004102	0.004463
RS	61	4.071061	0.928633	115.097813	0.003330	0.003643
RS	62	4.334125	0.928633	91.846620	0.002657	0.002921
RS	63	4.613780	0.928633	266.505027	0.007709	0.008565
PA	4+25*2+4+6 0.182002803 0.039808316 4.613780228 1.293169458 0.597981327 0.655592643 0.822373768 1.004049746 1.162304249 1.291429176 1.371145213 1.386260068 1.343408175 1.263682559 1.170771338 1.082712086 1.009140909 0.953058514 0.913983977 0.889933636 0.878161296 0.875601829 0.879153962 0.885991261 0.894038922 0.902168745 0.909797059 0.916316048 0.920968400 0.923062969 0.928632681
//
IT	4524
RD	4
LK	-374771.944663
QD	-161.597003 -> -138.793933
RI	0.0224482768
TR	0.180937	0.040548
MT	4.609143
MM	C_pi: 0.977901, n_recomb: 35355.603449
RS	0	0.000000	1.509875	144.481858	0.004087	0.000059
RS	1	0.006305	1.509875	152.951754	0.004326	0.000698
RS	2	0.013008	1.509875	161.875549	0.004578	0.002181
RS	3	0.020133	1.509875	171.272046	0.004844	0.004018
RS	4	0.027708	0.541007	503.188164	0.014232	0.011371
RS	5	0.035760	0.541007	526.854701	0.014902	0.012848
RS	6	0.044320	0.594670	501.753713	0.014192	0.012606
RS	7	0.053420	0.594670	525.137671	0.014853	0.013072
RS	8	0.063094	0.776958	421.101139	0.011910	0.010534
RS	9	0.073377	0.776958	441.677611	0.012492	0.010603
RS	10	0.084309	0.987556	364.739991	0.010316	0.008839
RS	11	0.095930	0.987556	383.152777	0.010837	0.009118
RS	12	0.108284	1.182881	336.148683	0.009508	0.008179
RS	13	0.121417	1.182881	353.371566	0.009995	0.008501
RS	14	0.135377	1.352920	324.815151	0.009187	0.007937
RS	15	0.150219	1.352920	341.516193	0.009659	0.008230
RS	16	0.165995	1.465126	331.503193	0.009376	0.008054
RS	17	0.182767	1.465126	348.390423	0.009854	0.008408
RS	18	0.200596	1.492766	359.141867	0.010158	0.008735
RS	19	0.219549	1.492766	376.967957	0.010662	0.009234
RS	20	0.239698	1.441690	409.265291	0.011576	0.010131
RS	21	0.261116	1.441690	428.645194	0.012124	0.010823
RS	22	0.283886	1.340730	481.992528	0.013633	0.012332
RS	23	0.308091	1.340730	503.183528	0.014232	0.013240
RS	24	0.333822	1.223006	574.650695	0.016253	0.015339
RS	25	0.361175	1.223006	597.292102	0.016894	0.016434
RS	26	0.390253	1.112926	680.417326	0.019245	0.018972
RS	27	0.421165	1.112926	703.343143	0.019893	0.020158
RS	28	0.454025	1.022588	788.784873	0.022310	0.022848
RS	29	0.488958	1.022588	810.077129	0.022912	0.023983
RS	30	0.526093	0.954975	887.704015	0.025108	0.026476
RS	31	0.565570	0.954975	905.028770	0.025598	0.027410
RS	32	0.607536	0.908736	965.948323	0.027321	0.029378
RS	33	0.652147	0.908736	977.060170	0.027635	0.029975
RS	34	0.699572	0.880948	1015.403535	0.028720	0.031185
RS	35	0.749987	0.880948	1018.625231	0.028811	0.031363
RS	36	0.803580	0.868034	1032.783448	0.029211	0.031750
RS	37	0.860553	0.868034	1027.256735	0.029055	0.031507
RS	38	0.921118	0.866210	1019.547287	0.028837	0.031166
RS	39	0.985502	0.866210	1005.193925	0.028431	0.030558
RS	40	1.053945	0.871716	980.373389	0.027729	0.029681
RS	41	1.126704	0.871716	957.670930	0.027087	0.028797
RS	42	1.204051	0.881122	921.042515	0.026051	0.027591
RS	43	1.286274	0.881122	890.794017	0.025195	0.026515
RS	44	1.373682	0.891888	846.610000	0.023946	0.025134
RS	45	1.466601	0.891888	809.860021	0.022906	0.023925
RS	46	1.565379	0.902636	760.927747	0.021522	0.022453
RS	47	1.670385	0.902636	719.011497	0.020337	0.021148
RS	48	1.782012	0.912665	667.437072	0.018878	0.019636
RS	49	1.900677	0.912665	622.004764	0.017593	0.018272
RS	50	2.026824	0.921231	569.907700	0.016119	0.016770
RS	51	2.160925	0.921231	522.831729	0.014788	0.015392
RS	52	2.303482	0.927377	472.309553	0.013359	0.013950
RS	53	2.455027	0.927377	425.545993	0.012036	0.012606
RS	54	2.616127	0.930278	378.356788	0.010701	0.011264
RS	55	2.787386	0.930278	333.836622	0.009442	0.009992
RS	56	2.969442	0.930278	291.114481	0.008234	0.008769
RS	57	3.162977	0.930278	250.708641	0.007091	0.007606
RS	58	3.368715	0.938627	211.380532	0.005979	0.006479
RS	59	3.587426	0.938627	177.504266	0.005021	0.005479
RS	60	3.819927	0.938627	146.857127	0.004154	0.004563
RS	61	4.067087	0.938627	119.595975	0.003383	0.003739
RS	62	4.329832	0.938627	95.772457	0.002709	0.003011
RS	63	4.609143	0.938627	281.904376	0.007973	0.008974
PA	4+25*2+4+6 0.180937421 0.040548010 4.609142582 1.509875262 0.541006704 0.594670400 0.776957870 0.987555702 1.182880587 1.352919872 1.465126253 1.492766305 1.441689585 1.340729672 1.223006174 1.112925669 1.022588409 0.954975400 0.908735814 0.880947528 0.868033861 0.866210146 0.871716280 0.881121830 0.891888183 0.902635660 0.912665076 0.921231277 0.927376944 0.930277920 0.938626660
//
IT	4764
RD	5
LK	-374728.230218
QD	-148.551614 -> -129.353523
RI	0.0192305923
TR	0.179423	0.041128
MT	4.624848
MM	C_pi: 0.985815, n_recomb: 36135.764139
RS	0	0.000000	1.818403	122.713826	0.003396	0.000050
RS	1	0.006311	1.818403	130.009306	0.003598	0.000589
RS	2	0.013020	1.818403	137.708557	0.003811	0.001822
RS	3	0.020152	1.818403	145.830041	0.004036	0.003325
RS	4	0.027735	0.505638	552.053947	0.015277	0.012038
RS	5	0.035796	0.505638	577.419781	0.015979	0.013528
RS	6	0.044366	0.552180	552.896608	0.015301	0.013244
RS	7	0.053477	0.552180	577.981847	0.015995	0.013805
RS	8	0.063163	0.742567	449.887025	0.012450	0.010772
RS	9	0.073460	0.742567	471.589320	0.013050	0.010950
RS	10	0.084406	0.973348	377.495203	0.010447	0.008852
RS	11	0.096044	0.973348	396.497048	0.010972	0.009206
RS	12	0.108416	1.198904	338.276447	0.009361	0.008037
RS	13	0.121569	1.198904	355.676874	0.009843	0.008402
RS	14	0.135552	1.406539	318.835291	0.008823	0.007659
RS	15	0.150417	1.406539	335.386809	0.009281	0.007975
RS	16	0.166220	1.551355	319.828764	0.008851	0.007677
RS	17	0.183021	1.551355	336.354976	0.009308	0.008033
RS	18	0.200882	1.593177	344.269551	0.009527	0.008294
RS	19	0.219870	1.593177	361.668930	0.010009	0.008773
RS	20	0.240057	1.535462	393.833723	0.010899	0.009657
RS	21	0.261517	1.535462	412.882133	0.011426	0.010309
RS	22	0.284332	1.414630	469.094669	0.012981	0.011866
RS	23	0.308587	1.414630	490.207092	0.013566	0.012717
RS	24	0.334372	1.273568	567.785267	0.015713	0.014934
RS	25	0.361785	1.273568	590.704929	0.016347	0.015965
RS	26	0.390927	1.143144	682.787233	0.018895	0.018688
RS	27	0.421909	1.143144	706.327095	0.019546	0.019812
RS	28	0.454846	1.037715	802.285157	0.022202	0.022729
RS	29	0.489861	1.037715	824.349766	0.022813	0.023811
RS	30	0.527087	0.960014	912.209742	0.025244	0.026534
RS	31	0.566661	0.960014	930.183806	0.025741	0.027424
RS	32	0.608733	0.907706	999.204825	0.027651	0.029579
RS	33	0.653460	0.907706	1010.576398	0.027966	0.030142
RS	34	0.701010	0.876914	1053.620036	0.029157	0.031464
RS	35	0.751560	0.876914	1056.580251	0.029239	0.031618
RS	36	0.805301	0.863290	1071.766518	0.029659	0.032034
RS	37	0.862433	0.863290	1065.507543	0.029486	0.031774
RS	38	0.923171	0.862411	1055.846918	0.029219	0.031397
RS	39	0.987742	0.862411	1040.474884	0.028793	0.030783
RS	40	1.056388	0.869942	1011.960996	0.028004	0.029834
RS	41	1.129365	0.869942	988.172233	0.027346	0.028953
RS	42	1.206949	0.881913	947.353726	0.026217	0.027670
RS	43	1.289428	0.881913	916.118136	0.025352	0.026606
RS	44	1.377113	0.895359	868.083763	0.024023	0.025160
RS	45	1.470331	0.895359	830.529477	0.022984	0.023971
RS	46	1.569433	0.908675	778.421589	0.021542	0.022454
RS	47	1.674788	0.908675	735.899625	0.020365	0.021174
RS	48	1.786792	0.921052	681.873918	0.018870	0.019635
RS	49	1.905865	0.921052	636.001954	0.017600	0.018299
RS	50	2.032452	0.931618	582.135537	0.016110	0.016785
RS	51	2.167028	0.931618	534.713135	0.014797	0.015434
RS	52	2.310096	0.939221	483.014613	0.013367	0.013993
RS	53	2.462194	0.939221	435.895291	0.012063	0.012671
RS	54	2.623890	0.942909	387.937905	0.010736	0.011337
RS	55	2.795791	0.942909	342.956240	0.009491	0.010080
RS	56	2.978540	0.942909	299.681253	0.008293	0.008867
RS	57	3.172822	0.942909	258.645981	0.007158	0.007710
RS	58	3.379365	0.954217	217.990321	0.006033	0.006566
RS	59	3.598942	0.954217	183.623512	0.005081	0.005571
RS	60	3.832377	0.954217	152.419004	0.004218	0.004656
RS	61	4.080543	0.954217	124.556684	0.003447	0.003830
RS	62	4.344371	0.954217	100.111503	0.002770	0.003096
RS	63	4.624848	0.954217	299.059607	0.008276	0.009374
PA	4+25*2+4+6 0.179423032 0.041128015 4.624848135 1.818403144 0.505638214 0.552179926 0.742567473 0.973347609 1.198903875 1.406538581 1.551354945 1.593176569 1.535462049 1.414630040 1.273568011 1.143143896 1.037714501 0.960014499 0.907705815 0.876914030 0.863289615 0.862410993 0.869942215 0.881912766 0.895359310 0.908675392 0.921052000 0.931617989 0.939221480 0.942908732 0.954216658
//
IT	4377
RD	6
LK	-374691.042044
QD	-138.606480 -> -121.807435
RI	0.0163003575
TR	0.177676	0.041605
MT	4.652247
MM	C_pi: 0.995839, n_recomb: 36910.452814
RS	0	0.000000	2.240191	101.890617	0.002760	0.000041
RS	1	0.006321	2.240191	108.030525	0.002927	0.000487
RS	2	0.013041	2.240191	114.520332	0.003103	0.001493
RS	3	0.020186	2.240191	121.377367	0.003288	0.002704
RS	4	0.027782	0.484403	590.951437	0.016010	0.012524
RS	5	0.035859	0.484403	617.696491	0.016735	0.014000
RS	6	0.044446	0.522186	598.698356	0.016220	0.013788
RS	7	0.053576	0.522186	625.285109	0.016941	0.014422
RS	8	0.063282	0.716374	476.764553	0.012917	0.011001
RS	9	0.073603	0.716374	499.532242	0.013534	0.011265
RS	10	0.084576	0.961362	390.456958	0.010578	0.008893
RS	11	0.096242	0.961362	410.074401	0.011110	0.009306
RS	12	0.108646	1.211671	341.925861	0.009264	0.007942
RS	13	0.121833	1.211671	359.580447	0.009742	0.008342
RS	14	0.135855	1.453728	315.286304	0.008542	0.007443
RS	15	0.150762	1.453728	331.792843	0.008989	0.007777
RS	16	0.166612	1.630896	311.226984	0.008432	0.007370
RS	17	0.183463	1.630896	327.508181	0.008873	0.007728
RS	18	0.201380	1.688186	332.794546	0.009016	0.007926
RS	19	0.220429	1.688186	349.876940	0.009479	0.008390
RS	20	0.240682	1.625199	381.726904	0.010342	0.009254
RS	21	0.262215	1.625199	400.529160	0.010851	0.009874
RS	22	0.285109	1.485638	459.030395	0.012436	0.011461
RS	23	0.309450	1.485638	480.114007	0.013008	0.012268
RS	24	0.335330	1.322403	562.926677	0.015251	0.014575
RS	25	0.362846	1.322403	586.141853	0.015880	0.015556
RS	26	0.392100	1.172910	686.169311	0.018590	0.018430
RS	27	0.423204	1.172910	710.324675	0.019245	0.019507
RS	28	0.456274	1.053616	815.828675	0.022103	0.022617
RS	29	0.491433	1.053616	838.672853	0.022722	0.023659
RS	30	0.528816	0.966853	935.951683	0.025357	0.026580
RS	31	0.568561	0.966853	954.605215	0.025863	0.027438
RS	32	0.610818	0.909222	1031.119748	0.027936	0.029754
RS	33	0.655746	0.909222	1042.814134	0.028253	0.030294
RS	34	0.703513	0.875907	1090.151562	0.029535	0.031710
RS	35	0.754300	0.875907	1092.951486	0.029611	0.031847
RS	36	0.808297	0.861831	1108.941975	0.030044	0.032282
RS	37	0.865707	0.861831	1102.091488	0.029859	0.032013
RS	38	0.926746	0.862001	1090.413886	0.029542	0.031596
RS	39	0.991642	0.862001	1074.199064	0.029103	0.030979
RS	40	1.060641	0.871569	1042.055837	0.028232	0.029959
RS	41	1.134000	0.871569	1017.379311	0.027563	0.029084
RS	42	1.211996	0.886070	972.525713	0.026348	0.027727
RS	43	1.294923	0.886070	940.505786	0.025481	0.026677
RS	44	1.383090	0.902145	888.820790	0.024080	0.025171
RS	45	1.476830	0.902145	850.649967	0.023046	0.024002
RS	46	1.576496	0.917971	795.570752	0.021554	0.022444
RS	47	1.682460	0.917971	752.600004	0.020390	0.021189
RS	48	1.795123	0.932639	696.297243	0.018865	0.019626
RS	49	1.914906	0.932639	650.102568	0.017613	0.018318
RS	50	2.042260	0.945156	594.592815	0.016109	0.016795
RS	51	2.177664	0.945156	546.899193	0.014817	0.015470
RS	52	2.321626	0.954178	494.099707	0.013386	0.014031
RS	53	2.474688	0.954178	446.662479	0.012101	0.012730
RS	54	2.637423	0.958621	397.969675	0.010782	0.011405
RS	55	2.810445	0.958621	352.534571	0.009551	0.010162
RS	56	2.994403	0.958621	308.704185	0.008364	0.008959
RS	57	3.189988	0.958621	267.027267	0.007234	0.007807
RS	58	3.397935	0.972999	224.983885	0.006095	0.006647
RS	59	3.619026	0.972999	190.108083	0.005151	0.005657
RS	60	3.854091	0.972999	158.322436	0.004289	0.004744
RS	61	4.104013	0.972999	129.830976	0.003517	0.003916
RS	62	4.369733	0.972999	104.733166	0.002837	0.003177
RS	63	4.652247	0.972999	317.501160	0.008602	0.009767
PA	4+25*2+4+6 0.177675902 0.041604973 4.652246775 2.240190939 0.484403189 0.522186118 0.716374126 0.961362191 1.211670676 1.453728320 1.630895884 1.688185912 1.625198523 1.485638377 1.322403406 1.172910361 1.053616063 0.966852905 0.909222443 0.875907137 0.861831145 0.862001409 0.871568519 0.886069693 0.902145104 0.917971199 0.932638539 0.945155679 0.954177845 0.958621334 0.972998564
//
IT	4364
RD	7
LK	-374658.296764
QD	-130.448019 -> -115.403530
RI	0.0137517525
TR	0.175824	0.042014
MT	4.686219
MM	C_pi: 1.007057, n_recomb: 37677.416559
RS	0	0.000000	2.805009	83.210426	0.002208	0.000034
RS	1	0.006333	2.805009	88.286111	0.002343	0.000396
RS	2	0.013066	2.805009	93.658401	0.002486	0.001206
RS	3	0.020226	2.805009	99.342934	0.002637	0.002170
RS	4	0.027840	0.472723	620.725434	0.016475	0.012855
RS	5	0.035935	0.472723	648.589481	0.017214	0.014299
RS	6	0.044544	0.500761	639.396617	0.016970	0.014250
RS	7	0.053697	0.500761	667.319595	0.017711	0.014940
RS	8	0.063430	0.696121	501.863648	0.013320	0.011221
RS	9	0.073780	0.696121	525.640517	0.013951	0.011552
RS	10	0.084784	0.951068	403.483345	0.010709	0.008954
RS	11	0.096486	0.951068	423.730548	0.011246	0.009413
RS	12	0.108929	1.221751	346.663989	0.009201	0.007883
RS	13	0.122160	1.221751	364.626087	0.009678	0.008310
RS	14	0.136228	1.495340	313.484164	0.008320	0.007275
RS	15	0.151188	1.495340	330.020154	0.008759	0.007622
RS	16	0.167094	1.704431	304.825749	0.008090	0.007117
RS	17	0.184008	1.704431	320.945117	0.008518	0.007476
RS	18	0.201994	1.778234	323.764978	0.008593	0.007615
RS	19	0.221118	1.778234	340.609925	0.009040	0.008065
RS	20	0.241453	1.711212	372.025579	0.009874	0.008906
RS	21	0.263076	1.711212	390.643475	0.010368	0.009500
RS	22	0.286068	1.553967	451.015318	0.011970	0.011104
RS	23	0.310516	1.553967	472.104338	0.012530	0.011874
RS	24	0.336513	1.369554	559.495689	0.014850	0.014252
RS	25	0.364156	1.369554	583.014239	0.015474	0.015192
RS	26	0.393549	1.202018	690.216887	0.018319	0.018192
RS	27	0.424804	1.202018	714.982197	0.018976	0.019232
RS	28	0.458037	1.069806	829.290180	0.022010	0.022507
RS	29	0.493376	1.069806	852.912810	0.022637	0.023519
RS	30	0.530952	0.974741	958.994744	0.025453	0.026612
RS	31	0.570908	0.974741	978.345497	0.025966	0.027448
RS	32	0.613394	0.912325	1061.904160	0.028184	0.029905
RS	33	0.658571	0.912325	1073.965907	0.028504	0.030429
RS	34	0.706608	0.876809	1125.315970	0.029867	0.031926
RS	35	0.757688	0.876809	1128.029840	0.029939	0.032052
RS	36	0.812002	0.862436	1144.686223	0.030381	0.032501
RS	37	0.869756	0.862436	1137.347931	0.030186	0.032225
RS	38	0.931167	0.863695	1123.633466	0.029822	0.031767
RS	39	0.996467	0.863695	1106.704379	0.029373	0.031151
RS	40	1.065902	0.875271	1071.007248	0.028426	0.030064
RS	41	1.139734	0.875271	1045.585627	0.027751	0.029197
RS	42	1.218242	0.892245	996.835896	0.026457	0.027769
RS	43	1.301721	0.892245	964.173879	0.025590	0.026735
RS	44	1.390487	0.910883	909.003655	0.024126	0.025173
RS	45	1.484874	0.910883	870.344111	0.023100	0.024025
RS	46	1.585238	0.929151	812.454576	0.021563	0.022429
RS	47	1.691958	0.929151	769.138028	0.020414	0.021199
RS	48	1.805436	0.946046	710.690590	0.018863	0.019615
RS	49	1.926100	0.946046	664.246586	0.017630	0.018333
RS	50	2.054405	0.960459	607.187347	0.016115	0.016802
RS	51	2.190836	0.960459	559.266878	0.014844	0.015503
RS	52	2.335906	0.970856	505.420488	0.013414	0.014066
RS	53	2.490163	0.970856	457.685988	0.012147	0.012786
RS	54	2.654188	0.976017	408.283691	0.010836	0.011469
RS	55	2.828601	0.976017	362.397922	0.009618	0.010240
RS	56	3.014058	0.976017	318.009966	0.008440	0.009046
RS	57	3.211260	0.976017	275.684522	0.007317	0.007900
RS	58	3.420950	0.993522	232.213658	0.006163	0.006724
RS	59	3.643918	0.993522	196.818796	0.005224	0.005740
RS	60	3.881007	0.993522	164.439709	0.004364	0.004828
RS	61	4.133109	0.993522	135.304717	0.003591	0.003998
RS	62	4.401176	0.993522	109.538062	0.002907	0.003256
RS	63	4.686219	0.993522	336.868571	0.008941	0.010153
PA	4+25*2+4+6 0.175824017 0.042014446 4.686218804 2.805008749 0.472723035 0.500760858 0.696121030 0.951068064 1.221750733 1.495339923 1.704430970 1.778233678 1.711211559 1.553967121 1.369554358 1.202017906 1.069806010 0.974741152 0.912325368 0.876808876 0.862436068 0.863695281 0.875271067 0.892245113 0.910882845 0.929151077 0.946046303 0.960458925 0.970855979 0.976016970 0.993521512
//
IT	4057
RD	8
LK	-374628.857391
QD	-123.440872 -> -109.770622
RI	0.0116030742
TR	0.173946	0.042380
MT	4.723581
MM	C_pi: 1.018880, n_recomb: 38434.622010
RS	0	0.000000	3.553064	67.137883	0.001747	0.000027
RS	1	0.006346	3.553064	71.276733	0.001854	0.000318
RS	2	0.013094	3.553064	75.662547	0.001969	0.000963
RS	3	0.020271	3.553064	80.308994	0.002089	0.001726
RS	4	0.027903	0.467713	642.615049	0.016720	0.013056
RS	5	0.036019	0.467713	671.387330	0.017468	0.014460
RS	6	0.044651	0.485337	675.455632	0.017574	0.014643
RS	7	0.053830	0.485337	704.580208	0.018332	0.015373
RS	8	0.063592	0.680183	525.383718	0.013670	0.011432
RS	9	0.073973	0.680183	550.119558	0.014313	0.011816
RS	10	0.085013	0.941969	416.522098	0.010837	0.009030
RS	11	0.096753	0.941969	437.406385	0.011381	0.009526
RS	12	0.109239	1.229457	352.226784	0.009164	0.007852
RS	13	0.122516	1.229457	370.535196	0.009641	0.008301
RS	14	0.136637	1.531993	312.980253	0.008143	0.007143
RS	15	0.151653	1.531993	329.600193	0.008576	0.007501
RS	16	0.167622	1.772441	300.053887	0.007807	0.006907
RS	17	0.184605	1.772441	316.072709	0.008224	0.007265
RS	18	0.202665	1.863696	316.536753	0.008236	0.007348
RS	19	0.221872	1.863696	333.202601	0.008669	0.007786
RS	20	0.242297	1.793813	364.091510	0.009473	0.008602
RS	21	0.264018	1.793813	382.569524	0.009954	0.009172
RS	22	0.287118	1.619832	444.495440	0.011565	0.010787
RS	23	0.311684	1.619832	465.612265	0.012114	0.011525
RS	24	0.337808	1.415119	557.063552	0.014494	0.013958
RS	25	0.365590	1.415119	580.885756	0.015114	0.014864
RS	26	0.395135	1.230387	694.648554	0.018074	0.017970
RS	27	0.426555	1.230387	720.012526	0.018733	0.018979
RS	28	0.459969	1.086017	842.525869	0.021921	0.022398
RS	29	0.495504	1.086017	866.919544	0.022556	0.023386
RS	30	0.533293	0.983241	981.312299	0.025532	0.026632
RS	31	0.573480	0.983241	1001.369608	0.026054	0.027451
RS	32	0.616217	0.916436	1091.629569	0.028402	0.030034
RS	33	0.661667	0.916436	1104.091298	0.028726	0.030547
RS	34	0.710000	0.878943	1159.254717	0.030162	0.032116
RS	35	0.761401	0.878943	1161.940014	0.030232	0.032235
RS	36	0.816063	0.864362	1179.184727	0.030680	0.032693
RS	37	0.874194	0.864362	1171.439344	0.030479	0.032415
RS	38	0.936014	0.866708	1155.706419	0.030069	0.031918
RS	39	1.001757	0.866708	1138.161842	0.029613	0.031304
RS	40	1.071672	0.880239	1099.000374	0.028594	0.030152
RS	41	1.146023	0.880239	1072.941077	0.027916	0.029295
RS	42	1.225093	0.899611	1020.429101	0.026550	0.027802
RS	43	1.309180	0.899611	987.229169	0.025686	0.026784
RS	44	1.398603	0.920730	928.721447	0.024164	0.025170
RS	45	1.493701	0.920730	889.663534	0.023147	0.024043
RS	46	1.594833	0.941363	829.099565	0.021572	0.022413
RS	47	1.702383	0.941363	785.507031	0.020437	0.021208
RS	48	1.816758	0.960415	725.023738	0.018864	0.019604
RS	49	1.938391	0.960415	678.377394	0.017650	0.018348
RS	50	2.067742	0.976662	619.843097	0.016127	0.016810
RS	51	2.205301	0.976662	571.722194	0.014875	0.015535
RS	52	2.351590	0.988383	516.872097	0.013448	0.014101
RS	53	2.507162	0.988383	468.851308	0.012199	0.012841
RS	54	2.672606	0.994217	418.762186	0.010895	0.011532
RS	55	2.848549	0.994217	372.426279	0.009690	0.010315
RS	56	3.035657	0.994217	327.479749	0.008520	0.009131
RS	57	3.234638	0.994217	284.503070	0.007402	0.007990
RS	58	3.446245	1.014866	239.580387	0.006233	0.006797
RS	59	3.671281	1.014866	203.661908	0.005299	0.005818
RS	60	3.910598	1.014866	170.684494	0.004441	0.004909
RS	61	4.165100	1.014866	140.900342	0.003666	0.004078
RS	62	4.435753	1.014866	114.458186	0.002978	0.003332
RS	63	4.723581	1.014866	356.905391	0.009286	0.010532
PA	4+25*2+4+6 0.173945762 0.042379507 4.723580701 3.553063870 0.467713030 0.485337491 0.680182773 0.941968948 1.229457051 1.531992704 1.772440720 1.863695906 1.793812943 1.619832175 1.415119271 1.230387370 1.086017217 0.983241283 0.916436408 0.878942833 0.864362323 0.866708317 0.880239341 0.899610601 0.920730264 0.941363411 0.960415059 0.976661659 0.988383242 0.994217297 1.014865694
//
IT	5230
RD	9
LK	-374602.039018
QD	-117.249404 -> -104.707952
RI	0.0098255881
TR	0.172090	0.042716
MT	4.762264
MM	C_pi: 1.030920, n_recomb: 39180.796489
RS	0	0.000000	4.538213	53.685877	0.001370	0.000022
RS	1	0.006359	4.538213	57.025383	0.001455	0.000253
RS	2	0.013123	4.538213	60.567591	0.001546	0.000763
RS	3	0.020317	4.538213	64.324146	0.001642	0.001363
RS	4	0.027968	0.467537	657.886991	0.016791	0.013152
RS	5	0.036106	0.467537	687.393641	0.017544	0.014512
RS	6	0.044761	0.474206	707.420645	0.018055	0.014978
RS	7	0.053967	0.474206	737.637268	0.018827	0.015736
RS	8	0.063758	0.667393	547.547486	0.013975	0.011634
RS	9	0.074171	0.667393	573.198490	0.014630	0.012059
RS	10	0.085247	0.933682	429.558898	0.010964	0.009118
RS	11	0.097028	0.933682	451.083624	0.011513	0.009643
RS	12	0.109557	1.235016	358.443226	0.009148	0.007842
RS	13	0.122883	1.235016	377.127212	0.009625	0.008310
RS	14	0.137057	1.564136	313.480589	0.008001	0.007039
RS	15	0.152132	1.564136	330.225872	0.008428	0.007406
RS	16	0.168166	1.835340	296.519414	0.007568	0.006729
RS	17	0.185219	1.835340	312.483789	0.007975	0.007086
RS	18	0.203357	1.944857	310.673855	0.007929	0.007117
RS	19	0.222648	1.944857	327.204385	0.008351	0.007544
RS	20	0.243166	1.873211	357.495273	0.009124	0.008333
RS	21	0.264989	1.873211	375.866076	0.009593	0.008883
RS	22	0.288199	1.683417	439.086707	0.011207	0.010500
RS	23	0.312886	1.683417	460.245389	0.011747	0.011212
RS	24	0.339142	1.459199	555.329474	0.014174	0.013687
RS	25	0.367068	1.459199	579.450254	0.014789	0.014564
RS	26	0.396770	1.258002	699.257677	0.017847	0.017759
RS	27	0.428361	1.258002	725.204939	0.018509	0.018742
RS	28	0.461961	1.102098	855.422619	0.021833	0.022288
RS	29	0.497697	1.102098	880.575542	0.022475	0.023257
RS	30	0.535706	0.992080	1002.872194	0.025596	0.026639
RS	31	0.576132	0.992080	1023.639659	0.026126	0.027446
RS	32	0.619129	0.921190	1120.327950	0.028594	0.030143
RS	33	0.664860	0.921190	1133.214470	0.028923	0.030648
RS	34	0.713500	0.881876	1192.051953	0.030424	0.032282
RS	35	0.765232	0.881876	1194.755099	0.030493	0.032398
RS	36	0.820254	0.867133	1212.556685	0.030948	0.032864
RS	37	0.878775	0.867133	1204.469472	0.030741	0.032586
RS	38	0.941018	0.870538	1186.763380	0.030289	0.032050
RS	39	1.007219	0.870538	1168.682094	0.029828	0.031442
RS	40	1.077629	0.885952	1126.158466	0.028743	0.030229
RS	41	1.152518	0.885952	1099.545057	0.028063	0.029382
RS	42	1.232168	0.907634	1043.400529	0.026630	0.027829
RS	43	1.316884	0.907634	1009.741459	0.025771	0.026827
RS	44	1.406987	0.931145	948.032931	0.024196	0.025165
RS	45	1.502820	0.931145	908.642241	0.023191	0.024059
RS	46	1.604747	0.954057	845.523980	0.021580	0.022397
RS	47	1.713156	0.954057	801.703519	0.020462	0.021216
RS	48	1.828459	0.975187	739.277312	0.018868	0.019595
RS	49	1.951094	0.975187	692.458625	0.017673	0.018363
RS	50	2.081528	0.993199	632.512106	0.016143	0.016820
RS	51	2.220256	0.993199	584.205560	0.014911	0.015567
RS	52	2.367807	1.006191	528.387286	0.013486	0.014136
RS	53	2.524741	1.006191	480.085059	0.012253	0.012894
RS	54	2.691654	1.012648	429.330367	0.010958	0.011593
RS	55	2.869182	1.012648	382.543144	0.009764	0.010389
RS	56	3.057999	1.012648	337.037443	0.008602	0.009214
RS	57	3.258824	1.012648	293.409107	0.007489	0.008078
RS	58	3.472420	1.036423	247.021075	0.006305	0.006868
RS	59	3.699598	1.036423	210.577335	0.005375	0.005895
RS	60	3.941224	1.036423	177.000865	0.004518	0.004987
RS	61	4.198215	1.036423	146.567018	0.003741	0.004155
RS	62	4.471549	1.036423	119.448423	0.003049	0.003405
RS	63	4.762264	1.036423	377.432292	0.009633	0.010906
PA	4+25*2+4+6 0.172090403 0.042715628 4.762264181 4.538212850 0.467536619 0.474205507 0.667392566 0.933682288 1.235015588 1.564135921 1.835340480 1.944856780 1.873211425 1.683416987 1.459199369 1.258002196 1.102097599 0.992080202 0.921189995 0.881876202 0.867132863 0.870537551 0.885952297 0.907634228 0.931144914 0.954057205 0.975187068 0.993199203 1.006190761 1.012647621 1.036423312
//
IT	4908
RD	10
LK	-374577.392639
QD	-111.680846 -> -100.097047
RI	0.0083725422
TR	0.170284	0.043032
MT	4.801068
MM	C_pi: 1.042947, n_recomb: 39915.170632
RS	0	0.000000	5.830895	42.645964	0.001068	0.000017
RS	1	0.006373	5.830895	45.318927	0.001135	0.000200
RS	2	0.013151	5.830895	48.156398	0.001206	0.000601
RS	3	0.020362	5.830895	51.168104	0.001282	0.001070
RS	4	0.028032	0.470949	667.762936	0.016730	0.013165
RS	5	0.036192	0.470949	697.859265	0.017484	0.014480
RS	6	0.044871	0.466193	735.848298	0.018435	0.015263
RS	7	0.054103	0.466193	767.067678	0.019217	0.016040
RS	8	0.063923	0.656952	568.539103	0.014244	0.011828
RS	9	0.074369	0.656952	595.066764	0.014908	0.012285
RS	10	0.085481	0.925936	442.596602	0.011088	0.009214
RS	11	0.097301	0.925936	464.762980	0.011644	0.009764
RS	12	0.109875	1.238671	365.184712	0.009149	0.007850
RS	13	0.123249	1.238671	384.266702	0.009627	0.008334
RS	14	0.137476	1.592224	314.769570	0.007886	0.006957
RS	15	0.152610	1.592224	331.672181	0.008309	0.007332
RS	16	0.168708	1.893532	293.944851	0.007364	0.006577
RS	17	0.185832	1.893532	309.890233	0.007764	0.006932
RS	18	0.204047	2.022030	305.863815	0.007663	0.006914
RS	19	0.223422	2.022030	322.292401	0.008074	0.007331
RS	20	0.244033	1.949671	351.924230	0.008817	0.008092
RS	21	0.265957	1.949671	370.211916	0.009275	0.008625
RS	22	0.289278	1.744937	434.512051	0.010886	0.010239
RS	23	0.314086	1.744937	455.720820	0.011417	0.010927
RS	24	0.340474	1.501927	554.079776	0.013881	0.013436
RS	25	0.368544	1.501927	578.490650	0.014493	0.014288
RS	26	0.398403	1.284898	703.900483	0.017635	0.017559
RS	27	0.430164	1.284898	730.413276	0.018299	0.018520
RS	28	0.463950	1.117981	867.902939	0.021744	0.022177
RS	29	0.499888	1.117981	893.800696	0.022393	0.023130
RS	30	0.538117	1.001104	1023.653528	0.025646	0.026635
RS	31	0.578782	1.001104	1045.131176	0.026184	0.027433
RS	32	0.622039	0.926365	1148.024815	0.028762	0.030234
RS	33	0.668052	0.926365	1161.355875	0.029096	0.030734
RS	34	0.716997	0.885345	1223.767236	0.030659	0.032429
RS	35	0.769061	0.885345	1226.527463	0.030728	0.032543
RS	36	0.824444	0.870458	1244.882890	0.031188	0.033016
RS	37	0.883355	0.870458	1236.509091	0.030978	0.032739
RS	38	0.946021	0.874875	1216.898195	0.030487	0.032168
RS	39	1.012680	0.874875	1198.345382	0.030022	0.031565
RS	40	1.083588	0.892094	1152.567562	0.028875	0.030296
RS	41	1.159014	0.892094	1125.467568	0.028196	0.029461
RS	42	1.239246	0.915992	1065.819122	0.026702	0.027851
RS	43	1.324592	0.915992	1031.762370	0.025849	0.026865
RS	44	1.415376	0.941800	966.977999	0.024226	0.025160
RS	45	1.511946	0.941800	927.303864	0.023232	0.024074
RS	46	1.614670	0.966900	861.740881	0.021589	0.022384
RS	47	1.723940	0.966900	817.726388	0.020487	0.021225
RS	48	1.840173	0.990026	753.439102	0.018876	0.019589
RS	49	1.963814	0.990026	706.467191	0.017699	0.018380
RS	50	2.095334	1.009733	645.162159	0.016163	0.016832
RS	51	2.235235	1.009733	596.677686	0.014949	0.015600
RS	52	2.384052	1.023937	539.922399	0.013527	0.014173
RS	53	2.542352	1.023937	491.339792	0.012310	0.012948
RS	54	2.710740	1.030964	439.939420	0.011022	0.011655
RS	55	2.889859	1.030964	392.698707	0.009838	0.010462
RS	56	3.080392	1.030964	346.633442	0.008684	0.009294
RS	57	3.283067	1.030964	302.354343	0.007575	0.008163
RS	58	3.498659	1.057829	254.494258	0.006376	0.006936
RS	59	3.727989	1.057829	217.525416	0.005450	0.005969
RS	60	3.971934	1.057829	183.351677	0.004594	0.005063
RS	61	4.231424	1.057829	152.270690	0.003815	0.004230
RS	62	4.507451	1.057829	124.478215	0.003119	0.003477
RS	63	4.801068	1.057829	398.320409	0.009979	0.011273
PA	4+25*2+4+6 0.170284221 0.043032194 4.801068031 5.830895195 0.470948921 0.466193213 0.656951509 0.925935558 1.238671487 1.592224185 1.893531521 2.022029632 1.949670784 1.744937124 1.501927085 1.284897618 1.117980948 1.001103835 0.926365328 0.885344579 0.870457665 0.874874564 0.892093525 0.915991908 0.941800134 0.966900332 0.990026322 1.009733327 1.023936722 1.030963771 1.057829252
//
IT	4350
RD	11
LK	-374554.599200
QD	-106.613923 -> -95.860933
RI	0.0071924047
TR	0.168545	0.043336
MT	4.839126
MM	C_pi: 1.054801, n_recomb: 40637.490239
RS	0	0.000000	7.522284	33.714630	0.000830	0.000013
RS	1	0.006386	7.522284	35.841262	0.000882	0.000158
RS	2	0.013179	7.522284	38.100251	0.000938	0.000471
RS	3	0.020407	7.522284	40.499600	0.000997	0.000838
RS	4	0.028095	0.477106	673.292558	0.016568	0.013115
RS	5	0.036275	0.477106	703.855730	0.017320	0.014384
RS	6	0.044977	0.460499	761.224815	0.018732	0.015508
RS	7	0.054235	0.460499	793.372621	0.019523	0.016296
RS	8	0.064084	0.648273	588.530703	0.014482	0.012014
RS	9	0.074562	0.648273	615.901244	0.015156	0.012496
RS	10	0.085709	0.918546	455.637778	0.011212	0.009316
RS	11	0.097568	0.918546	478.445405	0.011773	0.009887
RS	12	0.110184	1.240614	372.365519	0.009163	0.007871
RS	13	0.123606	1.240614	391.863259	0.009643	0.008369
RS	14	0.137885	1.616644	316.692493	0.007793	0.006894
RS	15	0.153075	1.616644	333.777624	0.008214	0.007275
RS	16	0.169236	1.947359	292.130604	0.007189	0.006446
RS	17	0.186429	1.947359	308.084722	0.007581	0.006800
RS	18	0.204719	2.095456	301.885230	0.007429	0.006733
RS	19	0.224178	2.095456	318.237814	0.007831	0.007142
RS	20	0.244879	2.023375	347.159247	0.008543	0.007875
RS	21	0.266902	2.023375	365.381915	0.008991	0.008392
RS	22	0.290331	1.804532	430.581673	0.010596	0.010000
RS	23	0.315257	1.804532	451.844900	0.011119	0.010667
RS	24	0.341774	1.543397	553.168403	0.013612	0.013201
RS	25	0.369984	1.543397	577.858699	0.014220	0.014030
RS	26	0.399996	1.311091	708.486819	0.017434	0.017366
RS	27	0.431925	1.311091	735.545894	0.018100	0.018308
RS	28	0.465892	1.133616	879.923742	0.021653	0.022064
RS	29	0.502028	1.133616	906.550046	0.022308	0.023003
RS	30	0.540472	1.010199	1043.653490	0.025682	0.026621
RS	31	0.581371	1.010199	1065.838612	0.026228	0.027411
RS	32	0.624881	0.931804	1174.748057	0.028908	0.030309
RS	33	0.671170	0.931804	1188.539597	0.029247	0.030806
RS	34	0.720415	0.889158	1254.455236	0.030869	0.032556
RS	35	0.772804	0.889158	1257.306266	0.030940	0.032670
RS	36	0.828539	0.874127	1276.236405	0.031405	0.033151
RS	37	0.887833	0.874127	1267.623382	0.031193	0.032877
RS	38	0.950913	0.879502	1246.186853	0.030666	0.032273
RS	39	1.018021	0.879502	1227.217636	0.030199	0.031677
RS	40	1.089415	0.898440	1178.298180	0.028995	0.030355
RS	41	1.165368	0.898440	1150.767287	0.028318	0.029532
RS	42	1.246170	0.924457	1087.740952	0.026767	0.027870
RS	43	1.332133	0.924457	1053.335503	0.025920	0.026900
RS	44	1.423585	0.952463	985.595008	0.024253	0.025155
RS	45	1.520877	0.952463	945.674696	0.023271	0.024088
RS	46	1.624382	0.979659	877.765636	0.021600	0.022372
RS	47	1.734496	0.979659	833.581027	0.020513	0.021235
RS	48	1.851642	1.004695	767.506748	0.018887	0.019586
RS	49	1.976268	1.004695	720.393085	0.017727	0.018398
RS	50	2.108853	1.026023	657.777231	0.016186	0.016846
RS	51	2.249904	1.026023	609.117416	0.014989	0.015635
RS	52	2.399962	1.041379	551.451799	0.013570	0.014210
RS	53	2.559603	1.041379	502.587222	0.012368	0.013002
RS	54	2.729437	1.048922	450.560091	0.011087	0.011716
RS	55	2.910117	1.048922	402.862788	0.009914	0.010534
RS	56	3.102335	1.048922	356.237372	0.008766	0.009374
RS	57	3.306827	1.048922	311.308898	0.007661	0.008247
RS	58	3.524377	1.078819	261.975583	0.006447	0.007004
RS	59	3.755820	1.078819	224.482249	0.005524	0.006041
RS	60	4.002042	1.078819	189.713981	0.004668	0.005137
RS	61	4.263987	1.078819	157.989805	0.003888	0.004303
RS	62	4.542659	1.078819	129.527774	0.003187	0.003546
RS	63	4.839126	1.078819	419.479176	0.010322	0.011634
PA	4+25*2+4+6 0.168544892 0.043336168 4.839125813 7.522284149 0.477106070 0.460498821 0.648272985 0.918546271 1.240613526 1.616644112 1.947359177 2.095455709 2.023375456 1.804531934 1.543396819 1.311091209 1.133615554 1.010198564 0.931803852 0.889157575 0.874126957 0.879501792 0.898440032 0.924456685 0.952463327 0.979658733 1.004694833 1.026022703 1.041379003 1.048921617 1.078818541
//
IT	5176
RD	12
LK	-374533.420311
QD	-101.966485 -> -91.945684
RI	0.0062352315
TR	0.166878	0.043631
MT	4.876025
MM	C_pi: 1.066401, n_recomb: 41347.625805
RS	0	0.000000	9.731229	26.561125	0.000642	0.000010
RS	1	0.006398	9.731229	28.245481	0.000683	0.000123
RS	2	0.013206	9.731229	30.035622	0.000726	0.000368
RS	3	0.020449	9.731229	31.938055	0.000772	0.000654
RS	4	0.028156	0.485401	675.383871	0.016334	0.013016
RS	5	0.036356	0.485401	706.309330	0.017082	0.014240
RS	6	0.045080	0.456552	783.985830	0.018961	0.015718
RS	7	0.054363	0.456552	816.999692	0.019759	0.016512
RS	8	0.064239	0.640949	607.656994	0.014696	0.012193
RS	9	0.074748	0.640949	635.840523	0.015378	0.012694
RS	10	0.085929	0.911413	468.679011	0.011335	0.009424
RS	11	0.097825	0.911413	492.126346	0.011902	0.010012
RS	12	0.110482	1.241058	379.913562	0.009188	0.007904
RS	13	0.123950	1.241058	399.841196	0.009670	0.008414
RS	14	0.138279	1.637768	319.133379	0.007718	0.006845
RS	15	0.153524	1.637768	336.421321	0.008136	0.007232
RS	16	0.169746	1.997173	290.927656	0.007036	0.006333
RS	17	0.187005	1.997173	306.912616	0.007423	0.006685
RS	18	0.205368	2.165383	298.574816	0.007221	0.006572
RS	19	0.224906	2.165383	314.872025	0.007615	0.006972
RS	20	0.245695	2.094514	343.040154	0.008296	0.007678
RS	21	0.267813	2.094514	361.211758	0.008736	0.008180
RS	22	0.291347	1.862342	427.159736	0.010331	0.009779
RS	23	0.316387	1.862342	448.479426	0.010847	0.010427
RS	24	0.343028	1.583703	552.497616	0.013362	0.012980
RS	25	0.371374	1.583703	577.455743	0.013966	0.013789
RS	26	0.401534	1.336632	712.955990	0.017243	0.017181
RS	27	0.433624	1.336632	740.541594	0.017910	0.018105
RS	28	0.467767	1.148987	891.466556	0.021560	0.021949
RS	29	0.504094	1.148987	918.804241	0.022221	0.022877
RS	30	0.542746	1.019304	1062.883410	0.025706	0.026597
RS	31	0.583871	1.019304	1085.771567	0.026260	0.027381
RS	32	0.627627	0.937410	1200.533255	0.029035	0.030368
RS	33	0.674182	0.937410	1214.798392	0.029380	0.030864
RS	34	0.723717	0.893201	1284.164470	0.031058	0.032668
RS	35	0.776420	0.893201	1287.136039	0.031130	0.032783
RS	36	0.832496	0.878018	1306.672698	0.031602	0.033271
RS	37	0.892160	0.878018	1297.862362	0.031389	0.033001
RS	38	0.955641	0.884292	1274.687451	0.030829	0.032367
RS	39	1.023184	0.884292	1255.349752	0.030361	0.031778
RS	40	1.095049	0.904863	1203.403422	0.029105	0.030409
RS	41	1.171512	0.904863	1175.488786	0.028429	0.029596
RS	42	1.252867	0.932901	1109.206036	0.026826	0.027886
RS	43	1.339427	0.932901	1074.492124	0.025987	0.026932
RS	44	1.431526	0.963009	1003.905873	0.024280	0.025150
RS	45	1.529517	0.963009	963.768965	0.023309	0.024103
RS	46	1.633778	0.992206	893.606189	0.021612	0.022363
RS	47	1.744711	0.992206	849.268977	0.020540	0.021246
RS	48	1.862740	1.019068	781.473934	0.018900	0.019585
RS	49	1.988322	1.019068	734.225663	0.017757	0.018418
RS	50	2.121939	1.041943	670.341972	0.016212	0.016863
RS	51	2.264105	1.041943	621.506904	0.015031	0.015670
RS	52	2.415368	1.058393	562.955433	0.013615	0.014249
RS	53	2.576308	1.058393	513.806187	0.012426	0.013056
RS	54	2.747546	1.066398	461.170501	0.011153	0.011777
RS	55	2.929740	1.066398	413.013440	0.009989	0.010606
RS	56	3.123592	1.066398	365.827529	0.008848	0.009452
RS	57	3.329846	1.066398	320.251627	0.007745	0.008329
RS	58	3.549298	1.099257	269.447291	0.006517	0.007070
RS	59	3.782790	1.099257	231.430705	0.005597	0.006111
RS	60	4.031223	1.099257	196.071464	0.004742	0.005209
RS	61	4.295550	1.099257	163.709056	0.003959	0.004374
RS	62	4.576790	1.099257	134.582979	0.003255	0.003614
RS	63	4.876025	1.099257	440.840087	0.010662	0.011989
PA	4+25*2+4+6 0.166878391 0.043631254 4.876024646 9.731229129 0.485400561 0.456552257 0.640949299 0.911413490 1.241057796 1.637767655 1.997173415 2.165383103 2.094513609 1.862342469 1.583703272 1.336632191 1.148987175 1.019303662 0.937409821 0.893201105 0.878017937 0.884292045 0.904863070 0.932900502 0.963009153 0.992206052 1.019068066 1.041943249 1.058393354 1.066397500 1.099257057
//
IT	4314
RD	13
LK	-374513.668475
QD	-97.678713 -> -88.310746
RI	0.0054566049
TR	0.165288	0.043920
MT	4.911477
MM	C_pi: 1.077698, n_recomb: 42045.833116
RS	0	0.000000	12.614480	20.868554	0.000496	0.000008
RS	1	0.006410	12.614480	22.197868	0.000528	0.000096
RS	2	0.013231	12.614480	23.611283	0.000562	0.000287
RS	3	0.020490	12.614480	25.114046	0.000597	0.000510
RS	4	0.028214	0.495400	674.775642	0.016049	0.012882
RS	5	0.036433	0.495400	705.973539	0.016791	0.014062
RS	6	0.045178	0.453944	804.503645	0.019134	0.015900
RS	7	0.054485	0.453944	838.330395	0.019938	0.016693
RS	8	0.064387	0.634695	626.018859	0.014889	0.012364
RS	9	0.074925	0.634695	654.988377	0.015578	0.012880
RS	10	0.086138	0.904488	481.710638	0.011457	0.009534
RS	11	0.098070	0.904488	505.795054	0.012030	0.010137
RS	12	0.110767	1.240215	387.769202	0.009223	0.007945
RS	13	0.124278	1.240215	408.137961	0.009707	0.008466
RS	14	0.138655	1.655962	321.998665	0.007658	0.006808
RS	15	0.153953	1.655962	339.505750	0.008075	0.007200
RS	16	0.170232	2.043316	290.221307	0.006902	0.006233
RS	17	0.187555	2.043316	306.254870	0.007284	0.006584
RS	18	0.205988	2.232060	295.807739	0.007035	0.006427
RS	19	0.225603	2.232060	312.066117	0.007422	0.006820
RS	20	0.246475	2.163251	339.448432	0.008073	0.007497
RS	21	0.268685	2.163251	357.579941	0.008505	0.007986
RS	22	0.292319	1.918502	424.145290	0.010088	0.009574
RS	23	0.317467	1.918502	445.521845	0.010596	0.010205
RS	24	0.344228	1.622936	551.998351	0.013128	0.012772
RS	25	0.372704	1.622936	577.212367	0.013728	0.013562
RS	26	0.403006	1.361555	717.278464	0.017059	0.017001
RS	27	0.435250	1.361555	745.370982	0.017728	0.017910
RS	28	0.469561	1.164091	902.530885	0.021465	0.021833
RS	29	0.506072	1.164091	930.562506	0.022132	0.022751
RS	30	0.544922	1.028374	1081.371692	0.025719	0.026564
RS	31	0.586264	1.028374	1104.957319	0.026280	0.027344
RS	32	0.630255	0.943114	1225.425676	0.029145	0.030415
RS	33	0.677067	0.943114	1240.175485	0.029496	0.030910
RS	34	0.726879	0.897392	1312.951560	0.031227	0.032765
RS	35	0.779884	0.897392	1316.070290	0.031301	0.032882
RS	36	0.836287	0.882041	1336.255125	0.031781	0.033378
RS	37	0.896306	0.882041	1327.284893	0.031568	0.033113
RS	38	0.960172	0.889154	1302.462935	0.030977	0.032452
RS	39	1.028132	0.889154	1282.798840	0.030510	0.031871
RS	40	1.100448	0.911272	1227.939339	0.029205	0.030456
RS	41	1.177400	0.911272	1199.681407	0.028533	0.029656
RS	42	1.259285	0.941235	1130.258130	0.026882	0.027902
RS	43	1.346419	0.941235	1095.269265	0.026049	0.026963
RS	44	1.439138	0.973348	1021.943027	0.024305	0.025147
RS	45	1.537801	0.973348	981.612726	0.023346	0.024118
RS	46	1.642789	1.004456	909.279577	0.021626	0.022357
RS	47	1.754507	1.004456	864.802390	0.020568	0.021259
RS	48	1.873386	1.033060	795.347341	0.018916	0.019587
RS	49	1.999885	1.033060	747.968041	0.017789	0.018440
RS	50	2.134494	1.057409	682.855232	0.016241	0.016881
RS	51	2.277731	1.057409	633.842734	0.015075	0.015707
RS	52	2.430150	1.074893	574.427898	0.013662	0.014289
RS	53	2.592340	1.074893	524.989871	0.012486	0.013110
RS	54	2.764927	1.083308	471.761497	0.011220	0.011839
RS	55	2.948577	1.083308	423.141046	0.010064	0.010676
RS	56	3.143999	1.083308	375.393972	0.008928	0.009528
RS	57	3.351948	1.083308	329.172429	0.007829	0.008409
RS	58	3.573228	1.119053	276.901300	0.006586	0.007135
RS	59	3.808692	1.119053	238.362572	0.005669	0.006180
RS	60	4.059250	1.119053	202.415883	0.004814	0.005279
RS	61	4.325869	1.119053	169.420310	0.004029	0.004443
RS	62	4.609580	1.119053	139.635964	0.003321	0.003680
RS	63	4.911477	1.119053	462.358775	0.010997	0.012338
PA	4+25*2+4+6 0.165287860 0.043920173 4.911477309 12.614480316 0.495399505 0.453943980 0.634694918 0.904487771 1.240215098 1.655962193 2.043315539 2.232060091 2.163251023 1.918501745 1.622935789 1.361555355 1.164091125 1.028374175 0.943114330 0.897392074 0.882040533 0.889153823 0.911272160 0.941235054 0.973348467 1.004456093 1.033059921 1.057409296 1.074893404 1.083308363 1.119053323
//
IT	5027
RD	14
LK	-374495.192089
QD	-93.703616 -> -84.922992
RI	0.0048219259
TR	0.163772	0.044204
MT	4.945374
MM	C_pi: 1.088667, n_recomb: 42732.102793
RS	0	0.000000	16.370261	16.366876	0.000383	0.000006
RS	1	0.006422	16.370261	17.413402	0.000408	0.000075
RS	2	0.013256	16.370261	18.526537	0.000434	0.000224
RS	3	0.020529	16.370261	19.710479	0.000461	0.000397
RS	4	0.028269	0.506757	672.096719	0.015728	0.012723
RS	5	0.036506	0.506757	703.490415	0.016463	0.013860
RS	6	0.045271	0.452372	823.089631	0.019262	0.016058
RS	7	0.054600	0.452372	857.683161	0.020071	0.016846
RS	8	0.064528	0.629290	643.702387	0.015064	0.012529
RS	9	0.075094	0.629290	673.433371	0.015759	0.013055
RS	10	0.086338	0.897735	494.722605	0.011577	0.009647
RS	11	0.098304	0.897735	519.440609	0.012156	0.010263
RS	12	0.111038	1.238265	395.884247	0.009264	0.007993
RS	13	0.124590	1.238265	416.703072	0.009752	0.008524
RS	14	0.139013	1.671547	325.214820	0.007611	0.006781
RS	15	0.154361	1.671547	342.954307	0.008026	0.007178
RS	16	0.170695	2.086081	289.923305	0.006785	0.006145
RS	17	0.188079	2.086081	306.019917	0.007161	0.006495
RS	18	0.206578	2.295698	293.488097	0.006868	0.006296
RS	19	0.226265	2.295698	309.721088	0.007248	0.006682
RS	20	0.247217	2.229739	336.290930	0.007870	0.007331
RS	21	0.269514	2.229739	354.390995	0.008293	0.007809
RS	22	0.293243	1.973117	421.461872	0.009863	0.009383
RS	23	0.318496	1.973117	442.894602	0.010364	0.009998
RS	24	0.345370	1.661164	551.620949	0.012909	0.012574
RS	25	0.373971	1.661164	577.078865	0.013505	0.013348
RS	26	0.404407	1.385894	721.433642	0.016883	0.016828
RS	27	0.436799	1.385894	750.013680	0.017552	0.017722
RS	28	0.471270	1.178922	913.124557	0.021369	0.021716
RS	29	0.507955	1.178922	941.832388	0.022040	0.022625
RS	30	0.546996	1.037381	1099.141045	0.025722	0.026525
RS	31	0.588544	1.037381	1123.417442	0.026290	0.027301
RS	32	0.632760	0.948871	1249.458771	0.029239	0.030450
RS	33	0.679815	0.948871	1264.702326	0.029596	0.030945
RS	34	0.729892	0.901673	1340.857294	0.031378	0.032848
RS	35	0.783185	0.901673	1344.146829	0.031455	0.032968
RS	36	0.839901	0.886134	1365.025563	0.031944	0.033474
RS	37	0.900258	0.886134	1355.928893	0.031731	0.033213
RS	38	0.964491	0.894029	1329.549441	0.031114	0.032528
RS	39	1.032849	0.894029	1309.596425	0.030647	0.031955
RS	40	1.105597	0.917612	1251.935227	0.029297	0.030500
RS	41	1.183016	0.917612	1223.369369	0.028629	0.029710
RS	42	1.265407	0.949409	1150.915921	0.026933	0.027916
RS	43	1.353089	0.949409	1115.680804	0.026109	0.026992
RS	44	1.446402	0.983435	1039.712333	0.024331	0.025145
RS	45	1.545707	0.983435	999.208135	0.023383	0.024133
RS	46	1.651388	1.016365	924.783285	0.021641	0.022353
RS	47	1.763857	1.016365	880.176089	0.020598	0.021274
RS	48	1.883547	1.046629	809.117541	0.018935	0.019592
RS	49	2.010924	1.046629	761.609370	0.017823	0.018463
RS	50	2.146481	1.072382	695.303635	0.016271	0.016902
RS	51	2.290742	1.072382	646.111146	0.015120	0.015744
RS	52	2.444268	1.090843	585.853974	0.013710	0.014330
RS	53	2.607652	1.090843	536.123457	0.012546	0.013164
RS	54	2.781528	1.099620	482.318137	0.011287	0.011900
RS	55	2.966571	1.099620	433.231449	0.010138	0.010746
RS	56	3.163496	1.099620	384.923303	0.009008	0.009604
RS	57	3.373066	1.099620	338.058662	0.007911	0.008488
RS	58	3.596095	1.138168	284.327376	0.006654	0.007198
RS	59	3.833446	1.138168	245.268192	0.005740	0.006247
RS	60	4.086039	1.138168	208.738114	0.004885	0.005347
RS	61	4.354852	1.138168	175.114978	0.004098	0.004510
RS	62	4.640928	1.138168	144.678715	0.003386	0.003744
RS	63	4.945374	1.138168	483.992026	0.011326	0.012681
PA	4+25*2+4+6 0.163772161 0.044204385 4.945374468 16.370261330 0.506757434 0.452372284 0.629290339 0.897735442 1.238265316 1.671547008 2.086080777 2.295698462 2.229738835 1.973116991 1.661163720 1.385893585 1.178921803 1.037381236 0.948870644 0.901672938 0.886134133 0.894029187 0.917612147 0.949409057 0.983435260 1.016365004 1.046629118 1.072381621 1.090842523 1.099619831 1.138167831
//
IT	5655
RD	15
LK	-374477.865462
QD	-90.005090 -> -81.756691
RI	0.0043016530
TR	0.162329	0.044485
MT	4.977681
MM	C_pi: 1.099302, n_recomb: 43406.759685
RS	0	0.000000	21.251391	12.823909	0.000295	0.000005
RS	1	0.006432	21.251391	13.646552	0.000314	0.000059
RS	2	0.013279	21.251391	14.521812	0.000335	0.000174
RS	3	0.020565	21.251391	15.453035	0.000356	0.000309
RS	4	0.028321	0.519220	667.842745	0.015386	0.012546
RS	5	0.036575	0.519220	699.366726	0.016112	0.013641
RS	6	0.045360	0.451615	840.005521	0.019352	0.016194
RS	7	0.054710	0.451615	875.325411	0.020166	0.016975
RS	8	0.064662	0.624584	660.768815	0.015223	0.012687
RS	9	0.075253	0.624584	691.238626	0.015925	0.013221
RS	10	0.086527	0.891150	507.701738	0.011696	0.009762
RS	11	0.098525	0.891150	533.049076	0.012280	0.010388
RS	12	0.111295	1.235410	404.208678	0.009312	0.008046
RS	13	0.124886	1.235410	425.484280	0.009802	0.008587
RS	14	0.139352	1.684836	328.720692	0.007573	0.006762
RS	15	0.154748	1.684836	346.703320	0.007987	0.007163
RS	16	0.171135	2.125778	289.961691	0.006680	0.006067
RS	17	0.188575	2.125778	306.133103	0.007053	0.006417
RS	18	0.207138	2.356516	291.540753	0.006716	0.006175
RS	19	0.226894	2.356516	307.759412	0.007090	0.006555
RS	20	0.247921	2.294133	333.495595	0.007683	0.007178
RS	21	0.270301	2.294133	351.571165	0.008099	0.007644
RS	22	0.294121	2.026305	419.050501	0.009654	0.009204
RS	23	0.319472	2.026305	440.538045	0.010149	0.009805
RS	24	0.346455	1.698462	551.330706	0.012701	0.012387
RS	25	0.375173	1.698462	577.020860	0.013293	0.013144
RS	26	0.405738	1.409687	725.413586	0.016712	0.016659
RS	27	0.438269	1.409687	754.462416	0.017381	0.017540
RS	28	0.472893	1.193487	923.264131	0.021270	0.021599
RS	29	0.509744	1.193487	952.630726	0.021947	0.022500
RS	30	0.548966	1.046308	1116.227237	0.025716	0.026479
RS	31	0.590710	1.046308	1141.187157	0.026291	0.027251
RS	32	0.635139	0.954647	1272.678884	0.029320	0.030474
RS	33	0.682427	0.954647	1288.423822	0.029683	0.030970
RS	34	0.732756	0.906008	1367.928750	0.031514	0.032921
RS	35	0.786323	0.906008	1371.410663	0.031594	0.033043
RS	36	0.843335	0.890261	1393.031745	0.032093	0.033559
RS	37	0.904015	0.890261	1383.839210	0.031881	0.033304
RS	38	0.968597	0.898881	1355.993412	0.031239	0.032597
RS	39	1.037334	0.898881	1335.785150	0.030774	0.032032
RS	40	1.110493	0.923850	1275.429682	0.029383	0.030539
RS	41	1.188357	0.923850	1246.587162	0.028719	0.029761
RS	42	1.271230	0.957393	1171.208711	0.026982	0.027929
RS	43	1.359434	0.957393	1135.752086	0.026165	0.027019
RS	44	1.453311	0.993243	1057.233737	0.024356	0.025144
RS	45	1.553227	0.993243	1016.571722	0.023420	0.024149
RS	46	1.659570	1.027911	940.126847	0.021659	0.022351
RS	47	1.772753	1.027911	895.397320	0.020628	0.021290
RS	48	1.893217	1.059757	822.787236	0.018955	0.019599
RS	49	2.021430	1.059757	775.151049	0.017858	0.018487
RS	50	2.157890	1.086845	707.685354	0.016304	0.016925
RS	51	2.303127	1.086845	658.309847	0.015166	0.015783
RS	52	2.457707	1.106229	597.228986	0.013759	0.014372
RS	53	2.622230	1.106229	547.202454	0.012606	0.013218
RS	54	2.797336	1.115323	492.835590	0.011354	0.011962
RS	55	2.983706	1.115323	443.280112	0.010212	0.010815
RS	56	3.182064	1.115323	394.411165	0.009086	0.009678
RS	57	3.393181	1.115323	346.906076	0.007992	0.008565
RS	58	3.617878	1.156589	291.722297	0.006721	0.007261
RS	59	3.857029	1.156589	252.144380	0.005809	0.006313
RS	60	4.111562	1.156589	215.034921	0.004954	0.005414
RS	61	4.382469	1.156589	180.789746	0.004165	0.004576
RS	62	4.670802	1.156589	149.707857	0.003449	0.003807
RS	63	4.977681	1.156589	505.715693	0.011651	0.013017
PA	4+25*2+4+6 0.162328804 0.044484789 4.977680963 21.251391426 0.519220057 0.451615149 0.624583757 0.891149957 1.235410486 1.684836318 2.125778096 2.356516378 2.294132895 2.026305434 1.698462341 1.409686668 1.193487206 1.046307906 0.954647159 0.906007705 0.890261097 0.898880980 0.923849882 0.957393112 0.993243109 1.027911082 1.059757198 1.086844939 1.106229466 1.115322622 1.156589061
//
IT	4330
RD	16
LK	-374461.581511
QD	-86.552098 -> -78.788870
RI	0.0038714406
TR	0.160954	0.044762
MT	5.008437
MM	C_pi: 1.109608, n_recomb: 44069.960246
RS	0	0.000000	27.590906	10.040802	0.000228	0.000004
RS	1	0.006443	27.590906	10.686711	0.000242	0.000046
RS	2	0.013300	27.590906	11.374101	0.000258	0.000135
RS	3	0.020600	27.590906	12.105630	0.000275	0.000240
RS	4	0.028370	0.532578	662.422080	0.015031	0.012359
RS	5	0.036640	0.532578	694.020881	0.015748	0.013414
RS	6	0.045443	0.451505	855.468380	0.019412	0.016314
RS	7	0.054814	0.451505	891.478722	0.020229	0.017084
RS	8	0.064788	0.620473	677.252322	0.015368	0.012838
RS	9	0.075405	0.620473	708.439474	0.016075	0.013377
RS	10	0.086705	0.884742	520.628411	0.011814	0.009876
RS	11	0.098734	0.884742	546.599970	0.012403	0.010512
RS	12	0.111538	1.231811	412.704542	0.009365	0.008104
RS	13	0.125167	1.231811	434.441980	0.009858	0.008653
RS	14	0.139673	1.696109	332.466456	0.007544	0.006749
RS	15	0.155115	1.696109	350.700933	0.007958	0.007154
RS	16	0.171551	2.162659	290.282607	0.006587	0.005998
RS	17	0.189046	2.162659	306.538609	0.006956	0.006346
RS	18	0.207668	2.414705	289.906854	0.006578	0.006065
RS	19	0.227490	2.414705	306.120400	0.006946	0.006440
RS	20	0.248589	2.356547	331.008933	0.007511	0.007035
RS	21	0.271047	2.356547	349.065812	0.007921	0.007492
RS	22	0.294953	2.078132	416.872677	0.009459	0.009036
RS	23	0.320398	2.078132	438.413536	0.009948	0.009623
RS	24	0.347483	1.734880	551.107454	0.012505	0.012208
RS	25	0.376313	1.734880	577.018772	0.013093	0.012951
RS	26	0.407000	1.432955	729.222968	0.016547	0.016496
RS	27	0.439664	1.432955	758.722677	0.017216	0.017365
RS	28	0.474433	1.207792	932.970294	0.021170	0.021481
RS	29	0.511441	1.207792	962.978479	0.021851	0.022374
RS	30	0.550834	1.055141	1132.665612	0.025702	0.026427
RS	31	0.592765	1.055141	1158.301195	0.026283	0.027197
RS	32	0.637398	0.960421	1295.126681	0.029388	0.030490
RS	33	0.684906	0.960421	1311.379157	0.029757	0.030987
RS	34	0.735475	0.910367	1394.210519	0.031636	0.032982
RS	35	0.789301	0.910367	1397.903962	0.031720	0.033109
RS	36	0.846596	0.894394	1420.312574	0.032229	0.033635
RS	37	0.907582	0.894394	1411.051811	0.032018	0.033385
RS	38	0.972497	0.903687	1381.825549	0.031355	0.032660
RS	39	1.041594	0.903687	1361.392533	0.030892	0.032102
RS	40	1.115143	0.929968	1298.444548	0.029463	0.030575
RS	41	1.193430	0.929968	1269.353488	0.028803	0.029808
RS	42	1.276762	0.965176	1191.148936	0.027029	0.027941
RS	43	1.365461	0.965176	1155.492871	0.026220	0.027046
RS	44	1.459876	1.002766	1074.511030	0.024382	0.025145
RS	45	1.560373	1.002766	1033.705417	0.023456	0.024165
RS	46	1.667345	1.039093	955.307813	0.021677	0.022352
RS	47	1.781209	1.039093	910.462640	0.020659	0.021307
RS	48	1.902409	1.072447	836.349744	0.018978	0.019609
RS	49	2.031417	1.072447	788.586253	0.017894	0.018513
RS	50	2.168737	1.100805	719.991990	0.016337	0.016949
RS	51	2.314904	1.100805	670.430866	0.015213	0.015822
RS	52	2.470488	1.121061	608.544872	0.013809	0.014414
RS	53	2.636095	1.121061	558.219397	0.012667	0.013273
RS	54	2.812372	1.130428	503.305582	0.011421	0.012023
RS	55	3.000006	1.130428	453.279606	0.010285	0.010883
RS	56	3.199729	1.130428	403.850821	0.009164	0.009752
RS	57	3.412319	1.130428	355.708497	0.008071	0.008641
RS	58	3.638606	1.174329	299.080971	0.006787	0.007322
RS	59	3.879471	1.174329	258.986515	0.005877	0.006378
RS	60	4.135854	1.174329	221.302008	0.005022	0.005480
RS	61	4.408756	1.174329	186.440551	0.004231	0.004640
RS	62	4.699239	1.174329	154.719527	0.003511	0.003869
RS	63	5.008437	1.174329	527.505239	0.011970	0.013349
PA	4+25*2+4+6 0.160953715 0.044761699 5.008437336 27.590906283 0.532577925 0.451504945 0.620472584 0.884741696 1.231811148 1.696108719 2.162659497 2.414704742 2.356547494 2.078132386 1.734879853 1.432954895 1.207792151 1.055140758 0.960421059 0.910367146 0.894394123 0.903686666 0.929968347 0.965175933 1.002766149 1.039092787 1.072446643 1.100804793 1.121061400 1.130428112 1.174328690
//
IT	4928
RD	17
LK	-374446.249621
QD	-83.319285 -> -76.000547
RI	0.0035128110
TR	0.159644	0.045036
MT	5.037650
MM	C_pi: 1.119586, n_recomb: 44721.964967
RS	0	0.000000	35.812736	7.859163	0.000176	0.000003
RS	1	0.006452	35.812736	8.365958	0.000187	0.000036
RS	2	0.013321	35.812736	8.905411	0.000199	0.000105
RS	3	0.020633	35.812736	9.479626	0.000212	0.000187
RS	4	0.028416	0.546659	656.161706	0.014672	0.012166
RS	5	0.036702	0.546659	687.788592	0.015379	0.013181
RS	6	0.045522	0.451913	869.658041	0.019446	0.016418
RS	7	0.054912	0.451913	906.326400	0.020266	0.017175
RS	8	0.064907	0.616866	693.190540	0.015500	0.012983
RS	9	0.075548	0.616866	725.074692	0.016213	0.013525
RS	10	0.086874	0.878526	533.479542	0.011929	0.009991
RS	11	0.098932	0.878526	560.069220	0.012523	0.010634
RS	12	0.111768	1.227608	421.337304	0.009421	0.008165
RS	13	0.125432	1.227608	443.540086	0.009918	0.008723
RS	14	0.139977	1.705593	336.413259	0.007522	0.006742
RS	15	0.155461	1.705593	354.906668	0.007936	0.007151
RS	16	0.171944	2.196981	290.837679	0.006503	0.005936
RS	17	0.189491	2.196981	307.186198	0.006869	0.006283
RS	18	0.208170	2.470436	288.538001	0.006452	0.005964
RS	19	0.228054	2.470436	304.754087	0.006814	0.006333
RS	20	0.249221	2.417111	328.783032	0.007352	0.006902
RS	21	0.271753	2.417111	346.825864	0.007755	0.007350
RS	22	0.295740	2.128686	414.890197	0.009277	0.008878
RS	23	0.321274	2.128686	436.482486	0.009760	0.009453
RS	24	0.348456	1.770462	550.933362	0.012319	0.012037
RS	25	0.377392	1.770462	577.055233	0.012903	0.012768
RS	26	0.408194	1.455725	732.861888	0.016387	0.016337
RS	27	0.440984	1.455725	762.795218	0.017056	0.017195
RS	28	0.475890	1.221837	942.265276	0.021069	0.021363
RS	29	0.513048	1.221837	972.898172	0.021754	0.022250
RS	30	0.552604	1.063868	1148.488355	0.025681	0.026371
RS	31	0.594712	1.063868	1174.791282	0.026269	0.027139
RS	32	0.639537	0.966170	1316.842455	0.029445	0.030498
RS	33	0.687254	0.966170	1333.607321	0.029820	0.030996
RS	34	0.738050	0.914726	1419.743769	0.031746	0.033035
RS	35	0.792123	0.914726	1423.665907	0.031834	0.033165
RS	36	0.849685	0.898508	1446.906974	0.032353	0.033704
RS	37	0.910962	0.898508	1437.603048	0.032145	0.033459
RS	38	0.976192	0.908422	1407.081455	0.031463	0.032717
RS	39	1.045631	0.908422	1386.451031	0.031002	0.032167
RS	40	1.119550	0.935948	1321.006813	0.029538	0.030608
RS	41	1.198239	0.935948	1291.692226	0.028883	0.029852
RS	42	1.282005	0.972741	1210.756355	0.027073	0.027953
RS	43	1.371176	0.972741	1174.919999	0.026272	0.027071
RS	44	1.466101	1.011994	1091.553847	0.024408	0.025146
RS	45	1.567150	1.011994	1050.616839	0.023492	0.024181
RS	46	1.674719	1.049902	970.330298	0.021697	0.022354
RS	47	1.789229	1.049902	925.374792	0.020692	0.021325
RS	48	1.911128	1.084693	849.803823	0.019002	0.019620
RS	49	2.040891	1.084693	801.913230	0.017931	0.018540
RS	50	2.179028	1.114260	732.219532	0.016373	0.016975
RS	51	2.326077	1.114260	682.470297	0.015260	0.015861
RS	52	2.482615	1.135341	619.796366	0.013859	0.014457
RS	53	2.649252	1.135341	569.169510	0.012727	0.013327
RS	54	2.826642	1.144940	513.723424	0.011487	0.012083
RS	55	3.015477	1.144940	463.225705	0.010358	0.010951
RS	56	3.216497	1.144940	413.238382	0.009240	0.009824
RS	57	3.430486	1.144940	364.462278	0.008150	0.008715
RS	58	3.658284	1.191392	306.400226	0.006851	0.007383
RS	59	3.900779	1.191392	265.791713	0.005943	0.006441
RS	60	4.158920	1.191392	227.536649	0.005088	0.005544
RS	61	4.433718	1.191392	192.064751	0.004295	0.004703
RS	62	4.726247	1.191392	159.711128	0.003571	0.003929
RS	63	5.037650	1.191392	549.342287	0.012284	0.013674
PA	4+25*2+4+6 0.159644055 0.045035639 5.037649909 35.812735912 0.546659489 0.451913089 0.616865997 0.878526171 1.227607611 1.705593137 2.196981108 2.470435819 2.417110982 2.128685709 1.770461753 1.455724722 1.221836541 1.063868057 0.966170344 0.914725913 0.898507952 0.908422382 0.935948182 0.972741222 1.011993607 1.049901888 1.084693229 1.114260198 1.135340667 1.144940285 1.191391830
//
IT	5114
RD	18
LK	-374431.791005
QD	-80.284909 -> -73.375138
RI	0.0032114985
TR	0.158395	0.045306
MT	5.065412
MM	C_pi: 1.129251, n_recomb: 45362.913791
RS	0	0.000000	46.446691	6.153239	0.000136	0.000002
RS	1	0.006461	46.446691	6.550873	0.000144	0.000028
RS	2	0.013340	46.446691	6.974206	0.000154	0.000082
RS	3	0.020664	46.446691	7.424899	0.000164	0.000145
RS	4	0.028460	0.561329	649.314887	0.014314	0.011971
RS	5	0.036761	0.561329	680.930689	0.015011	0.012948
RS	6	0.045597	0.452738	882.730767	0.019459	0.016509
RS	7	0.055005	0.452738	920.027782	0.020281	0.017251
RS	8	0.065020	0.613692	708.615774	0.015621	0.013121
RS	9	0.075683	0.613692	741.177695	0.016339	0.013664
RS	10	0.087034	0.872499	546.245966	0.012042	0.010104
RS	11	0.099119	0.872499	573.447309	0.012641	0.010755
RS	12	0.111985	1.222916	430.079221	0.009481	0.008229
RS	13	0.125682	1.222916	452.749692	0.009981	0.008794
RS	14	0.140265	1.713521	340.523877	0.007507	0.006740
RS	15	0.155789	1.713521	359.281780	0.007920	0.007152
RS	16	0.172317	2.228962	291.589646	0.006428	0.005879
RS	17	0.189912	2.228962	308.037242	0.006791	0.006226
RS	18	0.208645	2.523886	287.393404	0.006335	0.005870
RS	19	0.228587	2.523886	303.618395	0.006693	0.006235
RS	20	0.249819	2.475914	326.783440	0.007204	0.006778
RS	21	0.272422	2.475914	344.816192	0.007601	0.007217
RS	22	0.296485	2.178019	413.078447	0.009106	0.008728
RS	23	0.322104	2.178019	434.720325	0.009583	0.009292
RS	24	0.349378	1.805258	550.793983	0.012142	0.011875
RS	25	0.378414	1.805258	577.116316	0.012722	0.012592
RS	26	0.409326	1.478020	736.335278	0.016232	0.016183
RS	27	0.442235	1.478020	766.685746	0.016901	0.017031
RS	28	0.477271	1.235628	951.169341	0.020968	0.021246
RS	29	0.514571	1.235628	982.410444	0.021657	0.022126
RS	30	0.554281	1.072484	1163.727261	0.025654	0.026311
RS	31	0.596557	1.072484	1190.688788	0.026248	0.027077
RS	32	0.641564	0.971886	1337.858437	0.029492	0.030498
RS	33	0.689479	0.971886	1355.139432	0.029873	0.030998
RS	34	0.740491	0.919073	1444.559342	0.031845	0.033080
RS	35	0.794798	0.919073	1448.725676	0.031936	0.033214
RS	36	0.852614	0.902594	1472.839506	0.032468	0.033764
RS	37	0.914167	0.902594	1463.515602	0.032262	0.033525
RS	38	0.979696	0.913083	1431.780180	0.031563	0.032768
RS	39	1.049459	0.913083	1410.977659	0.031104	0.032227
RS	40	1.123730	0.941788	1343.131242	0.029609	0.030639
RS	41	1.202800	0.941788	1313.615966	0.028958	0.029893
RS	42	1.286979	0.980094	1230.035977	0.027115	0.027965
RS	43	1.376597	0.980094	1194.037032	0.026322	0.027095
RS	44	1.472006	1.020934	1108.363218	0.024433	0.025149
RS	45	1.573580	1.020934	1067.305949	0.023528	0.024198
RS	46	1.681716	1.060353	985.189915	0.021718	0.022357
RS	47	1.796840	1.060353	940.129132	0.020725	0.021343
RS	48	1.919402	1.096516	863.142348	0.019027	0.019632
RS	49	2.049884	1.096516	815.125232	0.017969	0.018567
RS	50	2.188796	1.127234	744.359725	0.016409	0.017001
RS	51	2.336684	1.127234	694.420724	0.015308	0.015901
RS	52	2.494128	1.149092	630.976056	0.013910	0.014500
RS	53	2.661745	1.149092	580.046299	0.012787	0.013380
RS	54	2.840192	1.158889	524.081907	0.011553	0.012144
RS	55	3.030169	1.158889	473.112288	0.010429	0.011018
RS	56	3.232422	1.158889	422.568613	0.009315	0.009895
RS	57	3.447743	1.158889	373.162895	0.008226	0.008789
RS	58	3.676976	1.207810	313.676519	0.006915	0.007442
RS	59	3.921022	1.207810	272.556949	0.006008	0.006503
RS	60	4.180836	1.207810	233.736164	0.005153	0.005607
RS	61	4.457437	1.207810	197.659883	0.004357	0.004765
RS	62	4.751911	1.207810	164.680341	0.003630	0.003987
RS	63	5.065412	1.207810	571.210679	0.012592	0.013994
PA	4+25*2+4+6 0.158395190 0.045306499 5.065412026 46.446691107 0.561329338 0.452737927 0.613692471 0.872499309 1.222916464 1.713521090 2.228962308 2.523886191 2.475913721 2.178018891 1.805258049 1.478020443 1.235628252 1.072484409 0.971885632 0.919072618 0.902593896 0.913083124 0.941787616 0.980094464 1.020934286 1.060352586 1.096515502 1.127233853 1.149092479 1.158889037 1.207810130
//
IT	4743
RD	19
LK	-374418.136635
QD	-77.430804 -> -70.898699
RI	0.0029555469
TR	0.157203	0.045574
MT	5.091807
MM	C_pi: 1.138616, n_recomb: 45993.038299
RS	0	0.000000	60.189441	4.819042	0.000105	0.000002
RS	1	0.006470	60.189441	5.131046	0.000112	0.000022
RS	2	0.013359	60.189441	5.463265	0.000119	0.000064
RS	3	0.020693	60.189441	5.817010	0.000126	0.000113
RS	4	0.028502	0.576451	642.108630	0.013961	0.011776
RS	5	0.036816	0.576451	673.681683	0.014647	0.012716
RS	6	0.045668	0.453894	894.828955	0.019456	0.016588
RS	7	0.055093	0.453894	932.728018	0.020280	0.017314
RS	8	0.065127	0.610908	723.538765	0.015731	0.013253
RS	9	0.075811	0.610908	756.759713	0.016454	0.013796
RS	10	0.087186	0.866693	558.896947	0.012152	0.010216
RS	11	0.099297	0.866693	586.702429	0.012756	0.010873
RS	12	0.112191	1.217867	438.896348	0.009543	0.008295
RS	13	0.125920	1.217867	462.035447	0.010046	0.008867
RS	14	0.140537	1.720109	344.765103	0.007496	0.006741
RS	15	0.156100	1.720109	363.791696	0.007910	0.007157
RS	16	0.172669	2.258833	292.504260	0.006360	0.005829
RS	17	0.190311	2.258833	309.056192	0.006720	0.006175
RS	18	0.209094	2.575220	286.439817	0.006228	0.005783
RS	19	0.229093	2.575220	302.679030	0.006581	0.006143
RS	20	0.250385	2.533069	324.978404	0.007066	0.006661
RS	21	0.273055	2.533069	343.004351	0.007458	0.007093
RS	22	0.297192	2.226225	411.410034	0.008945	0.008587
RS	23	0.322890	2.226225	433.099454	0.009417	0.009140
RS	24	0.350251	1.839314	550.679799	0.011973	0.011719
RS	25	0.379382	1.839314	577.193086	0.012550	0.012425
RS	26	0.410398	1.499869	739.648983	0.016082	0.016034
RS	27	0.443421	1.499869	770.400909	0.016750	0.016871
RS	28	0.478581	1.249175	959.705168	0.020866	0.021129
RS	29	0.516015	1.249175	991.538483	0.021558	0.022003
RS	30	0.555871	1.080988	1178.413871	0.025622	0.026248
RS	31	0.598306	1.080988	1206.025077	0.026222	0.027012
RS	32	0.643486	0.977556	1358.214692	0.029531	0.030492
RS	33	0.691590	0.977556	1376.014469	0.029918	0.030994
RS	34	0.742806	0.923396	1468.694199	0.031933	0.033117
RS	35	0.797335	0.923396	1473.118598	0.032029	0.033255
RS	36	0.855393	0.906640	1498.147436	0.032573	0.033818
RS	37	0.917207	0.906640	1488.824330	0.032371	0.033585
RS	38	0.983020	0.917662	1455.948729	0.031656	0.032815
RS	39	1.053092	0.917662	1434.997074	0.031200	0.032281
RS	40	1.127697	0.947486	1364.834334	0.029675	0.030667
RS	41	1.207129	0.947486	1335.139288	0.029029	0.029932
RS	42	1.291700	0.987239	1248.998670	0.027156	0.027976
RS	43	1.381743	0.987239	1212.853162	0.026370	0.027119
RS	44	1.477612	1.029598	1124.942354	0.024459	0.025152
RS	45	1.579684	1.029598	1083.775055	0.023564	0.024215
RS	46	1.688359	1.070459	999.885488	0.021740	0.022362
RS	47	1.804066	1.070459	954.724209	0.020758	0.021363
RS	48	1.927260	1.107931	876.361796	0.019054	0.019646
RS	49	2.058423	1.107931	828.218944	0.018007	0.018595
RS	50	2.198074	1.139747	756.407779	0.016446	0.017029
RS	51	2.346759	1.139747	706.277947	0.015356	0.015941
RS	52	2.505065	1.162342	642.078958	0.013960	0.014544
RS	53	2.673612	1.162342	590.845561	0.012846	0.013434
RS	54	2.853065	1.172302	534.376751	0.011619	0.012204
RS	55	3.044129	1.172302	482.935806	0.010500	0.011083
RS	56	3.247554	1.172302	431.838529	0.009389	0.009964
RS	57	3.464141	1.172302	381.807776	0.008301	0.008860
RS	58	3.694741	1.223614	320.907715	0.006977	0.007501
RS	59	3.940261	1.223614	279.280442	0.006072	0.006564
RS	60	4.201666	1.223614	239.898965	0.005216	0.005668
RS	61	4.479984	1.223614	203.224447	0.004419	0.004825
RS	62	4.776310	1.223614	169.625688	0.003688	0.004045
RS	63	5.091807	1.223614	593.098095	0.012895	0.014309
PA	4+25*2+4+6 0.157203017 0.045574213 5.091807263 60.189441417 0.576450740 0.453894192 0.610908376 0.866693054 1.217866541 1.720108517 2.258832702 2.575219543 2.533069299 2.226224708 1.839313577 1.499868646 1.249174988 1.080988230 0.977556176 0.923396373 0.906639565 0.917662032 0.947486433 0.987239242 1.029597725 1.070458829 1.107931025 1.139747016 1.162341563 1.172301777 1.223613687
//
IT	4184
RD	20
LK	-374405.225293
QD	-74.740465 -> -68.558271
RI	0.0027363191
TR	0.156063	0.045839
MT	5.116942
MM	C_pi: 1.147698, n_recomb: 46612.501483
RS	0	0.000000	77.898808	3.777129	0.000081	0.000001
RS	1	0.006478	77.898808	4.022089	0.000086	0.000017
RS	2	0.013376	77.898808	4.282954	0.000092	0.000050
RS	3	0.020721	77.898808	4.560759	0.000098	0.000088
RS	4	0.028541	0.591928	634.697244	0.013616	0.011584
RS	5	0.036868	0.591928	666.201639	0.014292	0.012488
RS	6	0.045735	0.455326	906.050462	0.019438	0.016658
RS	7	0.055176	0.455326	944.526887	0.020263	0.017366
RS	8	0.065228	0.608472	737.977442	0.015832	0.013378
RS	9	0.075932	0.608472	771.839410	0.016559	0.013920
RS	10	0.087329	0.861107	571.422279	0.012259	0.010327
RS	11	0.099465	0.861107	599.824089	0.012868	0.010989
RS	12	0.112386	1.212533	447.771405	0.009606	0.008362
RS	13	0.126145	1.212533	471.379388	0.010113	0.008940
RS	14	0.140795	1.725515	349.114753	0.007490	0.006745
RS	15	0.156394	1.725515	368.413359	0.007904	0.007165
RS	16	0.173004	2.286751	293.559183	0.006298	0.005782
RS	17	0.190690	2.286751	310.219936	0.006655	0.006128
RS	18	0.209521	2.624564	285.651999	0.006128	0.005702
RS	19	0.229572	2.624564	301.910010	0.006477	0.006058
RS	20	0.250923	2.588670	323.343029	0.006937	0.006552
RS	21	0.273656	2.588670	341.364957	0.007323	0.006977
RS	22	0.297862	2.273344	409.870140	0.008793	0.008453
RS	23	0.323636	2.273344	431.605240	0.009259	0.008996
RS	24	0.351080	1.872666	550.584150	0.011812	0.011569
RS	25	0.380302	1.872666	577.279470	0.012385	0.012265
RS	26	0.411417	1.521290	742.810775	0.015936	0.015889
RS	27	0.444547	1.521290	773.949273	0.016604	0.016717
RS	28	0.479824	1.262488	967.891041	0.020765	0.021013
RS	29	0.517386	1.262488	1000.301043	0.021460	0.021882
RS	30	0.557381	1.089379	1192.577631	0.025585	0.026181
RS	31	0.599967	1.089379	1220.829377	0.026191	0.026945
RS	32	0.645312	0.983179	1377.940859	0.029562	0.030481
RS	33	0.693595	0.983179	1396.261227	0.029955	0.030985
RS	34	0.745005	0.927693	1492.176102	0.032012	0.033148
RS	35	0.799746	0.927693	1496.871102	0.032113	0.033290
RS	36	0.858033	0.910644	1522.851753	0.032670	0.033867
RS	37	0.920096	0.910644	1513.548791	0.032471	0.033639
RS	38	0.986180	0.922160	1479.604975	0.031743	0.032858
RS	39	1.056544	0.922160	1458.525461	0.031290	0.032332
RS	40	1.131467	0.953049	1386.128968	0.029737	0.030693
RS	41	1.211244	0.953049	1356.273398	0.029097	0.029968
RS	42	1.296188	0.994184	1267.651456	0.027196	0.027986
RS	43	1.386636	0.994184	1231.374059	0.026417	0.027141
RS	44	1.482942	1.037997	1141.292604	0.024485	0.025156
RS	45	1.585488	1.037997	1100.024714	0.023599	0.024232
RS	46	1.694677	1.080240	1014.412967	0.021763	0.022369
RS	47	1.810939	1.080240	969.155965	0.020792	0.021383
RS	48	1.934733	1.118964	889.455773	0.019082	0.019661
RS	49	2.066546	1.118964	841.188503	0.018046	0.018624
RS	50	2.206899	1.151827	768.357241	0.016484	0.017057
RS	51	2.356344	1.151827	718.036267	0.015404	0.015981
RS	52	2.515470	1.175118	653.099054	0.014011	0.014588
RS	53	2.684904	1.175118	601.562125	0.012906	0.013487
RS	54	2.865315	1.185212	544.602353	0.011684	0.012263
RS	55	3.057413	1.185212	492.691568	0.010570	0.011148
RS	56	3.261956	1.185212	441.044171	0.009462	0.010033
RS	57	3.479749	1.185212	390.393542	0.008375	0.008931
RS	58	3.711651	1.238840	328.090944	0.007039	0.007558
RS	59	3.958576	1.238840	285.959812	0.006135	0.006624
RS	60	4.221497	1.238840	246.023005	0.005278	0.005728
RS	61	4.501451	1.238840	208.756605	0.004479	0.004884
RS	62	4.799541	1.238840	174.545460	0.003745	0.004101
RS	63	5.116942	1.238840	614.992115	0.013194	0.014618
PA	4+25*2+4+6 0.156063152 0.045838533 5.116941535 77.898807615 0.591928297 0.455326117 0.608471620 0.861107277 1.212533172 1.725515352 2.286751014 2.624563749 2.588669583 2.273344110 1.872666041 1.521290110 1.262487983 1.089378813 0.983178697 0.927692805 0.910643708 0.922159869 0.953048954 0.994184251 1.037997396 1.080240031 1.118963834 1.151826807 1.175118080 1.185212372 1.238839849
//
IT	4373
RD	21
LK	-374393.002853
QD	-72.200108 -> -66.343004
RI	0.0025466902
TR	0.154972	0.046099
MT	5.140912
MM	C_pi: 1.156514, n_recomb: 47221.467429
RS	0	0.000000	100.681424	2.963156	0.000063	0.000001
RS	1	0.006486	100.681424	3.155621	0.000067	0.000013
RS	2	0.013393	100.681424	3.360606	0.000071	0.000039
RS	3	0.020747	100.681424	3.578928	0.000076	0.000069
RS	4	0.028579	0.607666	627.215256	0.013282	0.011396
RS	5	0.036918	0.607666	658.630562	0.013948	0.012266
RS	6	0.045798	0.456981	916.494101	0.019408	0.016718
RS	7	0.055255	0.456981	955.525130	0.020235	0.017409
RS	8	0.065325	0.606346	751.947416	0.015924	0.013497
RS	9	0.076047	0.606346	786.433029	0.016654	0.014036
RS	10	0.087466	0.855750	583.805633	0.012363	0.010435
RS	11	0.099625	0.855750	612.795463	0.012977	0.011101
RS	12	0.112572	1.207013	456.676551	0.009671	0.008431
RS	13	0.126359	1.207013	480.752558	0.010181	0.009015
RS	14	0.141041	1.729896	353.550957	0.007487	0.006753
RS	15	0.156674	1.729896	373.124016	0.007902	0.007175
RS	16	0.173322	2.312912	294.729043	0.006241	0.005740
RS	17	0.191050	2.312912	311.502129	0.006597	0.006086
RS	18	0.209927	2.672055	285.006650	0.006036	0.005626
RS	19	0.230028	2.672055	301.287306	0.006380	0.005978
RS	20	0.251434	2.642794	321.856871	0.006816	0.006448
RS	21	0.274227	2.642794	339.877183	0.007198	0.006867
RS	22	0.298500	2.319441	408.441625	0.008649	0.008325
RS	23	0.324346	2.319441	430.220533	0.009111	0.008860
RS	24	0.351869	1.905348	550.502364	0.011658	0.011426
RS	25	0.381176	1.905348	577.371362	0.012227	0.012111
RS	26	0.412385	1.542301	745.829915	0.015794	0.015747
RS	27	0.445618	1.542301	777.340877	0.016462	0.016567
RS	28	0.481006	1.275573	975.747886	0.020663	0.020898
RS	29	0.518690	1.275573	1008.719527	0.021361	0.021762
RS	30	0.558818	1.097657	1206.245117	0.025544	0.026113
RS	31	0.601548	1.097657	1235.128123	0.026156	0.026875
RS	32	0.647050	0.988749	1397.067077	0.029585	0.030465
RS	33	0.695503	0.988749	1415.908999	0.029984	0.030971
RS	34	0.747098	0.931956	1515.034634	0.032084	0.033173
RS	35	0.802040	0.931956	1520.011334	0.032189	0.033319
RS	36	0.860546	0.914603	1546.976825	0.032760	0.033910
RS	37	0.922846	0.914603	1537.711638	0.032564	0.033688
RS	38	0.989187	0.926577	1502.765396	0.031824	0.032897
RS	39	1.059831	0.926577	1481.577682	0.031375	0.032379
RS	40	1.135057	0.958480	1407.025447	0.029796	0.030717
RS	41	1.215161	0.958480	1377.027173	0.029161	0.030001
RS	42	1.300462	1.000940	1285.997977	0.027233	0.027997
RS	43	1.391294	1.000940	1249.602440	0.026463	0.027163
RS	44	1.488019	1.046147	1157.413756	0.024510	0.025160
RS	45	1.591016	1.046147	1116.054198	0.023634	0.024250
RS	46	1.700694	1.089714	1028.769450	0.021786	0.022376
RS	47	1.817485	1.089714	983.421394	0.020826	0.021403
RS	48	1.941852	1.129636	902.418694	0.019110	0.019678
RS	49	2.074285	1.129636	854.028765	0.018086	0.018653
RS	50	2.215307	1.163499	780.201916	0.016522	0.017086
RS	51	2.365476	1.163499	729.690225	0.015453	0.016022
RS	52	2.525385	1.187451	664.030447	0.014062	0.014631
RS	53	2.695665	1.187451	612.190952	0.012964	0.013539
RS	54	2.876989	1.197653	554.753702	0.011748	0.012322
RS	55	3.070074	1.197653	502.375374	0.010639	0.011212
RS	56	3.275683	1.197653	450.181997	0.009533	0.010100
RS	57	3.494627	1.197653	398.917168	0.008448	0.009000
RS	58	3.727771	1.253525	335.223389	0.007099	0.007615
RS	59	3.976037	1.253525	292.592763	0.006196	0.006682
RS	60	4.240406	1.253525	252.106350	0.005339	0.005787
RS	61	4.521921	1.253525	214.254664	0.004537	0.004941
RS	62	4.821695	1.253525	179.438120	0.003800	0.004156
RS	63	5.140912	1.253525	636.881991	0.013487	0.014923
PA	4+25*2+4+6 0.154971682 0.046099250 5.140911582 100.681424450 0.607666182 0.456980979 0.606346330 0.855750075 1.207012701 1.729895885 2.312912080 2.672055273 2.642794408 2.319440762 1.905348258 1.542300817 1.275573080 1.097656868 0.988749171 0.931956255 0.914602571 0.926577297 0.958480076 1.000939663 1.046147337 1.089713724 1.129636171 1.163499124 1.187451162 1.197652527 1.253524752
//
IT	4664
RD	22
LK	-374381.420788
QD	-69.797395 -> -64.243075
RI	0.0023808264
TR	0.153926	0.046356
MT	5.163773
MM	C_pi: 1.165075, n_recomb: 47820.227760
RS	0	0.000000	129.975195	2.326293	0.000049	0.000001
RS	1	0.006493	129.975195	2.477603	0.000052	0.000010
RS	2	0.013408	129.975195	2.638772	0.000055	0.000030
RS	3	0.020772	129.975195	2.810445	0.000059	0.000054
RS	4	0.028614	0.623599	619.748554	0.012960	0.011214
RS	5	0.036965	0.623599	651.058369	0.013615	0.012051
RS	6	0.045859	0.458821	926.234968	0.019369	0.016771
RS	7	0.055330	0.458821	965.799289	0.020196	0.017443
RS	8	0.065416	0.604506	765.458837	0.016007	0.013610
RS	9	0.076157	0.604506	800.551161	0.016741	0.014145
RS	10	0.087595	0.850631	596.030120	0.012464	0.010541
RS	11	0.099776	0.850631	625.599141	0.013082	0.011211
RS	12	0.112748	1.201377	465.591201	0.009736	0.008499
RS	13	0.126563	1.201377	490.133539	0.010250	0.009089
RS	14	0.141274	1.733374	358.057878	0.007488	0.006762
RS	15	0.156941	1.733374	377.907181	0.007903	0.007188
RS	16	0.173624	2.337460	295.996639	0.006190	0.005702
RS	17	0.191392	2.337460	312.884929	0.006543	0.006047
RS	18	0.210312	2.717804	284.485869	0.005949	0.005555
RS	19	0.230462	2.717804	300.792467	0.006290	0.005904
RS	20	0.251920	2.695525	320.501794	0.006702	0.006351
RS	21	0.274771	2.695525	338.522510	0.007079	0.006763
RS	22	0.299106	2.364557	407.113044	0.008513	0.008204
RS	23	0.325021	2.364557	428.933995	0.008970	0.008730
RS	24	0.352618	1.937394	550.429793	0.011510	0.011288
RS	25	0.382008	1.937394	577.464589	0.012076	0.011964
RS	26	0.413306	1.562919	748.713678	0.015657	0.015610
RS	27	0.446637	1.562919	780.583707	0.016323	0.016422
RS	28	0.482131	1.288436	983.295483	0.020562	0.020785
RS	29	0.519931	1.288436	1016.814242	0.021263	0.021644
RS	30	0.560184	1.105820	1219.445781	0.025501	0.026043
RS	31	0.603052	1.105820	1248.950727	0.026118	0.026804
RS	32	0.648703	0.994262	1415.626272	0.029603	0.030445
RS	33	0.697319	0.994262	1434.990023	0.030008	0.030953
RS	34	0.749091	0.936179	1537.302967	0.032148	0.033193
RS	35	0.804224	0.936179	1542.571201	0.032258	0.033343
RS	36	0.862938	0.918510	1570.551730	0.032843	0.033948
RS	37	0.925464	0.918510	1561.340386	0.032650	0.033732
RS	38	0.992051	0.930910	1525.455450	0.031900	0.032933
RS	39	1.062960	0.930910	1504.177369	0.031455	0.032422
RS	40	1.138475	0.963779	1427.542458	0.029852	0.030739
RS	41	1.218892	0.963779	1397.417634	0.029222	0.030033
RS	42	1.304531	1.007508	1304.051114	0.027270	0.028007
RS	43	1.395731	1.007508	1267.549812	0.026507	0.027185
RS	44	1.492853	1.054054	1173.312567	0.024536	0.025165
RS	45	1.596282	1.054054	1131.869449	0.023669	0.024267
RS	46	1.706426	1.098890	1042.958019	0.021810	0.022384
RS	47	1.823722	1.098890	997.523199	0.020860	0.021424
RS	48	1.948635	1.139961	915.251434	0.019139	0.019695
RS	49	2.081658	1.139961	866.740557	0.018125	0.018682
RS	50	2.223319	1.174781	791.940733	0.016561	0.017115
RS	51	2.374179	1.174781	741.239063	0.015501	0.016062
RS	52	2.534834	1.199360	674.871936	0.014113	0.014674
RS	53	2.705921	1.199360	622.731204	0.013022	0.013591
RS	54	2.888117	1.209644	564.829193	0.011812	0.012380
RS	55	3.082143	1.209644	511.986071	0.010706	0.011275
RS	56	3.288769	1.209644	459.251178	0.009604	0.010166
RS	57	3.508811	1.209644	407.378037	0.008519	0.009067
RS	58	3.743141	1.267693	342.304691	0.007158	0.007670
RS	59	3.992686	1.267693	299.179081	0.006256	0.006740
RS	60	4.258436	1.267693	258.148817	0.005398	0.005845
RS	61	4.541441	1.267693	219.718397	0.004595	0.004998
RS	62	4.842822	1.267693	184.303354	0.003854	0.004210
RS	63	5.163773	1.267693	658.761772	0.013776	0.015223
PA	4+25*2+4+6 0.153925847 0.046356415 5.163773130 129.975195015 0.623599385 0.458821409 0.604506317 0.850631453 1.201376930 1.733373574 2.337460037 2.717804373 2.695525487 2.364556532 1.937394311 1.562919230 1.288436153 1.105819870 0.994261625 0.936179306 0.918510175 0.930909848 0.963778985 1.007508063 1.054054480 1.098890143 1.139961063 1.174780697 1.199359636 1.209644175 1.267692605
//
IT	3938
RD	23
LK	-374370.435363
QD	-67.521015 -> -62.249322
RI	0.0022349101
TR	0.152923	0.046610
MT	5.185599
MM	C_pi: 1.173390, n_recomb: 48408.786593
RS	0	0.000000	167.551573	1.828162	0.000038	0.000001
RS	1	0.006500	167.551573	1.947224	0.000040	0.000008
RS	2	0.013423	167.551573	2.074056	0.000043	0.000024
RS	3	0.020796	167.551573	2.209167	0.000046	0.000042
RS	4	0.028648	0.639635	612.394447	0.012650	0.011037
RS	5	0.037010	0.639635	643.586974	0.013295	0.011843
RS	6	0.045916	0.460804	935.357323	0.019322	0.016817
RS	7	0.055401	0.460804	975.435191	0.020150	0.017469
RS	8	0.065503	0.602924	778.521904	0.016082	0.013717
RS	9	0.076261	0.602924	814.204360	0.016819	0.014248
RS	10	0.087718	0.845751	608.081157	0.012561	0.010644
RS	11	0.099921	0.845751	638.220063	0.013184	0.011318
RS	12	0.112916	1.195648	474.508478	0.009802	0.008568
RS	13	0.126756	1.195648	499.515150	0.010319	0.009163
RS	14	0.141496	1.736078	362.614556	0.007491	0.006773
RS	15	0.157194	1.736078	382.740989	0.007906	0.007202
RS	16	0.173912	2.360514	297.346379	0.006142	0.005667
RS	17	0.191717	2.360514	314.352143	0.006494	0.006011
RS	18	0.210680	2.761916	284.071804	0.005868	0.005488
RS	19	0.230875	2.761916	300.407039	0.006206	0.005834
RS	20	0.252382	2.746923	319.261559	0.006595	0.006259
RS	21	0.275288	2.746923	337.284329	0.006967	0.006665
RS	22	0.299683	2.408728	405.871687	0.008384	0.008089
RS	23	0.325663	2.408728	427.732877	0.008836	0.008606
RS	24	0.353332	1.968812	550.364915	0.011369	0.011156
RS	25	0.382800	1.968812	577.558084	0.011931	0.011823
RS	26	0.414184	1.583152	751.467693	0.015523	0.015477
RS	27	0.447607	1.583152	783.683892	0.016189	0.016280
RS	28	0.483203	1.301078	990.547439	0.020462	0.020673
RS	29	0.521113	1.301078	1024.599010	0.021166	0.021527
RS	30	0.561487	1.113864	1232.198685	0.025454	0.025971
RS	31	0.604485	1.113864	1262.315878	0.026076	0.026732
RS	32	0.650278	0.999711	1433.636615	0.029615	0.030421
RS	33	0.699049	0.999711	1453.521536	0.030026	0.030932
RS	34	0.750989	0.940358	1558.994776	0.032205	0.033208
RS	35	0.806305	0.940358	1564.563153	0.032320	0.033363
RS	36	0.865218	0.922363	1593.587323	0.032919	0.033982
RS	37	0.927959	0.922363	1584.444405	0.032731	0.033772
RS	38	0.994779	0.935157	1547.679646	0.031971	0.032965
RS	39	1.065943	0.935157	1526.327697	0.031530	0.032462
RS	40	1.141733	0.968949	1447.679519	0.029905	0.030760
RS	41	1.222448	0.968949	1417.443225	0.029281	0.030063
RS	42	1.308411	1.013897	1321.805450	0.027305	0.028016
RS	43	1.399962	1.013897	1285.210161	0.026549	0.027205
RS	44	1.497463	1.061730	1188.979860	0.024561	0.025171
RS	45	1.601303	1.061730	1147.461251	0.023704	0.024284
RS	46	1.711892	1.107785	1056.966934	0.021834	0.022393
RS	47	1.829670	1.107785	1011.450191	0.020894	0.021445
RS	48	1.955103	1.149956	927.943390	0.019169	0.019712
RS	49	2.088691	1.149956	879.313959	0.018164	0.018711
RS	50	2.230961	1.185692	803.563750	0.016600	0.017145
RS	51	2.382480	1.185692	752.673704	0.015548	0.016101
RS	52	2.543848	1.210867	685.614144	0.014163	0.014718
RS	53	2.715705	1.210867	633.174555	0.013080	0.013642
RS	54	2.898734	1.221213	574.821111	0.011874	0.012437
RS	55	3.093659	1.221213	521.516911	0.010773	0.011337
RS	56	3.301256	1.221213	468.245815	0.009673	0.010231
RS	57	3.522346	1.221213	415.770992	0.008589	0.009134
RS	58	3.757809	1.281372	349.330408	0.007216	0.007725
RS	59	4.008577	1.281372	305.714976	0.006315	0.006796
RS	60	4.275645	1.281372	264.147141	0.005457	0.005901
RS	61	4.560074	1.281372	225.144960	0.004651	0.005053
RS	62	4.862991	1.281372	189.138656	0.003907	0.004263
RS	63	5.185599	1.281372	680.617763	0.014060	0.015518
PA	4+25*2+4+6 0.152922594 0.046609931 5.185598771 167.551572811 0.639635165 0.460804459 0.602924107 0.845751121 1.195647745 1.736078002 2.360514171 2.761915923 2.746923132 2.408728365 1.968812098 1.583152238 1.301078132 1.113863771 0.999710941 0.940357658 0.922362645 0.935157010 0.968948639 1.013896652 1.061730376 1.107785425 1.149956334 1.185691865 1.210867106 1.221212541 1.281371978
//
IT	4847
RD	24
LK	-374360.007479
QD	-65.362060 -> -60.354673
RI	0.0021054055
TR	0.151958	0.046859
MT	5.206515
MM	C_pi: 1.181481, n_recomb: 48987.393981
RS	0	0.000000	215.597838	1.438749	0.000029	0.000001
RS	1	0.006507	215.597838	1.532561	0.000031	0.000006
RS	2	0.013437	215.597838	1.632503	0.000033	0.000019
RS	3	0.020819	215.597838	1.738978	0.000035	0.000033
RS	4	0.028680	0.655727	605.198747	0.012354	0.010867
RS	5	0.037053	0.655727	636.265218	0.012988	0.011643
RS	6	0.045971	0.462909	943.913870	0.019269	0.016856
RS	7	0.055470	0.462909	984.486807	0.020097	0.017490
RS	8	0.065586	0.601581	791.148164	0.016150	0.013818
RS	9	0.076361	0.601581	827.404807	0.016890	0.014344
RS	10	0.087836	0.841108	619.952346	0.012655	0.010745
RS	11	0.100059	0.841108	650.651832	0.013282	0.011422
RS	12	0.113076	1.189896	483.407176	0.009868	0.008637
RS	13	0.126941	1.189896	508.875448	0.010388	0.009237
RS	14	0.141708	1.738098	367.212850	0.007496	0.006786
RS	15	0.157436	1.738098	387.617065	0.007913	0.007218
RS	16	0.174187	2.382231	298.762939	0.006099	0.005634
RS	17	0.192028	2.382231	315.887910	0.006448	0.005979
RS	18	0.211030	2.804516	283.750198	0.005792	0.005425
RS	19	0.231269	2.804516	300.116368	0.006126	0.005768
RS	20	0.252824	2.797061	318.124855	0.006494	0.006171
RS	21	0.275782	2.797061	336.151222	0.006862	0.006572
RS	22	0.300234	2.452012	404.709116	0.008261	0.007979
RS	23	0.326277	2.452012	426.608935	0.008709	0.008489
RS	24	0.354015	1.999656	550.302365	0.011234	0.011029
RS	25	0.383558	1.999656	577.646941	0.011792	0.011687
RS	26	0.415022	1.603028	754.099527	0.015394	0.015348
RS	27	0.448535	1.603028	786.649812	0.016058	0.016144
RS	28	0.484227	1.313516	997.521598	0.020363	0.020562
RS	29	0.522243	1.313516	1032.092383	0.021069	0.021412
RS	30	0.562732	1.121801	1244.526081	0.025405	0.025899
RS	31	0.605855	1.121801	1275.246146	0.026032	0.026659
RS	32	0.651785	1.005102	1451.129011	0.029622	0.030394
RS	33	0.700703	1.005102	1471.534073	0.030039	0.030908
RS	34	0.752805	0.944496	1580.138556	0.032256	0.033219
RS	35	0.808296	0.944496	1586.014888	0.032376	0.033379
RS	36	0.867398	0.926168	1616.106592	0.032990	0.034012
RS	37	0.930347	0.926168	1607.045754	0.032805	0.033808
RS	38	0.997391	0.939329	1569.456810	0.032038	0.032995
RS	39	1.068797	0.939329	1548.046457	0.031601	0.032499
RS	40	1.144850	0.974002	1467.451640	0.029956	0.030779
RS	41	1.225852	0.974002	1437.117889	0.029336	0.030092
RS	42	1.312124	1.020123	1339.270431	0.027339	0.028025
RS	43	1.404011	1.020123	1302.592174	0.026590	0.027225
RS	44	1.501876	1.069195	1204.422038	0.024586	0.025176
RS	45	1.606109	1.069195	1162.835427	0.023737	0.024302
RS	46	1.717124	1.116424	1070.798892	0.021859	0.022402
RS	47	1.835364	1.116424	1025.204864	0.020928	0.021466
RS	48	1.961297	1.159653	940.493257	0.019199	0.019730
RS	49	2.095424	1.159653	891.748047	0.018204	0.018740
RS	50	2.238279	1.196267	815.069063	0.016638	0.017175
RS	51	2.390430	1.196267	763.992768	0.015596	0.016141
RS	52	2.552481	1.222010	696.255463	0.014213	0.014760
RS	53	2.725076	1.222010	643.519880	0.013136	0.013693
RS	54	2.908902	1.232397	584.727732	0.011936	0.012494
RS	55	3.104690	1.232397	530.966662	0.010839	0.011398
RS	56	3.313217	1.232397	477.165027	0.009741	0.010295
RS	57	3.535313	1.232397	424.095378	0.008657	0.009199
RS	58	3.771861	1.294608	356.299602	0.007273	0.007779
RS	59	4.023801	1.294608	312.199800	0.006373	0.006851
RS	60	4.292135	1.294608	270.100834	0.005514	0.005957
RS	61	4.577928	1.294608	230.533925	0.004706	0.005107
RS	62	4.882319	1.294608	193.943592	0.003959	0.004315
RS	63	5.206515	1.294608	702.443937	0.014339	0.015808
PA	4+25*2+4+6 0.151957901 0.046859322 5.206515223 215.597838313 0.655727060 0.462909240 0.601581498 0.841108497 1.189896281 1.738097899 2.382231128 2.804516409 2.797060997 2.452012271 1.999655524 1.603028154 1.313515959 1.121801268 1.005101933 0.944496366 0.926167500 0.939328792 0.974001869 1.020122696 1.069195364 1.116424152 1.159652664 1.196266769 1.222010087 1.232397080 1.294607661
//
IT	4153
RD	25
LK	-374350.100797
QD	-63.311464 -> -58.551686
RI	0.0019896503
TR	0.151030	0.047105
MT	5.226555
MM	C_pi: 1.189355, n_recomb: 49556.183412
RS	0	0.000000	276.993946	1.133600	0.000023	0.000000
RS	1	0.006513	276.993946	1.207597	0.000024	0.000005
RS	2	0.013451	276.993946	1.286435	0.000026	0.000015
RS	3	0.020840	276.993946	1.370433	0.000028	0.000026
RS	4	0.028711	0.671806	598.216187	0.012071	0.010704
RS	5	0.037094	0.671806	629.151042	0.012696	0.011451
RS	6	0.046024	0.465110	951.960890	0.019210	0.016890
RS	7	0.055535	0.465110	993.011464	0.020038	0.017505
RS	8	0.065665	0.600458	803.346549	0.016211	0.013913
RS	9	0.076456	0.600458	840.161718	0.016954	0.014434
RS	10	0.087949	0.836703	631.630821	0.012746	0.010843
RS	11	0.100190	0.836703	662.881166	0.013376	0.011522
RS	12	0.113229	1.184146	492.278167	0.009934	0.008705
RS	13	0.127118	1.184146	518.204911	0.010457	0.009311
RS	14	0.141911	1.739526	371.838570	0.007503	0.006801
RS	15	0.157667	1.739526	392.520585	0.007921	0.007235
RS	16	0.174450	2.402700	300.236161	0.006059	0.005604
RS	17	0.192325	2.402700	317.481671	0.006406	0.005948
RS	18	0.211365	2.845670	283.510496	0.005721	0.005366
RS	19	0.231646	2.845670	299.909562	0.006052	0.005706
RS	20	0.253247	2.845999	317.078781	0.006398	0.006088
RS	21	0.276255	2.845999	335.109953	0.006762	0.006484
RS	22	0.300762	2.494440	403.615871	0.008145	0.007873
RS	23	0.326864	2.494440	425.552673	0.008587	0.008376
RS	24	0.354667	2.029924	550.243784	0.011103	0.010907
RS	25	0.384281	2.029924	577.733257	0.011658	0.011556
RS	26	0.415824	1.622554	756.614080	0.015268	0.015222
RS	27	0.449421	1.622554	789.486814	0.015931	0.016011
RS	28	0.485207	1.325752	1004.229269	0.020264	0.020453
RS	29	0.523323	1.325752	1039.305936	0.020972	0.021299
RS	30	0.563922	1.129627	1256.448413	0.025354	0.025825
RS	31	0.607166	1.129627	1287.761761	0.025986	0.026585
RS	32	0.653226	1.010431	1468.119513	0.029625	0.030365
RS	33	0.702286	1.010431	1489.043137	0.030048	0.030881
RS	34	0.754541	0.948589	1600.753586	0.032302	0.033227
RS	35	0.810200	0.948589	1606.944590	0.032427	0.033391
RS	36	0.869484	0.929918	1638.127421	0.033056	0.034039
RS	37	0.932630	0.929918	1629.160869	0.032875	0.033840
RS	38	0.999888	0.943421	1590.799010	0.032101	0.033023
RS	39	1.071528	0.943421	1569.344352	0.031668	0.032534
RS	40	1.147833	0.978938	1486.864776	0.030004	0.030797
RS	41	1.229108	0.978938	1456.446547	0.029390	0.030119
RS	42	1.315677	1.026187	1356.449095	0.027372	0.028034
RS	43	1.407885	1.026187	1319.698043	0.026630	0.027244
RS	44	1.506098	1.076455	1219.637431	0.024611	0.025183
RS	45	1.610709	1.076455	1177.990012	0.023771	0.024319
RS	46	1.722132	1.124812	1084.451818	0.021883	0.022412
RS	47	1.840814	1.124812	1038.784962	0.020962	0.021487
RS	48	1.967225	1.169059	952.897499	0.019229	0.019749
RS	49	2.101870	1.169059	904.039404	0.018243	0.018769
RS	50	2.245285	1.206516	826.452484	0.016677	0.017204
RS	51	2.398041	1.206516	775.192403	0.015643	0.016180
RS	52	2.560746	1.232801	706.791800	0.014262	0.014803
RS	53	2.734049	1.232801	653.763508	0.013192	0.013743
RS	54	2.918639	1.243212	594.545149	0.011997	0.012549
RS	55	3.115253	1.243212	540.331898	0.010903	0.011458
RS	56	3.324673	1.243212	486.005798	0.009807	0.010358
RS	57	3.547732	1.243212	432.348522	0.008724	0.009263
RS	58	3.785321	1.307417	363.209870	0.007329	0.007831
RS	59	4.038384	1.307417	318.631496	0.006430	0.006905
RS	60	4.307930	1.307417	276.008102	0.005570	0.006011
RS	61	4.595033	1.307417	235.883698	0.004760	0.005160
RS	62	4.900835	1.307417	198.716720	0.004010	0.004365
RS	63	5.226555	1.307417	724.231283	0.014614	0.016094
PA	4+25*2+4+6 0.151029934 0.047104729 5.226555254 276.993945711 0.671805787 0.465109610 0.600458311 0.836703125 1.184145532 1.739525904 2.402700133 2.845670239 2.845998681 2.494440437 2.029923747 1.622553945 1.325752005 1.129626562 1.010431415 0.948588887 0.929917942 0.943420982 0.978937940 1.026187413 1.076454608 1.124812430 1.169058538 1.206516155 1.232801105 1.243212240 1.307416913
//
CC
CC	Brief Description of the file format:
CC	  CC  comments
CC	  MM  useful-messages
CC	  RD  round-of-iterations
CC	  LL  \log[P(sequence)]
CC	  QD  Q-before-opt Q-after-opt
CC	  TR  \theta_0 \rho_0
CC	  RS  k t_k \lambda_k \pi_k \sum_{l\not=k}A_{kl} A_{kk}
CC	  DC  begin end best-k t_k+\Delta_k max-prob
CC
MM	Version: 0.6.5-r67
MM	pattern:4+25*2+4+6, n:63, n_free_lambdas:28
MM	n_iterations:25, skip:1, max_t:5, theta/rho:5
MM	is_decoding:0
MM	n_seqs:12, sum_L:896043, sum_n:145637
RD	0
LK	0.000000
QD	0.000000 -> 0.000000
RI	inf
TR	0.177374	0.035475
MT	5.000000
MM	C_pi: 1.000000, n_recomb: 31232.956447
RS	0	0.000000	1.000000	197.006618	0.006308	0.000000
RS	1	0.006440	1.000000	208.328914	0.006670	0.000000
RS	2	0.013294	1.000000	220.209311	0.007051	0.000000
RS	3	0.020590	1.000000	232.663063	0.007449	0.000000
RS	4	0.028356	1.000000	245.704054	0.007867	0.000000
RS	5	0.036622	1.000000	259.344474	0.008304	0.000000
RS	6	0.045421	1.000000	273.594453	0.008760	0.000000
RS	7	0.054785	1.000000	288.461660	0.009236	0.000000
RS	8	0.064753	1.000000	303.950850	0.009732	0.000000
RS	9	0.075363	1.000000	320.063374	0.010248	0.000000
RS	10	0.086656	1.000000	336.796637	0.010783	0.000000
RS	11	0.098677	1.000000	354.143513	0.011339	0.000000
RS	12	0.111471	1.000000	372.091706	0.011913	0.000000
RS	13	0.125090	1.000000	390.623074	0.012507	0.000000
RS	14	0.139585	1.000000	409.712901	0.013118	0.000000
RS	15	0.155014	1.000000	429.329131	0.013746	0.000000
RS	16	0.171437	1.000000	449.431574	0.014390	0.000000
RS	17	0.188917	1.000000	469.971077	0.015047	0.000000
RS	18	0.207523	1.000000	490.888687	0.015717	0.000000
RS	19	0.227327	1.000000	512.114813	0.016397	0.000000
RS	20	0.248406	1.000000	533.568397	0.017084	0.000000
RS	21	0.270843	1.000000	555.156134	0.017775	0.000000
RS	22	0.294725	1.000000	576.771745	0.018467	0.000000
RS	23	0.320144	1.000000	598.295356	0.019156	0.000000
RS	24	0.347201	1.000000	619.592993	0.019838	0.000000
RS	25	0.376000	1.000000	640.516256	0.020508	0.000000
RS	26	0.406654	1.000000	660.902207	0.021160	0.000000
RS	27	0.439282	1.000000	680.573518	0.021790	0.000000
RS	28	0.474011	1.000000	699.338944	0.022391	0.000000
RS	29	0.510976	1.000000	716.994170	0.022956	0.000000
RS	30	0.550322	1.000000	733.323095	0.023479	0.000000
RS	31	0.592202	1.000000	748.099609	0.023952	0.000000
RS	32	0.636779	1.000000	761.089927	0.024368	0.000000
RS	33	0.684227	1.000000	772.055511	0.024719	0.000000
RS	34	0.734730	1.000000	780.756646	0.024998	0.000000
RS	35	0.788485	1.000000	786.956672	0.025196	0.000000
RS	36	0.845702	1.000000	790.426887	0.025307	0.000000
RS	37	0.906604	1.000000	790.952098	0.025324	0.000000
RS	38	0.971428	1.000000	788.336757	0.025241	0.000000
RS	39	1.040426	1.000000	782.411603	0.025051	0.000000
RS	40	1.113868	1.000000	773.040654	0.024751	0.000000
RS	41	1.192040	1.000000	760.128375	0.024337	0.000000
RS	42	1.275245	1.000000	743.626769	0.023809	0.000000
RS	43	1.363809	1.000000	723.542109	0.023166	0.000000
RS	44	1.458076	1.000000	699.940961	0.022410	0.000000
RS	45	1.558414	1.000000	672.955124	0.021546	0.000000
RS	46	1.665214	1.000000	642.785067	0.020580	0.000000
RS	47	1.778891	1.000000	609.701463	0.019521	0.000000
RS	48	1.899889	1.000000	574.044402	0.018379	0.000000
RS	49	2.028679	1.000000	536.219968	0.017168	0.000000
RS	50	2.165763	1.000000	496.693895	0.015903	0.000000
RS	51	2.311675	1.000000	455.982192	0.014599	0.000000
RS	52	2.466983	1.000000	414.638765	0.013276	0.000000
RS	53	2.632293	1.000000	373.240292	0.011950	0.000000
RS	54	2.808249	1.000000	332.368785	0.010642	0.000000
RS	55	2.995536	1.000000	292.592559	0.009368	0.000000
RS	56	3.194884	1.000000	254.446508	0.008147	0.000000
RS	57	3.407070	1.000000	218.412783	0.006993	0.000000
RS	58	3.632920	1.000000	184.903073	0.005920	0.000000
RS	59	3.873315	1.000000	154.243723	0.004938	0.000000
RS	60	4.129191	1.000000	126.664826	0.004055	0.000000
RS	61	4.401545	1.000000	102.294220	0.003275	0.000000
RS	62	4.691438	1.000000	81.156976	0.002598	0.000000
RS	63	5.000000	1.000000	228.784553	0.007325	0.000000
PA	4+25*2+4+6 0.177374009 0.035474802 5.000000000 1.000000000 1.000000000 1.000000000 1.000000000 1.000000000 1.000000000 1.000000000 1.000000000 1.000000000 1.000000000 1.000000000 1.000000000 1.000000000 1.000000000 1.000000000 1.000000000 1.000000000 1.000000000 1.000000000 1.000000000 1.000000000 1.000000000 1.000000000 1.000000000 1.000000000 1.000000000 1.000000000 1.000000000
//
IT	5033
RD	1
LK	-369063.011975
QD	-247.978107 -> -192.999508
RI	0.0277039395
TR	0.179838	0.037117
MT	4.838953
MM	C_pi: 0.990792, n_recomb: 32357.083039
RS	0	0.000000	1.032413	195.925849	0.006055	0.000159
RS	1	0.006386	1.032413	207.136231	0.006402	0.001339
RS	2	0.013179	1.032413	218.900518	0.006765	0.003379
RS	3	0.020406	1.032413	231.234595	0.007146	0.005779
RS	4	0.028095	0.829828	303.464845	0.009379	0.007734
RS	5	0.036275	0.829828	319.626013	0.009878	0.009077
RS	6	0.044977	0.864142	323.144700	0.009987	0.009827
RS	7	0.054235	0.864142	340.060417	0.010510	0.010060
RS	8	0.064083	0.942044	328.204703	0.010143	0.010001
RS	9	0.074561	0.942044	345.247523	0.010670	0.009845
RS	10	0.085708	1.015278	336.888966	0.010412	0.009736
RS	11	0.097567	1.015278	354.188144	0.010946	0.009739
RS	12	0.110183	1.071742	352.613431	0.010898	0.009827
RS	13	0.123604	1.071742	370.408807	0.011448	0.009943
RS	14	0.137883	1.113777	374.214282	0.011565	0.010055
RS	15	0.153073	1.113777	392.660811	0.012135	0.010172
RS	16	0.169234	1.137201	403.238991	0.012462	0.010337
RS	17	0.186426	1.137201	422.486931	0.013057	0.010599
RS	18	0.204716	1.138624	441.674065	0.013650	0.010992
RS	19	0.224174	1.138624	461.836366	0.014273	0.011542
RS	20	0.244875	1.121319	489.758853	0.015136	0.012264
RS	21	0.266898	1.121319	510.795089	0.015786	0.013168
RS	22	0.290327	1.092005	546.180602	0.016880	0.014258
RS	23	0.315251	1.092005	567.802655	0.017548	0.015520
RS	24	0.341768	1.057983	608.113434	0.018794	0.016929
RS	25	0.369978	1.057983	629.727557	0.019462	0.018444
RS	26	0.399989	1.025204	671.479725	0.020752	0.020014
RS	27	0.431917	1.025204	692.189051	0.021392	0.021593
RS	28	0.465883	0.997166	731.764170	0.022615	0.023136
RS	29	0.502018	0.997166	750.437512	0.023192	0.024604
RS	30	0.540461	0.975288	784.649859	0.024250	0.025961
RS	31	0.581359	0.975288	800.030261	0.024725	0.027170
RS	32	0.624868	0.959862	826.263413	0.025536	0.028200
RS	33	0.671156	0.959862	837.096377	0.025871	0.029023
RS	34	0.720399	0.950550	853.484370	0.026377	0.029619
RS	35	0.772787	0.950550	858.648912	0.026537	0.029974
RS	36	0.828520	0.946565	864.280100	0.026711	0.030086
RS	37	0.887812	0.946565	862.897719	0.026668	0.029962
RS	38	0.950891	0.946740	857.878232	0.026513	0.029615
RS	39	1.017997	0.946740	849.379553	0.026250	0.029069
RS	40	1.089389	0.949629	834.669204	0.025796	0.028352
RS	41	1.165339	0.949629	818.817464	0.025306	0.027494
RS	42	1.246139	0.953754	795.815726	0.024595	0.026522
RS	43	1.332099	0.953754	772.716549	0.023881	0.025460
RS	44	1.423548	0.957958	742.813902	0.022957	0.024326
RS	45	1.520837	0.957958	712.950472	0.022034	0.023134
RS	46	1.624338	0.961545	677.411419	0.020935	0.021893
RS	47	1.734448	0.961545	641.700447	0.019832	0.020612
RS	48	1.851590	0.964187	601.835039	0.018600	0.019297
RS	49	1.976211	0.964187	561.660283	0.017358	0.017957
RS	50	2.108791	0.965740	519.025078	0.016041	0.016601
RS	51	2.249837	0.965740	476.203866	0.014717	0.015238
RS	52	2.399890	0.966175	432.626462	0.013370	0.013878
RS	53	2.559524	0.966175	389.296041	0.012031	0.012531
RS	54	2.729352	0.965102	346.930504	0.010722	0.011207
RS	55	2.910025	0.965102	305.304790	0.009435	0.009918
RS	56	3.102235	0.965102	265.438463	0.008203	0.008675
RS	57	3.306719	0.965102	227.822882	0.007041	0.007491
RS	58	3.524261	0.965040	192.886355	0.005961	0.006378
RS	59	3.755694	0.965040	160.931098	0.004974	0.005348
RS	60	4.001905	0.965040	132.202476	0.004086	0.004412
RS	61	4.263839	0.965040	106.824343	0.003301	0.003577
RS	62	4.542499	0.965040	84.815328	0.002621	0.002847
RS	63	4.838953	0.965040	240.371217	0.007429	0.008099
PA	4+25*2+4+6 0.179838363 0.037116843 4.838953018 1.032413483 0.829828262 0.864142418 0.942044258 1.015277863 1.071742058 1.113777161 1.137200832 1.138624191 1.121318817 1.092004657 1.057983398 1.025203705 0.997165680 0.975288391 0.959861994 0.950550377 0.946565151 0.946740091 0.949628830 0.953754425 0.957958162 0.961544752 0.964186788 0.965739846 0.966175079 0.965102196 0.965040147
//
IT	4324
RD	2
LK	-368964.874585
QD	-199.326726 -> -163.932058
RI	0.0249484667
TR	0.180041	0.038219
MT	4.776044
MM	C_pi: 0.988200, n_recomb: 33214.620131
RS	0	0.000000	1.093997	189.096404	0.005693	0.000156
RS	1	0.006364	1.093997	199.952016	0.006020	0.001288
RS	2	0.013133	1.093997	211.351766	0.006363	0.003184
RS	3	0.020333	1.093997	223.312592	0.006723	0.005336
RS	4	0.027991	0.706252	364.592107	0.010977	0.008780
RS	5	0.036136	0.706252	383.269096	0.011539	0.010276
RS	6	0.044800	0.752992	377.763938	0.011373	0.010738
RS	7	0.054015	0.752992	396.835391	0.011948	0.011124
RS	8	0.063817	0.877108	357.946754	0.010777	0.010306
RS	9	0.074242	0.877108	376.163230	0.011325	0.010327
RS	10	0.085331	1.004017	345.367186	0.010398	0.009645
RS	11	0.097125	1.004017	363.005165	0.010929	0.009799
RS	12	0.109670	1.111207	344.698902	0.010378	0.009479
RS	13	0.123014	1.111207	362.216283	0.010905	0.009671
RS	14	0.137206	1.198807	352.713234	0.010619	0.009463
RS	15	0.152302	1.198807	370.427235	0.011153	0.009607
RS	16	0.168359	1.252689	372.110422	0.011203	0.009581
RS	17	0.185437	1.252689	390.394241	0.011754	0.009829
RS	18	0.203602	1.261489	406.385876	0.012235	0.010174
RS	19	0.222924	1.261489	425.632893	0.012815	0.010662
RS	20	0.243474	1.230784	456.366156	0.013740	0.011465
RS	21	0.265333	1.230784	476.800375	0.014355	0.012257
RS	22	0.288583	1.175468	520.752756	0.015678	0.013552
RS	23	0.313313	1.175468	542.263526	0.016326	0.014661
RS	24	0.339616	1.111684	595.849530	0.017939	0.016394
RS	25	0.367593	1.111684	617.864449	0.018602	0.017733
RS	26	0.397351	1.051684	675.604449	0.020341	0.019714
RS	27	0.429002	1.051684	697.062458	0.020987	0.021118
RS	28	0.462668	1.001780	752.933460	0.022669	0.023104
RS	29	0.498476	1.001780	772.396515	0.023255	0.024413
RS	30	0.536564	0.963895	820.963873	0.024717	0.026181
RS	31	0.577074	0.963895	836.820681	0.025194	0.027252
RS	32	0.620164	0.937922	873.661722	0.026304	0.028603
RS	33	0.665995	0.937922	884.370146	0.026626	0.029314
RS	34	0.714743	0.922852	906.560384	0.027294	0.030102
RS	35	0.766593	0.922852	910.875589	0.027424	0.030374
RS	36	0.821743	0.917108	917.431565	0.027621	0.030546
RS	37	0.880403	0.917108	914.554543	0.027535	0.030366
RS	38	0.942796	0.918599	906.511061	0.027293	0.029973
RS	39	1.009160	0.918599	896.114668	0.026980	0.029400
RS	40	1.079747	0.924806	876.037810	0.026375	0.028579
RS	41	1.154827	0.924806	858.187418	0.025838	0.027716
RS	42	1.234684	0.933134	829.181340	0.024964	0.026630
RS	43	1.319623	0.933134	804.234437	0.024213	0.025580
RS	44	1.409968	0.941495	768.931147	0.023150	0.024355
RS	45	1.506063	0.941495	737.511382	0.022204	0.023186
RS	46	1.608273	0.948616	697.756472	0.021008	0.021890
RS	47	1.716988	0.948616	660.807009	0.019895	0.020640
RS	48	1.832621	0.953881	617.994891	0.018606	0.019303
RS	49	1.955614	0.953881	576.837769	0.017367	0.017997
RS	50	2.086433	0.957021	532.336696	0.016027	0.016644
RS	51	2.225578	0.957021	488.674344	0.014713	0.015310
RS	52	2.373578	0.957989	443.995120	0.013367	0.013969
RS	53	2.530997	0.957989	399.839410	0.012038	0.012643
RS	54	2.698434	0.956098	356.922113	0.010746	0.011347
RS	55	2.876527	0.956098	314.356886	0.009464	0.010066
RS	56	3.065954	0.956098	273.563174	0.008236	0.008826
RS	57	3.267436	0.956098	235.042072	0.007076	0.007642
RS	58	3.481740	0.956671	199.114724	0.005995	0.006526
RS	59	3.709682	0.956671	166.372171	0.005009	0.005489
RS	60	3.952131	0.956671	136.895090	0.004122	0.004543
RS	61	4.210009	0.956671	110.815523	0.003336	0.003697
RS	62	4.484299	0.956671	88.159183	0.002654	0.002954
RS	63	4.776044	0.956671	252.061314	0.007589	0.008523
PA	4+25*2+4+6 0.180041063 0.038219073 4.776044266 1.093997382 0.706251771 0.752992172 0.877107659 1.004017180 1.111207108 1.198806848 1.252689116 1.261488962 1.230784110 1.175467964 1.111684398 1.051684014 1.001779793 0.963894574 0.937922247 0.922852250 0.917107759 0.918599074 0.924806236 0.933133539 0.941494763 0.948615962 0.953880691 0.957021188 0.957989216 0.956097989 0.956671493
//
IT	4692
RD	3
LK	-368899.211078
QD	-173.442491 -> -146.935094
RI	0.0223172553
TR	0.179122	0.039007
MT	4.762712
MM	C_pi: 0.991663, n_recomb: 34003.068609
RS	0	0.000000	1.207344	175.253524	0.005154	0.000147
RS	1	0.006359	1.207344	185.412055	0.005453	0.001196
RS	2	0.013123	1.207344	196.093234	0.005767	0.002894
RS	3	0.020317	1.207344	207.315306	0.006097	0.004761
RS	4	0.027969	0.626304	421.041269	0.012382	0.009641
RS	5	0.036107	0.626304	441.925886	0.012997	0.011238
RS	6	0.044762	0.673479	431.213882	0.012682	0.011517
RS	7	0.053968	0.673479	452.297427	0.013302	0.012054
RS	8	0.063760	0.823203	388.327010	0.011420	0.010594
RS	9	0.074174	0.823203	407.751775	0.011992	0.010773
RS	10	0.085250	0.987053	357.207410	0.010505	0.009614
RS	11	0.097031	0.987053	375.362725	0.011039	0.009894
RS	12	0.109561	1.136220	342.697136	0.010078	0.009223
RS	13	0.122888	1.136220	360.202723	0.010593	0.009487
RS	14	0.137062	1.268130	339.198780	0.009976	0.008996
RS	15	0.152138	1.268130	356.479615	0.010484	0.009176
RS	16	0.168172	1.355683	350.331050	0.010303	0.008972
RS	17	0.185226	1.355683	367.930952	0.010821	0.009225
RS	18	0.203365	1.375561	380.564104	0.011192	0.009504
RS	19	0.222657	1.375561	399.105176	0.011737	0.009957
RS	20	0.243176	1.333968	431.107220	0.012678	0.010794
RS	21	0.265000	1.333968	451.045604	0.013265	0.011513
RS	22	0.288212	1.254608	500.939441	0.014732	0.012941
RS	23	0.312900	1.254608	522.346531	0.015362	0.013948
RS	24	0.339158	1.163528	586.056137	0.017235	0.015912
RS	25	0.367085	1.163528	608.419385	0.017893	0.017137
RS	26	0.396789	1.079478	679.054377	0.019970	0.019430
RS	27	0.428382	1.079478	701.199580	0.020622	0.020723
RS	28	0.461984	1.011124	770.705040	0.022666	0.023056
RS	29	0.497723	1.011124	790.929472	0.023261	0.024267
RS	30	0.535734	0.960349	851.764221	0.025050	0.026360
RS	31	0.576163	0.960349	868.129272	0.025531	0.027351
RS	32	0.619163	0.926302	914.053701	0.026882	0.028952
RS	33	0.664897	0.926302	924.748112	0.027196	0.029598
RS	34	0.713540	0.907176	951.702386	0.027989	0.030527
RS	35	0.765276	0.907176	955.376672	0.028097	0.030749
RS	36	0.820303	0.900658	962.239607	0.028299	0.030946
RS	37	0.878828	0.900658	958.193887	0.028180	0.030734
RS	38	0.941076	0.903901	946.890771	0.027847	0.030276
RS	39	1.007282	0.903901	935.048656	0.027499	0.029688
RS	40	1.077698	0.913525	909.716155	0.026754	0.028755
RS	41	1.152593	0.913525	890.430336	0.026187	0.027895
RS	42	1.232250	0.926001	855.806680	0.025169	0.026693
RS	43	1.316973	0.926001	829.648292	0.024399	0.025661
RS	44	1.407084	0.938433	789.501425	0.023219	0.024345
RS	45	1.502925	0.938433	757.184898	0.022268	0.023205
RS	46	1.604862	0.949008	713.840984	0.020993	0.021854
RS	47	1.713280	0.949008	676.286572	0.019889	0.020639
RS	48	1.828594	0.956833	631.136343	0.018561	0.019281
RS	49	1.951241	0.956833	589.564406	0.017339	0.018011
RS	50	2.081687	0.961518	543.729326	0.015991	0.016663
RS	51	2.220429	0.961518	499.700106	0.014696	0.015360
RS	52	2.367995	0.963001	454.344008	0.013362	0.014037
RS	53	2.524944	0.963001	409.729293	0.012050	0.012734
RS	54	2.691875	0.960323	366.566720	0.010780	0.011464
RS	55	2.869421	0.960323	323.318323	0.009509	0.010193
RS	56	3.058258	0.960323	281.797657	0.008287	0.008959
RS	57	3.259104	0.960323	242.518820	0.007132	0.007777
RS	58	3.472723	0.961815	205.639800	0.006048	0.006654
RS	59	3.699926	0.961815	172.190871	0.005064	0.005614
RS	60	3.941579	0.961815	142.006240	0.004176	0.004661
RS	61	4.198598	0.961815	115.233591	0.003389	0.003805
RS	62	4.471963	0.961815	91.913323	0.002703	0.003051
RS	63	4.762712	0.961815	265.603330	0.007811	0.008923
PA	4+25*2+4+6 0.179121736 0.039007184 4.762712394 1.207344406 0.626303938 0.673478847 0.823202698 0.987053057 1.136219907 1.268130246 1.355682923 1.375560924 1.333967637 1.254608162 1.163528498 1.079478028 1.011124283 0.960348945 0.926301709 0.907176175 0.900657867 0.903901240 0.913524594 0.926000501 0.938432995 0.949008136 0.956832640 0.961518336 0.963001279 0.960322729 0.961814940
//
IT	4297
RD	4
LK	-368848.898800
QD	-156.960131 -> -135.312733
RI	0.0195995895
TR	0.177628	0.039605
MT	4.776230
MM	C_pi: 0.999328, n_recomb: 34775.611522
RS	0	0.000000	1.377840	157.154200	0.004519	0.000135
RS	1	0.006364	1.377840	166.382524	0.004784	0.001081
RS	2	0.013133	1.377840	176.100785	0.005064	0.002565
RS	3	0.020333	1.377840	186.328201	0.005358	0.004146
RS	4	0.027991	0.576071	469.450454	0.013499	0.010324
RS	5	0.036137	0.576071	492.176937	0.014153	0.011965
RS	6	0.044800	0.617883	480.904103	0.013829	0.012184
RS	7	0.054016	0.617883	503.793340	0.014487	0.012847
RS	8	0.063817	0.781406	417.657856	0.012010	0.010869
RS	9	0.074243	0.781406	438.257869	0.012602	0.011180
RS	10	0.085332	0.970429	370.522134	0.010655	0.009631
RS	11	0.097126	0.970429	389.284880	0.011194	0.010011
RS	12	0.109672	1.153660	344.143977	0.009896	0.009047
RS	13	0.123015	1.153660	361.801636	0.010404	0.009369
RS	14	0.137208	1.327176	330.673049	0.009509	0.008635
RS	15	0.152304	1.327176	347.720669	0.009999	0.008846
RS	16	0.168361	1.449907	334.634363	0.009623	0.008483
RS	17	0.185440	1.449907	351.753490	0.010115	0.008744
RS	18	0.203606	1.483441	361.172833	0.010386	0.008953
RS	19	0.222927	1.483441	379.179192	0.010904	0.009384
RS	20	0.243479	1.432764	411.714387	0.011839	0.010229
RS	21	0.265338	1.432764	431.268533	0.012401	0.010896
RS	22	0.288588	1.330676	485.615332	0.013964	0.012413
RS	23	0.313318	1.330676	506.965300	0.014578	0.013347
RS	24	0.339622	1.213886	578.901707	0.016647	0.015485
RS	25	0.367600	1.213886	601.615838	0.017300	0.016629
RS	26	0.397359	1.107815	683.223527	0.019647	0.019168
RS	27	0.429011	1.107815	706.048817	0.020303	0.020387
RS	28	0.462678	1.023154	787.513864	0.022646	0.023002
RS	29	0.498487	1.023154	808.513280	0.023249	0.024149
RS	30	0.536575	0.961380	880.309269	0.025314	0.026512
RS	31	0.577087	0.961380	897.235455	0.025801	0.027450
RS	32	0.620178	0.920701	951.308707	0.027356	0.029258
RS	33	0.666010	0.920701	962.091436	0.027666	0.029862
RS	34	0.714760	0.898464	993.197472	0.028560	0.030902
RS	35	0.766612	0.898464	996.391492	0.028652	0.031093
RS	36	0.821764	0.891675	1003.217364	0.028848	0.031296
RS	37	0.880425	0.891675	998.230749	0.028705	0.031064
RS	38	0.942820	0.896850	983.564762	0.028283	0.030532
RS	39	1.009186	0.896850	970.572390	0.027910	0.029938
RS	40	1.079776	0.909884	940.092951	0.027033	0.028891
RS	41	1.154858	0.909884	919.719187	0.026447	0.028038
RS	42	1.234718	0.926434	879.745243	0.025298	0.026724
RS	43	1.319660	0.926434	852.745131	0.024521	0.025711
RS	44	1.410009	0.942855	808.109163	0.023238	0.024310
RS	45	1.506107	0.942855	775.253893	0.022293	0.023200
RS	46	1.608321	0.956811	728.689715	0.020954	0.021799
RS	47	1.717039	0.956811	690.848216	0.019866	0.020618
RS	48	1.832677	0.967130	643.689103	0.018510	0.019244
RS	49	1.955674	0.967130	601.961740	0.017310	0.018009
RS	50	2.086499	0.973301	555.053481	0.015961	0.016667
RS	51	2.225650	0.973301	510.850022	0.014690	0.015396
RS	52	2.373656	0.975248	464.999866	0.013371	0.014092
RS	53	2.531081	0.975248	420.051707	0.012079	0.012811
RS	54	2.698526	0.971741	376.758342	0.010834	0.011568
RS	55	2.876626	0.971741	332.889303	0.009572	0.010307
RS	56	3.066061	0.971741	290.676295	0.008359	0.009080
RS	57	3.267551	0.971741	250.648957	0.007208	0.007900
RS	58	3.481865	0.974267	212.775396	0.006119	0.006770
RS	59	3.709818	0.974267	178.599099	0.005136	0.005728
RS	60	3.952278	0.974267	147.669926	0.004246	0.004770
RS	61	4.210168	0.974267	120.155401	0.003455	0.003906
RS	62	4.484470	0.974267	96.114742	0.002764	0.003142
RS	63	4.776230	0.974267	280.922469	0.008078	0.009308
PA	4+25*2+4+6 0.177628351 0.039604823 4.776229613 1.377839938 0.576071253 0.617883135 0.781406109 0.970429219 1.153660188 1.327175662 1.449907369 1.483441490 1.432764412 1.330676056 1.213885601 1.107815168 1.023154199 0.961380203 0.920701015 0.898463892 0.891675239 0.896849856 0.909883828 0.926434105 0.942854989 0.956810527 0.967129593 0.973300552 0.975248119 0.971741361 0.974266777
//
IT	4690
RD	5
LK	-368807.243017
QD	-144.986107 -> -126.393818
RI	0.0169631658
TR	0.175848	0.040084
MT	4.804703
MM	C_pi: 1.009621, n_recomb: 35542.949878
RS	0	0.000000	1.609832	137.672404	0.003873	0.000122
RS	1	0.006374	1.609832	145.869657	0.004104	0.000960
RS	2	0.013154	1.609832	154.516043	0.004347	0.002234
RS	3	0.020366	1.609832	163.631070	0.004604	0.003553
RS	4	0.028038	0.545206	508.988379	0.014320	0.010846
RS	5	0.036200	0.545206	533.222824	0.015002	0.012487
RS	6	0.044881	0.578829	525.908667	0.014796	0.012751
RS	7	0.054115	0.578829	550.401230	0.015486	0.013513
RS	8	0.063939	0.749361	445.396976	0.012531	0.011132
RS	9	0.074388	0.749361	467.119097	0.013142	0.011546
RS	10	0.085503	0.955494	384.517529	0.010818	0.009684
RS	11	0.097327	0.955494	403.935603	0.011365	0.010142
RS	12	0.109904	1.166259	347.810582	0.009786	0.008933
RS	13	0.123283	1.166259	365.727107	0.010290	0.009302
RS	14	0.137515	1.378387	325.467939	0.009157	0.008356
RS	15	0.152654	1.378387	342.418507	0.009634	0.008593
RS	16	0.168758	1.536987	323.057702	0.009089	0.008088
RS	17	0.185889	1.536987	339.839701	0.009561	0.008355
RS	18	0.204111	1.586178	346.228136	0.009741	0.008495
RS	19	0.223495	1.586178	363.826836	0.010236	0.008909
RS	20	0.244114	1.527910	396.487041	0.011155	0.009749
RS	21	0.266048	1.527910	415.745387	0.011697	0.010376
RS	22	0.289379	1.404117	473.600977	0.013325	0.011953
RS	23	0.314198	1.404117	494.935775	0.013925	0.012831
RS	24	0.340598	1.262759	573.842410	0.016145	0.015103
RS	25	0.368682	1.262759	596.915533	0.016794	0.016186
RS	26	0.398555	1.136107	688.190392	0.019362	0.018928
RS	27	0.430333	1.136107	711.694999	0.020024	0.020090
RS	28	0.464135	1.036619	803.975018	0.022620	0.022945
RS	29	0.500093	1.036619	825.763284	0.023233	0.024046
RS	30	0.538342	0.965112	907.637421	0.025536	0.026640
RS	31	0.579030	0.965112	925.167242	0.026030	0.027542
RS	32	0.622310	0.918729	986.775522	0.027763	0.029528
RS	33	0.668350	0.918729	997.723729	0.028071	0.030104
RS	34	0.717324	0.893956	1032.595927	0.029052	0.031234
RS	35	0.769419	0.893956	1035.425705	0.029132	0.031403
RS	36	0.824835	0.887168	1042.016919	0.029317	0.031604
RS	37	0.883783	0.887168	1036.248152	0.029155	0.031359
RS	38	0.946489	0.894335	1018.177595	0.028646	0.030750
RS	39	1.013191	0.894335	1004.234844	0.028254	0.030154
RS	40	1.084145	0.910727	968.707017	0.027255	0.028996
RS	41	1.159621	0.910727	947.472639	0.026657	0.028153
RS	42	1.239908	0.931264	902.348564	0.025388	0.026732
RS	43	1.325313	0.931264	874.738560	0.024611	0.025741
RS	44	1.416161	0.951592	825.861083	0.023236	0.024260
RS	45	1.512800	0.951592	792.679922	0.022302	0.023180
RS	46	1.615598	0.968856	743.139984	0.020908	0.021734
RS	47	1.724949	0.968856	705.188305	0.019840	0.020588
RS	48	1.841270	0.981603	656.226872	0.018463	0.019198
RS	49	1.965004	0.981603	614.476883	0.017288	0.017998
RS	50	2.096626	0.989192	566.648400	0.015943	0.016664
RS	51	2.236637	0.989192	522.358696	0.014697	0.015423
RS	52	2.385572	0.991542	476.113277	0.013395	0.014139
RS	53	2.544000	0.991542	430.878536	0.012123	0.012881
RS	54	2.712526	0.987144	387.512557	0.010903	0.011664
RS	55	2.891794	0.987144	343.032883	0.009651	0.010414
RS	56	3.082488	0.987144	300.123221	0.008444	0.009193
RS	57	3.285337	0.987144	259.330196	0.007296	0.008015
RS	58	3.501116	0.990729	220.420772	0.006202	0.006879
RS	59	3.730648	0.990729	185.483320	0.005219	0.005835
RS	60	3.974810	0.990729	153.768993	0.004326	0.004872
RS	61	4.234534	0.990729	125.467331	0.003530	0.004002
RS	62	4.510814	0.990729	100.658533	0.002832	0.003229
RS	63	4.804703	0.990729	297.603476	0.008373	0.009681
PA	4+25*2+4+6 0.175847612 0.040083559 4.804702715 1.609832445 0.545206291 0.578829093 0.749360720 0.955493929 1.166258762 1.378386881 1.536986767 1.586178460 1.527910290 1.404117452 1.262759333 1.136107044 1.036618654 0.965111757 0.918729357 0.893956475 0.887168290 0.894335266 0.910726831 0.931264289 0.951591726 0.968856249 0.981602743 0.989192466 0.991541534 0.987143527 0.990729101
//
IT	4867
RD	6
LK	-368771.169663
QD	-135.474532 -> -119.024217
RI	0.0145640748
TR	0.173941	0.040487
MT	4.841367
MM	C_pi: 1.021424, n_recomb: 36304.582708
RS	0	0.000000	1.909445	118.776280	0.003272	0.000109
RS	1	0.006386	1.909445	125.943332	0.003469	0.000842
RS	2	0.013181	1.909445	133.514551	0.003678	0.001924
RS	3	0.020409	1.909445	141.509015	0.003898	0.003015
RS	4	0.028099	0.527164	540.084263	0.014876	0.011231
RS	5	0.036280	0.527164	565.545698	0.015578	0.012838
RS	6	0.044984	0.551127	566.101265	0.015593	0.013232
RS	7	0.054243	0.551127	592.019044	0.016307	0.014067
RS	8	0.064094	0.724613	471.446812	0.012986	0.011380
RS	9	0.074573	0.724613	494.234402	0.013614	0.011877
RS	10	0.085723	0.942212	398.842871	0.010986	0.009762
RS	11	0.097584	0.942212	418.942395	0.011540	0.010282
RS	12	0.110202	1.175247	353.008423	0.009724	0.008866
RS	13	0.123627	1.175247	371.256504	0.010226	0.009273
RS	14	0.137909	1.423030	322.587001	0.008886	0.008140
RS	15	0.153103	1.423030	339.536033	0.009352	0.008398
RS	16	0.169267	1.617735	314.376566	0.008659	0.007764
RS	17	0.186464	1.617735	330.924016	0.009115	0.008035
RS	18	0.204759	1.684309	334.426531	0.009212	0.008109
RS	19	0.224222	1.684309	351.709766	0.009688	0.008509
RS	20	0.244929	1.619794	384.235617	0.010584	0.009334
RS	21	0.266957	1.619794	403.262990	0.011108	0.009929
RS	22	0.290393	1.475158	463.977505	0.012780	0.011548
RS	23	0.315326	1.475158	485.326675	0.013368	0.012380
RS	24	0.341850	1.310160	570.288513	0.015708	0.014759
RS	25	0.370069	1.310160	593.722562	0.016354	0.015792
RS	26	0.400090	1.164018	693.705239	0.019108	0.018703
RS	27	0.432028	1.164018	717.883170	0.019774	0.019822
RS	28	0.466006	1.050794	820.134929	0.022590	0.022884
RS	29	0.502154	1.050794	842.717628	0.023212	0.023950
RS	30	0.540610	0.970462	934.025503	0.025727	0.026747
RS	31	0.581523	0.970462	952.187784	0.026228	0.027622
RS	32	0.625048	0.919013	1020.903933	0.028121	0.029765
RS	33	0.671353	0.919013	1032.073592	0.028428	0.030321
RS	34	0.720615	0.892073	1070.463780	0.029486	0.031530
RS	35	0.773024	0.892073	1073.013966	0.029556	0.031684
RS	36	0.828779	0.885432	1079.259179	0.029728	0.031877
RS	37	0.888096	0.885432	1072.823106	0.029551	0.031623
RS	38	0.951200	0.894583	1051.352269	0.028959	0.030939
RS	39	1.018335	0.894583	1036.601186	0.028553	0.030344
RS	40	1.089758	0.914250	996.123729	0.027438	0.029080
RS	41	1.165741	0.914250	974.186495	0.026834	0.028249
RS	42	1.246578	0.938677	924.077906	0.025453	0.026727
RS	43	1.332577	0.938677	896.013611	0.024680	0.025758
RS	44	1.424068	0.962821	843.088938	0.023223	0.024203
RS	45	1.521402	0.962821	809.718250	0.022303	0.023152
RS	46	1.624953	0.983319	757.385037	0.020862	0.021665
RS	47	1.735117	0.983319	719.430122	0.019817	0.020553
RS	48	1.852316	0.998420	668.814920	0.018422	0.019151
RS	49	1.977001	0.998420	627.116893	0.017274	0.017985
RS	50	2.109648	1.007358	578.473594	0.015934	0.016659
RS	51	2.250767	1.007358	534.142581	0.014713	0.015448
RS	52	2.400898	1.010040	487.568744	0.013430	0.014183
RS	53	2.560618	1.010040	442.067371	0.012177	0.012946
RS	54	2.730538	1.004678	398.672439	0.010981	0.011756
RS	55	2.911309	1.004678	353.579982	0.009739	0.010515
RS	56	3.103626	1.004678	309.964433	0.008538	0.009301
RS	57	3.308225	1.004678	268.390028	0.007393	0.008125
RS	58	3.525891	1.009301	228.420404	0.006292	0.006981
RS	59	3.757458	1.009301	192.695309	0.005308	0.005936
RS	60	4.003814	1.009301	160.166481	0.004412	0.004970
RS	61	4.265904	1.009301	131.046454	0.003610	0.004093
RS	62	4.544731	1.009301	105.437409	0.002904	0.003312
RS	63	4.841367	1.009301	315.257683	0.008684	0.010044
PA	4+25*2+4+6 0.173940659 0.040486946 4.841366561 1.909445301 0.527163792 0.551126524 0.724613241 0.942212296 1.175247257 1.423030365 1.617734653 1.684308670 1.619793918 1.475157833 1.310160256 1.164018472 1.050793646 0.970462056 0.919013235 0.892073207 0.885432155 0.894583461 0.914250050 0.938676562 0.962821464 0.983318742 0.998420073 1.007357713 1.010039985 1.004677823 1.009301150
//
IT	4211
RD	7
LK	-368739.088893
QD	-127.483244 -> -112.660220
RI	0.0124751275
TR	0.171999	0.040842
MT	4.882255
MM	C_pi: 1.034008, n_recomb: 37058.005505
RS	0	0.000000	2.284943	101.521799	0.002740	0.000096
RS	1	0.006400	2.284943	107.722326	0.002907	0.000732
RS	2	0.013210	2.284943	114.281393	0.003084	0.001647
RS	3	0.020456	2.284943	121.217079	0.003271	0.002544
RS	4	0.028166	0.517836	563.757590	0.015213	0.011500
RS	5	0.036369	0.517836	590.216533	0.015927	0.013052
RS	6	0.045097	0.531329	601.739263	0.016238	0.013637
RS	7	0.054384	0.531329	628.931737	0.016972	0.014525
RS	8	0.064265	0.705245	495.887305	0.013381	0.011614
RS	9	0.074779	0.705245	519.686319	0.014024	0.012175
RS	10	0.085966	0.930273	413.325103	0.011153	0.009859
RS	11	0.097868	0.930273	434.119870	0.011715	0.010430
RS	12	0.110533	1.181277	359.329765	0.009696	0.008836
RS	13	0.124007	1.181277	377.961184	0.010199	0.009274
RS	14	0.138345	1.461943	321.396048	0.008673	0.007971
RS	15	0.153600	1.461943	338.412537	0.009132	0.008246
RS	16	0.169831	1.692739	307.787776	0.008306	0.007494
RS	17	0.187102	1.692739	324.175070	0.008748	0.007768
RS	18	0.205477	1.778161	324.910974	0.008768	0.007779
RS	19	0.225029	1.778161	341.946326	0.009227	0.008166
RS	20	0.245832	1.708673	374.153610	0.010096	0.008973
RS	21	0.267967	1.708673	392.996828	0.010605	0.009540
RS	22	0.291518	1.544008	456.078836	0.012307	0.011187
RS	23	0.316577	1.544008	477.460706	0.012884	0.011979
RS	24	0.343239	1.356138	567.778662	0.015321	0.014445
RS	25	0.371609	1.356138	591.568787	0.015963	0.015437
RS	26	0.401793	1.191392	699.501854	0.018876	0.018491
RS	27	0.433910	1.191392	724.340980	0.019546	0.019575
RS	28	0.468083	1.065284	835.894336	0.022556	0.022817
RS	29	0.504442	1.065284	859.269274	0.023187	0.023856
RS	30	0.543129	0.976807	959.512965	0.025892	0.026834
RS	31	0.584292	0.976807	978.325931	0.026400	0.027690
RS	32	0.628089	0.920750	1053.835545	0.028437	0.029974
RS	33	0.674690	0.920750	1065.268218	0.028746	0.030515
RS	34	0.724273	0.891886	1107.016765	0.029873	0.031794
RS	35	0.777030	0.891886	1109.351986	0.029936	0.031938
RS	36	0.833163	0.885461	1115.203819	0.030093	0.032120
RS	37	0.892890	0.885461	1108.187647	0.029904	0.031861
RS	38	0.956438	0.896550	1083.352698	0.029234	0.031105
RS	39	1.024055	0.896550	1067.899699	0.028817	0.030512
RS	40	1.095999	0.919390	1022.577438	0.027594	0.029148
RS	41	1.172548	0.919390	1000.052880	0.026986	0.028330
RS	42	1.253996	0.947596	945.110828	0.025504	0.026713
RS	43	1.340657	0.947596	916.702367	0.024737	0.025766
RS	44	1.432865	0.975462	859.894141	0.023204	0.024143
RS	45	1.530974	0.975462	826.426314	0.022301	0.023121
RS	46	1.635363	0.999110	771.448202	0.020817	0.021596
RS	47	1.746433	0.999110	733.558477	0.019795	0.020516
RS	48	1.864612	1.016489	681.406005	0.018388	0.019105
RS	49	1.990356	1.016489	639.804527	0.017265	0.017970
RS	50	2.124147	1.026699	590.428897	0.015933	0.016654
RS	51	2.266501	1.026699	546.081174	0.014736	0.015470
RS	52	2.417967	1.029645	499.231002	0.013472	0.014226
RS	53	2.579127	1.029645	453.472698	0.012237	0.013009
RS	54	2.750601	1.023246	410.088084	0.011066	0.011845
RS	55	2.933051	1.023246	364.379392	0.009833	0.010614
RS	56	3.127179	1.023246	320.051467	0.008637	0.009404
RS	57	3.333731	1.023246	277.686254	0.007493	0.008232
RS	58	3.553504	1.028851	236.648450	0.006386	0.007081
RS	59	3.787343	1.028851	200.118001	0.005400	0.006035
RS	60	4.036148	1.028851	166.756103	0.004500	0.005065
RS	61	4.300879	1.028851	136.798547	0.003691	0.004181
RS	62	4.582552	1.028851	110.369814	0.002978	0.003393
RS	63	4.882255	1.028851	333.589296	0.009002	0.010398
PA	4+25*2+4+6 0.171999354 0.040841736 4.882254617 2.284943351 0.517836127 0.531328831 0.705244588 0.930273081 1.181276828 1.461942708 1.692739125 1.778161313 1.708672991 1.544008314 1.356138113 1.191391946 1.065284228 0.976807316 0.920750338 0.891886043 0.885460865 0.896549952 0.919389882 0.947595525 0.975462401 0.999109780 1.016489357 1.026699129 1.029645477 1.023245529 1.028851393
//
IT	4295
RD	8
LK	-368710.085585
QD	-120.535387 -> -107.019362
RI	0.0107038798
TR	0.170080	0.041166
MT	4.924825
MM	C_pi: 1.046895, n_recomb: 37801.420230
RS	0	0.000000	2.746574	86.329816	0.002284	0.000084
RS	1	0.006415	2.746574	91.658990	0.002425	0.000633
RS	2	0.013241	2.746574	97.302939	0.002574	0.001404
RS	3	0.020505	2.746574	103.278379	0.002732	0.002141
RS	4	0.028235	0.514637	581.159699	0.015374	0.011674
RS	5	0.036461	0.514637	608.428272	0.016095	0.013159
RS	6	0.045215	0.517165	633.227398	0.016751	0.013976
RS	7	0.054530	0.517165	661.568432	0.017501	0.014901
RS	8	0.064443	0.689878	518.847396	0.013726	0.011834
RS	9	0.074992	0.689878	543.607782	0.014381	0.012447
RS	10	0.086217	0.919350	427.883868	0.011319	0.009970
RS	11	0.098162	0.919350	449.380574	0.011888	0.010582
RS	12	0.110874	1.184787	366.514500	0.009696	0.008833
RS	13	0.124401	1.184787	385.567429	0.010200	0.009299
RS	14	0.138796	1.495765	321.476102	0.008504	0.007840
RS	15	0.154114	1.495765	338.611292	0.008958	0.008129
RS	16	0.170415	1.762426	302.762195	0.008009	0.007266
RS	17	0.187761	1.762426	319.044745	0.008440	0.007542
RS	18	0.206221	1.868016	317.099573	0.008389	0.007492
RS	19	0.225864	1.868016	333.937236	0.008834	0.007868
RS	20	0.246767	1.794769	365.687253	0.009674	0.008653
RS	21	0.269012	1.794769	384.380093	0.010168	0.009196
RS	22	0.292683	1.610838	449.446554	0.011890	0.010861
RS	23	0.317873	1.610838	470.871313	0.012456	0.011620
RS	24	0.344678	1.400778	565.977638	0.014972	0.014154
RS	25	0.373204	1.400778	590.113784	0.015611	0.015112
RS	26	0.403558	1.218159	705.376542	0.018660	0.018289
RS	27	0.435861	1.218159	730.860117	0.019334	0.019344
RS	28	0.470235	1.079851	851.164212	0.022517	0.022744
RS	29	0.506814	1.079851	875.323499	0.023156	0.023762
RS	30	0.545740	0.983759	984.098276	0.026033	0.026903
RS	31	0.587163	0.983759	1003.572756	0.026549	0.027744
RS	32	0.631242	0.923434	1085.637487	0.028719	0.030156
RS	33	0.678150	0.923434	1097.365043	0.029030	0.030688
RS	34	0.728067	0.892809	1142.371723	0.030220	0.032030
RS	35	0.781185	0.892809	1144.543460	0.030278	0.032167
RS	36	0.837711	0.886621	1149.998749	0.030422	0.032338
RS	37	0.897863	0.886621	1142.471632	0.030223	0.032077
RS	38	0.961874	0.899575	1114.336191	0.029479	0.031251
RS	39	1.029991	0.899575	1098.264058	0.029054	0.030663
RS	40	1.102477	0.925473	1048.208850	0.027729	0.029204
RS	41	1.179613	0.925473	1025.184533	0.027120	0.028400
RS	42	1.261697	0.957339	965.551387	0.025543	0.026694
RS	43	1.349047	0.957339	936.879179	0.024784	0.025769
RS	44	1.442000	0.988824	876.332309	0.023183	0.024082
RS	45	1.540916	0.988824	842.831445	0.022296	0.023088
RS	46	1.646177	1.015531	785.335078	0.020775	0.021530
RS	47	1.758190	1.015531	747.554734	0.019776	0.020481
RS	48	1.877389	1.035106	693.962327	0.018358	0.019061
RS	49	2.004234	1.035106	652.483364	0.017261	0.017957
RS	50	2.139216	1.046509	602.442680	0.015937	0.016650
RS	51	2.282856	1.046509	558.090696	0.014764	0.015494
RS	52	2.435711	1.049650	511.007379	0.013518	0.014269
RS	53	2.598371	1.049650	464.995997	0.012301	0.013071
RS	54	2.771466	1.042140	421.658477	0.011155	0.011932
RS	55	2.955664	1.042140	375.329742	0.009929	0.010709
RS	56	3.151678	1.042140	330.285068	0.008737	0.009505
RS	57	3.360265	1.042140	287.123908	0.007596	0.008335
RS	58	3.582233	1.048653	245.020963	0.006482	0.007177
RS	59	3.818440	1.048653	207.673289	0.005494	0.006130
RS	60	4.069799	1.048653	173.466811	0.004589	0.005156
RS	61	4.337282	1.048653	142.660425	0.003774	0.004267
RS	62	4.621924	1.048653	115.400822	0.003053	0.003471
RS	63	4.924825	1.048653	352.393771	0.009322	0.010745
PA	4+25*2+4+6 0.170080495 0.041165628 4.924824582 2.746574140 0.514636739 0.517164699 0.689878130 0.919350151 1.184786887 1.495765024 1.762425766 1.868015543 1.794768958 1.610838340 1.400778142 1.218159396 1.079851327 0.983758587 0.923433744 0.892808910 0.886621128 0.899575214 0.925473329 0.957338740 0.988823918 1.015531249 1.035105710 1.046509020 1.049649936 1.042140106 1.048652588
//
IT	5694
RD	9
LK	-368683.580150
QD	-114.363420 -> -101.937529
RI	0.0092241429
TR	0.168213	0.041469
MT	4.967649
MM	C_pi: 1.059804, n_recomb: 38533.490978
RS	0	0.000000	3.306419	73.248344	0.001901	0.000073
RS	1	0.006429	3.306419	77.811965	0.002019	0.000546
RS	2	0.013272	3.306419	82.649980	0.002145	0.001194
RS	3	0.020554	3.306419	87.777572	0.002278	0.001802
RS	4	0.028304	0.515844	593.442310	0.015401	0.011773
RS	5	0.036553	0.515844	621.366905	0.016125	0.013183
RS	6	0.045332	0.507094	661.034102	0.017155	0.014261
RS	7	0.054676	0.507094	690.418477	0.017917	0.015209
RS	8	0.064620	0.677506	540.489941	0.014026	0.012040
RS	9	0.075204	0.677506	566.166849	0.014693	0.012694
RS	10	0.086468	0.909191	442.478761	0.011483	0.010090
RS	11	0.098456	0.909191	464.679950	0.012059	0.010736
RS	12	0.111215	1.186148	374.381611	0.009716	0.008853
RS	13	0.124794	1.186148	393.884963	0.010222	0.009341
RS	14	0.139247	1.525013	322.546291	0.008371	0.007738
RS	15	0.154628	1.525013	339.839662	0.008819	0.008038
RS	16	0.170998	1.827219	298.928431	0.007758	0.007072
RS	17	0.188421	1.827219	315.148305	0.008179	0.007350
RS	18	0.206964	1.954131	310.589800	0.008060	0.007241
RS	19	0.226699	1.954131	327.267898	0.008493	0.007607
RS	20	0.247703	1.878280	358.454016	0.009302	0.008367
RS	21	0.270057	1.878280	377.021332	0.009784	0.008889
RS	22	0.293849	1.675824	443.759684	0.011516	0.010564
RS	23	0.319170	1.675824	465.232058	0.012073	0.011294
RS	24	0.346118	1.444188	564.652692	0.014654	0.013884
RS	25	0.374800	1.444188	589.121575	0.015289	0.014811
RS	26	0.405325	1.244323	711.183938	0.018456	0.018094
RS	27	0.437813	1.244323	737.292311	0.019134	0.019124
RS	28	0.472390	1.094377	865.874858	0.022471	0.022666
RS	29	0.509189	1.094377	890.806871	0.023118	0.023667
RS	30	0.548355	0.991094	1007.768246	0.026153	0.026954
RS	31	0.590038	0.991094	1027.910231	0.026676	0.027785
RS	32	0.634401	0.926760	1116.342536	0.028971	0.030315
RS	33	0.681617	0.926760	1128.390576	0.029283	0.030839
RS	34	0.731868	0.894489	1176.592695	0.030534	0.032241
RS	35	0.785349	0.894489	1178.644062	0.030588	0.032373
RS	36	0.842270	0.888532	1183.729494	0.030719	0.032535
RS	37	0.902849	0.888532	1175.748934	0.030512	0.032272
RS	38	0.967323	0.903265	1144.394766	0.029699	0.031382
RS	39	1.035943	0.903265	1127.770891	0.029267	0.030800
RS	40	1.108974	0.932098	1073.102701	0.027849	0.029251
RS	41	1.186700	0.932098	1049.647599	0.027240	0.028461
RS	42	1.269423	0.967503	985.455662	0.025574	0.026672
RS	43	1.357465	0.967503	956.581075	0.024825	0.025769
RS	44	1.451167	1.002498	892.428607	0.023160	0.024023
RS	45	1.550893	1.002498	858.940952	0.022291	0.023056
RS	46	1.657031	1.032171	799.037750	0.020736	0.021467
RS	47	1.769992	1.032171	761.396232	0.019759	0.020448
RS	48	1.890216	1.053856	706.447054	0.018333	0.019021
RS	49	2.018169	1.053856	665.106000	0.017260	0.017946
RS	50	2.154348	1.066375	614.457387	0.015946	0.016649
RS	51	2.299283	1.066375	570.107344	0.014795	0.015517
RS	52	2.453535	1.069641	522.829611	0.013568	0.014312
RS	53	2.617705	1.069641	476.566430	0.012368	0.013132
RS	54	2.792429	1.060957	433.310085	0.011245	0.012018
RS	55	2.978387	1.060957	386.358604	0.010027	0.010803
RS	56	3.176299	1.060957	340.595255	0.008839	0.009604
RS	57	3.386936	1.060957	296.636638	0.007698	0.008435
RS	58	3.611115	1.068289	253.479310	0.006578	0.007271
RS	59	3.849707	1.068289	215.306998	0.005588	0.006223
RS	60	4.103637	1.068289	180.249502	0.004678	0.005245
RS	61	4.373894	1.068289	148.588449	0.003856	0.004350
RS	62	4.661525	1.068289	120.492427	0.003127	0.003547
RS	63	4.967649	1.068289	371.525425	0.009642	0.011083
PA	4+25*2+4+6 0.168213050 0.041469038 4.967648899 3.306419489 0.515844097 0.507094405 0.677506291 0.909190687 1.186147570 1.525013420 1.827219002 1.954131320 1.878280428 1.675823890 1.444187595 1.244323238 1.094377030 0.991093789 0.926760199 0.894488606 0.888531643 0.903265050 0.932097685 0.967503051 1.002497650 1.032171292 1.053856202 1.066375282 1.069641390 1.060956900 1.068289209
//
IT	4651
RD	10
LK	-368659.172045
QD	-108.803748 -> -97.310990
RI	0.0079968242
TR	0.166415	0.041759
MT	5.009773
MM	C_pi: 1.072549, n_recomb: 39253.573136
RS	0	0.000000	3.978030	62.139059	0.001583	0.000063
RS	1	0.006443	3.978030	66.041417	0.001682	0.000469
RS	2	0.013301	3.978030	70.181912	0.001788	0.001016
RS	3	0.020601	3.978030	74.574154	0.001900	0.001517
RS	4	0.028372	0.520299	601.619194	0.015326	0.011811
RS	5	0.036643	0.520299	630.072889	0.016051	0.013146
RS	6	0.045447	0.500066	685.605155	0.017466	0.014498
RS	7	0.054818	0.500066	715.944045	0.018239	0.015460
RS	8	0.064793	0.667428	560.949486	0.014290	0.012234
RS	9	0.075411	0.667428	587.502203	0.014967	0.012920
RS	10	0.086713	0.899607	457.089713	0.011645	0.010217
RS	11	0.098743	0.899607	479.995279	0.012228	0.010893
RS	12	0.111548	1.185636	382.813301	0.009752	0.008890
RS	13	0.125179	1.185636	402.789824	0.010261	0.009399
RS	14	0.139687	1.550181	324.398475	0.008264	0.007659
RS	15	0.155130	1.550181	341.880767	0.008710	0.007970
RS	16	0.171569	1.887446	296.031065	0.007542	0.006905
RS	17	0.189066	1.887446	312.221134	0.007954	0.007183
RS	18	0.207691	2.036712	305.099639	0.007773	0.007018
RS	19	0.227516	2.036712	321.647795	0.008194	0.007376
RS	20	0.248618	1.959378	352.182042	0.008972	0.008109
RS	21	0.271080	1.959378	370.642331	0.009442	0.008613
RS	22	0.294989	1.739110	438.793278	0.011178	0.010292
RS	23	0.320438	1.739110	460.314344	0.011727	0.010996
RS	24	0.347527	1.486454	563.646724	0.014359	0.013631
RS	25	0.376362	1.486454	588.433179	0.014991	0.014531
RS	26	0.407054	1.269892	716.833115	0.018262	0.017906
RS	27	0.439724	1.269892	743.544910	0.018942	0.018913
RS	28	0.474499	1.108785	879.988918	0.022418	0.022582
RS	29	0.511515	1.108785	905.679518	0.023073	0.023568
RS	30	0.550915	0.998659	1030.528166	0.026253	0.026991
RS	31	0.592854	0.998659	1051.340146	0.026783	0.027813
RS	32	0.637496	0.930524	1145.982574	0.029194	0.030453
RS	33	0.685013	0.930524	1158.372335	0.029510	0.030972
RS	34	0.735592	0.896683	1209.737598	0.030819	0.032430
RS	35	0.789430	0.896683	1211.705656	0.030869	0.032559
RS	36	0.846737	0.890934	1216.468139	0.030990	0.032712
RS	37	0.907736	0.890934	1208.083216	0.030776	0.032450
RS	38	0.972666	0.907353	1173.605706	0.029898	0.031499
RS	39	1.041779	0.907353	1156.486221	0.029462	0.030923
RS	40	1.115345	0.938997	1097.324916	0.027955	0.029292
RS	41	1.193650	0.938997	1073.495046	0.027348	0.028515
RS	42	1.277001	0.977815	1004.875887	0.025600	0.026649
RS	43	1.365723	0.977815	975.846320	0.024860	0.025766
RS	44	1.460161	1.016210	908.208210	0.023137	0.023966
RS	45	1.560683	1.016210	874.767588	0.022285	0.023025
RS	46	1.667683	1.048755	812.556834	0.020700	0.021408
RS	47	1.781576	1.048755	775.073651	0.019745	0.020417
RS	48	1.902808	1.072463	718.841664	0.018313	0.018985
RS	49	2.031851	1.072463	677.646724	0.017263	0.017937
RS	50	2.169208	1.086021	626.439720	0.015959	0.016651
RS	51	2.315415	1.086021	582.093544	0.014829	0.015542
RS	52	2.471042	1.089347	534.655159	0.013621	0.014356
RS	53	2.636697	1.089347	488.139879	0.012436	0.013193
RS	54	2.813025	1.079427	444.997695	0.011336	0.012104
RS	55	3.000714	1.079427	397.421149	0.010124	0.010896
RS	56	3.200496	1.079427	350.938406	0.008940	0.009701
RS	57	3.413150	1.079427	306.182773	0.007800	0.008534
RS	58	3.639505	1.087487	261.986485	0.006674	0.007364
RS	59	3.880445	1.087487	222.984707	0.005681	0.006313
RS	60	4.136909	1.087487	187.072735	0.004766	0.005332
RS	61	4.409897	1.087487	154.554430	0.003937	0.004431
RS	62	4.700474	1.087487	125.619847	0.003200	0.003621
RS	63	5.009773	1.087487	390.885146	0.009958	0.011415
PA	4+25*2+4+6 0.166414746 0.041759142 5.009772551 3.978029642 0.520299171 0.500065720 0.667428106 0.899606942 1.185635702 1.550181226 1.887445770 2.036712310 1.959378286 1.739109825 1.486453705 1.269892019 1.108785022 0.998659488 0.930524419 0.896683079 0.890933513 0.907352922 0.938996574 0.977815415 1.016210365 1.048754725 1.072462928 1.086020945 1.089346969 1.079426937 1.087486521
//
IT	4819
RD	11
LK	-368636.569114
QD	-103.746913 -> -93.067691
RI	0.0069792709
TR	0.164693	0.042040
MT	5.050691
MM	C_pi: 1.085032, n_recomb: 39961.441849
RS	0	0.000000	4.777007	52.775128	0.001321	0.000055
RS	1	0.006457	4.777007	56.112118	0.001404	0.000404
RS	2	0.013330	4.777007	59.655272	0.001493	0.000865
RS	3	0.020647	4.777007	63.416682	0.001587	0.001281
RS	4	0.028437	0.527187	606.561620	0.015179	0.011803
RS	5	0.036730	0.527187	635.439347	0.015901	0.013063
RS	6	0.045558	0.495343	707.348993	0.017701	0.014695
RS	7	0.054956	0.495343	738.566744	0.018482	0.015662
RS	8	0.064960	0.659134	580.351642	0.014523	0.012415
RS	9	0.075611	0.659134	607.743470	0.015208	0.013127
RS	10	0.086950	0.890494	471.695428	0.011804	0.010350
RS	11	0.099020	0.890494	495.303298	0.012395	0.011050
RS	12	0.111870	1.183543	391.711870	0.009802	0.008941
RS	13	0.125550	1.183543	412.179509	0.010314	0.009468
RS	14	0.140112	1.571710	326.883066	0.008180	0.007598
RS	15	0.155615	1.571710	344.578871	0.008623	0.007919
RS	16	0.172119	1.943477	293.876825	0.007354	0.006759
RS	17	0.189689	1.943477	310.063045	0.007759	0.007038
RS	18	0.208393	2.115999	300.419857	0.007518	0.006819
RS	19	0.228305	2.115999	316.861437	0.007929	0.007169
RS	20	0.249502	2.038238	346.674712	0.008675	0.007874
RS	21	0.272068	2.038238	365.042091	0.009135	0.008362
RS	22	0.296090	1.800828	434.391207	0.010870	0.010040
RS	23	0.321664	1.800828	455.959986	0.011410	0.010722
RS	24	0.348889	1.527678	562.851903	0.014085	0.013392
RS	25	0.377872	1.527678	587.940038	0.014713	0.014268
RS	26	0.408726	1.294898	722.271246	0.018074	0.017722
RS	27	0.441573	1.294898	749.564537	0.018757	0.018711
RS	28	0.476540	1.123040	893.497498	0.022359	0.022493
RS	29	0.513764	1.123040	919.931245	0.023020	0.023467
RS	30	0.553392	1.006368	1052.395975	0.026335	0.027014
RS	31	0.595579	1.006368	1073.878320	0.026873	0.027829
RS	32	0.640490	0.934598	1174.597984	0.029393	0.030572
RS	33	0.688300	0.934598	1187.347753	0.029712	0.031088
RS	34	0.739197	0.899240	1241.863139	0.031077	0.032600
RS	35	0.793380	0.899240	1243.780755	0.031125	0.032727
RS	36	0.851062	0.893663	1248.283486	0.031237	0.032873
RS	37	0.912468	0.893663	1239.537031	0.031018	0.032613
RS	38	0.977839	0.911674	1202.038176	0.030080	0.031605
RS	39	1.047430	0.911674	1184.470908	0.029640	0.031036
RS	40	1.121515	0.946005	1120.937214	0.028050	0.029327
RS	41	1.200383	0.946005	1096.778737	0.027446	0.028564
RS	42	1.284343	0.988113	1023.856532	0.025621	0.026625
RS	43	1.373724	0.988113	994.709484	0.024892	0.025763
RS	44	1.468876	1.029800	923.695604	0.023115	0.023912
RS	45	1.570172	1.029800	890.327099	0.022280	0.022995
RS	46	1.678007	1.065120	825.897851	0.020667	0.021353
RS	47	1.792806	1.065120	788.585714	0.019734	0.020388
RS	48	1.915016	1.090767	731.135290	0.018296	0.018953
RS	49	2.045117	1.090767	690.090236	0.017269	0.017930
RS	50	2.183618	1.105289	638.368726	0.015975	0.016655
RS	51	2.331061	1.105289	594.025821	0.014865	0.015569
RS	52	2.488024	1.108614	546.456728	0.013675	0.014401
RS	53	2.655122	1.108614	499.688204	0.012504	0.013253
RS	54	2.833008	1.097406	456.690584	0.011428	0.012189
RS	55	3.022380	1.097406	408.487361	0.010222	0.010988
RS	56	3.223979	1.097406	361.285592	0.009041	0.009797
RS	57	3.438594	1.097406	315.734831	0.007901	0.008630
RS	58	3.667065	1.106099	270.517945	0.006769	0.007455
RS	59	3.910289	1.106099	230.683708	0.005773	0.006402
RS	60	4.169216	1.106099	193.915789	0.004853	0.005417
RS	61	4.444861	1.106099	160.539751	0.004017	0.004511
RS	62	4.738303	1.106099	130.766630	0.003272	0.003693
RS	63	5.050691	1.106099	410.404206	0.010270	0.011740
PA	4+25*2+4+6 0.164692544 0.042040084 5.050691089 4.777006502 0.527187115 0.495342981 0.659134154 0.890493559 1.183542758 1.571710330 1.943477336 2.115999454 2.038238247 1.800828407 1.527678011 1.294898056 1.123039504 1.006367704 0.934597665 0.899239958 0.893662622 0.911673514 0.946005181 0.988113205 1.029800164 1.065120014 1.090767117 1.105289300 1.108614469 1.097406303 1.106099433
//
IT	4578
RD	12
LK	-368615.545526
QD	-99.113582 -> -89.153414
RI	0.0061342880
TR	0.163049	0.042315
MT	5.090092
MM	C_pi: 1.097192, n_recomb: 40657.054515
RS	0	0.000000	5.719967	44.918723	0.001105	0.000048
RS	1	0.006469	5.719967	47.775658	0.001175	0.000347
RS	2	0.013357	5.719967	50.810925	0.001250	0.000738
RS	3	0.020691	5.719967	54.035207	0.001329	0.001084
RS	4	0.028499	0.535929	608.978332	0.014978	0.011759
RS	5	0.036812	0.535929	638.192409	0.015697	0.012947
RS	6	0.045663	0.492385	726.644761	0.017873	0.014857
RS	7	0.055087	0.492385	758.676454	0.018660	0.015824
RS	8	0.065120	0.652255	598.797938	0.014728	0.012586
RS	9	0.075802	0.652255	626.995358	0.015422	0.013318
RS	10	0.087176	0.881782	486.276107	0.011960	0.010486
RS	11	0.099285	0.881782	510.582630	0.012558	0.011208
RS	12	0.112178	1.180126	400.999242	0.009863	0.009003
RS	13	0.125905	1.180126	421.972152	0.010379	0.009546
RS	14	0.140519	1.590002	329.884923	0.008114	0.007553
RS	15	0.156080	1.590002	347.814090	0.008555	0.007882
RS	16	0.172647	1.995652	292.320538	0.007190	0.006631
RS	17	0.190285	1.995652	308.523632	0.007588	0.006910
RS	18	0.209065	2.192206	296.394431	0.007290	0.006639
RS	19	0.229060	2.192206	312.748115	0.007692	0.006982
RS	20	0.250348	2.114996	341.788180	0.008407	0.007660
RS	21	0.273014	2.114996	360.073649	0.008856	0.008133
RS	22	0.297146	1.861112	430.433897	0.010587	0.009806
RS	23	0.322839	1.861112	452.047908	0.011119	0.010467
RS	24	0.350194	1.567939	562.195506	0.013828	0.013167
RS	25	0.379319	1.567939	587.569272	0.014452	0.014021
RS	26	0.410329	1.319369	727.468482	0.017893	0.017544
RS	27	0.443344	1.319369	755.321240	0.018578	0.018515
RS	28	0.478496	1.137119	906.403254	0.022294	0.022401
RS	29	0.515921	1.137119	933.563854	0.022962	0.023363
RS	30	0.555768	1.014147	1073.404788	0.026401	0.027025
RS	31	0.598192	1.014147	1095.555989	0.026946	0.027834
RS	32	0.643361	0.938882	1202.234629	0.029570	0.030675
RS	33	0.691453	0.938882	1215.360004	0.029893	0.031188
RS	34	0.742655	0.902049	1273.020207	0.031311	0.032752
RS	35	0.797171	0.902049	1274.916781	0.031358	0.032879
RS	36	0.855213	0.896605	1279.230628	0.031464	0.033020
RS	37	0.917010	0.896605	1270.160661	0.031241	0.032761
RS	38	0.982804	0.916114	1229.746159	0.030247	0.031702
RS	39	1.052856	0.916114	1211.772639	0.029805	0.031140
RS	40	1.127439	0.953013	1143.986171	0.028137	0.029357
RS	41	1.206848	0.953013	1119.537978	0.027536	0.028608
RS	42	1.291394	0.998291	1042.428425	0.025640	0.026602
RS	43	1.381409	0.998291	1013.194522	0.024921	0.025759
RS	44	1.477248	1.043162	938.908704	0.023093	0.023861
RS	45	1.579287	1.043162	905.631328	0.022275	0.022968
RS	46	1.687928	1.081163	839.064270	0.020638	0.021302
RS	47	1.803597	1.081163	801.931450	0.019724	0.020363
RS	48	1.926749	1.108668	743.319824	0.018283	0.018924
RS	49	2.057869	1.108668	702.425744	0.017277	0.017926
RS	50	2.197471	1.124082	650.229004	0.015993	0.016662
RS	51	2.346105	1.124082	605.887525	0.014902	0.015596
RS	52	2.504354	1.127351	558.214522	0.013730	0.014447
RS	53	2.672841	1.127351	511.191532	0.012573	0.013314
RS	54	2.852229	1.114808	468.367828	0.011520	0.012273
RS	55	3.043222	1.114808	419.536961	0.010319	0.011078
RS	56	3.246571	1.114808	371.617362	0.009140	0.009890
RS	57	3.463076	1.114808	325.274363	0.008000	0.008725
RS	58	3.693587	1.124042	279.056982	0.006864	0.007544
RS	59	3.939011	1.124042	238.388610	0.005863	0.006490
RS	60	4.200313	1.124042	200.764638	0.004938	0.005500
RS	61	4.478519	1.124042	166.531785	0.004096	0.004588
RS	62	4.774724	1.124042	135.921569	0.003343	0.003764
RS	63	5.090092	1.124042	430.034066	0.010577	0.012058
PA	4+25*2+4+6 0.163049223 0.042314658 5.090091812 5.719966960 0.535928687 0.492385075 0.652255077 0.881781622 1.180126139 1.590002153 1.995651796 2.192206237 2.114995754 1.861111857 1.567938642 1.319369053 1.137119053 1.014147414 0.938882264 0.902049397 0.896604634 0.916113743 0.953013322 0.998291400 1.043161552 1.081163205 1.108667508 1.124082336 1.127351180 1.114807592 1.124042116
//
IT	4481
RD	13
LK	-368595.921905
QD	-94.844095 -> -85.526227
RI	0.0054286668
TR	0.161484	0.042585
MT	5.127814
MM	C_pi: 1.108996, n_recomb: 41340.499180
RS	0	0.000000	6.826230	38.332825	0.000927	0.000041
RS	1	0.006482	6.826230	40.783255	0.000987	0.000299
RS	2	0.013383	6.826230	43.387972	0.001050	0.000631
RS	3	0.020733	6.826230	46.156375	0.001116	0.000920
RS	4	0.028558	0.546079	609.464832	0.014743	0.011689
RS	5	0.036891	0.546079	638.942599	0.015456	0.012808
RS	6	0.045764	0.490811	743.800001	0.017992	0.014991
RS	7	0.055212	0.490811	776.588762	0.018785	0.015952
RS	8	0.065272	0.646518	616.373087	0.014910	0.012746
RS	9	0.075984	0.646518	645.345272	0.015610	0.013493
RS	10	0.087391	0.873418	500.819735	0.012115	0.010624
RS	11	0.099537	0.873418	525.820251	0.012719	0.011364
RS	12	0.112471	1.175603	410.616145	0.009933	0.009074
RS	13	0.126242	1.175603	432.105634	0.010452	0.009632
RS	14	0.140907	1.605457	333.307236	0.008062	0.007521
RS	15	0.156522	1.605457	351.485630	0.008502	0.007856
RS	16	0.173148	2.044229	291.259139	0.007045	0.006518
RS	17	0.190853	2.044229	307.496204	0.007438	0.006797
RS	18	0.209705	2.265511	292.907528	0.007085	0.006477
RS	19	0.229779	2.265511	309.188584	0.007479	0.006812
RS	20	0.251155	2.189797	337.410147	0.008162	0.007462
RS	21	0.273915	2.189797	355.622295	0.008602	0.007922
RS	22	0.298151	1.920042	426.840843	0.010325	0.009588
RS	23	0.323958	1.920042	448.496987	0.010849	0.010231
RS	24	0.351438	1.607299	561.629564	0.013585	0.012952
RS	25	0.380699	1.607299	587.273213	0.014206	0.013787
RS	26	0.411856	1.343333	732.410733	0.017717	0.017370
RS	27	0.445033	1.343333	760.801207	0.018403	0.018326
RS	28	0.480361	1.151007	918.723444	0.022223	0.022304
RS	29	0.517978	1.151007	946.594138	0.022898	0.023257
RS	30	0.558033	1.021954	1093.586876	0.026453	0.027025
RS	31	0.600685	1.021954	1116.404105	0.027005	0.027830
RS	32	0.646101	0.943311	1228.936763	0.029727	0.030762
RS	33	0.694461	0.943311	1242.451235	0.030054	0.031274
RS	34	0.745955	0.905032	1303.260424	0.031525	0.032889
RS	35	0.800787	0.905032	1305.162309	0.031571	0.033016
RS	36	0.859174	0.899679	1309.360944	0.031673	0.033154
RS	37	0.921344	0.899679	1300.001444	0.031446	0.032898
RS	38	0.987545	0.920596	1256.779005	0.030401	0.031790
RS	39	1.058036	0.920596	1238.435497	0.029957	0.031236
RS	40	1.133096	0.959949	1166.511197	0.028217	0.029385
RS	41	1.213022	0.959949	1141.806460	0.027620	0.028648
RS	42	1.298128	1.008280	1060.620558	0.025656	0.026579
RS	43	1.388750	1.008280	1031.324778	0.024947	0.025754
RS	44	1.485246	1.056229	953.861379	0.023073	0.023813
RS	45	1.587997	1.056229	920.689735	0.022271	0.022942
RS	46	1.697407	1.096823	852.057300	0.020611	0.021255
RS	47	1.813909	1.096823	815.109210	0.019717	0.020339
RS	48	1.937963	1.126106	755.388325	0.018272	0.018899
RS	49	2.070058	1.126106	714.644757	0.017287	0.017924
RS	50	2.210714	1.142346	662.007983	0.016014	0.016670
RS	51	2.360487	1.142346	617.665666	0.014941	0.015624
RS	52	2.519968	1.145507	569.913841	0.013786	0.014493
RS	53	2.689786	1.145507	522.635363	0.012642	0.013374
RS	54	2.870612	1.131588	480.013103	0.011611	0.012357
RS	55	3.063157	1.131588	430.554506	0.010415	0.011167
RS	56	3.268183	1.131588	381.919181	0.009238	0.009982
RS	57	3.486498	1.131588	334.787784	0.008098	0.008817
RS	58	3.718964	1.141276	287.590892	0.006957	0.007632
RS	59	3.966497	1.141276	246.087974	0.005953	0.006576
RS	60	4.230075	1.141276	207.609038	0.005022	0.005582
RS	61	4.510737	1.141276	172.521430	0.004173	0.004664
RS	62	4.809590	1.141276	141.076656	0.003413	0.003833
RS	63	5.127814	1.141276	449.739826	0.010879	0.012371
PA	4+25*2+4+6 0.161484332 0.042584609 5.127814498 6.826229853 0.546078650 0.490810707 0.646518168 0.873417708 1.175602932 1.605456733 2.044229121 2.265510726 2.189796834 1.920041906 1.607299498 1.343333337 1.151007492 1.021953897 0.943310852 0.905032138 0.899679462 0.920595691 0.959948865 1.008280255 1.056229474 1.096823212 1.126105684 1.142346077 1.145506830 1.131587899 1.141276314
//
IT	4277
RD	14
LK	-368577.551682
QD	-90.891627 -> -82.152365
RI	0.0048370761
TR	0.159994	0.042851
MT	5.163870
MM	C_pi: 1.120440, n_recomb: 42011.773113
RS	0	0.000000	8.115247	32.816264	0.000781	0.000036
RS	1	0.006493	8.115247	34.923281	0.000831	0.000258
RS	2	0.013408	8.115247	37.163934	0.000885	0.000541
RS	3	0.020772	8.115247	39.546478	0.000941	0.000784
RS	4	0.028614	0.557293	608.504716	0.014484	0.011599
RS	5	0.036966	0.557293	638.186375	0.015191	0.012654
RS	6	0.045859	0.490330	759.088473	0.018068	0.015099
RS	7	0.055330	0.490330	792.584180	0.018866	0.016051
RS	8	0.065416	0.641721	633.144532	0.015071	0.012896
RS	9	0.076157	0.641721	662.862904	0.015778	0.013655
RS	10	0.087596	0.865378	515.307621	0.012266	0.010763
RS	11	0.099777	0.865378	540.996499	0.012877	0.011519
RS	12	0.112749	1.170170	420.511735	0.010009	0.009152
RS	13	0.126564	1.170170	442.526800	0.010533	0.009724
RS	14	0.141275	1.618361	337.087875	0.008024	0.007498
RS	15	0.156942	1.618361	355.528908	0.008463	0.007840
RS	16	0.173626	2.089556	290.598045	0.006917	0.006418
RS	17	0.191393	2.089556	306.882750	0.007305	0.006697
RS	18	0.210314	2.336076	289.870067	0.006900	0.006328
RS	19	0.230464	2.336076	306.091218	0.007286	0.006658
RS	20	0.251922	2.262712	333.463726	0.007937	0.007280
RS	21	0.274773	2.262712	351.609816	0.008369	0.007728
RS	22	0.299108	1.977716	423.546452	0.010082	0.009384
RS	23	0.325024	1.977716	445.241225	0.010598	0.010009
RS	24	0.352622	1.645829	561.118133	0.013356	0.012748
RS	25	0.382012	1.645829	587.016429	0.013973	0.013564
RS	26	0.413310	1.366821	737.094140	0.017545	0.017201
RS	27	0.446641	1.366821	766.001125	0.018233	0.018142
RS	28	0.482136	1.164704	930.476211	0.022148	0.022205
RS	29	0.519936	1.164704	959.040035	0.022828	0.023149
RS	30	0.560190	1.029762	1112.973969	0.026492	0.027016
RS	31	0.603058	1.029762	1136.453301	0.027051	0.027817
RS	32	0.648710	0.947844	1254.740017	0.029866	0.030837
RS	33	0.697326	0.947844	1268.655362	0.030198	0.031348
RS	34	0.749099	0.908142	1332.620417	0.031720	0.033012
RS	35	0.804234	0.908142	1334.551677	0.031766	0.033139
RS	36	0.862948	0.902842	1338.708804	0.031865	0.033276
RS	37	0.925475	0.902842	1329.090791	0.031636	0.033023
RS	38	0.992063	0.925079	1283.166992	0.030543	0.031872
RS	39	1.062974	0.925079	1264.486073	0.030098	0.031324
RS	40	1.138489	0.966777	1188.536520	0.028291	0.029409
RS	41	1.218908	0.966777	1163.604277	0.027697	0.028686
RS	42	1.304549	1.018053	1078.445464	0.025670	0.026557
RS	43	1.395750	1.018053	1049.109229	0.024972	0.025750
RS	44	1.492874	1.068981	968.557055	0.023054	0.023768
RS	45	1.596304	1.068981	935.503029	0.022268	0.022918
RS	46	1.706450	1.112080	864.872484	0.020586	0.021212
RS	47	1.823749	1.112080	828.112895	0.019711	0.020318
RS	48	1.948663	1.143067	767.329734	0.018265	0.018876
RS	49	2.081689	1.143067	726.735738	0.017298	0.017923
RS	50	2.223353	1.160072	673.690642	0.016036	0.016681
RS	51	2.374216	1.160072	629.345667	0.014980	0.015653
RS	52	2.534874	1.163078	581.538588	0.013842	0.014539
RS	53	2.705964	1.163078	534.004530	0.012711	0.013434
RS	54	2.888164	1.147752	491.609380	0.011702	0.012440
RS	55	3.082195	1.147752	441.524495	0.010510	0.011255
RS	56	3.288824	1.147752	392.176970	0.009335	0.010073
RS	57	3.508871	1.147752	344.262341	0.008194	0.008908
RS	58	3.743206	1.157813	296.107728	0.007048	0.007719
RS	59	3.992757	1.157813	253.771353	0.006040	0.006660
RS	60	4.258512	1.157813	214.439875	0.005104	0.005662
RS	61	4.541524	1.157813	178.500759	0.004249	0.004739
RS	62	4.842912	1.157813	146.225029	0.003481	0.003900
RS	63	5.163870	1.157813	469.491980	0.011175	0.012677
PA	4+25*2+4+6 0.159993848 0.042850515 5.163870422 8.115247303 0.557292599 0.490329995 0.641720962 0.865378432 1.170169876 1.618360699 2.089555666 2.336075676 2.262711679 1.977715895 1.645828970 1.366821071 1.164704421 1.029761507 0.947843544 0.908141909 0.902842054 0.925079374 0.966777191 1.018052701 1.068980871 1.112080345 1.143066925 1.160071584 1.163077506 1.147751584 1.157812533
//
IT	4601
RD	15
LK	-368560.313188
QD	-87.219011 -> -79.004572
RI	0.0043366769
TR	0.158575	0.043113
MT	5.198225
MM	C_pi: 1.131522, n_recomb: 42671.327025
RS	0	0.000000	9.609666	28.186811	0.000661	0.000031
RS	1	0.006504	9.609666	30.003536	0.000703	0.000223
RS	2	0.013432	9.609666	31.936203	0.000748	0.000465
RS	3	0.020810	9.609666	33.992057	0.000797	0.000670
RS	4	0.028667	0.569325	606.460342	0.014212	0.011496
RS	5	0.037036	0.569325	636.296130	0.014912	0.012490
RS	6	0.045950	0.490734	772.731886	0.018109	0.015185
RS	7	0.055443	0.490734	806.889571	0.018909	0.016125
RS	8	0.065553	0.637723	649.158198	0.015213	0.013036
RS	9	0.076321	0.637723	679.595749	0.015926	0.013803
RS	10	0.087790	0.857671	529.712216	0.012414	0.010902
RS	11	0.100004	0.857671	556.082639	0.013032	0.011672
RS	12	0.113013	1.164019	430.638329	0.010092	0.009237
RS	13	0.126868	1.164019	453.185825	0.010620	0.009821
RS	14	0.141624	1.629059	341.161437	0.007995	0.007484
RS	15	0.157340	1.629059	359.875838	0.008434	0.007833
RS	16	0.174078	2.131871	290.274872	0.006803	0.006328
RS	17	0.191905	2.131871	306.618707	0.007186	0.006607
RS	18	0.210891	2.404123	287.205093	0.006731	0.006191
RS	19	0.231113	2.404123	303.376716	0.007110	0.006516
RS	20	0.252649	2.333911	329.875283	0.007731	0.007111
RS	21	0.275587	2.333911	347.960983	0.008154	0.007547
RS	22	0.300016	2.034216	420.504136	0.009854	0.009192
RS	23	0.326034	2.034216	442.233991	0.010364	0.009802
RS	24	0.353745	1.683575	560.644116	0.013139	0.012554
RS	25	0.383258	1.683575	586.782719	0.013751	0.013353
RS	26	0.414690	1.389856	741.528219	0.017378	0.017036
RS	27	0.448167	1.389856	770.931434	0.018067	0.017963
RS	28	0.483822	1.178204	941.696057	0.022069	0.022104
RS	29	0.521795	1.178204	970.936328	0.022754	0.023040
RS	30	0.562239	1.037543	1131.616081	0.026519	0.026999
RS	31	0.605313	1.037543	1155.752948	0.027085	0.027797
RS	32	0.651188	0.952440	1279.702789	0.029990	0.030899
RS	33	0.700048	0.952440	1294.029275	0.030325	0.031410
RS	34	0.752085	0.911334	1361.159336	0.031899	0.033122
RS	35	0.807508	0.911334	1363.141825	0.031945	0.033251
RS	36	0.866535	0.906047	1367.334403	0.032043	0.033389
RS	37	0.929401	0.906047	1357.485645	0.031813	0.033138
RS	38	0.996356	0.929525	1308.962460	0.030675	0.031946
RS	39	1.067667	0.929525	1289.972899	0.030230	0.031406
RS	40	1.143615	0.973465	1210.104124	0.028359	0.029431
RS	41	1.224504	0.973465	1184.969492	0.027770	0.028720
RS	42	1.310653	1.027577	1095.937594	0.025683	0.026535
RS	43	1.402406	1.027577	1066.578387	0.024995	0.025746
RS	44	1.500127	1.081390	983.017002	0.023037	0.023725
RS	45	1.604205	1.081390	950.089613	0.022265	0.022895
RS	46	1.715051	1.126913	877.521063	0.020565	0.021172
RS	47	1.833108	1.126913	840.951992	0.019708	0.020300
RS	48	1.958843	1.159534	779.148359	0.018259	0.018857
RS	49	2.092756	1.159534	738.702177	0.017311	0.017924
RS	50	2.235380	1.177246	685.277081	0.016059	0.016693
RS	51	2.387280	1.177246	640.927426	0.015020	0.015682
RS	52	2.549060	1.180056	593.086206	0.013899	0.014586
RS	53	2.721363	1.180056	545.296687	0.012779	0.013493
RS	54	2.904873	1.163295	503.153676	0.011791	0.012522
RS	55	3.100319	1.163295	452.444124	0.010603	0.011341
RS	56	3.308477	1.163295	402.388031	0.009430	0.010161
RS	57	3.530175	1.163295	353.695393	0.008289	0.008998
RS	58	3.766292	1.173652	304.604511	0.007138	0.007805
RS	59	4.017767	1.173652	261.436070	0.006127	0.006743
RS	60	4.285599	1.173652	221.254691	0.005185	0.005741
RS	61	4.570852	1.173652	184.467488	0.004323	0.004812
RS	62	4.874658	1.173652	151.364560	0.003547	0.003967
RS	63	5.198225	1.173652	489.278195	0.011466	0.012977
PA	4+25*2+4+6 0.158575293 0.043113196 5.198225093 9.609665583 0.569325473 0.490734249 0.637722546 0.857670644 1.164018699 1.629059183 2.131870834 2.404123290 2.333911260 2.034215812 1.683574542 1.389855909 1.178203905 1.037543327 0.952440049 0.911334249 0.906046760 0.929524848 0.973464907 1.027577138 1.081389861 1.126913239 1.159534181 1.177246258 1.180055986 1.163294774 1.173652007
//
IT	4783
RD	16
LK	-368544.102558
QD	-83.793506 -> -76.057907
RI	0.0039109267
TR	0.157223	0.043373
MT	5.230984
MM	C_pi: 1.142256, n_recomb: 43319.205276
RS	0	0.000000	11.333442	24.293690	0.000561	0.000027
RS	1	0.006515	11.333442	25.864774	0.000597	0.000194
RS	2	0.013454	11.333442	27.536658	0.000636	0.000401
RS	3	0.020845	11.333442	29.315700	0.000677	0.000575
RS	4	0.028718	0.581959	603.642564	0.013935	0.011384
RS	5	0.037103	0.581959	633.592111	0.014626	0.012321
RS	6	0.046035	0.491846	784.943748	0.018120	0.015253
RS	7	0.055549	0.491846	819.723282	0.018923	0.016179
RS	8	0.065683	0.634399	664.463836	0.015339	0.013166
RS	9	0.076476	0.634399	695.595270	0.016057	0.013940
RS	10	0.087973	0.850281	544.017320	0.012558	0.011040
RS	11	0.100219	0.850281	571.061836	0.013183	0.011822
RS	12	0.113263	1.157300	440.957000	0.010179	0.009325
RS	13	0.127157	1.157300	464.042098	0.010712	0.009922
RS	14	0.141955	1.637807	345.482391	0.007975	0.007477
RS	15	0.157718	1.637807	364.479088	0.008414	0.007832
RS	16	0.174508	2.171447	290.230738	0.006700	0.006247
RS	17	0.192391	2.171447	306.643074	0.007079	0.006527
RS	18	0.211439	2.469811	284.855075	0.006576	0.006066
RS	19	0.231729	2.469811	300.985898	0.006948	0.006385
RS	20	0.253340	2.403476	326.594682	0.007539	0.006953
RS	21	0.276359	2.403476	344.624829	0.007955	0.007380
RS	22	0.300878	2.089614	417.675158	0.009642	0.009011
RS	23	0.326994	2.089614	439.436560	0.010144	0.009606
RS	24	0.354811	1.720586	560.190499	0.012932	0.012368
RS	25	0.384441	1.720586	586.555814	0.013540	0.013151
RS	26	0.416001	1.412460	745.720820	0.017215	0.016875
RS	27	0.449617	1.412460	775.600765	0.017904	0.017790
RS	28	0.485423	1.191510	952.406776	0.021986	0.022000
RS	29	0.523562	1.191510	982.306901	0.022676	0.022930
RS	30	0.564185	1.045288	1149.545337	0.026537	0.026975
RS	31	0.607455	1.045288	1174.334408	0.027109	0.027770
RS	32	0.653544	0.957079	1303.860840	0.030099	0.030952
RS	33	0.702635	0.957079	1318.607241	0.030439	0.031462
RS	34	0.754925	0.914585	1388.911119	0.032062	0.033222
RS	35	0.810620	0.914585	1390.964649	0.032110	0.033352
RS	36	0.869945	0.909274	1395.263448	0.032209	0.033492
RS	37	0.933134	0.909274	1385.209485	0.031977	0.033245
RS	38	1.000440	0.933917	1334.187014	0.030799	0.032016
RS	39	1.072131	0.933917	1314.914871	0.030354	0.031482
RS	40	1.148492	0.980003	1231.229002	0.028422	0.029451
RS	41	1.229827	0.980003	1205.914303	0.027838	0.028752
RS	42	1.316462	1.036855	1113.100402	0.025695	0.026515
RS	43	1.408740	1.036855	1083.733771	0.025017	0.025742
RS	44	1.507031	1.093462	997.238578	0.023021	0.023685
RS	45	1.611724	1.093462	964.445608	0.022264	0.022875
RS	46	1.723238	1.141334	889.994111	0.020545	0.021134
RS	47	1.842017	1.141334	853.617348	0.019705	0.020282
RS	48	1.968534	1.175524	790.831951	0.018256	0.018839
RS	49	2.103294	1.175524	750.532361	0.017326	0.017926
RS	50	2.246832	1.193890	696.754558	0.016084	0.016706
RS	51	2.399722	1.193890	652.399076	0.015060	0.015712
RS	52	2.562572	1.196469	604.543136	0.013956	0.014633
RS	53	2.736031	1.196469	556.499550	0.012846	0.013552
RS	54	2.920790	1.178251	514.632306	0.011880	0.012603
RS	55	3.117586	1.178251	463.301349	0.010695	0.011427
RS	56	3.327203	1.178251	412.541778	0.009523	0.010249
RS	57	3.550476	1.178251	363.077651	0.008381	0.009085
RS	58	3.788294	1.188835	313.072351	0.007227	0.007889
RS	59	4.041606	1.188835	269.074631	0.006211	0.006824
RS	60	4.311420	1.188835	228.047176	0.005264	0.005818
RS	61	4.598812	1.188835	190.416302	0.004396	0.004883
RS	62	4.904927	1.188835	156.490771	0.003613	0.004032
RS	63	5.230984	1.188835	509.079838	0.011752	0.013272
PA	4+25*2+4+6 0.157223285 0.043372555 5.230983683 11.333442236 0.581958859 0.491846218 0.634398844 0.850281388 1.157300406 1.637807459 2.171447362 2.469810596 2.403476139 2.089613863 1.720586414 1.412460472 1.191509847 1.045288222 0.957078827 0.914584634 0.909274075 0.933917277 0.980003407 1.036854552 1.093462185 1.141333673 1.175524309 1.193890427 1.196468661 1.178250793 1.188834995
//
IT	5026
RD	17
LK	-368528.830768
QD	-80.589625 -> -73.293077
RI	0.0035463453
TR	0.155934	0.043629
MT	5.262213
MM	C_pi: 1.152652, n_recomb: 43955.611554
RS	0	0.000000	13.311801	21.012163	0.000478	0.000024
RS	1	0.006525	13.311801	22.375084	0.000509	0.000168
RS	2	0.013475	13.311801	23.825850	0.000542	0.000347
RS	3	0.020879	13.311801	25.370047	0.000577	0.000495
RS	4	0.028766	0.595024	600.287908	0.013657	0.011267
RS	5	0.037167	0.595024	630.318474	0.014340	0.012151
RS	6	0.046117	0.493542	795.884393	0.018107	0.015305
RS	7	0.055650	0.493542	831.249107	0.018911	0.016215
RS	8	0.065806	0.631656	679.099953	0.015450	0.013288
RS	9	0.076624	0.631656	710.901290	0.016173	0.014065
RS	10	0.088148	0.843206	558.205033	0.012699	0.011176
RS	11	0.100424	0.843206	585.915522	0.013330	0.011970
RS	12	0.113500	1.150149	451.432673	0.010270	0.009418
RS	13	0.127431	1.150149	475.059020	0.010808	0.010025
RS	14	0.142269	1.644849	350.010020	0.007963	0.007476
RS	15	0.158077	1.644849	369.296290	0.008402	0.007836
RS	16	0.174915	2.208493	290.423408	0.006607	0.006174
RS	17	0.192852	2.208493	306.912130	0.006982	0.006454
RS	18	0.211960	2.533250	282.777212	0.006433	0.005949
RS	19	0.232314	2.533250	298.874782	0.006799	0.006264
RS	20	0.253996	2.471502	323.578456	0.007361	0.006805
RS	21	0.277093	2.471502	341.557081	0.007771	0.007223
RS	22	0.301696	2.143954	415.032756	0.009442	0.008840
RS	23	0.327905	2.143954	436.822392	0.009938	0.009422
RS	24	0.355825	1.756903	559.747077	0.012734	0.012189
RS	25	0.385565	1.756903	586.326291	0.013339	0.012959
RS	26	0.417246	1.434651	749.683965	0.017055	0.016717
RS	27	0.450995	1.434651	780.021987	0.017746	0.017621
RS	28	0.486945	1.204621	962.637014	0.021900	0.021896
RS	29	0.525241	1.204621	993.180623	0.022595	0.022819
RS	30	0.566035	1.052983	1166.799097	0.026545	0.026945
RS	31	0.609491	1.052983	1192.234411	0.027124	0.027738
RS	32	0.655783	0.961741	1327.251618	0.030195	0.030995
RS	33	0.705095	0.961741	1342.425469	0.030540	0.031506
RS	34	0.757624	0.917871	1415.911834	0.032212	0.033312
RS	35	0.813580	0.917871	1418.054495	0.032261	0.033444
RS	36	0.873188	0.912503	1422.529862	0.032363	0.033587
RS	37	0.936684	0.912503	1412.293944	0.032130	0.033344
RS	38	1.004324	0.938241	1358.868336	0.030915	0.032080
RS	39	1.076376	0.938241	1339.337100	0.030470	0.031554
RS	40	1.153130	0.986383	1251.931600	0.028482	0.029469
RS	41	1.234892	0.986383	1226.456594	0.027902	0.028782
RS	42	1.321988	1.045880	1129.947124	0.025707	0.026495
RS	43	1.414767	1.045880	1100.586406	0.025039	0.025738
RS	44	1.513600	1.105200	1011.225382	0.023006	0.023647
RS	45	1.618881	1.105200	978.573415	0.022263	0.022855
RS	46	1.731031	1.155346	902.291333	0.020527	0.021099
RS	47	1.850498	1.155346	866.108023	0.019704	0.020267
RS	48	1.977760	1.191047	802.375464	0.018254	0.018824
RS	49	2.113326	1.191047	762.221391	0.017341	0.017929
RS	50	2.257736	1.210020	708.115124	0.016110	0.016721
RS	51	2.411569	1.210020	663.753428	0.015101	0.015742
RS	52	2.575439	1.212333	615.902431	0.014012	0.014680
RS	53	2.750001	1.212333	567.606825	0.012913	0.013610
RS	54	2.935952	1.192644	526.037245	0.011967	0.012683
RS	55	3.134036	1.192644	474.089130	0.010786	0.011510
RS	56	3.345043	1.192644	422.632022	0.009615	0.010335
RS	57	3.569819	1.192644	372.403653	0.008472	0.009171
RS	58	3.809260	1.203393	321.505480	0.007314	0.007972
RS	59	4.064323	1.203393	276.682245	0.006295	0.006904
RS	60	4.336028	1.203393	234.813339	0.005342	0.005893
RS	61	4.625461	1.203393	196.343865	0.004467	0.004953
RS	62	4.933779	1.203393	161.600868	0.003676	0.004095
RS	63	5.262213	1.203393	528.885001	0.012032	0.013562
PA	4+25*2+4+6 0.155933765 0.043628697 5.262212662 13.311800601 0.595023818 0.493541640 0.631656334 0.843205954 1.150148510 1.644848661 2.208492862 2.533249625 2.471501503 2.143953835 1.756903170 1.434650726 1.204620902 1.052982521 0.961740654 0.917871471 0.912503347 0.938241174 0.986383014 1.045880020 1.105200019 1.155346243 1.191047448 1.210020443 1.212333416 1.192643710 1.203392704
//
IT	5608
RD	18
LK	-368514.421317
QD	-77.585281 -> -70.692976
RI	0.0032317151
TR	0.154702	0.043881
MT	5.292023
MM	C_pi: 1.162732, n_recomb: 44580.894818
RS	0	0.000000	15.572499	18.237589	0.000409	0.000021
RS	1	0.006534	15.572499	19.423687	0.000436	0.000147
RS	2	0.013495	15.572499	20.686537	0.000464	0.000301
RS	3	0.020911	15.572499	22.031054	0.000494	0.000428
RS	4	0.028811	0.608383	596.584042	0.013382	0.011147
RS	5	0.037227	0.608383	626.669527	0.014057	0.011981
RS	6	0.046194	0.495710	805.716314	0.018073	0.015342
RS	7	0.055746	0.495710	841.633179	0.018879	0.016235
RS	8	0.065922	0.629431	693.091082	0.015547	0.013401
RS	9	0.076764	0.629431	725.539340	0.016275	0.014180
RS	10	0.088313	0.836462	572.247208	0.012836	0.011311
RS	11	0.100618	0.836462	600.614679	0.013472	0.012114
RS	12	0.113726	1.142685	462.033836	0.010364	0.009513
RS	13	0.127691	1.142685	486.203804	0.010906	0.010130
RS	14	0.142568	1.650422	354.707265	0.007956	0.007481
RS	15	0.158417	1.650422	374.288912	0.008396	0.007846
RS	16	0.175302	2.243267	290.811170	0.006523	0.006107
RS	17	0.193291	2.243267	307.382640	0.006895	0.006388
RS	18	0.212454	2.594632	280.928992	0.006302	0.005841
RS	19	0.232870	2.594632	296.999579	0.006662	0.006152
RS	20	0.254619	2.538088	320.791943	0.007196	0.006667
RS	21	0.277790	2.538088	338.722528	0.007598	0.007076
RS	22	0.302475	2.197343	412.546016	0.009254	0.008679
RS	23	0.328772	2.197343	434.360527	0.009743	0.009248
RS	24	0.356788	1.792581	559.305345	0.012546	0.012019
RS	25	0.386635	1.792581	586.086487	0.013147	0.012775
RS	26	0.418431	1.456466	753.425230	0.016900	0.016564
RS	27	0.452305	1.456466	784.203635	0.017591	0.017457
RS	28	0.488393	1.217555	972.410803	0.021812	0.021791
RS	29	0.526838	1.217555	1003.582127	0.022511	0.022708
RS	30	0.567796	1.060622	1183.420360	0.026545	0.026909
RS	31	0.611429	1.060622	1209.495747	0.027130	0.027700
RS	32	0.657914	0.966413	1349.923585	0.030280	0.031030
RS	33	0.707436	0.966413	1365.531389	0.030630	0.031542
RS	34	0.760194	0.921181	1442.207446	0.032350	0.033393
RS	35	0.816398	0.921181	1444.455735	0.032401	0.033528
RS	36	0.876276	0.915723	1449.175112	0.032507	0.033676
RS	37	0.940065	0.915723	1438.778418	0.032273	0.033436
RS	38	1.008023	0.942492	1383.039218	0.031023	0.032140
RS	39	1.080421	0.942492	1363.270199	0.030580	0.031620
RS	40	1.157549	0.992605	1272.237897	0.028538	0.029486
RS	41	1.239717	0.992605	1246.620129	0.027963	0.028810
RS	42	1.327254	1.054662	1146.494617	0.025717	0.026476
RS	43	1.420510	1.054662	1117.151467	0.025059	0.025734
RS	44	1.519860	1.116614	1024.989354	0.022992	0.023611
RS	45	1.625701	1.116614	992.483642	0.022263	0.022837
RS	46	1.738458	1.168969	914.416782	0.020511	0.021067
RS	47	1.858582	1.168969	878.427685	0.019704	0.020253
RS	48	1.986555	1.206126	813.779972	0.018254	0.018811
RS	49	2.122890	1.206126	773.770355	0.017357	0.017933
RS	50	2.268133	1.225664	719.356660	0.016136	0.016736
RS	51	2.422867	1.225664	674.988854	0.015141	0.015773
RS	52	2.587710	1.227684	627.160443	0.014068	0.014727
RS	53	2.763324	1.227684	578.615618	0.012979	0.013667
RS	54	2.950413	1.206510	537.365065	0.012054	0.012762
RS	55	3.149726	1.206510	484.804710	0.010875	0.011593
RS	56	3.362063	1.206510	432.656524	0.009705	0.010419
RS	57	3.588273	1.206510	381.671544	0.008561	0.009255
RS	58	3.829264	1.217369	329.901402	0.007400	0.008053
RS	59	4.086001	1.217369	284.256998	0.006376	0.006983
RS	60	4.359513	1.217369	241.551691	0.005418	0.005968
RS	61	4.650896	1.217369	202.248991	0.004537	0.005022
RS	62	4.961318	1.217369	166.693868	0.003739	0.004158
RS	63	5.292023	1.217369	548.688263	0.012308	0.013847
PA	4+25*2+4+6 0.154701991 0.043881432 5.292023432 15.572498793 0.608382794 0.495709935 0.629430939 0.836461599 1.142685015 1.650422075 2.243267258 2.594632084 2.538088143 2.197343311 1.792581134 1.456465995 1.217554991 1.060621614 0.966412806 0.921181171 0.915723419 0.942491922 0.992604725 1.054661509 1.116614321 1.168969196 1.206125572 1.225664463 1.227684046 1.206510245 1.217368506
//
IT	4429
RD	19
LK	-368500.805521
QD	-74.760619 -> -68.241908
RI	0.0029584589
TR	0.153523	0.044131
MT	5.320528
MM	C_pi: 1.172512, n_recomb: 45195.160376
RS	0	0.000000	18.146163	15.883151	0.000351	0.000018
RS	1	0.006543	18.146163	16.918590	0.000374	0.000128
RS	2	0.013514	18.146163	18.021266	0.000399	0.000262
RS	3	0.020941	18.146163	19.195510	0.000425	0.000371
RS	4	0.028854	0.621929	592.667528	0.013114	0.011026
RS	5	0.037285	0.621929	622.787061	0.013780	0.011815
RS	6	0.046267	0.498276	814.554061	0.018023	0.015368
RS	7	0.055837	0.498276	850.992507	0.018829	0.016243
RS	8	0.066034	0.627661	706.466530	0.015631	0.013506
RS	9	0.076897	0.627661	739.539792	0.016363	0.014285
RS	10	0.088471	0.830028	586.139111	0.012969	0.011444
RS	11	0.100803	0.830028	615.154497	0.013611	0.012255
RS	12	0.113941	1.135000	472.735309	0.010460	0.009610
RS	13	0.127939	1.135000	497.450237	0.011007	0.010237
RS	14	0.142852	1.654706	359.547513	0.007955	0.007489
RS	15	0.158742	1.654706	379.429292	0.008395	0.007859
RS	16	0.175671	2.275939	291.366238	0.006447	0.006047
RS	17	0.193708	2.275939	308.025863	0.006815	0.006327
RS	18	0.212925	2.654078	279.279541	0.006179	0.005740
RS	19	0.233399	2.654078	295.328543	0.006535	0.006047
RS	20	0.255213	2.603306	318.207054	0.007041	0.006537
RS	21	0.278455	2.603306	336.092641	0.007436	0.006937
RS	22	0.303217	2.249799	410.201676	0.009076	0.008525
RS	23	0.329599	2.249799	432.038143	0.009559	0.009083
RS	24	0.357707	1.827642	558.863821	0.012366	0.011855
RS	25	0.387654	1.827642	585.835771	0.012962	0.012598
RS	26	0.419561	1.477911	756.962219	0.016749	0.016415
RS	27	0.453555	1.477911	788.164215	0.017439	0.017298
RS	28	0.489773	1.230302	981.763238	0.021723	0.021685
RS	29	0.528362	1.230302	1013.546768	0.022426	0.022596
RS	30	0.569475	1.068200	1199.439816	0.026539	0.026869
RS	31	0.613278	1.068200	1226.148596	0.027130	0.027659
RS	32	0.659947	0.971086	1371.906277	0.030355	0.031057
RS	33	0.709669	0.971086	1387.953444	0.030710	0.031570
RS	34	0.762645	0.924504	1467.824183	0.032477	0.033467
RS	35	0.819087	0.924504	1470.193122	0.032530	0.033603
RS	36	0.879221	0.918928	1475.219347	0.032641	0.033758
RS	37	0.943291	0.918928	1464.681424	0.032408	0.033522
RS	38	1.011552	0.946666	1406.716494	0.031125	0.032196
RS	39	1.084280	0.946666	1386.729062	0.030683	0.031683
RS	40	1.161766	0.998672	1292.157371	0.028591	0.029502
RS	41	1.244322	0.998672	1266.412688	0.028021	0.028837
RS	42	1.332279	1.063207	1162.747200	0.025727	0.026458
RS	43	1.425992	1.063207	1133.431900	0.025079	0.025730
RS	44	1.525836	1.127720	1038.527205	0.022979	0.023577
RS	45	1.632212	1.127720	1006.172527	0.022263	0.022820
RS	46	1.745549	1.182222	926.364114	0.020497	0.021036
RS	47	1.866301	1.182222	890.570057	0.019705	0.020240
RS	48	1.994954	1.220783	825.036498	0.018255	0.018799
RS	49	2.132025	1.220783	785.170906	0.017373	0.017938
RS	50	2.278064	1.240849	730.470500	0.016163	0.016752
RS	51	2.433658	1.240849	686.097416	0.015181	0.015803
RS	52	2.599432	1.242552	638.307897	0.014123	0.014773
RS	53	2.776053	1.242552	589.517623	0.013044	0.013723
RS	54	2.964230	1.219886	548.606509	0.012139	0.012839
RS	55	3.164719	1.219886	495.439983	0.010962	0.011674
RS	56	3.378326	1.219886	442.608191	0.009793	0.010501
RS	57	3.605909	1.219886	390.875117	0.008649	0.009338
RS	58	3.848383	1.230805	338.253744	0.007484	0.008134
RS	59	4.106721	1.230805	291.793586	0.006456	0.007060
RS	60	4.381962	1.230805	248.257826	0.005493	0.006040
RS	61	4.675212	1.230805	208.128021	0.004605	0.005090
RS	62	4.987649	1.230805	171.766735	0.003801	0.004219
RS	63	5.320528	1.230805	568.477310	0.012578	0.014127
PA	4+25*2+4+6 0.153523442 0.044130515 5.320528136 18.146163359 0.621929281 0.498276000 0.627661337 0.830027654 1.135000102 1.654706408 2.275939356 2.654077886 2.603306351 2.249799115 1.827642061 1.477911371 1.230302106 1.068199679 0.971085997 0.924503684 0.918927563 0.946666090 0.998671624 1.063206817 1.127720287 1.182221848 1.220783220 1.240849445 1.242552171 1.219886177 1.230804665
//
IT	4079
RD	20
LK	-368487.924470
QD	-72.099726 -> -65.927350
RI	0.0027198889
TR	0.152396	0.044376
MT	5.347725
MM	C_pi: 1.181994, n_recomb: 45798.719851
RS	0	0.000000	21.061159	13.881071	0.000303	0.000016
RS	1	0.006551	21.061159	14.787938	0.000323	0.000112
RS	2	0.013532	21.061159	15.753874	0.000344	0.000229
RS	3	0.020970	21.061159	16.782704	0.000366	0.000323
RS	4	0.028895	0.635562	588.654242	0.012853	0.010906
RS	5	0.037339	0.635562	618.791574	0.013511	0.011653
RS	6	0.046337	0.501170	822.508380	0.017959	0.015383
RS	7	0.055924	0.501170	859.440029	0.018766	0.016240
RS	8	0.066139	0.626292	719.255017	0.015705	0.013602
RS	9	0.077023	0.626292	752.932185	0.016440	0.014381
RS	10	0.088621	0.823904	599.860262	0.013098	0.011573
RS	11	0.100978	0.823904	629.513747	0.013745	0.012392
RS	12	0.114145	1.127167	483.513536	0.010557	0.009708
RS	13	0.128174	1.127167	508.773680	0.011109	0.010345
RS	14	0.143123	1.657859	364.506114	0.007959	0.007501
RS	15	0.159051	1.657859	384.691689	0.008400	0.007876
RS	16	0.176022	2.306674	292.062324	0.006377	0.005991
RS	17	0.194105	2.306674	308.814478	0.006743	0.006272
RS	18	0.213373	2.711686	277.802464	0.006066	0.005645
RS	19	0.233903	2.711686	293.834440	0.006416	0.005949
RS	20	0.255778	2.667201	315.800368	0.006895	0.006414
RS	21	0.279087	2.667201	333.643557	0.007285	0.006807
RS	22	0.303922	2.301362	407.981143	0.008908	0.008379
RS	23	0.330384	2.301362	429.836649	0.009385	0.008926
RS	24	0.358580	1.862108	558.417277	0.012193	0.011698
RS	25	0.388623	1.862108	585.569445	0.012786	0.012429
RS	26	0.420635	1.498997	760.303430	0.016601	0.016269
RS	27	0.454743	1.498997	791.912833	0.017291	0.017142
RS	28	0.491087	1.242861	990.714207	0.021632	0.021580
RS	29	0.529811	1.242861	1023.094671	0.022339	0.022485
RS	30	0.571072	1.075701	1214.890752	0.026527	0.026825
RS	31	0.615036	1.075701	1242.225763	0.027124	0.027614
RS	32	0.661881	0.975741	1393.235752	0.030421	0.031079
RS	33	0.711794	0.975741	1409.726549	0.030781	0.031593
RS	34	0.764978	0.927819	1492.795949	0.032595	0.033534
RS	35	0.821646	0.927819	1495.298994	0.032649	0.033672
RS	36	0.882026	0.922096	1500.693744	0.032767	0.033834
RS	37	0.946362	0.922096	1490.032185	0.032534	0.033601
RS	38	1.014913	0.950747	1429.927162	0.031222	0.032249
RS	39	1.087955	0.950747	1409.738474	0.030781	0.031743
RS	40	1.165782	1.004573	1311.707732	0.028641	0.029517
RS	41	1.248708	1.004573	1285.850193	0.028076	0.028862
RS	42	1.337066	1.071509	1178.716128	0.025737	0.026441
RS	43	1.431214	1.071509	1149.437637	0.025098	0.025727
RS	44	1.531529	1.138512	1051.847358	0.022967	0.023545
RS	45	1.638416	1.138512	1019.647430	0.022264	0.022804
RS	46	1.752306	1.195102	938.136409	0.020484	0.021008
RS	47	1.873657	1.195102	902.537838	0.019707	0.020228
RS	48	2.002958	1.235019	836.146400	0.018257	0.018788
RS	49	2.140730	1.235019	796.424270	0.017390	0.017944
RS	50	2.287528	1.255578	741.456009	0.016189	0.016768
RS	51	2.443944	1.255578	697.078627	0.015220	0.015833
RS	52	2.610607	1.256943	649.343294	0.014178	0.014819
RS	53	2.788188	1.256943	600.311581	0.013108	0.013779
RS	54	2.977403	1.232781	559.758684	0.012222	0.012916
RS	55	3.179015	1.232781	505.992569	0.011048	0.011753
RS	56	3.393835	1.232781	452.485065	0.009880	0.010582
RS	57	3.622728	1.232781	400.012759	0.008734	0.009418
RS	58	3.866618	1.243714	346.560909	0.007567	0.008212
RS	59	4.126485	1.243714	299.290781	0.006535	0.007136
RS	60	4.403377	1.243714	254.930796	0.005566	0.006112
RS	61	4.698409	1.243714	213.980213	0.004672	0.005156
RS	62	5.012769	1.243714	176.818877	0.003861	0.004279
RS	63	5.347725	1.243714	588.249639	0.012844	0.014403
PA	4+25*2+4+6 0.152396376 0.044376424 5.347725050 21.061158738 0.635562098 0.501170401 0.626291775 0.823904021 1.127166625 1.657859354 2.306673705 2.711686312 2.667201283 2.301361589 1.862107654 1.498996685 1.242861190 1.075701494 0.975740575 0.927818783 0.922096473 0.950746796 1.004572740 1.071509064 1.138511632 1.195101890 1.235019420 1.255577621 1.256942691 1.232781016 1.243713752
//
IT	4600
RD	21
LK	-368475.724918
QD	-69.588265 -> -63.737833
RI	0.0025103495
TR	0.151315	0.044618
MT	5.373796
MM	C_pi: 1.191207, n_recomb: 46391.626806
RS	0	0.000000	24.351202	12.172166	0.000262	0.000014
RS	1	0.006559	24.351202	12.968942	0.000280	0.000098
RS	2	0.013549	24.351202	13.817759	0.000298	0.000201
RS	3	0.020997	24.351202	14.721999	0.000317	0.000282
RS	4	0.028934	0.649185	584.646705	0.012602	0.010789
RS	5	0.037391	0.649185	614.790240	0.013252	0.011497
RS	6	0.046403	0.504334	829.683193	0.017884	0.015388
RS	7	0.056007	0.504334	867.082118	0.018690	0.016227
RS	8	0.066240	0.625284	731.477868	0.015767	0.013691
RS	9	0.077144	0.625284	765.738750	0.016506	0.014468
RS	10	0.088764	0.818086	613.398204	0.013222	0.011700
RS	11	0.101146	0.818086	643.679784	0.013875	0.012525
RS	12	0.114340	1.119255	494.347064	0.010656	0.009808
RS	13	0.128399	1.119255	520.151921	0.011212	0.010453
RS	14	0.143381	1.660035	369.561681	0.007966	0.007516
RS	15	0.159345	1.660035	390.053933	0.008408	0.007895
RS	16	0.176357	2.335645	292.876862	0.006313	0.005940
RS	17	0.194484	2.335645	309.725162	0.006676	0.006221
RS	18	0.213801	2.767587	276.474631	0.005960	0.005557
RS	19	0.234384	2.767587	292.493519	0.006305	0.005857
RS	20	0.256318	2.729877	313.548452	0.006759	0.006298
RS	21	0.279690	2.729877	331.351447	0.007142	0.006684
RS	22	0.304596	2.352095	405.869008	0.008749	0.008241
RS	23	0.331135	2.352095	427.740842	0.009220	0.008778
RS	24	0.359415	1.896019	557.962816	0.012027	0.011547
RS	25	0.389550	1.896019	585.285367	0.012616	0.012267
RS	26	0.421662	1.519745	763.460758	0.016457	0.016127
RS	27	0.455880	1.519745	795.462288	0.017147	0.016991
RS	28	0.492342	1.255247	999.284418	0.021540	0.021474
RS	29	0.531197	1.255247	1032.247034	0.022251	0.022375
RS	30	0.572599	1.083135	1229.798842	0.026509	0.026778
RS	31	0.616718	1.083135	1257.752775	0.027112	0.027566
RS	32	0.663731	0.980378	1413.940719	0.030478	0.031094
RS	33	0.713827	0.980378	1430.878578	0.030843	0.031610
RS	34	0.767209	0.931128	1517.148487	0.032703	0.033594
RS	35	0.824093	0.931128	1519.797790	0.032760	0.033735
RS	36	0.884709	0.925236	1525.615573	0.032886	0.033905
RS	37	0.949300	0.925236	1514.846649	0.032653	0.033676
RS	38	1.018128	0.954747	1452.679165	0.031313	0.032299
RS	39	1.091471	0.954747	1432.305357	0.030874	0.031799
RS	40	1.169625	1.010325	1330.895240	0.028688	0.029531
RS	41	1.252905	1.010325	1304.937711	0.028129	0.028886
RS	42	1.341647	1.079591	1194.402434	0.025746	0.026424
RS	43	1.436211	1.079591	1165.168895	0.025116	0.025724
RS	44	1.536978	1.149020	1064.943995	0.022956	0.023515
RS	45	1.644354	1.149020	1032.902531	0.022265	0.022789
RS	46	1.758774	1.207645	949.726471	0.020472	0.020981
RS	47	1.880699	1.207645	914.324132	0.019709	0.020217
RS	48	2.010622	1.248878	847.098589	0.018260	0.018779
RS	49	2.149066	1.248878	807.520390	0.017407	0.017949
RS	50	2.296592	1.269896	752.302853	0.016216	0.016784
RS	51	2.453795	1.269896	707.923257	0.015260	0.015862
RS	52	2.621309	1.270908	660.256249	0.014232	0.014864
RS	53	2.799812	1.270908	610.988408	0.013170	0.013833
RS	54	2.990023	1.245248	570.812861	0.012304	0.012991
RS	55	3.192711	1.245248	516.454882	0.011133	0.011832
RS	56	3.408694	1.245248	462.280556	0.009965	0.010662
RS	57	3.638844	1.245248	409.078735	0.008818	0.009498
RS	58	3.884091	1.256157	354.816490	0.007648	0.008290
RS	59	4.145424	1.256157	306.743332	0.006612	0.007210
RS	60	4.423900	1.256157	261.566312	0.005638	0.006182
RS	61	4.720642	1.256157	219.802072	0.004738	0.005221
RS	62	5.036848	1.256157	181.847448	0.003920	0.004338
RS	63	5.373796	1.256157	607.994098	0.013106	0.014674
PA	4+25*2+4+6 0.151315245 0.044618414 5.373796189 24.351201542 0.649184628 0.504334452 0.625283569 0.818086431 1.119254994 1.660034889 2.335645275 2.767586706 2.729876606 2.352095417 1.896019176 1.519745241 1.255247416 1.083134940 0.980378380 0.931127631 0.925235858 0.954747169 1.010324784 1.079591039 1.149019708 1.207644706 1.248878078 1.269896275 1.270907709 1.245247690 1.256156586
//
IT	4385
RD	22
LK	-368464.159322
QD	-67.214025 -> -61.663594
RI	0.0023253384
TR	0.150277	0.044856
MT	5.398826
MM	C_pi: 1.200167, n_recomb: 46974.151758
RS	0	0.000000	28.050888	10.708645	0.000228	0.000012
RS	1	0.006567	28.050888	11.410874	0.000243	0.000087
RS	2	0.013566	28.050888	12.159080	0.000259	0.000176
RS	3	0.021024	28.050888	12.956264	0.000276	0.000247
RS	4	0.028971	0.662730	580.709719	0.012362	0.010675
RS	5	0.037441	0.662730	610.851142	0.013004	0.011347
RS	6	0.046467	0.507726	836.158958	0.017800	0.015386
RS	7	0.056086	0.507726	874.001050	0.018606	0.016207
RS	8	0.066336	0.624604	743.154396	0.015820	0.013773
RS	9	0.077260	0.624604	777.979516	0.016562	0.014546
RS	10	0.088901	0.812575	626.737427	0.013342	0.011824
RS	11	0.101306	0.812575	657.636729	0.014000	0.012654
RS	12	0.114526	1.111326	505.215362	0.010755	0.009908
RS	13	0.128614	1.111326	531.563641	0.011316	0.010562
RS	14	0.143628	1.661371	374.694919	0.007977	0.007533
RS	15	0.159627	1.661371	395.495953	0.008419	0.007917
RS	16	0.176677	2.362994	293.792868	0.006254	0.005893
RS	17	0.194847	2.362994	310.740335	0.006615	0.006175
RS	18	0.214210	2.821872	275.278710	0.005860	0.005473
RS	19	0.234845	2.821872	291.287981	0.006201	0.005770
RS	20	0.256834	2.791393	311.434914	0.006630	0.006188
RS	21	0.280268	2.791393	329.199696	0.007008	0.006568
RS	22	0.305241	2.402039	403.854953	0.008597	0.008108
RS	23	0.331854	2.402039	425.740652	0.009063	0.008636
RS	24	0.360214	1.929400	557.501064	0.011868	0.011401
RS	25	0.390437	1.929400	584.984879	0.012453	0.012111
RS	26	0.422645	1.540174	766.445515	0.016316	0.015989
RS	27	0.456968	1.540174	798.824690	0.017006	0.016844
RS	28	0.493545	1.267466	1007.497018	0.021448	0.021369
RS	29	0.532523	1.267466	1041.027491	0.022162	0.022266
RS	30	0.574062	1.090498	1244.194998	0.026487	0.026728
RS	31	0.618329	1.090498	1272.760405	0.027095	0.027515
RS	32	0.665503	0.984996	1434.050815	0.030529	0.031105
RS	33	0.715774	0.984996	1451.438550	0.030899	0.031622
RS	34	0.769347	0.934427	1540.907936	0.032803	0.033648
RS	35	0.826439	0.934427	1543.714788	0.032863	0.033792
RS	36	0.887279	0.928343	1550.010718	0.032997	0.033971
RS	37	0.952115	0.928343	1539.149394	0.032766	0.033746
RS	38	1.021209	0.958667	1474.994585	0.031400	0.032346
RS	39	1.094841	0.958667	1454.450293	0.030963	0.031852
RS	40	1.173308	1.015932	1349.735533	0.028734	0.029544
RS	41	1.256928	1.015932	1323.689589	0.028179	0.028909
RS	42	1.346039	1.087461	1209.817262	0.025755	0.026409
RS	43	1.441002	1.087461	1180.635767	0.025134	0.025721
RS	44	1.542202	1.159258	1077.822880	0.022945	0.023485
RS	45	1.650048	1.159258	1045.943060	0.022266	0.022774
RS	46	1.764976	1.219868	961.136428	0.020461	0.020955
RS	47	1.887452	1.219868	925.930977	0.019711	0.020207
RS	48	2.017971	1.262377	857.894961	0.018263	0.018770
RS	49	2.157061	1.262377	818.461039	0.017424	0.017956
RS	50	2.305286	1.283830	763.009210	0.016243	0.016801
RS	51	2.463244	1.283830	718.629877	0.015298	0.015891
RS	52	2.631576	1.284472	671.045463	0.014285	0.014909
RS	53	2.810963	1.284472	621.547017	0.013232	0.013886
RS	54	3.002130	1.257316	581.765988	0.012385	0.013065
RS	55	3.205851	1.257316	526.824396	0.011215	0.011908
RS	56	3.422951	1.257316	471.992563	0.010048	0.010740
RS	57	3.654309	1.257316	418.071279	0.008900	0.009575
RS	58	3.900860	1.268167	363.018343	0.007728	0.008366
RS	59	4.163602	1.268167	314.149547	0.006688	0.007283
RS	60	4.443599	1.268167	268.163033	0.005709	0.006251
RS	61	4.741984	1.268167	225.592520	0.004802	0.005284
RS	62	5.059964	1.268167	186.851566	0.003978	0.004396
RS	63	5.398826	1.268167	627.706541	0.013363	0.014940
PA	4+25*2+4+6 0.150276823 0.044856361 5.398825963 28.050887682 0.662730152 0.507725777 0.624604364 0.812575183 1.111326312 1.661371053 2.362993844 2.821872079 2.791392656 2.402038773 1.929400075 1.540173717 1.267466187 1.090497864 0.984996156 0.934427411 0.928342696 0.958666948 1.015932475 1.087461135 1.159257679 1.219867624 1.262377132 1.283829909 1.284472317 1.257315757 1.268166852
//
IT	4195
RD	23
LK	-368453.184762
QD	-64.965734 -> -59.695447
RI	0.0021610646
TR	0.149279	0.045090
MT	5.422850
MM	C_pi: 1.208881, n_recomb: 47546.504224
RS	0	0.000000	32.197694	9.450780	0.000199	0.000011
RS	1	0.006575	32.197694	10.071541	0.000212	0.000077
RS	2	0.013581	32.197694	10.733035	0.000226	0.000155
RS	3	0.021049	32.197694	11.437928	0.000241	0.000217
RS	4	0.029007	0.676147	576.885623	0.012133	0.010564
RS	5	0.037489	0.676147	607.019026	0.012767	0.011203
RS	6	0.046528	0.511305	842.010843	0.017709	0.015377
RS	7	0.056161	0.511305	880.273614	0.018514	0.016179
RS	8	0.066428	0.624221	754.305811	0.015865	0.013848
RS	9	0.077370	0.624221	789.676330	0.016609	0.014617
RS	10	0.089031	0.807358	639.869314	0.013458	0.011944
RS	11	0.101459	0.807358	671.375740	0.014120	0.012779
RS	12	0.114704	1.103417	516.103778	0.010855	0.010009
[truncated: 9,978,933 more chars]
