# Supplementary material for: Recent speciation associated with range expansion and a shift to self-fertilization in North American Arabidopsis
Source: Nat Commun. 2022 Dec 8;13:7564. doi: 10.1038/s41467-022-35368-1 (PMC9732334; doi:10.1038/s41467-022-35368-1)
Supplement: Supplementary file 5 — Source Data [file 41467_2022_35368_MOESM5_ESM.zip › Source Data/Fig2c_FigS16-5_lyrNY4_24.psmc]

CC
CC	Brief Description of the file format:
CC	  CC  comments
CC	  MM  useful-messages
CC	  RD  round-of-iterations
CC	  LL  \log[P(sequence)]
CC	  QD  Q-before-opt Q-after-opt
CC	  TR  \theta_0 \rho_0
CC	  RS  k t_k \lambda_k \pi_k \sum_{l\not=k}A_{kl} A_{kk}
CC	  DC  begin end best-k t_k+\Delta_k max-prob
CC
MM	Version: 0.6.5-r67
MM	pattern:4+25*2+4+6, n:63, n_free_lambdas:28
MM	n_iterations:25, skip:1, max_t:5, theta/rho:5
MM	is_decoding:0
MM	n_seqs:14, sum_L:997953, sum_n:111677
RD	0
LK	0.000000
QD	0.000000 -> 0.000000
RI	inf
TR	0.118678	0.023736
MT	5.000000
MM	C_pi: 1.000000, n_recomb: 23409.152035
RS	0	0.000000	1.000000	148.510504	0.006344	0.000000
RS	1	0.006440	1.000000	157.039522	0.006708	0.000000
RS	2	0.013294	1.000000	165.988143	0.007091	0.000000
RS	3	0.020590	1.000000	175.367716	0.007491	0.000000
RS	4	0.028356	1.000000	185.188542	0.007911	0.000000
RS	5	0.036622	1.000000	195.459626	0.008350	0.000000
RS	6	0.045421	1.000000	206.188404	0.008808	0.000000
RS	7	0.054785	1.000000	217.380432	0.009286	0.000000
RS	8	0.064753	1.000000	229.039052	0.009784	0.000000
RS	9	0.075363	1.000000	241.165013	0.010302	0.000000
RS	10	0.086656	1.000000	253.756068	0.010840	0.000000
RS	11	0.098677	1.000000	266.806526	0.011398	0.000000
RS	12	0.111471	1.000000	280.306777	0.011974	0.000000
RS	13	0.125090	1.000000	294.242774	0.012570	0.000000
RS	14	0.139585	1.000000	308.595489	0.013183	0.000000
RS	15	0.155014	1.000000	323.340337	0.013813	0.000000
RS	16	0.171437	1.000000	338.446576	0.014458	0.000000
RS	17	0.188917	1.000000	353.876682	0.015117	0.000000
RS	18	0.207523	1.000000	369.585729	0.015788	0.000000
RS	19	0.227327	1.000000	385.520751	0.016469	0.000000
RS	20	0.248406	1.000000	401.620131	0.017157	0.000000
RS	21	0.270843	1.000000	417.813016	0.017848	0.000000
RS	22	0.294725	1.000000	434.018781	0.018541	0.000000
RS	23	0.320144	1.000000	450.146566	0.019230	0.000000
RS	24	0.347201	1.000000	466.094912	0.019911	0.000000
RS	25	0.376000	1.000000	481.751532	0.020580	0.000000
RS	26	0.406654	1.000000	496.993241	0.021231	0.000000
RS	27	0.439282	1.000000	511.686091	0.021858	0.000000
RS	28	0.474011	1.000000	525.685748	0.022456	0.000000
RS	29	0.510976	1.000000	538.838158	0.023018	0.000000
RS	30	0.550322	1.000000	550.980544	0.023537	0.000000
RS	31	0.592202	1.000000	561.942773	0.024005	0.000000
RS	32	0.636779	1.000000	571.549148	0.024416	0.000000
RS	33	0.684227	1.000000	579.620643	0.024760	0.000000
RS	34	0.734730	1.000000	585.977631	0.025032	0.000000
RS	35	0.788485	1.000000	590.443103	0.025223	0.000000
RS	36	0.845702	1.000000	592.846387	0.025325	0.000000
RS	37	0.906604	1.000000	593.027356	0.025333	0.000000
RS	38	0.971428	1.000000	590.841068	0.025240	0.000000
RS	39	1.040426	1.000000	586.162765	0.025040	0.000000
RS	40	1.113868	1.000000	578.893142	0.024729	0.000000
RS	41	1.192040	1.000000	568.963712	0.024305	0.000000
RS	42	1.275245	1.000000	556.342110	0.023766	0.000000
RS	43	1.363809	1.000000	541.037096	0.023112	0.000000
RS	44	1.458076	1.000000	523.103004	0.022346	0.000000
RS	45	1.558414	1.000000	502.643349	0.021472	0.000000
RS	46	1.665214	1.000000	479.813282	0.020497	0.000000
RS	47	1.778891	1.000000	454.820581	0.019429	0.000000
RS	48	1.899889	1.000000	427.924894	0.018280	0.000000
RS	49	2.028679	1.000000	399.434966	0.017063	0.000000
RS	50	2.165763	1.000000	369.703678	0.015793	0.000000
RS	51	2.311675	1.000000	339.120809	0.014487	0.000000
RS	52	2.466983	1.000000	308.103558	0.013162	0.000000
RS	53	2.632293	1.000000	277.085036	0.011837	0.000000
RS	54	2.808249	1.000000	246.501064	0.010530	0.000000
RS	55	2.995536	1.000000	216.775842	0.009260	0.000000
RS	56	3.194884	1.000000	188.307168	0.008044	0.000000
RS	57	3.407070	1.000000	161.452034	0.006897	0.000000
RS	58	3.632920	1.000000	136.513520	0.005832	0.000000
RS	59	3.873315	1.000000	113.729887	0.004858	0.000000
RS	60	4.129191	1.000000	93.266726	0.003984	0.000000
RS	61	4.401545	1.000000	75.212820	0.003213	0.000000
RS	62	4.691438	1.000000	59.580152	0.002545	0.000000
RS	63	5.000000	1.000000	166.979352	0.007133	0.000000
PA	4+25*2+4+6 0.118677767 0.023735553 5.000000000 1.000000000 1.000000000 1.000000000 1.000000000 1.000000000 1.000000000 1.000000000 1.000000000 1.000000000 1.000000000 1.000000000 1.000000000 1.000000000 1.000000000 1.000000000 1.000000000 1.000000000 1.000000000 1.000000000 1.000000000 1.000000000 1.000000000 1.000000000 1.000000000 1.000000000 1.000000000 1.000000000 1.000000000
//
IT	5149
RD	1
LK	-295648.651320
QD	-1520.304588 -> -746.775905
RI	0.0530799441
TR	0.107094	0.021145
MT	5.969677
MM	C_pi: 1.041038, n_recomb: 21729.005620
RS	0	0.000000	0.233660	610.618154	0.028102	0.003170
RS	1	0.006734	0.233660	632.658900	0.029116	0.020129
RS	2	0.013922	0.233660	654.185115	0.030107	0.032297
RS	3	0.021594	0.233660	675.000862	0.031065	0.035583
RS	4	0.029783	0.290459	561.044300	0.025820	0.034321
RS	5	0.038523	0.290459	580.546448	0.026718	0.029924
RS	6	0.047851	0.384114	455.197644	0.020949	0.026048
RS	7	0.057808	0.384114	473.060286	0.021771	0.023677
RS	8	0.068436	0.498494	379.418113	0.017461	0.021792
RS	9	0.079779	0.498494	395.605576	0.018206	0.019907
RS	10	0.091885	0.634704	324.350883	0.014927	0.018049
RS	11	0.104808	0.634704	339.032907	0.015603	0.016361
RS	12	0.118600	0.781973	287.860386	0.013248	0.014925
RS	13	0.133322	0.781973	301.373809	0.013870	0.013728
RS	14	0.149034	0.929859	265.446841	0.012216	0.012723
RS	15	0.165805	0.929859	278.141252	0.012800	0.011871
RS	16	0.183705	1.068752	253.589667	0.011671	0.011153
RS	17	0.202811	1.068752	265.767513	0.012231	0.010556
RS	18	0.223203	1.190104	250.080473	0.011509	0.010075
RS	19	0.244969	1.190104	261.985741	0.012057	0.009708
RS	20	0.268200	1.288416	253.397452	0.011662	0.009455
RS	21	0.292996	1.288416	265.207100	0.012205	0.009313
RS	22	0.319462	1.361622	262.451382	0.012078	0.009276
RS	23	0.347710	1.361622	274.267607	0.012622	0.009336
RS	24	0.377861	1.410107	276.479269	0.012724	0.009492
RS	25	0.410041	1.410107	288.320247	0.013269	0.009742
RS	26	0.444389	1.435638	294.927318	0.013573	0.010092
RS	27	0.481050	1.435638	306.711577	0.014115	0.010545
RS	28	0.520180	1.441563	317.119187	0.014594	0.011107
RS	29	0.561946	1.441563	328.639482	0.015124	0.011777
RS	30	0.606523	1.432914	341.920258	0.015736	0.012547
RS	31	0.654103	1.432914	352.817198	0.016237	0.013407
RS	32	0.704887	1.415548	367.605104	0.016918	0.014334
RS	33	0.759091	1.415548	377.358960	0.017367	0.015305
RS	34	0.816945	1.394854	391.962250	0.018039	0.016289
RS	35	0.878695	1.394854	399.917118	0.018405	0.017254
RS	36	0.944604	1.374962	412.532583	0.018985	0.018167
RS	37	1.014951	1.374962	417.956594	0.019235	0.018997
RS	38	1.090036	1.358532	426.922868	0.019648	0.019715
RS	39	1.170177	1.358532	429.097252	0.019748	0.020298
RS	40	1.255716	1.346833	433.147150	0.019934	0.020727
RS	41	1.347014	1.346833	431.466494	0.019857	0.020993
RS	42	1.444461	1.339889	429.930801	0.019786	0.021093
RS	43	1.548471	1.339889	423.990158	0.019513	0.021032
RS	44	1.659485	1.336879	416.806439	0.019182	0.020818
RS	45	1.777975	1.336879	406.463458	0.018706	0.020461
RS	46	1.904444	1.336697	394.025622	0.018134	0.019974
RS	47	2.039430	1.336697	379.443253	0.017463	0.019368
RS	48	2.183507	1.338309	362.465628	0.016681	0.018657
RS	49	2.337286	1.338309	344.137835	0.015838	0.017853
RS	50	2.501422	1.340896	323.586545	0.014892	0.016970
RS	51	2.676611	1.340896	302.338659	0.013914	0.016020
RS	52	2.863597	1.343882	279.389392	0.012858	0.015017
RS	53	3.063176	1.343882	256.340449	0.011797	0.013973
RS	54	3.276196	1.348560	232.068614	0.010680	0.012901
RS	55	3.503561	1.348560	208.614287	0.009601	0.011813
RS	56	3.746237	1.348560	185.375230	0.008531	0.010720
RS	57	4.005256	1.348560	162.705279	0.007488	0.009635
RS	58	4.281719	1.382136	137.868874	0.006345	0.008569
RS	59	4.576799	1.382136	118.406564	0.005449	0.007533
RS	60	4.891751	1.382136	100.214824	0.004612	0.006540
RS	61	5.227913	1.382136	83.504034	0.003843	0.005601
RS	62	5.586714	1.382136	68.429949	0.003149	0.004726
RS	63	5.969677	1.382136	217.710404	0.010019	0.016562
PA	4+25*2+4+6 0.107093559 0.021145464 5.969676971 0.233659744 0.290458679 0.384114265 0.498494148 0.634703636 0.781972885 0.929859161 1.068752289 1.190103531 1.288416386 1.361622334 1.410106659 1.435638428 1.441562653 1.432914257 1.415548325 1.394853592 1.374961853 1.358531952 1.346833229 1.339888573 1.336878896 1.336696625 1.338309407 1.340896130 1.343881607 1.348560333 1.382136285
//
IT	4247
RD	2
LK	-294485.063485
QD	-765.801095 -> -564.353521
RI	0.0786247277
TR	0.101891	0.020660
MT	6.437387
MM	C_pi: 1.050972, n_recomb: 21435.526205
RS	0	0.000000	0.172148	828.456177	0.038649	0.003016
RS	1	0.006860	0.172148	849.612435	0.039636	0.020060
RS	2	0.014191	0.172148	868.854247	0.040533	0.034149
RS	3	0.022025	0.172148	885.857227	0.041327	0.040124
RS	4	0.030396	0.199476	779.699294	0.036374	0.034852
RS	5	0.039341	0.199476	795.510488	0.037112	0.035584
RS	6	0.048900	0.277616	585.515013	0.027315	0.026863
RS	7	0.059115	0.277616	602.388796	0.028102	0.027154
RS	8	0.070031	0.387352	445.649640	0.020790	0.021265
RS	9	0.081695	0.387352	461.678115	0.021538	0.021470
RS	10	0.094160	0.536739	346.076722	0.016145	0.016866
RS	11	0.107480	0.536739	360.499345	0.016818	0.016775
RS	12	0.121713	0.720470	280.276033	0.013075	0.013524
RS	13	0.136923	0.720470	293.082964	0.013673	0.013452
RS	14	0.153176	0.928121	238.192535	0.011112	0.011268
RS	15	0.170545	0.928121	249.700542	0.011649	0.011241
RS	16	0.189105	1.144811	212.366529	0.009907	0.009770
RS	17	0.208938	1.144811	222.952650	0.010401	0.009776
RS	18	0.230131	1.351695	198.299921	0.009251	0.008806
RS	19	0.252779	1.351695	208.313682	0.009718	0.008869
RS	20	0.276980	1.530307	193.280305	0.009017	0.008296
RS	21	0.302842	1.530307	203.017149	0.009471	0.008457
RS	22	0.330478	1.667071	195.673676	0.009128	0.008216
RS	23	0.360009	1.667071	205.365920	0.009581	0.008493
RS	24	0.391567	1.755167	204.570643	0.009544	0.008533
RS	25	0.425289	1.755167	214.380630	0.010001	0.008937
RS	26	0.461325	1.793551	219.610290	0.010245	0.009252
RS	27	0.499833	1.793551	229.616603	0.010712	0.009816
RS	28	0.540983	1.787921	240.465888	0.011218	0.010432
RS	29	0.584955	1.787921	250.626036	0.011692	0.011188
RS	30	0.631945	1.750718	266.230669	0.012420	0.012109
RS	31	0.682157	1.750718	276.327464	0.012891	0.013041
RS	32	0.735815	1.697395	295.075506	0.013766	0.014200
RS	33	0.793153	1.697395	304.678646	0.014214	0.015223
RS	34	0.854425	1.641615	324.307661	0.015129	0.016476
RS	35	0.919901	1.641615	332.783794	0.015525	0.017454
RS	36	0.989868	1.592711	350.745485	0.016363	0.018613
RS	37	1.064635	1.592711	357.330559	0.016670	0.019402
RS	38	1.144531	1.555669	371.253513	0.017320	0.020289
RS	39	1.229908	1.555669	375.174210	0.017502	0.020775
RS	40	1.321142	1.531930	383.355203	0.017884	0.021268
RS	41	1.418635	1.531930	383.960353	0.017912	0.021401
RS	42	1.522817	1.520168	385.716885	0.017994	0.021473
RS	43	1.634145	1.520168	382.568980	0.017847	0.021272
RS	44	1.753111	1.517478	378.153031	0.017641	0.020975
RS	45	1.880238	1.517478	371.063784	0.017311	0.020501
RS	46	2.016086	1.520709	361.250951	0.016853	0.019917
RS	47	2.161253	1.520709	350.289010	0.016342	0.019231
RS	48	2.316379	1.527172	336.051725	0.015677	0.018438
RS	49	2.482148	1.527172	321.546279	0.015001	0.017596
RS	50	2.659288	1.534857	303.908043	0.014178	0.016662
RS	51	2.848580	1.534857	286.451371	0.013363	0.015712
RS	52	3.050858	1.542451	266.455698	0.012431	0.014690
RS	53	3.267013	1.542451	246.894607	0.011518	0.013672
RS	54	3.497997	1.552586	225.178816	0.010505	0.012589
RS	55	3.744826	1.552586	204.690071	0.009549	0.011543
RS	56	4.008588	1.552586	184.012995	0.008584	0.010491
RS	57	4.290445	1.552586	163.475408	0.007626	0.009444
RS	58	4.591638	1.624056	137.697323	0.006424	0.008227
RS	59	4.913494	1.624056	120.292798	0.005612	0.007281
RS	60	5.257429	1.624056	103.646111	0.004835	0.006364
RS	61	5.624958	1.624056	87.994254	0.004105	0.005487
RS	62	6.017701	1.624056	73.536684	0.003431	0.004661
RS	63	6.437387	1.624056	253.838830	0.011842	0.017021
PA	4+25*2+4+6 0.101890502 0.020659622 6.437387330 0.172147955 0.199475526 0.277616276 0.387352391 0.536738768 0.720470347 0.928121067 1.144811155 1.351694555 1.530306555 1.667071106 1.755167091 1.793551478 1.787920580 1.750717941 1.697395496 1.641614956 1.592710653 1.555669348 1.531930061 1.520167512 1.517477698 1.520708867 1.527172291 1.534857371 1.542450875 1.552585874 1.624055956
//
IT	4368
RD	3
LK	-294161.343347
QD	-602.729169 -> -517.856093
RI	0.0843756218
TR	0.098322	0.020736
MT	6.717837
MM	C_pi: 1.090377, n_recomb: 22311.400352
RS	0	0.000000	0.172252	870.187989	0.039002	0.002850
RS	1	0.006931	0.172252	892.633596	0.040008	0.019043
RS	2	0.014343	0.172252	913.025429	0.040922	0.032731
RS	3	0.022269	0.172252	931.012228	0.041728	0.038637
RS	4	0.030744	0.176544	923.809881	0.041405	0.036411
RS	5	0.039807	0.176544	936.852138	0.041990	0.038232
RS	6	0.049497	0.244166	689.976164	0.030925	0.028305
RS	7	0.059860	0.244166	706.191270	0.031652	0.029392
RS	8	0.070940	0.346353	511.617984	0.022931	0.021996
RS	9	0.082789	0.346353	528.125908	0.023671	0.022879
RS	10	0.095459	0.495941	382.036962	0.017123	0.017041
RS	11	0.109007	0.495941	397.192081	0.017802	0.017494
RS	12	0.123494	0.693795	295.919825	0.013263	0.013347
RS	13	0.138985	0.693795	309.257098	0.013861	0.013670
RS	14	0.155551	0.933787	240.534759	0.010781	0.010870
RS	15	0.173264	0.933787	252.256754	0.011306	0.011138
RS	16	0.192205	1.201610	205.803842	0.009224	0.009250
RS	17	0.212459	1.201610	216.311578	0.009695	0.009475
RS	18	0.234117	1.473080	185.563994	0.008317	0.008222
RS	19	0.257277	1.473080	195.273358	0.008752	0.008441
RS	20	0.282041	1.718116	176.213589	0.007898	0.007680
RS	21	0.308522	1.718116	185.499513	0.008314	0.007949
RS	22	0.336839	1.909657	175.652535	0.007873	0.007592
RS	23	0.367118	1.909657	184.831634	0.008284	0.007939
RS	24	0.399496	2.030513	182.808906	0.008194	0.007923
RS	25	0.434118	2.030513	192.133162	0.008611	0.008364
RS	26	0.471141	2.074367	197.468078	0.008851	0.008682
RS	27	0.510729	2.074367	207.114829	0.009283	0.009256
RS	28	0.553061	2.048748	219.625033	0.009844	0.009945
RS	29	0.598328	2.048748	229.651839	0.010293	0.010692
RS	30	0.646732	1.975224	248.572560	0.011141	0.011765
RS	31	0.698492	1.975224	258.836178	0.011601	0.012679
RS	32	0.753839	1.880996	282.293890	0.012652	0.014061
RS	33	0.813023	1.880996	292.377992	0.013104	0.015055
RS	34	0.876308	1.788828	317.428724	0.014227	0.016566
RS	35	0.943981	1.788828	326.639340	0.014640	0.017500
RS	36	1.016344	1.712697	349.790517	0.015678	0.018896
RS	37	1.093723	1.712697	357.251303	0.016012	0.019622
RS	38	1.176465	1.658737	375.231002	0.016818	0.020671
RS	39	1.264943	1.658737	380.058028	0.017034	0.021077
RS	40	1.359554	1.627491	390.639120	0.017508	0.021632
RS	41	1.460722	1.627491	392.123520	0.017575	0.021680
RS	42	1.568903	1.615543	394.688252	0.017690	0.021726
RS	43	1.684582	1.615543	392.398439	0.017587	0.021451
RS	44	1.808280	1.617488	387.709676	0.017377	0.021080
RS	45	1.940552	1.617488	381.493619	0.017099	0.020552
RS	46	2.081992	1.627928	370.935420	0.016625	0.019884
RS	47	2.233236	1.627928	360.883725	0.016175	0.019172
RS	48	2.394963	1.642424	345.893479	0.015503	0.018312
RS	49	2.567900	1.642424	332.312765	0.014894	0.017471
RS	50	2.752825	1.657732	314.149567	0.014080	0.016497
RS	51	2.950567	1.657732	297.557807	0.013337	0.015569
RS	52	3.162016	1.671825	277.283282	0.012428	0.014534
RS	53	3.388121	1.671825	258.416977	0.011582	0.013549
RS	54	3.629899	1.689175	236.283277	0.010590	0.012463
RS	55	3.888436	1.689175	216.262083	0.009693	0.011455
RS	56	4.164893	1.689175	195.815007	0.008776	0.010438
RS	57	4.460512	1.689175	175.269116	0.007856	0.009420
RS	58	4.776622	1.801397	146.183382	0.006552	0.008078
RS	59	5.114643	1.801397	129.202242	0.005791	0.007198
RS	60	5.476094	1.801397	112.695955	0.005051	0.006336
RS	61	5.862599	1.801397	96.920485	0.004344	0.005504
RS	62	6.275894	1.801397	82.104514	0.003680	0.004712
RS	63	6.717837	1.801397	301.117151	0.013496	0.017945
PA	4+25*2+4+6 0.098321957 0.020735870 6.717836938 0.172251548 0.176544447 0.244165741 0.346353272 0.495940620 0.693794607 0.933786754 1.201609762 1.473080432 1.718115632 1.909657284 2.030513348 2.074366902 2.048747946 1.975224356 1.880996346 1.788828260 1.712696791 1.658737027 1.627491244 1.615543318 1.617487932 1.627928112 1.642423570 1.657732205 1.671824954 1.689174655 1.801397350
//
IT	4748
RD	4
LK	-294008.835128
QD	-547.722918 -> -490.103483
RI	0.0781791636
TR	0.095318	0.020987
MT	6.924053
MM	C_pi: 1.138731, n_recomb: 23568.016058
RS	0	0.000000	0.187022	853.472468	0.036213	0.002695
RS	1	0.006982	0.187022	878.531896	0.037276	0.017981
RS	2	0.014452	0.187022	901.896749	0.038268	0.030817
RS	3	0.022443	0.187022	923.221305	0.039173	0.035952
RS	4	0.030992	0.169980	1034.085153	0.043877	0.037829
RS	5	0.040138	0.169980	1046.488708	0.044403	0.039619
RS	6	0.049922	0.230663	783.671872	0.033251	0.029620
RS	7	0.060390	0.230663	800.024528	0.033945	0.030882
RS	8	0.071588	0.326558	579.372244	0.024583	0.022874
RS	9	0.083569	0.326558	596.814633	0.025323	0.024006
RS	10	0.096385	0.473443	425.676632	0.018062	0.017498
RS	11	0.110097	0.473443	442.018520	0.018755	0.018188
RS	12	0.124766	0.677071	321.873371	0.013657	0.013486
RS	13	0.140459	0.677071	336.243326	0.014267	0.013991
RS	14	0.157248	0.936299	254.512182	0.010799	0.010785
RS	15	0.175210	0.936299	266.982617	0.011328	0.011190
RS	16	0.194425	1.240039	211.740868	0.008984	0.009017
RS	17	0.214982	1.240039	222.721495	0.009450	0.009343
RS	18	0.236974	1.562390	186.079987	0.007895	0.007893
RS	19	0.260502	1.562390	196.044003	0.008318	0.008182
RS	20	0.285672	1.864123	173.165708	0.007347	0.007290
RS	21	0.312600	1.864123	182.560742	0.007746	0.007604
RS	22	0.341408	2.104734	170.449244	0.007232	0.007165
RS	23	0.372227	2.104734	179.667698	0.007623	0.007534
RS	24	0.405198	2.255187	176.665770	0.007496	0.007477
RS	25	0.440472	2.255187	186.037128	0.007894	0.007919
RS	26	0.478208	2.302177	191.730234	0.008135	0.008241
RS	27	0.518578	2.302177	201.516236	0.008550	0.008796
RS	28	0.561768	2.254466	215.971039	0.009164	0.009543
RS	29	0.607973	2.254466	226.314554	0.009603	0.010258
RS	30	0.657404	2.143546	248.914213	0.010562	0.011454
RS	31	0.710286	2.143546	259.729576	0.011020	0.012327
RS	32	0.766861	2.009248	288.355106	0.012235	0.013895
RS	33	0.827385	2.009248	299.216033	0.012696	0.014848
RS	34	0.892136	1.883344	330.158998	0.014009	0.016579
RS	35	0.961407	1.883344	340.274513	0.014438	0.017472
RS	36	1.035515	1.783579	368.921242	0.015653	0.019073
RS	37	1.114798	1.783579	377.259599	0.016007	0.019758
RS	38	1.199615	1.716365	399.238057	0.016940	0.020945
RS	39	1.290355	1.716365	404.772103	0.017175	0.021311
RS	40	1.387431	1.680825	417.227088	0.017703	0.021912
RS	41	1.491284	1.680825	419.184072	0.017786	0.021923
RS	42	1.602388	1.671327	421.606591	0.017889	0.021934
RS	43	1.721250	1.671327	419.582413	0.017803	0.021633
RS	44	1.848410	1.680055	413.393292	0.017540	0.021181
RS	45	1.984449	1.680055	407.310541	0.017282	0.020644
RS	46	2.129986	1.699475	394.663802	0.016746	0.019886
RS	47	2.285685	1.699475	384.679690	0.016322	0.019182
RS	48	2.452255	1.723465	367.596896	0.015597	0.018250
RS	49	2.630455	1.723465	354.042639	0.015022	0.017432
RS	50	2.821096	1.747582	334.092360	0.014176	0.016414
RS	51	3.025049	1.747582	317.460840	0.013470	0.015518
RS	52	3.243241	1.769104	295.766297	0.012549	0.014466
RS	53	3.476668	1.769104	276.733419	0.011742	0.013517
RS	54	3.726393	1.794671	253.125483	0.010740	0.012420
RS	55	3.993553	1.794671	232.811520	0.009878	0.011450
RS	56	4.279367	1.794671	211.880186	0.008990	0.010464
RS	57	4.585137	1.794671	190.666166	0.008090	0.009472
RS	58	4.912256	1.949481	157.230762	0.006671	0.008005
RS	59	5.262214	1.949481	140.220060	0.005950	0.007180
RS	60	5.636606	1.949481	123.470765	0.005239	0.006364
RS	61	6.037139	1.949481	107.254175	0.004551	0.005569
RS	62	6.465637	1.949481	91.822306	0.003896	0.004805
RS	63	6.924053	1.949481	353.804347	0.015012	0.019040
PA	4+25*2+4+6 0.095317828 0.020987016 6.924053498 0.187021725 0.169979860 0.230663201 0.326558231 0.473442581 0.677070638 0.936298934 1.240039006 1.562390260 1.864122755 2.104734169 2.255186872 2.302176612 2.254465627 2.143546106 2.009248217 1.883343538 1.783579496 1.716365458 1.680824775 1.671326751 1.680054803 1.699474908 1.723465072 1.747582366 1.769104243 1.794670747 1.949481000
//
IT	3756
RD	5
LK	-293898.729482
QD	-513.962756 -> -465.886017
RI	0.0697701356
TR	0.092622	0.021297
MT	7.095211
MM	C_pi: 1.186689, n_recomb: 24906.895119
RS	0	0.000000	0.206318	823.175598	0.033050	0.002554
RS	1	0.007023	0.206318	850.557785	0.034149	0.017014
RS	2	0.014539	0.206318	876.684434	0.035198	0.029021
RS	3	0.022583	0.206318	901.230038	0.036184	0.033376
RS	4	0.031192	0.168783	1123.754675	0.045118	0.038937
RS	5	0.040406	0.168783	1136.738273	0.045640	0.040394
RS	6	0.050266	0.224734	866.840616	0.034803	0.030663
RS	7	0.060819	0.224734	883.817458	0.035485	0.031890
RS	8	0.072114	0.315645	644.339929	0.025870	0.023659
RS	9	0.084201	0.315645	662.885555	0.026615	0.024881
RS	10	0.097137	0.459197	470.671329	0.018897	0.017986
RS	11	0.110982	0.459197	488.325453	0.019606	0.018795
RS	12	0.125799	0.664883	351.007263	0.014093	0.013715
RS	13	0.141657	0.664883	366.562827	0.014717	0.014320
RS	14	0.158628	0.936291	272.446096	0.010939	0.010815
RS	15	0.176792	0.936291	285.840924	0.011476	0.011298
RS	16	0.196231	1.266730	221.995059	0.008913	0.008905
RS	17	0.217035	1.266730	233.634599	0.009380	0.009288
RS	18	0.239300	1.630961	191.148070	0.007675	0.007683
RS	19	0.263129	1.630961	201.554782	0.008092	0.008011
RS	20	0.288631	1.982908	174.882916	0.007021	0.007013
RS	21	0.315925	1.982908	184.572628	0.007411	0.007348
RS	22	0.345135	2.269343	170.213977	0.006834	0.006841
RS	23	0.376396	2.269343	179.650688	0.007213	0.007216
RS	24	0.409853	2.448558	175.662124	0.007053	0.007123
RS	25	0.445660	2.448558	185.247429	0.007438	0.007555
RS	26	0.483981	2.498878	191.255888	0.007679	0.007874
RS	27	0.524994	2.498878	201.330460	0.008083	0.008405
RS	28	0.568887	2.429555	217.671680	0.008739	0.009191
RS	29	0.615862	2.429555	228.460536	0.009173	0.009870
RS	30	0.666137	2.282264	254.728363	0.010227	0.011159
RS	31	0.719942	2.282264	266.203022	0.010688	0.011990
RS	32	0.777526	2.109859	300.094487	0.012049	0.013707
RS	33	0.839155	2.109859	311.816016	0.012519	0.014622
RS	34	0.905111	1.952856	348.850710	0.014006	0.016538
RS	35	0.975699	1.952856	359.919095	0.014451	0.017402
RS	36	1.051245	1.832118	394.258578	0.015829	0.019179
RS	37	1.132096	1.832118	403.466061	0.016199	0.019844
RS	38	1.218626	1.753794	429.492604	0.017244	0.021151
RS	39	1.311232	1.753794	435.651636	0.017491	0.021504
RS	40	1.410342	1.715426	449.782806	0.018059	0.022140
RS	41	1.516412	1.715426	452.056069	0.018150	0.022145
RS	42	1.629932	1.709274	453.911348	0.018224	0.022117
RS	43	1.751424	1.709274	451.938003	0.018145	0.021817
RS	44	1.881448	1.725330	443.696094	0.017814	0.021284
RS	45	2.020604	1.725330	437.495127	0.017565	0.020758
RS	46	2.169533	1.754101	422.185669	0.016951	0.019914
RS	47	2.328921	1.754101	412.000299	0.016542	0.019231
RS	48	2.499503	1.787874	392.296186	0.015751	0.018229
RS	49	2.682064	1.787874	378.498000	0.015197	0.017441
RS	50	2.877447	1.821036	356.306022	0.014306	0.016378
RS	51	3.086552	1.821036	339.377162	0.013626	0.015518
RS	52	3.310341	1.850182	315.886929	0.012683	0.014445
RS	53	3.549847	1.850182	296.457262	0.011903	0.013532
RS	54	3.806174	1.884237	271.039846	0.010882	0.012419
RS	55	4.080502	1.884237	250.249038	0.010047	0.011483
RS	56	4.374097	1.884237	228.669033	0.009181	0.010527
RS	57	4.688310	1.884237	206.643456	0.008297	0.009558
RS	58	5.024590	2.082696	168.430715	0.006762	0.007966
RS	59	5.384487	2.082696	151.328240	0.006076	0.007190
RS	60	5.769659	2.082696	134.301758	0.005392	0.006415
RS	61	6.181882	2.082696	117.633640	0.004723	0.005651
RS	62	6.623055	2.082696	101.594047	0.004079	0.004911
RS	63	7.095211	2.082696	408.478708	0.016400	0.020193
PA	4+25*2+4+6 0.092621625 0.021297385 7.095210826 0.206318436 0.168782793 0.224733926 0.315645405 0.459196537 0.664882958 0.936290898 1.266730138 1.630960588 1.982907746 2.269343163 2.448557550 2.498878241 2.429555141 2.282264475 2.109858556 1.952856059 1.832117918 1.753793754 1.715426257 1.709274355 1.725330480 1.754100517 1.787873781 1.821035504 1.850181889 1.884236897 2.082695989
//
IT	4449
RD	6
LK	-293805.066408
QD	-486.022167 -> -443.377712
RI	0.0621457508
TR	0.090158	0.021627
MT	7.246131
MM	C_pi: 1.232202, n_recomb: 26244.858794
RS	0	0.000000	0.226775	793.724742	0.030243	0.002430
RS	1	0.007058	0.226775	822.872679	0.031354	0.016166
RS	2	0.014615	0.226775	851.158470	0.032431	0.027463
RS	3	0.022704	0.226775	878.281576	0.033465	0.031185
RS	4	0.031365	0.169648	1200.080257	0.045726	0.039775
RS	5	0.040637	0.169648	1214.253429	0.046266	0.040854
RS	6	0.050564	0.222377	940.443670	0.035833	0.031448
RS	7	0.061191	0.222377	958.348772	0.036516	0.032582
RS	8	0.072568	0.309361	704.926356	0.026860	0.024311
RS	9	0.084748	0.309361	724.643547	0.027611	0.025559
RS	10	0.097788	0.449629	514.647437	0.019609	0.018439
RS	11	0.111748	0.449629	533.629772	0.020333	0.019317
RS	12	0.126694	0.655577	380.746609	0.014507	0.013966
RS	13	0.142694	0.655577	397.522244	0.015147	0.014634
RS	14	0.159824	0.935055	291.684019	0.011114	0.010895
RS	15	0.178163	0.935055	306.058415	0.011662	0.011428
RS	16	0.197797	1.286252	233.840427	0.008910	0.008855
RS	17	0.218816	1.286252	246.203824	0.009381	0.009276
RS	18	0.241318	1.686196	197.942363	0.007542	0.007539
RS	19	0.265409	1.686196	208.858537	0.007958	0.007892
RS	20	0.291201	2.083943	178.410310	0.006798	0.006803
RS	21	0.318812	2.083943	188.458955	0.007181	0.007149
RS	22	0.348373	2.414449	171.838555	0.006548	0.006583
RS	23	0.380020	2.414449	181.551943	0.006918	0.006956
RS	24	0.413901	2.622825	176.515758	0.006726	0.006827
RS	25	0.450173	2.622825	186.363744	0.007101	0.007247
RS	26	0.489006	2.677810	192.563019	0.007337	0.007556
RS	27	0.530579	2.677810	202.961670	0.007733	0.008064
RS	28	0.575086	2.588251	221.012380	0.008421	0.008875
RS	29	0.622736	2.588251	232.268406	0.008850	0.009519
RS	30	0.673748	2.406057	262.029665	0.009984	0.010878
RS	31	0.728360	2.406057	274.176149	0.010447	0.011670
RS	32	0.786828	2.197321	313.245816	0.011936	0.013507
RS	33	0.849422	2.197321	325.837221	0.012415	0.014389
RS	34	0.916434	2.011145	369.003873	0.014060	0.016461
RS	35	0.988176	2.011145	381.030944	0.014518	0.017304
RS	36	1.064982	1.871083	421.184468	0.016048	0.019236
RS	37	1.147209	1.871083	431.253864	0.016432	0.019892
RS	38	1.235240	1.782728	461.421377	0.017581	0.021308
RS	39	1.329484	1.782728	468.173973	0.017839	0.021661
RS	40	1.430380	1.741998	483.954301	0.018440	0.022331
RS	41	1.538397	1.741998	486.486400	0.018536	0.022343
RS	42	1.654039	1.739204	487.617209	0.018580	0.022280
RS	43	1.777842	1.739204	485.620037	0.018503	0.021993
RS	44	1.910384	1.762362	475.097788	0.018103	0.021386
RS	45	2.052281	1.762362	468.697909	0.017859	0.020879
RS	46	2.204194	1.800186	450.494161	0.017165	0.019954
RS	47	2.366829	1.800186	440.028309	0.016766	0.019298
RS	48	2.540943	1.843458	417.507285	0.015908	0.018230
RS	49	2.727346	1.843458	403.391191	0.015370	0.017475
RS	50	2.926906	1.885424	378.806718	0.014434	0.016370
RS	51	3.140552	1.885424	361.515065	0.013775	0.015545
RS	52	3.369277	1.921999	336.119302	0.012807	0.014451
RS	53	3.614145	1.921999	316.240307	0.012050	0.013572
RS	54	3.876298	1.964386	288.918794	0.011009	0.012441
RS	55	4.156953	1.964386	267.617915	0.010197	0.011538
RS	56	4.457418	1.964386	245.366865	0.009349	0.010608
RS	57	4.779090	1.964386	222.517754	0.008479	0.009660
RS	58	5.123466	2.207004	179.308306	0.006832	0.007945
RS	59	5.492149	2.207004	162.133593	0.006178	0.007212
RS	60	5.886855	2.207004	144.866065	0.005520	0.006473
RS	61	6.309420	2.207004	127.795520	0.004869	0.005739
RS	62	6.761810	2.207004	111.206024	0.004237	0.005019
RS	63	7.246131	2.207004	464.382741	0.017694	0.021359
PA	4+25*2+4+6 0.090157933 0.021627232 7.246131296 0.226775339 0.169647651 0.222376588 0.309361100 0.449628556 0.655576579 0.935055102 1.286252194 1.686196138 2.083942668 2.414449402 2.622824534 2.677809740 2.588251403 2.406057194 2.197321298 2.011145100 1.871083202 1.782727999 1.741998304 1.739204457 1.762362134 1.800186439 1.843458388 1.885424350 1.921999386 1.964386296 2.207004289
//
IT	4509
RD	7
LK	-293721.525707
QD	-461.040111 -> -422.502556
RI	0.0558419389
TR	0.087894	0.021962
MT	7.383067
MM	C_pi: 1.275178, n_recomb: 27561.591536
RS	0	0.000000	0.247028	769.024365	0.027902	0.002322
RS	1	0.007090	0.247028	799.500417	0.029008	0.015430
RS	2	0.014682	0.247028	829.440261	0.030094	0.026140
RS	3	0.022812	0.247028	858.568018	0.031151	0.029379
RS	4	0.031519	0.171348	1267.634176	0.045993	0.040415
RS	5	0.040843	0.171348	1283.289009	0.046561	0.041143
RS	6	0.050829	0.221951	1006.019174	0.036501	0.032023
RS	7	0.061522	0.221951	1025.055520	0.037191	0.033056
RS	8	0.072973	0.305814	761.064632	0.027613	0.024839
RS	9	0.085236	0.305814	781.989852	0.028372	0.026087
RS	10	0.098369	0.443022	556.944649	0.020207	0.018843
RS	11	0.112432	0.443022	577.239658	0.020944	0.019765
RS	12	0.127493	0.648268	410.255875	0.014885	0.014216
RS	13	0.143621	0.648268	428.248028	0.015538	0.014929
RS	14	0.160893	0.933195	311.325709	0.011296	0.011000
RS	15	0.179389	0.933195	326.694220	0.011853	0.011569
RS	16	0.199197	1.300999	246.336509	0.008938	0.008842
RS	17	0.220408	1.300999	259.447444	0.009413	0.009290
RS	18	0.243124	1.732117	205.477970	0.007455	0.007438
RS	19	0.267450	1.732117	216.928857	0.007871	0.007808
RS	20	0.293501	2.172416	182.713938	0.006629	0.006638
RS	21	0.321399	2.172416	193.144283	0.007008	0.006990
RS	22	0.351274	2.546011	174.238187	0.006322	0.006368
RS	23	0.383268	2.546011	184.245756	0.006685	0.006737
RS	24	0.417529	2.784547	178.088241	0.006461	0.006574
RS	25	0.454220	2.784547	188.207917	0.006829	0.006982
RS	26	0.493512	2.845985	194.458035	0.007055	0.007276
RS	27	0.535590	2.845985	205.178417	0.007444	0.007761
RS	28	0.580651	2.737889	224.725591	0.008154	0.008585
RS	29	0.628906	2.737889	236.434830	0.008578	0.009198
RS	30	0.680583	2.522246	269.450917	0.009776	0.010608
RS	31	0.735923	2.522246	282.249176	0.010241	0.011366
RS	32	0.795186	2.278610	326.318053	0.011840	0.013300
RS	33	0.858652	2.278610	339.762787	0.012327	0.014153
RS	34	0.926616	2.064600	389.012553	0.014114	0.016358
RS	35	0.999399	2.064600	401.991380	0.014585	0.017186
RS	36	1.077342	1.906223	448.032227	0.016256	0.019256
RS	37	1.160811	1.906223	458.962924	0.016652	0.019909
RS	38	1.250197	1.808343	493.385763	0.017901	0.021426
RS	39	1.345921	1.808343	500.729071	0.018168	0.021785
RS	40	1.448431	1.765255	518.226740	0.018802	0.022491
RS	41	1.558208	1.765255	521.008359	0.018903	0.022515
RS	42	1.675769	1.765465	521.405514	0.018918	0.022424
RS	43	1.801664	1.765465	519.371666	0.018844	0.022155
RS	44	1.936484	1.795197	506.510979	0.018377	0.021483
RS	45	2.080863	1.795197	499.900347	0.018138	0.020999
RS	46	2.235477	1.841519	478.736665	0.017370	0.020001
RS	47	2.401053	1.841519	467.981205	0.016979	0.019373
RS	48	2.578368	1.893773	442.595831	0.016058	0.018246
RS	49	2.768253	1.893773	428.154574	0.015534	0.017523
RS	50	2.971601	1.944091	401.152012	0.014555	0.016380
RS	51	3.189365	1.944091	383.491643	0.013914	0.015587
RS	52	3.422568	1.987718	356.179358	0.012923	0.014475
RS	53	3.672304	1.987718	335.848030	0.012185	0.013627
RS	54	3.939745	2.038065	306.612222	0.011125	0.012479
RS	55	4.226147	2.038065	284.803457	0.010333	0.011605
RS	56	4.532853	2.038065	261.890326	0.009502	0.010698
RS	57	4.861304	2.038065	238.232683	0.008644	0.009769
RS	58	5.213041	2.324942	189.878704	0.006889	0.007935
RS	59	5.589714	2.324942	172.657837	0.006264	0.007241
RS	60	5.993092	2.324942	155.187712	0.005631	0.006534
RS	61	6.425068	2.324942	137.762747	0.004998	0.005826
RS	62	6.887669	2.324942	120.677621	0.004378	0.005126
RS	63	7.383067	2.324942	521.510912	0.018922	0.022517
PA	4+25*2+4+6 0.087893675 0.021961528 7.383067031 0.247028251 0.171347807 0.221951484 0.305814253 0.443022368 0.648267915 0.933194713 1.300999169 1.732117330 2.172415870 2.546010664 2.784547404 2.845984944 2.737888883 2.522245730 2.278610007 2.064600090 1.906222577 1.808343187 1.765254830 1.765464790 1.795196670 1.841519055 1.893773155 1.944091231 1.987717927 2.038064645 2.324941675
//
IT	4431
RD	8
LK	-293645.884237
QD	-438.346999 -> -403.251665
RI	0.0507336712
TR	0.085809	0.022295
MT	7.508795
MM	C_pi: 1.315867, n_recomb: 28853.619629
RS	0	0.000000	0.266508	749.463485	0.025975	0.002228
RS	1	0.007118	0.266508	780.976912	0.027067	0.014793
RS	2	0.014743	0.266508	812.220077	0.028150	0.025018
RS	3	0.022910	0.266508	842.939524	0.029214	0.027894
RS	4	0.031658	0.173360	1329.320795	0.046071	0.040912
RS	5	0.041030	0.173360	1346.587033	0.046670	0.041337
RS	6	0.051068	0.222658	1065.068335	0.036913	0.032435
RS	7	0.061821	0.222658	1085.374772	0.037617	0.033377
RS	8	0.073339	0.304007	813.186514	0.028183	0.025264
RS	9	0.085678	0.304007	835.343877	0.028951	0.026500
RS	10	0.098894	0.438393	597.511626	0.020708	0.019202
RS	11	0.113051	0.438393	619.096345	0.021456	0.020153
RS	12	0.128216	0.642356	439.309553	0.015225	0.014459
RS	13	0.144460	0.642356	458.503087	0.015891	0.015204
RS	14	0.161861	0.930902	331.075884	0.011474	0.011119
RS	15	0.180500	0.930902	347.439223	0.012041	0.011716
RS	16	0.200465	1.312201	259.145957	0.008981	0.008853
RS	17	0.221852	1.312201	273.013410	0.009462	0.009322
RS	18	0.244762	1.770884	213.387445	0.007396	0.007365
RS	19	0.269301	1.770884	225.383330	0.007811	0.007748
RS	20	0.295588	2.251082	187.401613	0.006495	0.006504
RS	21	0.323746	2.251082	198.221533	0.006870	0.006860
RS	22	0.353908	2.667142	176.997973	0.006134	0.006186
RS	23	0.386216	2.667142	187.302676	0.006491	0.006551
RS	24	0.420825	2.937019	179.953185	0.006237	0.006353
RS	25	0.457897	2.937019	190.340023	0.006597	0.006749
RS	26	0.497608	3.006912	196.502768	0.006810	0.007025
RS	27	0.540145	3.006912	207.530013	0.007193	0.007491
RS	28	0.585710	2.882048	228.361324	0.007914	0.008319
RS	29	0.634518	2.882048	240.498153	0.008335	0.008904
RS	30	0.686801	2.634318	276.511685	0.009583	0.010351
RS	31	0.742805	2.634318	289.930456	0.010048	0.011078
RS	32	0.802795	2.356931	338.777023	0.011741	0.013090
RS	33	0.867055	2.356931	353.048922	0.012236	0.013917
RS	34	0.935889	2.116046	408.280262	0.014150	0.016238
RS	35	1.009623	2.116046	422.199353	0.014632	0.017051
RS	36	1.088605	1.939993	474.165309	0.016433	0.019247
RS	37	1.173209	1.939993	485.961227	0.016842	0.019899
RS	38	1.263835	1.832811	524.758878	0.018187	0.021512
RS	39	1.360912	1.832811	532.705300	0.018462	0.021880
RS	40	1.464899	1.787181	552.037777	0.019132	0.022624
RS	41	1.576287	1.787181	555.083623	0.019238	0.022664
RS	42	1.695604	1.789924	554.817285	0.019229	0.022551
RS	43	1.823414	1.789924	552.762656	0.019157	0.022302
RS	44	1.960321	1.825618	537.594992	0.018632	0.021573
RS	45	2.106973	1.825618	530.791194	0.018396	0.021113
RS	46	2.264064	1.879800	506.686585	0.017561	0.020052
RS	47	2.432336	1.879800	495.659557	0.017178	0.019451
RS	48	2.612586	1.940443	467.431461	0.016200	0.018272
RS	49	2.805666	1.940443	452.681224	0.015689	0.017578
RS	50	3.012489	1.998582	423.288950	0.014670	0.016401
RS	51	3.234034	1.998582	405.272553	0.014046	0.015639
RS	52	3.471348	2.048805	376.072257	0.013034	0.014511
RS	53	3.725554	2.048805	355.298522	0.012314	0.013691
RS	54	3.997854	2.106633	324.170530	0.011235	0.012527
RS	55	4.289536	2.106633	301.861744	0.010462	0.011679
RS	56	4.601980	2.106633	278.299058	0.009645	0.010793
RS	57	4.936664	2.106633	253.849377	0.008798	0.009880
RS	58	5.295170	2.437543	200.231626	0.006940	0.007933
RS	59	5.679194	2.437543	182.983537	0.006342	0.007273
RS	60	6.090553	2.437543	165.339909	0.005730	0.006596
RS	61	6.531192	2.437543	147.597677	0.005115	0.005911
RS	62	7.003195	2.437543	130.059579	0.004508	0.005230
RS	63	7.508795	2.437543	579.953096	0.020100	0.023659
PA	4+25*2+4+6 0.085808604 0.022294744 7.508795387 0.266507614 0.173359997 0.222658459 0.304007207 0.438392623 0.642356338 0.930901944 1.312201095 1.770883552 2.251082287 2.667141969 2.937018539 3.006911895 2.882047803 2.634318172 2.356931141 2.116045958 1.939993085 1.832811177 1.787181291 1.789924428 1.825617784 1.879800030 1.940443108 1.998581633 2.048804782 2.106632726 2.437542817
//
IT	4030
RD	9
LK	-293576.931284
QD	-417.641764 -> -385.532158
RI	0.0465818262
TR	0.083885	0.022624
MT	7.624917
MM	C_pi: 1.354534, n_recomb: 30121.378179
RS	0	0.000000	0.284988	734.432752	0.024382	0.002146
RS	1	0.007144	0.284988	766.798916	0.025457	0.014240
RS	2	0.014798	0.284988	799.113238	0.026530	0.024060
RS	3	0.022998	0.284988	831.141989	0.027593	0.026665
RS	4	0.031785	0.175445	1386.948269	0.046045	0.041310
RS	5	0.041199	0.175445	1405.872420	0.046674	0.041477
RS	6	0.051286	0.224068	1118.791373	0.037143	0.032721
RS	7	0.062094	0.224068	1140.463536	0.037862	0.033588
RS	8	0.073673	0.303361	861.799000	0.028611	0.025603
RS	9	0.086080	0.303361	885.205639	0.029388	0.026823
RS	10	0.099373	0.435135	636.467281	0.021130	0.019518
RS	11	0.113615	0.435135	659.318234	0.021889	0.020491
RS	12	0.128875	0.637440	467.873379	0.015533	0.014691
RS	13	0.145225	0.637440	488.250066	0.016209	0.015462
RS	14	0.162743	0.928239	350.843132	0.011648	0.011245
RS	15	0.181513	0.928239	368.197264	0.012224	0.011865
RS	16	0.201623	1.320553	272.145873	0.009035	0.008880
RS	17	0.223170	1.320553	286.773507	0.009521	0.009367
RS	18	0.246257	1.803755	221.526052	0.007354	0.007314
RS	19	0.270992	1.803755	234.071744	0.007771	0.007708
RS	20	0.297495	2.321542	192.310596	0.006385	0.006393
RS	21	0.325890	2.321542	203.522459	0.006757	0.006752
RS	22	0.356315	2.779528	179.947444	0.005974	0.006029
RS	23	0.388912	2.779528	190.547170	0.006326	0.006389
RS	24	0.423839	3.081940	181.939642	0.006040	0.006157
RS	25	0.461260	3.081940	192.584829	0.006394	0.006542
RS	26	0.501355	3.162285	198.536368	0.006591	0.006799
RS	27	0.544314	3.162285	209.852348	0.006967	0.007246
RS	28	0.590341	3.022443	231.767805	0.007694	0.008072
RS	29	0.639657	3.022443	244.303778	0.008111	0.008633
RS	30	0.692496	2.743918	283.058452	0.009397	0.010104
RS	31	0.749109	2.743918	297.063199	0.009862	0.010804
RS	32	0.809767	2.433739	350.447804	0.011635	0.012878
RS	33	0.874758	2.433739	365.516907	0.012135	0.013682
RS	34	0.944392	2.166704	426.594405	0.014163	0.016103
RS	35	1.019000	2.166704	441.439769	0.014655	0.016904
RS	36	1.098937	1.973414	499.338046	0.016578	0.019214
RS	37	1.184586	1.973414	512.004746	0.016998	0.019866
RS	38	1.276352	1.857023	555.287712	0.018435	0.021571
RS	39	1.374675	1.857023	563.856920	0.018719	0.021950
RS	40	1.480021	1.808612	585.162066	0.019427	0.022734
RS	41	1.592892	1.808612	588.498570	0.019538	0.022789
RS	42	1.713827	1.813404	587.681183	0.019510	0.022663
RS	43	1.843401	1.813404	585.635037	0.019443	0.022433
RS	44	1.982232	1.854451	568.239754	0.018865	0.021657
RS	45	2.130980	1.854451	561.272997	0.018634	0.021220
RS	46	2.290354	1.915861	534.288804	0.017738	0.020104
RS	47	2.461113	1.915861	523.018903	0.017364	0.019529
RS	48	2.644071	1.984288	492.004526	0.016334	0.018304
RS	49	2.840098	1.984288	476.969555	0.015835	0.017637
RS	50	3.050130	2.049702	445.239608	0.014782	0.016432
RS	51	3.275165	2.049702	426.885456	0.014172	0.015697
RS	52	3.516276	2.106045	395.841983	0.013142	0.014555
RS	53	3.774611	2.106045	374.638615	0.012438	0.013761
RS	54	4.051401	2.170836	341.653680	0.011343	0.012582
RS	55	4.347964	2.170836	318.852176	0.010586	0.011758
RS	56	4.665713	2.170836	294.650698	0.009782	0.010891
RS	57	5.006160	2.170836	269.422620	0.008945	0.009992
RS	58	5.370928	2.545308	210.437621	0.006986	0.007935
RS	59	5.761754	2.545308	193.174528	0.006413	0.007307
RS	60	6.180499	2.545308	175.378275	0.005822	0.006656
RS	61	6.629158	2.545308	157.346728	0.005224	0.005994
RS	62	7.109867	2.545308	139.388697	0.004628	0.005329
RS	63	7.624917	2.545308	639.742038	0.021239	0.024780
PA	4+25*2+4+6 0.083884592 0.022624495 7.624917276 0.284987948 0.175444795 0.224067784 0.303360966 0.435134914 0.637440233 0.928238612 1.320552944 1.803755254 2.321542389 2.779527720 3.081940166 3.162284992 3.022443312 2.743918340 2.433738825 2.166704281 1.973413566 1.857023156 1.808612490 1.813404388 1.854451227 1.915860533 1.984288091 2.049702112 2.106045162 2.170835917 2.545307788
//
IT	4010
RD	10
LK	-293513.800843
QD	-398.691132 -> -369.208054
RI	0.0431669792
TR	0.082106	0.022950
MT	7.732422
MM	C_pi: 1.391394, n_recomb: 31366.193575
RS	0	0.000000	0.302421	723.105177	0.023054	0.002075
RS	1	0.007167	0.302421	756.206575	0.024109	0.013759
RS	2	0.014848	0.302421	789.438274	0.025168	0.023237
RS	3	0.023079	0.302421	822.583729	0.026225	0.025634
RS	4	0.031901	0.177485	1441.693936	0.045963	0.041638
RS	5	0.041354	0.177485	1462.278238	0.046620	0.041586
RS	6	0.051485	0.225927	1168.128048	0.037242	0.032912
RS	7	0.062343	0.225927	1191.230715	0.037978	0.033717
RS	8	0.073978	0.303520	907.355303	0.028928	0.025874
RS	9	0.086448	0.303520	932.023235	0.029714	0.027076
RS	10	0.099811	0.432865	673.956745	0.021487	0.019799
RS	11	0.114131	0.432865	698.051747	0.022255	0.020786
RS	12	0.129479	0.633248	495.972745	0.015812	0.014911
RS	13	0.145926	0.633248	517.514087	0.016499	0.015704
RS	14	0.163552	0.925243	370.603238	0.011815	0.011375
RS	15	0.182441	0.925243	388.942502	0.012400	0.012014
RS	16	0.202684	1.326525	285.289632	0.009095	0.008920
RS	17	0.224378	1.326525	300.679119	0.009586	0.009422
RS	18	0.247627	1.831612	229.829069	0.007327	0.007279
RS	19	0.272542	1.831612	242.927208	0.007745	0.007682
RS	20	0.299243	2.384845	197.367910	0.006292	0.006301
RS	21	0.327857	2.384845	208.972099	0.006662	0.006662
RS	22	0.358522	2.884164	183.012578	0.005835	0.005892
RS	23	0.391386	2.884164	193.903725	0.006182	0.006248
RS	24	0.426604	3.220222	183.978108	0.005865	0.005982
RS	25	0.464347	3.220222	194.872052	0.006213	0.006358
RS	26	0.504795	3.312948	200.503419	0.006392	0.006592
RS	27	0.548141	3.312948	212.090125	0.006762	0.007024
RS	28	0.594595	3.159900	234.907385	0.007489	0.007843
RS	29	0.644378	3.159900	247.814607	0.007901	0.008381
RS	30	0.697729	2.851783	289.068721	0.009216	0.009869
RS	31	0.754904	2.851783	303.624954	0.009680	0.010543
RS	32	0.816176	2.509654	361.303397	0.011519	0.012668
RS	33	0.881840	2.509654	377.138473	0.012024	0.013451
RS	34	0.952211	2.217052	443.906196	0.014152	0.015957
RS	35	1.027624	2.217052	459.662061	0.014655	0.016748
RS	36	1.108443	2.006851	523.474202	0.016689	0.019162
RS	37	1.195055	2.006851	537.017000	0.017121	0.019815
RS	38	1.287874	1.881289	584.882022	0.018647	0.021607
RS	39	1.387345	1.881289	594.096356	0.018941	0.021996
RS	40	1.493946	1.829854	617.518048	0.019687	0.022822
RS	41	1.608188	1.829854	621.176631	0.019804	0.022894
RS	42	1.730617	1.836239	619.941003	0.019765	0.022760
RS	43	1.861820	1.836239	617.938177	0.019701	0.022550
RS	44	2.002428	1.882071	598.419658	0.019078	0.021735
RS	45	2.153113	1.882071	591.324836	0.018852	0.021319
RS	46	2.314598	1.950105	561.545019	0.017903	0.020155
RS	47	2.487656	1.950105	550.064123	0.017537	0.019605
RS	48	2.673119	2.025738	516.335049	0.016462	0.018340
RS	49	2.871873	2.025738	501.041534	0.015974	0.017700
RS	50	3.084873	2.097892	467.037059	0.014890	0.016468
RS	51	3.313139	2.097892	448.364139	0.014295	0.015759
RS	52	3.557765	2.159885	415.528364	0.013248	0.014605
RS	53	3.819924	2.159885	393.907755	0.012558	0.013834
RS	54	4.100872	2.231110	359.106744	0.011449	0.012644
RS	55	4.401957	2.231110	335.817904	0.010706	0.011840
RS	56	4.724621	2.231110	310.985753	0.009915	0.010990
RS	57	5.070410	2.231110	284.989661	0.009086	0.010105
RS	58	5.440984	2.648482	220.544618	0.007031	0.007942
RS	59	5.838116	2.648482	203.273870	0.006481	0.007342
RS	60	6.263712	2.648482	185.339854	0.005909	0.006716
RS	61	6.719812	2.648482	167.040165	0.005325	0.006073
RS	62	7.208601	2.648482	148.688113	0.004740	0.005425
RS	63	7.732422	2.648482	700.860786	0.022344	0.025878
PA	4+25*2+4+6 0.082105924 0.022949910 7.732421908 0.302420826 0.177485061 0.225926867 0.303519507 0.432864990 0.633248083 0.925242969 1.326524911 1.831612092 2.384844944 2.884163986 3.220222103 3.312947828 3.159900470 2.851783020 2.509653904 2.217052484 2.006850950 1.881289334 1.829853738 1.836239348 1.882070555 1.950105085 2.025738445 2.097892277 2.159884509 2.231109771 2.648481619
//
IT	4201
RD	11
LK	-293455.802674
QD	-381.289498 -> -354.135804
RI	0.0403188201
TR	0.080457	0.023270
MT	7.832195
MM	C_pi: 1.426624, n_recomb: 32589.149817
RS	0	0.000000	0.318834	714.730310	0.021932	0.002012
RS	1	0.007189	0.318834	748.490544	0.022967	0.013337
RS	2	0.014894	0.318834	782.535625	0.024012	0.022521
RS	3	0.023154	0.318834	816.663981	0.025059	0.024760
RS	4	0.032007	0.179423	1494.330957	0.045854	0.041917
RS	5	0.041496	0.179423	1516.553743	0.046536	0.041679
RS	6	0.051668	0.228077	1213.805209	0.037246	0.033030
RS	7	0.062571	0.228077	1238.380198	0.038000	0.033785
RS	8	0.074258	0.304252	950.230795	0.029158	0.026089
RS	9	0.086785	0.304252	976.167523	0.029954	0.027272
RS	10	0.100212	0.431325	710.112856	0.021790	0.020048
RS	11	0.114605	0.431325	735.431117	0.022567	0.021045
RS	12	0.130033	0.629606	523.632594	0.016068	0.015121
RS	13	0.146569	0.629606	546.320413	0.016764	0.015931
RS	14	0.164294	0.921964	390.345866	0.011978	0.011507
RS	15	0.183293	0.921964	409.663850	0.012571	0.012163
RS	16	0.203659	1.330504	298.550427	0.009161	0.008970
RS	17	0.225488	1.330504	314.702376	0.009657	0.009484
RS	18	0.248886	1.855124	238.263710	0.007311	0.007257
RS	19	0.273967	1.855124	251.916044	0.007730	0.007668
RS	20	0.300850	2.441768	202.536351	0.006215	0.006224
RS	21	0.329666	2.441768	214.532576	0.006583	0.006586
RS	22	0.360554	2.981776	186.154778	0.005712	0.005771
RS	23	0.393662	2.981776	197.333416	0.006055	0.006124
RS	24	0.429150	3.352412	186.038820	0.005709	0.005825
RS	25	0.467189	3.352412	197.172377	0.006050	0.006192
RS	26	0.507962	3.459361	202.387938	0.006210	0.006403
RS	27	0.551667	3.459361	214.228604	0.006574	0.006821
RS	28	0.598514	3.294805	237.786430	0.007296	0.007628
RS	29	0.648728	3.294805	251.038827	0.007703	0.008147
RS	30	0.702552	2.958275	294.564543	0.009039	0.009644
RS	31	0.760245	2.958275	309.639029	0.009501	0.010295
RS	32	0.822086	2.584945	371.371641	0.011396	0.012460
RS	33	0.888372	2.584945	387.941249	0.011904	0.013223
RS	34	0.959423	2.267268	460.230162	0.014122	0.015804
RS	35	1.035582	2.267268	476.879215	0.014633	0.016585
RS	36	1.117216	2.040420	546.564399	0.016771	0.019094
RS	37	1.204718	2.040420	560.987222	0.017214	0.019748
RS	38	1.298511	1.905700	613.515075	0.018826	0.021624
RS	39	1.399046	1.905700	623.396936	0.019129	0.022022
RS	40	1.506808	1.851018	649.074432	0.019917	0.022893
RS	41	1.622317	1.851018	653.088026	0.020040	0.022980
RS	42	1.746130	1.858586	651.575257	0.019994	0.022845
RS	43	1.878843	1.858586	649.652396	0.019935	0.022653
RS	44	2.021097	1.908685	628.127157	0.019274	0.021806
RS	45	2.173576	1.908685	620.940415	0.019054	0.021411
RS	46	2.337018	1.982792	588.459388	0.018057	0.020206
RS	47	2.512208	1.982792	576.799910	0.017699	0.019679
RS	48	2.699992	2.065087	540.436048	0.016583	0.018379
RS	49	2.901276	2.065087	524.910092	0.016107	0.017763
RS	50	3.117030	2.143474	488.698489	0.014996	0.016509
RS	51	3.348293	2.143474	469.725449	0.014414	0.015824
RS	52	3.596181	2.210665	435.150510	0.013353	0.014660
RS	53	3.861890	2.210665	413.124485	0.012677	0.013911
RS	54	4.146699	2.287813	376.550321	0.011554	0.012709
RS	55	4.451982	2.287813	352.778579	0.010825	0.011924
RS	56	4.779212	2.287813	327.322453	0.010044	0.011090
RS	57	5.129965	2.287813	300.566909	0.009223	0.010216
RS	58	5.505933	2.747297	230.578553	0.007075	0.007953
RS	59	5.908928	2.747297	213.304884	0.006545	0.007378
RS	60	6.340893	2.747297	195.244399	0.005991	0.006775
RS	61	6.803911	2.747297	176.693491	0.005422	0.006151
RS	62	7.300214	2.747297	157.968706	0.004847	0.005517
RS	63	7.832195	2.747297	763.251744	0.023420	0.026954
PA	4+25*2+4+6 0.080457219 0.023270354 7.832194999 0.318833717 0.179423122 0.228077164 0.304251548 0.431325201 0.629606491 0.921964043 1.330504198 1.855123501 2.441767760 2.981775615 3.352412083 3.459360978 3.294805030 2.958274505 2.584945244 2.267268201 2.040420444 1.905700366 1.851018123 1.858586084 1.908685070 1.982792085 2.065087035 2.143473611 2.210665408 2.287813434 2.747296638
//
IT	4749
RD	12
LK	-293402.360459
QD	-365.256004 -> -340.180783
RI	0.0379094305
TR	0.078925	0.023585
MT	7.924957
MM	C_pi: 1.460371, n_recomb: 33791.119218
RS	0	0.000000	0.334294	708.675963	0.020972	0.001958
RS	1	0.007209	0.334294	743.043201	0.021989	0.012964
RS	2	0.014937	0.334294	777.828710	0.023019	0.021893
RS	3	0.023222	0.334294	812.844041	0.024055	0.024008
RS	4	0.032104	0.181227	1545.416649	0.045734	0.042162
RS	5	0.041627	0.181227	1569.241923	0.046439	0.041765
RS	6	0.051836	0.230417	1256.373926	0.037181	0.033092
RS	7	0.062781	0.230417	1282.446101	0.037952	0.033807
RS	8	0.074515	0.305400	990.732805	0.029319	0.026258
RS	9	0.087095	0.305400	1017.941701	0.030125	0.027423
RS	10	0.100582	0.430342	745.038777	0.022048	0.020269
RS	11	0.115041	0.430342	771.560626	0.022833	0.021274
RS	12	0.130542	0.626402	550.869667	0.016302	0.015320
RS	13	0.147161	0.626402	574.686151	0.017007	0.016145
RS	14	0.164978	0.918459	410.061029	0.012135	0.011640
RS	15	0.184079	0.918459	430.350769	0.012736	0.012311
RS	16	0.204557	1.332798	311.912892	0.009231	0.009026
RS	17	0.226511	1.332798	328.827311	0.009731	0.009552
RS	18	0.250047	1.874837	246.810054	0.007304	0.007245
RS	19	0.275280	1.874837	261.017868	0.007724	0.007663
RS	20	0.302332	2.492967	207.791967	0.006149	0.006159
RS	21	0.331335	2.492967	220.179626	0.006516	0.006523
RS	22	0.362427	3.072924	189.352367	0.005604	0.005664
RS	23	0.395761	3.072924	200.814675	0.005943	0.006013
RS	24	0.431498	3.478922	188.106388	0.005567	0.005682
RS	25	0.469812	3.478922	199.471121	0.005903	0.006041
RS	26	0.510886	3.601792	204.189539	0.006043	0.006229
RS	27	0.554922	3.601792	216.268939	0.006400	0.006635
RS	28	0.602132	3.427350	240.425278	0.007115	0.007428
RS	29	0.652746	3.427350	253.998902	0.007517	0.007929
RS	30	0.707007	3.063522	299.588166	0.008866	0.009429
RS	31	0.765181	3.063522	315.149534	0.009326	0.010060
RS	32	0.827547	2.659704	380.702436	0.011266	0.012255
RS	33	0.894409	2.659704	397.975507	0.011778	0.013001
RS	34	0.966092	2.317395	475.606710	0.014075	0.015646
RS	35	1.042941	2.317395	493.130332	0.014593	0.016417
RS	36	1.125330	2.074119	568.631290	0.016828	0.019012
RS	37	1.213658	2.074119	583.936149	0.017281	0.019668
RS	38	1.308353	1.930246	641.191164	0.018975	0.021623
RS	39	1.409874	1.930246	651.761668	0.019288	0.022032
RS	40	1.518713	1.872117	679.827771	0.020119	0.022947
RS	41	1.635399	1.872117	684.228794	0.020249	0.023049
RS	42	1.760495	1.880507	682.579489	0.020200	0.022917
RS	43	1.894609	1.880507	680.773057	0.020147	0.022743
RS	44	2.038390	1.934409	657.363346	0.019454	0.021871
RS	45	2.192536	1.934409	650.120298	0.019239	0.021496
RS	46	2.357794	2.014080	615.038488	0.018201	0.020256
RS	47	2.534964	2.014080	603.231847	0.017852	0.019750
RS	48	2.724906	2.102536	564.315525	0.016700	0.018421
RS	49	2.928539	2.102536	548.582231	0.016235	0.017826
RS	50	3.146852	2.186685	510.231195	0.015100	0.016554
RS	51	3.380901	2.186685	490.976011	0.014530	0.015890
RS	52	3.631822	2.258651	454.716100	0.013457	0.014719
RS	53	3.900831	2.258651	432.295917	0.012793	0.013988
RS	54	4.189231	2.341234	393.992487	0.011660	0.012778
RS	55	4.498421	2.341234	369.741763	0.010942	0.012010
RS	56	4.829898	2.341234	343.667525	0.010170	0.011190
RS	57	5.185270	2.341234	316.159997	0.009356	0.010326
RS	58	5.566260	2.841954	240.553462	0.007119	0.007966
RS	59	5.974712	2.841954	223.280193	0.006608	0.007415
RS	60	6.412608	2.841954	205.102324	0.006070	0.006832
RS	61	6.882070	2.841954	186.314319	0.005514	0.006225
RS	62	7.385373	2.841954	167.234933	0.004949	0.005605
RS	63	7.924957	2.841954	826.840220	0.024469	0.028006
PA	4+25*2+4+6 0.078925018 0.023585485 7.924957021 0.334294284 0.181227490 0.230416934 0.305400134 0.430342089 0.626401645 0.918458899 1.332797676 1.874836630 2.492966650 3.072924320 3.478921698 3.601791533 3.427349656 3.063521917 2.659703542 2.317394765 2.074119481 1.930246407 1.872117494 1.880507302 1.934408585 2.014080488 2.102535565 2.186685442 2.258651396 2.341234424 2.841954420
//
IT	4510
RD	13
LK	-293352.988062
QD	-350.434721 -> -327.223490
RI	0.0358408507
TR	0.077497	0.023895
MT	8.011417
MM	C_pi: 1.492781, n_recomb: 34973.132883
RS	0	0.000000	0.348898	704.417434	0.020142	0.001909
RS	1	0.007227	0.348898	739.354312	0.021141	0.012633
RS	2	0.014976	0.348898	774.826602	0.022155	0.021337
RS	3	0.023285	0.348898	810.657464	0.023179	0.023353
RS	4	0.032194	0.182893	1595.291647	0.045615	0.042384
RS	5	0.041748	0.182893	1620.678940	0.046341	0.041850
RS	6	0.051991	0.232877	1296.293880	0.037065	0.033110
RS	7	0.062975	0.232877	1323.875829	0.037854	0.033794
RS	8	0.074753	0.306860	1029.120402	0.029426	0.026389
RS	9	0.087382	0.306860	1057.601987	0.030240	0.027536
RS	10	0.100924	0.429795	778.830826	0.022269	0.020466
RS	11	0.115444	0.429795	806.538063	0.023062	0.021476
RS	12	0.131014	0.623555	577.707513	0.016519	0.015509
RS	13	0.147708	0.623555	602.635765	0.017231	0.016345
RS	14	0.165610	0.914785	429.746531	0.012288	0.011773
RS	15	0.184804	0.914785	451.001057	0.012896	0.012456
RS	16	0.205387	1.333692	325.365363	0.009303	0.009088
RS	17	0.227456	1.333692	343.041959	0.009809	0.009624
RS	18	0.251121	1.891271	255.452594	0.007304	0.007242
RS	19	0.276495	1.891271	270.216920	0.007726	0.007666
RS	20	0.303703	2.539033	213.121109	0.006094	0.006104
RS	21	0.332878	2.539033	225.899671	0.006459	0.006470
RS	22	0.364161	3.158098	192.595552	0.005507	0.005568
RS	23	0.397705	3.158098	204.338219	0.005843	0.005914
RS	24	0.433673	3.600086	190.177093	0.005438	0.005552
RS	25	0.472240	3.600086	201.765613	0.005769	0.005904
RS	26	0.513594	3.740433	205.917737	0.005888	0.006068
RS	27	0.557937	3.740433	218.222456	0.006240	0.006463
RS	28	0.605484	3.557674	242.851391	0.006944	0.007240
RS	29	0.656468	3.557674	256.724673	0.007341	0.007725
RS	30	0.711136	3.167636	304.186350	0.008698	0.009223
RS	31	0.769755	3.167636	320.205458	0.009156	0.009836
RS	32	0.832610	2.733964	389.359490	0.011133	0.012054
RS	33	0.900007	2.733964	407.306071	0.011646	0.012783
RS	34	0.972275	2.367408	490.102067	0.014014	0.015484
RS	35	1.049766	2.367408	508.481021	0.014539	0.016246
RS	36	1.132856	2.107905	589.726581	0.016862	0.018920
RS	37	1.221952	2.107905	605.913739	0.017325	0.019577
RS	38	1.317486	1.954896	667.942369	0.019099	0.021608
RS	39	1.419924	1.954896	679.220936	0.019421	0.022026
RS	40	1.529765	1.893148	709.798477	0.020296	0.022988
RS	41	1.647544	1.893148	714.618088	0.020433	0.023104
RS	42	1.773834	1.902039	712.971509	0.020386	0.022980
RS	43	1.909251	1.902039	711.316689	0.020339	0.022823
RS	44	2.054455	1.959328	686.144822	0.019619	0.021930
RS	45	2.210152	1.959328	678.879607	0.019411	0.021574
RS	46	2.377101	2.044110	641.296825	0.018337	0.020304
RS	47	2.556114	2.044110	629.372958	0.017996	0.019819
RS	48	2.748065	2.138266	587.986385	0.016813	0.018463
RS	49	2.953887	2.138266	572.069494	0.016357	0.017890
RS	50	3.174584	2.227743	531.646530	0.015202	0.016602
RS	51	3.411230	2.227743	512.126035	0.014643	0.015958
RS	52	3.664977	2.304091	474.233395	0.013560	0.014780
RS	53	3.937063	2.304091	451.429622	0.012908	0.014067
RS	54	4.228811	2.391653	411.440314	0.011764	0.012849
RS	55	4.541643	2.391653	386.714088	0.011057	0.012097
RS	56	4.877083	2.391653	360.026887	0.010294	0.011289
RS	57	5.236764	2.391653	331.773894	0.009487	0.010435
RS	58	5.622438	2.932693	250.480191	0.007162	0.007982
RS	59	6.035984	2.932693	233.209803	0.006668	0.007452
RS	60	6.479416	2.932693	214.922096	0.006145	0.006888
RS	61	6.954894	2.932693	195.909032	0.005602	0.006297
RS	62	7.464733	2.932693	176.490727	0.005046	0.005690
RS	63	8.011417	2.932693	891.562732	0.025493	0.029036
PA	4+25*2+4+6 0.077496840 0.023894920 8.011416683 0.348897996 0.182892769 0.232877393 0.306859890 0.429795428 0.623554666 0.914784892 1.333692181 1.891270880 2.539032669 3.158098377 3.600086230 3.740432852 3.557674292 3.167636131 2.733963754 2.367407968 2.107905299 1.954895533 1.893148054 1.902038760 1.959328087 2.044109913 2.138266054 2.227742516 2.304091480 2.391652719 2.932692687
//
IT	5135
RD	14
LK	-293307.267717
QD	-336.690618 -> -315.158570
RI	0.0340465507
TR	0.076162	0.024198
MT	8.092203
MM	C_pi: 1.523954, n_recomb: 36135.420291
RS	0	0.000000	0.362712	701.586835	0.019415	0.001866
RS	1	0.007244	0.362712	737.065505	0.020397	0.012337
RS	2	0.015012	0.362712	773.183808	0.021397	0.020840
RS	3	0.023343	0.362712	809.775247	0.022409	0.022776
RS	4	0.032277	0.184412	1644.232502	0.045502	0.042591
RS	5	0.041859	0.184412	1671.136099	0.046246	0.041936
RS	6	0.052135	0.235407	1333.916009	0.036914	0.033096
RS	7	0.063155	0.235407	1363.009522	0.037719	0.033754
RS	8	0.074973	0.308548	1065.598426	0.029489	0.026489
RS	9	0.087648	0.308548	1095.349353	0.030312	0.027618
RS	10	0.101240	0.429600	811.537322	0.022458	0.020641
RS	11	0.115817	0.429600	840.411960	0.023257	0.021654
RS	12	0.131450	0.621018	604.134336	0.016719	0.015688
RS	13	0.148215	0.621018	630.157264	0.017439	0.016534
RS	14	0.166195	0.910998	449.381446	0.012436	0.011904
RS	15	0.185477	0.910998	471.592984	0.013051	0.012599
RS	16	0.206156	1.333414	338.890025	0.009378	0.009153
RS	17	0.228333	1.333414	357.327767	0.009889	0.009699
RS	18	0.252116	1.904829	264.175781	0.007311	0.007245
RS	19	0.277622	1.904829	279.497182	0.007735	0.007675
RS	20	0.304976	2.580463	218.508056	0.006047	0.006057
RS	21	0.334310	2.580463	231.676725	0.006411	0.006424
RS	22	0.365770	3.237742	195.870444	0.005420	0.005483
RS	23	0.399509	3.237742	207.890195	0.005753	0.005826
RS	24	0.435691	3.716180	192.243934	0.005320	0.005433
RS	25	0.474495	3.716180	204.049434	0.005647	0.005779
RS	26	0.516109	3.875421	207.576254	0.005744	0.005919
RS	27	0.560737	3.875421	220.094108	0.006091	0.006303
RS	28	0.608599	3.685843	245.084366	0.006782	0.007063
RS	29	0.659927	3.685843	259.237526	0.007174	0.007535
RS	30	0.714973	3.270620	308.398685	0.008535	0.009027
RS	31	0.774006	3.270620	324.848193	0.008990	0.009622
RS	32	0.837316	2.807719	397.391809	0.010997	0.011858
RS	33	0.905212	2.807719	415.982582	0.011512	0.012572
RS	34	0.978025	2.417281	503.761756	0.013941	0.015320
RS	35	1.056113	2.417281	522.975717	0.014473	0.016074
RS	36	1.139858	2.141732	609.882047	0.016878	0.018819
RS	37	1.229668	2.141732	626.949484	0.017350	0.019477
RS	38	1.325984	1.979600	693.784193	0.019200	0.021580
RS	39	1.429277	1.979600	705.787750	0.019532	0.022007
RS	40	1.540052	1.914089	738.986998	0.020450	0.023016
RS	41	1.658851	1.914089	744.254316	0.020596	0.023146
RS	42	1.786255	1.923200	742.744458	0.020554	0.023032
RS	43	1.922888	1.923200	741.274739	0.020514	0.022893
RS	44	2.069419	1.983509	714.461799	0.019772	0.021984
RS	45	2.226563	1.983509	707.207032	0.019571	0.021646
RS	46	2.395090	2.072989	667.223885	0.018465	0.020351
RS	47	2.575825	2.072989	655.211345	0.018132	0.019884
RS	48	2.769651	2.172427	611.436621	0.016921	0.018507
RS	49	2.977518	2.172427	595.358913	0.016476	0.017953
RS	50	3.200441	2.266832	552.930372	0.015302	0.016651
RS	51	3.439512	2.266832	533.161126	0.014755	0.016025
RS	52	3.695901	2.347204	493.687686	0.013662	0.014842
RS	53	3.970861	2.347204	470.511201	0.013021	0.014146
RS	54	4.265739	2.439323	428.879589	0.011869	0.012922
RS	55	4.581976	2.439323	403.682191	0.011171	0.012183
RS	56	4.921120	2.439323	376.387881	0.010416	0.011387
RS	57	5.284831	2.439323	347.396527	0.009614	0.010542
RS	58	5.674887	3.019747	260.355244	0.007205	0.008000
RS	59	6.093198	3.019747	243.090515	0.006727	0.007490
RS	60	6.541809	3.019747	224.700268	0.006218	0.006943
RS	61	7.022916	3.019747	205.473484	0.005686	0.006367
RS	62	7.538873	3.019747	185.730926	0.005140	0.005772
RS	63	8.092203	3.019747	957.320543	0.026493	0.030045
PA	4+25*2+4+6 0.076161770 0.024198370 8.092203119 0.362711824 0.184412099 0.235406545 0.308548229 0.429599913 0.621018407 0.910997992 1.333413633 1.904828966 2.580462998 3.237742346 3.716179738 3.875421122 3.685843069 3.270620269 2.807719042 2.417281360 2.141732365 1.979599585 1.914089430 1.923200242 1.983509366 2.072988549 2.172426890 2.266831943 2.347204367 2.439322647 3.019747457
//
IT	4364
RD	15
LK	-293264.840019
QD	-323.909533 -> -303.896191
RI	0.0324697004
TR	0.074910	0.024496
MT	8.167856
MM	C_pi: 1.553993, n_recomb: 37278.656280
RS	0	0.000000	0.375838	699.834911	0.018773	0.001828
RS	1	0.007259	0.375838	735.831916	0.019739	0.012070
RS	2	0.015045	0.375838	772.562559	0.020724	0.020393
RS	3	0.023397	0.375838	809.869672	0.021725	0.022262
RS	4	0.032355	0.185785	1692.470676	0.045401	0.042788
RS	5	0.041963	0.185785	1720.842829	0.046162	0.042027
RS	6	0.052268	0.237972	1369.527169	0.036738	0.033055
RS	7	0.063322	0.237972	1400.127169	0.037558	0.033693
RS	8	0.075178	0.310411	1100.341167	0.029517	0.026562
RS	9	0.087894	0.310411	1131.355834	0.030349	0.027675
RS	10	0.101534	0.429688	843.225420	0.022620	0.020797
RS	11	0.116164	0.429688	873.250306	0.023425	0.021811
RS	12	0.131856	0.618754	630.156039	0.016904	0.015856
RS	13	0.148687	0.618754	657.257080	0.017631	0.016711
RS	14	0.166739	0.907155	468.951880	0.012580	0.012034
RS	15	0.186103	0.907155	492.112347	0.013201	0.012739
RS	16	0.206872	1.332173	352.473934	0.009455	0.009222
RS	17	0.229148	1.332173	371.671384	0.009970	0.009777
RS	18	0.253042	1.915896	272.968217	0.007322	0.007254
RS	19	0.278670	1.915896	288.847013	0.007748	0.007689
RS	20	0.306159	2.617723	223.943837	0.006007	0.006018
RS	21	0.335643	2.617723	237.501838	0.006371	0.006386
RS	22	0.367268	3.312270	199.170680	0.005343	0.005406
RS	23	0.401188	3.312270	211.464563	0.005673	0.005746
RS	24	0.437570	3.827448	194.307179	0.005212	0.005324
RS	25	0.476594	3.827448	206.323690	0.005535	0.005664
RS	26	0.518451	4.006854	209.175717	0.005611	0.005780
RS	27	0.563346	4.006854	221.895997	0.005952	0.006156
RS	28	0.611500	3.811891	247.149410	0.006630	0.006897
RS	29	0.663149	3.811891	261.564706	0.007016	0.007356
RS	30	0.718548	3.372484	312.267711	0.008377	0.008839
RS	31	0.777969	3.372484	329.122398	0.008829	0.009419
RS	32	0.841703	2.880945	404.857511	0.010860	0.011666
RS	33	0.910063	2.880945	424.064455	0.011376	0.012366
RS	34	0.983387	2.466963	516.648928	0.013859	0.015155
RS	35	1.062033	2.466963	536.677274	0.014396	0.015901
RS	36	1.146388	2.175540	629.152306	0.016877	0.018711
RS	37	1.236866	2.175540	647.096270	0.017358	0.019371
RS	38	1.333913	2.004307	718.755713	0.019281	0.021542
RS	39	1.438004	2.004307	731.498920	0.019622	0.021978
RS	40	1.549652	1.934912	767.419486	0.020586	0.023033
RS	41	1.669405	1.934912	773.161409	0.020740	0.023177
RS	42	1.797850	1.943999	771.915292	0.020707	0.023077
RS	43	1.935620	1.943999	770.662106	0.020673	0.022953
RS	44	2.083391	2.006999	742.326252	0.019913	0.022032
RS	45	2.241889	2.006999	735.112532	0.019719	0.021713
RS	46	2.411893	2.100804	692.826865	0.018585	0.020395
RS	47	2.594238	2.100804	680.752428	0.018261	0.019947
RS	48	2.789820	2.205145	634.669228	0.017025	0.018550
RS	49	2.999600	2.205145	618.452137	0.016590	0.018014
RS	50	3.224608	2.304113	574.082708	0.015400	0.016702
RS	51	3.465950	2.304113	554.080403	0.014863	0.016093
RS	52	3.724811	2.388181	513.076043	0.013763	0.014906
RS	53	4.002464	2.388181	489.537418	0.013132	0.014225
RS	54	4.300273	2.484466	446.306513	0.011972	0.012996
RS	55	4.619701	2.484466	420.642362	0.011284	0.012270
RS	56	4.962316	2.484466	392.746744	0.010535	0.011484
RS	57	5.329803	2.484466	363.023963	0.009738	0.010647
RS	58	5.723966	3.103345	270.179654	0.007248	0.008019
RS	59	6.146744	3.103345	252.923417	0.006785	0.007527
RS	60	6.600211	3.103345	234.437492	0.006289	0.006996
RS	61	7.086597	3.103345	215.007493	0.005768	0.006435
RS	62	7.608291	3.103345	194.954219	0.005230	0.005851
RS	63	8.167856	3.103345	1024.043492	0.027470	0.031032
PA	4+25*2+4+6 0.074910467 0.024495676 8.167856068 0.375838031 0.185785373 0.237971920 0.310411007 0.429688408 0.618753941 0.907154876 1.332173146 1.915895611 2.617722577 3.312269865 3.827447952 4.006854348 3.811890821 3.372484051 2.880944724 2.466962862 2.175540075 2.004307388 1.934912429 1.943998783 2.006998582 2.100804319 2.205144562 2.304112518 2.388180652 2.484466037 3.103345165
//
IT	5052
RD	16
LK	-293225.392467
QD	-311.992370 -> -293.357549
RI	0.0310724024
TR	0.073734	0.024787
MT	8.238943
MM	C_pi: 1.582996, n_recomb: 38403.224047
RS	0	0.000000	0.388337	698.946213	0.018200	0.001793
RS	1	0.007274	0.388337	735.442267	0.019151	0.011828
RS	2	0.015077	0.388337	772.757597	0.020122	0.019985
RS	3	0.023447	0.388337	810.743507	0.021111	0.021800
RS	4	0.032427	0.187019	1740.131574	0.045312	0.042979
RS	5	0.042059	0.187019	1769.924770	0.046088	0.042124
RS	6	0.052392	0.240551	1403.348062	0.036542	0.032995
RS	7	0.063477	0.240551	1435.444105	0.037378	0.033618
RS	8	0.075368	0.312406	1133.492669	0.029516	0.026613
RS	9	0.088124	0.312406	1165.763182	0.030356	0.027711
RS	10	0.101808	0.430016	873.932119	0.022757	0.020936
RS	11	0.116487	0.430016	905.090535	0.023568	0.021949
RS	12	0.132234	0.616738	655.763883	0.017076	0.016016
RS	13	0.149126	0.616738	683.926656	0.017809	0.016878
RS	14	0.167247	0.903302	488.440692	0.012719	0.012161
RS	15	0.186687	0.903302	512.541584	0.013346	0.012876
RS	16	0.207540	1.330154	366.100539	0.009533	0.009293
RS	17	0.229910	1.330154	386.055694	0.010053	0.009856
RS	18	0.253907	1.924808	281.817194	0.007338	0.007267
RS	19	0.279649	1.924808	298.253347	0.007766	0.007708
RS	20	0.307264	2.651227	229.419309	0.005974	0.005985
RS	21	0.336888	2.651227	243.365799	0.006337	0.006355
RS	22	0.368667	3.382075	202.488913	0.005273	0.005336
RS	23	0.402757	3.382075	215.054139	0.005600	0.005674
RS	24	0.439327	3.934218	196.361247	0.005113	0.005224
RS	25	0.478556	3.934218	208.583214	0.005431	0.005559
RS	26	0.520640	4.134915	210.719514	0.005487	0.005651
RS	27	0.565784	4.134915	223.632507	0.005823	0.006018
RS	28	0.614212	3.935882	249.064960	0.006486	0.006741
RS	29	0.666163	3.935882	263.726311	0.006867	0.007187
RS	30	0.721892	3.473265	315.826698	0.008224	0.008660
RS	31	0.781675	3.473265	333.063141	0.008673	0.009225
RS	32	0.845807	2.953646	411.803580	0.010723	0.011480
RS	33	0.914603	2.953646	431.599822	0.011239	0.012166
RS	34	0.988404	2.516437	528.814183	0.013770	0.014990
RS	35	1.067573	2.516437	549.636019	0.014312	0.015729
RS	36	1.152500	2.209301	647.581085	0.016863	0.018598
RS	37	1.243605	2.209301	666.396209	0.017353	0.019259
RS	38	1.341336	2.028992	742.888056	0.019344	0.021495
RS	39	1.446177	2.028992	756.383340	0.019696	0.021940
RS	40	1.558643	1.955609	795.114028	0.020704	0.023041
RS	41	1.679290	1.955609	801.355250	0.020867	0.023198
RS	42	1.808713	1.964457	800.492897	0.020844	0.023114
RS	43	1.947550	1.964457	799.485666	0.020818	0.023005
RS	44	2.096485	2.029855	769.740992	0.020044	0.022077
RS	45	2.256254	2.029855	762.597117	0.019858	0.021773
RS	46	2.427644	2.127653	718.104704	0.018699	0.020438
RS	47	2.611501	2.127653	705.993592	0.018384	0.020007
RS	48	2.808731	2.236552	657.678967	0.017126	0.018594
RS	49	3.020308	2.236552	641.342889	0.016700	0.018075
RS	50	3.247274	2.339754	595.094601	0.015496	0.016753
RS	51	3.490749	2.339754	574.874563	0.014969	0.016160
RS	52	3.751935	2.427217	532.388483	0.013863	0.014971
RS	53	4.032118	2.427217	508.498357	0.013241	0.014304
RS	54	4.332682	2.527318	463.709708	0.012075	0.013070
RS	55	4.655108	2.527318	437.583933	0.011394	0.012356
RS	56	5.000987	2.527318	409.093408	0.010653	0.011580
RS	57	5.372025	2.527318	378.646633	0.009860	0.010750
RS	58	5.770051	3.183742	279.949991	0.007290	0.008039
RS	59	6.197029	3.183742	262.705477	0.006841	0.007564
RS	60	6.655065	3.183742	244.130731	0.006357	0.007049
RS	61	7.146417	3.183742	224.507669	0.005846	0.006500
RS	62	7.673510	3.183742	204.156601	0.005316	0.005927
RS	63	8.238943	3.183742	1091.653554	0.028426	0.031998
PA	4+25*2+4+6 0.073734159 0.024786519 8.238942813 0.388336742 0.187019423 0.240550726 0.312406256 0.430016234 0.616738195 0.903301585 1.330154386 1.924808402 2.651227497 3.382075197 3.934218162 4.134915365 3.935881896 3.473265289 2.953645871 2.516437351 2.209300516 2.028991937 1.955609048 1.964457029 2.029855366 2.127652996 2.236552188 2.339753907 2.427217231 2.527318489 3.183742357
//
IT	3868
RD	17
LK	-293188.651248
QD	-300.853772 -> -283.474322
RI	0.0298226311
TR	0.072625	0.025071
MT	8.305950
MM	C_pi: 1.611044, n_recomb: 39509.442705
RS	0	0.000000	0.400285	698.711447	0.017685	0.001762
RS	1	0.007287	0.400285	735.688774	0.018621	0.011608
RS	2	0.015106	0.400285	773.564157	0.019579	0.019613
RS	3	0.023494	0.400285	812.196669	0.020557	0.021380
RS	4	0.032494	0.188120	1787.336798	0.045238	0.043166
RS	5	0.042149	0.188120	1818.503588	0.046027	0.042228
RS	6	0.052508	0.243124	1435.581869	0.036335	0.032919
RS	7	0.063622	0.243124	1469.159071	0.037185	0.033530
RS	8	0.075546	0.314501	1165.180488	0.029491	0.026645
RS	9	0.088339	0.314501	1198.696990	0.030340	0.027729
RS	10	0.102064	0.430544	903.700373	0.022873	0.021059
RS	11	0.116790	0.430544	935.975945	0.023690	0.022071
RS	12	0.132588	0.614950	680.951332	0.017235	0.016166
RS	13	0.149538	0.614950	710.159651	0.017974	0.017034
RS	14	0.167723	0.899473	507.832302	0.012853	0.012286
RS	15	0.187233	0.899473	532.864745	0.013487	0.013009
RS	16	0.208165	1.327506	379.755671	0.009612	0.009365
RS	17	0.230623	1.327506	400.466038	0.010136	0.009936
RS	18	0.254717	1.931843	290.713602	0.007358	0.007285
RS	19	0.280567	1.931843	307.706832	0.007788	0.007730
RS	20	0.308301	2.681364	234.925161	0.005946	0.005957
RS	21	0.338055	2.681364	249.259147	0.006309	0.006328
RS	22	0.369978	3.447494	205.820317	0.005209	0.005273
RS	23	0.404228	3.447494	218.654289	0.005534	0.005609
RS	24	0.440973	4.036677	198.407117	0.005022	0.005131
RS	25	0.480397	4.036677	210.829609	0.005336	0.005461
RS	26	0.522693	4.259727	212.212744	0.005371	0.005531
RS	27	0.568071	4.259727	225.309697	0.005703	0.005890
RS	28	0.616757	4.057865	250.847192	0.006349	0.006593
RS	29	0.668990	4.057865	265.739992	0.006726	0.007029
RS	30	0.725030	3.572961	319.107683	0.008077	0.008489
RS	31	0.785154	3.572961	336.704204	0.008522	0.009041
RS	32	0.849659	3.025807	418.274278	0.010587	0.011299
RS	33	0.918866	3.025807	438.634121	0.011102	0.011973
RS	34	0.993115	2.565673	540.307219	0.013675	0.014825
RS	35	1.072775	2.565673	561.901510	0.014222	0.015558
RS	36	1.158241	2.242974	665.213159	0.016837	0.018481
RS	37	1.249935	2.242974	684.892533	0.017335	0.019143
RS	38	1.348311	2.053623	766.212338	0.019393	0.021441
RS	39	1.453856	2.053623	780.469871	0.019754	0.021894
RS	40	1.567093	1.976165	822.089031	0.020807	0.023040
RS	41	1.688582	1.976165	828.851907	0.020979	0.023210
RS	42	1.818924	1.984589	828.485308	0.020969	0.023144
RS	43	1.958765	1.984589	827.751343	0.020951	0.023050
RS	44	2.108797	2.052125	796.707809	0.020165	0.022117
RS	45	2.269763	2.052125	789.660689	0.019987	0.021829
RS	46	2.442458	2.153615	743.053699	0.018807	0.020479
RS	47	2.627739	2.153615	730.929660	0.018500	0.020065
RS	48	2.826522	2.266762	680.458542	0.017223	0.018637
RS	49	3.039792	2.266762	664.022858	0.016807	0.018135
RS	50	3.268603	2.373898	615.955946	0.015590	0.016804
RS	51	3.514089	2.373898	595.533034	0.015073	0.016227
RS	52	3.777464	2.464487	551.612305	0.013962	0.015036
RS	53	4.060033	2.464487	527.381505	0.013348	0.014381
RS	54	4.363194	2.568086	481.075862	0.012176	0.013145
RS	55	4.688448	2.568086	454.494315	0.011503	0.012442
RS	56	5.037405	2.568086	425.415939	0.010767	0.011674
RS	57	5.411792	2.568086	394.253201	0.009979	0.010851
RS	58	5.813462	3.261179	289.660564	0.007331	0.008060
RS	59	6.244403	3.261179	272.431548	0.006895	0.007601
RS	60	6.706750	3.261179	253.775048	0.006423	0.007100
RS	61	7.202790	3.261179	233.968997	0.005922	0.006564
RS	62	7.734978	3.261179	213.332750	0.005400	0.006001
RS	63	8.305950	3.261179	1160.072324	0.029362	0.032944
PA	4+25*2+4+6 0.072625340 0.025070710 8.305949596 0.400284684 0.188119788 0.243123527 0.314501327 0.430543617 0.614950166 0.899473277 1.327505687 1.931842576 2.681363586 3.447494337 4.036676763 4.259726735 4.057864747 3.572960818 3.025807069 2.565672913 2.242973842 2.053622521 1.976165233 1.984589147 2.052125050 2.153615178 2.266762117 2.373898227 2.464487419 2.568086472 3.261178771
//
IT	4094
RD	18
LK	-293154.375466
QD	-290.419928 -> -274.187111
RI	0.0286955435
TR	0.071577	0.025348
MT	8.369319
MM	C_pi: 1.638213, n_recomb: 40597.608951
RS	0	0.000000	0.411752	698.962591	0.017217	0.001733
RS	1	0.007300	0.411752	736.404122	0.018139	0.011405
RS	2	0.015133	0.411752	774.816786	0.019085	0.019269
RS	3	0.023538	0.411752	814.066849	0.020052	0.020995
RS	4	0.032557	0.189094	1834.172854	0.045179	0.043353
RS	5	0.042234	0.189094	1866.666636	0.045980	0.042339
RS	6	0.052618	0.245676	1466.398407	0.036120	0.032832
RS	7	0.063759	0.245676	1501.438660	0.036983	0.033434
RS	8	0.075714	0.316670	1195.519982	0.029448	0.026661
RS	9	0.088541	0.316670	1230.270946	0.030304	0.027732
RS	10	0.102306	0.431240	932.567192	0.022971	0.021167
RS	11	0.117074	0.431240	965.943845	0.023793	0.022177
RS	12	0.132921	0.613369	705.716721	0.017383	0.016308
RS	13	0.149925	0.613369	735.954675	0.018128	0.017181
RS	14	0.168170	0.895699	527.111651	0.012984	0.012408
RS	15	0.187747	0.895699	553.066447	0.013623	0.013139
RS	16	0.208754	1.324355	393.425370	0.009691	0.009439
RS	17	0.231294	1.324355	414.887979	0.010220	0.010017
RS	18	0.255479	1.937266	299.645106	0.007381	0.007305
RS	19	0.281430	1.937266	317.194724	0.007813	0.007756
RS	20	0.309275	2.708449	240.455847	0.005923	0.005934
RS	21	0.339153	2.708449	255.176323	0.006286	0.006306
RS	22	0.371213	3.508851	209.160157	0.005152	0.005215
RS	23	0.405612	3.508851	222.260411	0.005475	0.005550
RS	24	0.442523	4.135075	200.442326	0.004937	0.005045
RS	25	0.482129	4.135075	213.060783	0.005248	0.005370
RS	26	0.524626	4.381387	213.661004	0.005263	0.005418
RS	27	0.570225	4.381387	226.934056	0.005590	0.005771
RS	28	0.619153	4.177893	252.510034	0.006220	0.006454
RS	29	0.671653	4.177893	267.620989	0.006592	0.006879
RS	30	0.727986	3.671590	322.137426	0.007935	0.008325
RS	31	0.788431	3.671590	340.073919	0.008377	0.008865
RS	32	0.853289	3.097423	424.309260	0.010452	0.011123
RS	33	0.922882	3.097423	445.208191	0.010966	0.011785
RS	34	0.997555	2.614651	551.173335	0.013576	0.014663
RS	35	1.077679	2.614651	573.519071	0.014127	0.015388
RS	36	1.163653	2.276540	682.088683	0.016801	0.018361
RS	37	1.255903	2.276540	702.624130	0.017307	0.019024
RS	38	1.354887	2.078176	788.760394	0.019429	0.021381
RS	39	1.461097	2.078176	803.788261	0.019799	0.021841
RS	40	1.575062	1.996574	848.363325	0.020897	0.023033
RS	41	1.697345	1.996574	855.668028	0.021077	0.023215
RS	42	1.828556	2.004411	855.902160	0.021083	0.023168
RS	43	1.969346	2.004411	855.466729	0.021072	0.023089
RS	44	2.120414	2.073851	823.229646	0.020278	0.022153
RS	45	2.282509	2.073851	816.304392	0.020107	0.021881
RS	46	2.456439	2.178764	767.672027	0.018909	0.020518
RS	47	2.643065	2.178764	755.557329	0.018611	0.020119
RS	48	2.843316	2.295877	703.002063	0.017316	0.018680
RS	49	3.058186	2.295877	686.485141	0.016909	0.018193
RS	50	3.288742	2.406677	636.657457	0.015682	0.016856
RS	51	3.536129	2.406677	616.046082	0.015174	0.016292
RS	52	3.801576	2.500148	570.736437	0.014058	0.015100
RS	53	4.086401	2.500148	546.175816	0.013453	0.014458
RS	54	4.392019	2.606958	498.392687	0.012276	0.013219
RS	55	4.719948	2.606958	471.361795	0.011611	0.012526
RS	56	5.071816	2.606958	441.703150	0.010880	0.011767
RS	57	5.449372	2.606958	409.832963	0.010095	0.010950
RS	58	5.854491	3.335881	299.305893	0.007373	0.008081
RS	59	6.289184	3.335881	282.096579	0.006949	0.007637
RS	60	6.755611	3.335881	263.365547	0.006487	0.007149
RS	61	7.256089	3.335881	243.386493	0.005995	0.006625
RS	62	7.793102	3.335881	222.477409	0.005480	0.006072
RS	63	8.369319	3.335881	1229.223660	0.030278	0.033871
PA	4+25*2+4+6 0.071577405 0.025348070 8.369318962 0.411752000 0.189093868 0.245676312 0.316670134 0.431239992 0.613368771 0.895698937 1.324354593 1.937265529 2.708448894 3.508851014 4.135074695 4.381387250 4.177892988 3.671590475 3.097422746 2.614650989 2.276539806 2.078175583 1.996574469 2.004410888 2.073851462 2.178763770 2.295876739 2.406676901 2.500147624 2.606958262 3.335880516
//
IT	4256
RD	19
LK	-293122.353094
QD	-280.626825 -> -265.444132
RI	0.0276718332
TR	0.070585	0.025619
MT	8.429341
MM	C_pi: 1.664555, n_recomb: 41668.080415
RS	0	0.000000	0.422796	699.572757	0.016789	0.001707
RS	1	0.007312	0.422796	737.461834	0.017698	0.011217
RS	2	0.015159	0.422796	776.390287	0.018633	0.018950
RS	3	0.023580	0.422796	816.231093	0.019589	0.020640
RS	4	0.032617	0.189948	1880.717459	0.045136	0.043539
RS	5	0.042314	0.189948	1914.492037	0.045946	0.042456
RS	6	0.052720	0.248199	1495.935106	0.035901	0.032736
RS	7	0.063888	0.248199	1532.417850	0.036777	0.033331
RS	8	0.075872	0.318893	1224.605022	0.029390	0.026664
RS	9	0.088732	0.318893	1260.577465	0.030253	0.027722
RS	10	0.102532	0.432081	960.563516	0.023053	0.021263
RS	11	0.117342	0.432081	995.025302	0.023880	0.022271
RS	12	0.133235	0.611979	730.053061	0.017521	0.016442
RS	13	0.150290	0.611979	761.304830	0.018271	0.017319
RS	14	0.168592	0.892002	546.262589	0.013110	0.012527
RS	15	0.188232	0.892002	573.130130	0.013755	0.013265
RS	16	0.209308	1.320801	407.097561	0.009770	0.009513
RS	17	0.231926	1.320801	429.308975	0.010303	0.010098
RS	18	0.256197	1.941276	308.604406	0.007406	0.007329
RS	19	0.282243	1.941276	326.709465	0.007841	0.007784
RS	20	0.310194	2.732791	246.003503	0.005904	0.005914
RS	21	0.340188	2.732791	261.109250	0.006266	0.006288
RS	22	0.372376	3.566448	212.503193	0.005100	0.005163
RS	23	0.406918	3.566448	225.867274	0.005421	0.005496
RS	24	0.443985	4.229609	202.465739	0.004859	0.004965
RS	25	0.483763	4.229609	215.275933	0.005166	0.005286
RS	26	0.526449	4.499996	215.067882	0.005161	0.005312
RS	27	0.572257	4.499996	228.509860	0.005484	0.005658
RS	28	0.621414	4.295989	254.066006	0.006097	0.006322
RS	29	0.674166	4.295989	269.382972	0.006465	0.006738
RS	30	0.730775	3.769142	324.940496	0.007798	0.008169
RS	31	0.791524	3.769142	343.198288	0.008236	0.008697
RS	32	0.856715	3.168471	429.944325	0.010318	0.010953
RS	33	0.926672	3.168471	451.358944	0.010832	0.011604
RS	34	1.001746	2.663340	561.454645	0.013474	0.014502
RS	35	1.082308	2.663340	584.530914	0.014028	0.015221
RS	36	1.168762	2.309953	698.250326	0.016757	0.018239
RS	37	1.261538	2.309953	719.632487	0.017271	0.018903
RS	38	1.361097	2.102616	810.563699	0.019453	0.021315
RS	39	1.467937	2.102616	826.368027	0.019832	0.021783
RS	40	1.582589	2.016811	873.958871	0.020974	0.023019
RS	41	1.705625	2.016811	881.823346	0.021163	0.023213
RS	42	1.837657	2.023914	882.756697	0.021185	0.023187
RS	43	1.979344	2.023914	882.642911	0.021183	0.023122
RS	44	2.131392	2.095051	849.312342	0.020383	0.022185
RS	45	2.294558	2.095051	842.532187	0.020220	0.021928
RS	46	2.469655	2.203139	791.960786	0.019006	0.020555
RS	47	2.657555	2.203139	779.876117	0.018716	0.020171
RS	48	2.859196	2.323962	725.306012	0.017407	0.018722
RS	49	3.075581	2.323962	708.725128	0.017009	0.018249
RS	50	3.307788	2.438178	657.192558	0.015772	0.016907
RS	51	3.556975	2.438178	636.406516	0.015273	0.016357
RS	52	3.824384	2.534308	589.752109	0.014154	0.015164
RS	53	4.111346	2.534308	564.872376	0.013556	0.014534
RS	54	4.419292	2.644068	515.650427	0.012375	0.013293
RS	55	4.749756	2.644068	488.176908	0.011716	0.012609
RS	56	5.104384	2.644068	457.945846	0.010990	0.011858
RS	57	5.484943	2.644068	425.376979	0.010209	0.011046
RS	58	5.893330	3.408011	308.881652	0.007413	0.008103
RS	59	6.331580	3.408011	291.696503	0.007000	0.007672
RS	60	6.801875	3.408011	272.898192	0.006549	0.007198
RS	61	7.306560	3.408011	252.755963	0.006066	0.006684
RS	62	7.848149	3.408011	231.586071	0.005558	0.006140
RS	63	8.429341	3.408011	1299.039412	0.031176	0.034778
PA	4+25*2+4+6 0.070585292 0.025618744 8.429340628 0.422796442 0.189947749 0.248198969 0.318893157 0.432080612 0.611978920 0.892001937 1.320800502 1.941276495 2.732790880 3.566447549 4.229608626 4.499995780 4.295989100 3.769142308 3.168470731 2.663339568 2.309952690 2.102616407 2.016811050 2.023914486 2.095051274 2.203138806 2.323961695 2.438178328 2.534307871 2.644068364 3.408010920
//
IT	4807
RD	20
LK	-293092.395083
QD	-271.418009 -> -257.199429
RI	0.0267365174
TR	0.069643	0.025882
MT	8.486437
MM	C_pi: 1.690137, n_recomb: 42720.958118
RS	0	0.000000	0.433464	700.447279	0.016396	0.001683
RS	1	0.007324	0.433464	738.767813	0.017293	0.011043
RS	2	0.015184	0.433464	778.191803	0.018216	0.018651
RS	3	0.023619	0.433464	818.598530	0.019162	0.020310
RS	4	0.032673	0.190690	1927.008168	0.045107	0.043727
RS	5	0.042389	0.190690	1962.018663	0.045926	0.042581
RS	6	0.052817	0.250686	1524.296763	0.035680	0.032634
RS	7	0.064009	0.250686	1562.199938	0.036568	0.033224
RS	8	0.076021	0.321152	1252.530191	0.029319	0.026656
RS	9	0.088912	0.321152	1289.709792	0.030189	0.027702
RS	10	0.102747	0.433046	987.715125	0.023120	0.021347
RS	11	0.117595	0.433046	1023.246217	0.023952	0.022352
RS	12	0.133531	0.610769	753.952740	0.017648	0.016568
RS	13	0.150634	0.610769	786.202636	0.018403	0.017448
RS	14	0.168990	0.888399	565.270958	0.013232	0.012643
RS	15	0.188690	0.888399	593.041357	0.013882	0.013387
RS	16	0.209833	1.316933	420.759106	0.009849	0.009587
RS	17	0.232524	1.316933	443.715451	0.010386	0.010179
RS	18	0.256877	1.944059	317.583537	0.007434	0.007354
RS	19	0.283013	1.944059	336.242843	0.007871	0.007814
RS	20	0.311063	2.754653	251.562548	0.005889	0.005899
RS	21	0.341168	2.754653	267.052266	0.006251	0.006274
RS	22	0.373478	3.620566	215.844985	0.005052	0.005115
RS	23	0.408154	3.620566	229.470490	0.005371	0.005446
RS	24	0.445369	4.320483	204.475942	0.004786	0.004890
RS	25	0.485310	4.320483	217.473948	0.005091	0.005208
RS	26	0.528176	4.615665	216.436210	0.005066	0.005213
RS	27	0.574182	4.615665	230.040568	0.005385	0.005553
RS	28	0.623556	4.412224	255.523970	0.005981	0.006197
RS	29	0.676547	4.412224	271.035776	0.006344	0.006604
RS	30	0.733419	3.865650	327.536079	0.007667	0.008019
RS	31	0.794456	3.865650	346.097763	0.008101	0.008536
RS	32	0.859962	3.238957	435.210214	0.010187	0.010788
RS	33	0.930267	3.238957	457.118199	0.010700	0.011429
RS	34	1.005720	2.711733	571.187879	0.013370	0.014344
RS	35	1.086699	2.711733	594.973928	0.013927	0.015057
RS	36	1.173609	2.343211	713.730377	0.016707	0.018116
RS	37	1.266883	2.343211	735.948879	0.017227	0.018780
RS	38	1.366989	2.126941	831.647302	0.019467	0.021245
RS	39	1.474426	2.126941	848.232372	0.019855	0.021720
RS	40	1.589732	2.036882	898.889413	0.021041	0.023001
RS	41	1.713482	2.036882	907.329557	0.021239	0.023206
RS	42	1.846295	2.043126	909.053068	0.021279	0.023202
RS	43	1.988835	2.043126	909.282158	0.021284	0.023149
RS	44	2.141814	2.115773	874.953399	0.020481	0.022215
RS	45	2.305996	2.115773	868.339979	0.020326	0.021972
RS	46	2.482203	2.226816	815.912138	0.019099	0.020591
RS	47	2.671315	2.226816	803.877015	0.018817	0.020221
RS	48	2.874276	2.351116	747.359706	0.017494	0.018763
RS	49	3.092102	2.351116	730.731339	0.017105	0.018304
RS	50	3.325880	2.468528	677.547237	0.015860	0.016958
RS	51	3.576780	2.468528	656.600106	0.015370	0.016420
RS	52	3.846055	2.567117	608.643771	0.014247	0.015228
RS	53	4.135050	2.567117	583.455899	0.013657	0.014609
RS	54	4.445210	2.679595	532.832802	0.012472	0.013366
RS	55	4.778086	2.679595	504.924157	0.011819	0.012691
RS	56	5.135340	2.679595	474.129297	0.011098	0.011947
RS	57	5.518758	2.679595	440.871279	0.010320	0.011141
RS	58	5.930256	3.477801	318.379286	0.007453	0.008124
RS	59	6.371891	3.477801	301.223333	0.007051	0.007707
RS	60	6.845870	3.477801	282.365376	0.006610	0.007244
RS	61	7.354561	3.477801	262.070008	0.006134	0.006742
RS	62	7.900507	3.477801	240.651410	0.005633	0.006207
RS	63	8.486437	3.477801	1369.437781	0.032055	0.035667
PA	4+25*2+4+6 0.069643419 0.025882462 8.486436530 0.433464373 0.190690004 0.250686104 0.321152162 0.433046439 0.610768693 0.888399310 1.316933489 1.944059299 2.754652925 3.620566211 4.320483157 4.615665399 4.412224362 3.865650159 3.238956918 2.711733398 2.343210514 2.126940622 2.036882491 2.043126286 2.115773496 2.226815841 2.351115834 2.468528367 2.567117347 2.679594906 3.477800812
//
IT	5232
RD	21
LK	-293064.333772
QD	-262.744238 -> -249.412791
RI	0.0258758503
TR	0.068748	0.026139
MT	8.540872
MM	C_pi: 1.715016, n_recomb: 43756.779406
RS	0	0.000000	0.443815	701.486273	0.016031	0.001661
RS	1	0.007334	0.443815	740.221677	0.016917	0.010880
RS	2	0.015207	0.443815	780.121043	0.017829	0.018371
RS	3	0.023657	0.443815	821.069618	0.018764	0.020000
RS	4	0.032726	0.191329	1973.091732	0.045092	0.043918
RS	5	0.042461	0.191329	2009.294905	0.045920	0.042713
RS	6	0.052909	0.253132	1551.598743	0.035460	0.032527
RS	7	0.064124	0.253132	1590.899354	0.036358	0.033114
RS	8	0.076162	0.323439	1279.365247	0.029238	0.026638
RS	9	0.089082	0.323439	1317.737270	0.030115	0.027673
RS	10	0.102950	0.434120	1014.060104	0.023175	0.021421
RS	11	0.117836	0.434120	1050.645129	0.024011	0.022423
RS	12	0.133813	0.609722	777.423933	0.017767	0.016687
RS	13	0.150962	0.609722	810.656788	0.018526	0.017570
RS	14	0.169368	0.884907	584.127037	0.013349	0.012755
RS	15	0.189125	0.884907	612.790347	0.014004	0.013505
RS	16	0.210330	1.312835	434.399713	0.009928	0.009662
RS	17	0.233091	1.312835	458.096822	0.010469	0.010259
RS	18	0.257522	1.945806	326.572975	0.007463	0.007382
RS	19	0.283744	1.945806	345.785017	0.007902	0.007846
RS	20	0.311889	2.774311	257.126810	0.005876	0.005886
RS	21	0.342099	2.774311	272.999062	0.006239	0.006262
RS	22	0.374524	3.671455	219.184453	0.005009	0.005071
RS	23	0.409328	3.671455	233.069158	0.005326	0.005401
RS	24	0.446684	4.407945	206.471122	0.004719	0.004821
RS	25	0.486780	4.407945	219.653241	0.005020	0.005135
RS	26	0.529817	4.728564	217.767787	0.004977	0.005120
RS	27	0.576010	4.728564	231.528492	0.005291	0.005454
RS	28	0.625592	4.526635	256.895941	0.005871	0.006079
RS	29	0.678810	4.526635	272.592498	0.006230	0.006478
RS	30	0.735931	3.961132	329.945432	0.007540	0.007876
RS	31	0.797241	3.961132	348.794970	0.007971	0.008383
RS	32	0.863049	3.308883	440.139365	0.010059	0.010628
RS	33	0.933683	3.308883	462.519668	0.010570	0.011259
RS	34	1.009497	2.759825	580.413132	0.013265	0.014188
RS	35	1.090873	2.759825	604.888741	0.013824	0.014895
RS	36	1.178216	2.376292	728.572268	0.016651	0.017992
RS	37	1.271966	2.376292	751.616176	0.017177	0.018657
RS	38	1.372592	2.151131	852.048803	0.019472	0.021172
RS	39	1.480598	2.151131	869.417473	0.019869	0.021653
RS	40	1.596525	2.056781	923.183681	0.021098	0.022977
RS	41	1.720956	2.056781	932.213629	0.021304	0.023193
RS	42	1.854512	2.062052	934.812484	0.021364	0.023212
RS	43	1.997864	2.062052	935.403872	0.021377	0.023172
RS	44	2.151730	2.136042	900.167139	0.020572	0.022241
RS	45	2.316882	2.136042	893.740445	0.020425	0.022012
RS	46	2.494146	2.249837	839.535683	0.019186	0.020625
RS	47	2.684412	2.249837	827.568163	0.018913	0.020268
RS	48	2.888632	2.377401	769.168406	0.017578	0.018803
RS	49	3.107831	2.377401	752.507874	0.017198	0.018357
RS	50	3.343106	2.497807	697.723298	0.015945	0.017008
RS	51	3.595638	2.497807	676.627810	0.015463	0.016483
RS	52	3.866692	2.598676	627.409819	0.014339	0.015291
RS	53	4.157626	2.598676	601.924354	0.013756	0.014682
RS	54	4.469898	2.713660	549.936216	0.012568	0.013439
RS	55	4.805073	2.713660	521.599884	0.011920	0.012772
RS	56	5.164832	2.713660	490.249749	0.011204	0.012034
RS	57	5.550977	2.713660	456.311980	0.010428	0.011233
RS	58	5.965443	3.545410	327.797633	0.007491	0.008146
RS	59	6.410308	3.545410	310.675932	0.007100	0.007741
RS	60	6.887801	3.545410	291.765808	0.006668	0.007290
RS	61	7.400316	3.545410	271.327026	0.006201	0.006797
RS	62	7.950420	3.545410	249.671391	0.005706	0.006271
RS	63	8.540872	3.545410	1440.368810	0.032918	0.036538
PA	4+25*2+4+6 0.068747639 0.026139312 8.540872042 0.443814988 0.191328819 0.253132179 0.323439115 0.434120201 0.609721841 0.884907184 1.312835404 1.945805767 2.774311079 3.671455045 4.407945483 4.728563831 4.526635125 3.961132355 3.308882891 2.759824709 2.376292416 2.151130917 2.056781206 2.062051844 2.136042388 2.249837346 2.377401131 2.497807206 2.598676402 2.713659838 3.545410072
//
IT	4698
RD	22
LK	-293038.017359
QD	-254.560976 -> -242.047560
RI	0.0250807473
TR	0.067895	0.026389
MT	8.592838
MM	C_pi: 1.739219, n_recomb: 44775.609050
RS	0	0.000000	0.453879	702.634645	0.015692	0.001640
RS	1	0.007345	0.453879	741.768604	0.016566	0.010727
RS	2	0.015229	0.453879	782.123847	0.017468	0.018106
RS	3	0.023692	0.453879	823.591298	0.018394	0.019708
RS	4	0.032777	0.191871	2018.981997	0.045091	0.044110
RS	5	0.042529	0.191871	2056.335415	0.045925	0.042852
RS	6	0.052997	0.255533	1577.917307	0.035241	0.032416
RS	7	0.064234	0.255533	1618.591202	0.036149	0.033002
RS	8	0.076296	0.325738	1305.190015	0.029150	0.026611
RS	9	0.089244	0.325738	1344.738331	0.030033	0.027637
RS	10	0.103144	0.435285	1039.621586	0.023218	0.021485
RS	11	0.118064	0.435285	1077.244908	0.024059	0.022483
RS	12	0.134080	0.608831	800.451963	0.017877	0.016798
RS	13	0.151272	0.608831	834.652376	0.018641	0.017684
RS	14	0.169727	0.881528	602.817939	0.013463	0.012865
RS	15	0.189538	0.881528	632.363806	0.014123	0.013620
RS	16	0.210803	1.308543	448.012311	0.010006	0.009736
RS	17	0.233631	1.308543	472.445665	0.010551	0.010339
RS	18	0.258135	1.946619	335.568413	0.007494	0.007411
RS	19	0.284438	1.946619	355.331466	0.007936	0.007879
RS	20	0.312674	2.791921	262.693913	0.005867	0.005876
RS	21	0.342983	2.791921	278.947208	0.006230	0.006254
RS	22	0.375519	3.719326	222.517037	0.004970	0.005031
RS	23	0.410444	3.719326	236.658624	0.005285	0.005360
RS	24	0.447934	4.492071	208.452517	0.004655	0.004756
RS	25	0.488178	4.492071	221.815339	0.004954	0.005067
RS	26	0.531377	4.838715	219.065476	0.004893	0.005032
RS	27	0.577750	4.838715	232.976948	0.005203	0.005361
RS	28	0.627528	4.639255	258.186693	0.005766	0.005966
RS	29	0.680962	4.639255	274.058514	0.006121	0.006358
RS	30	0.738321	4.055579	332.182201	0.007419	0.007739
RS	31	0.799893	4.055579	351.304458	0.007846	0.008237
RS	32	0.865986	3.378235	444.753013	0.009933	0.010473
RS	33	0.936934	3.378235	467.585339	0.010443	0.011095
RS	34	1.013094	2.807583	589.158815	0.013158	0.014035
RS	35	1.094846	2.807583	614.303843	0.013720	0.014737
RS	36	1.182603	2.409167	742.803455	0.016589	0.017868
RS	37	1.276806	2.409167	766.660868	0.017122	0.018533
RS	38	1.377927	2.175160	871.788538	0.019470	0.021096
RS	39	1.486476	2.175160	889.941915	0.019876	0.021584
RS	40	1.602996	2.076489	946.852059	0.021147	0.022949
RS	41	1.728075	2.076489	956.483978	0.021362	0.023176
RS	42	1.862341	2.080687	960.036841	0.021441	0.023218
RS	43	2.006467	2.080687	961.008139	0.021463	0.023191
RS	44	2.161180	2.155865	924.951090	0.020657	0.022265
RS	45	2.327255	2.155865	918.729459	0.020519	0.022048
RS	46	2.505528	2.272227	862.824795	0.019270	0.020657
RS	47	2.696895	2.272227	850.941608	0.019005	0.020314
RS	48	2.902316	2.402860	790.721509	0.017660	0.018843
RS	49	3.122826	2.402860	774.043291	0.017287	0.018409
RS	50	3.359530	2.526073	717.708173	0.016029	0.017058
RS	51	3.613620	2.526073	696.476619	0.015555	0.016543
RS	52	3.886372	2.629060	646.035892	0.014428	0.015353
RS	53	4.179157	2.629060	620.263407	0.013853	0.014753
RS	54	4.493445	2.746359	566.945574	0.012662	0.013510
RS	55	4.830817	2.746359	538.189494	0.012020	0.012851
RS	56	5.192967	2.746359	506.293142	0.011307	0.012120
RS	57	5.581716	2.746359	471.685603	0.010534	0.011323
RS	58	5.999018	3.610961	337.129059	0.007529	0.008168
RS	59	6.446968	3.610961	320.046928	0.007148	0.007775
RS	60	6.927819	3.610961	301.092270	0.006724	0.007334
RS	61	7.443987	3.610961	280.519859	0.006265	0.006851
RS	62	7.998065	3.610961	258.638843	0.005776	0.006333
RS	63	8.592838	3.610961	1511.753609	0.033763	0.037391
PA	4+25*2+4+6 0.067894559 0.026389493 8.592838484 0.453879144 0.191871380 0.255533199 0.325738342 0.435285016 0.608830729 0.881528155 1.308543488 1.946618548 2.791921452 3.719325808 4.492070816 4.838715374 4.639255343 4.055578777 3.378235016 2.807583192 2.409167177 2.175159882 2.076489372 2.080686643 2.155865298 2.272226808 2.402860265 2.526073140 2.629060249 2.746358557 3.610960536
//
IT	5081
RD	23
LK	-293013.310999
QD	-246.829837 -> -235.072146
RI	0.0243411479
TR	0.067080	0.026633
MT	8.642646
MM	C_pi: 1.762802, n_recomb: 45777.755618
RS	0	0.000000	0.463709	703.816374	0.015375	0.001621
RS	1	0.007354	0.463709	743.331837	0.016238	0.010583
RS	2	0.015250	0.463709	784.123118	0.017129	0.017855
RS	3	0.023725	0.463709	826.086581	0.018046	0.019431
RS	4	0.032825	0.192325	2064.711673	0.045103	0.044305
RS	5	0.042593	0.192325	2103.174293	0.045943	0.042996
RS	6	0.053080	0.257887	1603.335633	0.035024	0.032304
RS	7	0.064338	0.257887	1645.358494	0.035942	0.032889
RS	8	0.076424	0.328046	1330.060246	0.029055	0.026578
RS	9	0.089399	0.328046	1370.768577	0.029944	0.027594
RS	10	0.103328	0.436530	1064.429385	0.023252	0.021541
RS	11	0.118282	0.436530	1103.075771	0.024096	0.022535
RS	12	0.134335	0.608079	823.048973	0.017979	0.016903
RS	13	0.151569	0.608079	858.202098	0.018747	0.017790
RS	14	0.170070	0.878269	621.337755	0.013573	0.012971
RS	15	0.189932	0.878269	651.755896	0.014237	0.013731
RS	16	0.211255	1.304120	461.587195	0.010083	0.009810
RS	17	0.234145	1.304120	486.752034	0.010633	0.010419
RS	18	0.258720	1.946635	344.563627	0.007527	0.007442
RS	19	0.285101	1.946635	364.875803	0.007971	0.007913
RS	20	0.313423	2.807692	268.260400	0.005860	0.005869
RS	21	0.343828	2.807692	284.893231	0.006223	0.006247
RS	22	0.376468	3.764359	225.843910	0.004933	0.004994
RS	23	0.411510	3.764359	240.240330	0.005248	0.005322
RS	24	0.449128	4.573089	210.418134	0.004597	0.004695
RS	25	0.489513	4.573089	223.958412	0.004892	0.005003
RS	26	0.532868	4.946251	220.331590	0.004813	0.004949
RS	27	0.579411	4.946251	234.388729	0.005120	0.005273
RS	28	0.629378	4.750147	259.404386	0.005667	0.005860
RS	29	0.683019	4.750147	275.442821	0.006017	0.006244
RS	30	0.740605	4.149032	334.261677	0.007302	0.007608
RS	31	0.802426	4.149032	353.642627	0.007725	0.008097
RS	32	0.868794	3.447032	449.076456	0.009810	0.010324
RS	33	0.940042	3.447032	472.341636	0.010318	0.010937
RS	34	1.016531	2.855015	597.457721	0.013051	0.013885
RS	35	1.098645	2.855015	623.252591	0.013615	0.014582
RS	36	1.186798	2.441845	756.455626	0.016525	0.017744
RS	37	1.281433	2.441845	781.114277	0.017063	0.018409
RS	38	1.383029	2.199034	890.895090	0.019461	0.021017
RS	39	1.492097	2.199034	909.833112	0.019875	0.021512
RS	40	1.609185	2.096015	969.917687	0.021188	0.022918
RS	41	1.734885	2.096015	980.162102	0.021411	0.023155
RS	42	1.869829	2.099051	984.741149	0.021511	0.023221
RS	43	2.014698	2.099051	986.108306	0.021541	0.023206
RS	44	2.170221	2.175282	949.312298	0.020737	0.022286
RS	45	2.337181	2.175282	943.312685	0.020606	0.022082
RS	46	2.516420	2.294044	885.781033	0.019350	0.020687
RS	47	2.708842	2.294044	873.997853	0.019092	0.020357
RS	48	2.915414	2.427571	812.017023	0.017738	0.018881
RS	49	3.137179	2.427571	795.334843	0.017374	0.018460
RS	50	3.375253	2.553423	737.496833	0.016110	0.017106
RS	51	3.630836	2.553423	716.141107	0.015644	0.016603
RS	52	3.905216	2.658380	664.515598	0.014516	0.015414
RS	53	4.199774	2.658380	638.466494	0.013947	0.014824
RS	54	4.515995	2.777825	583.852594	0.012754	0.013581
RS	55	4.855473	2.777825	554.684951	0.012117	0.012929
RS	56	5.219916	2.777825	522.251668	0.011408	0.012203
RS	57	5.611163	2.777825	486.984552	0.010638	0.011411
RS	58	6.031183	3.674637	346.369262	0.007566	0.008189
RS	59	6.482093	3.674637	329.332222	0.007194	0.007807
RS	60	6.966164	3.674637	310.340730	0.006779	0.007377
RS	61	7.485836	3.674637	289.644428	0.006327	0.006903
RS	62	8.043726	3.674637	267.549546	0.005845	0.006393
RS	63	8.642646	3.674637	1583.532537	0.034592	0.038226
PA	4+25*2+4+6 0.067080248 0.026632858 8.642646292 0.463709017 0.192324811 0.257887054 0.328045527 0.436530376 0.608079399 0.878268797 1.304119596 1.946635256 2.807691935 3.764358843 4.573089305 4.946250740 4.750146967 4.149032110 3.447031966 2.855015458 2.441845385 2.199034084 2.096015076 2.099051316 2.175282100 2.294043805 2.427571153 2.553423097 2.658380232 2.777824805 3.674636984
//
IT	4660
RD	24
LK	-292990.092260
QD	-239.515806 -> -228.457534
RI	0.0236520733
TR	0.066302	0.026870
MT	8.690451
MM	C_pi: 1.785796, n_recomb: 46763.453070
RS	0	0.000000	0.473318	705.015798	0.015076	0.001602
RS	1	0.007364	0.473318	744.896696	0.015929	0.010446
RS	2	0.015270	0.473318	786.105389	0.016810	0.017615
RS	3	0.023758	0.473318	828.543467	0.017718	0.019168
RS	4	0.032871	0.192697	2110.270976	0.045127	0.044504
RS	5	0.042655	0.192697	2149.803228	0.045972	0.043146
RS	6	0.053159	0.260193	1627.905120	0.034811	0.032190
RS	7	0.064438	0.260193	1671.252398	0.035738	0.032776
RS	8	0.076546	0.330352	1354.036366	0.028955	0.026539
RS	9	0.089547	0.330352	1395.887703	0.029850	0.027547
RS	10	0.103504	0.437844	1088.507960	0.023277	0.021588
RS	11	0.118489	0.437844	1128.162108	0.024125	0.022579
RS	12	0.134578	0.607465	845.203041	0.018074	0.017002
RS	13	0.151852	0.607465	881.293951	0.018846	0.017890
RS	14	0.170397	0.875143	639.668055	0.013679	0.013074
RS	15	0.190309	0.875143	670.947754	0.014348	0.013839
RS	16	0.211686	1.299612	475.111821	0.010160	0.009883
RS	17	0.234637	1.299612	501.002916	0.010714	0.010497
RS	18	0.259279	1.945967	353.550904	0.007560	0.007474
RS	19	0.285735	1.945967	374.409980	0.008006	0.007949
RS	20	0.314139	2.821808	273.820368	0.005855	0.005863
RS	21	0.344635	2.821808	290.830996	0.006219	0.006243
RS	22	0.377377	3.806828	229.157326	0.004900	0.004960
RS	23	0.412529	3.806828	243.806238	0.005214	0.005287
RS	24	0.450270	4.651155	212.366767	0.004541	0.004638
RS	25	0.490790	4.651155	226.081373	0.004835	0.004943
RS	26	0.534294	5.051255	221.567466	0.004738	0.004870
RS	27	0.581001	5.051255	235.765498	0.005042	0.005190
RS	28	0.631147	4.859322	260.555779	0.005572	0.005758
RS	29	0.684987	4.859322	276.752842	0.005918	0.006136
RS	30	0.742790	4.241495	336.196559	0.007189	0.007482
RS	31	0.804851	4.241495	355.823065	0.007609	0.007962
RS	32	0.871481	3.515258	453.131529	0.009690	0.010179
RS	33	0.943017	3.515258	476.811312	0.010196	0.010784
RS	34	1.019822	2.902115	605.335313	0.012945	0.013739
RS	35	1.102282	2.902115	631.760810	0.013510	0.014430
RS	36	1.190814	2.474305	769.558917	0.016456	0.017620
RS	37	1.285865	2.474305	795.006040	0.017001	0.018286
RS	38	1.387915	2.222737	909.393086	0.019447	0.020937
RS	39	1.497480	2.222737	929.114440	0.019868	0.021438
RS	40	1.615113	2.115348	992.397936	0.021222	0.022884
RS	41	1.741408	2.115348	1003.263800	0.021454	0.023131
RS	42	1.877004	2.117144	1008.936550	0.021575	0.023221
RS	43	2.022583	2.117144	1010.713903	0.021613	0.023217
RS	44	2.178883	2.194302	973.256348	0.020812	0.022305
RS	45	2.346693	2.194302	967.494261	0.020689	0.022113
RS	46	2.526859	2.315309	908.406425	0.019426	0.020716
RS	47	2.720292	2.315309	896.737647	0.019176	0.020398
RS	48	2.927969	2.451570	833.052833	0.017814	0.018919
RS	49	3.150938	2.451570	816.379496	0.017458	0.018509
RS	50	3.390326	2.579905	757.084945	0.016190	0.017154
RS	51	3.647342	2.579905	735.616277	0.015731	0.016661
RS	52	3.923284	2.686699	682.841917	0.014602	0.015475
RS	53	4.219545	2.686699	656.526331	0.014039	0.014893
RS	54	4.537621	2.808134	600.649501	0.012844	0.013650
RS	55	4.879120	2.808134	571.078460	0.012212	0.013005
RS	56	5.245766	2.808134	538.117532	0.011507	0.012285
RS	57	5.639410	2.808134	502.201058	0.010739	0.011497
RS	58	6.062041	3.736540	355.514396	0.007602	0.008210
RS	59	6.515793	3.736540	338.527917	0.007239	0.007838
RS	60	7.002958	3.736540	319.507155	0.006832	0.007418
RS	61	7.525995	3.736540	298.696484	0.006387	0.006953
RS	62	8.087548	3.736540	276.398983	0.005911	0.006451
RS	63	8.690451	3.736540	1655.641558	0.035405	0.039045
PA	4+25*2+4+6 0.066302004 0.026869596 8.690451457 0.473317623 0.192697236 0.260193481 0.330351847 0.437844244 0.607464549 0.875142940 1.299612408 1.945966932 2.821808367 3.806828216 4.651155462 5.051254839 4.859322213 4.241495205 3.515257542 2.902115034 2.474304904 2.222737261 2.115348339 2.117143686 2.194302251 2.315308936 2.451569606 2.579904571 2.686698740 2.808133617 3.736540360
//
IT	4335
RD	25
LK	-292968.251257
QD	-232.587531 -> -222.177620
RI	0.0230070026
TR	0.065557	0.027100
MT	8.736399
MM	C_pi: 1.808226, n_recomb: 47732.906258
RS	0	0.000000	0.482737	706.189791	0.014795	0.001585
RS	1	0.007373	0.482737	746.419717	0.015637	0.010315
RS	2	0.015289	0.482737	788.027100	0.016509	0.017386
RS	3	0.023788	0.482737	830.918568	0.017408	0.018916
RS	4	0.032915	0.192994	2155.675178	0.045161	0.044704
RS	5	0.042714	0.192994	2196.238220	0.046011	0.043301
RS	6	0.053236	0.262452	1651.678554	0.034603	0.032076
RS	7	0.064533	0.262452	1696.325596	0.035538	0.032663
RS	8	0.076663	0.332650	1377.174224	0.028852	0.026494
RS	9	0.089688	0.332650	1420.151060	0.029752	0.027495
RS	10	0.103673	0.439216	1111.882291	0.023294	0.021628
RS	11	0.118688	0.439216	1152.528906	0.024145	0.022616
RS	12	0.134811	0.606973	866.918723	0.018162	0.017094
RS	13	0.152123	0.606973	903.932654	0.018937	0.017984
RS	14	0.170711	0.872141	657.807205	0.013781	0.013174
RS	15	0.190669	0.872141	689.937739	0.014454	0.013943
RS	16	0.212099	1.295041	488.582130	0.010236	0.009956
RS	17	0.235108	1.295041	515.194077	0.010793	0.010575
RS	18	0.259815	1.944692	362.526133	0.007595	0.007507
RS	19	0.286342	1.944692	383.929706	0.008043	0.007985
RS	20	0.314825	2.834395	279.372276	0.005853	0.005860
RS	21	0.345408	2.834395	296.758938	0.006217	0.006241
RS	22	0.378246	3.846847	232.458197	0.004870	0.004929
RS	23	0.413505	3.846847	247.357413	0.005182	0.005254
RS	24	0.451364	4.726394	214.297832	0.004490	0.004584
RS	25	0.492013	4.726394	228.183764	0.004780	0.004887
RS	26	0.535660	5.153804	222.773973	0.004667	0.004796
RS	27	0.582524	5.153804	237.108395	0.004967	0.005111
RS	28	0.632844	4.966845	261.643555	0.005481	0.005661
RS	29	0.686873	4.966845	277.991688	0.005824	0.006033
RS	30	0.744885	4.332981	337.996792	0.007081	0.007361
RS	31	0.807175	4.332981	357.856463	0.007497	0.007834
RS	32	0.874057	3.582918	456.934631	0.009573	0.010039
RS	33	0.945870	3.582918	481.011514	0.010077	0.010635
RS	34	1.022977	2.948867	612.816211	0.012838	0.013595
RS	35	1.105769	2.948867	639.853484	0.013405	0.014281
RS	36	1.194665	2.506536	782.137271	0.016386	0.017497
RS	37	1.290115	2.506536	808.359665	0.016935	0.018164
RS	38	1.392601	2.246256	927.304307	0.019427	0.020855
RS	39	1.502644	2.246256	947.806514	0.019856	0.021362
RS	40	1.620800	2.134483	1014.307053	0.021250	0.022848
RS	41	1.747667	2.134483	1025.801865	0.021490	0.023104
RS	42	1.883887	2.134966	1032.630613	0.021634	0.023218
RS	43	2.030150	2.134966	1034.831084	0.021680	0.023226
RS	44	2.187196	2.212935	996.787346	0.020883	0.022322
RS	45	2.355821	2.212935	991.276917	0.020767	0.022142
RS	46	2.536877	2.336046	930.700129	0.019498	0.020744
RS	47	2.731282	2.336046	919.159101	0.019256	0.020437
RS	48	2.940020	2.474886	853.826843	0.017888	0.018955
RS	49	3.164147	2.474886	837.174192	0.017539	0.018556
RS	50	3.404798	2.605564	776.466684	0.016267	0.017201
RS	51	3.663191	2.605564	754.895772	0.015815	0.016718
RS	52	3.940634	2.714070	701.008014	0.014686	0.015534
RS	53	4.238531	2.714070	674.435726	0.014129	0.014960
RS	54	4.558392	2.837356	617.327448	0.012933	0.013718
RS	55	4.901834	2.837356	587.361251	0.012305	0.013079
RS	56	5.270596	2.837356	553.882064	0.011604	0.012364
RS	57	5.666546	2.837356	517.326587	0.010838	0.011581
RS	58	6.091688	3.796773	364.559566	0.007637	0.008230
RS	59	6.548173	3.796773	347.629194	0.007283	0.007869
RS	60	7.038313	3.796773	328.586722	0.006884	0.007458
RS	61	7.564588	3.796773	307.671138	0.006446	0.007002
RS	62	8.129663	3.796773	285.182152	0.005975	0.006507
RS	63	8.736399	3.796773	1728.018343	0.036202	0.039847
PA	4+25*2+4+6 0.065557362 0.027099900 8.736399355 0.482737473 0.192994209 0.262451926 0.332650280 0.439216349 0.606972993 0.872140879 1.295041475 1.944691984 2.834394577 3.846846934 4.726393594 5.153804499 4.966845171 4.332981084 3.582917573 2.948866559 2.506535787 2.246256081 2.134482936 2.134966230 2.212935204 2.336045844 2.474886470 2.605563965 2.714070462 2.837356443 3.796773453
//
CC
CC	Brief Description of the file format:
CC	  CC  comments
CC	  MM  useful-messages
CC	  RD  round-of-iterations
CC	  LL  \log[P(sequence)]
CC	  QD  Q-before-opt Q-after-opt
CC	  TR  \theta_0 \rho_0
CC	  RS  k t_k \lambda_k \pi_k \sum_{l\not=k}A_{kl} A_{kk}
CC	  DC  begin end best-k t_k+\Delta_k max-prob
CC
MM	Version: 0.6.5-r67
MM	pattern:4+25*2+4+6, n:63, n_free_lambdas:28
MM	n_iterations:25, skip:1, max_t:5, theta/rho:5
MM	is_decoding:0
MM	n_seqs:19, sum_L:979263, sum_n:103398
RD	0
LK	0.000000
QD	0.000000 -> 0.000000
RI	inf
TR	0.111588	0.022318
MT	5.000000
MM	C_pi: 1.000000, n_recomb: 21613.671228
RS	0	0.000000	1.000000	137.215581	0.006349	0.000000
RS	1	0.006440	1.000000	145.095244	0.006713	0.000000
RS	2	0.013294	1.000000	153.362472	0.007096	0.000000
RS	3	0.020590	1.000000	162.027735	0.007497	0.000000
RS	4	0.028356	1.000000	171.100532	0.007916	0.000000
RS	5	0.036622	1.000000	180.589164	0.008355	0.000000
RS	6	0.045421	1.000000	190.500478	0.008814	0.000000
RS	7	0.054785	1.000000	200.839582	0.009292	0.000000
RS	8	0.064753	1.000000	211.609536	0.009791	0.000000
RS	9	0.075363	1.000000	222.811003	0.010309	0.000000
RS	10	0.086656	1.000000	234.441874	0.010847	0.000000
RS	11	0.098677	1.000000	246.496857	0.011405	0.000000
RS	12	0.111471	1.000000	258.967033	0.011982	0.000000
RS	13	0.125090	1.000000	271.839382	0.012577	0.000000
RS	14	0.139585	1.000000	285.096280	0.013191	0.000000
RS	15	0.155014	1.000000	298.714964	0.013821	0.000000
RS	16	0.171437	1.000000	312.666980	0.014466	0.000000
RS	17	0.188917	1.000000	326.917607	0.015126	0.000000
RS	18	0.207523	1.000000	341.425279	0.015797	0.000000
RS	19	0.227327	1.000000	356.141005	0.016478	0.000000
RS	20	0.248406	1.000000	371.007795	0.017165	0.000000
RS	21	0.270843	1.000000	385.960129	0.017857	0.000000
RS	22	0.294725	1.000000	400.923454	0.018550	0.000000
RS	23	0.320144	1.000000	415.813767	0.019238	0.000000
RS	24	0.347201	1.000000	430.537274	0.019920	0.000000
RS	25	0.376000	1.000000	444.990182	0.020588	0.000000
RS	26	0.406654	1.000000	459.058633	0.021239	0.000000
RS	27	0.439282	1.000000	472.618836	0.021867	0.000000
RS	28	0.474011	1.000000	485.537417	0.022464	0.000000
RS	29	0.510976	1.000000	497.672035	0.023026	0.000000
RS	30	0.550322	1.000000	508.872306	0.023544	0.000000
RS	31	0.592202	1.000000	518.981073	0.024012	0.000000
RS	32	0.636779	1.000000	527.836060	0.024421	0.000000
RS	33	0.684227	1.000000	535.271946	0.024765	0.000000
RS	34	0.734730	1.000000	541.122887	0.025036	0.000000
RS	35	0.788485	1.000000	545.225489	0.025226	0.000000
RS	36	0.845702	1.000000	547.422256	0.025328	0.000000
RS	37	0.906604	1.000000	547.565474	0.025334	0.000000
RS	38	0.971428	1.000000	545.521497	0.025240	0.000000
RS	39	1.040426	1.000000	541.175374	0.025039	0.000000
RS	40	1.113868	1.000000	534.435709	0.024727	0.000000
RS	41	1.192040	1.000000	525.239619	0.024301	0.000000
RS	42	1.275245	1.000000	513.557626	0.023761	0.000000
RS	43	1.363809	1.000000	499.398273	0.023106	0.000000
RS	44	1.458076	1.000000	482.812226	0.022338	0.000000
RS	45	1.558414	1.000000	463.895592	0.021463	0.000000
RS	46	1.665214	1.000000	442.792169	0.020487	0.000000
RS	47	1.778891	1.000000	419.694353	0.019418	0.000000
RS	48	1.899889	1.000000	394.842408	0.018268	0.000000
RS	49	2.028679	1.000000	368.521891	0.017050	0.000000
RS	50	2.165763	1.000000	341.059045	0.015780	0.000000
RS	51	2.311675	1.000000	312.814093	0.014473	0.000000
RS	52	2.466983	1.000000	284.172465	0.013148	0.000000
RS	53	2.632293	1.000000	255.534150	0.011823	0.000000
RS	54	2.808249	1.000000	227.301500	0.010517	0.000000
RS	55	2.995536	1.000000	199.865981	0.009247	0.000000
RS	56	3.194884	1.000000	173.594530	0.008032	0.000000
RS	57	3.407070	1.000000	148.816267	0.006885	0.000000
RS	58	3.632920	1.000000	125.810410	0.005821	0.000000
RS	59	3.873315	1.000000	104.796237	0.004849	0.000000
RS	60	4.129191	1.000000	85.925864	0.003976	0.000000
RS	61	4.401545	1.000000	69.280475	0.003205	0.000000
RS	62	4.691438	1.000000	54.870374	0.002539	0.000000
RS	63	5.000000	1.000000	153.667501	0.007110	0.000000
PA	4+25*2+4+6 0.111588278 0.022317656 5.000000000 1.000000000 1.000000000 1.000000000 1.000000000 1.000000000 1.000000000 1.000000000 1.000000000 1.000000000 1.000000000 1.000000000 1.000000000 1.000000000 1.000000000 1.000000000 1.000000000 1.000000000 1.000000000 1.000000000 1.000000000 1.000000000 1.000000000 1.000000000 1.000000000 1.000000000 1.000000000 1.000000000 1.000000000
//
IT	4700
RD	1
LK	-273897.007206
QD	-1843.993824 -> -847.777663
RI	0.0721952929
TR	0.099116	0.019305
MT	6.161306
MM	C_pi: 1.046710, n_recomb: 19590.272458
RS	0	0.000000	0.202825	638.265759	0.032581	0.003033
RS	1	0.006787	0.202825	658.455643	0.033611	0.021547
RS	2	0.014035	0.202825	677.694703	0.034593	0.038370
RS	3	0.021774	0.202825	695.753219	0.035515	0.043740
RS	4	0.030039	0.258577	561.397586	0.028657	0.041376
RS	5	0.038865	0.258577	578.767053	0.029544	0.035324
RS	6	0.048290	0.354382	436.607066	0.022287	0.029422
RS	7	0.058354	0.354382	452.795763	0.023113	0.025720
RS	8	0.069102	0.468477	355.909443	0.018168	0.023284
RS	9	0.080579	0.468477	370.602730	0.018918	0.021120
RS	10	0.092835	0.606964	298.289951	0.015226	0.018992
RS	11	0.105922	0.606964	311.553504	0.015903	0.016994
RS	12	0.119898	0.761894	259.491799	0.013246	0.015252
RS	13	0.134823	0.761894	271.588709	0.013863	0.013803
RS	14	0.150760	0.920250	235.465925	0.012020	0.012608
RS	15	0.167780	0.920250	246.726969	0.012594	0.011615
RS	16	0.185954	1.070801	222.221238	0.011343	0.010790
RS	17	0.205362	1.070801	232.943356	0.011891	0.010113
RS	18	0.226087	1.204009	217.141282	0.011084	0.009569
RS	19	0.248218	1.204009	227.563972	0.011616	0.009145
RS	20	0.271852	1.314371	218.375383	0.011147	0.008832
RS	21	0.297089	1.314371	228.670500	0.011673	0.008623
RS	22	0.324040	1.399742	224.697312	0.011470	0.008513
RS	23	0.352820	1.399742	234.968316	0.011994	0.008499
RS	24	0.383553	1.460217	235.311652	0.012012	0.008577
RS	25	0.416372	1.460217	245.591145	0.012536	0.008743
RS	26	0.451418	1.497398	249.645848	0.012743	0.008998
RS	27	0.488843	1.497398	259.886099	0.013266	0.009344
RS	28	0.528808	1.514110	267.140086	0.013636	0.009783
RS	29	0.571485	1.514110	277.195941	0.014150	0.010316
RS	30	0.617059	1.514439	287.009068	0.014651	0.010941
RS	31	0.665726	1.514439	296.617285	0.015141	0.011653
RS	32	0.717696	1.503403	308.070915	0.015726	0.012441
RS	33	0.773193	1.503403	316.836752	0.016173	0.013288
RS	34	0.832457	1.486164	328.711736	0.016779	0.014173
RS	35	0.895743	1.486164	336.115668	0.017157	0.015070
RS	36	0.963324	1.467167	347.004603	0.017713	0.015952
RS	37	1.035492	1.467167	352.437469	0.017990	0.016790
RS	38	1.112558	1.449672	360.923921	0.018424	0.017558
RS	39	1.194855	1.449672	363.750470	0.018568	0.018231
RS	40	1.282737	1.435688	368.604287	0.018816	0.018786
RS	41	1.376584	1.435688	368.246746	0.018797	0.019207
RS	42	1.476800	1.426035	368.616865	0.018816	0.019483
RS	43	1.583818	1.426035	364.641856	0.018613	0.019610
RS	44	1.698099	1.420530	360.173683	0.018385	0.019589
RS	45	1.820136	1.420530	352.364579	0.017987	0.019424
RS	46	1.950457	1.418383	343.175823	0.017518	0.019123
RS	47	2.089622	1.418383	331.583797	0.016926	0.018696
RS	48	2.238232	1.418626	318.164737	0.016241	0.018153
RS	49	2.396928	1.418626	303.139252	0.015474	0.017505
RS	50	2.566395	1.420395	286.262462	0.014612	0.016765
RS	51	2.747364	1.420395	268.458434	0.013704	0.015945
RS	52	2.940616	1.423065	249.117947	0.012716	0.015057
RS	53	3.146983	1.423065	229.470388	0.011713	0.014114
RS	54	3.367357	1.428299	208.557946	0.010646	0.013127
RS	55	3.602687	1.428299	188.284367	0.009611	0.012110
RS	56	3.853989	1.428299	168.056123	0.008579	0.011075
RS	57	4.122348	1.428299	148.187490	0.007564	0.010033
RS	58	4.408919	1.470407	125.659501	0.006414	0.008998
RS	59	4.714941	1.470407	108.551723	0.005541	0.007981
RS	60	5.041732	1.470407	92.434159	0.004718	0.006994
RS	61	5.390703	1.470407	77.510279	0.003957	0.006051
RS	62	5.763358	1.470407	63.938897	0.003264	0.005163
RS	63	6.161306	1.470407	208.875275	0.010662	0.018871
PA	4+25*2+4+6 0.099116372 0.019305491 6.161305904 0.202824593 0.258577347 0.354382038 0.468477249 0.606964111 0.761894226 0.920249939 1.070800781 1.204009056 1.314371109 1.399742126 1.460216761 1.497398376 1.514110088 1.514438629 1.503402710 1.486164093 1.467166901 1.449671745 1.435687542 1.426034927 1.420529842 1.418382883 1.418625832 1.420395017 1.423065066 1.428298950 1.470407188
//
IT	4228
RD	2
LK	-272411.336738
QD	-859.426811 -> -614.112327
RI	0.1005425852
TR	0.093815	0.018738
MT	6.712681
MM	C_pi: 1.059246, n_recomb: 19245.349619
RS	0	0.000000	0.149266	864.552473	0.044923	0.002882
RS	1	0.006930	0.149266	881.179011	0.045787	0.021451
RS	2	0.014341	0.149266	895.146172	0.046512	0.040226
RS	3	0.022265	0.149266	906.109870	0.047082	0.049015
RS	4	0.030738	0.175992	778.519250	0.040452	0.041068
RS	5	0.039798	0.175992	789.371949	0.041016	0.041771
RS	6	0.049486	0.254058	557.378197	0.028962	0.030074
RS	7	0.059846	0.254058	571.446203	0.029693	0.029842
RS	8	0.070924	0.360646	414.341570	0.021529	0.022712
RS	9	0.082769	0.360646	428.304711	0.022255	0.022866
RS	10	0.095435	0.508950	314.700510	0.016352	0.017616
RS	11	0.108979	0.508950	327.415136	0.017013	0.017436
RS	12	0.123462	0.699142	248.527874	0.012914	0.013691
RS	13	0.138948	0.699142	259.769771	0.013498	0.013502
RS	14	0.155508	0.919353	206.782000	0.010745	0.011049
RS	15	0.173215	0.919353	216.787303	0.011264	0.010950
RS	16	0.192149	1.152813	181.404973	0.009426	0.009351
RS	17	0.212396	1.152813	190.521357	0.009900	0.009323
RS	18	0.234045	1.379190	167.319074	0.008694	0.008295
RS	19	0.257195	1.379190	175.873894	0.009139	0.008333
RS	20	0.281949	1.580237	161.351129	0.008384	0.007703
RS	21	0.308419	1.580237	169.612319	0.008813	0.007817
RS	22	0.336723	1.741722	161.717449	0.008403	0.007498
RS	23	0.366989	1.741722	169.893483	0.008828	0.007715
RS	24	0.399352	1.854855	167.492543	0.008703	0.007665
RS	25	0.433958	1.854855	175.735031	0.009131	0.008002
RS	26	0.470962	1.917228	178.211902	0.009260	0.008201
RS	27	0.510531	1.917228	186.607921	0.009696	0.008676
RS	28	0.552842	1.932612	193.580717	0.010059	0.009131
RS	29	0.598085	1.932612	202.131444	0.010503	0.009768
RS	30	0.646464	1.910722	213.093745	0.011072	0.010490
RS	31	0.698195	1.910722	221.678506	0.011519	0.011294
RS	32	0.753511	1.865306	235.685645	0.012246	0.012255
RS	33	0.812661	1.865306	244.024907	0.012680	0.013179
RS	34	0.875910	1.810520	259.582248	0.013488	0.014285
RS	35	0.943542	1.810520	267.224151	0.013885	0.015224
RS	36	1.015862	1.757575	282.452260	0.014676	0.016326
RS	37	1.093193	1.757575	288.803126	0.015006	0.017153
RS	38	1.175883	1.713516	301.757728	0.015680	0.018090
RS	39	1.264304	1.713516	306.158433	0.015908	0.018690
RS	40	1.358853	1.681644	315.186060	0.016377	0.019330
RS	41	1.459954	1.681644	317.016279	0.016472	0.019629
RS	42	1.568061	1.662264	321.082050	0.016684	0.019901
RS	43	1.683661	1.662264	319.859077	0.016620	0.019884
RS	44	1.807272	1.653493	318.696380	0.016560	0.019795
RS	45	1.939449	1.653493	314.137880	0.016323	0.019494
RS	46	2.080787	1.652427	308.092567	0.016009	0.019101
RS	47	2.231919	1.652427	300.143156	0.015596	0.018569
RS	48	2.393525	1.656150	289.898149	0.015063	0.017940
RS	49	2.566331	1.656150	278.739323	0.014483	0.017231
RS	50	2.751112	1.662298	265.117489	0.013776	0.016431
RS	51	2.948699	1.662298	251.173031	0.013051	0.015592
RS	52	3.159980	1.669309	235.049445	0.012213	0.014676
RS	53	3.385902	1.669309	218.984734	0.011379	0.013747
RS	54	3.627481	1.680413	200.844203	0.010436	0.012741
RS	55	3.885802	1.680413	183.650940	0.009543	0.011763
RS	56	4.162025	1.680413	166.118664	0.008632	0.010767
RS	57	4.457391	1.680413	148.528247	0.007718	0.009764
RS	58	4.773227	1.770930	125.080618	0.006499	0.008537
RS	59	5.110950	1.770930	110.165842	0.005724	0.007624
RS	60	5.472078	1.770930	95.734349	0.004974	0.006727
RS	61	5.858233	1.770930	82.006523	0.004261	0.005859
RS	62	6.271149	1.770930	69.176203	0.003594	0.005031
RS	63	6.712681	1.770930	248.622424	0.012919	0.019248
PA	4+25*2+4+6 0.093814940 0.018737783 6.712680781 0.149266146 0.175991977 0.254057790 0.360645937 0.508950419 0.699142234 0.919353013 1.152812968 1.379190298 1.580237142 1.741721665 1.854854734 1.917227882 1.932611696 1.910721956 1.865305804 1.810519815 1.757574932 1.713516383 1.681644000 1.662263577 1.653493398 1.652426826 1.656150306 1.662298457 1.669308729 1.680413242 1.770930376
//
IT	4984
RD	3
LK	-272022.215091
QD	-654.396303 -> -557.793105
RI	0.1048586703
TR	0.090247	0.018790
MT	7.037555
MM	C_pi: 1.108508, n_recomb: 20186.208513
RS	0	0.000000	0.151252	904.725019	0.044819	0.002697
RS	1	0.007009	0.151252	922.873112	0.045718	0.020127
RS	2	0.014510	0.151252	938.231812	0.046479	0.038097
RS	3	0.022536	0.151252	950.427523	0.047083	0.046791
RS	4	0.031125	0.156396	928.464848	0.045995	0.042908
RS	5	0.040316	0.156396	935.013953	0.046319	0.044769
RS	6	0.050151	0.223882	661.593632	0.032775	0.031698
RS	7	0.060676	0.223882	674.421902	0.033410	0.032445
RS	8	0.071938	0.321905	480.418937	0.023799	0.023640
RS	9	0.083989	0.321905	494.614602	0.024503	0.024504
RS	10	0.096886	0.468565	351.229911	0.017399	0.017885
RS	11	0.110686	0.468565	364.614729	0.018063	0.018287
RS	12	0.125454	0.671723	264.812222	0.013118	0.013548
RS	13	0.141256	0.671723	276.600164	0.013702	0.013780
RS	14	0.158166	0.924750	210.276377	0.010417	0.010667
RS	15	0.176262	0.924750	220.542877	0.010925	0.010875
RS	16	0.195626	1.211526	176.776310	0.008757	0.008852
RS	17	0.216347	1.211526	185.885418	0.009209	0.009051
RS	18	0.238521	1.506566	157.292823	0.007792	0.007747
RS	19	0.262249	1.506566	165.634661	0.008205	0.007949
RS	20	0.287640	1.781366	147.550976	0.007309	0.007134
RS	21	0.314811	1.781366	155.461251	0.007701	0.007362
RS	22	0.343886	2.008131	145.284000	0.007197	0.006925
RS	23	0.374999	2.008131	153.040418	0.007581	0.007219
RS	24	0.408293	2.165683	149.414329	0.007402	0.007106
RS	25	0.443921	2.165683	157.242237	0.007790	0.007490
RS	26	0.482045	2.244660	159.524091	0.007903	0.007677
RS	27	0.522843	2.244660	167.590713	0.008302	0.008174
RS	28	0.566499	2.248782	175.519151	0.008695	0.008673
RS	29	0.613216	2.248782	183.909783	0.009111	0.009315
RS	30	0.663207	2.194629	197.107713	0.009764	0.010147
RS	31	0.716703	2.194629	205.775545	0.010194	0.010944
RS	32	0.773948	2.107072	223.235263	0.011059	0.012082
RS	33	0.835205	2.107072	231.939440	0.011490	0.012986
RS	34	0.900756	2.010939	251.782424	0.012473	0.014314
RS	35	0.970902	2.010939	260.053938	0.012883	0.015218
RS	36	1.045964	1.924325	279.740755	0.013858	0.016541
RS	37	1.126288	1.924325	286.915431	0.014213	0.017310
RS	38	1.212242	1.857021	303.773138	0.015049	0.018420
RS	39	1.304221	1.857021	309.097973	0.015312	0.018940
RS	40	1.402646	1.812323	320.914951	0.015898	0.019672
RS	41	1.507971	1.812323	323.693961	0.016035	0.019880
RS	42	1.620678	1.788939	329.255483	0.016311	0.020160
RS	43	1.741285	1.788939	328.974026	0.016297	0.020055
RS	44	1.870346	1.782550	328.243914	0.016261	0.019917
RS	45	2.008453	1.782550	324.622497	0.016081	0.019547
RS	46	2.156240	1.787699	318.392573	0.015773	0.019082
RS	47	2.314386	1.787699	311.381065	0.015425	0.018509
RS	48	2.483617	1.799284	300.756877	0.014899	0.017815
RS	49	2.664710	1.799284	290.513551	0.014392	0.017093
RS	50	2.858496	1.813332	276.575249	0.013701	0.016253
RS	51	3.065865	1.813332	263.459275	0.013051	0.015426
RS	52	3.287769	1.827331	247.141971	0.012243	0.014495
RS	53	3.525227	1.827331	231.722310	0.011479	0.013594
RS	54	3.779330	1.846789	213.156605	0.010560	0.012582
RS	55	4.051242	1.846789	196.379825	0.009728	0.011639
RS	56	4.342214	1.846789	179.035148	0.008869	0.010677
RS	57	4.653581	1.846789	161.400124	0.007996	0.009705
RS	58	4.986773	1.989708	134.338208	0.006655	0.008327
RS	59	5.343319	1.989708	119.835394	0.005936	0.007487
RS	60	5.724856	1.989708	105.543553	0.005228	0.006654
RS	61	6.133136	1.989708	91.696189	0.004543	0.005839
RS	62	6.570034	1.989708	78.510656	0.003889	0.005054
RS	63	7.037555	1.989708	302.255713	0.014973	0.020246
PA	4+25*2+4+6 0.090246619 0.018789540 7.037554823 0.151252267 0.156395911 0.223882497 0.321904631 0.468565449 0.671722643 0.924750149 1.211526309 1.506566422 1.781365576 2.008131367 2.165683125 2.244659722 2.248781609 2.194629010 2.107071762 2.010938551 1.924325234 1.857020536 1.812323206 1.788938677 1.782549572 1.787698534 1.799284390 1.813332334 1.827331039 1.846789139 1.989707709
//
IT	4110
RD	4
LK	-271850.455568
QD	-589.505285 -> -526.665750
RI	0.0960201571
TR	0.087263	0.019032
MT	7.272428
MM	C_pi: 1.166154, n_recomb: 21494.902987
RS	0	0.000000	0.165713	887.246147	0.041277	0.002523
RS	1	0.007064	0.165713	908.983573	0.042288	0.018784
RS	2	0.014628	0.165713	928.360640	0.043190	0.035515
RS	3	0.022725	0.165713	944.997751	0.043964	0.043300
RS	4	0.031395	0.151006	1049.027505	0.048804	0.044724
RS	5	0.040677	0.151006	1054.005238	0.049035	0.046371
RS	6	0.050615	0.211975	758.604613	0.035292	0.033214
RS	7	0.061255	0.211975	771.157930	0.035876	0.034157
RS	8	0.072646	0.303236	550.700314	0.025620	0.024703
RS	9	0.084842	0.303236	565.629330	0.026315	0.025805
RS	10	0.097900	0.445987	396.750286	0.018458	0.018450
RS	11	0.111880	0.445987	411.272453	0.019133	0.019097
RS	12	0.126848	0.653923	291.752601	0.013573	0.013734
RS	13	0.142873	0.653923	304.586424	0.014170	0.014155
RS	14	0.160031	0.925889	225.105105	0.010472	0.010604
RS	15	0.178400	0.925889	236.150495	0.010986	0.010953
RS	16	0.198067	1.248911	183.936720	0.008557	0.008643
RS	17	0.219123	1.248911	193.563283	0.009005	0.008946
RS	18	0.241667	1.596127	159.522822	0.007421	0.007452
RS	19	0.265803	1.596127	168.178993	0.007824	0.007728
RS	20	0.291645	1.931968	146.543924	0.006818	0.006786
RS	21	0.319312	1.931968	154.629355	0.007194	0.007063
RS	22	0.348933	2.215852	142.260478	0.006618	0.006544
RS	23	0.380647	2.215852	150.116802	0.006984	0.006865
RS	24	0.414601	2.412860	145.421333	0.006765	0.006708
RS	25	0.450954	2.412860	153.339433	0.007134	0.007100
RS	26	0.489875	2.504901	155.629114	0.007240	0.007281
RS	27	0.531545	2.504901	163.845165	0.007623	0.007769
RS	28	0.576159	2.494765	172.983576	0.008048	0.008305
RS	29	0.623925	2.494765	181.653881	0.008451	0.008923
RS	30	0.675065	2.406332	197.419585	0.009184	0.009845
RS	31	0.729818	2.406332	206.556081	0.009610	0.010608
RS	32	0.788439	2.276661	227.884910	0.010602	0.011891
RS	33	0.851201	2.276661	237.264730	0.011038	0.012758
RS	34	0.918396	2.141489	261.845913	0.012182	0.014271
RS	35	0.990339	2.141489	270.952361	0.012605	0.015137
RS	36	1.067363	2.025145	295.445236	0.013745	0.016648
RS	37	1.149829	2.025145	303.504618	0.014120	0.017377
RS	38	1.238121	1.939124	324.331812	0.015089	0.018633
RS	39	1.332649	1.939124	330.461434	0.015374	0.019112
RS	40	1.433856	1.885952	344.721452	0.016037	0.019915
RS	41	1.542212	1.885952	348.132739	0.016196	0.020083
RS	42	1.658222	1.862359	354.419453	0.016489	0.020359
RS	43	1.782428	1.862359	354.575521	0.016496	0.020222
RS	44	1.915408	1.861548	353.184371	0.016431	0.020025
RS	45	2.057782	1.861548	349.840229	0.016275	0.019638
RS	46	2.210214	1.875581	342.161342	0.015918	0.019095
RS	47	2.373414	1.875581	335.315536	0.015600	0.018521
RS	48	2.548143	1.897240	323.012495	0.015027	0.017758
RS	49	2.735215	1.897240	312.848341	0.014555	0.017052
RS	50	2.935503	1.920973	297.353034	0.013834	0.016167
RS	51	3.149939	1.920973	284.215186	0.013222	0.015367
RS	52	3.379524	1.943359	266.577608	0.012402	0.014416
RS	53	3.625327	1.943359	250.988740	0.011677	0.013549
RS	54	3.888495	1.972649	230.941487	0.010744	0.012521
RS	55	4.170254	1.972649	213.863009	0.009949	0.011616
RS	56	4.471916	1.972649	196.028242	0.009120	0.010687
RS	57	4.794889	1.972649	177.720103	0.008268	0.009742
RS	58	5.140678	2.170395	145.937989	0.006789	0.008214
RS	59	5.510895	2.170395	131.430256	0.006114	0.007435
RS	60	5.907264	2.170395	116.927236	0.005440	0.006655
RS	61	6.331634	2.170395	102.672584	0.004777	0.005884
RS	62	6.785983	2.170395	88.901781	0.004136	0.005133
RS	63	7.272428	2.170395	361.512289	0.016819	0.021468
PA	4+25*2+4+6 0.087262930 0.019031502 7.272428356 0.165713229 0.151005686 0.211975096 0.303235515 0.445986677 0.653923123 0.925889136 1.248911058 1.596126992 1.931967972 2.215852089 2.412859812 2.504901500 2.494764615 2.406332048 2.276660660 2.141488578 2.025145411 1.939124426 1.885952466 1.862359179 1.861548109 1.875581374 1.897240044 1.920972656 1.943358585 1.972649220 2.170394728
//
IT	4493
RD	5
LK	-271730.795466
QD	-552.032817 -> -500.385336
RI	0.0854177189
TR	0.084595	0.019338
MT	7.464806
MM	C_pi: 1.221692, n_recomb: 22865.209635
RS	0	0.000000	0.183834	857.129415	0.037486	0.002368
RS	1	0.007108	0.183834	882.092989	0.038578	0.017583
RS	2	0.014721	0.183834	905.209476	0.039589	0.033156
RS	3	0.022876	0.183834	926.110795	0.040503	0.040047
RS	4	0.031610	0.150023	1150.701958	0.050325	0.046198
RS	5	0.040965	0.150023	1155.559889	0.050538	0.047310
RS	6	0.050985	0.206870	845.898014	0.036995	0.034405
RS	7	0.061717	0.206870	858.742064	0.037557	0.035305
RS	8	0.073212	0.292945	618.629748	0.027056	0.025635
RS	9	0.085524	0.292945	634.468035	0.027748	0.026804
RS	10	0.098711	0.431576	443.730715	0.019406	0.019030
RS	11	0.112835	0.431576	459.501794	0.020096	0.019797
RS	12	0.127964	0.640862	321.628231	0.014066	0.014004
RS	13	0.144168	0.640862	335.642731	0.014679	0.014527
RS	14	0.161523	0.924552	243.419571	0.010646	0.010653
RS	15	0.180113	0.924552	255.397749	0.011170	0.011080
RS	16	0.200023	1.273720	194.835366	0.008521	0.008551
RS	17	0.221349	1.273720	205.141456	0.008972	0.008912
RS	18	0.244191	1.662439	165.657548	0.007245	0.007272
RS	19	0.268656	1.662439	174.792033	0.007644	0.007588
RS	20	0.294861	2.050680	149.592378	0.006542	0.006547
RS	21	0.322928	2.050680	158.015069	0.006911	0.006849
RS	22	0.352989	2.386480	143.442336	0.006273	0.006264
RS	23	0.385188	2.386480	151.555488	0.006628	0.006594
RS	24	0.419676	2.620684	145.776498	0.006375	0.006399
RS	25	0.456615	2.620684	153.932783	0.006732	0.006787
RS	26	0.496179	2.725154	156.204412	0.006832	0.006957
RS	27	0.538556	2.725154	164.704706	0.007203	0.007428
RS	28	0.583945	2.700821	175.023046	0.007655	0.007987
RS	29	0.632560	2.700821	184.091249	0.008051	0.008577
RS	30	0.684631	2.578940	202.420236	0.008853	0.009563
RS	31	0.740403	2.578940	212.125193	0.009277	0.010290
RS	32	0.800140	2.409034	237.397583	0.010382	0.011686
RS	33	0.864122	2.409034	247.532162	0.010826	0.012517
RS	34	0.932653	2.237699	277.009652	0.012115	0.014181
RS	35	1.006055	2.237699	287.001243	0.012552	0.015016
RS	36	1.084674	2.094840	316.478125	0.013841	0.016687
RS	37	1.168881	2.094840	325.427370	0.014232	0.017393
RS	38	1.259074	1.992992	350.302430	0.015320	0.018774
RS	39	1.355678	1.992992	357.179722	0.015621	0.019238
RS	40	1.459149	1.933551	373.760139	0.016346	0.020101
RS	41	1.569974	1.933551	377.677539	0.016518	0.020261
RS	42	1.688677	1.911269	384.344410	0.016809	0.020525
RS	43	1.815817	1.911269	384.751907	0.016827	0.020387
RS	44	1.951995	1.917054	382.200121	0.016715	0.020131
RS	45	2.097852	1.917054	378.906695	0.016571	0.019751
RS	46	2.254077	1.940696	369.225296	0.016148	0.019131
RS	47	2.421406	1.940696	362.299229	0.015845	0.018574
RS	48	2.600629	1.972987	347.791099	0.015210	0.017744
RS	49	2.792592	1.972987	337.459057	0.014759	0.017065
RS	50	2.998199	2.006855	319.950582	0.013993	0.016133
RS	51	3.218422	2.006855	306.558689	0.013407	0.015366
RS	52	3.454297	2.037988	287.229016	0.012562	0.014392
RS	53	3.706939	2.037988	271.268352	0.011864	0.013560
RS	54	3.977539	2.077557	249.407035	0.010908	0.012511
RS	55	4.267373	2.077557	231.873209	0.010141	0.011642
RS	56	4.577809	2.077557	213.413779	0.009334	0.010742
RS	57	4.910311	2.077557	194.318328	0.008498	0.009821
RS	58	5.266447	2.331456	157.375242	0.006883	0.008146
RS	59	5.647898	2.331456	142.829911	0.006247	0.007421
RS	60	6.056462	2.331456	128.111270	0.005603	0.006687
RS	61	6.494068	2.331456	113.469013	0.004963	0.005953
RS	62	6.962779	2.331456	99.151544	0.004336	0.005231
RS	63	7.464806	2.331456	422.336913	0.018471	0.022768
PA	4+25*2+4+6 0.084594706 0.019338117 7.464806036 0.183834084 0.150023176 0.206870374 0.292945052 0.431575568 0.640862446 0.924552279 1.273720126 1.662439474 2.050680043 2.386480409 2.620683798 2.725154413 2.700820568 2.578939723 2.409033942 2.237698982 2.094840321 1.992991562 1.933550654 1.911268983 1.917054306 1.940696088 1.972986635 2.006855069 2.037987821 2.077557016 2.331455814
//
IT	4270
RD	6
LK	-271630.201923
QD	-521.729288 -> -476.112139
RI	0.0761174474
TR	0.082162	0.019666
MT	7.633042
MM	C_pi: 1.273616, n_recomb: 24224.159281
RS	0	0.000000	0.202850	828.108002	0.034185	0.002232
RS	1	0.007145	0.202850	855.561018	0.035319	0.016538
RS	2	0.014802	0.202850	881.628379	0.036395	0.031121
RS	3	0.023005	0.202850	905.962109	0.037399	0.037297
RS	4	0.031794	0.150626	1240.078615	0.051192	0.047365
RS	5	0.041211	0.150626	1245.525326	0.051417	0.047925
RS	6	0.051301	0.204956	923.806015	0.038136	0.035286
RS	7	0.062113	0.204956	937.308980	0.038693	0.036085
RS	8	0.073696	0.287052	682.214439	0.028163	0.026400
RS	9	0.086108	0.287052	699.046211	0.028857	0.027572
RS	10	0.099406	0.421894	489.648627	0.020213	0.019558
RS	11	0.113654	0.421894	506.679149	0.020916	0.020392
RS	12	0.128921	0.631020	351.914101	0.014527	0.014288
RS	13	0.145279	0.631020	367.133812	0.015156	0.014875
RS	14	0.162805	0.922431	262.740327	0.010846	0.010747
RS	15	0.181584	0.922431	275.694057	0.011381	0.011224
RS	16	0.201704	1.291504	206.996746	0.008545	0.008517
RS	17	0.223262	1.291504	218.034304	0.009001	0.008916
RS	18	0.246361	1.714652	173.181034	0.007149	0.007154
RS	19	0.271110	1.714652	182.848472	0.007548	0.007496
RS	20	0.297627	2.149461	154.098556	0.006361	0.006370
RS	21	0.326040	2.149461	162.911724	0.006725	0.006686
RS	22	0.356482	2.534013	146.120126	0.006032	0.006044
RS	23	0.389100	2.534013	154.538976	0.006380	0.006376
RS	24	0.424049	2.804821	147.630258	0.006094	0.006145
RS	25	0.461494	2.804821	156.066368	0.006443	0.006525
RS	26	0.501616	2.922547	158.235276	0.006532	0.006681
RS	27	0.544604	2.922547	167.051525	0.006896	0.007133
RS	28	0.590664	2.885318	178.426311	0.007366	0.007704
RS	29	0.640015	2.885318	187.912942	0.007757	0.008266
RS	30	0.692893	2.731536	208.673697	0.008614	0.009299
RS	31	0.749549	2.731536	218.958425	0.009039	0.009992
RS	32	0.810253	2.523354	248.090772	0.010241	0.011475
RS	33	0.875295	2.523354	258.986450	0.010691	0.012273
RS	34	0.944984	2.318080	293.372336	0.012111	0.014061
RS	35	1.019653	2.318080	304.252032	0.012560	0.014872
RS	36	1.099658	2.150771	338.804753	0.013986	0.016680
RS	37	1.185379	2.150771	348.637813	0.014392	0.017374
RS	38	1.277225	2.034633	377.651033	0.015590	0.018867
RS	39	1.375635	2.034633	385.251146	0.015904	0.019329
RS	40	1.481076	1.969781	404.155592	0.016684	0.020247
RS	41	1.594051	1.969781	408.530331	0.016865	0.020413
RS	42	1.715099	1.949091	415.459023	0.017151	0.020668
RS	43	1.844796	1.949091	416.049804	0.017175	0.020543
RS	44	1.983761	1.961389	412.131484	0.017013	0.020231
RS	45	2.132655	1.961389	408.811497	0.016876	0.019870
RS	46	2.292189	1.994406	396.896053	0.016384	0.019179
RS	47	2.463122	1.994406	389.812760	0.016092	0.018648
RS	48	2.646269	2.037070	372.891801	0.015393	0.017753
RS	49	2.842503	2.037070	362.321367	0.014957	0.017105
RS	50	3.052759	2.080842	342.636650	0.014144	0.016129
RS	51	3.278038	2.080842	328.931093	0.013579	0.015397
RS	52	3.519415	2.120530	307.791871	0.012706	0.014400
RS	53	3.778039	2.120530	291.415225	0.012030	0.013601
RS	54	4.055144	2.170221	267.639061	0.011048	0.012529
RS	55	4.352048	2.170221	249.627701	0.010305	0.011693
RS	56	4.670168	2.170221	230.532389	0.009517	0.010821
RS	57	5.011019	2.170221	210.649024	0.008696	0.009922
RS	58	5.376225	2.480874	168.311059	0.006948	0.008103
RS	59	5.767527	2.480874	153.758912	0.006347	0.007425
RS	60	6.186790	2.480874	138.873070	0.005733	0.006731
RS	61	6.636010	2.480874	123.905890	0.005115	0.006030
RS	62	7.117330	2.480874	109.114589	0.004504	0.005335
RS	63	7.633042	2.480874	484.132792	0.019986	0.024086
PA	4+25*2+4+6 0.082161565 0.019665992 7.633042097 0.202850460 0.150626444 0.204955704 0.287052492 0.421894324 0.631020099 0.922430856 1.291503541 1.714651510 2.149461484 2.534012700 2.804820665 2.922546807 2.885318189 2.731536221 2.523354248 2.318079584 2.150770601 2.034633229 1.969781126 1.949090592 1.961389258 1.994406073 2.037069714 2.080842080 2.120529578 2.170221033 2.480873707
//
IT	5958
RD	7
LK	-271540.785050
QD	-494.774320 -> -453.601429
RI	0.0685005586
TR	0.079928	0.019999
MT	7.785000
MM	C_pi: 1.322331, n_recomb: 25558.390948
RS	0	0.000000	0.221728	803.618680	0.031442	0.002115
RS	1	0.007179	0.221728	832.967187	0.032591	0.015634
RS	2	0.014872	0.221728	861.316812	0.033700	0.029385
RS	3	0.023119	0.221728	888.342185	0.034757	0.035014
RS	4	0.031957	0.151802	1321.623653	0.051710	0.048307
RS	5	0.041429	0.151802	1327.992427	0.051959	0.048376
RS	6	0.051582	0.204753	993.806877	0.038884	0.035918
RS	7	0.062463	0.204753	1008.225968	0.039448	0.036617
RS	8	0.074126	0.283758	741.384212	0.029007	0.027014
RS	9	0.086626	0.283758	759.267868	0.029707	0.028167
RS	10	0.100023	0.415224	533.886646	0.020889	0.020025
RS	11	0.114382	0.415224	552.163183	0.021604	0.020901
RS	12	0.129771	0.623455	381.871228	0.014941	0.014565
RS	13	0.146265	0.623455	398.289308	0.015584	0.015197
RS	14	0.163944	0.920136	282.295419	0.011045	0.010862
RS	15	0.182891	0.920136	296.233405	0.011590	0.011374
RS	16	0.203199	1.304918	219.625976	0.008593	0.008517
RS	17	0.224964	1.304918	231.412219	0.009054	0.008942
RS	18	0.248292	1.757500	181.264880	0.007092	0.007074
RS	19	0.273294	1.757500	191.484774	0.007492	0.007434
RS	20	0.300091	2.234665	159.199723	0.006229	0.006233
RS	21	0.328812	2.234665	168.421447	0.006590	0.006559
RS	22	0.359595	2.665978	149.389474	0.005845	0.005864
RS	23	0.392587	2.665978	158.127988	0.006187	0.006196
RS	24	0.427948	2.973695	150.033212	0.005870	0.005931
RS	25	0.465847	2.973695	158.756611	0.006212	0.006300
RS	26	0.506467	3.106205	160.723128	0.006288	0.006439
RS	27	0.550002	3.106205	169.854160	0.006646	0.006874
RS	28	0.596663	3.057868	182.134271	0.007126	0.007449
RS	29	0.646674	3.057868	192.028702	0.007513	0.007984
RS	30	0.700274	2.873859	215.041017	0.008414	0.009049
RS	31	0.757723	2.873859	225.888251	0.008838	0.009710
RS	32	0.819295	2.629069	258.725853	0.010123	0.011262
RS	33	0.885287	2.629069	270.365428	0.010578	0.012030
RS	34	0.956017	2.391447	309.595865	0.012113	0.013922
RS	35	1.031824	2.391447	321.352966	0.012573	0.014713
RS	36	1.113072	2.200976	361.023421	0.014125	0.016641
RS	37	1.200154	2.200976	371.736261	0.014545	0.017328
RS	38	1.293486	2.071318	404.986149	0.015846	0.018923
RS	39	1.393518	2.071318	413.305611	0.016171	0.019390
RS	40	1.500732	2.001258	434.611265	0.017005	0.020362
RS	41	1.615641	2.001258	439.434835	0.017193	0.020539
RS	42	1.738800	1.981899	446.636128	0.017475	0.020791
RS	43	1.870799	1.981899	447.396770	0.017505	0.020683
RS	44	2.012275	2.000183	442.064257	0.017296	0.020325
RS	45	2.163906	2.000183	438.703296	0.017165	0.019987
RS	46	2.326422	2.041955	424.484815	0.016608	0.019233
RS	47	2.500604	2.041955	417.231952	0.016325	0.018729
RS	48	2.687291	2.094400	397.837055	0.015566	0.017778
RS	49	2.887378	2.094400	387.018945	0.015143	0.017161
RS	50	3.101829	2.147544	365.119576	0.014286	0.016145
RS	51	3.331675	2.147544	351.094122	0.013737	0.015445
RS	52	3.578020	2.195341	328.124796	0.012838	0.014426
RS	53	3.842050	2.195341	311.330427	0.012181	0.013658
RS	54	4.125032	2.254696	285.621177	0.011175	0.012565
RS	55	4.428329	2.254696	267.137100	0.010452	0.011758
RS	56	4.753399	2.254696	247.417330	0.009680	0.010911
RS	57	5.101803	2.254696	226.763479	0.008872	0.010031
RS	58	5.475219	2.622189	178.861585	0.006998	0.008074
RS	59	5.875440	2.622189	164.331241	0.006430	0.007438
RS	60	6.304391	2.622189	149.319877	0.005842	0.006780
RS	61	6.764135	2.622189	134.080072	0.005246	0.006110
RS	62	7.256881	2.622189	118.874809	0.004651	0.005438
RS	63	7.785000	2.622189	547.133591	0.021407	0.025398
PA	4+25*2+4+6 0.079928324 0.019998560 7.785000328 0.221728210 0.151801813 0.204753500 0.283758403 0.415224471 0.623455327 0.920135723 1.304918008 1.757499973 2.234665005 2.665978432 2.973694875 3.106205179 3.057867523 2.873858871 2.629068751 2.391446681 2.200976224 2.071318369 2.001257886 1.981899300 2.000183043 2.041954755 2.094399794 2.147543763 2.195340575 2.254696223 2.622189415
//
IT	4413
RD	8
LK	-271459.912474
QD	-470.302260 -> -432.826997
RI	0.0623158398
TR	0.077872	0.020329
MT	7.924430
MM	C_pi: 1.368403, n_recomb: 26867.884090
RS	0	0.000000	0.240092	783.805367	0.029173	0.002014
RS	1	0.007208	0.240092	814.635682	0.030320	0.014850
RS	2	0.014936	0.240092	844.787694	0.031442	0.027896
RS	3	0.023221	0.240092	873.958306	0.032528	0.033107
RS	4	0.032104	0.153135	1398.204254	0.052040	0.049092
RS	5	0.041626	0.153135	1405.639215	0.052317	0.048743
RS	6	0.051835	0.205549	1057.405142	0.039356	0.036359
RS	7	0.062780	0.205549	1072.925283	0.039933	0.036975
RS	8	0.074514	0.282108	796.617749	0.029649	0.027505
RS	9	0.087094	0.282108	815.600927	0.030356	0.028632
RS	10	0.100580	0.410553	576.457445	0.021455	0.020435
RS	11	0.115039	0.410553	595.963203	0.022181	0.021339
RS	12	0.130540	0.617482	411.347336	0.015310	0.014829
RS	13	0.147158	0.617482	428.949275	0.015965	0.015494
RS	14	0.164974	0.917773	301.865275	0.011235	0.010987
RS	15	0.184074	0.917773	316.786127	0.011791	0.011526
RS	16	0.204552	1.315210	232.463844	0.008652	0.008538
RS	17	0.226505	1.315210	245.004842	0.009119	0.008983
RS	18	0.250041	1.793363	189.624454	0.007058	0.007021
RS	19	0.275273	1.793363	200.404770	0.007459	0.007394
RS	20	0.302324	2.309594	164.584688	0.006126	0.006125
RS	21	0.331325	2.309594	174.221170	0.006484	0.006457
RS	22	0.362417	2.786248	152.920455	0.005692	0.005713
RS	23	0.395750	2.786248	161.980862	0.006029	0.006043
RS	24	0.431485	3.131543	152.642200	0.005681	0.005744
RS	25	0.469797	3.131543	161.649173	0.006016	0.006105
RS	26	0.510870	3.280697	163.312298	0.006078	0.006224
RS	27	0.554904	3.280697	172.746459	0.006429	0.006643
RS	28	0.602112	3.223211	185.778862	0.006915	0.007214
RS	29	0.652723	3.223211	196.060709	0.007297	0.007727
RS	30	0.706982	3.010640	221.129186	0.008230	0.008813
RS	31	0.765153	3.010640	232.512382	0.008654	0.009446
RS	32	0.827516	2.730631	268.869566	0.010007	0.011050
RS	33	0.894375	2.730631	281.227712	0.010467	0.011791
RS	34	0.966054	2.461831	325.194338	0.012103	0.013770
RS	35	1.042899	2.461831	337.813546	0.012573	0.014544
RS	36	1.125284	2.249027	382.608719	0.014240	0.016577
RS	37	1.213607	2.249027	394.199824	0.014672	0.017261
RS	38	1.308297	2.106231	431.779880	0.016070	0.018950
RS	39	1.409813	2.106231	440.827293	0.016407	0.019424
RS	40	1.518646	2.030884	464.647163	0.017294	0.020449
RS	41	1.635324	2.030884	469.932155	0.017490	0.020642
RS	42	1.760413	2.012405	477.486980	0.017772	0.020895
RS	43	1.894519	2.012405	478.430948	0.017807	0.020807
RS	44	2.038292	2.036008	471.721982	0.017557	0.020411
RS	45	2.192429	2.036008	468.334290	0.017431	0.020096
RS	46	2.357676	2.085800	451.827507	0.016817	0.019288
RS	47	2.534835	2.085800	444.419812	0.016541	0.018812
RS	48	2.724764	2.147315	422.563615	0.015727	0.017811
RS	49	2.928385	2.147315	411.511545	0.015316	0.017223
RS	50	3.146683	2.209195	387.414554	0.014419	0.016173
RS	51	3.380716	2.209195	373.080730	0.013886	0.015503
RS	52	3.631620	2.264551	348.301795	0.012963	0.014466
RS	53	3.900610	2.264551	331.099239	0.012323	0.013726
RS	54	4.188990	2.332979	303.470781	0.011295	0.012613
RS	55	4.498157	2.332979	284.522041	0.010590	0.011833
RS	56	4.829610	2.332979	264.189996	0.009833	0.011008
RS	57	5.184956	2.332979	242.781426	0.009036	0.010145
RS	58	5.565917	2.757015	189.170506	0.007041	0.008055
RS	59	5.974339	2.757015	174.680553	0.006501	0.007456
RS	60	6.412201	2.757015	159.572631	0.005939	0.006831
RS	61	6.881626	2.757015	144.097804	0.005363	0.006188
RS	62	7.384889	2.757015	128.522581	0.004784	0.005538
RS	63	7.924430	2.757015	611.597943	0.022763	0.026691
PA	4+25*2+4+6 0.077872129 0.020329146 7.924429712 0.240091833 0.153135357 0.205549022 0.282108069 0.410552989 0.617481946 0.917773466 1.315209749 1.793363113 2.309593848 2.786247676 3.131543097 3.280696975 3.223210781 3.010640253 2.730630953 2.461831309 2.249026864 2.106230937 2.030884281 2.012405296 2.036008237 2.085800047 2.147315259 2.209195409 2.264550553 2.332979150 2.757015292
//
IT	5223
RD	9
LK	-271386.233533
QD	-447.966714 -> -413.694407
RI	0.0572443070
TR	0.075974	0.020655
MT	8.053358
MM	C_pi: 1.412255, n_recomb: 28154.634067
RS	0	0.000000	0.257835	767.936941	0.027276	0.001925
RS	1	0.007236	0.257835	799.966226	0.028413	0.014164
RS	2	0.014995	0.257835	831.585230	0.029536	0.026606
RS	3	0.023315	0.257835	862.511741	0.030635	0.031493
RS	4	0.032238	0.154449	1471.576754	0.052268	0.049769
RS	5	0.041806	0.154449	1480.126004	0.052571	0.049067
RS	6	0.052066	0.206956	1115.818891	0.039632	0.036656
RS	7	0.063069	0.206956	1132.574177	0.040227	0.037208
RS	8	0.074868	0.281541	848.468227	0.030136	0.027896
RS	9	0.087520	0.281541	868.590301	0.030851	0.028997
RS	10	0.101088	0.407253	617.522752	0.021933	0.020797
RS	11	0.115638	0.407253	638.242004	0.022669	0.021720
RS	12	0.131241	0.612619	440.359282	0.015641	0.015079
RS	13	0.147972	0.612619	459.129480	0.016307	0.015770
RS	14	0.165914	0.915298	321.405386	0.011416	0.011116
RS	15	0.185154	0.915298	337.304991	0.011980	0.011677
RS	16	0.205787	1.323003	245.430545	0.008717	0.008573
RS	17	0.227912	1.323003	258.728884	0.009190	0.009035
RS	18	0.251638	1.823577	198.154523	0.007038	0.006986
RS	19	0.277081	1.823577	209.499269	0.007441	0.007371
RS	20	0.304365	2.376051	170.134320	0.006043	0.006038
RS	21	0.333623	2.376051	180.187754	0.006400	0.006375
RS	22	0.364998	2.896879	156.582959	0.005562	0.005585
RS	23	0.398643	2.896879	165.963567	0.005895	0.005913
RS	24	0.434722	3.280514	155.324876	0.005517	0.005581
RS	25	0.473412	3.280514	164.608275	0.005847	0.005933
RS	26	0.514901	3.448255	165.873376	0.005892	0.006031
RS	27	0.559393	3.448255	175.596205	0.006237	0.006435
RS	28	0.607103	3.383650	189.234781	0.006721	0.006999
RS	29	0.658266	3.383650	199.881244	0.007099	0.007491
RS	30	0.713130	3.144115	226.812996	0.008056	0.008588
RS	31	0.771965	3.144115	238.703080	0.008478	0.009197
RS	32	0.835056	2.830089	278.381352	0.009888	0.010841
RS	33	0.902712	2.830089	291.429785	0.010351	0.011558
RS	34	0.975264	2.531011	339.997618	0.012076	0.013609
RS	35	1.053065	2.531011	353.461312	0.012554	0.014367
RS	36	1.136495	2.296440	403.359842	0.014327	0.016495
RS	37	1.225962	2.296440	415.828335	0.014769	0.017175
RS	38	1.321902	2.140703	457.818323	0.016261	0.018953
RS	39	1.424784	2.140703	467.607818	0.016609	0.019434
RS	40	1.535110	2.059884	494.068274	0.017548	0.020513
RS	41	1.653419	2.059884	499.837519	0.017753	0.020722
RS	42	1.780288	2.041796	507.861305	0.018038	0.020982
RS	43	1.916336	2.041796	509.015010	0.018079	0.020914
RS	44	2.062229	2.070040	501.013925	0.017795	0.020489
RS	45	2.218678	2.070040	497.626774	0.017675	0.020198
RS	46	2.386446	2.127113	478.891008	0.017009	0.019344
RS	47	2.566353	2.127113	471.354580	0.016742	0.018893
RS	48	2.759278	2.196979	447.085593	0.015880	0.017850
RS	49	2.966162	2.196979	435.822194	0.015480	0.017290
RS	50	3.188015	2.266938	409.571799	0.014547	0.016210
RS	51	3.425920	2.266938	394.947113	0.014028	0.015567
RS	52	3.681038	2.329275	368.396930	0.013085	0.014515
RS	53	3.954616	2.329275	350.798547	0.012460	0.013800
RS	54	4.247989	2.406134	321.279339	0.011411	0.012669
RS	55	4.562589	2.406134	301.872827	0.010722	0.011913
RS	56	4.899951	2.406134	280.938144	0.009978	0.011108
RS	57	5.261724	2.406134	258.786770	0.009192	0.010260
RS	58	5.649673	2.886128	199.334801	0.007080	0.008043
RS	59	6.065692	2.886128	184.896453	0.006567	0.007478
RS	60	6.511812	2.886128	169.711731	0.006028	0.006882
RS	61	6.990211	2.886128	154.028943	0.005471	0.006265
RS	62	7.503225	2.886128	138.116432	0.004906	0.005635
RS	63	8.053358	2.886128	677.658626	0.024069	0.027961
PA	4+25*2+4+6 0.075974486 0.020655029 8.053357678 0.257835360 0.154449217 0.206956103 0.281541204 0.407252751 0.612619003 0.915298240 1.323002601 1.823576996 2.376050706 2.896879068 3.280514304 3.448255385 3.383649570 3.144115218 2.830089287 2.531011150 2.296439606 2.140702527 2.059884020 2.041795607 2.070040216 2.127113201 2.196979460 2.266937927 2.329275075 2.406133937 2.886127957
//
IT	4632
RD	10
LK	-271318.810606
QD	-427.517148 -> -396.062968
RI	0.0530160595
TR	0.074219	0.020975
MT	8.173093
MM	C_pi: 1.454193, n_recomb: 29420.554440
RS	0	0.000000	0.274981	755.141188	0.025667	0.001847
RS	1	0.007260	0.274981	788.171093	0.026790	0.013560
RS	2	0.015048	0.274981	821.018361	0.027906	0.025474
RS	3	0.023401	0.274981	853.420057	0.029008	0.030103
RS	4	0.032360	0.155664	1542.859298	0.052442	0.050371
RS	5	0.041970	0.155664	1552.519864	0.052770	0.049369
RS	6	0.052277	0.208752	1169.972417	0.039767	0.036844
RS	7	0.063333	0.208752	1188.060745	0.040382	0.037348
RS	8	0.075192	0.281714	897.418291	0.030503	0.028209
RS	9	0.087911	0.281714	918.711571	0.031227	0.029284
RS	10	0.101554	0.404921	657.261999	0.022340	0.021117
RS	11	0.116188	0.404921	679.180804	0.023085	0.022054
RS	12	0.131884	0.608546	468.961668	0.015940	0.015315
RS	13	0.148719	0.608546	488.885236	0.016617	0.016027
RS	14	0.166777	0.912671	340.918804	0.011588	0.011248
RS	15	0.186146	0.912671	357.792548	0.012161	0.011827
RS	16	0.206921	1.328695	258.504480	0.008787	0.008619
RS	17	0.229205	1.328695	272.561789	0.009264	0.009094
RS	18	0.253106	1.848989	206.818090	0.007030	0.006967
RS	19	0.278743	1.848989	218.730152	0.007435	0.007360
RS	20	0.306241	2.435184	175.800039	0.005975	0.005968
RS	21	0.335735	2.435184	186.271411	0.006331	0.006308
RS	22	0.367371	2.999079	160.324302	0.005449	0.005473
RS	23	0.401304	2.999079	170.022420	0.005779	0.005799
RS	24	0.437700	3.421806	158.028696	0.005371	0.005435
RS	25	0.476739	3.421806	167.580753	0.005696	0.005779
RS	26	0.518612	3.610024	168.362879	0.005723	0.005855
RS	27	0.563526	3.610024	178.359942	0.006062	0.006246
RS	28	0.611700	3.540277	192.472541	0.006542	0.006799
RS	29	0.663372	3.540277	203.461329	0.006916	0.007272
RS	30	0.718795	3.275322	232.073029	0.007888	0.008375
RS	31	0.778242	3.275322	244.441182	0.008309	0.008961
RS	32	0.842006	2.928359	287.240355	0.009763	0.010635
RS	33	0.910399	2.928359	300.950088	0.010229	0.011331
RS	34	0.983757	2.599731	353.969072	0.012031	0.013442
RS	35	1.062441	2.599731	368.258223	0.012517	0.014187
RS	36	1.146839	2.343819	423.214859	0.014385	0.016397
RS	37	1.237363	2.343819	436.559242	0.014839	0.017075
RS	38	1.334460	2.175241	483.024025	0.016418	0.018935
RS	39	1.438607	2.175241	493.571462	0.016776	0.019425
RS	40	1.550315	2.088743	522.798080	0.017770	0.020558
RS	41	1.670134	2.088743	529.078741	0.017983	0.020782
RS	42	1.798652	2.070577	537.702738	0.018276	0.021054
RS	43	1.936500	2.070577	539.098261	0.018324	0.021006
RS	44	2.084357	2.102833	529.912169	0.018012	0.020558
RS	45	2.242949	2.102833	526.558369	0.017898	0.020290
RS	46	2.413055	2.166490	505.676432	0.017188	0.019398
RS	47	2.595511	2.166490	498.041768	0.016928	0.018972
RS	48	2.791215	2.244017	471.427437	0.016024	0.017892
RS	49	3.001127	2.244017	459.978298	0.015635	0.017358
RS	50	3.226279	2.321416	431.631385	0.014671	0.016252
RS	51	3.467778	2.321416	416.734951	0.014165	0.015635
RS	52	3.726811	2.390167	388.460089	0.013204	0.014569
RS	53	4.004651	2.390167	370.478414	0.012593	0.013879
RS	54	4.302662	2.474810	339.103391	0.011526	0.012732
RS	55	4.622310	2.474810	319.244432	0.010851	0.011997
RS	56	4.965166	2.474810	297.714365	0.010119	0.011209
RS	57	5.332915	2.474810	274.828977	0.009341	0.010376
RS	58	5.727363	3.009963	209.413703	0.007118	0.008038
RS	59	6.150449	3.009963	195.033598	0.006629	0.007503
RS	60	6.604253	3.009963	179.785911	0.006111	0.006934
RS	61	7.091005	3.009963	163.915277	0.005571	0.006339
RS	62	7.613096	3.009963	147.690585	0.005020	0.005728
RS	63	8.173093	3.009963	745.352767	0.025334	0.029205
PA	4+25*2+4+6 0.074218953 0.020975045 8.173093250 0.274980599 0.155664395 0.208752158 0.281714117 0.404921072 0.608546273 0.912670821 1.328695453 1.848988704 2.435183681 2.999078858 3.421805529 3.610023896 3.540276827 3.275321915 2.928359276 2.599730907 2.343819266 2.175241182 2.088742897 2.070577288 2.102832725 2.166489836 2.244017289 2.321415890 2.390167264 2.474809912 3.009962532
//
IT	4269
RD	11
LK	-271256.901181
QD	-408.734831 -> -379.781043
RI	0.0494329577
TR	0.072590	0.021288
MT	8.284706
MM	C_pi: 1.494444, n_recomb: 30666.885465
RS	0	0.000000	0.291584	744.690174	0.024283	0.001779
RS	1	0.007283	0.291584	778.575925	0.025388	0.013023
RS	2	0.015097	0.291584	812.475512	0.026494	0.024469
RS	3	0.023479	0.291584	846.143729	0.027591	0.028886
RS	4	0.032473	0.156750	1612.739408	0.052589	0.050922
RS	5	0.042121	0.156750	1623.481326	0.052939	0.049664
RS	6	0.052472	0.210801	1220.551234	0.039800	0.036950
RS	7	0.063576	0.210801	1240.043672	0.040436	0.037419
RS	8	0.075490	0.282409	943.841037	0.030777	0.028457
RS	9	0.088271	0.282409	966.331532	0.031511	0.029509
RS	10	0.101983	0.403297	695.814825	0.022689	0.021402
RS	11	0.116694	0.403297	718.920586	0.023443	0.022348
RS	12	0.132476	0.605061	497.194995	0.016213	0.015538
RS	13	0.149408	0.605061	518.257784	0.016900	0.016268
RS	14	0.167573	0.909881	360.413309	0.011753	0.011381
RS	15	0.187060	0.909881	378.256480	0.012334	0.011976
RS	16	0.207967	1.332606	271.676317	0.008859	0.008672
RS	17	0.230397	1.332606	286.493823	0.009342	0.009160
RS	18	0.254461	1.870251	215.596997	0.007030	0.006958
RS	19	0.280277	1.870251	228.078847	0.007437	0.007359
RS	20	0.307973	2.487854	181.557134	0.005920	0.005910
RS	21	0.337686	2.487854	192.447057	0.006275	0.006254
RS	22	0.369563	3.093687	164.119413	0.005352	0.005377
RS	23	0.403762	3.093687	174.132264	0.005678	0.005701
RS	24	0.440452	3.556129	160.733141	0.005241	0.005305
RS	25	0.479814	3.556129	170.546479	0.005561	0.005642
RS	26	0.522043	3.766621	170.769672	0.005569	0.005695
RS	27	0.567347	3.766621	181.027502	0.005903	0.006074
RS	28	0.615951	3.693654	195.495224	0.006375	0.006614
RS	29	0.668095	3.693654	206.805459	0.006744	0.007070
RS	30	0.724037	3.404782	236.925268	0.007726	0.008173
RS	31	0.784053	3.404782	249.743861	0.008144	0.008739
RS	32	0.848440	3.025850	295.469932	0.009635	0.010434
RS	33	0.917516	3.025850	309.812176	0.010102	0.011111
RS	34	0.991623	2.668293	367.123150	0.011971	0.013272
RS	35	1.071128	2.668293	382.217640	0.012464	0.014003
RS	36	1.156423	2.391377	442.169283	0.014418	0.016288
RS	37	1.247930	2.391377	456.386622	0.014882	0.016963
RS	38	1.346102	2.210022	507.372567	0.016545	0.018901
RS	39	1.451424	2.210022	518.693393	0.016914	0.019398
RS	40	1.564417	2.117644	550.804425	0.017961	0.020585
RS	41	1.685639	2.117644	557.624756	0.018183	0.020824
RS	42	1.815690	2.098983	566.983380	0.018488	0.021113
RS	43	1.955213	2.098983	568.654834	0.018543	0.021084
RS	44	2.104897	2.134673	558.403693	0.018209	0.020620
RS	45	2.265483	2.134673	555.117882	0.018102	0.020373
RS	46	2.437765	2.204274	532.185048	0.017354	0.019450
RS	47	2.622595	2.204274	524.483823	0.017103	0.019047
RS	48	2.820886	2.288826	495.600124	0.016161	0.017936
RS	49	3.033618	2.288826	483.991510	0.015782	0.017426
RS	50	3.261845	2.373064	453.611138	0.014792	0.016299
RS	51	3.506693	2.373064	438.462318	0.014298	0.015705
RS	52	3.769374	2.447694	408.512652	0.013321	0.014629
RS	53	4.051187	2.447694	390.160128	0.012723	0.013959
RS	54	4.353525	2.539496	356.967641	0.011640	0.012799
RS	55	4.677882	2.539496	336.660884	0.010978	0.012084
RS	56	5.025863	2.539496	314.541517	0.010257	0.011312
RS	57	5.399188	2.539496	290.929302	0.009487	0.010491
RS	58	5.799702	3.128871	219.437626	0.007156	0.008036
RS	59	6.229387	3.128871	205.120196	0.006689	0.007529
RS	60	6.690366	3.128871	189.820115	0.006190	0.006984
RS	61	7.184919	3.128871	173.777670	0.005667	0.006411
RS	62	7.715491	3.128871	157.261274	0.005128	0.005817
RS	63	8.284706	3.128871	814.648776	0.026564	0.030423
PA	4+25*2+4+6 0.072590099 0.021288478 8.284706150 0.291584185 0.156749661 0.210800707 0.282408814 0.403297258 0.605060661 0.909880784 1.332605855 1.870250973 2.487853920 3.093686717 3.556128991 3.766620788 3.693654070 3.404782242 3.025849676 2.668293375 2.391377076 2.210021774 2.117643795 2.098982720 2.134672739 2.204274110 2.288825900 2.373064481 2.447693520 2.539496070 3.128870937
//
IT	4150
RD	12
LK	-271199.888532
QD	-391.427147 -> -364.705126
RI	0.0463451766
TR	0.071074	0.021595
MT	8.389069
MM	C_pi: 1.533191, n_recomb: 31894.589033
RS	0	0.000000	0.307737	735.959441	0.023075	0.001717
RS	1	0.007304	0.307737	770.589657	0.024161	0.012541
RS	2	0.015142	0.307737	805.406013	0.025252	0.023567
RS	3	0.023552	0.307737	840.179685	0.026342	0.027807
RS	4	0.032577	0.157694	1681.699343	0.052727	0.051438
RS	5	0.042260	0.157694	1693.476741	0.053096	0.049958
RS	6	0.052651	0.213015	1268.083123	0.039759	0.036993
RS	7	0.063801	0.213015	1289.030801	0.040415	0.037436
RS	8	0.075766	0.283479	988.041483	0.030978	0.028653
RS	9	0.088604	0.283479	1011.749730	0.031722	0.029685
RS	10	0.102380	0.402207	733.291336	0.022991	0.021656
RS	11	0.117163	0.402207	757.572608	0.023752	0.022610
RS	12	0.133025	0.602023	525.095805	0.016463	0.015749
RS	13	0.150045	0.602023	547.284497	0.017159	0.016493
RS	14	0.168309	0.906942	379.895209	0.011911	0.011513
RS	15	0.187907	0.906942	398.703138	0.012501	0.012121
RS	16	0.208937	1.334995	284.943290	0.008934	0.008731
RS	17	0.231502	1.334995	300.522125	0.009422	0.009230
RS	18	0.255716	1.887898	224.482379	0.007038	0.006958
RS	19	0.281698	1.887898	237.536419	0.007448	0.007367
RS	20	0.309578	2.534744	187.393918	0.005875	0.005864
RS	21	0.339494	2.534744	198.703065	0.006230	0.006210
RS	22	0.371596	3.181345	167.956959	0.005266	0.005292
RS	23	0.406043	3.181345	178.282085	0.005590	0.005614
RS	24	0.443005	3.683981	163.431449	0.005124	0.005187
RS	25	0.482667	3.683981	173.499444	0.005440	0.005518
RS	26	0.525227	3.918354	173.099135	0.005427	0.005548
RS	27	0.570895	3.918354	183.605703	0.005757	0.005917
RS	28	0.619898	3.844068	198.320058	0.006218	0.006441
RS	29	0.672481	3.844068	209.932656	0.006582	0.006883
RS	30	0.728905	3.532687	241.405589	0.007569	0.007981
RS	31	0.789450	3.532687	254.648825	0.007984	0.008528
RS	32	0.854418	3.122722	303.113241	0.009504	0.010239
RS	33	0.924130	3.122722	318.060004	0.009972	0.010897
RS	34	0.998935	2.736794	379.499506	0.011899	0.013100
RS	35	1.079204	2.736794	395.378538	0.012396	0.013819
RS	36	1.165336	2.439156	460.247732	0.014430	0.016169
RS	37	1.257759	2.439156	475.333477	0.014903	0.016843
RS	38	1.356932	2.245068	530.870752	0.016645	0.018852
RS	39	1.463350	2.245068	542.978993	0.017024	0.019357
RS	40	1.577541	2.146629	578.082693	0.018125	0.020597
RS	41	1.700072	2.146629	585.470338	0.018356	0.020850
RS	42	1.831553	2.127096	595.698329	0.018677	0.021159
RS	43	1.972638	2.127096	597.679640	0.018739	0.021149
RS	44	2.124029	2.165714	586.485579	0.018388	0.020674
RS	45	2.286477	2.165714	583.302332	0.018288	0.020448
RS	46	2.460790	2.240686	558.418548	0.017508	0.019499
RS	47	2.647836	2.240686	550.682210	0.017266	0.019118
RS	48	2.848544	2.331674	519.610445	0.016291	0.017982
RS	49	3.063913	2.331674	507.868130	0.015923	0.017494
RS	50	3.295012	2.422198	475.519580	0.014909	0.016349
RS	51	3.542992	2.422198	460.137306	0.014427	0.015776
RS	52	3.809084	2.502204	428.564038	0.013437	0.014692
RS	53	4.094612	2.502204	409.852747	0.012850	0.014041
RS	54	4.400996	2.600579	374.882427	0.011754	0.012870
RS	55	4.729759	2.600579	354.132170	0.011103	0.012172
RS	56	5.082536	2.600579	331.428925	0.010391	0.011414
RS	57	5.461080	2.600579	307.096133	0.009628	0.010604
RS	58	5.867274	3.243154	229.423027	0.007193	0.008039
RS	59	6.303137	3.243154	215.171617	0.006746	0.007556
RS	60	6.770836	3.243154	199.827794	0.006265	0.007034
RS	61	7.272698	3.243154	183.626974	0.005757	0.006480
RS	62	7.811216	3.243154	166.836279	0.005231	0.005903
RS	63	8.389069	3.243154	885.487817	0.027763	0.031614
PA	4+25*2+4+6 0.071074332 0.021594941 8.389069290 0.307737084 0.157693679 0.213014507 0.283479385 0.402207453 0.602022882 0.906942217 1.334995095 1.887898014 2.534743661 3.181345148 3.683980961 3.918354134 3.844068418 3.532686922 3.122721790 2.736793692 2.439155539 2.245067629 2.146629278 2.127096241 2.165714352 2.240685616 2.331674156 2.422198178 2.502204150 2.600578815 3.243153916
//
IT	4516
RD	13
LK	-271147.249962
QD	-375.426768 -> -350.706606
RI	0.0436486349
TR	0.069659	0.021894
MT	8.486995
MM	C_pi: 1.570588, n_recomb: 33104.334688
RS	0	0.000000	0.323511	728.513542	0.022007	0.001662
RS	1	0.007324	0.323511	763.799302	0.023072	0.012105
RS	2	0.015184	0.323511	799.424249	0.024149	0.022749
RS	3	0.023620	0.323511	835.174776	0.025229	0.026835
RS	4	0.032673	0.158500	1750.017358	0.052864	0.051931
RS	5	0.042390	0.158500	1762.777398	0.053249	0.050255
RS	6	0.052818	0.215339	1312.952054	0.039661	0.036988
RS	7	0.064010	0.215339	1335.391568	0.040339	0.037413
RS	8	0.076022	0.284829	1030.248745	0.031121	0.028807
RS	9	0.088914	0.284829	1055.190733	0.031875	0.029820
RS	10	0.102749	0.401529	769.778480	0.023253	0.021884
RS	11	0.117598	0.401529	795.224597	0.024022	0.022842
RS	12	0.133534	0.599352	552.676031	0.016695	0.015948
RS	13	0.150638	0.599352	575.977800	0.017399	0.016705
RS	14	0.168994	0.903889	399.362429	0.012064	0.011643
RS	15	0.188694	0.903889	419.130337	0.012661	0.012264
RS	16	0.209838	1.336118	298.295925	0.009011	0.008795
RS	17	0.232529	1.336118	314.636901	0.009504	0.009303
RS	18	0.256883	1.902435	233.462095	0.007052	0.006966
RS	19	0.283020	1.902435	247.090460	0.007464	0.007381
RS	20	0.311072	2.576469	193.300878	0.005839	0.005826
RS	21	0.341178	2.576469	205.029971	0.006193	0.006175
RS	22	0.373489	3.262637	171.828836	0.005191	0.005217
RS	23	0.408166	3.262637	182.464090	0.005512	0.005537
RS	24	0.445383	3.805795	166.120374	0.005018	0.005081
RS	25	0.485325	3.805795	176.437122	0.005330	0.005406
RS	26	0.528193	4.065563	175.354678	0.005297	0.005413
RS	27	0.574201	4.065563	186.099107	0.005622	0.005772
RS	28	0.623577	3.991698	200.967253	0.006071	0.006279
RS	29	0.676570	3.991698	212.864935	0.006430	0.006708
RS	30	0.733445	3.659174	245.548758	0.007417	0.007798
RS	31	0.794484	3.659174	259.192668	0.007830	0.008329
RS	32	0.859994	3.219044	310.217954	0.009371	0.010049
RS	33	0.930302	3.219044	325.742328	0.009840	0.010690
RS	34	1.005759	2.805246	391.146939	0.011816	0.012927
RS	35	1.086742	2.805246	407.789346	0.012318	0.013635
RS	36	1.173656	2.487135	477.487692	0.014424	0.016044
RS	37	1.266935	2.487135	493.435694	0.014905	0.016716
RS	38	1.367047	2.280352	553.539514	0.016721	0.018792
RS	39	1.474490	2.280352	566.447302	0.017111	0.019304
RS	40	1.589801	2.175696	604.640430	0.018265	0.020597
RS	41	1.713559	2.175696	612.621532	0.018506	0.020863
RS	42	1.846379	2.154964	623.848239	0.018845	0.021194
RS	43	1.988927	2.154964	626.172256	0.018915	0.021202
RS	44	2.141916	2.196060	614.158040	0.018552	0.020722
RS	45	2.306108	2.196060	611.110905	0.018460	0.020515
RS	46	2.482326	2.275884	584.378301	0.017653	0.019546
RS	47	2.671449	2.275884	576.637199	0.017419	0.019186
RS	48	2.874424	2.372778	543.459432	0.016417	0.018028
RS	49	3.092263	2.372778	531.608262	0.016059	0.017560
RS	50	3.326057	2.469079	497.357547	0.015024	0.016401
RS	51	3.576973	2.469079	481.760084	0.014553	0.015848
RS	52	3.846266	2.554003	448.613920	0.013552	0.014757
RS	53	4.135281	2.554003	429.555667	0.012976	0.014124
RS	54	4.445463	2.658407	392.847193	0.011867	0.012943
RS	55	4.778362	2.658407	371.657822	0.011227	0.012261
RS	56	5.135642	2.658407	348.376002	0.010524	0.011516
RS	57	5.519088	2.658407	323.328578	0.009767	0.010716
RS	58	5.930617	3.353123	239.376592	0.007231	0.008045
RS	59	6.372285	3.353123	225.194247	0.006803	0.007585
RS	60	6.846300	3.353123	209.814354	0.006338	0.007084
RS	61	7.355030	3.353123	193.467054	0.005844	0.006548
RS	62	7.901019	3.353123	176.417508	0.005329	0.005985
RS	63	8.486995	3.353123	957.793304	0.028933	0.032780
PA	4+25*2+4+6 0.069659291 0.021894077 8.486994674 0.323510804 0.158499911 0.215338909 0.284828957 0.401529293 0.599352012 0.903889022 1.336118013 1.902434765 2.576469171 3.262637264 3.805794723 4.065562961 3.991697808 3.659173889 3.219044148 2.805246421 2.487135206 2.280352353 2.175696238 2.154963797 2.196060038 2.275884375 2.372778469 2.469078667 2.554003300 2.658407429 3.353122616
//
IT	4360
RD	14
LK	-271098.537117
QD	-360.589091 -> -337.672409
RI	0.0412627457
TR	0.068334	0.022186
MT	8.579151
MM	C_pi: 1.606753, n_recomb: 34296.480338
RS	0	0.000000	0.338990	721.978399	0.021051	0.001612
RS	1	0.007342	0.338990	757.844782	0.022097	0.011707
RS	2	0.015223	0.338990	794.187904	0.023157	0.022000
RS	3	0.023683	0.338990	830.808398	0.024224	0.025951
RS	4	0.032763	0.159173	1817.920501	0.053006	0.052406
RS	5	0.042511	0.159173	1831.604457	0.053405	0.050558
RS	6	0.052974	0.217732	1355.484882	0.039523	0.036945
RS	7	0.064205	0.217732	1379.440377	0.040221	0.037357
RS	8	0.076261	0.286384	1070.660271	0.031218	0.028925
RS	9	0.089202	0.286384	1096.847405	0.031981	0.029921
RS	10	0.103093	0.401177	805.335364	0.023482	0.022089
RS	11	0.118004	0.401177	831.936006	0.024257	0.023049
RS	12	0.134010	0.596981	579.946036	0.016910	0.016137
RS	13	0.151191	0.596981	604.348342	0.017621	0.016905
RS	14	0.169633	0.900761	418.804100	0.012211	0.011772
RS	15	0.189429	0.900761	439.526800	0.012816	0.012404
RS	16	0.210679	1.336174	311.725738	0.009089	0.008861
RS	17	0.233489	1.336174	328.829315	0.009588	0.009379
RS	18	0.257973	1.914248	242.529040	0.007072	0.006979
RS	19	0.284256	1.914248	256.733719	0.007486	0.007401
RS	20	0.312467	2.613572	199.268535	0.005810	0.005795
RS	21	0.342751	2.613572	211.418206	0.006164	0.006147
RS	22	0.375257	3.338047	175.729215	0.005124	0.005150
RS	23	0.410150	3.338047	186.672699	0.005443	0.005469
RS	24	0.447605	3.921902	168.798749	0.004922	0.004984
RS	25	0.487810	3.921902	179.358984	0.005230	0.005303
RS	26	0.530967	4.208410	177.543928	0.005177	0.005288
RS	27	0.577292	4.208410	188.516507	0.005497	0.005639
RS	28	0.627018	4.136641	203.454990	0.005932	0.006128
RS	29	0.680396	4.136641	215.622052	0.006287	0.006545
RS	30	0.737692	3.784294	249.387042	0.007272	0.007625
RS	31	0.799195	3.784294	263.409342	0.007680	0.008141
RS	32	0.865213	3.314824	316.828149	0.009238	0.009864
RS	33	0.936079	3.314824	332.904269	0.009707	0.010491
RS	34	1.012147	2.873620	402.112192	0.011725	0.012755
RS	35	1.093801	2.873620	419.496484	0.012231	0.013453
RS	36	1.181449	2.535257	493.927916	0.014402	0.015913
RS	37	1.275532	2.535257	510.730347	0.014892	0.016583
RS	38	1.376523	2.315814	575.402686	0.016777	0.018722
RS	39	1.484929	2.315814	589.119871	0.017177	0.019241
RS	40	1.601293	2.204809	630.486161	0.018383	0.020585
RS	41	1.726201	2.204809	639.084767	0.018634	0.020865
RS	42	1.860280	2.182593	651.432524	0.018994	0.021221
RS	43	2.004203	2.182593	654.130357	0.019073	0.021245
RS	44	2.158693	2.225768	641.417025	0.018702	0.020763
RS	45	2.324525	2.225768	638.537983	0.018618	0.020575
RS	46	2.502532	2.309982	610.058550	0.017788	0.019590
RS	47	2.693609	2.309982	602.341635	0.017563	0.019249
RS	48	2.898714	2.412300	567.139969	0.016536	0.018074
RS	49	3.118878	2.412300	555.203704	0.016188	0.017626
RS	50	3.355206	2.513917	519.115584	0.015136	0.016454
RS	51	3.608886	2.513917	503.320700	0.014676	0.015920
RS	52	3.881191	2.603341	468.651999	0.013665	0.014823
RS	53	4.173488	2.603341	449.258602	0.013099	0.014207
RS	54	4.487245	2.713275	410.852033	0.011979	0.013018
RS	55	4.824038	2.713275	389.228395	0.011349	0.012350
RS	56	5.185559	2.713275	365.373646	0.010653	0.011617
RS	57	5.573622	2.713275	339.617785	0.009902	0.010827
RS	58	5.990176	3.459060	249.297269	0.007269	0.008053
RS	59	6.437314	3.459060	235.187262	0.006857	0.007614
RS	60	6.917280	3.459060	219.778664	0.006408	0.007132
RS	61	7.432485	3.459060	203.296014	0.005928	0.006613
RS	62	7.985516	3.459060	186.001955	0.005423	0.006064
RS	63	8.579151	3.459060	1031.473757	0.030075	0.033920
PA	4+25*2+4+6 0.068334490 0.022185726 8.579151010 0.338990376 0.159172637 0.217731903 0.286383926 0.401176616 0.596981071 0.900760552 1.336174079 1.914247693 2.613571570 3.338047417 3.921902066 4.208409548 4.136640945 3.784293909 3.314824109 2.873620182 2.535256509 2.315813774 2.204809238 2.182593013 2.225768053 2.309982183 2.412300414 2.513916805 2.603341497 2.713275415 3.459060300
//
IT	4358
RD	15
LK	-271053.363306
QD	-346.790868 -> -325.505268
RI	0.0391305318
TR	0.067091	0.022470
MT	8.666164
MM	C_pi: 1.641790, n_recomb: 35471.295013
RS	0	0.000000	0.354238	716.100853	0.020188	0.001567
RS	1	0.007359	0.354238	752.483266	0.021214	0.011341
RS	2	0.015259	0.354238	789.467148	0.022257	0.021309
RS	3	0.023741	0.354238	826.866527	0.023311	0.025138
RS	4	0.032847	0.159720	1885.549844	0.053157	0.052871
RS	5	0.042624	0.159720	1900.096116	0.053567	0.050867
RS	6	0.053119	0.220167	1395.923906	0.039354	0.036873
RS	7	0.064387	0.220167	1421.410319	0.040072	0.037277
RS	8	0.076484	0.288095	1109.420873	0.031277	0.029014
RS	9	0.089472	0.288095	1136.860924	0.032050	0.029995
RS	10	0.103415	0.401088	840.004600	0.023681	0.022273
RS	11	0.118384	0.401088	867.749662	0.024463	0.023234
RS	12	0.134455	0.594872	606.900086	0.017110	0.016316
RS	13	0.151708	0.594872	632.390482	0.017828	0.017093
RS	14	0.170231	0.897593	438.207920	0.012354	0.011898
RS	15	0.190117	0.897593	459.879829	0.012965	0.012540
RS	16	0.211467	1.335355	325.219139	0.009169	0.008930
RS	17	0.234388	1.335355	343.085253	0.009672	0.009457
RS	18	0.258995	1.923695	251.674233	0.007095	0.006998
RS	19	0.285413	1.923695	266.456956	0.007512	0.007425
RS	20	0.313776	2.646500	205.291584	0.005788	0.005771
RS	21	0.344225	2.646500	217.862514	0.006142	0.006126
RS	22	0.376915	3.408060	179.651486	0.005065	0.005091
RS	23	0.412011	3.408060	190.901421	0.005382	0.005409
RS	24	0.449690	4.032642	171.464919	0.004834	0.004895
RS	25	0.490142	4.032642	182.263873	0.005138	0.005210
RS	26	0.533570	4.347092	179.672067	0.005065	0.005172
RS	27	0.580194	4.347092	190.864026	0.005381	0.005515
RS	28	0.630249	4.278985	205.799753	0.005802	0.005986
RS	29	0.683988	4.278985	218.221929	0.006152	0.006392
RS	30	0.741681	3.908059	252.951683	0.007131	0.007460
RS	31	0.803620	3.908059	267.331775	0.007537	0.007962
RS	32	0.870117	3.410051	322.986114	0.009106	0.009686
RS	33	0.941507	3.410051	339.589272	0.009574	0.010298
RS	34	1.018151	2.941875	412.441853	0.011627	0.012585
RS	35	1.100435	2.941875	430.546447	0.012138	0.013273
RS	36	1.188774	2.583463	509.608786	0.014367	0.015779
RS	37	1.283615	2.583463	527.256342	0.014864	0.016447
RS	38	1.385434	2.351400	596.486390	0.016816	0.018644
RS	39	1.494746	2.351400	611.020601	0.017226	0.019169
RS	40	1.612103	2.233935	655.632428	0.018483	0.020563
RS	41	1.738096	2.233935	664.870319	0.018744	0.020856
RS	42	1.873360	2.209988	678.453682	0.019127	0.021238
RS	43	2.018579	2.209988	681.554442	0.019214	0.021279
RS	44	2.174484	2.254891	668.258995	0.018839	0.020799
RS	45	2.341862	2.254891	665.578311	0.018764	0.020629
RS	46	2.521557	2.343080	635.452777	0.017915	0.019632
RS	47	2.714476	2.343080	627.787532	0.017698	0.019309
RS	48	2.921592	2.450388	590.642854	0.016651	0.018119
RS	49	3.143950	2.450388	578.644207	0.016313	0.017689
RS	50	3.382670	2.556901	540.782986	0.015246	0.016508
RS	51	3.638958	2.556901	524.807855	0.014795	0.015991
RS	52	3.914106	2.650449	488.665514	0.013776	0.014890
RS	53	4.209502	2.650449	468.948829	0.013221	0.014289
RS	54	4.526636	2.765457	428.884083	0.012091	0.013093
RS	55	4.867108	2.765457	406.831588	0.011469	0.012439
RS	56	5.232635	2.765457	382.410050	0.010781	0.011717
RS	57	5.625061	2.765457	355.952383	0.010035	0.010935
RS	58	6.046365	3.561257	259.180992	0.007307	0.008063
RS	59	6.498673	3.561257	245.147003	0.006911	0.007643
RS	60	6.984265	3.561257	229.717041	0.006476	0.007179
RS	61	7.505593	3.561257	213.109772	0.006008	0.006676
RS	62	8.065285	3.561257	195.584837	0.005514	0.006141
RS	63	8.666164	3.561257	1106.435764	0.031192	0.035036
PA	4+25*2+4+6 0.067090575 0.022469729 8.666163559 0.354238342 0.159720175 0.220166649 0.288095140 0.401087855 0.594872289 0.897593300 1.335355358 1.923695012 2.646499936 3.408060155 4.032642419 4.347092379 4.278984731 3.908058598 3.410050823 2.941875362 2.583462785 2.351399852 2.233935422 2.209988451 2.254890918 2.343079615 2.450388302 2.556901128 2.650449004 2.765457222 3.561257444
//
IT	4031
RD	16
LK	-271011.391972
QD	-333.925671 -> -314.120442
RI	0.0372055657
TR	0.065919	0.022746
MT	8.748637
MM	C_pi: 1.675801, n_recomb: 36629.011764
RS	0	0.000000	0.369328	710.655581	0.019401	0.001525
RS	1	0.007375	0.369328	747.495994	0.020407	0.011003
RS	2	0.015294	0.369328	785.051898	0.021433	0.020667
RS	3	0.023797	0.369328	823.150015	0.022473	0.024385
RS	4	0.032926	0.160149	1953.044077	0.053320	0.053328
RS	5	0.042730	0.160149	1968.387932	0.053738	0.051183
RS	6	0.053256	0.222624	1434.472997	0.039162	0.036778
RS	7	0.064558	0.222624	1461.498082	0.039900	0.037177
RS	8	0.076694	0.289925	1146.662286	0.031305	0.029077
RS	9	0.089725	0.289925	1175.359826	0.032088	0.030046
RS	10	0.103717	0.401216	873.824456	0.023856	0.022439
RS	11	0.118741	0.401216	902.704042	0.024645	0.023400
RS	12	0.134873	0.592997	633.532209	0.017296	0.016485
RS	13	0.152195	0.592997	660.098408	0.018021	0.017270
RS	14	0.170794	0.894422	457.560941	0.012492	0.012022
RS	15	0.190765	0.894422	480.176136	0.013109	0.012673
RS	16	0.212209	1.333820	338.765111	0.009249	0.009001
RS	17	0.235234	1.333820	357.393305	0.009757	0.009535
RS	18	0.259957	1.931110	260.887122	0.007122	0.007020
RS	19	0.286503	1.931110	276.249291	0.007542	0.007453
RS	20	0.315008	2.675717	211.361459	0.005770	0.005752
RS	21	0.345614	2.675717	224.354183	0.006125	0.006109
RS	22	0.378478	3.473106	183.591469	0.005012	0.005039
RS	23	0.413765	3.473106	195.146256	0.005328	0.005355
RS	24	0.451655	4.138357	174.117366	0.004754	0.004813
RS	25	0.492339	4.138357	185.150700	0.005055	0.005124
RS	26	0.536023	4.481799	181.744453	0.004962	0.005064
RS	27	0.582929	4.481799	193.147896	0.005273	0.005400
RS	28	0.633294	4.418832	208.015792	0.005679	0.005853
RS	29	0.687374	4.418832	220.680111	0.006025	0.006248
RS	30	0.745442	4.030539	256.267557	0.006996	0.007303
RS	31	0.807793	4.030539	270.986320	0.007398	0.007792
RS	32	0.874742	3.504722	328.731147	0.008975	0.009514
RS	33	0.946628	3.504722	345.837870	0.009442	0.010113
RS	34	1.023816	3.009985	422.180714	0.011526	0.012417
RS	35	1.106696	3.009985	440.984172	0.012039	0.013095
RS	36	1.195689	2.631717	524.570378	0.014321	0.015642
RS	37	1.291245	2.631717	543.052562	0.014826	0.016308
RS	38	1.393848	2.387069	616.820606	0.016840	0.018560
RS	39	1.504018	2.387069	632.177387	0.017259	0.019091
RS	40	1.622313	2.263052	680.095691	0.018567	0.020534
RS	41	1.749332	2.263052	689.992382	0.018837	0.020838
RS	42	1.885718	2.237160	704.917873	0.019245	0.021249
RS	43	2.032163	2.237160	708.448573	0.019341	0.021304
RS	44	2.189408	2.283479	694.683593	0.018965	0.020830
RS	45	2.358250	2.283479	692.229661	0.018898	0.020677
RS	46	2.539543	2.375273	660.555715	0.018034	0.019671
RS	47	2.734207	2.375273	652.968093	0.017827	0.019366
RS	48	2.943227	2.487182	613.959355	0.016762	0.018164
RS	49	3.167662	2.487182	601.919950	0.016433	0.017751
RS	50	3.408649	2.598215	562.347807	0.015353	0.016562
RS	51	3.667409	2.598215	546.209127	0.014912	0.016061
RS	52	3.945252	2.695543	508.641626	0.013886	0.014958
RS	53	4.243586	2.695543	488.613463	0.013340	0.014371
RS	54	4.563921	2.815219	446.929058	0.012202	0.013170
RS	55	4.907881	2.815219	424.453762	0.011588	0.012527
RS	56	5.277207	2.815219	399.472172	0.010906	0.011815
RS	57	5.673771	2.815219	372.319883	0.010165	0.011041
RS	58	6.099582	3.660015	269.022324	0.007345	0.008074
RS	59	6.556795	3.660015	255.068490	0.006964	0.007673
RS	60	7.047727	3.660015	239.624603	0.006542	0.007225
RS	61	7.574866	3.660015	222.903222	0.006085	0.006736
RS	62	8.140880	3.660015	205.160578	0.005601	0.006214
RS	63	8.748637	3.660015	1182.586657	0.032286	0.036127
PA	4+25*2+4+6 0.065919099 0.022745871 8.748636976 0.369328316 0.160149492 0.222624106 0.289924694 0.401216186 0.592997315 0.894421777 1.333819524 1.931110378 2.675716591 3.473105996 4.138356526 4.481798945 4.418832302 4.030539496 3.504722062 3.009985292 2.631716728 2.387068574 2.263052239 2.237159749 2.283478755 2.375272838 2.487182358 2.598215497 2.695542866 2.815218657 3.660014679
//
IT	4276
RD	17
LK	-270972.328567
QD	-321.901779 -> -303.444453
RI	0.0354546984
TR	0.064813	0.023014
MT	8.826998
MM	C_pi: 1.708859, n_recomb: 37769.846342
RS	0	0.000000	0.384315	705.490408	0.018679	0.001486
RS	1	0.007390	0.384315	742.735956	0.019665	0.010687
RS	2	0.015326	0.384315	780.801845	0.020673	0.020066
RS	3	0.023848	0.384315	819.526877	0.021698	0.023681
RS	4	0.033001	0.160472	2020.449476	0.053494	0.053781
RS	5	0.042829	0.160472	2036.526730	0.053919	0.051506
RS	6	0.053384	0.225090	1471.303367	0.038954	0.036664
RS	7	0.064720	0.225090	1499.868913	0.039711	0.037061
RS	8	0.076892	0.291841	1182.503460	0.031308	0.029120
RS	9	0.089964	0.291841	1212.459970	0.032101	0.030077
RS	10	0.104003	0.401527	906.820803	0.024009	0.022588
RS	11	0.119078	0.401527	936.825033	0.024804	0.023549
RS	12	0.135268	0.591330	659.836476	0.017470	0.016645
RS	13	0.152654	0.591330	687.466229	0.018201	0.017437
RS	14	0.171325	0.891272	476.849306	0.012625	0.012144
RS	15	0.191376	0.891272	500.401440	0.013249	0.012802
RS	16	0.212908	1.331698	352.351678	0.009329	0.009073
RS	17	0.236032	1.331698	371.741002	0.009842	0.009614
RS	18	0.260865	1.936760	270.159544	0.007153	0.007046
RS	19	0.287532	1.936760	286.102257	0.007575	0.007485
RS	20	0.316171	2.701602	217.471664	0.005758	0.005738
RS	21	0.346926	2.701602	230.886581	0.006113	0.006098
RS	22	0.379953	3.533560	187.545359	0.004965	0.004992
RS	23	0.415421	3.533560	199.403495	0.005279	0.005307
RS	24	0.453511	4.239304	176.756088	0.004680	0.004739
RS	25	0.494415	4.239304	188.019858	0.004978	0.005046
RS	26	0.538341	4.612674	183.765703	0.004865	0.004964
RS	27	0.585514	4.612674	195.373453	0.005173	0.005293
RS	28	0.636174	4.556221	210.116633	0.005563	0.005728
RS	29	0.690576	4.556221	223.011285	0.005904	0.006114
RS	30	0.748999	4.151714	259.360060	0.006867	0.007153
RS	31	0.811740	4.151714	274.399824	0.007265	0.007631
RS	32	0.879117	3.598816	334.097589	0.008846	0.009347
RS	33	0.951473	3.598816	351.685521	0.009311	0.009934
RS	34	1.029176	3.077900	431.370333	0.011421	0.012251
RS	35	1.112621	3.077900	450.851405	0.011937	0.012921
RS	36	1.202233	2.679953	538.853034	0.014267	0.015504
RS	37	1.298468	2.679953	558.158242	0.014778	0.016168
RS	38	1.401813	2.422764	636.434429	0.016850	0.018470
RS	39	1.512796	2.422764	652.617298	0.017279	0.019007
RS	40	1.631981	2.292117	703.893594	0.018636	0.020498
RS	41	1.759973	2.292117	714.466262	0.018916	0.020814
RS	42	1.897424	2.264091	730.832533	0.019350	0.021252
RS	43	2.045032	2.264091	734.817964	0.019455	0.021323
RS	44	2.203549	2.311551	720.690827	0.019081	0.020856
RS	45	2.373780	2.311551	718.490097	0.019023	0.020719
RS	46	2.556590	2.406617	685.363138	0.018146	0.019707
RS	47	2.752911	2.406617	677.877428	0.017948	0.019419
RS	48	2.963739	2.522776	637.081111	0.016867	0.018208
RS	49	3.190147	2.522776	625.021388	0.016548	0.017811
RS	50	3.433287	2.637985	583.799500	0.015457	0.016616
RS	51	3.694395	2.637985	567.513226	0.015026	0.016130
RS	52	3.974798	2.738784	528.566970	0.013994	0.015026
RS	53	4.275923	2.738784	508.239048	0.013456	0.014452
RS	54	4.599301	2.862756	464.973317	0.012311	0.013246
RS	55	4.946576	2.862756	442.081651	0.011705	0.012614
RS	56	5.319514	2.862756	416.547114	0.011029	0.011912
RS	57	5.720013	2.862756	388.707757	0.010291	0.011145
RS	58	6.150108	3.755562	278.815019	0.007382	0.008087
RS	59	6.611987	3.755562	264.945860	0.007015	0.007702
RS	60	7.107999	3.755562	249.495587	0.006606	0.007270
RS	61	7.640665	3.755562	232.670459	0.006160	0.006795
RS	62	8.212695	3.755562	214.722926	0.005685	0.006285
RS	63	8.826998	3.755562	1259.834937	0.033356	0.037196
PA	4+25*2+4+6 0.064813376 0.023014247 8.826997723 0.384314880 0.160472135 0.225089672 0.291841348 0.401526690 0.591330426 0.891272122 1.331697779 1.936759641 2.701601666 3.533560489 4.239303794 4.612674231 4.556221267 4.151714062 3.598816277 3.077899532 2.679952586 2.422763875 2.292116918 2.264091194 2.311551422 2.406616918 2.522776018 2.637985012 2.738784106 2.862755756 3.755562367
//
IT	5408
RD	18
LK	-270935.913895
QD	-310.639572 -> -293.413114
RI	0.0338514511
TR	0.063767	0.023275
MT	8.901746
MM	C_pi: 1.741039, n_recomb: 38893.819308
RS	0	0.000000	0.399245	700.491171	0.018010	0.001450
RS	1	0.007404	0.399245	738.093109	0.018977	0.010391
RS	2	0.015357	0.399245	776.612241	0.019967	0.019500
RS	3	0.023898	0.399245	815.898912	0.020978	0.023018
RS	4	0.033071	0.160696	2087.832020	0.053680	0.054231
RS	5	0.042924	0.160696	2104.576865	0.054111	0.051837
RS	6	0.053506	0.227553	1506.548101	0.038735	0.036537
RS	7	0.064872	0.227553	1536.651143	0.039509	0.036934
RS	8	0.077080	0.293828	1217.015741	0.031291	0.029144
RS	9	0.090191	0.293828	1248.230512	0.032093	0.030092
RS	10	0.104273	0.401988	939.023435	0.024143	0.022723
RS	11	0.119397	0.401988	970.142273	0.024943	0.023682
RS	12	0.135642	0.589853	685.801721	0.017633	0.016797
RS	13	0.153089	0.589853	714.482731	0.018370	0.017594
RS	14	0.171828	0.888173	496.054478	0.012754	0.012262
RS	15	0.191955	0.888173	520.536689	0.013384	0.012927
RS	16	0.213572	1.329112	365.963479	0.009409	0.009146
RS	17	0.236789	1.329112	386.112394	0.009927	0.009694
RS	18	0.261725	1.940886	279.481715	0.007186	0.007075
RS	19	0.288508	1.940886	296.005706	0.007611	0.007518
RS	20	0.317274	2.724474	223.617758	0.005749	0.005728
RS	21	0.348169	2.724474	237.455223	0.006105	0.006090
RS	22	0.381353	3.589781	191.508982	0.004924	0.004950
RS	23	0.416993	3.589781	203.669014	0.005237	0.005264
RS	24	0.455272	4.335754	179.379963	0.004612	0.004669
RS	25	0.496385	4.335754	190.870524	0.004907	0.004973
RS	26	0.540542	4.739893	185.738368	0.004776	0.004870
RS	27	0.587969	4.739893	197.543821	0.005079	0.005194
RS	28	0.638907	4.691227	212.112317	0.005454	0.005609
RS	29	0.693617	4.691227	225.226464	0.005791	0.005987
RS	30	0.752377	4.271614	262.248556	0.006743	0.007011
RS	31	0.815488	4.271614	277.592874	0.007137	0.007478
RS	32	0.883273	3.692333	339.115118	0.008719	0.009186
RS	33	0.956076	3.692333	357.162967	0.009183	0.009762
RS	34	1.034269	3.145603	440.045785	0.011314	0.012089
RS	35	1.118252	3.145603	460.183441	0.011832	0.012750
RS	36	1.208453	2.728149	552.489108	0.014205	0.015365
RS	37	1.305333	2.728149	572.604765	0.014722	0.016027
RS	38	1.409386	2.458464	655.351294	0.016850	0.018376
RS	39	1.521143	2.458464	672.361888	0.017287	0.018919
RS	40	1.641175	2.321119	727.038437	0.018693	0.020455
RS	41	1.770094	2.321119	738.302047	0.018983	0.020782
RS	42	1.908559	2.290799	756.198622	0.019443	0.021251
RS	43	2.057275	2.290799	760.661553	0.019557	0.021335
RS	44	2.217003	2.339154	746.275589	0.019188	0.020878
RS	45	2.388558	2.339154	744.352717	0.019138	0.020757
RS	46	2.572814	2.437193	709.864630	0.018251	0.019741
RS	47	2.770713	2.437193	702.503739	0.018062	0.019469
RS	48	2.983265	2.557284	659.994846	0.016969	0.018251
RS	49	3.211555	2.557284	647.934268	0.016659	0.017870
RS	50	3.456747	2.676361	605.121662	0.015558	0.016670
RS	51	3.720094	2.676361	588.703376	0.015136	0.016198
RS	52	4.002939	2.780351	548.424499	0.014101	0.015093
RS	53	4.306727	2.780351	527.808572	0.013570	0.014531
RS	54	4.633008	2.908290	482.998407	0.012418	0.013322
RS	55	4.983447	2.908290	459.697524	0.011819	0.012701
RS	56	5.359833	2.908290	433.617881	0.011149	0.012007
RS	57	5.764087	2.908290	405.099757	0.010416	0.011247
RS	58	6.198273	3.848177	288.549924	0.007419	0.008100
RS	59	6.664606	3.848177	274.770489	0.007065	0.007731
RS	60	7.165468	3.848177	259.321671	0.006667	0.007313
RS	61	7.703414	3.848177	242.403253	0.006232	0.006852
RS	62	8.281190	3.848177	224.263579	0.005766	0.006354
RS	63	8.901746	3.848177	1338.079599	0.034403	0.038241
PA	4+25*2+4+6 0.063766833 0.023274694 8.901746074 0.399245081 0.160695724 0.227553458 0.293827729 0.401987828 0.589853476 0.888172658 1.329112364 1.940885924 2.724474084 3.589780804 4.335753600 4.739892991 4.691227287 4.271614080 3.692332814 3.145602543 2.728148622 2.458463838 2.321118511 2.290799218 2.339153556 2.437193197 2.557283938 2.676361012 2.780351317 2.908290340 3.848176965
//
IT	4962
RD	19
LK	-270901.919412
QD	-300.069955 -> -283.970460
RI	0.0323737273
TR	0.062774	0.023527
MT	8.973231
MM	C_pi: 1.772406, n_recomb: 40001.197175
RS	0	0.000000	0.414173	695.554022	0.017388	0.001416
RS	1	0.007418	0.414173	733.466282	0.018336	0.010113
RS	2	0.015385	0.414173	772.385562	0.019309	0.018965
RS	3	0.023944	0.414173	812.173282	0.020304	0.022392
RS	4	0.033138	0.160831	2155.207734	0.053879	0.054680
RS	5	0.043014	0.160831	2172.555938	0.054312	0.052175
RS	6	0.053622	0.230010	1540.321006	0.038507	0.036399
RS	7	0.065017	0.230010	1571.955434	0.039298	0.036797
RS	8	0.077258	0.295864	1250.301201	0.031257	0.029154
RS	9	0.090406	0.295864	1282.771264	0.032068	0.030093
RS	10	0.104529	0.402579	970.455432	0.024261	0.022844
RS	11	0.119701	0.402579	1002.678959	0.025066	0.023801
RS	12	0.135997	0.588549	711.425733	0.017785	0.016940
RS	13	0.153503	0.588549	741.145894	0.018528	0.017742
RS	14	0.172307	0.885142	515.165031	0.012879	0.012377
RS	15	0.192505	0.885142	540.570206	0.013514	0.013049
RS	16	0.214202	1.326148	379.593565	0.009490	0.009219
RS	17	0.237509	1.326148	400.500277	0.010012	0.009773
RS	18	0.262544	1.943688	288.848054	0.007221	0.007106
RS	19	0.289436	1.943688	305.953864	0.007649	0.007554
RS	20	0.318323	2.744666	229.793230	0.005745	0.005722
RS	21	0.349353	2.744666	244.053416	0.006101	0.006085
RS	22	0.382684	3.642097	195.479702	0.004887	0.004912
RS	23	0.418488	3.642097	207.940261	0.005198	0.005226
RS	24	0.456947	4.427975	181.988417	0.004550	0.004606
RS	25	0.498260	4.427975	193.702393	0.004842	0.004906
RS	26	0.542636	4.863598	187.666665	0.004692	0.004783
RS	27	0.590305	4.863598	199.663816	0.004991	0.005101
RS	28	0.641509	4.823923	214.012797	0.005350	0.005498
RS	29	0.696511	4.823923	227.336525	0.005683	0.005867
RS	30	0.755594	4.390264	264.951977	0.006624	0.006875
RS	31	0.819059	4.390264	280.585613	0.007014	0.007332
RS	32	0.887231	3.785252	343.814156	0.008595	0.009032
RS	33	0.960460	3.785252	362.301816	0.009057	0.009597
RS	34	1.039121	3.213061	448.244744	0.011206	0.011930
RS	35	1.123617	3.213061	469.018447	0.011725	0.012583
RS	36	1.214381	2.776266	565.516438	0.014137	0.015226
RS	37	1.311876	2.776266	586.429344	0.014660	0.015886
RS	38	1.416604	2.494121	673.605366	0.016840	0.018280
RS	39	1.529101	2.494121	691.443675	0.017286	0.018827
RS	40	1.649941	2.350027	749.553022	0.018738	0.020408
RS	41	1.779745	2.350027	761.520462	0.019037	0.020746
RS	42	1.919178	2.317270	781.030692	0.019525	0.021244
RS	43	2.068953	2.317270	785.991709	0.019649	0.021342
RS	44	2.229838	2.366301	771.443613	0.019286	0.020896
RS	45	2.402657	2.366301	769.821337	0.019245	0.020790
RS	46	2.588295	2.467047	734.060415	0.018351	0.019773
RS	47	2.787703	2.467047	726.845633	0.018171	0.019516
RS	48	3.001903	2.590780	682.696802	0.017067	0.018293
RS	49	3.231990	2.590780	670.653571	0.016766	0.017926
RS	50	3.479145	2.713446	626.307091	0.015657	0.016723
RS	51	3.744633	2.713446	609.771565	0.015244	0.016265
RS	52	4.029814	2.820379	568.203444	0.014205	0.015160
RS	53	4.336149	2.820379	547.311080	0.013682	0.014609
RS	54	4.665206	2.951985	500.993076	0.012524	0.013397
RS	55	5.018672	2.951985	477.290312	0.011932	0.012786
RS	56	5.398356	2.951985	450.673585	0.011267	0.012100
RS	57	5.806204	2.951985	421.485193	0.010537	0.011346
RS	58	6.244305	3.938069	298.221451	0.007455	0.008114
RS	59	6.714902	3.938069	284.537025	0.007113	0.007760
RS	60	7.220406	3.938069	269.097542	0.006727	0.007356
RS	61	7.763408	3.938069	252.096161	0.006302	0.006907
RS	62	8.346686	3.938069	233.776821	0.005844	0.006419
RS	63	8.973231	3.938069	1417.238034	0.035430	0.039264
PA	4+25*2+4+6 0.062774277 0.023527312 8.973230785 0.414172590 0.160831236 0.230010141 0.295863568 0.402578690 0.588548692 0.885141570 1.326147904 1.943687834 2.744665820 3.642096740 4.427975238 4.863597888 4.823923249 4.390264482 3.785252429 3.213060852 2.776266319 2.494121289 2.350026904 2.317269850 2.366301303 2.467046940 2.590779857 2.713445770 2.820379110 2.951985033 3.938068827
//
IT	5470
RD	20
LK	-270870.141638
QD	-290.132018 -> -275.066871
RI	0.0310051166
TR	0.061831	0.023772
MT	9.041845
MM	C_pi: 1.803019, n_recomb: 41091.989858
RS	0	0.000000	0.429136	690.613271	0.016807	0.001384
RS	1	0.007430	0.429136	728.792454	0.017736	0.009849
RS	2	0.015413	0.429136	768.062175	0.018691	0.018456
RS	3	0.023989	0.429136	808.294509	0.019670	0.021796
RS	4	0.033202	0.160886	2222.611191	0.054089	0.055128
RS	5	0.043099	0.160886	2240.497631	0.054524	0.052518
RS	6	0.053732	0.232454	1572.718459	0.038273	0.036252
RS	7	0.065155	0.232454	1605.875005	0.039080	0.036653
RS	8	0.077427	0.297935	1282.430923	0.031209	0.029151
RS	9	0.090611	0.297935	1316.151254	0.032029	0.030083
RS	10	0.104774	0.403277	1001.142622	0.024363	0.022953
RS	11	0.119990	0.403277	1034.460629	0.025174	0.023908
RS	12	0.136336	0.587405	736.695127	0.017928	0.017076
RS	13	0.153897	0.587405	767.442209	0.018676	0.017882
RS	14	0.172763	0.882188	534.168743	0.012999	0.012489
RS	15	0.193030	0.882188	560.489413	0.013640	0.013167
RS	16	0.214804	1.322899	393.224781	0.009569	0.009292
RS	17	0.238196	1.322899	414.886828	0.010097	0.009853
RS	18	0.263325	1.945357	298.247992	0.007258	0.007139
RS	19	0.290322	1.945357	315.935725	0.007688	0.007592
RS	20	0.319325	2.762460	235.991224	0.005743	0.005719
RS	21	0.350483	2.762460	250.674076	0.006100	0.006084
RS	22	0.383956	3.690853	199.451295	0.004854	0.004878
RS	23	0.419916	3.690853	212.210870	0.005164	0.005192
RS	24	0.458548	4.516235	184.578954	0.004492	0.004546
RS	25	0.500051	4.516235	196.513091	0.004782	0.004844
RS	26	0.544637	4.983962	189.551479	0.004613	0.004700
RS	27	0.592537	4.983962	201.734699	0.004909	0.005013
RS	28	0.643996	4.954405	215.824137	0.005252	0.005392
RS	29	0.699278	4.954405	229.348215	0.005581	0.005755
RS	30	0.758669	4.507708	267.484219	0.006509	0.006746
RS	31	0.822472	4.507708	283.392905	0.006897	0.007193
RS	32	0.891016	3.877624	348.214005	0.008474	0.008882
RS	33	0.964653	3.877624	367.122194	0.008934	0.009437
RS	34	1.043762	3.280289	455.993293	0.011097	0.011774
RS	35	1.128749	3.280289	477.382800	0.011617	0.012420
RS	36	1.220051	2.824286	577.965018	0.014065	0.015087
RS	37	1.318137	2.824286	599.661308	0.014593	0.015746
RS	38	1.423512	2.529731	691.216670	0.016821	0.018180
RS	39	1.536716	2.529731	709.881177	0.017275	0.018733
RS	40	1.658332	2.378838	771.449813	0.018774	0.020357
RS	41	1.788984	2.378838	784.132024	0.019082	0.020704
RS	42	1.929345	2.343518	805.331463	0.019598	0.021233
RS	43	2.080135	2.343518	810.809275	0.019732	0.021344
RS	44	2.242130	2.393029	796.192098	0.019376	0.020911
RS	45	2.416161	2.393029	794.891434	0.019344	0.020819
RS	46	2.603124	2.496241	757.942316	0.018445	0.019802
RS	47	2.803979	2.496241	750.893582	0.018273	0.019560
RS	48	3.019759	2.623353	705.175626	0.017161	0.018333
RS	49	3.251572	2.623353	693.166966	0.016869	0.017981
RS	50	3.500610	2.749360	647.340867	0.015753	0.016776
RS	51	3.768153	2.749360	630.702466	0.015349	0.016330
RS	52	4.055575	2.859010	587.888047	0.014307	0.015226
RS	53	4.364354	2.859010	566.730762	0.013792	0.014686
RS	54	4.696077	2.994018	518.940025	0.012629	0.013472
RS	55	5.052449	2.994018	494.843278	0.012042	0.012869
RS	56	5.435301	2.994018	467.698085	0.011382	0.012191
RS	57	5.846600	2.994018	437.848554	0.010655	0.011443
RS	58	6.288461	4.025468	307.821065	0.007491	0.008128
RS	59	6.763154	4.025468	294.237239	0.007160	0.007788
RS	60	7.273120	4.025468	278.815128	0.006785	0.007397
RS	61	7.820978	4.025468	261.741128	0.006370	0.006960
RS	62	8.409545	4.025468	243.254509	0.005920	0.006483
RS	63	9.041845	4.025468	1497.211539	0.036436	0.040264
PA	4+25*2+4+6 0.061830666 0.023772041 9.041845139 0.429135984 0.160885648 0.232454411 0.297934763 0.403276937 0.587404655 0.882187513 1.322899488 1.945356694 2.762460357 3.690852927 4.516235364 4.983962051 4.954405286 4.507707582 3.877623853 3.280288550 2.824285825 2.529730704 2.378838141 2.343518183 2.393029148 2.496240860 2.623353124 2.749359769 2.859009923 2.994018211 4.025468324
//
IT	4798
RD	21
LK	-270840.398679
QD	-280.772373 -> -266.658698
RI	0.0297311176
TR	0.060932	0.024009
MT	9.107794
MM	C_pi: 1.832924, n_recomb: 42166.584204
RS	0	0.000000	0.444177	685.612120	0.016260	0.001353
RS	1	0.007443	0.444177	724.016771	0.017170	0.009598
RS	2	0.015439	0.444177	763.589772	0.018109	0.017971
RS	3	0.024031	0.444177	804.213472	0.019072	0.021227
RS	4	0.033263	0.160870	2290.025754	0.054309	0.055575
RS	5	0.043181	0.160870	2308.388025	0.054744	0.052868
RS	6	0.053838	0.234883	1603.833556	0.038036	0.036098
RS	7	0.065287	0.234883	1638.500867	0.038858	0.036502
RS	8	0.077589	0.300034	1313.463270	0.031149	0.029136
RS	9	0.090807	0.300034	1348.427764	0.031979	0.030062
RS	10	0.105008	0.404072	1031.099401	0.024453	0.023052
RS	11	0.120266	0.404072	1065.501897	0.025269	0.024004
RS	12	0.136660	0.586412	761.605711	0.018062	0.017205
RS	13	0.154274	0.586412	793.367713	0.018815	0.018015
RS	14	0.173199	0.879332	553.051278	0.013116	0.012598
RS	15	0.193532	0.879332	580.279706	0.013762	0.013282
RS	16	0.215379	1.319421	406.853689	0.009649	0.009365
RS	17	0.238852	1.319421	429.268496	0.010180	0.009932
RS	18	0.264072	1.946058	307.675117	0.007297	0.007174
RS	19	0.291169	1.946058	325.944626	0.007730	0.007631
RS	20	0.320283	2.778088	242.210100	0.005744	0.005718
RS	21	0.351563	2.778088	257.315574	0.006102	0.006086
RS	22	0.385172	3.736272	203.425294	0.004824	0.004847
RS	23	0.421282	3.736272	216.482605	0.005134	0.005161
RS	24	0.460080	4.600730	187.153369	0.004438	0.004491
RS	25	0.501765	4.600730	199.304726	0.004727	0.004786
RS	26	0.546553	5.101075	191.398189	0.004539	0.004623
RS	27	0.594674	5.101075	203.762418	0.004832	0.004931
RS	28	0.646377	5.082691	217.556816	0.005159	0.005292
RS	29	0.701928	5.082691	231.272883	0.005485	0.005648
RS	30	0.761613	4.623914	269.864015	0.006400	0.006622
RS	31	0.825740	4.623914	286.034658	0.006783	0.007061
RS	32	0.894641	3.969364	352.346415	0.008356	0.008738
RS	33	0.968669	3.969364	371.657172	0.008814	0.009284
RS	34	1.048208	3.347211	463.330784	0.010988	0.011622
RS	35	1.133666	3.347211	485.316607	0.011510	0.012261
RS	36	1.225484	2.872165	589.871669	0.013989	0.014950
RS	37	1.324137	2.872165	612.337198	0.014522	0.015607
RS	38	1.430132	2.565243	708.220808	0.016796	0.018079
RS	39	1.544015	2.565243	727.708728	0.017258	0.018637
RS	40	1.666375	2.407518	792.755094	0.018801	0.020302
RS	41	1.797842	2.407518	806.161240	0.019118	0.020659
RS	42	1.939093	2.369524	829.119295	0.019663	0.021218
RS	43	2.090857	2.369524	835.130703	0.019806	0.021342
RS	44	2.253917	2.419340	820.531072	0.019459	0.020923
RS	45	2.429113	2.419340	819.571347	0.019437	0.020845
RS	46	2.617349	2.524794	781.516879	0.018534	0.019830
RS	47	2.819594	2.524794	774.652532	0.018371	0.019602
RS	48	3.036891	2.655051	727.431810	0.017251	0.018373
RS	49	3.270362	2.655051	715.473832	0.016968	0.018033
RS	50	3.521209	2.784162	668.222356	0.015847	0.016827
RS	51	3.790727	2.784162	651.494425	0.015450	0.016393
RS	52	4.080303	2.896324	607.474445	0.014407	0.015291
RS	53	4.391432	2.896324	586.063133	0.013899	0.014762
RS	54	4.725718	3.034495	536.833165	0.012731	0.013545
RS	55	5.084883	3.034495	512.350137	0.012151	0.012951
RS	56	5.470781	3.034495	484.684910	0.011495	0.012280
RS	57	5.885399	3.034495	454.183202	0.010771	0.011537
RS	58	6.330877	4.110515	317.346141	0.007526	0.008143
RS	59	6.809511	4.110515	303.868431	0.007206	0.007815
RS	60	7.323767	4.110515	288.471509	0.006841	0.007436
RS	61	7.876299	4.110515	271.334891	0.006435	0.007011
RS	62	8.469954	4.110515	252.692940	0.005993	0.006544
RS	63	9.107794	4.110515	1577.931679	0.037421	0.041244
PA	4+25*2+4+6 0.060932384 0.024009166 9.107793655 0.444177164 0.160869538 0.234883145 0.300034078 0.404072279 0.586411994 0.879332075 1.319421215 1.946058437 2.778088137 3.736272251 4.600730437 5.101075482 5.082690749 4.623913966 3.969363596 3.347211284 2.872164571 2.565242979 2.407518248 2.369524098 2.419340291 2.524793786 2.655050615 2.784162148 2.896323978 3.034494846 4.110515055
//
IT	5073
RD	22
LK	-270812.528896
QD	-271.943244 -> -258.706575
RI	0.0285405619
TR	0.060076	0.024239
MT	9.171361
MM	C_pi: 1.862150, n_recomb: 43224.689590
RS	0	0.000000	0.459332	680.503907	0.015743	0.001324
RS	1	0.007454	0.459332	719.094052	0.016636	0.009359
RS	2	0.015465	0.459332	758.925119	0.017558	0.017506
RS	3	0.024072	0.459332	799.889381	0.018505	0.020682
RS	4	0.033321	0.160788	2357.466081	0.054540	0.056022
RS	5	0.043259	0.160788	2376.240266	0.054974	0.053222
RS	6	0.053938	0.237290	1633.746432	0.037797	0.035939
RS	7	0.065414	0.237290	1669.910121	0.038633	0.036348
RS	8	0.077744	0.302147	1343.466604	0.031081	0.029113
RS	9	0.090994	0.302147	1379.666728	0.031918	0.030033
RS	10	0.105232	0.404945	1060.346558	0.024531	0.023140
RS	11	0.120531	0.404945	1095.822781	0.025352	0.024090
RS	12	0.136970	0.585548	786.155064	0.018188	0.017327
RS	13	0.154635	0.585548	818.919645	0.018946	0.018140
RS	14	0.173617	0.876569	571.799833	0.013229	0.012704
RS	15	0.194014	0.876569	599.927737	0.013879	0.013393
RS	16	0.215931	1.315761	420.465415	0.009727	0.009438
RS	17	0.239482	1.315761	443.629711	0.010263	0.010010
RS	18	0.264788	1.945892	317.122500	0.007337	0.007210
RS	19	0.291981	1.945892	335.973263	0.007773	0.007672
RS	20	0.321202	2.791722	248.444867	0.005748	0.005720
RS	21	0.352600	2.791722	263.972693	0.006107	0.006090
RS	22	0.386339	3.778570	207.397172	0.004798	0.004820
RS	23	0.422593	3.778570	220.750796	0.005107	0.005133
RS	24	0.461549	4.681667	189.707444	0.004389	0.004440
RS	25	0.503410	4.681667	202.073003	0.004675	0.004732
RS	26	0.548391	5.215062	193.205209	0.004470	0.004551
RS	27	0.596725	5.215062	205.745517	0.004760	0.004854
RS	28	0.648662	5.208828	219.213230	0.005071	0.005198
RS	29	0.704471	5.208828	233.113306	0.005393	0.005547
RS	30	0.764440	4.738898	272.098829	0.006295	0.006504
RS	31	0.828880	4.738898	288.518919	0.006675	0.006935
RS	32	0.898123	4.060487	356.223194	0.008241	0.008599
RS	33	0.972528	4.060487	375.919059	0.008697	0.009136
RS	34	1.052479	3.413836	470.272037	0.010880	0.011474
RS	35	1.138390	3.413836	492.834711	0.011402	0.012106
RS	36	1.230706	2.919888	601.252649	0.013910	0.014814
RS	37	1.329903	2.919888	624.472483	0.014447	0.015469
RS	38	1.436494	2.600647	724.626925	0.016764	0.017977
RS	39	1.551032	2.600647	744.933903	0.017234	0.018539
RS	40	1.674108	2.436063	813.468678	0.018820	0.020244
RS	41	1.806358	2.436063	827.606016	0.019147	0.020610
RS	42	1.948467	2.395290	852.387180	0.019720	0.021199
RS	43	2.101170	2.395290	858.947056	0.019872	0.021336
RS	44	2.265255	2.445254	844.447419	0.019536	0.020932
RS	45	2.441572	2.445254	843.846291	0.019522	0.020867
RS	46	2.631033	2.552751	804.764943	0.018618	0.019856
RS	47	2.834617	2.552751	798.102189	0.018464	0.019641
RS	48	3.053378	2.685932	749.445423	0.017338	0.018411
RS	49	3.288445	2.685932	737.553359	0.017063	0.018084
RS	50	3.541036	2.817941	688.928052	0.015938	0.016878
RS	51	3.812456	2.817941	672.123732	0.015550	0.016456
RS	52	4.104109	2.932430	626.938461	0.014504	0.015355
RS	53	4.417504	2.932430	605.284292	0.014003	0.014835
RS	54	4.754260	3.073546	554.649166	0.012832	0.013618
RS	55	5.116119	3.073546	529.788227	0.012257	0.013032
RS	56	5.504953	3.073546	501.612160	0.011605	0.012367
RS	57	5.922773	3.073546	470.468094	0.010884	0.011630
RS	58	6.371739	4.193393	326.783480	0.007560	0.008157
RS	59	6.854173	4.193393	313.417825	0.007251	0.007842
RS	60	7.372570	4.193393	298.054264	0.006895	0.007475
RS	61	7.929611	4.193393	280.865322	0.006498	0.007060
RS	62	8.528176	4.193393	262.080232	0.006063	0.006603
RS	63	9.171361	4.193393	1659.280587	0.038387	0.042203
PA	4+25*2+4+6 0.060075615 0.024238750 9.171361187 0.459331520 0.160787747 0.237290467 0.302146647 0.404944719 0.585547679 0.876569319 1.315761455 1.945892334 2.791721904 3.778569952 4.681667368 5.215061783 5.208827834 4.738898204 4.060486727 3.413836231 2.919888078 2.600646760 2.436062548 2.395290381 2.445253735 2.552750810 2.685932490 2.817941398 2.932430109 3.073545761 4.193392918
//
IT	4301
RD	23
LK	-270786.385767
QD	-263.603426 -> -251.176651
RI	0.0274226528
TR	0.059257	0.024461
MT	9.232797
MM	C_pi: 1.890762, n_recomb: 44266.966698
RS	0	0.000000	0.474643	675.252105	0.015254	0.001297
RS	1	0.007466	0.474643	713.989294	0.016129	0.009129
RS	2	0.015489	0.474643	754.035159	0.017034	0.017060
RS	3	0.024111	0.474643	795.291581	0.017966	0.020158
RS	4	0.033377	0.160650	2424.914300	0.054779	0.056468
RS	5	0.043334	0.160650	2444.040237	0.055211	0.053581
RS	6	0.054035	0.239680	1662.513382	0.037557	0.035776
RS	7	0.065535	0.239680	1700.159242	0.038407	0.036190
RS	8	0.077894	0.304271	1372.494361	0.031005	0.029081
RS	9	0.091175	0.304271	1409.921570	0.031850	0.029997
RS	10	0.105447	0.405888	1088.913011	0.024599	0.023220
RS	11	0.120785	0.405888	1125.452873	0.025424	0.024167
RS	12	0.137269	0.584814	810.339739	0.018306	0.017442
RS	13	0.154982	0.584814	844.095154	0.019068	0.018258
RS	14	0.174019	0.873918	590.408383	0.013337	0.012807
RS	15	0.194476	0.873918	619.427674	0.013993	0.013500
RS	16	0.216461	1.311987	434.054069	0.009805	0.009510
RS	17	0.240087	1.311987	457.964543	0.010346	0.010087
RS	18	0.265477	1.945007	326.586269	0.007378	0.007248
RS	19	0.292763	1.945007	346.017720	0.007817	0.007713
RS	20	0.322086	2.803639	254.690251	0.005754	0.005724
RS	21	0.353597	2.803639	270.640036	0.006114	0.006096
RS	22	0.387462	3.818038	211.366430	0.004775	0.004796
RS	23	0.423854	3.818038	225.015087	0.005083	0.005108
RS	24	0.462964	4.759250	192.245065	0.004343	0.004392
RS	25	0.504994	4.759250	204.822239	0.004627	0.004682
RS	26	0.550161	5.326109	194.976753	0.004405	0.004482
RS	27	0.598700	5.326109	207.688712	0.004692	0.004782
RS	28	0.650863	5.332932	220.802051	0.004988	0.005108
RS	29	0.706921	5.332932	234.878948	0.005306	0.005451
RS	30	0.767163	4.852732	274.203865	0.006194	0.006392
RS	31	0.831903	4.852732	290.861987	0.006571	0.006814
RS	32	0.901477	4.151023	359.869346	0.008130	0.008466
RS	33	0.976244	4.151023	379.934159	0.008583	0.008994
RS	34	1.056594	3.480168	476.851917	0.010772	0.011330
RS	35	1.142942	3.480168	499.973052	0.011294	0.011955
RS	36	1.235737	2.967449	612.148770	0.013829	0.014679
RS	37	1.335460	2.967449	636.108327	0.014370	0.015332
RS	38	1.442628	2.635930	740.477025	0.016728	0.017874
RS	39	1.557796	2.635930	761.598165	0.017205	0.018440
RS	40	1.681563	2.464461	833.628993	0.018832	0.020184
RS	41	1.814570	2.464461	848.503544	0.019168	0.020559
RS	42	1.957506	2.420825	875.164977	0.019770	0.021178
RS	43	2.111114	2.420825	882.286765	0.019931	0.021326
RS	44	2.276191	2.470791	867.965085	0.019608	0.020938
RS	45	2.453591	2.470791	867.738721	0.019602	0.020886
RS	46	2.644235	2.580149	827.705740	0.018698	0.019880
RS	47	2.849113	2.580149	821.260308	0.018552	0.019678
RS	48	3.069286	2.716058	771.229562	0.017422	0.018448
RS	49	3.305896	2.716058	759.417449	0.017155	0.018134
RS	50	3.560171	2.850772	709.467863	0.016027	0.016928
RS	51	3.833430	2.850772	692.599189	0.015646	0.016516
RS	52	4.127090	2.967422	646.286047	0.014600	0.015418
RS	53	4.442673	2.967422	624.399337	0.014105	0.014908
RS	54	4.781818	3.111290	572.390239	0.012930	0.013690
RS	55	5.146281	3.111290	547.159302	0.012360	0.013111
RS	56	5.537955	3.111290	518.481079	0.011713	0.012452
RS	57	5.958870	3.111290	486.703928	0.010995	0.011720
RS	58	6.411209	4.274260	336.135994	0.007593	0.008171
RS	59	6.897319	4.274260	322.887960	0.007294	0.007867
RS	60	7.419721	4.274260	307.565412	0.006948	0.007512
RS	61	7.981123	4.274260	290.333792	0.006559	0.007107
RS	62	8.584439	4.274260	271.417007	0.006131	0.006660
RS	63	9.232797	4.274260	1741.215560	0.039334	0.043141
PA	4+25*2+4+6 0.059257030 0.024460882 9.232796544 0.474642556 0.160650355 0.239680285 0.304271317 0.405887591 0.584813913 0.873917649 1.311986993 1.945007142 2.803638778 3.818037560 4.759249721 5.326109432 5.332931520 4.852731982 4.151023016 3.480167617 2.967449426 2.635929659 2.464461471 2.420824587 2.470791201 2.580148593 2.716058348 2.850772000 2.967421659 3.111289597 4.274259599
//
IT	4317
RD	24
LK	-270761.837295
QD	-255.714114 -> -244.036594
RI	0.0263709477
TR	0.058474	0.024676
MT	9.292248
MM	C_pi: 1.918773, n_recomb: 45293.196287
RS	0	0.000000	0.490131	669.843575	0.014789	0.001270
RS	1	0.007477	0.490131	708.691002	0.015647	0.008909
RS	2	0.015512	0.490131	748.910324	0.016535	0.016630
RS	3	0.024148	0.490131	790.412724	0.017451	0.019653
RS	4	0.033431	0.160461	2492.367036	0.055027	0.056915
RS	5	0.043407	0.160461	2511.783375	0.055456	0.053943
RS	6	0.054128	0.242048	1690.196515	0.037317	0.035610
RS	7	0.065652	0.242048	1729.307859	0.038180	0.036029
RS	8	0.078037	0.306399	1400.590180	0.030923	0.029043
RS	9	0.091348	0.306399	1439.234045	0.031776	0.029955
RS	10	0.105654	0.406889	1116.806954	0.024657	0.023291
RS	11	0.121030	0.406889	1154.399612	0.025487	0.024237
RS	12	0.137556	0.584192	834.156306	0.018417	0.017552
RS	13	0.155317	0.584192	868.890410	0.019184	0.018370
RS	14	0.174406	0.871372	608.862341	0.013443	0.012907
RS	15	0.194922	0.871372	638.764321	0.014103	0.013605
RS	16	0.216972	1.308123	447.607496	0.009882	0.009582
RS	17	0.240671	1.308123	472.260213	0.010427	0.010164
RS	18	0.266141	1.943488	336.057185	0.007420	0.007286
RS	19	0.293516	1.943488	356.068246	0.007861	0.007756
RS	20	0.322937	2.813959	260.942435	0.005761	0.005729
RS	21	0.354559	2.813959	277.313572	0.006123	0.006103
RS	22	0.388544	3.854842	215.329241	0.004754	0.004774
RS	23	0.425070	3.854842	229.271487	0.005062	0.005086
RS	24	0.464328	4.833649	194.762337	0.004300	0.004348
RS	25	0.506520	4.833649	207.548415	0.004582	0.004636
RS	26	0.551867	5.434280	196.712489	0.004343	0.004418
RS	27	0.600604	5.434280	209.591794	0.004627	0.004713
RS	28	0.652985	5.455013	222.325468	0.004909	0.005023
RS	29	0.709283	5.455013	236.572295	0.005223	0.005361
RS	30	0.769789	4.965399	276.185452	0.006098	0.006284
RS	31	0.834820	4.965399	293.070667	0.006471	0.006699
RS	32	0.904712	4.240951	363.295800	0.008021	0.008337
RS	33	0.979830	4.240951	383.713873	0.008472	0.008857
RS	34	1.060565	3.546181	483.084963	0.010666	0.011189
RS	35	1.147335	3.546181	506.746276	0.011188	0.011809
RS	36	1.240593	3.014820	622.575193	0.013745	0.014546
RS	37	1.340823	3.014820	647.259289	0.014290	0.015198
RS	38	1.448547	2.671068	755.780816	0.016686	0.017771
RS	39	1.564326	2.671068	777.709887	0.017171	0.018340
RS	40	1.688760	2.492696	853.238533	0.018838	0.020121
RS	41	1.822498	2.492696	868.854595	0.019183	0.020505
RS	42	1.966235	2.446116	897.448007	0.019814	0.021155
RS	43	2.120719	2.446116	905.143418	0.019984	0.021314
RS	44	2.286752	2.495954	891.073508	0.019673	0.020943
RS	45	2.465199	2.495954	891.236586	0.019677	0.020903
RS	46	2.656988	2.607003	850.324979	0.018774	0.019902
RS	47	2.863117	2.607003	844.111427	0.018637	0.019713
RS	48	3.084656	2.745458	792.767987	0.017503	0.018484
RS	49	3.322759	2.745458	781.049000	0.017244	0.018181
RS	50	3.578664	2.882701	729.823265	0.016113	0.016977
RS	51	3.853702	2.882701	712.901869	0.015740	0.016575
RS	52	4.149303	3.001357	665.498245	0.014693	0.015480
RS	53	4.467006	3.001357	643.389229	0.014205	0.014978
RS	54	4.808461	3.147800	590.037496	0.013027	0.013760
RS	55	5.175446	3.147800	564.444749	0.012462	0.013188
RS	56	5.569868	3.147800	535.273431	0.011818	0.012536
RS	57	5.993780	3.147800	502.872947	0.011103	0.011808
RS	58	6.449386	4.353225	345.392784	0.007626	0.008185
RS	59	6.939055	4.353225	332.268105	0.007336	0.007892
RS	60	7.465335	4.353225	316.994352	0.006999	0.007547
RS	61	8.030963	4.353225	299.729802	0.006618	0.007153
RS	62	8.638880	4.353225	280.692849	0.006197	0.006714
RS	63	9.292248	4.353225	1823.627652	0.040263	0.044059
PA	4+25*2+4+6 0.058474025 0.024675818 9.292248450 0.490131145 0.160461297 0.242047885 0.306398958 0.406888591 0.584191913 0.871372345 1.308123261 1.943487976 2.813959485 3.854842450 4.833649308 5.434279776 5.455012979 4.965398837 4.240951371 3.546181462 3.014819759 2.671067813 2.492695548 2.446115580 2.495954450 2.607003201 2.745457516 2.882700507 3.001357050 3.147800464 4.353224999
//
IT	4201
RD	25
LK	-270738.764859
QD	-248.242346 -> -237.259080
RI	0.0253778344
TR	0.057724	0.024884
MT	9.349850
MM	C_pi: 1.946210, n_recomb: 46303.632298
RS	0	0.000000	0.505833	664.255681	0.014346	0.001245
RS	1	0.007487	0.505833	703.177594	0.015186	0.008697
RS	2	0.015535	0.505833	743.530367	0.016058	0.016216
RS	3	0.024185	0.505833	785.234197	0.016958	0.019164
RS	4	0.033482	0.160227	2559.805620	0.055283	0.057360
RS	5	0.043476	0.160227	2579.452668	0.055707	0.054308
RS	6	0.054218	0.244394	1716.844062	0.037078	0.035442
RS	7	0.065765	0.244394	1757.403545	0.037954	0.035867
RS	8	0.078175	0.308525	1427.803577	0.030836	0.028999
RS	9	0.091515	0.308525	1467.652868	0.031696	0.029908
RS	10	0.105854	0.407939	1144.051410	0.024708	0.023356
RS	11	0.121266	0.407939	1182.685971	0.025542	0.024298
RS	12	0.137833	0.583676	857.600943	0.018521	0.017656
RS	13	0.155639	0.583676	893.301682	0.019292	0.018476
RS	14	0.174779	0.868933	627.156527	0.013544	0.013004
RS	15	0.195352	0.868933	657.932415	0.014209	0.013706
RS	16	0.217465	1.304197	461.120532	0.009959	0.009653
RS	17	0.241233	1.304197	486.511359	0.010507	0.010240
RS	18	0.266781	1.941420	345.531051	0.007462	0.007326
RS	19	0.294242	1.941420	366.120450	0.007907	0.007799
RS	20	0.323759	2.822829	267.199522	0.005771	0.005737
RS	21	0.355486	2.822829	283.991339	0.006133	0.006113
RS	22	0.389588	3.889179	219.284018	0.004736	0.004754
RS	23	0.426244	3.889179	233.518397	0.005043	0.005066
RS	24	0.465644	4.905008	197.260286	0.004260	0.004306
RS	25	0.507993	4.905008	210.252729	0.004541	0.004592
RS	26	0.553514	5.539670	198.414543	0.004285	0.004356
RS	27	0.602442	5.539670	211.457172	0.004567	0.004649
RS	28	0.655034	5.575124	223.788158	0.004833	0.004942
RS	29	0.711564	5.575124	238.198484	0.005144	0.005274
RS	30	0.772325	5.076912	278.053180	0.006005	0.006181
RS	31	0.837636	5.076912	295.155248	0.006374	0.006589
RS	32	0.907837	4.330258	366.519330	0.007916	0.008212
RS	33	0.983294	4.330258	387.275819	0.008364	0.008725
RS	34	1.064400	3.611851	488.994999	0.010561	0.011053
RS	35	1.151579	3.611851	513.178839	0.011083	0.011666
RS	36	1.245285	3.061981	632.557172	0.013661	0.014416
RS	37	1.346006	3.061981	657.950596	0.014209	0.015065
RS	38	1.454269	2.706040	770.563122	0.016642	0.017667
RS	39	1.570637	2.706040	793.293119	0.017132	0.018241
RS	40	1.695718	2.520747	872.317641	0.018839	0.020058
RS	41	1.830163	2.520747	888.678203	0.019192	0.020450
RS	42	1.974674	2.471155	919.250113	0.019853	0.021129
RS	43	2.130005	2.471155	927.529385	0.020031	0.021299
RS	44	2.296966	2.520743	913.781856	0.019735	0.020945
RS	45	2.476427	2.520743	914.347571	0.019747	0.020917
RS	46	2.669324	2.633330	872.626282	0.018846	0.019923
RS	47	2.876663	2.633330	866.657936	0.018717	0.019745
RS	48	3.099526	2.774159	814.060770	0.017581	0.018519
RS	49	3.339075	2.774159	802.447086	0.017330	0.018227
RS	50	3.596558	2.913769	749.991687	0.016197	0.017024
RS	51	3.873320	2.913769	733.028429	0.015831	0.016633
RS	52	4.170802	3.034292	684.569917	0.014784	0.015541
RS	53	4.490557	3.034292	662.248369	0.014302	0.015047
RS	54	4.834252	3.183152	607.583930	0.013122	0.013829
RS	55	5.203680	3.183152	581.637451	0.012561	0.013264
RS	56	5.600767	3.183152	551.982012	0.011921	0.012617
RS	57	6.027583	3.183152	518.967898	0.011208	0.011893
RS	58	6.486355	4.430388	354.551119	0.007657	0.008198
RS	59	6.979476	4.430388	341.555337	0.007376	0.007917
RS	60	7.509516	4.430388	326.337889	0.007048	0.007582
RS	61	8.079241	4.430388	309.049819	0.006674	0.007197
RS	62	8.691621	4.430388	289.903847	0.006261	0.006767
RS	63	9.349850	4.430388	1906.449159	0.041173	0.044957
PA	4+25*2+4+6 0.057724266 0.024883812 9.349850012 0.505832668 0.160227011 0.244393975 0.308524748 0.407938625 0.583676012 0.868932513 1.304197305 1.941419521 2.822828786 3.889178758 4.905007885 5.539670472 5.575123815 5.076912144 4.330257675 3.611851239 3.061980946 2.706040090 2.520747038 2.471154663 2.520743182 2.633329911 2.774159018 2.913768736 3.034292302 3.183151738 4.430388208
//
CC
CC	Brief Description of the file format:
CC	  CC  comments
CC	  MM  useful-messages
CC	  RD  round-of-iterations
CC	  LL  \log[P(sequence)]
CC	  QD  Q-before-opt Q-after-opt
CC	  TR  \theta_0 \rho_0
CC	  RS  k t_k \lambda_k \pi_k \sum_{l\not=k}A_{kl} A_{kk}
CC	  DC  begin end best-k t_k+\Delta_k max-prob
CC
MM	Version: 0.6.5-r67
MM	pattern:4+25*2+4+6, n:63, n_free_lambdas:28
MM	n_iterations:25, skip:1, max_t:5, theta/rho:5
MM	is_decoding:0
MM	n_seqs:9, sum_L:1005598, sum_n:95814
RD	0
LK	0.000000
QD	0.000000 -> 0.000000
RI	inf
TR	0.100130	0.020026
MT	5.000000
MM	C_pi: 1.000000, n_recomb: 19938.552364
RS	0	0.000000	1.000000	126.724126	0.006356	0.000000
RS	1	0.006440	1.000000	134.000292	0.006721	0.000000
RS	2	0.013294	1.000000	141.634205	0.007104	0.000000
RS	3	0.020590	1.000000	149.635509	0.007505	0.000000
RS	4	0.028356	1.000000	158.012949	0.007925	0.000000
RS	5	0.036622	1.000000	166.774161	0.008364	0.000000
RS	6	0.045421	1.000000	175.925434	0.008823	0.000000
RS	7	0.054785	1.000000	185.471449	0.009302	0.000000
RS	8	0.064753	1.000000	195.414992	0.009801	0.000000
RS	9	0.075363	1.000000	205.756630	0.010320	0.000000
RS	10	0.086656	1.000000	216.494367	0.010858	0.000000
RS	11	0.098677	1.000000	227.623262	0.011416	0.000000
RS	12	0.111471	1.000000	239.135020	0.011994	0.000000
RS	13	0.125090	1.000000	251.017557	0.012590	0.000000
RS	14	0.139585	1.000000	263.254530	0.013203	0.000000
RS	15	0.155014	1.000000	275.824846	0.013834	0.000000
RS	16	0.171437	1.000000	288.702152	0.014480	0.000000
RS	17	0.188917	1.000000	301.854304	0.015139	0.000000
RS	18	0.207523	1.000000	315.242834	0.015811	0.000000
RS	19	0.227327	1.000000	328.822410	0.016492	0.000000
RS	20	0.248406	1.000000	342.540317	0.017180	0.000000
RS	21	0.270843	1.000000	356.335956	0.017872	0.000000
RS	22	0.294725	1.000000	370.140393	0.018564	0.000000
RS	23	0.320144	1.000000	383.875962	0.019253	0.000000
RS	24	0.347201	1.000000	397.455965	0.019934	0.000000
RS	25	0.376000	1.000000	410.784474	0.020603	0.000000
RS	26	0.406654	1.000000	423.756278	0.021253	0.000000
RS	27	0.439282	1.000000	436.257007	0.021880	0.000000
RS	28	0.474011	1.000000	448.163455	0.022477	0.000000
RS	29	0.510976	1.000000	459.344159	0.023038	0.000000
RS	30	0.550322	1.000000	469.660255	0.023555	0.000000
RS	31	0.592202	1.000000	478.966654	0.024022	0.000000
RS	32	0.636779	1.000000	487.113579	0.024431	0.000000
RS	33	0.684227	1.000000	493.948481	0.024774	0.000000
RS	34	0.734730	1.000000	499.318374	0.025043	0.000000
RS	35	0.788485	1.000000	503.072591	0.025231	0.000000
RS	36	0.845702	1.000000	505.065966	0.025331	0.000000
RS	37	0.906604	1.000000	505.162428	0.025336	0.000000
RS	38	0.971428	1.000000	503.238961	0.025239	0.000000
RS	39	1.040426	1.000000	499.189875	0.025036	0.000000
RS	40	1.113868	1.000000	492.931297	0.024723	0.000000
RS	41	1.192040	1.000000	484.405737	0.024295	0.000000
RS	42	1.275245	1.000000	473.586610	0.023752	0.000000
RS	43	1.363809	1.000000	460.482476	0.023095	0.000000
RS	44	1.458076	1.000000	445.140820	0.022326	0.000000
RS	45	1.558414	1.000000	427.651092	0.021448	0.000000
RS	46	1.665214	1.000000	408.146767	0.020470	0.000000
RS	47	1.778891	1.000000	386.806154	0.019400	0.000000
RS	48	1.899889	1.000000	363.851691	0.018249	0.000000
RS	49	2.028679	1.000000	339.547539	0.017030	0.000000
RS	50	2.165763	1.000000	314.195296	0.015758	0.000000
RS	51	2.311675	1.000000	288.127773	0.014451	0.000000
RS	52	2.466983	1.000000	261.700872	0.013125	0.000000
RS	53	2.632293	1.000000	235.283732	0.011800	0.000000
RS	54	2.808249	1.000000	209.247453	0.010495	0.000000
RS	55	2.995536	1.000000	183.952869	0.009226	0.000000
RS	56	3.194884	1.000000	159.737956	0.008012	0.000000
RS	57	3.407070	1.000000	136.905594	0.006866	0.000000
RS	58	3.632920	1.000000	115.712441	0.005803	0.000000
RS	59	3.873315	1.000000	96.359717	0.004833	0.000000
RS	60	4.129191	1.000000	78.986598	0.003962	0.000000
RS	61	4.401545	1.000000	63.666800	0.003193	0.000000
RS	62	4.691438	1.000000	50.408683	0.002528	0.000000
RS	63	5.000000	1.000000	141.004238	0.007072	0.000000
PA	4+25*2+4+6 0.100130460 0.020026092 5.000000000 1.000000000 1.000000000 1.000000000 1.000000000 1.000000000 1.000000000 1.000000000 1.000000000 1.000000000 1.000000000 1.000000000 1.000000000 1.000000000 1.000000000 1.000000000 1.000000000 1.000000000 1.000000000 1.000000000 1.000000000 1.000000000 1.000000000 1.000000000 1.000000000 1.000000000 1.000000000 1.000000000 1.000000000
//
IT	4689
RD	1
LK	-261081.596021
QD	-2300.085529 -> -1053.105996
RI	0.0929306981
TR	0.085301	0.016574
MT	6.541731
MM	C_pi: 1.073808, n_recomb: 17739.341075
RS	0	0.000000	0.224700	530.753779	0.029920	0.001409
RS	1	0.006887	0.224700	549.638040	0.030984	0.013222
RS	2	0.014248	0.224700	567.955445	0.032017	0.029622
RS	3	0.022117	0.224700	585.518214	0.033007	0.040323
RS	4	0.030527	0.246241	550.407073	0.031027	0.042287
RS	5	0.039516	0.246241	566.559265	0.031938	0.038238
RS	6	0.049125	0.322496	446.317715	0.025160	0.032867
RS	7	0.059395	0.322496	461.639652	0.026023	0.028951
RS	8	0.070373	0.414233	372.391726	0.020992	0.026478
RS	9	0.082107	0.414233	386.585244	0.021793	0.024464
RS	10	0.094648	0.528130	315.231844	0.017770	0.022458
RS	11	0.108054	0.528130	328.248967	0.018504	0.020471
RS	12	0.122383	0.662750	272.683874	0.015372	0.018624
RS	13	0.137698	0.662750	284.617154	0.016044	0.016990
RS	14	0.154069	0.810195	243.193091	0.013709	0.015570
RS	15	0.171567	0.810195	254.237778	0.014332	0.014337
RS	16	0.190270	0.962526	223.813805	0.012617	0.013265
RS	17	0.210261	0.962526	234.183749	0.013201	0.012335
RS	18	0.231628	1.110811	212.347405	0.011970	0.011534
RS	19	0.254468	1.110811	222.239344	0.012528	0.010851
RS	20	0.278880	1.247075	207.141794	0.011677	0.010278
RS	21	0.304974	1.247075	216.715905	0.012217	0.009808
RS	22	0.332865	1.365310	207.005729	0.011669	0.009441
RS	23	0.362676	1.365310	216.376422	0.012198	0.009172
RS	24	0.394541	1.461386	211.149896	0.011903	0.009002
RS	25	0.428600	1.461386	220.380623	0.012423	0.008927
RS	26	0.465005	1.533176	219.021128	0.012347	0.008947
RS	27	0.503918	1.533176	228.115600	0.012859	0.009063
RS	28	0.545510	1.580723	230.130258	0.012973	0.009277
RS	29	0.589966	1.580723	239.018064	0.013474	0.009589
RS	30	0.637485	1.606449	243.853545	0.013746	0.009999
RS	31	0.688276	1.606449	252.371797	0.014227	0.010501
RS	32	0.742565	1.614683	259.302627	0.014617	0.011090
RS	33	0.800592	1.614683	267.180596	0.015061	0.011755
RS	34	0.862617	1.610590	275.287149	0.015518	0.012482
RS	35	0.928913	1.610590	282.142161	0.015905	0.013253
RS	36	0.999774	1.599180	290.341475	0.016367	0.014049
RS	37	1.075516	1.599180	295.693298	0.016669	0.014847
RS	38	1.156475	1.584784	302.795887	0.017069	0.015621
RS	39	1.243009	1.584784	306.105425	0.017256	0.016347
RS	40	1.335503	1.570850	310.915015	0.017527	0.016997
RS	41	1.434366	1.570850	311.649400	0.017568	0.017547
RS	42	1.540039	1.559784	313.134294	0.017652	0.017974
RS	43	1.652989	1.559784	310.850619	0.017523	0.018264
RS	44	1.773719	1.552736	308.353358	0.017382	0.018407
RS	45	1.902763	1.552736	302.780647	0.017068	0.018401
RS	46	2.040694	1.549711	296.126989	0.016693	0.018249
RS	47	2.188125	1.549711	287.227415	0.016192	0.017958
RS	48	2.345709	1.550047	276.681994	0.015597	0.017538
RS	49	2.514146	1.550047	264.686534	0.014921	0.017001
RS	50	2.694184	1.552942	250.844739	0.014141	0.016359
RS	51	2.886621	1.552942	236.264489	0.013319	0.015626
RS	52	3.092311	1.557766	219.966451	0.012400	0.014816
RS	53	3.312167	1.557766	203.574406	0.011476	0.013942
RS	54	3.547165	1.568251	185.395012	0.010451	0.013019
RS	55	3.798347	1.568251	168.282607	0.009486	0.012061
RS	56	4.066828	1.568251	151.040835	0.008514	0.011081
RS	57	4.353800	1.568251	133.945266	0.007551	0.010092
RS	58	4.660535	1.637417	112.794630	0.006358	0.009105
RS	59	4.988396	1.637417	98.295336	0.005541	0.008133
RS	60	5.338836	1.637417	84.464428	0.004761	0.007186
RS	61	5.713412	1.637417	71.497596	0.004030	0.006275
RS	62	6.113784	1.637417	59.557590	0.003357	0.005412
RS	63	6.541731	1.637417	202.318882	0.011405	0.020812
PA	4+25*2+4+6 0.085301238 0.016574251 6.541731060 0.224700451 0.246241152 0.322496414 0.414233208 0.528129578 0.662749767 0.810194612 0.962526321 1.110811234 1.247075081 1.365310192 1.461385727 1.533176422 1.580722809 1.606448889 1.614683151 1.610589981 1.599180222 1.584783614 1.570850253 1.559783995 1.552736282 1.549711168 1.550046921 1.552942336 1.557765901 1.568251133 1.637416899
//
IT	4310
RD	2
LK	-259221.791907
QD	-1090.883336 -> -776.989740
RI	0.1141612988
TR	0.079330	0.015943
MT	7.289125
MM	C_pi: 1.126576, n_recomb: 17900.825667
RS	0	0.000000	0.186859	658.574396	0.036790	0.001284
RS	1	0.007068	0.186859	678.087874	0.037880	0.012354
RS	2	0.014636	0.186859	696.253347	0.038895	0.028491
RS	3	0.022738	0.186859	712.793995	0.039819	0.040660
RS	4	0.031414	0.173837	780.468172	0.043600	0.042739
RS	5	0.040702	0.173837	790.734804	0.044173	0.044723
RS	6	0.050647	0.232536	601.163356	0.033583	0.034453
RS	7	0.061295	0.232536	613.913227	0.034295	0.034592
RS	8	0.072696	0.312598	467.918562	0.026139	0.027277
RS	9	0.084902	0.312598	481.194360	0.026881	0.027739
RS	10	0.097971	0.424955	365.115260	0.020397	0.022028
RS	11	0.111964	0.424955	377.865625	0.021109	0.022150
RS	12	0.126946	0.575528	289.475125	0.016171	0.017650
RS	13	0.142987	0.575528	301.160991	0.016824	0.017599
RS	14	0.160161	0.762077	237.062638	0.013243	0.014333
RS	15	0.178550	0.762077	247.594506	0.013831	0.014263
RS	16	0.198238	0.978756	201.607058	0.011262	0.011945
RS	17	0.219318	0.978756	211.134127	0.011795	0.011890
RS	18	0.241888	1.213809	178.439267	0.009968	0.010261
RS	19	0.266053	1.213809	187.191622	0.010457	0.010229
RS	20	0.291926	1.451604	164.273369	0.009177	0.009092
RS	21	0.319628	1.451604	172.483102	0.009635	0.009091
RS	22	0.349288	1.674086	157.045754	0.008773	0.008330
RS	23	0.381044	1.674086	164.919272	0.009213	0.008399
RS	24	0.415045	1.862645	155.613071	0.008693	0.007960
RS	25	0.451449	1.862645	163.323750	0.009124	0.008135
RS	26	0.490426	2.002349	159.356337	0.008902	0.007986
RS	27	0.532158	2.002349	167.035336	0.009331	0.008295
RS	28	0.576840	2.085863	167.902207	0.009380	0.008428
RS	29	0.624680	2.085863	175.620777	0.009811	0.008900
RS	30	0.675901	2.116026	180.810836	0.010101	0.009314
RS	31	0.730742	2.116026	188.550762	0.010533	0.009960
RS	32	0.789460	2.104501	197.314568	0.011023	0.010635
RS	33	0.852329	2.104501	204.933611	0.011448	0.011431
RS	34	0.919640	2.066752	216.201966	0.012078	0.012309
RS	35	0.991710	2.066752	223.408560	0.012480	0.013188
RS	36	1.068873	2.017386	235.797065	0.013172	0.014169
RS	37	1.151491	2.017386	242.148756	0.013527	0.015032
RS	38	1.239948	1.967849	254.031998	0.014191	0.015983
RS	39	1.334657	1.967849	258.970281	0.014467	0.016715
RS	40	1.436060	1.926051	268.641137	0.015007	0.017489
RS	41	1.544631	1.926051	271.568332	0.015171	0.017978
RS	42	1.660876	1.896417	277.548704	0.015505	0.018444
RS	43	1.785337	1.896417	277.933239	0.015526	0.018620
RS	44	1.918595	1.879806	279.361422	0.015606	0.018718
RS	45	2.061271	1.879806	276.832324	0.015465	0.018577
RS	46	2.214033	1.874336	273.591909	0.015284	0.018331
RS	47	2.377592	1.874336	267.991818	0.014971	0.017920
RS	48	2.552711	1.876970	260.512966	0.014553	0.017396
RS	49	2.740208	1.876970	251.916447	0.014073	0.016779
RS	50	2.940957	1.884866	240.900226	0.013457	0.016051
RS	51	3.155896	1.884866	229.618982	0.012827	0.015286
RS	52	3.386027	1.896020	215.879639	0.012060	0.014420
RS	53	3.632424	1.896020	202.460540	0.011310	0.013557
RS	54	3.896236	1.917543	186.147107	0.010399	0.012577
RS	55	4.178695	1.917543	171.521464	0.009582	0.011666
RS	56	4.481119	1.917543	156.377460	0.008736	0.010733
RS	57	4.804918	1.917543	140.960691	0.007875	0.009788
RS	58	5.151604	2.070493	117.063978	0.006540	0.008504
RS	59	5.522794	2.070493	104.431135	0.005834	0.007669
RS	60	5.920220	2.070493	91.968075	0.005138	0.006839
RS	61	6.345737	2.070493	79.882034	0.004462	0.006026
RS	62	6.801330	2.070493	68.366401	0.003819	0.005240
RS	63	7.289125	2.070493	261.859949	0.014628	0.021379
PA	4+25*2+4+6 0.079329918 0.015943037 7.289125031 0.186859009 0.173837176 0.232535663 0.312597978 0.424955094 0.575528486 0.762077098 0.978755900 1.213809394 1.451604357 1.674086209 1.862644660 2.002348503 2.085863193 2.116026262 2.104501089 2.066751728 2.017386249 1.967848757 1.926050905 1.896417064 1.879806062 1.874336238 1.876970031 1.884865810 1.896020240 1.917542724 2.070492917
//
IT	4771
RD	3
LK	-258718.361811
QD	-834.205871 -> -704.944189
RI	0.1065629464
TR	0.075550	0.016006
MT	7.720216
MM	C_pi: 1.211298, n_recomb: 19308.998678
RS	0	0.000000	0.208866	644.874626	0.033398	0.001114
RS	1	0.007165	0.208866	666.997905	0.034543	0.010774
RS	2	0.014842	0.208866	688.129878	0.035638	0.024984
RS	3	0.023070	0.208866	708.001404	0.036667	0.035772
RS	4	0.031888	0.160489	938.894381	0.048625	0.044490
RS	5	0.041337	0.160489	946.727885	0.049030	0.047144
RS	6	0.051463	0.209593	733.526290	0.037989	0.036401
RS	7	0.062315	0.209593	745.112766	0.038589	0.037477
RS	8	0.073944	0.280426	567.747193	0.029403	0.028887
RS	9	0.086406	0.280426	581.118304	0.030096	0.030067
RS	10	0.099761	0.386183	433.494700	0.022450	0.022977
RS	11	0.114073	0.386183	447.114212	0.023156	0.023760
RS	12	0.129410	0.537726	332.264191	0.017208	0.018059
RS	13	0.145847	0.537726	345.021364	0.017868	0.018540
RS	14	0.163460	0.738822	261.404695	0.013538	0.014346
RS	15	0.182336	0.738822	272.860746	0.014131	0.014682
RS	16	0.202564	0.989244	213.104593	0.011037	0.011688
RS	17	0.224241	0.989244	223.288035	0.011564	0.011945
RS	18	0.247472	1.280194	181.009935	0.009374	0.009838
RS	19	0.272367	1.280194	190.149886	0.009848	0.010043
RS	20	0.299045	1.594245	160.524898	0.008313	0.008566
RS	21	0.327635	1.594245	168.900043	0.008747	0.008739
RS	22	0.358273	1.904238	148.835359	0.007708	0.007742
RS	23	0.391106	1.904238	156.718191	0.008116	0.007935
RS	24	0.426291	2.175285	144.452434	0.007481	0.007343
RS	25	0.463998	2.175285	152.094760	0.007877	0.007604
RS	26	0.504405	2.374699	146.630429	0.007594	0.007373
RS	27	0.547708	2.374699	154.251067	0.007989	0.007739
RS	28	0.594114	2.483339	155.033864	0.008029	0.007853
RS	29	0.643844	2.483339	162.797718	0.008431	0.008360
RS	30	0.697137	2.503623	169.334271	0.008770	0.008823
RS	31	0.754248	2.503623	177.312727	0.009183	0.009487
RS	32	0.815451	2.457430	188.797341	0.009778	0.010279
RS	33	0.881038	2.457430	196.914139	0.010198	0.011078
RS	34	0.951325	2.374166	212.056914	0.010982	0.012132
RS	35	1.026648	2.374166	220.040750	0.011396	0.012998
RS	36	1.107367	2.280078	237.021466	0.012275	0.014188
RS	37	1.193869	2.280078	244.390514	0.012657	0.015017
RS	38	1.286569	2.193751	260.959633	0.013515	0.016171
RS	39	1.385910	2.193751	267.062230	0.013831	0.016846
RS	40	1.492369	2.126437	280.800900	0.014542	0.017772
RS	41	1.606455	2.126437	284.922970	0.014756	0.018184
RS	42	1.728714	2.083119	293.778513	0.015215	0.018723
RS	43	1.859733	2.083119	295.292529	0.015293	0.018811
RS	44	2.000139	2.062975	298.236457	0.015445	0.018905
RS	45	2.150604	2.062975	296.720627	0.015367	0.018684
RS	46	2.311849	2.061174	293.891681	0.015220	0.018386
RS	47	2.484647	2.061174	289.170104	0.014976	0.017919
RS	48	2.669825	2.071631	281.429114	0.014575	0.017332
RS	49	2.868270	2.071631	273.558504	0.014167	0.016689
RS	50	3.080933	2.089093	261.967268	0.013567	0.015912
RS	51	3.308832	2.089093	251.219860	0.013011	0.015149
RS	52	3.553059	2.110053	236.774157	0.012262	0.014256
RS	53	3.814784	2.110053	223.635803	0.011582	0.013416
RS	54	4.095260	2.145814	206.074781	0.010672	0.012410
RS	55	4.395831	2.145814	191.496116	0.009917	0.011535
RS	56	4.717937	2.145814	176.140909	0.009122	0.010639
RS	57	5.063120	2.145814	160.253707	0.008299	0.009727
RS	58	5.433033	2.390006	130.568214	0.006762	0.008215
RS	59	5.829449	2.390006	118.224888	0.006123	0.007470
RS	60	6.254267	2.390006	105.764061	0.005477	0.006720
RS	61	6.709521	2.390006	93.400597	0.004837	0.005975
RS	62	7.197392	2.390006	81.346936	0.004213	0.005245
RS	63	7.720216	2.390006	339.358249	0.017575	0.022663
PA	4+25*2+4+6 0.075549660 0.016005680 7.720215810 0.208866099 0.160489487 0.209592809 0.280425824 0.386182626 0.537725838 0.738821805 0.989243744 1.280194226 1.594245123 1.904238417 2.175284714 2.374699133 2.483339031 2.503622998 2.457429544 2.374165911 2.280077653 2.193751297 2.126436603 2.083118769 2.062975269 2.061173550 2.071630920 2.089093340 2.110053385 2.145814348 2.390006080
//
IT	4802
RD	4
LK	-258486.938127
QD	-748.574101 -> -663.163646
RI	0.0901905203
TR	0.072543	0.016284
MT	8.018988
MM	C_pi: 1.294921, n_recomb: 20983.810881
RS	0	0.000000	0.247644	597.352229	0.028467	0.000968
RS	1	0.007228	0.247644	621.490209	0.029618	0.009394
RS	2	0.014979	0.247644	645.194926	0.030747	0.021762
RS	3	0.023290	0.247644	668.239292	0.031845	0.030937
RS	4	0.032202	0.159459	1060.878792	0.050557	0.045972
RS	5	0.041758	0.159459	1069.185763	0.050953	0.048135
RS	6	0.052005	0.202955	849.022620	0.040461	0.037908
RS	7	0.062992	0.202955	860.826662	0.041023	0.039028
RS	8	0.074774	0.267240	665.081051	0.031695	0.030277
RS	9	0.087407	0.267240	679.147376	0.032365	0.031621
RS	10	0.100953	0.366737	507.276518	0.024175	0.023998
RS	11	0.115479	0.366737	522.141996	0.024883	0.025022
RS	12	0.131055	0.515326	383.842821	0.018292	0.018683
RS	13	0.147756	0.515326	398.054936	0.018970	0.019392
RS	14	0.165665	0.721351	295.745330	0.014094	0.014627
RS	15	0.184868	0.721351	308.546323	0.014704	0.015150
RS	16	0.205459	0.990302	234.984110	0.011198	0.011709
RS	17	0.227539	0.990302	246.261894	0.011736	0.012112
RS	18	0.251214	1.318518	194.132855	0.009252	0.009674
RS	19	0.276601	1.318518	204.097743	0.009726	0.009992
RS	20	0.303823	1.690597	167.516807	0.007983	0.008276
RS	21	0.333013	1.690597	176.484225	0.008410	0.008532
RS	22	0.364312	2.073908	151.650723	0.007227	0.007369
RS	23	0.397874	2.073908	159.953999	0.007623	0.007619
RS	24	0.433862	2.418295	144.704577	0.006896	0.006921
RS	25	0.472452	2.418295	152.669652	0.007276	0.007216
RS	26	0.513830	2.671337	145.771050	0.006947	0.006929
RS	27	0.558200	2.671337	153.698362	0.007325	0.007308
RS	28	0.605777	2.799415	154.521600	0.007364	0.007416
RS	29	0.656793	2.799415	162.661587	0.007752	0.007917
RS	30	0.711496	2.803874	170.733057	0.008136	0.008425
RS	31	0.770154	2.803874	179.237128	0.008542	0.009069
RS	32	0.833052	2.718454	193.707500	0.009231	0.009959
RS	33	0.900496	2.718454	202.553033	0.009653	0.010728
RS	34	0.972815	2.588154	221.903119	0.010575	0.011929
RS	35	1.050362	2.588154	230.820470	0.011000	0.012760
RS	36	1.133514	2.451016	252.731230	0.012044	0.014129
RS	37	1.222676	2.451016	261.171462	0.012446	0.014920
RS	38	1.318284	2.331791	282.636556	0.013469	0.016250
RS	39	1.420802	2.331791	289.821236	0.013812	0.016886
RS	40	1.530730	2.243758	307.550085	0.014657	0.017945
RS	41	1.648605	2.243758	312.621437	0.014898	0.018319
RS	42	1.775000	2.191538	323.863339	0.015434	0.018919
RS	43	1.910531	2.191538	326.093056	0.015540	0.018974
RS	44	2.055859	2.172131	329.664843	0.015710	0.019059
RS	45	2.211692	2.172131	328.604385	0.015660	0.018815
RS	46	2.378789	2.177615	325.036275	0.015490	0.018464
RS	47	2.557964	2.177615	320.535955	0.015275	0.017989
RS	48	2.750090	2.198881	311.292265	0.014835	0.017338
RS	49	2.956104	2.198881	303.443696	0.014461	0.016703
RS	50	3.177009	2.228308	290.085349	0.013824	0.015874
RS	51	3.413883	2.228308	279.173688	0.013304	0.015134
RS	52	3.667878	2.260922	262.962664	0.012532	0.014209
RS	53	3.940233	2.260922	249.460470	0.011888	0.013400
RS	54	4.232274	2.312807	229.651912	0.010944	0.012358
RS	55	4.545425	2.312807	214.588147	0.010226	0.011522
RS	56	4.881212	2.312807	198.527801	0.009461	0.010659
RS	57	5.241271	2.312807	181.720832	0.008660	0.009775
RS	58	5.627355	2.652394	144.998268	0.006910	0.008045
RS	59	6.041348	2.652394	132.722849	0.006325	0.007373
RS	60	6.485265	2.652394	120.104804	0.005724	0.006688
RS	61	6.961270	2.652394	107.361291	0.005116	0.005998
RS	62	7.471682	2.652394	94.715849	0.004514	0.005314
RS	63	8.018988	2.652394	422.580805	0.020138	0.024205
PA	4+25*2+4+6 0.072542942 0.016284392 8.018988042 0.247643508 0.159459123 0.202954735 0.267240213 0.366736601 0.515326450 0.721351010 0.990302021 1.318517606 1.690596838 2.073908337 2.418295261 2.671337232 2.799415455 2.803873921 2.718453626 2.588153662 2.451016177 2.331790963 2.243757813 2.191538384 2.172131410 2.177614781 2.198881283 2.228308320 2.260922084 2.312807383 2.652394086
//
IT	5110
RD	5
LK	-258324.153950
QD	-697.326560 -> -627.178707
RI	0.0753036163
TR	0.069928	0.016636
MT	8.255097
MM	C_pi: 1.370304, n_recomb: 22665.681846
RS	0	0.000000	0.293984	547.938930	0.024175	0.000849
RS	1	0.007277	0.293984	572.963252	0.025279	0.008258
RS	2	0.015084	0.293984	598.016038	0.026384	0.019092
RS	3	0.023459	0.293984	622.918927	0.027483	0.026932
RS	4	0.032443	0.161683	1161.709710	0.051254	0.047086
RS	5	0.042081	0.161683	1171.709630	0.051695	0.048598
RS	6	0.052420	0.201950	948.319241	0.041839	0.038923
RS	7	0.063512	0.201950	961.148583	0.042405	0.039873
RS	8	0.075411	0.261538	754.465927	0.033287	0.031330
RS	9	0.088176	0.261538	769.543409	0.033952	0.032658
RS	10	0.101870	0.355787	579.138434	0.025551	0.024876
RS	11	0.116560	0.355787	595.339564	0.026266	0.025988
RS	12	0.132320	0.500525	436.643294	0.019265	0.019294
RS	13	0.149226	0.500525	452.373728	0.019959	0.020115
RS	14	0.167362	0.707453	332.621709	0.014675	0.014970
RS	15	0.186819	0.707453	346.859822	0.015303	0.015593
RS	16	0.207691	0.987121	259.852998	0.011465	0.011825
RS	17	0.230082	0.987121	272.339294	0.012015	0.012311
RS	18	0.254103	1.341622	210.372222	0.009282	0.009620
RS	19	0.279871	1.341622	221.282872	0.009763	0.010001
RS	20	0.307515	1.759764	177.663426	0.007838	0.008098
RS	21	0.337170	1.759764	187.340501	0.008265	0.008403
RS	22	0.368984	2.206396	157.667548	0.006956	0.007107
RS	23	0.403112	2.206396	166.500428	0.007346	0.007388
RS	24	0.439724	2.617863	148.229138	0.006540	0.006605
RS	25	0.479001	2.617863	156.615553	0.006910	0.006914
RS	26	0.521135	2.921340	148.254805	0.006541	0.006583
RS	27	0.566336	2.921340	156.574421	0.006908	0.006960
RS	28	0.614827	3.066881	157.400640	0.006944	0.007059
RS	29	0.666845	3.066881	165.986884	0.007323	0.007543
RS	30	0.722650	3.053998	175.553716	0.007745	0.008081
RS	31	0.782515	3.053998	184.636664	0.008146	0.008696
RS	32	0.846737	2.929001	202.088188	0.008916	0.009659
RS	33	0.915632	2.929001	211.698824	0.009340	0.010393
RS	34	0.989541	2.753138	235.321696	0.010382	0.011710
RS	35	1.068829	2.753138	245.190270	0.010818	0.012505
RS	36	1.153886	2.575889	272.164255	0.012008	0.014020
RS	37	1.245133	2.575889	281.666800	0.012427	0.014783
RS	38	1.343020	2.427225	308.165136	0.013596	0.016261
RS	39	1.448030	2.427225	316.381613	0.013959	0.016878
RS	40	1.560683	2.321623	338.128037	0.014918	0.018052
RS	41	1.681533	2.321623	344.042636	0.015179	0.018416
RS	42	1.811177	2.262863	357.495287	0.015773	0.019070
RS	43	1.950256	2.262863	360.276706	0.015895	0.019124
RS	44	2.099456	2.245782	364.084583	0.016063	0.019198
RS	45	2.259514	2.245782	363.272477	0.016027	0.018961
RS	46	2.431219	2.259591	358.440712	0.015814	0.018558
RS	47	2.615419	2.259591	353.936507	0.015616	0.018099
RS	48	2.813024	2.292376	342.645349	0.015117	0.017386
RS	49	3.025008	2.292376	334.600435	0.014762	0.016775
RS	50	3.252419	2.334287	318.989833	0.014074	0.015894
RS	51	3.496379	2.334287	307.722962	0.013577	0.015184
RS	52	3.758093	2.378947	289.358881	0.012766	0.014224
RS	53	4.038851	2.378947	275.345501	0.012148	0.013448
RS	54	4.340041	2.447423	252.937551	0.011159	0.012365
RS	55	4.663149	2.447423	237.306212	0.010470	0.011565
RS	56	5.009770	2.447423	220.479848	0.009727	0.010732
RS	57	5.381615	2.447423	202.714338	0.008944	0.009873
RS	58	5.780519	2.884812	158.387806	0.006988	0.007932
RS	59	6.208452	2.884812	146.231950	0.006452	0.007322
RS	60	6.667527	2.884812	133.541931	0.005892	0.006692
RS	61	7.160009	2.884812	120.532013	0.005318	0.006050
RS	62	7.688330	2.884812	107.430086	0.004740	0.005404
RS	63	8.255097	2.884812	507.122111	0.022374	0.025837
PA	4+25*2+4+6 0.069928282 0.016636027 8.255097048 0.293984145 0.161683443 0.201950390 0.261538036 0.355786713 0.500525219 0.707452681 0.987120723 1.341622371 1.759763598 2.206396455 2.617863383 2.921340098 3.066881083 3.053997580 2.929001039 2.753138042 2.575889147 2.427224572 2.321622576 2.262862981 2.245781732 2.259591051 2.292375719 2.334286611 2.378947246 2.447423253 2.884811611
//
IT	4893
RD	6
LK	-258187.620026
QD	-655.418326 -> -593.663974
RI	0.0634566614
TR	0.067576	0.017009
MT	8.457244
MM	C_pi: 1.438743, n_recomb: 24311.533666
RS	0	0.000000	0.344930	504.193548	0.020739	0.000751
RS	1	0.007318	0.344930	529.355737	0.021774	0.007320
RS	2	0.015171	0.344930	554.882821	0.022824	0.016898
RS	3	0.023599	0.344930	580.640445	0.023883	0.023694
RS	4	0.032644	0.164661	1251.150804	0.051463	0.047943
RS	5	0.042351	0.164661	1263.252342	0.051961	0.048878
RS	6	0.052768	0.203339	1034.854654	0.042566	0.039562
RS	7	0.063947	0.203339	1049.184222	0.043156	0.040322
RS	8	0.075945	0.259517	835.641867	0.034372	0.032093
RS	9	0.088820	0.259517	851.948262	0.035043	0.033359
RS	10	0.102637	0.349472	647.287711	0.026625	0.025595
RS	11	0.117466	0.349472	664.857883	0.027347	0.026735
RS	12	0.133380	0.490404	488.488247	0.020093	0.019846
RS	13	0.150458	0.490404	505.727910	0.020802	0.020729
RS	14	0.168787	0.696508	369.851922	0.015213	0.015317
RS	15	0.188456	0.696508	385.535143	0.015858	0.016002
RS	16	0.209565	0.982708	285.577916	0.011747	0.011980
RS	17	0.232218	0.982708	299.300110	0.012311	0.012518
RS	18	0.256529	1.356854	227.620647	0.009363	0.009620
RS	19	0.282620	1.356854	239.512326	0.009852	0.010043
RS	20	0.310619	1.813220	188.845630	0.007768	0.007984
RS	21	0.340668	1.813220	199.266333	0.008196	0.008319
RS	22	0.372915	2.316398	164.724654	0.006776	0.006912
RS	23	0.407522	2.316398	174.115482	0.007162	0.007211
RS	24	0.444662	2.791123	152.792405	0.006285	0.006355
RS	25	0.484520	2.791123	161.620910	0.006648	0.006670
RS	26	0.527294	3.143973	151.751827	0.006242	0.006297
RS	27	0.573198	3.143973	160.475339	0.006601	0.006667
RS	28	0.622462	3.307162	161.219503	0.006631	0.006755
RS	29	0.675331	3.307162	170.252992	0.007003	0.007218
RS	30	0.732068	3.277439	181.194383	0.007453	0.007775
RS	31	0.792958	3.277439	190.847047	0.007850	0.008359
RS	32	0.858303	3.113930	211.161024	0.008686	0.009376
RS	33	0.928430	3.113930	221.521075	0.009112	0.010074
RS	34	1.003689	2.894386	249.356640	0.010257	0.011482
RS	35	1.084456	2.894386	260.159180	0.010701	0.012246
RS	36	1.171132	2.679413	292.227128	0.012020	0.013880
RS	37	1.264152	2.679413	302.774434	0.012454	0.014623
RS	38	1.363979	2.503550	334.408834	0.013755	0.016228
RS	39	1.471110	2.503550	343.633369	0.014135	0.016837
RS	40	1.586082	2.381973	369.496983	0.015198	0.018114
RS	41	1.709467	2.381973	376.215087	0.015475	0.018483
RS	42	1.841881	2.317450	391.885259	0.016119	0.019188
RS	43	1.983985	2.317450	395.158118	0.016254	0.019255
RS	44	2.136488	2.302782	399.083378	0.016415	0.019323
RS	45	2.300151	2.302782	398.444714	0.016389	0.019107
RS	46	2.475790	2.324612	392.142784	0.016130	0.018660
RS	47	2.664283	2.324612	387.557117	0.015941	0.018226
RS	48	2.866569	2.368472	373.990909	0.015383	0.017456
RS	49	3.083658	2.368472	365.680736	0.015041	0.016876
RS	50	3.316633	2.422420	347.620326	0.014299	0.015945
RS	51	3.566657	2.422420	335.946035	0.013818	0.015267
RS	52	3.834978	2.478743	315.280264	0.012968	0.014274
RS	53	4.122933	2.478743	300.726281	0.012370	0.013530
RS	54	4.431961	2.563460	275.577620	0.011335	0.012404
RS	55	4.763604	2.563460	259.381191	0.010669	0.011637
RS	56	5.119515	2.563460	241.803819	0.009946	0.010831
RS	57	5.501471	2.563460	223.106798	0.009177	0.009993
RS	58	5.911378	3.100028	170.807102	0.007026	0.007848
RS	59	6.351282	3.100028	158.834790	0.006533	0.007293
RS	60	6.823377	3.100028	146.160125	0.006012	0.006711
RS	61	7.330020	3.100028	132.990927	0.005470	0.006111
RS	62	7.873737	3.100028	119.554730	0.004918	0.005500
RS	63	8.457244	3.100028	592.875868	0.024387	0.027492
PA	4+25*2+4+6 0.067575672 0.017009299 8.457243699 0.344930484 0.164661225 0.203338807 0.259517031 0.349471914 0.490403862 0.696508368 0.982708421 1.356853511 1.813220200 2.316397914 2.791122920 3.143973401 3.307161916 3.277438761 3.113929537 2.894385973 2.679412856 2.503549871 2.381972639 2.317449920 2.302782384 2.324612212 2.368471994 2.422419718 2.478743486 2.563459702 3.100028305
//
IT	5307
RD	7
LK	-258066.683641
QD	-618.044942 -> -562.493246
RI	0.0541948109
TR	0.065430	0.017384
MT	8.637991
MM	C_pi: 1.502234, n_recomb: 25923.103310
RS	0	0.000000	0.399518	466.693662	0.018003	0.000670
RS	1	0.007353	0.399518	491.575471	0.018963	0.006535
RS	2	0.015248	0.399518	517.060481	0.019946	0.015073
RS	3	0.023722	0.399518	543.051092	0.020949	0.021047
RS	4	0.032820	0.167590	1334.846564	0.051493	0.048640
RS	5	0.042587	0.167590	1349.131942	0.052044	0.049110
RS	6	0.053072	0.205866	1111.987747	0.042896	0.039935
RS	7	0.064328	0.205866	1128.104719	0.043517	0.040536
RS	8	0.076412	0.259530	909.899988	0.035100	0.032637
RS	9	0.089385	0.259530	927.601191	0.035783	0.033834
RS	10	0.103311	0.345942	711.805085	0.027458	0.026179
RS	11	0.118261	0.345942	730.772139	0.028190	0.027323
RS	12	0.134311	0.483346	538.983490	0.020792	0.020336
RS	13	0.151541	0.483346	557.714193	0.021514	0.021257
RS	14	0.170038	0.687850	406.887212	0.015696	0.015651
RS	15	0.189895	0.687850	424.005604	0.016356	0.016379
RS	16	0.211212	0.978127	311.567392	0.012019	0.012151
RS	17	0.234097	0.978127	326.530906	0.012596	0.012727
RS	18	0.258665	1.367599	245.259660	0.009461	0.009652
RS	19	0.285039	1.367599	258.144447	0.009958	0.010105
RS	20	0.313353	1.856741	200.421064	0.007731	0.007908
RS	21	0.343749	1.856741	211.596134	0.008162	0.008265
RS	22	0.376380	2.411689	172.150802	0.006641	0.006760
RS	23	0.411410	2.411689	182.105097	0.007025	0.007070
RS	24	0.449016	2.947321	157.694714	0.006083	0.006150
RS	25	0.489388	2.947321	166.964227	0.006441	0.006465
RS	26	0.532729	3.349743	155.530173	0.006000	0.006055
RS	27	0.579256	3.349743	164.648704	0.006351	0.006415
RS	28	0.629205	3.531922	165.209321	0.006373	0.006488
RS	29	0.682827	3.531922	174.672252	0.006738	0.006932
RS	30	0.740392	3.486783	186.837111	0.007207	0.007497
RS	31	0.802189	3.486783	197.033462	0.007601	0.008053
RS	32	0.868532	3.286209	220.042983	0.008488	0.009107
RS	33	0.939752	3.286209	231.122879	0.008916	0.009774
RS	34	1.016210	3.024658	263.046762	0.010147	0.011251
RS	35	1.098290	3.024658	274.758024	0.010599	0.011987
RS	36	1.186406	2.773647	311.893696	0.012031	0.013721
RS	37	1.281001	2.773647	323.471208	0.012478	0.014446
RS	38	1.382553	2.571918	360.322628	0.013900	0.016163
RS	39	1.491572	2.571918	370.550781	0.014294	0.016769
RS	40	1.608607	2.435074	400.668657	0.015456	0.018142
RS	41	1.734249	2.435074	408.188568	0.015746	0.018521
RS	42	1.869130	2.364779	426.192312	0.016441	0.019278
RS	43	2.013929	2.364779	429.950302	0.016586	0.019366
RS	44	2.169376	2.351969	434.032023	0.016743	0.019435
RS	45	2.336254	2.351969	433.554897	0.016725	0.019244
RS	46	2.515403	2.380969	425.751798	0.016424	0.018761
RS	47	2.707726	2.380969	421.070947	0.016243	0.018357
RS	48	2.914191	2.434983	405.167240	0.015630	0.017539
RS	49	3.135838	2.434983	396.580219	0.015298	0.016989
RS	50	3.373784	2.500112	376.008334	0.014505	0.016015
RS	51	3.629228	2.500112	363.919815	0.014038	0.015368
RS	52	3.903455	2.567365	340.904648	0.013151	0.014344
RS	53	4.197848	2.567365	325.810426	0.012568	0.013629
RS	54	4.513888	2.667570	297.859420	0.011490	0.012463
RS	55	4.853169	2.667570	281.110170	0.010844	0.011726
RS	56	5.217398	2.667570	262.800798	0.010138	0.010944
RS	57	5.608411	2.667570	243.197452	0.009381	0.010125
RS	58	6.028177	3.303941	182.609017	0.007044	0.007783
RS	59	6.478810	3.303941	170.861398	0.006591	0.007276
RS	60	6.962580	3.303941	158.260609	0.006105	0.006737
RS	61	7.481925	3.303941	145.005806	0.005594	0.006174
RS	62	8.039459	3.303941	131.321048	0.005066	0.005595
RS	63	8.637991	3.303941	680.582403	0.026254	0.029138
PA	4+25*2+4+6 0.065430022 0.017384385 8.637990570 0.399517657 0.167590365 0.205866347 0.259529901 0.345942120 0.483345552 0.687849972 0.978126529 1.367598856 1.856741247 2.411689186 2.947321311 3.349742565 3.531922238 3.486782686 3.286209271 3.024658405 2.773646738 2.571917972 2.435074171 2.364779050 2.351968534 2.380968611 2.434983173 2.500111726 2.567365440 2.667569938 3.303941465
//
IT	5066
RD	8
LK	-257957.676140
QD	-584.121086 -> -533.729522
RI	0.0468663793
TR	0.063461	0.017754
MT	8.803192
MM	C_pi: 1.562094, n_recomb: 27506.580421
RS	0	0.000000	0.457584	434.382495	0.015792	0.000601
RS	1	0.007385	0.457584	458.753501	0.016678	0.005867
RS	2	0.015316	0.457584	483.895922	0.017592	0.013528
RS	3	0.023833	0.457584	509.742164	0.018532	0.018840
RS	4	0.032978	0.170211	1415.794572	0.051471	0.049237
RS	5	0.042799	0.170211	1432.221657	0.052068	0.049341
RS	6	0.053345	0.208960	1182.173500	0.042978	0.040125
RS	7	0.064671	0.208960	1200.253021	0.043635	0.040604
RS	8	0.076832	0.260735	978.587221	0.035576	0.033017
RS	9	0.089892	0.260735	997.809275	0.036275	0.034155
RS	10	0.103916	0.344164	773.184943	0.028109	0.026656
RS	11	0.118976	0.344164	793.575568	0.028850	0.027794
RS	12	0.135148	0.478330	588.209567	0.021384	0.020771
RS	13	0.152515	0.478330	608.415315	0.022119	0.021716
RS	14	0.171164	0.680834	443.650571	0.016129	0.015968
RS	15	0.191191	0.680834	462.191705	0.016803	0.016727
RS	16	0.212696	0.973588	337.676965	0.012276	0.012329
RS	17	0.235790	0.973588	353.881824	0.012865	0.012933
RS	18	0.260589	1.375328	263.105956	0.009565	0.009704
RS	19	0.287220	1.375328	276.989389	0.010070	0.010179
RS	20	0.315818	1.893119	212.182630	0.007714	0.007858
RS	21	0.346528	1.893119	224.116024	0.008148	0.008232
RS	22	0.379506	2.496153	179.717749	0.006534	0.006637
RS	23	0.414919	2.496153	190.234285	0.006916	0.006956
RS	24	0.452948	3.091099	162.691813	0.005915	0.005975
RS	25	0.493785	3.091099	172.394900	0.006267	0.006290
RS	26	0.537638	3.543883	159.334920	0.005793	0.005844
RS	27	0.584730	3.543883	168.833937	0.006138	0.006194
RS	28	0.635300	3.746988	169.105330	0.006148	0.006250
RS	29	0.689605	3.746988	178.974912	0.006507	0.006676
RS	30	0.747920	3.688286	192.203371	0.006988	0.007243
RS	31	0.810543	3.688286	202.912794	0.007377	0.007773
RS	32	0.877790	3.452185	228.429564	0.008305	0.008852
RS	33	0.950003	3.452185	240.195433	0.008732	0.009490
RS	34	1.027550	3.150020	276.046850	0.010036	0.011020
RS	35	1.110824	3.150020	288.638640	0.010493	0.011732
RS	36	1.200248	2.864175	330.771390	0.012025	0.013548
RS	37	1.296276	2.864175	343.365871	0.012483	0.014259
RS	38	1.399396	2.637381	385.486091	0.014014	0.016075
RS	39	1.510133	2.637381	396.722835	0.014423	0.016680
RS	40	1.629047	2.485524	431.240456	0.015678	0.018142
RS	41	1.756744	2.485524	439.580041	0.015981	0.018534
RS	42	1.893871	2.409135	460.085183	0.016726	0.019345
RS	43	2.041127	2.409135	464.350164	0.016881	0.019454
RS	44	2.199257	2.397403	468.715668	0.017040	0.019532
RS	45	2.369066	2.397403	468.420215	0.017029	0.019368
RS	46	2.551416	2.432554	459.184885	0.016694	0.018860
RS	47	2.747233	2.432554	454.425831	0.016521	0.018485
RS	48	2.957512	2.495659	436.212316	0.015858	0.017627
RS	49	3.183321	2.495659	427.362425	0.015537	0.017107
RS	50	3.425807	2.570973	404.289135	0.014698	0.016096
RS	51	3.686201	2.570973	391.797498	0.014244	0.015478
RS	52	3.965827	2.648295	366.434643	0.013322	0.014426
RS	53	4.266104	2.648295	350.809536	0.012754	0.013738
RS	54	4.588557	2.763045	320.033454	0.011635	0.012535
RS	55	4.934825	2.763045	302.741554	0.011006	0.011824
RS	56	5.306666	2.763045	283.713813	0.010314	0.011064
RS	57	5.705969	2.763045	263.220744	0.009569	0.010262
RS	58	6.134762	3.499219	194.050095	0.007055	0.007732
RS	59	6.595223	3.499219	182.550932	0.006637	0.007266
RS	60	7.089691	3.499219	170.061258	0.006183	0.006766
RS	61	7.620677	3.499219	156.770201	0.005699	0.006237
RS	62	8.190879	3.499219	142.896241	0.005195	0.005687
RS	63	8.803192	3.499219	770.779666	0.028022	0.030761
PA	4+25*2+4+6 0.063461340 0.017753575 8.803192008 0.457583921 0.170210563 0.208960008 0.260735260 0.344164202 0.478330370 0.680834214 0.973588388 1.375327806 1.893119051 2.496153139 3.091098567 3.543882575 3.746988418 3.688286494 3.452184501 3.150020472 2.864174545 2.637381234 2.485524276 2.409134895 2.397402985 2.432553660 2.495659439 2.570972895 2.648294637 2.763044721 3.499219281
//
IT	4882
RD	9
LK	-257858.707449
QD	-553.211970 -> -507.289967
RI	0.0409433929
TR	0.061648	0.018114
MT	8.955938
MM	C_pi: 1.619147, n_recomb: 29066.934288
RS	0	0.000000	0.519417	406.026642	0.013969	0.000542
RS	1	0.007414	0.519417	429.752724	0.014785	0.005291
RS	2	0.015378	0.519417	454.368684	0.015632	0.012199
RS	3	0.023933	0.519417	479.831357	0.016508	0.016963
RS	4	0.033122	0.172463	1495.526406	0.051451	0.049770
RS	5	0.042992	0.172463	1514.012278	0.052087	0.049589
RS	6	0.053594	0.212338	1247.069847	0.042903	0.040187
RS	7	0.064982	0.212338	1267.220438	0.043597	0.040576
RS	8	0.077215	0.262670	1042.787926	0.035875	0.033278
RS	9	0.090354	0.262670	1063.626341	0.036592	0.034368
RS	10	0.104468	0.343527	831.937843	0.028621	0.027048
RS	11	0.119628	0.343527	853.776775	0.029373	0.028177
RS	12	0.135912	0.474705	636.354779	0.021893	0.021160
RS	13	0.153403	0.474705	658.023065	0.022638	0.022121
RS	14	0.172191	0.674987	480.186156	0.016520	0.016268
RS	15	0.192373	0.674987	500.138682	0.017206	0.017052
RS	16	0.214050	0.969079	363.896179	0.012519	0.012509
RS	17	0.237335	0.969079	381.341684	0.013119	0.013137
RS	18	0.262346	1.380742	281.119102	0.009671	0.009768
RS	19	0.289212	1.380742	296.005369	0.010184	0.010263
RS	20	0.318070	1.923862	224.067041	0.007709	0.007828
RS	21	0.349067	1.923862	236.761123	0.008145	0.008215
RS	22	0.382363	2.571900	187.347705	0.006445	0.006536
RS	23	0.418127	2.571900	198.423720	0.006826	0.006862
RS	24	0.456543	3.224917	167.696724	0.005769	0.005825
RS	25	0.497807	3.224917	177.824673	0.006118	0.006138
RS	26	0.542131	3.729084	163.077271	0.005610	0.005657
RS	27	0.589741	3.729084	172.941486	0.005950	0.005999
RS	28	0.640881	3.955282	172.822412	0.005946	0.006036
RS	29	0.695812	3.955282	183.075615	0.006298	0.006445
RS	30	0.754817	3.885044	197.211574	0.006785	0.007008
RS	31	0.818196	3.885044	208.403285	0.007170	0.007515
RS	32	0.886275	3.614941	236.233326	0.008127	0.008609
RS	33	0.959401	3.614941	248.650544	0.008554	0.009221
RS	34	1.037949	3.273342	288.248497	0.009917	0.010793
RS	35	1.122321	3.273342	301.691311	0.010379	0.011482
RS	36	1.212948	2.953532	348.720117	0.011997	0.013366
RS	37	1.310295	2.953532	362.318028	0.012465	0.014065
RS	38	1.414860	2.702175	409.728745	0.014096	0.015967
RS	39	1.527178	2.702175	421.982493	0.014518	0.016573
RS	40	1.647823	2.535338	461.037144	0.015861	0.018119
RS	41	1.777413	2.535338	470.223408	0.016177	0.018523
RS	42	1.916612	2.452420	493.420181	0.016975	0.019390
RS	43	2.066131	2.452420	498.228144	0.017141	0.019522
RS	44	2.226736	2.440958	503.051411	0.017307	0.019614
RS	45	2.399249	2.440958	502.973947	0.017304	0.019478
RS	46	2.584553	2.481245	492.430214	0.016941	0.018952
RS	47	2.783596	2.481245	487.625032	0.016776	0.018606
RS	48	2.997397	2.552374	467.181273	0.016073	0.017717
RS	49	3.227050	2.552374	458.094164	0.015760	0.017225
RS	50	3.473730	2.636864	432.568542	0.014882	0.016183
RS	51	3.738700	2.636864	419.692194	0.014439	0.015592
RS	52	4.023316	2.723363	392.009912	0.013486	0.014517
RS	53	4.329035	2.723363	375.865641	0.012931	0.013853
RS	54	4.657420	2.851650	342.261769	0.011775	0.012615
RS	55	5.010153	2.851650	324.433994	0.011162	0.011928
RS	56	5.389040	2.851650	304.696249	0.010483	0.011187
RS	57	5.796018	2.851650	283.323016	0.009747	0.010400
RS	58	6.233171	3.687122	205.290469	0.007063	0.007690
RS	59	6.702737	3.687122	194.052944	0.006676	0.007262
RS	60	7.207118	3.687122	181.698337	0.006251	0.006796
RS	61	7.748896	3.687122	168.404907	0.005794	0.006298
RS	62	8.330843	3.687122	154.384116	0.005311	0.005774
RS	63	8.955938	3.687122	863.759312	0.029716	0.032354
PA	4+25*2+4+6 0.061648370 0.018113857 8.955937518 0.519416549 0.172462504 0.212338000 0.262669559 0.343526716 0.474704947 0.674986671 0.969079195 1.380742480 1.923861726 2.571900004 3.224917073 3.729083912 3.955282290 3.885044164 3.614941474 3.273342270 2.953532499 2.702175371 2.535338418 2.452420361 2.440957794 2.481245285 2.552373562 2.636863858 2.723362729 2.851650078 3.687122038
//
IT	3964
RD	10
LK	-257768.465491
QD	-524.988645 -> -482.998048
RI	0.0360560740
TR	0.059974	0.018464
MT	9.098035
MM	C_pi: 1.673876, n_recomb: 30606.906158
RS	0	0.000000	0.585511	380.636034	0.012436	0.000490
RS	1	0.007441	0.585511	403.632850	0.013188	0.004788
RS	2	0.015436	0.585511	427.601794	0.013971	0.011040
RS	3	0.024025	0.585511	452.519635	0.014785	0.015340
RS	4	0.033254	0.174361	1574.757312	0.051451	0.050260
RS	5	0.043169	0.174361	1595.210399	0.052119	0.049854
RS	6	0.053822	0.215852	1307.756734	0.042728	0.040159
RS	7	0.065268	0.215852	1330.045235	0.043456	0.040483
RS	8	0.077565	0.265061	1103.289377	0.036047	0.033449
RS	9	0.090778	0.265061	1125.815569	0.036783	0.034501
RS	10	0.104973	0.343651	888.465228	0.029028	0.027374
RS	11	0.120225	0.343651	911.773621	0.029790	0.028492
RS	12	0.136612	0.472050	683.572559	0.022334	0.021510
RS	13	0.154218	0.472050	706.692920	0.023089	0.022483
RS	14	0.173135	0.669966	516.551291	0.016877	0.016553
RS	15	0.193458	0.669966	537.904799	0.017575	0.017357
RS	16	0.215294	0.964547	390.236031	0.012750	0.012690
RS	17	0.238755	0.964547	408.921248	0.013360	0.013337
RS	18	0.263962	1.384242	299.293113	0.009779	0.009842
RS	19	0.291044	1.384242	315.186012	0.010298	0.010353
RS	20	0.320141	1.949885	236.053935	0.007712	0.007812
RS	21	0.351404	1.949885	249.510718	0.008152	0.008210
RS	22	0.384992	2.640185	195.012356	0.006372	0.006452
RS	23	0.421080	2.640185	206.644942	0.006752	0.006783
RS	24	0.459853	3.350128	172.678313	0.005642	0.005693
RS	25	0.501512	3.350128	183.222626	0.005986	0.006005
RS	26	0.546270	3.906691	166.729281	0.005447	0.005490
RS	27	0.594358	3.906691	176.944141	0.005781	0.005824
RS	28	0.646025	4.158185	176.341336	0.005761	0.005842
RS	29	0.701536	4.158185	186.956357	0.006108	0.006235
RS	30	0.761178	4.078501	201.852404	0.006595	0.006791
RS	31	0.825258	4.078501	213.496854	0.006975	0.007276
RS	32	0.894105	3.775889	243.449386	0.007954	0.008379
RS	33	0.968076	3.775889	256.483747	0.008380	0.008967
RS	34	1.047551	3.395885	299.637283	0.009790	0.010569
RS	35	1.132939	3.395885	313.900644	0.010256	0.011238
RS	36	1.224681	3.042788	365.700260	0.011948	0.013178
RS	37	1.323250	3.042788	380.286341	0.012425	0.013866
RS	38	1.429153	2.767190	432.981836	0.014147	0.015845
RS	39	1.542936	2.767190	446.260503	0.014580	0.016452
RS	40	1.665186	2.585319	489.970072	0.016008	0.018076
RS	41	1.796532	2.585319	500.032698	0.016337	0.018493
RS	42	1.937652	2.495426	526.113812	0.017189	0.019416
RS	43	2.089272	2.495426	531.506709	0.017366	0.019570
RS	44	2.252175	2.483473	536.983207	0.017545	0.019683
RS	45	2.427198	2.483473	537.167611	0.017551	0.019573
RS	46	2.615245	2.527944	525.471443	0.017168	0.019038
RS	47	2.817285	2.527944	520.659200	0.017011	0.018719
RS	48	3.034358	2.606089	498.093734	0.016274	0.017806
RS	49	3.267584	2.606089	488.800386	0.015970	0.017341
RS	50	3.518163	2.698789	460.894593	0.015059	0.016274
RS	51	3.787388	2.698789	447.655061	0.014626	0.015708
RS	52	4.076646	2.793594	417.697509	0.013647	0.014612
RS	53	4.387427	2.793594	401.046507	0.013103	0.013971
RS	54	4.721334	2.934406	364.624982	0.011913	0.012702
RS	55	5.080086	2.934406	346.265960	0.011313	0.012036
RS	56	5.465532	2.934406	325.823459	0.010645	0.011312
RS	57	5.879660	2.934406	303.575591	0.009919	0.010538
RS	58	6.324602	3.868259	216.416792	0.007071	0.007656
RS	59	6.802652	3.868259	205.448443	0.006712	0.007262
RS	60	7.316274	3.868259	193.245299	0.006314	0.006827
RS	61	7.868114	3.868259	179.974240	0.005880	0.006357
RS	62	8.461016	3.868259	165.838702	0.005418	0.005857
RS	63	9.098035	3.868259	959.595125	0.031352	0.033913
PA	4+25*2+4+6 0.059974189 0.018464257 9.098034926 0.585510920 0.174361181 0.215852208 0.265060593 0.343650881 0.472050233 0.669965675 0.964546987 1.384242477 1.949884726 2.640184702 3.350127667 3.906690666 4.158184692 4.078500523 3.775888654 3.395884700 3.042788345 2.767190385 2.585318563 2.495426405 2.483473007 2.527944213 2.606088947 2.698788890 2.793594293 2.934405846 3.868258559
//
IT	4634
RD	11
LK	-257685.912093
QD	-499.153573 -> -460.647995
RI	0.0319474538
TR	0.058424	0.018805
MT	9.230734
MM	C_pi: 1.726582, n_recomb: 32127.871589
RS	0	0.000000	0.656506	357.477733	0.011127	0.000445
RS	1	0.007465	0.656506	379.687780	0.011818	0.004345
RS	2	0.015488	0.656506	402.925003	0.012541	0.010018
RS	3	0.024110	0.656506	427.182471	0.013296	0.013915
RS	4	0.033375	0.175945	1653.799012	0.051476	0.050720
RS	5	0.043332	0.175945	1676.130449	0.052171	0.050136
RS	6	0.054032	0.219422	1364.951359	0.042485	0.040067
RS	7	0.065531	0.219422	1389.417483	0.043246	0.040345
RS	8	0.077889	0.267737	1160.675927	0.036127	0.033553
RS	9	0.091169	0.267737	1184.941903	0.036882	0.034576
RS	10	0.105440	0.344295	943.062643	0.029353	0.027647
RS	11	0.120777	0.344295	967.857536	0.030125	0.028753
RS	12	0.137259	0.470089	729.975547	0.022721	0.021826
RS	13	0.154971	0.470089	754.538383	0.023485	0.022808
RS	14	0.174005	0.665553	552.775351	0.017205	0.016823
RS	15	0.194461	0.665553	575.519684	0.017913	0.017643
RS	16	0.216443	0.959954	416.705497	0.012970	0.012869
RS	17	0.240067	0.959954	436.629109	0.013590	0.013533
RS	18	0.265454	1.386114	317.627034	0.009886	0.009923
RS	19	0.292737	1.386114	334.530021	0.010412	0.010447
RS	20	0.322056	1.971827	248.136815	0.007723	0.007806
RS	21	0.353564	1.971827	262.358263	0.008166	0.008215
RS	22	0.387424	2.701863	202.701167	0.006309	0.006382
RS	23	0.423812	2.701863	214.887655	0.006689	0.006717
RS	24	0.462917	3.467588	177.625399	0.005529	0.005577
RS	25	0.504940	3.467588	188.578178	0.005870	0.005887
RS	26	0.550101	4.077459	170.284472	0.005300	0.005340
RS	27	0.598634	4.077459	180.836523	0.005629	0.005666
RS	28	0.650789	4.356376	179.666475	0.005592	0.005663
RS	29	0.706839	4.356376	190.623139	0.005933	0.006043
RS	30	0.767072	4.269324	206.143479	0.006416	0.006588
RS	31	0.831802	4.269324	218.212860	0.006792	0.007055
RS	32	0.901364	3.935658	250.104636	0.007785	0.008159
RS	33	0.976120	3.935658	263.722917	0.008209	0.008726
RS	34	1.056456	3.518170	310.238674	0.009656	0.010349
RS	35	1.142790	3.518170	325.291492	0.010125	0.011000
RS	36	1.235569	3.132344	381.719301	0.011881	0.012987
RS	37	1.335274	3.132344	397.276101	0.012365	0.013664
RS	38	1.442422	2.832738	455.224168	0.014169	0.015711
RS	39	1.557569	2.832738	469.533304	0.014615	0.016319
RS	40	1.681313	2.635737	517.994151	0.016123	0.018017
RS	41	1.814294	2.635737	528.962062	0.016464	0.018446
RS	42	1.957203	2.538460	558.110958	0.017372	0.019426
RS	43	2.110781	2.538460	564.132298	0.017559	0.019600
RS	44	2.275824	2.525325	570.465940	0.017756	0.019740
RS	45	2.453188	2.525325	570.958991	0.017771	0.019655
RS	46	2.643792	2.573117	558.282714	0.017377	0.019118
RS	47	2.848626	2.573117	553.505489	0.017228	0.018824
RS	48	3.068752	2.657346	528.945711	0.016464	0.017894
RS	49	3.305311	2.657346	519.479284	0.016169	0.017453
RS	50	3.559530	2.757352	489.279642	0.015229	0.016367
RS	51	3.832727	2.757352	475.699686	0.014806	0.015824
RS	52	4.126319	2.859642	443.520570	0.013805	0.014712
RS	53	4.441829	2.859642	426.375555	0.013271	0.014090
RS	54	4.780893	3.011993	387.155764	0.012050	0.012793
RS	55	5.145269	3.011993	368.269071	0.011463	0.012146
RS	56	5.536848	3.011993	347.125508	0.010804	0.011438
RS	57	5.957659	3.011993	324.006523	0.010085	0.010674
RS	58	6.409885	4.043003	227.473369	0.007080	0.007628
RS	59	6.895871	4.043003	216.778945	0.006747	0.007264
RS	60	7.418138	4.043003	204.739464	0.006373	0.006858
RS	61	7.979394	4.043003	191.510128	0.005961	0.006413
RS	62	8.582550	4.043003	177.285623	0.005518	0.005936
RS	63	9.230734	4.043003	1058.239196	0.032938	0.035438
PA	4+25*2+4+6 0.058424213 0.018804601 9.230734269 0.656505639 0.175945408 0.219421591 0.267737360 0.344295364 0.470088845 0.665552911 0.959953648 1.386113742 1.971826545 2.701862601 3.467588496 4.077458609 4.356376139 4.269324341 3.935658204 3.518169789 3.132343869 2.832738487 2.635737250 2.538460169 2.525325435 2.573116942 2.657346392 2.757352354 2.859641958 3.011993357 4.043002590
//
IT	4845
RD	12
LK	-257610.179454
QD	-475.437921 -> -440.038204
RI	0.0284414025
TR	0.056985	0.019135
MT	9.355101
MM	C_pi: 1.777475, n_recomb: 33630.207815
RS	0	0.000000	0.733108	336.047531	0.009992	0.000405
RS	1	0.007488	0.733108	357.430081	0.010628	0.003950
RS	2	0.015537	0.733108	379.873814	0.011296	0.009108
RS	3	0.024188	0.733108	403.385113	0.011995	0.012650
RS	4	0.033487	0.177259	1732.740504	0.051523	0.051157
RS	5	0.043482	0.177259	1756.867774	0.052241	0.050430
RS	6	0.054226	0.223000	1419.139001	0.042198	0.039930
RS	7	0.065775	0.223000	1445.803685	0.042991	0.040176
RS	8	0.078188	0.270594	1215.355125	0.036139	0.033606
RS	9	0.091531	0.270594	1241.397849	0.036913	0.034606
RS	10	0.105872	0.345300	995.944514	0.029615	0.027876
RS	11	0.121288	0.345300	1022.238608	0.030396	0.028972
RS	12	0.137858	0.468637	775.630738	0.023064	0.022115
RS	13	0.155668	0.468637	801.626469	0.023837	0.023102
RS	14	0.174813	0.661600	588.868432	0.017510	0.017080
RS	15	0.195391	0.661600	612.993140	0.018227	0.017914
RS	16	0.217509	0.955293	443.298700	0.013182	0.013045
RS	17	0.241284	0.955293	464.458574	0.013811	0.013725
RS	18	0.266839	1.386604	336.112143	0.009994	0.010008
RS	19	0.294308	1.386604	354.028000	0.010527	0.010545
RS	20	0.323834	1.990203	260.309162	0.007740	0.007810
RS	21	0.355570	1.990203	275.297055	0.008186	0.008227
RS	22	0.389683	2.757614	210.407055	0.006256	0.006323
RS	23	0.426350	2.757614	223.144953	0.006635	0.006662
RS	24	0.465763	3.577908	182.534257	0.005428	0.005473
RS	25	0.508127	3.577908	193.888251	0.005765	0.005781
RS	26	0.553664	4.241832	173.745054	0.005166	0.005204
RS	27	0.602610	4.241832	184.622004	0.005490	0.005522
RS	28	0.655221	4.550193	182.810148	0.005436	0.005499
RS	29	0.711771	4.550193	194.089943	0.005771	0.005867
RS	30	0.772556	4.457788	210.111810	0.006248	0.006399
RS	31	0.837893	4.457788	222.580208	0.006618	0.006849
RS	32	0.908122	4.094499	256.237209	0.007619	0.007950
RS	33	0.983609	4.094499	270.407442	0.008041	0.008498
RS	34	1.064750	3.640399	320.091390	0.009518	0.010136
RS	35	1.151965	3.640399	335.902201	0.009988	0.010770
RS	36	1.245712	3.222315	396.804048	0.011799	0.012794
RS	37	1.346478	3.222315	413.311829	0.012290	0.013461
RS	38	1.454790	2.898882	476.457352	0.014168	0.015568
RS	39	1.571212	2.898882	491.799202	0.014624	0.016177
RS	40	1.696351	2.686659	545.082250	0.016208	0.017943
RS	41	1.830861	2.686659	556.981742	0.016562	0.018384
RS	42	1.975443	2.581627	589.368238	0.017525	0.019421
RS	43	2.130851	2.581627	596.060514	0.017724	0.019615
RS	44	2.297896	2.566700	603.453906	0.017944	0.019784
RS	45	2.477449	2.566700	604.302717	0.017969	0.019723
RS	46	2.670447	2.617037	590.827239	0.017568	0.019190
RS	47	2.877897	2.617037	586.127899	0.017429	0.018921
RS	48	3.100881	2.706508	559.711390	0.016643	0.017980
RS	49	3.340561	2.706508	550.105847	0.016357	0.017562
RS	50	3.598188	2.812987	517.708435	0.015394	0.016461
RS	51	3.875107	2.812987	503.811392	0.014981	0.015938
RS	52	4.172761	2.921996	469.471398	0.013960	0.014813
RS	53	4.492703	2.921996	451.845458	0.013436	0.014209
RS	54	4.836603	3.084956	409.853765	0.012187	0.012888
RS	55	5.206253	3.084956	390.442941	0.011610	0.012257
RS	56	5.603582	3.084956	368.601751	0.010960	0.011562
RS	57	6.030664	3.084956	344.614710	0.010247	0.010809
RS	58	6.489725	4.211692	238.477117	0.007091	0.007606
RS	59	6.983160	4.211692	228.060285	0.006781	0.007269
RS	60	7.513544	4.211692	216.194534	0.006429	0.006888
RS	61	8.083642	4.211692	203.023219	0.006037	0.006467
RS	62	8.696429	4.211692	188.731748	0.005612	0.006011
RS	63	9.355101	4.211692	1159.558955	0.034480	0.036926
PA	4+25*2+4+6 0.056985144 0.019134857 9.355101365 0.733107751 0.177259450 0.222999985 0.270593624 0.345300225 0.468637212 0.661599871 0.955292923 1.386604333 1.990202599 2.757613627 3.577908351 4.241832248 4.550192783 4.457787505 4.094499155 3.640399294 3.222314560 2.898882256 2.686659409 2.581626600 2.566700080 2.617037122 2.706508172 2.812987142 2.921996247 3.084956372 4.211692454
//
IT	4764
RD	13
LK	-257540.529632
QD	-453.604450 -> -420.984859
RI	0.0254107496
TR	0.055646	0.019455
MT	9.471913
MM	C_pi: 1.826705, n_recomb: 35114.125648
RS	0	0.000000	0.816138	315.983660	0.008999	0.000370
RS	1	0.007509	0.816138	336.508811	0.009583	0.003596
RS	2	0.015582	0.816138	358.112482	0.010199	0.008291
RS	3	0.024261	0.816138	380.811888	0.010845	0.011517
RS	4	0.033591	0.178347	1811.561264	0.051591	0.051573
RS	5	0.043622	0.178347	1837.409680	0.052327	0.050731
RS	6	0.054407	0.226561	1470.672702	0.041883	0.039759
RS	7	0.066001	0.226561	1499.543698	0.042705	0.039984
RS	8	0.078466	0.273559	1267.641359	0.036101	0.033620
RS	9	0.091867	0.273559	1295.485918	0.036894	0.034602
RS	10	0.106274	0.346560	1047.266380	0.029825	0.028071
RS	11	0.121763	0.346560	1075.068694	0.030616	0.029156
RS	12	0.138415	0.467573	820.578253	0.023369	0.022379
RS	13	0.156317	0.467573	847.997160	0.024150	0.023370
RS	14	0.175564	0.658012	624.825619	0.017794	0.017324
RS	15	0.196255	0.658012	650.319826	0.018520	0.018170
RS	16	0.218501	0.950576	470.004762	0.013385	0.013220
RS	17	0.242417	0.950576	492.397896	0.014023	0.013912
RS	18	0.268129	1.385917	354.741308	0.010103	0.010097
RS	19	0.295771	1.385917	373.672196	0.010642	0.010646
RS	20	0.325489	2.005459	272.564491	0.007762	0.007820
RS	21	0.357439	2.005459	288.320357	0.008211	0.008246
RS	22	0.391787	2.808018	218.125584	0.006212	0.006273
RS	23	0.428715	2.808018	231.412553	0.006590	0.006615
RS	24	0.468416	3.681587	187.404766	0.005337	0.005380
RS	25	0.511098	3.681587	199.153353	0.005672	0.005687
RS	26	0.556984	4.400118	177.117411	0.005044	0.005079
RS	27	0.606317	4.400118	188.308113	0.005363	0.005392
RS	28	0.659353	4.739799	185.788663	0.005291	0.005348
RS	29	0.716372	4.739799	197.374731	0.005621	0.005705
RS	30	0.777673	4.643998	213.786929	0.006088	0.006222
RS	31	0.843577	4.643998	226.630358	0.006454	0.006657
RS	32	0.914429	4.252476	261.890236	0.007458	0.007752
RS	33	0.990601	4.252476	276.581985	0.007877	0.008283
RS	34	1.072493	3.762570	329.246423	0.009376	0.009928
RS	35	1.160535	3.762570	345.783936	0.009847	0.010546
RS	36	1.255187	3.312660	410.997481	0.011705	0.012601
RS	37	1.356947	3.312660	428.434650	0.012201	0.013259
RS	38	1.466348	2.965550	496.704717	0.014145	0.015419
RS	39	1.583963	2.965550	513.078177	0.014612	0.016028
RS	40	1.710410	2.738016	571.233271	0.016268	0.017859
RS	41	1.846352	2.738016	584.087169	0.016634	0.018310
RS	42	1.992502	2.624907	619.863862	0.017653	0.019403
RS	43	2.149626	2.624907	627.267155	0.017864	0.019615
RS	44	2.318548	2.607649	635.917554	0.018110	0.019818
RS	45	2.500154	2.607649	637.167921	0.018146	0.019780
RS	46	2.695397	2.659839	623.077112	0.017744	0.019256
RS	47	2.905301	2.659839	618.497791	0.017614	0.019010
RS	48	3.130966	2.753792	590.367237	0.016813	0.018062
RS	49	3.373576	2.753792	580.656140	0.016536	0.017667
RS	50	3.634403	2.865983	546.162403	0.015554	0.016554
RS	51	3.914816	2.865983	531.971431	0.015150	0.016051
RS	52	4.216285	2.981005	495.535855	0.014112	0.014915
RS	53	4.540390	2.981005	477.442040	0.013597	0.014328
RS	54	4.888833	3.153700	432.709905	0.012323	0.012984
RS	55	5.263439	3.153700	412.778450	0.011755	0.012369
RS	56	5.666175	3.153700	390.242938	0.011114	0.011686
RS	57	6.099151	3.153700	365.390708	0.010406	0.010942
RS	58	6.564639	4.374587	249.434977	0.007104	0.007588
RS	59	7.065080	4.374587	239.298920	0.006815	0.007276
RS	60	7.603099	4.374587	227.615666	0.006482	0.006918
RS	61	8.181517	4.374587	214.516641	0.006109	0.006519
RS	62	8.803368	4.374587	200.177585	0.005701	0.006083
RS	63	9.471913	4.374587	1263.404443	0.035980	0.038380
PA	4+25*2+4+6 0.055645911 0.019455322 9.471913444 0.816138160 0.178346680 0.226560762 0.273558842 0.346560142 0.467572632 0.658011969 0.950575567 1.385917362 2.005458764 2.808017625 3.681586811 4.400117782 4.739798613 4.643997709 4.252476405 3.762570364 3.312660360 2.965550333 2.738016108 2.624906643 2.607649259 2.659838863 2.753791843 2.865983023 2.981004589 3.153700164 4.374587233
//
IT	4629
RD	14
LK	-257476.328681
QD	-433.446424 -> -403.325081
RI	0.0227673323
TR	0.054396	0.019766
MT	9.582009
MM	C_pi: 1.874406, n_recomb: 36579.404248
RS	0	0.000000	0.906422	297.065589	0.008121	0.000338
RS	1	0.007528	0.906422	316.713410	0.008658	0.003277
RS	2	0.015624	0.906422	337.443703	0.009225	0.007554
RS	3	0.024328	0.906422	359.282411	0.009822	0.010497
RS	4	0.033688	0.179242	1890.213278	0.051674	0.051972
RS	5	0.043753	0.179242	1917.713759	0.052426	0.051036
RS	6	0.054575	0.230088	1519.806947	0.041548	0.039565
RS	7	0.066212	0.230088	1550.881877	0.042398	0.039775
RS	8	0.078725	0.276586	1317.763310	0.036025	0.033604
RS	9	0.092181	0.276586	1347.425056	0.036836	0.034573
RS	10	0.106649	0.348004	1097.131482	0.029993	0.028236
RS	11	0.122206	0.348004	1126.447519	0.030795	0.029311
RS	12	0.138935	0.466814	864.824003	0.023642	0.022621
RS	13	0.156923	0.466814	893.655868	0.024431	0.023614
RS	14	0.176265	0.654738	660.615116	0.018060	0.017557
RS	15	0.197063	0.654738	687.467137	0.018794	0.018413
RS	16	0.219427	0.945840	496.794457	0.013581	0.013391
RS	17	0.243475	0.945840	520.416587	0.014227	0.014095
RS	18	0.269334	1.384255	373.496340	0.010211	0.010188
RS	19	0.297138	1.384255	393.443452	0.010756	0.010748
RS	20	0.327037	2.017994	284.892596	0.007788	0.007836
RS	21	0.359186	2.017994	301.417529	0.008240	0.008269
RS	22	0.393755	2.853569	225.852954	0.006174	0.006231
RS	23	0.430927	2.853569	239.686767	0.006553	0.006576
RS	24	0.470898	3.779109	192.234385	0.005255	0.005297
RS	25	0.513877	3.779109	204.371342	0.005587	0.005602
RS	26	0.560093	4.552660	180.403856	0.004932	0.004966
RS	27	0.609787	4.552660	191.897979	0.005246	0.005272
RS	28	0.663223	4.925364	188.614491	0.005156	0.005208
RS	29	0.720681	4.925364	200.491344	0.005481	0.005555
RS	30	0.782466	4.828043	217.193930	0.005938	0.006057
RS	31	0.848901	4.828043	230.390115	0.006298	0.006477
RS	32	0.920339	4.409605	267.103531	0.007302	0.007563
RS	33	0.997154	4.409605	282.287893	0.007717	0.008078
RS	34	1.079752	3.884672	337.750156	0.009233	0.009727
RS	35	1.168569	3.884672	354.983384	0.009704	0.010331
RS	36	1.264072	3.403320	424.343401	0.011601	0.012409
RS	37	1.366765	3.403320	442.686754	0.012102	0.013059
RS	38	1.477190	3.032668	515.992234	0.014106	0.015265
RS	39	1.595927	3.032668	533.392865	0.014582	0.015874
RS	40	1.723604	2.789749	596.447862	0.016306	0.017764
RS	41	1.860892	2.789749	610.275172	0.016684	0.018226
RS	42	2.008516	2.668279	649.578029	0.017758	0.019374
RS	43	2.167254	2.668279	657.729254	0.017981	0.019604
RS	44	2.337943	2.648220	667.824579	0.018257	0.019843
RS	45	2.521481	2.648220	669.520213	0.018303	0.019826
RS	46	2.718837	2.701655	654.994964	0.017906	0.019315
RS	47	2.931051	2.701655	650.576699	0.017785	0.019091
RS	48	3.159242	2.799404	620.878626	0.016973	0.018142
RS	49	3.404611	2.799404	611.094927	0.016706	0.017766
RS	50	3.668453	2.916619	574.609724	0.015709	0.016646
RS	51	3.952158	2.916619	560.147889	0.015313	0.016161
RS	52	4.257221	3.037010	521.685138	0.014262	0.015017
RS	53	4.585251	3.037010	503.136883	0.013755	0.014445
RS	54	4.937976	3.218636	455.700125	0.012458	0.013082
RS	55	5.317256	3.218636	435.252219	0.011899	0.012480
RS	56	5.725090	3.218636	412.026380	0.011264	0.011808
RS	57	6.163627	3.218636	386.312532	0.010561	0.011072
RS	58	6.635180	4.532038	260.342543	0.007117	0.007574
RS	59	7.142232	4.532038	250.490609	0.006848	0.007284
RS	60	7.687458	4.532038	238.998155	0.006534	0.006948
RS	61	8.273730	4.532038	225.984651	0.006178	0.006569
RS	62	8.904140	4.532038	211.615870	0.005785	0.006151
RS	63	9.582009	4.532038	1369.592398	0.037442	0.039799
PA	4+25*2+4+6 0.054395952 0.019766065 9.582009118 0.906421716 0.179242091 0.230087810 0.276585968 0.348003790 0.466814358 0.654737522 0.945839804 1.384254646 2.017993646 2.853569288 3.779109314 4.552660404 4.925363987 4.828043471 4.409604868 3.884671904 3.403319896 3.032668444 2.789748719 2.668278923 2.648219699 2.701655044 2.799404042 2.916619237 3.037009867 3.218635814 4.532037753
//
IT	3773
RD	15
LK	-257417.025784
QD	-414.784506 -> -386.916194
RI	0.0204418064
TR	0.053226	0.020067
MT	9.686111
MM	C_pi: 1.920684, n_recomb: 38025.718373
RS	0	0.000000	1.004960	279.113764	0.007340	0.000309
RS	1	0.007547	1.004960	297.870954	0.007833	0.002988
RS	2	0.015663	1.004960	317.703682	0.008355	0.006886
RS	3	0.024392	1.004960	338.644833	0.008906	0.009572
RS	4	0.033779	0.179979	1968.596743	0.051770	0.052353
RS	5	0.043875	0.179979	1997.686842	0.052535	0.051341
RS	6	0.054733	0.233572	1566.745409	0.041202	0.039352
RS	7	0.066410	0.233572	1600.014335	0.042077	0.039555
RS	8	0.078968	0.279640	1365.918361	0.035921	0.033564
RS	9	0.092474	0.279640	1397.404569	0.036749	0.034523
RS	10	0.107000	0.349578	1145.631710	0.030128	0.028377
RS	11	0.122621	0.349578	1176.463738	0.030939	0.029442
RS	12	0.139422	0.466299	908.377685	0.023889	0.022844
RS	13	0.157490	0.466299	938.611714	0.024684	0.023837
RS	14	0.176922	0.651727	696.216531	0.018309	0.017779
RS	15	0.197821	0.651727	724.414003	0.019051	0.018642
RS	16	0.220296	0.941108	523.643534	0.013771	0.013558
RS	17	0.244468	0.941108	548.489289	0.014424	0.014274
RS	18	0.270464	1.381781	392.360011	0.010318	0.010281
RS	19	0.298421	1.381781	413.323607	0.010870	0.010851
RS	20	0.328489	2.028147	297.283708	0.007818	0.007857
RS	21	0.360826	2.028147	314.578354	0.008273	0.008297
RS	22	0.395603	2.894722	233.584338	0.006143	0.006195
RS	23	0.433004	2.894722	247.962764	0.006521	0.006543
RS	24	0.473228	3.870868	197.023292	0.005181	0.005221
RS	25	0.516488	3.870868	209.542831	0.005511	0.005525
RS	26	0.563012	4.699672	183.610477	0.004829	0.004861
RS	27	0.613048	4.699672	195.398575	0.005139	0.005163
RS	28	0.666859	5.106976	191.300762	0.005031	0.005078
RS	29	0.724732	5.106976	203.454210	0.005350	0.005416
RS	30	0.786971	5.009917	220.358118	0.005795	0.005901
RS	31	0.853908	5.009917	233.886473	0.006151	0.006310
RS	32	0.925897	4.565858	271.914137	0.007151	0.007384
RS	33	1.003318	4.565858	287.563737	0.007562	0.007884
RS	34	1.086581	4.006635	345.649492	0.009090	0.009533
RS	35	1.176129	4.006635	363.548008	0.009561	0.010123
RS	36	1.272434	3.494211	436.886392	0.011489	0.012219
RS	37	1.376007	3.494211	456.111447	0.011995	0.012861
RS	38	1.487397	3.100147	534.350298	0.014052	0.015107
RS	39	1.607192	3.100147	552.770560	0.014537	0.015717
RS	40	1.736029	2.841778	620.734842	0.016324	0.017663
RS	41	1.874588	2.841778	635.550623	0.016714	0.018133
RS	42	2.023603	2.711704	678.497480	0.017843	0.019336
RS	43	2.183865	2.711704	687.430002	0.018078	0.019582
RS	44	2.356221	2.688436	699.145926	0.018386	0.019859
RS	45	2.541584	2.688436	701.328026	0.018444	0.019862
RS	46	2.740935	2.742575	686.546813	0.018055	0.019368
RS	47	2.955332	2.742575	682.328941	0.017944	0.019165
RS	48	3.185907	2.843508	651.209860	0.017126	0.018217
RS	49	3.433884	2.843508	641.385593	0.016867	0.017861
RS	50	3.700575	2.965127	603.015588	0.015858	0.016737
RS	51	3.987392	2.965127	588.305712	0.015471	0.016268
RS	52	4.295854	3.090302	547.886477	0.014408	0.015118
RS	53	4.627595	3.090302	528.897565	0.013909	0.014560
RS	54	4.984371	3.280120	478.795769	0.012591	0.013180
RS	55	5.368072	3.280120	457.836344	0.012040	0.012590
RS	56	5.780730	3.280120	433.924987	0.011411	0.011928
RS	57	6.224529	3.280120	407.353983	0.010713	0.011200
RS	58	6.701821	4.684381	271.191037	0.007132	0.007562
RS	59	7.215132	4.684381	261.626869	0.006880	0.007293
RS	60	7.767181	4.684381	250.333320	0.006583	0.006977
RS	61	8.360892	4.684381	237.417913	0.006244	0.006616
RS	62	8.999408	4.684381	223.036229	0.005865	0.006215
RS	63	9.686111	4.684381	1477.929187	0.038867	0.041184
PA	4+25*2+4+6 0.053226134 0.020067209 9.686110535 1.004959947 0.179979007 0.233571681 0.279640327 0.349577825 0.466298607 0.651726635 0.941108242 1.381780726 2.028147354 2.894721932 3.870868159 4.699672238 5.106976263 5.009916523 4.565857994 4.006634722 3.494211325 3.100147295 2.841777686 2.711703701 2.688436068 2.742575001 2.843507812 2.965126595 3.090302486 3.280120041 4.684381360
//
IT	4139
RD	16
LK	-257362.142464
QD	-397.464261 -> -371.634521
RI	0.0183837869
TR	0.052129	0.020359
MT	9.784803
MM	C_pi: 1.965629, n_recomb: 39452.836947
RS	0	0.000000	1.112810	262.020359	0.006641	0.000282
RS	1	0.007564	1.112810	279.880392	0.007094	0.002726
RS	2	0.015700	1.112810	298.800163	0.007574	0.006279
RS	3	0.024451	1.112810	318.817962	0.008081	0.008731
RS	4	0.033864	0.180586	2046.599544	0.051875	0.052718
RS	5	0.043989	0.180586	2077.222822	0.052651	0.051645
RS	6	0.054881	0.237009	1611.640288	0.040850	0.039127
RS	7	0.066595	0.237009	1647.087739	0.041748	0.039327
RS	8	0.079196	0.282700	1412.255569	0.035796	0.033506
RS	9	0.092750	0.282700	1445.567302	0.036640	0.034457
RS	10	0.107330	0.351245	1192.837982	0.030235	0.028496
RS	11	0.123012	0.351245	1225.185517	0.031054	0.029553
RS	12	0.139880	0.465980	951.239719	0.024111	0.023049
RS	13	0.158024	0.465980	982.864595	0.024912	0.024043
RS	14	0.177540	0.648952	731.597543	0.018544	0.017990
RS	15	0.198533	0.648952	761.127429	0.019292	0.018861
RS	16	0.221113	0.936412	550.522005	0.013954	0.013722
RS	17	0.245402	0.936412	576.584884	0.014615	0.014447
RS	18	0.271527	1.378639	411.314910	0.010425	0.010375
RS	19	0.299629	1.378639	433.294352	0.010983	0.010954
RS	20	0.329856	2.036226	309.727471	0.007851	0.007882
RS	21	0.362370	2.036226	327.791990	0.008308	0.008329
RS	22	0.397342	2.931910	241.313467	0.006117	0.006165
RS	23	0.434960	2.931910	256.234155	0.006495	0.006516
RS	24	0.475424	3.957236	201.771725	0.005114	0.005153
RS	25	0.518948	3.957236	214.668418	0.005441	0.005456
RS	26	0.565764	4.841383	186.742091	0.004733	0.004764
RS	27	0.616121	4.841383	198.815460	0.005039	0.005061
RS	28	0.670287	5.284685	193.860760	0.004914	0.004957
RS	29	0.728550	5.284685	206.277852	0.005228	0.005287
RS	30	0.791220	5.189584	223.303342	0.005660	0.005755
RS	31	0.858630	5.189584	237.144903	0.006011	0.006152
RS	32	0.931139	4.721166	276.358504	0.007005	0.007213
RS	33	1.009132	4.721166	292.447588	0.007413	0.007700
RS	34	1.093025	4.128373	352.990532	0.008947	0.009345
RS	35	1.183263	4.128373	371.524723	0.009417	0.009923
RS	36	1.280326	3.585230	448.674574	0.011372	0.012033
RS	37	1.384731	3.585230	468.756017	0.011881	0.012666
RS	38	1.497034	3.167876	551.817643	0.013987	0.014948
RS	39	1.617830	3.167876	571.247294	0.014479	0.015558
RS	40	1.747763	2.894007	644.113647	0.016326	0.017555
RS	41	1.887525	2.894007	659.929156	0.016727	0.018034
RS	42	2.037857	2.755129	706.618536	0.017910	0.019289
RS	43	2.199560	2.755129	716.362079	0.018157	0.019551
RS	44	2.373495	2.728294	729.863367	0.018500	0.019867
RS	45	2.560585	2.728294	732.570231	0.018568	0.019889
RS	46	2.761827	2.782654	717.706587	0.018192	0.019415
RS	47	2.978290	2.782654	713.726377	0.018091	0.019232
RS	48	3.211125	2.886224	681.330983	0.017270	0.018290
RS	49	3.461572	2.886224	671.496935	0.017020	0.017952
RS	50	3.730963	3.011683	631.349937	0.016003	0.016826
RS	51	4.020729	3.011683	616.414219	0.015624	0.016373
RS	52	4.332413	3.141117	574.109879	0.014552	0.015219
RS	53	4.667673	3.141117	554.694160	0.014060	0.014674
RS	54	5.028290	3.338448	501.969886	0.012723	0.013277
RS	55	5.416184	3.338448	480.504380	0.012179	0.012699
RS	56	5.833417	3.338448	455.912914	0.011556	0.012046
RS	57	6.282210	3.338448	428.489911	0.010861	0.011325
RS	58	6.764947	4.831922	281.970983	0.007147	0.007553
RS	59	7.284199	4.831922	272.698481	0.006912	0.007303
RS	60	7.842725	4.831922	261.611808	0.006631	0.007005
RS	61	8.443497	4.831922	248.806575	0.006306	0.006662
RS	62	9.089711	4.831922	234.427993	0.005942	0.006277
RS	63	9.784803	4.831922	1588.228339	0.040256	0.042535
PA	4+25*2+4+6 0.052128720 0.020358990 9.784802862 1.112810162 0.180585845 0.237008511 0.282699879 0.351244742 0.465980204 0.648952102 0.936412466 1.378639165 2.036225749 2.931910270 3.957235605 4.841382745 5.284684694 5.189584382 4.721166470 4.128372566 3.585230015 3.167875504 2.894007319 2.755129193 2.728294340 2.782653973 2.886223776 3.011682919 3.141117110 3.338448219 4.831922257
//
IT	4419
RD	17
LK	-257311.260502
QD	-381.351550 -> -357.371917
RI	0.0165537169
TR	0.051097	0.020642
MT	9.878697
MM	C_pi: 2.009324, n_recomb: 40860.290144
RS	0	0.000000	1.231144	245.711399	0.006013	0.000258
RS	1	0.007580	1.231144	262.673816	0.006429	0.002486
RS	2	0.015734	1.231144	280.672968	0.006869	0.005725
RS	3	0.024507	1.231144	299.751232	0.007336	0.007964
RS	4	0.033945	0.181085	2124.119712	0.051985	0.053066
RS	5	0.044098	0.181085	2156.224144	0.052771	0.051943
RS	6	0.055020	0.240394	1654.627246	0.040495	0.038892
RS	7	0.066771	0.240394	1692.232665	0.041415	0.039093
RS	8	0.079412	0.285747	1456.899933	0.035656	0.033433
RS	9	0.093011	0.285747	1492.032672	0.036515	0.034380
RS	10	0.107641	0.352975	1238.809179	0.030318	0.028598
RS	11	0.123380	0.352975	1272.668884	0.031147	0.029647
RS	12	0.140312	0.465826	993.399128	0.024312	0.023239
RS	13	0.158528	0.465826	1026.402787	0.025120	0.024232
RS	14	0.178124	0.646390	766.724101	0.018765	0.018191
RS	15	0.199206	0.646390	797.572554	0.019520	0.019068
RS	16	0.221885	0.931772	577.399944	0.014131	0.013882
RS	17	0.246284	0.931772	604.672285	0.014799	0.014617
RS	18	0.272532	1.374958	430.338540	0.010532	0.010470
RS	19	0.300770	1.374958	453.332107	0.011095	0.011057
RS	20	0.331148	2.042488	322.212435	0.007886	0.007911
RS	21	0.363829	2.042488	341.046426	0.008347	0.008363
RS	22	0.398987	2.965481	249.036102	0.006095	0.006140
RS	23	0.436810	2.965481	264.496627	0.006473	0.006494
RS	24	0.477500	4.038582	206.476953	0.005053	0.005090
RS	25	0.521274	4.038582	219.745529	0.005378	0.005392
RS	26	0.568366	4.978012	189.801483	0.004645	0.004675
RS	27	0.619028	4.978012	202.151983	0.004947	0.004968
RS	28	0.673530	5.458580	196.303188	0.004804	0.004844
RS	29	0.732163	5.458580	208.971919	0.005114	0.005167
RS	30	0.795241	5.367052	226.047576	0.005532	0.005618
RS	31	0.863100	5.367052	240.184698	0.005878	0.006004
RS	32	0.936102	4.875485	280.466343	0.006864	0.007051
RS	33	1.014638	4.875485	296.970568	0.007268	0.007525
RS	34	1.099127	4.249833	359.811259	0.008806	0.009164
RS	35	1.190020	4.249833	378.952244	0.009274	0.009730
RS	36	1.287803	3.676301	459.748846	0.011252	0.011849
RS	37	1.392998	3.676301	480.660639	0.011764	0.012476
RS	38	1.506166	3.235778	568.426131	0.013911	0.014787
RS	39	1.627913	3.235778	588.852410	0.014411	0.015397
RS	40	1.758888	2.946381	666.596848	0.016314	0.017442
RS	41	1.899791	2.946381	683.419688	0.016726	0.017930
RS	42	2.051374	2.798522	733.934732	0.017962	0.019236
RS	43	2.214447	2.798522	744.515277	0.018221	0.019513
RS	44	2.389881	2.767804	759.954761	0.018599	0.019868
RS	45	2.578612	2.767804	763.221626	0.018679	0.019908
RS	46	2.781650	2.821964	748.440665	0.018317	0.019457
RS	47	3.000077	2.821964	744.733399	0.018226	0.019292
RS	48	3.235062	2.927679	711.204940	0.017406	0.018359
RS	49	3.487858	2.927679	701.390727	0.017166	0.018038
RS	50	3.759815	3.056474	659.574300	0.016142	0.016913
RS	51	4.052387	3.056474	644.434596	0.015772	0.016475
RS	52	4.367136	3.189687	600.318341	0.014692	0.015318
RS	53	4.705743	3.189687	580.489921	0.014207	0.014785
RS	54	5.070015	3.393923	525.187423	0.012853	0.013375
RS	55	5.461900	3.393923	503.222232	0.012316	0.012807
RS	56	5.883489	3.393923	477.957156	0.011697	0.012162
RS	57	6.337034	3.393923	449.688542	0.011006	0.011446
RS	58	6.824958	4.975007	292.668156	0.007163	0.007546
RS	59	7.349867	4.975007	283.691609	0.006943	0.007313
RS	60	7.914563	4.975007	272.819874	0.006677	0.007033
RS	61	8.522062	4.975007	260.136697	0.006366	0.006706
RS	62	9.175610	4.975007	245.776787	0.006015	0.006336
RS	63	9.878697	4.975007	1700.283193	0.041612	0.043854
PA	4+25*2+4+6 0.051096521 0.020641501 9.878696567 1.231144196 0.181084939 0.240394086 0.285747209 0.352974543 0.465825555 0.646389902 0.931772269 1.374957802 2.042487879 2.965480796 4.038582321 4.978012039 5.458580302 5.367051840 4.875484745 4.249832807 3.676301421 3.235778231 2.946381329 2.798522288 2.767804256 2.821963907 2.927679442 3.056473968 3.189687438 3.393922617 4.975007465
//
IT	5692
RD	18
LK	-257264.011165
QD	-366.330017 -> -344.034163
RI	0.0149197120
TR	0.050124	0.020915
MT	9.968244
MM	C_pi: 2.051845, n_recomb: 42248.069291
RS	0	0.000000	1.361283	230.135767	0.005447	0.000236
RS	1	0.007595	1.361283	246.205517	0.005828	0.002268
RS	2	0.015767	1.361283	263.283195	0.006232	0.005219
RS	3	0.024560	1.361283	281.414129	0.006661	0.007262
RS	4	0.034021	0.181499	2201.034324	0.052098	0.053398
RS	5	0.044200	0.181499	2234.573989	0.052892	0.052235
RS	6	0.055152	0.243729	1695.818351	0.040140	0.038651
RS	7	0.066936	0.243729	1735.558136	0.041080	0.038856
RS	8	0.079615	0.288770	1499.970929	0.035504	0.033350
RS	9	0.093257	0.288770	1536.916080	0.036378	0.034293
RS	10	0.107936	0.354749	1283.594081	0.030382	0.028686
RS	11	0.123729	0.354749	1318.960859	0.031219	0.029726
RS	12	0.140722	0.465813	1034.848544	0.024495	0.023415
RS	13	0.159005	0.465813	1069.218747	0.025308	0.024406
RS	14	0.178677	0.644026	801.568306	0.018973	0.018383
RS	15	0.199843	0.644026	833.721148	0.019734	0.019265
RS	16	0.222617	0.927214	604.250439	0.014302	0.014038
RS	17	0.247120	0.927214	632.723764	0.014976	0.014781
RS	18	0.273484	1.370852	449.413164	0.010637	0.010565
RS	19	0.301851	1.370852	473.418359	0.011206	0.011160
RS	20	0.332373	2.047169	334.730982	0.007923	0.007942
RS	21	0.365212	2.047169	354.333700	0.008387	0.008400
RS	22	0.400546	2.995792	256.748092	0.006077	0.006119
RS	23	0.438564	2.995792	272.745971	0.006456	0.006476
RS	24	0.479469	4.115240	211.140201	0.004998	0.005034
RS	25	0.523481	4.115240	224.775718	0.005320	0.005335
RS	26	0.570835	5.109769	192.794044	0.004563	0.004592
RS	27	0.621786	5.109769	205.414199	0.004862	0.004881
RS	28	0.676608	5.628713	198.640021	0.004702	0.004739
RS	29	0.735593	5.628713	211.549473	0.005007	0.005054
RS	30	0.799058	5.542327	228.609964	0.005411	0.005489
RS	31	0.867343	5.542327	243.026400	0.005752	0.005865
RS	32	0.940814	5.028757	284.269228	0.006729	0.006897
RS	33	1.019866	5.028757	301.165868	0.007129	0.007359
RS	34	1.104923	4.370931	366.155027	0.008667	0.008989
RS	35	1.196439	4.370931	385.875122	0.009134	0.009545
RS	36	1.294906	3.767346	470.156567	0.011128	0.011670
RS	37	1.400852	3.767346	491.872571	0.011642	0.012289
RS	38	1.514845	3.303769	584.219932	0.013828	0.014627
RS	39	1.637496	3.303769	605.628272	0.014335	0.015237
RS	40	1.769462	2.998824	688.215268	0.016290	0.017326
RS	41	1.911451	2.998824	706.049902	0.016712	0.017821
RS	42	2.064225	2.841833	760.459256	0.018000	0.019176
RS	43	2.228603	2.841833	771.899288	0.018271	0.019467
RS	44	2.405465	2.806960	789.416292	0.018685	0.019863
RS	45	2.595760	2.806960	793.275440	0.018777	0.019921
RS	46	2.800509	2.860541	778.735965	0.018432	0.019494
RS	47	3.020808	2.860541	775.334642	0.018352	0.019347
RS	48	3.257840	2.967960	740.813074	0.017535	0.018424
RS	49	3.512875	2.967960	731.046740	0.017304	0.018120
RS	50	3.787280	3.099633	687.667324	0.016277	0.016997
RS	51	4.082527	3.099633	672.344558	0.015914	0.016573
RS	52	4.400198	3.236193	626.489006	0.014829	0.015416
RS	53	4.741997	3.236193	606.261694	0.014350	0.014893
RS	54	5.109757	3.446776	548.426431	0.012981	0.013471
RS	55	5.505449	3.446776	525.968144	0.012450	0.012913
RS	56	5.931194	3.446776	500.036240	0.011836	0.012275
RS	57	6.389276	3.446776	470.928781	0.011147	0.011565
RS	58	6.882149	5.113914	303.274745	0.007178	0.007540
RS	59	7.412458	5.113914	294.598488	0.006973	0.007324
RS	60	7.983045	5.113914	283.949523	0.006721	0.007059
RS	61	8.596968	5.113914	271.399797	0.006424	0.006748
RS	62	9.257521	5.113914	257.073415	0.006085	0.006392
RS	63	9.968244	5.113914	1813.926099	0.042935	0.045141
PA	4+25*2+4+6 0.050123644 0.020915008 9.968243735 1.361282615 0.181498546 0.243728982 0.288770433 0.354749218 0.465812672 0.644025526 0.927213713 1.370851585 2.047168606 2.995791695 4.115240497 5.109768770 5.628713246 5.542326997 5.028757295 4.370931091 3.767345737 3.303768623 2.998824029 2.841832854 2.806959512 2.860541408 2.967960386 3.099632785 3.236192927 3.446776258 5.113913567
//
IT	5002
RD	19
LK	-257220.068936
QD	-352.297420 -> -331.537934
RI	0.0134555431
TR	0.049205	0.021180
MT	10.053878
MM	C_pi: 2.093252, n_recomb: 43615.810095
RS	0	0.000000	1.504744	215.250908	0.004935	0.000216
RS	1	0.007610	1.504744	230.437337	0.005283	0.002068
RS	2	0.015798	1.504744	246.598247	0.005654	0.004756
RS	3	0.024610	1.504744	263.780942	0.006048	0.006620
RS	4	0.034093	0.181842	2277.248458	0.052212	0.053711
RS	5	0.044297	0.181842	2312.181067	0.053012	0.052518
RS	6	0.055277	0.247010	1735.325693	0.039787	0.038406
RS	7	0.067093	0.247010	1777.172625	0.040746	0.038618
RS	8	0.079809	0.291760	1541.560638	0.035344	0.033259
RS	9	0.093491	0.291760	1580.305748	0.036232	0.034200
RS	10	0.108215	0.356551	1327.237262	0.030430	0.028760
RS	11	0.124060	0.356551	1364.103726	0.031275	0.029794
RS	12	0.141110	0.465915	1075.588842	0.024661	0.023578
RS	13	0.159458	0.465915	1111.312549	0.025480	0.024568
RS	14	0.179202	0.641841	836.099102	0.019170	0.018567
RS	15	0.200448	0.641841	869.541462	0.019936	0.019453
RS	16	0.223311	0.922753	631.041921	0.014468	0.014190
RS	17	0.247914	0.922753	660.706664	0.015148	0.014941
RS	18	0.274389	1.366411	468.516969	0.010742	0.010659
RS	19	0.302879	1.366411	493.530273	0.011315	0.011263
RS	20	0.333537	2.050482	347.269044	0.007962	0.007975
RS	21	0.366528	2.050482	367.639049	0.008429	0.008439
RS	22	0.402029	3.023125	264.445025	0.006063	0.006102
RS	23	0.440232	3.023125	280.977629	0.006442	0.006461
RS	24	0.481341	4.187530	215.758701	0.004947	0.004982
RS	25	0.525580	4.187530	229.756269	0.005268	0.005282
RS	26	0.573184	5.236857	195.721467	0.004487	0.004515
RS	27	0.624411	5.236857	208.604196	0.004783	0.004800
RS	28	0.679536	5.795206	200.876359	0.004606	0.004640
RS	29	0.738857	5.795206	214.016263	0.004907	0.004949
RS	30	0.802691	5.715342	231.007197	0.005296	0.005367
RS	31	0.871383	5.715342	245.687915	0.005633	0.005734
RS	32	0.945302	5.180947	287.790438	0.006598	0.006750
RS	33	1.024846	5.180947	305.058009	0.006994	0.007202
RS	34	1.110443	4.491605	372.054849	0.008530	0.008821
RS	35	1.202553	4.491605	392.327269	0.008995	0.009366
RS	36	1.301673	3.858294	479.935104	0.011004	0.011495
RS	37	1.408336	3.858294	502.428945	0.011519	0.012107
RS	38	1.523115	3.371783	599.231284	0.013739	0.014468
RS	39	1.646629	3.371783	621.605283	0.014252	0.015077
RS	40	1.779542	3.051279	708.988526	0.016255	0.017207
RS	41	1.922569	3.051279	727.836299	0.016687	0.017709
RS	42	2.076480	2.885025	786.194633	0.018025	0.019112
RS	43	2.242103	2.885025	798.513149	0.018308	0.019416
RS	44	2.420329	2.845755	818.235558	0.018760	0.019853
RS	45	2.612118	2.845755	822.716192	0.018863	0.019927
RS	46	2.818501	2.898423	808.569304	0.018538	0.019526
RS	47	3.040589	2.898423	805.504639	0.018468	0.019396
RS	48	3.279578	3.007151	770.125448	0.017657	0.018486
RS	49	3.536752	3.007151	760.433659	0.017435	0.018198
RS	50	3.813497	3.141289	715.596336	0.016407	0.017080
RS	51	4.111301	3.141289	700.110843	0.016052	0.016669
RS	52	4.431768	3.280804	652.588934	0.014962	0.015511
RS	53	4.776620	3.280804	631.976595	0.014490	0.015000
RS	54	5.147715	3.497228	571.656152	0.013107	0.013567
RS	55	5.547049	3.497228	548.711898	0.012581	0.013017
RS	56	5.976770	3.497228	522.120632	0.011971	0.012386
RS	57	6.439193	3.497228	492.181931	0.011284	0.011681
RS	58	6.936804	5.248917	313.777717	0.007194	0.007535
RS	59	7.472281	5.248917	305.406214	0.007002	0.007334
RS	60	8.048507	5.248917	294.987786	0.006763	0.007085
RS	61	8.668581	5.248917	282.582658	0.006479	0.006788
RS	62	9.335841	5.248917	268.304251	0.006152	0.006446
RS	63	10.053878	5.248917	1928.960017	0.044226	0.046396
PA	4+25*2+4+6 0.049204753 0.021179713 10.053877909 1.504744069 0.181842217 0.247010136 0.291760098 0.356550746 0.465914846 0.641841464 0.922752622 1.366410531 2.050481714 3.023124706 4.187529651 5.236856832 5.795205870 5.715342364 5.180947106 4.491605482 3.858294404 3.371783200 3.051278911 2.885025041 2.845754851 2.898422761 3.007151041 3.141289303 3.280804247 3.497228343 5.248916770
//
IT	4977
RD	20
LK	-257179.145734
QD	-339.164887 -> -319.810583
RI	0.0121424160
TR	0.048335	0.021436
MT	10.136007
MM	C_pi: 2.133607, n_recomb: 44963.358439
RS	0	0.000000	1.663033	201.053491	0.004471	0.000197
RS	1	0.007623	1.663033	215.371698	0.004790	0.001884
RS	2	0.015828	1.663033	230.627401	0.005129	0.004332
RS	3	0.024658	1.663033	246.869047	0.005490	0.006032
RS	4	0.034161	0.182133	2352.630643	0.052323	0.054008
RS	5	0.044389	0.182133	2388.919364	0.053130	0.052791
RS	6	0.055396	0.250241	1773.217959	0.039437	0.038159
RS	7	0.067243	0.250241	1817.143113	0.040414	0.038379
RS	8	0.079993	0.294710	1581.753313	0.035179	0.033161
RS	9	0.093714	0.294710	1622.283116	0.036080	0.034101
RS	10	0.108482	0.358364	1369.791561	0.030465	0.028823
RS	11	0.124375	0.358364	1408.148444	0.031318	0.029850
RS	12	0.141480	0.466118	1115.611305	0.024812	0.023730
RS	13	0.159890	0.466118	1152.675111	0.025636	0.024717
RS	14	0.179702	0.639824	870.291857	0.019356	0.018742
RS	15	0.201025	0.639824	905.008485	0.020128	0.019631
RS	16	0.223973	0.918406	657.745715	0.014628	0.014339
RS	17	0.248671	0.918406	688.591483	0.015315	0.015096
RS	18	0.275252	1.361705	487.634623	0.010845	0.010754
RS	19	0.303859	1.361705	513.651818	0.011424	0.011364
RS	20	0.334647	2.052604	359.817567	0.008002	0.008010
RS	21	0.367782	2.052604	380.952987	0.008473	0.008479
RS	22	0.403443	3.047778	272.120969	0.006052	0.006089
RS	23	0.441823	3.047778	289.185469	0.006432	0.006450
RS	24	0.483128	4.255705	220.333793	0.004900	0.004934
RS	25	0.527583	4.255705	234.688788	0.005220	0.005233
RS	26	0.575426	5.359492	198.586100	0.004417	0.004443
RS	27	0.626917	5.359492	211.724733	0.004709	0.004725
RS	28	0.682333	5.958112	203.020643	0.004515	0.004548
RS	29	0.741973	5.958112	216.381544	0.004812	0.004851
RS	30	0.806160	5.886157	233.251232	0.005188	0.005251
RS	31	0.875241	5.886157	248.182196	0.005520	0.005611
RS	32	0.949588	5.332034	291.052746	0.006473	0.006610
RS	33	1.029602	5.332034	308.671061	0.006865	0.007052
RS	34	1.115717	4.611809	377.543659	0.008397	0.008660
RS	35	1.208396	4.611809	398.342709	0.008859	0.009195
RS	36	1.308141	3.949091	489.123517	0.010878	0.011324
RS	37	1.415489	3.949091	512.368957	0.011395	0.011930
RS	38	1.531022	3.439767	613.497263	0.013644	0.014310
RS	39	1.655361	3.439767	636.819158	0.014163	0.014919
RS	40	1.789180	3.103698	728.943609	0.016212	0.017086
RS	41	1.933201	3.103698	748.803168	0.016654	0.017594
RS	42	2.088200	2.928079	811.149985	0.018040	0.019044
RS	43	2.255016	2.928079	824.362861	0.018334	0.019360
RS	44	2.434549	2.884196	846.408084	0.018824	0.019838
RS	45	2.627769	2.884196	851.536541	0.018938	0.019928
RS	46	2.835718	2.935653	837.924524	0.018636	0.019554
RS	47	3.059521	2.935653	835.225130	0.018576	0.019441
RS	48	3.300385	3.045334	799.120373	0.017773	0.018545
RS	49	3.559611	3.045334	789.528370	0.017559	0.018271
RS	50	3.838599	3.181564	743.336919	0.016532	0.017160
RS	51	4.138855	3.181564	727.708222	0.016184	0.016761
RS	52	4.462001	3.323682	678.591768	0.015092	0.015605
RS	53	4.809782	3.323682	657.608133	0.014625	0.015103
RS	54	5.184076	3.545486	594.851129	0.013230	0.013661
RS	55	5.586904	3.545486	571.428394	0.012709	0.013119
RS	56	6.020441	3.545486	544.185706	0.012103	0.012495
RS	57	6.487029	3.545486	513.423967	0.011419	0.011794
RS	58	6.989187	5.380289	324.167120	0.007210	0.007531
RS	59	7.529626	5.380289	316.104822	0.007030	0.007345
RS	60	8.111265	5.380289	305.924506	0.006804	0.007109
RS	61	8.737246	5.380289	293.674756	0.006531	0.006826
RS	62	9.410947	5.380289	279.458259	0.006215	0.006497
RS	63	10.136007	5.380289	2045.207451	0.045486	0.047621
PA	4+25*2+4+6 0.048335057 0.021435790 10.136007392 1.663032819 0.182132693 0.250240941 0.294710460 0.358364059 0.466117683 0.639824416 0.918406275 1.361705324 2.052603911 3.047777892 4.255705360 5.359492033 5.958112028 5.886156578 5.332034450 4.611808796 3.949091135 3.439767056 3.103698324 2.928079233 2.884195539 2.935653116 3.045333857 3.181563645 3.323681971 3.545486429 5.380289424
//
IT	5314
RD	21
LK	-257140.984448
QD	-326.853680 -> -308.787400
RI	0.0109606356
TR	0.047511	0.021684
MT	10.214876
MM	C_pi: 2.172946, n_recomb: 46290.566877
RS	0	0.000000	1.838085	187.511168	0.004051	0.000180
RS	1	0.007637	1.838085	200.979165	0.004342	0.001716
RS	2	0.015856	1.838085	215.344974	0.004652	0.003943
RS	3	0.024704	1.838085	230.657479	0.004983	0.005493
RS	4	0.034227	0.182380	2427.107245	0.052432	0.054286
RS	5	0.044477	0.182380	2464.718094	0.053245	0.053053
RS	6	0.055510	0.253420	1809.584786	0.039092	0.037911
RS	7	0.067386	0.253420	1855.556896	0.040085	0.038140
RS	8	0.080168	0.297614	1620.636983	0.035010	0.033060
RS	9	0.093927	0.297614	1662.933252	0.035924	0.033999
RS	10	0.108736	0.360181	1411.281769	0.030487	0.028876
RS	11	0.124676	0.360181	1451.118280	0.031348	0.029898
RS	12	0.141834	0.466404	1154.915847	0.024949	0.023871
RS	13	0.160302	0.466404	1193.305738	0.025779	0.024855
RS	14	0.180180	0.637964	904.118032	0.019531	0.018908
RS	15	0.201576	0.637964	940.093170	0.020309	0.019801
RS	16	0.224606	0.914180	684.336974	0.014784	0.014483
RS	17	0.249394	0.914180	716.352548	0.015475	0.015247
RS	18	0.276076	1.356793	506.749345	0.010947	0.010848
RS	19	0.304795	1.356793	533.765398	0.011531	0.011465
RS	20	0.335707	2.053675	372.368282	0.008044	0.008047
RS	21	0.368980	2.053675	394.266774	0.008517	0.008521
RS	22	0.404794	3.069976	279.772419	0.006044	0.006078
RS	23	0.443343	3.069976	297.365831	0.006424	0.006441
RS	24	0.484836	4.320033	224.863650	0.004858	0.004890
RS	25	0.529497	4.320033	239.571475	0.005175	0.005189
RS	26	0.577569	5.477806	201.391307	0.004351	0.004376
RS	27	0.629312	5.477806	214.779571	0.004640	0.004655
RS	28	0.685006	6.117484	205.078905	0.004430	0.004460
RS	29	0.744953	6.117484	218.651957	0.004723	0.004758
RS	30	0.809478	6.054704	235.355707	0.005084	0.005142
RS	31	0.878931	6.054704	250.523895	0.005412	0.005494
RS	32	0.953688	5.481916	294.078834	0.006353	0.006476
RS	33	1.034153	5.481916	312.028967	0.006741	0.006909
RS	34	1.120763	4.731456	382.651611	0.008266	0.008504
RS	35	1.213987	4.731456	403.952615	0.008726	0.009030
RS	36	1.314330	4.039644	497.758916	0.010753	0.011158
RS	37	1.422336	4.039644	521.729909	0.011271	0.011757
RS	38	1.538590	3.507637	627.053882	0.013546	0.014154
RS	39	1.663722	3.507637	651.304688	0.014070	0.014762
RS	40	1.798409	3.156013	748.106904	0.016161	0.016964
RS	41	1.943382	3.156013	768.974356	0.016612	0.017478
RS	42	2.099426	2.970938	835.339024	0.018046	0.018972
RS	43	2.267386	2.970938	849.458926	0.018351	0.019301
RS	44	2.448173	2.922259	873.930494	0.018879	0.019818
RS	45	2.642765	2.922259	879.730246	0.019005	0.019924
RS	46	2.852217	2.972232	866.789905	0.018725	0.019578
RS	47	3.077665	2.972232	864.481982	0.018675	0.019480
RS	48	3.320328	3.082542	827.779126	0.017882	0.018601
RS	49	3.581523	3.082542	818.310441	0.017678	0.018341
RS	50	3.862665	3.220526	770.865452	0.016653	0.017237
RS	51	4.165275	3.220526	755.112151	0.016312	0.016850
RS	52	4.490995	3.364923	704.473198	0.015219	0.015697
RS	53	4.841588	3.364923	683.131547	0.014757	0.015204
RS	54	5.218955	3.591689	617.986745	0.013350	0.013753
RS	55	5.625139	3.591689	594.093168	0.012834	0.013219
RS	56	6.062342	3.591689	566.207292	0.012232	0.012600
RS	57	6.532932	3.591689	534.631162	0.011549	0.011904
RS	58	7.039459	5.508216	334.432790	0.007225	0.007528
RS	59	7.584667	5.508216	326.684048	0.007057	0.007355
RS	60	8.171509	5.508216	316.749180	0.006843	0.007132
RS	61	8.803167	5.508216	304.665223	0.006582	0.006862
RS	62	9.483061	5.508216	290.524094	0.006276	0.006545
RS	63	10.214876	5.508216	2162.493087	0.046716	0.048816
PA	4+25*2+4+6 0.047510790 0.021683628 10.214875957 1.838085066 0.182380165 0.253420095 0.297613646 0.360181381 0.466404179 0.637963507 0.914179810 1.356793281 2.053674672 3.069975501 4.320033487 5.477806320 6.117483525 6.054704012 5.481915542 4.731456438 4.039644369 3.507637254 3.156013384 2.970938208 2.922258797 2.972232034 3.082541742 3.220526252 3.364923069 3.591689374 5.508216288
//
IT	4796
RD	22
LK	-257105.355923
QD	-315.294294 -> -298.411022
RI	0.0098960859
TR	0.046728	0.021923
MT	10.290783
MM	C_pi: 2.211324, n_recomb: 47597.470535
RS	0	0.000000	2.031932	174.615489	0.003669	0.000165
RS	1	0.007649	2.031932	187.255032	0.003934	0.001562
RS	2	0.015883	2.031932	200.750803	0.004218	0.003587
RS	3	0.024747	2.031932	215.151527	0.004520	0.004998
RS	4	0.034289	0.182596	2500.576932	0.052536	0.054548
RS	5	0.044561	0.182596	2539.480596	0.053353	0.053303
RS	6	0.055619	0.256551	1844.487541	0.038752	0.037663
RS	7	0.067522	0.256551	1892.474493	0.039760	0.037903
RS	8	0.080336	0.300467	1658.286008	0.034840	0.032955
RS	9	0.094130	0.300467	1702.328772	0.035765	0.033894
RS	10	0.108979	0.361994	1451.753329	0.030501	0.028922
RS	11	0.124964	0.361994	1493.057426	0.031368	0.029938
RS	12	0.142172	0.466763	1193.505351	0.025075	0.024002
RS	13	0.160696	0.466763	1233.207098	0.025909	0.024984
RS	14	0.180636	0.636249	937.558761	0.019698	0.019068
RS	15	0.202103	0.636249	974.776499	0.020480	0.019962
RS	16	0.225211	0.910086	710.791006	0.014933	0.014624
RS	17	0.250086	0.910086	743.964582	0.015630	0.015393
RS	18	0.276864	1.351734	525.845364	0.011048	0.010941
RS	19	0.305691	1.351734	553.854612	0.011636	0.011565
RS	20	0.336723	2.053836	384.913228	0.008087	0.008085
RS	21	0.370128	2.053836	407.572081	0.008563	0.008564
RS	22	0.406088	3.089937	287.397282	0.006038	0.006070
RS	23	0.444799	3.089937	305.516590	0.006419	0.006435
RS	24	0.486472	4.380777	229.347971	0.004818	0.004850
RS	25	0.531331	4.380777	244.404163	0.005135	0.005148
RS	26	0.579622	5.592037	204.138203	0.004289	0.004314
RS	27	0.631607	5.592037	217.770108	0.004575	0.004590
RS	28	0.687568	6.273430	207.056859	0.004350	0.004379
RS	29	0.747810	6.273430	220.833822	0.004640	0.004671
RS	30	0.812659	6.221015	237.331971	0.004986	0.005039
RS	31	0.882469	6.221015	252.725290	0.005310	0.005384
RS	32	0.957619	5.630586	296.887716	0.006237	0.006349
RS	33	1.038517	5.630586	315.151931	0.006621	0.006774
RS	34	1.125603	4.850510	387.407865	0.008139	0.008355
RS	35	1.219350	4.850510	409.187320	0.008597	0.008872
RS	36	1.320268	4.129914	505.877108	0.010628	0.010996
RS	37	1.428906	4.129914	530.548103	0.011147	0.011590
RS	38	1.545853	3.575350	639.938750	0.013445	0.014000
RS	39	1.671745	3.575350	665.098747	0.013973	0.014607
RS	40	1.807267	3.208188	766.509182	0.016104	0.016841
RS	41	1.953156	3.208188	788.378626	0.016563	0.017361
RS	42	2.110203	3.013579	858.780894	0.018043	0.018897
RS	43	2.279263	3.013579	873.817788	0.018358	0.019237
RS	44	2.461255	2.959938	900.810232	0.018926	0.019795
RS	45	2.657167	2.959938	907.302015	0.019062	0.019915
RS	46	2.868065	3.008185	895.160864	0.018807	0.019599
RS	47	3.095094	3.008185	893.268449	0.018767	0.019516
RS	48	3.339489	3.118833	856.089696	0.017986	0.018654
RS	49	3.602578	3.118833	846.766342	0.017790	0.018408
RS	50	3.885791	3.258264	798.166407	0.016769	0.017312
RS	51	4.190667	3.258264	782.306084	0.016436	0.016937
RS	52	4.518863	3.404648	730.214534	0.015341	0.015787
RS	53	4.872163	3.404648	708.527746	0.014886	0.015303
RS	54	5.252488	3.635992	641.044503	0.013468	0.013844
RS	55	5.661903	3.635992	616.687696	0.012956	0.013316
RS	56	6.102635	3.635992	588.166931	0.012357	0.012704
RS	57	6.577079	3.635992	555.785229	0.011677	0.012011
RS	58	7.087814	5.632915	344.567896	0.007239	0.007525
RS	59	7.637615	5.632915	337.136865	0.007083	0.007364
RS	60	8.229471	5.632915	327.454442	0.006880	0.007155
RS	61	8.866598	5.632915	315.546219	0.006629	0.006897
RS	62	9.552459	5.632915	301.493328	0.006334	0.006591
RS	63	10.290783	5.632915	2280.662239	0.047916	0.049981
PA	4+25*2+4+6 0.046728267 0.021923448 10.290783009 2.031932015 0.182596405 0.256551123 0.300466706 0.361994008 0.466763019 0.636249085 0.910085698 1.351733980 2.053835762 3.089936947 4.380777366 5.592036555 6.273430127 6.221015138 5.630585713 4.850510386 4.129913860 3.575349650 3.208188421 3.013578777 2.959938154 3.008185356 3.118832843 3.258263722 3.404647784 3.635992229 5.632915354
//
IT	5643
RD	23
LK	-257072.054321
QD	-304.424745 -> -288.630073
RI	0.0089358649
TR	0.045984	0.022155
MT	10.363996
MM	C_pi: 2.248778, n_recomb: 48883.890691
RS	0	0.000000	2.246918	162.352843	0.003321	0.000150
RS	1	0.007661	2.246918	174.188469	0.003563	0.001421
RS	2	0.015909	2.246918	186.837500	0.003822	0.003261
RS	3	0.024789	2.246918	200.348013	0.004098	0.004545
RS	4	0.034349	0.182788	2572.975267	0.052634	0.054791
RS	5	0.044642	0.182788	2613.144861	0.053456	0.053541
RS	6	0.055723	0.259631	1878.016176	0.038418	0.037416
RS	7	0.067653	0.259631	1927.983875	0.039440	0.037667
RS	8	0.080497	0.303267	1694.754847	0.034669	0.032849
RS	9	0.094325	0.303267	1740.522355	0.035605	0.033789
RS	10	0.109212	0.363791	1491.254048	0.030506	0.028960
RS	11	0.125240	0.363791	1534.011921	0.031381	0.029971
RS	12	0.142496	0.467184	1231.372923	0.025190	0.024125
RS	13	0.161074	0.467184	1272.371725	0.026028	0.025103
RS	14	0.181075	0.634673	970.586832	0.019855	0.019220
RS	15	0.202608	0.634673	1009.030799	0.020641	0.020116
RS	16	0.225791	0.906123	737.085930	0.015078	0.014760
RS	17	0.250750	0.906123	771.405009	0.015780	0.015535
RS	18	0.277621	1.346577	544.902682	0.011147	0.011033
RS	19	0.306551	1.346577	573.898606	0.011740	0.011663
RS	20	0.337697	2.053213	397.440561	0.008130	0.008124
RS	21	0.371230	2.053213	420.856468	0.008609	0.008608
RS	22	0.407331	3.107866	294.990154	0.006035	0.006064
RS	23	0.446198	3.107866	313.632091	0.006416	0.006432
RS	24	0.488042	4.438107	233.788072	0.004783	0.004813
RS	25	0.533093	4.438107	249.188343	0.005098	0.005111
RS	26	0.581594	5.702343	206.828033	0.004231	0.004255
RS	27	0.633812	5.702343	220.697834	0.004515	0.004529
RS	28	0.690030	6.425996	208.959484	0.004275	0.004301
RS	29	0.750554	6.425996	222.932635	0.004560	0.004589
RS	30	0.815716	6.385114	239.187931	0.004893	0.004942
RS	31	0.885870	6.385114	254.794988	0.005212	0.005279
RS	32	0.961398	5.778007	299.495241	0.006127	0.006228
RS	33	1.042712	5.778007	318.056793	0.006506	0.006644
RS	34	1.130256	4.968952	391.833667	0.008016	0.008211
RS	35	1.224507	4.968952	414.068932	0.008470	0.008720
RS	36	1.325978	4.219862	513.506253	0.010505	0.010839
RS	37	1.435223	4.219862	538.852011	0.011023	0.011427
RS	38	1.552838	3.642873	652.179562	0.013341	0.013849
RS	39	1.679463	3.642873	678.228213	0.013874	0.014455
RS	40	1.815789	3.260192	784.172822	0.016042	0.016718
RS	41	1.962559	3.260192	807.036355	0.016509	0.017244
RS	42	2.120573	3.055982	881.486040	0.018032	0.018821
RS	43	2.290693	3.055982	897.447253	0.018359	0.019171
RS	44	2.473845	2.997237	927.043908	0.018964	0.019769
RS	45	2.671029	2.997237	934.245970	0.019112	0.019903
RS	46	2.883320	3.043538	923.024926	0.018882	0.019617
RS	47	3.111874	3.043538	921.570035	0.018852	0.019548
RS	48	3.357938	3.154260	884.033101	0.018084	0.018704
RS	49	3.622853	3.154260	874.875702	0.017897	0.018471
RS	50	3.908063	3.294857	825.216902	0.016881	0.017385
RS	51	4.215124	3.294857	809.266386	0.016555	0.017020
RS	52	4.545708	3.442964	755.791433	0.015461	0.015875
RS	53	4.901619	3.442964	733.772157	0.015011	0.015398
RS	54	5.284797	3.678536	664.000580	0.013583	0.013934
RS	55	5.697330	3.678536	639.188358	0.013076	0.013412
RS	56	6.141468	3.678536	610.041337	0.012479	0.012804
RS	57	6.619631	3.678536	576.863349	0.011801	0.012115
RS	58	7.134426	5.754583	354.563150	0.007253	0.007523
RS	59	7.688661	5.754583	347.453782	0.007108	0.007374
RS	60	8.285356	5.754583	338.030492	0.006915	0.007176
RS	61	8.927764	5.754583	326.307535	0.006675	0.006929
RS	62	9.619387	5.754583	312.355263	0.006390	0.006636
RS	63	10.363996	5.754583	2399.541907	0.049087	0.051117
PA	4+25*2+4+6 0.045984201 0.022155481 10.363995863 2.246917997 0.182788435 0.259631103 0.303267491 0.363790642 0.467184455 0.634673292 0.906123184 1.346576557 2.053212898 3.107865975 4.438106660 5.702342614 6.425996248 6.385114038 5.778006691 4.968952444 4.219862457 3.642872957 3.260191689 3.055982088 2.997237446 3.043538296 3.154259591 3.294857493 3.442963530 3.678535629 5.754582678
//
IT	5293
RD	24
LK	-257040.894174
QD	-294.189923 -> -279.398721
RI	0.0080698414
TR	0.045276	0.022380
MT	10.434720
MM	C_pi: 2.285337, n_recomb: 50149.708482
RS	0	0.000000	2.485514	150.721635	0.003005	0.000137
RS	1	0.007673	2.485514	161.780958	0.003226	0.001292
RS	2	0.015934	2.485514	173.610253	0.003462	0.002961
RS	3	0.024829	2.485514	186.256541	0.003714	0.004129
RS	4	0.034407	0.182961	2644.253033	0.052727	0.055018
RS	5	0.044719	0.182961	2685.663319	0.053553	0.053765
RS	6	0.055823	0.262660	1910.234909	0.038091	0.037171
RS	7	0.067778	0.262660	1962.147974	0.039126	0.037434
RS	8	0.080651	0.306013	1730.102472	0.034499	0.032741
RS	9	0.094512	0.306013	1777.571216	0.035445	0.033683
RS	10	0.109436	0.365570	1529.795520	0.030505	0.028993
RS	11	0.125505	0.365570	1573.992327	0.031386	0.030000
RS	12	0.142807	0.467663	1268.507494	0.025294	0.024239
RS	13	0.161437	0.467663	1310.788107	0.026138	0.025215
RS	14	0.181496	0.633226	1003.182440	0.020004	0.019365
RS	15	0.203094	0.633226	1042.835902	0.020794	0.020263
RS	16	0.226349	0.902294	763.199384	0.015218	0.014893
RS	17	0.251388	0.902294	798.650810	0.015925	0.015673
RS	18	0.278349	1.341363	563.902368	0.011244	0.011124
RS	19	0.307378	1.341363	593.877655	0.011842	0.011760
RS	20	0.338634	2.051900	409.942519	0.008174	0.008164
RS	21	0.372289	2.051900	434.111745	0.008656	0.008653
RS	22	0.408526	3.123955	302.545189	0.006033	0.006061
RS	23	0.447543	3.123955	321.706205	0.006415	0.006430
RS	24	0.489553	4.492236	238.182335	0.004749	0.004779
RS	25	0.534787	4.492236	253.922395	0.005063	0.005076
RS	26	0.583492	5.808800	209.464833	0.004177	0.004200
RS	27	0.635933	5.808800	223.567162	0.004458	0.004471
RS	28	0.692398	6.575211	210.791844	0.004203	0.004228
RS	29	0.753196	6.575211	224.953953	0.004486	0.004512
RS	30	0.818658	6.546913	240.934918	0.004804	0.004849
RS	31	0.889143	6.546913	256.745178	0.005120	0.005180
RS	32	0.965035	5.924134	301.916233	0.006020	0.006113
RS	33	1.046751	5.924134	320.759332	0.006396	0.006521
RS	34	1.134737	5.086696	395.953966	0.007895	0.008073
RS	35	1.229473	5.086696	418.623442	0.008347	0.008574
RS	36	1.331478	4.309437	520.674767	0.010382	0.010687
RS	37	1.441309	4.309437	546.670484	0.010901	0.011269
RS	38	1.559567	3.710155	663.806683	0.013237	0.013700
RS	39	1.686899	3.710155	690.722830	0.013773	0.014305
RS	40	1.824000	3.311983	801.122009	0.015975	0.016596
RS	41	1.971621	3.311983	824.969926	0.016450	0.017126
RS	42	2.130567	3.098124	903.466972	0.018015	0.018742
RS	43	2.301709	3.098124	920.357374	0.018352	0.019103
RS	44	2.485983	3.034145	952.633078	0.018996	0.019740
RS	45	2.684394	3.034145	960.561148	0.019154	0.019887
RS	46	2.898029	3.078305	950.372543	0.018951	0.019631
RS	47	3.128055	3.078305	949.375193	0.018931	0.019576
RS	48	3.375730	3.188857	911.593744	0.018177	0.018752
RS	49	3.642409	3.188857	902.621454	0.017999	0.018531
RS	50	3.929548	3.330369	851.996860	0.016989	0.017456
RS	51	4.238718	3.330369	835.972135	0.016670	0.017101
RS	52	4.571610	3.479952	781.182525	0.015577	0.015960
RS	53	4.930043	3.479952	758.842996	0.015132	0.015491
RS	54	5.315978	3.719432	686.833345	0.013696	0.014021
RS	55	5.731523	3.719432	661.573570	0.013192	0.013505
RS	56	6.178951	3.719432	631.809096	0.012598	0.012902
RS	57	6.660709	3.719432	597.844417	0.011921	0.012216
RS	58	7.179430	5.873379	364.410130	0.007266	0.007520
RS	59	7.737950	5.873379	357.626113	0.007131	0.007382
RS	60	8.339323	5.873379	348.468288	0.006949	0.007196
RS	61	8.986837	5.873379	336.939689	0.006719	0.006961
RS	62	9.684032	5.873379	323.099902	0.006443	0.006677
RS	63	10.434720	5.873379	2518.965646	0.050229	0.052226
PA	4+25*2+4+6 0.045275773 0.022380009 10.434719942 2.485514393 0.182961274 0.262659789 0.306012608 0.365569566 0.467662522 0.633226088 0.902293503 1.341362724 2.051899505 3.123955463 4.492236210 5.808800380 6.575211345 6.546913340 5.924133930 5.086696472 4.309436983 3.710155262 3.311983317 3.098123752 3.034145493 3.078304609 3.188857484 3.330369303 3.479952389 3.719431815 5.873378963
//
IT	4529
RD	25
LK	-257011.708823
QD	-284.540307 -> -270.675588
RI	0.0072877595
TR	0.044601	0.022597
MT	10.503125
MM	C_pi: 2.321039, n_recomb: 51395.078995
RS	0	0.000000	2.750721	139.705080	0.002718	0.000125
RS	1	0.007684	2.750721	150.017313	0.002919	0.001173
RS	2	0.015958	2.750721	161.055953	0.003134	0.002688
RS	3	0.024867	2.750721	172.866639	0.003363	0.003749
RS	4	0.034462	0.183125	2714.294569	0.052812	0.055227
RS	5	0.044793	0.183125	2756.926054	0.053642	0.053978
RS	6	0.055919	0.265641	1941.195229	0.037770	0.036929
RS	7	0.067899	0.265641	1995.018369	0.038817	0.037204
RS	8	0.080800	0.308698	1764.410969	0.034330	0.032634
RS	9	0.094692	0.308698	1813.556359	0.035287	0.033577
RS	10	0.109651	0.367328	1567.413375	0.030497	0.029020
RS	11	0.125760	0.367328	1613.033691	0.031385	0.030023
RS	12	0.143107	0.468187	1304.926741	0.025390	0.024345
RS	13	0.161786	0.468187	1348.473819	0.026237	0.025318
RS	14	0.181901	0.631896	1035.340701	0.020145	0.019503
RS	15	0.203561	0.631896	1076.186992	0.020939	0.020402
RS	16	0.226886	0.898600	789.114544	0.015354	0.015022
RS	17	0.252002	0.898600	825.684855	0.016065	0.015806
RS	18	0.279049	1.336108	582.840132	0.011340	0.011214
RS	19	0.308174	1.336108	613.787253	0.011943	0.011856
RS	20	0.339536	2.049972	422.416542	0.008219	0.008205
RS	21	0.373309	2.049972	447.335206	0.008704	0.008698
RS	22	0.409676	3.138312	310.066146	0.006033	0.006059
RS	23	0.448838	3.138312	329.742909	0.006416	0.006430
RS	24	0.491009	4.543361	242.531435	0.004719	0.004747
RS	25	0.536420	4.543361	258.607124	0.005032	0.005045
RS	26	0.585320	5.911595	212.050000	0.004126	0.004149
RS	27	0.637977	5.911595	226.379717	0.004405	0.004417
RS	28	0.694681	6.721174	212.558126	0.004136	0.004160
RS	29	0.755741	6.721174	226.902405	0.004415	0.004439
RS	30	0.821494	6.706475	242.579986	0.004720	0.004761
RS	31	0.892298	6.706475	258.583554	0.005031	0.005086
RS	32	0.968543	6.068936	304.166411	0.005918	0.006002
RS	33	1.050646	6.068936	323.276297	0.006290	0.006403
RS	34	1.139057	5.203706	399.791868	0.007779	0.007940
RS	35	1.234262	5.203706	422.875054	0.008228	0.008434
RS	36	1.336782	4.398587	527.414391	0.010262	0.010539
RS	37	1.447179	4.398587	554.036014	0.010780	0.011115
RS	38	1.566059	3.777149	674.855531	0.013131	0.013554
RS	39	1.694073	3.777149	702.617824	0.013671	0.014158
RS	40	1.831923	3.363528	817.388276	0.015904	0.016474
RS	41	1.980365	3.363528	842.209547	0.016387	0.017009
RS	42	2.140213	3.139979	924.746752	0.017993	0.018663
RS	43	2.312343	3.139979	942.569110	0.018340	0.019033
RS	44	2.497699	3.070652	977.590078	0.019021	0.019709
RS	45	2.697296	3.070652	986.257634	0.019190	0.019868
RS	46	2.912231	3.112492	977.206662	0.019014	0.019643
RS	47	3.143680	3.112492	976.684894	0.019003	0.019601
RS	48	3.392913	3.222655	938.767622	0.018266	0.018797
RS	49	3.661296	3.222655	929.998066	0.018095	0.018587
RS	50	3.950300	3.364846	878.498490	0.017093	0.017524
RS	51	4.261511	3.364846	862.414362	0.016780	0.017179
RS	52	4.596634	3.515684	806.376276	0.015690	0.016044
RS	53	4.957507	3.515684	783.728045	0.015249	0.015582
RS	54	5.346107	3.758775	709.530277	0.013805	0.014107
RS	55	5.764567	3.758775	683.830470	0.013305	0.013597
RS	56	6.215179	3.758775	653.457079	0.012714	0.012998
RS	57	6.700415	3.758775	618.715126	0.012038	0.012315
RS	58	7.222935	5.989438	374.105240	0.007279	0.007518
RS	59	7.785603	5.989438	367.649852	0.007153	0.007391
RS	60	8.391505	5.989438	358.763305	0.006980	0.007215
RS	61	9.043962	5.989438	347.437534	0.006760	0.006990
RS	62	9.746551	5.989438	333.721395	0.006493	0.006717
RS	63	10.503125	5.989438	2638.797728	0.051343	0.053306
PA	4+25*2+4+6 0.044600512 0.022597326 10.503125346 2.750721157 0.183125203 0.265640894 0.308697940 0.367327729 0.468187015 0.631896319 0.898600263 1.336107995 2.049972014 3.138311657 4.543360878 5.911595123 6.721173906 6.706475372 6.068935596 5.203706266 4.398586751 3.777149051 3.363527750 3.139978630 3.070652067 3.112492121 3.222655098 3.364845537 3.515684031 3.758774770 5.989438056
//
CC
CC	Brief Description of the file format:
CC	  CC  comments
CC	  MM  useful-messages
CC	  RD  round-of-iterations
CC	  LL  \log[P(sequence)]
CC	  QD  Q-before-opt Q-after-opt
CC	  TR  \theta_0 \rho_0
CC	  RS  k t_k \lambda_k \pi_k \sum_{l\not=k}A_{kl} A_{kk}
CC	  DC  begin end best-k t_k+\Delta_k max-prob
CC
MM	Version: 0.6.5-r67
MM	pattern:4+25*2+4+6, n:63, n_free_lambdas:28
MM	n_iterations:25, skip:1, max_t:5, theta/rho:5
MM	is_decoding:0
MM	n_seqs:10, sum_L:956093, sum_n:92661
RD	0
LK	0.000000
QD	0.000000 -> 0.000000
RI	inf
TR	0.101940	0.020388
MT	5.000000
MM	C_pi: 1.000000, n_recomb: 19296.127583
RS	0	0.000000	1.000000	122.619148	0.006355	0.000000
RS	1	0.006440	1.000000	129.659773	0.006719	0.000000
RS	2	0.013294	1.000000	137.046584	0.007102	0.000000
RS	3	0.020590	1.000000	144.788918	0.007504	0.000000
RS	4	0.028356	1.000000	152.895241	0.007924	0.000000
RS	5	0.036622	1.000000	161.372944	0.008363	0.000000
RS	6	0.045421	1.000000	170.228119	0.008822	0.000000
RS	7	0.054785	1.000000	179.465302	0.009301	0.000000
RS	8	0.064753	1.000000	189.087194	0.009799	0.000000
RS	9	0.075363	1.000000	199.094350	0.010318	0.000000
RS	10	0.086656	1.000000	209.484846	0.010856	0.000000
RS	11	0.098677	1.000000	220.253909	0.011414	0.000000
RS	12	0.111471	1.000000	231.393524	0.011992	0.000000
RS	13	0.125090	1.000000	242.892005	0.012588	0.000000
RS	14	0.139585	1.000000	254.733549	0.013201	0.000000
RS	15	0.155014	1.000000	266.897758	0.013832	0.000000
RS	16	0.171437	1.000000	279.359143	0.014477	0.000000
RS	17	0.188917	1.000000	292.086613	0.015137	0.000000
RS	18	0.207523	1.000000	305.042959	0.015809	0.000000
RS	19	0.227327	1.000000	318.184331	0.016490	0.000000
RS	20	0.248406	1.000000	331.459734	0.017178	0.000000
RS	21	0.270843	1.000000	344.810546	0.017869	0.000000
RS	22	0.294725	1.000000	358.170076	0.018562	0.000000
RS	23	0.320144	1.000000	371.463190	0.019251	0.000000
RS	24	0.347201	1.000000	384.606008	0.019932	0.000000
RS	25	0.376000	1.000000	397.505720	0.020600	0.000000
RS	26	0.406654	1.000000	410.060535	0.021251	0.000000
RS	27	0.439282	1.000000	422.159791	0.021878	0.000000
RS	28	0.474011	1.000000	433.684279	0.022475	0.000000
RS	29	0.510976	1.000000	444.506796	0.023036	0.000000
RS	30	0.550322	1.000000	454.492971	0.023554	0.000000
RS	31	0.592202	1.000000	463.502409	0.024020	0.000000
RS	32	0.636779	1.000000	471.390170	0.024429	0.000000
RS	33	0.684227	1.000000	478.008626	0.024772	0.000000
RS	34	0.734730	1.000000	483.209719	0.025042	0.000000
RS	35	0.788485	1.000000	486.847629	0.025230	0.000000
RS	36	0.845702	1.000000	488.781847	0.025331	0.000000
RS	37	0.906604	1.000000	488.880656	0.025336	0.000000
RS	38	0.971428	1.000000	487.024962	0.025240	0.000000
RS	39	1.040426	1.000000	483.112428	0.025037	0.000000
RS	40	1.113868	1.000000	477.061814	0.024723	0.000000
RS	41	1.192040	1.000000	468.817406	0.024296	0.000000
RS	42	1.275245	1.000000	458.353378	0.023754	0.000000
RS	43	1.363809	1.000000	445.677915	0.023097	0.000000
RS	44	1.458076	1.000000	430.836854	0.022328	0.000000
RS	45	1.558414	1.000000	413.916643	0.021451	0.000000
RS	46	1.665214	1.000000	395.046333	0.020473	0.000000
RS	47	1.778891	1.000000	374.398359	0.019403	0.000000
RS	48	1.899889	1.000000	352.187872	0.018252	0.000000
RS	49	2.028679	1.000000	328.670408	0.017033	0.000000
RS	50	2.165763	1.000000	304.137749	0.015762	0.000000
RS	51	2.311675	1.000000	278.911908	0.014454	0.000000
RS	52	2.466983	1.000000	253.337265	0.013129	0.000000
RS	53	2.632293	1.000000	227.771043	0.011804	0.000000
RS	54	2.808249	1.000000	202.572394	0.010498	0.000000
RS	55	2.995536	1.000000	178.090572	0.009229	0.000000
RS	56	3.194884	1.000000	154.652745	0.008015	0.000000
RS	57	3.407070	1.000000	132.552142	0.006869	0.000000
RS	58	3.632920	1.000000	112.037296	0.005806	0.000000
RS	59	3.873315	1.000000	93.303104	0.004835	0.000000
RS	60	4.129191	1.000000	76.484435	0.003964	0.000000
RS	61	4.401545	1.000000	61.652809	0.003195	0.000000
RS	62	4.691438	1.000000	48.816492	0.002530	0.000000
RS	63	5.000000	1.000000	136.576345	0.007078	0.000000
PA	4+25*2+4+6 0.101940043 0.020388009 5.000000000 1.000000000 1.000000000 1.000000000 1.000000000 1.000000000 1.000000000 1.000000000 1.000000000 1.000000000 1.000000000 1.000000000 1.000000000 1.000000000 1.000000000 1.000000000 1.000000000 1.000000000 1.000000000 1.000000000 1.000000000 1.000000000 1.000000000 1.000000000 1.000000000 1.000000000 1.000000000 1.000000000 1.000000000
//
IT	4632
RD	1
LK	-255369.468528
QD	-1972.382424 -> -952.351693
RI	0.0659451154
TR	0.087149	0.017203
MT	6.448596
MM	C_pi: 1.068728, n_recomb: 17418.346034
RS	0	0.000000	0.255782	456.963911	0.026235	0.001984
RS	1	0.006863	0.255782	474.990837	0.027270	0.012497
RS	2	0.014197	0.255782	492.791770	0.028292	0.022919
RS	3	0.022035	0.255782	510.222888	0.029292	0.030145
RS	4	0.030410	0.264809	509.459603	0.029248	0.033558
RS	5	0.039360	0.264809	525.766296	0.030185	0.033365
RS	6	0.048925	0.326864	440.132314	0.025268	0.031067
RS	7	0.059145	0.326864	455.414497	0.026146	0.028736
RS	8	0.070068	0.415215	371.539976	0.021330	0.026796
RS	9	0.081740	0.415215	385.703152	0.022144	0.024865
RS	10	0.094213	0.527596	315.563510	0.018117	0.022863
RS	11	0.107542	0.527596	328.563433	0.018863	0.020924
RS	12	0.121785	0.657558	274.774350	0.015775	0.019164
RS	13	0.137007	0.657558	286.725220	0.016461	0.017617
RS	14	0.153273	0.798023	246.701247	0.014163	0.016264
RS	15	0.170655	0.798023	257.800080	0.014800	0.015077
RS	16	0.189230	0.942333	228.224918	0.013103	0.014035
RS	17	0.209081	0.942333	238.674592	0.013702	0.013123
RS	18	0.230293	1.082985	217.201734	0.012470	0.012329
RS	19	0.252961	1.082985	227.183733	0.013043	0.011644
RS	20	0.277185	1.212986	212.115720	0.012178	0.011067
RS	21	0.303072	1.212986	221.776277	0.012732	0.010600
RS	22	0.330735	1.326576	211.924593	0.012167	0.010241
RS	23	0.360297	1.326576	221.367667	0.012709	0.009989
RS	24	0.391888	1.419903	215.875476	0.012394	0.009835
RS	25	0.425646	1.419903	225.155520	0.012926	0.009775
RS	26	0.461722	1.490620	223.464350	0.012829	0.009807
RS	27	0.500274	1.490620	232.577935	0.013352	0.009932
RS	28	0.541471	1.537804	234.316897	0.013452	0.010155
RS	29	0.585496	1.537804	243.188414	0.013962	0.010480
RS	30	0.632542	1.562855	247.917316	0.014233	0.010909
RS	31	0.682817	1.562855	256.377676	0.014719	0.011442
RS	32	0.736542	1.569744	263.390382	0.015121	0.012070
RS	33	0.793955	1.569744	271.157819	0.015567	0.012782
RS	34	0.855308	1.563900	279.459256	0.016044	0.013561
RS	35	0.920872	1.563900	286.134469	0.016427	0.014386
RS	36	0.990935	1.550699	294.537593	0.016910	0.015233
RS	37	1.065807	1.550699	299.621184	0.017201	0.016075
RS	38	1.145818	1.534658	306.851319	0.017617	0.016885
RS	39	1.231319	1.534658	309.787513	0.017785	0.017634
RS	40	1.322689	1.519371	314.568844	0.018060	0.018293
RS	41	1.420329	1.519371	314.817877	0.018074	0.018832
RS	42	1.524671	1.507423	316.047575	0.018145	0.019228
RS	43	1.636174	1.507423	313.178564	0.017980	0.019462
RS	44	1.755329	1.500050	310.186278	0.017808	0.019526
RS	45	1.882662	1.500050	303.963898	0.017451	0.019421
RS	46	2.018734	1.497154	296.646142	0.017031	0.019154
RS	47	2.164145	1.497154	287.086948	0.016482	0.018737
RS	48	2.319535	1.497927	275.817927	0.015835	0.018184
RS	49	2.485590	1.497927	263.216253	0.015111	0.017511
RS	50	2.663042	1.501469	248.696499	0.014278	0.016734
RS	51	2.852672	1.501469	233.625610	0.013413	0.015869
RS	52	3.055317	1.507078	216.783084	0.012446	0.014934
RS	53	3.271869	1.507078	200.066035	0.011486	0.013945
RS	54	3.503283	1.518494	181.525032	0.010421	0.012920
RS	55	3.750580	1.518494	164.286361	0.009432	0.011874
RS	56	4.014849	1.518494	146.999750	0.008439	0.010822
RS	57	4.297255	1.518494	129.939878	0.007460	0.009779
RS	58	4.599043	1.580908	109.340571	0.006277	0.008757
RS	59	4.921543	1.580908	94.901675	0.005448	0.007765
RS	60	5.266176	1.580908	81.202730	0.004662	0.006810
RS	61	5.634462	1.580908	68.430068	0.003929	0.005902
RS	62	6.028023	1.580908	56.734760	0.003257	0.005047
RS	63	6.448596	1.580908	188.888238	0.010844	0.018666
PA	4+25*2+4+6 0.087149090 0.017203374 6.448595524 0.255782127 0.264808655 0.326864243 0.415214539 0.527595520 0.657558441 0.798023224 0.942333221 1.082984924 1.212985992 1.326576233 1.419902802 1.490619659 1.537803650 1.562854767 1.569744110 1.563899994 1.550699234 1.534658194 1.519371271 1.507423401 1.500049591 1.497154236 1.497926950 1.501468658 1.507078230 1.518493652 1.580908000
//
IT	4034
RD	2
LK	-253835.808533
QD	-1010.839251 -> -741.171925
RI	0.0848939181
TR	0.081145	0.016661
MT	7.147503
MM	C_pi: 1.121309, n_recomb: 17696.333316
RS	0	0.000000	0.220221	551.263407	0.031151	0.001693
RS	1	0.007035	0.220221	570.890583	0.032260	0.011389
RS	2	0.014565	0.220221	589.845712	0.033332	0.022154
RS	3	0.022625	0.220221	607.917869	0.034353	0.030277
RS	4	0.031252	0.191058	717.977179	0.040572	0.034745
RS	5	0.040486	0.191058	731.055222	0.041311	0.038608
RS	6	0.050370	0.235785	604.192128	0.034142	0.033154
RS	7	0.060949	0.235785	617.413358	0.034889	0.034233
RS	8	0.072272	0.313089	476.590403	0.026932	0.027638
RS	9	0.084392	0.313089	490.138026	0.027697	0.028208
RS	10	0.097364	0.424519	372.867034	0.021070	0.022497
RS	11	0.111249	0.424519	385.861183	0.021805	0.022661
RS	12	0.126111	0.569434	298.394610	0.016862	0.018244
RS	13	0.142018	0.569434	310.327517	0.017536	0.018271
RS	14	0.159045	0.745241	247.029609	0.013959	0.015057
RS	15	0.177269	0.745241	257.840719	0.014570	0.015050
RS	16	0.196776	0.947235	211.990544	0.011979	0.012734
RS	17	0.217655	0.947235	221.826367	0.012535	0.012724
RS	18	0.240003	1.166076	188.701043	0.010663	0.011060
RS	19	0.263923	1.166076	197.774093	0.011176	0.011049
RS	20	0.289526	1.388506	174.146876	0.009841	0.009861
RS	21	0.316930	1.388506	182.672405	0.010323	0.009881
RS	22	0.346262	1.597930	166.511695	0.009409	0.009089
RS	23	0.377657	1.597930	174.685442	0.009871	0.009192
RS	24	0.411262	1.777919	164.662426	0.009305	0.008735
RS	25	0.447230	1.777919	172.647951	0.009756	0.008941
RS	26	0.485729	1.914548	167.997013	0.009493	0.008773
RS	27	0.526937	1.914548	175.916638	0.009941	0.009100
RS	28	0.571043	1.998513	176.289205	0.009962	0.009216
RS	29	0.618253	1.998513	184.208608	0.010409	0.009702
RS	30	0.668783	2.029450	189.267998	0.010695	0.010121
RS	31	0.722869	2.029450	197.163201	0.011141	0.010793
RS	32	0.780760	2.017387	206.203319	0.011652	0.011507
RS	33	0.842724	2.017387	213.917745	0.012088	0.012347
RS	34	0.909047	1.978206	225.740935	0.012756	0.013292
RS	35	0.980035	1.978206	232.954456	0.013164	0.014222
RS	36	1.056019	1.927262	245.986878	0.013900	0.015279
RS	37	1.137347	1.927262	252.216505	0.014252	0.016183
RS	38	1.224398	1.876223	264.664048	0.014956	0.017202
RS	39	1.317572	1.876223	269.306709	0.015218	0.017955
RS	40	1.417302	1.833162	279.286407	0.015782	0.018770
RS	41	1.524048	1.833162	281.709362	0.015919	0.019248
RS	42	1.638303	1.802900	287.559947	0.016250	0.019707
RS	43	1.760597	1.802900	287.225590	0.016231	0.019826
RS	44	1.891495	1.786499	288.019150	0.016276	0.019859
RS	45	2.031601	1.786499	284.591656	0.016082	0.019620
RS	46	2.181565	1.781919	280.314635	0.015840	0.019263
RS	47	2.342078	1.781919	273.707058	0.015467	0.018731
RS	48	2.513884	1.785922	264.969320	0.014973	0.018074
RS	49	2.697778	1.785922	255.347461	0.014429	0.017329
RS	50	2.894608	1.795592	243.025113	0.013733	0.016464
RS	51	3.105286	1.795592	230.798929	0.013042	0.015577
RS	52	3.330786	1.808811	215.866983	0.012198	0.014585
RS	53	3.572150	1.808811	201.672407	0.011396	0.013616
RS	54	3.830494	1.832595	184.373966	0.010419	0.012533
RS	55	4.107014	1.832595	169.219429	0.009562	0.011543
RS	56	4.402988	1.832595	153.640185	0.008682	0.010547
RS	57	4.719784	1.832595	137.890167	0.007792	0.009556
RS	58	5.058868	1.969474	114.496902	0.006470	0.008271
RS	59	5.421806	1.969474	101.592050	0.005741	0.007409
RS	60	5.810279	1.969474	88.960452	0.005027	0.006562
RS	61	6.226081	1.969474	76.807359	0.004340	0.005739
RS	62	6.671137	1.969474	65.320024	0.003691	0.004950
RS	63	7.147503	1.969474	242.882108	0.013725	0.019385
PA	4+25*2+4+6 0.081144882 0.016660789 7.147502505 0.220221353 0.191058287 0.235785455 0.313089461 0.424518828 0.569433811 0.745240687 0.947234617 1.166075916 1.388506283 1.597929652 1.777918512 1.914547605 1.998512949 2.029450476 2.017387412 1.978205764 1.927261873 1.876223321 1.833162091 1.802900101 1.786498957 1.781919175 1.785922355 1.795591995 1.808811224 1.832594867 1.969474014
//
IT	4351
RD	3
LK	-253396.848953
QD	-799.782031 -> -680.369585
RI	0.0782129634
TR	0.077350	0.016781
MT	7.549540
MM	C_pi: 1.200820, n_recomb: 19074.185122
RS	0	0.000000	0.250694	529.309623	0.027750	0.001485
RS	1	0.007127	0.250694	550.619041	0.028867	0.009966
RS	2	0.014762	0.250694	571.588645	0.029967	0.019414
RS	3	0.022941	0.250694	592.027835	0.031038	0.026392
RS	4	0.031703	0.178959	850.575007	0.044593	0.035913
RS	5	0.041090	0.178959	863.105059	0.045250	0.040053
RS	6	0.051145	0.212324	738.799304	0.038733	0.035059
RS	7	0.061917	0.212324	751.024567	0.039374	0.037019
RS	8	0.073457	0.280819	579.148670	0.030363	0.029222
RS	9	0.085819	0.280819	592.844615	0.031081	0.030522
RS	10	0.099063	0.386561	442.457611	0.023197	0.023405
RS	11	0.113250	0.386561	456.373752	0.023926	0.024232
RS	12	0.128448	0.532471	342.776401	0.017971	0.018642
RS	13	0.144730	0.532471	355.812317	0.018654	0.019200
RS	14	0.162172	0.720906	273.435325	0.014335	0.015082
RS	15	0.180857	0.720906	285.212323	0.014953	0.015488
RS	16	0.200873	0.952199	225.615799	0.011828	0.012498
RS	17	0.222317	0.952199	236.168452	0.012382	0.012808
RS	18	0.245288	1.220259	193.135529	0.010125	0.010648
RS	19	0.269897	1.220259	202.667657	0.010625	0.010883
RS	20	0.296259	1.510824	171.897126	0.009012	0.009331
RS	21	0.324501	1.510824	180.662221	0.009472	0.009532
RS	22	0.354755	1.799257	159.492188	0.008362	0.008480
RS	23	0.387165	1.799257	167.748763	0.008795	0.008715
RS	24	0.421886	2.055556	154.430321	0.008096	0.008083
RS	25	0.459080	2.055556	162.417836	0.008515	0.008382
RS	26	0.498926	2.250556	155.952984	0.008176	0.008110
RS	27	0.541612	2.250556	163.879000	0.008592	0.008497
RS	28	0.587339	2.362326	163.918964	0.008594	0.008578
RS	29	0.636326	2.362326	171.943764	0.009014	0.009097
RS	30	0.688804	2.387001	178.251295	0.009345	0.009554
RS	31	0.745022	2.387001	186.445123	0.009775	0.010239
RS	32	0.805247	2.342738	198.311570	0.010397	0.011071
RS	33	0.869764	2.342738	206.587661	0.010831	0.011909
RS	34	0.938879	2.259449	222.569073	0.011669	0.013043
RS	35	1.012920	2.259449	230.624188	0.012091	0.013956
RS	36	1.092238	2.164665	248.639970	0.013035	0.015243
RS	37	1.177209	2.164665	255.938896	0.013418	0.016112
RS	38	1.268236	2.077250	273.501428	0.014339	0.017359
RS	39	1.365750	2.077250	279.327753	0.014644	0.018055
RS	40	1.470214	2.008657	293.749561	0.015400	0.019049
RS	41	1.582124	2.008657	297.332731	0.015588	0.019451
RS	42	1.702009	1.964534	306.260213	0.016056	0.020001
RS	43	1.830438	1.964534	306.954965	0.016093	0.020035
RS	44	1.968020	1.944487	309.233767	0.016212	0.020072
RS	45	2.115408	1.944487	306.658911	0.016077	0.019757
RS	46	2.273301	1.943599	302.569202	0.015863	0.019349
RS	47	2.442446	1.943599	296.637910	0.015552	0.018766
RS	48	2.623646	1.955659	287.296643	0.015062	0.018042
RS	49	2.817761	1.955659	278.180933	0.014584	0.017276
RS	50	3.025710	1.975462	264.888846	0.013887	0.016356
RS	51	3.248479	1.975462	252.984551	0.013263	0.015477
RS	52	3.487126	1.999336	236.963996	0.012423	0.014452
RS	53	3.742781	1.999336	222.867586	0.011684	0.013512
RS	54	4.016656	2.038121	204.000409	0.010695	0.012396
RS	55	4.310050	2.038121	188.758315	0.009896	0.011450
RS	56	4.624355	2.038121	172.841428	0.009062	0.010495
RS	57	4.961060	2.038121	156.506870	0.008205	0.009539
RS	58	5.321762	2.255909	127.638702	0.006692	0.008045
RS	59	5.708171	2.255909	114.896892	0.006024	0.007269
RS	60	6.122120	2.255909	102.152484	0.005356	0.006497
RS	61	6.565571	2.255909	89.623251	0.004699	0.005735
RS	62	7.040627	2.255909	77.519794	0.004064	0.004996
RS	63	7.549540	2.255909	312.429510	0.016380	0.020702
PA	4+25*2+4+6 0.077349719 0.016781152 7.549539978 0.250693915 0.178959170 0.212324198 0.280818950 0.386561458 0.532471356 0.720906451 0.952199447 1.220259487 1.510823695 1.799257243 2.055555506 2.250556027 2.362326487 2.387000764 2.342737538 2.259448599 2.164664579 2.077250060 2.008657376 1.964533811 1.944486597 1.943598989 1.955658692 1.975461825 1.999335880 2.038120734 2.255908763
//
IT	4208
RD	4
LK	-253180.488672
QD	-723.290275 -> -640.765989
RI	0.0643510818
TR	0.074333	0.017106
MT	7.828774
MM	C_pi: 1.279089, n_recomb: 20693.129076
RS	0	0.000000	0.301563	482.145994	0.023300	0.001327
RS	1	0.007188	0.301563	504.231605	0.024367	0.008783
RS	2	0.014893	0.301563	526.396449	0.025438	0.016904
RS	3	0.023151	0.301563	548.494143	0.026506	0.022610
RS	4	0.032003	0.180380	943.579270	0.045599	0.036645
RS	5	0.041492	0.180380	957.861267	0.046289	0.040239
RS	6	0.051662	0.205483	853.355372	0.041239	0.036460
RS	7	0.062563	0.205483	865.878513	0.041844	0.038508
RS	8	0.074248	0.267661	676.568365	0.032695	0.030585
RS	9	0.086773	0.267661	690.969697	0.033391	0.032071
RS	10	0.100199	0.368100	515.082963	0.024891	0.024376
RS	11	0.114589	0.368100	530.266877	0.025625	0.025445
RS	12	0.130014	0.511460	394.205067	0.019050	0.019244
RS	13	0.146547	0.511460	408.687347	0.019750	0.020026
RS	14	0.164269	0.703878	308.693185	0.014918	0.015373
RS	15	0.183264	0.703878	321.815180	0.015552	0.015965
RS	16	0.203625	0.950837	248.857659	0.012026	0.012540
RS	17	0.225450	0.950837	260.528798	0.012590	0.012999
RS	18	0.248843	1.251357	207.548436	0.010030	0.010500
RS	19	0.273918	1.251357	217.945401	0.010532	0.010851
RS	20	0.300795	1.593496	179.901560	0.008694	0.009043
RS	21	0.329604	1.593496	189.303470	0.009148	0.009331
RS	22	0.360484	1.947765	163.056358	0.007880	0.008095
RS	23	0.393584	1.947765	171.777423	0.008301	0.008389
RS	24	0.429063	2.271758	155.178459	0.007499	0.007635
RS	25	0.467092	2.271758	163.528224	0.007903	0.007969
RS	26	0.507854	2.519843	155.317976	0.007506	0.007628
RS	27	0.551547	2.519843	163.581781	0.007905	0.008029
RS	28	0.598380	2.655059	163.387354	0.007896	0.008090
RS	29	0.648579	2.655059	171.811104	0.008303	0.008602
RS	30	0.702387	2.668763	179.504292	0.008675	0.009096
RS	31	0.760062	2.668763	188.243361	0.009097	0.009758
RS	32	0.821884	2.588335	203.144042	0.009817	0.010688
RS	33	0.888148	2.588335	212.171400	0.010253	0.011491
RS	34	0.959176	2.459455	232.599357	0.011240	0.012783
RS	35	1.035310	2.459455	241.613146	0.011676	0.013658
RS	36	1.116916	2.322285	264.924790	0.012803	0.015142
RS	37	1.204388	2.322285	273.312434	0.013208	0.015972
RS	38	1.298147	2.202042	296.198419	0.014314	0.017418
RS	39	1.398646	2.202042	303.098200	0.014647	0.018074
RS	40	1.506368	2.112299	321.904159	0.015556	0.019224
RS	41	1.621834	2.112299	326.381442	0.015772	0.019588
RS	42	1.745599	2.058569	337.929757	0.016331	0.020217
RS	43	1.878260	2.058569	339.228583	0.016393	0.020219
RS	44	2.020458	2.038537	342.138860	0.016534	0.020254
RS	45	2.172876	2.038537	339.860207	0.016424	0.019919
RS	46	2.336250	2.044342	334.842221	0.016181	0.019457
RS	47	2.511367	2.044342	328.947527	0.015896	0.018870
RS	48	2.699072	2.066899	317.801347	0.015358	0.018077
RS	49	2.900269	2.066899	308.522837	0.014909	0.017324
RS	50	3.115928	2.098786	293.116869	0.014165	0.016345
RS	51	3.347089	2.098786	280.886493	0.013574	0.015491
RS	52	3.594865	2.134821	262.775600	0.012699	0.014428
RS	53	3.860452	2.134821	248.193068	0.011994	0.013523
RS	54	4.145129	2.190099	226.834329	0.010962	0.012366
RS	55	4.450268	2.190099	211.034227	0.010198	0.011461
RS	56	4.777341	2.190099	194.346573	0.009392	0.010541
RS	57	5.127924	2.190099	177.036634	0.008555	0.009613
RS	58	5.503706	2.492776	141.567646	0.006841	0.007917
RS	59	5.906500	2.492776	128.811815	0.006225	0.007212
RS	60	6.338247	2.492776	115.833048	0.005598	0.006500
RS	61	6.801027	2.492776	102.855307	0.004971	0.005790
RS	62	7.297073	2.492776	90.104044	0.004354	0.005091
RS	63	7.828774	2.492776	387.411746	0.018722	0.022237
PA	4+25*2+4+6 0.074332893 0.017106084 7.828773514 0.301562503 0.180380244 0.205483338 0.267660650 0.368099832 0.511460193 0.703878204 0.950837314 1.251356683 1.593495854 1.947765426 2.271758396 2.519843387 2.655059141 2.668762537 2.588335155 2.459455102 2.322284504 2.202041940 2.112299266 2.058569332 2.038536553 2.044341852 2.066899351 2.098786422 2.134821348 2.190098903 2.492776133
//
IT	4950
RD	5
LK	-253022.573808
QD	-673.996952 -> -605.216166
RI	0.0520644359
TR	0.071706	0.017497
MT	8.050666
MM	C_pi: 1.350023, n_recomb: 22320.308706
RS	0	0.000000	0.362240	436.239639	0.019545	0.001201
RS	1	0.007235	0.362240	458.250759	0.020531	0.007826
RS	2	0.014993	0.362240	480.654719	0.021534	0.014856
RS	3	0.023313	0.362240	503.347949	0.022551	0.019541
RS	4	0.032235	0.185648	1014.014117	0.045430	0.037043
RS	5	0.041802	0.185648	1030.943332	0.046189	0.039986
RS	6	0.052061	0.204389	950.941314	0.042604	0.037395
RS	7	0.063063	0.204389	964.537130	0.043213	0.039320
RS	8	0.074860	0.261928	765.485399	0.034295	0.031626
RS	9	0.087511	0.261928	780.897796	0.034986	0.033119
RS	10	0.101078	0.358005	585.040845	0.026211	0.025208
RS	11	0.115626	0.358005	601.586203	0.026952	0.026365
RS	12	0.131226	0.497998	446.258946	0.019993	0.019830
RS	13	0.147955	0.497998	462.248210	0.020710	0.020720
RS	14	0.165895	0.690790	346.166292	0.015509	0.015723
RS	15	0.185132	0.690790	360.717287	0.016161	0.016414
RS	16	0.205761	0.946477	274.950306	0.012318	0.012677
RS	17	0.227883	0.946477	287.846631	0.012896	0.013219
RS	18	0.251605	1.269704	225.009599	0.010081	0.010461
RS	19	0.277044	1.269704	236.386446	0.010591	0.010878
RS	20	0.304323	1.652718	191.011027	0.008558	0.008869
RS	21	0.333575	1.652718	201.161814	0.009013	0.009206
RS	22	0.364944	2.063765	169.777802	0.007606	0.007825
RS	23	0.398583	2.063765	179.066798	0.008023	0.008150
RS	24	0.434655	2.449694	159.153362	0.007130	0.007298
RS	25	0.473337	2.449694	167.957222	0.007525	0.007647
RS	26	0.514818	2.748144	157.971216	0.007077	0.007248
RS	27	0.559300	2.748144	166.650054	0.007466	0.007648
RS	28	0.607000	2.905569	166.167172	0.007445	0.007691
RS	29	0.658151	2.905569	175.049358	0.007843	0.008186
RS	30	0.713003	2.907374	184.056084	0.008246	0.008703
RS	31	0.771823	2.907374	193.380813	0.008664	0.009332
RS	32	0.834899	2.790549	211.268668	0.009465	0.010335
RS	33	0.902539	2.790549	221.069902	0.009904	0.011100
RS	34	0.975072	2.617278	245.977337	0.011020	0.012515
RS	35	1.052853	2.617278	255.955115	0.011467	0.013353
RS	36	1.136261	2.440298	284.681274	0.012754	0.014999
RS	37	1.225705	2.440298	294.139509	0.013178	0.015799
RS	38	1.321619	2.290405	322.489706	0.014448	0.017415
RS	39	1.424472	2.290405	330.407112	0.014803	0.018051
RS	40	1.534767	2.182436	353.647795	0.015844	0.019337
RS	41	1.653042	2.182436	358.910751	0.016080	0.019690
RS	42	1.779874	2.121252	372.935977	0.016708	0.020389
RS	43	1.915882	2.121252	374.675334	0.016786	0.020390
RS	44	2.061730	2.102583	377.855903	0.016929	0.020421
RS	45	2.218131	2.102583	375.670859	0.016831	0.020095
RS	46	2.385847	2.115868	369.225325	0.016542	0.019582
RS	47	2.565697	2.115868	363.152104	0.016270	0.019012
RS	48	2.758559	2.149412	349.675273	0.015666	0.018152
RS	49	2.965374	2.149412	340.032001	0.015234	0.017424
RS	50	3.187153	2.193727	322.043928	0.014428	0.016386
RS	51	3.424977	2.193727	309.318368	0.013858	0.015565
RS	52	3.680008	2.242193	288.747232	0.012937	0.014460
RS	53	3.953490	2.242193	273.555984	0.012256	0.013590
RS	54	4.246759	2.314318	249.378833	0.011173	0.012387
RS	55	4.561245	2.314318	232.961813	0.010437	0.011520
RS	56	4.898484	2.314318	215.464368	0.009653	0.010632
RS	57	5.260122	2.314318	197.159726	0.008833	0.009729
RS	58	5.647925	2.704524	154.555865	0.006924	0.007832
RS	59	6.063785	2.704524	141.854445	0.006355	0.007188
RS	60	6.509733	2.704524	128.738875	0.005768	0.006529
RS	61	6.987944	2.704524	115.433477	0.005172	0.005864
RS	62	7.500754	2.704524	102.171445	0.004578	0.005201
RS	63	8.050666	2.704524	464.228761	0.020798	0.023847
PA	4+25*2+4+6 0.071706415 0.017496779 8.050666013 0.362239613 0.185647963 0.204388683 0.261927742 0.358005465 0.497997839 0.690789770 0.946476565 1.269703811 1.652717631 2.063764700 2.449694489 2.748143635 2.905568667 2.907373592 2.790548838 2.617278050 2.440298280 2.290404938 2.182436217 2.121252495 2.102582982 2.115868159 2.149411641 2.193726857 2.242193195 2.314318220 2.704524168
//
IT	4248
RD	6
LK	-252888.656603
QD	-632.593794 -> -571.868640
RI	0.0425764627
TR	0.069340	0.017904
MT	8.241688
MM	C_pi: 1.414726, n_recomb: 23914.258248
RS	0	0.000000	0.428674	397.370455	0.016616	0.001097
RS	1	0.007274	0.428674	418.874505	0.017516	0.007046
RS	2	0.015078	0.428674	440.980030	0.018440	0.013206
RS	3	0.023449	0.428674	463.618027	0.019387	0.017122
RS	4	0.032429	0.191975	1071.934327	0.044824	0.037239
RS	5	0.042063	0.191975	1091.751995	0.045653	0.039601
RS	6	0.052397	0.205721	1035.701926	0.043309	0.037989
RS	7	0.063483	0.205721	1050.821181	0.043941	0.039755
RS	8	0.075375	0.259779	846.282965	0.035388	0.032397
RS	9	0.088133	0.259779	862.911032	0.036084	0.033843
RS	10	0.101818	0.352376	651.041865	0.027224	0.025887
RS	11	0.116500	0.352376	668.985363	0.027974	0.027073
RS	12	0.132249	0.489028	497.080296	0.020786	0.020357
RS	13	0.149143	0.489028	514.569876	0.021517	0.021305
RS	14	0.167267	0.680647	383.853012	0.016051	0.016074
RS	15	0.186709	0.680647	399.838881	0.016720	0.016826
RS	16	0.207565	0.941339	301.869731	0.012623	0.012852
RS	17	0.229939	0.941339	316.016298	0.013215	0.013447
RS	18	0.253940	1.281371	243.483169	0.010182	0.010477
RS	19	0.279687	1.281371	255.873774	0.010700	0.010938
RS	20	0.307307	1.698251	203.157938	0.008495	0.008759
RS	21	0.336936	1.698251	214.090330	0.008952	0.009128
RS	22	0.368721	2.159995	177.531803	0.007424	0.007623
RS	23	0.402817	2.159995	187.415236	0.007837	0.007966
RS	24	0.439394	2.604283	164.158210	0.006864	0.007030
RS	25	0.478632	2.604283	173.434455	0.007252	0.007384
RS	26	0.520724	2.952202	161.625896	0.006759	0.006934
RS	27	0.565878	2.952202	170.727909	0.007139	0.007328
RS	28	0.614316	3.132368	169.864633	0.007103	0.007350
RS	29	0.666279	3.132368	179.201412	0.007493	0.007825
RS	30	0.722021	3.123066	189.378703	0.007919	0.008355
RS	31	0.781818	3.123066	199.273518	0.008333	0.008952
RS	32	0.845965	2.970813	219.998721	0.009199	0.010007
RS	33	0.914778	2.970813	230.551072	0.009641	0.010734
RS	34	0.988597	2.754716	259.849666	0.010866	0.012246
RS	35	1.067786	2.754716	270.768314	0.011322	0.013050
RS	36	1.152735	2.540003	304.925867	0.012751	0.014831
RS	37	1.243864	2.540003	315.434150	0.013190	0.015608
RS	38	1.341623	2.362535	349.351195	0.014608	0.017370
RS	39	1.446492	2.362535	358.262838	0.014981	0.017997
RS	40	1.558990	2.237887	386.052314	0.016143	0.019406
RS	41	1.679672	2.237887	392.064097	0.016395	0.019762
RS	42	1.809132	2.170010	408.598667	0.017086	0.020527
RS	43	1.948010	2.170010	410.722535	0.017175	0.020542
RS	44	2.096990	2.152771	414.078910	0.017315	0.020575
RS	45	2.256808	2.152771	411.918145	0.017225	0.020270
RS	46	2.428252	2.173195	403.855581	0.016888	0.019712
RS	47	2.612167	2.173195	397.534099	0.016623	0.019168
RS	48	2.809461	2.217245	381.508824	0.015953	0.018247
RS	49	3.021107	2.217245	371.442620	0.015532	0.017550
RS	50	3.248148	2.273526	350.678865	0.014664	0.016456
RS	51	3.491706	2.273526	337.419474	0.014110	0.015669
RS	52	3.752981	2.334047	314.242697	0.013140	0.014523
RS	53	4.033262	2.334047	298.428562	0.012479	0.013686
RS	54	4.333932	2.422724	271.297422	0.011345	0.012436
RS	55	4.656474	2.422724	254.281168	0.010633	0.011604
RS	56	5.002479	2.422724	236.003030	0.009869	0.010744
RS	57	5.373654	2.422724	216.743222	0.009063	0.009862
RS	58	5.771830	2.902228	166.646512	0.006969	0.007771
RS	59	6.198970	2.902228	154.076412	0.006443	0.007180
RS	60	6.657182	2.902228	140.921623	0.005893	0.006568
RS	61	7.148727	2.902228	127.402688	0.005327	0.005943
RS	62	7.676028	2.902228	113.755401	0.004757	0.005312
RS	63	8.241688	2.902228	542.724809	0.022695	0.025476
PA	4+25*2+4+6 0.069340168 0.017903994 8.241687522 0.428674155 0.191974541 0.205721498 0.259778516 0.352375780 0.489028354 0.680647393 0.941338793 1.281370980 1.698251154 2.159995393 2.604282721 2.952201771 3.132368095 3.123066499 2.970812945 2.754716373 2.540002606 2.362534904 2.237887101 2.170010456 2.152770617 2.173195253 2.217244902 2.273525864 2.334047493 2.422723534 2.902227869
//
IT	4319
RD	7
LK	-252769.829853
QD	-595.458607 -> -540.867266
RI	0.0354106905
TR	0.067180	0.018309
MT	8.413159
MM	C_pi: 1.474895, n_recomb: 25474.598559
RS	0	0.000000	0.498932	365.544077	0.014349	0.001010
RS	1	0.007309	0.498932	386.377791	0.015167	0.006403
RS	2	0.015152	0.498932	407.948030	0.016014	0.011866
RS	3	0.023569	0.498932	430.212226	0.016888	0.015202
RS	4	0.032601	0.198396	1122.957582	0.044081	0.037318
RS	5	0.042292	0.198396	1145.658253	0.044973	0.039199
RS	6	0.052693	0.208195	1111.158890	0.043618	0.038347
RS	7	0.063853	0.208195	1128.067166	0.044282	0.039971
RS	8	0.075829	0.259577	920.379499	0.036129	0.032962
RS	9	0.088681	0.259577	938.373094	0.036836	0.034352
RS	10	0.102471	0.349392	713.295628	0.028000	0.026437
RS	11	0.117270	0.349392	732.663618	0.028761	0.027627
RS	12	0.133150	0.482955	546.343602	0.021447	0.020822
RS	13	0.150192	0.482955	565.316424	0.022191	0.021803
RS	14	0.168478	0.672694	421.235378	0.016536	0.016412
RS	15	0.188101	0.672694	438.644223	0.017219	0.017205
RS	16	0.209159	0.936209	329.029361	0.012916	0.013042
RS	17	0.231756	0.936209	344.429379	0.013521	0.013674
RS	18	0.256004	1.289202	262.347289	0.010298	0.010524
RS	19	0.282024	1.289202	275.762433	0.010825	0.011016
RS	20	0.309947	1.735067	215.692263	0.008467	0.008689
RS	21	0.339910	1.735067	227.415895	0.008927	0.009081
RS	22	0.372063	2.243167	185.642722	0.007287	0.007465
RS	23	0.406566	2.243167	196.124720	0.007699	0.007820
RS	24	0.443592	2.743565	169.487269	0.006653	0.006808
RS	25	0.483323	2.743565	179.232950	0.007036	0.007164
RS	26	0.525958	3.141075	165.549573	0.006499	0.006666
RS	27	0.571710	3.141075	175.063500	0.006872	0.007052
RS	28	0.620806	3.345455	173.717139	0.006819	0.007052
RS	29	0.673490	3.345455	183.487407	0.007203	0.007507
RS	30	0.730024	3.326598	194.670502	0.007642	0.008040
RS	31	0.790691	3.326598	205.104854	0.008051	0.008608
RS	32	0.855792	3.140238	228.474567	0.008969	0.009699
RS	33	0.925652	3.140238	239.743231	0.009411	0.010391
RS	34	1.000617	2.882693	273.283258	0.010728	0.011978
RS	35	1.081062	2.882693	285.113190	0.011192	0.012753
RS	36	1.167386	2.631693	324.659987	0.012744	0.014644
RS	37	1.260020	2.631693	336.201930	0.013198	0.015405
RS	38	1.359425	2.427897	375.761610	0.014750	0.017295
RS	39	1.466095	2.427897	385.664331	0.015139	0.017919
RS	40	1.580562	2.287298	418.148726	0.016414	0.019440
RS	41	1.703395	2.287298	424.911236	0.016680	0.019807
RS	42	1.835206	2.212799	444.087999	0.017433	0.020637
RS	43	1.976651	2.212799	446.594595	0.017531	0.020673
RS	44	2.128435	2.196497	450.185436	0.017672	0.020713
RS	45	2.291312	2.196497	448.041709	0.017588	0.020435
RS	46	2.466094	2.223263	438.343601	0.017207	0.019841
RS	47	2.653651	2.223263	431.765388	0.016949	0.019327
RS	48	2.854917	2.276950	413.131977	0.016217	0.018353
RS	49	3.070894	2.276950	402.638012	0.015805	0.017687
RS	50	3.302656	2.344393	379.033880	0.014879	0.016543
RS	51	3.551358	2.344393	365.242521	0.014338	0.015787
RS	52	3.818238	2.416300	339.408108	0.013323	0.014604
RS	53	4.104624	2.416300	322.981831	0.012679	0.013798
RS	54	4.411942	2.520890	292.832563	0.011495	0.012502
RS	55	4.741722	2.520890	275.240816	0.010805	0.011702
RS	56	5.095606	2.520890	256.212115	0.010058	0.010866
RS	57	5.475356	2.520890	236.032763	0.009265	0.010003
RS	58	5.882861	3.090755	178.138292	0.006993	0.007723
RS	59	6.320152	3.090755	165.751746	0.006507	0.007180
RS	60	6.789404	3.090755	152.626074	0.005991	0.006610
RS	61	7.292954	3.090755	138.975296	0.005455	0.006021
RS	62	7.833309	3.090755	125.034225	0.004908	0.005421
RS	63	8.413159	3.090755	623.404808	0.024472	0.027097
PA	4+25*2+4+6 0.067180202 0.018309260 8.413158789 0.498931966 0.198395930 0.208194686 0.259576852 0.349391641 0.482954768 0.672694424 0.936209160 1.289201624 1.735067413 2.243167213 2.743565114 3.141075496 3.345455254 3.326597643 3.140237765 2.882693032 2.631692689 2.427896871 2.287298457 2.212799091 2.196497333 2.223263203 2.276949701 2.344393315 2.416300009 2.520890444 3.090755389
//
IT	5195
RD	8
LK	-252662.824833
QD	-561.745958 -> -512.307209
RI	0.0299476852
TR	0.065198	0.018706
MT	8.570167
MM	C_pi: 1.531670, n_recomb: 27006.379816
RS	0	0.000000	0.571983	339.503333	0.012571	0.000936
RS	1	0.007340	0.571983	359.633343	0.013317	0.005863
RS	2	0.015219	0.571983	380.587126	0.014092	0.010762
RS	3	0.023676	0.571983	402.342135	0.014898	0.013654
RS	4	0.032755	0.204552	1170.092264	0.043327	0.037331
RS	5	0.042499	0.204552	1195.588038	0.044271	0.038822
RS	6	0.052959	0.211226	1179.784506	0.043685	0.038546
RS	7	0.064186	0.211226	1198.639183	0.044384	0.040051
RS	8	0.076238	0.260503	989.121673	0.036625	0.033376
RS	9	0.089174	0.260503	1008.591633	0.037346	0.034713
RS	10	0.103060	0.348060	772.331059	0.028598	0.026883
RS	11	0.117964	0.348060	793.146149	0.029369	0.028068
RS	12	0.133963	0.478802	594.149137	0.022000	0.021231
RS	13	0.151137	0.478802	614.589123	0.022757	0.022234
RS	14	0.169571	0.666313	458.229781	0.016967	0.016731
RS	15	0.189358	0.666313	477.046791	0.017664	0.017554
RS	16	0.210597	0.931240	356.273768	0.013192	0.013238
RS	17	0.233396	0.931240	372.924646	0.013809	0.013898
RS	18	0.257867	1.294458	281.411562	0.010420	0.010592
RS	19	0.284136	1.294458	295.855211	0.010955	0.011107
RS	20	0.312332	1.765633	228.397807	0.008457	0.008646
RS	21	0.342598	1.765633	240.915274	0.008921	0.009055
RS	22	0.375085	2.316733	193.874766	0.007179	0.007338
RS	23	0.409957	2.316733	204.952616	0.007589	0.007701
RS	24	0.447389	2.871667	174.890734	0.006476	0.006619
RS	25	0.487569	2.871667	185.096654	0.006854	0.006975
RS	26	0.530697	3.319377	169.484043	0.006276	0.006433
RS	27	0.576991	3.319377	179.393329	0.006643	0.006810
RS	28	0.626684	3.549875	177.462540	0.006571	0.006786
RS	29	0.680024	3.549875	187.640966	0.006948	0.007224
RS	30	0.737279	3.523352	199.662821	0.007393	0.007754
RS	31	0.798737	3.523352	210.602625	0.007798	0.008295
RS	32	0.864706	3.304286	236.408253	0.008754	0.009408
RS	33	0.935517	3.304286	248.355172	0.009196	0.010070
RS	34	1.011526	3.006421	285.953935	0.010588	0.011714
RS	35	1.093114	3.006421	298.663406	0.011059	0.012463
RS	36	1.180691	2.720130	343.514817	0.012720	0.014447
RS	37	1.274696	2.720130	356.075825	0.013185	0.015193
RS	38	1.375601	2.490740	401.325204	0.014860	0.017196
RS	39	1.483913	2.490740	412.225479	0.015264	0.017820
RS	40	1.600175	2.334490	449.555929	0.016646	0.019446
RS	41	1.724971	2.334490	457.090728	0.016925	0.019825
RS	42	1.858927	2.253131	479.093675	0.017740	0.020722
RS	43	2.002716	2.253131	482.009020	0.017848	0.020781
RS	44	2.157059	2.237083	485.977764	0.017995	0.020836
RS	45	2.322732	2.237083	483.874734	0.017917	0.020585
RS	46	2.500565	2.269258	472.618202	0.017500	0.019965
RS	47	2.691451	2.269258	465.803377	0.017248	0.019481
RS	48	2.896349	2.331587	444.590119	0.016462	0.018463
RS	49	3.116286	2.331587	433.685800	0.016059	0.017828
RS	50	3.352368	2.409269	407.244163	0.015080	0.016639
RS	51	3.605778	2.409269	392.936565	0.014550	0.015914
RS	52	3.877789	2.491771	364.437453	0.013494	0.014696
RS	53	4.169766	2.491771	347.414544	0.012864	0.013919
RS	54	4.483175	2.611471	314.215200	0.011635	0.012580
RS	55	4.819588	2.611471	296.066215	0.010963	0.011807
RS	56	5.180695	2.611471	276.308770	0.010231	0.010993
RS	57	5.568308	2.611471	255.234541	0.009451	0.010147
RS	58	5.984372	3.272116	189.261659	0.007008	0.007685
RS	59	6.430976	3.272116	177.090723	0.006557	0.007184
RS	60	6.910362	3.272116	164.039294	0.006074	0.006653
RS	61	7.424935	3.272116	150.313072	0.005566	0.006097
RS	62	7.977280	3.272116	136.143383	0.005041	0.005524
RS	63	8.570167	3.272116	706.638156	0.026166	0.028696
PA	4+25*2+4+6 0.065197925 0.018705892 8.570166961 0.571983087 0.204552475 0.211226246 0.260503067 0.348059651 0.478802280 0.666312791 0.931239621 1.294457645 1.765632832 2.316733380 2.871667367 3.319377399 3.549874554 3.523351553 3.304286451 3.006421290 2.720129726 2.490740343 2.334490064 2.253130947 2.237082981 2.269258199 2.331587104 2.409268608 2.491770786 2.611470640 3.272116119
//
IT	5024
RD	9
LK	-252565.843138
QD	-531.063829 -> -486.099541
RI	0.0257022400
TR	0.063374	0.019092
MT	8.715191
MM	C_pi: 1.585734, n_recomb: 28513.761911
RS	0	0.000000	0.647282	317.949672	0.011151	0.000873
RS	1	0.007368	0.647282	337.396897	0.011833	0.005407
RS	2	0.015280	0.647282	357.724317	0.012546	0.009838
RS	3	0.023774	0.647282	378.924659	0.013289	0.012382
RS	4	0.032894	0.210321	1214.914320	0.042608	0.037308
RS	5	0.042687	0.210321	1243.097646	0.043596	0.038482
RS	6	0.053200	0.214528	1243.223101	0.043601	0.038635
RS	7	0.064489	0.214528	1264.116975	0.044334	0.040044
RS	8	0.076609	0.262105	1053.567087	0.036949	0.033678
RS	9	0.089623	0.262105	1074.594564	0.037687	0.034971
RS	10	0.103595	0.347796	828.652237	0.029061	0.027248
RS	11	0.118597	0.347796	850.933320	0.029843	0.028423
RS	12	0.134704	0.475956	640.674332	0.022469	0.021594
RS	13	0.151998	0.475956	662.567634	0.023237	0.022610
RS	14	0.170566	0.661043	494.870934	0.017356	0.017033
RS	15	0.190503	0.661043	515.081693	0.018064	0.017878
RS	16	0.211908	0.926383	383.580803	0.013452	0.013435
RS	17	0.234891	0.926383	401.478551	0.014080	0.014119
RS	18	0.259568	1.297747	300.623512	0.010543	0.010671
RS	19	0.286062	1.297747	316.097601	0.011086	0.011207
RS	20	0.314509	1.791254	241.205228	0.008459	0.008621
RS	21	0.345052	1.791254	254.517126	0.008926	0.009044
RS	22	0.377845	2.382561	202.144010	0.007089	0.007234
RS	23	0.413055	2.382561	213.813136	0.007499	0.007602
RS	24	0.450859	2.990762	180.277345	0.006322	0.006456
RS	25	0.491449	2.990762	190.932873	0.006696	0.006811
RS	26	0.535030	3.489440	173.337809	0.006079	0.006227
RS	27	0.581822	3.489440	183.625177	0.006440	0.006595
RS	28	0.632061	3.748122	181.014771	0.006348	0.006546
RS	29	0.686003	3.748122	191.576009	0.006719	0.006968
RS	30	0.743919	3.715915	204.279378	0.007164	0.007490
RS	31	0.806103	3.715915	215.690868	0.007564	0.008007
RS	32	0.872869	3.465555	243.721906	0.008548	0.009134
RS	33	0.944554	3.465555	256.308701	0.008989	0.009768
RS	34	1.021522	3.128319	297.765203	0.010443	0.011455
RS	35	1.104160	3.128319	311.321289	0.010918	0.012180
RS	36	1.192888	2.807432	361.362437	0.012673	0.014241
RS	37	1.288154	2.807432	374.927397	0.013149	0.014975
RS	38	1.390440	2.552894	425.883197	0.014936	0.017079
RS	39	1.500262	2.552894	437.790507	0.015354	0.017703
RS	40	1.618176	2.381076	480.107166	0.016838	0.019428
RS	41	1.744780	2.381076	488.444499	0.017130	0.019820
RS	42	1.880711	2.292507	513.477606	0.018008	0.020785
RS	43	2.026659	2.292507	516.841368	0.018126	0.020866
RS	44	2.183361	2.275994	521.377323	0.018285	0.020943
RS	45	2.351609	2.275994	519.353975	0.018214	0.020720
RS	46	2.532255	2.312643	506.671952	0.017769	0.020084
RS	47	2.726211	2.312643	499.654086	0.017523	0.019629
RS	48	2.934459	2.382620	475.938718	0.016692	0.018574
RS	49	3.158052	2.382620	464.650982	0.016296	0.017968
RS	50	3.398120	2.469595	435.412832	0.015270	0.016742
RS	51	3.655877	2.469595	420.609351	0.014751	0.016044
RS	52	3.932627	2.561861	389.463639	0.013659	0.014796
RS	53	4.229770	2.561861	371.859111	0.013041	0.014043
RS	54	4.548807	2.695786	335.595035	0.011770	0.012664
RS	55	4.891352	2.695786	316.901147	0.011114	0.011916
RS	56	5.259137	2.695786	296.429309	0.010396	0.011123
RS	57	5.654023	2.695786	274.476009	0.009626	0.010291
RS	58	6.078005	3.447071	200.161397	0.007020	0.007654
RS	59	6.533229	3.447071	188.225183	0.006601	0.007191
RS	60	7.021995	3.447071	175.277988	0.006147	0.006694
RS	61	7.546776	3.447071	161.516018	0.005664	0.006168
RS	62	8.110225	3.447071	147.165335	0.005161	0.005621
RS	63	8.715191	3.447071	792.587658	0.027797	0.030266
PA	4+25*2+4+6 0.063373845 0.019091891 8.715191301 0.647281644 0.210320788 0.214527864 0.262104728 0.347795596 0.475955702 0.661042883 0.926383494 1.297746946 1.791254122 2.382560515 2.990762405 3.489440029 3.748122456 3.715914716 3.465554509 3.128319469 2.807432169 2.552893884 2.381076296 2.292507385 2.275993883 2.312642578 2.382620368 2.469594756 2.561861167 2.695786263 3.447070562
//
IT	4501
RD	10
LK	-252477.591823
QD	-503.088210 -> -462.060627
RI	0.0223331670
TR	0.061692	0.019467
MT	8.849642
MM	C_pi: 1.637485, n_recomb: 29999.193694
RS	0	0.000000	0.724557	299.823215	0.009994	0.000819
RS	1	0.007394	0.724557	318.627364	0.010621	0.005015
RS	2	0.015335	0.724557	338.347903	0.011279	0.009054
RS	3	0.023863	0.724557	358.989351	0.011967	0.011320
RS	4	0.033022	0.215671	1258.260126	0.041943	0.037267
RS	5	0.042858	0.215671	1289.025115	0.042969	0.038182
RS	6	0.053422	0.217942	1302.584396	0.043421	0.038647
RS	7	0.064766	0.217942	1325.568970	0.044187	0.039980
RS	8	0.076949	0.264117	1114.484464	0.037150	0.033897
RS	9	0.090033	0.264117	1137.127669	0.037905	0.035153
RS	10	0.104085	0.348240	882.651654	0.029423	0.027549
RS	11	0.119175	0.348240	906.413245	0.030215	0.028713
RS	12	0.135382	0.474015	686.074647	0.022870	0.021916
RS	13	0.152786	0.474015	709.408643	0.023648	0.022942
RS	14	0.171478	0.656564	531.203688	0.017707	0.017317
RS	15	0.191552	0.656564	552.794237	0.018427	0.018181
RS	16	0.213110	0.921576	410.952786	0.013699	0.013632
RS	17	0.236262	0.921576	430.092708	0.014337	0.014335
RS	18	0.261126	1.299416	319.969328	0.010666	0.010760
RS	19	0.287829	1.299416	336.474914	0.011216	0.011313
RS	20	0.316506	1.812744	254.088834	0.008470	0.008611
RS	21	0.347303	1.812744	268.195037	0.008940	0.009046
RS	22	0.380378	2.441783	210.417930	0.007014	0.007147
RS	23	0.415898	2.441783	222.673335	0.007423	0.007520
RS	24	0.454045	3.102061	185.614104	0.006187	0.006313
RS	25	0.495012	3.102061	196.708720	0.006557	0.006666
RS	26	0.539009	3.652480	177.080005	0.005903	0.006042
RS	27	0.586259	3.652480	187.728851	0.006258	0.006403
RS	28	0.637003	3.941366	184.354985	0.006145	0.006329
RS	29	0.691499	3.941366	195.275096	0.006509	0.006736
RS	30	0.750024	3.905535	208.511727	0.006951	0.007245
RS	31	0.812877	3.905535	220.362612	0.007346	0.007741
RS	32	0.880378	3.625226	250.417275	0.008347	0.008874
RS	33	0.952869	3.625226	263.606303	0.008787	0.009483
RS	34	1.030721	3.249452	308.711453	0.010291	0.011202
RS	35	1.114329	3.249452	323.080347	0.010770	0.011906
RS	36	1.204120	2.894490	378.172653	0.012606	0.014031
RS	37	1.300550	2.894490	392.724541	0.013091	0.014753
RS	38	1.404110	2.615079	449.375067	0.014980	0.016946
RS	39	1.515328	2.615079	462.298054	0.015410	0.017572
RS	40	1.634769	2.427674	509.722382	0.016991	0.019389
RS	41	1.763042	2.427674	518.894801	0.017297	0.019795
RS	42	1.900800	2.331526	547.162655	0.018239	0.020828
RS	43	2.048745	2.331526	551.020181	0.018368	0.020931
RS	44	2.207628	2.313864	556.334363	0.018545	0.021036
RS	45	2.378260	2.313864	554.436779	0.018482	0.020840
RS	46	2.561509	2.354104	540.494033	0.018017	0.020194
RS	47	2.758308	2.354104	533.312875	0.017778	0.019767
RS	48	2.969658	2.430779	507.204335	0.016907	0.018685
RS	49	3.196636	2.430779	495.563921	0.016519	0.018105
RS	50	3.440398	2.526126	463.593518	0.015454	0.016847
RS	51	3.702184	2.526126	448.315638	0.014944	0.016174
RS	52	3.983327	2.627338	414.555259	0.013819	0.014900
RS	53	4.285259	2.627338	396.382848	0.013213	0.014170
RS	54	4.609516	2.774574	357.051332	0.011902	0.012754
RS	55	4.957749	2.774574	337.820740	0.011261	0.012028
RS	56	5.331732	2.774574	316.643906	0.010555	0.011253
RS	57	5.733368	2.774574	293.821685	0.009794	0.010434
RS	58	6.164702	3.615871	210.920081	0.007031	0.007629
RS	59	6.627930	3.615871	199.229958	0.006641	0.007200
RS	60	7.125410	3.615871	186.407593	0.006214	0.006734
RS	61	7.659675	3.615871	172.638948	0.005755	0.006236
RS	62	8.233445	3.615871	158.143536	0.005272	0.005713
RS	63	8.849642	3.615871	881.250977	0.029376	0.031804
PA	4+25*2+4+6 0.061692097 0.019467023 8.849641538 0.724557211 0.215670843 0.217942160 0.264116677 0.348239969 0.474014910 0.656564382 0.921575660 1.299415578 1.812744197 2.441782791 3.102061472 3.652480076 3.941366433 3.905534891 3.625226168 3.249451765 2.894489725 2.615079187 2.427673658 2.331526378 2.313863589 2.354103920 2.430778872 2.526126360 2.627338423 2.774573808 3.615870882
//
IT	4943
RD	11
LK	-252397.032266
QD	-477.520703 -> -439.980787
RI	0.0196088064
TR	0.060138	0.019832
MT	8.974578
MM	C_pi: 1.687177, n_recomb: 31463.808142
RS	0	0.000000	0.803641	284.339519	0.009037	0.000771
RS	1	0.007418	0.803641	302.544891	0.009616	0.004676
RS	2	0.015386	0.803641	321.689232	0.010224	0.008382
RS	3	0.023945	0.803641	341.786289	0.010863	0.010419
RS	4	0.033139	0.220608	1300.593768	0.041336	0.037218
RS	5	0.043015	0.220608	1333.842047	0.042393	0.037920
RS	6	0.053624	0.221382	1358.601957	0.043180	0.038607
RS	7	0.065020	0.221382	1383.702014	0.043978	0.039877
RS	8	0.077261	0.266374	1172.433424	0.037263	0.034053
RS	9	0.090410	0.266374	1196.732318	0.038035	0.035279
RS	10	0.104534	0.349160	934.624740	0.029705	0.027798
RS	11	0.119706	0.349160	959.876498	0.030507	0.028951
RS	12	0.136004	0.472720	730.454848	0.023216	0.022205
RS	13	0.153510	0.472720	755.217114	0.024003	0.023236
RS	14	0.172316	0.652666	567.250399	0.018029	0.017585
RS	15	0.192516	0.652666	590.206664	0.018758	0.018464
RS	16	0.214214	0.916775	438.386607	0.013933	0.013826
RS	17	0.237522	0.916775	458.763120	0.014581	0.014546
RS	18	0.262559	1.299712	339.439955	0.010788	0.010855
RS	19	0.289453	1.299712	356.977277	0.011346	0.011423
RS	20	0.318343	1.830686	267.034843	0.008487	0.008611
RS	21	0.349375	1.830686	281.934746	0.008961	0.009057
RS	22	0.382709	2.495184	218.681770	0.006950	0.007074
RS	23	0.418516	2.495184	231.518420	0.007358	0.007451
RS	24	0.456979	3.206372	190.886490	0.006067	0.006187
RS	25	0.498295	3.206372	202.410081	0.006433	0.006537
RS	26	0.542676	3.809179	180.702633	0.005743	0.005875
RS	27	0.590349	3.809179	191.697413	0.006093	0.006229
RS	28	0.641558	4.130236	187.484453	0.005959	0.006130
RS	29	0.696566	4.130236	198.741101	0.006316	0.006523
RS	30	0.755654	4.092764	212.378661	0.006750	0.007019
RS	31	0.819126	4.092764	224.638582	0.007140	0.007495
RS	32	0.887305	3.783850	256.523353	0.008153	0.008627
RS	33	0.960543	3.783850	270.278093	0.008590	0.009214
RS	34	1.039213	3.370276	318.821566	0.010133	0.010956
RS	35	1.123718	3.370276	333.968801	0.010614	0.011639
RS	36	1.214492	2.981652	393.955919	0.012521	0.013817
RS	37	1.312000	2.981652	409.475226	0.013014	0.014529
RS	38	1.416740	2.677552	471.781932	0.014994	0.016801
RS	39	1.529250	2.677552	485.726443	0.015438	0.017428
RS	40	1.650106	2.474493	538.356477	0.017110	0.019332
RS	41	1.779927	2.474493	548.395432	0.017429	0.019751
RS	42	1.919378	2.370413	580.093767	0.018437	0.020852
RS	43	2.069173	2.370413	584.491722	0.018577	0.020977
RS	44	2.230080	2.350979	590.802664	0.018777	0.021115
RS	45	2.402923	2.350979	589.079662	0.018722	0.020944
RS	46	2.588587	2.394003	574.058869	0.018245	0.020298
RS	47	2.788023	2.394003	566.756742	0.018013	0.019896
RS	48	3.002254	2.476491	538.383149	0.017111	0.018793
RS	49	3.232375	2.476491	526.422286	0.016731	0.018238
RS	50	3.479567	2.579347	491.798143	0.015631	0.016955
RS	51	3.745095	2.579347	476.067702	0.015131	0.016305
RS	52	4.030320	2.688714	439.735483	0.013976	0.015007
RS	53	4.336703	2.688714	421.008013	0.013381	0.014298
RS	54	4.665813	2.848349	378.615677	0.012033	0.012848
RS	55	5.019335	2.848349	358.854256	0.011405	0.012142
RS	56	5.399082	2.848349	336.979071	0.010710	0.011382
RS	57	5.806998	2.848349	313.294990	0.009957	0.010575
RS	58	6.245172	3.778660	221.580084	0.007042	0.007609
RS	59	6.715850	3.778660	210.143143	0.006679	0.007211
RS	60	7.221442	3.778660	197.460642	0.006276	0.006773
RS	61	7.764538	3.778660	183.707816	0.005839	0.006300
RS	62	8.347921	3.778660	169.096703	0.005374	0.005799
RS	63	8.974578	3.778660	972.522442	0.030909	0.033308
PA	4+25*2+4+6 0.060138231 0.019831514 8.974578280 0.803640854 0.220607825 0.221382424 0.266373911 0.349159990 0.472719770 0.652665981 0.916775201 1.299712371 1.830686211 2.495183749 3.206371638 3.809178750 4.130235728 4.092763502 3.783849865 3.370275505 2.981652132 2.677552230 2.474492993 2.370413464 2.350978713 2.394003482 2.476490893 2.579347033 2.688713711 2.848349035 3.778659703
//
IT	4182
RD	12
LK	-252323.291683
QD	-454.091247 -> -419.656329
RI	0.0173672744
TR	0.058700	0.020186
MT	9.090807
MM	C_pi: 1.734993, n_recomb: 32908.332526
RS	0	0.000000	0.884464	270.910995	0.008232	0.000729
RS	1	0.007440	0.884464	288.559963	0.008769	0.004380
RS	2	0.015433	0.884464	307.161076	0.009334	0.007798
RS	3	0.024020	0.884464	326.735386	0.009929	0.009645
RS	4	0.033247	0.225157	1342.161539	0.040785	0.037169
RS	5	0.043160	0.225157	1377.804306	0.041868	0.037692
RS	6	0.053811	0.224799	1411.797525	0.042901	0.038530
RS	7	0.065253	0.224799	1439.020125	0.043728	0.039749
RS	8	0.077548	0.268773	1227.827523	0.037311	0.034162
RS	9	0.090756	0.268773	1253.808395	0.038100	0.035363
RS	10	0.104948	0.350408	984.785730	0.029925	0.028006
RS	11	0.120195	0.350408	1011.533338	0.030738	0.029148
RS	12	0.136577	0.471900	773.887670	0.023516	0.022465
RS	13	0.154177	0.471900	800.065815	0.024312	0.023499
RS	14	0.173087	0.649212	603.019373	0.018324	0.017838
RS	15	0.193403	0.649212	627.327119	0.019063	0.018729
RS	16	0.215231	0.911971	465.875152	0.014157	0.014017
RS	17	0.238683	0.911971	487.481871	0.014813	0.014751
RS	18	0.263880	1.298860	359.024901	0.010910	0.010954
RS	19	0.290951	1.298860	377.593426	0.011474	0.011535
RS	20	0.320036	1.845545	280.036668	0.008510	0.008620
RS	21	0.351285	1.845545	295.729414	0.008986	0.009075
RS	22	0.384859	2.543356	226.932197	0.006896	0.007012
RS	23	0.420931	2.543356	240.345352	0.007303	0.007393
RS	24	0.459686	3.304271	196.092260	0.005959	0.006074
RS	25	0.501324	3.304271	208.035418	0.006322	0.006422
RS	26	0.546060	3.959966	184.209482	0.005598	0.005724
RS	27	0.594124	3.959966	195.535930	0.005942	0.006070
RS	28	0.645764	4.314992	190.419633	0.005786	0.005946
RS	29	0.701246	4.314992	201.992439	0.006138	0.006328
RS	30	0.760856	4.277836	215.910655	0.006561	0.006807
RS	31	0.824900	4.277836	228.551463	0.006945	0.007266
RS	32	0.893708	3.941618	262.086110	0.007964	0.008393
RS	33	0.967636	3.941618	276.371722	0.008398	0.008959
RS	34	1.047064	3.490935	328.146226	0.009972	0.010716
RS	35	1.132401	3.490935	344.037302	0.010454	0.011382
RS	36	1.224087	3.068999	408.751594	0.012421	0.013603
RS	37	1.322593	3.068999	425.216621	0.012921	0.014305
RS	38	1.428428	2.740341	493.118833	0.014985	0.016646
RS	39	1.542137	2.740341	508.087349	0.015439	0.017276
RS	40	1.664305	2.521549	565.997613	0.017199	0.019260
RS	41	1.795562	2.521549	576.931802	0.017531	0.019692
RS	42	1.936585	2.409214	612.242345	0.018604	0.020861
RS	43	2.088098	2.409214	617.226317	0.018756	0.021006
RS	44	2.250884	2.387450	624.752113	0.018985	0.021181
RS	45	2.425780	2.387450	623.252696	0.018939	0.021035
RS	46	2.613687	2.432531	607.345321	0.018456	0.020393
RS	47	2.815575	2.432531	599.964982	0.018231	0.020017
RS	48	3.032481	2.520023	569.465118	0.017305	0.018899
RS	49	3.265525	2.520023	557.216166	0.016932	0.018367
RS	50	3.515906	2.629574	520.028130	0.015802	0.017062
RS	51	3.784915	2.629574	503.866359	0.015311	0.016434
RS	52	4.073937	2.746346	465.011717	0.014131	0.015116
RS	53	4.384461	2.746346	445.740952	0.013545	0.014425
RS	54	4.718086	2.917496	400.301023	0.012164	0.012945
RS	55	5.076532	2.917496	380.012968	0.011548	0.012257
RS	56	5.461645	2.917496	357.444166	0.010862	0.011510
RS	57	5.875408	2.917496	332.903196	0.010116	0.010714
RS	58	6.319954	3.935529	232.166053	0.007055	0.007594
RS	59	6.797573	3.935529	220.986756	0.006715	0.007223
RS	60	7.310724	3.935529	208.455481	0.006334	0.006811
RS	61	7.862051	3.935529	194.736447	0.005918	0.006362
RS	62	8.454395	3.935529	180.033538	0.005471	0.005881
RS	63	9.090807	3.935529	1066.263371	0.032401	0.034778
PA	4+25*2+4+6 0.058699635 0.020185855 9.090807121 0.884463944 0.225156835 0.224798982 0.268773389 0.350408017 0.471900178 0.649212113 0.911970895 1.298859593 1.845545382 2.543356223 3.304271261 3.959965523 4.314991789 4.277835899 3.941617931 3.490934516 3.068999179 2.740340715 2.521548609 2.409214444 2.387450434 2.432531074 2.520022960 2.629573624 2.746346190 2.917495948 3.935528706
//
IT	5089
RD	13
LK	-252255.626220
QD	-432.560610 -> -400.901200
RI	0.0154968954
TR	0.057364	0.020530
MT	9.199213
MM	C_pi: 1.781077, n_recomb: 34332.730969
RS	0	0.000000	0.966958	259.113306	0.007547	0.000692
RS	1	0.007460	0.966958	276.244874	0.008046	0.004119
RS	2	0.015476	0.966958	294.335122	0.008573	0.007287
RS	3	0.024090	0.966958	313.410944	0.009129	0.008972
RS	4	0.033346	0.229342	1383.122560	0.040286	0.037123
RS	5	0.043293	0.229342	1421.078969	0.041391	0.037495
RS	6	0.053982	0.228160	1462.552616	0.042599	0.038428
RS	7	0.065469	0.228160	1491.891634	0.043454	0.039604
RS	8	0.077812	0.271248	1280.963806	0.037310	0.034235
RS	9	0.091076	0.271248	1308.641909	0.038116	0.035415
RS	10	0.105330	0.351882	1033.292222	0.030096	0.028180
RS	11	0.120646	0.351882	1061.537267	0.030919	0.029310
RS	12	0.137106	0.471438	816.414497	0.023779	0.022699
RS	13	0.154793	0.471438	843.995522	0.024583	0.023735
RS	14	0.173799	0.646111	638.498836	0.018597	0.018078
RS	15	0.194224	0.646111	664.143193	0.019344	0.018979
RS	16	0.216172	0.907168	493.398172	0.014371	0.014204
RS	17	0.239757	0.907168	516.227556	0.015036	0.014951
RS	18	0.265101	1.297033	378.710650	0.011031	0.011056
RS	19	0.292336	1.297033	398.308923	0.011601	0.011649
RS	20	0.321603	1.857728	293.081959	0.008537	0.008636
RS	21	0.353053	1.857728	309.566149	0.009017	0.009099
RS	22	0.386849	2.586836	235.161469	0.006849	0.006959
RS	23	0.423165	2.586836	249.146366	0.007257	0.007344
RS	24	0.462191	3.396246	201.228991	0.005861	0.005972
RS	25	0.504129	3.396246	213.582825	0.006221	0.006319
RS	26	0.549194	4.105170	187.604422	0.005464	0.005585
RS	27	0.597621	4.105170	199.249335	0.005803	0.005926
RS	28	0.649661	4.495836	193.173690	0.005627	0.005777
RS	29	0.705583	4.495836	205.043881	0.005972	0.006149
RS	30	0.765676	4.460882	219.135133	0.006383	0.006609
RS	31	0.830252	4.460882	232.130641	0.006761	0.007053
RS	32	0.899645	4.098605	267.148752	0.007781	0.008171
RS	33	0.974214	4.098605	281.932016	0.008212	0.008719
RS	34	1.054346	3.611482	336.734024	0.009808	0.010484
RS	35	1.140456	3.611482	353.334487	0.010291	0.011133
RS	36	1.232988	3.156539	422.600233	0.012309	0.013389
RS	37	1.332424	3.156539	439.987117	0.012815	0.014082
RS	38	1.439277	2.803416	513.404978	0.014954	0.016485
RS	39	1.554101	2.803416	529.396193	0.015420	0.017116
RS	40	1.677490	2.568817	592.636136	0.017262	0.019176
RS	41	1.810083	2.568817	604.490480	0.017607	0.019619
RS	42	1.952568	2.447946	643.576117	0.018745	0.020855
RS	43	2.105681	2.447946	649.189265	0.018909	0.021020
RS	44	2.270215	2.423359	658.142132	0.019170	0.021235
RS	45	2.447024	2.423359	656.914221	0.019134	0.021112
RS	46	2.637021	2.469844	640.315158	0.018650	0.020481
RS	47	2.841192	2.469844	632.898965	0.018434	0.020128
RS	48	3.060593	2.561604	600.419589	0.017488	0.019001
RS	49	3.296360	2.561604	587.914598	0.017124	0.018491
RS	50	3.549714	2.677106	548.258408	0.015969	0.017169
RS	51	3.821968	2.677106	531.686428	0.015486	0.016560
RS	52	4.114531	2.800588	490.364567	0.014283	0.015226
RS	53	4.428917	2.800588	470.562191	0.013706	0.014552
RS	54	4.766756	2.982413	422.093937	0.012294	0.013043
RS	55	5.129796	2.982413	401.283271	0.011688	0.012371
RS	56	5.519917	2.982413	378.025329	0.011011	0.011637
RS	57	5.939140	2.982413	352.632139	0.010271	0.010850
RS	58	6.389635	4.086692	242.683217	0.007069	0.007581
RS	59	6.873735	4.086692	231.764983	0.006751	0.007236
RS	60	7.393948	4.086692	219.394425	0.006390	0.006847
RS	61	7.952965	4.086692	205.724581	0.005992	0.006420
RS	62	8.553683	4.086692	190.950678	0.005562	0.005959
RS	63	9.199213	4.086692	1162.284919	0.033854	0.036213
PA	4+25*2+4+6 0.057364074 0.020530236 9.199212665 0.966957952 0.229342441 0.228160004 0.271247924 0.351881813 0.471437988 0.646111475 0.907167848 1.297032836 1.857727893 2.586836336 3.396245689 4.105169785 4.495835893 4.460882184 4.098604935 3.611482047 3.156538706 2.803416251 2.568816855 2.447945762 2.423359064 2.469843999 2.561604080 2.677106274 2.800587506 2.982412831 4.086691925
//
IT	4561
RD	14
LK	-252193.393292
QD	-412.720299 -> -383.550931
RI	0.0139171742
TR	0.056122	0.020865
MT	9.300441
MM	C_pi: 1.825535, n_recomb: 35736.976937
RS	0	0.000000	1.051077	248.629005	0.006957	0.000659
RS	1	0.007478	1.051077	265.278161	0.007423	0.003888
RS	2	0.015515	1.051077	282.887756	0.007916	0.006836
RS	3	0.024154	1.051077	301.489384	0.008436	0.008382
RS	4	0.033438	0.233193	1423.560669	0.039834	0.037082
RS	5	0.043416	0.233193	1463.757141	0.040959	0.037325
RS	6	0.054141	0.231448	1511.143955	0.042285	0.038307
RS	7	0.065668	0.231448	1542.584373	0.043165	0.039447
RS	8	0.078057	0.273750	1332.087335	0.037275	0.034279
RS	9	0.091372	0.273750	1361.468915	0.038097	0.035442
RS	10	0.105683	0.353512	1080.262949	0.030228	0.028325
RS	11	0.121064	0.353512	1110.003563	0.031060	0.029444
RS	12	0.137595	0.471251	858.060719	0.024010	0.022910
RS	13	0.155363	0.471251	887.030996	0.024821	0.023946
RS	14	0.174459	0.643301	673.671635	0.018851	0.018304
RS	15	0.194983	0.643301	700.637103	0.019605	0.019213
RS	16	0.217042	0.902380	520.932164	0.014577	0.014386
RS	17	0.240751	0.902380	544.975533	0.015250	0.015146
RS	18	0.266232	1.294404	398.477017	0.011150	0.011160
RS	19	0.293619	1.294404	419.102494	0.011727	0.011763
RS	20	0.323054	1.867542	306.165829	0.008567	0.008657
RS	21	0.354691	1.867542	323.439757	0.009051	0.009128
RS	22	0.388693	2.626078	243.364569	0.006810	0.006914
RS	23	0.425237	2.626078	257.916443	0.007217	0.007302
RS	24	0.464515	3.482673	206.298540	0.005773	0.005880
RS	25	0.506730	3.482673	219.054736	0.006130	0.006225
RS	26	0.552101	4.245008	190.895021	0.005342	0.005458
RS	27	0.600866	4.245008	202.846271	0.005676	0.005793
RS	28	0.653277	4.672831	195.763211	0.005478	0.005621
RS	29	0.709608	4.672831	207.913625	0.005818	0.005982
RS	30	0.770151	4.641861	222.083336	0.006214	0.006424
RS	31	0.835221	4.641861	235.409422	0.006587	0.006854
RS	32	0.905157	4.254782	271.755110	0.007604	0.007960
RS	33	0.980323	4.254782	287.004561	0.008031	0.008491
RS	34	1.061111	3.731844	344.640025	0.009644	0.010260
RS	35	1.147939	3.731844	361.915922	0.010127	0.010893
RS	36	1.241261	3.244175	435.553720	0.012188	0.013177
RS	37	1.341561	3.244175	453.836917	0.012699	0.013861
RS	38	1.449362	2.866689	532.671699	0.014905	0.016318
RS	39	1.565224	2.866689	549.680720	0.015381	0.016950
RS	40	1.689751	2.616217	618.277734	0.017301	0.019081
RS	41	1.823589	2.616217	631.073061	0.017659	0.019535
RS	42	1.967436	2.486560	674.078788	0.018862	0.020837
RS	43	2.122040	2.486560	680.361001	0.019038	0.021021
RS	44	2.288206	2.458717	690.943988	0.019334	0.021279
RS	45	2.466797	2.458717	690.033444	0.019309	0.021178
RS	46	2.658744	2.506024	672.937155	0.018830	0.020562
RS	47	2.865044	2.506024	665.526227	0.018623	0.020231
RS	48	3.086772	2.601389	631.217071	0.017663	0.019100
RS	49	3.325081	2.601389	618.487401	0.017307	0.018611
RS	50	3.581210	2.722156	576.464468	0.016131	0.017275
RS	51	3.856493	2.722156	559.502896	0.015656	0.016685
RS	52	4.152362	2.851700	515.773003	0.014432	0.015335
RS	53	4.470357	2.851700	495.450464	0.013864	0.014677
RS	54	4.812130	3.043405	443.978547	0.012424	0.013143
RS	55	5.179462	3.043405	422.649082	0.011827	0.012484
RS	56	5.574264	3.043405	398.706251	0.011157	0.011762
RS	57	5.998588	3.043405	372.465300	0.010422	0.010983
RS	58	6.454645	4.232315	253.132543	0.007083	0.007572
RS	59	6.944805	4.232315	242.478135	0.006785	0.007250
RS	60	7.471619	4.232315	230.276457	0.006444	0.006883
RS	61	8.037829	4.232315	216.669285	0.006063	0.006476
RS	62	8.646381	4.232315	201.842824	0.005648	0.006032
RS	63	9.300441	4.232315	1260.401512	0.035269	0.037613
PA	4+25*2+4+6 0.056121505 0.020865118 9.300440535 1.051076735 0.233192971 0.231448337 0.273749898 0.353512064 0.471251404 0.643300770 0.902379662 1.294403706 1.867542044 2.626077662 3.482672825 4.245007534 4.672830790 4.641861330 4.254782321 3.731844002 3.244174848 2.866689061 2.616217094 2.486560270 2.458716511 2.506023649 2.601388515 2.722156141 2.851699532 3.043405295 4.232314593
//
IT	4486
RD	15
LK	-252136.037171
QD	-394.389314 -> -367.461293
RI	0.0125689015
TR	0.054962	0.021191
MT	9.395239
MM	C_pi: 1.868481, n_recomb: 37120.921670
RS	0	0.000000	1.136781	239.219362	0.006444	0.000629
RS	1	0.007495	1.136781	255.417382	0.006881	0.003681
RS	2	0.015552	1.136781	272.574111	0.007343	0.006435
RS	3	0.024213	1.136781	290.724951	0.007832	0.007860
RS	4	0.033523	0.236733	1463.548163	0.039427	0.037049
RS	5	0.043531	0.236733	1505.917189	0.040568	0.037179
RS	6	0.054289	0.234651	1557.807265	0.041966	0.038175
RS	7	0.065853	0.234651	1591.327107	0.042869	0.039284
RS	8	0.078284	0.276249	1381.381088	0.037213	0.034301
RS	9	0.091646	0.276249	1412.465593	0.038050	0.035450
RS	10	0.106011	0.355250	1125.793964	0.030328	0.028446
RS	11	0.121452	0.355250	1157.025277	0.031169	0.029555
RS	12	0.138050	0.471287	898.833721	0.024214	0.023101
RS	13	0.155892	0.471287	929.179086	0.025031	0.024137
RS	14	0.175072	0.640744	708.508496	0.019087	0.018517
RS	15	0.195689	0.640744	736.778993	0.019848	0.019434
RS	16	0.217851	0.897636	548.445401	0.014775	0.014564
RS	17	0.241675	0.897636	573.692954	0.015455	0.015334
RS	18	0.267284	1.291110	418.307786	0.011269	0.011265
RS	19	0.294812	1.291110	439.957068	0.011852	0.011878
RS	20	0.324404	1.875322	319.273675	0.008601	0.008682
RS	21	0.356214	1.875322	337.335023	0.009087	0.009160
RS	22	0.390408	2.661490	251.537705	0.006776	0.006876
RS	23	0.427165	2.661490	266.651844	0.007183	0.007266
RS	24	0.466677	3.563981	211.299145	0.005692	0.005796
RS	25	0.509150	3.563981	224.449755	0.006046	0.006140
RS	26	0.554807	4.379767	194.085611	0.005228	0.005341
RS	27	0.603886	4.379767	206.331927	0.005558	0.005671
RS	28	0.656644	4.846112	198.201115	0.005339	0.005475
RS	29	0.713356	4.846112	210.615977	0.005674	0.005828
RS	30	0.774318	4.820811	224.780825	0.006055	0.006251
RS	31	0.839850	4.820811	238.415215	0.006423	0.006668
RS	32	0.910293	4.410132	275.946170	0.007434	0.007760
RS	33	0.986016	4.410132	291.632177	0.007856	0.008276
RS	34	1.067415	3.851995	351.914433	0.009480	0.010043
RS	35	1.154915	3.851995	369.832565	0.009963	0.010662
RS	36	1.248973	3.331865	447.661100	0.012060	0.012967
RS	37	1.350081	3.331865	466.813848	0.012575	0.013643
RS	38	1.458767	2.930100	550.954866	0.014842	0.016148
RS	39	1.575600	2.930100	568.973614	0.015328	0.016781
RS	40	1.701189	2.663694	642.936362	0.017320	0.018977
RS	41	1.836191	2.663694	656.689418	0.017691	0.019442
RS	42	1.981312	2.525038	703.740732	0.018958	0.020809
RS	43	2.137310	2.525038	710.728341	0.019146	0.021010
RS	44	2.305001	2.493558	723.132725	0.019480	0.021312
RS	45	2.485260	2.493558	722.582977	0.019466	0.021233
RS	46	2.679030	2.541174	705.179740	0.018997	0.020636
RS	47	2.887323	2.541174	697.813776	0.018798	0.020326
RS	48	3.111228	2.639544	661.826489	0.017829	0.019194
RS	49	3.351915	2.639544	648.902655	0.017481	0.018725
RS	50	3.610643	2.764955	604.617090	0.016288	0.017380
RS	51	3.888762	2.764955	587.286207	0.015821	0.016806
RS	52	4.187727	2.899966	541.210821	0.014580	0.015444
RS	53	4.509099	2.899966	520.379583	0.014018	0.014801
RS	54	4.854559	3.100815	465.932376	0.012552	0.013242
RS	55	5.225913	3.100815	444.088249	0.011963	0.012597
RS	56	5.625099	3.100815	419.465119	0.011300	0.011885
RS	57	6.054205	3.100815	392.381236	0.010570	0.011114
RS	58	6.515474	4.372681	263.509409	0.007099	0.007566
RS	59	7.011316	4.372681	253.121464	0.006819	0.007264
RS	60	7.544321	4.372681	241.096145	0.006495	0.006917
RS	61	8.117277	4.372681	227.563949	0.006130	0.006529
RS	62	8.733176	4.372681	212.701778	0.005730	0.006102
RS	63	9.395239	4.372681	1360.423484	0.036648	0.038980
PA	4+25*2+4+6 0.054962233 0.021190628 9.395238727 1.136781144 0.236732755 0.234651408 0.276249496 0.355249828 0.471286909 0.640744318 0.897636166 1.291110221 1.875321570 2.661489574 3.563980781 4.379767139 4.846111842 4.820811261 4.410132499 3.851994619 3.331864866 2.930099537 2.663693563 2.525038098 2.493558114 2.541173550 2.639544409 2.764954628 2.899965501 3.100815112 4.372680979
//
IT	4374
RD	16
LK	-252083.072092
QD	-377.410390 -> -352.506168
RI	0.0114075752
TR	0.053878	0.021507
MT	9.484265
MM	C_pi: 1.910013, n_recomb: 38484.420069
RS	0	0.000000	1.224060	230.696966	0.005995	0.000602
RS	1	0.007511	1.224060	246.471487	0.006404	0.003495
RS	2	0.015586	1.224060	263.200403	0.006839	0.006077
RS	3	0.024268	1.224060	280.922216	0.007300	0.007394
RS	4	0.033602	0.239989	1503.111794	0.039058	0.037023
RS	5	0.043637	0.239989	1547.591490	0.040213	0.037054
RS	6	0.054426	0.237766	1602.710723	0.041646	0.038034
RS	7	0.066025	0.237766	1638.283821	0.042570	0.039117
RS	8	0.078495	0.278726	1428.998477	0.037132	0.034306
RS	9	0.091902	0.278726	1461.780080	0.037984	0.035443
RS	10	0.106316	0.357062	1169.960745	0.030401	0.028547
RS	11	0.121813	0.357062	1202.675569	0.031251	0.029646
RS	12	0.138473	0.471501	938.748666	0.024393	0.023274
RS	13	0.156385	0.471501	970.454509	0.025217	0.024308
RS	14	0.175643	0.638410	742.988791	0.019306	0.018719
RS	15	0.196346	0.638410	772.547851	0.020074	0.019642
RS	16	0.218605	0.892957	575.911872	0.014965	0.014738
RS	17	0.242536	0.892957	602.352926	0.015652	0.015517
RS	18	0.268264	1.287286	438.182554	0.011386	0.011370
RS	19	0.295925	1.287286	460.851332	0.011975	0.011993
RS	20	0.325663	1.881320	332.398413	0.008637	0.008711
RS	21	0.357635	1.881320	351.244543	0.009127	0.009196
RS	22	0.392009	2.693451	259.676717	0.006748	0.006844
RS	23	0.428964	2.693451	275.348418	0.007155	0.007237
RS	24	0.468695	3.640504	216.233305	0.005619	0.005720
RS	25	0.511410	3.640504	229.770890	0.005970	0.006062
RS	26	0.557334	4.509643	197.183923	0.005124	0.005233
RS	27	0.606707	4.509643	209.714975	0.005449	0.005558
RS	28	0.659789	5.015716	200.502848	0.005210	0.005340
RS	29	0.716857	5.015716	213.167821	0.005539	0.005684
RS	30	0.778212	4.997713	227.252904	0.005905	0.006088
RS	31	0.844176	4.997713	241.175142	0.006267	0.006493
RS	32	0.915094	4.564604	279.761018	0.007269	0.007570
RS	33	0.991338	4.564604	295.855816	0.007688	0.008071
RS	34	1.073310	3.971863	358.608220	0.009318	0.009835
RS	35	1.161438	3.971863	377.136421	0.009800	0.010440
RS	36	1.256186	3.419538	458.974339	0.011926	0.012761
RS	37	1.358051	3.419538	478.969069	0.012446	0.013428
RS	38	1.467566	2.993576	568.295416	0.014767	0.015976
RS	39	1.585308	2.993576	587.312977	0.015261	0.016609
RS	40	1.711893	2.711192	666.631156	0.017322	0.018867
RS	41	1.847986	2.711192	681.354767	0.017705	0.019341
RS	42	1.994302	2.563350	732.560132	0.019035	0.020771
RS	43	2.151607	2.563350	740.285707	0.019236	0.020989
RS	44	2.320727	2.527907	754.689073	0.019610	0.021337
RS	45	2.502550	2.527907	754.540818	0.019606	0.021278
RS	46	2.698031	2.575373	737.015913	0.019151	0.020704
RS	47	2.908194	2.575373	729.732820	0.018962	0.020414
RS	48	3.134142	2.676213	692.218230	0.017987	0.019285
RS	49	3.377062	2.676213	679.129727	0.017647	0.018834
RS	50	3.638228	2.805702	632.686966	0.016440	0.017483
RS	51	3.919010	2.805702	615.006652	0.015981	0.016924
RS	52	4.220882	2.945637	566.650596	0.014724	0.015553
RS	53	4.545427	2.945637	545.322187	0.014170	0.014922
RS	54	4.894350	3.154946	487.932009	0.012679	0.013342
RS	55	5.269481	3.154946	465.577659	0.012098	0.012709
RS	56	5.672788	3.154946	440.279163	0.011440	0.012006
RS	57	6.106388	3.154946	412.357580	0.010715	0.011241
RS	58	6.572556	4.508076	273.807071	0.007115	0.007561
RS	59	7.073739	4.508076	263.688228	0.006852	0.007279
RS	60	7.612566	4.508076	251.846292	0.006544	0.006951
RS	61	8.191864	4.508076	238.400505	0.006195	0.006579
RS	62	8.814675	4.508076	223.518260	0.005808	0.006169
RS	63	9.484265	4.508076	1462.163113	0.037994	0.040313
PA	4+25*2+4+6 0.053877842 0.021506916 9.484265266 1.224060176 0.239988723 0.237765544 0.278726472 0.357062327 0.471500849 0.638410064 0.892956982 1.287285807 1.881320018 2.693450516 3.640503521 4.509642780 5.015715774 4.997713245 4.564604227 3.971862501 3.419538036 2.993576234 2.711192021 2.563350396 2.527906558 2.575373304 2.676213419 2.805702451 2.945636993 3.154946068 4.508075965
//
IT	4826
RD	17
LK	-252034.074209
QD	-361.647132 -> -338.575544
RI	0.0104009421
TR	0.052861	0.021814
MT	9.568039
MM	C_pi: 1.950210, n_recomb: 39827.334083
RS	0	0.000000	1.312777	222.938150	0.005598	0.000577
RS	1	0.007526	1.312777	238.314982	0.005984	0.003327
RS	2	0.015618	1.312777	254.640022	0.006394	0.005753
RS	3	0.024320	1.312777	271.954297	0.006828	0.006977
RS	4	0.033676	0.242984	1542.267739	0.038724	0.037004
RS	5	0.043736	0.242984	1588.800586	0.039892	0.036949
RS	6	0.054554	0.240787	1646.001281	0.041328	0.037888
RS	7	0.066186	0.240787	1683.597738	0.042272	0.038948
RS	8	0.078693	0.281167	1475.059327	0.037036	0.034297
RS	9	0.092141	0.281167	1509.527748	0.037902	0.035424
RS	10	0.106601	0.358924	1212.825932	0.030452	0.028630
RS	11	0.122150	0.358924	1247.014743	0.031311	0.029719
RS	12	0.138869	0.471866	977.799042	0.024551	0.023430
RS	13	0.156846	0.471866	1010.850202	0.025381	0.024463
RS	14	0.176176	0.636279	777.080479	0.019511	0.018910
RS	15	0.196961	0.636279	807.911097	0.020285	0.019837
RS	16	0.219310	0.888362	603.300556	0.015148	0.014906
RS	17	0.243341	0.888362	630.923430	0.015841	0.015694
RS	18	0.269181	1.283033	458.082280	0.011502	0.011475
RS	19	0.296966	1.283033	481.765344	0.012096	0.012106
RS	20	0.326841	1.885777	345.527782	0.008676	0.008743
RS	21	0.358965	1.885777	365.155483	0.009168	0.009234
RS	22	0.393506	2.722271	267.778902	0.006723	0.006816
RS	23	0.430647	2.722271	284.003461	0.007131	0.007211
RS	24	0.470584	3.712555	221.101660	0.005552	0.005650
RS	25	0.513526	3.712555	235.019113	0.005901	0.005991
RS	26	0.559699	4.634848	200.194426	0.005027	0.005132
RS	27	0.609348	4.634848	213.000567	0.005348	0.005453
RS	28	0.662733	5.181708	202.679690	0.005089	0.005213
RS	29	0.720136	5.181708	215.581572	0.005413	0.005550
RS	30	0.781859	5.172526	229.521584	0.005763	0.005935
RS	31	0.848227	5.172526	243.712822	0.006119	0.006329
RS	32	0.919591	4.718114	283.235067	0.007112	0.007390
RS	33	0.996325	4.718114	299.712656	0.007525	0.007877
RS	34	1.078834	4.091381	364.766036	0.009159	0.009633
RS	35	1.167552	4.091381	383.873181	0.009638	0.010226
RS	36	1.262947	3.507111	469.542899	0.011789	0.012559
RS	37	1.365522	3.507111	490.351498	0.012312	0.013218
RS	38	1.475817	3.057035	584.735178	0.014682	0.015803
RS	39	1.594412	3.057035	604.738115	0.015184	0.016436
RS	40	1.721933	2.758638	689.386553	0.017309	0.018750
RS	41	1.859050	2.758638	705.089708	0.017704	0.019234
RS	42	2.006488	2.601459	760.537823	0.019096	0.020725
RS	43	2.165021	2.601459	769.030179	0.019309	0.020959
RS	44	2.335486	2.561764	785.597571	0.019725	0.021354
RS	45	2.518779	2.561764	785.888574	0.019732	0.021314
RS	46	2.715867	2.608675	768.420987	0.019294	0.020765
RS	47	2.927788	2.608675	761.256707	0.019114	0.020494
RS	48	3.155658	2.711502	722.363864	0.018137	0.019372
RS	49	3.400677	2.711502	709.139046	0.017805	0.018938
RS	50	3.664137	2.844555	660.645786	0.016588	0.017583
RS	51	3.947424	2.844555	642.635360	0.016136	0.017039
RS	52	4.252031	2.988915	592.065193	0.014866	0.015659
RS	53	4.579563	2.988915	570.251082	0.014318	0.015041
RS	54	4.931745	3.206056	509.952352	0.012804	0.013441
RS	55	5.310432	3.206056	487.092674	0.012230	0.012818
RS	56	5.717619	3.206056	461.124273	0.011578	0.012124
RS	57	6.155450	3.206056	432.370836	0.010856	0.011365
RS	58	6.626232	4.638754	284.017485	0.007131	0.007558
RS	59	7.132445	4.638754	274.170458	0.006884	0.007293
RS	60	7.676756	4.638754	262.518639	0.006591	0.006983
RS	61	8.262031	4.638754	249.170060	0.006256	0.006628
RS	62	8.891354	4.638754	234.282459	0.005882	0.006232
RS	63	9.568039	4.638754	1565.439748	0.039306	0.041614
PA	4+25*2+4+6 0.052861296 0.021814277 9.568039131 1.312776802 0.242984188 0.240787000 0.281166647 0.358923615 0.471865971 0.636279140 0.888362228 1.283033223 1.885776727 2.722271045 3.712554922 4.634847796 5.181707909 5.172526399 4.718113561 4.091380950 3.507110672 3.057034879 2.758638321 2.601459288 2.561763827 2.608675122 2.711501910 2.844555336 2.988915195 3.206056401 4.638753670
//
IT	4271
RD	18
LK	-251988.670263
QD	-346.980486 -> -325.572885
RI	0.0095218984
TR	0.051906	0.022113
MT	9.647096
MM	C_pi: 1.989149, n_recomb: 41149.505356
RS	0	0.000000	1.402917	215.823845	0.005245	0.000555
RS	1	0.007540	1.402917	230.825852	0.005609	0.003175
RS	2	0.015648	1.402917	246.768483	0.005997	0.005461
RS	3	0.024368	1.402917	263.694821	0.006408	0.006601
RS	4	0.033745	0.245738	1581.047259	0.038422	0.036992
RS	5	0.043829	0.245738	1629.579412	0.039601	0.036860
RS	6	0.054674	0.243716	1687.797431	0.041016	0.037740
RS	7	0.066336	0.243716	1727.384987	0.041978	0.038779
RS	8	0.078877	0.283559	1519.676480	0.036931	0.034278
RS	9	0.092365	0.283559	1555.817743	0.037809	0.035396
RS	10	0.106869	0.360814	1254.449235	0.030485	0.028698
RS	11	0.122466	0.360814	1290.100523	0.031352	0.029778
RS	12	0.139240	0.472356	1015.992711	0.024690	0.023572
RS	13	0.157278	0.472356	1050.373509	0.025526	0.024601
RS	14	0.176677	0.634333	810.758578	0.019703	0.019090
RS	15	0.197538	0.634333	842.843356	0.020482	0.020021
RS	16	0.219971	0.883867	630.583327	0.015324	0.015069
RS	17	0.244097	0.883867	659.375507	0.016024	0.015865
RS	18	0.270041	1.278442	477.988083	0.011616	0.011579
RS	19	0.297942	1.278442	502.679400	0.012216	0.012219
RS	20	0.327946	1.888893	358.651653	0.008716	0.008777
RS	21	0.360213	1.888893	379.057258	0.009212	0.009275
RS	22	0.394912	2.748269	275.838218	0.006703	0.006793
RS	23	0.432228	2.748269	292.610785	0.007111	0.007190
RS	24	0.472357	3.780435	225.904689	0.005490	0.005586
RS	25	0.515512	3.780435	240.195205	0.005837	0.005926
RS	26	0.561920	4.755575	203.122024	0.004936	0.005039
RS	27	0.611828	4.755575	216.194271	0.005254	0.005356
RS	28	0.665499	5.344151	204.742186	0.004976	0.005095
RS	29	0.723216	5.344151	217.868841	0.005295	0.005425
RS	30	0.785286	5.345227	231.606270	0.005628	0.005790
RS	31	0.852035	5.345227	246.049152	0.005979	0.006174
RS	32	0.923817	4.870630	286.397965	0.006960	0.007218
RS	33	1.001011	4.870630	303.233963	0.007369	0.007693
RS	34	1.084026	4.210477	370.431066	0.009002	0.009440
RS	35	1.173300	4.210477	390.087231	0.009480	0.010020
RS	36	1.269305	3.594520	479.413548	0.011651	0.012361
RS	37	1.372548	3.594520	501.007650	0.012175	0.013013
RS	38	1.483576	3.120422	600.313690	0.014589	0.015629
RS	39	1.602976	3.120422	621.286429	0.015098	0.016263
RS	40	1.731378	2.805994	711.225121	0.017284	0.018630
RS	41	1.869461	2.805994	727.913364	0.017689	0.019122
RS	42	2.017956	2.639346	787.677326	0.019142	0.020672
RS	43	2.177646	2.639346	796.961637	0.019367	0.020921
RS	44	2.349378	2.595146	815.845263	0.019826	0.021364
RS	45	2.534057	2.595146	816.610348	0.019845	0.021342
RS	46	2.732661	2.641144	799.370883	0.019426	0.020821
RS	47	2.946240	2.641144	792.359447	0.019256	0.020568
RS	48	3.175922	2.745522	752.235363	0.018281	0.019456
RS	49	3.422922	2.745522	738.901458	0.017957	0.019038
RS	50	3.688545	2.881676	688.464118	0.016731	0.017681
RS	51	3.974196	2.881676	670.142489	0.016286	0.017151
RS	52	4.281384	3.030010	617.425432	0.015004	0.015765
RS	53	4.611734	3.030010	595.137303	0.014463	0.015157
RS	54	4.966992	3.254401	531.968305	0.012928	0.013539
RS	55	5.349036	3.254401	508.608589	0.012360	0.012926
RS	56	5.759885	3.254401	481.976220	0.011713	0.012240
RS	57	6.201712	3.254401	452.397342	0.010994	0.011487
RS	58	6.676852	4.765002	294.131314	0.007148	0.007556
RS	59	7.187817	4.765002	284.558941	0.006915	0.007308
RS	60	7.737308	4.765002	273.103788	0.006637	0.007014
RS	61	8.328230	4.765002	259.862750	0.006315	0.006674
RS	62	8.963706	4.765002	244.983796	0.005954	0.006292
RS	63	9.647096	4.765002	1670.072121	0.040585	0.042882
PA	4+25*2+4+6 0.051906075 0.022112871 9.647096339 1.402916779 0.245737809 0.243715502 0.283559005 0.360813775 0.472355578 0.634333123 0.883866941 1.278442138 1.888893384 2.748269154 3.780434697 4.755574952 5.344150522 5.345227423 4.870630095 4.210476963 3.594519530 3.120421846 2.805993650 2.639345798 2.595146186 2.641143745 2.745522199 2.881675652 3.030010157 3.254400594 4.765002070
//
IT	5045
RD	19
LK	-251946.530211
QD	-333.306420 -> -313.413492
RI	0.0087489362
TR	0.051006	0.022403
MT	9.721949
MM	C_pi: 2.026913, n_recomb: 42450.935475
RS	0	0.000000	1.494528	209.251794	0.004929	0.000534
RS	1	0.007553	1.494528	223.898862	0.005274	0.003036
RS	2	0.015676	1.494528	239.477899	0.005641	0.005196
RS	3	0.024413	1.494528	256.033665	0.006031	0.006260
RS	4	0.033810	0.248270	1619.459366	0.038149	0.036987
RS	5	0.043917	0.248270	1669.940731	0.039338	0.036786
RS	6	0.054787	0.246552	1728.208988	0.040711	0.037590
RS	7	0.066477	0.246552	1769.753998	0.041689	0.038612
RS	8	0.079051	0.285898	1562.944597	0.036818	0.034250
RS	9	0.092575	0.285898	1600.742304	0.037708	0.035360
RS	10	0.107120	0.362721	1294.880769	0.030503	0.028753
RS	11	0.122764	0.362721	1331.981773	0.031377	0.029825
RS	12	0.139589	0.472953	1053.335796	0.024813	0.023700
RS	13	0.157685	0.472953	1089.030421	0.025654	0.024727
RS	14	0.177147	0.632559	844.003550	0.019882	0.019260
RS	15	0.198080	0.632559	877.325033	0.020667	0.020195
RS	16	0.220594	0.879485	657.737927	0.015494	0.015228
RS	17	0.244808	0.879485	687.686404	0.016200	0.016031
RS	18	0.270851	1.273599	497.881804	0.011728	0.011683
RS	19	0.298861	1.273599	523.574684	0.012334	0.012331
RS	20	0.328987	1.890857	371.761536	0.008757	0.008814
RS	21	0.361388	1.890857	392.941056	0.009256	0.009317
RS	22	0.396236	2.771690	283.855685	0.006687	0.006773
RS	23	0.433716	2.771690	301.171606	0.007095	0.007173
RS	24	0.474027	3.844422	230.644838	0.005433	0.005527
RS	25	0.517383	3.844422	245.302014	0.005778	0.005866
RS	26	0.564013	4.872041	205.971653	0.004852	0.004952
RS	27	0.614166	4.872041	219.301674	0.005166	0.005265
RS	28	0.668106	5.503123	206.701002	0.004869	0.004984
RS	29	0.726120	5.503123	220.041344	0.005183	0.005307
RS	30	0.788517	5.515804	233.526093	0.005501	0.005654
RS	31	0.855626	5.515804	248.204747	0.005847	0.006029
RS	32	0.927803	5.022094	289.280997	0.006814	0.007055
RS	33	1.005432	5.022094	306.452801	0.007219	0.007518
RS	34	1.088925	4.329117	375.643612	0.008849	0.009254
RS	35	1.178723	4.329117	395.820232	0.009324	0.009823
RS	36	1.275304	3.681721	488.633628	0.011511	0.012168
RS	37	1.379179	3.681721	510.985030	0.012037	0.012813
RS	38	1.490901	3.183694	615.075431	0.014489	0.015457
RS	39	1.611060	3.183694	637.000791	0.015006	0.016090
RS	40	1.740295	2.853225	732.178439	0.017248	0.018506
RS	41	1.879291	2.853225	749.854265	0.017664	0.019007
RS	42	2.028785	2.676999	813.991816	0.019175	0.020613
RS	43	2.189570	2.676999	824.089824	0.019413	0.020877
RS	44	2.362500	2.628075	845.428825	0.019915	0.021368
RS	45	2.548490	2.628075	846.699904	0.019945	0.021363
RS	46	2.748528	2.672840	829.851514	0.019548	0.020871
RS	47	2.963675	2.672840	823.024855	0.019388	0.020636
RS	48	3.195072	2.778383	781.812023	0.018417	0.019535
RS	49	3.443946	2.778383	768.395026	0.018101	0.019133
RS	50	3.711617	2.917218	716.118828	0.016869	0.017776
RS	51	3.999505	2.917218	697.504344	0.016431	0.017259
RS	52	4.309137	3.069114	642.708738	0.015140	0.015868
RS	53	4.642156	3.069114	619.958112	0.014604	0.015271
RS	54	5.000327	3.300226	553.957931	0.013049	0.013636
RS	55	5.385550	3.300226	530.103831	0.012487	0.013032
RS	56	5.799869	3.300226	502.813860	0.011845	0.012353
RS	57	6.245481	3.300226	472.416448	0.011129	0.011605
RS	58	6.724750	4.887121	304.140915	0.007165	0.007555
RS	59	7.240218	4.887121	294.846108	0.006946	0.007323
RS	60	7.794618	4.887121	283.593977	0.006681	0.007043
RS	61	8.390892	4.887121	270.470362	0.006371	0.006718
RS	62	9.032202	4.887121	255.613388	0.006021	0.006350
RS	63	9.721949	4.887121	1775.896010	0.041834	0.044119
PA	4+25*2+4+6 0.051006305 0.022402785 9.721949069 1.494527897 0.248270354 0.246552164 0.285898163 0.362721115 0.472952906 0.632559417 0.879484594 1.273599407 1.890856898 2.771689996 3.844421623 4.872040678 5.503123018 5.515803519 5.022094087 4.329116673 3.681721018 3.183694341 2.853225122 2.676999057 2.628075054 2.672840211 2.778382945 2.917217865 3.069114249 3.300225813 4.887121391
//
IT	4515
RD	20
LK	-251907.362490
QD	-320.533547 -> -302.022605
RI	0.0080661886
TR	0.050157	0.022684
MT	9.792914
MM	C_pi: 2.063549, n_recomb: 43731.506985
RS	0	0.000000	1.587554	203.153055	0.004645	0.000515
RS	1	0.007565	1.587554	217.463347	0.004973	0.002909
RS	2	0.015703	1.587554	232.696163	0.005321	0.004954
RS	3	0.024456	1.587554	248.897622	0.005691	0.005950
RS	4	0.033871	0.250602	1657.486671	0.037901	0.036988
RS	5	0.043999	0.250602	1709.869961	0.039099	0.036725
RS	6	0.054893	0.249297	1767.330799	0.040413	0.037440
RS	7	0.066611	0.249297	1810.797998	0.041407	0.038446
RS	8	0.079215	0.288179	1604.941678	0.036700	0.034215
RS	9	0.092773	0.288179	1644.376933	0.037602	0.035319
RS	10	0.107357	0.364632	1334.170371	0.030508	0.028797
RS	11	0.123044	0.364632	1372.706607	0.031389	0.029861
RS	12	0.139917	0.473639	1089.834810	0.024921	0.023816
RS	13	0.158068	0.473639	1126.826863	0.025767	0.024839
RS	14	0.177591	0.630942	876.793922	0.020049	0.019421
RS	15	0.198591	0.630942	911.334257	0.020839	0.020358
RS	16	0.221180	0.875218	684.740809	0.015658	0.015382
RS	17	0.245478	0.875218	715.831841	0.016369	0.016191
RS	18	0.271614	1.268555	517.748280	0.011839	0.011786
RS	19	0.299728	1.268555	544.435303	0.012449	0.012441
RS	20	0.329968	1.891791	384.851726	0.008800	0.008852
RS	21	0.362496	1.891791	406.800823	0.009302	0.009360
RS	22	0.397485	2.792749	291.828437	0.006673	0.006757
RS	23	0.435121	2.792749	309.682968	0.007081	0.007159
RS	24	0.475604	3.904755	235.321878	0.005381	0.005473
RS	25	0.519149	3.904755	250.339467	0.005724	0.005811
RS	26	0.565989	4.984364	208.748114	0.004773	0.004871
RS	27	0.616373	4.984364	222.328109	0.005084	0.005180
RS	28	0.670568	5.658653	208.564071	0.004769	0.004880
RS	29	0.728863	5.658653	222.107812	0.005079	0.005197
RS	30	0.791568	5.684230	235.294695	0.005380	0.005525
RS	31	0.859017	5.684230	250.194362	0.005721	0.005892
RS	32	0.931568	5.172442	291.907717	0.006675	0.006899
RS	33	1.009609	5.172442	309.394103	0.007075	0.007352
RS	34	1.093553	4.447198	380.440182	0.008699	0.009075
RS	35	1.183848	4.447198	401.109904	0.009172	0.009633
RS	36	1.280973	3.768633	497.244537	0.011370	0.011980
RS	37	1.385447	3.768633	520.325125	0.011898	0.012617
RS	38	1.497824	3.246776	629.059766	0.014385	0.015286
RS	39	1.618702	3.246776	651.918980	0.014907	0.015919
RS	40	1.748726	2.900272	752.273337	0.017202	0.018380
RS	41	1.888586	2.900272	770.936228	0.017629	0.018888
RS	42	2.039026	2.714379	839.490712	0.019196	0.020549
RS	43	2.200848	2.714379	850.420694	0.019446	0.020827
RS	44	2.374912	2.660538	874.341380	0.019993	0.021366
RS	45	2.562144	2.660538	876.147392	0.020035	0.021378
RS	46	2.763541	2.703787	859.844973	0.019662	0.020917
RS	47	2.980174	2.703787	853.232909	0.019511	0.020698
RS	48	3.213195	2.810143	811.070232	0.018547	0.019611
RS	49	3.463845	2.810143	797.594840	0.018238	0.019223
RS	50	3.733457	2.951274	743.585062	0.017003	0.017869
RS	51	4.023466	2.951274	724.695331	0.016571	0.017364
RS	52	4.335415	3.106360	667.888834	0.015272	0.015969
RS	53	4.670963	3.106360	644.687193	0.014742	0.015382
RS	54	5.031897	3.343702	575.897520	0.013169	0.013732
RS	55	5.420135	3.343702	551.554954	0.012612	0.013136
RS	56	5.837745	3.343702	523.614116	0.011973	0.012464
RS	57	6.286947	3.343702	492.405573	0.011260	0.011720
RS	58	6.770133	5.005313	314.037192	0.007181	0.007555
RS	59	7.289873	5.005313	305.022854	0.006975	0.007337
RS	60	7.848932	5.005313	293.979889	0.006722	0.007072
RS	61	8.450285	5.005313	280.983178	0.006425	0.006760
RS	62	9.097132	5.005313	266.160951	0.006086	0.006405
RS	63	9.792914	5.005313	1882.741574	0.043052	0.045326
PA	4+25*2+4+6 0.050157441 0.022684386 9.792913690 1.587553912 0.250601937 0.249296725 0.288178912 0.364631965 0.473639168 0.630942391 0.875217914 1.268555481 1.891790988 2.792749084 3.904754687 4.984363625 5.658653042 5.684229799 5.172441860 4.447197829 3.768632830 3.246776106 2.900272034 2.714378590 2.660538263 2.703786576 2.810143244 2.951274297 3.106359502 3.343701603 5.005312935
//
IT	5623
RD	21
LK	-251870.908358
QD	-308.581857 -> -291.334540
RI	0.0074600522
TR	0.049355	0.022958
MT	9.860429
MM	C_pi: 2.099136, n_recomb: 44991.387397
RS	0	0.000000	1.681939	197.472452	0.004389	0.000498
RS	1	0.007577	1.681939	211.462782	0.004700	0.002792
RS	2	0.015728	1.681939	226.365631	0.005031	0.004732
RS	3	0.024496	1.681939	242.228216	0.005384	0.005666
RS	4	0.033929	0.252745	1695.167004	0.037678	0.036996
RS	5	0.044077	0.252745	1749.407473	0.038883	0.036676
RS	6	0.054993	0.251956	1805.213420	0.040124	0.037292
RS	7	0.066737	0.251956	1850.567965	0.041132	0.038284
RS	8	0.079370	0.290400	1645.741797	0.036579	0.034176
RS	9	0.092960	0.290400	1686.794368	0.037491	0.035274
RS	10	0.107581	0.366542	1372.354575	0.030503	0.028831
RS	11	0.123309	0.366542	1412.310905	0.031391	0.029888
RS	12	0.140228	0.474408	1125.490653	0.025016	0.023921
RS	13	0.158430	0.474408	1163.763826	0.025866	0.024940
RS	14	0.178011	0.629478	909.109801	0.020206	0.019573
RS	15	0.199075	0.629478	944.851268	0.021001	0.020512
RS	16	0.221736	0.871088	711.564767	0.015816	0.015531
RS	17	0.246113	0.871088	743.784237	0.016532	0.016346
RS	18	0.272337	1.263372	537.574088	0.011948	0.011888
RS	19	0.300549	1.263372	565.247435	0.012563	0.012550
RS	20	0.330898	1.891853	397.913697	0.008844	0.008891
RS	21	0.363546	1.891853	420.627756	0.009349	0.009405
RS	22	0.398668	2.811703	299.752845	0.006662	0.006744
RS	23	0.436451	2.811703	318.141225	0.007071	0.007148
RS	24	0.477097	3.961674	239.939207	0.005333	0.005423
RS	25	0.520823	3.961674	255.311373	0.005675	0.005760
RS	26	0.567861	5.092744	211.456446	0.004700	0.004795
RS	27	0.618464	5.092744	225.279215	0.005007	0.005101
RS	28	0.672900	5.810840	210.340298	0.004675	0.004782
RS	29	0.731462	5.810840	224.078045	0.004980	0.005094
RS	30	0.794460	5.850489	236.929104	0.005266	0.005404
RS	31	0.862232	5.850489	252.036379	0.005602	0.005762
RS	32	0.935138	5.321650	294.303681	0.006541	0.006751
RS	33	1.013569	5.321650	312.085038	0.006937	0.007194
RS	34	1.097942	4.564726	384.854170	0.008554	0.008903
RS	35	1.188708	4.564726	405.991047	0.009024	0.009451
RS	36	1.286351	3.855236	505.289280	0.011231	0.011797
RS	37	1.391392	3.855236	529.071550	0.011759	0.012427
RS	38	1.504392	3.309649	642.310213	0.014276	0.015116
RS	39	1.625954	3.309649	666.083641	0.014805	0.015749
RS	40	1.756727	2.947122	771.545001	0.017149	0.018252
RS	41	1.897408	2.947122	791.192139	0.017585	0.018767
RS	42	2.048747	2.751485	864.195609	0.019208	0.020481
RS	43	2.211554	2.751485	875.972878	0.019470	0.020772
RS	44	2.386696	2.692563	902.588873	0.020061	0.021359
RS	45	2.575109	2.692563	904.956080	0.020114	0.021387
RS	46	2.777797	2.734042	889.345699	0.019767	0.020957
RS	47	2.995843	2.734042	882.976065	0.019625	0.020754
RS	48	3.230409	2.840895	839.998841	0.018670	0.019683
RS	49	3.482748	2.840895	826.488340	0.018370	0.019309
RS	50	3.754206	2.983982	770.845971	0.017133	0.017959
RS	51	4.046233	2.983982	751.698037	0.016708	0.017466
RS	52	4.360385	3.141910	692.949533	0.015402	0.016069
RS	53	4.698341	3.141910	669.308007	0.014876	0.015490
RS	54	5.061902	3.385043	597.769923	0.013286	0.013826
RS	55	5.453010	3.385043	572.945018	0.012735	0.013238
RS	56	5.873752	3.385043	544.360305	0.012099	0.012571
RS	57	6.326372	3.385043	512.348341	0.011388	0.011832
RS	58	6.813287	5.119858	323.814998	0.007197	0.007555
RS	59	7.337094	5.119858	315.083958	0.007003	0.007351
RS	60	7.900589	5.119858	304.256019	0.006763	0.007099
RS	61	8.506779	5.119858	291.395207	0.006477	0.006800
RS	62	9.158899	5.119858	276.619834	0.006148	0.006457
RS	63	9.860429	5.119858	1990.465846	0.044241	0.046502
PA	4+25*2+4+6 0.049354771 0.022957745 9.860429465 1.681939150 0.252744835 0.251956381 0.290399941 0.366542319 0.474407844 0.629478121 0.871088370 1.263372141 1.891853231 2.811702978 3.961673952 5.092743692 5.810840079 5.850488923 5.321649949 4.564725652 3.855236367 3.309648999 2.947122484 2.751484705 2.692562631 2.734042424 2.840894796 2.983982059 3.141910446 3.385042830 5.119857855
//
IT	4194
RD	22
LK	-251836.935325
QD	-297.379344 -> -281.289816
RI	0.0069199262
TR	0.048594	0.023223
MT	9.924826
MM	C_pi: 2.133719, n_recomb: 46230.418491
RS	0	0.000000	1.777666	192.158125	0.004157	0.000482
RS	1	0.007588	1.777666	205.843689	0.004453	0.002684
RS	2	0.015751	1.777666	220.431362	0.004768	0.004527
RS	3	0.024534	1.777666	235.969234	0.005104	0.005406
RS	4	0.033984	0.254715	1732.488880	0.037475	0.037009
RS	5	0.044150	0.254715	1788.543912	0.038688	0.036638
RS	6	0.055088	0.254529	1841.949966	0.039843	0.037145
RS	7	0.066856	0.254529	1889.155683	0.040864	0.038124
RS	8	0.079517	0.292557	1685.416874	0.036457	0.034132
RS	9	0.093138	0.292557	1728.064523	0.037379	0.035226
RS	10	0.107793	0.368441	1409.480504	0.030488	0.028857
RS	11	0.123560	0.368441	1450.840284	0.031383	0.029907
RS	12	0.140523	0.475245	1160.310601	0.025098	0.024015
RS	13	0.158774	0.475245	1199.848009	0.025954	0.025031
RS	14	0.178409	0.628153	940.933775	0.020353	0.019716
RS	15	0.199535	0.628153	977.858316	0.021152	0.020657
RS	16	0.222263	0.867094	738.187898	0.015968	0.015675
RS	17	0.246715	0.867094	771.521075	0.016689	0.016496
RS	18	0.273024	1.258101	557.336975	0.012056	0.011989
RS	19	0.301328	1.258101	585.987968	0.012675	0.012657
RS	20	0.331780	1.891160	410.936514	0.008889	0.008932
RS	21	0.364543	1.891160	434.410403	0.009397	0.009450
RS	22	0.399791	2.828726	307.625945	0.006654	0.006733
RS	23	0.437715	2.828726	326.543313	0.007063	0.007139
RS	24	0.478515	4.015414	244.494637	0.005289	0.005377
RS	25	0.522412	4.015414	260.215576	0.005629	0.005713
RS	26	0.569640	5.197355	214.097868	0.004631	0.004724
RS	27	0.620451	5.197355	228.156508	0.004935	0.005027
RS	28	0.675117	5.959777	212.033773	0.004586	0.004690
RS	29	0.733932	5.959777	225.956673	0.004888	0.004996
RS	30	0.797209	6.014614	238.438044	0.005158	0.005289
RS	31	0.865288	6.014614	253.740359	0.005489	0.005640
RS	32	0.938532	5.469704	296.485902	0.006413	0.006610
RS	33	1.017334	5.469704	314.543756	0.006804	0.007044
RS	34	1.102116	4.681646	388.913765	0.008413	0.008737
RS	35	1.193330	4.681646	410.492987	0.008879	0.009276
RS	36	1.291466	3.941501	512.799943	0.011092	0.011619
RS	37	1.397048	3.941501	537.256691	0.011621	0.012243
RS	38	1.510641	3.372289	654.857402	0.014165	0.014949
RS	39	1.632853	3.372289	679.524348	0.014699	0.015581
RS	40	1.764339	2.993750	790.017529	0.017089	0.018123
RS	41	1.905802	2.993750	810.643696	0.017535	0.018645
RS	42	2.057999	2.788307	888.115535	0.019211	0.020410
RS	43	2.221744	2.788307	900.752451	0.019484	0.020713
RS	44	2.397914	2.724157	930.166171	0.020120	0.021347
RS	45	2.587451	2.724157	933.118144	0.020184	0.021390
RS	46	2.791370	2.763643	918.337963	0.019864	0.020994
RS	47	3.010762	2.763643	912.236609	0.019732	0.020806
RS	48	3.246802	2.870708	868.574738	0.018788	0.019752
RS	49	3.500751	2.870708	855.051316	0.018495	0.019391
RS	50	3.773970	3.015436	797.877677	0.017259	0.018047
RS	51	4.067920	3.015436	778.487907	0.016839	0.017565
RS	52	4.384174	3.175901	717.864300	0.015528	0.016166
RS	53	4.724425	3.175901	693.794136	0.015007	0.015596
RS	54	5.090494	3.424413	619.551861	0.013401	0.013919
RS	55	5.484340	3.424413	594.250993	0.012854	0.013338
RS	56	5.908070	3.424413	565.029751	0.012222	0.012676
RS	57	6.363951	3.424413	532.222548	0.011512	0.011940
RS	58	6.854425	5.230982	333.464568	0.007213	0.007556
RS	59	7.382114	5.230982	325.019647	0.007030	0.007364
RS	60	7.949844	5.230982	314.412440	0.006801	0.007125
RS	61	8.560652	5.230982	301.696233	0.006526	0.006838
RS	62	9.217807	5.230982	286.979409	0.006208	0.006506
RS	63	9.924826	5.230982	2098.900804	0.045401	0.047649
PA	4+25*2+4+6 0.048594399 0.023223048 9.924825580 1.777665589 0.254714944 0.254529225 0.292556804 0.368441489 0.475244841 0.628152921 0.867094198 1.258100941 1.891160413 2.828726157 4.015414310 5.197354713 5.959777436 6.014614349 5.469703913 4.681646097 3.941501369 3.372289470 2.993749904 2.788306926 2.724157184 2.763643100 2.870707806 3.015436101 3.175901146 3.424412690 5.230982394
//
IT	4112
RD	23
LK	-251805.236405
QD	-286.863197 -> -271.836488
RI	0.0064367494
TR	0.047873	0.023481
MT	9.986313
MM	C_pi: 2.167340, n_recomb: 47448.764467
RS	0	0.000000	1.874666	187.172702	0.003945	0.000466
RS	1	0.007598	1.874666	200.567664	0.004227	0.002584
RS	2	0.015774	1.874666	214.854052	0.004528	0.004339
RS	3	0.024571	1.874666	230.080649	0.004849	0.005166
RS	4	0.034036	0.256527	1769.441221	0.037292	0.037027
RS	5	0.044220	0.256527	1827.270225	0.038510	0.036609
RS	6	0.055179	0.257020	1877.590281	0.039571	0.036999
RS	7	0.066969	0.257020	1926.611190	0.040604	0.037968
RS	8	0.079656	0.294651	1724.016584	0.036334	0.034086
RS	9	0.093307	0.294651	1768.236303	0.037266	0.035176
RS	10	0.107995	0.370326	1445.581077	0.030466	0.028875
RS	11	0.123799	0.370326	1488.327026	0.031367	0.029919
RS	12	0.140804	0.476142	1194.302950	0.025170	0.024100
RS	13	0.159101	0.476142	1235.087595	0.026030	0.025112
RS	14	0.178788	0.626958	972.253592	0.020491	0.019851
RS	15	0.199971	0.626958	1010.343182	0.021293	0.020793
RS	16	0.222764	0.863236	764.594567	0.016114	0.015815
RS	17	0.247288	0.863236	799.026447	0.016840	0.016640
RS	18	0.273676	1.252770	577.028163	0.012161	0.012088
RS	19	0.302069	1.252770	606.647779	0.012785	0.012762
RS	20	0.332619	1.889798	423.917240	0.008934	0.008973
[truncated: 9,966,132 more chars]
