# Supplementary material for: Recent speciation associated with range expansion and a shift to self-fertilization in North American Arabidopsis
Source: Nat Commun. 2022 Dec 8;13:7564. doi: 10.1038/s41467-022-35368-1 (PMC9732334; doi:10.1038/s41467-022-35368-1)
Supplement: Supplementary file 5 — Source Data [file 41467_2022_35368_MOESM5_ESM.zip › Source Data/Fig2c_FigS19-1_lyrMI1_10.psmc]

CC
CC	Brief Description of the file format:
CC	  CC  comments
CC	  MM  useful-messages
CC	  RD  round-of-iterations
CC	  LL  \log[P(sequence)]
CC	  QD  Q-before-opt Q-after-opt
CC	  TR  \theta_0 \rho_0
CC	  RS  k t_k \lambda_k \pi_k \sum_{l\not=k}A_{kl} A_{kk}
CC	  DC  begin end best-k t_k+\Delta_k max-prob
CC
MM	Version: 0.6.5-r67
MM	pattern:4+25*2+4+6, n:63, n_free_lambdas:28
MM	n_iterations:25, skip:1, max_t:5, theta/rho:5
MM	is_decoding:0
MM	n_seqs:38, sum_L:1278808, sum_n:181163
RD	0
LK	0.000000
QD	0.000000 -> 0.000000
RI	inf
TR	0.152761	0.030552
MT	5.000000
MM	C_pi: 1.000000, n_recomb: 38482.638533
RS	0	0.000000	1.000000	243.321607	0.006323	0.000000
RS	1	0.006440	1.000000	257.301494	0.006686	0.000000
RS	2	0.013294	1.000000	271.969922	0.007067	0.000000
RS	3	0.020590	1.000000	287.345630	0.007467	0.000000
RS	4	0.028356	1.000000	303.445652	0.007885	0.000000
RS	5	0.036622	1.000000	320.284916	0.008323	0.000000
RS	6	0.045421	1.000000	337.875798	0.008780	0.000000
RS	7	0.054785	1.000000	356.227614	0.009257	0.000000
RS	8	0.064753	1.000000	375.346069	0.009754	0.000000
RS	9	0.075363	1.000000	395.232649	0.010270	0.000000
RS	10	0.086656	1.000000	415.883948	0.010807	0.000000
RS	11	0.098677	1.000000	437.290945	0.011363	0.000000
RS	12	0.111471	1.000000	459.438220	0.011939	0.000000
RS	13	0.125090	1.000000	482.303111	0.012533	0.000000
RS	14	0.139585	1.000000	505.854819	0.013145	0.000000
RS	15	0.155014	1.000000	530.053463	0.013774	0.000000
RS	16	0.171437	1.000000	554.849098	0.014418	0.000000
RS	17	0.188917	1.000000	580.180694	0.015076	0.000000
RS	18	0.207523	1.000000	605.975104	0.015747	0.000000
RS	19	0.227327	1.000000	632.146028	0.016427	0.000000
RS	20	0.248406	1.000000	658.593002	0.017114	0.000000
RS	21	0.270843	1.000000	685.200429	0.017805	0.000000
RS	22	0.294725	1.000000	711.836696	0.018498	0.000000
RS	23	0.320144	1.000000	738.353407	0.019187	0.000000
RS	24	0.347201	1.000000	764.584773	0.019868	0.000000
RS	25	0.376000	1.000000	790.347220	0.020538	0.000000
RS	26	0.406654	1.000000	815.439257	0.021190	0.000000
RS	27	0.439282	1.000000	839.641681	0.021819	0.000000
RS	28	0.474011	1.000000	862.718172	0.022418	0.000000
RS	29	0.510976	1.000000	884.416360	0.022982	0.000000
RS	30	0.550322	1.000000	904.469427	0.023503	0.000000
RS	31	0.592202	1.000000	922.598323	0.023974	0.000000
RS	32	0.636779	1.000000	938.514670	0.024388	0.000000
RS	33	0.684227	1.000000	951.924399	0.024736	0.000000
RS	34	0.734730	1.000000	962.532178	0.025012	0.000000
RS	35	0.788485	1.000000	970.046667	0.025207	0.000000
RS	36	0.845702	1.000000	974.186590	0.025315	0.000000
RS	37	0.906604	1.000000	974.687598	0.025328	0.000000
RS	38	0.971428	1.000000	971.309869	0.025240	0.000000
RS	39	1.040426	1.000000	963.846300	0.025046	0.000000
RS	40	1.113868	1.000000	952.131138	0.024742	0.000000
RS	41	1.192040	1.000000	936.048816	0.024324	0.000000
RS	42	1.275245	1.000000	915.542675	0.023791	0.000000
RS	43	1.363809	1.000000	890.623231	0.023144	0.000000
RS	44	1.458076	1.000000	861.375556	0.022383	0.000000
RS	45	1.558414	1.000000	827.965290	0.021515	0.000000
RS	46	1.665214	1.000000	790.642801	0.020545	0.000000
RS	47	1.778891	1.000000	749.744960	0.019483	0.000000
RS	48	1.899889	1.000000	705.694063	0.018338	0.000000
RS	49	2.028679	1.000000	658.993464	0.017124	0.000000
RS	50	2.165763	1.000000	610.219621	0.015857	0.000000
RS	51	2.311675	1.000000	560.010396	0.014552	0.000000
RS	52	2.466983	1.000000	509.049676	0.013228	0.000000
RS	53	2.632293	1.000000	458.048602	0.011903	0.000000
RS	54	2.808249	1.000000	407.724009	0.010595	0.000000
RS	55	2.995536	1.000000	358.774924	0.009323	0.000000
RS	56	3.194884	1.000000	311.858264	0.008104	0.000000
RS	57	3.407070	1.000000	267.565085	0.006953	0.000000
RS	58	3.632920	1.000000	226.398869	0.005883	0.000000
RS	59	3.873315	1.000000	188.757360	0.004905	0.000000
RS	60	4.129191	1.000000	154.919344	0.004026	0.000000
RS	61	4.401545	1.000000	125.037501	0.003249	0.000000
RS	62	4.691438	1.000000	99.138044	0.002576	0.000000
RS	63	5.000000	1.000000	278.801044	0.007245	0.000000
PA	4+25*2+4+6 0.152761418 0.030552284 5.000000000 1.000000000 1.000000000 1.000000000 1.000000000 1.000000000 1.000000000 1.000000000 1.000000000 1.000000000 1.000000000 1.000000000 1.000000000 1.000000000 1.000000000 1.000000000 1.000000000 1.000000000 1.000000000 1.000000000 1.000000000 1.000000000 1.000000000 1.000000000 1.000000000 1.000000000 1.000000000 1.000000000 1.000000000
//
IT	4355
RD	1
LK	-466058.440119
QD	-600.839798 -> -359.580830
RI	0.0150298958
TR	0.140455	0.028954
MT	5.624583
MM	C_pi: 1.073093, n_recomb: 39125.425329
RS	0	0.000000	0.787043	323.454356	0.008267	0.001110
RS	1	0.006635	0.787043	341.959084	0.008740	0.004475
RS	2	0.013711	0.787043	361.315977	0.009235	0.007986
RS	3	0.021256	0.787043	381.536072	0.009752	0.009243
RS	4	0.029301	0.785261	403.534510	0.010314	0.009203
RS	5	0.037881	0.785261	425.534749	0.010876	0.008620
RS	6	0.047029	0.794199	443.386687	0.011332	0.008437
RS	7	0.056785	0.794199	466.912270	0.011934	0.009008
RS	8	0.067188	0.780258	499.992677	0.012779	0.010059
RS	9	0.078281	0.780258	525.481441	0.013431	0.011287
RS	10	0.090111	0.784575	548.726658	0.014025	0.012499
RS	11	0.102725	0.784575	575.605610	0.014712	0.013612
RS	12	0.116176	0.808983	585.106739	0.014955	0.014598
RS	13	0.130520	0.808983	612.736519	0.015661	0.015416
RS	14	0.145816	0.848461	611.365880	0.015626	0.016039
RS	15	0.162126	0.848461	639.267805	0.016339	0.016494
RS	16	0.179519	0.897606	631.399865	0.016138	0.016831
RS	17	0.198066	0.897606	659.257473	0.016850	0.017097
RS	18	0.217843	0.949539	650.203559	0.016618	0.017326
RS	19	0.238933	0.949539	677.831751	0.017325	0.017540
RS	20	0.261421	0.999088	670.999659	0.017150	0.017750
RS	21	0.285403	0.999088	698.247361	0.017846	0.017958
RS	22	0.310975	1.043543	694.923583	0.017761	0.018161
RS	23	0.338244	1.043543	721.589965	0.018443	0.018358
RS	24	0.367323	1.081528	722.064412	0.018455	0.018560
RS	25	0.398330	1.081528	747.849769	0.019114	0.018781
RS	26	0.431396	1.112362	751.968066	0.019219	0.019032
RS	27	0.466655	1.112362	776.438687	0.019845	0.019319
RS	28	0.504254	1.136356	783.397848	0.020023	0.019642
RS	29	0.544348	1.136356	805.959209	0.020599	0.019995
RS	30	0.587101	1.154361	814.551719	0.020819	0.020373
RS	31	0.632692	1.154361	834.440433	0.021327	0.020770
RS	32	0.681308	1.167303	843.298245	0.021554	0.021179
RS	33	0.733150	1.167303	859.591928	0.021970	0.021587
RS	34	0.788431	1.176361	867.022624	0.022160	0.021983
RS	35	0.847380	1.176361	878.678897	0.022458	0.022348
RS	36	0.910241	1.182923	882.705451	0.022561	0.022664
RS	37	0.977273	1.182923	888.642871	0.022713	0.022912
RS	38	1.048752	1.188173	887.398471	0.022681	0.023076
RS	39	1.124975	1.188173	886.608230	0.022661	0.023145
RS	40	1.206255	1.192735	878.746492	0.022460	0.023110
RS	41	1.292928	1.192735	870.409371	0.022247	0.022969
RS	42	1.385351	1.196810	855.139064	0.021856	0.022718
RS	43	1.483908	1.196810	838.745264	0.021437	0.022356
RS	44	1.589004	1.200490	815.722371	0.020849	0.021882
RS	45	1.701073	1.200490	791.200841	0.020222	0.021298
RS	46	1.820578	1.203807	760.614550	0.019440	0.020607
RS	47	1.948013	1.203807	728.446576	0.018618	0.019815
RS	48	2.083903	1.206626	691.159962	0.017665	0.018932
RS	49	2.228810	1.206626	652.438822	0.016676	0.017967
RS	50	2.383332	1.208674	609.959956	0.015590	0.016934
RS	51	2.548107	1.208674	566.380913	0.014476	0.015844
RS	52	2.723815	1.209707	520.698013	0.013308	0.014711
RS	53	2.911181	1.209707	474.476071	0.012127	0.013546
RS	54	3.110980	1.209420	427.964477	0.010938	0.012363
RS	55	3.324036	1.209420	381.643742	0.009754	0.011175
RS	56	3.551228	1.209420	336.323461	0.008596	0.009995
RS	57	3.793495	1.209420	292.659833	0.007480	0.008836
RS	58	4.051838	1.217838	249.705649	0.006382	0.007714
RS	59	4.327321	1.217838	211.658610	0.005410	0.006641
RS	60	4.621084	1.217838	176.697408	0.004516	0.005631
RS	61	4.934339	1.217838	145.135133	0.003709	0.004697
RS	62	5.268379	1.217838	117.164349	0.002995	0.003847
RS	63	5.624583	1.217838	351.347292	0.008980	0.011940
PA	4+25*2+4+6 0.140455419 0.028954181 5.624582767 0.787042618 0.785261154 0.794199467 0.780258179 0.784574509 0.808982849 0.848461151 0.897605896 0.949539185 0.999088287 1.043542862 1.081527710 1.112361908 1.136356354 1.154360771 1.167303085 1.176361084 1.182922840 1.188172817 1.192734718 1.196809530 1.200489998 1.203806877 1.206625938 1.208673954 1.209707260 1.209419727 1.217838228
//
IT	4746
RD	2
LK	-465664.675778
QD	-401.824476 -> -296.473999
RI	0.0164982347
TR	0.133667	0.028660
MT	5.984675
MM	C_pi: 1.133554, n_recomb: 40880.811428
RS	0	0.000000	0.813483	331.865394	0.008118	0.001036
RS	1	0.006739	0.813483	351.243259	0.008592	0.004255
RS	2	0.013931	0.813483	371.540688	0.009088	0.007395
RS	3	0.021608	0.813483	392.771918	0.009608	0.008809
RS	4	0.029803	0.782411	431.333676	0.010551	0.008958
RS	5	0.038550	0.782411	455.168755	0.011134	0.008521
RS	6	0.047886	0.782031	480.183097	0.011746	0.008280
RS	7	0.057851	0.782031	505.908424	0.012375	0.008835
RS	8	0.068488	0.736608	565.131378	0.013824	0.010081
RS	9	0.079842	0.736608	593.778807	0.014525	0.011426
RS	10	0.091961	0.722502	635.274736	0.015540	0.012770
RS	11	0.104896	0.722502	665.777813	0.016286	0.014147
RS	12	0.118703	0.743109	677.750783	0.016579	0.014996
RS	13	0.133440	0.743109	708.897938	0.017341	0.016177
RS	14	0.149171	0.790485	696.555844	0.017039	0.016423
RS	15	0.165961	0.790485	727.529341	0.017796	0.017288
RS	16	0.183883	0.857253	700.329413	0.017131	0.017060
RS	17	0.203013	0.857253	730.684234	0.017874	0.017715
RS	18	0.223431	0.932834	700.230098	0.017129	0.017335
RS	19	0.245226	0.932834	729.817745	0.017852	0.017914
RS	20	0.268489	1.008088	703.438988	0.017207	0.017577
RS	21	0.293320	1.008088	732.234944	0.017911	0.018129
RS	22	0.319824	1.077601	712.478816	0.017428	0.017879
RS	23	0.348114	1.077601	740.440888	0.018112	0.018392
RS	24	0.378310	1.138191	727.802828	0.017803	0.018233
RS	25	0.410541	1.138191	754.797448	0.018463	0.018725
RS	26	0.444944	1.187763	749.170475	0.018326	0.018697
RS	27	0.481665	1.187763	774.924980	0.018956	0.019210
RS	28	0.520861	1.226123	775.270744	0.018964	0.019326
RS	29	0.562698	1.226123	799.330632	0.019553	0.019865
RS	30	0.607354	1.254330	804.074458	0.019669	0.020097
RS	31	0.655019	1.254330	825.781765	0.020200	0.020645
RS	32	0.705897	1.273821	833.204570	0.020381	0.020957
RS	33	0.760202	1.273821	851.695182	0.020834	0.021487
RS	34	0.818167	1.286734	859.558585	0.021026	0.021823
RS	35	0.880038	1.286734	873.794450	0.021374	0.022283
RS	36	0.946078	1.295843	879.294661	0.021509	0.022557
RS	37	1.016569	1.295843	888.156291	0.021726	0.022875
RS	38	1.091809	1.303533	888.665405	0.021738	0.022996
RS	39	1.172119	1.303533	891.083721	0.021797	0.023112
RS	40	1.257842	1.310936	884.902860	0.021646	0.023027
RS	41	1.349340	1.310936	879.979606	0.021525	0.022917
RS	42	1.447005	1.318235	866.285312	0.021191	0.022614
RS	43	1.551250	1.318235	853.399613	0.020875	0.022275
RS	44	1.662520	1.325390	831.859668	0.020348	0.021756
RS	45	1.781288	1.325390	810.788396	0.019833	0.021193
RS	46	1.908059	1.332242	781.588944	0.019119	0.020468
RS	47	2.043373	1.332242	752.616210	0.018410	0.019703
RS	48	2.187805	1.338273	716.645505	0.017530	0.018804
RS	49	2.341969	1.338273	680.616521	0.016649	0.017873
RS	50	2.506522	1.342702	639.351653	0.015639	0.016845
RS	51	2.682163	1.342702	597.675733	0.014620	0.015793
RS	52	2.869640	1.344892	552.909187	0.013525	0.014683
RS	53	3.069751	1.344892	507.533540	0.012415	0.013553
RS	54	3.283345	1.344043	461.437695	0.011287	0.012403
RS	55	3.511333	1.344043	414.715002	0.010144	0.011240
RS	56	3.754684	1.344043	368.429063	0.009012	0.010080
RS	57	4.014433	1.344043	323.285635	0.007908	0.008935
RS	58	4.291685	1.360754	276.875735	0.006773	0.007774
RS	59	4.587621	1.360754	237.069219	0.005799	0.006723
RS	60	4.903498	1.360754	199.992997	0.004892	0.005727
RS	61	5.240660	1.360754	166.061589	0.004062	0.004800
RS	62	5.600542	1.360754	135.573418	0.003316	0.003952
RS	63	5.984675	1.360754	424.245153	0.010378	0.012579
PA	4+25*2+4+6 0.133666956 0.028659566 5.984674803 0.813483006 0.782410904 0.782030766 0.736607814 0.722502216 0.743109338 0.790485152 0.857252939 0.932833577 1.008087529 1.077600597 1.138191116 1.187763387 1.226122541 1.254329865 1.273821095 1.286733563 1.295843171 1.303533373 1.310936001 1.318234948 1.325390154 1.332242097 1.338272981 1.342701541 1.344892199 1.344042694 1.360754498
//
IT	4729
RD	3
LK	-465476.120424
QD	-336.874762 -> -267.800075
RI	0.0153657976
TR	0.129117	0.028859
MT	6.213948
MM	C_pi: 1.183730, n_recomb: 42951.864348
RS	0	0.000000	0.887613	322.365304	0.007505	0.000988
RS	1	0.006801	0.887613	341.607834	0.007953	0.004078
RS	2	0.014065	0.887613	361.806480	0.008424	0.006993
RS	3	0.021823	0.887613	382.981804	0.008917	0.008358
RS	4	0.030108	0.831379	432.408800	0.010067	0.008800
RS	5	0.038957	0.831379	456.823702	0.010636	0.008309
RS	6	0.048408	0.825759	485.523037	0.011304	0.008049
RS	7	0.058502	0.825759	512.109348	0.011923	0.008461
RS	8	0.069282	0.744359	598.256095	0.013929	0.009984
RS	9	0.080795	0.744359	628.916031	0.014642	0.011284
RS	10	0.093091	0.706855	695.152669	0.016184	0.012943
RS	11	0.106224	0.706855	728.449016	0.016960	0.014386
RS	12	0.120249	0.717522	751.139016	0.017488	0.015359
RS	13	0.135229	0.717522	785.270779	0.018283	0.016671
RS	14	0.151227	0.764625	769.823730	0.017923	0.016817
RS	15	0.168314	0.764625	803.608103	0.018710	0.017855
RS	16	0.186562	0.839215	763.990608	0.017787	0.017343
RS	17	0.206052	0.839215	796.824237	0.018552	0.018170
RS	18	0.226867	0.928109	751.206502	0.017489	0.017439
RS	19	0.249098	0.928109	782.932102	0.018228	0.018180
RS	20	0.272841	1.019052	742.842749	0.017295	0.017518
RS	21	0.298199	1.019052	773.506366	0.018009	0.018223
RS	22	0.325282	1.104378	742.736849	0.017292	0.017708
RS	23	0.354206	1.104378	772.392590	0.017983	0.018364
RS	24	0.385097	1.179411	751.480268	0.017496	0.018001
RS	25	0.418090	1.179411	780.092733	0.018162	0.018618
RS	26	0.453326	1.240778	768.859572	0.017900	0.018442
RS	27	0.490959	1.240778	796.246411	0.018538	0.019060
RS	28	0.531152	1.287722	793.382427	0.018471	0.019076
RS	29	0.574078	1.287722	819.158456	0.019072	0.019700
RS	30	0.619923	1.321422	822.704329	0.019154	0.019873
RS	31	0.668887	1.321422	846.248960	0.019702	0.020489
RS	32	0.721180	1.343707	854.143338	0.019886	0.020776
RS	33	0.777031	1.343707	874.589100	0.020362	0.021360
RS	34	0.836680	1.357572	884.053481	0.020582	0.021694
RS	35	0.900385	1.357572	900.315702	0.020961	0.022197
RS	36	0.968423	1.367125	907.697020	0.021133	0.022475
RS	37	1.041089	1.367125	918.584650	0.021386	0.022826
RS	38	1.118697	1.375894	920.476056	0.021430	0.022941
RS	39	1.201584	1.375894	924.853940	0.021532	0.023082
RS	40	1.290107	1.385416	919.256382	0.021402	0.022977
RS	41	1.384651	1.385416	916.177611	0.021330	0.022886
RS	42	1.485626	1.395724	902.368163	0.021009	0.022554
RS	43	1.593468	1.395724	891.169625	0.020748	0.022234
RS	44	1.708644	1.406518	869.007479	0.020232	0.021684
RS	45	1.831654	1.406518	849.417580	0.019776	0.021144
RS	46	1.963030	1.417309	819.303648	0.019075	0.020394
RS	47	2.103341	1.417309	791.536496	0.018428	0.019656
RS	48	2.253195	1.427061	754.607773	0.017569	0.018745
RS	49	2.413241	1.427061	719.395304	0.016749	0.017846
RS	50	2.584172	1.434365	677.298153	0.015769	0.016824
RS	51	2.766728	1.434365	635.886222	0.014805	0.015806
RS	52	2.961701	1.438108	590.363795	0.013745	0.014716
RS	53	3.169934	1.438108	544.521041	0.012677	0.013616
RS	54	3.392329	1.437050	497.590397	0.011585	0.012497
RS	55	3.629850	1.437050	449.525792	0.010466	0.011354
RS	56	3.883525	1.437050	401.506551	0.009348	0.010209
RS	57	4.154453	1.437050	354.282523	0.008248	0.009075
RS	58	4.443808	1.462183	303.816729	0.007073	0.007880
RS	59	4.752842	1.462183	261.975610	0.006099	0.006843
RS	60	5.082895	1.462183	222.632690	0.005183	0.005856
RS	61	5.435395	1.462183	186.279883	0.004337	0.004932
RS	62	5.811869	1.462183	153.296680	0.003569	0.004081
RS	63	6.213948	1.462183	495.088025	0.011527	0.013304
PA	4+25*2+4+6 0.129116689 0.028858870 6.213947999 0.887612818 0.831379487 0.825758668 0.744359022 0.706855337 0.717521583 0.764625307 0.839214734 0.928108809 1.019052150 1.104377828 1.179410512 1.240777858 1.287721817 1.321422379 1.343706711 1.357571793 1.367125445 1.375894122 1.385415773 1.395724196 1.406518124 1.417308832 1.427060989 1.434365171 1.438108213 1.437050101 1.462182650
//
IT	4553
RD	4
LK	-465345.068813
QD	-302.406265 -> -246.649292
RI	0.0137609493
TR	0.125625	0.029257
MT	6.377093
MM	C_pi: 1.225569, n_recomb: 45045.682840
RS	0	0.000000	0.961714	313.839354	0.006967	0.000957
RS	1	0.006844	0.961714	332.895504	0.007390	0.003956
RS	2	0.014157	0.961714	352.933397	0.007835	0.006737
RS	3	0.021971	0.961714	373.978915	0.008302	0.008054
RS	4	0.030319	0.891778	426.959755	0.009478	0.008672
RS	5	0.039239	0.891778	451.549440	0.010024	0.008110
RS	6	0.048769	0.890220	478.052019	0.010613	0.007780
RS	7	0.058951	0.890220	504.843624	0.011207	0.008051
RS	8	0.069831	0.771240	614.275448	0.013637	0.009821
RS	9	0.081455	0.771240	646.282559	0.014347	0.011034
RS	10	0.093874	0.708743	738.577002	0.016396	0.013034
RS	11	0.107144	0.708743	774.152061	0.017186	0.014468
RS	12	0.121322	0.707900	811.331948	0.018011	0.015648
RS	13	0.136470	0.707900	848.085470	0.018827	0.017001
RS	14	0.152656	0.752135	833.712805	0.018508	0.017158
RS	15	0.169949	0.752135	870.074157	0.019315	0.018274
RS	16	0.188425	0.830794	821.745036	0.018242	0.017600
RS	17	0.208166	0.830794	856.933436	0.019024	0.018509
RS	18	0.229259	0.928545	799.362344	0.017746	0.017546
RS	19	0.251795	0.928545	833.189112	0.018497	0.018363
RS	20	0.275873	1.030468	782.290685	0.017367	0.017484
RS	21	0.301600	1.030468	814.847745	0.018089	0.018260
RS	22	0.329087	1.126947	775.688748	0.017220	0.017573
RS	23	0.358456	1.126947	807.101142	0.017917	0.018297
RS	24	0.389835	1.212078	780.198299	0.017320	0.017807
RS	25	0.423361	1.212078	810.501841	0.017993	0.018485
RS	26	0.459183	1.281423	795.564150	0.017661	0.018224
RS	27	0.497456	1.281423	824.638962	0.018307	0.018892
RS	28	0.538348	1.333735	820.093333	0.018206	0.018860
RS	29	0.582040	1.333735	847.595765	0.018816	0.019525
RS	30	0.628722	1.370340	851.105776	0.018894	0.019679
RS	31	0.678599	1.370340	876.425659	0.019456	0.020328
RS	32	0.731890	1.393419	885.615620	0.019660	0.020619
RS	33	0.788829	1.393419	907.857358	0.020154	0.021229
RS	34	0.849665	1.406755	919.428405	0.020411	0.021584
RS	35	0.914664	1.406755	937.439436	0.020811	0.022109
RS	36	0.984113	1.415703	946.880739	0.021020	0.022409
RS	37	1.058314	1.415703	959.383729	0.021298	0.022780
RS	38	1.137595	1.424862	962.483280	0.021367	0.022904
RS	39	1.222302	1.424862	968.274991	0.021495	0.023063
RS	40	1.312806	1.436115	962.747648	0.021373	0.022949
RS	41	1.409505	1.436115	960.848021	0.021331	0.022878
RS	42	1.512823	1.449288	946.138115	0.021004	0.022524
RS	43	1.623212	1.449288	935.875226	0.020776	0.022225
RS	44	1.741157	1.463774	912.123755	0.020249	0.021647
RS	45	1.867175	1.463774	893.226674	0.019829	0.021131
RS	46	2.001818	1.478692	861.166721	0.019118	0.020357
RS	47	2.145676	1.478692	833.837771	0.018511	0.019648
RS	48	2.299381	1.492430	794.970117	0.017648	0.018724
RS	49	2.463606	1.492430	759.887680	0.016869	0.017858
RS	50	2.639071	1.502895	716.125558	0.015898	0.016838
RS	51	2.826546	1.502895	674.424383	0.014972	0.015852
RS	52	3.026853	1.508459	627.526096	0.013931	0.014778
RS	53	3.240869	1.508459	580.831832	0.012894	0.013706
RS	54	3.469534	1.507506	532.665540	0.011825	0.012612
RS	55	3.713850	1.507506	483.059284	0.010724	0.011487
RS	56	3.974888	1.507506	433.183022	0.009617	0.010355
RS	57	4.253793	1.507506	383.825491	0.008521	0.009230
RS	58	4.551787	1.541147	329.164401	0.007307	0.008001
RS	59	4.870177	1.541147	285.384051	0.006335	0.006977
RS	60	5.210360	1.541147	243.912590	0.005415	0.005996
RS	61	5.573826	1.541147	205.305719	0.004558	0.005072
RS	62	5.962169	1.541147	170.010482	0.003774	0.004218
RS	63	6.377093	1.541147	563.253616	0.012504	0.014055
PA	4+25*2+4+6 0.125624896 0.029256824 6.377093054 0.961714017 0.891777584 0.890219876 0.771239544 0.708742844 0.707899895 0.752135145 0.830793983 0.928544506 1.030468400 1.126947210 1.212078434 1.281422961 1.333735040 1.370340448 1.393418975 1.406754796 1.415702795 1.424862430 1.436114880 1.449287636 1.463774084 1.478692036 1.492429527 1.502894917 1.508459060 1.507505678 1.541147079
//
IT	4679
RD	5
LK	-465236.909897
QD	-276.446990 -> -227.975535
RI	0.0124016490
TR	0.122704	0.029730
MT	6.505392
MM	C_pi: 1.261603, n_recomb: 47082.094067
RS	0	0.000000	1.021504	310.136949	0.006587	0.000936
RS	1	0.006878	1.021504	329.201787	0.006992	0.003876
RS	2	0.014229	1.021504	349.273792	0.007418	0.006580
RS	3	0.022085	1.021504	370.382848	0.007867	0.007882
RS	4	0.030482	0.949734	422.081157	0.008965	0.008561
RS	5	0.039456	0.949734	446.784932	0.009489	0.007954
RS	6	0.049047	0.963067	466.112518	0.009900	0.007498
RS	7	0.059298	0.963067	492.793575	0.010467	0.007656
RS	8	0.070254	0.806147	621.219195	0.013194	0.009623
RS	9	0.081964	0.806147	654.162299	0.013894	0.010744
RS	10	0.094479	0.718142	771.696253	0.016390	0.013064
RS	11	0.107855	0.718142	809.201338	0.017187	0.014465
RS	12	0.122151	0.705545	862.384520	0.018317	0.015874
RS	13	0.137429	0.705545	901.494209	0.019147	0.017231
RS	14	0.153759	0.746075	890.421525	0.018912	0.017445
RS	15	0.171212	0.746075	929.162673	0.019735	0.018596
RS	16	0.189865	0.827183	874.220840	0.018568	0.017821
RS	17	0.209802	0.827183	911.623650	0.019362	0.018771
RS	18	0.231109	0.931644	843.905043	0.017924	0.017637
RS	19	0.253882	0.931644	879.737341	0.018685	0.018492
RS	20	0.278221	1.042151	819.647594	0.017409	0.017452
RS	21	0.304234	1.042151	854.035148	0.018139	0.018262
RS	22	0.332036	1.147329	807.928762	0.017160	0.017451
RS	23	0.361751	1.147329	841.056005	0.017864	0.018208
RS	24	0.393509	1.240209	809.397852	0.017191	0.017633
RS	25	0.427451	1.240209	841.359933	0.017870	0.018341
RS	26	0.463728	1.315435	823.727071	0.017496	0.018028
RS	27	0.502499	1.315435	854.454552	0.018148	0.018722
RS	28	0.543938	1.371368	849.011857	0.018033	0.018665
RS	29	0.588226	1.371368	878.190872	0.018652	0.019352
RS	30	0.635560	1.409499	882.249058	0.018739	0.019504
RS	31	0.686150	1.409499	909.268761	0.019312	0.020170
RS	32	0.740220	1.432344	920.165800	0.019544	0.020479
RS	33	0.798008	1.432344	944.092436	0.020052	0.021102
RS	34	0.859771	1.444414	958.035059	0.020348	0.021487
RS	35	0.925781	1.444414	977.639205	0.020765	0.022024
RS	36	0.996332	1.452234	989.258000	0.021011	0.022353
RS	37	1.071735	1.452234	1003.169318	0.021307	0.022738
RS	38	1.152324	1.461405	1007.430668	0.021397	0.022877
RS	39	1.238455	1.461405	1014.376803	0.021545	0.023053
RS	40	1.330511	1.474118	1008.706544	0.021424	0.022935
RS	41	1.428898	1.474118	1007.682169	0.021403	0.022883
RS	42	1.534051	1.489995	991.714636	0.021064	0.022510
RS	43	1.646437	1.489995	982.056630	0.020858	0.022233
RS	44	1.766553	1.508102	956.274404	0.020311	0.021630
RS	45	1.894930	1.508102	937.736684	0.019917	0.021140
RS	46	2.032136	1.527157	903.261276	0.019185	0.020342
RS	47	2.178779	1.527157	876.063040	0.018607	0.019663
RS	48	2.335507	1.544952	834.824089	0.017731	0.018724
RS	49	2.503015	1.544952	799.618690	0.016983	0.017889
RS	50	2.682044	1.558686	753.849696	0.016011	0.016868
RS	51	2.873386	1.558686	711.685019	0.015116	0.015913
RS	52	3.077888	1.566196	663.191587	0.014086	0.014851
RS	53	3.296454	1.566196	615.565635	0.013074	0.013806
RS	54	3.530054	1.565535	566.063022	0.012023	0.012732
RS	55	3.779720	1.565535	514.934155	0.010937	0.011625
RS	56	4.046557	1.565535	463.257507	0.009839	0.010506
RS	57	4.331747	1.565535	411.856249	0.008748	0.009389
RS	58	4.636551	1.607713	352.993853	0.007497	0.008126
RS	59	4.962319	1.607713	307.436089	0.006530	0.007112
RS	60	5.310492	1.607713	264.013009	0.005608	0.006137
RS	61	5.682612	1.607713	223.335395	0.004744	0.005214
RS	62	6.080325	1.607713	185.909479	0.003949	0.004356
RS	63	6.505392	1.607713	629.574008	0.013372	0.014809
PA	4+25*2+4+6 0.122704291 0.029730145 6.505391961 1.021503805 0.949733610 0.963067439 0.806146913 0.718142047 0.705545084 0.746075462 0.827182648 0.931643857 1.042151109 1.147328591 1.240209100 1.315435339 1.371368190 1.409499319 1.432344173 1.444414454 1.452234495 1.461405430 1.474118149 1.489994670 1.508101517 1.527157467 1.544952015 1.558686474 1.566196415 1.565535048 1.607712808
//
IT	4133
RD	6
LK	-465142.217020
QD	-254.125043 -> -210.935905
RI	0.0113758350
TR	0.120132	0.030223
MT	6.614322
MM	C_pi: 1.293805, n_recomb: 49046.620321
RS	0	0.000000	1.065484	310.787677	0.006337	0.000921
RS	1	0.006905	1.065484	330.064583	0.006730	0.003825
RS	2	0.014288	1.065484	350.377514	0.007144	0.006487
RS	3	0.022180	1.065484	371.759465	0.007580	0.007802
RS	4	0.030617	1.000536	419.717164	0.008558	0.008466
RS	5	0.039637	1.000536	444.598363	0.009065	0.007842
RS	6	0.049280	1.039287	453.194225	0.009240	0.007214
RS	7	0.059588	1.039287	479.620961	0.009779	0.007292
RS	8	0.070608	0.844672	623.289981	0.012708	0.009409
RS	9	0.082390	0.844672	656.907080	0.013394	0.010446
RS	10	0.094985	0.731014	798.209204	0.016274	0.013054
RS	11	0.108449	0.731014	837.400771	0.017074	0.014415
RS	12	0.122844	0.706830	907.067887	0.018494	0.016049
RS	13	0.138232	0.706830	948.339313	0.019335	0.017397
RS	14	0.154683	0.743432	941.798289	0.019202	0.017686
RS	15	0.172270	0.743432	982.765131	0.020037	0.018854
RS	16	0.191072	0.826212	922.468244	0.018808	0.018009
RS	17	0.211172	0.826212	961.963814	0.019613	0.018981
RS	18	0.232660	0.936236	885.183724	0.018048	0.017713
RS	19	0.255632	0.936236	922.924993	0.018817	0.018586
RS	20	0.280190	1.054017	854.603064	0.017424	0.017418
RS	21	0.306444	1.054017	890.742805	0.018161	0.018244
RS	22	0.334511	1.166533	838.540282	0.017097	0.017337
RS	23	0.364516	1.166533	873.316680	0.017806	0.018110
RS	24	0.396593	1.265847	837.626050	0.017078	0.017472
RS	25	0.430886	1.265847	871.188115	0.017762	0.018196
RS	26	0.467546	1.345793	851.431171	0.017360	0.017847
RS	27	0.506738	1.345793	883.754530	0.018019	0.018554
RS	28	0.548636	1.404390	877.847566	0.017898	0.018487
RS	29	0.593427	1.404390	908.643356	0.018526	0.019184
RS	30	0.641312	1.443318	913.559940	0.018626	0.019343
RS	31	0.692503	1.443318	942.212490	0.019211	0.020017
RS	32	0.747230	1.465423	955.025840	0.019472	0.020349
RS	33	0.805735	1.465423	980.559936	0.019992	0.020980
RS	34	0.868280	1.475890	997.012096	0.020328	0.021398
RS	35	0.935145	1.475890	1018.118462	0.020758	0.021944
RS	36	1.006627	1.482328	1032.000353	0.021041	0.022304
RS	37	1.083045	1.482328	1047.212508	0.021351	0.022701
RS	38	1.164740	1.491289	1052.651246	0.021462	0.022857
RS	39	1.252077	1.491289	1060.626712	0.021625	0.023048
RS	40	1.345444	1.505259	1054.747047	0.021505	0.022929
RS	41	1.445259	1.505259	1054.458775	0.021499	0.022895
RS	42	1.551967	1.523667	1037.091635	0.021145	0.022507
RS	43	1.666044	1.523667	1027.893965	0.020957	0.022251
RS	44	1.787998	1.545267	999.889663	0.020387	0.021625
RS	45	1.918374	1.545267	981.573743	0.020013	0.021160
RS	46	2.057752	1.568381	944.477997	0.019257	0.020339
RS	47	2.206756	1.568381	917.293974	0.018702	0.019688
RS	48	2.366049	1.590200	873.501452	0.017810	0.018734
RS	49	2.536342	1.590200	838.091605	0.017088	0.017930
RS	50	2.718394	1.607214	790.184479	0.016111	0.016906
RS	51	2.913018	1.607214	747.522091	0.015241	0.015981
RS	52	3.121082	1.616708	697.373774	0.014219	0.014929
RS	53	3.343514	1.616708	648.836399	0.013229	0.013908
RS	54	3.581306	1.616433	598.005450	0.012193	0.012852
RS	55	3.835518	1.616433	545.429852	0.011121	0.011762
RS	56	4.107285	1.616433	492.048569	0.010032	0.010655
RS	57	4.397819	1.616433	438.715592	0.008945	0.009545
RS	58	4.708416	1.667141	375.672720	0.007660	0.008249
RS	59	5.040461	1.667141	328.486200	0.006697	0.007245
RS	60	5.395435	1.667141	283.264890	0.005775	0.006275
RS	61	5.774922	1.667141	240.668675	0.004907	0.005352
RS	62	6.180615	1.667141	201.257380	0.004103	0.004490
RS	63	6.614322	1.667141	695.022812	0.014171	0.015558
PA	4+25*2+4+6 0.120132179 0.030223456 6.614322236 1.065484223 1.000536373 1.039286613 0.844672330 0.731013562 0.706829574 0.743432192 0.826212347 0.936236435 1.054016956 1.166533053 1.265846509 1.345792910 1.404389808 1.443318130 1.465422983 1.475890351 1.482328263 1.491289249 1.505258659 1.523667388 1.545267017 1.568381177 1.590200284 1.607214076 1.616708376 1.616433272 1.667141069
//
IT	4037
RD	7
LK	-465057.647799
QD	-234.227685 -> -195.382971
RI	0.0106185593
TR	0.117800	0.030712
MT	6.711570
MM	C_pi: 1.323430, n_recomb: 50941.759944
RS	0	0.000000	1.096714	314.500789	0.006174	0.000910
RS	1	0.006930	1.096714	334.140806	0.006559	0.003791
RS	2	0.014340	1.096714	354.849218	0.006966	0.006432
RS	3	0.022264	1.096714	376.661599	0.007394	0.007778
RS	4	0.030736	1.043137	420.046997	0.008246	0.008388
RS	5	0.039796	1.043137	445.201951	0.008739	0.007767
RS	6	0.049484	1.116712	440.648207	0.008650	0.006939
RS	7	0.059843	1.116712	466.760938	0.009163	0.006960
RS	8	0.070920	0.884898	622.671489	0.012223	0.009189
RS	9	0.082765	0.884898	656.788664	0.012893	0.010153
RS	10	0.095430	0.745550	820.310008	0.016103	0.013015
RS	11	0.108973	0.745550	861.011347	0.016902	0.014337
RS	12	0.123455	0.710057	947.195545	0.018594	0.016186
RS	13	0.138940	0.710057	990.483393	0.019443	0.017520
RS	14	0.155498	0.742726	989.202087	0.019418	0.017891
RS	15	0.173204	0.742726	1032.275527	0.020264	0.019067
RS	16	0.192137	0.826753	967.440953	0.018991	0.018171
RS	17	0.212382	0.826753	1008.930550	0.019806	0.019157
RS	18	0.234030	0.941651	923.782807	0.018134	0.017774
RS	19	0.257177	0.941651	963.349311	0.018911	0.018659
RS	20	0.281930	1.065922	887.393875	0.017420	0.017382
RS	21	0.308397	1.065922	925.212549	0.018162	0.018216
RS	22	0.336698	1.184969	867.443554	0.017028	0.017229
RS	23	0.366961	1.184969	903.803376	0.017742	0.018010
RS	24	0.399321	1.289951	864.516415	0.016971	0.017321
RS	25	0.433924	1.289951	899.617577	0.017660	0.018053
RS	26	0.470924	1.373947	878.076385	0.017237	0.017680
RS	27	0.510488	1.373947	911.937416	0.017902	0.018393
RS	28	0.552795	1.434683	905.806074	0.017781	0.018320
RS	29	0.598033	1.434683	938.161520	0.018416	0.019023
RS	30	0.646406	1.474035	944.094759	0.018533	0.019193
RS	31	0.698131	1.474035	974.323322	0.019126	0.019872
RS	32	0.753440	1.495164	989.153608	0.019417	0.020228
RS	33	0.812583	1.495164	1016.238580	0.019949	0.020864
RS	34	0.875824	1.503886	1035.272030	0.020323	0.021315
RS	35	0.943448	1.503886	1057.824153	0.020765	0.021867
RS	36	1.015758	1.508830	1074.027021	0.021083	0.022259
RS	37	1.093079	1.508830	1090.482621	0.021406	0.022665
RS	38	1.175758	1.517447	1097.138202	0.021537	0.022840
RS	39	1.264166	1.517447	1106.083570	0.021713	0.023045
RS	40	1.358702	1.532517	1099.996529	0.021593	0.022927
RS	41	1.459788	1.532517	1100.384045	0.021601	0.022910
RS	42	1.567880	1.553295	1081.580010	0.021232	0.022509
RS	43	1.683463	1.553295	1072.785345	0.021059	0.022274
RS	44	1.807055	1.578241	1042.492086	0.020464	0.021626
RS	45	1.939212	1.578241	1024.349643	0.020108	0.021185
RS	46	2.080527	1.605295	984.558263	0.019327	0.020342
RS	47	2.231635	1.605295	957.355895	0.018793	0.019719
RS	48	2.393215	1.631060	910.945486	0.017882	0.018749
RS	49	2.565993	1.631060	875.321498	0.017183	0.017974
RS	50	2.750743	1.651314	825.241452	0.016200	0.016948
RS	51	2.948297	1.651314	782.100985	0.015353	0.016050
RS	52	3.159541	1.662787	730.304340	0.014336	0.015006
RS	53	3.385424	1.662787	680.908511	0.013366	0.014009
RS	54	3.626961	1.662935	628.798334	0.012343	0.012970
RS	55	3.885235	1.662935	574.861641	0.011285	0.011895
RS	56	4.161408	1.662935	519.872606	0.010205	0.010799
RS	57	4.456719	1.662935	464.713076	0.009122	0.009697
RS	58	4.772495	1.722146	397.511224	0.007803	0.008367
RS	59	5.110155	1.722146	348.820218	0.006847	0.007373
RS	60	5.471213	1.722146	301.925671	0.005927	0.006408
RS	61	5.857293	1.722146	257.532139	0.005055	0.005486
RS	62	6.270127	1.722146	216.248958	0.004245	0.004620
RS	63	6.711570	1.722146	760.293199	0.014925	0.016296
PA	4+25*2+4+6 0.117800497 0.030711789 6.711570484 1.096714188 1.043136716 1.116712066 0.884897891 0.745550248 0.710057094 0.742726035 0.826752872 0.941650767 1.065921785 1.184968724 1.289951230 1.373947270 1.434682785 1.474034937 1.495164127 1.503885899 1.508829940 1.517447496 1.532516526 1.553294649 1.578241008 1.605295292 1.631060237 1.651313845 1.662787007 1.662935311 1.722145881
//
IT	4248
RD	8
LK	-464981.518065
QD	-216.330702 -> -181.228769
RI	0.0100495015
TR	0.115650	0.031183
MT	6.801269
MM	C_pi: 1.351269, n_recomb: 52773.462021
RS	0	0.000000	1.119190	320.072693	0.006065	0.000900
RS	1	0.006952	1.119190	340.169430	0.006446	0.003769
RS	2	0.014388	1.119190	361.369309	0.006848	0.006398
RS	3	0.022340	1.119190	383.710179	0.007271	0.007783
RS	4	0.030845	1.078006	422.719914	0.008010	0.008330
RS	5	0.039942	1.078006	448.243352	0.008494	0.007725
RS	6	0.049670	1.194429	428.924276	0.008128	0.006676
RS	7	0.060076	1.194429	454.703338	0.008616	0.006659
RS	8	0.071204	0.925969	620.506389	0.011758	0.008969
RS	9	0.083107	0.925969	655.002397	0.012412	0.009870
RS	10	0.095836	0.760904	839.304384	0.015904	0.012958
RS	11	0.109451	0.760904	881.381632	0.016701	0.014242
RS	12	0.124012	0.714383	983.935818	0.018645	0.016295
RS	13	0.139586	0.714383	1029.128169	0.019501	0.017612
RS	14	0.156242	0.743182	1033.578546	0.019585	0.018069
RS	15	0.174057	0.743182	1078.665479	0.020440	0.019249
RS	16	0.193109	0.828186	1009.870698	0.019136	0.018314
RS	17	0.213487	0.828186	1053.275141	0.019958	0.019309
RS	18	0.235280	0.947487	960.241329	0.018196	0.017827
RS	19	0.258590	0.947487	1001.563526	0.018979	0.018717
RS	20	0.283519	1.077728	918.372105	0.017402	0.017345
RS	21	0.310182	1.077728	957.806324	0.018149	0.018182
RS	22	0.338698	1.202796	894.808494	0.016956	0.017127
RS	23	0.369197	1.202796	932.692603	0.017674	0.017911
RS	24	0.401816	1.312973	890.086082	0.016866	0.017181
RS	25	0.436703	1.312973	926.670262	0.017559	0.017917
RS	26	0.474015	1.400628	903.544399	0.017121	0.017523
RS	27	0.513921	1.400628	938.889305	0.017791	0.018240
RS	28	0.556601	1.463209	932.665684	0.017673	0.018165
RS	29	0.602249	1.463209	966.529275	0.018315	0.018870
RS	30	0.651070	1.502802	973.551576	0.018448	0.019053
RS	31	0.703285	1.502802	1005.307708	0.019049	0.019734
RS	32	0.759131	1.522869	1022.188445	0.019369	0.020114
RS	33	0.818858	1.522869	1050.780543	0.019911	0.020753
RS	34	0.882738	1.529809	1072.422677	0.020321	0.021236
RS	35	0.951059	1.529809	1096.382940	0.020775	0.021793
RS	36	1.024130	1.533223	1114.942793	0.021127	0.022216
RS	37	1.102281	1.533223	1132.610437	0.021462	0.022631
RS	38	1.185865	1.541415	1140.527999	0.021612	0.022824
RS	39	1.275259	1.541415	1150.416962	0.021799	0.023043
RS	40	1.370869	1.557457	1144.157722	0.021681	0.022927
RS	41	1.473125	1.557457	1145.199444	0.021700	0.022927
RS	42	1.582491	1.580459	1124.971218	0.021317	0.022513
RS	43	1.699459	1.580459	1116.564136	0.021158	0.022298
RS	44	1.824560	1.608609	1083.976005	0.020540	0.021631
RS	45	1.958357	1.608609	1066.000424	0.020200	0.021213
RS	46	2.101456	1.639478	1023.500668	0.019394	0.020349
RS	47	2.254504	1.639478	996.285252	0.018879	0.019751
RS	48	2.418191	1.669094	947.249430	0.017949	0.018768
RS	49	2.593259	1.669094	911.432072	0.017271	0.018020
RS	50	2.780497	1.692530	859.187302	0.016281	0.016989
RS	51	2.980752	1.692530	815.608935	0.015455	0.016118
RS	52	3.194930	1.705954	762.198999	0.014443	0.015082
RS	53	3.423997	1.705954	712.006528	0.013492	0.014107
RS	54	3.668989	1.706538	658.678697	0.012481	0.013082
RS	55	3.931013	1.706538	603.463571	0.011435	0.012023
RS	56	4.211253	1.706538	546.956287	0.010364	0.010938
RS	57	4.510976	1.706538	490.064039	0.009286	0.009843
RS	58	4.831536	1.774211	418.721224	0.007934	0.008480
RS	59	5.174382	1.774211	368.629298	0.006985	0.007496
RS	60	5.541063	1.774211	320.164275	0.006067	0.006536
RS	61	5.933235	1.774211	274.071876	0.005193	0.005615
RS	62	6.352672	1.774211	231.007756	0.004377	0.004746
RS	63	6.801269	1.774211	825.804249	0.015648	0.017020
PA	4+25*2+4+6 0.115649572 0.031183401 6.801269227 1.119190231 1.078005895 1.194428953 0.925969030 0.760904199 0.714382812 0.743182193 0.828186279 0.947486602 1.077727906 1.202796210 1.312973069 1.400627562 1.463208806 1.502802190 1.522869357 1.529808660 1.533222722 1.541415206 1.557457393 1.580459411 1.608609222 1.639477872 1.669093774 1.692529919 1.705954491 1.706537910 1.774211048
//
IT	5569
RD	9
LK	-464912.688480
QD	-200.182622 -> -168.362987
RI	0.0096053612
TR	0.113646	0.031634
MT	6.885531
MM	C_pi: 1.377780, n_recomb: 54547.295133
RS	0	0.000000	1.136370	326.576410	0.005987	0.000892
RS	1	0.006973	1.136370	347.176051	0.006365	0.003752
RS	2	0.014432	1.136370	368.914634	0.006763	0.006373
RS	3	0.022411	1.136370	391.832104	0.007183	0.007801
RS	4	0.030946	1.106097	427.304076	0.007834	0.008292
RS	5	0.040076	1.106097	453.278509	0.008310	0.007709
RS	6	0.049844	1.272084	418.103518	0.007665	0.006429
RS	7	0.060292	1.272084	443.547153	0.008131	0.006386
RS	8	0.071468	0.967502	617.399184	0.011319	0.008753
RS	9	0.083424	0.967502	652.184362	0.011956	0.009599
RS	10	0.096214	0.776658	855.978223	0.015692	0.012888
RS	11	0.109895	0.776658	899.324538	0.016487	0.014137
RS	12	0.124531	0.719359	1018.032382	0.018663	0.016382
RS	13	0.140187	0.719359	1065.038951	0.019525	0.017683
RS	14	0.156934	0.744356	1075.576861	0.019718	0.018225
RS	15	0.174850	0.744356	1122.602074	0.020580	0.019407
RS	16	0.194014	0.830131	1050.301771	0.019255	0.018441
RS	17	0.214515	0.830131	1095.556361	0.020085	0.019443
RS	18	0.236445	0.953482	994.984768	0.018241	0.017872
RS	19	0.259904	0.953482	1038.004416	0.019029	0.018766
RS	20	0.284999	1.089320	947.848126	0.017377	0.017309
RS	21	0.311844	1.089320	988.843176	0.018128	0.018147
RS	22	0.340561	1.220050	920.848555	0.016882	0.017031
RS	23	0.371280	1.220050	960.204603	0.017603	0.017816
RS	24	0.404141	1.335109	914.457337	0.016764	0.017048
RS	25	0.439293	1.335109	952.473894	0.017461	0.017786
RS	26	0.476897	1.426174	927.886268	0.017011	0.017376
RS	27	0.517122	1.426174	964.666063	0.017685	0.018094
RS	28	0.560152	1.490445	958.412965	0.017570	0.018019
RS	29	0.606183	1.490445	993.738026	0.018218	0.018725
RS	30	0.655423	1.530197	1001.873168	0.018367	0.018920
RS	31	0.708096	1.530197	1035.114066	0.018976	0.019603
RS	32	0.764443	1.549186	1054.043830	0.019323	0.020006
RS	33	0.824718	1.549186	1084.106475	0.019875	0.020647
RS	34	0.889196	1.554362	1108.355188	0.020319	0.021160
RS	35	0.958170	1.554362	1133.695547	0.020784	0.021722
RS	36	1.031953	1.556245	1154.634475	0.021168	0.022174
RS	37	1.110880	1.556245	1173.495294	0.021513	0.022598
RS	38	1.195312	1.563962	1182.716723	0.021682	0.022809
RS	39	1.285630	1.563962	1193.538683	0.021881	0.023040
RS	40	1.382246	1.580875	1187.153951	0.021764	0.022927
RS	41	1.485599	1.580875	1188.846491	0.021795	0.022943
RS	42	1.596158	1.605972	1167.230367	0.021399	0.022520
RS	43	1.714426	1.605972	1159.214711	0.021252	0.022323
RS	44	1.840941	1.637187	1124.357658	0.020613	0.021637
RS	45	1.976277	1.637187	1106.560677	0.020286	0.021241
RS	46	2.121050	1.671745	1061.370899	0.019458	0.020358
RS	47	2.275917	1.671745	1034.163439	0.018959	0.019784
RS	48	2.441583	1.705115	982.520519	0.018012	0.018787
RS	49	2.618801	1.705115	946.542133	0.017353	0.018064
RS	50	2.808375	1.731664	892.163001	0.016356	0.017031
RS	51	3.011167	1.731664	848.192498	0.015550	0.016183
RS	52	3.228100	1.747006	793.213183	0.014542	0.015154
RS	53	3.460159	1.747006	742.285574	0.013608	0.014200
RS	54	3.708398	1.748021	687.804580	0.012609	0.013190
RS	55	3.973947	1.748021	631.387106	0.011575	0.012145
RS	56	4.258012	1.748021	573.442397	0.010513	0.011071
RS	57	4.561883	1.748021	514.900823	0.009440	0.009983
RS	58	4.886943	1.824098	439.434015	0.008056	0.008588
RS	59	5.234668	1.824098	388.028911	0.007114	0.007613
RS	60	5.606639	1.824098	338.080083	0.006198	0.006659
RS	61	6.004547	1.824098	290.371480	0.005323	0.005739
RS	62	6.430199	1.824098	245.602388	0.004503	0.004868
RS	63	6.885531	1.824098	891.759443	0.016348	0.017731
PA	4+25*2+4+6 0.113646173 0.031633743 6.885531396 1.136370050 1.106096785 1.272083563 0.967501824 0.776658165 0.719359284 0.744355712 0.830131211 0.953481946 1.089319964 1.220050238 1.335108553 1.426174306 1.490444530 1.530196783 1.549186237 1.554361878 1.556244984 1.563962190 1.580875487 1.605971769 1.637187004 1.671744985 1.705114776 1.731663508 1.747005876 1.748020783 1.824098445
//
IT	4451
RD	10
LK	-464850.270955
QD	-185.581505 -> -156.664132
RI	0.0092441309
TR	0.111769	0.032061
MT	6.965537
MM	C_pi: 1.403232, n_recomb: 56267.341460
RS	0	0.000000	1.150629	333.403218	0.005925	0.000884
RS	1	0.006992	1.150629	354.519737	0.006301	0.003737
RS	2	0.014473	1.150629	376.811025	0.006697	0.006352
RS	3	0.022477	1.150629	400.319024	0.007115	0.007819
RS	4	0.031041	1.128332	433.449594	0.007703	0.008273
RS	5	0.040203	1.128332	459.945473	0.008174	0.007716
RS	6	0.050006	1.349523	408.141376	0.007254	0.006197
RS	7	0.060495	1.349523	433.255858	0.007700	0.006137
RS	8	0.071717	1.009307	613.686200	0.010907	0.008543
RS	9	0.083723	1.009307	648.690787	0.011529	0.009340
RS	10	0.096569	0.792591	870.820436	0.015476	0.012808
RS	11	0.110313	0.792591	915.346295	0.016268	0.014025
RS	12	0.125018	0.724714	1049.988099	0.018661	0.016451
RS	13	0.140752	0.724714	1098.732923	0.019527	0.017736
RS	14	0.157585	0.745977	1115.630340	0.019827	0.018364
RS	15	0.175596	0.745977	1164.530226	0.020696	0.019546
RS	16	0.194866	0.832360	1089.095324	0.019356	0.018556
RS	17	0.215483	0.832360	1136.144776	0.020192	0.019564
RS	18	0.237542	0.959468	1028.315972	0.018276	0.017913
RS	19	0.261143	0.959468	1072.982623	0.019069	0.018810
RS	20	0.286394	1.100593	976.072896	0.017347	0.017274
RS	21	0.313411	1.100593	1018.580618	0.018103	0.018112
RS	22	0.342317	1.236726	945.741881	0.016808	0.016940
RS	23	0.373244	1.236726	986.522662	0.017533	0.017725
RS	24	0.406333	1.356443	937.754594	0.016666	0.016924
RS	25	0.441736	1.356443	977.157095	0.017366	0.017663
RS	26	0.479615	1.450765	951.177334	0.016905	0.017238
RS	27	0.520141	1.450765	989.346567	0.017583	0.017956
RS	28	0.563502	1.516632	983.092964	0.017472	0.017881
RS	29	0.609894	1.516632	1019.836054	0.018125	0.018588
RS	30	0.659531	1.556520	1029.075704	0.018289	0.018794
RS	31	0.712637	1.556520	1063.761780	0.018905	0.019478
RS	32	0.769457	1.574460	1084.712879	0.019278	0.019902
RS	33	0.830250	1.574460	1116.213097	0.019838	0.020546
RS	34	0.895294	1.577916	1143.048726	0.020315	0.021087
RS	35	0.964885	1.577916	1169.745567	0.020789	0.021654
RS	36	1.039343	1.578291	1193.070880	0.021204	0.022134
RS	37	1.119006	1.578291	1213.111814	0.021560	0.022565
RS	38	1.204240	1.585498	1223.675852	0.021748	0.022795
RS	39	1.295433	1.585498	1235.427436	0.021956	0.023037
RS	40	1.393002	1.603196	1228.969045	0.021842	0.022928
RS	41	1.497394	1.603196	1231.317322	0.021883	0.022959
RS	42	1.609084	1.630268	1208.362591	0.021475	0.022527
RS	43	1.728584	1.630268	1200.750758	0.021340	0.022347
RS	44	1.856440	1.664422	1163.665130	0.020681	0.021645
RS	45	1.993235	1.664422	1146.066553	0.020368	0.021269
RS	46	2.139595	1.702548	1098.221681	0.019518	0.020368
RS	47	2.296189	1.702548	1071.049656	0.019035	0.019817
RS	48	2.463731	1.739572	1016.834075	0.018071	0.018807
RS	49	2.642989	1.739572	980.730755	0.017430	0.018108
RS	50	2.834780	1.769168	924.254069	0.016426	0.017071
RS	51	3.039981	1.769168	879.938406	0.015639	0.016246
RS	52	3.259530	1.786388	823.439110	0.014634	0.015224
RS	53	3.494430	1.786388	771.835557	0.013717	0.014289
RS	54	3.745755	1.787822	716.265986	0.012730	0.013293
RS	55	4.014652	1.787822	658.716624	0.011707	0.012262
RS	56	4.302350	1.787822	599.408708	0.010653	0.011198
RS	57	4.610165	1.787822	539.293833	0.009584	0.010117
RS	58	4.939502	1.872231	459.721977	0.008170	0.008690
RS	59	5.291866	1.872231	407.080730	0.007235	0.007725
RS	60	5.668868	1.872231	355.724222	0.006322	0.006776
RS	61	6.072230	1.872231	306.472048	0.005447	0.005857
RS	62	6.503796	1.872231	260.064750	0.004622	0.004984
RS	63	6.965537	1.872231	958.222168	0.017030	0.018428
PA	4+25*2+4+6 0.111769101 0.032061424 6.965536654 1.150629458 1.128332361 1.349523089 1.009306684 0.792591465 0.724714470 0.745977061 0.832360370 0.959467942 1.100592596 1.236725958 1.356443277 1.450765019 1.516632379 1.556520170 1.574460077 1.577916499 1.578290561 1.585498112 1.603195726 1.630267894 1.664421513 1.702548460 1.739572347 1.769167778 1.786388132 1.787822257 1.872231214
//
IT	4565
RD	11
LK	-464793.526887
QD	-172.352111 -> -146.013837
RI	0.0089368256
TR	0.110004	0.032467
MT	7.041929
MM	C_pi: 1.427788, n_recomb: 57937.091554
RS	0	0.000000	1.163578	340.145347	0.005871	0.000877
RS	1	0.007010	1.163578	361.770520	0.006244	0.003724
RS	2	0.014512	1.163578	384.605551	0.006638	0.006331
RS	3	0.022540	1.163578	408.694319	0.007054	0.007833
RS	4	0.031130	1.145527	440.891569	0.007610	0.008272
RS	5	0.040323	1.145527	467.969281	0.008077	0.007742
RS	6	0.050160	1.426713	398.947943	0.006886	0.005981
RS	7	0.060687	1.426713	423.742561	0.007314	0.005909
RS	8	0.071951	1.051317	609.550496	0.010521	0.008340
RS	9	0.084005	1.051317	644.717380	0.011128	0.009094
RS	10	0.096905	0.808592	884.146273	0.015260	0.012722
RS	11	0.110709	0.808592	929.773691	0.016048	0.013910
RS	12	0.125480	0.730310	1080.111297	0.018643	0.016506
RS	13	0.141287	0.730310	1130.527347	0.019513	0.017776
RS	14	0.158202	0.747894	1154.018822	0.019918	0.018489
RS	15	0.176302	0.747894	1204.737418	0.020794	0.019670
RS	16	0.195672	0.834730	1126.512392	0.019444	0.018662
RS	17	0.216400	0.834730	1175.308187	0.020286	0.019674
RS	18	0.238580	0.965335	1060.463238	0.018304	0.017950
RS	19	0.262316	0.965335	1106.732319	0.019102	0.018849
RS	20	0.287715	1.111497	1003.222351	0.017316	0.017241
RS	21	0.314895	1.111497	1047.199414	0.018075	0.018078
RS	22	0.343981	1.252815	969.637137	0.016736	0.016855
RS	23	0.375105	1.252815	1011.799719	0.017464	0.017639
RS	24	0.408412	1.377023	960.093218	0.016571	0.016808
RS	25	0.444053	1.377023	1000.838879	0.017275	0.017546
RS	26	0.482193	1.474496	973.506104	0.016803	0.017107
RS	27	0.523006	1.474496	1013.022449	0.017485	0.017826
RS	28	0.566681	1.541912	1006.772170	0.017377	0.017750
RS	29	0.613417	1.541912	1044.892566	0.018035	0.018457
RS	30	0.663430	1.581937	1055.214630	0.018213	0.018674
RS	31	0.716949	1.581937	1091.308715	0.018836	0.019359
RS	32	0.774220	1.598870	1114.242953	0.019232	0.019803
RS	33	0.835505	1.598870	1147.149939	0.019800	0.020448
RS	34	0.901087	1.600666	1176.540131	0.020307	0.021017
RS	35	0.971267	1.600666	1204.572003	0.020791	0.021587
RS	36	1.046366	1.599560	1230.283619	0.021235	0.022094
RS	37	1.126730	1.599560	1251.493986	0.021601	0.022532
RS	38	1.212727	1.606233	1263.435076	0.021807	0.022780
RS	39	1.304753	1.606233	1276.115664	0.022026	0.023033
RS	40	1.403231	1.624640	1269.635034	0.021914	0.022929
RS	41	1.508612	1.624640	1272.647020	0.021966	0.022973
RS	42	1.621381	1.653579	1248.408791	0.021548	0.022534
RS	43	1.742055	1.653579	1241.216018	0.021424	0.022371
RS	44	1.871189	1.690551	1201.950478	0.020746	0.021654
RS	45	2.009376	1.690551	1184.572200	0.020446	0.021296
RS	46	2.157250	1.732133	1134.113880	0.019575	0.020378
RS	47	2.315490	1.732133	1107.005822	0.019107	0.019849
RS	48	2.484824	1.772715	1050.257494	0.018128	0.018826
RS	49	2.666028	1.772715	1014.064969	0.017503	0.018150
RS	50	2.859935	1.805287	955.533207	0.016493	0.017109
RS	51	3.067436	1.805287	910.916817	0.015723	0.016307
RS	52	3.289483	1.824345	852.946537	0.014722	0.015290
RS	53	3.527097	1.824345	800.721863	0.013821	0.014375
RS	54	3.781367	1.826183	744.124882	0.012844	0.013391
RS	55	4.053464	1.826183	685.508176	0.011832	0.012373
RS	56	4.344634	1.826183	624.904954	0.010786	0.011320
RS	57	4.656217	1.826183	563.286285	0.009722	0.010245
RS	58	4.989643	1.918835	479.630929	0.008278	0.008788
RS	59	5.346443	1.918835	425.821957	0.007350	0.007832
RS	60	5.728256	1.918835	373.125683	0.006440	0.006888
RS	61	6.136835	1.918835	322.395026	0.005565	0.005971
RS	62	6.574057	1.918835	274.409626	0.004736	0.005097
RS	63	7.041929	1.918835	1025.187232	0.017695	0.019109
PA	4+25*2+4+6 0.110004162 0.032466751 7.041929468 1.163578451 1.145526749 1.426712531 1.051316691 0.808592376 0.730309952 0.747894158 0.834730262 0.965335050 1.111497224 1.252815204 1.377023241 1.474495794 1.541912454 1.581936944 1.598870322 1.600665780 1.599559815 1.606232743 1.624640068 1.653578957 1.690550720 1.732133068 1.772715144 1.805287145 1.824344637 1.826183055 1.918834630
//
IT	4767
RD	12
LK	-464741.827211
QD	-160.338804 -> -136.301110
RI	0.0086666194
TR	0.108340	0.032851
MT	7.115144
MM	C_pi: 1.451548, n_recomb: 59558.894644
RS	0	0.000000	1.176108	346.580613	0.005819	0.000870
RS	1	0.007028	1.176108	368.693900	0.006190	0.003711
RS	2	0.014549	1.176108	392.050953	0.006583	0.006306
RS	3	0.022599	1.176108	416.697541	0.006996	0.007838
RS	4	0.031215	1.158423	449.408610	0.007546	0.008289
RS	5	0.040436	1.158423	477.119297	0.008011	0.007785
RS	6	0.050306	1.503633	390.431720	0.006555	0.005780
RS	7	0.060869	1.503633	414.916770	0.006966	0.005700
RS	8	0.072174	1.093485	605.110897	0.010160	0.008143
RS	9	0.084274	1.093485	640.392132	0.010752	0.008859
RS	10	0.097224	0.824591	896.174084	0.015047	0.012631
RS	11	0.111084	0.824591	942.833164	0.015830	0.013791
RS	12	0.125918	0.736042	1108.635318	0.018614	0.016549
RS	13	0.141795	0.736042	1160.661912	0.019488	0.017805
RS	14	0.158788	0.749993	1190.952588	0.019996	0.018602
RS	15	0.176974	0.749993	1243.439126	0.020877	0.019783
RS	16	0.196439	0.837152	1162.721792	0.019522	0.018760
RS	17	0.217272	0.837152	1213.219527	0.020370	0.019777
RS	18	0.239568	0.971017	1091.578401	0.018328	0.017985
RS	19	0.263432	0.971017	1139.409018	0.019131	0.018886
RS	20	0.288973	1.121987	1029.433864	0.017284	0.017210
RS	21	0.316308	1.121987	1074.840336	0.018047	0.018047
RS	22	0.345565	1.268314	992.638324	0.016667	0.016775
RS	23	0.376878	1.268314	1036.142566	0.017397	0.017558
RS	24	0.410391	1.396880	981.555407	0.016480	0.016698
RS	25	0.446259	1.396880	1023.603813	0.017186	0.017436
RS	26	0.484648	1.497430	994.937671	0.016705	0.016984
RS	27	0.525735	1.497430	1035.760776	0.017391	0.017702
RS	28	0.569710	1.566368	1029.505846	0.017286	0.017626
RS	29	0.616775	1.566368	1068.964425	0.017948	0.018333
RS	30	0.667147	1.606545	1080.337302	0.018139	0.018559
RS	31	0.721059	1.606545	1117.803414	0.018768	0.019245
RS	32	0.778760	1.622527	1142.672313	0.019186	0.019707
RS	33	0.840517	1.622527	1176.956053	0.019761	0.020355
RS	34	0.906613	1.622721	1208.862829	0.020297	0.020948
RS	35	0.977354	1.622721	1238.208730	0.020790	0.021522
RS	36	1.053066	1.620170	1266.298496	0.021261	0.022054
RS	37	1.134100	1.620170	1288.667998	0.021637	0.022499
RS	38	1.220828	1.626291	1302.014021	0.021861	0.022765
RS	39	1.313651	1.626291	1315.623569	0.022089	0.023028
RS	40	1.412997	1.645341	1309.171820	0.021981	0.022929
RS	41	1.519325	1.645341	1312.856109	0.022043	0.022987
RS	42	1.633125	1.676046	1287.391872	0.021615	0.022541
RS	43	1.754923	1.676046	1280.633888	0.021502	0.022393
RS	44	1.885281	1.715725	1239.240399	0.020807	0.021662
RS	45	2.024799	1.715725	1222.104504	0.020519	0.021323
RS	46	2.174122	1.760653	1169.080336	0.019629	0.020389
RS	47	2.333939	1.760653	1142.064192	0.019175	0.019880
RS	48	2.504988	1.804700	1082.827096	0.018181	0.018845
RS	49	2.688057	1.804700	1046.579611	0.017572	0.018190
RS	50	2.883992	1.840182	986.036083	0.016556	0.017146
RS	51	3.093696	1.840182	941.161101	0.015802	0.016364
RS	52	3.318138	1.861034	881.769256	0.014805	0.015354
RS	53	3.558352	1.861034	828.974844	0.013919	0.014456
RS	54	3.815448	1.863261	771.408882	0.012952	0.013485
RS	55	4.090611	1.863261	711.785214	0.011951	0.012479
RS	56	4.385113	1.863261	649.950319	0.010913	0.011436
RS	57	4.700310	1.863261	586.893119	0.009854	0.010367
RS	58	5.037659	1.964051	499.180920	0.008381	0.008881
RS	59	5.398715	1.964051	444.266690	0.007459	0.007934
RS	60	5.785145	1.964051	390.293048	0.006553	0.006996
RS	61	6.198732	1.964051	338.144107	0.005677	0.006081
RS	62	6.641384	1.964051	288.636596	0.004846	0.005205
RS	63	7.115144	1.964051	1092.589522	0.018345	0.019776
PA	4+25*2+4+6 0.108340162 0.032850570 7.115144109 1.176107721 1.158422686 1.503632921 1.093485120 0.824591474 0.736041616 0.749992532 0.837152277 0.971017087 1.121987047 1.268314458 1.396879961 1.497429503 1.566368045 1.606545143 1.622526856 1.622721234 1.620169531 1.626291389 1.645341107 1.676046131 1.715724759 1.760652756 1.804699894 1.840181669 1.861033751 1.863260505 1.964051271
//
IT	4250
RD	13
LK	-464694.628918
QD	-149.406421 -> -127.427492
RI	0.0084208782
TR	0.106769	0.033214
MT	7.185442
MM	C_pi: 1.474584, n_recomb: 61135.143172
RS	0	0.000000	1.188831	352.556969	0.005767	0.000863
RS	1	0.007044	1.188831	375.129173	0.006136	0.003698
RS	2	0.014584	1.188831	398.977528	0.006526	0.006279
RS	3	0.022656	1.188831	424.149671	0.006938	0.007833
RS	4	0.031296	1.167603	458.852794	0.007506	0.008321
RS	5	0.040545	1.167603	487.241323	0.007970	0.007842
RS	6	0.050445	1.580322	382.501049	0.006257	0.005592
RS	7	0.061042	1.580322	406.686416	0.006652	0.005507
RS	8	0.072386	1.135825	600.429543	0.009821	0.007954
RS	9	0.084529	1.135825	635.783293	0.010400	0.008635
RS	10	0.097528	0.840569	907.047610	0.014837	0.012536
RS	11	0.111442	0.840569	954.674067	0.015616	0.013671
RS	12	0.126336	0.741860	1135.712242	0.018577	0.016582
RS	13	0.142279	0.741860	1189.293011	0.019454	0.017826
RS	14	0.159346	0.752210	1226.572921	0.020063	0.018704
RS	15	0.177614	0.752210	1280.780379	0.020950	0.019885
RS	16	0.197170	0.839570	1197.857167	0.019594	0.018852
RS	17	0.218103	0.839570	1250.015840	0.020447	0.019873
RS	18	0.240510	0.976483	1121.774713	0.018349	0.018018
RS	19	0.264496	0.976483	1171.128963	0.019156	0.018922
RS	20	0.290172	1.132054	1054.805880	0.017254	0.017182
RS	21	0.317656	1.132054	1101.604606	0.018019	0.018017
RS	22	0.347076	1.283226	1014.838817	0.016600	0.016700
RS	23	0.378569	1.283226	1059.647288	0.017333	0.017482
RS	24	0.412280	1.416039	1002.219790	0.016394	0.016595
RS	25	0.448365	1.416039	1045.532937	0.017102	0.017331
RS	26	0.486993	1.519604	1015.545044	0.016611	0.016868
RS	27	0.528341	1.519604	1057.636713	0.017300	0.017585
RS	28	0.572602	1.590058	1051.355770	0.017197	0.017508
RS	29	0.619981	1.590058	1092.115161	0.017864	0.018215
RS	30	0.670697	1.630416	1104.499258	0.018067	0.018450
RS	31	0.724986	1.630416	1143.302766	0.018701	0.019136
RS	32	0.783099	1.645496	1170.058945	0.019139	0.019615
RS	33	0.845305	1.645496	1205.690266	0.019722	0.020264
RS	34	0.911894	1.644149	1240.071893	0.020284	0.020881
RS	35	0.983173	1.644149	1270.711142	0.020785	0.021459
RS	36	1.059473	1.640185	1301.167146	0.021283	0.022015
RS	37	1.141147	1.640185	1324.685382	0.021668	0.022467
RS	38	1.228575	1.645742	1339.460997	0.021910	0.022750
RS	39	1.322161	1.645742	1353.999058	0.022148	0.023023
RS	40	1.422340	1.665371	1347.626978	0.022043	0.022929
RS	41	1.529575	1.665371	1351.991408	0.022115	0.022999
RS	42	1.644365	1.697750	1325.357366	0.021679	0.022547
RS	43	1.767240	1.697750	1319.048885	0.021576	0.022415
RS	44	1.898770	1.740030	1275.581599	0.020865	0.021671
RS	45	2.039566	1.740030	1258.708595	0.020589	0.021348
RS	46	2.190279	1.788198	1203.167805	0.019680	0.020400
RS	47	2.351609	1.788198	1176.269331	0.019240	0.019909
RS	48	2.524303	1.835621	1114.587866	0.018232	0.018864
RS	49	2.709162	1.835621	1078.316855	0.017638	0.018228
RS	50	2.907043	1.873945	1015.805682	0.016616	0.017181
RS	51	3.118862	1.873945	970.710490	0.015878	0.016419
RS	52	3.345603	1.896553	909.942546	0.014884	0.015414
RS	53	3.588315	1.896553	856.625673	0.014012	0.014533
RS	54	3.848124	1.899149	798.146465	0.013055	0.013574
RS	55	4.126234	1.899149	737.571476	0.012065	0.012581
RS	56	4.423935	1.899149	674.563803	0.011034	0.011546
RS	57	4.742606	1.899149	610.128746	0.009980	0.010484
RS	58	5.083725	2.007960	518.390891	0.008479	0.008970
RS	59	5.448873	2.007960	462.427945	0.007564	0.008032
RS	60	5.839741	2.007960	407.233890	0.006661	0.007098
RS	61	6.258144	2.007960	353.722076	0.005786	0.006186
RS	62	6.706018	2.007960	302.744440	0.004952	0.005309
RS	63	7.185442	2.007960	1160.358831	0.018980	0.020428
PA	4+25*2+4+6 0.106768504 0.033214156 7.185442202 1.188831420 1.167603225 1.580321962 1.135825007 0.840568594 0.741860030 0.752210161 0.839569743 0.976483003 1.132053704 1.283225900 1.416039208 1.519604419 1.590058298 1.630415585 1.645495900 1.644148577 1.640184938 1.645741882 1.665370722 1.697750035 1.740029507 1.788198216 1.835621103 1.873944844 1.896553003 1.899149437 2.007959550
//
IT	4527
RD	14
LK	-464651.459614
QD	-139.435321 -> -119.304133
RI	0.0081922532
TR	0.105281	0.033559
MT	7.253050
MM	C_pi: 1.496941, n_recomb: 62667.375086
RS	0	0.000000	1.202101	357.989997	0.005713	0.000857
RS	1	0.007060	1.202101	380.986955	0.006080	0.003684
RS	2	0.014618	1.202101	405.290723	0.006467	0.006248
RS	3	0.022710	1.202101	430.950779	0.006877	0.007819
RS	4	0.031373	1.173548	469.114204	0.007486	0.008366
RS	5	0.040648	1.173548	498.220625	0.007950	0.007911
RS	6	0.050577	1.656739	375.092717	0.005985	0.005416
RS	7	0.061208	1.656739	398.988435	0.006367	0.005329
RS	8	0.072588	1.178325	595.560275	0.009504	0.007771
RS	9	0.084773	1.178325	630.949978	0.010068	0.008421
RS	10	0.097817	0.856501	916.884673	0.014631	0.012439
RS	11	0.111783	0.856501	965.418787	0.015405	0.013550
RS	12	0.126735	0.747720	1161.467846	0.018534	0.016607
RS	13	0.142742	0.747720	1216.549677	0.019413	0.017838
RS	14	0.159879	0.754496	1260.988141	0.020122	0.018799
RS	15	0.178226	0.754496	1316.872008	0.021014	0.019978
RS	16	0.197868	0.841941	1232.014206	0.019660	0.018939
RS	17	0.218897	0.841941	1285.794954	0.020518	0.019964
RS	18	0.241410	0.981702	1151.143059	0.018369	0.018051
RS	19	0.265513	0.981702	1201.985096	0.019180	0.018956
RS	20	0.291318	1.141683	1079.416278	0.017225	0.017156
RS	21	0.318944	1.141683	1127.572006	0.017993	0.017990
RS	22	0.348521	1.297557	1036.301113	0.016537	0.016630
RS	23	0.380185	1.297557	1082.378057	0.017272	0.017410
RS	24	0.414085	1.434517	1022.144098	0.016311	0.016497
RS	25	0.450379	1.434517	1066.685539	0.017021	0.017233
RS	26	0.489235	1.541057	1035.374237	0.016522	0.016757
RS	27	0.530833	1.541057	1078.697514	0.017213	0.017474
RS	28	0.575369	1.613022	1072.367792	0.017112	0.017396
RS	29	0.623049	1.613022	1114.391588	0.017783	0.018102
RS	30	0.674095	1.653593	1127.742008	0.017996	0.018345
RS	31	0.728744	1.653593	1167.848817	0.018636	0.019032
RS	32	0.787252	1.667823	1196.441847	0.019092	0.019526
RS	33	0.849890	1.667823	1233.391610	0.019682	0.020177
RS	34	0.916951	1.664994	1270.201670	0.020269	0.020816
RS	35	0.988746	1.664994	1302.113121	0.020778	0.021397
RS	36	1.065609	1.659648	1334.922089	0.021302	0.021977
RS	37	1.147899	1.659648	1359.577706	0.021695	0.022434
RS	38	1.235998	1.664631	1375.802040	0.021954	0.022734
RS	39	1.330317	1.664631	1391.267017	0.022201	0.023016
RS	40	1.431295	1.684781	1385.022694	0.022101	0.022928
RS	41	1.539401	1.684781	1390.073809	0.022182	0.023010
RS	42	1.655140	1.718751	1362.323985	0.021739	0.022554
RS	43	1.779049	1.718751	1356.478376	0.021646	0.022435
RS	44	1.911706	1.763531	1310.992960	0.020920	0.021679
RS	45	2.053729	1.763531	1294.401729	0.020655	0.021373
RS	46	2.205778	1.814840	1236.395303	0.019729	0.020410
RS	47	2.368562	1.814840	1209.638294	0.019303	0.019938
RS	48	2.542838	1.865552	1145.558399	0.018280	0.018882
RS	49	2.729417	1.865552	1109.292922	0.017701	0.018265
RS	50	2.929168	1.906654	1044.856977	0.016673	0.017215
RS	51	3.143022	1.906654	999.577413	0.015951	0.016471
RS	52	3.371973	1.930979	937.478410	0.014960	0.015471
RS	53	3.617088	1.930979	883.683327	0.014101	0.014606
RS	54	3.879507	1.933927	824.343958	0.013154	0.013659
RS	55	4.160453	1.933927	762.870172	0.012173	0.012677
RS	56	4.461233	1.933927	698.745596	0.011150	0.011652
RS	57	4.783247	1.933927	632.990526	0.010101	0.010596
RS	58	5.127995	2.050625	537.263684	0.008573	0.009055
RS	59	5.497081	2.050625	480.304713	0.007664	0.008125
RS	60	5.892225	2.050625	423.943743	0.006765	0.007197
RS	61	6.315264	2.050625	369.121536	0.005890	0.006286
RS	62	6.768170	2.050625	316.723466	0.005054	0.005409
RS	63	7.253050	2.050625	1228.393812	0.019602	0.021065
PA	4+25*2+4+6 0.105281490 0.033558698 7.253049674 1.202100924 1.173548272 1.656739346 1.178324639 0.856500964 0.747719840 0.754496398 0.841940645 0.981701710 1.141683290 1.297556665 1.434517282 1.541056679 1.613021868 1.653593486 1.667823434 1.664994117 1.659648307 1.664630836 1.684781169 1.718751389 1.763531063 1.814839970 1.865551725 1.906653847 1.930978779 1.933926619 2.050625238
//
IT	4332
RD	15
LK	-464611.907910
QD	-130.322758 -> -111.854316
RI	0.0079765776
TR	0.103873	0.033886
MT	7.318070
MM	C_pi: 1.518650, n_recomb: 64157.325323
RS	0	0.000000	1.216022	362.866951	0.005656	0.000850
RS	1	0.007075	1.216022	386.253531	0.006020	0.003669
RS	2	0.014650	1.216022	410.975795	0.006406	0.006214
RS	3	0.022761	1.216022	437.085035	0.006813	0.007796
RS	4	0.031446	1.176685	480.101861	0.007483	0.008425
RS	5	0.040746	1.176685	509.961973	0.007949	0.007991
RS	6	0.050703	1.732931	368.133722	0.005738	0.005252
RS	7	0.061365	1.732931	391.748611	0.006106	0.005163
RS	8	0.072782	1.220993	590.535708	0.009204	0.007596
RS	9	0.085005	1.220993	625.928683	0.009756	0.008216
RS	10	0.098094	0.872367	925.788550	0.014430	0.012341
RS	11	0.112109	0.872367	975.174608	0.015200	0.013429
RS	12	0.127115	0.753596	1185.992739	0.018486	0.016625
RS	13	0.143183	0.753596	1242.524796	0.019367	0.017844
RS	14	0.160388	0.756825	1294.267763	0.020173	0.018886
RS	15	0.178809	0.756825	1351.785140	0.021070	0.020063
RS	16	0.198534	0.844243	1265.258778	0.019721	0.019021
RS	17	0.219655	0.844243	1320.624228	0.020584	0.020049
RS	18	0.242270	0.986667	1179.741479	0.018388	0.018083
RS	19	0.266485	0.986667	1232.036859	0.019203	0.018989
RS	20	0.292413	1.150881	1103.319366	0.017197	0.017132
RS	21	0.320175	1.150881	1152.798289	0.017968	0.017965
RS	22	0.349902	1.311324	1057.073246	0.016476	0.016564
RS	23	0.381731	1.311324	1104.384313	0.017214	0.017342
RS	24	0.415812	1.452351	1041.365199	0.016231	0.016405
RS	25	0.452305	1.452351	1087.099724	0.016944	0.017140
RS	26	0.491379	1.561820	1054.467226	0.016436	0.016652
RS	27	0.533218	1.561820	1098.986404	0.017130	0.017368
RS	28	0.578017	1.635296	1092.583003	0.017030	0.017289
RS	29	0.625985	1.635296	1135.835840	0.017704	0.017995
RS	30	0.677347	1.676108	1150.112741	0.017926	0.018244
RS	31	0.732342	1.676108	1191.489485	0.018571	0.018931
RS	32	0.791228	1.689541	1221.865264	0.019045	0.019440
RS	33	0.854281	1.689541	1260.104608	0.019641	0.020093
RS	34	0.921794	1.685280	1299.300113	0.020252	0.020752
RS	35	0.994084	1.685280	1332.462294	0.020769	0.021337
RS	36	1.071488	1.678584	1367.604793	0.021316	0.021938
RS	37	1.154368	1.678584	1393.385729	0.021718	0.022402
RS	38	1.243111	1.682979	1411.079662	0.021994	0.022718
RS	39	1.338133	1.682979	1427.468706	0.022250	0.023009
RS	40	1.439878	1.703598	1421.396392	0.022155	0.022927
RS	41	1.548821	1.703598	1427.139275	0.022244	0.023020
RS	42	1.665471	1.739075	1398.331359	0.021795	0.022560
RS	43	1.790374	1.739075	1392.959880	0.021712	0.022454
RS	44	1.924114	1.786259	1345.511034	0.020972	0.021688
RS	45	2.067315	1.786259	1329.218044	0.020718	0.021396
RS	46	2.220648	1.840614	1268.795387	0.019776	0.020421
RS	47	2.384828	1.840614	1242.201046	0.019362	0.019965
RS	48	2.560624	1.894530	1175.768100	0.018326	0.018899
RS	49	2.748857	1.894530	1139.534329	0.017762	0.018300
RS	50	2.950408	1.938349	1073.215221	0.016728	0.017247
RS	51	3.166217	1.938349	1027.783933	0.016020	0.016521
RS	52	3.397294	1.964349	964.397990	0.015032	0.015526
RS	53	3.644720	1.964349	910.165255	0.014186	0.014676
RS	54	3.909650	1.967632	850.014834	0.013249	0.013740
RS	55	4.193324	1.967632	787.691167	0.012277	0.012770
RS	56	4.497067	1.967632	722.502056	0.011261	0.011753
RS	57	4.822299	1.967632	655.481521	0.010217	0.010704
RS	58	5.170540	2.092075	555.807118	0.008663	0.009136
RS	59	5.543419	2.092075	497.900613	0.007761	0.008214
RS	60	5.942678	2.092075	440.422416	0.006865	0.007291
RS	61	6.370184	2.092075	384.339009	0.005991	0.006383
RS	62	6.827934	2.092075	330.567518	0.005152	0.005505
RS	63	7.318070	2.092075	1296.609008	0.020210	0.021687
PA	4+25*2+4+6 0.103873339 0.033885684 7.318069917 1.216021814 1.176685342 1.732931193 1.220992969 0.872366934 0.753595629 0.756824842 0.844243469 0.986667441 1.150881422 1.311324495 1.452351342 1.561820122 1.635296416 1.676108167 1.689540945 1.685279850 1.678584495 1.682978549 1.703598417 1.739074950 1.786259371 1.840613676 1.894530174 1.938348647 1.964349051 1.967631862 2.092074665
//
IT	4227
RD	16
LK	-464575.612031
QD	-121.977644 -> -105.009206
RI	0.0077704523
TR	0.102538	0.034196
MT	7.380686
MM	C_pi: 1.539742, n_recomb: 65606.126539
RS	0	0.000000	1.230706	367.171740	0.005597	0.000844
RS	1	0.007089	1.230706	390.911691	0.005958	0.003653
RS	2	0.014681	1.230706	416.014351	0.006341	0.006176
RS	3	0.022810	1.230706	442.532800	0.006745	0.007763
RS	4	0.031517	1.177369	491.749338	0.007495	0.008494
RS	5	0.040840	1.177369	522.395845	0.007963	0.008081
RS	6	0.050824	1.808882	361.574789	0.005511	0.005098
RS	7	0.061516	1.808882	384.917290	0.005867	0.005008
RS	8	0.072966	1.263827	585.386799	0.008923	0.007426
RS	9	0.085228	1.263827	620.753996	0.009462	0.008021
RS	10	0.098359	0.888167	933.827194	0.014234	0.012241
RS	11	0.112420	0.888167	984.012383	0.014999	0.013308
RS	12	0.127479	0.759466	1209.366449	0.018434	0.016637
RS	13	0.143605	0.759466	1267.299969	0.019317	0.017845
RS	14	0.160874	0.759169	1326.480562	0.020219	0.018966
RS	15	0.179368	0.759169	1385.590113	0.021120	0.020142
RS	16	0.199172	0.846460	1297.649047	0.019779	0.019100
RS	17	0.220381	0.846460	1354.563125	0.020647	0.020131
RS	18	0.243093	0.991375	1207.621252	0.018407	0.018114
RS	19	0.267415	0.991375	1261.336752	0.019226	0.019022
RS	20	0.293461	1.159650	1126.565500	0.017172	0.017110
RS	21	0.321354	1.159650	1177.335124	0.017946	0.017943
RS	22	0.351224	1.324542	1077.198464	0.016419	0.016502
RS	23	0.383212	1.324542	1125.710546	0.017159	0.017279
RS	24	0.417467	1.469558	1059.925428	0.016156	0.016317
RS	25	0.454150	1.469558	1106.819034	0.016871	0.017051
RS	26	0.493434	1.581920	1072.861574	0.016353	0.016552
RS	27	0.535503	1.581920	1118.541957	0.017049	0.017267
RS	28	0.580554	1.656917	1112.034207	0.016950	0.017186
RS	29	0.628799	1.656917	1156.481454	0.017628	0.017892
RS	30	0.680464	1.697994	1171.644725	0.017859	0.018147
RS	31	0.735792	1.697994	1214.258455	0.018508	0.018835
RS	32	0.795042	1.710676	1246.365654	0.018998	0.019357
RS	33	0.858492	1.710676	1285.865650	0.019600	0.020011
RS	34	0.926440	1.705034	1327.399491	0.020233	0.020690
RS	35	0.999205	1.705034	1361.790348	0.020757	0.021278
RS	36	1.077128	1.697017	1399.247103	0.021328	0.021900
RS	37	1.160575	1.697017	1426.140135	0.021738	0.022370
RS	38	1.249938	1.700815	1445.317090	0.022030	0.022701
RS	39	1.345636	1.700815	1462.625998	0.022294	0.023001
RS	40	1.448118	1.721856	1456.767574	0.022205	0.022926
RS	41	1.557865	1.721856	1463.205730	0.022303	0.023029
RS	42	1.675392	1.758763	1433.393323	0.021848	0.022565
RS	43	1.801251	1.758763	1428.505697	0.021774	0.022473
RS	44	1.936031	1.808260	1379.149174	0.021022	0.021696
RS	45	2.080367	1.808260	1363.169102	0.020778	0.021419
RS	46	2.234934	1.865568	1300.380881	0.019821	0.020431
RS	47	2.400459	1.865568	1273.968343	0.019418	0.019991
RS	48	2.577718	1.922609	1205.227693	0.018371	0.018915
RS	49	2.767543	1.922609	1169.049570	0.017819	0.018334
RS	50	2.970825	1.969082	1100.888991	0.016780	0.017278
RS	51	3.188518	1.969082	1055.336114	0.016086	0.016568
RS	52	3.421643	1.996724	990.703106	0.015101	0.015578
RS	53	3.671294	1.996724	936.071135	0.014268	0.014743
RS	54	3.938643	2.000324	875.157685	0.013340	0.013817
RS	55	4.224945	2.000324	812.030732	0.012377	0.012858
RS	56	4.531543	2.000324	745.827239	0.011368	0.011850
RS	57	4.859876	2.000324	677.593763	0.010328	0.010806
RS	58	5.211484	2.132359	574.018484	0.008749	0.009213
RS	59	5.588019	2.132359	515.210163	0.007853	0.008299
RS	60	5.991246	2.132359	456.661954	0.006961	0.007382
RS	61	6.423058	2.132359	399.364467	0.006087	0.006476
RS	62	6.885481	2.132359	344.264997	0.005247	0.005598
RS	63	7.380686	2.132359	1364.897202	0.020804	0.022295
PA	4+25*2+4+6 0.102537794 0.034196110 7.380686002 1.230705793 1.177368746 1.808882119 1.263826513 0.888167403 0.759466385 0.759169133 0.846460051 0.991375061 1.159649877 1.324542463 1.469558069 1.581920489 1.656916517 1.697993899 1.710675997 1.705034145 1.697016770 1.700814661 1.721855736 1.758762721 1.808260199 1.865568113 1.922608654 1.969082348 1.996724038 2.000323896 2.132359022
//
IT	4323
RD	17
LK	-464542.255277
QD	-114.321590 -> -98.709417
RI	0.0075725572
TR	0.101270	0.034491
MT	7.440977
MM	C_pi: 1.560232, n_recomb: 67015.030209
RS	0	0.000000	1.246129	370.929476	0.005535	0.000838
RS	1	0.007103	1.246129	394.987760	0.005894	0.003636
RS	2	0.014710	1.246129	420.433953	0.006274	0.006135
RS	3	0.022857	1.246129	447.322891	0.006675	0.007723
RS	4	0.031584	1.175934	503.991315	0.007521	0.008574
RS	5	0.040930	1.175934	535.453613	0.007990	0.008179
RS	6	0.050939	1.884602	355.368281	0.005303	0.004953
RS	7	0.061660	1.884602	378.446041	0.005647	0.004864
RS	8	0.073142	1.306826	580.135825	0.008657	0.007263
RS	9	0.085440	1.306826	615.451093	0.009184	0.007833
RS	10	0.098611	0.903892	941.071013	0.014043	0.012140
RS	11	0.112718	0.903892	992.005396	0.014803	0.013187
RS	12	0.127827	0.765319	1231.650246	0.018379	0.016643
RS	13	0.144009	0.765319	1290.937926	0.019263	0.017840
RS	14	0.161340	0.761510	1357.680183	0.020259	0.019041
RS	15	0.179902	0.761510	1418.341649	0.021165	0.020215
RS	16	0.199783	0.848585	1329.219199	0.019835	0.019175
RS	17	0.221076	0.848585	1387.646533	0.020706	0.020209
RS	18	0.243881	0.995824	1234.821059	0.018426	0.018145
RS	19	0.268306	0.995824	1289.924308	0.019248	0.019055
RS	20	0.294465	1.167999	1149.189639	0.017148	0.017091
RS	21	0.322483	1.167999	1201.218374	0.017925	0.017923
RS	22	0.352491	1.337224	1096.711762	0.016365	0.016444
RS	23	0.384630	1.337224	1146.392738	0.017107	0.017219
RS	24	0.419052	1.486154	1077.859033	0.016084	0.016235
RS	25	0.455918	1.486154	1125.878696	0.016800	0.016967
RS	26	0.495404	1.601382	1090.587913	0.016274	0.016457
RS	27	0.537693	1.601382	1137.395654	0.016972	0.017170
RS	28	0.582987	1.677895	1130.760732	0.016873	0.017087
RS	29	0.631497	1.677895	1176.368509	0.017554	0.017793
RS	30	0.683453	1.719271	1192.371768	0.017793	0.018053
RS	31	0.739100	1.719271	1236.189928	0.018446	0.018742
RS	32	0.798698	1.731246	1269.977757	0.018951	0.019276
RS	33	0.862530	1.731246	1310.709457	0.019558	0.019932
RS	34	0.930896	1.724269	1354.535133	0.020212	0.020629
RS	35	1.004118	1.724269	1390.132079	0.020744	0.021220
RS	36	1.082540	1.714960	1429.878472	0.021337	0.021863
RS	37	1.166532	1.714960	1457.869485	0.021754	0.022338
RS	38	1.256490	1.718152	1478.542159	0.022063	0.022685
RS	39	1.352838	1.718152	1496.765453	0.022335	0.022992
RS	40	1.456028	1.739566	1491.162914	0.022251	0.022923
RS	41	1.566549	1.739566	1498.298205	0.022358	0.023037
RS	42	1.684919	1.777831	1467.534585	0.021899	0.022571
RS	43	1.811696	1.777831	1463.138599	0.021833	0.022490
RS	44	1.947478	1.829555	1411.928079	0.021069	0.021704
RS	45	2.092904	1.829555	1396.273603	0.020835	0.021440
RS	46	2.248660	1.889730	1331.169117	0.019864	0.020441
RS	47	2.415478	1.889730	1304.955488	0.019473	0.020016
RS	48	2.594145	1.949814	1233.953608	0.018413	0.018931
RS	49	2.785503	1.949814	1197.852726	0.017874	0.018366
RS	50	2.990451	1.998885	1127.890416	0.016830	0.017307
RS	51	3.209957	1.998885	1082.243743	0.016149	0.016613
RS	52	3.445053	2.028130	1016.403987	0.015167	0.015627
RS	53	3.696848	2.028130	961.408362	0.014346	0.014807
RS	54	3.966527	2.032031	899.776809	0.013426	0.013891
RS	55	4.255360	2.032031	835.890485	0.012473	0.012943
RS	56	4.564709	2.032031	768.720202	0.011471	0.011943
RS	57	4.896029	2.032031	699.323938	0.010435	0.010905
RS	58	5.250882	2.171496	591.899349	0.008832	0.009288
RS	59	5.630940	2.171496	532.231841	0.007942	0.008381
RS	60	6.037991	2.171496	472.658046	0.007053	0.007469
RS	61	6.473955	2.171496	414.191221	0.006181	0.006566
RS	62	6.940883	2.171496	357.807316	0.005339	0.005688
RS	63	7.440977	2.171496	1433.165069	0.021386	0.022889
PA	4+25*2+4+6 0.101270172 0.034491249 7.440976592 1.246128700 1.175933774 1.884602112 1.306826043 0.903891527 0.765318596 0.761509825 0.848584726 0.995824343 1.167998530 1.337224180 1.486154392 1.601381906 1.677894704 1.719271128 1.731245854 1.724269472 1.714959985 1.718152468 1.739566494 1.777830537 1.829555080 1.889729783 1.949813841 1.998884977 2.028130412 2.032031071 2.171496083
//
IT	4211
RD	18
LK	-464511.556741
QD	-107.285112 -> -92.901887
RI	0.0073811638
TR	0.100066	0.034772
MT	7.499081
MM	C_pi: 1.580151, n_recomb: 68385.412544
RS	0	0.000000	1.262300	374.157785	0.005471	0.000832
RS	1	0.007116	1.262300	398.500226	0.005827	0.003619
RS	2	0.014738	1.262300	424.253972	0.006204	0.006091
RS	3	0.022902	1.262300	451.475580	0.006602	0.007675
RS	4	0.031648	1.172671	516.777680	0.007557	0.008662
RS	5	0.041015	1.172671	549.082648	0.008029	0.008285
RS	6	0.051050	1.960135	349.470070	0.005110	0.004816
RS	7	0.061798	1.960135	372.289853	0.005444	0.004728
RS	8	0.073311	1.350017	574.794933	0.008405	0.007105
RS	9	0.085644	1.350017	610.034435	0.008921	0.007653
RS	10	0.098854	0.919546	947.573841	0.013856	0.012039
RS	11	0.113004	0.919546	999.210004	0.014611	0.013068
RS	12	0.128160	0.771149	1252.896767	0.018321	0.016644
RS	13	0.144396	0.771149	1313.492892	0.019207	0.017831
RS	14	0.161786	0.763844	1387.904248	0.020295	0.019110
RS	15	0.180414	0.763844	1450.078523	0.021205	0.020282
RS	16	0.200368	0.850614	1360.011575	0.019887	0.019247
RS	17	0.221741	0.850614	1419.918015	0.020763	0.020283
RS	18	0.244636	1.000022	1261.380836	0.018445	0.018176
RS	19	0.269159	1.000022	1317.840687	0.019271	0.019087
RS	20	0.295428	1.175951	1171.221837	0.017127	0.017074
RS	21	0.323565	1.175951	1224.479225	0.017906	0.017905
RS	22	0.353705	1.349401	1115.642050	0.016314	0.016389
RS	23	0.385990	1.349401	1166.460981	0.017057	0.017163
RS	24	0.420572	1.502177	1095.194396	0.016015	0.016156
RS	25	0.457614	1.502177	1144.308296	0.016733	0.016887
RS	26	0.497293	1.620240	1107.678510	0.016198	0.016366
RS	27	0.539794	1.620240	1155.580978	0.016898	0.017078
RS	28	0.585321	1.698275	1148.791051	0.016799	0.016993
RS	29	0.634086	1.698275	1195.526531	0.017482	0.017698
RS	30	0.686322	1.739975	1212.330171	0.017728	0.017963
RS	31	0.742275	1.739975	1257.321091	0.018386	0.018653
RS	32	0.802209	1.751280	1292.741969	0.018904	0.019198
RS	33	0.866408	1.751280	1334.676945	0.019517	0.019856
RS	34	0.935175	1.743011	1380.749183	0.020191	0.020569
RS	35	1.008836	1.743011	1417.529657	0.020729	0.021164
RS	36	1.087738	1.732434	1459.542612	0.021343	0.021826
RS	37	1.172254	1.732434	1488.616929	0.021768	0.022306
RS	38	1.262785	1.735010	1510.797776	0.022092	0.022668
RS	39	1.359757	1.735010	1529.928865	0.022372	0.022983
RS	40	1.463630	1.756755	1524.618683	0.022295	0.022921
RS	41	1.574894	1.756755	1532.451650	0.022409	0.023044
RS	42	1.694075	1.796308	1500.787661	0.021946	0.022576
RS	43	1.821737	1.796308	1496.889531	0.021889	0.022506
RS	44	1.958484	1.850178	1443.877449	0.021114	0.021712
RS	45	2.104960	1.850178	1428.559413	0.020890	0.021461
RS	46	2.261860	1.913133	1361.189206	0.019905	0.020451
RS	47	2.429924	1.913133	1335.189268	0.019524	0.020040
RS	48	2.609947	1.976189	1261.967706	0.018454	0.018947
RS	49	2.802780	1.976189	1225.963564	0.017927	0.018396
RS	50	3.009335	2.027800	1154.239214	0.016878	0.017335
RS	51	3.230588	2.027800	1108.524030	0.016210	0.016656
RS	52	3.467584	2.058614	1041.515301	0.015230	0.015675
RS	53	3.721445	2.058614	986.188978	0.014421	0.014867
RS	54	3.993369	2.062799	923.881788	0.013510	0.013962
RS	55	4.284643	2.062799	859.277265	0.012565	0.013023
RS	56	4.596644	2.062799	791.185079	0.011570	0.012032
RS	57	4.930845	2.062799	720.673602	0.010538	0.011000
RS	58	5.288828	2.209526	609.454467	0.008912	0.009359
RS	59	5.672284	2.209526	548.967387	0.008028	0.008460
RS	60	6.083025	2.209526	488.409636	0.007142	0.007553
RS	61	6.522994	2.209526	428.815737	0.006271	0.006652
RS	62	6.994270	2.209526	371.188878	0.005428	0.005774
RS	63	7.499081	2.209526	1501.333426	0.021954	0.023469
PA	4+25*2+4+6 0.100065521 0.034772010 7.499080836 1.262300460 1.172670892 1.960135301 1.350017346 0.919545777 0.771149485 0.763843936 0.850614383 1.000021982 1.175950592 1.349400518 1.502177051 1.620239732 1.698275207 1.739974669 1.751279631 1.743010602 1.732433809 1.735009951 1.756755184 1.796307783 1.850177740 1.913132981 1.976188810 2.027799512 2.058613507 2.062799044 2.209526221
//
IT	4402
RD	19
LK	-464483.267191
QD	-100.806643 -> -87.539269
RI	0.0071952916
TR	0.098920	0.035040
MT	7.555032
MM	C_pi: 1.599505, n_recomb: 69718.370420
RS	0	0.000000	1.279241	376.869741	0.005406	0.000827
RS	1	0.007128	1.279241	401.462691	0.005758	0.003601
RS	2	0.014765	1.279241	427.488533	0.006132	0.006046
RS	3	0.022945	1.279241	455.005509	0.006526	0.007621
RS	4	0.031709	1.167856	530.053517	0.007603	0.008759
RS	5	0.041098	1.167856	563.225044	0.008079	0.008398
RS	6	0.051155	2.035487	343.847346	0.004932	0.004687
RS	7	0.061930	2.035487	366.415332	0.005256	0.004600
RS	8	0.073473	1.393390	569.385457	0.008167	0.006953
RS	9	0.085838	1.393390	604.527838	0.008671	0.007481
RS	10	0.099085	0.935126	953.387367	0.013675	0.011938
RS	11	0.113277	0.935126	1005.680115	0.014425	0.012949
RS	12	0.128479	0.776933	1273.183616	0.018262	0.016641
RS	13	0.144766	0.776933	1335.044371	0.019149	0.017818
RS	14	0.162213	0.766156	1417.198878	0.020327	0.019175
RS	15	0.180905	0.766156	1480.847714	0.021240	0.020345
RS	16	0.200928	0.852541	1390.059469	0.019938	0.019317
RS	17	0.222379	0.852541	1451.411462	0.020818	0.020355
RS	18	0.245359	1.003973	1287.324751	0.018465	0.018207
RS	19	0.269977	1.003973	1345.110563	0.019293	0.019119
RS	20	0.296350	1.183510	1192.693198	0.017107	0.017059
RS	21	0.324602	1.183510	1247.149531	0.017888	0.017889
RS	22	0.354869	1.361076	1134.021475	0.016266	0.016337
RS	23	0.387293	1.361076	1185.948272	0.017011	0.017110
RS	24	0.422028	1.517633	1111.962454	0.015949	0.016081
RS	25	0.459240	1.517633	1162.139602	0.016669	0.016811
RS	26	0.499104	1.638508	1124.160349	0.016124	0.016279
RS	27	0.541809	1.638508	1173.125612	0.016827	0.016990
RS	28	0.587559	1.718066	1166.156606	0.016727	0.016902
RS	29	0.636569	1.718066	1213.987551	0.017413	0.017607
RS	30	0.689074	1.760114	1231.549921	0.017665	0.017876
RS	31	0.745321	1.760114	1277.682243	0.018326	0.018566
RS	32	0.805577	1.770787	1314.687456	0.018857	0.019122
RS	33	0.870129	1.770787	1357.797252	0.019475	0.019781
RS	34	0.939282	1.761262	1406.072320	0.020168	0.020511
RS	35	1.013364	1.761262	1444.013283	0.020712	0.021109
RS	36	1.092727	1.749437	1488.271789	0.021347	0.021789
RS	37	1.177748	1.749437	1518.413718	0.021779	0.022274
RS	38	1.268828	1.751391	1542.108789	0.022119	0.022651
RS	39	1.366402	1.751391	1562.139878	0.022406	0.022973
RS	40	1.470930	1.773428	1557.156072	0.022335	0.022918
RS	41	1.582909	1.773428	1565.685875	0.022457	0.023051
RS	42	1.702871	1.814203	1533.172197	0.021991	0.022581
RS	43	1.831384	1.814203	1529.776536	0.021942	0.022522
RS	44	1.969057	1.870138	1475.015506	0.021157	0.021719
RS	45	2.116544	1.870138	1460.042952	0.020942	0.021481
RS	46	2.274545	1.935791	1390.456901	0.019944	0.020460
RS	47	2.443808	1.935791	1364.683557	0.019574	0.020063
RS	48	2.625136	2.001745	1289.285565	0.018493	0.018961
RS	49	2.819390	2.001745	1253.395406	0.017978	0.018426
RS	50	3.027491	2.055839	1179.947186	0.016924	0.017361
RS	51	3.250425	2.055839	1134.186479	0.016268	0.016697
RS	52	3.489251	2.088188	1066.044266	0.015291	0.015720
RS	53	3.745101	2.088188	1010.417945	0.014493	0.014925
RS	54	4.019189	2.092641	947.476411	0.013590	0.014030
RS	55	4.312814	2.092641	882.192455	0.012654	0.013101
RS	56	4.627370	2.092641	813.220954	0.011664	0.012117
RS	57	4.964347	2.092641	741.639717	0.010638	0.011091
RS	58	5.325346	2.246458	626.683826	0.008989	0.009427
RS	59	5.712077	2.246458	565.414469	0.008110	0.008536
RS	60	6.126375	2.246458	503.912279	0.007228	0.007633
RS	61	6.570205	2.246458	443.231752	0.006357	0.006735
RS	62	7.045672	2.246458	384.401964	0.005514	0.005857
RS	63	7.555032	2.246458	1569.319535	0.022509	0.024034
PA	4+25*2+4+6 0.098920303 0.035039588 7.555032011 1.279240965 1.167855853 2.035486619 1.393389866 0.935126497 0.776932871 0.766155698 0.852541411 1.003973380 1.183510447 1.361076459 1.517633240 1.638507634 1.718065927 1.760114432 1.770786987 1.761262265 1.749437196 1.751391246 1.773428489 1.814202748 1.870138273 1.935790606 2.001744535 2.055838552 2.088187857 2.092640576 2.246457639
//
IT	4616
RD	20
LK	-464457.165703
QD	-94.832670 -> -82.580367
RI	0.0070154419
TR	0.097830	0.035295
MT	7.608947
MM	C_pi: 1.618309, n_recomb: 71014.629875
RS	0	0.000000	1.296799	379.128490	0.005339	0.000821
RS	1	0.007140	1.296799	403.941879	0.005688	0.003583
RS	2	0.014790	1.296799	430.208076	0.006058	0.005998
RS	3	0.022986	1.296799	457.986962	0.006449	0.007561
RS	4	0.031768	1.161688	543.787859	0.007657	0.008862
RS	5	0.041176	1.161688	577.848130	0.008137	0.008516
RS	6	0.051256	2.110702	338.463789	0.004766	0.004565
RS	7	0.062056	2.110702	360.785189	0.005080	0.004480
RS	8	0.073627	1.436941	563.920430	0.007941	0.006806
RS	9	0.086025	1.436941	598.946334	0.008434	0.007315
RS	10	0.099307	0.950622	958.564006	0.013498	0.011837
RS	11	0.113538	0.950622	1011.470488	0.014243	0.012831
RS	12	0.128785	0.782668	1292.541013	0.018201	0.016635
RS	13	0.145121	0.782668	1355.623312	0.019089	0.017802
RS	14	0.162623	0.768436	1445.595556	0.020356	0.019235
RS	15	0.181374	0.768436	1510.681280	0.021273	0.020403
RS	16	0.201465	0.854362	1419.387298	0.019987	0.019384
RS	17	0.222990	0.854362	1482.151709	0.020871	0.020425
RS	18	0.246052	1.007684	1312.673069	0.018485	0.018238
RS	19	0.270761	1.007684	1371.754607	0.019317	0.019151
RS	20	0.297234	1.190688	1213.624492	0.017090	0.017045
RS	21	0.325597	1.190688	1269.250587	0.017873	0.017875
RS	22	0.355985	1.372271	1151.866611	0.016220	0.016289
RS	23	0.388543	1.372271	1204.871699	0.016967	0.017060
RS	24	0.423426	1.532545	1128.179510	0.015887	0.016010
RS	25	0.460799	1.532545	1179.389452	0.016608	0.016739
RS	26	0.500841	1.656203	1140.054666	0.016054	0.016195
RS	27	0.543742	1.656203	1190.051356	0.016758	0.016906
RS	28	0.589707	1.737293	1182.873122	0.016657	0.016815
RS	29	0.638953	1.737293	1231.767658	0.017345	0.017519
RS	30	0.691715	1.779707	1250.053784	0.017603	0.017792
RS	31	0.748245	1.779707	1297.296348	0.018268	0.018483
RS	32	0.808811	1.789782	1335.837901	0.018811	0.019048
RS	33	0.873702	1.789782	1380.093900	0.019434	0.019709
RS	34	0.943226	1.779038	1430.526034	0.020144	0.020454
RS	35	1.017714	1.779038	1469.603876	0.020694	0.021055
RS	36	1.097520	1.765991	1516.078557	0.021349	0.021752
RS	37	1.183025	1.765991	1547.271638	0.021788	0.022243
RS	38	1.274635	1.767313	1572.489338	0.022143	0.022634
RS	39	1.372787	1.767313	1593.411454	0.022438	0.022963
RS	40	1.477946	1.789600	1588.789725	0.022373	0.022915
RS	41	1.590614	1.789600	1598.013930	0.022503	0.023056
RS	42	1.711326	1.831537	1564.696320	0.022033	0.022585
RS	43	1.840658	1.831537	1561.806235	0.021993	0.022537
RS	44	1.979224	1.889463	1505.346539	0.021198	0.021727
RS	45	2.127684	1.889463	1490.727077	0.020992	0.021500
RS	46	2.286744	1.957735	1418.973270	0.019981	0.020469
RS	47	2.457162	1.957735	1393.438144	0.019622	0.020085
RS	48	2.639747	2.026516	1315.907186	0.018530	0.018975
RS	49	2.835370	2.026516	1280.146949	0.018027	0.018454
RS	50	3.044960	2.083040	1205.012231	0.016969	0.017387
RS	51	3.269515	2.083040	1159.227742	0.016324	0.016736
RS	52	3.510104	2.116892	1089.987525	0.015349	0.015763
RS	53	3.767872	2.116892	1034.090511	0.014562	0.014981
RS	54	4.044044	2.121598	970.553077	0.013667	0.014095
RS	55	4.339935	2.121598	904.627449	0.012739	0.013175
RS	56	4.656954	2.121598	834.818278	0.011756	0.012198
RS	57	4.996608	2.121598	762.211900	0.010733	0.011178
RS	58	5.360514	2.282326	643.582737	0.009063	0.009493
RS	59	5.750404	2.282326	581.566738	0.008189	0.008608
RS	60	6.168133	2.282326	519.158123	0.007311	0.007711
RS	61	6.615687	2.282326	457.430143	0.006441	0.006815
RS	62	7.095198	2.282326	397.436474	0.005597	0.005938
RS	63	7.608947	2.282326	1637.030111	0.023052	0.024586
PA	4+25*2+4+6 0.097830419 0.035294755 7.608947325 1.296798907 1.161687883 2.110702444 1.436940608 0.950621629 0.782668310 0.768436052 0.854361823 1.007683552 1.190688310 1.372270615 1.532545058 1.656202840 1.737293435 1.779707190 1.789782093 1.779038429 1.765990994 1.767312552 1.789600444 1.831536558 1.889463418 1.957735130 2.026516118 2.083040290 2.116891638 2.121598148 2.282325649
//
IT	4934
RD	21
LK	-464433.055452
QD	-89.315899 -> -77.988626
RI	0.0068406968
TR	0.096793	0.035538
MT	7.660896
MM	C_pi: 1.636581, n_recomb: 72275.459957
RS	0	0.000000	1.314988	380.950990	0.005271	0.000816
RS	1	0.007152	1.314988	405.955625	0.005617	0.003564
RS	2	0.014815	1.314988	432.431334	0.005983	0.005948
RS	3	0.023026	1.314988	460.439595	0.006371	0.007496
RS	4	0.031824	1.154394	557.934671	0.007720	0.008971
RS	5	0.041251	1.154394	592.903314	0.008203	0.008639
RS	6	0.051353	2.185758	333.302606	0.004612	0.004449
RS	7	0.062177	2.185758	355.382638	0.004917	0.004366
RS	8	0.073776	1.480683	558.410125	0.007726	0.006664
RS	9	0.086203	1.480683	593.301945	0.008209	0.007156
RS	10	0.099520	0.966035	963.145529	0.013326	0.011737
RS	11	0.113789	0.966035	1016.624970	0.014066	0.012714
RS	12	0.129078	0.788358	1311.006098	0.018139	0.016625
RS	13	0.145461	0.788358	1375.268045	0.019028	0.017783
RS	14	0.163015	0.770682	1473.129242	0.020382	0.019292
RS	15	0.181825	0.770682	1539.615198	0.021302	0.020457
RS	16	0.201980	0.856083	1448.015361	0.020035	0.019449
RS	17	0.223576	0.856083	1512.159802	0.020922	0.020492
RS	18	0.246717	1.011163	1337.452303	0.018505	0.018269
RS	19	0.271512	1.011163	1397.800233	0.019340	0.019184
RS	20	0.298082	1.197510	1234.032178	0.017074	0.017033
RS	21	0.326551	1.197510	1290.799638	0.017859	0.017863
RS	22	0.357056	1.383007	1169.200968	0.016177	0.016243
RS	23	0.389743	1.383007	1223.255773	0.016925	0.017013
RS	24	0.424767	1.546940	1143.869302	0.015827	0.015942
RS	25	0.462296	1.546940	1196.082616	0.016549	0.016670
RS	26	0.502509	1.673353	1155.387437	0.015986	0.016116
RS	27	0.545598	1.673353	1206.385241	0.016691	0.016825
RS	28	0.591769	1.755973	1198.976483	0.016589	0.016731
RS	29	0.641241	1.755973	1248.903807	0.017280	0.017435
RS	30	0.694251	1.798776	1267.873528	0.017542	0.017711
RS	31	0.751053	1.798776	1316.196015	0.018211	0.018402
RS	32	0.811917	1.808284	1356.228642	0.018765	0.018976
RS	33	0.877133	1.808284	1401.602801	0.019393	0.019639
RS	34	0.947014	1.796356	1454.146625	0.020120	0.020398
RS	35	1.021892	1.796356	1494.337940	0.020676	0.021002
RS	36	1.102125	1.782100	1543.007693	0.021349	0.021717
RS	37	1.188096	1.782100	1575.235007	0.021795	0.022212
RS	38	1.280215	1.782784	1601.977820	0.022165	0.022617
RS	39	1.378923	1.782784	1623.781242	0.022467	0.022953
RS	40	1.484689	1.805288	1619.551594	0.022408	0.022912
RS	41	1.598019	1.805288	1629.466926	0.022545	0.023062
RS	42	1.719455	1.848326	1595.392020	0.022074	0.022590
RS	43	1.849575	1.848326	1593.009378	0.022041	0.022551
RS	44	1.989000	1.908171	1534.901560	0.021237	0.021734
RS	45	2.138397	1.908171	1520.641192	0.021040	0.021518
RS	46	2.298478	1.978987	1446.766305	0.020017	0.020478
RS	47	2.470007	1.978987	1421.479216	0.019668	0.020106
RS	48	2.653803	2.050526	1341.857419	0.018566	0.018989
RS	49	2.850744	2.050526	1306.241044	0.018073	0.018480
RS	50	3.061768	2.109429	1229.455470	0.017011	0.017411
RS	51	3.287885	2.109429	1183.666756	0.016377	0.016773
RS	52	3.530173	2.144749	1113.362236	0.015404	0.015804
RS	53	3.789787	2.144749	1057.221421	0.014628	0.015034
RS	54	4.067969	2.149695	993.124673	0.013741	0.014157
RS	55	4.366045	2.149695	926.592487	0.012820	0.013246
RS	56	4.685438	2.149695	855.984668	0.011843	0.012277
RS	57	5.027672	2.149695	782.395235	0.010825	0.011262
RS	58	5.394382	2.317152	660.157522	0.009134	0.009556
RS	59	5.787318	2.317152	597.427987	0.008266	0.008678
RS	60	6.208354	2.317152	534.148565	0.007390	0.007785
RS	61	6.659502	2.317152	471.410129	0.006522	0.006892
RS	62	7.142913	2.317152	410.289748	0.005677	0.006015
RS	63	7.660896	2.317152	1704.406028	0.023582	0.025125
PA	4+25*2+4+6 0.096792533 0.035538359 7.660896306 1.314988022 1.154394208 2.185758293 1.480683268 0.966035360 0.788358198 0.770682200 0.856082848 1.011162619 1.197510000 1.383006856 1.546939853 1.673352813 1.755973163 1.798775918 1.808283702 1.796355863 1.782100178 1.782784054 1.805287540 1.848325736 1.908170633 1.978986732 2.050525743 2.109428521 2.144749154 2.149695146 2.317152127
//
IT	5231
RD	22
LK	-464410.760655
QD	-84.213695 -> -73.730796
RI	0.0066706054
TR	0.095803	0.035771
MT	7.710999
MM	C_pi: 1.654342, n_recomb: 73501.799009
RS	0	0.000000	1.333803	382.358971	0.005202	0.000810
RS	1	0.007163	1.333803	407.526875	0.005544	0.003545
RS	2	0.014838	1.333803	434.182515	0.005907	0.005897
RS	3	0.023063	1.333803	462.388915	0.006291	0.007428
RS	4	0.031878	1.146158	572.458711	0.007788	0.009085
RS	5	0.041324	1.146158	608.353392	0.008277	0.008767
RS	6	0.051446	2.260707	328.337052	0.004467	0.004338
RS	7	0.062293	2.260707	350.180230	0.004764	0.004258
RS	8	0.073918	1.524612	552.869841	0.007522	0.006527
RS	9	0.086375	1.524612	587.611926	0.007995	0.007002
RS	10	0.099724	0.981372	967.168961	0.013158	0.011637
RS	11	0.114029	0.981372	1021.182534	0.013893	0.012599
RS	12	0.129359	0.793989	1328.639315	0.018076	0.016613
RS	13	0.145787	0.793989	1394.040855	0.018966	0.017762
RS	14	0.163391	0.772889	1499.834795	0.020405	0.019345
RS	15	0.182257	0.772889	1567.685297	0.021329	0.020508
RS	16	0.202474	0.857703	1475.974207	0.020081	0.019512
RS	17	0.224138	0.857703	1541.467142	0.020972	0.020557
RS	18	0.247355	1.014420	1361.683261	0.018526	0.018300
RS	19	0.272234	1.014420	1423.268959	0.019364	0.019216
RS	20	0.298896	1.203982	1253.946043	0.017060	0.017023
RS	21	0.327467	1.203982	1311.827435	0.017848	0.017852
RS	22	0.358084	1.393307	1186.042613	0.016136	0.016200
RS	23	0.390894	1.393307	1241.119337	0.016886	0.016969
RS	24	0.426055	1.560841	1159.051198	0.015769	0.015877
RS	25	0.463734	1.560841	1212.239287	0.016493	0.016604
RS	26	0.504111	1.689986	1170.176588	0.015920	0.016039
RS	27	0.547381	1.689986	1222.145962	0.016627	0.016748
RS	28	0.593750	1.774133	1214.487148	0.016523	0.016650
RS	29	0.643440	1.774133	1265.417188	0.017216	0.017354
RS	30	0.696689	1.817345	1285.032984	0.017483	0.017632
RS	31	0.753752	1.817345	1334.405665	0.018155	0.018324
RS	32	0.814902	1.826312	1375.886951	0.018719	0.018906
RS	33	0.880433	1.826312	1422.351552	0.019351	0.019571
RS	34	0.950656	1.813230	1476.963957	0.020094	0.020344
RS	35	1.025910	1.813230	1518.245259	0.020656	0.020951
RS	36	1.106554	1.797787	1569.081619	0.021348	0.021681
RS	37	1.192973	1.797787	1602.325940	0.021800	0.022181
RS	38	1.285583	1.797826	1630.597212	0.022184	0.022600
RS	39	1.384826	1.797826	1653.271537	0.022493	0.022942
RS	40	1.491177	1.820510	1649.463285	0.022441	0.022908
RS	41	1.605145	1.820510	1660.065491	0.022585	0.023066
RS	42	1.727277	1.864596	1625.276674	0.022112	0.022594
RS	43	1.858156	1.864596	1623.402301	0.022087	0.022564
RS	44	1.998410	1.926290	1563.695166	0.021274	0.021741
RS	45	2.148709	1.926290	1549.798796	0.021085	0.021536
RS	46	2.309774	1.999579	1473.848655	0.020052	0.020486
RS	47	2.482374	1.999579	1448.818242	0.019711	0.020127
RS	48	2.667338	2.073809	1367.147396	0.018600	0.019002
RS	49	2.865549	2.073809	1331.687506	0.018118	0.018506
RS	50	3.077957	2.135042	1253.285656	0.017051	0.017434
RS	51	3.305580	2.135042	1207.510864	0.016428	0.016809
RS	52	3.549505	2.171802	1136.173752	0.015458	0.015843
RS	53	3.810902	2.171802	1079.814627	0.014691	0.015084
RS	54	4.091022	2.176974	1015.193318	0.013812	0.014216
RS	55	4.391205	2.176974	948.088288	0.012899	0.013314
RS	56	4.712889	2.176974	876.719438	0.011928	0.012352
RS	57	5.057614	2.176974	802.187682	0.010914	0.011342
RS	58	5.427029	2.350978	676.409276	0.009203	0.009616
RS	59	5.822905	2.350978	612.997560	0.008340	0.008745
RS	60	6.247134	2.350978	548.881279	0.007468	0.007857
RS	61	6.701750	2.350978	485.167873	0.006601	0.006967
RS	62	7.188927	2.350978	422.956657	0.005754	0.006090
RS	63	7.710999	2.350978	1771.379997	0.024100	0.025650
PA	4+25*2+4+6 0.095803031 0.035770994 7.710999027 1.333802839 1.146158186 2.260707067 1.524611964 0.981371730 0.793988517 0.772889344 0.857702531 1.014420332 1.203981909 1.393307103 1.560841386 1.689986386 1.774132813 1.817344982 1.826311769 1.813230062 1.797786962 1.797825682 1.820510425 1.864595905 1.926289888 1.999578923 2.073809305 2.135041585 2.171801767 2.176974409 2.350977803
//
IT	3756
RD	23
LK	-464390.122832
QD	-79.488598 -> -69.777688
RI	0.0065058177
TR	0.094860	0.035994
MT	7.759242
MM	C_pi: 1.671592, n_recomb: 74694.602579
RS	0	0.000000	1.353106	383.410012	0.005133	0.000805
RS	1	0.007173	1.353106	408.716498	0.005472	0.003525
RS	2	0.014861	1.353106	435.525905	0.005831	0.005845
RS	3	0.023099	1.353106	463.902750	0.006211	0.007355
RS	4	0.031929	1.137176	587.305995	0.007863	0.009203
RS	5	0.041393	1.137176	624.141222	0.008356	0.008898
RS	6	0.051535	2.335595	323.543090	0.004332	0.004232
RS	7	0.062404	2.335595	345.153154	0.004621	0.004155
RS	8	0.074054	1.568743	547.301679	0.007327	0.006394
RS	9	0.086539	1.568743	581.879377	0.007790	0.006854
RS	10	0.099919	0.996622	970.673781	0.012995	0.011538
RS	11	0.114259	0.996622	1025.184449	0.013725	0.012485
RS	12	0.129628	0.799562	1345.461806	0.018013	0.016598
RS	13	0.146099	0.799562	1411.963345	0.018903	0.017738
RS	14	0.163752	0.775056	1525.729286	0.020426	0.019394
RS	15	0.182671	0.775056	1594.908918	0.021352	0.020555
RS	16	0.202947	0.859224	1503.274591	0.020126	0.019573
RS	17	0.224677	0.859224	1570.084655	0.021020	0.020619
RS	18	0.247966	1.017465	1385.377889	0.018547	0.018331
RS	19	0.272926	1.017465	1448.172979	0.019388	0.019248
RS	20	0.299676	1.210118	1273.377535	0.017048	0.017015
RS	21	0.328345	1.210118	1332.345758	0.017837	0.017843
RS	22	0.359070	1.403177	1202.413455	0.016098	0.016160
RS	23	0.391999	1.403177	1258.484924	0.016848	0.016928
RS	24	0.427290	1.574256	1173.746813	0.015714	0.015815
RS	25	0.465113	1.574256	1227.881720	0.016439	0.016541
RS	26	0.505648	1.706107	1184.446426	0.015857	0.015965
RS	27	0.549092	1.706107	1237.358479	0.016566	0.016673
RS	28	0.595651	1.791780	1229.426881	0.016459	0.016572
RS	29	0.645550	1.791780	1281.330079	0.017154	0.017275
RS	30	0.699028	1.835413	1301.560371	0.017425	0.017556
RS	31	0.756343	1.835413	1351.953912	0.018100	0.018248
RS	32	0.817768	1.843868	1394.838424	0.018674	0.018838
RS	33	0.883600	1.843868	1442.365880	0.019310	0.019504
RS	34	0.954153	1.829659	1499.006032	0.020068	0.020290
RS	35	1.029768	1.829659	1541.353618	0.020635	0.020900
RS	36	1.110806	1.813046	1594.328983	0.021345	0.021646
RS	37	1.197657	1.813046	1628.572465	0.021803	0.022150
RS	38	1.290738	1.812430	1658.375924	0.022202	0.022583
RS	39	1.390496	1.812430	1681.909730	0.022517	0.022931
RS	40	1.497410	1.835263	1678.550544	0.022472	0.022904
RS	41	1.611992	1.835263	1689.834082	0.022623	0.023070
RS	42	1.734793	1.880342	1654.373314	0.022148	0.022597
RS	43	1.866403	1.880342	1653.006552	0.022130	0.022577
RS	44	2.007453	1.943819	1591.746617	0.021310	0.021747
RS	45	2.158621	1.943819	1578.217628	0.021129	0.021553
RS	46	2.320632	2.019508	1500.238910	0.020085	0.020495
RS	47	2.494264	2.019508	1475.472023	0.019753	0.020146
RS	48	2.680350	2.096367	1391.790868	0.018633	0.019014
RS	49	2.879785	2.096367	1356.498478	0.018161	0.018530
RS	50	3.093525	2.159879	1276.515054	0.017090	0.017455
RS	51	3.322597	2.159879	1230.770494	0.016477	0.016842
RS	52	3.568100	2.198048	1158.431504	0.015509	0.015880
RS	53	3.831213	2.198048	1101.877574	0.014752	0.015132
RS	54	4.113199	2.203433	1036.765458	0.013880	0.014273
RS	55	4.415412	2.203433	969.119137	0.012974	0.013380
RS	56	4.739303	2.203433	897.024789	0.012009	0.012424
RS	57	5.086426	2.203433	821.589487	0.010999	0.011420
RS	58	5.458449	2.383795	692.340298	0.009269	0.009675
RS	59	5.857157	2.383795	628.275740	0.008411	0.008810
RS	60	6.284464	2.383795	563.354679	0.007542	0.007926
RS	61	6.742422	2.383795	498.700127	0.006677	0.007039
RS	62	7.233229	2.383795	435.432558	0.005830	0.006163
RS	63	7.759242	2.383795	1837.887874	0.024605	0.026163
PA	4+25*2+4+6 0.094859837 0.035993663 7.759241674 1.353106280 1.137175952 2.335595242 1.568742537 0.996622367 0.799562125 0.775056373 0.859224158 1.017464824 1.210118069 1.403176809 1.574256058 1.706106677 1.791779798 1.835413017 1.843868171 1.829658621 1.813046041 1.812430135 1.835262696 1.880342019 1.943819050 2.019508426 2.096367393 2.159878606 2.198047907 2.203432541 2.383794800
//
IT	4226
RD	24
LK	-464371.001202
QD	-75.106950 -> -66.102876
RI	0.0063456696
TR	0.093959	0.036207
MT	7.805772
MM	C_pi: 1.688355, n_recomb: 75854.745000
RS	0	0.000000	1.372913	384.118843	0.005064	0.000800
RS	1	0.007183	1.372913	409.540119	0.005399	0.003505
RS	2	0.014882	1.372913	436.478060	0.005754	0.005792
RS	3	0.023134	1.372913	464.998625	0.006130	0.007281
RS	4	0.031979	1.127580	602.450401	0.007942	0.009326
RS	5	0.041459	1.127580	640.239220	0.008440	0.009032
RS	6	0.051620	2.410454	318.904599	0.004204	0.004131
RS	7	0.062511	2.410454	340.285015	0.004486	0.004057
RS	8	0.074184	1.613062	541.721786	0.007142	0.006265
RS	9	0.086696	1.613062	576.122321	0.007595	0.006712
RS	10	0.100106	1.011787	973.697551	0.012836	0.011440
RS	11	0.114480	1.011787	1028.670358	0.013561	0.012372
RS	12	0.129886	0.805072	1361.522278	0.017949	0.016580
RS	13	0.146399	0.805072	1429.085913	0.018840	0.017713
RS	14	0.164098	0.777179	1550.849060	0.020445	0.019441
RS	15	0.183068	0.777179	1621.323541	0.021374	0.020599
RS	16	0.203401	0.860649	1529.943133	0.020169	0.019633
RS	17	0.225195	0.860649	1598.039864	0.021067	0.020681
RS	18	0.248554	1.020306	1408.556683	0.018569	0.018362
RS	19	0.273591	1.020306	1472.533601	0.019413	0.019281
RS	20	0.300426	1.215939	1292.341571	0.017037	0.017008
RS	21	0.329189	1.215939	1352.370282	0.017828	0.017836
RS	22	0.360017	1.412644	1218.325670	0.016061	0.016121
RS	23	0.393061	1.412644	1275.365459	0.016813	0.016888
RS	24	0.428477	1.587213	1187.971792	0.015661	0.015756
RS	25	0.466438	1.587213	1243.026406	0.016387	0.016481
RS	26	0.507126	1.721740	1198.217043	0.015796	0.015894
RS	27	0.550736	1.721740	1252.043792	0.016506	0.016602
RS	28	0.597478	1.808943	1243.815737	0.016397	0.016497
RS	29	0.647579	1.808943	1296.663364	0.017094	0.017200
RS	30	0.701278	1.853011	1317.475860	0.017368	0.017482
RS	31	0.758834	1.853011	1368.861630	0.018046	0.018175
RS	32	0.820524	1.860976	1413.109651	0.018629	0.018772
RS	33	0.886646	1.860976	1461.672866	0.019269	0.019440
RS	34	0.957517	1.845666	1520.297578	0.020042	0.020238
RS	35	1.033479	1.845666	1563.687938	0.020614	0.020851
RS	36	1.114897	1.827899	1618.776549	0.021340	0.021612
RS	37	1.202164	1.827899	1654.001127	0.021805	0.022120
RS	38	1.295699	1.826624	1685.334484	0.022218	0.022566
RS	39	1.395953	1.826624	1709.715988	0.022539	0.022920
RS	40	1.503408	1.849574	1706.831695	0.022501	0.022901
RS	41	1.618581	1.849574	1718.790471	0.022659	0.023073
RS	42	1.742028	1.895595	1682.699190	0.022183	0.022601
RS	43	1.874341	1.895595	1681.838608	0.022172	0.022589
RS	44	2.016159	1.960792	1619.071667	0.021344	0.021754
RS	45	2.168164	1.960792	1605.912490	0.021171	0.021569
RS	46	2.331087	2.038818	1525.947092	0.020117	0.020503
RS	47	2.505714	2.038818	1501.449917	0.019794	0.020165
RS	48	2.692883	2.118245	1415.797603	0.018665	0.019026
RS	49	2.893497	2.118245	1380.682855	0.018202	0.018553
RS	50	3.108522	2.183987	1299.151898	0.017127	0.017476
RS	51	3.338991	2.183987	1253.452868	0.016524	0.016875
RS	52	3.586016	2.223536	1180.141985	0.015558	0.015915
RS	53	3.850784	2.223536	1123.415534	0.014810	0.015178
RS	54	4.134570	2.229123	1057.842927	0.013946	0.014327
RS	55	4.438742	2.229123	989.685948	0.013047	0.013442
RS	56	4.764762	2.229123	916.900663	0.012088	0.012494
RS	57	5.114200	2.229123	840.599608	0.011082	0.011494
RS	58	5.488738	2.415659	707.951686	0.009333	0.009731
RS	59	5.890180	2.415659	643.262406	0.008480	0.008873
RS	60	6.320457	2.415659	577.567426	0.007614	0.007993
RS	61	6.781642	2.415659	512.004397	0.006750	0.007108
RS	62	7.275953	2.415659	447.713931	0.005902	0.006233
RS	63	7.805772	2.415659	1903.876376	0.025099	0.026663
PA	4+25*2+4+6 0.093959492 0.036206709 7.805771550 1.372913301 1.127580336 2.410453607 1.613062099 1.011786847 0.805072108 0.777179216 0.860649129 1.020305950 1.215938563 1.412644388 1.587212515 1.721739566 1.808942728 1.853010525 1.860975689 1.845666319 1.827898627 1.826624315 1.849573557 1.895595266 1.960792171 2.038818034 2.118244704 2.183986748 2.223535868 2.229123207 2.415659263
//
IT	3739
RD	25
LK	-464353.267587
QD	-71.038881 -> -62.682915
RI	0.0061898647
TR	0.093100	0.036411
MT	7.850600
MM	C_pi: 1.704638, n_recomb: 76983.257303
RS	0	0.000000	1.393223	384.503673	0.004995	0.000795
RS	1	0.007193	1.393223	410.016959	0.005326	0.003485
RS	2	0.014903	1.393223	437.059253	0.005677	0.005739
RS	3	0.023167	1.393223	465.697899	0.006049	0.007204
RS	4	0.032026	1.117507	617.855776	0.008026	0.009451
RS	5	0.041522	1.117507	656.609077	0.008529	0.009169
RS	6	0.051702	2.485312	314.406759	0.004084	0.004035
RS	7	0.062613	2.485312	335.560624	0.004359	0.003963
RS	8	0.074309	1.657579	536.135651	0.006964	0.006141
RS	9	0.086847	1.657579	570.347335	0.007409	0.006575
RS	10	0.100286	1.026859	976.277501	0.012682	0.011343
RS	11	0.114692	1.026859	1031.679357	0.013401	0.012261
RS	12	0.130134	0.810520	1376.848288	0.017885	0.016561
RS	13	0.146687	0.810520	1445.436997	0.018776	0.017686
RS	14	0.164430	0.779255	1575.222478	0.020462	0.019485
RS	15	0.183450	0.779255	1646.958273	0.021394	0.020641
RS	16	0.203837	0.861982	1555.994236	0.020212	0.019691
RS	17	0.225691	0.861982	1625.347649	0.021113	0.020740
RS	18	0.249117	1.022951	1431.237388	0.018592	0.018394
RS	19	0.274228	1.022951	1496.369141	0.019438	0.019313
RS	20	0.301145	1.221455	1310.854593	0.017028	0.017002
RS	21	0.329998	1.221455	1371.918059	0.017821	0.017830
RS	22	0.360927	1.421719	1233.800605	0.016027	0.016085
RS	23	0.394079	1.421719	1291.783065	0.016780	0.016851
RS	24	0.429617	1.599720	1201.748385	0.015611	0.015700
RS	25	0.467711	1.599720	1257.696408	0.016337	0.016424
RS	26	0.508544	1.736902	1211.506558	0.015737	0.015826
RS	27	0.552315	1.736902	1266.220742	0.016448	0.016533
RS	28	0.599233	1.825626	1257.681513	0.016337	0.016424
RS	29	0.649527	1.825626	1311.445637	0.017035	0.017126
RS	30	0.703438	1.870141	1332.808137	0.017313	0.017410
RS	31	0.761227	1.870141	1385.158146	0.017993	0.018103
RS	32	0.823172	1.877641	1430.727998	0.018585	0.018708
RS	33	0.889572	1.877641	1480.300290	0.019229	0.019377
RS	34	0.960749	1.861254	1540.870027	0.020016	0.020187
RS	35	1.037045	1.861254	1585.279737	0.020593	0.020802
RS	36	1.118829	1.842347	1642.453672	0.021335	0.021578
RS	37	1.206495	1.842347	1678.641064	0.021805	0.022091
RS	38	1.300467	1.840407	1711.504470	0.022232	0.022549
RS	39	1.401198	1.840407	1736.721228	0.022560	0.022909
RS	40	1.509174	1.863445	1734.334329	0.022529	0.022897
RS	41	1.624917	1.863445	1746.961414	0.022693	0.023076
RS	42	1.748985	1.910361	1710.277734	0.022216	0.022604
RS	43	1.881976	1.910361	1709.921012	0.022212	0.022600
RS	44	2.024533	1.977216	1645.692303	0.021377	0.021760
RS	45	2.177343	1.977216	1632.904310	0.021211	0.021585
RS	46	2.341145	2.057511	1550.996665	0.020147	0.020510
RS	47	2.516729	2.057511	1526.773845	0.019833	0.020183
RS	48	2.704941	2.139446	1439.188034	0.018695	0.019037
RS	49	2.906691	2.139446	1404.259415	0.018241	0.018576
RS	50	3.122953	2.207372	1321.213343	0.017162	0.017496
RS	51	3.354769	2.207372	1275.573381	0.016569	0.016906
RS	52	3.603259	2.248276	1201.316681	0.015605	0.015949
RS	53	3.869622	2.248276	1144.438488	0.014866	0.015223
RS	54	4.155144	2.254053	1078.435923	0.014009	0.014379
RS	55	4.461202	2.254053	1009.796962	0.013117	0.013502
RS	56	4.789274	2.254053	936.353355	0.012163	0.012561
RS	57	5.140943	2.254053	859.222459	0.011161	0.011566
RS	58	5.517907	2.446576	723.248947	0.009395	0.009786
RS	59	5.921984	2.446576	657.961181	0.008547	0.008933
RS	60	6.355125	2.446576	591.521333	0.007684	0.008058
RS	61	6.819421	2.446576	525.080828	0.006821	0.007175
RS	62	7.317112	2.446576	459.799441	0.005973	0.006300
RS	63	7.850600	2.446576	1969.301272	0.025581	0.027150
PA	4+25*2+4+6 0.093100017 0.036410916 7.850600305 1.393223351 1.117506509 2.485312479 1.657579232 1.026858822 0.810520250 0.779254879 0.861982074 1.022950672 1.221455405 1.421719145 1.599720084 1.736901599 1.825625716 1.870141457 1.877640730 1.861254336 1.842347306 1.840407056 1.863444794 1.910361218 1.977216004 2.057511192 2.139445817 2.207371521 2.248276080 2.254053138 2.446575761
//
CC
CC	Brief Description of the file format:
CC	  CC  comments
CC	  MM  useful-messages
CC	  RD  round-of-iterations
CC	  LL  \log[P(sequence)]
CC	  QD  Q-before-opt Q-after-opt
CC	  TR  \theta_0 \rho_0
CC	  RS  k t_k \lambda_k \pi_k \sum_{l\not=k}A_{kl} A_{kk}
CC	  DC  begin end best-k t_k+\Delta_k max-prob
CC
MM	Version: 0.6.5-r67
MM	pattern:4+25*2+4+6, n:63, n_free_lambdas:28
MM	n_iterations:25, skip:1, max_t:5, theta/rho:5
MM	is_decoding:0
MM	n_seqs:49, sum_L:1322771, sum_n:185389
RD	0
LK	0.000000
QD	0.000000 -> 0.000000
RI	inf
TR	0.151000	0.030200
MT	5.000000
MM	C_pi: 1.000000, n_recomb: 39353.356902
RS	0	0.000000	1.000000	248.870111	0.006324	0.000000
RS	1	0.006440	1.000000	263.168475	0.006687	0.000000
RS	2	0.013294	1.000000	278.171026	0.007069	0.000000
RS	3	0.020590	1.000000	293.896921	0.007468	0.000000
RS	4	0.028356	1.000000	310.363574	0.007887	0.000000
RS	5	0.036622	1.000000	327.586247	0.008324	0.000000
RS	6	0.045421	1.000000	345.577585	0.008781	0.000000
RS	7	0.054785	1.000000	364.347106	0.009258	0.000000
RS	8	0.064753	1.000000	383.900634	0.009755	0.000000
RS	9	0.075363	1.000000	404.239673	0.010272	0.000000
RS	10	0.086656	1.000000	425.360727	0.010809	0.000000
RS	11	0.098677	1.000000	447.254552	0.011365	0.000000
RS	12	0.111471	1.000000	469.905360	0.011941	0.000000
RS	13	0.125090	1.000000	493.289953	0.012535	0.000000
RS	14	0.139585	1.000000	517.376810	0.013147	0.000000
RS	15	0.155014	1.000000	542.125119	0.013776	0.000000
RS	16	0.171437	1.000000	567.483775	0.014420	0.000000
RS	17	0.188917	1.000000	593.390331	0.015079	0.000000
RS	18	0.207523	1.000000	619.769948	0.015749	0.000000
RS	19	0.227327	1.000000	646.534334	0.016429	0.000000
RS	20	0.248406	1.000000	673.580707	0.017116	0.000000
RS	21	0.270843	1.000000	700.790808	0.017808	0.000000
RS	22	0.294725	1.000000	728.029998	0.018500	0.000000
RS	23	0.320144	1.000000	755.146471	0.019189	0.000000
RS	24	0.347201	1.000000	781.970636	0.019870	0.000000
RS	25	0.376000	1.000000	808.314709	0.020540	0.000000
RS	26	0.406654	1.000000	833.972590	0.021192	0.000000
RS	27	0.439282	1.000000	858.720062	0.021821	0.000000
RS	28	0.474011	1.000000	882.315408	0.022420	0.000000
RS	29	0.510976	1.000000	904.500501	0.022984	0.000000
RS	30	0.550322	1.000000	925.002444	0.023505	0.000000
RS	31	0.592202	1.000000	943.535842	0.023976	0.000000
RS	32	0.636779	1.000000	959.805768	0.024389	0.000000
RS	33	0.684227	1.000000	973.511486	0.024738	0.000000
RS	34	0.734730	1.000000	984.350984	0.025013	0.000000
RS	35	0.788485	1.000000	992.026349	0.025208	0.000000
RS	36	0.845702	1.000000	996.249977	0.025316	0.000000
RS	37	0.906604	1.000000	996.751598	0.025328	0.000000
RS	38	0.971428	1.000000	993.286045	0.025240	0.000000
RS	39	1.040426	1.000000	985.641633	0.025046	0.000000
RS	40	1.113868	1.000000	973.648994	0.024741	0.000000
RS	41	1.192040	1.000000	957.190100	0.024323	0.000000
RS	42	1.275245	1.000000	936.207194	0.023790	0.000000
RS	43	1.363809	1.000000	910.711235	0.023142	0.000000
RS	44	1.458076	1.000000	880.789441	0.022382	0.000000
RS	45	1.558414	1.000000	846.611442	0.021513	0.000000
RS	46	1.665214	1.000000	808.433514	0.020543	0.000000
RS	47	1.778891	1.000000	766.600401	0.019480	0.000000
RS	48	1.899889	1.000000	721.544192	0.018335	0.000000
RS	49	2.028679	1.000000	673.779852	0.017121	0.000000
RS	50	2.165763	1.000000	623.897072	0.015854	0.000000
RS	51	2.311675	1.000000	572.548303	0.014549	0.000000
RS	52	2.466983	1.000000	520.433005	0.013225	0.000000
RS	53	2.632293	1.000000	468.278456	0.011899	0.000000
RS	54	2.808249	1.000000	416.817691	0.010592	0.000000
RS	55	2.995536	1.000000	366.765463	0.009320	0.000000
RS	56	3.194884	1.000000	318.793398	0.008101	0.000000
RS	57	3.407070	1.000000	273.505704	0.006950	0.000000
RS	58	3.632920	1.000000	231.416978	0.005880	0.000000
RS	59	3.873315	1.000000	192.933645	0.004903	0.000000
RS	60	4.129191	1.000000	158.340451	0.004024	0.000000
RS	61	4.401545	1.000000	127.793177	0.003247	0.000000
RS	62	4.691438	1.000000	101.318288	0.002575	0.000000
RS	63	5.000000	1.000000	284.882631	0.007239	0.000000
PA	4+25*2+4+6 0.150999648 0.030199930 5.000000000 1.000000000 1.000000000 1.000000000 1.000000000 1.000000000 1.000000000 1.000000000 1.000000000 1.000000000 1.000000000 1.000000000 1.000000000 1.000000000 1.000000000 1.000000000 1.000000000 1.000000000 1.000000000 1.000000000 1.000000000 1.000000000 1.000000000 1.000000000 1.000000000 1.000000000 1.000000000 1.000000000 1.000000000
//
IT	4447
RD	1
LK	-478746.756387
QD	-620.539027 -> -363.877693
RI	0.0187298129
TR	0.138891	0.028662
MT	5.622153
MM	C_pi: 1.068464, n_recomb: 39897.505965
RS	0	0.000000	0.714792	363.063087	0.009100	0.001036
RS	1	0.006635	0.714792	383.493500	0.009612	0.004052
RS	2	0.013709	0.714792	404.818605	0.010146	0.008666
RS	3	0.021253	0.714792	427.042722	0.010703	0.010479
RS	4	0.029298	0.724596	444.109473	0.011131	0.009994
RS	5	0.037876	0.724596	467.876509	0.011727	0.009186
RS	6	0.047023	0.763665	467.483360	0.011717	0.008780
RS	7	0.056778	0.763665	492.034707	0.012332	0.009138
RS	8	0.067179	0.761776	518.700826	0.013001	0.010106
RS	9	0.078271	0.761776	544.945841	0.013659	0.011370
RS	10	0.090098	0.770327	565.656766	0.014178	0.012679
RS	11	0.102710	0.770327	593.179440	0.014868	0.013896
RS	12	0.116159	0.800233	598.338084	0.014997	0.014937
RS	13	0.130500	0.800233	626.463835	0.015702	0.015738
RS	14	0.145793	0.847528	618.908970	0.015512	0.016274
RS	15	0.162100	0.847528	647.137666	0.016220	0.016589
RS	16	0.179489	0.904186	633.860409	0.015887	0.016762
RS	17	0.198031	0.904186	661.926113	0.016591	0.016864
RS	18	0.217804	0.960798	650.048277	0.016293	0.016953
RS	19	0.238889	0.960798	677.848901	0.016990	0.017066
RS	20	0.261373	1.011600	670.764674	0.016812	0.017220
RS	21	0.285348	1.011600	698.213854	0.017500	0.017415
RS	22	0.310914	1.055057	696.121089	0.017448	0.017644
RS	23	0.338176	1.055057	723.043481	0.018123	0.017896
RS	24	0.367247	1.091502	725.019522	0.018172	0.018165
RS	25	0.398246	1.091502	751.111030	0.018826	0.018449
RS	26	0.431303	1.121450	756.235834	0.018954	0.018746
RS	27	0.466552	1.121450	781.050330	0.019576	0.019056
RS	28	0.504140	1.145048	788.670455	0.019767	0.019385
RS	29	0.544222	1.145048	811.606489	0.020342	0.019738
RS	30	0.586963	1.162368	821.066910	0.020579	0.020121
RS	31	0.632539	1.162368	841.350235	0.021088	0.020533
RS	32	0.681140	1.174102	851.454499	0.021341	0.020967
RS	33	0.732964	1.174102	868.136530	0.021759	0.021410
RS	34	0.788227	1.181659	877.012283	0.021982	0.021843
RS	35	0.847157	1.181659	889.010706	0.022282	0.022249
RS	36	0.909996	1.186662	894.469611	0.022419	0.022605
RS	37	0.977004	1.186662	900.655546	0.022574	0.022894
RS	38	1.048458	1.190391	900.700315	0.022575	0.023099
RS	39	1.124653	1.190391	900.014698	0.022558	0.023208
RS	40	1.205903	1.193599	893.139461	0.022386	0.023211
RS	41	1.292543	1.193599	884.721570	0.022175	0.023103
RS	42	1.384931	1.196695	869.943136	0.021804	0.022879
RS	43	1.483449	1.196695	853.268838	0.021387	0.022533
RS	44	1.588503	1.199944	830.136238	0.020807	0.022065
RS	45	1.700527	1.199944	805.158860	0.020181	0.021476
RS	46	1.819983	1.203322	773.972794	0.019399	0.020771
RS	47	1.947365	1.203322	741.222326	0.018578	0.019959
RS	48	2.083197	1.206439	703.100405	0.017623	0.019053
RS	49	2.228041	1.206439	663.714710	0.016635	0.018067
RS	50	2.382496	1.208740	620.385801	0.015549	0.017013
RS	51	2.547197	1.208740	576.084836	0.014439	0.015905
RS	52	2.722825	1.209842	529.614599	0.013274	0.014755
RS	53	2.910106	1.209842	482.628972	0.012097	0.013575
RS	54	3.109812	1.209405	435.394901	0.010913	0.012378
RS	55	3.322767	1.209405	388.288118	0.009732	0.011176
RS	56	3.549851	1.209405	342.196562	0.008577	0.009982
RS	57	3.792000	1.209405	297.787525	0.007464	0.008812
RS	58	4.050215	1.218072	254.050595	0.006368	0.007680
RS	59	4.325562	1.218072	215.366607	0.005398	0.006601
RS	60	4.619176	1.218072	179.815687	0.004507	0.005587
RS	61	4.932270	1.218072	147.716727	0.003702	0.004651
RS	62	5.266137	1.218072	119.266222	0.002989	0.003803
RS	63	5.622153	1.218072	357.885295	0.008970	0.011755
PA	4+25*2+4+6 0.138890986 0.028661616 5.622153282 0.714791775 0.724596024 0.763664722 0.761775970 0.770327091 0.800232887 0.847527504 0.904185772 0.960798264 1.011600494 1.055056572 1.091502190 1.121450424 1.145048141 1.162368298 1.174101830 1.181658745 1.186661720 1.190390587 1.193598747 1.196695328 1.199944019 1.203321695 1.206439495 1.208739996 1.209842443 1.209405422 1.218071997
//
IT	4704
RD	2
LK	-478330.889941
QD	-414.607041 -> -304.333247
RI	0.0216161748
TR	0.132241	0.028419
MT	5.977012
MM	C_pi: 1.125813, n_recomb: 41655.463702
RS	0	0.000000	0.714178	384.923660	0.009241	0.000973
RS	1	0.006736	0.714178	406.907721	0.009768	0.003873
RS	2	0.013927	0.714178	429.867814	0.010320	0.007942
RS	3	0.021601	0.714178	453.808456	0.010894	0.010215
RS	4	0.029793	0.689434	495.800853	0.011902	0.009981
RS	5	0.038536	0.689434	522.375443	0.012540	0.009378
RS	6	0.047868	0.737277	514.450585	0.012350	0.008638
RS	7	0.057829	0.737277	541.570462	0.013001	0.009064
RS	8	0.068461	0.711227	590.285841	0.014171	0.010139
RS	9	0.079810	0.711227	619.847579	0.014880	0.011558
RS	10	0.091922	0.702448	658.225202	0.015802	0.012966
RS	11	0.104851	0.702448	689.457917	0.016551	0.014490
RS	12	0.118651	0.730233	694.090238	0.016663	0.015325
RS	13	0.133380	0.730233	725.718621	0.017422	0.016546
RS	14	0.149101	0.789142	701.769471	0.016847	0.016583
RS	15	0.165882	0.789142	732.940901	0.017595	0.017356
RS	16	0.183792	0.868002	695.693700	0.016701	0.016862
RS	17	0.202910	0.868002	726.049241	0.017430	0.017383
RS	18	0.223315	0.951656	690.835039	0.016585	0.016831
RS	19	0.245095	0.951656	720.364838	0.017293	0.017321
RS	20	0.268342	1.029195	694.152610	0.016664	0.016950
RS	21	0.293155	1.029195	722.941968	0.017355	0.017486
RS	22	0.319639	1.096790	705.949648	0.016947	0.017305
RS	23	0.347908	1.096790	734.001328	0.017621	0.017862
RS	24	0.378080	1.154377	724.344505	0.017389	0.017810
RS	25	0.410286	1.154377	751.518348	0.018041	0.018357
RS	26	0.444661	1.202324	747.660205	0.017949	0.018396
RS	27	0.481351	1.202324	773.663426	0.018573	0.018925
RS	28	0.520513	1.240205	774.907756	0.018603	0.019053
RS	29	0.562314	1.240205	799.280517	0.019188	0.019581
RS	30	0.606930	1.267365	805.223620	0.019331	0.019824
RS	31	0.654551	1.267365	827.303909	0.019861	0.020376
RS	32	0.705381	1.284613	836.664616	0.020085	0.020729
RS	33	0.759635	1.284613	855.561260	0.020539	0.021284
RS	34	0.817543	1.294603	865.790173	0.020785	0.021679
RS	35	0.879352	1.294603	880.413828	0.021136	0.022172
RS	36	0.945325	1.300632	888.342244	0.021326	0.022509
RS	37	1.015743	1.300632	897.506796	0.021546	0.022861
RS	38	1.090904	1.305298	900.285765	0.021613	0.023045
RS	39	1.171128	1.305298	902.847832	0.021674	0.023194
RS	40	1.256756	1.310027	898.479830	0.021569	0.023166
RS	41	1.348152	1.310027	893.480007	0.021449	0.023082
RS	42	1.445705	1.315475	880.762793	0.021144	0.022816
RS	43	1.549830	1.315475	867.566331	0.020827	0.022485
RS	44	1.660969	1.321985	845.957917	0.020308	0.021970
RS	45	1.779595	1.321985	824.395576	0.019791	0.021395
RS	46	1.906212	1.329264	794.318708	0.019069	0.020647
RS	47	2.041359	1.329264	764.765351	0.018359	0.019855
RS	48	2.185609	1.336213	727.627081	0.017468	0.018924
RS	49	2.339577	1.336213	690.997105	0.016588	0.017968
RS	50	2.503917	1.341434	648.694775	0.015573	0.016914
RS	51	2.679327	1.341434	606.414803	0.014558	0.015842
RS	52	2.866553	1.343996	560.856256	0.013464	0.014714
RS	53	3.066392	1.343996	514.859841	0.012360	0.013570
RS	54	3.279693	1.343109	468.143584	0.011238	0.012409
RS	55	3.507362	1.343109	420.773284	0.010101	0.011233
RS	56	3.750369	1.343109	373.842904	0.008975	0.010062
RS	57	4.009745	1.343109	328.067628	0.007876	0.008909
RS	58	4.286594	1.360805	280.817236	0.006741	0.007739
RS	59	4.582092	1.360805	240.512223	0.005774	0.006684
RS	60	4.897496	1.360805	202.960225	0.004872	0.005687
RS	61	5.234148	1.360805	168.582092	0.004047	0.004760
RS	62	5.593477	1.360805	137.681568	0.003305	0.003915
RS	63	5.977012	1.360805	431.562648	0.010360	0.012432
PA	4+25*2+4+6 0.132241168 0.028419315 5.977012246 0.714178264 0.689434069 0.737277048 0.711227062 0.702448452 0.730232657 0.789141658 0.868001992 0.951655536 1.029194893 1.096789915 1.154376903 1.202323759 1.240205283 1.267365447 1.284612803 1.294602934 1.300631836 1.305297808 1.310026805 1.315475136 1.321984701 1.329263680 1.336213234 1.341433544 1.343995996 1.343108707 1.360805008
//
IT	3884
RD	3
LK	-478133.958426
QD	-350.185797 -> -277.661283
RI	0.0204744065
TR	0.127761	0.028656
MT	6.202828
MM	C_pi: 1.174740, n_recomb: 43791.128426
RS	0	0.000000	0.772886	377.163664	0.008613	0.000931
RS	1	0.006798	0.772886	399.197647	0.009116	0.003709
RS	2	0.014059	0.772886	422.260614	0.009643	0.007408
RS	3	0.021813	0.772886	446.364454	0.010193	0.009697
RS	4	0.030094	0.708628	514.006365	0.011738	0.010013
RS	5	0.038938	0.708628	541.982588	0.012377	0.009369
RS	6	0.048383	0.768702	526.655207	0.012027	0.008432
RS	7	0.058470	0.768702	554.961544	0.012673	0.008755
RS	8	0.069244	0.714212	628.472830	0.014352	0.010057
RS	9	0.080749	0.714212	660.223667	0.015077	0.011446
RS	10	0.093037	0.682608	724.570781	0.016546	0.013175
RS	11	0.106160	0.682608	758.747038	0.017327	0.014786
RS	12	0.120175	0.701322	772.524854	0.017641	0.015721
RS	13	0.135143	0.701322	807.215960	0.018433	0.017104
RS	14	0.151129	0.762536	775.357298	0.017706	0.016958
RS	15	0.168201	0.762536	809.324879	0.018481	0.017927
RS	16	0.186434	0.852738	755.261567	0.017247	0.017066
RS	17	0.205907	0.852738	788.012923	0.017995	0.017772
RS	18	0.226703	0.952478	735.920963	0.016805	0.016842
RS	19	0.248913	0.952478	767.481291	0.017526	0.017497
RS	20	0.272633	1.046501	728.172574	0.016628	0.016822
RS	21	0.297965	1.046501	758.738097	0.017326	0.017505
RS	22	0.325020	1.128939	732.363425	0.016724	0.017098
RS	23	0.353914	1.128939	762.051318	0.017402	0.017789
RS	24	0.384772	1.199523	745.600792	0.017026	0.017565
RS	25	0.417728	1.199523	774.364772	0.017683	0.018229
RS	26	0.452924	1.258638	765.572565	0.017482	0.018135
RS	27	0.490513	1.258638	793.198252	0.018113	0.018762
RS	28	0.530657	1.305292	791.294148	0.018070	0.018792
RS	29	0.573531	1.305292	817.388572	0.018666	0.019398
RS	30	0.619319	1.337917	822.263387	0.018777	0.019583
RS	31	0.668220	1.337917	846.207484	0.019324	0.020195
RS	32	0.720446	1.357212	856.559554	0.019560	0.020532
RS	33	0.776221	1.357212	877.457926	0.020037	0.021134
RS	34	0.835789	1.366979	890.067343	0.020325	0.021543
RS	35	0.899406	1.366979	906.771631	0.020707	0.022073
RS	36	0.967348	1.372138	917.460228	0.020951	0.022433
RS	37	1.039909	1.372138	928.691193	0.021207	0.022812
RS	38	1.117402	1.376554	933.724466	0.021322	0.023010
RS	39	1.200164	1.376554	938.246017	0.021425	0.023179
RS	40	1.288552	1.382225	935.169659	0.021355	0.023147
RS	41	1.382949	1.382225	931.952468	0.021282	0.023077
RS	42	1.483763	1.389949	919.445681	0.020996	0.022790
RS	43	1.591431	1.389949	907.815043	0.020731	0.022473
RS	44	1.706419	1.400026	885.421083	0.020219	0.021925
RS	45	1.829223	1.400026	865.193512	0.019757	0.021367
RS	46	1.960376	1.411765	833.688216	0.019038	0.020584
RS	47	2.100445	1.411765	805.217514	0.018388	0.019817
RS	48	2.250037	1.423213	766.551630	0.017505	0.018864
RS	49	2.409798	1.423213	730.670494	0.016685	0.017938
RS	50	2.580419	1.431988	687.134190	0.015691	0.016884
RS	51	2.762641	1.431988	645.104809	0.014731	0.015846
RS	52	2.957249	1.436531	598.597779	0.013669	0.014737
RS	53	3.165088	1.436531	552.153072	0.012609	0.013624
RS	54	3.387056	1.435684	504.536644	0.011521	0.012495
RS	55	3.624115	1.435684	455.853919	0.010410	0.011342
RS	56	3.877288	1.435684	407.212003	0.009299	0.010188
RS	57	4.147674	1.435684	359.369835	0.008206	0.009048
RS	58	4.436440	1.462780	307.853554	0.007030	0.007843
RS	59	4.744838	1.462780	265.582928	0.006065	0.006806
RS	60	5.074201	1.462780	225.815010	0.005157	0.005819
RS	61	5.425955	1.462780	189.048651	0.004317	0.004896
RS	62	5.801622	1.462780	155.669965	0.003555	0.004049
RS	63	6.202828	1.462780	504.170891	0.011513	0.013191
PA	4+25*2+4+6 0.127761003 0.028655543 6.202828321 0.772886478 0.708627679 0.768701688 0.714212168 0.682607815 0.701322136 0.762536304 0.852737522 0.952477794 1.046500996 1.128939167 1.199523144 1.258637967 1.305292122 1.337916991 1.357212361 1.366979388 1.372137835 1.376554309 1.382225164 1.389949343 1.400025945 1.411765230 1.423213080 1.431988137 1.436530816 1.435683627 1.462779553
//
IT	4457
RD	4
LK	-477996.244634
QD	-315.891616 -> -257.010547
RI	0.0183680626
TR	0.124296	0.029079
MT	6.364557
MM	C_pi: 1.216338, n_recomb: 45973.291999
RS	0	0.000000	0.841320	365.863751	0.007958	0.000902
RS	1	0.006841	0.841320	387.659715	0.008432	0.003585
RS	2	0.014150	0.841320	410.520811	0.008930	0.007030
RS	3	0.021960	0.841320	434.466223	0.009450	0.009260
RS	4	0.030303	0.739918	522.105614	0.011357	0.010063
RS	5	0.039217	0.739918	550.990880	0.011985	0.009334
RS	6	0.048742	0.821056	523.925404	0.011396	0.008181
RS	7	0.058917	0.821056	552.724155	0.012023	0.008385
RS	8	0.069789	0.737138	648.405472	0.014104	0.009901
RS	9	0.081405	0.737138	681.685727	0.014828	0.011207
RS	10	0.093815	0.680893	774.445598	0.016846	0.013299
RS	11	0.107074	0.680893	811.092887	0.017643	0.014916
RS	12	0.121240	0.688636	838.882446	0.018247	0.016057
RS	13	0.136376	0.688636	876.330329	0.019062	0.017501
RS	14	0.152547	0.749053	841.164349	0.018297	0.017300
RS	15	0.169824	0.749053	877.755641	0.019093	0.018361
RS	16	0.188283	0.846301	810.601986	0.017632	0.017268
RS	17	0.208005	0.846301	845.686208	0.018395	0.018063
RS	18	0.229076	0.957300	779.915586	0.016965	0.016876
RS	19	0.251589	0.957300	813.526199	0.017696	0.017609
RS	20	0.275642	1.062944	764.006917	0.016618	0.016734
RS	21	0.301340	1.062944	796.426352	0.017324	0.017485
RS	22	0.328797	1.155551	763.241954	0.016602	0.016938
RS	23	0.358132	1.155551	794.677654	0.017286	0.017689
RS	24	0.389473	1.234839	773.630821	0.016828	0.017365
RS	25	0.422959	1.234839	804.103200	0.017491	0.018084
RS	26	0.458736	1.301419	792.149361	0.017231	0.017915
RS	27	0.496960	1.301419	821.492668	0.017869	0.018589
RS	28	0.537799	1.353839	817.796783	0.017789	0.018568
RS	29	0.581432	1.353839	845.655559	0.018394	0.019211
RS	30	0.628050	1.389608	850.452379	0.018499	0.019374
RS	31	0.677858	1.389608	876.224132	0.019059	0.020014
RS	32	0.731072	1.409218	888.255858	0.019321	0.020360
RS	33	0.787927	1.409218	911.017706	0.019816	0.020983
RS	34	0.848672	1.417508	926.428857	0.020151	0.021425
RS	35	0.913573	1.417508	944.952359	0.020554	0.021972
RS	36	0.982913	1.420937	958.534010	0.020850	0.022369
RS	37	1.056997	1.420937	971.430705	0.021130	0.022765
RS	38	1.136150	1.424571	978.521888	0.021285	0.022987
RS	39	1.220717	1.424571	984.458647	0.021414	0.023172
RS	40	1.311070	1.430911	982.140738	0.021363	0.023145
RS	41	1.407604	1.430911	980.031991	0.021317	0.023092
RS	42	1.510742	1.440851	966.906114	0.021032	0.022788
RS	43	1.620935	1.440851	956.071063	0.020796	0.022490
RS	44	1.738668	1.454601	931.851589	0.020269	0.021910
RS	45	1.864455	1.454601	912.143753	0.019841	0.021375
RS	46	1.998847	1.471034	878.082431	0.019100	0.020557
RS	47	2.142433	1.471034	849.895747	0.018487	0.019819
RS	48	2.295842	1.487290	808.624461	0.017589	0.018841
RS	49	2.459746	1.487290	772.771354	0.016809	0.017949
RS	50	2.634863	1.499957	727.082672	0.015815	0.016889
RS	51	2.821960	1.499957	684.714635	0.014894	0.015885
RS	52	3.021857	1.506797	636.569953	0.013847	0.014789
RS	53	3.235429	1.506797	589.256017	0.012817	0.013706
RS	54	3.463612	1.506358	540.277541	0.011752	0.012601
RS	55	3.707405	1.506358	490.048144	0.010659	0.011469
RS	56	3.967877	1.506358	439.535820	0.009561	0.010332
RS	57	4.246168	1.506358	389.538576	0.008473	0.009203
RS	58	4.543498	1.543045	333.543776	0.007255	0.007961
RS	59	4.861168	1.543045	289.377959	0.006294	0.006938
RS	60	5.200571	1.543045	247.508410	0.005384	0.005960
RS	61	5.563193	1.543045	208.498470	0.004535	0.005040
RS	62	5.950623	1.543045	172.803171	0.003759	0.004190
RS	63	6.364557	1.543045	574.810826	0.012503	0.013974
PA	4+25*2+4+6 0.124296301 0.029079046 6.364557492 0.841320486 0.739917896 0.821056119 0.737137500 0.680892793 0.688635881 0.749053079 0.846300776 0.957299562 1.062944392 1.155551024 1.234839305 1.301418954 1.353838996 1.389607754 1.409218238 1.417507680 1.420937125 1.424570715 1.430911291 1.440850808 1.454600969 1.471033530 1.487289673 1.499957236 1.506796878 1.506357681 1.543044983
//
IT	4463
RD	5
LK	-477881.875769
QD	-289.463432 -> -238.113840
RI	0.0164426701
TR	0.121379	0.029571
MT	6.492899
MM	C_pi: 1.252628, n_recomb: 48105.653662
RS	0	0.000000	0.903719	357.937779	0.007441	0.000882
RS	1	0.006875	0.903719	379.586152	0.007891	0.003496
RS	2	0.014222	0.903719	402.329075	0.008363	0.006759
RS	3	0.022074	0.903719	426.191499	0.008859	0.008938
RS	4	0.030466	0.769986	529.102931	0.010999	0.010124
RS	5	0.039435	0.769986	558.781038	0.011616	0.009325
RS	6	0.049020	0.881892	515.253640	0.010711	0.007909
RS	7	0.059265	0.881892	544.183351	0.011312	0.008013
RS	8	0.070213	0.768744	658.151837	0.013681	0.009701
RS	9	0.081915	0.768744	692.533404	0.014396	0.010916
RS	10	0.094421	0.687091	813.598821	0.016913	0.013357
RS	11	0.107786	0.687091	852.384840	0.017719	0.014950
RS	12	0.122070	0.683395	896.568115	0.018637	0.016331
RS	13	0.137337	0.683395	936.536761	0.019468	0.017795
RS	14	0.153653	0.741868	900.665922	0.018723	0.017598
RS	15	0.171090	0.741868	939.714688	0.019534	0.018705
RS	16	0.189726	0.844199	861.580969	0.017910	0.017446
RS	17	0.209643	0.844199	898.886858	0.018686	0.018288
RS	18	0.230930	0.964078	821.205431	0.017071	0.016908
RS	19	0.253680	0.964078	856.795982	0.017811	0.017680
RS	20	0.277994	1.078861	798.641067	0.016602	0.016659
RS	21	0.303979	1.078861	832.873841	0.017313	0.017441
RS	22	0.331751	1.179193	794.258248	0.016511	0.016798
RS	23	0.361432	1.179193	827.420895	0.017200	0.017578
RS	24	0.393153	1.264897	802.931267	0.016691	0.017190
RS	25	0.427055	1.264897	835.099094	0.017360	0.017935
RS	26	0.463287	1.336943	820.888263	0.017064	0.017720
RS	27	0.502011	1.336943	851.930806	0.017710	0.018417
RS	28	0.543396	1.393520	847.106047	0.017609	0.018367
RS	29	0.587627	1.393520	876.692658	0.018224	0.019029
RS	30	0.634898	1.431253	881.860500	0.018332	0.019186
RS	31	0.685418	1.431253	909.395073	0.018904	0.019838
RS	32	0.739412	1.450355	923.410907	0.019195	0.020204
RS	33	0.797118	1.450355	947.935089	0.019705	0.020837
RS	34	0.858791	1.456607	966.348165	0.020088	0.021316
RS	35	0.924703	1.456607	986.545638	0.020508	0.021874
RS	36	0.995147	1.457928	1003.112292	0.020852	0.022312
RS	37	1.070433	1.457928	1017.478233	0.021151	0.022721
RS	38	1.150894	1.460505	1026.586656	0.021340	0.022972
RS	39	1.236888	1.460505	1033.688039	0.021488	0.023172
RS	40	1.328792	1.467324	1031.925502	0.021451	0.023153
RS	41	1.427015	1.467324	1030.626996	0.021424	0.023117
RS	42	1.531990	1.479353	1016.527782	0.021131	0.022801
RS	43	1.644182	1.479353	1006.159497	0.020916	0.022522
RS	44	1.764086	1.496714	979.650585	0.020365	0.021914
RS	45	1.892234	1.496714	960.128699	0.019959	0.021402
RS	46	2.029190	1.517842	923.006329	0.019187	0.020551
RS	47	2.175562	1.517842	894.794387	0.018601	0.019842
RS	48	2.331997	1.538975	850.446401	0.017679	0.018839
RS	49	2.499185	1.538975	814.365296	0.016929	0.017979
RS	50	2.677867	1.555654	766.148864	0.015926	0.016911
RS	51	2.868832	1.555654	723.263577	0.015035	0.015940
RS	52	3.072926	1.564931	673.237698	0.013995	0.014853
RS	53	3.291049	1.564931	624.968698	0.012992	0.013799
RS	54	3.524168	1.565099	574.510047	0.011943	0.012715
RS	55	3.773313	1.565099	522.746125	0.010867	0.011602
RS	56	4.039585	1.565099	470.412000	0.009779	0.010480
RS	57	4.324162	1.565099	418.340389	0.008696	0.009360
RS	58	4.628302	1.611443	357.826417	0.007438	0.008082
RS	59	4.953351	1.611443	311.920806	0.006484	0.007073
RS	60	5.300745	1.611443	268.120058	0.005574	0.006102
RS	61	5.672021	1.611443	227.043221	0.004720	0.005183
RS	62	6.068821	1.611443	189.205824	0.003933	0.004330
RS	63	6.492899	1.611443	644.086593	0.013389	0.014759
PA	4+25*2+4+6 0.121379209 0.029570525 6.492898581 0.903718713 0.769986128 0.881891693 0.768743539 0.687091488 0.683395141 0.741868120 0.844199100 0.964078230 1.078861046 1.179192782 1.264896660 1.336943192 1.393519678 1.431253208 1.450354752 1.456606968 1.457928274 1.460505063 1.467323536 1.479353158 1.496714059 1.517841553 1.538975094 1.555654043 1.564931168 1.565099218 1.611443110
//
IT	4831
RD	6
LK	-477781.429325
QD	-266.382250 -> -220.564079
RI	0.0149060788
TR	0.118800	0.030078
MT	6.602660
MM	C_pi: 1.285323, n_recomb: 50168.083011
RS	0	0.000000	0.956173	354.031258	0.007057	0.000866
RS	1	0.006903	0.956173	375.692979	0.007489	0.003431
RS	2	0.014282	0.956173	398.477596	0.007943	0.006561
RS	3	0.022170	0.956173	422.414548	0.008420	0.008708
RS	4	0.030603	0.794702	537.946077	0.010723	0.010198
RS	5	0.039618	0.794702	568.448898	0.011331	0.009354
RS	6	0.049255	0.946349	504.544639	0.010057	0.007629
RS	7	0.059557	0.946349	533.416434	0.010633	0.007661
RS	8	0.070571	0.804607	662.053472	0.013197	0.009477
RS	9	0.082344	0.804607	697.247236	0.013898	0.010606
RS	10	0.094931	0.697120	845.571756	0.016855	0.013368
RS	11	0.108386	0.697120	886.254711	0.017666	0.014927
RS	12	0.122770	0.681960	948.018392	0.018897	0.016553
RS	13	0.138147	0.681960	990.328705	0.019740	0.018021
RS	14	0.154585	0.738041	955.326787	0.019043	0.017854
RS	15	0.172158	0.738041	996.695228	0.019867	0.018988
RS	16	0.190944	0.844425	908.873853	0.018117	0.017600
RS	17	0.211026	0.844425	948.294593	0.018902	0.018469
RS	18	0.232495	0.971873	859.759557	0.017138	0.016933
RS	19	0.255445	0.971873	897.245302	0.017885	0.017725
RS	20	0.279980	1.094435	831.374553	0.016572	0.016589
RS	21	0.306209	1.094435	867.352181	0.017289	0.017386
RS	22	0.334247	1.201156	824.100657	0.016427	0.016672
RS	23	0.364221	1.201156	858.933795	0.017121	0.017463
RS	24	0.396265	1.292017	831.656389	0.016577	0.017031
RS	25	0.430519	1.292017	865.469887	0.017251	0.017788
RS	26	0.467139	1.368430	849.502736	0.016933	0.017543
RS	27	0.506286	1.368430	882.195047	0.017585	0.018251
RS	28	0.548135	1.428311	876.579997	0.017473	0.018184
RS	29	0.592873	1.428311	907.839577	0.018096	0.018855
RS	30	0.640699	1.467424	913.585365	0.018210	0.019012
RS	31	0.691826	1.467424	942.819240	0.018793	0.019671
RS	32	0.746482	1.485661	958.942006	0.019115	0.020059
RS	33	0.804911	1.485661	985.155192	0.019637	0.020697
RS	34	0.867372	1.489660	1006.660600	0.020066	0.021215
RS	35	0.934146	1.489660	1028.447390	0.020500	0.021779
RS	36	1.005528	1.488714	1048.070937	0.020891	0.022260
RS	37	1.081838	1.488714	1063.807081	0.021205	0.022679
RS	38	1.163415	1.490085	1074.960848	0.021427	0.022961
RS	39	1.250622	1.490085	1083.111189	0.021590	0.023175
RS	40	1.343850	1.497223	1081.861425	0.021565	0.023167
RS	41	1.443512	1.497223	1081.242854	0.021552	0.023147
RS	42	1.550054	1.511187	1066.045365	0.021249	0.022821
RS	43	1.663950	1.511187	1056.006941	0.021049	0.022562
RS	44	1.785707	1.532015	1027.019675	0.020472	0.021927
RS	45	1.915869	1.532015	1007.552833	0.020084	0.021440
RS	46	2.055015	1.557729	967.153862	0.019278	0.020557
RS	47	2.203766	1.557729	938.806080	0.018713	0.019876
RS	48	2.362785	1.583684	891.184375	0.017764	0.018848
RS	49	2.532779	1.583684	854.798570	0.017039	0.018020
RS	50	2.714508	1.604377	803.910177	0.016024	0.016942
RS	51	2.908781	1.604377	760.476780	0.015159	0.016002
RS	52	3.116464	1.616132	708.500559	0.014123	0.014922
RS	53	3.338481	1.616132	659.298928	0.013142	0.013895
RS	54	3.575824	1.616996	607.365364	0.012107	0.012828
RS	55	3.829550	1.616996	554.143156	0.011046	0.011735
RS	56	4.100789	1.616996	500.082544	0.009968	0.010626
RS	57	4.390750	1.616996	446.047300	0.008891	0.009516
RS	58	4.700726	1.672993	381.016714	0.007595	0.008200
RS	59	5.032099	1.672993	333.518505	0.006648	0.007204
RS	60	5.386344	1.672993	287.938532	0.005739	0.006240
RS	61	5.765041	1.672993	244.945398	0.004882	0.005323
RS	62	6.169879	1.672993	205.109373	0.004088	0.004468
RS	63	6.602660	1.672993	712.851013	0.014209	0.015537
PA	4+25*2+4+6 0.118800182 0.030077742 6.602659933 0.956172831 0.794701552 0.946348804 0.804606839 0.697119610 0.681960017 0.738040896 0.844424525 0.971872815 1.094435234 1.201155554 1.292016684 1.368430481 1.428310957 1.467424368 1.485661276 1.489659895 1.488714262 1.490084937 1.497223421 1.511186925 1.532015252 1.557728869 1.583684327 1.604376534 1.616132310 1.616995997 1.672993451
//
IT	4054
RD	7
LK	-477691.594958
QD	-245.646281 -> -204.409556
RI	0.0137069977
TR	0.116457	0.030577
MT	6.701192
MM	C_pi: 1.315567, n_recomb: 52161.256397
RS	0	0.000000	0.999493	353.185891	0.006771	0.000854
RS	1	0.006927	0.999493	374.994957	0.007189	0.003383
RS	2	0.014335	0.999493	397.956022	0.007629	0.006407
RS	3	0.022255	0.999493	422.102176	0.008092	0.008539
RS	4	0.030724	0.813306	549.330171	0.010531	0.010287
RS	5	0.039779	0.813306	580.739691	0.011134	0.009418
RS	6	0.049462	1.012449	493.413628	0.009459	0.007352
RS	7	0.059816	1.012449	522.126827	0.010010	0.007333
RS	8	0.070887	0.842838	662.439586	0.012700	0.009240
RS	9	0.082725	0.842838	698.241399	0.013386	0.010295
RS	10	0.095383	0.709150	872.537257	0.016728	0.013344
RS	11	0.108918	0.709150	914.935280	0.017541	0.014868
RS	12	0.123390	0.682634	994.892889	0.019073	0.016736
RS	13	0.138865	0.682634	1039.408226	0.019927	0.018199
RS	14	0.155412	0.736129	1006.326525	0.019293	0.018079
RS	15	0.173105	0.736129	1049.905611	0.020128	0.019228
RS	16	0.192024	0.845950	953.241362	0.018275	0.017734
RS	17	0.212253	0.845950	994.686878	0.019069	0.018621
RS	18	0.233884	0.980151	895.975626	0.017177	0.016951
RS	19	0.257013	0.980151	935.279157	0.017931	0.017755
RS	20	0.281745	1.109674	862.266954	0.016531	0.016522
RS	21	0.308189	1.109674	899.921190	0.017253	0.017325
RS	22	0.336466	1.222008	852.512564	0.016344	0.016554
RS	23	0.366701	1.222008	888.955184	0.017042	0.017350
RS	24	0.399031	1.317303	859.278538	0.016474	0.016885
RS	25	0.433601	1.317303	894.681560	0.017152	0.017647
RS	26	0.470565	1.397467	877.240734	0.016818	0.017379
RS	27	0.510090	1.397467	911.528340	0.017475	0.018094
RS	28	0.552352	1.460197	905.295492	0.017356	0.018014
RS	29	0.597543	1.460197	938.172801	0.017986	0.018690
RS	30	0.645864	1.500418	944.576512	0.018109	0.018851
RS	31	0.697532	1.500418	975.453539	0.018701	0.019512
RS	32	0.752780	1.517669	993.711795	0.019051	0.019923
RS	33	0.811854	1.517669	1021.558913	0.019585	0.020563
RS	34	0.875021	1.519364	1046.185148	0.020057	0.021119
RS	35	0.942564	1.519364	1069.508865	0.020504	0.021688
RS	36	1.014786	1.516107	1092.237079	0.020940	0.022210
RS	37	1.092011	1.516107	1109.293008	0.021267	0.022638
RS	38	1.174585	1.516187	1122.546310	0.021521	0.022950
RS	39	1.262879	1.516187	1131.695103	0.021696	0.023178
RS	40	1.357290	1.523514	1130.989435	0.021683	0.023182
RS	41	1.458241	1.523514	1130.999691	0.021683	0.023178
RS	42	1.566186	1.539252	1114.689845	0.021370	0.022844
RS	43	1.681607	1.539252	1104.932645	0.021183	0.022604
RS	44	1.805025	1.563379	1073.411574	0.020579	0.021946
RS	45	1.936992	1.563379	1053.959394	0.020206	0.021482
RS	46	2.078101	1.593527	1010.208346	0.019367	0.020569
RS	47	2.228985	1.593527	981.699174	0.018820	0.019915
RS	48	2.390321	1.624198	930.733058	0.017843	0.018863
RS	49	2.562833	1.624198	894.038597	0.017140	0.018064
RS	50	2.747296	1.648852	840.436446	0.016112	0.016977
RS	51	2.944537	1.648852	796.478941	0.015270	0.016066
RS	52	3.155441	1.663076	742.555205	0.014236	0.014991
RS	53	3.380956	1.663076	692.477001	0.013276	0.013989
RS	54	3.622093	1.664664	639.117938	0.012253	0.012938
RS	55	3.879934	1.664664	584.524692	0.011206	0.011863
RS	56	4.155636	1.664664	528.835605	0.010138	0.010768
RS	57	4.450437	1.664664	472.942456	0.009067	0.009666
RS	58	4.765660	1.730273	403.405863	0.007734	0.008314
RS	59	5.102720	1.730273	354.438529	0.006795	0.007330
RS	60	5.463128	1.730273	307.203831	0.005890	0.006373
RS	61	5.848504	1.730273	262.415306	0.005031	0.005459
RS	62	6.260575	1.730273	220.693696	0.004231	0.004600
RS	63	6.701192	1.730273	781.730338	0.014987	0.016304
PA	4+25*2+4+6 0.116456725 0.030577280 6.701192060 0.999493394 0.813306149 1.012448530 0.842838433 0.709150285 0.682633798 0.736129193 0.845949775 0.980151440 1.109673762 1.222008368 1.317303444 1.397467146 1.460196522 1.500418381 1.517669041 1.519364274 1.516106891 1.516186889 1.523513958 1.539252288 1.563379384 1.593526554 1.624198259 1.648852105 1.663076318 1.664664237 1.730273269
//
IT	4906
RD	8
LK	-477610.667186
QD	-226.921724 -> -189.643485
RI	0.0127565678
TR	0.114294	0.031059
MT	6.792266
MM	C_pi: 1.344060, n_recomb: 54090.133443
RS	0	0.000000	1.035881	354.308991	0.006550	0.000843
RS	1	0.006950	1.035881	376.353648	0.006958	0.003345
RS	2	0.014383	1.035881	399.580170	0.007387	0.006281
RS	3	0.022332	1.035881	424.024781	0.007839	0.008407
RS	4	0.030834	0.826328	563.141520	0.010411	0.010391
RS	5	0.039927	0.826328	595.547792	0.011010	0.009513
RS	6	0.049652	1.079368	482.501546	0.008920	0.007083
RS	7	0.060052	1.079368	511.000810	0.009447	0.007029
RS	8	0.071176	0.882587	660.584351	0.012213	0.009000
RS	9	0.083073	0.882587	696.842536	0.012883	0.009988
RS	10	0.095796	0.722302	895.825879	0.016562	0.013297
RS	11	0.109403	0.722302	939.795979	0.017375	0.014786
RS	12	0.123957	0.684542	1038.300888	0.019196	0.016888
RS	13	0.139522	0.684542	1084.914176	0.020058	0.018344
RS	14	0.156168	0.735360	1054.518041	0.019496	0.018278
RS	15	0.173971	0.735360	1100.220993	0.020341	0.019438
RS	16	0.193012	0.848187	995.321283	0.018401	0.017854
RS	17	0.213376	0.848187	1038.717606	0.019203	0.018753
RS	18	0.235155	0.988572	930.290908	0.017199	0.016965
RS	19	0.258448	0.988572	971.345874	0.017958	0.017776
RS	20	0.283360	1.124515	891.562929	0.016483	0.016459
RS	21	0.310003	1.124515	930.832437	0.017209	0.017264
RS	22	0.338498	1.241980	879.567008	0.016261	0.016445
RS	23	0.368973	1.241980	917.562002	0.016964	0.017242
RS	24	0.401566	1.341272	885.721459	0.016375	0.016749
RS	25	0.436425	1.341272	922.660093	0.017058	0.017513
RS	26	0.473706	1.424826	903.906310	0.016711	0.017228
RS	27	0.513578	1.424826	939.736894	0.017374	0.017945
RS	28	0.556221	1.490160	932.967338	0.017248	0.017855
RS	29	0.601827	1.490160	967.410736	0.017885	0.018535
RS	30	0.650603	1.531386	974.480615	0.018016	0.018698
RS	31	0.702769	1.531386	1006.951094	0.018616	0.019361
RS	32	0.758561	1.547649	1027.319092	0.018993	0.019793
RS	33	0.818230	1.547649	1056.755842	0.019537	0.020435
RS	34	0.882046	1.547075	1084.491356	0.020050	0.021027
RS	35	0.950297	1.547075	1109.316358	0.020509	0.021600
RS	36	1.023292	1.541514	1135.178599	0.020987	0.022160
RS	37	1.101359	1.541514	1153.527902	0.021326	0.022597
RS	38	1.184853	1.540256	1168.939988	0.021611	0.022940
RS	39	1.274148	1.540256	1179.068294	0.021798	0.023179
RS	40	1.369650	1.547665	1178.968065	0.021796	0.023197
RS	41	1.471789	1.547665	1179.593966	0.021808	0.023209
RS	42	1.581027	1.565028	1162.211156	0.021487	0.022869
RS	43	1.697857	1.565028	1152.727987	0.021311	0.022647
RS	44	1.822806	1.592283	1118.684442	0.020682	0.021967
RS	45	1.956439	1.592283	1099.247763	0.020323	0.021525
RS	46	2.099359	1.626699	1052.138561	0.019452	0.020584
RS	47	2.252212	1.626699	1023.479548	0.018922	0.019956
RS	48	2.415688	1.661964	969.159164	0.017917	0.018881
RS	49	2.590526	1.661964	932.181818	0.017234	0.018109
RS	50	2.777514	1.690505	875.871445	0.016193	0.017012
RS	51	2.977498	1.690505	831.433570	0.015371	0.016129
RS	52	3.191381	1.707164	775.594808	0.014339	0.015059
RS	53	3.420129	1.707164	724.704578	0.013398	0.014081
RS	54	3.664774	1.709475	669.984234	0.012386	0.013045
RS	55	3.926422	1.709475	614.104098	0.011353	0.011986
RS	56	4.206254	1.709475	556.877393	0.010295	0.010904
RS	57	4.505534	1.709475	499.221317	0.009229	0.009811
RS	58	4.825613	1.784629	425.190470	0.007861	0.008423
RS	59	5.167938	1.784629	374.857000	0.006930	0.007450
RS	60	5.534054	1.784629	326.070337	0.006028	0.006501
RS	61	5.925615	1.784629	279.585244	0.005169	0.005588
RS	62	6.344388	1.784629	236.069519	0.004364	0.004728
RS	63	6.792266	1.784629	851.082847	0.015735	0.017056
PA	4+25*2+4+6 0.114294040 0.031058901 6.792266306 1.035880752 0.826327800 1.079368362 0.882586819 0.722302049 0.684542357 0.735360122 0.848187325 0.988571625 1.124514903 1.241979793 1.341272138 1.424825730 1.490160062 1.531386145 1.547648973 1.547074905 1.541514480 1.540256148 1.547664662 1.565027940 1.592283033 1.626699442 1.661964133 1.690504814 1.707163877 1.709474750 1.784628645
//
IT	3766
RD	9
LK	-477537.467111
QD	-209.992546 -> -176.189378
RI	0.0119786666
TR	0.112280	0.031519
MT	6.877874
MM	C_pi: 1.371227, n_recomb: 55959.773667
RS	0	0.000000	1.067651	356.495521	0.006371	0.000834
RS	1	0.006971	1.067651	378.821480	0.006770	0.003313
RS	2	0.014428	1.067651	402.359271	0.007190	0.006171
RS	3	0.022404	1.067651	427.147932	0.007633	0.008293
RS	4	0.030937	0.834624	579.073138	0.010348	0.010511
RS	5	0.040064	0.834624	612.560257	0.010946	0.009633
RS	6	0.049828	1.146825	472.017996	0.008435	0.006824
RS	7	0.060272	1.146825	500.270721	0.008940	0.006748
RS	8	0.071445	0.923453	657.214877	0.011744	0.008760
RS	9	0.083396	0.923453	693.811258	0.012398	0.009690
RS	10	0.096180	0.736124	916.269729	0.016374	0.013231
RS	11	0.109855	0.736124	961.694229	0.017185	0.014688
RS	12	0.124484	0.687211	1078.969400	0.019281	0.017016
RS	13	0.140132	0.687211	1127.593365	0.020150	0.018463
RS	14	0.156872	0.735293	1100.496561	0.019666	0.018457
RS	15	0.174778	0.735293	1148.252477	0.020519	0.019626
RS	16	0.193932	0.850788	1035.592885	0.018506	0.017962
RS	17	0.214422	0.850788	1080.878623	0.019315	0.018872
RS	18	0.236340	0.996921	963.062930	0.017210	0.016976
RS	19	0.259785	0.996921	1005.812661	0.017974	0.017792
RS	20	0.284865	1.138890	919.515086	0.016432	0.016399
RS	21	0.311694	1.138890	960.345936	0.017161	0.017205
RS	22	0.340392	1.261153	905.421421	0.016180	0.016343
RS	23	0.371092	1.261153	944.917223	0.016886	0.017139
RS	24	0.403931	1.364169	911.053242	0.016281	0.016623
RS	25	0.439059	1.364169	949.477759	0.016967	0.017386
RS	26	0.476636	1.450893	929.500678	0.016610	0.017086
RS	27	0.516832	1.450893	966.825614	0.017277	0.017805
RS	28	0.559831	1.518702	959.548848	0.017147	0.017707
RS	29	0.605826	1.518702	995.510641	0.017790	0.018388
RS	30	0.655029	1.560910	1003.218062	0.017927	0.018554
RS	31	0.707661	1.560910	1037.237042	0.018535	0.019218
RS	32	0.763961	1.576242	1059.659146	0.018936	0.019669
RS	33	0.824187	1.576242	1090.647368	0.019490	0.020312
RS	34	0.888610	1.573473	1121.455195	0.020040	0.020937
RS	35	0.957525	1.573473	1147.754212	0.020510	0.021514
RS	36	1.031243	1.565648	1176.761906	0.021029	0.022111
RS	37	1.110101	1.565648	1196.389680	0.021379	0.022555
RS	38	1.194455	1.563021	1214.019037	0.021694	0.022928
RS	39	1.284690	1.563021	1225.122687	0.021893	0.023179
RS	40	1.381214	1.570421	1225.700820	0.021903	0.023211
RS	41	1.484467	1.570421	1226.946680	0.021926	0.023238
RS	42	1.594918	1.589273	1208.554640	0.021597	0.022893
RS	43	1.713068	1.589273	1199.357051	0.021432	0.022689
RS	44	1.839455	1.619492	1162.835499	0.020780	0.021990
RS	45	1.974651	1.619492	1143.433099	0.020433	0.021569
RS	46	2.119272	1.658018	1092.992132	0.019532	0.020601
RS	47	2.273974	1.658018	1064.210236	0.019017	0.019997
RS	48	2.439460	1.697747	1006.556647	0.017987	0.018900
RS	49	2.616482	1.697747	969.333085	0.017322	0.018154
RS	50	2.805844	1.730093	910.340534	0.016268	0.017048
RS	51	3.008406	1.730093	865.471581	0.015466	0.016190
RS	52	3.225089	1.749142	807.762307	0.014435	0.015125
RS	53	3.456876	1.749142	756.124058	0.013512	0.014169
RS	54	3.704820	1.752159	700.110462	0.012511	0.013146
RS	55	3.970048	1.752159	643.020964	0.011491	0.012104
RS	56	4.253765	1.752159	584.338948	0.010442	0.011034
RS	57	4.557260	1.752159	525.004771	0.009382	0.009949
RS	58	4.881910	1.836770	446.492895	0.007979	0.008527
RS	59	5.229192	1.836770	394.880647	0.007057	0.007565
RS	60	5.600682	1.836770	344.628970	0.006159	0.006622
RS	61	5.998068	1.836770	296.530721	0.005299	0.005713
RS	62	6.423155	1.836770	251.297856	0.004491	0.004851
RS	63	6.877874	1.836770	921.072969	0.016460	0.017794
PA	4+25*2+4+6 0.112280217 0.031518607 6.877874399 1.067651387 0.834624365 1.146824767 0.923453055 0.736124330 0.687211128 0.735292798 0.850787921 0.996920844 1.138889634 1.261152984 1.364168686 1.450893158 1.518701895 1.560910474 1.576241874 1.573472862 1.565647687 1.563021202 1.570421138 1.589272548 1.619491864 1.658017924 1.697746671 1.730092971 1.749142249 1.752158798 1.836769510
//
IT	4199
RD	10
LK	-477471.062182
QD	-194.667897 -> -163.938482
RI	0.0113192904
TR	0.110396	0.031956
MT	6.959052
MM	C_pi: 1.397311, n_recomb: 57774.418405
RS	0	0.000000	1.096660	359.106103	0.006216	0.000825
RS	1	0.006990	1.096660	381.727248	0.006607	0.003285
RS	2	0.014470	1.096660	405.589562	0.007020	0.006069
RS	3	0.022472	1.096660	430.734695	0.007455	0.008187
RS	4	0.031033	0.839062	596.801160	0.010330	0.010647
RS	5	0.040193	0.839062	631.442885	0.010929	0.009775
RS	6	0.049993	1.214743	462.005668	0.007997	0.006578
RS	7	0.060478	1.214743	489.991101	0.008481	0.006487
RS	8	0.071697	0.965251	652.760699	0.011298	0.008523
RS	9	0.083699	0.965251	689.599056	0.011936	0.009401
RS	10	0.096540	0.750375	934.401452	0.016173	0.013152
RS	11	0.110280	0.750375	981.179141	0.016983	0.014579
RS	12	0.124979	0.690365	1117.378071	0.019340	0.017125
RS	13	0.140706	0.690365	1167.938359	0.020215	0.018563
RS	14	0.157533	0.735663	1144.667566	0.019813	0.018620
RS	15	0.175536	0.735663	1194.416213	0.020674	0.019795
RS	16	0.194797	0.853542	1074.392176	0.018596	0.018062
RS	17	0.215405	0.853542	1121.514705	0.019412	0.018980
RS	18	0.237453	1.005053	994.570272	0.017215	0.016986
RS	19	0.261043	1.005053	1038.965546	0.017983	0.017806
RS	20	0.286281	1.152738	946.333620	0.016380	0.016344
RS	21	0.313284	1.152738	988.677912	0.017113	0.017148
RS	22	0.342175	1.279565	930.220445	0.016101	0.016249
RS	23	0.373085	1.279565	971.170183	0.016810	0.017042
RS	24	0.406156	1.386108	935.375559	0.016190	0.016506
RS	25	0.441539	1.386108	975.240114	0.016880	0.017267
RS	26	0.479395	1.475863	954.086936	0.016514	0.016954
RS	27	0.519897	1.475863	992.860952	0.017185	0.017673
RS	28	0.563231	1.546081	985.073897	0.017050	0.017567
RS	29	0.609594	1.546081	1022.509540	0.017698	0.018249
RS	30	0.659199	1.589289	1030.808016	0.017842	0.018418
RS	31	0.712270	1.589289	1066.333699	0.018457	0.019082
RS	32	0.769052	1.603770	1090.739019	0.018879	0.019550
RS	33	0.829803	1.603770	1123.243829	0.019442	0.020194
RS	34	0.894801	1.598896	1157.072877	0.020027	0.020849
RS	35	0.964342	1.598896	1184.822407	0.020508	0.021429
RS	36	1.038745	1.588856	1216.974462	0.021064	0.022062
RS	37	1.118349	1.588856	1237.870630	0.021426	0.022513
RS	38	1.203517	1.584847	1257.767304	0.021770	0.022915
RS	39	1.294640	1.584847	1269.848457	0.021979	0.023178
RS	40	1.392132	1.592158	1271.182368	0.022003	0.023223
RS	41	1.496439	1.592158	1273.059877	0.022035	0.023264
RS	42	1.608038	1.612371	1253.734597	0.021701	0.022917
RS	43	1.727438	1.612371	1244.841738	0.021547	0.022730
RS	44	1.855185	1.645402	1205.901746	0.020873	0.022013
RS	45	1.991862	1.645402	1186.559355	0.020538	0.021611
RS	46	2.138094	1.687884	1132.830435	0.019608	0.020619
RS	47	2.294548	1.687884	1103.957802	0.019108	0.020037
RS	48	2.461938	1.731950	1043.006219	0.018053	0.018920
RS	49	2.641030	1.731950	1005.575860	0.017405	0.018199
RS	50	2.832642	1.768015	943.938490	0.016338	0.017084
RS	51	3.037648	1.768015	898.687194	0.015555	0.016249
RS	52	3.256985	1.789407	839.155108	0.014525	0.015189
RS	53	3.491655	1.789407	786.829165	0.013619	0.014253
RS	54	3.742729	1.793105	729.588975	0.012628	0.013244
RS	55	4.011354	1.793105	671.360998	0.011620	0.012217
RS	56	4.298758	1.793105	611.298465	0.010581	0.011158
RS	57	4.606253	1.793105	550.362874	0.009526	0.010082
RS	58	4.935243	1.887060	467.387226	0.008090	0.008625
RS	59	5.287232	1.887060	414.571785	0.007176	0.007675
RS	60	5.663825	1.887060	362.930558	0.006282	0.006739
RS	61	6.066745	1.887060	313.291750	0.005423	0.005832
RS	62	6.497831	1.887060	266.408906	0.004611	0.004969
RS	63	6.959052	1.887060	991.745378	0.017166	0.018517
PA	4+25*2+4+6 0.110395537 0.031955627 6.959051704 1.096659668 0.839061841 1.214743371 0.965250699 0.750375394 0.690365450 0.735662872 0.853541726 1.005053455 1.152737789 1.279564964 1.386108289 1.475863039 1.546081447 1.589289149 1.603770367 1.598895699 1.588856153 1.584846760 1.592158324 1.612371030 1.645401856 1.687883801 1.731950103 1.768015312 1.789406720 1.793105126 1.887060350
//
IT	4428
RD	11
LK	-477410.671676
QD	-180.772174 -> -152.774545
RI	0.0107426754
TR	0.108625	0.032370
MT	7.036477
MM	C_pi: 1.422471, n_recomb: 59537.170035
RS	0	0.000000	1.124231	361.722950	0.006076	0.000817
RS	1	0.007009	1.124231	384.631662	0.006460	0.003258
RS	2	0.014509	1.124231	408.809663	0.006866	0.005972
RS	3	0.022535	1.124231	434.301081	0.007295	0.008081
RS	4	0.031124	0.840375	616.061063	0.010348	0.010797
RS	5	0.040314	0.840375	651.921485	0.010950	0.009934
RS	6	0.050149	1.283117	452.449588	0.007599	0.006345
RS	7	0.060673	1.283117	480.153807	0.008065	0.006245
RS	8	0.071934	1.007888	647.493894	0.010875	0.008290
RS	9	0.083985	1.007888	684.493470	0.011497	0.009123
RS	10	0.096881	0.764912	950.585904	0.015966	0.013064
RS	11	0.110680	0.764912	998.627028	0.016773	0.014461
RS	12	0.125447	0.693836	1153.853259	0.019380	0.017218
RS	13	0.141249	0.693836	1206.284152	0.020261	0.018647
RS	14	0.158158	0.736311	1187.299743	0.019942	0.018771
RS	15	0.176252	0.736311	1238.987898	0.020810	0.019951
RS	16	0.195615	0.856323	1111.949965	0.018677	0.018155
RS	17	0.216334	0.856323	1160.862635	0.019498	0.019081
RS	18	0.238506	1.012892	1025.003414	0.017216	0.016995
RS	19	0.262232	1.012892	1071.000192	0.017989	0.017818
RS	20	0.287621	1.166031	972.171134	0.016329	0.016292
RS	21	0.314790	1.166031	1015.985422	0.017065	0.017095
RS	22	0.343862	1.297234	954.085906	0.016025	0.016160
RS	23	0.374973	1.297234	996.446484	0.016737	0.016951
RS	24	0.408264	1.407171	958.773425	0.016104	0.016396
RS	25	0.443888	1.407171	1000.035193	0.016797	0.017156
RS	26	0.482009	1.499856	977.731354	0.016422	0.016830
RS	27	0.522802	1.499856	1017.911821	0.017097	0.017548
RS	28	0.566455	1.572449	1009.597132	0.016957	0.017434
RS	29	0.613167	1.572449	1048.464438	0.017610	0.018117
RS	30	0.663153	1.616696	1057.295165	0.017759	0.018288
RS	31	0.716642	1.616696	1094.287786	0.018380	0.018952
RS	32	0.773881	1.630423	1120.594214	0.018822	0.019436
RS	33	0.835131	1.630423	1154.582414	0.019393	0.020080
RS	34	0.900675	1.623535	1191.373978	0.020011	0.020763
RS	35	0.970812	1.623535	1220.551983	0.020501	0.021347
RS	36	1.045865	1.611334	1255.838681	0.021093	0.022013
RS	37	1.126179	1.611334	1277.994764	0.021465	0.022471
RS	38	1.212123	1.605936	1300.200626	0.021838	0.022901
RS	39	1.304089	1.605936	1313.263577	0.022058	0.023174
RS	40	1.402502	1.613090	1315.428197	0.022094	0.023235
RS	41	1.507813	1.613090	1317.951705	0.022137	0.023289
RS	42	1.620505	1.634550	1297.772188	0.021798	0.022940
RS	43	1.741095	1.634550	1289.206030	0.021654	0.022768
RS	44	1.870138	1.670247	1247.917760	0.020960	0.022035
RS	45	2.008225	1.670247	1228.663164	0.020637	0.021652
RS	46	2.155991	1.716540	1171.698656	0.019680	0.020637
RS	47	2.314114	1.716540	1142.768479	0.019194	0.020077
RS	48	2.483320	1.764821	1078.562500	0.018116	0.018940
RS	49	2.664385	1.764821	1040.964272	0.017484	0.018242
RS	50	2.858141	1.804522	976.722930	0.016405	0.017118
RS	51	3.065478	1.804522	931.136017	0.015640	0.016306
RS	52	3.287347	1.828205	869.830285	0.014610	0.015249
RS	53	3.524767	1.828205	816.873109	0.013720	0.014334
RS	54	3.778827	1.832557	758.471264	0.012739	0.013337
RS	55	4.050695	1.832557	699.170181	0.011743	0.012324
RS	56	4.341618	1.832557	637.796059	0.010713	0.011277
RS	57	4.652932	1.832557	575.329716	0.009663	0.010208
RS	58	4.986066	1.935727	487.912501	0.008195	0.008719
RS	59	5.342549	1.935727	433.961128	0.007289	0.007780
RS	60	5.724018	1.935727	380.997885	0.006399	0.006850
RS	61	6.132225	1.935727	329.883856	0.005541	0.005947
RS	62	6.569042	1.935727	281.411843	0.004727	0.005083
RS	63	7.036477	1.935727	1063.061960	0.017855	0.019225
PA	4+25*2+4+6 0.108625053 0.032370205 7.036476742 1.124230790 0.840374555 1.283117403 1.007888029 0.764911835 0.693836121 0.736310784 0.856322760 1.012891777 1.166030965 1.297233518 1.407170717 1.499855863 1.572449182 1.616696147 1.630422992 1.623534596 1.611334149 1.605935711 1.613090235 1.634550096 1.670247036 1.716540132 1.764820910 1.804521508 1.828204893 1.832556992 1.935727253
//
IT	4216
RD	12
LK	-477355.629689
QD	-168.148052 -> -142.587281
RI	0.0102247437
TR	0.106958	0.032763
MT	7.110547
MM	C_pi: 1.446805, n_recomb: 61250.603593
RS	0	0.000000	1.151321	364.069142	0.005944	0.000809
RS	1	0.007027	1.151321	387.243046	0.006322	0.003232
RS	2	0.014547	1.151321	411.712681	0.006722	0.005877
RS	3	0.022596	1.151321	437.524552	0.007143	0.007973
RS	4	0.031210	0.839205	636.614634	0.010394	0.010960
RS	5	0.040429	0.839205	673.748078	0.011000	0.010109
RS	6	0.050297	1.351982	443.310407	0.007238	0.006125
RS	7	0.060857	1.351982	470.723374	0.007685	0.006020
RS	8	0.072160	1.051332	641.591855	0.010475	0.008064
RS	9	0.084257	1.051332	678.683077	0.011080	0.008855
RS	10	0.097204	0.779643	965.088290	0.015756	0.012967
RS	11	0.111061	0.779643	1014.311505	0.016560	0.014338
RS	12	0.125891	0.697516	1188.623438	0.019406	0.017298
RS	13	0.141763	0.697516	1242.865112	0.020291	0.018718
RS	14	0.158751	0.737125	1228.596428	0.020059	0.018910
RS	15	0.176932	0.737125	1282.175916	0.020933	0.020095
RS	16	0.196391	0.859050	1148.435281	0.018750	0.018243
RS	17	0.217217	0.859050	1199.095687	0.019577	0.019175
RS	18	0.239506	1.020382	1054.511099	0.017216	0.017005
RS	19	0.263362	1.020382	1102.069280	0.017993	0.017830
RS	20	0.288894	1.178748	997.149858	0.016280	0.016244
RS	21	0.316220	1.178748	1042.394185	0.017019	0.017046
RS	22	0.345466	1.314175	977.113401	0.015953	0.016078
RS	23	0.376767	1.314175	1020.844639	0.016667	0.016865
RS	24	0.410267	1.427397	981.328529	0.016022	0.016293
RS	25	0.446121	1.427397	1023.947221	0.016717	0.017051
RS	26	0.484495	1.522945	1000.498745	0.016335	0.016713
RS	27	0.525565	1.522945	1042.045159	0.017013	0.017431
RS	28	0.569520	1.597894	1033.177622	0.016868	0.017309
RS	29	0.616564	1.597894	1073.436240	0.017525	0.017992
RS	30	0.666914	1.643234	1082.733007	0.017677	0.018163
RS	31	0.720802	1.643234	1121.154215	0.018304	0.018828
RS	32	0.778476	1.656296	1149.280926	0.018764	0.019325
RS	33	0.840203	1.656296	1184.720116	0.019342	0.019970
RS	34	0.906266	1.647490	1224.406441	0.019990	0.020679
RS	35	0.976972	1.647490	1254.991135	0.020489	0.021266
RS	36	1.052646	1.633186	1293.393103	0.021116	0.021964
RS	37	1.133638	1.633186	1316.800652	0.021499	0.022428
RS	38	1.220320	1.626392	1341.354613	0.021899	0.022885
RS	39	1.313093	1.626392	1355.403544	0.022129	0.023168
RS	40	1.412385	1.633327	1358.470868	0.022179	0.023244
RS	41	1.518654	1.633327	1361.654638	0.022231	0.023311
RS	42	1.632389	1.655929	1340.701114	0.021889	0.022962
RS	43	1.754117	1.655929	1332.483343	0.021755	0.022805
RS	44	1.884397	1.694161	1288.916754	0.021043	0.022058
RS	45	2.023832	1.694161	1269.777382	0.020731	0.021692
RS	46	2.173064	1.744125	1209.636816	0.019749	0.020656
RS	47	2.332783	1.744125	1180.680983	0.019276	0.020116
RS	48	2.503723	1.796501	1113.268271	0.018176	0.018960
RS	49	2.686676	1.796501	1075.538898	0.017560	0.018283
RS	50	2.882483	1.839751	1008.738255	0.016469	0.017151
RS	51	3.092049	1.839751	962.858925	0.015720	0.016361
RS	52	3.316340	1.865679	899.826483	0.014691	0.015307
RS	53	3.556391	1.865679	846.290269	0.013817	0.014411
RS	54	3.813310	1.870657	786.788125	0.012845	0.013425
RS	55	4.088280	1.870657	726.474454	0.011861	0.012427
RS	56	4.382572	1.870657	663.852736	0.010838	0.011391
RS	57	4.697543	1.870657	599.921442	0.009795	0.010329
RS	58	5.034645	1.982896	508.090664	0.008295	0.008809
RS	59	5.395434	1.982896	453.064065	0.007397	0.007880
RS	60	5.781574	1.982896	398.840222	0.006512	0.006957
RS	61	6.194846	1.982896	346.310862	0.005654	0.006056
RS	62	6.637157	1.982896	296.305882	0.004838	0.005192
RS	63	7.110547	1.982896	1134.945908	0.018530	0.019917
PA	4+25*2+4+6 0.106957770 0.032763404 7.110547320 1.151320805 0.839204848 1.351982223 1.051331728 0.779643254 0.697516461 0.737125337 0.859049565 1.020381900 1.178747954 1.314174890 1.427397078 1.522944960 1.597894470 1.643233636 1.656296404 1.647490253 1.633185852 1.626391720 1.633327396 1.655928649 1.694160818 1.744124741 1.796501231 1.839751441 1.865679069 1.870656910 1.982895878
//
IT	4131
RD	13
LK	-477305.359477
QD	-156.655369 -> -133.275424
RI	0.0097495081
TR	0.105385	0.033137
MT	7.181505
MM	C_pi: 1.470375, n_recomb: 62916.904418
RS	0	0.000000	1.178561	365.982326	0.005817	0.000802
RS	1	0.007043	1.178561	389.390132	0.006189	0.003206
RS	2	0.014582	1.178561	414.118122	0.006582	0.005782
RS	3	0.022653	1.178561	440.215092	0.006997	0.007859
RS	4	0.031291	0.836026	658.306671	0.010463	0.011135
RS	5	0.040539	0.836026	696.760728	0.011074	0.010296
RS	6	0.050437	1.421406	434.537072	0.006907	0.005916
RS	7	0.061032	1.421406	461.650726	0.007337	0.005809
RS	8	0.072374	1.095574	635.178163	0.010096	0.007844
RS	9	0.084515	1.095574	672.299990	0.010686	0.008597
RS	10	0.097511	0.794529	978.082868	0.015546	0.012866
RS	11	0.111422	0.794529	1028.412360	0.016346	0.014210
RS	12	0.126313	0.701340	1221.845794	0.019420	0.017366
RS	13	0.142252	0.701340	1277.842316	0.020310	0.018778
RS	14	0.159315	0.738046	1268.680606	0.020164	0.019041
RS	15	0.177579	0.738046	1324.106322	0.021045	0.020229
RS	16	0.197129	0.861672	1183.970019	0.018818	0.018326
RS	17	0.218056	0.861672	1236.338719	0.019650	0.019265
RS	18	0.240458	1.027506	1083.191057	0.017216	0.017015
RS	19	0.264437	1.027506	1132.273177	0.017996	0.017843
RS	20	0.290105	1.190891	1021.354782	0.016233	0.016200
RS	21	0.317581	1.190891	1067.991691	0.016975	0.017000
RS	22	0.346992	1.330410	999.376162	0.015884	0.016001
RS	23	0.378474	1.330410	1044.440147	0.016600	0.016785
RS	24	0.412174	1.446828	1003.103388	0.015943	0.016196
RS	25	0.448247	1.446828	1047.040697	0.016642	0.016952
RS	26	0.486862	1.545184	1022.446329	0.016251	0.016602
RS	27	0.528195	1.545184	1065.319951	0.016932	0.017320
RS	28	0.572440	1.622484	1055.867699	0.016782	0.017190
RS	29	0.619802	1.622484	1097.478779	0.017443	0.017873
RS	30	0.670499	1.668962	1107.179332	0.017597	0.018044
RS	31	0.724767	1.668962	1146.991899	0.018230	0.018710
RS	32	0.782856	1.681449	1176.856979	0.018705	0.019218
RS	33	0.845038	1.681449	1213.715249	0.019291	0.019864
RS	34	0.911599	1.670817	1256.225864	0.019966	0.020597
RS	35	0.982848	1.670817	1288.195229	0.020475	0.021187
RS	36	1.059115	1.654458	1329.692438	0.021134	0.021914
RS	37	1.140753	1.654458	1354.342066	0.021526	0.022385
RS	38	1.228142	1.646268	1381.274091	0.021954	0.022869
RS	39	1.321686	1.646268	1396.312050	0.022193	0.023161
RS	40	1.421818	1.652931	1400.348261	0.022257	0.023252
RS	41	1.529002	1.652931	1404.205382	0.022318	0.023331
RS	42	1.643736	1.676574	1382.557976	0.021974	0.022983
RS	43	1.766551	1.676574	1374.708836	0.021850	0.022840
RS	44	1.898016	1.717217	1328.936773	0.021122	0.022080
RS	45	2.038740	1.717217	1309.938078	0.020820	0.021730
RS	46	2.189376	1.770718	1246.682929	0.019815	0.020675
RS	47	2.350621	1.770718	1217.730872	0.019355	0.020153
RS	48	2.523223	1.827075	1147.161348	0.018233	0.018980
RS	49	2.707981	1.827075	1109.334454	0.017632	0.018323
RS	50	2.905753	1.873794	1040.017486	0.016530	0.017183
RS	51	3.117454	1.873794	993.885547	0.015797	0.016413
RS	52	3.344066	1.901917	929.172589	0.014768	0.015362
RS	53	3.586638	1.901917	875.105422	0.013909	0.014484
RS	54	3.846295	1.907493	814.560941	0.012947	0.013510
RS	55	4.124241	1.907493	753.290790	0.011973	0.012525
RS	56	4.421762	1.907493	689.481094	0.010959	0.011499
RS	57	4.740239	1.907493	624.146448	0.009920	0.010445
RS	58	5.081146	2.028637	527.936177	0.008391	0.008895
RS	59	5.446064	2.028637	471.889469	0.007500	0.007975
RS	60	5.836684	2.028637	416.461294	0.006619	0.007059
RS	61	6.254817	2.028637	362.571958	0.005763	0.006161
RS	62	6.702399	2.028637	311.086445	0.004944	0.005297
RS	63	7.181505	2.028637	1207.306768	0.019189	0.020593
PA	4+25*2+4+6 0.105385109 0.033136586 7.181505235 1.178560717 0.836025945 1.421406024 1.095573694 0.794529383 0.701340051 0.738045886 0.861671585 1.027505566 1.190890933 1.330410071 1.446827874 1.545184009 1.622483651 1.668962444 1.681449434 1.670817402 1.654458172 1.646267624 1.652930577 1.676574143 1.717216539 1.770718013 1.827074660 1.873794025 1.901917058 1.907492889 2.028637342
//
IT	4478
RD	14
LK	-477259.362216
QD	-146.170609 -> -124.747990
RI	0.0093077715
TR	0.103899	0.033491
MT	7.249569
MM	C_pi: 1.493229, n_recomb: 64537.716801
RS	0	0.000000	1.206303	367.392386	0.005693	0.000794
RS	1	0.007059	1.206303	390.998865	0.006058	0.003181
RS	2	0.014616	1.206303	415.947837	0.006445	0.005687
RS	3	0.022707	1.206303	442.290312	0.006853	0.007740
RS	4	0.031369	0.831247	680.991850	0.010552	0.011321
RS	5	0.040642	0.831247	720.807413	0.011169	0.010494
RS	6	0.050570	1.491411	426.095714	0.006602	0.005719
RS	7	0.061199	1.491411	452.903980	0.007018	0.005611
RS	8	0.072578	1.140615	628.345116	0.009736	0.007631
RS	9	0.084760	1.140615	665.443442	0.010311	0.008348
RS	10	0.097803	0.809532	989.719850	0.015336	0.012759
RS	11	0.111766	0.809532	1041.084623	0.016131	0.014079
RS	12	0.126714	0.705256	1253.643971	0.019425	0.017425
RS	13	0.142718	0.705256	1311.342270	0.020319	0.018829
RS	14	0.159851	0.739021	1307.655827	0.020262	0.019164
RS	15	0.178194	0.739021	1364.884958	0.021149	0.020355
RS	16	0.197832	0.864164	1218.630497	0.018882	0.018407
RS	17	0.218856	0.864164	1272.669825	0.019720	0.019351
RS	18	0.241364	1.034257	1111.112017	0.017216	0.017026
RS	19	0.265461	1.034257	1161.682394	0.018000	0.017856
RS	20	0.291259	1.202469	1044.847375	0.016190	0.016159
RS	21	0.318878	1.202469	1092.841183	0.016933	0.016957
RS	22	0.348446	1.345964	1020.926245	0.015819	0.015928
RS	23	0.380102	1.345964	1067.286657	0.016537	0.016710
RS	24	0.413993	1.465502	1024.142653	0.015869	0.016105
RS	25	0.450275	1.465502	1069.361666	0.016570	0.016858
RS	26	0.489119	1.566623	1043.614362	0.016171	0.016498
RS	27	0.530705	1.566623	1087.777669	0.016855	0.017214
RS	28	0.575227	1.646264	1077.712057	0.016699	0.017076
RS	29	0.622891	1.646264	1120.637810	0.017364	0.017760
RS	30	0.673920	1.693932	1130.678660	0.017520	0.017930
RS	31	0.728551	1.693932	1171.846041	0.018158	0.018596
RS	32	0.787039	1.705930	1203.366327	0.018646	0.019114
RS	33	0.849655	1.705930	1241.611867	0.019239	0.019762
RS	34	0.916691	1.693552	1286.879710	0.019940	0.020516
RS	35	0.988459	1.693552	1320.211041	0.020456	0.021110
RS	36	1.065294	1.675191	1364.774453	0.021147	0.021865
RS	37	1.147552	1.675191	1390.655612	0.021548	0.022342
RS	38	1.235616	1.665604	1419.990633	0.022002	0.022851
RS	39	1.329898	1.665604	1436.019191	0.022251	0.023152
RS	40	1.430834	1.671942	1441.088892	0.022329	0.023259
RS	41	1.538896	1.671942	1445.630673	0.022400	0.023349
RS	42	1.654586	1.696536	1423.366943	0.022055	0.023002
RS	43	1.778442	1.696536	1415.904789	0.021939	0.022872
RS	44	1.911041	1.739472	1367.999846	0.021197	0.022101
RS	45	2.053001	1.739472	1349.165216	0.020905	0.021767
RS	46	2.204981	1.796386	1282.857578	0.019878	0.020693
RS	47	2.367690	1.796386	1253.936477	0.019430	0.020189
RS	48	2.541884	1.856612	1180.261164	0.018288	0.019000
RS	49	2.728375	1.856612	1142.367859	0.017701	0.018362
RS	50	2.928030	1.906723	1070.577871	0.016588	0.017214
RS	51	3.141779	1.906723	1024.230270	0.015870	0.016463
RS	52	3.370616	1.936993	957.881900	0.014842	0.015415
RS	53	3.615607	1.936993	903.328669	0.013997	0.014554
RS	54	3.877892	1.943137	841.798496	0.013044	0.013591
RS	55	4.158692	1.943137	779.624382	0.012080	0.012619
RS	56	4.459313	1.943137	714.682834	0.011074	0.011603
RS	57	4.781155	1.943137	648.003158	0.010041	0.010556
RS	58	5.125716	2.073013	547.453176	0.008483	0.008976
RS	59	5.494600	2.073013	490.437284	0.007599	0.008066
RS	60	5.889523	2.073013	433.857218	0.006723	0.007157
RS	61	6.312324	2.073013	378.659964	0.005867	0.006262
RS	62	6.764970	2.073013	325.743703	0.005047	0.005398
RS	63	7.249569	2.073013	1280.034078	0.019834	0.021254
PA	4+25*2+4+6 0.103899296 0.033491029 7.249568780 1.206303497 0.831246950 1.491411127 1.140614860 0.809531526 0.705256168 0.739020901 0.864163965 1.034257116 1.202469051 1.345964019 1.465502467 1.566623449 1.646264427 1.693932196 1.705930109 1.693552256 1.675190651 1.665603783 1.671941842 1.696536480 1.739472410 1.796386075 1.856612404 1.906722876 1.936993412 1.943136863 2.073012744
//
IT	4279
RD	15
LK	-477217.200879
QD	-136.586101 -> -116.924961
RI	0.0088911373
TR	0.102494	0.033828
MT	7.314890
MM	C_pi: 1.515404, n_recomb: 66114.815972
RS	0	0.000000	1.234941	368.223581	0.005569	0.000787
RS	1	0.007074	1.234941	391.989055	0.005929	0.003154
RS	2	0.014649	1.234941	417.116995	0.006309	0.005592
RS	3	0.022759	1.234941	443.660548	0.006710	0.007615
RS	4	0.031443	0.825220	704.539347	0.010656	0.011515
RS	5	0.040741	0.825220	745.751046	0.011280	0.010701
RS	6	0.050697	1.562083	417.941717	0.006321	0.005532
RS	7	0.061358	1.562083	444.439217	0.006722	0.005425
RS	8	0.072772	1.186457	621.173190	0.009395	0.007424
RS	9	0.084994	1.186457	658.200165	0.009955	0.008109
RS	10	0.098081	0.824628	1000.123641	0.015127	0.012650
RS	11	0.112093	0.824628	1052.456926	0.015919	0.013946
RS	12	0.127096	0.709232	1284.120593	0.019423	0.017476
RS	13	0.143161	0.709232	1343.470138	0.020320	0.018871
RS	14	0.160363	0.740027	1345.590892	0.020352	0.019281
RS	15	0.178781	0.740027	1404.582436	0.021245	0.020474
RS	16	0.198502	0.866514	1252.483832	0.018944	0.018484
RS	17	0.219618	0.866514	1308.157886	0.019786	0.019434
RS	18	0.242228	1.040639	1138.337296	0.017218	0.017038
RS	19	0.266437	1.040639	1190.362087	0.018004	0.017869
RS	20	0.292359	1.213495	1067.686844	0.016149	0.016121
RS	21	0.320115	1.213495	1117.003753	0.016895	0.016918
RS	22	0.349834	1.360856	1041.819795	0.015758	0.015861
RS	23	0.381656	1.360856	1089.442149	0.016478	0.016640
RS	24	0.415728	1.483451	1044.497062	0.015798	0.016019
RS	25	0.452211	1.483451	1090.962522	0.016501	0.016770
RS	26	0.491275	1.587297	1064.053734	0.016094	0.016399
RS	27	0.533102	1.587297	1109.470736	0.016781	0.017114
RS	28	0.577888	1.669281	1098.756959	0.016619	0.016968
RS	29	0.625842	1.669281	1142.960889	0.017288	0.017652
RS	30	0.677188	1.718175	1153.286815	0.017444	0.017820
RS	31	0.732167	1.718175	1195.773450	0.018086	0.018486
RS	32	0.791034	1.729764	1228.868063	0.018587	0.019014
RS	33	0.854067	1.729764	1268.469419	0.019186	0.019663
RS	34	0.921558	1.715721	1316.422991	0.019911	0.020437
RS	35	0.993823	1.715721	1351.093226	0.020436	0.021034
RS	36	1.071201	1.695402	1398.694371	0.021156	0.021815
RS	37	1.154052	1.695402	1425.795363	0.021565	0.022298
RS	38	1.242764	1.684418	1457.555034	0.022046	0.022832
RS	39	1.337752	1.684418	1474.574018	0.022303	0.023142
RS	40	1.439459	1.690387	1480.734312	0.022396	0.023264
RS	41	1.548361	1.690387	1485.970154	0.022476	0.023365
RS	42	1.664966	1.715851	1463.162122	0.022131	0.023021
RS	43	1.789821	1.715851	1456.103380	0.022024	0.022903
RS	44	1.923508	1.760965	1406.141572	0.021268	0.022122
RS	45	2.066652	1.760965	1387.491821	0.020986	0.021802
RS	46	2.219921	1.821172	1318.193300	0.019938	0.020711
RS	47	2.384034	1.821172	1289.327503	0.019501	0.020223
RS	48	2.559755	1.885163	1212.596469	0.018341	0.019019
RS	49	2.747907	1.885163	1174.664846	0.017767	0.018399
RS	50	2.949370	1.938587	1100.445116	0.016644	0.017244
RS	51	3.165083	1.938587	1053.915350	0.015941	0.016510
RS	52	3.396057	1.970959	985.974119	0.014913	0.015465
RS	53	3.643369	1.970959	930.976068	0.014081	0.014620
RS	54	3.908177	1.977643	868.512475	0.013136	0.013668
RS	55	4.191717	1.977643	805.483460	0.012183	0.012708
RS	56	4.495315	1.977643	739.462805	0.011185	0.011702
RS	57	4.820390	1.977643	671.493218	0.010156	0.010662
RS	58	5.168460	2.116061	566.649538	0.008571	0.009054
RS	59	5.541153	2.116061	508.711046	0.007694	0.008154
RS	60	5.940211	2.116061	451.027529	0.006822	0.007250
RS	61	6.367498	2.116061	394.570903	0.005968	0.006359
RS	62	6.825011	2.116061	340.270781	0.005147	0.005495
RS	63	7.314890	2.116061	1353.030305	0.020465	0.021900
PA	4+25*2+4+6 0.102493847 0.033828055 7.314889678 1.234940919 0.825219756 1.562083032 1.186456966 0.824627596 0.709231816 0.740026630 0.866513975 1.040638765 1.213495186 1.360856478 1.483450950 1.587296599 1.669280629 1.718174591 1.729764219 1.715721081 1.695402115 1.684418103 1.690386879 1.715851083 1.760965406 1.821172179 1.885162944 1.938587025 1.970958998 1.977643342 2.116061338
//
IT	4258
RD	16
LK	-477178.492976
QD	-127.807082 -> -109.735128
RI	0.0084969139
TR	0.101162	0.034149
MT	7.377660
MM	C_pi: 1.536931, n_recomb: 67649.268918
RS	0	0.000000	1.264522	368.504621	0.005447	0.000780
RS	1	0.007088	1.264522	392.390964	0.005800	0.003128
RS	2	0.014679	1.264522	417.657456	0.006174	0.005496
RS	3	0.022808	1.264522	444.359295	0.006569	0.007484
RS	4	0.031513	0.818184	728.871624	0.010774	0.011718
RS	5	0.040835	0.818184	771.510117	0.011405	0.010916
RS	6	0.050818	1.633410	410.056827	0.006062	0.005354
RS	7	0.061509	1.633410	436.239809	0.006449	0.005249
RS	8	0.072957	1.233115	613.715163	0.009072	0.007223
RS	9	0.085217	1.233115	650.627702	0.009618	0.007880
RS	10	0.098346	0.839805	1009.384104	0.014921	0.012537
RS	11	0.112405	0.839805	1062.622153	0.015708	0.013811
RS	12	0.127461	0.713242	1313.347175	0.019414	0.017519
RS	13	0.143585	0.713242	1374.298931	0.020315	0.018906
RS	14	0.160851	0.741038	1382.539862	0.020437	0.019391
RS	15	0.179341	0.741038	1443.253860	0.021334	0.020586
RS	16	0.199142	0.868715	1285.569441	0.019003	0.018560
RS	17	0.220346	0.868715	1342.843114	0.019850	0.019514
RS	18	0.243053	1.046654	1164.907675	0.017220	0.017050
RS	19	0.267370	1.046654	1218.354021	0.018010	0.017883
RS	20	0.293411	1.223994	1089.901007	0.016111	0.016087
RS	21	0.321297	1.223994	1140.508069	0.016859	0.016882
RS	22	0.351160	1.375122	1062.081126	0.015700	0.015797
RS	23	0.383140	1.375122	1110.931757	0.016422	0.016574
RS	24	0.417387	1.500715	1064.189197	0.015731	0.015937
RS	25	0.454061	1.500715	1111.866611	0.016436	0.016687
RS	26	0.493335	1.607245	1083.789814	0.016021	0.016305
RS	27	0.535393	1.607245	1130.425264	0.016710	0.017019
RS	28	0.580432	1.691573	1119.030525	0.016542	0.016865
RS	29	0.628664	1.691573	1164.476759	0.017213	0.017549
RS	30	0.680314	1.741734	1175.030055	0.017369	0.017714
RS	31	0.735626	1.741734	1218.800729	0.018016	0.018381
RS	32	0.794858	1.752988	1253.392660	0.018528	0.018916
RS	33	0.858289	1.752988	1294.318253	0.019133	0.019566
RS	34	0.926216	1.737350	1344.890106	0.019880	0.020360
RS	35	0.998958	1.737350	1380.875360	0.020412	0.020959
RS	36	1.076856	1.715118	1431.480530	0.021160	0.021766
RS	37	1.160276	1.715118	1459.788285	0.021579	0.022254
RS	38	1.249609	1.702740	1493.986730	0.022084	0.022812
RS	39	1.345274	1.702740	1511.994369	0.022350	0.023131
RS	40	1.447720	1.708297	1519.299968	0.022458	0.023268
RS	41	1.557429	1.708297	1525.237436	0.022546	0.023380
RS	42	1.674913	1.734551	1501.957926	0.022202	0.023038
RS	43	1.800726	1.734551	1495.316845	0.022104	0.022933
RS	44	1.935456	1.781742	1443.368114	0.021336	0.022142
RS	45	2.079737	1.781742	1424.922276	0.021063	0.021836
RS	46	2.234245	1.845128	1352.695970	0.019996	0.020729
RS	47	2.399705	1.845128	1323.907895	0.019570	0.020257
RS	48	2.576893	1.912783	1244.171841	0.018392	0.019037
RS	49	2.766641	1.912783	1206.228010	0.017831	0.018434
RS	50	2.969839	1.969447	1129.621682	0.016698	0.017272
RS	51	3.187441	1.969447	1082.941216	0.016008	0.016556
RS	52	3.420467	2.003875	1013.449345	0.014981	0.015514
RS	53	3.670011	2.003875	958.045489	0.014162	0.014684
RS	54	3.937243	2.011075	894.698653	0.013226	0.013742
RS	55	4.223418	2.011075	830.861664	0.012282	0.012794
RS	56	4.529878	2.011075	763.812608	0.011291	0.011797
RS	57	4.858061	2.011075	694.606371	0.010268	0.010764
RS	58	5.209506	2.157841	585.520746	0.008655	0.009129
RS	59	5.585864	2.157841	526.703717	0.007786	0.008238
RS	60	5.988899	2.157841	467.962898	0.006917	0.007340
RS	61	6.420503	2.157841	410.293504	0.006065	0.006452
RS	62	6.882700	2.157841	354.654914	0.005243	0.005589
RS	63	7.377660	2.157841	1426.178711	0.021082	0.022531
PA	4+25*2+4+6 0.101162336 0.034148680 7.377659927 1.264521999 0.818184451 1.633409635 1.233115234 0.839804835 0.713242050 0.741038491 0.868714604 1.046654320 1.223994023 1.375122048 1.500714801 1.607244981 1.691572705 1.741734284 1.752988456 1.737349606 1.715118123 1.702740143 1.708296971 1.734551031 1.781741948 1.845128041 1.912783029 1.969446871 2.003875011 2.011075068 2.157840809
//
IT	4251
RD	17
LK	-477142.901690
QD	-119.751277 -> -103.116412
RI	0.0081224225
TR	0.099900	0.034454
MT	7.437943
MM	C_pi: 1.557824, n_recomb: 69142.386449
RS	0	0.000000	1.295126	368.255493	0.005326	0.000773
RS	1	0.007102	1.295126	392.225569	0.005673	0.003101
RS	2	0.014708	1.295126	417.591200	0.006040	0.005400
RS	3	0.022855	1.295126	444.409548	0.006427	0.007349
RS	4	0.031580	0.810384	753.883738	0.010903	0.011927
RS	5	0.040925	0.810384	797.974245	0.011541	0.011136
RS	6	0.050934	1.705498	402.397206	0.005820	0.005185
RS	7	0.061653	1.705498	428.261602	0.006194	0.005083
RS	8	0.073134	1.280579	606.030391	0.008765	0.007029
RS	9	0.085430	1.280579	642.790274	0.009297	0.007658
RS	10	0.098599	0.855042	1017.596810	0.014717	0.012423
RS	11	0.112703	0.855042	1071.679128	0.015500	0.013676
RS	12	0.127810	0.717267	1341.389555	0.019400	0.017556
RS	13	0.143989	0.717267	1403.895814	0.020304	0.018935
RS	14	0.161317	0.742039	1418.548234	0.020516	0.019496
RS	15	0.179876	0.742039	1480.945580	0.021419	0.020692
RS	16	0.199752	0.870764	1317.919961	0.019061	0.018633
RS	17	0.221041	0.870764	1376.758795	0.019912	0.019591
RS	18	0.243841	1.052318	1190.850660	0.017223	0.017064
RS	19	0.268261	1.052318	1245.686400	0.018016	0.017898
RS	20	0.294415	1.233982	1111.522211	0.016076	0.016055
RS	21	0.322426	1.233982	1163.387419	0.016826	0.016848
RS	22	0.352427	1.388784	1081.739474	0.015645	0.015738
RS	23	0.384559	1.388784	1131.785632	0.016369	0.016511
RS	24	0.418972	1.517314	1083.253034	0.015667	0.015860
RS	25	0.455830	1.517314	1132.108887	0.016374	0.016608
RS	26	0.495305	1.626498	1102.851809	0.015950	0.016215
RS	27	0.537583	1.626498	1150.671290	0.016642	0.016929
RS	28	0.582865	1.713160	1138.569580	0.016467	0.016766
RS	29	0.631362	1.713160	1185.223032	0.017142	0.017450
RS	30	0.683303	1.764630	1195.946446	0.017297	0.017612
RS	31	0.738934	1.764630	1240.966446	0.017948	0.018280
RS	32	0.798515	1.775611	1276.984699	0.018469	0.018822
RS	33	0.862328	1.775611	1319.202953	0.019080	0.019473
RS	34	0.930672	1.758445	1372.323472	0.019848	0.020284
RS	35	1.003871	1.758445	1409.599223	0.020387	0.020886
RS	36	1.082268	1.734344	1463.171844	0.021162	0.021716
RS	37	1.166233	1.734344	1492.672050	0.021588	0.022211
RS	38	1.256161	1.720572	1529.322233	0.022118	0.022791
RS	39	1.352476	1.720572	1548.314953	0.022393	0.023118
RS	40	1.455631	1.725678	1556.815339	0.022516	0.023271
RS	41	1.566112	1.725678	1563.459997	0.022612	0.023393
RS	42	1.684440	1.752648	1539.778589	0.022270	0.023054
RS	43	1.811171	1.752648	1533.567304	0.022180	0.022961
RS	44	1.946903	1.801816	1479.702296	0.021401	0.022161
RS	45	2.092274	1.801816	1461.476994	0.021137	0.021869
RS	46	2.247970	1.868273	1386.385397	0.020051	0.020746
RS	47	2.414723	1.868273	1357.694963	0.019636	0.020289
RS	48	2.593320	1.939493	1275.005609	0.018440	0.019055
RS	49	2.784600	1.939493	1237.072913	0.017892	0.018469
RS	50	2.989465	1.999324	1158.122213	0.016750	0.017299
RS	51	3.208879	1.999324	1111.319635	0.016073	0.016599
RS	52	3.443876	2.035765	1040.317120	0.015046	0.015559
RS	53	3.695563	2.035765	984.543600	0.014239	0.014744
RS	54	3.965125	2.043455	920.361468	0.013311	0.013812
RS	55	4.253831	2.043455	855.760557	0.012377	0.012876
RS	56	4.563041	2.043455	787.731053	0.011393	0.011888
RS	57	4.894211	2.043455	717.338887	0.010375	0.010861
RS	58	5.248901	2.198365	604.068105	0.008737	0.009201
RS	59	5.628781	2.198365	544.413482	0.007874	0.008318
RS	60	6.035640	2.198365	484.658656	0.007010	0.007427
RS	61	6.471395	2.198365	425.820622	0.006159	0.006542
RS	62	6.938096	2.198365	368.886956	0.005335	0.005679
RS	63	7.437943	2.198365	1499.377805	0.021685	0.023147
PA	4+25*2+4+6 0.099900148 0.034454250 7.437943388 1.295125796 0.810383928 1.705497986 1.280579379 0.855041963 0.717266797 0.742039191 0.870763826 1.052317921 1.233981954 1.388784407 1.517313779 1.626497568 1.713160472 1.764630160 1.775611193 1.758444820 1.734343719 1.720571948 1.725678468 1.752647944 1.801816315 1.868272623 1.939492556 1.999323807 2.035764604 2.043455154 2.198364658
//
IT	4152
RD	18
LK	-477110.130060
QD	-112.345906 -> -97.013429
RI	0.0077656361
TR	0.098702	0.034746
MT	7.495882
MM	C_pi: 1.578108, n_recomb: 70595.306824
RS	0	0.000000	1.326774	367.512846	0.005206	0.000767
RS	1	0.007115	1.326774	391.531586	0.005546	0.003074
RS	2	0.014736	1.326774	416.959082	0.005906	0.005304
RS	3	0.022900	1.326774	443.854369	0.006287	0.007210
RS	4	0.031644	0.802008	779.492708	0.011042	0.012140
RS	5	0.041011	0.802008	825.056113	0.011687	0.011361
RS	6	0.051044	1.778416	394.936005	0.005594	0.005024
RS	7	0.061791	1.778416	420.478096	0.005956	0.004925
RS	8	0.073302	1.328876	598.153626	0.008473	0.006841
RS	9	0.085633	1.328876	634.726270	0.008991	0.007445
RS	10	0.098840	0.870344	1024.822227	0.014517	0.012308
RS	11	0.112988	0.870344	1079.690616	0.015294	0.013539
RS	12	0.128142	0.721303	1368.285977	0.019382	0.017587
RS	13	0.144374	0.721303	1432.299973	0.020289	0.018959
RS	14	0.161762	0.743022	1453.648131	0.020591	0.019596
RS	15	0.180386	0.743022	1517.690552	0.021498	0.020793
RS	16	0.200336	0.872656	1349.579085	0.019117	0.018704
RS	17	0.221705	0.872656	1409.949675	0.019972	0.019666
RS	18	0.244594	1.057642	1216.197512	0.017228	0.017078
RS	19	0.269112	1.057642	1272.391433	0.018024	0.017914
RS	20	0.295375	1.243480	1132.579627	0.016043	0.016025
RS	21	0.323506	1.243480	1185.671991	0.016795	0.016818
RS	22	0.353638	1.401863	1100.828048	0.015594	0.015681
RS	23	0.385915	1.401863	1152.038122	0.016319	0.016453
RS	24	0.420488	1.533287	1101.709451	0.015606	0.015788
RS	25	0.457521	1.533287	1151.711089	0.016314	0.016534
RS	26	0.497189	1.645088	1121.267644	0.015883	0.016130
RS	27	0.539679	1.645088	1170.237669	0.016577	0.016843
RS	28	0.585192	1.734080	1157.402604	0.016395	0.016671
RS	29	0.633944	1.734080	1205.229019	0.017072	0.017355
RS	30	0.686165	1.786886	1216.073612	0.017226	0.017514
RS	31	0.742100	1.786886	1262.308872	0.017881	0.018182
RS	32	0.802016	1.797657	1299.681211	0.018410	0.018730
RS	33	0.866195	1.797657	1343.160754	0.019026	0.019382
RS	34	0.934940	1.779025	1398.762598	0.019814	0.020209
RS	35	1.008577	1.779025	1437.303902	0.020360	0.020814
RS	36	1.087452	1.753095	1493.805334	0.021160	0.021667
RS	37	1.171940	1.753095	1524.482634	0.021595	0.022167
RS	38	1.262439	1.737931	1563.592998	0.022149	0.022770
RS	39	1.359377	1.737931	1583.565758	0.022432	0.023105
RS	40	1.463212	1.742549	1593.308771	0.022570	0.023273
RS	41	1.574435	1.742549	1600.664295	0.022674	0.023404
RS	42	1.693572	1.770165	1576.646855	0.022334	0.023070
RS	43	1.821185	1.770165	1570.875467	0.022252	0.022987
RS	44	1.957878	1.821218	1515.162117	0.021463	0.022180
RS	45	2.104297	1.821218	1497.171897	0.021208	0.021900
RS	46	2.261134	1.890643	1419.275164	0.020104	0.020763
RS	47	2.429129	1.890643	1390.700307	0.019700	0.020320
RS	48	2.609078	1.965332	1305.109577	0.018487	0.019073
RS	49	2.801830	1.965332	1267.209255	0.017950	0.018501
RS	50	3.008296	2.028262	1185.955287	0.016799	0.017326
RS	51	3.229453	2.028262	1139.057055	0.016135	0.016641
RS	52	3.466344	2.066674	1066.582503	0.015108	0.015603
RS	53	3.720091	2.066674	1010.473239	0.014314	0.014802
RS	54	3.991892	2.074832	945.501169	0.013393	0.013880
RS	55	4.283032	2.074832	880.178297	0.012468	0.012954
RS	56	4.594886	2.074832	811.214271	0.011491	0.011975
RS	57	4.928929	2.074832	739.685001	0.010478	0.010955
RS	58	5.286740	2.237675	622.291041	0.008815	0.009270
RS	59	5.670008	2.237675	561.837227	0.007959	0.008395
RS	60	6.080546	2.237675	501.109331	0.007098	0.007510
RS	61	6.520295	2.237675	441.144717	0.006249	0.006628
RS	62	6.991331	2.237675	382.957682	0.005425	0.005766
RS	63	7.495882	2.237675	1572.527480	0.022275	0.023749
PA	4+25*2+4+6 0.098702231 0.034745685 7.495882080 1.326774104 0.802007863 1.778415955 1.328876377 0.870343944 0.721303311 0.743022490 0.872655535 1.057641853 1.243480043 1.401863331 1.533287468 1.645087700 1.734079611 1.786886280 1.797656979 1.779024764 1.753094693 1.737930662 1.742548900 1.770164796 1.821218159 1.890643054 1.965332086 2.028261850 2.066673561 2.074831658 2.237674613
//
IT	4416
RD	19
LK	-477079.914749
QD	-105.526866 -> -91.377114
RI	0.0074247342
TR	0.097564	0.035024
MT	7.551570
MM	C_pi: 1.597802, n_recomb: 72009.190729
RS	0	0.000000	1.359575	366.288932	0.005087	0.000760
RS	1	0.007127	1.359575	390.321891	0.005420	0.003047
RS	2	0.014763	1.359575	415.774613	0.005774	0.005209
RS	3	0.022943	1.359575	442.707907	0.006148	0.007069
RS	4	0.031705	0.793252	805.585394	0.011187	0.012358
RS	5	0.041093	0.793252	852.636843	0.011841	0.011590
RS	6	0.051149	1.852143	387.670179	0.005384	0.004870
RS	7	0.061922	1.852143	412.887682	0.005734	0.004775
RS	8	0.073463	1.378029	590.118290	0.008195	0.006660
RS	9	0.085826	1.378029	626.472521	0.008700	0.007240
RS	10	0.099071	0.885683	1031.155881	0.014320	0.012191
RS	11	0.113260	0.885683	1086.755759	0.015092	0.013403
RS	12	0.128460	0.725326	1394.117214	0.019360	0.017612
RS	13	0.144743	0.725326	1459.594054	0.020270	0.018977
RS	14	0.162187	0.743974	1487.885706	0.020662	0.019692
RS	15	0.180874	0.743974	1553.535913	0.021574	0.020890
RS	16	0.200894	0.874397	1380.566765	0.019172	0.018773
RS	17	0.222340	0.874397	1442.436237	0.020031	0.019739
RS	18	0.245314	1.062639	1240.974153	0.017234	0.017093
RS	19	0.269926	1.062639	1298.495806	0.018032	0.017931
RS	20	0.296293	1.252512	1153.094909	0.016013	0.015998
RS	21	0.324538	1.252512	1207.384228	0.016767	0.016790
RS	22	0.354797	1.414393	1119.363639	0.015545	0.015629
RS	23	0.387213	1.414393	1171.706745	0.016272	0.016398
RS	24	0.421938	1.548650	1119.592574	0.015548	0.015718
RS	25	0.459139	1.548650	1170.708408	0.016258	0.016463
RS	26	0.498992	1.663039	1139.066156	0.015818	0.016048
RS	27	0.541685	1.663039	1189.154135	0.016514	0.016761
RS	28	0.587420	1.754357	1175.557771	0.016325	0.016580
RS	29	0.636416	1.754357	1224.523671	0.017005	0.017264
RS	30	0.688904	1.808528	1235.441714	0.017157	0.017420
RS	31	0.745133	1.808528	1282.858765	0.017815	0.018088
RS	32	0.805369	1.819142	1321.519442	0.018352	0.018641
RS	33	0.869899	1.819142	1366.229123	0.018973	0.019294
RS	34	0.939028	1.799104	1424.243559	0.019779	0.020136
RS	35	1.013084	1.799104	1464.025162	0.020331	0.020744
RS	36	1.092419	1.771378	1523.419552	0.021156	0.021619
RS	37	1.177408	1.771378	1555.257601	0.021598	0.022123
RS	38	1.268455	1.754826	1596.831078	0.022175	0.022749
RS	39	1.365991	1.754826	1617.777465	0.022466	0.023090
RS	40	1.470479	1.758923	1628.805672	0.022619	0.023275
RS	41	1.582414	1.758923	1636.874210	0.022731	0.023414
RS	42	1.702327	1.787121	1612.583612	0.022394	0.023085
RS	43	1.830788	1.787121	1607.260589	0.022320	0.023012
RS	44	1.968404	1.839971	1549.765876	0.021522	0.022199
RS	45	2.115828	1.839971	1532.023525	0.021275	0.021930
RS	46	2.273761	1.912264	1451.383836	0.020156	0.020780
RS	47	2.442949	1.912264	1422.940368	0.019761	0.020350
RS	48	2.624197	1.990333	1334.497034	0.018532	0.019090
RS	49	2.818363	1.990333	1296.648448	0.018007	0.018533
RS	50	3.026368	2.056293	1213.132680	0.016847	0.017351
RS	51	3.249199	2.056293	1166.163131	0.016195	0.016681
RS	52	3.487912	2.096636	1092.253303	0.015168	0.015645
RS	53	3.743638	2.096636	1035.840063	0.014385	0.014857
RS	54	4.017592	2.105237	970.122593	0.013472	0.013945
RS	55	4.311072	2.105237	904.117306	0.012556	0.013029
RS	56	4.625469	2.105237	834.262331	0.011585	0.012058
RS	57	4.962275	2.105237	761.642570	0.010577	0.011045
RS	58	5.323087	2.275801	640.190502	0.008890	0.009336
RS	59	5.709615	2.275801	578.973535	0.008040	0.008470
RS	60	6.123693	2.275801	517.311284	0.007184	0.007590
RS	61	6.567284	2.275801	456.260174	0.006336	0.006711
RS	62	7.042492	2.275801	396.859826	0.005511	0.005850
RS	63	7.551570	2.275801	1645.540823	0.022852	0.024336
PA	4+25*2+4+6 0.097564378 0.035023962 7.551569909 1.359574745 0.793251811 1.852143211 1.378029279 0.885682800 0.725326082 0.743974142 0.874396558 1.062638684 1.252511667 1.414392955 1.548649939 1.663038899 1.754357032 1.808528446 1.819141580 1.799104146 1.771378388 1.754826399 1.758922853 1.787120682 1.839970809 1.912263519 1.990332963 2.056292776 2.096635815 2.105236572 2.275800752
//
IT	3964
RD	20
LK	-477052.021928
QD	-99.238162 -> -86.164527
RI	0.0070995708
TR	0.096482	0.035290
MT	7.605151
MM	C_pi: 1.616927, n_recomb: 73384.935311
RS	0	0.000000	1.393411	364.655545	0.004969	0.000754
RS	1	0.007139	1.393411	388.672537	0.005296	0.003020
RS	2	0.014788	1.393411	414.118280	0.005643	0.005114
RS	3	0.022983	1.393411	441.055259	0.006010	0.006925
RS	4	0.031764	0.784214	832.118394	0.011339	0.012578
RS	5	0.041171	0.784214	880.670536	0.012001	0.011821
RS	6	0.051249	1.926810	380.564131	0.005186	0.004723
RS	7	0.062048	1.926810	405.454105	0.005525	0.004632
RS	8	0.073617	1.428032	581.963104	0.007930	0.006484
RS	9	0.086012	1.428032	618.071355	0.008422	0.007042
RS	10	0.099292	0.901072	1036.634403	0.014126	0.012074
RS	11	0.113520	0.901072	1092.912757	0.014893	0.013267
RS	12	0.128764	0.729333	1418.916331	0.019335	0.017633
RS	13	0.145096	0.729333	1485.811918	0.020247	0.018991
RS	14	0.162594	0.744894	1521.278047	0.020730	0.019784
RS	15	0.181341	0.744894	1588.499205	0.021646	0.020982
RS	16	0.201427	0.875994	1410.898346	0.019226	0.018841
RS	17	0.222947	0.875994	1474.234260	0.020089	0.019810
RS	18	0.246003	1.067327	1265.195578	0.017241	0.017109
RS	19	0.270706	1.067327	1324.015050	0.018042	0.017948
RS	20	0.297172	1.261097	1173.088365	0.015985	0.015974
RS	21	0.325527	1.261097	1228.545188	0.016741	0.016764
RS	22	0.355907	1.426398	1137.366108	0.015499	0.015579
RS	23	0.388455	1.426398	1190.812137	0.016227	0.016346
RS	24	0.423328	1.563443	1136.912064	0.015492	0.015652
RS	25	0.460690	1.563443	1189.111067	0.016204	0.016395
RS	26	0.500719	1.680390	1156.262593	0.015756	0.015970
RS	27	0.543607	1.680390	1207.436589	0.016453	0.016682
RS	28	0.589556	1.774019	1193.060733	0.016258	0.016493
RS	29	0.638785	1.774019	1243.133363	0.016940	0.017177
RS	30	0.691530	1.829579	1254.080379	0.017089	0.017328
RS	31	0.748040	1.829579	1302.646297	0.017751	0.017997
RS	32	0.808584	1.840088	1342.528295	0.018294	0.018554
RS	33	0.873451	1.840088	1388.437139	0.018920	0.019209
RS	34	0.942948	1.818700	1448.798431	0.019742	0.020064
RS	35	1.017408	1.818700	1489.794704	0.020301	0.020675
RS	36	1.097183	1.789214	1552.040949	0.021149	0.021571
RS	37	1.182654	1.789214	1585.022571	0.021599	0.022080
RS	38	1.274227	1.771276	1629.061822	0.022199	0.022727
RS	39	1.372338	1.771276	1650.974079	0.022497	0.023075
RS	40	1.477452	1.774818	1663.327234	0.022666	0.023275
RS	41	1.590072	1.774818	1672.109261	0.022785	0.023423
RS	42	1.710732	1.803540	1647.603412	0.022452	0.023099
RS	43	1.840006	1.803540	1642.735542	0.022385	0.023036
RS	44	1.978509	1.858104	1583.524017	0.021578	0.022216
RS	45	2.126901	1.858104	1566.040644	0.021340	0.021959
RS	46	2.285886	1.933172	1482.717217	0.020205	0.020796
RS	47	2.456222	1.933172	1454.419501	0.019819	0.020379
RS	48	2.638719	2.014536	1363.173042	0.018576	0.019106
RS	49	2.834245	2.014536	1325.393989	0.018061	0.018563
RS	50	3.043731	2.083462	1239.656698	0.016893	0.017375
RS	51	3.268172	2.083462	1192.638678	0.016252	0.016718
RS	52	3.508637	2.125696	1117.330391	0.015226	0.015685
RS	53	3.766269	2.125696	1060.643221	0.014453	0.014910
RS	54	4.042295	2.134721	994.221167	0.013548	0.014007
RS	55	4.338026	2.134721	927.571753	0.012640	0.013101
RS	56	4.654872	2.134721	856.868177	0.011676	0.012138
RS	57	4.994337	2.134721	783.203402	0.010673	0.011131
RS	58	5.358039	2.312791	657.763366	0.008963	0.009400
RS	59	5.747706	2.312791	595.817535	0.008119	0.008541
RS	60	6.165193	2.312791	533.258000	0.007267	0.007667
RS	61	6.612485	2.312791	471.159022	0.006420	0.006791
RS	62	7.091711	2.312791	410.584232	0.005595	0.005931
RS	63	7.605151	2.312791	1718.323793	0.023415	0.024909
PA	4+25*2+4+6 0.096482199 0.035289787 7.605150842 1.393411246 0.784213859 1.926809995 1.428031623 0.901072376 0.729332553 0.744893666 0.875994291 1.067326725 1.261097051 1.426397900 1.563443384 1.680389711 1.774019130 1.829578985 1.840088383 1.818699834 1.789214208 1.771275554 1.774818270 1.803539781 1.858104219 1.933171971 2.014536011 2.083461671 2.125696411 2.134720798 2.312790550
//
IT	4270
RD	21
LK	-477026.242379
QD	-93.429591 -> -81.336872
RI	0.0067893303
TR	0.095453	0.035544
MT	7.656617
MM	C_pi: 1.635486, n_recomb: 74723.713192
RS	0	0.000000	1.428274	362.651854	0.004853	0.000747
RS	1	0.007151	1.428274	386.624963	0.005174	0.002992
RS	2	0.014813	1.428274	412.033885	0.005514	0.005020
RS	3	0.023022	1.428274	438.942674	0.005874	0.006781
RS	4	0.031819	0.775019	859.004353	0.011496	0.012799
RS	5	0.041245	0.775019	909.065184	0.012166	0.012054
RS	6	0.051345	2.002456	373.606212	0.005000	0.004583
RS	7	0.062167	2.002456	398.166157	0.005329	0.004496
RS	8	0.073763	1.478917	573.706591	0.007678	0.006314
RS	9	0.086189	1.478917	609.543620	0.008157	0.006851
RS	10	0.099502	0.916502	1041.319899	0.013936	0.011957
RS	11	0.113768	0.916502	1098.226090	0.014697	0.013131
RS	12	0.129054	0.733314	1442.727207	0.019307	0.017650
RS	13	0.145433	0.733314	1510.998335	0.020221	0.019001
RS	14	0.162983	0.745776	1553.849625	0.020795	0.019872
RS	15	0.181788	0.745776	1622.605330	0.021715	0.021071
RS	16	0.201937	0.877451	1440.592928	0.019279	0.018907
RS	17	0.223528	0.877451	1505.363205	0.020146	0.019880
RS	18	0.246662	1.071722	1288.874162	0.017249	0.017125
RS	19	0.271451	1.071722	1348.961870	0.018053	0.017966
RS	20	0.298012	1.269260	1192.571965	0.015960	0.015951
RS	21	0.326472	1.269260	1249.167274	0.016717	0.016740
RS	22	0.356968	1.437895	1154.855999	0.015455	0.015532
RS	23	0.389644	1.437895	1209.375523	0.016185	0.016297
RS	24	0.424657	1.577679	1153.694295	0.015439	0.015590
RS	25	0.462173	1.577679	1206.946238	0.016152	0.016331
RS	26	0.502372	1.697148	1172.886137	0.015696	0.015896
RS	27	0.545445	1.697148	1225.115013	0.016395	0.016607
RS	28	0.591599	1.793076	1209.940245	0.016192	0.016409
RS	29	0.641053	1.793076	1261.087556	0.016877	0.017093
RS	30	0.694043	1.850049	1272.018319	0.017023	0.017240
RS	31	0.750822	1.850049	1321.700720	0.017688	0.017909
RS	32	0.811661	1.860497	1362.744915	0.018237	0.018470
RS	33	0.876851	1.860497	1409.822191	0.018867	0.019126
RS	34	0.946702	1.837807	1472.467277	0.019705	0.019994
RS	35	1.021548	1.837807	1514.652314	0.020270	0.020607
RS	36	1.101746	1.806591	1579.711557	0.021141	0.021523
RS	37	1.187679	1.806591	1613.818648	0.021597	0.022037
RS	38	1.279756	1.787271	1660.320845	0.022219	0.022705
RS	39	1.378418	1.787271	1683.189908	0.022526	0.023060
RS	40	1.484134	1.790231	1696.903273	0.022709	0.023275
RS	41	1.597410	1.790231	1706.397753	0.022836	0.023431
RS	42	1.718786	1.819419	1681.733816	0.022506	0.023112
RS	43	1.848841	1.819419	1677.326087	0.022447	0.023058
RS	44	1.988196	1.875617	1616.461251	0.021633	0.022234
RS	45	2.137515	1.875617	1599.245989	0.021402	0.021987
RS	46	2.297512	1.953368	1513.297914	0.020252	0.020812
RS	47	2.468949	1.953368	1485.158157	0.019875	0.020407
RS	48	2.652646	2.037942	1391.157387	0.018617	0.019122
RS	49	2.849478	2.037942	1353.463410	0.018113	0.018592
RS	50	3.060385	2.109771	1265.543231	0.016936	0.017397
RS	51	3.286373	2.109771	1218.497321	0.016307	0.016755
RS	52	3.528520	2.153858	1141.825961	0.015281	0.015723
RS	53	3.787983	2.153858	1084.892530	0.014519	0.014961
RS	54	4.065999	2.163286	1017.805117	0.013621	0.014066
RS	55	4.363895	2.163286	950.547366	0.012721	0.013170
RS	56	4.683092	2.163286	879.035116	0.011764	0.012215
RS	57	5.025114	2.163286	804.368522	0.010765	0.011214
RS	58	5.391593	2.348639	675.013667	0.009033	0.009461
RS	59	5.784278	2.348639	612.370779	0.008195	0.008610
RS	60	6.205041	2.348639	548.948700	0.007346	0.007741
RS	61	6.655893	2.348639	485.838385	0.006502	0.006869
RS	62	7.138983	2.348639	424.126241	0.005676	0.006010
RS	63	7.656617	2.348639	1790.804138	0.023966	0.025468
PA	4+25*2+4+6 0.095453096 0.035544311 7.656616974 1.428273901 0.775019366 2.002456383 1.478916798 0.916502069 0.733313856 0.745775965 0.877451251 1.071721939 1.269259612 1.437895317 1.577678858 1.697148321 1.793075976 1.850049242 1.860497231 1.837806506 1.806591449 1.787270778 1.790231073 1.819418725 1.875617154 1.953368329 2.037942128 2.109770795 2.153857566 2.163285506 2.348638825
//
IT	3855
RD	22
LK	-477002.390629
QD	-88.056646 -> -76.859557
RI	0.0064929490
TR	0.094473	0.035788
MT	7.706155
MM	C_pi: 1.653510, n_recomb: 76026.388592
RS	0	0.000000	1.464208	360.302074	0.004739	0.000741
RS	1	0.007161	1.464208	384.204939	0.005054	0.002965
RS	2	0.014836	1.464208	409.548826	0.005387	0.004927
RS	3	0.023060	1.464208	436.399254	0.005740	0.006637
RS	4	0.031873	0.765781	886.153992	0.011656	0.013021
RS	5	0.041317	0.765781	937.727177	0.012334	0.012287
RS	6	0.051437	2.079092	366.793886	0.004825	0.004448
RS	7	0.062282	2.079092	391.022296	0.005143	0.004365
RS	8	0.073904	1.530662	565.389797	0.007437	0.006149
RS	9	0.086358	1.530662	600.934019	0.007904	0.006667
RS	10	0.099704	0.931964	1045.274195	0.013749	0.011840
RS	11	0.114006	0.931964	1102.760402	0.014505	0.012996
RS	12	0.129332	0.737264	1465.598360	0.019277	0.017664
RS	13	0.145755	0.737264	1535.203314	0.020193	0.019008
RS	14	0.163355	0.746618	1585.632239	0.020856	0.019957
RS	15	0.182215	0.746618	1655.887103	0.021780	0.021156
RS	16	0.202426	0.878774	1469.672672	0.019331	0.018973
RS	17	0.224084	0.878774	1535.846064	0.020201	0.019948
RS	18	0.247293	1.075835	1312.037026	0.017258	0.017142
RS	19	0.272165	1.075835	1373.364399	0.018064	0.017984
RS	20	0.298817	1.277017	1211.570247	0.015936	0.015930
RS	21	0.327378	1.277017	1269.276053	0.016695	0.016718
RS	22	0.357985	1.448915	1171.850411	0.015414	0.015487
RS	23	0.390783	1.448915	1227.414878	0.016145	0.016251
RS	24	0.425931	1.591386	1169.959680	0.015389	0.015530
RS	25	0.463595	1.591386	1224.235273	0.016103	0.016270
RS	26	0.503957	1.713347	1188.957942	0.015639	0.015824
RS	27	0.547209	1.713347	1242.211472	0.016339	0.016535
RS	28	0.593559	1.811565	1226.216265	0.016129	0.016328
RS	29	0.643228	1.811565	1278.407035	0.016815	0.017012
RS	30	0.696454	1.869965	1289.284940	0.016958	0.017154
RS	31	0.753492	1.869965	1340.052197	0.017626	0.017824
RS	32	0.814614	1.880396	1382.198037	0.018181	0.018388
RS	33	0.880114	1.880396	1430.413444	0.018815	0.019045
RS	34	0.950305	1.856452	1495.278251	0.019668	0.019925
RS	35	1.025522	1.856452	1538.626143	0.020238	0.020541
RS	36	1.106126	1.823538	1606.456726	0.021130	0.021476
RS	37	1.192502	1.823538	1641.670739	0.021593	0.021994
RS	38	1.285065	1.802841	1690.630298	0.022237	0.022682
RS	39	1.384256	1.802841	1714.446283	0.022551	0.023044
RS	40	1.490550	1.805194	1729.550471	0.022749	0.023274
RS	41	1.604457	1.805194	1739.755401	0.022884	0.023438
RS	42	1.726521	1.834792	1714.990165	0.022558	0.023124
RS	43	1.857327	1.834792	1711.046301	0.022506	0.023080
RS	44	1.997501	1.892552	1648.586925	0.021684	0.022250
RS	45	2.147713	1.892552	1631.647822	0.021462	0.022014
RS	46	2.308682	1.972902	1543.132046	0.020297	0.020827
RS	47	2.481179	1.972902	1515.161484	0.019929	0.020434
RS	48	2.666030	2.060604	1418.456096	0.018657	0.019137
RS	49	2.864119	2.060604	1380.861579	0.018163	0.018620
RS	50	3.076393	2.135275	1290.796997	0.016978	0.017419
RS	51	3.303870	2.135275	1243.742473	0.016359	0.016789
RS	52	3.547637	2.181181	1165.740304	0.015333	0.015759
RS	53	3.808862	2.181181	1108.587231	0.014582	0.015009
RS	54	4.088794	2.190994	1040.872494	0.013691	0.014122
RS	55	4.388773	2.190994	973.041080	0.012799	0.013236
RS	56	4.710236	2.190994	900.758944	0.011848	0.012289
RS	57	5.054720	2.190994	825.132619	0.010853	0.011294
RS	58	5.423874	2.383414	691.938719	0.009101	0.009520
RS	59	5.819465	2.383414	628.629366	0.008269	0.008676
RS	60	6.243386	2.383414	564.378279	0.007423	0.007812
RS	61	6.697666	2.383414	500.292047	0.006581	0.006943
RS	62	7.184479	2.383414	437.478677	0.005754	0.006085
RS	63	7.706155	2.383414	1862.902723	0.024503	0.026013
PA	4+25*2+4+6 0.094472787 0.035787900 7.706155017 1.464208357 0.765780600 2.079092292 1.530662441 0.931963916 0.737263743 0.746618058 0.878774027 1.075834508 1.277016544 1.448914954 1.591385689 1.713346537 1.811564610 1.869965162 1.880396100 1.856451835 1.823538323 1.802840724 1.805193827 1.834791569 1.892551936 1.972901994 2.060603723 2.135275341 2.181180920 2.190993566 2.383413547
//
IT	4265
RD	23
LK	-476980.299018
QD	-83.080364 -> -72.702371
RI	0.0062106759
TR	0.093539	0.036021
MT	7.753814
MM	C_pi: 1.671008, n_recomb: 77293.907622
RS	0	0.000000	1.501072	357.673742	0.004627	0.000735
RS	1	0.007172	1.501072	381.484134	0.004936	0.002938
RS	2	0.014858	1.501072	406.739097	0.005262	0.004836
RS	3	0.023095	1.501072	433.505508	0.005609	0.006493
RS	4	0.031924	0.756559	913.513659	0.011819	0.013243
RS	5	0.041385	0.756559	966.599940	0.012506	0.012520
RS	6	0.051525	2.156812	360.107933	0.004659	0.004319
RS	7	0.062392	2.156812	384.003061	0.004968	0.004240
RS	8	0.074038	1.583297	557.026207	0.007207	0.005989
RS	9	0.086520	1.583297	592.257982	0.007662	0.006490
RS	10	0.099897	0.947463	1048.533820	0.013566	0.011723
RS	11	0.114233	0.947463	1106.553830	0.014316	0.012862
RS	12	0.129598	0.741178	1487.563414	0.019246	0.017674
RS	13	0.146064	0.741178	1558.461261	0.020163	0.019011
RS	14	0.163711	0.747416	1616.649077	0.020916	0.020039
RS	15	0.182624	0.747416	1688.368185	0.021843	0.021238
RS	16	0.202894	0.879969	1498.147491	0.019382	0.019037
RS	17	0.224617	0.879969	1565.692993	0.020256	0.020015
RS	18	0.247898	1.079684	1334.688583	0.017268	0.017160
RS	19	0.272848	1.079684	1397.227257	0.018077	0.018003
RS	20	0.299588	1.284392	1230.090258	0.015914	0.015911
RS	21	0.328246	1.284392	1288.878923	0.016675	0.016698
RS	22	0.358959	1.459474	1188.365611	0.015375	0.015445
RS	23	0.391875	1.459474	1244.947084	0.016107	0.016207
RS	24	0.427152	1.604586	1185.722562	0.015340	0.015473
RS	25	0.464958	1.604586	1240.993090	0.016056	0.016211
RS	26	0.505476	1.729007	1204.494335	0.015583	0.015756
RS	27	0.548899	1.729007	1258.742901	0.016285	0.016466
RS	28	0.595437	1.829506	1241.907397	0.016067	0.016250
RS	29	0.645313	1.829506	1295.111004	0.016756	0.016935
RS	30	0.698766	1.889346	1305.901385	0.016895	0.017072
RS	31	0.756052	1.889346	1357.722394	0.017566	0.017742
RS	32	0.817446	1.899795	1400.915707	0.018125	0.018308
RS	33	0.883244	1.899795	1450.239253	0.018763	0.018966
RS	34	0.953761	1.874641	1517.262496	0.019630	0.019858
RS	35	1.029334	1.874641	1561.747215	0.020205	0.020476
RS	36	1.110328	1.840059	1632.306490	0.021118	0.021429
RS	37	1.197131	1.840059	1668.608297	0.021588	0.021952
RS	38	1.290159	1.817988	1720.019372	0.022253	0.022660
RS	39	1.389859	1.817988	1744.771341	0.022573	0.023027
RS	40	1.496709	1.819710	1761.294610	0.022787	0.023272
RS	41	1.611222	1.819710	1772.206605	0.022928	0.023444
RS	42	1.733948	1.849670	1747.389207	0.022607	0.023136
RS	43	1.865476	1.849670	1743.911774	0.022562	0.023101
RS	44	2.006437	1.908919	1679.919441	0.021734	0.022266
RS	45	2.157507	1.908919	1663.262945	0.021519	0.022040
RS	46	2.319411	1.991786	1572.235361	0.020341	0.020842
RS	47	2.492927	1.991786	1544.443568	0.019981	0.020460
RS	48	2.678887	2.082540	1445.079537	0.018696	0.019152
RS	49	2.878185	2.082540	1407.597532	0.018211	0.018647
RS	50	3.091775	2.159995	1315.427414	0.017019	0.017440
RS	51	3.320683	2.159995	1268.382026	0.016410	0.016822
RS	52	3.566009	2.207685	1189.081109	0.015384	0.015794
RS	53	3.828929	2.207685	1131.733238	0.014642	0.015055
RS	54	4.110705	2.217864	1063.427305	0.013758	0.014177
RS	55	4.412690	2.217864	995.055142	0.012874	0.013299
RS	56	4.736332	2.217864	922.040181	0.011929	0.012360
RS	57	5.083186	2.217864	845.494569	0.010939	0.011370
RS	58	5.454915	2.417133	708.539961	0.009167	0.009577
RS	59	5.853304	2.417133	644.592962	0.008340	0.008740
RS	60	6.280265	2.417133	579.544711	0.007498	0.007881
RS	61	6.737846	2.417133	514.516435	0.006657	0.007015
RS	62	7.228245	2.417133	450.636637	0.005830	0.006158
RS	63	7.753814	2.417133	1934.551062	0.025029	0.026545
PA	4+25*2+4+6 0.093538579 0.036021341 7.753814334 1.501071687 0.756558670 2.156811694 1.583296771 0.947462637 0.741177954 0.747415710 0.879969107 1.079683531 1.284391891 1.459474270 1.604586328 1.729006549 1.829506179 1.889346031 1.899795414 1.874641443 1.840059408 1.817987959 1.819710080 1.849670064 1.908918571 1.991785728 2.082540144 2.159994682 2.207684976 2.217864462 2.417132512
//
IT	4622
RD	24
LK	-476959.817711
QD	-78.465339 -> -68.837584
RI	0.0059416441
TR	0.092647	0.036245
MT	7.799719
MM	C_pi: 1.688002, n_recomb: 78527.220339
RS	0	0.000000	1.538888	354.790636	0.004518	0.000729
RS	1	0.007182	1.538888	378.487907	0.004820	0.002911
RS	2	0.014879	1.538888	403.631717	0.005140	0.004746
RS	3	0.023130	1.538888	430.290199	0.005480	0.006350
RS	4	0.031972	0.747431	941.002921	0.011983	0.013463
RS	5	0.041450	0.747431	995.599185	0.012678	0.012752
RS	6	0.051609	2.235636	353.546478	0.004502	0.004195
RS	7	0.062497	2.235636	377.107334	0.004802	0.004121
RS	8	0.074167	1.636841	548.634361	0.006987	0.005835
RS	9	0.086676	1.636841	583.536294	0.007431	0.006319
RS	10	0.100082	0.962979	1051.166676	0.013386	0.011606
RS	11	0.114451	0.962979	1109.677377	0.014131	0.012728
RS	12	0.129853	0.745056	1508.658438	0.019212	0.017681
RS	13	0.146360	0.745056	1580.809438	0.020131	0.019012
RS	14	0.164053	0.748176	1646.911146	0.020972	0.020118
RS	15	0.183017	0.748176	1720.060228	0.021904	0.021317
RS	16	0.203342	0.881043	1526.037074	0.019433	0.019100
RS	17	0.225128	0.881043	1594.924472	0.020310	0.020080
RS	18	0.248478	1.083282	1356.848743	0.017279	0.017178
RS	19	0.273504	1.083282	1420.571206	0.018090	0.018022
RS	20	0.300328	1.291403	1248.152531	0.015895	0.015893
RS	21	0.329079	1.291403	1307.997346	0.016657	0.016680
RS	22	0.359894	1.469602	1204.415928	0.015338	0.015405
RS	23	0.392923	1.469602	1261.987281	0.016071	0.016165
RS	24	0.428323	1.617309	1201.000614	0.015294	0.015419
RS	25	0.466266	1.617309	1257.238253	0.016010	0.016156
RS	26	0.506934	1.744157	1219.515243	0.015530	0.015690
RS	27	0.550522	1.744157	1274.730143	0.016233	0.016399
RS	28	0.597241	1.846916	1257.044855	0.016008	0.016175
RS	29	0.647315	1.846916	1311.231703	0.016698	0.016860
RS	30	0.700985	1.908213	1321.896180	0.016834	0.016992
RS	31	0.758510	1.908213	1374.740675	0.017507	0.017663
RS	32	0.820166	1.918718	1418.926542	0.018069	0.018230
RS	33	0.886250	1.918718	1469.328824	0.018711	0.018890
RS	34	0.957080	1.892391	1538.454301	0.019591	0.019792
RS	35	1.032997	1.892391	1584.049982	0.020172	0.020413
RS	36	1.114366	1.856172	1657.291991	0.021105	0.021383
RS	37	1.201578	1.856172	1694.662195	0.021581	0.021910
RS	38	1.295054	1.832728	1748.518544	0.022266	0.022637
RS	39	1.395244	1.832728	1774.194807	0.022593	0.023011
RS	40	1.502628	1.833798	1792.162046	0.022822	0.023271
RS	41	1.617725	1.833798	1803.776675	0.022970	0.023450
RS	42	1.741088	1.864075	1778.954186	0.022654	0.023148
RS	43	1.873310	1.864075	1775.944436	0.022616	0.023120
RS	44	2.015028	1.924747	1710.473907	0.021782	0.022282
RS	45	2.166924	1.924747	1694.105448	0.021573	0.022065
RS	46	2.329728	2.010053	1600.620899	0.020383	0.020857
RS	47	2.504225	2.010053	1573.016371	0.020031	0.020485
RS	48	2.691254	2.103787	1471.040074	0.018733	0.019166
RS	49	2.891715	2.103787	1433.682346	0.018257	0.018673
RS	50	3.106572	2.183970	1339.442972	0.017057	0.017460
RS	51	3.336860	2.183970	1292.423322	0.016458	0.016854
RS	52	3.583686	2.233412	1211.855030	0.015432	0.015827
RS	53	3.848239	2.233412	1154.335874	0.014700	0.015099
RS	54	4.131792	2.243944	1085.472298	0.013823	0.014229
RS	55	4.435708	2.243944	1016.591103	0.012946	0.013360
RS	56	4.761451	2.243944	942.879148	0.012007	0.012428
RS	57	5.110588	2.243944	865.453476	0.011021	0.011444
RS	58	5.484799	2.449843	724.819014	0.009230	0.009632
RS	59	5.885885	2.449843	660.261741	0.008408	0.008801
RS	60	6.315776	2.449843	594.446733	0.007570	0.007947
RS	61	6.776541	2.449843	528.508931	0.006730	0.007085
RS	62	7.270396	2.449843	463.596295	0.005904	0.006229
RS	63	7.799719	2.449843	2005.688244	0.025541	0.027064
PA	4+25*2+4+6 0.092647244 0.036245075 7.799719170 1.538887792 0.747431200 2.235635803 1.636841089 0.962978754 0.745055691 0.748175635 0.881043288 1.083282216 1.291403171 1.469601814 1.617308849 1.744156726 1.846915543 1.908212897 1.918717708 1.892390696 1.856172142 1.832728458 1.833798145 1.864074748 1.924746792 2.010053363 2.103787068 2.183969967 2.233412063 2.243943897 2.449842836
//
IT	3904
RD	25
LK	-476940.811451
QD	-74.180175 -> -65.240585
RI	0.0056858763
TR	0.091797	0.036460
MT	7.843873
MM	C_pi: 1.704496, n_recomb: 79727.276793
RS	0	0.000000	1.577529	351.707957	0.004411	0.000723
RS	1	0.007191	1.577529	375.274911	0.004707	0.002884
RS	2	0.014900	1.577529	400.288968	0.005021	0.004658
RS	3	0.023162	1.577529	426.819410	0.005353	0.006209
RS	4	0.032019	0.738449	968.555347	0.012148	0.013682
RS	5	0.041513	0.738449	1024.655088	0.012852	0.012982
RS	6	0.051689	2.315656	347.095009	0.004354	0.004075
RS	7	0.062598	2.315656	370.320407	0.004645	0.004006
RS	8	0.074291	1.691299	540.232815	0.006776	0.005686
RS	9	0.086824	1.691299	574.789534	0.007209	0.006154
RS	10	0.100259	0.978518	1053.202621	0.013210	0.011491
RS	11	0.114660	0.978518	1112.162290	0.013950	0.012596
RS	12	0.130097	0.748894	1528.912819	0.019177	0.017685
RS	13	0.146644	0.748894	1602.277910	0.020097	0.019009
RS	14	0.164380	0.748895	1676.438052	0.021027	0.020194
RS	15	0.183393	0.748895	1750.983232	0.021962	0.021393
RS	16	0.203772	0.882001	1553.351805	0.019483	0.019162
RS	17	0.225617	0.882001	1623.551123	0.020364	0.020145
RS	18	0.249033	1.086646	1378.521997	0.017290	0.017197
RS	19	0.274133	1.086646	1443.400917	0.018104	0.018042
RS	20	0.301037	1.298068	1265.765227	0.015876	0.015877
RS	21	0.329877	1.298068	1326.639824	0.016640	0.016664
RS	22	0.360790	1.479306	1220.020480	0.015302	0.015367
RS	23	0.393927	1.479306	1278.555226	0.016037	0.016126
RS	24	0.429446	1.629568	1215.809192	0.015250	0.015367
RS	25	0.467520	1.629568	1272.986676	0.015967	0.016102
RS	26	0.508332	1.758809	1234.038870	0.015478	0.015627
RS	27	0.552078	1.758809	1290.192007	0.016183	0.016336
RS	28	0.598970	1.863810	1271.644203	0.015950	0.016103
RS	29	0.649235	1.863810	1326.785241	0.016642	0.016787
RS	30	0.703114	1.926571	1337.294814	0.016773	0.016914
RS	31	0.760868	1.926571	1391.133093	0.017449	0.017585
RS	32	0.822775	1.937162	1436.260950	0.018015	0.018155
RS	33	0.889134	1.937162	1487.712908	0.018660	0.018815
RS	34	0.960265	1.909702	1558.881658	0.019553	0.019728
RS	35	1.036511	1.909702	1605.562448	0.020138	0.020351
RS	36	1.118240	1.871870	1681.447449	0.021090	0.021338
RS	37	1.205846	1.871870	1719.866098	0.021572	0.021869
RS	38	1.299752	1.847061	1776.155191	0.022278	0.022614
RS	39	1.400412	1.847061	1802.743257	0.022611	0.022994
RS	40	1.508310	1.847460	1822.174505	0.022855	0.023268
RS	41	1.623967	1.847460	1834.486449	0.023010	0.023454
RS	42	1.747941	1.878008	1809.706028	0.022699	0.023159
RS	43	1.880831	1.878008	1807.164071	0.022667	0.023139
RS	44	2.023277	1.940037	1740.271760	0.021828	0.022298
RS	45	2.175967	1.940037	1724.195264	0.021626	0.022089
RS	46	2.339637	2.027709	1628.306373	0.020423	0.020871
RS	47	2.515077	2.027709	1600.896145	0.020080	0.020510
RS	48	2.703133	2.124349	1496.353493	0.018768	0.019180
RS	49	2.904712	2.124349	1459.130247	0.018302	0.018697
RS	50	3.120788	2.207205	1362.857450	0.017094	0.017479
RS	51	3.352402	2.207205	1315.878435	0.016505	0.016884
RS	52	3.600672	2.258366	1234.073287	0.015479	0.015859
RS	53	3.866796	2.258366	1176.404473	0.014755	0.015141
RS	54	4.152058	2.269234	1107.015587	0.013885	0.014279
RS	55	4.457833	2.269234	1037.655027	0.013015	0.013418
RS	56	4.785597	2.269234	963.279892	0.012082	0.012493
RS	57	5.136931	2.269234	885.011457	0.011100	0.011515
RS	58	5.513531	2.481546	740.779124	0.009291	0.009685
RS	59	5.917212	2.481546	675.637179	0.008474	0.008861
RS	60	6.349924	2.481546	609.084126	0.007640	0.008012
RS	61	6.813753	2.481546	542.267755	0.006802	0.007152
RS	62	7.310936	2.481546	476.354502	0.005975	0.006297
RS	63	7.843873	2.481546	2076.257135	0.026042	0.027570
PA	4+25*2+4+6 0.091796885 0.036459920 7.843873464 1.577528907 0.738448776 2.315655530 1.691299380 0.978517542 0.748894031 0.748894859 0.882001148 1.086645984 1.298068471 1.479305949 1.629567732 1.758809242 1.863810469 1.926570721 1.937162069 1.909701612 1.871869910 1.847060632 1.847460241 1.878007630 1.940037187 2.027708585 2.124348917 2.207205379 2.258365732 2.269234318 2.481546113
//
CC
CC	Brief Description of the file format:
CC	  CC  comments
CC	  MM  useful-messages
CC	  RD  round-of-iterations
CC	  LL  \log[P(sequence)]
CC	  QD  Q-before-opt Q-after-opt
CC	  TR  \theta_0 \rho_0
CC	  RS  k t_k \lambda_k \pi_k \sum_{l\not=k}A_{kl} A_{kk}
CC	  DC  begin end best-k t_k+\Delta_k max-prob
CC
MM	Version: 0.6.5-r67
MM	pattern:4+25*2+4+6, n:63, n_free_lambdas:28
MM	n_iterations:25, skip:1, max_t:5, theta/rho:5
MM	is_decoding:0
MM	n_seqs:23, sum_L:1331164, sum_n:179530
RD	0
LK	0.000000
QD	0.000000 -> 0.000000
RI	inf
TR	0.144872	0.028974
MT	5.000000
MM	C_pi: 1.000000, n_recomb: 38018.876436
RS	0	0.000000	1.000000	240.575625	0.006328	0.000000
RS	1	0.006440	1.000000	254.396409	0.006691	0.000000
RS	2	0.013294	1.000000	268.897722	0.007073	0.000000
RS	3	0.020590	1.000000	284.098057	0.007473	0.000000
RS	4	0.028356	1.000000	300.014221	0.007891	0.000000
RS	5	0.036622	1.000000	316.660935	0.008329	0.000000
RS	6	0.045421	1.000000	334.050388	0.008786	0.000000
RS	7	0.054785	1.000000	352.191744	0.009264	0.000000
RS	8	0.064753	1.000000	371.090592	0.009761	0.000000
RS	9	0.075363	1.000000	390.748340	0.010278	0.000000
RS	10	0.086656	1.000000	411.161558	0.010815	0.000000
RS	11	0.098677	1.000000	432.321258	0.011371	0.000000
RS	12	0.111471	1.000000	454.212120	0.011947	0.000000
RS	13	0.125090	1.000000	476.811655	0.012541	0.000000
RS	14	0.139585	1.000000	500.089328	0.013154	0.000000
RS	15	0.155014	1.000000	524.005615	0.013783	0.000000
RS	16	0.171437	1.000000	548.511037	0.014427	0.000000
RS	17	0.188917	1.000000	573.545153	0.015086	0.000000
RS	18	0.207523	1.000000	599.035532	0.015756	0.000000
RS	19	0.227327	1.000000	624.896742	0.016436	0.000000
RS	20	0.248406	1.000000	651.029338	0.017124	0.000000
RS	21	0.270843	1.000000	677.318916	0.017815	0.000000
RS	22	0.294725	1.000000	703.635238	0.018508	0.000000
RS	23	0.320144	1.000000	729.831474	0.019197	0.000000
RS	24	0.347201	1.000000	755.743607	0.019878	0.000000
RS	25	0.376000	1.000000	781.190041	0.020547	0.000000
RS	26	0.406654	1.000000	805.971483	0.021199	0.000000
RS	27	0.439282	1.000000	829.871145	0.021828	0.000000
RS	28	0.474011	1.000000	852.655337	0.022427	0.000000
RS	29	0.510976	1.000000	874.074528	0.022991	0.000000
RS	30	0.550322	1.000000	893.864941	0.023511	0.000000
RS	31	0.592202	1.000000	911.750744	0.023982	0.000000
RS	32	0.636779	1.000000	927.446930	0.024394	0.000000
RS	33	0.684227	1.000000	940.662920	0.024742	0.000000
RS	34	0.734730	1.000000	951.106953	0.025017	0.000000
RS	35	0.788485	1.000000	958.491278	0.025211	0.000000
RS	36	0.845702	1.000000	962.538170	0.025317	0.000000
RS	37	0.906604	1.000000	962.986722	0.025329	0.000000
RS	38	0.971428	1.000000	959.600352	0.025240	0.000000
RS	39	1.040426	1.000000	952.174914	0.025045	0.000000
RS	40	1.113868	1.000000	940.547224	0.024739	0.000000
RS	41	1.192040	1.000000	924.603786	0.024320	0.000000
RS	42	1.275245	1.000000	904.289412	0.023785	0.000000
RS	43	1.363809	1.000000	879.615378	0.023136	0.000000
RS	44	1.458076	1.000000	850.666700	0.022375	0.000000
RS	45	1.558414	1.000000	817.608054	0.021505	0.000000
RS	46	1.665214	1.000000	780.687860	0.020534	0.000000
RS	47	1.778891	1.000000	740.240002	0.019470	0.000000
RS	48	1.899889	1.000000	696.682722	0.018325	0.000000
RS	49	2.028679	1.000000	650.514266	0.017110	0.000000
RS	50	2.165763	1.000000	602.304976	0.015842	0.000000
RS	51	2.311675	1.000000	552.685690	0.014537	0.000000
RS	52	2.466983	1.000000	502.332498	0.013213	0.000000
RS	53	2.632293	1.000000	451.948166	0.011887	0.000000
RS	54	2.808249	1.000000	402.240803	0.010580	0.000000
RS	55	2.995536	1.000000	353.900629	0.009309	0.000000
RS	56	3.194884	1.000000	307.575967	0.008090	0.000000
RS	57	3.407070	1.000000	263.849794	0.006940	0.000000
RS	58	3.632920	1.000000	223.218328	0.005871	0.000000
RS	59	3.873315	1.000000	186.073138	0.004894	0.000000
RS	60	4.129191	1.000000	152.688150	0.004016	0.000000
RS	61	4.401545	1.000000	123.212668	0.003241	0.000000
RS	62	4.691438	1.000000	97.671108	0.002569	0.000000
RS	63	5.000000	1.000000	274.460054	0.007219	0.000000
PA	4+25*2+4+6 0.144871944 0.028974389 5.000000000 1.000000000 1.000000000 1.000000000 1.000000000 1.000000000 1.000000000 1.000000000 1.000000000 1.000000000 1.000000000 1.000000000 1.000000000 1.000000000 1.000000000 1.000000000 1.000000000 1.000000000 1.000000000 1.000000000 1.000000000 1.000000000 1.000000000 1.000000000 1.000000000 1.000000000 1.000000000 1.000000000 1.000000000
//
IT	4878
RD	1
LK	-466208.237683
QD	-755.973008 -> -422.806941
RI	0.0134030522
TR	0.131860	0.027119
MT	5.723917
MM	C_pi: 1.076722, n_recomb: 38309.503753
RS	0	0.000000	0.575635	434.640784	0.011346	0.002605
RS	1	0.006664	0.575635	458.136722	0.011959	0.006747
RS	2	0.013773	0.575635	482.521009	0.012595	0.010388
RS	3	0.021355	0.575635	507.774580	0.013255	0.013183
RS	4	0.029443	0.654144	470.216961	0.012274	0.013760
RS	5	0.038069	0.654144	494.825853	0.012917	0.012185
RS	6	0.047270	0.745760	456.761407	0.011923	0.010304
RS	7	0.057085	0.745760	480.687441	0.012547	0.009774
RS	8	0.067554	0.760085	495.957440	0.012946	0.010425
RS	9	0.078720	0.760085	521.121873	0.013603	0.011598
RS	10	0.090631	0.773421	537.660738	0.014035	0.012828
RS	11	0.103335	0.773421	563.941409	0.014721	0.013894
RS	12	0.116886	0.805717	567.373078	0.014810	0.014759
RS	13	0.131340	0.805717	594.190945	0.015510	0.015438
RS	14	0.146757	0.851669	588.305464	0.015357	0.015930
RS	15	0.163202	0.851669	615.258696	0.016060	0.016247
RS	16	0.180743	0.906635	604.043885	0.015767	0.016436
RS	17	0.199452	0.906635	630.872282	0.016468	0.016558
RS	18	0.219409	0.963751	619.403648	0.016168	0.016662
RS	19	0.240696	0.963751	645.968536	0.016862	0.016778
RS	20	0.263401	1.017090	637.804522	0.016649	0.016921
RS	21	0.287619	1.017090	664.001902	0.017333	0.017094
RS	22	0.313451	1.063953	660.151374	0.017232	0.017291
RS	23	0.341005	1.063953	685.818782	0.017902	0.017505
RS	24	0.370395	1.103917	685.849473	0.017903	0.017732
RS	25	0.401744	1.103917	710.715541	0.018552	0.017976
RS	26	0.435182	1.137291	713.831857	0.018633	0.018243
RS	27	0.470848	1.137291	737.495816	0.019251	0.018536
RS	28	0.508892	1.164774	742.696643	0.019387	0.018850
RS	29	0.549470	1.164774	764.618066	0.019959	0.019179
RS	30	0.592753	1.187062	770.870245	0.020122	0.019514
RS	31	0.638921	1.187062	790.367749	0.020631	0.019853
RS	32	0.688165	1.204348	796.876723	0.020801	0.020193
RS	33	0.740691	1.204348	813.128347	0.021225	0.020535
RS	34	0.796718	1.216843	818.976304	0.021378	0.020873
RS	35	0.856478	1.216843	831.029684	0.021693	0.021201
RS	36	0.920221	1.225323	834.803692	0.021791	0.021506
RS	37	0.988212	1.225323	841.623890	0.021969	0.021774
RS	38	1.060735	1.230959	841.568076	0.021968	0.021989
RS	39	1.138090	1.230959	842.132519	0.021982	0.022137
RS	40	1.220601	1.234816	836.591100	0.021838	0.022202
RS	41	1.308610	1.234816	830.014933	0.021666	0.022175
RS	42	1.402485	1.237657	817.720449	0.021345	0.022046
RS	43	1.502616	1.237657	803.397114	0.020971	0.021807
RS	44	1.609420	1.240000	783.597219	0.020454	0.021452
RS	45	1.723341	1.240000	761.343598	0.019873	0.020980
RS	46	1.844855	1.242122	733.944213	0.019158	0.020391
RS	47	1.974467	1.242122	704.124126	0.018380	0.019690
RS	48	2.112717	1.243958	669.829123	0.017485	0.018884
RS	49	2.260180	1.243958	633.416642	0.016534	0.017986
RS	50	2.417471	1.245197	593.644290	0.015496	0.017008
RS	51	2.585244	1.245197	552.218123	0.014415	0.015963
RS	52	2.764198	1.245592	508.870463	0.013283	0.014865
RS	53	2.955078	1.245592	464.546256	0.012126	0.013728
RS	54	3.158679	1.244987	419.894289	0.010961	0.012564
RS	55	3.375849	1.244987	375.159149	0.009793	0.011386
RS	56	3.607492	1.244987	331.256572	0.008647	0.010209
RS	57	3.854572	1.244987	288.832052	0.007539	0.009049
RS	58	4.118118	1.257551	246.266181	0.006428	0.007921
RS	59	4.399229	1.257551	209.335387	0.005464	0.006840
RS	60	4.699073	1.257551	175.272065	0.004575	0.005821
RS	61	5.018900	1.257551	144.403450	0.003769	0.004875
RS	62	5.360041	1.257551	116.942072	0.003053	0.004013
RS	63	5.723917	1.257551	354.860930	0.009263	0.012743
PA	4+25*2+4+6 0.131860233 0.027118532 5.723917484 0.575634956 0.654144049 0.745759726 0.760085106 0.773420572 0.805717468 0.851669312 0.906635284 0.963750839 1.017089844 1.063953400 1.103916645 1.137290716 1.164773941 1.187061548 1.204347610 1.216842651 1.225323200 1.230958939 1.234815598 1.237656593 1.239999771 1.242122173 1.243957520 1.245197177 1.245592237 1.244986534 1.257551372
//
IT	4675
RD	2
LK	-465674.803533
QD	-469.192772 -> -336.988503
RI	0.0187770683
TR	0.124810	0.026734
MT	6.140453
MM	C_pi: 1.139100, n_recomb: 39930.253294
RS	0	0.000000	0.519247	510.351891	0.012781	0.002404
RS	1	0.006781	0.519247	537.702601	0.013466	0.006727
RS	2	0.014023	0.519247	566.004244	0.014175	0.010143
RS	3	0.021755	0.519247	595.217383	0.014906	0.013582
RS	4	0.030012	0.595156	546.126499	0.013677	0.013259
RS	5	0.038828	0.595156	574.368289	0.014384	0.012541
RS	6	0.048243	0.719033	500.210025	0.012527	0.009842
RS	7	0.058295	0.719033	526.539389	0.013186	0.009604
RS	8	0.069030	0.716126	555.946563	0.013923	0.010223
RS	9	0.080493	0.716126	583.997169	0.014625	0.011600
RS	10	0.092732	0.711622	616.624616	0.015443	0.012917
RS	11	0.105802	0.711622	646.172792	0.016183	0.014363
RS	12	0.119759	0.741101	649.642974	0.016269	0.015037
RS	13	0.134661	0.741101	679.565443	0.017019	0.016155
RS	14	0.150575	0.796208	661.266277	0.016561	0.016213
RS	15	0.167567	0.796208	690.862996	0.017302	0.017004
RS	16	0.185712	0.870563	659.842852	0.016525	0.016603
RS	17	0.205087	0.870563	688.747226	0.017249	0.017161
RS	18	0.225776	0.953652	655.991166	0.016428	0.016644
RS	19	0.247868	0.953652	684.108649	0.017133	0.017151
RS	20	0.271458	1.034652	657.201698	0.016459	0.016754
RS	21	0.296648	1.034652	684.564299	0.017144	0.017285
RS	22	0.323546	1.107590	665.593940	0.016669	0.017052
RS	23	0.352269	1.107590	692.203855	0.017335	0.017592
RS	24	0.382939	1.170909	680.271532	0.017036	0.017479
RS	25	0.415688	1.170909	706.018825	0.017681	0.018006
RS	26	0.450659	1.224597	699.751804	0.017524	0.017996
RS	27	0.488001	1.224597	724.389737	0.018141	0.018525
RS	28	0.527876	1.269397	722.350208	0.018090	0.018611
RS	29	0.570455	1.269397	745.484267	0.018670	0.019135
RS	30	0.615921	1.306124	746.398143	0.018693	0.019282
RS	31	0.664470	1.306124	767.481604	0.019221	0.019778
RS	32	0.716311	1.334561	770.715364	0.019302	0.019970
RS	33	0.771668	1.334561	789.037062	0.019760	0.020435
RS	34	0.830779	1.354562	793.872073	0.019881	0.020670
RS	35	0.893899	1.354562	808.541572	0.020249	0.021094
RS	36	0.961299	1.367460	813.304489	0.020368	0.021334
RS	37	1.033270	1.367460	823.283099	0.020618	0.021673
RS	38	1.110121	1.375637	825.580207	0.020676	0.021847
RS	39	1.192184	1.375637	829.778696	0.020781	0.022042
RS	40	1.279812	1.381296	827.292899	0.020718	0.022076
RS	41	1.373382	1.381296	824.708592	0.020654	0.022077
RS	42	1.473297	1.385898	815.694833	0.020428	0.021918
RS	43	1.579988	1.385898	805.559730	0.020174	0.021694
RS	44	1.693914	1.390336	788.930797	0.019758	0.021312
RS	45	1.815566	1.390336	770.863530	0.019305	0.020852
RS	46	1.945468	1.394932	746.342885	0.018691	0.020240
RS	47	2.084179	1.394932	720.473307	0.018043	0.019553
RS	48	2.232296	1.399234	688.752371	0.017249	0.018738
RS	49	2.390458	1.399234	655.775216	0.016423	0.017864
RS	50	2.559345	1.402304	618.269479	0.015484	0.016896
RS	51	2.739685	1.402304	579.445675	0.014511	0.015882
RS	52	2.932255	1.403454	537.867036	0.013470	0.014812
RS	53	3.137883	1.403454	495.015508	0.012397	0.013707
RS	54	3.357456	1.402293	451.352104	0.011304	0.012578
RS	55	3.591919	1.402293	406.767412	0.010187	0.011426
RS	56	3.842282	1.402293	362.394621	0.009076	0.010271
RS	57	4.109623	1.402293	318.921353	0.007987	0.009128
RS	58	4.395093	1.428198	272.500093	0.006824	0.007941
RS	59	4.699922	1.428198	234.346206	0.005869	0.006893
RS	60	5.025422	1.428198	198.598064	0.004974	0.005898
RS	61	5.372996	1.428198	165.685994	0.004149	0.004967
RS	62	5.744140	1.428198	135.934259	0.003404	0.004113
RS	63	6.140453	1.428198	433.649810	0.010860	0.013436
PA	4+25*2+4+6 0.124809719 0.026734465 6.140453098 0.519246582 0.595155886 0.719033094 0.716126231 0.711622220 0.741101459 0.796207606 0.870562721 0.953651720 1.034651680 1.107589577 1.170908527 1.224596534 1.269397162 1.306123626 1.334561057 1.354561617 1.367459738 1.375637490 1.381296389 1.385898458 1.390335742 1.394931811 1.399233925 1.402303902 1.403453819 1.402293459 1.428197854
//
IT	5333
RD	3
LK	-465442.221542
QD	-383.994149 -> -302.392296
RI	0.0196687454
TR	0.120122	0.026890
MT	6.404984
MM	C_pi: 1.193162, n_recomb: 42034.466521
RS	0	0.000000	0.528808	532.607868	0.012671	0.002283
RS	1	0.006852	0.528808	561.579354	0.013360	0.006593
RS	2	0.014173	0.528808	591.587258	0.014074	0.009804
RS	3	0.021996	0.528808	622.591936	0.014811	0.013288
RS	4	0.030355	0.595995	581.304673	0.013829	0.013125
RS	5	0.039286	0.595995	611.658006	0.014551	0.012671
RS	6	0.048830	0.753297	509.573201	0.012123	0.009489
RS	7	0.059027	0.753297	536.994397	0.012775	0.009228
RS	8	0.069924	0.727767	585.028251	0.013918	0.009995
RS	9	0.081566	0.727767	614.955337	0.014630	0.011339
RS	10	0.094007	0.698410	672.571299	0.016000	0.012989
RS	11	0.107300	0.698410	704.777385	0.016767	0.014543
RS	12	0.121503	0.717409	718.213714	0.017086	0.015351
RS	13	0.136680	0.717409	750.975356	0.017866	0.016628
RS	14	0.152897	0.772284	728.977659	0.017342	0.016572
RS	15	0.170225	0.772284	761.243135	0.018110	0.017557
RS	16	0.188740	0.854950	717.829438	0.017077	0.016867
RS	17	0.208524	0.854950	749.082156	0.017821	0.017615
RS	18	0.229663	0.952476	701.464022	0.016688	0.016745
RS	19	0.252251	0.952476	731.597850	0.017405	0.017422
RS	20	0.276386	1.050033	691.853370	0.016459	0.016710
RS	21	0.302175	1.050033	720.975591	0.017152	0.017396
RS	22	0.329731	1.138738	692.362317	0.016471	0.016920
RS	23	0.359176	1.138738	720.575579	0.017142	0.017607
RS	24	0.390637	1.216101	701.620820	0.016692	0.017311
RS	25	0.424254	1.216101	728.905450	0.017341	0.017970
RS	26	0.460175	1.282038	717.501043	0.017069	0.017816
RS	27	0.498557	1.282038	743.685430	0.017692	0.018457
RS	28	0.539569	1.337480	737.853656	0.017554	0.018426
RS	29	0.583390	1.337480	762.606095	0.018142	0.019042
RS	30	0.630215	1.383331	760.796850	0.018099	0.019093
RS	31	0.680247	1.383331	783.623166	0.018642	0.019662
RS	32	0.733708	1.418814	785.374947	0.018684	0.019782
RS	33	0.790832	1.418814	805.600374	0.019165	0.020304
RS	34	0.851869	1.443202	810.424501	0.019280	0.020498
RS	35	0.917089	1.443202	827.160431	0.019678	0.020966
RS	36	0.986778	1.458236	833.137741	0.019820	0.021192
RS	37	1.061241	1.458236	845.301628	0.020110	0.021564
RS	38	1.140807	1.467470	849.382857	0.020207	0.021737
RS	39	1.225824	1.467470	855.807211	0.020360	0.021955
RS	40	1.316666	1.474186	855.031531	0.020341	0.021988
RS	41	1.413733	1.474186	854.622510	0.020331	0.022006
RS	42	1.517450	1.480442	846.855481	0.020147	0.021840
RS	43	1.628274	1.480442	838.755271	0.019954	0.021631
RS	44	1.746691	1.487361	822.741148	0.019573	0.021235
RS	45	1.873222	1.487361	806.485599	0.019186	0.020790
RS	46	2.008422	1.495144	781.997449	0.018604	0.020164
RS	47	2.152886	1.495144	757.631182	0.018024	0.019498
RS	48	2.307249	1.502768	725.615554	0.017262	0.018677
RS	49	2.472188	1.502768	693.716814	0.016504	0.017830
RS	50	2.648428	1.508495	655.838960	0.015602	0.016870
RS	51	2.836744	1.508495	617.503513	0.014690	0.015887
RS	52	3.037962	1.511098	575.466867	0.013690	0.014840
RS	53	3.252968	1.511098	532.335731	0.012664	0.013763
RS	54	3.482705	1.510100	487.893092	0.011607	0.012663
RS	55	3.728184	1.510100	442.146953	0.010519	0.011532
RS	56	3.990482	1.510100	396.192821	0.009425	0.010393
RS	57	4.270752	1.510100	350.758896	0.008345	0.009263
RS	58	4.570225	1.549914	299.470308	0.007124	0.008022
RS	59	4.890218	1.549914	259.608058	0.006176	0.006998
RS	60	5.232136	1.549914	221.849967	0.005278	0.006018
RS	61	5.597481	1.549914	186.702858	0.004442	0.005097
RS	62	5.987859	1.549914	154.574327	0.003677	0.004245
RS	63	6.404984	1.549914	511.510280	0.012169	0.014241
PA	4+25*2+4+6 0.120121860 0.026889703 6.404984379 0.528807999 0.595995202 0.753296806 0.727767134 0.698410487 0.717409311 0.772284004 0.854950184 0.952476339 1.050033423 1.138738210 1.216100534 1.282037744 1.337479540 1.383331300 1.418813675 1.443201786 1.458236312 1.467469724 1.474185955 1.480441586 1.487360652 1.495144111 1.502768313 1.508494980 1.511098353 1.510099911 1.549913868
//
IT	4773
RD	4
LK	-465288.571234
QD	-342.563601 -> -278.099354
RI	0.0186504254
TR	0.116542	0.027259
MT	6.592753
MM	C_pi: 1.239432, n_recomb: 44227.150061
RS	0	0.000000	0.552681	539.638300	0.012202	0.002208
RS	1	0.006900	0.552681	569.526823	0.012877	0.006473
RS	2	0.014276	0.552681	600.539446	0.013579	0.009525
RS	3	0.022161	0.552681	632.642460	0.014304	0.012945
RS	4	0.030590	0.610797	602.906905	0.013632	0.013116
RS	5	0.039601	0.610797	634.827647	0.014354	0.012762
RS	6	0.049234	0.809248	505.031702	0.011419	0.009137
RS	7	0.059531	0.809248	532.896809	0.012049	0.008802
RS	8	0.070539	0.760065	597.866563	0.013518	0.009729
RS	9	0.082306	0.760065	629.070098	0.014224	0.010978
RS	10	0.094885	0.703168	714.168496	0.016148	0.013004
RS	11	0.108332	0.703168	748.634540	0.016927	0.014570
RS	12	0.122707	0.709592	776.685677	0.017561	0.015615
RS	13	0.138074	0.709592	812.061142	0.018361	0.016944
RS	14	0.154501	0.761356	790.773334	0.017880	0.016898
RS	15	0.172062	0.761356	825.611831	0.018668	0.017966
RS	16	0.190834	0.848208	773.502270	0.017489	0.017118
RS	17	0.210902	0.848208	807.112309	0.018249	0.017954
RS	18	0.232354	0.955250	747.690762	0.016906	0.016854
RS	19	0.255287	0.955250	779.929776	0.017635	0.017609
RS	20	0.279802	1.064202	730.053695	0.016507	0.016689
RS	21	0.306008	1.064202	761.080007	0.017208	0.017446
RS	22	0.334023	1.163501	725.320952	0.016400	0.016817
RS	23	0.363971	1.163501	755.314978	0.017078	0.017572
RS	24	0.395985	1.249905	731.593521	0.016542	0.017171
RS	25	0.430208	1.249905	760.600187	0.017198	0.017894
RS	26	0.466793	1.323531	745.980906	0.016867	0.017664
RS	27	0.505902	1.323531	773.873392	0.017498	0.018360
RS	28	0.547709	1.385696	765.783606	0.017315	0.018268
RS	29	0.592401	1.385696	792.259860	0.017913	0.018930
RS	30	0.640177	1.437515	788.843389	0.017836	0.018928
RS	31	0.691250	1.437515	813.428739	0.018392	0.019535
RS	32	0.745846	1.477633	814.426613	0.018415	0.019618
RS	33	0.804210	1.477633	836.453060	0.018913	0.020170
RS	34	0.866601	1.504646	841.663147	0.019030	0.020348
RS	35	0.933296	1.504646	860.219670	0.019450	0.020840
RS	36	1.004594	1.520600	867.497357	0.019615	0.021071
RS	37	1.080812	1.520600	881.440327	0.019930	0.021463
RS	38	1.162288	1.530143	887.065639	0.020057	0.021649
RS	39	1.249386	1.530143	895.142943	0.020240	0.021886
RS	40	1.342494	1.537569	895.500646	0.020248	0.021927
RS	41	1.442027	1.537569	896.537426	0.020271	0.021962
RS	42	1.548427	1.545461	889.126606	0.020104	0.021794
RS	43	1.662170	1.545461	882.206402	0.019947	0.021603
RS	44	1.783760	1.555090	865.679512	0.019573	0.021197
RS	45	1.913740	1.555090	850.306874	0.019226	0.020773
RS	46	2.052689	1.566457	824.599105	0.018645	0.020132
RS	47	2.201225	1.566457	800.800067	0.018107	0.019493
RS	48	2.360011	1.577880	767.255034	0.017348	0.018662
RS	49	2.529752	1.577880	735.562523	0.016631	0.017844
RS	50	2.711206	1.586759	696.217150	0.015742	0.016888
RS	51	2.905180	1.586759	657.627382	0.014869	0.015936
RS	52	3.112539	1.591278	614.264416	0.013889	0.014904
RS	53	3.334205	1.591278	570.288772	0.012895	0.013854
RS	54	3.571167	1.590989	524.421874	0.011857	0.012776
RS	55	3.824478	1.590989	477.159124	0.010789	0.011664
RS	56	4.095269	1.590989	429.353580	0.009708	0.010541
RS	57	4.384744	1.590989	381.771036	0.008632	0.009420
RS	58	4.694193	1.645008	325.239132	0.007354	0.008125
RS	59	5.024994	1.645008	283.680499	0.006414	0.007120
RS	60	5.378620	1.645008	243.982237	0.005517	0.006153
RS	61	5.756647	1.645008	206.713131	0.004674	0.005238
RS	62	6.160758	1.645008	172.349133	0.003897	0.004386
RS	63	6.592753	1.645008	587.349527	0.013280	0.015083
PA	4+25*2+4+6 0.116541599 0.027258990 6.592752571 0.552681055 0.610796524 0.809247580 0.760065229 0.703168126 0.709591930 0.761356444 0.848208104 0.955249993 1.064202089 1.163500848 1.249905330 1.323531308 1.385696105 1.437514775 1.477633007 1.504645933 1.520600079 1.530143004 1.537569248 1.545461228 1.555089877 1.566456675 1.577879785 1.586759119 1.591277945 1.590989171 1.645008364
//
IT	4886
RD	5
LK	-465163.870308
QD	-312.428014 -> -256.766158
RI	0.0173074057
TR	0.113558	0.027710
MT	6.740090
MM	C_pi: 1.279773, n_recomb: 46383.524237
RS	0	0.000000	0.576946	544.727685	0.011744	0.002155
RS	1	0.006937	0.576946	575.371102	0.012405	0.006381
RS	2	0.014355	0.576946	607.218349	0.013091	0.009317
RS	3	0.022288	0.576946	640.242038	0.013803	0.012674
RS	4	0.030771	0.626154	621.784328	0.013405	0.013169
RS	5	0.039843	0.626154	655.110440	0.014124	0.012872
RS	6	0.049544	0.873801	495.253790	0.010677	0.008781
RS	7	0.059917	0.873801	523.221823	0.011280	0.008384
RS	8	0.071011	0.801342	601.875629	0.012976	0.009440
RS	9	0.082874	0.801342	633.952602	0.013668	0.010588
RS	10	0.095560	0.715492	746.317708	0.016090	0.012972
RS	11	0.109126	0.715492	782.739016	0.016875	0.014515
RS	12	0.123633	0.708845	827.437005	0.017839	0.015823
RS	13	0.139146	0.708845	865.219138	0.018654	0.017162
RS	14	0.155736	0.756643	846.923113	0.018259	0.017175
RS	15	0.173476	0.756643	884.194509	0.019063	0.018278
RS	16	0.192447	0.845993	825.401125	0.017795	0.017333
RS	17	0.212734	0.845993	861.280757	0.018569	0.018214
RS	18	0.234429	0.960281	791.699412	0.017069	0.016946
RS	19	0.257628	0.960281	825.995547	0.017808	0.017738
RS	20	0.282436	1.078104	767.436132	0.016545	0.016667
RS	21	0.308966	1.078104	800.347449	0.017255	0.017455
RS	22	0.337336	1.185356	758.790765	0.016359	0.016722
RS	23	0.367674	1.185356	790.567049	0.017044	0.017507
RS	24	0.400116	1.278121	763.319727	0.016457	0.017042
RS	25	0.434810	1.278121	794.060734	0.017119	0.017797
RS	26	0.471909	1.356897	777.292528	0.016758	0.017526
RS	27	0.511583	1.356897	806.903146	0.017396	0.018251
RS	28	0.554008	1.423555	797.397627	0.017191	0.018125
RS	29	0.599376	1.423555	825.590316	0.017799	0.018811
RS	30	0.647892	1.479528	821.162207	0.017704	0.018780
RS	31	0.699773	1.479528	847.466746	0.018271	0.019408
RS	32	0.755254	1.522913	848.086775	0.018284	0.019470
RS	33	0.814582	1.522913	871.829207	0.018796	0.020039
RS	34	0.878027	1.551580	877.631099	0.018921	0.020215
RS	35	0.945873	1.551580	897.868336	0.019357	0.020722
RS	36	1.018425	1.567801	906.512980	0.019544	0.020965
RS	37	1.096010	1.567801	922.033528	0.019878	0.021373
RS	38	1.178977	1.577242	929.128133	0.020031	0.021576
RS	39	1.267699	1.577242	938.592600	0.020235	0.021830
RS	40	1.362577	1.585150	939.853451	0.020263	0.021882
RS	41	1.464035	1.585150	942.010753	0.020309	0.021936
RS	42	1.572532	1.594598	934.570661	0.020149	0.021768
RS	43	1.688556	1.594598	928.460961	0.020017	0.021598
RS	44	1.812628	1.606965	910.916222	0.019639	0.021181
RS	45	1.945307	1.606965	896.038166	0.019318	0.020782
RS	46	2.087189	1.622026	868.547440	0.018725	0.020124
RS	47	2.238915	1.622026	844.940731	0.018216	0.019513
RS	48	2.401165	1.637424	809.317780	0.017448	0.018670
RS	49	2.574671	1.637424	777.504293	0.016763	0.017884
RS	50	2.760212	1.649668	736.229254	0.015873	0.016926
RS	51	2.958625	1.649668	697.135730	0.015030	0.016005
RS	52	3.170802	1.656333	652.112892	0.014059	0.014983
RS	53	3.397697	1.656333	607.142224	0.013090	0.013960
RS	54	3.640332	1.657064	559.637196	0.012065	0.012898
RS	55	3.899798	1.657064	510.818454	0.011013	0.011805
RS	56	4.177264	1.657064	461.163292	0.009942	0.010695
RS	57	4.473978	1.657064	411.471588	0.008871	0.009583
RS	58	4.791274	1.725427	349.554186	0.007536	0.008233
RS	59	5.130581	1.725427	306.438883	0.006607	0.007246
RS	60	5.493426	1.725427	264.962246	0.005712	0.006290
RS	61	5.881442	1.725427	225.745515	0.004867	0.005380
RS	62	6.296374	1.725427	189.323561	0.004082	0.004528
RS	63	6.740090	1.725427	661.646558	0.014265	0.015932
PA	4+25*2+4+6 0.113558230 0.027709732 6.740090069 0.576945803 0.626154162 0.873800559 0.801342080 0.715492292 0.708844831 0.756643056 0.845993297 0.960280521 1.078104473 1.185355547 1.278121224 1.356896774 1.423554517 1.479528017 1.522912799 1.551580021 1.567801247 1.577242200 1.585150158 1.594597732 1.606965457 1.622026376 1.637423877 1.649668007 1.656332746 1.657063920 1.725427225
//
IT	5029
RD	6
LK	-465055.266251
QD	-286.717748 -> -237.259317
RI	0.0161006765
TR	0.110940	0.028183
MT	6.864893
MM	C_pi: 1.316041, n_recomb: 48474.409773
RS	0	0.000000	0.598262	551.092220	0.011369	0.002115
RS	1	0.006968	0.598262	582.488176	0.012016	0.006311
RS	2	0.014421	0.598262	615.160388	0.012690	0.009161
RS	3	0.022393	0.598262	649.086883	0.013390	0.012471
RS	4	0.030921	0.638146	641.772637	0.013239	0.013261
RS	5	0.040044	0.638146	676.499721	0.013956	0.013017
RS	6	0.049801	0.941880	483.924812	0.009983	0.008428
RS	7	0.060239	0.941880	511.819046	0.010559	0.007993
RS	8	0.071404	0.847024	601.042195	0.012399	0.009142
RS	9	0.083347	0.847024	633.719123	0.013073	0.010198
RS	10	0.096122	0.731255	772.193643	0.015930	0.012905
RS	11	0.109787	0.731255	810.340623	0.016717	0.014415
RS	12	0.124404	0.711533	872.519887	0.018000	0.015985
RS	13	0.140040	0.711533	912.540173	0.018825	0.017319
RS	14	0.156765	0.755207	898.444205	0.018534	0.017409
RS	15	0.174656	0.755207	938.018610	0.019351	0.018527
RS	16	0.193793	0.846317	873.699268	0.018024	0.017516
RS	17	0.214264	0.846317	911.747762	0.018809	0.018420
RS	18	0.236161	0.966694	832.968316	0.017184	0.017018
RS	19	0.259583	0.966694	869.242573	0.017932	0.017829
RS	20	0.284638	1.092095	802.827204	0.016562	0.016638
RS	21	0.311438	1.092095	837.560465	0.017278	0.017439
RS	22	0.340106	1.205918	790.986721	0.016318	0.016627
RS	23	0.370771	1.205918	824.495402	0.017009	0.017426
RS	24	0.403573	1.303581	794.466802	0.016389	0.016919
RS	25	0.438661	1.303581	826.902372	0.017059	0.017690
RS	26	0.476193	1.386064	808.641278	0.016682	0.017396
RS	27	0.516340	1.386064	839.934591	0.017327	0.018137
RS	28	0.559285	1.455933	829.528572	0.017113	0.017993
RS	29	0.605222	1.455933	859.399065	0.017729	0.018693
RS	30	0.654359	1.515019	854.314856	0.017624	0.018645
RS	31	0.706921	1.515019	882.289318	0.018201	0.019285
RS	32	0.763145	1.560904	882.743296	0.018211	0.019335
RS	33	0.823286	1.560904	908.136304	0.018734	0.019915
RS	34	0.887617	1.590701	914.646105	0.018869	0.020093
RS	35	0.956432	1.590701	936.479251	0.019319	0.020611
RS	36	1.030040	1.606846	946.542546	0.019527	0.020870
RS	37	1.108778	1.606846	963.534531	0.019877	0.021291
RS	38	1.193002	1.615952	972.093898	0.020054	0.021513
RS	39	1.283094	1.615952	982.817178	0.020275	0.021782
RS	40	1.379464	1.624180	984.905714	0.020318	0.021848
RS	41	1.482549	1.624180	988.035213	0.020383	0.021920
RS	42	1.592816	1.635061	980.418335	0.020225	0.021753
RS	43	1.710766	1.635061	974.957732	0.020113	0.021604
RS	44	1.836934	1.650090	956.180785	0.019725	0.021177
RS	45	1.971894	1.650090	941.635446	0.019425	0.020803
RS	46	2.116257	1.668804	912.115284	0.018816	0.020130
RS	47	2.270679	1.668804	888.554423	0.018330	0.019547
RS	48	2.435860	1.688184	850.613630	0.017548	0.018691
RS	49	2.612551	1.688184	818.565115	0.016887	0.017934
RS	50	2.801553	1.703847	775.169051	0.015991	0.016974
RS	51	3.003724	1.703847	735.505026	0.015173	0.016082
RS	52	3.219982	1.712746	688.705521	0.014208	0.015068
RS	53	3.451308	1.712746	642.730135	0.013259	0.014070
RS	54	3.698752	1.714656	593.534197	0.012244	0.013021
RS	55	3.963437	1.714656	543.211820	0.011206	0.011945
RS	56	4.246565	1.714656	491.780792	0.010145	0.010849
RS	57	4.549420	1.714656	440.071882	0.009078	0.009745
RS	58	4.873377	1.797427	372.696114	0.007689	0.008341
RS	59	5.219907	1.797427	328.169829	0.006770	0.007370
RS	60	5.590581	1.797427	285.069300	0.005881	0.006425
RS	61	5.987083	1.797427	244.061525	0.005035	0.005520
RS	62	6.411212	1.797427	205.733803	0.004244	0.004667
RS	63	6.864893	1.797427	735.329079	0.015169	0.016777
PA	4+25*2+4+6 0.110940461 0.028183306 6.864893220 0.598261951 0.638146220 0.941879980 0.847023674 0.731254840 0.711533142 0.755207090 0.846317026 0.966693832 1.092094910 1.205918308 1.303580626 1.386064382 1.455932774 1.515018595 1.560903706 1.590701123 1.606846163 1.615952153 1.624179667 1.635061234 1.650089851 1.668803789 1.688184242 1.703847256 1.712745862 1.714655755 1.797427223
//
IT	4303
RD	7
LK	-464958.494618
QD	-263.838998 -> -219.432432
RI	0.0150988155
TR	0.108574	0.028653
MT	6.976216
MM	C_pi: 1.349551, n_recomb: 50497.898461
RS	0	0.000000	0.616592	558.834505	0.011066	0.002082
RS	1	0.006995	0.616592	591.005568	0.011704	0.006255
RS	2	0.014478	0.616592	624.520177	0.012367	0.009037
RS	3	0.022486	0.616592	659.360912	0.013057	0.012311
RS	4	0.031053	0.646142	663.914824	0.013147	0.013386
RS	5	0.040220	0.646142	700.095184	0.013864	0.013196
RS	6	0.050028	1.011404	472.535309	0.009358	0.008085
RS	7	0.060522	1.011404	500.265266	0.009907	0.007632
RS	8	0.071749	0.895169	597.489669	0.011832	0.008844
RS	9	0.083763	0.895169	630.576765	0.012487	0.009819
RS	10	0.096616	0.748640	793.797574	0.015719	0.012816
RS	11	0.110369	0.748640	833.496841	0.016506	0.014291
RS	12	0.125083	0.715972	913.474731	0.018089	0.016113
RS	13	0.140827	0.715972	955.602049	0.018924	0.017435
RS	14	0.157672	0.755587	946.390337	0.018741	0.017610
RS	15	0.175695	0.755587	988.161321	0.019568	0.018733
RS	16	0.194979	0.848102	919.018467	0.018199	0.017671
RS	17	0.215611	0.848102	959.146850	0.018994	0.018590
RS	18	0.237687	0.973929	871.745063	0.017263	0.017075
RS	19	0.261307	0.973929	909.920596	0.018019	0.017896
RS	20	0.286579	1.106181	836.150538	0.016558	0.016602
RS	21	0.313619	1.106181	872.637748	0.017281	0.017408
RS	22	0.342550	1.225819	821.519234	0.016268	0.016534
RS	23	0.373505	1.225819	856.700633	0.016965	0.017337
RS	24	0.406624	1.327556	824.352339	0.016324	0.016801
RS	25	0.442061	1.327556	858.430821	0.016999	0.017579
RS	26	0.479976	1.412914	839.093875	0.016616	0.017274
RS	27	0.520543	1.412914	872.024007	0.017269	0.018022
RS	28	0.563948	1.485241	861.046183	0.017051	0.017871
RS	29	0.610388	1.485241	892.550551	0.017675	0.018579
RS	30	0.660077	1.546825	887.034279	0.017566	0.018520
RS	31	0.713242	1.546825	916.632834	0.018152	0.019167
RS	32	0.770125	1.594775	917.045080	0.018160	0.019211
RS	33	0.830987	1.594775	944.038701	0.018695	0.019799
RS	34	0.896106	1.625435	951.314150	0.018839	0.019981
RS	35	0.965779	1.625435	974.688973	0.019302	0.020507
RS	36	1.040326	1.641336	986.202432	0.019530	0.020783
RS	37	1.120088	1.641336	1004.607845	0.019894	0.021214
RS	38	1.205428	1.649976	1014.652255	0.020093	0.021457
RS	39	1.296738	1.649976	1026.572579	0.020329	0.021740
RS	40	1.394435	1.658399	1029.486803	0.020387	0.021819
RS	41	1.498964	1.658399	1033.523551	0.020467	0.021908
RS	42	1.610806	1.670591	1025.690805	0.020312	0.021745
RS	43	1.730470	1.670591	1020.814179	0.020215	0.021616
RS	44	1.858505	1.688159	1000.731441	0.019817	0.021181
RS	45	1.995494	1.688159	986.459149	0.019535	0.020830
RS	46	2.142066	1.710423	954.813359	0.018908	0.020143
RS	47	2.298890	1.710423	931.251931	0.018441	0.019586
RS	48	2.466683	1.733716	890.899690	0.017642	0.018718
RS	49	2.646213	1.733716	858.591286	0.017003	0.017989
RS	50	2.838300	1.752775	813.005718	0.016100	0.017026
RS	51	3.043823	1.752775	772.775776	0.015303	0.016161
RS	52	3.263721	1.763924	724.174211	0.014341	0.015154
RS	53	3.499000	1.763924	677.233099	0.013411	0.014179
RS	54	3.750736	1.767083	626.357858	0.012404	0.013141
RS	55	4.020081	1.767083	574.606784	0.011379	0.012082
RS	56	4.308264	1.767083	521.486576	0.010327	0.010998
RS	57	4.616606	1.767083	467.856138	0.009265	0.009903
RS	58	4.946514	1.864290	394.967718	0.007821	0.008444
RS	59	5.299498	1.864290	349.156683	0.006914	0.007489
RS	60	5.677172	1.864290	304.562028	0.006031	0.006555
RS	61	6.081263	1.864290	261.891462	0.005186	0.005654
RS	62	6.513619	1.864290	221.779899	0.004392	0.004802
RS	63	6.976216	1.864290	809.135251	0.016023	0.017610
PA	4+25*2+4+6 0.108573896 0.028652940 6.976216237 0.616592202 0.646142401 1.011404278 0.895169259 0.748640497 0.715972014 0.755587367 0.848102355 0.973928990 1.106181237 1.225818831 1.327555883 1.412913880 1.485240930 1.546825088 1.594775169 1.625434603 1.641335877 1.649976384 1.658398718 1.670591416 1.688159453 1.710422983 1.733716230 1.752774677 1.763923605 1.767082645 1.864290291
//
IT	4202
RD	8
LK	-464871.510662
QD	-243.281423 -> -203.209901
RI	0.0142641323
TR	0.106397	0.029107
MT	7.078779
MM	C_pi: 1.381139, n_recomb: 52458.577219
RS	0	0.000000	0.632856	567.235831	0.010813	0.002053
RS	1	0.007019	0.632856	600.185041	0.011441	0.006206
RS	2	0.014531	0.632856	634.541429	0.012096	0.008930
RS	3	0.022570	0.632856	670.291589	0.012778	0.012172
RS	4	0.031173	0.650533	688.322067	0.013121	0.013536
RS	5	0.040380	0.650533	726.024312	0.013840	0.013406
RS	6	0.050233	1.081589	461.610036	0.008800	0.007758
RS	7	0.060778	1.081589	489.128275	0.009324	0.007301
RS	8	0.072064	0.944937	592.348246	0.011292	0.008552
RS	9	0.084141	0.944937	625.708472	0.011928	0.009457
RS	10	0.097066	0.766798	812.371229	0.015486	0.012711
RS	11	0.110898	0.766798	853.488588	0.016270	0.014152
RS	12	0.125701	0.721317	951.373463	0.018136	0.016215
RS	13	0.141543	0.721317	995.505788	0.018977	0.017524
RS	14	0.158497	0.757003	991.598370	0.018903	0.017784
RS	15	0.176641	0.757003	1035.481145	0.019739	0.018908
RS	16	0.196059	0.850723	961.976204	0.018338	0.017806
RS	17	0.216839	0.850723	1004.110993	0.019141	0.018735
RS	18	0.239078	0.981581	908.461744	0.017318	0.017121
RS	19	0.262879	0.981581	948.472185	0.018080	0.017948
RS	20	0.288349	1.120246	867.649733	0.016540	0.016564
RS	21	0.315608	1.120246	905.828977	0.017268	0.017371
RS	22	0.344779	1.245260	850.454313	0.016212	0.016443
RS	23	0.375999	1.245260	887.251462	0.016913	0.017246
RS	24	0.409409	1.350591	852.876492	0.016258	0.016688
RS	25	0.445165	1.350591	888.546915	0.016938	0.017469
RS	26	0.483431	1.438322	868.406451	0.016554	0.017158
RS	27	0.524382	1.438322	902.927894	0.017212	0.017911
RS	28	0.568208	1.512640	891.599634	0.016996	0.017756
RS	29	0.615109	1.512640	924.695915	0.017627	0.018468
RS	30	0.665303	1.576355	918.888270	0.017516	0.018404
RS	31	0.719020	1.576355	950.070405	0.018111	0.019056
RS	32	0.776508	1.626127	950.507453	0.018119	0.019096
RS	33	0.838031	1.626127	979.062020	0.018664	0.019689
RS	34	0.903871	1.657519	987.124516	0.018817	0.019877
RS	35	0.974334	1.657519	1012.003499	0.019291	0.020410
RS	36	1.049742	1.673108	1024.979170	0.019539	0.020702
RS	37	1.130443	1.673108	1044.764430	0.019916	0.021142
RS	38	1.216808	1.681218	1056.315635	0.020136	0.021405
RS	39	1.309236	1.681218	1069.404047	0.020386	0.021700
RS	40	1.408151	1.689745	1073.169195	0.020457	0.021795
RS	41	1.514009	1.689745	1078.088764	0.020551	0.021900
RS	42	1.627297	1.703133	1070.053855	0.020398	0.021740
RS	43	1.748537	1.703133	1065.741904	0.020316	0.021631
RS	44	1.878287	1.723112	1044.346733	0.019908	0.021188
RS	45	2.017144	1.723112	1030.335515	0.019641	0.020860
RS	46	2.165748	1.748797	996.543571	0.018997	0.020159
RS	47	2.324782	1.748797	972.980194	0.018548	0.019628
RS	48	2.494979	1.775901	930.193449	0.017732	0.018747
RS	49	2.677122	1.775901	897.638518	0.017111	0.018046
RS	50	2.872050	1.798295	849.852985	0.016200	0.017079
RS	51	3.080659	1.798295	809.089603	0.015423	0.016239
RS	52	3.303912	1.811677	758.700179	0.014463	0.015238
RS	53	3.542834	1.811677	710.847884	0.013551	0.014285
RS	54	3.798527	1.816109	658.330363	0.012550	0.013257
RS	55	4.072167	1.816109	605.227238	0.011537	0.012214
RS	56	4.365013	1.816109	550.501412	0.010494	0.011142
RS	57	4.678415	1.816109	495.037541	0.009437	0.010055
RS	58	5.013815	1.927756	416.588224	0.007941	0.008543
RS	59	5.372757	1.927756	369.598627	0.007046	0.007603
RS	60	5.756892	1.927756	323.617533	0.006169	0.006679
RS	61	6.167991	1.927756	279.389330	0.005326	0.005783
RS	62	6.607945	1.927756	237.592711	0.004529	0.004932
RS	63	7.078779	1.927756	883.519652	0.016842	0.018430
PA	4+25*2+4+6 0.106397036 0.029106531 7.078779475 0.632855884 0.650532893 1.081588815 0.944936550 0.766797908 0.721317005 0.757003315 0.850722911 0.981580536 1.120245652 1.245259832 1.350590504 1.438321580 1.512640470 1.576354988 1.626126922 1.657519302 1.673108333 1.681218236 1.689745480 1.703133325 1.723111561 1.748796644 1.775901094 1.798295457 1.811676882 1.816109104 1.927756129
//
IT	4693
RD	9
LK	-464792.969432
QD	-224.757158 -> -188.477968
RI	0.0135491289
TR	0.104374	0.029539
MT	7.175114
MM	C_pi: 1.411310, n_recomb: 54361.423930
RS	0	0.000000	0.647972	575.595509	0.010588	0.002027
RS	1	0.007042	0.647972	609.300724	0.011208	0.006162
RS	2	0.014579	0.647972	644.473822	0.011855	0.008830
RS	3	0.022648	0.647972	681.105157	0.012529	0.012038
RS	4	0.031284	0.651994	714.767348	0.013148	0.013710
RS	5	0.040529	0.651994	754.058269	0.013871	0.013641
RS	6	0.050424	1.152160	451.294140	0.008302	0.007450
RS	7	0.061017	1.152160	478.574893	0.008804	0.006997
RS	8	0.072355	0.995959	586.229054	0.010784	0.008269
RS	9	0.084492	0.995959	619.758629	0.011401	0.009113
RS	10	0.097483	0.785319	828.670575	0.015244	0.012595
RS	11	0.111389	0.785319	871.097585	0.016024	0.014005
RS	12	0.126275	0.727127	986.920345	0.018155	0.016297
RS	13	0.142208	0.727127	1032.975759	0.019002	0.017593
RS	14	0.159264	0.759013	1034.668174	0.019033	0.017938
RS	15	0.177521	0.759013	1080.594107	0.019878	0.019061
RS	16	0.197063	0.853796	1003.062389	0.018452	0.017926
RS	17	0.217981	0.853796	1047.142948	0.019263	0.018863
RS	18	0.240372	0.989376	943.502545	0.017356	0.017158
RS	19	0.264340	0.989376	985.291513	0.018125	0.017989
RS	20	0.289996	1.134152	897.607918	0.016512	0.016523
RS	21	0.317458	1.134152	937.424768	0.017244	0.017329
RS	22	0.346855	1.264274	877.970807	0.016151	0.016354
RS	23	0.378321	1.264274	916.331951	0.016856	0.017155
RS	24	0.412003	1.372906	880.117706	0.016190	0.016580
RS	25	0.448056	1.372906	917.332612	0.016875	0.017361
RS	26	0.486649	1.462686	896.576201	0.016493	0.017048
RS	27	0.527959	1.462686	932.646237	0.017156	0.017803
RS	28	0.572178	1.538708	921.111232	0.016944	0.017648
RS	29	0.619511	1.538708	955.760434	0.017582	0.018363
RS	30	0.670177	1.604318	949.753666	0.017471	0.018294
RS	31	0.724410	1.604318	982.483020	0.018073	0.018951
RS	32	0.782463	1.655778	982.974634	0.018082	0.018988
RS	33	0.844603	1.655778	1013.056598	0.018636	0.019586
RS	34	0.911119	1.687850	1021.904617	0.018798	0.019779
RS	35	0.982319	1.687850	1048.258999	0.019283	0.020318
RS	36	1.058533	1.703112	1062.693774	0.019549	0.020625
RS	37	1.140114	1.703112	1083.837371	0.019938	0.021074
RS	38	1.227439	1.710664	1096.912134	0.020178	0.021356
RS	39	1.320913	1.710664	1111.155513	0.020440	0.021663
RS	40	1.420970	1.719231	1115.805555	0.020526	0.021772
RS	41	1.528072	1.719231	1121.602877	0.020632	0.021892
RS	42	1.642716	1.733710	1113.402967	0.020481	0.021737
RS	43	1.765433	1.733710	1109.658058	0.020413	0.021646
RS	44	1.896791	1.755969	1086.979200	0.019995	0.021198
RS	45	2.037399	1.755969	1073.238935	0.019743	0.020891
RS	46	2.187908	1.784946	1037.316118	0.019082	0.020177
RS	47	2.349016	1.784946	1013.769510	0.018649	0.019670
RS	48	2.521468	1.815750	968.560191	0.017817	0.018778
RS	49	2.706064	1.815750	935.788146	0.017214	0.018102
RS	50	2.903659	1.841405	885.820275	0.016295	0.017131
RS	51	3.115168	1.841405	844.566162	0.015536	0.016315
RS	52	3.341570	1.856982	792.421835	0.014577	0.015320
RS	53	3.583916	1.856982	743.716181	0.013681	0.014387
RS	54	3.843326	1.862690	689.602122	0.012686	0.013368
RS	55	4.121003	1.862690	635.219760	0.011685	0.012340
RS	56	4.418234	1.862690	578.965670	0.010650	0.011280
RS	57	4.736395	1.862690	521.748157	0.009598	0.010200
RS	58	5.076959	1.988754	437.695264	0.008052	0.008636
RS	59	5.441505	1.988754	389.617555	0.007167	0.007711
RS	60	5.831722	1.988754	342.341357	0.006298	0.006797
RS	61	6.249416	1.988754	296.644343	0.005457	0.005907
RS	62	6.696523	1.988754	253.245754	0.004659	0.005056
RS	63	7.175114	1.988754	958.704265	0.017636	0.019234
PA	4+25*2+4+6 0.104374015 0.029539045 7.175114107 0.647972409 0.651993927 1.152159820 0.995958750 0.785318922 0.727127021 0.759013181 0.853796163 0.989375508 1.134152357 1.264274052 1.372905511 1.462685544 1.538707645 1.604318415 1.655778131 1.687849627 1.703112004 1.710664279 1.719231295 1.733710352 1.755969089 1.784945829 1.815749697 1.841405116 1.856981935 1.862689749 1.988754227
//
IT	4219
RD	10
LK	-464721.827982
QD	-208.033892 -> -175.101174
RI	0.0129157813
TR	0.102482	0.029949
MT	7.266588
MM	C_pi: 1.440361, n_recomb: 56210.540067
RS	0	0.000000	0.662644	583.399056	0.010379	0.002002
RS	1	0.007063	0.662644	617.817519	0.010991	0.006118
RS	2	0.014625	0.662644	653.761920	0.011631	0.008732
RS	3	0.022721	0.662644	691.226313	0.012297	0.011900
RS	4	0.031388	0.651149	742.990266	0.013218	0.013905
RS	5	0.040668	0.651149	783.930039	0.013946	0.013897
RS	6	0.050603	1.223072	441.577722	0.007856	0.007161
RS	7	0.061240	1.223072	468.605752	0.008337	0.006718
RS	8	0.072629	1.048104	579.460401	0.010309	0.007995
RS	9	0.084821	1.048104	613.076481	0.010907	0.008786
RS	10	0.097875	0.804015	843.150434	0.015000	0.012474
RS	11	0.111851	0.804015	886.794962	0.015776	0.013853
RS	12	0.126814	0.733157	1020.579017	0.018156	0.016363
RS	13	0.142834	0.733157	1068.488999	0.019009	0.017649
RS	14	0.159985	0.761355	1076.014001	0.019143	0.018077
RS	15	0.178347	0.761355	1123.925555	0.019995	0.019198
RS	16	0.198007	0.857091	1042.625102	0.018549	0.018035
RS	17	0.219055	0.857091	1088.599898	0.019366	0.018977
RS	18	0.241590	0.997139	977.156932	0.017384	0.017189
RS	19	0.265716	0.997139	1020.675576	0.018158	0.018023
RS	20	0.291546	1.147794	926.261293	0.016478	0.016483
RS	21	0.319201	1.147794	967.667493	0.017215	0.017287
RS	22	0.348809	1.282842	904.245074	0.016087	0.016268
RS	23	0.380508	1.282842	944.123187	0.016796	0.017066
RS	24	0.414446	1.394583	906.193502	0.016121	0.016476
RS	25	0.450781	1.394583	944.908932	0.016810	0.017257
RS	26	0.489682	1.486199	923.664330	0.016432	0.016943
RS	27	0.531331	1.486199	961.242921	0.017101	0.017699
RS	28	0.575921	1.563724	949.604749	0.016894	0.017545
RS	29	0.623661	1.563724	985.770359	0.017537	0.018263
RS	30	0.674773	1.631080	979.621616	0.017428	0.018192
RS	31	0.729495	1.631080	1013.864571	0.018037	0.018851
RS	32	0.788081	1.684146	1014.422780	0.018047	0.018886
RS	33	0.850806	1.684146	1046.001937	0.018609	0.019488
RS	34	0.917961	1.716889	1055.615503	0.018780	0.019686
RS	35	0.989859	1.716889	1083.420822	0.019274	0.020230
RS	36	1.066835	1.731838	1099.301181	0.019557	0.020552
RS	37	1.149248	1.731838	1121.787151	0.019957	0.021008
RS	38	1.237481	1.738826	1136.397026	0.020217	0.021308
RS	39	1.331947	1.738826	1151.789316	0.020491	0.021627
RS	40	1.433084	1.747383	1157.359774	0.020590	0.021750
RS	41	1.541365	1.747383	1164.038344	0.020709	0.021884
RS	42	1.657293	1.762863	1155.718735	0.020561	0.021735
RS	43	1.781410	1.762863	1152.552848	0.020504	0.021661
RS	44	1.914293	1.787281	1128.634448	0.020079	0.021208
RS	45	2.056561	1.787281	1115.184644	0.019839	0.020921
RS	46	2.208877	1.819418	1077.167536	0.019163	0.020196
RS	47	2.371952	1.819418	1053.664525	0.018745	0.019711
RS	48	2.546544	1.853808	1006.062488	0.017898	0.018809
RS	49	2.733468	1.853808	973.108423	0.017312	0.018156
RS	50	2.933594	1.882644	920.989238	0.016385	0.017181
RS	51	3.147855	1.882644	879.289548	0.015643	0.016389
RS	52	3.377248	1.900371	825.430700	0.014685	0.015398
RS	53	3.622844	1.900371	775.928318	0.013804	0.014484
RS	54	3.885786	1.907341	720.267544	0.012814	0.013474
RS	55	4.167300	1.907341	664.673492	0.011825	0.012461
RS	56	4.468697	1.907341	606.962136	0.010798	0.011412
RS	57	4.791381	1.907341	548.063543	0.009750	0.010339
RS	58	5.136856	2.047773	458.371472	0.008155	0.008724
RS	59	5.506732	2.047773	409.284040	0.007281	0.007814
RS	60	5.902731	2.047773	360.792054	0.006419	0.006909
RS	61	6.326701	2.047773	313.703527	0.005581	0.006025
RS	62	6.780614	2.047773	268.775395	0.004782	0.005176
RS	63	7.266588	2.047773	1034.757611	0.018409	0.020023
PA	4+25*2+4+6 0.102482442 0.029948998 7.266587615 0.662643888 0.651148914 1.223071573 1.048103883 0.804015422 0.733157195 0.761354840 0.857090592 0.997139444 1.147793648 1.282841920 1.394583015 1.486198759 1.563723589 1.631080363 1.684146179 1.716889483 1.731838465 1.738825792 1.747383000 1.762863013 1.787280974 1.819418235 1.853807546 1.882643630 1.900371242 1.907341323 2.047773011
//
IT	4191
RD	11
LK	-464657.223655
QD	-192.906492 -> -162.942159
RI	0.0123397768
TR	0.100707	0.030337
MT	7.353961
MM	C_pi: 1.468465, n_recomb: 58009.075778
RS	0	0.000000	0.677305	590.356305	0.010177	0.001978
RS	1	0.007083	0.677305	625.432888	0.010782	0.006074
RS	2	0.014668	0.677305	662.090875	0.011414	0.008632
RS	3	0.022790	0.677305	700.328056	0.012073	0.011754
RS	4	0.031487	0.648541	772.720401	0.013321	0.014117
RS	5	0.040800	0.648541	815.360023	0.014056	0.014171
RS	6	0.050773	1.294363	432.399721	0.007454	0.006890
RS	7	0.061452	1.294363	459.164943	0.007915	0.006459
RS	8	0.072887	1.101344	572.226821	0.009864	0.007733
RS	9	0.085133	1.101344	605.860372	0.010444	0.008475
RS	10	0.098246	0.822792	856.104078	0.014758	0.012347
RS	11	0.112288	0.822792	900.884762	0.015530	0.013699
RS	12	0.127324	0.739277	1052.640257	0.018146	0.016417
RS	13	0.143425	0.739277	1102.344624	0.019003	0.017693
RS	14	0.160667	0.763874	1115.907879	0.019237	0.018203
RS	15	0.179130	0.763874	1165.754621	0.020096	0.019322
RS	16	0.198901	0.860457	1080.912088	0.018633	0.018134
RS	17	0.220072	0.860457	1128.735766	0.019458	0.019081
RS	18	0.242742	1.004747	1009.646102	0.017405	0.017217
RS	19	0.267019	1.004747	1054.851022	0.018184	0.018053
RS	20	0.293015	1.161088	953.791969	0.016442	0.016442
RS	21	0.320852	1.161088	996.743796	0.017183	0.017244
RS	22	0.350660	1.300934	929.420394	0.016022	0.016185
RS	23	0.382581	1.300934	970.772004	0.016735	0.016979
RS	24	0.416762	1.415651	931.210917	0.016053	0.016376
RS	25	0.453364	1.415651	971.385574	0.016745	0.017156
RS	26	0.492558	1.508956	949.741410	0.016372	0.016843
RS	27	0.534529	1.508956	988.790474	0.017045	0.017599
RS	28	0.579473	1.587835	977.126964	0.016844	0.017448
RS	29	0.627600	1.587835	1014.774103	0.017493	0.018167
RS	30	0.679135	1.656830	1008.521675	0.017386	0.018094
RS	31	0.734321	1.656830	1044.246153	0.018001	0.018757
RS	32	0.793416	1.711457	1044.867716	0.018012	0.018789
RS	33	0.856697	1.711457	1077.915484	0.018582	0.019395
RS	34	0.924459	1.744885	1088.265815	0.018760	0.019598
RS	35	0.997021	1.744885	1117.499383	0.019264	0.020146
RS	36	1.074723	1.759548	1134.804015	0.019563	0.020481
RS	37	1.157928	1.759548	1158.618496	0.019973	0.020945
RS	38	1.247027	1.765978	1174.767091	0.020251	0.021263
RS	39	1.342437	1.765978	1191.304984	0.020537	0.021591
RS	40	1.444604	1.774486	1197.830243	0.020649	0.021728
RS	41	1.554008	1.774486	1205.396936	0.020779	0.021877
RS	42	1.671161	1.790882	1197.009064	0.020635	0.021733
RS	43	1.796612	1.790882	1194.437763	0.020591	0.021675
RS	44	1.930949	1.817346	1169.331048	0.020158	0.021218
RS	45	2.074800	1.817346	1156.194694	0.019931	0.020950
RS	46	2.228841	1.852519	1116.129143	0.019241	0.020215
RS	47	2.393792	1.852519	1092.699323	0.018837	0.019752
RS	48	2.570427	1.890379	1042.745589	0.017976	0.018839
RS	49	2.759572	1.890379	1009.645775	0.017405	0.018209
RS	50	2.962115	1.922310	955.415063	0.016470	0.017230
RS	51	3.179004	1.922310	913.313994	0.015744	0.016459
RS	52	3.411255	1.942140	857.783776	0.014787	0.015472
RS	53	3.659956	1.942140	807.538373	0.013921	0.014578
RS	54	3.926273	1.950351	750.381229	0.012936	0.013575
RS	55	4.211453	1.950351	693.638067	0.011957	0.012576
RS	56	4.516832	1.950351	634.535044	0.010939	0.011537
RS	57	4.843841	1.950351	574.022278	0.009895	0.010472
RS	58	5.194012	2.105071	478.663963	0.008252	0.008807
RS	59	5.568986	2.105071	428.636111	0.007389	0.007911
RS	60	5.970519	2.105071	378.998870	0.006533	0.007016
RS	61	6.400492	2.105071	330.587955	0.005699	0.006138
RS	62	6.860920	2.105071	284.195433	0.004899	0.005290
RS	63	7.353961	2.105071	1111.656025	0.019163	0.020794
PA	4+25*2+4+6 0.100707088 0.030336679 7.353960525 0.677305362 0.648541092 1.294363254 1.101343901 0.822792058 0.739276534 0.763873627 0.860456584 1.004747014 1.161087824 1.300933757 1.415651196 1.508955724 1.587834653 1.656830432 1.711456762 1.744884951 1.759548350 1.765978362 1.774485887 1.790881845 1.817346366 1.852519357 1.890378918 1.922309591 1.942139906 1.950351163 2.105071225
//
IT	4842
RD	12
LK	-464598.420313
QD	-179.192715 -> -151.871860
RI	0.0118043658
TR	0.099036	0.030703
MT	7.437734
MM	C_pi: 1.495734, n_recomb: 59759.437943
RS	0	0.000000	0.692246	596.298424	0.009978	0.001955
RS	1	0.007102	0.692246	631.970272	0.010575	0.006029
RS	2	0.014708	0.692246	669.276358	0.011200	0.008529
RS	3	0.022855	0.692246	708.218301	0.011851	0.011597
RS	4	0.031580	0.644607	803.722640	0.013449	0.014344
RS	5	0.040925	0.644607	848.104218	0.014192	0.014458
RS	6	0.050933	1.366139	423.679343	0.007090	0.006636
RS	7	0.061652	1.366139	450.173796	0.007533	0.006220
RS	8	0.073133	1.155705	564.638029	0.009449	0.007480
RS	9	0.085429	1.155705	598.229761	0.010011	0.008179
RS	10	0.098598	0.841619	867.715305	0.014520	0.012217
RS	11	0.112702	0.841619	913.557820	0.015287	0.013544
RS	12	0.127808	0.745409	1083.304258	0.018128	0.016462
RS	13	0.143987	0.745409	1134.748543	0.018989	0.017729
RS	14	0.161315	0.766471	1154.543297	0.019320	0.018319
RS	15	0.179874	0.766471	1206.279746	0.020186	0.019436
RS	16	0.199750	0.863803	1118.098036	0.018710	0.018226
RS	17	0.221038	0.863803	1167.729541	0.019541	0.019178
RS	18	0.243839	1.012126	1041.126947	0.017422	0.017242
RS	19	0.268258	1.012126	1087.978623	0.018206	0.018081
RS	20	0.294411	1.173980	980.342125	0.016405	0.016403
RS	21	0.322422	1.173980	1024.799392	0.017149	0.017203
RS	22	0.352423	1.318520	953.617657	0.015958	0.016105
RS	23	0.384554	1.318520	996.402223	0.016674	0.016896
RS	24	0.418967	1.436122	955.263074	0.015985	0.016281
RS	25	0.455823	1.436122	996.857842	0.016681	0.017059
RS	26	0.495298	1.531003	974.880100	0.016313	0.016748
RS	27	0.537576	1.531003	1015.363182	0.016991	0.017504
RS	28	0.582856	1.611133	1003.726389	0.016796	0.017356
RS	29	0.631352	1.611133	1042.821365	0.017450	0.018076
RS	30	0.683293	1.681686	1036.492506	0.017344	0.018002
RS	31	0.738922	1.681686	1073.667423	0.017966	0.018667
RS	32	0.798502	1.737838	1074.346024	0.017978	0.018697
RS	33	0.862314	1.737838	1108.834610	0.018555	0.019306
RS	34	0.930657	1.771977	1119.885282	0.018740	0.019513
RS	35	1.003854	1.771977	1150.524993	0.019253	0.020066
RS	36	1.082249	1.786394	1169.224806	0.019566	0.020414
RS	37	1.166212	1.786394	1194.354410	0.019986	0.020884
RS	38	1.256138	1.792280	1212.040365	0.020282	0.021218
RS	39	1.352451	1.792280	1229.721045	0.020578	0.021557
RS	40	1.455604	1.800703	1237.234152	0.020704	0.021707
RS	41	1.566082	1.800703	1245.696379	0.020845	0.021869
RS	42	1.684407	1.817940	1237.289946	0.020705	0.021731
RS	43	1.811135	1.817940	1235.329521	0.020672	0.021689
RS	44	1.946863	1.846346	1209.089581	0.020233	0.021229
RS	45	2.092231	1.846346	1196.290155	0.020018	0.020978
RS	46	2.247923	1.884433	1154.228541	0.019315	0.020234
RS	47	2.414671	1.884433	1130.901300	0.018924	0.019790
RS	48	2.593263	1.925651	1078.641909	0.018050	0.018869
RS	49	2.784538	1.925651	1045.431542	0.017494	0.018259
RS	50	2.989397	1.960594	989.131011	0.016552	0.017277
RS	51	3.208805	1.960594	946.670839	0.015841	0.016526
RS	52	3.443795	1.982475	889.514323	0.014885	0.015544
RS	53	3.695475	1.982475	838.576404	0.014033	0.014667
RS	54	3.965028	1.991901	779.972978	0.013052	0.013671
RS	55	4.253725	1.991901	722.138938	0.012084	0.012686
RS	56	4.562926	1.991901	661.705377	0.011073	0.011657
RS	57	4.894086	1.991901	599.640892	0.010034	0.010599
RS	58	5.248764	2.160803	498.599006	0.008343	0.008886
RS	59	5.628632	2.160803	447.692858	0.007492	0.008003
RS	60	6.035478	2.160803	396.974096	0.006643	0.007118
RS	61	6.471218	2.160803	347.303765	0.005812	0.006245
RS	62	6.937904	2.160803	299.506695	0.005012	0.005400
RS	63	7.437734	2.160803	1189.319665	0.019902	0.021549
PA	4+25*2+4+6 0.099036081 0.030702949 7.437734194 0.692245693 0.644606833 1.366138734 1.155705489 0.841618781 0.745408877 0.766471411 0.863802562 1.012126123 1.173979560 1.318520213 1.436121636 1.531003445 1.611133321 1.681685827 1.737837564 1.771977381 1.786393571 1.792280017 1.800702714 1.817940391 1.846345542 1.884433028 1.925650813 1.960593503 1.982475052 1.991901234 2.160802761
//
IT	4633
RD	13
LK	-464544.786006
QD	-166.732774 -> -141.774007
RI	0.0113010822
TR	0.097460	0.031049
MT	7.518210
MM	C_pi: 1.522224, n_recomb: 61463.246712
RS	0	0.000000	0.707597	601.185106	0.009781	0.001933
RS	1	0.007120	0.707597	637.387158	0.010370	0.005984
RS	2	0.014747	0.707597	675.273576	0.010987	0.008424
RS	3	0.022917	0.707597	714.849912	0.011631	0.011432
RS	4	0.031669	0.639660	835.826943	0.013599	0.014582
RS	5	0.041044	0.639660	881.985433	0.014350	0.014756
RS	6	0.051086	1.438424	415.363274	0.006758	0.006397
RS	7	0.061843	1.438424	441.581047	0.007184	0.005997
RS	8	0.073367	1.211206	556.773147	0.009059	0.007238
RS	9	0.085710	1.211206	590.271364	0.009604	0.007897
RS	10	0.098933	0.860465	878.127034	0.014287	0.012086
RS	11	0.113097	0.860465	924.962322	0.015049	0.013387
RS	12	0.128270	0.751505	1112.702647	0.018104	0.016498
RS	13	0.144523	0.751505	1165.835695	0.018968	0.017757
RS	14	0.161933	0.769085	1192.041731	0.019394	0.018426
RS	15	0.180582	0.769085	1245.625030	0.020266	0.019542
RS	16	0.200560	0.867071	1154.291927	0.018780	0.018312
RS	17	0.221960	0.867071	1205.692431	0.019616	0.019269
RS	18	0.244883	1.019231	1071.701595	0.017436	0.017265
RS	19	0.269439	1.019231	1120.162629	0.018225	0.018106
RS	20	0.295743	1.186436	1006.004428	0.016368	0.016365
RS	21	0.323920	1.186436	1051.928922	0.017115	0.017163
RS	22	0.354104	1.335582	976.918137	0.015894	0.016030
RS	23	0.386436	1.335582	1021.096763	0.016613	0.016817
RS	24	0.421070	1.455997	978.415521	0.015919	0.016190
RS	25	0.458171	1.455997	1021.392430	0.016618	0.016966
RS	26	0.497913	1.552373	999.127952	0.016256	0.016657
RS	27	0.540484	1.552373	1041.009252	0.016937	0.017412
RS	28	0.586087	1.633671	1029.439678	0.016749	0.017268
RS	29	0.634936	1.633671	1069.949136	0.017408	0.017989
RS	30	0.687264	1.705714	1063.562616	0.017304	0.017915
RS	31	0.743318	1.705714	1102.156989	0.017932	0.018582
RS	32	0.803362	1.763374	1102.876829	0.017944	0.018610
RS	33	0.867682	1.763374	1138.778354	0.018528	0.019222
RS	34	0.936581	1.798249	1150.494729	0.018718	0.019432
RS	35	1.010386	1.798249	1182.518056	0.019239	0.019990
RS	36	1.089445	1.812458	1202.580992	0.019566	0.020348
RS	37	1.174134	1.812458	1229.011593	0.019996	0.020825
RS	38	1.264853	1.817815	1248.230279	0.020309	0.021175
RS	39	1.362031	1.817815	1267.049976	0.020615	0.021522
RS	40	1.466128	1.826129	1275.576576	0.020753	0.021687
RS	41	1.577637	1.826129	1284.941002	0.020906	0.021860
RS	42	1.697085	1.844137	1276.566678	0.020770	0.021728
RS	43	1.825038	1.844137	1275.232612	0.020748	0.021701
RS	44	1.962101	1.874381	1247.917506	0.020303	0.021238
RS	45	2.108923	1.874381	1235.477483	0.020101	0.021005
RS	46	2.266199	1.915269	1191.474462	0.019385	0.020253
RS	47	2.434674	1.915269	1168.278012	0.019008	0.019828
RS	48	2.615143	1.959736	1113.762529	0.018121	0.018898
RS	49	2.808462	1.959736	1080.475200	0.017579	0.018308
RS	50	3.015545	1.997608	1022.149340	0.016630	0.017323
RS	51	3.237373	1.997608	979.370137	0.015934	0.016591
RS	52	3.474995	2.021487	920.633779	0.014979	0.015612
RS	53	3.729536	2.021487	869.050953	0.014139	0.014752
RS	54	4.002200	2.032098	809.051131	0.013163	0.013763
RS	55	4.294277	2.032098	750.181001	0.012205	0.012791
RS	56	4.607151	2.032098	688.474672	0.011201	0.011772
RS	57	4.942302	2.032098	624.917767	0.010167	0.010720
RS	58	5.301315	2.215047	518.186038	0.008431	0.008961
RS	59	5.685890	2.215047	466.458266	0.007589	0.008091
RS	60	6.097847	2.215047	414.716677	0.006747	0.007215
RS	61	6.539136	2.215047	363.845467	0.005920	0.006348
RS	62	7.011844	2.215047	314.700044	0.005120	0.005505
RS	63	7.518210	2.215047	1267.626750	0.020624	0.022287
PA	4+25*2+4+6 0.097460261 0.031049119 7.518209823 0.707597118 0.639659980 1.438423537 1.211206192 0.860464538 0.751505005 0.769084973 0.867070934 1.019231245 1.186436164 1.335582401 1.455997159 1.552373156 1.633670651 1.705714470 1.763374445 1.798249245 1.812457523 1.817815378 1.826128819 1.844137379 1.874381416 1.915268951 1.959736127 1.997608359 2.021487135 2.032098249 2.215046751
//
IT	4361
RD	14
LK	-464495.772593
QD	-155.387680 -> -132.546002
RI	0.0108234754
TR	0.095972	0.031377
MT	7.595602
MM	C_pi: 1.547985, n_recomb: 63122.286732
RS	0	0.000000	0.723443	605.020940	0.009585	0.001912
RS	1	0.007137	0.723443	641.687956	0.010166	0.005937
RS	2	0.014784	0.723443	680.086700	0.010774	0.008316
RS	3	0.022976	0.723443	720.226744	0.011410	0.011257
RS	4	0.031753	0.633979	868.853859	0.013765	0.014830
RS	5	0.041157	0.633979	916.816484	0.014524	0.015063
RS	6	0.051231	1.511360	407.376013	0.006454	0.006173
RS	7	0.062025	1.511360	433.311023	0.006865	0.005788
RS	8	0.073589	1.267922	548.673947	0.008692	0.007006
RS	9	0.085979	1.267922	582.032347	0.009221	0.007629
RS	10	0.099252	0.879335	887.435315	0.014059	0.011952
RS	11	0.113473	0.879335	935.198132	0.014816	0.013231
RS	12	0.128710	0.757545	1140.929756	0.018075	0.016527
RS	13	0.145033	0.757545	1195.702982	0.018943	0.017778
RS	14	0.162522	0.771677	1228.498707	0.019462	0.018527
RS	15	0.181258	0.771677	1283.888284	0.020340	0.019640
RS	16	0.201332	0.870229	1189.581948	0.018846	0.018394
RS	17	0.222839	0.870229	1242.714661	0.019687	0.019354
RS	18	0.245881	1.026036	1101.459189	0.017450	0.017287
RS	19	0.270567	1.026036	1151.494295	0.018242	0.018130
RS	20	0.297015	1.198442	1030.860798	0.016331	0.016329
RS	21	0.325351	1.198442	1078.216334	0.017081	0.017125
RS	22	0.355709	1.352113	999.397092	0.015833	0.015957
RS	23	0.388234	1.352113	1044.932700	0.016554	0.016741
RS	24	0.423081	1.475291	1000.729067	0.015854	0.016104
RS	25	0.460414	1.475291	1045.051518	0.016556	0.016876
RS	26	0.500412	1.573092	1022.537194	0.016199	0.016570
RS	27	0.543265	1.573092	1065.781947	0.016884	0.017324
RS	28	0.589176	1.655489	1054.311028	0.016703	0.017184
RS	29	0.638364	1.655489	1096.202352	0.017366	0.017905
RS	30	0.691062	1.728967	1089.772676	0.017264	0.017831
RS	31	0.747522	1.728967	1129.756030	0.017898	0.018500
RS	32	0.808012	1.788120	1130.501298	0.017910	0.018526
RS	33	0.872819	1.788120	1167.788089	0.018500	0.019142
RS	34	0.942251	1.823760	1180.130269	0.018696	0.019354
RS	35	1.016638	1.823760	1213.514543	0.019225	0.019916
RS	36	1.096335	1.837798	1234.907309	0.019564	0.020285
RS	37	1.181720	1.837798	1262.624192	0.020003	0.020768
RS	38	1.273199	1.842644	1283.367453	0.020331	0.021132
RS	39	1.371208	1.842644	1303.321474	0.020648	0.021488
RS	40	1.476211	1.850825	1312.885897	0.020799	0.021666
RS	41	1.588709	1.850825	1323.157951	0.020962	0.021850
RS	42	1.709235	1.869539	1314.864135	0.020830	0.021725
RS	43	1.838364	1.869539	1314.170541	0.020819	0.021712
RS	44	1.976710	1.901527	1285.837883	0.020371	0.021248
RS	45	2.124929	1.901527	1273.778206	0.020180	0.021031
RS	46	2.283727	1.945102	1227.892003	0.019453	0.020271
RS	47	2.453859	1.945102	1204.852481	0.019088	0.019864
RS	48	2.636133	1.992714	1148.131394	0.018189	0.018926
RS	49	2.831417	1.992714	1114.798260	0.017661	0.018354
RS	50	3.040638	2.033432	1054.493234	0.016706	0.017366
RS	51	3.264793	2.033432	1011.431994	0.016023	0.016653
RS	52	3.504945	2.059254	951.161512	0.015069	0.015678
RS	53	3.762238	2.059254	898.977839	0.014242	0.014833
RS	54	4.037894	2.071016	837.630480	0.013270	0.013851
RS	55	4.333225	2.071016	777.775022	0.012322	0.012891
RS	56	4.649633	2.071016	714.849770	0.011325	0.011882
RS	57	4.988625	2.071016	649.856037	0.010295	0.010836
RS	58	5.351811	2.267853	537.437053	0.008514	0.009032
RS	59	5.740919	2.267853	484.938939	0.007683	0.008174
RS	60	6.157798	2.267853	432.228189	0.006847	0.007308
RS	61	6.604430	2.267853	380.210167	0.006023	0.006446
RS	62	7.082940	2.267853	329.768829	0.005224	0.005605
RS	63	7.595602	2.267853	1346.466270	0.021331	0.023008
PA	4+25*2+4+6 0.095971938 0.031376555 7.595601978 0.723442500 0.633978796 1.511360111 1.267921995 0.879335123 0.757544560 0.771677375 0.870229291 1.026036320 1.198442232 1.352113255 1.475291021 1.573092171 1.655488739 1.728967277 1.788119598 1.823759897 1.837798113 1.842644053 1.850824616 1.869539256 1.901527141 1.945101874 1.992713750 2.033432206 2.059253768 2.071016360 2.267853224
//
IT	4102
RD	15
LK	-464450.902485
QD	-145.035353 -> -124.096497
RI	0.0103686317
TR	0.094564	0.031687
MT	7.670097
MM	C_pi: 1.573047, n_recomb: 64737.719991
RS	0	0.000000	0.739797	607.862255	0.009390	0.001891
RS	1	0.007154	0.739797	644.931322	0.009962	0.005890
RS	2	0.014819	0.739797	683.776670	0.010562	0.008206
RS	3	0.023033	0.739797	724.411957	0.011190	0.011076
RS	4	0.031834	0.627760	902.672081	0.013944	0.015086
RS	5	0.041265	0.627760	952.459994	0.014713	0.015375
RS	6	0.051370	1.585026	399.668352	0.006174	0.005961
RS	7	0.062199	1.585026	425.314950	0.006570	0.005592
RS	8	0.073802	1.325907	540.378439	0.008347	0.006782
RS	9	0.086235	1.325907	573.555483	0.008860	0.007373
RS	10	0.099557	0.898241	895.709673	0.013836	0.011819
RS	11	0.113833	0.898241	944.337476	0.014587	0.013075
RS	12	0.129130	0.763509	1168.058436	0.018043	0.016550
RS	13	0.145521	0.763509	1224.424959	0.018914	0.017795
RS	14	0.163084	0.774224	1263.976168	0.019525	0.018621
RS	15	0.181904	0.774224	1321.132633	0.020407	0.019732
RS	16	0.202070	0.873250	1224.034527	0.018908	0.018472
RS	17	0.223679	0.873250	1278.863856	0.019755	0.019436
RS	18	0.246834	1.032528	1130.458006	0.017462	0.017308
RS	19	0.271645	1.032528	1182.033032	0.018259	0.018153
RS	20	0.298231	1.209986	1054.971291	0.016296	0.016295
RS	21	0.326719	1.209986	1103.722953	0.017049	0.017089
RS	22	0.357245	1.368116	1021.102766	0.015773	0.015888
RS	23	0.389954	1.368116	1067.959271	0.016497	0.016668
RS	24	0.425004	1.494010	1022.249177	0.015791	0.016021
RS	25	0.462560	1.494010	1067.881355	0.016496	0.016791
RS	26	0.502804	1.593186	1045.141037	0.016144	0.016487
RS	27	0.545926	1.593186	1089.714882	0.016833	0.017240
RS	28	0.592133	1.676618	1078.371304	0.016658	0.017104
RS	29	0.641645	1.676618	1121.612068	0.017325	0.017826
RS	30	0.694700	1.751484	1115.148246	0.017226	0.017751
RS	31	0.751549	1.751484	1156.490064	0.017864	0.018422
RS	32	0.812466	1.812116	1157.243364	0.017876	0.018446
RS	33	0.877740	1.812116	1195.887457	0.018473	0.019065
RS	34	0.947684	1.848541	1208.821981	0.018673	0.019279
RS	35	1.022631	1.848541	1243.543761	0.019209	0.019845
RS	36	1.102939	1.862451	1266.227719	0.019559	0.020223
RS	37	1.188993	1.862451	1295.214969	0.020007	0.020712
RS	38	1.281202	1.866803	1317.470750	0.020351	0.021090
RS	39	1.380008	1.866803	1338.552823	0.020677	0.021455
RS	40	1.485882	1.874832	1349.174918	0.020841	0.021645
RS	41	1.599329	1.874832	1360.358276	0.021013	0.021840
RS	42	1.720892	1.894194	1352.190043	0.020887	0.021722
RS	43	1.851152	1.894194	1352.149253	0.020887	0.021722
RS	44	1.990729	1.927833	1322.858088	0.020434	0.021257
RS	45	2.140292	1.927833	1311.197677	0.020254	0.021055
RS	46	2.300553	1.973990	1263.485510	0.019517	0.020288
RS	47	2.472279	1.973990	1240.627092	0.019164	0.019898
RS	48	2.656290	2.024642	1181.753695	0.018254	0.018953
RS	49	2.853464	2.024642	1148.403595	0.017739	0.018399
RS	50	3.064743	2.068125	1086.166338	0.016778	0.017408
RS	51	3.291136	2.068125	1042.857512	0.016109	0.016712
RS	52	3.533724	2.095837	981.097231	0.015155	0.015740
RS	53	3.793666	2.095837	928.354239	0.014340	0.014911
RS	54	4.072204	2.108718	865.707038	0.013373	0.013935
RS	55	4.370666	2.108718	804.914484	0.012433	0.012987
RS	56	4.690480	2.108718	740.821785	0.011443	0.011987
RS	57	5.033172	2.108718	674.444690	0.010418	0.010948
RS	58	5.400378	2.319262	556.351869	0.008594	0.009100
RS	59	5.793854	2.319262	503.130807	0.007772	0.008254
RS	60	6.215476	2.319262	449.500989	0.006943	0.007396
RS	61	6.667260	2.319262	396.387125	0.006123	0.006541
RS	62	7.151363	2.319262	344.699817	0.005325	0.005702
RS	63	7.670097	2.319262	1425.700410	0.022023	0.023712
PA	4+25*2+4+6 0.094564252 0.031686557 7.670096503 0.739796911 0.627759784 1.585025829 1.325907236 0.898240506 0.763509114 0.774223873 0.873250183 1.032527718 1.209986045 1.368116293 1.494010453 1.593186086 1.676617781 1.751484268 1.812116351 1.848541058 1.862451040 1.866803170 1.874831522 1.894193634 1.927832867 1.973989691 2.024642369 2.068125068 2.095837486 2.108718075 2.319261876
//
IT	5153
RD	16
LK	-464409.757219
QD	-135.569861 -> -116.345713
RI	0.0099355903
TR	0.093231	0.031980
MT	7.741816
MM	C_pi: 1.597425, n_recomb: 66310.525102
RS	0	0.000000	0.756628	609.799761	0.009196	0.001871
RS	1	0.007169	0.756628	647.212069	0.009760	0.005842
RS	2	0.014852	0.756628	686.442395	0.010352	0.008095
RS	3	0.023086	0.756628	727.508517	0.010971	0.010890
RS	4	0.031911	0.621173	937.141111	0.014133	0.015347
RS	5	0.041368	0.621173	988.768914	0.014911	0.015692
RS	6	0.051503	1.659482	392.201721	0.005915	0.005761
RS	7	0.062364	1.659482	417.554667	0.006297	0.005407
RS	8	0.074005	1.385195	531.925085	0.008022	0.006568
RS	9	0.086479	1.385195	564.883680	0.008519	0.007128
RS	10	0.099849	0.917179	903.019034	0.013618	0.011684
RS	11	0.114176	0.917179	952.451899	0.014364	0.012919
RS	12	0.129531	0.769395	1194.129922	0.018008	0.016568
RS	13	0.145987	0.769395	1252.043611	0.018882	0.017806
RS	14	0.163622	0.776700	1298.530061	0.019583	0.018710
RS	15	0.182522	0.776700	1357.414872	0.020471	0.019819
RS	16	0.202776	0.876126	1257.682807	0.018967	0.018547
RS	17	0.224483	0.876126	1314.173543	0.019818	0.019513
RS	18	0.247746	1.038699	1158.741058	0.017474	0.017329
RS	19	0.272676	1.038699	1211.822539	0.018275	0.018176
RS	20	0.299395	1.221064	1078.379807	0.016263	0.016262
RS	21	0.328028	1.221064	1128.493509	0.017018	0.017055
RS	22	0.358714	1.383588	1042.079455	0.015715	0.015821
RS	23	0.391601	1.383588	1090.221584	0.016441	0.016598
RS	24	0.426845	1.512167	1043.008740	0.015729	0.015941
RS	25	0.464615	1.512167	1089.915293	0.016437	0.016709
RS	26	0.505094	1.612666	1066.972259	0.016091	0.016407
RS	27	0.548474	1.612666	1112.841119	0.016782	0.017159
RS	28	0.594965	1.697087	1101.641660	0.016613	0.017027
RS	29	0.644789	1.697087	1146.199415	0.017285	0.017749
RS	30	0.698184	1.773296	1139.710276	0.017187	0.017675
RS	31	0.755408	1.773296	1182.379852	0.017831	0.018348
RS	32	0.816734	1.835387	1183.129023	0.017842	0.018370
RS	33	0.882457	1.835387	1223.102000	0.018445	0.018991
RS	34	0.952891	1.872624	1236.588381	0.018648	0.019207
RS	35	1.028376	1.872624	1272.623478	0.019192	0.019777
RS	36	1.109271	1.886441	1296.562119	0.019553	0.020163
RS	37	1.195967	1.886441	1326.802589	0.020009	0.020658
RS	38	1.288878	1.890319	1350.554843	0.020367	0.021049
RS	39	1.388450	1.890319	1372.757147	0.020702	0.021421
RS	40	1.495160	1.898175	1384.455469	0.020878	0.021624
RS	41	1.609521	1.898175	1396.551962	0.021061	0.021830
RS	42	1.732080	1.918126	1388.554788	0.020940	0.021719
RS	43	1.863426	1.918126	1389.176988	0.020950	0.021731
RS	44	2.004189	1.953333	1358.982500	0.020494	0.021266
RS	45	2.155043	1.953333	1347.738293	0.020325	0.021078
RS	46	2.316712	2.001969	1298.259414	0.019578	0.020305
RS	47	2.489971	2.001969	1275.604059	0.019237	0.019931
RS	48	2.675652	2.055564	1214.630920	0.018317	0.018979
RS	49	2.874645	2.055564	1181.290572	0.017815	0.018442
RS	50	3.087904	2.101731	1117.168119	0.016848	0.017449
RS	51	3.316452	2.101731	1073.644007	0.016191	0.016768
RS	52	3.561386	2.131281	1010.439069	0.015238	0.015800
RS	53	3.823879	2.131281	957.175867	0.014435	0.014985
RS	54	4.105191	2.145244	893.275942	0.013471	0.014016
RS	55	4.406670	2.145244	831.592059	0.012541	0.013079
RS	56	4.729764	2.145244	766.381097	0.011557	0.012087
RS	57	5.076021	2.145244	698.672079	0.010536	0.011055
RS	58	5.447102	2.369293	574.928879	0.008670	0.009164
RS	59	5.844786	2.369293	521.028787	0.007857	0.008330
RS	60	6.270981	2.369293	466.526799	0.007035	0.007481
RS	61	6.727732	2.369293	412.365290	0.006219	0.006631
RS	62	7.217227	2.369293	359.479733	0.005421	0.005795
RS	63	7.741816	2.369293	1505.192594	0.022699	0.024400
PA	4+25*2+4+6 0.093231464 0.031980426 7.741816034 0.756628452 0.621172975 1.659482255 1.385195398 0.917178858 0.769395026 0.776700324 0.876125620 1.038698557 1.221064376 1.383587868 1.512167028 1.612666065 1.697086705 1.773295641 1.835387008 1.872624119 1.886440904 1.890319001 1.898175372 1.918126305 1.953333204 2.001968755 2.055563957 2.101731390 2.131280756 2.145244418 2.369293117
//
IT	4217
RD	17
LK	-464371.971372
QD	-126.899189 -> -109.223896
RI	0.0095220144
TR	0.091968	0.032259
MT	7.810863
MM	C_pi: 1.621145, n_recomb: 67842.144709
RS	0	0.000000	0.773941	610.896258	0.009005	0.001851
RS	1	0.007184	0.773941	648.595884	0.009560	0.005794
RS	2	0.014884	0.773941	688.152450	0.010143	0.007983
RS	3	0.023138	0.773941	729.587864	0.010754	0.010701
RS	4	0.031984	0.614373	972.113094	0.014329	0.015611
RS	5	0.041466	0.614373	1025.588773	0.015117	0.016011
RS	6	0.051629	1.734805	384.945162	0.005674	0.005571
RS	7	0.062523	1.734805	409.999639	0.006043	0.005232
RS	8	0.074198	1.445861	523.338004	0.007714	0.006361
RS	9	0.086713	1.445861	556.044594	0.008196	0.006894
RS	10	0.100127	0.936168	909.417477	0.013405	0.011550
RS	11	0.114504	0.936168	959.597784	0.014145	0.012763
RS	12	0.129915	0.775194	1219.204440	0.017971	0.016580
RS	13	0.146432	0.775194	1278.620755	0.018847	0.017814
RS	14	0.164136	0.779108	1332.190285	0.019637	0.018794
RS	15	0.183112	0.779108	1392.765673	0.020530	0.019901
RS	16	0.203451	0.878847	1290.576866	0.019023	0.018619
RS	17	0.225251	0.878847	1348.694940	0.019880	0.019588
RS	18	0.248618	1.044556	1186.348817	0.017487	0.017350
RS	19	0.273663	1.044556	1240.904341	0.018291	0.018199
RS	20	0.300508	1.231689	1101.128229	0.016231	0.016232
RS	21	0.329281	1.231689	1152.571073	0.016989	0.017023
RS	22	0.360121	1.398538	1062.372157	0.015659	0.015758
RS	23	0.393176	1.398538	1111.765889	0.016388	0.016532
RS	24	0.428607	1.529769	1063.054537	0.015670	0.015865
RS	25	0.466583	1.529769	1111.201271	0.016379	0.016630
RS	26	0.507287	1.631555	1088.067576	0.016038	0.016330
RS	27	0.550915	1.631555	1135.198203	0.016733	0.017082
RS	28	0.597678	1.716917	1124.160582	0.016570	0.016953
RS	29	0.647800	1.716917	1170.003553	0.017246	0.017676
RS	30	0.701523	1.794425	1163.496904	0.017150	0.017602
RS	31	0.759106	1.794425	1207.464004	0.017798	0.018276
RS	32	0.820825	1.857966	1208.189942	0.017809	0.018296
RS	33	0.886979	1.857966	1249.463631	0.018417	0.018920
RS	34	0.957885	1.896029	1263.470314	0.018624	0.019137
RS	35	1.033885	1.896029	1300.794346	0.019174	0.019711
RS	36	1.115344	1.909789	1325.948617	0.019545	0.020105
RS	37	1.202656	1.909789	1357.424501	0.020009	0.020605
RS	38	1.296241	1.913209	1382.657961	0.020381	0.021008
RS	39	1.396549	1.913209	1405.971432	0.020724	0.021388
RS	40	1.504063	1.920876	1418.761088	0.020913	0.021603
RS	41	1.619302	1.920876	1431.770922	0.021104	0.021818
RS	42	1.742819	1.941364	1423.985000	0.020990	0.021714
RS	43	1.875209	1.941364	1425.278664	0.021009	0.021738
RS	44	2.017111	1.978055	1394.237819	0.020551	0.021274
RS	45	2.169207	1.978055	1383.424570	0.020392	0.021099
RS	46	2.332231	2.029073	1332.235521	0.019637	0.020322
RS	47	2.506965	2.029073	1309.802997	0.019307	0.019962
RS	48	2.694254	2.085514	1246.783611	0.018378	0.019004
RS	49	2.894997	2.085514	1213.477189	0.017887	0.018483
RS	50	3.110162	2.134286	1147.516615	0.016915	0.017487
RS	51	3.340784	2.134286	1103.806635	0.016270	0.016823
RS	52	3.587975	2.165619	1039.200745	0.015318	0.015858
RS	53	3.852924	2.165619	985.453351	0.014526	0.015057
RS	54	4.136908	2.180630	920.346068	0.013566	0.014093
RS	55	4.441294	2.180630	857.813408	0.012644	0.013167
RS	56	4.767547	2.180630	791.530268	0.011667	0.012184
RS	57	5.117238	2.180630	722.537859	0.010650	0.011157
RS	58	5.492052	2.417965	593.174785	0.008743	0.009225
RS	59	5.893793	2.417965	538.635733	0.007940	0.008402
RS	60	6.324396	2.417965	483.304837	0.007124	0.007561
RS	61	6.785933	2.417965	428.140601	0.006311	0.006717
RS	62	7.280629	2.417965	374.101719	0.005514	0.005884
RS	63	7.810863	2.417965	1584.836878	0.023361	0.025071
PA	4+25*2+4+6 0.091968473 0.032259415 7.810863450 0.773940891 0.614372557 1.734804786 1.445860841 0.936167939 0.775194237 0.779108402 0.878846969 1.044555857 1.231689253 1.398538375 1.529768761 1.631555268 1.716916984 1.794424825 1.857966233 1.896029330 1.909788978 1.913208501 1.920875795 1.941364408 1.978055003 2.029073085 2.085513520 2.134286323 2.165619126 2.180630202 2.417965316
//
IT	4820
RD	18
LK	-464337.220401
QD	-118.941618 -> -102.668546
RI	0.0091283971
TR	0.090770	0.032524
MT	7.877394
MM	C_pi: 1.644221, n_recomb: 69333.288560
RS	0	0.000000	0.791660	611.267465	0.008816	0.001832
RS	1	0.007198	0.791660	649.204250	0.009364	0.005745
RS	2	0.014915	0.791660	689.034158	0.009938	0.007872
RS	3	0.023187	0.791660	730.783196	0.010540	0.010510
RS	4	0.032054	0.607444	1007.501350	0.014531	0.015877
RS	5	0.041560	0.607444	1062.828628	0.015329	0.016330
RS	6	0.051750	1.811064	377.869225	0.005450	0.005390
RS	7	0.062674	1.811064	402.620578	0.005807	0.005067
RS	8	0.074384	1.507920	514.652506	0.007423	0.006163
RS	9	0.086937	1.507920	547.077442	0.007891	0.006669
RS	10	0.100393	0.955211	914.955427	0.013196	0.011416
RS	11	0.114818	0.955211	965.827624	0.013930	0.012609
RS	12	0.130282	0.780904	1243.314673	0.017932	0.016589
RS	13	0.146858	0.780904	1304.189681	0.018810	0.017817
RS	14	0.164628	0.781432	1364.997570	0.019687	0.018874
RS	15	0.183677	0.781432	1427.226314	0.020585	0.019979
RS	16	0.204097	0.881409	1322.742819	0.019078	0.018688
RS	17	0.225987	0.881409	1382.454397	0.019939	0.019660
RS	18	0.249453	1.050105	1213.304018	0.017500	0.017370
RS	19	0.274608	1.050105	1269.301452	0.018307	0.018221
RS	20	0.301574	1.241877	1123.235284	0.016201	0.016203
RS	21	0.330481	1.241877	1175.974694	0.016961	0.016994
RS	22	0.361468	1.412988	1081.999507	0.015606	0.015698
RS	23	0.394687	1.412988	1132.611163	0.016336	0.016469
RS	24	0.430296	1.546834	1082.408003	0.015612	0.015791
RS	25	0.468469	1.546834	1131.761040	0.016323	0.016555
RS	26	0.509390	1.649882	1108.441398	0.015987	0.016257
RS	27	0.553256	1.649882	1156.800615	0.016685	0.017007
RS	28	0.600280	1.736139	1145.941742	0.016528	0.016883
RS	29	0.650689	1.736139	1193.038098	0.017207	0.017606
RS	30	0.704726	1.814907	1186.519672	0.017113	0.017531
RS	31	0.762654	1.814907	1231.753866	0.017766	0.018208
RS	32	0.824751	1.879883	1232.441980	0.017776	0.018225
RS	33	0.891318	1.879883	1274.987819	0.018389	0.018852
RS	34	0.962677	1.918789	1289.480628	0.018598	0.019070
RS	35	1.039172	1.918789	1328.068556	0.019155	0.019647
RS	36	1.121175	1.932522	1354.400968	0.019535	0.020048
RS	37	1.209079	1.932522	1387.093390	0.020006	0.020553
RS	38	1.303312	1.935501	1413.788940	0.020391	0.020968
RS	39	1.404328	1.935501	1438.203151	0.020743	0.021355
RS	40	1.512616	1.942961	1452.098533	0.020944	0.021581
RS	41	1.628698	1.942961	1466.020247	0.021145	0.021807
RS	42	1.753136	1.963940	1458.483243	0.021036	0.021710
RS	43	1.886532	1.963940	1460.455084	0.021064	0.021745
RS	44	2.029531	2.002038	1428.621609	0.020605	0.021281
RS	45	2.182823	2.002038	1418.252462	0.020456	0.021119
RS	46	2.347149	2.055345	1365.410669	0.019693	0.020337
RS	47	2.523305	2.055345	1343.219062	0.019373	0.019992
RS	48	2.712140	2.114540	1278.206024	0.018436	0.019028
RS	49	2.914569	2.114540	1244.956195	0.017956	0.018522
RS	50	3.131570	2.165841	1177.205060	0.016979	0.017525
RS	51	3.364191	2.165841	1133.337114	0.016346	0.016875
RS	52	3.613557	2.198905	1067.373597	0.015395	0.015913
RS	53	3.880873	2.198905	1013.176564	0.014613	0.015125
RS	54	4.167432	2.214927	946.907720	0.013657	0.014167
RS	55	4.474619	2.214927	883.567253	0.012744	0.013251
RS	56	4.803918	2.214927	816.256558	0.011773	0.012276
RS	57	5.156921	2.214927	746.028028	0.010760	0.011256
RS	58	5.535335	2.465316	611.084968	0.008814	0.009284
RS	59	5.940988	2.465316	555.944529	0.008018	0.008471
RS	60	6.375842	2.465316	499.825658	0.007209	0.007639
RS	61	6.841999	2.465316	443.701568	0.006400	0.006800
RS	62	7.341711	2.465316	388.552630	0.005604	0.005970
RS	63	7.877394	2.465316	1664.500897	0.024007	0.025726
PA	4+25*2+4+6 0.090770081 0.032524455 7.877394371 0.791659606 0.607444009 1.811064486 1.507920454 0.955211349 0.780904273 0.781432183 0.881408725 1.050104502 1.241876529 1.412987890 1.546833528 1.649882288 1.736139207 1.814906910 1.879883020 1.918788848 1.932522425 1.935500965 1.942961060 1.963939812 2.002037536 2.055345113 2.114539536 2.165840838 2.198905491 2.214926627 2.465315866
//
IT	4913
RD	19
LK	-464305.217706
QD	-111.626488 -> -96.625555
RI	0.0087538854
TR	0.089632	0.032777
MT	7.941476
MM	C_pi: 1.666662, n_recomb: 70784.914855
RS	0	0.000000	0.809753	610.990260	0.008632	0.001814
RS	1	0.007212	0.809753	649.117924	0.009170	0.005697
RS	2	0.014944	0.809753	689.172206	0.009736	0.007761
RS	3	0.023234	0.809753	731.183161	0.010330	0.010319
RS	4	0.032122	0.600477	1043.192885	0.014738	0.016144
RS	5	0.041650	0.600477	1100.370270	0.015545	0.016649
RS	6	0.051866	1.888347	370.948565	0.005241	0.005218
RS	7	0.062819	1.888347	395.392206	0.005586	0.004909
RS	8	0.074561	1.571441	505.885298	0.007147	0.005971
RS	9	0.087150	1.571441	538.001644	0.007601	0.006454
RS	10	0.100648	0.974311	919.684974	0.012993	0.011282
RS	11	0.115118	0.974311	971.195694	0.013720	0.012456
RS	12	0.130633	0.786517	1266.507502	0.017892	0.016594
RS	13	0.147266	0.786517	1328.798333	0.018772	0.017818
RS	14	0.165099	0.783669	1396.976068	0.019736	0.018951
RS	15	0.184218	0.783669	1460.821304	0.020637	0.020054
RS	16	0.204716	0.883813	1354.201914	0.019131	0.018756
RS	17	0.226692	0.883813	1415.473464	0.019997	0.019730
RS	18	0.250253	1.055346	1239.637567	0.017513	0.017391
RS	19	0.275513	1.055346	1297.045379	0.018324	0.018244
RS	20	0.302595	1.251628	1144.734850	0.016172	0.016176
RS	21	0.331630	1.251628	1198.739027	0.016935	0.016966
RS	22	0.362760	1.426938	1100.996564	0.015554	0.015640
RS	23	0.396134	1.426938	1152.793277	0.016286	0.016408
RS	24	0.431915	1.563373	1101.096157	0.015556	0.015721
RS	25	0.470277	1.563373	1151.622179	0.016269	0.016482
RS	26	0.511405	1.667653	1128.124651	0.015937	0.016186
RS	27	0.555500	1.667653	1177.679757	0.016637	0.016935
RS	28	0.602774	1.754763	1167.013276	0.016487	0.016815
RS	29	0.653458	1.754763	1215.331453	0.017169	0.017538
RS	30	0.707798	1.834756	1208.803702	0.017077	0.017464
RS	31	0.766056	1.834756	1255.274625	0.017734	0.018142
RS	32	0.828516	1.901149	1255.911829	0.017743	0.018157
RS	33	0.895481	1.901149	1299.701102	0.018361	0.018786
RS	34	0.967275	1.940912	1314.646487	0.018572	0.019004
RS	35	1.044247	1.940912	1354.472771	0.019135	0.019585
RS	36	1.126770	1.954648	1381.946380	0.019523	0.019993
RS	37	1.215245	1.954648	1415.835491	0.020002	0.020502
RS	38	1.310101	1.957201	1443.973268	0.020399	0.020928
RS	39	1.411797	1.957201	1469.476325	0.020760	0.021323
RS	40	1.520828	1.964442	1484.484980	0.020972	0.021560
RS	41	1.637722	1.964442	1499.315506	0.021181	0.021794
RS	42	1.763047	1.985863	1492.065184	0.021079	0.021705
RS	43	1.897410	1.985863	1494.719969	0.021116	0.021751
RS	44	2.041464	2.025295	1462.145987	0.020656	0.021288
RS	45	2.195906	2.025295	1452.232014	0.020516	0.021139
RS	46	2.361487	2.080804	1397.792932	0.019747	0.020352
RS	47	2.539010	2.080804	1375.858307	0.019437	0.020021
RS	48	2.729335	2.142661	1308.905547	0.018491	0.019052
RS	49	2.933387	2.142661	1275.732712	0.018023	0.018560
RS	50	3.152155	2.196417	1206.237276	0.017041	0.017560
RS	51	3.386701	2.196417	1162.237060	0.016419	0.016924
RS	52	3.638162	2.231165	1094.957174	0.015469	0.015966
RS	53	3.907758	2.231165	1040.343023	0.014697	0.015190
RS	54	4.196798	2.248158	972.957756	0.013745	0.014238
RS	55	4.506683	2.248158	908.848409	0.012840	0.013332
RS	56	4.838918	2.248158	840.552875	0.011875	0.012365
RS	57	5.195113	2.248158	769.133778	0.010866	0.011350
RS	58	5.576997	2.511355	628.658352	0.008881	0.009340
RS	59	5.986422	2.511355	572.951502	0.008094	0.008538
RS	60	6.425375	2.511355	516.083144	0.007291	0.007713
RS	61	6.895986	2.511355	459.039890	0.006485	0.006880
RS	62	7.400537	2.511355	402.822345	0.005691	0.006053
RS	63	7.941476	2.511355	1744.069344	0.024639	0.026365
PA	4+25*2+4+6 0.089632269 0.032776660 7.941475729 0.809752832 0.600476723 1.888346515 1.571441224 0.974311458 0.786516546 0.783669369 0.883812775 1.055346132 1.251628432 1.426937524 1.563373195 1.667652837 1.754762855 1.834756069 1.901149168 1.940912335 1.954647604 1.957200631 1.964442333 1.985863031 2.025294619 2.080803769 2.142660773 2.196416535 2.231164514 2.248157624 2.511355124
//
IT	3450
RD	20
LK	-464275.709270
QD	-104.891109 -> -91.046560
RI	0.0083981616
TR	0.088551	0.033017
MT	8.003246
MM	C_pi: 1.688490, n_recomb: 72197.930954
RS	0	0.000000	0.828168	610.152702	0.008451	0.001796
RS	1	0.007225	0.828168	648.429665	0.008981	0.005649
RS	2	0.014972	0.828168	688.664156	0.009539	0.007651
RS	3	0.023279	0.828168	730.890201	0.010123	0.010129
RS	4	0.032186	0.593542	1079.083149	0.014946	0.016410
RS	5	0.041736	0.593542	1138.104534	0.015764	0.016966
RS	6	0.051977	1.966704	364.169062	0.005044	0.005054
RS	7	0.062957	1.966704	388.300964	0.005378	0.004759
RS	8	0.074731	1.636476	497.057451	0.006885	0.005787
RS	9	0.087355	1.636476	528.841138	0.007325	0.006248
RS	10	0.100892	0.993467	923.659304	0.012793	0.011149
RS	11	0.115406	0.993467	975.757589	0.013515	0.012304
RS	12	0.130969	0.792039	1288.805559	0.017851	0.016597
RS	13	0.147657	0.792039	1352.469975	0.018733	0.017815
RS	14	0.165550	0.785816	1428.157384	0.019781	0.019024
RS	15	0.184736	0.785816	1493.582941	0.020687	0.020125
RS	16	0.205308	0.886066	1384.971186	0.019183	0.018821
RS	17	0.227367	0.886066	1447.769575	0.020053	0.019798
RS	18	0.251019	1.060294	1265.369467	0.017526	0.017412
RS	19	0.276381	1.060294	1324.156662	0.018341	0.018267
RS	20	0.303574	1.260960	1165.651222	0.016145	0.016151
RS	21	0.332733	1.260960	1220.889105	0.016910	0.016940
RS	22	0.363998	1.440404	1119.388834	0.015504	0.015585
RS	23	0.397522	1.440404	1172.338521	0.016238	0.016351
RS	24	0.433468	1.579407	1119.144111	0.015501	0.015653
RS	25	0.472011	1.579407	1170.810495	0.016217	0.016412
RS	26	0.513339	1.684890	1147.140667	0.015889	0.016118
RS	27	0.557653	1.684890	1197.859505	0.016591	0.016866
RS	28	0.605168	1.772823	1187.391072	0.016446	0.016749
RS	29	0.656117	1.772823	1236.899842	0.017132	0.017473
RS	30	0.710747	1.854000	1230.371112	0.017042	0.017399
RS	31	0.769324	1.854000	1278.048672	0.017702	0.018078
RS	32	0.832132	1.921791	1278.623289	0.017710	0.018091
RS	33	0.899479	1.921791	1323.627368	0.018333	0.018723
RS	34	0.971692	1.962428	1338.990111	0.018546	0.018941
RS	35	1.049122	1.962428	1380.029033	0.019115	0.019525
RS	36	1.132146	1.976189	1408.608547	0.019510	0.019939
RS	37	1.221169	1.976189	1443.673916	0.019996	0.020453
RS	38	1.316624	1.978332	1473.232697	0.020405	0.020889
RS	39	1.418976	1.978332	1499.811724	0.020774	0.021290
RS	40	1.528722	1.985342	1515.940841	0.020997	0.021539
RS	41	1.646398	1.985342	1531.675707	0.021215	0.021782
RS	42	1.772576	2.007163	1524.744800	0.021119	0.021700
RS	43	1.907870	2.007163	1528.085839	0.021165	0.021756
RS	44	2.052939	2.047862	1494.820129	0.020704	0.021294
RS	45	2.208489	2.047862	1485.370987	0.020574	0.021157
RS	46	2.375278	2.105484	1429.392676	0.019798	0.020367
RS	47	2.554118	2.105484	1407.729279	0.019498	0.020048
RS	48	2.745879	2.169918	1338.888791	0.018545	0.019074
RS	49	2.951494	2.169918	1305.811610	0.018087	0.018596
RS	50	3.171966	2.226058	1234.616632	0.017100	0.017595
RS	51	3.408366	2.226058	1190.508163	0.016490	0.016972
RS	52	3.661847	2.262439	1121.953946	0.015540	0.016017
RS	53	3.933641	2.262439	1066.953173	0.014778	0.015253
RS	54	4.225073	2.280369	998.494280	0.013830	0.014306
RS	55	4.537561	2.280369	933.653177	0.012932	0.013410
RS	56	4.872626	2.280369	864.413789	0.011973	0.012450
RS	57	5.231900	2.280369	791.848082	0.010968	0.011441
RS	58	5.617131	2.556123	645.894296	0.008946	0.009394
RS	59	6.030195	2.556123	589.653764	0.008167	0.008602
RS	60	6.473104	2.556123	532.072241	0.007370	0.007785
RS	61	6.948013	2.556123	474.148535	0.006567	0.006957
RS	62	7.457234	2.556123	416.902133	0.005774	0.006133
RS	63	8.003246	2.556123	1823.435578	0.025256	0.026988
PA	4+25*2+4+6 0.088550712 0.033016786 8.003245859 0.828168450 0.593541820 1.966704064 1.636476341 0.993467347 0.792038639 0.785815802 0.886065765 1.060293872 1.260960355 1.440404334 1.579406859 1.684889567 1.772822968 1.853999927 1.921791051 1.962428339 1.976189111 1.978331640 1.985342410 2.007163348 2.047861931 2.105483865 2.169917693 2.226058154 2.262438982 2.280369233 2.556122892
//
IT	4259
RD	21
LK	-464248.468949
QD	-98.680206 -> -85.888747
RI	0.0080599823
TR	0.087522	0.033246
MT	8.062722
MM	C_pi: 1.709711, n_recomb: 73573.497089
RS	0	0.000000	0.846890	608.811160	0.008275	0.001779
RS	1	0.007237	0.846890	647.198873	0.008797	0.005601
RS	2	0.014999	0.846890	687.572507	0.009345	0.007543
RS	3	0.023322	0.846890	729.969976	0.009922	0.009940
RS	4	0.032247	0.586699	1115.067950	0.015156	0.016674
RS	5	0.041819	0.586699	1175.922637	0.015983	0.017279
RS	6	0.052083	2.046228	357.512989	0.004859	0.004898
RS	7	0.063090	2.046228	381.329205	0.005183	0.004616
RS	8	0.074893	1.703073	488.190615	0.006635	0.005610
RS	9	0.087551	1.703073	519.620248	0.007063	0.006050
RS	10	0.101125	1.012699	926.909571	0.012598	0.011017
RS	11	0.115681	1.012699	979.545921	0.013314	0.012154
RS	12	0.131291	0.797468	1310.247786	0.017809	0.016596
RS	13	0.148031	0.797468	1375.244554	0.018692	0.017810
RS	14	0.165982	0.787869	1458.571511	0.019825	0.019094
RS	15	0.185232	0.787869	1525.541849	0.020735	0.020193
RS	16	0.205876	0.888165	1415.082232	0.019234	0.018886
RS	17	0.228014	0.888165	1479.374968	0.020107	0.019864
RS	18	0.251754	1.064956	1290.522904	0.017541	0.017433
RS	19	0.277212	1.064956	1350.659061	0.018358	0.018290
RS	20	0.304512	1.269878	1186.014896	0.016120	0.016128
RS	21	0.333789	1.269878	1242.456267	0.016887	0.016915
RS	22	0.365184	1.453399	1137.203951	0.015457	0.015532
RS	23	0.398852	1.453399	1191.275333	0.016192	0.016296
RS	24	0.434956	1.594946	1136.578784	0.015448	0.015589
RS	25	0.473673	1.594946	1189.353633	0.016166	0.016345
RS	26	0.515193	1.701607	1165.514633	0.015842	0.016052
RS	27	0.559717	1.701607	1217.365640	0.016546	0.016800
RS	28	0.607464	1.790324	1207.107524	0.016407	0.016686
RS	29	0.658667	1.790324	1257.776221	0.017096	0.017410
RS	30	0.713575	1.872651	1251.248961	0.017007	0.017336
RS	31	0.772457	1.872651	1300.103440	0.017671	0.018017
RS	32	0.835601	1.941819	1300.605274	0.017678	0.018028
RS	33	0.903315	1.941819	1346.795742	0.018305	0.018662
RS	34	0.975930	1.983339	1362.545880	0.018520	0.018880
RS	35	1.053800	1.983339	1404.771612	0.019093	0.019467
RS	36	1.137306	1.997150	1434.420105	0.019496	0.019886
RS	37	1.226856	1.997150	1470.640813	0.019989	0.020405
RS	38	1.322887	1.998895	1501.599340	0.020410	0.020851
RS	39	1.425868	1.998895	1529.240514	0.020785	0.021258
RS	40	1.536302	2.005664	1546.494717	0.021020	0.021518
RS	41	1.654729	2.005664	1563.128172	0.021246	0.021769
RS	42	1.781727	2.027844	1556.548588	0.021156	0.021694
RS	43	1.917917	2.027844	1560.577575	0.021211	0.021760
RS	44	2.063963	2.069742	1526.669522	0.020750	0.021300
RS	45	2.220579	2.069742	1517.692859	0.020628	0.021174
RS	46	2.388531	2.129395	1460.228648	0.019847	0.020381
RS	47	2.568638	2.129395	1438.848904	0.019557	0.020074
RS	48	2.761780	2.196322	1368.172060	0.018596	0.019096
RS	49	2.968900	2.196322	1335.207259	0.018148	0.018631
RS	50	3.191011	2.254776	1262.357967	0.017158	0.017628
RS	51	3.429197	2.254776	1218.163019	0.016557	0.017018
RS	52	3.684622	2.292740	1148.374680	0.015609	0.016065
RS	53	3.958533	2.292740	1093.015515	0.014856	0.015313
RS	54	4.252269	2.311573	1023.524369	0.013912	0.014372
RS	55	4.567263	2.311573	957.986318	0.013021	0.013484
RS	56	4.905055	2.311573	887.841811	0.012067	0.012532
RS	57	5.267295	2.311573	814.171333	0.011066	0.011528
RS	58	5.655752	2.599617	662.798966	0.009009	0.009445
RS	59	6.072323	2.599617	606.054707	0.008237	0.008663
RS	60	6.519044	2.599617	547.793661	0.007446	0.007853
RS	61	6.998095	2.599617	489.025729	0.006647	0.007030
RS	62	7.511818	2.599617	430.788026	0.005855	0.006209
RS	63	8.062722	2.599617	1902.517602	0.025859	0.027595
PA	4+25*2+4+6 0.087522451 0.033245888 8.062722038 0.846889940 0.586699461 2.046227892 1.703073057 1.012699281 0.797468073 0.787868818 0.888164790 1.064956400 1.269878132 1.453398628 1.594946358 1.701607188 1.790323888 1.872651300 1.941819483 1.983339272 1.997150086 1.998895081 2.005663951 2.027843672 2.069741560 2.129394987 2.196321618 2.254775619 2.292740197 2.311572525 2.599616644
//
IT	5327
RD	22
LK	-464223.295365
QD	-92.944594 -> -81.113780
RI	0.0077399230
TR	0.086543	0.033464
MT	8.120083
MM	C_pi: 1.730347, n_recomb: 74912.257255
RS	0	0.000000	0.865831	607.065702	0.008104	0.001762
RS	1	0.007249	0.865831	645.531258	0.008617	0.005554
RS	2	0.015024	0.865831	686.008779	0.009157	0.007437
RS	3	0.023363	0.865831	728.539952	0.009725	0.009755
RS	4	0.032306	0.579990	1151.058886	0.015365	0.016935
RS	5	0.041897	0.579990	1213.732493	0.016202	0.017589
RS	6	0.052184	2.126967	350.971670	0.004685	0.004748
RS	7	0.063216	2.126967	374.468827	0.004999	0.004480
RS	8	0.075049	1.771235	479.314642	0.006398	0.005439
RS	9	0.087739	1.771235	510.371985	0.006813	0.005859
RS	10	0.101349	1.031994	929.492022	0.012408	0.010886
RS	11	0.115945	1.031994	982.619595	0.013117	0.012005
RS	12	0.131600	0.802806	1330.860701	0.017766	0.016592
RS	13	0.148389	0.802806	1397.149361	0.018650	0.017803
RS	14	0.166396	0.789831	1488.232884	0.019866	0.019162
RS	15	0.185708	0.789831	1556.712808	0.020780	0.020259
RS	16	0.206420	0.890120	1444.541895	0.019283	0.018948
RS	17	0.228634	0.890120	1510.296678	0.020161	0.019929
RS	18	0.252458	1.069346	1315.112275	0.017555	0.017454
RS	19	0.278009	1.069346	1376.567381	0.018376	0.018313
RS	20	0.305413	1.278412	1205.829350	0.016097	0.016106
RS	21	0.334803	1.278412	1263.444252	0.016866	0.016893
RS	22	0.366323	1.465945	1154.455336	0.015411	0.015481
RS	23	0.400129	1.465945	1209.617654	0.016147	0.016243
RS	24	0.436385	1.610012	1153.418586	0.015397	0.015526
RS	25	0.475270	1.610012	1207.270576	0.016116	0.016281
RS	26	0.516973	1.717830	1183.263377	0.015795	0.015989
RS	27	0.561700	1.717830	1236.215430	0.016502	0.016735
RS	28	0.609669	1.807299	1226.174484	0.016368	0.016626
RS	29	0.661116	1.807299	1277.972709	0.017060	0.017349
RS	30	0.716292	1.890741	1271.452157	0.016973	0.017276
RS	31	0.775469	1.890741	1321.454028	0.017640	0.017958
RS	32	0.838935	1.961270	1321.870335	0.017646	0.017966
RS	33	0.907002	1.961270	1369.218830	0.018278	0.018603
RS	34	0.980004	2.003673	1385.331655	0.018493	0.018821
RS	35	1.058297	2.003673	1428.718167	0.019072	0.019410
RS	36	1.142267	2.017558	1459.398244	0.019481	0.019835
RS	37	1.232324	2.017558	1496.752815	0.019980	0.020357
RS	38	1.328909	2.018922	1529.085625	0.020412	0.020813
RS	39	1.432497	2.018922	1557.774295	0.020795	0.021227
RS	40	1.543593	2.025438	1576.157418	0.021040	0.021496
RS	41	1.662744	2.025438	1593.682555	0.021274	0.021755
RS	42	1.790532	2.047940	1587.482059	0.021191	0.021688
RS	43	1.927585	2.047940	1592.199482	0.021254	0.021764
RS	44	2.074572	2.090976	1557.694996	0.020794	0.021305
RS	45	2.232216	2.090976	1549.197353	0.020680	0.021190
RS	46	2.401287	2.152584	1490.300349	0.019894	0.020394
RS	47	2.582615	2.152584	1469.215526	0.019612	0.020099
RS	48	2.777089	2.221923	1396.753130	0.018645	0.019117
RS	49	2.985660	2.221923	1363.916306	0.018207	0.018664
RS	50	3.209352	2.282624	1289.457063	0.017213	0.017659
RS	51	3.449260	2.282624	1245.196362	0.016622	0.017062
RS	52	3.706560	2.322127	1174.212893	0.015675	0.016112
RS	53	3.982513	2.322127	1118.522632	0.014931	0.015371
RS	54	4.278471	2.341826	1048.040809	0.013990	0.014435
RS	55	4.595883	2.341826	981.839562	0.013107	0.013556
RS	56	4.936307	2.341826	910.827658	0.012159	0.012611
RS	57	5.301408	2.341826	836.093327	0.011161	0.011612
RS	58	5.692978	2.641896	679.367907	0.009069	0.009495
RS	59	6.112934	2.641896	622.148476	0.008305	0.008721
RS	60	6.563334	2.641896	563.240169	0.007519	0.007919
RS	61	7.046386	2.641896	503.662956	0.006723	0.007101
RS	62	7.564456	2.641896	444.470407	0.005933	0.006283
RS	63	8.120083	2.641896	1981.210162	0.026447	0.028187
PA	4+25*2+4+6 0.086543367 0.033464423 8.120082590 0.865831116 0.579989694 2.126966563 1.771234692 1.031993740 0.802806197 0.789831397 0.890119712 1.069346044 1.278412402 1.465945324 1.610012451 1.717830009 1.807298718 1.890740675 1.961270067 2.003673409 2.017558205 2.018922377 2.025437962 2.047940303 2.090976339 2.152583605 2.221923484 2.282624166 2.322127126 2.341826082 2.641895625
//
IT	4497
RD	23
LK	-464200.007074
QD	-87.640914 -> -76.687860
RI	0.0074365564
TR	0.085611	0.033673
MT	8.175390
MM	C_pi: 1.750414, n_recomb: 76215.238150
RS	0	0.000000	0.884989	604.952732	0.007937	0.001746
RS	1	0.007261	0.884989	643.465447	0.008443	0.005507
RS	2	0.015049	0.884989	684.013901	0.008975	0.007333
RS	3	0.023402	0.884989	726.643443	0.009534	0.009573
RS	4	0.032362	0.573461	1186.942039	0.015574	0.017192
RS	5	0.041973	0.573461	1251.415673	0.016419	0.017894
RS	6	0.052281	2.208952	344.542581	0.004521	0.004604
RS	7	0.063338	2.208952	367.718073	0.004825	0.004349
RS	8	0.075198	1.841024	470.442625	0.006173	0.005274
RS	9	0.087919	1.841024	501.111498	0.006575	0.005677
RS	10	0.101563	1.051372	931.434429	0.012221	0.010756
RS	11	0.116198	1.051372	985.007875	0.012924	0.011857
RS	12	0.131896	0.808046	1350.691650	0.017722	0.016587
RS	13	0.148733	0.808046	1418.233200	0.018608	0.017793
RS	14	0.166793	0.791701	1517.174888	0.019906	0.019227
RS	15	0.186165	0.791701	1587.130101	0.020824	0.020322
RS	16	0.206943	0.891928	1473.383448	0.019332	0.019010
RS	17	0.229229	0.891928	1540.568829	0.020213	0.019992
RS	18	0.253134	1.073474	1339.157779	0.017571	0.017476
RS	19	0.278774	1.073474	1401.902486	0.018394	0.018336
RS	20	0.306277	1.286565	1225.128417	0.016075	0.016085
RS	21	0.335776	1.286565	1283.887949	0.016846	0.016872
RS	22	0.367416	1.478053	1171.171722	0.015367	0.015433
RS	23	0.401355	1.478053	1227.395174	0.016104	0.016192
RS	24	0.437757	1.624616	1169.690814	0.015347	0.015466
RS	25	0.476803	1.624616	1224.589485	0.016068	0.016219
RS	26	0.518683	1.733570	1200.413515	0.015750	0.015928
RS	27	0.563605	1.733570	1254.436235	0.016459	0.016673
RS	28	0.611788	1.823759	1244.619661	0.016330	0.016567
RS	29	0.663469	1.823759	1297.517657	0.017024	0.017291
RS	30	0.718903	1.908282	1291.007575	0.016939	0.017218
RS	31	0.778362	1.908282	1342.127811	0.017610	0.017902
RS	32	0.842139	1.980151	1342.449738	0.017614	0.017907
RS	33	0.910545	1.980151	1390.928225	0.018250	0.018546
RS	34	0.983919	2.023447	1407.373408	0.018466	0.018763
RS	35	1.062621	2.023447	1451.894782	0.019050	0.019356
RS	36	1.147036	2.037426	1483.570745	0.019466	0.019784
RS	37	1.237581	2.037426	1522.037470	0.019970	0.020311
RS	38	1.334701	2.038421	1555.722143	0.020412	0.020776
RS	39	1.438872	2.038421	1585.442921	0.020802	0.021195
RS	40	1.550606	2.044675	1604.955274	0.021058	0.021475
RS	41	1.670454	2.044675	1623.364160	0.021300	0.021742
RS	42	1.799003	2.067465	1617.568699	0.021224	0.021681
RS	43	1.936886	2.067465	1622.973746	0.021295	0.021766
RS	44	2.084780	2.111579	1587.917941	0.020835	0.021310
RS	45	2.243413	2.111579	1579.904287	0.020730	0.021205
RS	46	2.413564	2.175067	1519.625515	0.019939	0.020406
RS	47	2.596069	2.175067	1498.845234	0.019666	0.020123
RS	48	2.791826	2.246743	1424.646365	0.018692	0.019137
RS	49	3.001796	2.246743	1391.951437	0.018263	0.018696
RS	50	3.227012	2.309626	1315.925303	0.017266	0.017690
RS	51	3.468580	2.309626	1271.617831	0.016685	0.017104
RS	52	3.727688	2.350622	1199.477654	0.015738	0.016157
RS	53	4.005609	2.350622	1143.481642	0.015003	0.015426
RS	54	4.303710	2.371153	1072.048812	0.014066	0.014495
RS	55	4.623455	2.371153	1005.216220	0.013189	0.013625
RS	56	4.966416	2.371153	933.372774	0.012247	0.012687
RS	57	5.334279	2.371153	857.613728	0.011253	0.011693
RS	58	5.728852	2.682976	695.605443	0.009127	0.009542
RS	59	6.152074	2.682976	637.937197	0.008370	0.008778
RS	60	6.606025	2.682976	578.411732	0.007589	0.007982
RS	61	7.092937	2.682976	518.058150	0.006797	0.007169
RS	62	7.615203	2.682976	457.945386	0.006009	0.006354
RS	63	8.175390	2.682976	2059.435473	0.027021	0.028765
PA	4+25*2+4+6 0.085610592 0.033673142 8.175389625 0.884988667 0.573461204 2.208951783 1.841024051 1.051371623 0.808046453 0.791700943 0.891928261 1.073474226 1.286565120 1.478052651 1.624615902 1.733570318 1.823758854 1.908281726 1.980150950 2.023446904 2.037426394 2.038420846 2.044674848 2.067465246 2.111579488 2.175066569 2.246743494 2.309626186 2.350621780 2.371153458 2.682976361
//
IT	4007
RD	24
LK	-464178.442141
QD	-82.730417 -> -72.580596
RI	0.0071507267
TR	0.084722	0.033873
MT	8.228656
MM	C_pi: 1.769907, n_recomb: 77483.111945
RS	0	0.000000	0.904237	602.584100	0.007777	0.001730
RS	1	0.007272	0.904237	641.119614	0.008274	0.005461
RS	2	0.015072	0.904237	681.712577	0.008798	0.007232
RS	3	0.023440	0.904237	724.411859	0.009349	0.009396
RS	4	0.032416	0.567107	1222.691625	0.015780	0.017445
RS	5	0.042045	0.567107	1288.944879	0.016635	0.018194
RS	6	0.052374	2.292254	338.213314	0.004365	0.004467
RS	7	0.063455	2.292254	361.064536	0.004660	0.004223
RS	8	0.075341	1.912486	461.585028	0.005957	0.005116
RS	9	0.088091	1.912486	491.850970	0.006348	0.005501
RS	10	0.101768	1.070819	932.779853	0.012038	0.010627
RS	11	0.116440	1.070819	986.755718	0.012735	0.011711
RS	12	0.132179	0.813197	1369.742025	0.017678	0.016579
RS	13	0.149063	0.813197	1438.497197	0.018565	0.017782
RS	14	0.167174	0.793481	1545.396828	0.019945	0.019290
RS	15	0.186602	0.793481	1616.792674	0.020866	0.020384
RS	16	0.207443	0.893595	1501.607405	0.019380	0.019070
RS	17	0.229800	0.893595	1570.191623	0.020265	0.020053
RS	18	0.253782	1.077349	1362.663938	0.017587	0.017498
RS	19	0.279508	1.077349	1426.668753	0.018413	0.018360
RS	20	0.307105	1.294351	1243.915287	0.016054	0.016066
RS	21	0.336709	1.294351	1303.790485	0.016827	0.016852
RS	22	0.368465	1.489734	1187.360802	0.015324	0.015387
RS	23	0.402530	1.489734	1244.615678	0.016063	0.016144
RS	24	0.439073	1.638769	1185.404598	0.015299	0.015408
RS	25	0.478273	1.638769	1241.319593	0.016021	0.016159
RS	26	0.520323	1.748840	1216.974886	0.015706	0.015869
RS	27	0.565432	1.748840	1272.037949	0.016417	0.016613
RS	28	0.613820	1.839718	1262.451288	0.016293	0.016510
RS	29	0.665727	1.839718	1316.419264	0.016990	0.017234
RS	30	0.721409	1.925288	1309.924117	0.016906	0.017162
RS	31	0.781140	1.925288	1362.133608	0.017580	0.017847
RS	32	0.845214	1.998474	1362.353641	0.017583	0.017850
RS	33	0.913947	1.998474	1411.933929	0.018222	0.018490
RS	34	0.987679	2.042663	1428.687119	0.018439	0.018707
RS	35	1.066772	2.042663	1474.317079	0.019028	0.019303
RS	36	1.151617	2.056755	1506.954464	0.019449	0.019735
RS	37	1.242631	2.056755	1546.510973	0.019959	0.020266
RS	38	1.340264	2.057390	1581.523968	0.020411	0.020740
RS	39	1.444996	2.057390	1612.260499	0.020808	0.021165
RS	40	1.557344	2.063375	1632.900666	0.021074	0.021454
RS	41	1.677862	2.063375	1652.184156	0.021323	0.021728
RS	42	1.807143	2.086417	1646.820213	0.021254	0.021675
RS	43	1.945826	2.086417	1652.910556	0.021333	0.021768
RS	44	2.094593	2.131556	1617.343702	0.020873	0.021315
RS	45	2.254178	2.131556	1609.817684	0.020776	0.021219
RS	46	2.425367	2.196850	1548.207847	0.019981	0.020418
RS	47	2.609005	2.196850	1527.740383	0.019717	0.020146
RS	48	2.805997	2.270788	1451.854651	0.018738	0.019156
RS	49	3.017314	2.270788	1419.314115	0.018318	0.018727
RS	50	3.243997	2.335789	1341.763989	0.017317	0.017719
RS	51	3.487163	2.335789	1297.427286	0.016745	0.017144
RS	52	3.748012	2.378235	1224.166534	0.015799	0.016200
RS	53	4.027830	2.378235	1167.888969	0.015073	0.015480
RS	54	4.327995	2.399565	1095.544964	0.014139	0.014554
RS	55	4.649987	2.399565	1028.111657	0.013269	0.013691
RS	56	4.995394	2.399565	955.471385	0.012331	0.012760
RS	57	5.365917	2.399565	878.725744	0.011341	0.011771
RS	58	5.763384	2.722864	711.509767	0.009183	0.009588
RS	59	6.189754	2.722864	653.417695	0.008433	0.008832
RS	60	6.647129	2.722864	593.303838	0.007657	0.008043
RS	61	7.137762	2.722864	532.205563	0.006869	0.007235
RS	62	7.664073	2.722864	471.206140	0.006081	0.006423
RS	63	8.228656	2.722864	2137.110701	0.027582	0.029328
PA	4+25*2+4+6 0.084721870 0.033872886 8.228656400 0.904236725 0.567107375 2.292253881 1.912486073 1.070819335 0.813197231 0.793481292 0.893595454 1.077349100 1.294351434 1.489733848 1.638769255 1.748839841 1.839718413 1.925288043 1.998474280 2.042662950 2.056754796 2.057390297 2.063374906 2.086417116 2.131555978 2.196850403 2.270788442 2.335789039 2.378235380 2.399564533 2.722863551
//
IT	4448
RD	25
LK	-464158.454998
QD	-78.178337 -> -68.764587
RI	0.0068812444
TR	0.083874	0.034064
MT	8.280034
MM	C_pi: 1.788851, n_recomb: 78716.707489
RS	0	0.000000	0.923557	599.995450	0.007622	0.001715
RS	1	0.007282	0.923557	638.531859	0.008112	0.005416
RS	2	0.015095	0.923557	679.145481	0.008628	0.007134
RS	3	0.023476	0.923557	721.888571	0.009171	0.009223
RS	4	0.032468	0.560955	1258.221965	0.015984	0.017693
RS	5	0.042115	0.560955	1326.231348	0.016848	0.018488
RS	6	0.052464	2.376916	331.982082	0.004217	0.004335
RS	7	0.063566	2.376916	354.507113	0.004504	0.004103
RS	8	0.075478	1.985640	452.763798	0.005752	0.004962
RS	9	0.088256	1.985640	482.614811	0.006131	0.005332
RS	10	0.101965	1.090340	933.568220	0.011860	0.010500
RS	11	0.116673	1.090340	987.905249	0.012550	0.011567
RS	12	0.132452	0.818254	1388.054314	0.017634	0.016570
RS	13	0.149379	0.818254	1457.985354	0.018522	0.017769
RS	14	0.167540	0.795169	1572.935310	0.019982	0.019351
RS	15	0.187022	0.795169	1645.738249	0.020907	0.020443
RS	16	0.207924	0.895127	1529.234685	0.019427	0.019129
RS	17	0.230348	0.895127	1599.186738	0.020316	0.020114
RS	18	0.254404	1.080981	1385.651518	0.017603	0.017520
RS	19	0.280213	1.080981	1450.887749	0.018432	0.018383
RS	20	0.307900	1.301792	1262.204888	0.016035	0.016048
RS	21	0.337605	1.301792	1323.167523	0.016809	0.016834
RS	22	0.369472	1.501005	1203.045162	0.015283	0.015342
RS	23	0.403660	1.501005	1261.302693	0.016023	0.016098
RS	24	0.440337	1.652490	1200.583037	0.015252	0.015352
RS	25	0.479686	1.652490	1257.484896	0.015975	0.016101
RS	26	0.521900	1.763662	1232.967327	0.015663	0.015812
RS	27	0.567188	1.763662	1289.041151	0.016376	0.016555
RS	28	0.615774	1.855200	1279.690803	0.016257	0.016456
RS	29	0.667898	1.855200	1334.699635	0.016956	0.017180
RS	30	0.723818	1.941784	1328.223686	0.016873	0.017108
RS	31	0.783810	1.941784	1381.493883	0.017550	0.017794
RS	32	0.848171	2.016264	1381.605307	0.017552	0.017795
RS	33	0.917219	2.016264	1432.259625	0.018195	0.018437
RS	34	0.991295	2.061349	1449.294674	0.018412	0.018653
RS	35	1.070765	2.061349	1496.007164	0.019005	0.019251
RS	36	1.156023	2.075569	1529.572077	0.019431	0.019688
RS	37	1.247489	2.075569	1570.195909	0.019947	0.020222
RS	38	1.345616	2.075859	1606.510822	0.020409	0.020704
RS	39	1.450889	2.075859	1638.246386	0.020812	0.021134
RS	40	1.563828	2.081565	1660.013498	0.021088	0.021433
RS	41	1.684991	2.081565	1680.161690	0.021344	0.021714
RS	42	1.814978	2.104830	1675.249756	0.021282	0.021668
RS	43	1.954431	2.104830	1682.022337	0.021368	0.021770
RS	44	2.104039	2.150941	1645.985104	0.020910	0.021319
RS	45	2.264542	2.150941	1638.949359	0.020821	0.021233
RS	46	2.436733	2.217975	1576.056978	0.020022	0.020430
RS	47	2.621463	2.217975	1555.909589	0.019766	0.020168
RS	48	2.819645	2.294105	1478.383559	0.018781	0.019174
RS	49	3.032260	2.294105	1446.009078	0.018370	0.018756
RS	50	3.260358	2.361163	1366.976957	0.017366	0.017747
RS	51	3.505066	2.361163	1322.627705	0.016802	0.017183
RS	52	3.767595	2.405017	1248.283787	0.015858	0.016242
RS	53	4.049241	2.405017	1191.747586	0.015140	0.015531
RS	54	4.351397	2.427112	1118.529825	0.014210	0.014610
RS	55	4.675558	2.427112	1050.525350	0.013346	0.013755
RS	56	5.023324	2.427112	977.121867	0.012413	0.012830
RS	57	5.396415	2.427112	899.426671	0.011426	0.011846
RS	58	5.796675	2.761612	727.082237	0.009237	0.009632
RS	59	6.226084	2.761612	668.589899	0.008494	0.008884
RS	60	6.686762	2.761612	607.914959	0.007723	0.008102
RS	61	7.180988	2.761612	546.102250	0.006938	0.007299
RS	62	7.711205	2.761612	484.248414	0.006152	0.006489
RS	63	8.280034	2.761612	2214.162522	0.028128	0.029876
PA	4+25*2+4+6 0.083873975 0.034063995 8.280033710 0.923556755 0.560955369 2.376915754 1.985640430 1.090339819 0.818254432 0.795168783 0.895126856 1.080981101 1.301792335 1.501004782 1.652489534 1.763661790 1.855200052 1.941783545 2.016263891 2.061348504 2.075569257 2.075859358 2.081565135 2.104830377 2.150940856 2.217975092 2.294105378 2.361163425 2.405016657 2.427112329 2.761611720
//
CC
CC	Brief Description of the file format:
CC	  CC  comments
CC	  MM  useful-messages
CC	  RD  round-of-iterations
CC	  LL  \log[P(sequence)]
CC	  QD  Q-before-opt Q-after-opt
CC	  TR  \theta_0 \rho_0
CC	  RS  k t_k \lambda_k \pi_k \sum_{l\not=k}A_{kl} A_{kk}
CC	  DC  begin end best-k t_k+\Delta_k max-prob
CC
MM	Version: 0.6.5-r67
MM	pattern:4+25*2+4+6, n:63, n_free_lambdas:28
MM	n_iterations:25, skip:1, max_t:5, theta/rho:5
MM	is_decoding:0
MM	n_seqs:44, sum_L:1319314, sum_n:191114
RD	0
LK	0.000000
QD	0.000000 -> 0.000000
RI	inf
TR	0.156488	0.031298
MT	5.000000
MM	C_pi: 1.000000, n_recomb: 40655.275651
RS	0	0.000000	1.000000	256.964937	0.006321	0.000000
RS	1	0.006440	1.000000	271.729365	0.006684	0.000000
RS	2	0.013294	1.000000	287.221065	0.007065	0.000000
RS	3	0.020590	1.000000	303.459841	0.007464	0.000000
RS	4	0.028356	1.000000	320.463701	0.007882	0.000000
RS	5	0.036622	1.000000	338.248431	0.008320	0.000000
RS	6	0.045421	1.000000	356.827121	0.008777	0.000000
RS	7	0.054785	1.000000	376.209636	0.009254	0.000000
RS	8	0.064753	1.000000	396.402028	0.009750	0.000000
RS	9	0.075363	1.000000	417.405894	0.010267	0.000000
RS	10	0.086656	1.000000	439.217670	0.010803	0.000000
RS	11	0.098677	1.000000	461.827864	0.011360	0.000000
RS	12	0.111471	1.000000	485.220229	0.011935	0.000000
RS	13	0.125090	1.000000	509.370873	0.012529	0.000000
RS	14	0.139585	1.000000	534.247313	0.013141	0.000000
RS	15	0.155014	1.000000	559.807479	0.013770	0.000000
RS	16	0.171437	1.000000	585.998674	0.014414	0.000000
RS	17	0.188917	1.000000	612.756497	0.015072	0.000000
RS	18	0.207523	1.000000	640.003754	0.015742	0.000000
RS	19	0.227327	1.000000	667.649362	0.016422	0.000000
RS	20	0.248406	1.000000	695.587278	0.017109	0.000000
RS	21	0.270843	1.000000	723.695482	0.017801	0.000000
RS	22	0.294725	1.000000	751.835037	0.018493	0.000000
RS	23	0.320144	1.000000	779.849280	0.019182	0.000000
RS	24	0.347201	1.000000	807.563177	0.019864	0.000000
RS	25	0.376000	1.000000	834.782907	0.020533	0.000000
RS	26	0.406654	1.000000	861.295720	0.021185	0.000000
RS	27	0.439282	1.000000	886.870153	0.021814	0.000000
RS	28	0.474011	1.000000	911.256653	0.022414	0.000000
RS	29	0.510976	1.000000	934.188702	0.022978	0.000000
RS	30	0.550322	1.000000	955.384508	0.023500	0.000000
RS	31	0.592202	1.000000	974.549340	0.023971	0.000000
RS	32	0.636779	1.000000	991.378591	0.024385	0.000000
RS	33	0.684227	1.000000	1005.561615	0.024734	0.000000
RS	34	0.734730	1.000000	1016.786404	0.025010	0.000000
RS	35	0.788485	1.000000	1024.745128	0.025206	0.000000
RS	36	0.845702	1.000000	1029.140548	0.025314	0.000000
RS	37	0.906604	1.000000	1029.693265	0.025327	0.000000
RS	38	0.971428	1.000000	1026.149737	0.025240	0.000000
RS	39	1.040426	1.000000	1018.290936	0.025047	0.000000
RS	40	1.113868	1.000000	1005.941467	0.024743	0.000000
RS	41	1.192040	1.000000	988.978891	0.024326	0.000000
RS	42	1.275245	1.000000	967.342955	0.023794	0.000000
RS	43	1.363809	1.000000	941.044321	0.023147	0.000000
RS	44	1.458076	1.000000	910.172374	0.022388	0.000000
RS	45	1.558414	1.000000	874.901586	0.021520	0.000000
RS	46	1.665214	1.000000	835.495919	0.020551	0.000000
RS	47	1.778891	1.000000	792.310724	0.019489	0.000000
RS	48	1.899889	1.000000	745.791615	0.018344	0.000000
RS	49	2.028679	1.000000	696.469881	0.017131	0.000000
RS	50	2.165763	1.000000	644.954106	0.015864	0.000000
RS	51	2.311675	1.000000	591.917831	0.014559	0.000000
RS	52	2.466983	1.000000	538.083326	0.013235	0.000000
RS	53	2.632293	1.000000	484.201786	0.011910	0.000000
RS	54	2.808249	1.000000	431.030560	0.010602	0.000000
RS	55	2.995536	1.000000	379.308331	0.009330	0.000000
RS	56	3.194884	1.000000	329.729449	0.008110	0.000000
RS	57	3.407070	1.000000	282.918821	0.006959	0.000000
RS	58	3.632920	1.000000	239.408959	0.005889	0.000000
RS	59	3.873315	1.000000	199.620760	0.004910	0.000000
RS	60	4.129191	1.000000	163.849504	0.004030	0.000000
RS	61	4.401545	1.000000	132.257266	0.003253	0.000000
RS	62	4.691438	1.000000	104.872490	0.002580	0.000000
RS	63	5.000000	1.000000	295.036532	0.007257	0.000000
PA	4+25*2+4+6 0.156488462 0.031297692 5.000000000 1.000000000 1.000000000 1.000000000 1.000000000 1.000000000 1.000000000 1.000000000 1.000000000 1.000000000 1.000000000 1.000000000 1.000000000 1.000000000 1.000000000 1.000000000 1.000000000 1.000000000 1.000000000 1.000000000 1.000000000 1.000000000 1.000000000 1.000000000 1.000000000 1.000000000 1.000000000 1.000000000 1.000000000
//
IT	5026
RD	1
LK	-489113.545284
QD	-606.182074 -> -371.543776
RI	0.0244764450
TR	0.143698	0.029582
MT	5.629863
MM	C_pi: 1.077616, n_recomb: 41397.318388
RS	0	0.000000	1.066530	252.790068	0.006106	0.000128
RS	1	0.006637	1.066530	267.866864	0.006471	0.002544
RS	2	0.013714	1.066530	283.723689	0.006854	0.005272
RS	3	0.021261	1.066530	300.384636	0.007256	0.006966
RS	4	0.029309	0.888372	381.312505	0.009211	0.007163
RS	5	0.037891	0.888372	402.634148	0.009726	0.007199
RS	6	0.047042	0.823842	457.952632	0.011062	0.007820
RS	7	0.056801	0.823842	482.477961	0.011655	0.008767
RS	8	0.067208	0.794512	526.528063	0.012719	0.009839
RS	9	0.078305	0.794512	553.522631	0.013371	0.010981
RS	10	0.090139	0.791314	583.681885	0.014100	0.012148
RS	11	0.102758	0.791314	612.367282	0.014792	0.013301
RS	12	0.116214	0.808236	628.450578	0.015181	0.014375
RS	13	0.130564	0.808236	658.123687	0.015898	0.015275
RS	14	0.145866	0.840788	661.976130	0.015991	0.015986
RS	15	0.162184	0.840788	692.070058	0.016718	0.016584
RS	16	0.179584	0.883150	688.285407	0.016626	0.017127
RS	17	0.198140	0.883150	718.409272	0.017354	0.017625
RS	18	0.217927	0.929804	711.639289	0.017190	0.018072
RS	19	0.239027	0.929804	741.524042	0.017912	0.018463
RS	20	0.261527	0.976753	734.850905	0.017751	0.018792
RS	21	0.285521	0.976753	764.264894	0.018462	0.019051
RS	22	0.311107	1.020976	759.623441	0.018350	0.019238
RS	23	0.338392	1.020976	788.308478	0.019043	0.019369
RS	24	0.367487	1.059465	787.368342	0.019020	0.019486
RS	25	0.398513	1.059465	814.988634	0.019687	0.019634
RS	26	0.431598	1.090242	818.527713	0.019772	0.019845
RS	27	0.466879	1.090242	844.607723	0.020402	0.020125
RS	28	0.504502	1.114048	851.368349	0.020566	0.020461
RS	29	0.544621	1.114048	875.251457	0.021143	0.020828
RS	30	0.587403	1.132784	883.072355	0.021332	0.021206
RS	31	0.633025	1.132784	903.932751	0.021836	0.021580
RS	32	0.681674	1.147801	910.975059	0.022006	0.021939
RS	33	0.733552	1.147801	927.851640	0.022413	0.022274
RS	34	0.788873	1.160045	932.472864	0.022525	0.022577
RS	35	0.847866	1.160045	944.316879	0.022811	0.022835
RS	36	0.910773	1.170447	944.810932	0.022823	0.023036
RS	37	0.977856	1.170447	950.564505	0.022962	0.023165
RS	38	1.049391	1.179675	945.453094	0.022839	0.023212
RS	39	1.125674	1.179675	944.147495	0.022807	0.023170
RS	40	1.207019	1.187919	932.465369	0.022525	0.023035
RS	41	1.293763	1.187919	923.319625	0.022304	0.022807
RS	42	1.386265	1.195041	904.576890	0.021851	0.022486
RS	43	1.484905	1.195041	887.100162	0.021429	0.022072
RS	44	1.590092	1.200906	861.106957	0.020801	0.021566
RS	45	1.702259	1.200906	835.219981	0.020176	0.020970
RS	46	1.821871	1.205466	802.144972	0.019377	0.020285
RS	47	1.949422	1.205466	768.301832	0.018559	0.019514
RS	48	2.085438	1.208689	728.828269	0.017606	0.018664
RS	49	2.230481	1.208689	688.103567	0.016622	0.017740
RS	50	2.385150	1.210568	643.492516	0.015544	0.016751
RS	51	2.550084	1.210568	597.607159	0.014436	0.015704
RS	52	2.725964	1.211159	549.677423	0.013278	0.014609
RS	53	2.913517	1.211159	500.935319	0.012101	0.013478
RS	54	3.113518	1.210157	452.122684	0.010922	0.012323
RS	55	3.326792	1.210157	403.188589	0.009739	0.011155
RS	56	3.554221	1.210157	355.309680	0.008583	0.009990
RS	57	3.796744	1.210157	309.179609	0.007469	0.008842
RS	58	4.055363	1.216588	264.183023	0.006382	0.007725
RS	59	4.331145	1.216588	223.841282	0.005407	0.006655
RS	60	4.625231	1.216588	186.787773	0.004512	0.005646
RS	61	4.938835	1.216588	153.352235	0.003704	0.004710
RS	62	5.273251	1.216588	123.736115	0.002989	0.003859
RS	63	5.629863	1.216588	370.259018	0.008944	0.011958
PA	4+25*2+4+6 0.143697941 0.029582007 5.629862547 1.066530228 0.888371587 0.823841929 0.794512272 0.791313767 0.808236122 0.840788364 0.883149624 0.929804325 0.976752877 1.020976186 1.059464812 1.090242267 1.114048004 1.132784367 1.147801340 1.160045266 1.170446575 1.179674923 1.187919319 1.195040822 1.200906396 1.205465794 1.208688617 1.210567832 1.211159348 1.210156679 1.216588438
//
IT	5124
RD	2
LK	-488729.580158
QD	-406.900623 -> -304.051814
RI	0.0212116195
TR	0.136777	0.029222
MT	5.990911
MM	C_pi: 1.141713, n_recomb: 43293.608083
RS	0	0.000000	1.335039	214.460700	0.004954	0.000105
RS	1	0.006740	1.335039	227.747565	0.005261	0.002186
RS	2	0.013935	1.335039	241.774212	0.005585	0.004597
RS	3	0.021614	1.335039	256.570268	0.005926	0.005918
RS	4	0.029811	0.965588	375.829036	0.008681	0.007077
RS	5	0.038561	0.965588	397.473526	0.009181	0.006757
RS	6	0.047901	0.829936	488.356958	0.011280	0.007684
RS	7	0.057869	0.829936	514.919051	0.011894	0.008543
RS	8	0.068510	0.759457	592.444562	0.013684	0.009920
RS	9	0.079868	0.759457	622.783354	0.014385	0.011097
RS	10	0.091992	0.735838	674.809358	0.015587	0.012417
RS	11	0.104933	0.735838	707.456614	0.016341	0.013745
RS	12	0.118746	0.746092	730.704843	0.016878	0.014763
RS	13	0.133490	0.746092	764.356777	0.017655	0.015991
RS	14	0.149228	0.783321	760.926299	0.017576	0.016431
RS	15	0.166026	0.783321	794.610787	0.018354	0.017394
RS	16	0.183957	0.839245	773.977655	0.017877	0.017435
RS	17	0.203097	0.839245	807.132868	0.018643	0.018287
RS	18	0.223526	0.905314	779.793648	0.018012	0.018155
RS	19	0.245333	0.905314	812.154066	0.018759	0.018909
RS	20	0.268609	0.974987	784.878377	0.018129	0.018680
RS	21	0.293454	0.974987	816.308994	0.018855	0.019308
RS	22	0.319974	1.043027	792.974978	0.018316	0.019009
RS	23	0.348281	1.043027	823.361377	0.019018	0.019487
RS	24	0.378497	1.103576	807.184559	0.018644	0.019210
RS	25	0.410749	1.103576	836.360513	0.019318	0.019650
RS	26	0.445175	1.151902	829.149278	0.019152	0.019565
RS	27	0.481921	1.151902	856.804477	0.019791	0.020089
RS	28	0.521144	1.188548	856.687197	0.019788	0.020215
RS	29	0.563011	1.188548	882.291954	0.020379	0.020793
RS	30	0.607699	1.216928	885.745202	0.020459	0.021017
RS	31	0.655400	1.216928	908.560143	0.020986	0.021568
RS	32	0.706316	1.239566	912.861397	0.021085	0.021802
RS	33	0.760664	1.239566	931.981565	0.021527	0.022282
RS	34	0.818675	1.258177	934.962635	0.021596	0.022477
RS	35	0.880596	1.258177	949.369562	0.021929	0.022851
RS	36	0.946691	1.274515	948.781467	0.021915	0.022948
RS	37	1.017241	1.274515	957.431423	0.022115	0.023166
RS	38	1.092546	1.289831	951.433616	0.021976	0.023107
RS	39	1.172926	1.289831	953.361703	0.022021	0.023130
RS	40	1.258725	1.304285	941.056824	0.021737	0.022892
RS	41	1.350307	1.304285	935.455305	0.021607	0.022714
RS	42	1.448061	1.317309	916.643564	0.021173	0.022304
RS	43	1.552405	1.317309	902.929009	0.020856	0.021934
RS	44	1.663781	1.328368	877.578135	0.020270	0.021363
RS	45	1.782665	1.328368	855.492103	0.019760	0.020808
RS	46	1.909562	1.337123	823.721708	0.019026	0.020088
RS	47	2.045012	1.337123	793.450582	0.018327	0.019361
RS	48	2.189591	1.343319	755.717181	0.017456	0.018504
RS	49	2.343916	1.343319	717.998884	0.016584	0.017625
RS	50	2.508642	1.346787	675.198996	0.015596	0.016653
RS	51	2.684472	1.346787	631.394977	0.014584	0.015649
RS	52	2.872152	1.347562	584.878714	0.013510	0.014587
RS	53	3.072484	1.347562	536.990214	0.012403	0.013492
RS	54	3.286317	1.344752	488.977045	0.011294	0.012376
RS	55	3.514564	1.344752	439.453501	0.010151	0.011231
RS	56	3.758196	1.344752	390.393030	0.009017	0.010083
RS	57	4.018248	1.344752	342.544097	0.007912	0.008946
RS	58	4.295829	1.356700	294.278625	0.006797	0.007800
RS	59	4.592120	1.356700	251.757051	0.005815	0.006745
RS	60	4.908382	1.356700	212.190908	0.004901	0.005746
RS	61	5.245960	1.356700	176.018194	0.004066	0.004814
RS	62	5.606292	1.356700	143.551612	0.003316	0.003962
RS	63	5.990911	1.356700	447.165260	0.010329	0.012560
PA	4+25*2+4+6 0.136777274 0.029221561 5.990911383 1.335038867 0.965587807 0.829935639 0.759456817 0.735838278 0.746091624 0.783321418 0.839244856 0.905313937 0.974987153 1.043027089 1.103575921 1.151901734 1.188548350 1.216928426 1.239565976 1.258177042 1.274514588 1.289830687 1.304285057 1.317308799 1.328368474 1.337122562 1.343318816 1.346787033 1.347561698 1.344752183 1.356699812
//
IT	4136
RD	3
LK	-488545.680102
QD	-339.479086 -> -272.787852
RI	0.0176474546
TR	0.132235	0.029382
MT	6.217655
MM	C_pi: 1.192941, n_recomb: 45447.299571
RS	0	0.000000	1.655231	183.182508	0.004031	0.000089
RS	1	0.006802	1.655231	194.833540	0.004287	0.001957
RS	2	0.014067	1.655231	207.167184	0.004558	0.004150
RS	3	0.021826	1.655231	220.215252	0.004846	0.005243
RS	4	0.030113	1.097250	352.530836	0.007757	0.007020
RS	5	0.038964	1.097250	373.433830	0.008217	0.006349
RS	6	0.048416	0.889334	487.261983	0.010721	0.007460
RS	7	0.058512	0.889334	514.412982	0.011319	0.008133
RS	8	0.069294	0.773031	623.684257	0.013723	0.009855
RS	9	0.080810	0.773031	656.042233	0.014435	0.010956
RS	10	0.093109	0.725505	734.115443	0.016153	0.012568
RS	11	0.106245	0.725505	769.664352	0.016935	0.013910
RS	12	0.120274	0.724274	807.274847	0.017763	0.015084
RS	13	0.135257	0.724274	844.133829	0.018574	0.016418
RS	14	0.151260	0.759393	841.101455	0.018507	0.016828
RS	15	0.168351	0.759393	877.880712	0.019316	0.017942
RS	16	0.186605	0.820539	847.469923	0.018647	0.017756
RS	17	0.206101	0.820539	883.414782	0.019438	0.018757
RS	18	0.226922	0.896828	842.125101	0.018530	0.018310
RS	19	0.249160	0.896828	876.939103	0.019296	0.019219
RS	20	0.272911	0.979838	835.387415	0.018381	0.018668
RS	21	0.298277	0.979838	868.982399	0.019121	0.019455
RS	22	0.325369	1.062691	832.912233	0.018327	0.018872
RS	23	0.354303	1.062691	865.255308	0.019039	0.019507
RS	24	0.385206	1.137202	839.228177	0.018466	0.019007
RS	25	0.418211	1.137202	870.253296	0.019149	0.019582
RS	26	0.453460	1.195996	857.036011	0.018858	0.019346
RS	27	0.491108	1.195996	886.528433	0.019507	0.019982
RS	28	0.531316	1.239291	883.626961	0.019443	0.020021
RS	29	0.574260	1.239291	911.112979	0.020048	0.020695
RS	30	0.620124	1.272009	913.563091	0.020102	0.020866
RS	31	0.669109	1.272009	938.316134	0.020646	0.021500
RS	32	0.721425	1.297886	942.428045	0.020737	0.021696
RS	33	0.777300	1.297886	963.529030	0.021201	0.022244
RS	34	0.836976	1.319373	966.568669	0.021268	0.022405
RS	35	0.900711	1.319373	982.970763	0.021629	0.022834
RS	36	0.968782	1.338999	982.115398	0.021610	0.022890
RS	37	1.041483	1.338999	992.751203	0.021844	0.023152
RS	38	1.119129	1.358547	985.801976	0.021691	0.023038
RS	39	1.202057	1.358547	989.703301	0.021777	0.023097
RS	40	1.290625	1.378040	975.926070	0.021474	0.022795
RS	41	1.385219	1.378040	972.288057	0.021394	0.022649
RS	42	1.486246	1.396347	951.934451	0.020946	0.022181
RS	43	1.594146	1.396347	940.149321	0.020687	0.021841
RS	44	1.709386	1.412382	913.544506	0.020101	0.021227
RS	45	1.832464	1.412382	893.277929	0.019655	0.020705
RS	46	1.963914	1.425368	860.706650	0.018939	0.019962
RS	47	2.104306	1.425368	832.006576	0.018307	0.019271
RS	48	2.254248	1.434703	793.913217	0.017469	0.018415
RS	49	2.414389	1.434703	757.320128	0.016664	0.017573
RS	50	2.585423	1.439953	714.430253	0.015720	0.016621
RS	51	2.768091	1.439953	671.073787	0.014766	0.015653
RS	52	2.963184	1.441077	624.412337	0.013739	0.014622
RS	53	3.171549	1.441077	576.084471	0.012676	0.013556
RS	54	3.394087	1.436625	527.730589	0.011612	0.012480
RS	55	3.631762	1.436625	476.710348	0.010489	0.011351
RS	56	3.885604	1.436625	425.743828	0.009368	0.010215
RS	57	4.156713	1.436625	375.627123	0.008265	0.009087
RS	58	4.446264	1.453888	323.644901	0.007121	0.007918
RS	59	4.755511	1.453888	278.707642	0.006133	0.006872
RS	60	5.085793	1.453888	236.519940	0.005204	0.005877
RS	61	5.438542	1.453888	197.602599	0.004348	0.004944
RS	62	5.815285	1.453888	162.353389	0.003572	0.004088
RS	63	6.217655	1.453888	520.636484	0.011456	0.013237
PA	4+25*2+4+6 0.132235165 0.029382331 6.217655372 1.655230810 1.097250458 0.889333671 0.773031169 0.725505360 0.724274028 0.759393187 0.820538696 0.896827828 0.979837560 1.062691474 1.137201763 1.195995720 1.239290642 1.272009451 1.297885781 1.319372690 1.338999015 1.358546557 1.378040390 1.396347251 1.412382324 1.425368008 1.434702633 1.439952638 1.441077276 1.436624739 1.453888065
//
IT	4691
RD	4
LK	-488419.471471
QD	-303.749964 -> -250.553851
RI	0.0150359503
TR	0.128813	0.029758
MT	6.375899
MM	C_pi: 1.234307, n_recomb: 47584.385143
RS	0	0.000000	1.950878	163.648327	0.003439	0.000080
RS	1	0.006844	1.950878	174.233788	0.003662	0.001813
RS	2	0.014157	1.950878	185.459236	0.003897	0.003872
RS	3	0.021970	1.950878	197.357062	0.004148	0.004840
RS	4	0.030318	1.242030	329.358921	0.006922	0.006945
RS	5	0.039237	1.242030	349.344961	0.007342	0.006025
RS	6	0.048766	0.968134	474.587918	0.009974	0.007217
RS	7	0.058948	0.968134	501.662894	0.010543	0.007711
RS	8	0.069827	0.803684	637.538533	0.013398	0.009726
RS	9	0.081450	0.803684	671.180679	0.014105	0.010727
RS	10	0.093869	0.731567	774.839635	0.016283	0.012635
RS	11	0.107138	0.731567	812.653616	0.017078	0.013939
RS	12	0.121314	0.717843	867.334618	0.018227	0.015326
RS	13	0.136461	0.717843	906.905485	0.019059	0.016685
RS	14	0.152645	0.748870	908.103030	0.019084	0.017154
RS	15	0.169937	0.748870	947.614003	0.019914	0.018331
RS	16	0.188412	0.812249	911.145673	0.019148	0.018033
RS	17	0.208151	0.812249	949.633779	0.019957	0.019099
RS	18	0.229241	0.895025	897.832665	0.018868	0.018453
RS	19	0.251775	0.895025	934.952427	0.019648	0.019429
RS	20	0.275851	0.987176	882.349604	0.018543	0.018666
RS	21	0.301575	0.987176	918.037003	0.019293	0.019525
RS	22	0.329059	1.080507	872.193219	0.018329	0.018756
RS	23	0.358425	1.080507	906.470285	0.019050	0.019466
RS	24	0.389800	1.164846	873.206459	0.018351	0.018826
RS	25	0.423323	1.164846	906.079456	0.019042	0.019467
RS	26	0.459140	1.230373	889.111110	0.018685	0.019152
RS	27	0.497409	1.230373	920.434554	0.019343	0.019840
RS	28	0.538296	1.276997	916.680804	0.019264	0.019848
RS	29	0.581982	1.276997	946.009787	0.019881	0.020567
RS	30	0.628658	1.311177	949.050815	0.019945	0.020734
RS	31	0.678529	1.311177	975.641213	0.020503	0.021407
RS	32	0.731812	1.337890	980.782070	0.020611	0.021606
RS	33	0.788743	1.337890	1003.670294	0.021092	0.022189
RS	34	0.849570	1.360320	1007.579400	0.021175	0.022350
RS	35	0.914560	1.360320	1025.664811	0.021555	0.022809
RS	36	0.983998	1.381726	1024.928326	0.021539	0.022852
RS	37	1.058189	1.381726	1037.104292	0.021795	0.023140
RS	38	1.137457	1.404389	1029.157406	0.021628	0.022994
RS	39	1.222151	1.404389	1034.452218	0.021739	0.023078
RS	40	1.312641	1.428165	1018.776205	0.021410	0.022732
RS	41	1.409324	1.428165	1016.405144	0.021360	0.022610
RS	42	1.512625	1.451315	993.799548	0.020885	0.022097
RS	43	1.622996	1.451315	983.164535	0.020661	0.021784
RS	44	1.740920	1.472145	954.420910	0.020057	0.021135
RS	45	1.866916	1.472145	935.160766	0.019653	0.020644
RS	46	2.001535	1.489369	900.841401	0.018931	0.019881
RS	47	2.145367	1.489369	872.925526	0.018345	0.019224
RS	48	2.299044	1.501958	833.572666	0.017518	0.018366
RS	49	2.463238	1.501958	797.407206	0.016758	0.017560
RS	50	2.638670	1.509163	753.665323	0.015839	0.016623
RS	51	2.826109	1.509163	710.204932	0.014925	0.015688
RS	52	3.026377	1.510828	662.840394	0.013930	0.014684
RS	53	3.240351	1.510828	613.705988	0.012897	0.013644
RS	54	3.468970	1.505013	564.672023	0.011867	0.012602
RS	55	3.713236	1.505013	511.987988	0.010760	0.011488
RS	56	3.974220	1.505013	459.031967	0.009647	0.010363
RS	57	4.253067	1.505013	406.641404	0.008546	0.009241
RS	58	4.550997	1.527550	350.919982	0.007375	0.008051
RS	59	4.869319	1.527550	303.704012	0.006382	0.007012
RS	60	5.209427	1.527550	259.076391	0.005445	0.006018
RS	61	5.572813	1.527550	217.626129	0.004573	0.005083
RS	62	5.961070	1.527550	179.821566	0.003779	0.004220
RS	63	6.375899	1.527550	590.022761	0.012400	0.013933
PA	4+25*2+4+6 0.128812842 0.029757507 6.375899093 1.950878437 1.242029932 0.968133864 0.803684038 0.731567405 0.717843411 0.748869637 0.812249048 0.895024894 0.987175764 1.080507115 1.164846180 1.230373114 1.276996739 1.311177466 1.337889576 1.360319980 1.381726397 1.404389160 1.428165358 1.451315201 1.472144934 1.489368646 1.501958423 1.509162855 1.510828057 1.505013258 1.527549768
//
IT	4856
RD	5
LK	-488316.476932
QD	-277.455204 -> -231.549605
RI	0.0133018329
TR	0.125988	0.030218
MT	6.497835
MM	C_pi: 1.269085, n_recomb: 49642.018418
RS	0	0.000000	2.184799	153.056683	0.003083	0.000074
RS	1	0.006876	2.184799	163.066447	0.003285	0.001723
RS	2	0.014224	2.184799	173.693242	0.003499	0.003709
RS	3	0.022078	2.184799	184.969776	0.003726	0.004621
RS	4	0.030472	1.381992	310.956564	0.006264	0.006843
RS	5	0.039443	1.381992	330.159648	0.006651	0.005775
RS	6	0.049031	1.053973	458.909940	0.009244	0.006974
RS	7	0.059278	1.053973	485.633975	0.009783	0.007322
RS	8	0.070230	0.840611	643.011548	0.012953	0.009571
RS	9	0.081934	0.840611	677.521355	0.013648	0.010476
RS	10	0.094444	0.744187	804.765359	0.016211	0.012651
RS	11	0.107813	0.744187	844.441549	0.017011	0.013900
RS	12	0.122102	0.718077	916.792173	0.018468	0.015508
RS	13	0.137373	0.718077	958.740819	0.019313	0.016860
RS	14	0.153695	0.744482	966.017582	0.019460	0.017419
RS	15	0.171138	0.744482	1007.994926	0.020305	0.018623
RS	16	0.189781	0.808917	967.448105	0.019488	0.018263
RS	17	0.209706	0.808917	1008.273464	0.020311	0.019358
RS	18	0.231001	0.896490	947.829894	0.019093	0.018570
RS	19	0.253760	0.896490	987.099469	0.019884	0.019576
RS	20	0.278084	0.995748	925.206524	0.018638	0.018657
RS	21	0.304080	0.995748	962.869354	0.019396	0.019548
RS	22	0.331864	1.097334	908.885818	0.018309	0.018642
RS	23	0.361558	1.097334	945.006628	0.019036	0.019389
RS	24	0.393293	1.189337	905.918289	0.018249	0.018655
RS	25	0.427211	1.189337	940.563284	0.018947	0.019330
RS	26	0.463461	1.259627	921.038178	0.018554	0.018969
RS	27	0.502204	1.259627	954.121030	0.019220	0.019683
RS	28	0.543610	1.307828	950.535383	0.019148	0.019687
RS	29	0.587863	1.307828	981.629622	0.019774	0.020428
RS	30	0.635160	1.341939	986.125943	0.019865	0.020612
RS	31	0.685708	1.341939	1014.456519	0.020435	0.021306
RS	32	0.739731	1.368199	1021.306591	0.020573	0.021526
RS	33	0.797470	1.368199	1045.850817	0.021068	0.022129
RS	34	0.859178	1.390506	1051.113998	0.021174	0.022304
RS	35	0.925129	1.390506	1070.704489	0.021569	0.022782
RS	36	0.995615	1.412821	1070.347496	0.021561	0.022825
RS	37	1.070947	1.412821	1083.830685	0.021833	0.023133
RS	38	1.151459	1.437895	1074.915610	0.021653	0.022966
RS	39	1.237507	1.437895	1081.316761	0.021782	0.023071
RS	40	1.329472	1.465412	1063.569967	0.021425	0.022689
RS	41	1.427759	1.465412	1062.133864	0.021396	0.022591
RS	42	1.532805	1.493041	1036.950892	0.020889	0.022038
RS	43	1.645073	1.493041	1027.107132	0.020690	0.021751
RS	44	1.765061	1.518463	995.813481	0.020060	0.021070
RS	45	1.893299	1.518463	977.198781	0.019685	0.020608
RS	46	2.030354	1.539854	940.695834	0.018950	0.019827
RS	47	2.176833	1.539854	913.231142	0.018396	0.019201
RS	48	2.333384	1.555722	872.217618	0.017570	0.018341
RS	49	2.500699	1.555722	836.206767	0.016845	0.017568
RS	50	2.679517	1.564960	791.297533	0.015940	0.016644
RS	51	2.870632	1.564960	747.548426	0.015059	0.015739
RS	52	3.074886	1.567283	699.283872	0.014087	0.014758
RS	53	3.293185	1.567283	649.264504	0.013079	0.013742
RS	54	3.526494	1.560314	599.475485	0.012076	0.012730
RS	55	3.775845	1.560314	545.161148	0.010982	0.011630
RS	56	4.042340	1.560314	490.291971	0.009877	0.010515
RS	57	4.327159	1.560314	435.741791	0.008778	0.009398
RS	58	4.631562	1.588104	376.350171	0.007581	0.008187
RS	59	4.956895	1.588104	327.041145	0.006588	0.007153
RS	60	5.304597	1.588104	280.175644	0.005644	0.006160
RS	61	5.676206	1.588104	236.401743	0.004762	0.005222
RS	62	6.073367	1.588104	196.249528	0.003953	0.004353
RS	63	6.497835	1.588104	656.484444	0.013224	0.014628
PA	4+25*2+4+6 0.125987880 0.030217530 6.497835026 2.184798506 1.381991585 1.053972999 0.840610969 0.744187162 0.718077198 0.744482264 0.808916822 0.896489607 0.995748025 1.097333621 1.189336727 1.259626826 1.307827856 1.341938824 1.368198840 1.390505608 1.412821223 1.437895342 1.465412098 1.493041122 1.518462543 1.539853661 1.555722059 1.564960413 1.567282517 1.560313822 1.588104040
//
IT	4264
RD	6
LK	-488226.914192
QD	-255.241806 -> -214.514431
RI	0.0121675883
TR	0.123521	0.030703
MT	6.599562
MM	C_pi: 1.299625, n_recomb: 51614.686542
RS	0	0.000000	2.350893	148.356517	0.002874	0.000070
RS	1	0.006902	2.350893	158.132126	0.003064	0.001667
RS	2	0.014280	2.350893	168.517821	0.003265	0.003622
RS	3	0.022167	2.350893	179.546835	0.003479	0.004519
RS	4	0.030599	1.509555	297.529142	0.005764	0.006721
RS	5	0.039613	1.509555	316.150529	0.006125	0.005579
RS	6	0.049248	1.141702	443.503460	0.008593	0.006736
RS	7	0.059549	1.141702	469.785400	0.009102	0.006976
RS	8	0.070561	0.879555	644.541511	0.012488	0.009409
RS	9	0.082332	0.879555	679.679625	0.013168	0.010228
RS	10	0.094917	0.759516	828.230144	0.016046	0.012633
RS	11	0.108369	0.759516	869.503965	0.016846	0.013826
RS	12	0.122750	0.721445	959.294119	0.018586	0.015643
RS	13	0.138124	0.721445	1003.389603	0.019440	0.016978
RS	14	0.154559	0.743200	1017.619992	0.019716	0.017637
RS	15	0.172128	0.743200	1061.871279	0.020573	0.018853
RS	16	0.190909	0.808182	1018.356861	0.019730	0.018455
RS	17	0.210987	0.808182	1061.360265	0.020563	0.019563
RS	18	0.232451	0.899709	993.336346	0.019245	0.018663
RS	19	0.255396	0.899709	1034.624099	0.020045	0.019681
RS	20	0.279924	1.004996	964.465876	0.018686	0.018637
RS	21	0.306146	1.004996	1003.994146	0.019452	0.019542
RS	22	0.334177	1.113653	942.805963	0.018266	0.018530
RS	23	0.364143	1.113653	980.675611	0.019000	0.019296
RS	24	0.396177	1.212143	936.578744	0.018146	0.018490
RS	25	0.430422	1.212143	972.910464	0.018849	0.019182
RS	26	0.467031	1.286147	951.494269	0.018435	0.018794
RS	27	0.506166	1.286147	986.257617	0.019108	0.019520
RS	28	0.548002	1.335004	983.405252	0.019053	0.019534
RS	29	0.592725	1.335004	1016.189313	0.019688	0.020285
RS	30	0.640536	1.368242	1022.632617	0.019813	0.020496
RS	31	0.691646	1.368242	1052.625977	0.020394	0.021201
RS	32	0.746283	1.393362	1061.596147	0.020568	0.021451
RS	33	0.804691	1.393362	1087.709753	0.021074	0.022066
RS	34	0.867131	1.414960	1094.641642	0.021208	0.022265
RS	35	0.933880	1.414960	1115.634342	0.021615	0.022756
RS	36	1.005236	1.437668	1115.859243	0.021619	0.022806
RS	37	1.081517	1.437668	1130.525811	0.021903	0.023129
RS	38	1.163062	1.464685	1120.720420	0.021713	0.022949
RS	39	1.250236	1.464685	1128.082757	0.021856	0.023071
RS	40	1.343426	1.495544	1108.221390	0.021471	0.022660
RS	41	1.443048	1.495544	1107.558878	0.021458	0.022583
RS	42	1.549545	1.527346	1079.667940	0.020918	0.021995
RS	43	1.663393	1.527346	1070.447051	0.020739	0.021733
RS	44	1.785098	1.557160	1036.419577	0.020080	0.021022
RS	45	1.915203	1.557160	1018.288138	0.019729	0.020587
RS	46	2.054288	1.582609	979.407807	0.018975	0.019788
RS	47	2.202972	1.582609	952.253871	0.018449	0.019193
RS	48	2.361917	1.601720	909.406744	0.017619	0.018329
RS	49	2.531833	1.601720	873.449022	0.016922	0.017587
RS	50	2.713476	1.613008	827.249835	0.016027	0.016673
RS	51	2.907655	1.613008	783.164929	0.015173	0.015797
RS	52	3.115236	1.616043	733.947261	0.014220	0.014836
RS	53	3.337144	1.616043	683.059730	0.013234	0.013843
RS	54	3.574368	1.608053	632.533895	0.012255	0.012857
RS	55	3.827964	1.608053	576.671530	0.011173	0.011771
RS	56	4.099063	1.608053	519.994738	0.010075	0.010665
RS	57	4.388872	1.608053	463.409928	0.008978	0.009554
RS	58	4.698683	1.641074	400.421463	0.007758	0.008320
RS	59	5.029877	1.641074	349.181492	0.006765	0.007292
RS	60	5.383929	1.641074	300.245464	0.005817	0.006300
RS	61	5.762417	1.641074	254.314449	0.004927	0.005359
RS	62	6.167027	1.641074	211.974571	0.004107	0.004483
RS	63	6.599562	1.641074	721.261234	0.013974	0.015315
PA	4+25*2+4+6 0.123520871 0.030703396 6.599561997 2.350892624 1.509555253 1.141701725 0.879554851 0.759515525 0.721444760 0.743200016 0.808181637 0.899708955 1.004995893 1.113652725 1.212142888 1.286147346 1.335004320 1.368241990 1.393362218 1.414960024 1.437668098 1.464684744 1.495544154 1.527345829 1.557159896 1.582608670 1.601719728 1.613008007 1.616042621 1.608053026 1.641074016
//
IT	3795
RD	7
LK	-488147.249054
QD	-235.633648 -> -199.106368
RI	0.0114161774
TR	0.121294	0.031187
MT	6.689312
MM	C_pi: 1.327394, n_recomb: 53509.409060
RS	0	0.000000	2.459984	147.363929	0.002754	0.000067
RS	1	0.006924	2.459984	157.127265	0.002936	0.001633
RS	2	0.014328	2.459984	167.504966	0.003130	0.003582
RS	3	0.022245	2.459984	178.531054	0.003336	0.004489
RS	4	0.030709	1.622471	288.168656	0.005385	0.006592
RS	5	0.039760	1.622471	306.394001	0.005726	0.005424
RS	6	0.049438	1.229083	429.435216	0.008025	0.006508
RS	7	0.059785	1.229083	455.264707	0.008508	0.006670
RS	8	0.070849	0.918769	644.234014	0.012040	0.009248
RS	9	0.082679	0.918769	679.857381	0.012705	0.009993
RS	10	0.095329	0.775922	847.614461	0.015840	0.012594
RS	11	0.108854	0.775922	890.303289	0.016638	0.013735
RS	12	0.123316	0.726395	996.995496	0.018632	0.015745
RS	13	0.138779	0.726395	1043.071130	0.019493	0.017058
RS	14	0.155313	0.743607	1064.709941	0.019898	0.017819
RS	15	0.172991	0.743607	1111.092864	0.020764	0.019039
RS	16	0.191894	0.808898	1065.276107	0.019908	0.018618
RS	17	0.212106	0.808898	1110.335414	0.020750	0.019731
RS	18	0.233717	0.903905	1035.378549	0.019349	0.018738
RS	19	0.256825	0.903905	1078.578671	0.020157	0.019761
RS	20	0.281533	1.014597	1000.780817	0.018703	0.018610
RS	21	0.307952	1.014597	1042.081218	0.019475	0.019521
RS	22	0.336200	1.129637	974.264279	0.018207	0.018418
RS	23	0.366403	1.129637	1013.798168	0.018946	0.019194
RS	24	0.398699	1.233946	965.184052	0.018038	0.018330
RS	25	0.433231	1.233946	1003.124022	0.018747	0.019033
RS	26	0.470153	1.311101	980.194162	0.018318	0.018627
RS	27	0.509633	1.311101	1016.565414	0.018998	0.019359
RS	28	0.551846	1.360138	1014.756780	0.018964	0.019388
RS	29	0.596982	1.360138	1049.164631	0.019607	0.020142
RS	30	0.645243	1.392084	1057.839859	0.019769	0.020385
RS	31	0.696846	1.392084	1089.435122	0.020360	0.021096
RS	32	0.752023	1.415698	1100.783006	0.020572	0.021381
RS	33	0.811020	1.415698	1128.406787	0.021088	0.022003
RS	34	0.874102	1.436262	1137.222882	0.021253	0.022229
RS	35	0.941552	1.436262	1159.556235	0.021670	0.022730
RS	36	1.013673	1.459049	1160.523027	0.021688	0.022792
RS	37	1.090787	1.459049	1176.305858	0.021983	0.023127
RS	38	1.173241	1.487689	1165.700763	0.021785	0.022938
RS	39	1.261405	1.487689	1173.950808	0.021939	0.023076
RS	40	1.355674	1.521588	1151.994890	0.021529	0.022639
RS	41	1.456469	1.521588	1152.028341	0.021529	0.022581
RS	42	1.564245	1.557309	1121.392905	0.020957	0.021963
RS	43	1.679483	1.557309	1112.717957	0.020795	0.021723
RS	44	1.802700	1.591329	1075.888032	0.020107	0.020984
RS	45	1.934450	1.591329	1058.170467	0.019775	0.020576
RS	46	2.075322	1.620718	1016.834134	0.019003	0.019759
RS	47	2.225949	1.620718	989.937954	0.018500	0.019192
RS	48	2.387006	1.643010	945.192469	0.017664	0.018324
RS	49	2.559215	1.643010	909.260931	0.016993	0.017611
RS	50	2.743348	1.656335	861.735127	0.016104	0.016706
RS	51	2.940231	1.656335	817.323071	0.015274	0.015856
RS	52	3.150747	1.660102	767.160657	0.014337	0.014913
RS	53	3.375840	1.660102	715.454215	0.013371	0.013942
RS	54	3.616519	1.651174	664.244336	0.012414	0.012981
RS	55	3.873864	1.651174	606.923704	0.011342	0.011907
RS	56	4.149028	1.651174	548.542381	0.010251	0.010810
RS	57	4.443245	1.651174	490.036297	0.009158	0.009705
RS	58	4.757835	1.689401	423.512095	0.007915	0.008450
RS	59	5.094208	1.689401	370.474461	0.006924	0.007426
RS	60	5.453873	1.689401	319.601642	0.005973	0.006435
RS	61	5.838443	1.689401	271.643371	0.005077	0.005492
RS	62	6.249641	1.689401	227.237846	0.004247	0.004610
RS	63	6.689312	1.689401	785.226781	0.014675	0.015990
PA	4+25*2+4+6 0.121293585 0.031187455 6.689312052 2.459984296 1.622471448 1.229083212 0.918769165 0.775922334 0.726395088 0.743606850 0.808898427 0.903904719 1.014596574 1.129636758 1.233946007 1.311100599 1.360137758 1.392084341 1.415698249 1.436261827 1.459048519 1.487689174 1.521587699 1.557308624 1.591328799 1.620718324 1.643010093 1.656335322 1.660101827 1.651173634 1.689401297
//
IT	4760
RD	8
LK	-488075.728083
QD	-218.084313 -> -185.148680
RI	0.0109047469
TR	0.119244	0.031657
MT	6.771372
MM	C_pi: 1.353254, n_recomb: 55334.012944
RS	0	0.000000	2.528262	148.610372	0.002686	0.000066
RS	1	0.006945	2.528262	158.497928	0.002864	0.001611
RS	2	0.014372	2.528262	169.011308	0.003054	0.003570
RS	3	0.022315	2.528262	180.185534	0.003256	0.004500
RS	4	0.030809	1.721139	281.883951	0.005094	0.006464
RS	5	0.039893	1.721139	299.862784	0.005419	0.005301
RS	6	0.049609	1.315170	416.912265	0.007534	0.006290
RS	7	0.059999	1.315170	442.311255	0.007993	0.006399
RS	8	0.071110	0.957520	643.090859	0.011622	0.009091
RS	9	0.082993	0.957520	679.109283	0.012273	0.009773
RS	10	0.095702	0.792690	864.233076	0.015618	0.012541
RS	11	0.109292	0.792690	908.202843	0.016413	0.013635
RS	12	0.123827	0.732170	1031.210173	0.018636	0.015821
RS	13	0.139372	0.732170	1079.139756	0.019502	0.017114
RS	14	0.155995	0.744980	1108.436618	0.020032	0.017974
RS	15	0.173773	0.744980	1156.841775	0.020907	0.019195
RS	16	0.192786	0.810443	1109.174851	0.020045	0.018758
RS	17	0.213120	0.810443	1156.194210	0.020895	0.019875
RS	18	0.234865	0.908612	1074.738920	0.019423	0.018800
RS	19	0.258120	0.908612	1119.765968	0.020236	0.019824
RS	20	0.282991	1.024309	1034.729597	0.018700	0.018579
RS	21	0.309589	1.024309	1077.724020	0.019477	0.019492
RS	22	0.338033	1.145292	1003.653333	0.018138	0.018310
RS	23	0.368454	1.145292	1044.778273	0.018881	0.019091
RS	24	0.400987	1.255025	991.947401	0.017927	0.018178
RS	25	0.435779	1.255025	1031.425942	0.018640	0.018886
RS	26	0.472987	1.335028	1007.191847	0.018202	0.018468
RS	27	0.512780	1.335028	1045.105944	0.018887	0.019201
RS	28	0.555336	1.384002	1044.508018	0.018876	0.019247
RS	29	0.600847	1.384002	1080.481601	0.019527	0.020003
RS	30	0.649519	1.414450	1091.548372	0.019727	0.020279
RS	31	0.701571	1.414450	1124.695196	0.020326	0.020993
RS	32	0.757238	1.436371	1138.579475	0.020576	0.021313
RS	33	0.816771	1.436371	1167.669538	0.021102	0.021941
RS	34	0.880438	1.455721	1178.519033	0.021298	0.022196
RS	35	0.948527	1.455721	1202.153295	0.021725	0.022705
RS	36	1.021345	1.478390	1203.989010	0.021759	0.022780
RS	37	1.099219	1.478390	1220.850153	0.022063	0.023126
RS	38	1.182502	1.508428	1209.535712	0.021859	0.022931
RS	39	1.271568	1.508428	1218.636168	0.022023	0.023083
RS	40	1.366820	1.545128	1194.633526	0.021589	0.022624
RS	41	1.468687	1.545128	1195.326970	0.021602	0.022584
RS	42	1.577628	1.584557	1161.956618	0.020999	0.021937
RS	43	1.694135	1.584557	1153.795431	0.020851	0.021718
RS	44	1.818733	1.622617	1114.150093	0.020135	0.020954
RS	45	1.951984	1.622617	1096.821752	0.019822	0.020569
RS	46	2.094489	1.655833	1053.009017	0.019030	0.019736
RS	47	2.246890	1.655833	1026.358597	0.018548	0.019196
RS	48	2.409875	1.681240	979.700081	0.017705	0.018324
RS	49	2.584180	1.681240	943.801739	0.017056	0.017637
RS	50	2.770589	1.696572	894.955872	0.016174	0.016740
RS	51	2.969944	1.696572	850.248406	0.015366	0.015915
RS	52	3.183143	1.701073	799.175471	0.014443	0.014989
RS	53	3.411149	1.701073	746.710022	0.013495	0.014038
RS	54	3.654989	1.691261	694.880432	0.012558	0.013100
RS	55	3.915763	1.691261	636.188820	0.011497	0.012039
RS	56	4.194648	1.691261	576.198439	0.010413	0.010950
RS	57	4.492900	1.691261	515.872181	0.009323	0.009850
RS	58	4.811864	1.734662	445.864938	0.008058	0.008574
RS	59	5.152981	1.734662	391.140968	0.007069	0.007555
RS	60	5.517786	1.734662	338.441143	0.006116	0.006565
RS	61	5.907927	1.734662	288.560521	0.005215	0.005620
RS	62	6.325162	1.734662	242.186367	0.004377	0.004732
RS	63	6.771372	1.734662	848.899887	0.015341	0.016650
PA	4+25*2+4+6 0.119243781 0.031656944 6.771372192 2.528262094 1.721139497 1.315169650 0.957519838 0.792689755 0.732169804 0.744980136 0.810443207 0.908612268 1.024308685 1.145292297 1.255025125 1.335027545 1.384002327 1.414450336 1.436371210 1.455721010 1.478389772 1.508428058 1.545128335 1.584556951 1.622617352 1.655833468 1.681240410 1.696571797 1.701072775 1.691260704 1.734662310
//
IT	4382
RD	9
LK	-488011.207370
QD	-202.292114 -> -172.493773
RI	0.0105435740
TR	0.117336	0.032106
MT	6.848012
MM	C_pi: 1.377716, n_recomb: 57095.184996
RS	0	0.000000	2.570181	151.148263	0.002647	0.000065
RS	1	0.006964	2.570181	161.239581	0.002824	0.001596
RS	2	0.014412	2.570181	171.972445	0.003012	0.003573
RS	3	0.022379	2.570181	183.383016	0.003212	0.004533
RS	4	0.030901	1.806951	277.880836	0.004867	0.006345
RS	5	0.040017	1.806951	295.728464	0.005180	0.005203
RS	6	0.049767	1.399661	405.820253	0.007108	0.006085
RS	7	0.060196	1.399661	430.820374	0.007546	0.006158
RS	8	0.071351	0.995535	641.573877	0.011237	0.008940
RS	9	0.083283	0.995535	677.926077	0.011874	0.009568
RS	10	0.096046	0.809512	878.820046	0.015392	0.012478
RS	11	0.109698	0.809512	923.965615	0.016183	0.013529
RS	12	0.124301	0.738406	1062.713979	0.018613	0.015878
RS	13	0.139920	0.738406	1112.396121	0.019483	0.017150
RS	14	0.156627	0.746935	1149.530857	0.020134	0.018107
RS	15	0.174497	0.746935	1199.870258	0.021015	0.019329
RS	16	0.193612	0.812464	1150.707045	0.020154	0.018882
RS	17	0.214058	0.812464	1199.608643	0.021011	0.020001
RS	18	0.235928	0.913557	1111.973235	0.019476	0.018852
RS	19	0.259320	0.913557	1158.756530	0.020295	0.019876
RS	20	0.284342	1.033960	1066.767935	0.018684	0.018546
RS	21	0.311106	1.033960	1111.390275	0.019466	0.019459
RS	22	0.339733	1.160586	1031.315664	0.018063	0.018206
RS	23	0.370354	1.160586	1073.968090	0.018810	0.018990
RS	24	0.403108	1.275486	1017.115007	0.017814	0.018033
RS	25	0.438142	1.275486	1058.070356	0.018532	0.018744
RS	26	0.475616	1.358168	1032.648619	0.018086	0.018315
RS	27	0.515700	1.358168	1072.047158	0.018776	0.019048
RS	28	0.558574	1.406971	1072.736360	0.018789	0.019112
RS	29	0.604434	1.406971	1110.223690	0.019445	0.019868
RS	30	0.653488	1.435827	1123.765402	0.019682	0.020176
RS	31	0.705958	1.435827	1158.420109	0.020289	0.020893
RS	32	0.762081	1.455963	1174.939564	0.020579	0.021247
RS	33	0.822113	1.455963	1205.460504	0.021113	0.021880
RS	34	0.886325	1.473998	1218.449823	0.021341	0.022165
RS	35	0.955008	1.473998	1243.356566	0.021777	0.022680
RS	36	1.028474	1.496422	1246.161808	0.021826	0.022770
RS	37	1.107057	1.496422	1264.078064	0.022140	0.023126
RS	38	1.191111	1.527689	1252.138926	0.021931	0.022926
RS	39	1.281018	1.527689	1262.070467	0.022105	0.023092
RS	40	1.377186	1.566999	1236.080023	0.021649	0.022613
RS	41	1.480051	1.566999	1237.417829	0.021673	0.022590
RS	42	1.590079	1.609955	1201.343822	0.021041	0.021916
RS	43	1.707769	1.609955	1193.685638	0.020907	0.021717
RS	44	1.833654	1.651909	1151.238368	0.020163	0.020929
RS	45	1.968305	1.651909	1134.295550	0.019867	0.020566
RS	46	2.112333	1.688845	1088.014057	0.019056	0.019717
RS	47	2.266391	1.688845	1061.615943	0.018594	0.019202
RS	48	2.431176	1.717299	1013.055830	0.017743	0.018325
RS	49	2.607436	1.717299	977.211731	0.017115	0.017664
RS	50	2.795970	1.734602	927.069702	0.016237	0.016773
RS	51	2.997633	1.734602	882.106812	0.015450	0.015972
RS	52	3.213339	1.739832	830.167532	0.014540	0.015061
RS	53	3.444066	1.739832	777.004362	0.013609	0.014130
RS	54	3.690859	1.729170	724.623081	0.012691	0.013213
RS	55	3.954838	1.729170	664.641718	0.011641	0.012164
RS	56	4.237199	1.729170	603.129123	0.010564	0.011084
RS	57	4.539223	1.729170	541.072931	0.009477	0.009989
RS	58	4.862279	1.777709	467.628602	0.008190	0.008692
RS	59	5.207830	1.777709	411.313858	0.007204	0.007679
RS	60	5.577445	1.777709	356.880407	0.006251	0.006690
RS	61	5.972797	1.777709	305.165871	0.005345	0.005742
RS	62	6.395681	1.777709	256.904121	0.004500	0.004850
RS	63	6.848012	1.777709	912.558182	0.015983	0.017296
PA	4+25*2+4+6 0.117336466 0.032106449 6.848011982 2.570180944 1.806950999 1.399660511 0.995535232 0.809511552 0.738406238 0.746935345 0.812463564 0.913556849 1.033959786 1.160585511 1.275485878 1.358167936 1.406970844 1.435826749 1.455962866 1.473998460 1.496422423 1.527689332 1.566998753 1.609954870 1.651909005 1.688845094 1.717299080 1.734602345 1.739832036 1.729170384 1.777709029
//
IT	4590
RD	10
LK	-487952.813068
QD	-188.033481 -> -161.002772
RI	0.0102789412
TR	0.115549	0.032534
MT	6.920582
MM	C_pi: 1.401083, n_recomb: 58797.527752
RS	0	0.000000	2.596262	154.381476	0.002626	0.000064
RS	1	0.006981	2.596262	164.719568	0.002801	0.001585
RS	2	0.014450	2.596262	175.717245	0.002989	0.003583
RS	3	0.022440	2.596262	187.411881	0.003187	0.004575
RS	4	0.030988	1.881619	275.558545	0.004687	0.006239
RS	5	0.040132	1.881619	293.362065	0.004989	0.005125
RS	6	0.049915	1.482392	395.995181	0.006735	0.005894
RS	7	0.060381	1.482392	420.630513	0.007154	0.005941
RS	8	0.071577	1.032715	639.904423	0.010883	0.008796
RS	9	0.083556	1.032715	676.545991	0.011506	0.009377
RS	10	0.096370	0.826225	891.836993	0.015168	0.012409
RS	11	0.110079	0.826225	938.072165	0.015954	0.013420
RS	12	0.124745	0.744900	1092.006423	0.018572	0.015919
RS	13	0.140435	0.744900	1143.355731	0.019446	0.017173
RS	14	0.157220	0.749243	1188.474448	0.020213	0.018224
RS	15	0.175177	0.749243	1240.674031	0.021101	0.019446
RS	16	0.194388	0.814738	1190.321499	0.020244	0.018993
RS	17	0.214940	0.814738	1241.039558	0.021107	0.020113
RS	18	0.236927	0.918552	1147.481875	0.019516	0.018898
RS	19	0.260448	0.918552	1195.960934	0.020340	0.019921
RS	20	0.285612	1.043428	1097.226795	0.018661	0.018513
RS	21	0.312532	1.043428	1143.419351	0.019447	0.019424
RS	22	0.341332	1.175461	1057.523818	0.017986	0.018106
RS	23	0.372142	1.175461	1101.647226	0.018736	0.018892
RS	24	0.405103	1.295359	1040.893360	0.017703	0.017894
RS	25	0.440366	1.295359	1083.269519	0.018424	0.018608
RS	26	0.478090	1.380638	1056.712567	0.017972	0.018169
RS	27	0.518447	1.380638	1097.541737	0.018666	0.018902
RS	28	0.561623	1.429232	1099.541007	0.018700	0.018983
RS	29	0.607812	1.429232	1138.493838	0.019363	0.019737
RS	30	0.657226	1.456462	1154.548016	0.019636	0.020077
RS	31	0.710089	1.456462	1190.670412	0.020250	0.020795
RS	32	0.766643	1.474780	1209.880050	0.020577	0.021184
RS	33	0.827145	1.474780	1241.800514	0.021120	0.021821
RS	34	0.891871	1.491452	1257.001589	0.021378	0.022134
RS	35	0.961116	1.491452	1283.157788	0.021823	0.022655
RS	36	1.035195	1.513544	1287.015423	0.021889	0.022761
RS	37	1.114445	1.513544	1305.970618	0.022211	0.023126
RS	38	1.199228	1.545907	1293.485180	0.021999	0.022924
RS	39	1.289930	1.545907	1304.237070	0.022182	0.023101
RS	40	1.386964	1.587670	1276.317343	0.021707	0.022605
RS	41	1.490772	1.587670	1278.293876	0.021741	0.022597
RS	42	1.601827	1.633997	1239.558641	0.021082	0.021899
RS	43	1.720635	1.633997	1232.403168	0.020960	0.021718
RS	44	1.847738	1.679715	1187.181927	0.020191	0.020907
RS	45	1.983713	1.679715	1170.630994	0.019910	0.020565
RS	46	2.129182	1.720275	1121.902102	0.019081	0.019701
RS	47	2.284805	1.720275	1095.771646	0.018636	0.019208
RS	48	2.451294	1.751711	1045.333941	0.017779	0.018327
RS	49	2.629405	1.751711	1009.571585	0.017170	0.017690
RS	50	2.819950	1.770953	958.165734	0.016296	0.016806
RS	51	3.023798	1.770953	912.990694	0.015528	0.016027
RS	52	3.241877	1.776900	860.234443	0.014630	0.015130
RS	53	3.475181	1.776900	806.434204	0.013715	0.014217
RS	54	3.724772	1.765416	753.567857	0.012816	0.013321
RS	55	3.991787	1.765416	692.373828	0.011776	0.012283
RS	56	4.277443	1.765416	629.420401	0.010705	0.011212
RS	57	4.583042	1.765416	565.717944	0.009621	0.010121
RS	58	4.909975	1.819046	488.882110	0.008315	0.008805
RS	59	5.259732	1.819046	431.062136	0.007331	0.007796
RS	60	5.633906	1.819046	374.978332	0.006377	0.006810
RS	61	6.034202	1.819046	321.508476	0.005468	0.005860
RS	62	6.462444	1.819046	271.430897	0.004616	0.004963
RS	63	6.920582	1.819046	976.309052	0.016605	0.017928
PA	4+25*2+4+6 0.115548789 0.032533750 6.920581934 2.596262039 1.881619108 1.482392004 1.032715327 0.826224805 0.744899658 0.749243393 0.814738452 0.918552188 1.043427820 1.175460764 1.295359391 1.380638093 1.429231676 1.456462268 1.474780013 1.491451811 1.513543516 1.545906635 1.587669757 1.633997270 1.679714518 1.720274502 1.751711357 1.770952947 1.776900133 1.765416223 1.819046139
//
IT	4523
RD	11
LK	-487899.826971
QD	-175.125879 -> -150.550759
RI	0.0100737764
TR	0.113866	0.032939
MT	6.989794
MM	C_pi: 1.423546, n_recomb: 60445.295617
RS	0	0.000000	2.614122	157.899917	0.002612	0.000063
RS	1	0.006998	2.614122	168.502206	0.002788	0.001576
RS	2	0.014485	2.614122	179.783032	0.002974	0.003595
RS	3	0.022497	2.614122	191.781003	0.003173	0.004618
RS	4	0.031069	1.946569	274.514434	0.004542	0.006147
RS	5	0.040241	1.946569	292.341367	0.004836	0.005063
RS	6	0.050055	1.563457	387.230006	0.006406	0.005716
RS	7	0.060556	1.563457	411.531415	0.006808	0.005746
RS	8	0.071791	1.069068	638.176708	0.010558	0.008658
RS	9	0.083813	1.069068	675.072993	0.011168	0.009198
RS	10	0.096676	0.842796	903.538929	0.014948	0.012335
RS	11	0.110439	0.842796	950.788826	0.015730	0.013310
RS	12	0.125165	0.751549	1119.409318	0.018519	0.015948
RS	13	0.140922	0.751549	1172.350993	0.019395	0.017183
RS	14	0.157782	0.751780	1225.585002	0.020276	0.018326
RS	15	0.175821	0.751780	1279.580236	0.021169	0.019548
RS	16	0.195122	0.817146	1228.322492	0.020321	0.019094
RS	17	0.215775	0.817146	1280.799776	0.021189	0.020215
RS	18	0.237872	0.923495	1181.547864	0.019547	0.018940
RS	19	0.261516	0.923495	1231.669797	0.020377	0.019962
RS	20	0.286814	1.052631	1126.366881	0.018634	0.018481
RS	21	0.313883	1.052631	1174.078788	0.019424	0.019391
RS	22	0.342846	1.189890	1082.489051	0.017909	0.018012
RS	23	0.373836	1.189890	1128.032782	0.018662	0.018798
RS	24	0.406995	1.314657	1063.463913	0.017594	0.017763
RS	25	0.442473	1.314657	1107.210025	0.018318	0.018478
RS	26	0.480435	1.402485	1079.540553	0.017860	0.018030
RS	27	0.521053	1.402485	1121.750852	0.018558	0.018761
RS	28	0.564514	1.450875	1125.047356	0.018613	0.018858
RS	29	0.611015	1.450875	1165.420818	0.019281	0.019612
RS	30	0.660771	1.476485	1183.992939	0.019588	0.019981
RS	31	0.714009	1.476485	1221.545627	0.020209	0.020700
RS	32	0.770972	1.492977	1243.476660	0.020572	0.021122
RS	33	0.831922	1.492977	1276.767937	0.021123	0.021762
RS	34	0.897137	1.508258	1294.234603	0.021412	0.022104
RS	35	0.966915	1.508258	1321.620083	0.021865	0.022631
RS	36	1.041576	1.529956	1326.597416	0.021947	0.022753
RS	37	1.121462	1.529956	1346.578796	0.022278	0.023125
RS	38	1.206939	1.563310	1333.616339	0.022063	0.022922
RS	39	1.298397	1.563310	1345.181912	0.022255	0.023111
RS	40	1.396255	1.607389	1315.394486	0.021762	0.022599
RS	41	1.500961	1.607389	1318.008272	0.021805	0.022605
RS	42	1.612994	1.656951	1276.657090	0.021121	0.021884
RS	43	1.732867	1.656951	1270.008166	0.021011	0.021720
RS	44	1.861128	1.706310	1222.048519	0.020217	0.020888
RS	45	1.998366	1.706310	1205.899236	0.019950	0.020566
RS	46	2.145207	1.750405	1154.750559	0.019104	0.019687
RS	47	2.302323	1.750405	1128.905358	0.018676	0.019216
RS	48	2.470435	1.784764	1076.618445	0.017811	0.018330
RS	49	2.650310	1.784764	1040.965933	0.017222	0.017715
RS	50	2.842774	1.805908	988.332606	0.016351	0.016837
RS	51	3.048705	1.805908	942.986852	0.015601	0.016079
RS	52	3.269047	1.812562	889.460486	0.014715	0.015196
RS	53	3.504809	1.812562	835.079960	0.013815	0.014300
RS	54	3.757069	1.800278	781.791176	0.012934	0.013424
RS	55	4.026982	1.800278	719.455639	0.011903	0.012397
RS	56	4.315783	1.800278	655.136235	0.010838	0.011334
RS	57	4.624793	1.800278	589.864252	0.009759	0.010248
RS	58	4.955428	1.858943	509.682078	0.008432	0.008912
RS	59	5.309201	1.858943	450.433448	0.007452	0.007909
RS	60	5.687729	1.858943	392.773934	0.006498	0.006924
RS	61	6.092747	1.858943	337.619304	0.005586	0.005974
RS	62	6.526108	1.858943	285.790398	0.004728	0.005073
RS	63	6.989794	1.858943	1040.193543	0.017209	0.018545
PA	4+25*2+4+6 0.113866400 0.032938763 6.989794287 2.614122427 1.946569179 1.563457136 1.069067768 0.842796414 0.751548924 0.751779722 0.817145972 0.923495071 1.052631410 1.189889803 1.314656809 1.402485091 1.450875436 1.476484568 1.492976878 1.508257697 1.529955649 1.563309540 1.607388897 1.656950755 1.706310473 1.750405014 1.784764264 1.805907521 1.812562231 1.800278141 1.858942879
//
IT	4506
RD	12
LK	-487851.641146
QD	-163.410726 -> -141.023231
RI	0.0099074761
TR	0.112279	0.033322
MT	7.056101
MM	C_pi: 1.445219, n_recomb: 62041.396688
RS	0	0.000000	2.628082	161.473513	0.002603	0.000063
RS	1	0.007014	2.628082	172.342932	0.002778	0.001567
RS	2	0.014519	2.628082	183.909938	0.002964	0.003607
RS	3	0.022551	2.628082	196.214371	0.003163	0.004658
RS	4	0.031147	2.003017	274.461646	0.004424	0.006070
RS	5	0.040345	2.003017	292.365128	0.004712	0.005016
RS	6	0.050188	1.642908	379.359277	0.006115	0.005550
RS	7	0.060722	1.642908	403.354352	0.006501	0.005569
RS	8	0.071994	1.104609	636.436407	0.010258	0.008526
RS	9	0.084058	1.104609	673.559099	0.010857	0.009031
RS	10	0.096967	0.859205	914.105602	0.014734	0.012257
RS	11	0.110781	0.859205	962.303325	0.015511	0.013200
RS	12	0.125565	0.758291	1145.140571	0.018458	0.015966
RS	13	0.141385	0.758291	1199.606713	0.019336	0.017185
RS	14	0.158315	0.754460	1261.080314	0.020326	0.018418
RS	15	0.176433	0.754460	1316.812837	0.021225	0.019639
RS	16	0.195821	0.819597	1264.929741	0.020388	0.019187
RS	17	0.216569	0.819597	1319.114683	0.021262	0.020309
RS	18	0.238772	0.928311	1214.373823	0.019574	0.018978
RS	19	0.262532	0.928311	1266.090756	0.020407	0.020000
RS	20	0.287959	1.061528	1154.357022	0.018606	0.018451
RS	21	0.315170	1.061528	1203.541718	0.019399	0.019359
RS	22	0.344288	1.203846	1106.365911	0.017833	0.017923
RS	23	0.375449	1.203846	1153.283280	0.018589	0.018709
RS	24	0.408796	1.333378	1084.959987	0.017488	0.017638
RS	25	0.444481	1.333378	1130.028677	0.018214	0.018354
RS	26	0.482669	1.423736	1101.245553	0.017750	0.017897
RS	27	0.523536	1.423736	1144.790257	0.018452	0.018627
RS	28	0.567269	1.471943	1149.357397	0.018526	0.018739
RS	29	0.614069	1.471943	1191.108600	0.019199	0.019490
RS	30	0.664151	1.495961	1212.178764	0.019538	0.019889
RS	31	0.717746	1.495961	1251.125630	0.020166	0.020608
RS	32	0.775100	1.510636	1275.791360	0.020564	0.021062
RS	33	0.836477	1.510636	1310.425649	0.021122	0.021705
RS	34	0.902159	1.524514	1330.196274	0.021440	0.022075
RS	35	0.972447	1.524514	1358.791731	0.021901	0.022607
RS	36	1.047665	1.545774	1364.944063	0.022001	0.022745
RS	37	1.128159	1.545774	1385.939965	0.022339	0.023125
RS	38	1.214298	1.580024	1372.568177	0.022123	0.022921
RS	39	1.306478	1.580024	1384.941873	0.022323	0.023121
RS	40	1.405124	1.626301	1353.345166	0.021814	0.022594
RS	41	1.510689	1.626301	1356.596011	0.021866	0.022613
RS	42	1.623657	1.678972	1312.676591	0.021158	0.021872
RS	43	1.744549	1.678972	1306.539162	0.021059	0.021724
RS	44	1.873920	1.731867	1255.877681	0.020243	0.020871
RS	45	2.012365	1.731867	1240.140763	0.019989	0.020567
RS	46	2.160519	1.779413	1186.603273	0.019126	0.019675
RS	47	2.319065	1.779413	1161.061242	0.018714	0.019223
RS	48	2.488730	1.816634	1106.957794	0.017842	0.018333
RS	49	2.670296	1.816634	1071.442334	0.017270	0.017738
RS	50	2.864595	1.839648	1017.616013	0.016402	0.016866
RS	51	3.072523	1.839648	972.139256	0.015669	0.016128
RS	52	3.295033	1.846999	917.888678	0.014795	0.015258
RS	53	3.533150	1.846999	862.981597	0.013910	0.014379
RS	54	3.787968	1.833932	809.330248	0.013045	0.013521
RS	55	4.060658	1.833932	745.920146	0.012023	0.012505
RS	56	4.352473	1.833932	680.305187	0.010965	0.011450
RS	57	4.664755	1.833932	613.535903	0.009889	0.010370
RS	58	4.998940	1.897566	530.054549	0.008544	0.009015
RS	59	5.356564	1.897566	469.447906	0.007567	0.008017
RS	60	5.739270	1.897566	410.281803	0.006613	0.007034
RS	61	6.148817	1.897566	353.507995	0.005698	0.006082
RS	62	6.587090	1.897566	299.988020	0.004835	0.005178
RS	63	7.056101	1.897566	1104.182452	0.017798	0.019147
PA	4+25*2+4+6 0.112278528 0.033322157 7.056100863 2.628082100 2.003016522 1.642908103 1.104609019 0.859205038 0.758290513 0.754460050 0.819596842 0.928310812 1.061527684 1.203846306 1.333377870 1.423736182 1.471943083 1.495960501 1.510636440 1.524514343 1.545773528 1.580024260 1.626300599 1.678972302 1.731866662 1.779412724 1.816634082 1.839648074 1.846999281 1.833932403 1.897566443
//
IT	4569
RD	13
LK	-487807.733115
QD	-152.752506 -> -132.320381
RI	0.0097654246
TR	0.110777	0.033685
MT	7.119786
MM	C_pi: 1.466179, n_recomb: 63588.380024
RS	0	0.000000	2.641039	164.942949	0.002594	0.000062
RS	1	0.007029	2.641039	176.072261	0.002769	0.001559
RS	2	0.014551	2.641039	187.917735	0.002955	0.003616
RS	3	0.022603	2.641039	200.520413	0.003153	0.004692
RS	4	0.031220	2.051941	275.200753	0.004328	0.006006
RS	5	0.040444	2.051941	293.223758	0.004611	0.004981
RS	6	0.050315	1.720801	372.246768	0.005854	0.005397
RS	7	0.060880	1.720801	395.959870	0.006227	0.005407
RS	8	0.072188	1.139395	634.689439	0.009981	0.008400
RS	9	0.084291	1.139395	672.013903	0.010568	0.008874
RS	10	0.097244	0.875448	923.666191	0.014526	0.012177
RS	11	0.111108	0.875448	972.750761	0.015298	0.013089
RS	12	0.125946	0.765088	1169.359405	0.018390	0.015976
RS	13	0.141827	0.765088	1225.287144	0.019269	0.017178
RS	14	0.158825	0.757229	1295.123145	0.020367	0.018499
RS	15	0.177017	0.757229	1352.539178	0.021270	0.019719
RS	16	0.196487	0.822041	1300.295476	0.020449	0.019273
RS	17	0.217327	0.822041	1356.140578	0.021327	0.020397
RS	18	0.239631	0.932962	1246.101842	0.019596	0.019015
RS	19	0.263502	0.932962	1299.369602	0.020434	0.020035
RS	20	0.289052	1.070076	1181.346426	0.018578	0.018423
RS	21	0.316397	1.070076	1231.961071	0.019374	0.019329
RS	22	0.345665	1.217311	1129.281703	0.017759	0.017839
RS	23	0.376990	1.217311	1177.529366	0.018518	0.018625
RS	24	0.410516	1.351517	1105.496503	0.017385	0.017520
RS	25	0.446399	1.351517	1151.843421	0.018114	0.018236
RS	26	0.484804	1.444404	1121.928376	0.017644	0.017771
RS	27	0.525908	1.444404	1166.763193	0.018349	0.018498
RS	28	0.569901	1.492470	1172.553684	0.018440	0.018624
RS	29	0.616987	1.492470	1215.641418	0.019117	0.019374
RS	30	0.667382	1.514929	1239.182723	0.019488	0.019799
RS	31	0.721319	1.514929	1279.488670	0.020121	0.020519
RS	32	0.779048	1.527807	1306.889306	0.020552	0.021004
RS	33	0.840833	1.527807	1342.839346	0.021118	0.021650
RS	34	0.906962	1.540279	1364.940991	0.021465	0.022046
RS	35	0.977739	1.540279	1394.727422	0.021934	0.022583
RS	36	1.053490	1.561058	1402.107225	0.022050	0.022737
RS	37	1.134566	1.561058	1424.105997	0.022396	0.023124
RS	38	1.221340	1.596129	1410.381977	0.022180	0.022921
RS	39	1.314214	1.596129	1423.558440	0.022387	0.023130
RS	40	1.413615	1.644493	1390.211563	0.021863	0.022591
RS	41	1.520003	1.644493	1394.099250	0.021924	0.022622
RS	42	1.633869	1.700159	1347.660270	0.021193	0.021861
RS	43	1.755738	1.700159	1342.038997	0.021105	0.021727
RS	44	1.886173	1.756489	1288.712711	0.020266	0.020856
RS	45	2.025775	1.756489	1273.398297	0.020026	0.020569
RS	46	2.175191	1.807404	1217.507130	0.019147	0.019663
RS	47	2.335108	1.807404	1192.284750	0.018750	0.019231
RS	48	2.506265	1.847434	1136.395470	0.017871	0.018336
RS	49	2.689452	1.847434	1101.042394	0.017315	0.017761
RS	50	2.885515	1.872287	1046.058054	0.016450	0.016894
RS	51	3.095359	1.872287	1000.487034	0.015734	0.016174
RS	52	3.319953	1.880321	945.556437	0.014870	0.015317
RS	53	3.560332	1.880321	890.172535	0.013999	0.014454
RS	54	3.817607	1.866491	836.212383	0.013150	0.013614
RS	55	4.092965	1.866491	771.790517	0.012137	0.012608
RS	56	4.387677	1.866491	704.946246	0.011086	0.011561
RS	57	4.703104	1.866491	636.747786	0.010014	0.010485
RS	58	5.040702	1.935020	550.016681	0.008650	0.009113
RS	59	5.402028	1.935020	488.117541	0.007676	0.008120
RS	60	5.788751	1.935020	427.509307	0.006723	0.007139
RS	61	6.202655	1.935020	369.177851	0.005806	0.006187
RS	62	6.645652	1.935020	314.023688	0.004938	0.005279
RS	63	7.119786	1.935020	1168.224701	0.018372	0.019735
PA	4+25*2+4+6 0.110776872 0.033685020 7.119786221 2.641038596 2.051941215 1.720800745 1.139394570 0.875448039 0.765087515 0.757228722 0.822040995 0.932961768 1.070075982 1.217310957 1.351517361 1.444404319 1.492470182 1.514928647 1.527806888 1.540278874 1.561057666 1.596129244 1.644492597 1.700159284 1.756489263 1.807404412 1.847434063 1.872286522 1.880321242 1.866491308 1.935020193
//
IT	4752
RD	14
LK	-487767.649974
QD	-143.033667 -> -124.354377
RI	0.0096400267
TR	0.109354	0.034029
MT	7.181059
MM	C_pi: 1.486479, n_recomb: 65088.326799
RS	0	0.000000	2.654312	168.235290	0.002585	0.000062
RS	1	0.007043	2.654312	179.612546	0.002760	0.001550
RS	2	0.014582	2.654312	191.723789	0.002946	0.003622
RS	3	0.022652	2.654312	204.611225	0.003144	0.004720
RS	4	0.031291	2.094240	276.575929	0.004249	0.005955
RS	5	0.040538	2.094240	294.753273	0.004529	0.004956
RS	6	0.050436	1.797154	365.786569	0.005620	0.005254
RS	7	0.061031	1.797154	389.239444	0.005980	0.005258
RS	8	0.072373	1.173452	632.945456	0.009724	0.008280
RS	9	0.084513	1.173452	670.450239	0.010301	0.008726
RS	10	0.097509	0.891523	932.322327	0.014324	0.012095
RS	11	0.111420	0.891523	982.237449	0.015091	0.012979
RS	12	0.126310	0.771907	1192.198528	0.018317	0.015978
RS	13	0.142249	0.771907	1249.528981	0.019197	0.017165
RS	14	0.159311	0.760054	1327.821338	0.020400	0.018573
RS	15	0.177575	0.760054	1386.870112	0.021308	0.019792
RS	16	0.197124	0.824445	1334.530104	0.020503	0.019354
RS	17	0.218051	0.824445	1391.990717	0.021386	0.020479
RS	18	0.240452	0.937417	1276.847030	0.019617	0.019050
RS	19	0.264430	0.937417	1331.624240	0.020459	0.020070
RS	20	0.290097	1.078269	1207.426884	0.018551	0.018397
RS	21	0.317572	1.078269	1259.431072	0.019350	0.019302
RS	22	0.346982	1.230280	1151.327970	0.017689	0.017760
RS	23	0.378463	1.230280	1200.865052	0.018450	0.018546
RS	24	0.412162	1.369093	1125.147703	0.017286	0.017408
RS	25	0.448234	1.369093	1172.730663	0.018018	0.018124
RS	26	0.486847	1.464510	1141.662389	0.017540	0.017649
RS	27	0.528179	1.464510	1187.744889	0.018248	0.018375
RS	28	0.572422	1.512474	1194.711373	0.018355	0.018514
RS	29	0.619781	1.512474	1239.095734	0.019037	0.019262
RS	30	0.670476	1.533416	1265.069588	0.019436	0.019712
RS	31	0.724742	1.533416	1306.700179	0.020076	0.020432
RS	32	0.782829	1.544516	1336.829850	0.020539	0.020946
RS	33	0.845007	1.544516	1374.068494	0.021111	0.021595
RS	34	0.911565	1.555587	1398.517648	0.021486	0.022018
RS	35	0.982811	1.555587	1429.475857	0.021962	0.022560
RS	36	1.059074	1.575856	1438.123845	0.022095	0.022730
RS	37	1.140709	1.575856	1461.113669	0.022448	0.023124
RS	38	1.228093	1.611678	1447.093442	0.022233	0.022921
RS	39	1.321632	1.611678	1461.066956	0.022447	0.023140
RS	40	1.421759	1.662028	1426.027346	0.021909	0.022588
RS	41	1.528937	1.662028	1430.551203	0.021979	0.022631
RS	42	1.643665	1.720582	1381.642231	0.021227	0.021851
RS	43	1.766473	1.720582	1376.541086	0.021149	0.021732
RS	44	1.897930	1.780250	1320.591755	0.020289	0.020842
RS	45	2.038646	1.780250	1305.708649	0.020061	0.020571
RS	46	2.189273	1.834459	1247.497495	0.019166	0.019652
RS	47	2.350509	1.834459	1222.609694	0.018784	0.019238
RS	48	2.523100	1.877244	1164.965937	0.017898	0.018339
RS	49	2.707848	1.877244	1129.798382	0.017358	0.017783
RS	50	2.905607	1.903903	1073.690344	0.016496	0.016919
RS	51	3.117294	1.903903	1028.058873	0.015795	0.016218
RS	52	3.343891	1.912612	972.488025	0.014941	0.015372
RS	53	3.586448	1.912612	916.673859	0.014084	0.014524
RS	54	3.846088	1.898033	862.456848	0.013251	0.013701
RS	55	4.124014	1.898033	797.082105	0.012246	0.012706
RS	56	4.421516	1.898033	729.070900	0.011201	0.011666
RS	57	4.739970	1.898033	659.507694	0.010133	0.010596
RS	58	5.080854	1.971372	569.579172	0.008751	0.009206
RS	59	5.445746	1.971372	506.448465	0.007781	0.008218
RS	60	5.836338	1.971372	444.458469	0.006829	0.007240
RS	61	6.254440	1.971372	384.627412	0.005909	0.006287
RS	62	6.701989	1.971372	327.893144	0.005038	0.005377
RS	63	7.181059	1.971372	1232.249869	0.018932	0.020309
PA	4+25*2+4+6 0.109354467 0.034028543 7.181058795 2.654312096 2.094239744 1.797153795 1.173451958 0.891523473 0.771906771 0.760053771 0.824445398 0.937416705 1.078268843 1.230279574 1.369092902 1.464510182 1.512474381 1.533415650 1.544516111 1.555586535 1.575855748 1.611677627 1.662027875 1.720582417 1.780249984 1.834458787 1.877244132 1.903902837 1.912612097 1.898033125 1.971372430
//
IT	4390
RD	15
LK	-487730.996597
QD	-134.152391 -> -117.048521
RI	0.0095248039
TR	0.108005	0.034354
MT	7.240065
MM	C_pi: 1.506159, n_recomb: 66543.120568
RS	0	0.000000	2.668918	171.291397	0.002574	0.000061
RS	1	0.007057	2.668918	182.900765	0.002749	0.001541
RS	2	0.014612	2.668918	195.260970	0.002934	0.003626
RS	3	0.022700	2.668918	208.415330	0.003132	0.004741
RS	4	0.031358	2.130478	278.496497	0.004185	0.005916
RS	5	0.040628	2.130478	296.858387	0.004461	0.004940
RS	6	0.050552	1.872067	359.875583	0.005408	0.005122
RS	7	0.061176	1.872067	383.086711	0.005757	0.005122
RS	8	0.072550	1.206774	631.226553	0.009486	0.008165
RS	9	0.084726	1.206774	668.893540	0.010052	0.008587
RS	10	0.097762	0.907429	940.159960	0.014129	0.012012
RS	11	0.111718	0.907429	990.853339	0.014890	0.012870
RS	12	0.126658	0.778740	1213.742916	0.018240	0.015973
RS	13	0.142653	0.778740	1272.419826	0.019122	0.017146
RS	14	0.159777	0.762909	1359.269071	0.020427	0.018639
RS	15	0.178108	0.762909	1419.902351	0.021338	0.019857
RS	16	0.197734	0.826788	1367.720573	0.020554	0.019430
RS	17	0.218745	0.826788	1426.754306	0.021441	0.020556
RS	18	0.241238	0.941663	1306.691818	0.019637	0.019084
RS	19	0.265318	0.941663	1362.939228	0.020482	0.020103
RS	20	0.291098	1.086101	1232.678442	0.018525	0.018374
RS	21	0.318697	1.086101	1286.033892	0.019326	0.019277
RS	22	0.348244	1.242759	1172.575274	0.017621	0.017685
RS	23	0.379875	1.242759	1223.362944	0.018385	0.018471
RS	24	0.413739	1.386108	1143.988118	0.017192	0.017302
RS	25	0.449993	1.386108	1192.767004	0.017925	0.018017
RS	26	0.488805	1.484064	1160.516824	0.017440	0.017533
RS	27	0.530356	1.484064	1207.806291	0.018151	0.018258
RS	28	0.574839	1.531976	1215.891633	0.018272	0.018407
RS	29	0.622461	1.531976	1261.533874	0.018958	0.019153
RS	30	0.673443	1.551442	1289.897816	0.019384	0.019627
RS	31	0.728024	1.551442	1332.819213	0.020029	0.020348
RS	32	0.786456	1.560789	1365.663098	0.020523	0.020890
RS	33	0.849011	1.560789	1404.163358	0.021102	0.021542
RS	34	0.915981	1.570460	1430.974702	0.021504	0.021990
RS	35	0.987677	1.570460	1463.085222	0.021987	0.022536
RS	36	1.064432	1.590193	1473.038721	0.022137	0.022722
RS	37	1.146604	1.590193	1497.007183	0.022497	0.023123
RS	38	1.234574	1.626699	1482.745089	0.022282	0.022922
RS	39	1.328753	1.626699	1497.509035	0.022504	0.023149
RS	40	1.429577	1.678943	1460.832178	0.021953	0.022586
RS	41	1.537516	1.678943	1465.990399	0.022031	0.022640
RS	42	1.653073	1.740285	1414.660441	0.021259	0.021843
RS	43	1.776784	1.740285	1410.082005	0.021191	0.021737
RS	44	1.909225	1.803199	1351.550285	0.020311	0.020829
RS	45	2.051012	1.803199	1337.105696	0.020094	0.020574
RS	46	2.202804	1.860629	1276.608242	0.019185	0.019642
RS	47	2.365309	1.860629	1252.067988	0.018816	0.019245
RS	48	2.539281	1.906118	1192.701454	0.017924	0.018342
RS	49	2.725530	1.906118	1157.740009	0.017398	0.017803
RS	50	2.924922	1.934554	1100.539695	0.016539	0.016944
RS	51	3.138385	1.934554	1054.878702	0.015853	0.016259
RS	52	3.366912	1.943929	998.704787	0.015008	0.015425
RS	53	3.611565	1.943929	942.503568	0.014164	0.014591
RS	54	3.873483	1.928615	888.077376	0.013346	0.013785
RS	55	4.153884	1.928615	821.805229	0.012350	0.012800
RS	56	4.454072	1.928615	752.686146	0.011311	0.011767
RS	57	4.775444	1.928615	681.819480	0.010246	0.010702
RS	58	5.119495	2.006672	588.748708	0.008848	0.009295
RS	59	5.487824	2.006672	524.443531	0.007881	0.008312
RS	60	5.882146	2.006672	461.128737	0.006930	0.007336
RS	61	6.304295	2.006672	399.853254	0.006009	0.006384
RS	62	6.756233	2.006672	341.590693	0.005133	0.005471
RS	63	7.240065	2.006672	1296.185113	0.019479	0.020869
PA	4+25*2+4+6 0.108005455 0.034353990 7.240064535 2.668917981 2.130478351 1.872066624 1.206774011 0.907429446 0.778739693 0.762908568 0.826788430 0.941663158 1.086100508 1.242758644 1.386107725 1.484064201 1.531975736 1.551441666 1.560789432 1.570460336 1.590192967 1.626698880 1.678943351 1.740285226 1.803198858 1.860629092 1.906117760 1.934553610 1.943928508 1.928614856 2.006672080
//
IT	4166
RD	16
LK	-487697.426469
QD	-126.019854 -> -110.335387
RI	0.0094172005
TR	0.106724	0.034662
MT	7.296949
MM	C_pi: 1.525249, n_recomb: 67954.342916
RS	0	0.000000	2.685016	174.104096	0.002562	0.000061
RS	1	0.007070	2.685016	185.929212	0.002736	0.001532
RS	2	0.014640	2.685016	198.521000	0.002921	0.003626
RS	3	0.022745	2.685016	211.923841	0.003119	0.004756
RS	4	0.031423	2.161215	280.884956	0.004133	0.005888
RS	5	0.040714	2.161215	299.457548	0.004407	0.004933
RS	6	0.050662	1.945524	354.448596	0.005216	0.004998
RS	7	0.061314	1.945524	377.434805	0.005554	0.004995
RS	8	0.072719	1.239403	629.522038	0.009264	0.008056
RS	9	0.084930	1.239403	667.334544	0.009820	0.008455
RS	10	0.098004	0.923176	947.239131	0.013939	0.011929
RS	11	0.112003	0.923176	998.661467	0.014696	0.012762
RS	12	0.126992	0.785572	1234.076436	0.018160	0.015963
RS	13	0.143040	0.785572	1294.046053	0.019043	0.017122
RS	14	0.160223	0.765777	1389.536219	0.020448	0.018698
RS	15	0.178620	0.765777	1451.707662	0.021363	0.019915
RS	16	0.198318	0.829056	1399.934380	0.020601	0.019502
RS	17	0.219409	0.829056	1460.500582	0.021492	0.020630
RS	18	0.241991	0.945697	1335.698230	0.019656	0.019118
RS	19	0.266170	0.945697	1393.378216	0.020505	0.020136
RS	20	0.292058	1.093568	1257.167575	0.018500	0.018353
RS	21	0.319776	1.093568	1311.837768	0.019305	0.019255
RS	22	0.349454	1.254755	1193.082610	0.017557	0.017615
RS	23	0.381230	1.254755	1245.083756	0.018322	0.018401
RS	24	0.415252	1.402579	1162.069941	0.017101	0.017200
RS	25	0.451680	1.402579	1212.006248	0.017836	0.017916
RS	26	0.490684	1.503083	1178.545026	0.017343	0.017422
RS	27	0.532445	1.503083	1227.002161	0.018056	0.018145
RS	28	0.577158	1.550991	1236.148019	0.018191	0.018304
RS	29	0.625033	1.550991	1283.010368	0.018880	0.019049
RS	30	0.676292	1.569023	1313.718407	0.019332	0.019545
RS	31	0.731175	1.569023	1357.897211	0.019982	0.020267
RS	32	0.789939	1.576643	1393.436452	0.020505	0.020836
RS	33	0.852857	1.576643	1433.171272	0.021090	0.021490
RS	34	0.920223	1.584922	1462.350792	0.021520	0.021963
RS	35	0.992352	1.584922	1495.593784	0.022009	0.022513
RS	36	1.069580	1.604093	1506.886700	0.022175	0.022715
RS	37	1.152269	1.604093	1531.820745	0.022542	0.023121
RS	38	1.240803	1.641224	1517.366731	0.022329	0.022923
RS	39	1.335597	1.641224	1532.913738	0.022558	0.023158
RS	40	1.437093	1.695277	1494.653279	0.021995	0.022585
RS	41	1.545764	1.695277	1500.443188	0.022080	0.022650
RS	42	1.662118	1.759310	1446.742774	0.021290	0.021836
RS	43	1.786699	1.759310	1442.688458	0.021230	0.021742
RS	44	1.920087	1.825383	1381.615399	0.020332	0.020817
RS	45	2.062906	1.825383	1367.615115	0.020125	0.020576
RS	46	2.215821	1.885964	1304.865536	0.019202	0.019633
RS	47	2.379548	1.885964	1280.684033	0.018846	0.019251
RS	48	2.554851	1.934107	1219.625494	0.017948	0.018344
RS	49	2.742547	1.934107	1184.888668	0.017437	0.017822
RS	50	2.943512	1.964292	1126.625889	0.016579	0.016967
RS	51	3.158687	1.964292	1080.963843	0.015907	0.016298
RS	52	3.389073	1.974323	1024.222407	0.015072	0.015474
RS	53	3.635748	1.974323	967.674397	0.014240	0.014655
RS	54	3.899863	1.958287	913.083647	0.013437	0.013865
RS	55	4.182650	1.958287	845.966429	0.012449	0.012888
RS	56	4.485430	1.958287	775.795478	0.011416	0.011863
RS	57	4.809617	1.958287	703.683783	0.010355	0.010803
RS	58	5.156723	2.040964	607.528491	0.008940	0.009380
RS	59	5.528369	2.040964	542.102594	0.007977	0.008402
RS	60	5.926291	2.040964	477.517022	0.007027	0.007429
RS	61	6.352345	2.040964	414.849831	0.006105	0.006477
RS	62	6.808521	2.040964	355.108883	0.005226	0.005561
RS	63	7.296949	2.040964	1359.949961	0.020013	0.021415
PA	4+25*2+4+6 0.106724393 0.034662479 7.296948606 2.685015595 2.161215156 1.945524403 1.239403460 0.923176122 0.785572017 0.765776634 0.829056118 0.945696929 1.093568267 1.254755107 1.402578540 1.503083366 1.550990728 1.569023397 1.576643283 1.584922201 1.604093446 1.641224086 1.695277237 1.759309970 1.825382530 1.885964463 1.934106666 1.964292103 1.974322783 1.958287347 2.040963998
//
IT	4789
RD	17
LK	-487666.634644
QD	-118.558444 -> -104.155711
RI	0.0093148158
TR	0.105507	0.034955
MT	7.351788
MM	C_pi: 1.543773, n_recomb: 69323.591345
RS	0	0.000000	2.702774	176.665606	0.002548	0.000060
RS	1	0.007082	2.702774	188.689509	0.002722	0.001522
RS	2	0.014667	2.702774	201.494864	0.002907	0.003624
RS	3	0.022788	2.702774	215.127066	0.003103	0.004765
RS	4	0.031484	2.186966	283.678373	0.004092	0.005870
RS	5	0.040797	2.186966	302.484460	0.004363	0.004933
RS	6	0.050768	2.017543	349.445883	0.005041	0.004883
RS	7	0.061447	2.017543	372.222210	0.005369	0.004878
RS	8	0.072881	1.271358	627.833453	0.009057	0.007951
RS	9	0.085125	1.271358	665.776483	0.009604	0.008331
RS	10	0.098237	0.938766	953.620092	0.013756	0.011845
RS	11	0.112277	0.938766	1005.724986	0.014508	0.012655
RS	12	0.127311	0.792398	1253.263497	0.018078	0.015948
RS	13	0.143411	0.792398	1314.473986	0.018961	0.017094
RS	14	0.160650	0.768645	1418.683550	0.020465	0.018752
RS	15	0.179111	0.768645	1482.348417	0.021383	0.019968
RS	16	0.198879	0.831245	1431.218877	0.020645	0.019571
RS	17	0.220047	0.831245	1493.278213	0.021541	0.020700
RS	18	0.242714	0.949514	1363.923921	0.019675	0.019151
RS	19	0.266986	0.949514	1423.000343	0.020527	0.020169
RS	20	0.292978	1.100681	1280.941852	0.018478	0.018334
RS	21	0.320811	1.100681	1336.891666	0.019285	0.019235
RS	22	0.350615	1.266277	1212.901458	0.017496	0.017550
RS	23	0.382529	1.266277	1266.080525	0.018263	0.018335
RS	24	0.416704	1.418519	1179.441718	0.017014	0.017104
RS	25	0.453300	1.418519	1230.498469	0.017750	0.017819
RS	26	0.492487	1.521585	1195.794001	0.017249	0.017316
RS	27	0.534450	1.521585	1245.380842	0.017965	0.018037
RS	28	0.579385	1.569533	1255.530094	0.018111	0.018205
RS	29	0.627502	1.569533	1303.575774	0.018804	0.018948
RS	30	0.679027	1.586176	1336.578133	0.019280	0.019465
RS	31	0.734202	1.586176	1381.981482	0.019935	0.020187
RS	32	0.793284	1.592093	1420.193592	0.020486	0.020782
RS	33	0.856550	1.592093	1461.136050	0.021077	0.021439
RS	34	0.924298	1.598981	1492.692342	0.021532	0.021936
RS	35	0.996844	1.598981	1527.047617	0.022028	0.022490
RS	36	1.074527	1.617568	1539.709900	0.022210	0.022707
RS	37	1.157713	1.617568	1565.595813	0.022584	0.023120
RS	38	1.246790	1.655267	1550.998370	0.022373	0.022924
RS	39	1.342176	1.655267	1567.320091	0.022609	0.023167
RS	40	1.444318	1.711047	1527.528572	0.022035	0.022585
RS	41	1.553694	1.711047	1533.946241	0.022127	0.022659
RS	42	1.670817	1.777682	1477.923048	0.021319	0.021829
RS	43	1.796235	1.777682	1474.392919	0.021268	0.021747
RS	44	1.930535	1.846828	1410.820397	0.020351	0.020806
RS	45	2.074347	1.846828	1397.268521	0.020156	0.020579
RS	46	2.228345	1.910494	1332.300517	0.019219	0.019624
RS	47	2.393250	1.910494	1308.486977	0.018875	0.019258
RS	48	2.569834	1.961242	1245.765877	0.017970	0.018346
RS	49	2.758924	1.961242	1211.269872	0.017473	0.017839
RS	50	2.961407	1.993149	1151.973402	0.016617	0.016988
RS	51	3.178230	1.993149	1106.335964	0.015959	0.016335
RS	52	3.410410	2.003825	1049.059940	0.015133	0.015521
RS	53	3.659034	2.003825	992.202250	0.014313	0.014715
RS	54	3.925267	1.987083	937.487157	0.013523	0.013940
RS	55	4.210356	1.987083	869.574137	0.012544	0.012973
RS	56	4.515636	1.987083	798.404361	0.011517	0.011955
RS	57	4.842538	1.987083	725.103279	0.010460	0.010900
RS	58	5.192592	2.074274	625.923518	0.009029	0.009462
RS	59	5.567439	2.074274	559.427412	0.008070	0.008489
RS	60	5.968834	2.074274	493.622200	0.007121	0.007518
RS	61	6.398658	2.074274	429.613577	0.006197	0.006566
RS	62	6.858924	2.074274	368.442209	0.005315	0.005648
RS	63	7.351788	2.074274	1423.475420	0.020534	0.021948
PA	4+25*2+4+6 0.105506948 0.034955230 7.351788316 2.702774207 2.186966482 2.017542552 1.271357746 0.938765530 0.792398450 0.768645259 0.831244636 0.949513715 1.100680899 1.266277435 1.418518757 1.521584573 1.569533228 1.586175912 1.592092723 1.598980659 1.617568154 1.655266804 1.711047346 1.777681556 1.846827914 1.910493939 1.961241682 1.993148572 2.003825331 1.987082566 2.074273848
//
IT	4018
RD	18
LK	-487638.352760
QD	-111.700135 -> -98.457237
RI	0.0092162631
TR	0.104349	0.035233
MT	7.404667
MM	C_pi: 1.561745, n_recomb: 70652.005456
RS	0	0.000000	2.722209	178.977692	0.002533	0.000059
RS	1	0.007094	2.722209	191.183449	0.002706	0.001511
RS	2	0.014692	2.722209	204.184381	0.002890	0.003619
RS	3	0.022829	2.722209	218.026840	0.003086	0.004768
RS	4	0.031543	2.208039	286.845551	0.004060	0.005860
RS	5	0.040876	2.208039	305.906381	0.004330	0.004939
RS	6	0.050870	2.088199	344.805282	0.004880	0.004775
RS	7	0.061574	2.088199	367.384490	0.005200	0.004769
RS	8	0.073036	1.302627	626.171034	0.008863	0.007850
RS	9	0.085312	1.302627	664.231493	0.009401	0.008213
RS	10	0.098459	0.954192	959.359630	0.013579	0.011760
RS	11	0.112539	0.954192	1012.103385	0.014325	0.012549
RS	12	0.127618	0.799201	1271.377336	0.017995	0.015928
RS	13	0.143766	0.799201	1333.778881	0.018878	0.017062
RS	14	0.161060	0.771494	1446.776208	0.020477	0.018801
RS	15	0.179581	0.771494	1511.891187	0.021399	0.020016
RS	16	0.199416	0.833339	1461.628715	0.020688	0.019636
RS	17	0.220658	0.833339	1525.142959	0.021587	0.020766
RS	18	0.243407	0.953110	1391.411332	0.019694	0.019184
RS	19	0.267770	0.953110	1451.848965	0.020549	0.020202
RS	20	0.293861	1.107438	1304.044187	0.018457	0.018318
RS	21	0.321804	1.107438	1361.239513	0.019267	0.019217
RS	22	0.351729	1.277337	1232.065476	0.017439	0.017488
RS	23	0.383777	1.277337	1286.387870	0.018207	0.018273
RS	24	0.418098	1.433933	1196.144471	0.016930	0.017013
RS	25	0.454855	1.433933	1248.285799	0.017668	0.017728
RS	26	0.494219	1.539572	1212.304754	0.017159	0.017214
RS	27	0.536376	1.539572	1262.984269	0.017876	0.017933
RS	28	0.581523	1.587613	1274.074522	0.018033	0.018109
RS	29	0.629874	1.587613	1323.267274	0.018729	0.018851
RS	30	0.681655	1.602906	1358.513922	0.019228	0.019388
RS	31	0.737109	1.602906	1405.109025	0.019888	0.020110
RS	32	0.796498	1.607145	1445.967214	0.020466	0.020730
RS	33	0.860100	1.607145	1488.090025	0.021062	0.021389
RS	34	0.928214	1.612647	1522.024497	0.021543	0.021909
RS	35	1.001161	1.612647	1557.471240	0.022044	0.022467
RS	36	1.079283	1.630631	1571.528464	0.022243	0.022700
RS	37	1.162947	1.630631	1598.351748	0.022623	0.023118
RS	38	1.252547	1.668846	1583.656187	0.022415	0.022925
RS	39	1.348503	1.668846	1600.743437	0.022657	0.023176
RS	40	1.451267	1.726276	1559.473539	0.022073	0.022585
RS	41	1.561322	1.726276	1566.514064	0.022172	0.022668
RS	42	1.679184	1.795423	1508.218582	0.021347	0.021824
RS	43	1.805409	1.795423	1505.211433	0.021305	0.021752
RS	44	1.940588	1.867564	1439.179427	0.020370	0.020797
RS	45	2.085357	1.867564	1426.078839	0.020185	0.020582
RS	46	2.240397	1.934245	1358.928876	0.019234	0.019616
RS	47	2.406437	1.934245	1335.490876	0.018902	0.019264
RS	48	2.584256	1.987553	1271.135361	0.017991	0.018347
RS	49	2.774691	1.987553	1236.894628	0.017507	0.017856
RS	50	2.978635	2.021155	1176.591741	0.016653	0.017008
RS	51	3.197049	2.021155	1131.002645	0.016008	0.016370
RS	52	3.430958	2.032467	1073.223882	0.015190	0.015566
RS	53	3.681462	2.032467	1016.091378	0.014382	0.014772
RS	54	3.949738	2.015030	961.289864	0.013606	0.014012
RS	55	4.237047	2.015030	892.627979	0.012634	0.013054
RS	56	4.544738	2.015030	820.510207	0.011613	0.012043
RS	57	4.874259	2.015030	746.073352	0.010560	0.010993
RS	58	5.227158	2.106625	643.932429	0.009114	0.009540
RS	59	5.605093	2.106625	576.414104	0.008158	0.008572
RS	60	6.009841	2.106625	509.438202	0.007211	0.007604
RS	61	6.443304	2.106625	444.136643	0.006286	0.006652
RS	62	6.907519	2.106625	381.581499	0.005401	0.005733
RS	63	7.404667	2.106625	1486.676816	0.021042	0.022467
PA	4+25*2+4+6 0.104349028 0.035233318 7.404666875 2.722209058 2.208038885 2.088198564 1.302627121 0.954191593 0.799201172 0.771493842 0.833338650 0.953110014 1.107438286 1.277336785 1.433932616 1.539572360 1.587612611 1.602905565 1.607144766 1.612646874 1.630631172 1.668845796 1.726275950 1.795423177 1.867564254 1.934245387 1.987553334 2.021155175 2.032467351 2.015030463 2.106625156
//
IT	3895
RD	19
LK	-487612.343397
QD	-105.386141 -> -93.194809
RI	0.0091202848
TR	0.103247	0.035498
MT	7.455629
MM	C_pi: 1.579184, n_recomb: 71941.265142
RS	0	0.000000	2.743306	181.046020	0.002517	0.000059
RS	1	0.007106	2.743306	193.416984	0.002689	0.001501
RS	2	0.014717	2.743306	206.595793	0.002872	0.003611
RS	3	0.022869	2.743306	220.629708	0.003067	0.004766
RS	4	0.031600	2.224931	290.336415	0.004036	0.005859
RS	5	0.040951	2.224931	309.670438	0.004304	0.004952
RS	6	0.050967	2.157491	340.489608	0.004733	0.004674
RS	7	0.061695	2.157491	362.883398	0.005044	0.004667
RS	8	0.073185	1.333262	624.519858	0.008681	0.007754
RS	9	0.085492	1.333262	662.685135	0.009211	0.008101
RS	10	0.098673	0.969469	964.496577	0.013407	0.011676
RS	11	0.112790	0.969469	1017.837605	0.014148	0.012445
RS	12	0.127911	0.805985	1288.464181	0.017910	0.015905
RS	13	0.144107	0.805985	1352.008510	0.018793	0.017026
RS	14	0.161453	0.774331	1473.839268	0.020487	0.018846
RS	15	0.180032	0.774331	1540.362064	0.021411	0.020059
RS	16	0.199931	0.835338	1491.208836	0.020728	0.019699
RS	17	0.221244	0.835338	1556.141155	0.021631	0.020831
RS	18	0.244072	0.956494	1418.200558	0.019713	0.019217
RS	19	0.268521	0.956494	1479.965505	0.020572	0.020235
RS	20	0.294708	1.113855	1326.513495	0.018439	0.018304
RS	21	0.322756	1.113855	1384.921611	0.019251	0.019202
RS	22	0.352798	1.287949	1250.616209	0.017384	0.017430
RS	23	0.384973	1.287949	1306.048864	0.018154	0.018214
RS	24	0.419436	1.448843	1212.216207	0.016850	0.016925
RS	25	0.456347	1.448843	1265.407758	0.017589	0.017640
RS	26	0.495881	1.557062	1228.123464	0.017071	0.017115
RS	27	0.538224	1.557062	1279.860145	0.017790	0.017834
RS	28	0.583576	1.605236	1291.834784	0.017957	0.018016
RS	29	0.632151	1.605236	1342.139630	0.018656	0.018757
RS	30	0.684178	1.619224	1379.575329	0.019176	0.019312
RS	31	0.739902	1.619224	1427.330256	0.019840	0.020035
RS	32	0.799585	1.621807	1470.808291	0.020445	0.020678
RS	33	0.863510	1.621807	1514.084610	0.021046	0.021339
RS	34	0.931977	1.625929	1550.395812	0.021551	0.021883
RS	35	1.005309	1.625929	1586.913284	0.022058	0.022445
RS	36	1.083852	1.643290	1602.390965	0.022274	0.022693
RS	37	1.167977	1.643290	1630.136797	0.022659	0.023116
RS	38	1.258079	1.681967	1615.389705	0.022454	0.022927
RS	39	1.354585	1.681967	1633.232501	0.022702	0.023184
RS	40	1.457947	1.740970	1590.537136	0.022109	0.022585
RS	41	1.568655	1.740970	1598.194378	0.022215	0.022677
RS	42	1.687230	1.812550	1537.671423	0.021374	0.021819
RS	43	1.814231	1.812550	1535.184804	0.021339	0.021758
RS	44	1.950256	1.887607	1466.734105	0.020388	0.020787
RS	45	2.095947	1.887607	1454.086004	0.020212	0.020585
RS	46	2.251991	1.957240	1384.787017	0.019249	0.019608
RS	47	2.419124	1.957240	1361.730378	0.018928	0.019269
RS	48	2.598133	2.013061	1295.768806	0.018011	0.018349
RS	49	2.789862	2.013061	1261.795484	0.017539	0.017872
RS	50	2.995216	2.048329	1200.512827	0.016687	0.017027
RS	51	3.215162	2.048329	1154.992856	0.016055	0.016402
RS	52	3.450738	2.060269	1096.738576	0.015245	0.015607
RS	53	3.703053	2.060269	1039.363098	0.014447	0.014826
RS	54	3.973299	2.042150	984.510222	0.013685	0.014081
RS	55	4.262747	2.042150	915.143085	0.012721	0.013131
RS	56	4.572764	2.042150	842.124873	0.011706	0.012127
RS	57	4.904811	2.042150	766.602723	0.010656	0.011082
RS	58	5.260453	2.138031	661.565416	0.009196	0.009614
RS	59	5.641367	2.138031	593.069361	0.008244	0.008651
RS	60	6.049349	2.138031	524.968529	0.007297	0.007686
RS	61	6.486322	2.138031	458.419734	0.006372	0.006735
RS	62	6.954347	2.138031	394.525124	0.005484	0.005814
RS	63	7.455629	2.138031	1549.501846	0.021538	0.022974
PA	4+25*2+4+6 0.103247248 0.035497876 7.455628970 2.743306271 2.224931211 2.157490963 1.333261796 0.969468927 0.805984934 0.774330908 0.835337803 0.956494060 1.113855299 1.287949424 1.448843204 1.557062162 1.605236332 1.619223902 1.621807462 1.625929292 1.643289614 1.681967209 1.740970355 1.812550375 1.887607279 1.957239518 2.013060789 2.048328923 2.060269406 2.042150211 2.138030505
//
IT	4366
RD	20
LK	-487588.394645
QD	-99.562853 -> -88.326703
RI	0.0090267159
TR	0.102198	0.035750
MT	7.504803
MM	C_pi: 1.596113, n_recomb: 73192.406891
RS	0	0.000000	2.765896	182.886316	0.002499	0.000058
RS	1	0.007117	2.765896	195.406816	0.002670	0.001489
RS	2	0.014741	2.765896	208.746839	0.002852	0.003601
RS	3	0.022907	2.765896	222.954496	0.003046	0.004759
RS	4	0.031654	2.237946	294.127344	0.004019	0.005865
RS	5	0.041024	2.237946	313.751809	0.004287	0.004969
RS	6	0.051061	2.225424	336.464729	0.004597	0.004579
RS	7	0.061812	2.225424	358.683778	0.004901	0.004572
RS	8	0.073328	1.363250	622.891327	0.008510	0.007662
RS	9	0.085664	1.363250	661.150533	0.009033	0.007995
RS	10	0.098877	0.984581	969.090714	0.013240	0.011593
RS	11	0.113032	0.984581	1022.990375	0.013977	0.012343
RS	12	0.128193	0.812736	1304.588994	0.017824	0.015879
RS	13	0.144434	0.812736	1369.229830	0.018707	0.016988
RS	14	0.161830	0.777139	1499.933472	0.020493	0.018887
RS	15	0.180465	0.777139	1567.823268	0.021421	0.020097
RS	16	0.200425	0.837244	1519.985663	0.020767	0.019760
RS	17	0.221807	0.837244	1586.299997	0.021673	0.020892
RS	18	0.244710	0.959670	1444.322848	0.019733	0.019250
RS	19	0.269243	0.959670	1507.382078	0.020595	0.020268
RS	20	0.295522	1.119943	1348.378154	0.018422	0.018292
RS	21	0.323672	1.119943	1407.967234	0.019237	0.019189
RS	22	0.353824	1.298127	1268.585044	0.017332	0.017376
RS	23	0.386123	1.298127	1325.095931	0.018104	0.018159
RS	24	0.420721	1.463270	1227.683035	0.016773	0.016842
RS	25	0.457781	1.463270	1281.891433	0.017514	0.017556
RS	26	0.497478	1.574078	1243.274476	0.016986	0.017021
RS	27	0.540001	1.574078	1296.033679	0.017707	0.017738
RS	28	0.585550	1.622425	1308.838726	0.017882	0.017926
RS	29	0.634341	1.622425	1360.221346	0.018584	0.018666
RS	30	0.686604	1.635148	1399.791894	0.019125	0.019239
RS	31	0.742587	1.635148	1448.675030	0.019793	0.019962
RS	32	0.802554	1.636099	1494.743280	0.020422	0.020628
RS	33	0.866789	1.636099	1539.146236	0.021029	0.021291
RS	34	0.935596	1.638845	1577.831049	0.021557	0.021857
RS	35	1.009300	1.638845	1615.398171	0.022071	0.022422
RS	36	1.088249	1.655563	1632.318455	0.022302	0.022686
RS	37	1.172817	1.655563	1660.971467	0.022693	0.023114
RS	38	1.263404	1.694659	1646.212107	0.022492	0.022928
RS	39	1.360438	1.694659	1664.800032	0.022746	0.023193
RS	40	1.464378	1.755165	1620.729588	0.022143	0.022586
RS	41	1.575715	1.755165	1628.997023	0.022256	0.022687
RS	42	1.694976	1.829100	1566.293299	0.021400	0.021814
RS	43	1.822725	1.829100	1564.324199	0.021373	0.021764
RS	44	1.959566	1.906994	1493.498798	0.020405	0.020779
RS	45	2.106146	1.906994	1481.303475	0.020238	0.020588
RS	46	2.263158	1.979519	1409.886512	0.019263	0.019600
RS	47	2.431345	1.979519	1387.216185	0.018953	0.019275
RS	48	2.611502	2.037807	1319.677586	0.018030	0.018350
RS	49	2.804480	2.037807	1285.982646	0.017570	0.017886
RS	50	3.011193	2.074715	1223.745580	0.016720	0.017044
RS	51	3.232618	2.074715	1178.314172	0.016099	0.016433
RS	52	3.469801	2.087273	1119.612516	0.015297	0.015647
RS	53	3.723865	2.087273	1062.023908	0.014510	0.014878
RS	54	3.996011	2.068485	1007.151195	0.013760	0.014146
RS	55	4.287526	2.068485	937.120551	0.012804	0.013205
RS	56	4.599787	2.068485	863.247630	0.011794	0.012208
RS	57	4.934273	2.068485	786.688938	0.010748	0.011167
RS	58	5.292564	2.168533	678.821646	0.009274	0.009686
RS	59	5.676354	2.168533	609.390478	0.008326	0.008728
RS	60	6.087460	2.168533	540.208797	0.007381	0.007765
RS	61	6.527823	2.168533	472.457044	0.006455	0.006815
RS	62	6.999528	2.168533	407.266168	0.005564	0.005892
RS	63	7.504803	2.168533	1611.880951	0.022023	0.023467
PA	4+25*2+4+6 0.102197545 0.035749610 7.504803402 2.765895702 2.237946434 2.225423598 1.363249907 0.984581168 0.812735769 0.777139455 0.837243864 0.959669828 1.119942818 1.298126680 1.463269962 1.574077977 1.622424970 1.635148205 1.636098943 1.638845073 1.655562852 1.694659246 1.755165249 1.829100258 1.906994129 1.979518887 2.037807308 2.074715240 2.087272993 2.068485418 2.168533335
//
IT	4616
RD	21
LK	-487566.317639
QD	-94.184342 -> -83.817345
RI	0.0089350128
TR	0.101197	0.035989
MT	7.552255
MM	C_pi: 1.612548, n_recomb: 74406.728960
RS	0	0.000000	2.789877	184.510748	0.002480	0.000058
RS	1	0.007128	2.789877	197.165854	0.002650	0.001478
RS	2	0.014763	2.789877	210.651201	0.002831	0.003590
RS	3	0.022943	2.789877	225.015705	0.003024	0.004749
RS	4	0.031706	2.247433	298.190930	0.004008	0.005877
RS	5	0.041094	2.247433	318.121574	0.004275	0.004991
RS	6	0.051150	2.292001	332.702090	0.004471	0.004489
RS	7	0.061924	2.292001	354.756188	0.004768	0.004482
RS	8	0.073465	1.392591	621.291577	0.008350	0.007574
RS	9	0.085829	1.392591	659.635121	0.008865	0.007894
RS	10	0.099074	0.999546	973.166006	0.013079	0.011509
RS	11	0.113263	0.999546	1027.587168	0.013810	0.012242
RS	12	0.128464	0.819453	1319.798077	0.017738	0.015849
RS	13	0.144748	0.819453	1385.490686	0.018621	0.016947
RS	14	0.162192	0.779927	1525.077557	0.020497	0.018923
RS	15	0.180880	0.779927	1594.294312	0.021427	0.020132
RS	16	0.200900	0.839056	1547.997136	0.020805	0.019819
RS	17	0.222347	0.839056	1615.658553	0.021714	0.020952
RS	18	0.245323	0.962647	1469.805153	0.019754	0.019283
RS	19	0.269936	0.962647	1534.126594	0.020618	0.020301
RS	20	0.296304	1.125714	1369.668277	0.018408	0.018281
RS	21	0.324551	1.125714	1430.407582	0.019224	0.019178
RS	22	0.354811	1.307893	1285.993976	0.017283	0.017324
RS	23	0.387228	1.307893	1343.552103	0.018057	0.018108
RS	24	0.421956	1.477225	1242.581175	0.016700	0.016763
RS	25	0.459159	1.477225	1297.774376	0.017442	0.017477
RS	26	0.499014	1.590632	1257.795316	0.016904	0.016930
RS	27	0.541709	1.590632	1311.543641	0.017627	0.017646
RS	28	0.587448	1.639197	1325.119275	0.017809	0.017839
RS	29	0.636446	1.639197	1377.546313	0.018514	0.018577
RS	30	0.688937	1.650694	1419.199194	0.019074	0.019167
RS	31	0.745170	1.650694	1469.179609	0.019745	0.019891
RS	32	0.805410	1.650035	1517.806215	0.020399	0.020578
RS	33	0.869944	1.650035	1563.309328	0.021010	0.021244
RS	34	0.939078	1.651408	1604.364529	0.021562	0.021831
RS	35	1.013140	1.651408	1642.960319	0.022081	0.022400
RS	36	1.092480	1.667463	1661.346099	0.022328	0.022679
RS	37	1.177475	1.667463	1690.890698	0.022725	0.023112
RS	38	1.268529	1.706931	1676.161711	0.022527	0.022930
RS	39	1.366072	1.706931	1695.483648	0.022787	0.023201
RS	40	1.470568	1.768874	1650.085345	0.022177	0.022588
RS	41	1.582512	1.768874	1658.955592	0.022296	0.022696
RS	42	1.702435	1.845086	1594.119617	0.021424	0.021811
RS	43	1.830906	1.845086	1592.663725	0.021405	0.021769
RS	44	1.968533	1.925746	1519.501784	0.020422	0.020771
RS	45	2.115970	1.925746	1507.758401	0.020264	0.020591
RS	46	2.273916	2.001102	1434.256784	0.019276	0.019593
RS	47	2.443119	2.001102	1411.976044	0.018976	0.019279
RS	48	2.624383	2.061813	1342.887759	0.018048	0.018350
RS	49	2.818566	2.061813	1309.480240	0.017599	0.017900
RS	50	3.026590	2.100338	1246.310907	0.016750	0.017060
RS	51	3.249442	2.100338	1200.985449	0.016141	0.016462
RS	52	3.488177	2.113506	1141.860279	0.015346	0.015685
RS	53	3.743928	2.113506	1084.086423	0.014570	0.014926
RS	54	4.017908	2.094060	1029.224695	0.013832	0.014208
RS	55	4.311417	2.094060	958.569815	0.012883	0.013276
RS	56	4.625845	2.094060	883.885471	0.011879	0.012285
RS	57	4.962685	2.094060	806.336640	0.010837	0.011249
RS	58	5.323534	2.198154	695.707090	0.009350	0.009755
RS	59	5.710102	2.198154	625.380836	0.008405	0.008802
RS	60	6.124224	2.198154	555.160007	0.007461	0.007842
RS	61	6.567862	2.198154	486.247484	0.006535	0.006892
RS	62	7.043121	2.198154	419.801796	0.005642	0.005968
RS	63	7.552255	2.198154	1673.761165	0.022495	0.023949
PA	4+25*2+4+6 0.101196805 0.035989356 7.552255229 2.789876931 2.247433273 2.292001069 1.392591133 0.999546468 0.819452658 0.779927245 0.839055565 0.962647243 1.125713550 1.307893184 1.477224792 1.590631618 1.639197323 1.650693852 1.650034812 1.651407860 1.667462778 1.706930696 1.768874130 1.845085846 1.925746243 2.001102291 2.061813212 2.100337650 2.113506331 2.094060480 2.198154496
//
IT	3979
RD	22
LK	-487545.944788
QD	-89.209117 -> -79.634259
RI	0.0088450498
TR	0.100243	0.036218
MT	7.598005
MM	C_pi: 1.628495, n_recomb: 75585.341977
RS	0	0.000000	2.815125	185.932937	0.002460	0.000057
RS	1	0.007138	2.815125	198.708542	0.002629	0.001466
RS	2	0.014785	2.815125	212.324193	0.002809	0.003576
RS	3	0.022978	2.815125	226.829561	0.003001	0.004735
RS	4	0.031756	2.253704	302.504218	0.004002	0.005894
RS	5	0.041160	2.253704	322.755464	0.004270	0.005018
RS	6	0.051236	2.357322	329.162829	0.004355	0.004405
RS	7	0.062031	2.357322	351.060077	0.004645	0.004398
RS	8	0.073596	1.421293	619.720481	0.008199	0.007490
RS	9	0.085987	1.421293	658.139584	0.008707	0.007797
RS	10	0.099262	1.014347	976.775270	0.012923	0.011427
RS	11	0.113485	1.014347	1031.683346	0.013649	0.012142
RS	12	0.128723	0.826130	1334.137189	0.017651	0.015817
RS	13	0.145049	0.826130	1400.838203	0.018533	0.016904
RS	14	0.162540	0.782679	1549.325205	0.020498	0.018957
RS	15	0.181279	0.782679	1619.830087	0.021430	0.020163
RS	16	0.201356	0.840774	1575.264969	0.020841	0.019875
RS	17	0.222866	0.840774	1644.239101	0.021753	0.021010
RS	18	0.245912	0.965431	1494.670883	0.019775	0.019317
RS	19	0.270602	0.965431	1560.223085	0.020642	0.020334
RS	20	0.297055	1.131179	1390.403477	0.018395	0.018273
RS	21	0.325395	1.131179	1452.262905	0.019214	0.019169
RS	22	0.355759	1.317253	1302.873438	0.017237	0.017276
RS	23	0.388290	1.317253	1361.448733	0.018012	0.018059
RS	24	0.423143	1.490721	1256.933526	0.016629	0.016687
RS	25	0.460483	1.490721	1313.080325	0.017372	0.017400
RS	26	0.500489	1.606732	1271.713247	0.016825	0.016843
RS	27	0.543351	1.606732	1326.418139	0.017549	0.017557
RS	28	0.589271	1.655558	1340.707709	0.017738	0.017755
RS	29	0.638470	1.655558	1394.146475	0.018445	0.018492
RS	30	0.691180	1.665862	1437.831550	0.019023	0.019097
RS	31	0.747652	1.665862	1488.878665	0.019698	0.019821
RS	32	0.808156	1.663612	1540.033215	0.020375	0.020530
RS	33	0.872978	1.663612	1586.609966	0.020991	0.021198
RS	34	0.942426	1.663617	1630.028037	0.021565	0.021805
RS	35	1.016832	1.663617	1669.631161	0.022089	0.022378
RS	36	1.096549	1.678992	1689.500384	0.022352	0.022672
RS	37	1.181955	1.678992	1719.920458	0.022755	0.023110
RS	38	1.273458	1.718788	1705.260782	0.022561	0.022932
RS	39	1.371492	1.718788	1725.305025	0.022826	0.023209
RS	40	1.476523	1.782103	1678.627837	0.022208	0.022590
RS	41	1.589052	1.782103	1688.092651	0.022334	0.022705
RS	42	1.709612	1.860518	1621.170576	0.021448	0.021808
RS	43	1.838777	1.860518	1620.222728	0.021436	0.021775
RS	44	1.977163	1.943875	1544.763163	0.020437	0.020763
RS	45	2.125425	1.943875	1533.469835	0.020288	0.020594
RS	46	2.284270	2.022000	1457.917729	0.019288	0.019586
RS	47	2.454454	2.022000	1436.028536	0.018999	0.019284
RS	48	2.636784	2.085092	1365.415507	0.018065	0.018350
RS	49	2.832129	2.085092	1332.303142	0.017626	0.017912
RS	50	3.041417	2.125206	1268.224903	0.016779	0.017075
RS	51	3.265643	2.125206	1223.020931	0.016181	0.016489
[truncated: 10,024,403 more chars]
