# Supplementary material for: Recent speciation associated with range expansion and a shift to self-fertilization in North American Arabidopsis
Source: Nat Commun. 2022 Dec 8;13:7564. doi: 10.1038/s41467-022-35368-1 (PMC9732334; doi:10.1038/s41467-022-35368-1)
Supplement: Supplementary file 5 — Source Data [file 41467_2022_35368_MOESM5_ESM.zip › Source Data/Fig2c_FigS19-1_lyrMI1_12.psmc]

CC
CC	Brief Description of the file format:
CC	  CC  comments
CC	  MM  useful-messages
CC	  RD  round-of-iterations
CC	  LL  \log[P(sequence)]
CC	  QD  Q-before-opt Q-after-opt
CC	  TR  \theta_0 \rho_0
CC	  RS  k t_k \lambda_k \pi_k \sum_{l\not=k}A_{kl} A_{kk}
CC	  DC  begin end best-k t_k+\Delta_k max-prob
CC
MM	Version: 0.6.5-r67
MM	pattern:4+25*2+4+6, n:63, n_free_lambdas:28
MM	n_iterations:25, skip:1, max_t:5, theta/rho:5
MM	is_decoding:0
MM	n_seqs:34, sum_L:1337296, sum_n:200277
RD	0
LK	0.000000
QD	0.000000 -> 0.000000
RI	inf
TR	0.162240	0.032448
MT	5.000000
MM	C_pi: 1.000000, n_recomb: 42699.751288
RS	0	0.000000	1.000000	269.734967	0.006317	0.000000
RS	1	0.006440	1.000000	285.234212	0.006680	0.000000
RS	2	0.013294	1.000000	301.497070	0.007061	0.000000
RS	3	0.020590	1.000000	318.544355	0.007460	0.000000
RS	4	0.028356	1.000000	336.394999	0.007878	0.000000
RS	5	0.036622	1.000000	355.065607	0.008315	0.000000
RS	6	0.045421	1.000000	374.569954	0.008772	0.000000
RS	7	0.054785	1.000000	394.918435	0.009249	0.000000
RS	8	0.064753	1.000000	416.117445	0.009745	0.000000
RS	9	0.075363	1.000000	438.168710	0.010262	0.000000
RS	10	0.086656	1.000000	461.068541	0.010798	0.000000
RS	11	0.098677	1.000000	484.807030	0.011354	0.000000
RS	12	0.111471	1.000000	509.367183	0.011929	0.000000
RS	13	0.125090	1.000000	534.723987	0.012523	0.000000
RS	14	0.139585	1.000000	560.843416	0.013135	0.000000
RS	15	0.155014	1.000000	587.681383	0.013763	0.000000
RS	16	0.171437	1.000000	615.182652	0.014407	0.000000
RS	17	0.188917	1.000000	643.279706	0.015065	0.000000
RS	18	0.207523	1.000000	671.891600	0.015735	0.000000
RS	19	0.227327	1.000000	700.922815	0.016415	0.000000
RS	20	0.248406	1.000000	730.262130	0.017102	0.000000
RS	21	0.270843	1.000000	759.781551	0.017794	0.000000
RS	22	0.294725	1.000000	789.335329	0.018486	0.000000
RS	23	0.320144	1.000000	818.759103	0.019175	0.000000
RS	24	0.347201	1.000000	847.869223	0.019857	0.000000
RS	25	0.376000	1.000000	876.462309	0.020526	0.000000
RS	26	0.406654	1.000000	904.315105	0.021178	0.000000
RS	27	0.439282	1.000000	931.184692	0.021808	0.000000
RS	28	0.474011	1.000000	956.809144	0.022408	0.000000
RS	29	0.510976	1.000000	980.908706	0.022972	0.000000
RS	30	0.550322	1.000000	1003.187558	0.023494	0.000000
RS	31	0.592202	1.000000	1023.336267	0.023966	0.000000
RS	32	0.636779	1.000000	1041.034992	0.024380	0.000000
RS	33	0.684227	1.000000	1055.957508	0.024730	0.000000
RS	34	0.734730	1.000000	1067.776109	0.025007	0.000000
RS	35	0.788485	1.000000	1076.167421	0.025203	0.000000
RS	36	0.845702	1.000000	1080.819124	0.025312	0.000000
RS	37	0.906604	1.000000	1081.437563	0.025327	0.000000
RS	38	0.971428	1.000000	1077.756155	0.025240	0.000000
RS	39	1.040426	1.000000	1069.544484	0.025048	0.000000
RS	40	1.113868	1.000000	1056.617867	0.024745	0.000000
RS	41	1.192040	1.000000	1038.847153	0.024329	0.000000
RS	42	1.275245	1.000000	1016.168415	0.023798	0.000000
RS	43	1.363809	1.000000	988.592128	0.023152	0.000000
RS	44	1.458076	1.000000	956.211379	0.022394	0.000000
RS	45	1.558414	1.000000	919.208571	0.021527	0.000000
RS	46	1.665214	1.000000	877.860066	0.020559	0.000000
RS	47	1.778891	1.000000	832.538210	0.019497	0.000000
RS	48	1.899889	1.000000	783.710178	0.018354	0.000000
RS	49	2.028679	1.000000	731.933196	0.017141	0.000000
RS	50	2.165763	1.000000	677.845771	0.015875	0.000000
RS	51	2.311675	1.000000	622.154776	0.014570	0.000000
RS	52	2.466983	1.000000	565.618438	0.013246	0.000000
RS	53	2.632293	1.000000	509.025569	0.011921	0.000000
RS	54	2.808249	1.000000	453.171674	0.010613	0.000000
RS	55	2.995536	1.000000	398.832897	0.009340	0.000000
RS	56	3.194884	1.000000	346.739059	0.008120	0.000000
RS	57	3.407070	1.000000	297.547273	0.006968	0.000000
RS	58	3.632920	1.000000	251.817807	0.005897	0.000000
RS	59	3.873315	1.000000	209.993854	0.004918	0.000000
RS	60	4.129191	1.000000	172.386769	0.004037	0.000000
RS	61	4.401545	1.000000	139.168030	0.003259	0.000000
RS	62	4.691438	1.000000	110.368725	0.002585	0.000000
RS	63	5.000000	1.000000	310.674946	0.007276	0.000000
PA	4+25*2+4+6 0.162239740 0.032447948 5.000000000 1.000000000 1.000000000 1.000000000 1.000000000 1.000000000 1.000000000 1.000000000 1.000000000 1.000000000 1.000000000 1.000000000 1.000000000 1.000000000 1.000000000 1.000000000 1.000000000 1.000000000 1.000000000 1.000000000 1.000000000 1.000000000 1.000000000 1.000000000 1.000000000 1.000000000 1.000000000 1.000000000 1.000000000
//
IT	4675
RD	1
LK	-501418.231945
QD	-840.796070 -> -506.464278
RI	0.0261284846
TR	0.146819	0.030321
MT	5.746212
MM	C_pi: 1.071641, n_recomb: 42758.485725
RS	0	0.000000	0.772830	361.632462	0.008458	0.000538
RS	1	0.006671	0.772830	382.370936	0.008943	0.004096
RS	2	0.013787	0.772830	404.061041	0.009450	0.005754
RS	3	0.021377	0.772830	426.713799	0.009980	0.006119
RS	4	0.029474	0.731864	475.393721	0.011118	0.006651
RS	5	0.038111	0.731864	501.027932	0.011718	0.007816
RS	6	0.047324	0.709779	543.923972	0.012721	0.009184
RS	7	0.057152	0.709779	572.054249	0.013379	0.010487
RS	8	0.067635	0.710940	600.097261	0.014035	0.011750
RS	9	0.078818	0.710940	629.919203	0.014732	0.012996
RS	10	0.090746	0.729658	643.717700	0.015055	0.014184
RS	11	0.103471	0.729658	674.531266	0.015775	0.015228
RS	12	0.117044	0.765610	673.141390	0.015743	0.016015
RS	13	0.131522	0.765610	704.310453	0.016472	0.016523
RS	14	0.146967	0.814894	691.911339	0.016182	0.016859
RS	15	0.163442	0.814894	722.995997	0.016909	0.017136
RS	16	0.181015	0.870859	706.474612	0.016522	0.017397
RS	17	0.199761	0.870859	737.242017	0.017242	0.017633
RS	18	0.219758	0.929937	719.976903	0.016838	0.017823
RS	19	0.241088	0.929937	750.267544	0.017547	0.017954
RS	20	0.263842	0.989042	734.535779	0.017179	0.018026
RS	21	0.288113	0.989042	764.207575	0.017873	0.018053
RS	22	0.314003	1.044411	752.228383	0.017592	0.018053
RS	23	0.341621	1.044411	781.118371	0.018268	0.018051
RS	24	0.371080	1.092220	774.730501	0.018119	0.018075
RS	25	0.402505	1.092220	802.599107	0.018771	0.018151
RS	26	0.436027	1.129837	802.656194	0.018772	0.018298
RS	27	0.471784	1.129837	829.117455	0.019391	0.018525
RS	28	0.509927	1.156742	835.086532	0.019530	0.018835
RS	29	0.550614	1.156742	859.546325	0.020102	0.019222
RS	30	0.594015	1.174374	869.625974	0.020338	0.019676
RS	31	0.640311	1.174374	891.254840	0.020844	0.020180
RS	32	0.689696	1.185213	902.839323	0.021115	0.020717
RS	33	0.742375	1.185213	920.594406	0.021530	0.021263
RS	34	0.798569	1.191986	930.693528	0.021766	0.021795
RS	35	0.858511	1.191986	943.393774	0.022063	0.022286
RS	36	0.922451	1.197179	949.001197	0.022194	0.022708
RS	37	0.990657	1.197179	955.453176	0.022345	0.023038
RS	38	1.063413	1.202658	954.020861	0.022312	0.023254
RS	39	1.141022	1.202658	953.173964	0.022292	0.023342
RS	40	1.223808	1.209360	943.112714	0.022057	0.023293
RS	41	1.312117	1.209360	934.201863	0.021848	0.023107
RS	42	1.406317	1.217325	915.034507	0.021400	0.022787
RS	43	1.506801	1.217325	897.684007	0.020994	0.022340
RS	44	1.613987	1.226063	869.803374	0.020342	0.021778
RS	45	1.728324	1.226063	844.101178	0.019741	0.021111
RS	46	1.850289	1.234865	808.504931	0.018909	0.020351
RS	47	1.980389	1.234865	775.055425	0.018126	0.019511
RS	48	2.119168	1.242975	733.181535	0.017147	0.018603
RS	49	2.267204	1.242975	693.131879	0.016210	0.017639
RS	50	2.425116	1.249670	646.760079	0.015126	0.016630
RS	51	2.593562	1.249670	601.787414	0.014074	0.015584
RS	52	2.773245	1.254406	552.922288	0.012931	0.014512
RS	53	2.964914	1.254406	505.174867	0.011815	0.013420
RS	54	3.169369	1.257524	455.768994	0.010659	0.012316
RS	55	3.387462	1.257524	407.794824	0.009537	0.011206
RS	56	3.620105	1.257524	360.616569	0.008434	0.010099
RS	57	3.868266	1.257524	314.932149	0.007365	0.009003
RS	58	4.132982	1.275857	267.906167	0.006266	0.007929
RS	59	4.415357	1.275857	228.361080	0.005341	0.006889
RS	60	4.716568	1.275857	191.762586	0.004485	0.005895
RS	61	5.037872	1.275857	158.480104	0.003706	0.004963
RS	62	5.380610	1.275857	128.763416	0.003011	0.004105
RS	63	5.746212	1.275857	396.002716	0.009261	0.013237
PA	4+25*2+4+6 0.146819378 0.030321075 5.746212006 0.772829771 0.731864452 0.709778786 0.710940361 0.729658127 0.765609503 0.814893723 0.870859146 0.929937363 0.989042282 1.044410706 1.092220306 1.129837036 1.156742096 1.174373627 1.185213089 1.191986084 1.197178602 1.202657700 1.209360123 1.217325211 1.226062775 1.234865189 1.242975235 1.249670267 1.254405975 1.257524371 1.275857389
//
IT	4748
RD	2
LK	-500878.372115
QD	-551.433299 -> -412.913425
RI	0.0281651520
TR	0.138682	0.029871
MT	6.175199
MM	C_pi: 1.137461, n_recomb: 44678.356239
RS	0	0.000000	0.837390	354.842527	0.007942	0.000456
RS	1	0.006791	0.837390	375.814607	0.008412	0.003729
RS	2	0.014043	0.837390	397.802468	0.008904	0.005337
RS	3	0.021787	0.837390	420.824034	0.009419	0.005641
RS	4	0.030057	0.736773	505.285774	0.011309	0.006369
RS	5	0.038889	0.736773	533.025040	0.011930	0.007374
RS	6	0.048321	0.673580	614.133607	0.013746	0.008963
RS	7	0.058393	0.673580	645.877426	0.014456	0.010387
RS	8	0.069149	0.650964	701.923760	0.015711	0.011819
RS	9	0.080636	0.650964	736.169652	0.016477	0.013310
RS	10	0.092902	0.657933	763.053417	0.017079	0.014445
RS	11	0.106002	0.657933	798.430134	0.017871	0.015885
RS	12	0.119991	0.693118	792.394803	0.017736	0.016386
RS	13	0.134930	0.693118	827.747992	0.018527	0.017441
RS	14	0.150884	0.752268	796.263664	0.017822	0.017231
RS	15	0.167921	0.752268	830.876122	0.018597	0.018009
RS	16	0.186115	0.826225	789.054727	0.017661	0.017568
RS	17	0.205544	0.826225	822.645220	0.018413	0.018277
RS	18	0.226293	0.909767	778.593187	0.017427	0.017757
RS	19	0.248451	0.909767	811.068013	0.018153	0.018357
RS	20	0.272113	0.998426	769.518555	0.017224	0.017772
RS	21	0.297383	0.998426	800.863106	0.017925	0.018232
RS	22	0.324368	1.085685	766.038609	0.017146	0.017661
RS	23	0.353186	1.085685	796.268058	0.017822	0.018032
RS	24	0.383961	1.163464	771.720475	0.017273	0.017598
RS	25	0.416826	1.163464	800.812061	0.017924	0.017981
RS	26	0.451922	1.224873	788.434460	0.017647	0.017798
RS	27	0.489402	1.224873	816.227131	0.018269	0.018275
RS	28	0.529427	1.267144	815.562358	0.018254	0.018380
RS	29	0.572170	1.267144	841.649000	0.018838	0.018976
RS	30	0.617816	1.292168	850.087280	0.019027	0.019330
RS	31	0.666561	1.292168	873.745590	0.019556	0.020011
RS	32	0.718617	1.304747	887.279235	0.019859	0.020523
RS	33	0.774207	1.304747	907.475930	0.020311	0.021218
RS	34	0.833573	1.310550	921.414793	0.020623	0.021762
RS	35	0.896970	1.310550	936.897784	0.020970	0.022373
RS	36	0.964672	1.314867	946.441052	0.021183	0.022801
RS	37	1.036971	1.314867	955.919201	0.021396	0.023219
RS	38	1.114180	1.321601	957.095351	0.021422	0.023400
RS	39	1.196633	1.321601	959.460055	0.021475	0.023542
RS	40	1.284684	1.332536	950.124259	0.021266	0.023405
RS	41	1.378715	1.332536	944.620831	0.021143	0.023250
RS	42	1.479132	1.347423	924.679271	0.020696	0.022803
RS	43	1.586367	1.347423	910.973505	0.020390	0.022380
RS	44	1.700884	1.364840	881.682323	0.019734	0.021683
RS	45	1.823179	1.364840	859.861322	0.019246	0.021043
RS	46	1.953777	1.382910	823.077592	0.018422	0.020169
RS	47	2.093245	1.382910	793.633958	0.017763	0.019370
RS	48	2.242184	1.399686	751.353689	0.016817	0.018386
RS	49	2.401236	1.399686	715.176018	0.016007	0.017475
RS	50	2.571090	1.413377	669.310087	0.014981	0.016433
RS	51	2.752478	1.413377	627.684560	0.014049	0.015448
RS	52	2.946183	1.422674	579.934477	0.012980	0.014380
RS	53	3.153043	1.422674	534.561616	0.011965	0.013347
RS	54	3.373950	1.427857	486.209598	0.010882	0.012264
RS	55	3.609858	1.427857	439.273740	0.009832	0.011203
RS	56	3.861787	1.427857	392.386884	0.008782	0.010133
RS	57	4.130823	1.427857	346.279055	0.007750	0.009066
RS	58	4.418129	1.464896	294.801407	0.006598	0.007908
RS	59	4.724945	1.464896	254.708010	0.005701	0.006915
RS	60	5.052597	1.464896	216.922778	0.004855	0.005958
RS	61	5.402498	1.464896	181.925108	0.004072	0.005051
RS	62	5.776161	1.464896	150.089963	0.003359	0.004209
RS	63	6.175199	1.464896	490.349929	0.010975	0.014095
PA	4+25*2+4+6 0.138682310 0.029870969 6.175198525 0.837389546 0.736772509 0.673580322 0.650964328 0.657932747 0.693117890 0.752268025 0.826225140 0.909767122 0.998425948 1.085685345 1.163464157 1.224873310 1.267143665 1.292167588 1.304747040 1.310549695 1.314867229 1.321600929 1.332535798 1.347422710 1.364839864 1.382909612 1.399685745 1.413377125 1.422674404 1.427857104 1.464896076
//
IT	4725
RD	3
LK	-500631.954440
QD	-456.639783 -> -368.164402
RI	0.0254314541
TR	0.133348	0.030029
MT	6.449120
MM	C_pi: 1.194798, n_recomb: 47134.191067
RS	0	0.000000	0.961920	329.213686	0.006985	0.000408
RS	1	0.006863	0.961920	349.258994	0.007410	0.003461
RS	2	0.014198	0.961920	370.339928	0.007857	0.004986
RS	3	0.022035	0.961920	392.483878	0.008327	0.005163
RS	4	0.030411	0.807421	494.821430	0.010498	0.006068
RS	5	0.039361	0.807421	522.827003	0.011092	0.006837
RS	6	0.048926	0.698863	637.106010	0.013517	0.008696
RS	7	0.059147	0.698863	670.717659	0.014230	0.010022
RS	8	0.070069	0.648406	759.775479	0.016119	0.011794
RS	9	0.081742	0.648406	797.088967	0.016911	0.013280
RS	10	0.094215	0.639050	847.277691	0.017976	0.014665
RS	11	0.107545	0.639050	886.289231	0.018804	0.016200
RS	12	0.121789	0.666872	887.557193	0.018830	0.016770
RS	13	0.137011	0.666872	926.563338	0.019658	0.018024
RS	14	0.153277	0.726951	886.871029	0.018816	0.017645
RS	15	0.170660	0.726951	924.838345	0.019621	0.018628
RS	16	0.189236	0.808307	867.092006	0.018396	0.017856
RS	17	0.209087	0.808307	903.642708	0.019172	0.018763
RS	18	0.230301	0.904759	841.143525	0.017846	0.017862
RS	19	0.252970	0.904759	876.188123	0.018589	0.018662
RS	20	0.277195	1.011386	816.265026	0.017318	0.017699
RS	21	0.303083	1.011386	849.839880	0.018030	0.018350
RS	22	0.330747	1.119972	798.708349	0.016945	0.017436
RS	23	0.360311	1.119972	830.920315	0.017629	0.017973
RS	24	0.391903	1.218778	793.855080	0.016842	0.017268
RS	25	0.425663	1.218778	824.811664	0.017499	0.017783
RS	26	0.461741	1.296519	804.795102	0.017075	0.017420
RS	27	0.500294	1.296519	834.481005	0.017704	0.018001
RS	28	0.541494	1.347721	831.201657	0.017635	0.018020
RS	29	0.585521	1.347721	859.324778	0.018231	0.018698
RS	30	0.632570	1.374510	869.421621	0.018446	0.019049
RS	31	0.682848	1.374510	895.295821	0.018995	0.019797
RS	32	0.736576	1.384029	913.403671	0.019379	0.020362
RS	33	0.793993	1.384029	935.929395	0.019857	0.021113
RS	34	0.855349	1.385018	955.582317	0.020274	0.021735
RS	35	0.920917	1.385018	973.358294	0.020651	0.022391
RS	36	0.990985	1.385592	987.808976	0.020957	0.022883
RS	37	1.065862	1.385592	999.380888	0.021203	0.023335
RS	38	1.145878	1.391610	1003.073409	0.021281	0.023530
RS	39	1.231385	1.391610	1007.246098	0.021370	0.023696
RS	40	1.322761	1.405570	997.466351	0.021162	0.023513
RS	41	1.420409	1.405570	993.520212	0.021079	0.023375
RS	42	1.524758	1.426789	970.742173	0.020595	0.022840
RS	43	1.636269	1.426789	958.460364	0.020335	0.022435
RS	44	1.755433	1.452750	925.116496	0.019627	0.021635
RS	45	1.882775	1.452750	904.698449	0.019194	0.021022
RS	46	2.018858	1.480248	863.815148	0.018327	0.020058
RS	47	2.164280	1.480248	835.781528	0.017732	0.019296
RS	48	2.319683	1.505969	790.185472	0.016765	0.018252
RS	49	2.485751	1.505969	755.322372	0.016025	0.017388
RS	50	2.663217	1.526889	707.273183	0.015006	0.016321
RS	51	2.852863	1.526889	666.634233	0.014143	0.015387
RS	52	3.055525	1.540836	617.686238	0.013105	0.014326
RS	53	3.272096	1.540836	572.664571	0.012150	0.013339
RS	54	3.503531	1.547975	523.535412	0.011107	0.012283
RS	55	3.750849	1.547975	476.045164	0.010100	0.011257
RS	56	4.015142	1.547975	428.090533	0.009082	0.010217
RS	57	4.297574	1.547975	380.432697	0.008071	0.009171
RS	58	4.599389	1.603832	323.332808	0.006860	0.007947
RS	59	4.921919	1.603832	282.013134	0.005983	0.006990
RS	60	5.266585	1.603832	242.567072	0.005146	0.006060
RS	61	5.634906	1.603832	205.551799	0.004361	0.005172
RS	62	6.028506	1.603832	171.432454	0.003637	0.004340
RS	63	6.449120	1.603832	586.023637	0.012433	0.015046
PA	4+25*2+4+6 0.133347999 0.030028645 6.449119546 0.961919952 0.807420956 0.698863288 0.648406289 0.639050474 0.666871547 0.726950678 0.808306770 0.904759210 1.011385501 1.119971775 1.218777681 1.296519409 1.347720789 1.374510036 1.384029408 1.385018142 1.385592178 1.391610452 1.405570241 1.426789278 1.452749812 1.480247654 1.505969389 1.526888540 1.540836011 1.547974961 1.603831695
//
IT	4309
RD	4
LK	-500464.685928
QD	-405.617797 -> -335.282352
RI	0.0221719117
TR	0.129321	0.030430
MT	6.643966
MM	C_pi: 1.243105, n_recomb: 49648.257158
RS	0	0.000000	1.086646	309.018999	0.006224	0.000378
RS	1	0.006913	1.086646	328.249874	0.006612	0.003286
RS	2	0.014304	1.086646	348.521545	0.007020	0.004753
RS	3	0.022206	1.086646	369.868153	0.007450	0.004837
RS	4	0.030654	0.898147	474.247283	0.009552	0.005788
RS	5	0.039686	0.898147	501.855691	0.010108	0.006359
RS	6	0.049342	0.744150	639.758267	0.012886	0.008413
RS	7	0.059666	0.744150	674.347665	0.013583	0.009607
RS	8	0.070704	0.664986	793.898897	0.015990	0.011699
RS	9	0.082505	0.664986	833.496309	0.016788	0.013111
RS	10	0.095121	0.638598	909.704882	0.018323	0.014802
RS	11	0.108610	0.638598	951.773786	0.019170	0.016332
RS	12	0.123031	0.657548	965.979279	0.019456	0.017083
RS	13	0.138449	0.657548	1008.253061	0.020308	0.018409
RS	14	0.154933	0.715789	966.193154	0.019461	0.018007
RS	15	0.172556	0.715789	1007.288119	0.020288	0.019079
RS	16	0.191398	0.800607	938.636657	0.018906	0.018133
RS	17	0.211542	0.800607	978.051448	0.019700	0.019129
RS	18	0.233079	0.905065	901.387666	0.018155	0.017992
RS	19	0.256105	0.905065	939.008875	0.018913	0.018887
RS	20	0.280722	1.024225	864.299631	0.017408	0.017672
RS	21	0.307041	1.024225	900.180890	0.018131	0.018415
RS	22	0.335180	1.148839	835.669048	0.016832	0.017269
RS	23	0.365264	1.148839	869.972031	0.017523	0.017886
RS	24	0.397427	1.264023	822.755648	0.016572	0.016997
RS	25	0.431814	1.264023	855.684287	0.017235	0.017575
RS	26	0.468579	1.354216	829.931166	0.016716	0.017098
RS	27	0.507884	1.354216	861.589219	0.017354	0.017724
RS	28	0.549907	1.411084	857.233763	0.017266	0.017706
RS	29	0.594835	1.411084	887.423643	0.017874	0.018416
RS	30	0.642869	1.436885	900.465434	0.018137	0.018797
RS	31	0.694223	1.436885	928.516887	0.018702	0.019569
RS	32	0.749127	1.441142	952.286976	0.019181	0.020213
RS	33	0.807827	1.441142	977.007383	0.019679	0.020984
RS	34	0.870585	1.435651	1003.251879	0.020207	0.021705
RS	35	0.937682	1.435651	1023.055874	0.020606	0.022379
RS	36	1.009416	1.431255	1042.953940	0.021007	0.022954
RS	37	1.086110	1.431255	1056.190861	0.021273	0.023422
RS	38	1.168105	1.435607	1062.460059	0.021400	0.023651
RS	39	1.255769	1.435607	1067.834457	0.021508	0.023832
RS	40	1.349493	1.451817	1057.135196	0.021292	0.023624
RS	41	1.449696	1.451817	1053.979812	0.021229	0.023502
RS	42	1.556826	1.478752	1027.452926	0.020695	0.022896
RS	43	1.671362	1.478752	1015.710649	0.020458	0.022512
RS	44	1.793816	1.512817	977.150201	0.019681	0.021623
RS	45	1.924735	1.512817	957.187246	0.019279	0.021040
RS	46	2.064704	1.549475	910.976670	0.018349	0.019995
RS	47	2.214349	1.549475	883.399681	0.017793	0.019271
RS	48	2.374340	1.584009	833.330028	0.016785	0.018171
RS	49	2.545390	1.584009	798.883219	0.016091	0.017351
RS	50	2.728265	1.612093	747.651943	0.015059	0.016261
RS	51	2.923782	1.612093	707.217931	0.014245	0.015371
RS	52	3.132816	1.630646	656.288214	0.013219	0.014315
RS	53	3.356299	1.630646	611.007443	0.012307	0.013368
RS	54	3.595232	1.639715	560.554583	0.011291	0.012335
RS	55	3.850683	1.639715	512.106960	0.010315	0.011339
RS	56	4.123792	1.639715	462.786077	0.009321	0.010323
RS	57	4.415782	1.639715	413.380446	0.008326	0.009296
RS	58	4.727957	1.714200	350.336590	0.007056	0.008009
RS	59	5.061712	1.714200	307.785178	0.006199	0.007083
RS	60	5.418540	1.714200	266.753978	0.005373	0.006175
RS	61	5.800035	1.714200	227.859330	0.004589	0.005302
RS	62	6.207902	1.714200	191.636784	0.003860	0.004478
RS	63	6.643966	1.714200	679.383386	0.013684	0.016012
PA	4+25*2+4+6 0.129320563 0.030430289 6.643966016 1.086646287 0.898146625 0.744150312 0.664985983 0.638597503 0.657547748 0.715789484 0.800607406 0.905064658 1.024224633 1.148839131 1.264023194 1.354216214 1.411084460 1.436884887 1.441142057 1.435650524 1.431254603 1.435606823 1.451817322 1.478751736 1.512817043 1.549475097 1.584008783 1.612092502 1.630646022 1.639715171 1.714199840
//
IT	4663
RD	5
LK	-500328.596655
QD	-367.465099 -> -307.001404
RI	0.0195577172
TR	0.126005	0.030929
MT	6.795895
MM	C_pi: 1.284486, n_recomb: 52093.811635
RS	0	0.000000	1.189040	297.739127	0.005715	0.000359
RS	1	0.006951	1.189040	316.549244	0.006077	0.003177
RS	2	0.014385	1.189040	336.408855	0.006458	0.004616
RS	3	0.022335	1.189040	357.356648	0.006860	0.004647
RS	4	0.030839	0.993067	453.964549	0.008714	0.005533
RS	5	0.039933	0.993067	481.009756	0.009234	0.005961
RS	6	0.049659	0.796269	634.398084	0.012178	0.008132
RS	7	0.060062	0.796269	669.495513	0.012852	0.009207
RS	8	0.071187	0.688718	815.161211	0.015648	0.011563
RS	9	0.083086	0.688718	856.538373	0.016442	0.012889
RS	10	0.095812	0.645594	958.323297	0.018396	0.014872
RS	11	0.109423	0.645594	1003.038366	0.019254	0.016364
RS	12	0.123979	0.655494	1032.621719	0.019822	0.017326
RS	13	0.139548	0.655494	1077.857722	0.020691	0.018674
RS	14	0.156198	0.710943	1036.667360	0.019900	0.018309
RS	15	0.174006	0.710943	1080.667546	0.020745	0.019423
RS	16	0.193051	0.797497	1004.035534	0.019274	0.018376
RS	17	0.213421	0.797497	1046.159041	0.020082	0.019416
RS	18	0.235206	0.907552	957.815235	0.018386	0.018116
RS	19	0.258505	0.907552	997.910519	0.019156	0.019058
RS	20	0.283424	1.036397	910.427675	0.017477	0.017659
RS	21	0.310075	1.036397	948.548185	0.018208	0.018450
RS	22	0.338579	1.174161	872.223227	0.016743	0.017127
RS	23	0.369063	1.174161	908.566130	0.017441	0.017786
RS	24	0.401667	1.303235	852.373712	0.016362	0.016758
RS	25	0.436537	1.303235	887.222491	0.017031	0.017367
RS	26	0.473830	1.403898	856.598548	0.016443	0.016809
RS	27	0.513716	1.403898	890.165808	0.017088	0.017454
RS	28	0.556374	1.464871	885.369834	0.016996	0.017419
RS	29	0.601997	1.464871	917.548732	0.017613	0.018139
RS	30	0.650792	1.488453	934.047154	0.017930	0.018561
RS	31	0.702977	1.488453	964.181592	0.018509	0.019339
RS	32	0.758791	1.486544	994.088266	0.019083	0.020068
RS	33	0.818483	1.486544	1020.886019	0.019597	0.020845
RS	34	0.882325	1.473949	1054.179909	0.020236	0.021668
RS	35	0.950604	1.473949	1075.856140	0.020652	0.022350
RS	36	1.023630	1.464093	1101.580468	0.021146	0.023012
RS	37	1.101731	1.464093	1116.268461	0.021428	0.023490
RS	38	1.185261	1.466279	1125.288677	0.021601	0.023761
RS	39	1.274596	1.466279	1131.582504	0.021722	0.023956
RS	40	1.370141	1.484153	1119.866639	0.021497	0.023732
RS	41	1.472328	1.484153	1117.159800	0.021445	0.023628
RS	42	1.581617	1.516169	1086.550232	0.020858	0.022962
RS	43	1.698503	1.516169	1074.967971	0.020635	0.022601
RS	44	1.823513	1.557745	1030.727739	0.019786	0.021634
RS	45	1.957212	1.557745	1010.828950	0.019404	0.021080
RS	46	2.100204	1.603069	958.806289	0.018405	0.019962
RS	47	2.253136	1.603069	931.307681	0.017878	0.019274
RS	48	2.416697	1.646047	876.325428	0.016822	0.018124
RS	49	2.591627	1.646047	841.954111	0.016162	0.017344
RS	50	2.778717	1.681038	787.185472	0.015111	0.016231
RS	51	2.978810	1.681038	746.680680	0.014333	0.015381
RS	52	3.192812	1.704022	693.521809	0.013313	0.014328
RS	53	3.421688	1.704022	647.798091	0.012435	0.013417
RS	54	3.666473	1.714912	595.894382	0.011439	0.012402
RS	55	3.928272	1.714912	546.414560	0.010489	0.011433
RS	56	4.208269	1.714912	495.708993	0.009516	0.010438
RS	57	4.507727	1.714912	444.589712	0.008534	0.009427
RS	58	4.828001	1.807648	375.540552	0.007209	0.008081
RS	59	5.170535	1.807648	331.877843	0.006371	0.007180
RS	60	5.536879	1.807648	289.423903	0.005556	0.006292
RS	61	5.928686	1.807648	248.842099	0.004777	0.005432
RS	62	6.347727	1.807648	210.725591	0.004045	0.004615
RS	63	6.795895	1.807648	770.391877	0.014789	0.016966
PA	4+25*2+4+6 0.126004682 0.030929416 6.795894934 1.189039602 0.993066605 0.796268639 0.688717635 0.645594465 0.655493726 0.710942810 0.797496831 0.907552164 1.036397225 1.174161063 1.303234607 1.403898206 1.464870922 1.488452777 1.486544019 1.473948621 1.464093271 1.466278801 1.484152530 1.516169129 1.557744525 1.603069325 1.646047274 1.681038380 1.704022108 1.714912203 1.807648327
//
IT	5174
RD	6
LK	-500210.729741
QD	-335.195664 -> -281.824797
RI	0.0176512006
TR	0.123133	0.031462
MT	6.922645
MM	C_pi: 1.321016, n_recomb: 54448.360275
RS	0	0.000000	1.263714	293.893548	0.005398	0.000347
RS	1	0.006982	1.263714	312.655370	0.005742	0.003111
RS	2	0.014451	1.263714	332.484818	0.006106	0.004548
RS	3	0.022441	1.263714	353.423943	0.006491	0.004554
RS	4	0.030990	1.085948	436.725534	0.008021	0.005300
RS	5	0.040135	1.085948	463.231218	0.008508	0.005633
RS	6	0.049919	0.850286	626.313949	0.011503	0.007862
RS	7	0.060386	0.850286	661.672676	0.012152	0.008839
RS	8	0.071584	0.715153	829.283464	0.015231	0.011404
RS	9	0.083563	0.715153	872.105546	0.016017	0.012649
RS	10	0.096379	0.655885	997.955873	0.018328	0.014894
RS	11	0.110090	0.655885	1045.017007	0.019193	0.016338
RS	12	0.124758	0.656939	1090.932039	0.020036	0.017512
RS	13	0.140450	0.656939	1138.894549	0.020917	0.018862
RS	14	0.157237	0.709255	1100.490194	0.020212	0.018562
RS	15	0.175197	0.709255	1147.210235	0.021070	0.019697
RS	16	0.194410	0.796690	1064.424061	0.019549	0.018587
RS	17	0.214965	0.796690	1109.110140	0.020370	0.019650
RS	18	0.236955	0.911000	1010.665037	0.018562	0.018227
RS	19	0.260480	0.911000	1053.119428	0.019342	0.019196
RS	20	0.285648	1.047855	954.115903	0.017523	0.017650
RS	21	0.312572	1.047855	994.381314	0.018263	0.018469
RS	22	0.341377	1.197075	907.160214	0.016661	0.017002
RS	23	0.372193	1.197075	945.456876	0.017364	0.017685
RS	24	0.405160	1.338638	880.924947	0.016179	0.016543
RS	25	0.440429	1.338638	917.605757	0.016853	0.017168
RS	26	0.478160	1.448780	882.510976	0.016208	0.016545
RS	27	0.518525	1.448780	917.893081	0.016858	0.017196
RS	28	0.561709	1.513170	912.887454	0.016766	0.017151
RS	29	0.607908	1.513170	946.957149	0.017392	0.017872
RS	30	0.657332	1.534066	967.062898	0.017761	0.018336
RS	31	0.710206	1.534066	999.184149	0.018351	0.019113
RS	32	0.766773	1.525713	1035.392787	0.019016	0.019924
RS	33	0.827288	1.525713	1064.176991	0.019545	0.020700
RS	34	0.892029	1.505866	1104.752597	0.020290	0.021623
RS	35	0.961289	1.505866	1128.210329	0.020721	0.022307
RS	36	1.035385	1.490405	1160.032628	0.021305	0.023057
RS	37	1.114655	1.490405	1176.068680	0.021600	0.023542
RS	38	1.199458	1.490142	1188.062232	0.021820	0.023860
RS	39	1.290183	1.490142	1195.150113	0.021950	0.024067
RS	40	1.387241	1.509221	1182.506155	0.021718	0.023836
RS	41	1.491076	1.509221	1180.101640	0.021674	0.023749
RS	42	1.602160	1.545733	1145.365773	0.021036	0.023032
RS	43	1.721000	1.545733	1133.786485	0.020823	0.022694
RS	44	1.848137	1.594205	1083.743232	0.019904	0.021656
RS	45	1.984151	1.594205	1063.751710	0.019537	0.021131
RS	46	2.129660	1.647641	1005.775392	0.018472	0.019947
RS	47	2.285328	1.647641	978.207076	0.017966	0.019294
RS	48	2.451865	1.698612	918.187144	0.016863	0.018096
RS	49	2.630029	1.698612	883.761820	0.016231	0.017353
RS	50	2.820632	1.740166	825.365797	0.015159	0.016219
RS	51	3.024542	1.740166	784.692979	0.014412	0.015406
RS	52	3.242688	1.767337	729.258842	0.013394	0.014355
RS	53	3.476065	1.767337	683.043495	0.012545	0.013475
RS	54	3.725735	1.779870	629.705059	0.011565	0.012477
RS	55	3.992837	1.779870	579.202535	0.010638	0.011533
RS	56	4.278587	1.779870	527.155527	0.009682	0.010557
RS	57	4.584287	1.779870	474.396565	0.008713	0.009560
RS	58	4.911331	1.890386	399.348295	0.007334	0.008156
RS	59	5.261207	1.890386	354.686393	0.006514	0.007278
RS	60	5.635511	1.890386	310.948138	0.005711	0.006408
RS	61	6.035948	1.890386	268.835675	0.004937	0.005559
RS	62	6.464342	1.890386	228.991010	0.004206	0.004749
RS	63	6.922645	1.890386	859.947831	0.015794	0.017900
PA	4+25*2+4+6 0.123132928 0.031461667 6.922645229 1.263714042 1.085947828 0.850286254 0.715152689 0.655885363 0.656938709 0.709254910 0.796690265 0.911000353 1.047855082 1.197075420 1.338637513 1.448779526 1.513170440 1.534065544 1.525713068 1.505866398 1.490405246 1.490142384 1.509221354 1.545733007 1.594205138 1.647640901 1.698611792 1.740166343 1.767336932 1.779869710 1.890385665
//
IT	4340
RD	7
LK	-500106.427254
QD	-306.898325 -> -259.296961
RI	0.0162899139
TR	0.120571	0.031997
MT	7.033373
MM	C_pi: 1.354151, n_recomb: 56714.947069
RS	0	0.000000	1.313612	295.392683	0.005208	0.000339
RS	1	0.007008	1.313612	314.390472	0.005543	0.003074
RS	2	0.014508	1.313612	334.483332	0.005898	0.004525
RS	3	0.022533	1.313612	355.716095	0.006272	0.004527
RS	4	0.031120	1.174475	422.753978	0.007454	0.005088
RS	5	0.040309	1.174475	448.801424	0.007913	0.005361
RS	6	0.050143	0.904236	617.675829	0.010891	0.007607
RS	7	0.060665	0.904236	653.165198	0.011517	0.008505
RS	8	0.071925	0.742487	839.243626	0.014798	0.011233
RS	9	0.083974	0.742487	883.279213	0.015574	0.012408
RS	10	0.096867	0.667708	1031.466728	0.018187	0.014881
RS	11	0.110664	0.667708	1080.648233	0.019054	0.016279
RS	12	0.125428	0.660207	1143.188252	0.020157	0.017655
RS	13	0.141227	0.660207	1193.694502	0.021047	0.018998
RS	14	0.158133	0.709275	1159.306881	0.020441	0.018777
RS	15	0.176224	0.709275	1208.598294	0.021310	0.019922
RS	16	0.195582	0.797090	1120.917605	0.019764	0.018774
RS	17	0.216297	0.797090	1168.043659	0.020595	0.019849
RS	18	0.238464	0.914813	1060.570313	0.018700	0.018329
RS	19	0.262185	0.914813	1105.281366	0.019488	0.019314
RS	20	0.287568	1.058586	995.587111	0.017554	0.017644
RS	21	0.314730	1.058586	1037.907865	0.018300	0.018481
RS	22	0.343795	1.218158	940.368940	0.016581	0.016889
RS	23	0.374897	1.218158	980.533731	0.017289	0.017587
RS	24	0.408179	1.371366	908.017580	0.016010	0.016346
RS	25	0.443794	1.371366	946.441376	0.016688	0.016979
RS	26	0.481905	1.490492	907.048467	0.015993	0.016300
RS	27	0.522686	1.490492	944.150936	0.016647	0.016953
RS	28	0.566326	1.558069	938.960821	0.016556	0.016901
RS	29	0.613024	1.558069	974.825758	0.017188	0.017617
RS	30	0.662994	1.576190	998.502158	0.017606	0.018121
RS	31	0.716467	1.576190	1032.522613	0.018205	0.018893
RS	32	0.773688	1.561413	1075.027135	0.018955	0.019780
RS	33	0.834918	1.561413	1105.726287	0.019496	0.020553
RS	34	0.900440	1.534387	1153.674427	0.020342	0.021570
RS	35	0.970553	1.534387	1178.859242	0.020786	0.022255
RS	36	1.045581	1.513335	1216.968660	0.021458	0.023090
RS	37	1.125866	1.513335	1234.307577	0.021763	0.023581
RS	38	1.211778	1.510469	1249.495085	0.022031	0.023947
RS	39	1.303711	1.510469	1257.331211	0.022169	0.024165
RS	40	1.402087	1.530391	1243.933785	0.021933	0.023932
RS	41	1.507358	1.530391	1241.781548	0.021895	0.023862
RS	42	1.620006	1.570889	1203.013547	0.021212	0.023102
RS	43	1.740549	1.570889	1191.385840	0.021007	0.022785
RS	44	1.869540	1.625692	1135.580221	0.020023	0.021685
RS	45	2.007570	1.625692	1115.446190	0.019668	0.021188
RS	46	2.155275	1.686701	1051.536263	0.018541	0.019944
RS	47	2.313331	1.686701	1023.851541	0.018053	0.019322
RS	48	2.482464	1.745204	958.813310	0.016906	0.018082
RS	49	2.663450	1.745204	924.293321	0.016297	0.017373
RS	50	2.857120	1.792962	862.293280	0.015204	0.016219
RS	51	3.064364	1.792962	821.425858	0.014483	0.015439
RS	52	3.286131	1.824056	763.751308	0.013466	0.014390
RS	53	3.523441	1.824056	717.043126	0.012643	0.013539
RS	54	3.777381	1.838023	662.338292	0.011678	0.012557
RS	55	4.049119	1.838023	610.843136	0.010770	0.011633
RS	56	4.339901	1.838023	557.506581	0.009830	0.010675
RS	57	4.651062	1.838023	503.179297	0.008872	0.009690
RS	58	4.984029	1.965804	422.154535	0.007443	0.008231
RS	59	5.340332	1.965804	376.579189	0.006640	0.007375
RS	60	5.721606	1.965804	331.660970	0.005848	0.006520
RS	61	6.129600	1.965804	288.134928	0.005080	0.005682
RS	62	6.566188	1.965804	246.685611	0.004350	0.004876
RS	63	7.033373	1.965804	948.840728	0.016730	0.018808
PA	4+25*2+4+6 0.120570722 0.031997152 7.033373117 1.313612365 1.174475418 0.904235986 0.742487478 0.667707645 0.660206875 0.709274525 0.797090291 0.914812637 1.058585700 1.218157718 1.371366328 1.490491957 1.558068732 1.576189672 1.561413039 1.534387465 1.513334645 1.510468528 1.530390662 1.570888781 1.625691638 1.686700595 1.745204204 1.792961669 1.824056161 1.838023183 1.965804400
//
IT	4725
RD	8
LK	-500013.302467
QD	-281.803032 -> -239.119994
RI	0.0153108416
TR	0.118244	0.032522
MT	7.132967
MM	C_pi: 1.384807, n_recomb: 58900.990203
RS	0	0.000000	1.344646	300.470511	0.005101	0.000334
RS	1	0.007032	1.344646	319.900771	0.005431	0.003055
RS	2	0.014558	1.344646	340.460723	0.005780	0.004531
RS	3	0.022614	1.344646	362.197690	0.006149	0.004541
RS	4	0.031236	1.258131	411.546339	0.006987	0.004895
RS	5	0.040464	1.258131	437.221739	0.007423	0.005132
RS	6	0.050341	0.957369	609.301145	0.010344	0.007368
RS	7	0.060913	0.957369	644.849201	0.010948	0.008204
RS	8	0.072228	0.769942	846.631841	0.014374	0.011057
RS	9	0.084339	0.769942	891.713220	0.015139	0.012173
RS	10	0.097301	0.680236	1060.593384	0.018006	0.014843
RS	11	0.111175	0.680236	1111.718979	0.018874	0.016198
RS	12	0.126025	0.664480	1190.862249	0.020218	0.017766
RS	13	0.141918	0.664480	1243.766309	0.021116	0.019098
RS	14	0.158929	0.710262	1214.264924	0.020615	0.018961
RS	15	0.177137	0.710262	1266.007574	0.021494	0.020113
RS	16	0.196625	0.798120	1174.377610	0.019938	0.018941
RS	17	0.217483	0.798120	1223.842299	0.020778	0.020023
RS	18	0.239808	0.918656	1108.133616	0.018813	0.018424
RS	19	0.263702	0.918656	1155.014298	0.019609	0.019419
RS	20	0.289277	1.068548	1035.225678	0.017576	0.017642
RS	21	0.316651	1.068548	1079.523558	0.018328	0.018490
RS	22	0.345949	1.237677	972.046645	0.016503	0.016788
RS	23	0.377307	1.237677	1014.002820	0.017215	0.017495
RS	24	0.410871	1.401967	933.708254	0.015852	0.016165
RS	25	0.446794	1.401967	973.793877	0.016533	0.016804
RS	26	0.485244	1.529843	930.148968	0.015792	0.016072
RS	27	0.526397	1.529843	968.884765	0.016449	0.016725
RS	28	0.570445	1.600592	963.436294	0.016357	0.016664
RS	29	0.617589	1.600592	1001.008327	0.016995	0.017376
RS	30	0.668049	1.616045	1028.116143	0.017455	0.017914
RS	31	0.722057	1.616045	1063.956371	0.018063	0.018680
RS	32	0.779862	1.595004	1112.651459	0.018890	0.019636
RS	33	0.841733	1.595004	1145.205407	0.019443	0.020405
RS	34	0.907954	1.560973	1200.522544	0.020382	0.021510
RS	35	0.978831	1.560973	1227.398334	0.020838	0.022195
RS	36	1.054693	1.534419	1271.917436	0.021594	0.023112
RS	37	1.135889	1.534419	1290.542592	0.021910	0.023607
RS	38	1.222795	1.528869	1309.122469	0.022226	0.024022
RS	39	1.315811	1.528869	1317.700427	0.022371	0.024250
RS	40	1.415369	1.549355	1303.749150	0.022135	0.024021
RS	41	1.521927	1.549355	1301.846752	0.022102	0.023965
RS	42	1.635978	1.593407	1259.205042	0.021378	0.023169
RS	43	1.758049	1.593407	1247.528638	0.021180	0.022873
RS	44	1.888704	1.654038	1186.080613	0.020137	0.021718
RS	45	2.028547	1.654038	1165.804671	0.019793	0.021245
RS	46	2.178223	1.722126	1096.058040	0.018608	0.019948
RS	47	2.338423	1.722126	1068.256603	0.018136	0.019354
RS	48	2.509889	1.787729	998.284279	0.016949	0.018076
RS	49	2.693412	1.787729	963.668734	0.016361	0.017398
RS	50	2.889840	1.841340	898.138303	0.015248	0.016227
RS	51	3.100081	1.841340	857.080032	0.014551	0.015476
RS	52	3.325105	1.876097	797.234622	0.013535	0.014429
RS	53	3.565953	1.876097	750.050486	0.012734	0.013605
RS	54	3.823736	1.891283	694.067355	0.011784	0.012637
RS	55	4.099647	1.891283	641.613482	0.010893	0.011734
RS	56	4.394959	1.891283	587.036537	0.009966	0.010790
RS	57	4.711037	1.891283	531.203456	0.009019	0.009818
RS	58	5.049341	2.035796	444.230187	0.007542	0.008305
RS	59	5.411434	2.035796	397.805997	0.006754	0.007468
RS	60	5.798989	2.035796	351.786676	0.005973	0.006628
RS	61	6.213796	2.035796	306.935792	0.005211	0.005800
RS	62	6.657772	2.035796	263.975664	0.004482	0.004999
RS	63	7.132967	2.035796	1037.562299	0.017615	0.019690
PA	4+25*2+4+6 0.118244284 0.032521977 7.132966779 1.344645695 1.258130985 0.957368612 0.769942300 0.680236206 0.664480122 0.710262094 0.798119554 0.918655706 1.068547900 1.237677034 1.401967094 1.529843210 1.600591936 1.616044764 1.595003694 1.560972807 1.534418769 1.528869412 1.549355330 1.593407341 1.654037630 1.722125979 1.787728511 1.841339912 1.876096704 1.891282553 2.035795721
//
IT	3995
RD	9
LK	-499929.751748
QD	-259.433807 -> -221.022488
RI	0.0145958278
TR	0.116109	0.033030
MT	7.224209
MM	C_pi: 1.413556, n_recomb: 61013.315129
RS	0	0.000000	1.362397	307.880841	0.005046	0.000330
RS	1	0.007053	1.362397	327.873896	0.005374	0.003047
RS	2	0.014604	1.362397	349.036257	0.005721	0.004555
RS	3	0.022687	1.362397	371.417575	0.006087	0.004580
RS	4	0.031340	1.337035	402.534552	0.006597	0.004722
RS	5	0.040604	1.337035	427.913803	0.007013	0.004936
RS	6	0.050521	1.009433	601.452076	0.009858	0.007145
RS	7	0.061137	1.009433	637.016663	0.010441	0.007931
RS	8	0.072502	0.797184	852.307909	0.013969	0.010882
RS	9	0.084669	0.797184	898.306719	0.014723	0.011947
RS	10	0.097694	0.693083	1086.375176	0.017806	0.014789
RS	11	0.111638	0.693083	1139.300326	0.018673	0.016104
RS	12	0.126565	0.669336	1234.894326	0.020240	0.017850
RS	13	0.142545	0.669336	1290.074848	0.021144	0.019172
RS	14	0.159652	0.711820	1266.131433	0.020752	0.019122
RS	15	0.177965	0.711820	1320.225048	0.021638	0.020277
RS	16	0.197571	0.799468	1225.402340	0.020084	0.019093
RS	17	0.218559	0.799468	1277.120106	0.020932	0.020180
RS	18	0.241027	0.922342	1153.822661	0.018911	0.018514
RS	19	0.265080	0.922342	1202.798693	0.019714	0.019516
RS	20	0.290830	1.077724	1073.367401	0.017592	0.017644
RS	21	0.318395	1.077724	1119.574631	0.018350	0.018500
RS	22	0.347905	1.255781	1002.427950	0.016430	0.016697
RS	23	0.379497	1.255781	1046.108024	0.017146	0.017412
RS	24	0.413316	1.430744	958.148793	0.015704	0.015999
RS	25	0.449521	1.430744	999.823728	0.016387	0.016640
RS	26	0.488280	1.567254	951.916388	0.015602	0.015861
RS	27	0.529772	1.567254	992.206772	0.016262	0.016511
RS	28	0.574190	1.641276	986.372708	0.016167	0.016441
RS	29	0.621742	1.641276	1025.571105	0.016809	0.017147
RS	30	0.672647	1.654247	1055.927270	0.017307	0.017715
RS	31	0.727143	1.654247	1093.514213	0.017923	0.018474
RS	32	0.785483	1.627166	1148.236046	0.018819	0.019493
RS	33	0.847937	1.627166	1182.590892	0.019383	0.020258
RS	34	0.914796	1.586342	1245.214301	0.020409	0.021445
RS	35	0.986371	1.586342	1273.753350	0.020877	0.022129
RS	36	1.062994	1.554414	1324.750606	0.021712	0.023123
RS	37	1.145022	1.554414	1344.658518	0.022039	0.023623
RS	38	1.232835	1.546146	1366.801309	0.022402	0.024087
RS	39	1.326841	1.546146	1376.133347	0.022555	0.024324
RS	40	1.427478	1.566975	1361.830925	0.022320	0.024101
RS	41	1.535213	1.566975	1360.198546	0.022293	0.024060
RS	42	1.650547	1.614216	1313.866299	0.021534	0.023233
RS	43	1.774016	1.614216	1302.165026	0.021342	0.022955
RS	44	1.906192	1.680233	1235.229667	0.020245	0.021751
RS	45	2.047692	1.680233	1214.835784	0.019911	0.021301
RS	46	2.199171	1.754958	1139.383870	0.018674	0.019956
RS	47	2.361335	1.754958	1111.486666	0.018217	0.019389
RS	48	2.534936	1.827260	1036.693943	0.016991	0.018076
RS	49	2.720782	1.827260	1001.999921	0.016423	0.017426
RS	50	2.919735	1.886396	933.035601	0.015292	0.016240
RS	51	3.132721	1.886396	891.803427	0.014617	0.015517
RS	52	3.360729	1.924568	829.870071	0.013601	0.014472
RS	53	3.604819	1.924568	782.233939	0.012821	0.013671
RS	54	3.866124	1.940768	725.065398	0.011884	0.012718
RS	55	4.145860	1.940768	671.686740	0.011009	0.011832
RS	56	4.445327	1.940768	615.914800	0.010095	0.010903
RS	57	4.765914	1.940768	558.631212	0.009156	0.009941
RS	58	5.109114	2.101470	465.743006	0.007633	0.008377
RS	59	5.476520	2.101470	418.520302	0.006859	0.007558
RS	60	5.869839	2.101470	371.461812	0.006088	0.006731
RS	61	6.290899	2.101470	325.356202	0.005333	0.005912
RS	62	6.741658	2.101470	280.959774	0.004605	0.005116
RS	63	7.224209	2.101470	1126.359600	0.018461	0.020547
PA	4+25*2+4+6 0.116108711 0.033029807 7.224209076 1.362396682 1.337035337 1.009433455 0.797183873 0.693082883 0.669336464 0.711820019 0.799468305 0.922341890 1.077723906 1.255781101 1.430743776 1.567254174 1.641276233 1.654246773 1.627166130 1.586341708 1.554413789 1.546145769 1.566974830 1.614215869 1.680233436 1.754958144 1.827260383 1.886396350 1.924567521 1.940767977 2.101469521
//
IT	4306
RD	10
LK	-499854.529779
QD	-239.420179 -> -204.752972
RI	0.0140607846
TR	0.114134	0.033518
MT	7.308792
MM	C_pi: 1.440763, n_recomb: 63057.354756
RS	0	0.000000	1.371494	316.714865	0.005023	0.000328
RS	1	0.007073	1.371494	337.350631	0.005350	0.003045
RS	2	0.014646	1.371494	359.198386	0.005696	0.004588
RS	3	0.022754	1.371494	382.310005	0.006063	0.004634
RS	4	0.031436	1.411618	395.213310	0.006268	0.004566
RS	5	0.040732	1.411618	420.357778	0.006666	0.004767
RS	6	0.050685	1.060336	594.201444	0.009423	0.006938
RS	7	0.061343	1.060336	629.757369	0.009987	0.007683
RS	8	0.072754	0.824071	856.764667	0.013587	0.010710
RS	9	0.084972	0.824071	903.578132	0.014329	0.011730
RS	10	0.098055	0.706040	1109.494796	0.017595	0.014723
RS	11	0.112062	0.706040	1164.096947	0.018461	0.016002
RS	12	0.127061	0.674543	1275.909209	0.020234	0.017915
RS	13	0.143120	0.674543	1333.261600	0.021144	0.019225
RS	14	0.160315	0.713718	1315.433764	0.020861	0.019264
RS	15	0.178726	0.713718	1371.792022	0.021755	0.020422
RS	16	0.198440	0.800952	1274.424150	0.020211	0.019234
RS	17	0.219547	0.800952	1328.321015	0.021065	0.020324
RS	18	0.242148	0.925780	1197.965385	0.018998	0.018600
RS	19	0.266347	0.925780	1248.971914	0.019807	0.019607
RS	20	0.292257	1.086124	1110.267925	0.017607	0.017650
RS	21	0.320000	1.086124	1158.324993	0.018369	0.018513
RS	22	0.349705	1.272572	1031.715468	0.016362	0.016617
RS	23	0.381511	1.272572	1077.059815	0.017081	0.017336
RS	24	0.415567	1.457867	981.507416	0.015565	0.015846
RS	25	0.452031	1.457867	1024.706981	0.016250	0.016489
RS	26	0.491074	1.602960	972.492224	0.015422	0.015663
RS	27	0.532878	1.602960	1014.265959	0.016085	0.016310
RS	28	0.577640	1.680399	1007.902099	0.015984	0.016231
RS	29	0.625567	1.680399	1048.652707	0.016630	0.016930
RS	30	0.676884	1.691114	1082.050243	0.017160	0.017524
RS	31	0.731830	1.691114	1121.315730	0.017782	0.018277
RS	32	0.790662	1.658239	1181.871746	0.018743	0.019352
RS	33	0.853655	1.658239	1217.976880	0.019315	0.020113
RS	34	0.921104	1.610850	1287.800371	0.020423	0.021374
RS	35	0.993323	1.610850	1317.978110	0.020901	0.022058
RS	36	1.070650	1.573689	1375.481124	0.021813	0.023125
RS	37	1.153446	1.573689	1396.673230	0.022149	0.023630
RS	38	1.242098	1.562694	1422.522028	0.022559	0.024141
RS	39	1.337020	1.562694	1432.628016	0.022719	0.024388
RS	40	1.438655	1.583691	1418.167201	0.022490	0.024173
RS	41	1.547478	1.583691	1416.834753	0.022469	0.024145
RS	42	1.663999	1.633812	1367.001441	0.021679	0.023293
RS	43	1.788760	1.633812	1355.309496	0.021493	0.023032
RS	44	1.922345	1.704834	1283.053725	0.020347	0.021784
RS	45	2.065379	1.704834	1262.575982	0.020023	0.021356
RS	46	2.218528	1.785797	1181.566373	0.018738	0.019967
RS	47	2.382509	1.785797	1153.603306	0.018295	0.019425
RS	48	2.558089	1.864437	1074.114522	0.017034	0.018081
RS	49	2.746086	1.864437	1039.366891	0.016483	0.017456
RS	50	2.947379	1.928798	967.071533	0.015336	0.016256
RS	51	3.162910	1.928798	925.688530	0.014680	0.015558
RS	52	3.393684	1.970154	861.754588	0.013666	0.014516
RS	53	3.640779	1.970154	813.693630	0.012904	0.013737
RS	54	3.905351	1.987175	755.434819	0.011980	0.012799
RS	55	4.188636	1.987175	701.164463	0.011119	0.011929
RS	56	4.491956	1.987175	644.239827	0.010217	0.011012
RS	57	4.816728	1.987175	585.555895	0.009286	0.010060
RS	58	5.164471	2.163521	486.792214	0.007720	0.008448
RS	59	5.536809	2.163521	438.812217	0.006959	0.007645
RS	60	5.935480	2.163521	390.765619	0.006197	0.006830
RS	61	6.362348	2.163521	343.463412	0.005447	0.006019
RS	62	6.819407	2.163521	297.692786	0.004721	0.005228
RS	63	7.308792	2.163521	1215.321082	0.019273	0.021378
PA	4+25*2+4+6 0.114134051 0.033517957 7.308791992 1.371493610 1.411618268 1.060335635 0.824071388 0.706039983 0.674542675 0.713718408 0.800951617 0.925780300 1.086123582 1.272572139 1.457867266 1.602959870 1.680398698 1.691114003 1.658239104 1.610849932 1.573689494 1.562693933 1.583691005 1.633811545 1.704834212 1.785796976 1.864437253 1.928797726 1.970153844 1.987174604 2.163520882
//
IT	4620
RD	11
LK	-499786.613922
QD	-221.454028 -> -190.087254
RI	0.0136488884
TR	0.112299	0.033986
MT	7.387778
MM	C_pi: 1.466658, n_recomb: 65037.218781
RS	0	0.000000	1.375296	326.339040	0.005018	0.000326
RS	1	0.007091	1.375296	347.661354	0.005346	0.003047
RS	2	0.014684	1.375296	370.239925	0.005693	0.004626
RS	3	0.022816	1.375296	394.128776	0.006060	0.004696
RS	4	0.031524	1.482255	389.213917	0.005984	0.004425
RS	5	0.040850	1.482255	414.173174	0.006368	0.004620
RS	6	0.050838	1.110109	587.506667	0.009033	0.006746
RS	7	0.061533	1.110109	623.036854	0.009580	0.007457
RS	8	0.072987	0.850525	860.322143	0.013228	0.010542
RS	9	0.085253	0.850525	907.865669	0.013959	0.011524
RS	10	0.098388	0.719001	1130.397115	0.017381	0.014649
RS	11	0.112456	0.719001	1186.568625	0.018244	0.015894
RS	12	0.127520	0.679953	1314.349416	0.020209	0.017964
RS	13	0.143653	0.679953	1373.780785	0.021123	0.019262
RS	14	0.160929	0.715818	1362.533375	0.020950	0.019391
RS	15	0.179431	0.715818	1421.079450	0.021850	0.020550
RS	16	0.199244	0.802466	1321.733110	0.020323	0.019365
RS	17	0.220463	0.802466	1377.742956	0.021184	0.020457
RS	18	0.243186	0.928913	1240.808642	0.019078	0.018684
RS	19	0.267520	0.928913	1293.787683	0.019893	0.019695
RS	20	0.293580	1.093751	1146.131126	0.017623	0.017660
RS	21	0.321487	1.093751	1195.984819	0.018389	0.018528
RS	22	0.351373	1.288126	1060.067363	0.016299	0.016545
RS	23	0.383379	1.288126	1107.022370	0.017021	0.017269
RS	24	0.417654	1.483458	1003.919143	0.015436	0.015705
RS	25	0.454359	1.483458	1048.584788	0.016123	0.016350
RS	26	0.493666	1.637102	992.006434	0.015253	0.015478
RS	27	0.535761	1.637102	1035.198393	0.015917	0.016122
RS	28	0.580841	1.718116	1028.155845	0.015809	0.016031
RS	29	0.629117	1.718116	1070.389832	0.016458	0.016725
RS	30	0.680817	1.726815	1106.615594	0.017015	0.017340
RS	31	0.736182	1.726815	1147.495058	0.017644	0.018087
RS	32	0.795473	1.688397	1213.675904	0.018661	0.019213
RS	33	0.858968	1.688397	1251.482293	0.019243	0.019969
RS	34	0.926965	1.634665	1328.377861	0.020425	0.021300
RS	35	0.999784	1.634665	1360.169940	0.020914	0.021984
RS	36	1.077766	1.592414	1424.176531	0.021898	0.023120
RS	37	1.161277	1.592414	1446.654611	0.022243	0.023629
RS	38	1.250710	1.578703	1476.323001	0.022700	0.024187
RS	39	1.346484	1.578703	1487.224538	0.022867	0.024442
RS	40	1.449050	1.599728	1472.782175	0.022645	0.024238
RS	41	1.558888	1.599728	1471.782576	0.022630	0.024223
RS	42	1.676514	1.652463	1418.635743	0.021813	0.023348
RS	43	1.802481	1.652463	1406.990675	0.021634	0.023104
RS	44	1.937379	1.728152	1329.586457	0.020443	0.021817
RS	45	2.081843	1.728152	1309.061985	0.020128	0.021408
RS	46	2.236551	1.814998	1222.645533	0.018799	0.019979
RS	47	2.402228	1.814998	1194.649492	0.018369	0.019460
RS	48	2.579652	1.899650	1110.591074	0.017076	0.018088
RS	49	2.769658	1.899650	1075.817668	0.016542	0.017487
RS	50	2.973136	1.968956	1000.297521	0.015380	0.016274
RS	51	3.191042	1.968956	958.788978	0.014742	0.015600
RS	52	3.424398	2.013288	892.941569	0.013730	0.014561
RS	53	3.674302	2.013288	844.484039	0.012985	0.013802
RS	54	3.941925	2.030952	785.227800	0.012074	0.012878
RS	55	4.228525	2.030952	730.098339	0.011226	0.012022
RS	56	4.535446	2.030952	672.061449	0.010333	0.011118
RS	57	4.864130	2.030952	612.024269	0.009410	0.010174
RS	58	5.216120	2.222400	507.432589	0.007802	0.008517
RS	59	5.593069	2.222400	458.730781	0.007053	0.007729
RS	60	5.996746	2.222400	409.740195	0.006300	0.006926
RS	61	6.429046	2.222400	361.291833	0.005555	0.006122
RS	62	6.891999	2.222400	314.201152	0.004831	0.005335
RS	63	7.387778	2.222400	1304.430766	0.020057	0.022185
PA	4+25*2+4+6 0.112299208 0.033985736 7.387778380 1.375295844 1.482254645 1.110108641 0.850524638 0.719001459 0.679952778 0.715818228 0.802465562 0.928912804 1.093751273 1.288125884 1.483457690 1.637101510 1.718116388 1.726814727 1.688396784 1.634664510 1.592414067 1.578702747 1.599728396 1.652462681 1.728152349 1.814997792 1.899649626 1.968956486 2.013287527 2.030951934 2.222399951
//
IT	4372
RD	12
LK	-499725.141770
QD	-205.275012 -> -176.830145
RI	0.0133235787
TR	0.110588	0.034433
MT	7.461940
MM	C_pi: 1.491408, n_recomb: 66956.203378
RS	0	0.000000	1.375961	336.350245	0.005023	0.000325
RS	1	0.007107	1.375961	358.379681	0.005352	0.003051
RS	2	0.014720	1.375961	381.710242	0.005701	0.004666
RS	3	0.022874	1.375961	406.398031	0.006070	0.004759
RS	4	0.031607	1.549236	384.271205	0.005739	0.004300
RS	5	0.040961	1.549236	409.085938	0.006110	0.004491
RS	6	0.050979	1.158728	581.344361	0.008682	0.006569
RS	7	0.061710	1.158728	616.838419	0.009213	0.007250
RS	8	0.073203	0.876523	863.169631	0.012892	0.010380
RS	9	0.085514	0.876523	911.371022	0.013611	0.011327
RS	10	0.098699	0.731908	1149.396480	0.017166	0.014569
RS	11	0.112821	0.731908	1207.040652	0.018027	0.015782
RS	12	0.127948	0.685491	1350.502989	0.020170	0.017999
RS	13	0.144149	0.685491	1411.928257	0.021087	0.019285
RS	14	0.161501	0.718049	1407.655666	0.021024	0.019505
RS	15	0.180087	0.718049	1468.319039	0.021930	0.020664
RS	16	0.199994	0.803956	1367.524114	0.020424	0.019488
RS	17	0.221316	0.803956	1425.586359	0.021291	0.020582
RS	18	0.244154	0.931733	1282.504329	0.019154	0.018767
RS	19	0.268614	0.931733	1337.402604	0.019974	0.019781
RS	20	0.294813	1.100655	1181.080076	0.017640	0.017674
RS	21	0.322874	1.100655	1232.681579	0.018410	0.018546
RS	22	0.352930	1.302526	1087.597131	0.016243	0.016481
RS	23	0.385121	1.302526	1136.113884	0.016968	0.017209
RS	24	0.419601	1.507617	1025.492957	0.015316	0.015575
RS	25	0.456531	1.507617	1071.571239	0.016004	0.016221
RS	26	0.496086	1.669785	1010.571619	0.015093	0.015305
RS	27	0.538452	1.669785	1055.121932	0.015758	0.015947
RS	28	0.583830	1.754541	1047.252176	0.015641	0.015842
RS	29	0.632433	1.754541	1090.905353	0.016293	0.016530
RS	30	0.684490	1.761454	1129.751545	0.016873	0.017163
RS	31	0.740247	1.761454	1172.183558	0.017507	0.017904
RS	32	0.799967	1.717734	1243.776995	0.018576	0.019075
RS	33	0.863931	1.717734	1283.236605	0.019165	0.019829
RS	34	0.932442	1.657876	1367.057461	0.020417	0.021223
RS	35	1.005822	1.657876	1400.438782	0.020916	0.021907
RS	36	1.084417	1.610679	1470.919560	0.021968	0.023108
RS	37	1.168599	1.610679	1494.684172	0.022323	0.023621
RS	38	1.258763	1.594273	1528.263482	0.022825	0.024225
RS	39	1.355336	1.594273	1539.981385	0.023000	0.024488
RS	40	1.458773	1.615210	1525.722368	0.022787	0.024297
RS	41	1.569562	1.615210	1525.088127	0.022777	0.024293
RS	42	1.688225	1.670330	1468.807091	0.021937	0.023400
RS	43	1.815322	1.670330	1457.246355	0.021764	0.023171
RS	44	1.951452	1.750388	1374.863534	0.020534	0.021848
RS	45	2.097257	1.750388	1354.329404	0.020227	0.021458
RS	46	2.253425	1.842802	1262.653669	0.018858	0.019993
RS	47	2.420693	1.842802	1234.657945	0.018440	0.019495
RS	48	2.599850	1.933163	1146.159077	0.017118	0.018096
RS	49	2.791739	1.933163	1111.387966	0.016599	0.017518
RS	50	2.997268	2.007164	1032.746282	0.015424	0.016294
RS	51	3.217404	2.007164	991.138045	0.014803	0.015641
RS	52	3.453186	2.054278	923.462696	0.013792	0.014606
RS	53	3.705726	2.054278	874.636941	0.013063	0.013866
RS	54	3.976215	2.072426	814.473066	0.012164	0.012955
RS	55	4.265928	2.072426	758.516465	0.011329	0.012114
RS	56	4.576233	2.072426	699.406244	0.010446	0.011220
RS	57	4.908593	2.072426	638.060624	0.009530	0.010285
RS	58	5.264575	2.278438	527.696180	0.007881	0.008584
RS	59	5.645858	2.278438	478.304044	0.007144	0.007809
RS	60	6.054241	2.278438	428.408701	0.006398	0.007017
RS	61	6.491649	2.278438	378.859204	0.005658	0.006221
RS	62	6.960145	2.278438	330.497015	0.004936	0.005437
RS	63	7.461940	2.278438	1393.621583	0.020814	0.022967
PA	4+25*2+4+6 0.110587613 0.034433207 7.461939676 1.375960817 1.549236108 1.158727558 0.876522768 0.731907577 0.685490570 0.718049152 0.803956348 0.931733447 1.100655436 1.302525805 1.507616775 1.669784962 1.754540765 1.761453915 1.717734275 1.657875532 1.610678803 1.594273334 1.615210387 1.670330362 1.750388440 1.842801508 1.933162832 2.007164453 2.054277927 2.072425819 2.278438229
//
IT	4518
RD	13
LK	-499669.377063
QD	-190.661568 -> -164.812925
RI	0.0130594162
TR	0.108986	0.034861
MT	7.531849
MM	C_pi: 1.515130, n_recomb: 68816.946757
RS	0	0.000000	1.374941	346.465785	0.005035	0.000324
RS	1	0.007123	1.374941	369.206395	0.005365	0.003056
RS	2	0.014754	1.374941	393.292880	0.005715	0.004706
RS	3	0.022927	1.374941	418.783365	0.006085	0.004823
RS	4	0.031684	1.612782	380.192537	0.005525	0.004187
RS	5	0.041064	1.612782	404.896810	0.005884	0.004378
RS	6	0.051112	1.206214	575.662090	0.008365	0.006406
RS	7	0.061875	1.206214	611.113155	0.008880	0.007061
RS	8	0.073406	0.902051	865.447282	0.012576	0.010225
RS	9	0.085758	0.902051	914.244146	0.013285	0.011141
RS	10	0.098989	0.744717	1166.736361	0.016954	0.014484
RS	11	0.113164	0.744717	1225.765217	0.017812	0.015668
RS	12	0.128347	0.691105	1384.589774	0.020120	0.018024
RS	13	0.144613	0.691105	1447.929745	0.021040	0.019297
RS	14	0.162037	0.720358	1450.980652	0.021085	0.019607
RS	15	0.180702	0.720358	1513.695609	0.021996	0.020766
RS	16	0.200696	0.805396	1411.930995	0.020517	0.019603
RS	17	0.222115	0.805396	1471.988963	0.021390	0.020699
RS	18	0.245060	0.934243	1323.168904	0.019227	0.018848
RS	19	0.269639	0.934243	1379.936662	0.020052	0.019865
RS	20	0.295968	1.106882	1215.206902	0.017659	0.017691
RS	21	0.324173	1.106882	1268.510705	0.018433	0.018568
RS	22	0.354387	1.315851	1114.387279	0.016194	0.016425
RS	23	0.386754	1.315851	1164.420436	0.016921	0.017156
RS	24	0.421426	1.530437	1046.309930	0.015204	0.015454
RS	25	0.458567	1.530437	1093.751425	0.015894	0.016101
RS	26	0.498354	1.701099	1028.277031	0.014942	0.015142
RS	27	0.540975	1.701099	1074.130131	0.015609	0.015782
RS	28	0.586632	1.789746	1065.296185	0.015480	0.015662
RS	29	0.635542	1.789746	1110.308328	0.016134	0.016346
RS	30	0.687935	1.795101	1151.571553	0.016734	0.016993
RS	31	0.744060	1.795101	1195.497316	0.017372	0.017729
RS	32	0.804183	1.746310	1272.291455	0.018488	0.018941
RS	33	0.868589	1.746310	1313.356880	0.019085	0.019691
RS	34	0.937582	1.680529	1403.947276	0.020401	0.021144
RS	35	1.011490	1.680529	1438.891432	0.020909	0.021829
RS	36	1.090662	1.628525	1515.798210	0.022027	0.023091
RS	37	1.175474	1.628525	1540.847571	0.022391	0.023608
RS	38	1.266326	1.609453	1578.409205	0.022936	0.024256
RS	39	1.363651	1.609453	1590.961871	0.023119	0.024527
RS	40	1.467908	1.630207	1577.033320	0.022916	0.024349
RS	41	1.579591	1.630207	1576.794994	0.022913	0.024357
RS	42	1.699229	1.687512	1517.552727	0.022052	0.023448
RS	43	1.827390	1.687512	1506.111838	0.021886	0.023233
RS	44	1.964679	1.771675	1418.913934	0.020619	0.021878
RS	45	2.111748	1.771675	1398.405618	0.020321	0.021505
RS	46	2.269292	1.869370	1301.617030	0.018914	0.020007
RS	47	2.438058	1.869370	1273.653484	0.018508	0.019528
RS	48	2.618846	1.965170	1180.837987	0.017159	0.018106
RS	49	2.812511	1.965170	1146.096703	0.016654	0.017549
RS	50	3.019972	2.043633	1064.435646	0.015468	0.016315
RS	51	3.242209	2.043633	1022.753241	0.014862	0.015682
RS	52	3.480277	2.093355	953.332334	0.013853	0.014650
RS	53	3.735303	2.093355	904.166509	0.013139	0.013928
RS	54	4.008494	2.111842	843.181476	0.012253	0.013031
RS	55	4.301145	2.111842	786.429342	0.011428	0.012202
RS	56	4.614642	2.111842	726.283772	0.010554	0.011319
RS	57	4.950469	2.111842	663.673086	0.009644	0.010391
RS	58	5.310218	2.331891	547.598783	0.007957	0.008648
RS	59	5.695591	2.331891	497.545221	0.007230	0.007887
RS	60	6.108415	2.331891	446.781091	0.006492	0.007104
RS	61	6.550645	2.331891	396.171800	0.005757	0.006315
RS	62	7.024375	2.331891	346.582834	0.005036	0.005535
RS	63	7.531849	2.331891	1482.795542	0.021547	0.023726
PA	4+25*2+4+6 0.108985975 0.034860894 7.531849371 1.374941224 1.612781950 1.206213504 0.902050845 0.744717387 0.691104844 0.720358248 0.805396234 0.934242769 1.106882060 1.315850728 1.530437146 1.701098526 1.789746165 1.795101378 1.746310322 1.680529150 1.628524783 1.609453183 1.630207379 1.687512132 1.771675360 1.869369713 1.965169706 2.043633433 2.093354867 2.111841795 2.331891139
//
IT	4662
RD	14
LK	-499618.685318
QD	-177.425008 -> -153.890723
RI	0.0128385397
TR	0.107484	0.035270
MT	7.597904
MM	C_pi: 1.537908, n_recomb: 70621.750544
RS	0	0.000000	1.373204	356.484670	0.005048	0.000323
RS	1	0.007138	1.373204	379.928602	0.005380	0.003060
RS	2	0.014785	1.373204	404.762516	0.005731	0.004744
RS	3	0.022978	1.373204	431.046502	0.006104	0.004886
RS	4	0.031756	1.673019	376.843865	0.005336	0.004087
RS	5	0.041160	1.673019	401.467239	0.005685	0.004277
RS	6	0.051236	1.252547	570.427923	0.008077	0.006254
RS	7	0.062031	1.252547	605.832364	0.008579	0.006887
RS	8	0.073596	0.927103	867.254781	0.012280	0.010076
RS	9	0.085987	0.927103	916.592285	0.012979	0.010964
RS	10	0.099262	0.757408	1182.600139	0.016746	0.014396
RS	11	0.113485	0.757408	1242.932451	0.017600	0.015554
RS	12	0.128723	0.696757	1416.787292	0.020062	0.018039
RS	13	0.145048	0.696757	1481.967344	0.020985	0.019300
RS	14	0.162539	0.722713	1492.636533	0.021136	0.019699
RS	15	0.181278	0.722713	1557.340758	0.022052	0.020858
RS	16	0.201355	0.806767	1455.055279	0.020604	0.019713
RS	17	0.222865	0.806767	1517.055166	0.021481	0.020809
RS	18	0.245910	0.936458	1362.874126	0.019298	0.018927
RS	19	0.270600	0.936458	1421.463981	0.020128	0.019947
RS	20	0.297053	1.112475	1248.580751	0.017680	0.017712
RS	21	0.325393	1.112475	1303.543829	0.018458	0.018592
RS	22	0.355757	1.328171	1140.500918	0.016149	0.016376
RS	23	0.388288	1.328171	1192.007922	0.016879	0.017110
RS	24	0.423140	1.551997	1066.434983	0.015101	0.015343
RS	25	0.460480	1.551997	1115.193532	0.015791	0.015991
RS	26	0.500486	1.731114	1045.196218	0.014800	0.014989
RS	27	0.543347	1.731114	1092.300137	0.015467	0.015626
RS	28	0.589267	1.823798	1082.371853	0.015326	0.015492
RS	29	0.638465	1.823798	1128.686082	0.015982	0.016171
RS	30	0.691175	1.827799	1172.179042	0.016598	0.016830
RS	31	0.747647	1.827799	1217.542090	0.017240	0.017561
RS	32	0.808150	1.774154	1299.329223	0.018398	0.018809
RS	33	0.872971	1.774154	1341.953555	0.019002	0.019557
RS	34	0.942419	1.702646	1439.149486	0.020378	0.021064
RS	35	1.016824	1.702646	1475.628682	0.020895	0.021749
RS	36	1.096540	1.645963	1558.902203	0.022074	0.023069
RS	37	1.181945	1.645963	1585.231812	0.022447	0.023590
RS	38	1.273447	1.624256	1626.831289	0.023036	0.024281
RS	39	1.371480	1.624256	1640.233942	0.023226	0.024560
RS	40	1.476510	1.644747	1626.769675	0.023035	0.024396
RS	41	1.589037	1.644747	1626.954618	0.023038	0.024414
RS	42	1.709596	1.704062	1564.911828	0.022159	0.023492
RS	43	1.838760	1.704062	1553.623451	0.021999	0.023291
RS	44	1.977143	1.792094	1461.768864	0.020699	0.021907
RS	45	2.125404	1.792094	1441.319151	0.020409	0.021550
RS	46	2.284247	1.894808	1339.560695	0.018968	0.020022
RS	47	2.454428	1.894808	1311.658864	0.018573	0.019561
RS	48	2.636757	1.995801	1214.645487	0.017199	0.018117
RS	49	2.832099	1.995801	1179.960027	0.016708	0.017579
RS	50	3.041384	2.078513	1095.377894	0.015510	0.016336
RS	51	3.265607	2.078513	1053.645953	0.014920	0.015722
RS	52	3.505835	2.130683	982.558799	0.013913	0.014694
RS	53	3.763210	2.130683	933.080416	0.013212	0.013988
RS	54	4.038955	2.149379	871.357142	0.012338	0.013104
RS	55	4.334382	2.149379	813.840573	0.011524	0.012288
RS	56	4.650896	2.149379	752.696736	0.010658	0.011414
RS	57	4.990002	2.149379	688.863140	0.009754	0.010494
RS	58	5.353312	2.382946	567.149231	0.008031	0.008711
RS	59	5.742555	2.382946	516.461104	0.007313	0.007962
RS	60	6.159580	2.382946	464.861601	0.006582	0.007188
RS	61	6.606372	2.382946	413.230988	0.005851	0.006406
RS	62	7.085054	2.382946	362.457021	0.005132	0.005630
RS	63	7.597904	2.382946	1571.845919	0.022257	0.024462
PA	4+25*2+4+6 0.107483889 0.035269720 7.597903608 1.373203823 1.673018874 1.252546691 0.927103416 0.757407560 0.696757191 0.722713197 0.806767267 0.936457704 1.112474721 1.328171111 1.551997450 1.731114006 1.823797522 1.827799471 1.774154125 1.702645999 1.645962790 1.624255702 1.644747006 1.704062453 1.792093875 1.894808056 1.995800517 2.078513374 2.130683157 2.149378774 2.382946485
//
IT	4806
RD	15
LK	-499572.518093
QD	-165.404061 -> -143.938951
RI	0.0126490199
TR	0.106072	0.035661
MT	7.660443
MM	C_pi: 1.559812, n_recomb: 72372.718325
RS	0	0.000000	1.371299	366.286637	0.005061	0.000323
RS	1	0.007151	1.371299	390.418879	0.005395	0.003064
RS	2	0.014814	1.371299	415.984246	0.005748	0.004780
RS	3	0.023025	1.371299	443.044745	0.006122	0.004945
RS	4	0.031823	1.730102	374.110785	0.005169	0.003997
RS	5	0.041251	1.730102	398.678637	0.005509	0.004188
RS	6	0.051352	1.297728	565.602815	0.007815	0.006115
RS	7	0.062176	1.297728	600.958964	0.008304	0.006727
RS	8	0.073774	0.951669	868.678656	0.012003	0.009933
RS	9	0.086202	0.951669	918.508652	0.012691	0.010796
RS	10	0.099518	0.769958	1197.145233	0.016541	0.014307
RS	11	0.113786	0.769958	1258.705772	0.017392	0.015439
RS	12	0.129075	0.702430	1447.223498	0.019997	0.018046
RS	13	0.145458	0.702430	1514.172457	0.020922	0.019296
RS	14	0.163012	0.725098	1532.714372	0.021178	0.019783
RS	15	0.181821	0.725098	1599.348162	0.022099	0.020941
RS	16	0.201975	0.808066	1496.967158	0.020684	0.019817
RS	17	0.223571	0.808066	1560.857408	0.021567	0.020914
RS	18	0.246711	0.938399	1401.674807	0.019367	0.019006
RS	19	0.271506	0.938399	1462.041342	0.020202	0.020027
RS	20	0.298074	1.117486	1281.247426	0.017703	0.017736
RS	21	0.326542	1.117486	1337.828709	0.018485	0.018618
RS	22	0.357046	1.339558	1165.986636	0.016111	0.016332
RS	23	0.389732	1.339558	1218.927293	0.016842	0.017069
RS	24	0.424755	1.572376	1085.919873	0.015005	0.015240
RS	25	0.462283	1.572376	1135.952147	0.015696	0.015888
RS	26	0.502495	1.759903	1061.389984	0.014666	0.014845
RS	27	0.545582	1.759903	1109.695954	0.015333	0.015480
RS	28	0.591751	1.856746	1098.557982	0.015179	0.015330
RS	29	0.641221	1.856746	1146.120584	0.015836	0.016005
RS	30	0.694229	1.859590	1191.664388	0.016466	0.016673
RS	31	0.751029	1.859590	1238.410532	0.017112	0.017400
RS	32	0.811890	1.801296	1324.987557	0.018308	0.018680
RS	33	0.877103	1.801296	1369.124572	0.018918	0.019425
RS	34	0.946981	1.724235	1472.767224	0.020350	0.020983
RS	35	1.021856	1.724235	1510.752397	0.020875	0.021668
RS	36	1.102085	1.663000	1600.318403	0.022112	0.023043
RS	37	1.188052	1.663000	1627.921219	0.022494	0.023569
RS	38	1.280167	1.638690	1673.599435	0.023125	0.024301
RS	39	1.378869	1.638690	1687.864210	0.023322	0.024587
RS	40	1.484630	1.658851	1674.984493	0.023144	0.024439
RS	41	1.597955	1.658851	1675.616942	0.023153	0.024466
RS	42	1.719384	1.720021	1610.927124	0.022259	0.023533
RS	43	1.849497	1.720021	1599.820711	0.022105	0.023344
RS	44	1.988915	1.811705	1503.462545	0.020774	0.021934
RS	45	2.138303	1.811705	1483.101104	0.020493	0.021592
RS	46	2.298375	1.919205	1376.507880	0.019020	0.020036
RS	47	2.469895	1.919205	1348.694947	0.018635	0.019592
RS	48	2.653680	2.025160	1247.600758	0.017239	0.018128
RS	49	2.850610	2.025160	1212.995056	0.016760	0.017608
RS	50	3.061622	2.111929	1125.584384	0.015553	0.016358
RS	51	3.287725	2.111929	1083.826282	0.014976	0.015761
RS	52	3.529998	2.166400	1011.149246	0.013971	0.014737
RS	53	3.789596	2.166400	961.384777	0.013284	0.014046
RS	54	4.067760	2.185188	899.001786	0.012422	0.013176
RS	55	4.365817	2.185188	840.751183	0.011617	0.012370
RS	56	4.685189	2.185188	778.645177	0.010759	0.011506
RS	57	5.027402	2.185188	713.629626	0.009860	0.010592
RS	58	5.394087	2.431767	586.352605	0.008102	0.008772
RS	59	5.786996	2.431767	535.055080	0.007393	0.008034
RS	60	6.208004	2.431767	482.651499	0.006669	0.007269
RS	61	6.659120	2.431767	430.035671	0.005942	0.006493
RS	62	7.142497	2.431767	378.116052	0.005225	0.005720
RS	63	7.660443	2.431767	1660.663647	0.022946	0.025176
PA	4+25*2+4+6 0.106072279 0.035660616 7.660443191 1.371299025 1.730101618 1.297728276 0.951668771 0.769958233 0.702429520 0.725098288 0.808066003 0.938399250 1.117485534 1.339557991 1.572376208 1.759902937 1.856746119 1.859589721 1.801295786 1.724234830 1.662999664 1.638690161 1.658851434 1.720021138 1.811705498 1.919204765 2.025159594 2.111928729 2.166399739 2.185187883 2.431767355
//
IT	4465
RD	16
LK	-499530.397059
QD	-154.459838 -> -134.849774
RI	0.0124834019
TR	0.104743	0.036034
MT	7.719792
MM	C_pi: 1.580896, n_recomb: 74071.410950
RS	0	0.000000	1.369528	375.800737	0.005073	0.000322
RS	1	0.007164	1.369528	400.602037	0.005408	0.003068
RS	2	0.014842	1.369528	426.878458	0.005763	0.004814
RS	3	0.023070	1.369528	454.693872	0.006139	0.005001
RS	4	0.031887	1.784040	371.928215	0.005021	0.003917
RS	5	0.041336	1.784040	396.464080	0.005352	0.004108
RS	6	0.051462	1.341732	561.160852	0.007576	0.005985
RS	7	0.062314	1.341732	596.468988	0.008053	0.006579
RS	8	0.073943	0.975731	869.789446	0.011743	0.009797
RS	9	0.086405	0.975731	920.069484	0.012421	0.010636
RS	10	0.099759	0.782360	1210.489778	0.016342	0.014216
RS	11	0.114071	0.782360	1273.208047	0.017189	0.015324
RS	12	0.129408	0.708099	1476.020377	0.019927	0.018046
RS	13	0.145844	0.708099	1544.670170	0.020854	0.019284
RS	14	0.163457	0.727497	1571.293877	0.021213	0.019859
RS	15	0.182332	0.727497	1639.799569	0.022138	0.021015
RS	16	0.202560	0.809289	1537.720342	0.020760	0.019916
RS	17	0.224237	0.809289	1603.450989	0.021647	0.021013
RS	18	0.247466	0.940082	1439.616059	0.019436	0.019084
RS	19	0.272361	0.940082	1501.715275	0.020274	0.020106
RS	20	0.299038	1.121957	1313.241169	0.017729	0.017762
RS	21	0.327627	1.121957	1371.400962	0.018515	0.018647
RS	22	0.358264	1.350081	1190.872229	0.016077	0.016294
RS	23	0.391096	1.350081	1245.207925	0.016811	0.017034
RS	24	0.426280	1.591647	1104.799375	0.014915	0.015144
RS	25	0.463985	1.591647	1156.064146	0.015607	0.015793
RS	26	0.504392	1.787535	1076.900552	0.014539	0.014710
RS	27	0.547693	1.787535	1126.362257	0.015206	0.015343
RS	28	0.594097	1.888644	1113.912950	0.015038	0.015175
RS	29	0.643825	1.888644	1162.672720	0.015697	0.015847
RS	30	0.697116	1.890512	1210.097775	0.016337	0.016521
RS	31	0.754225	1.890512	1258.174617	0.016986	0.017245
RS	32	0.815425	1.827758	1349.348311	0.018217	0.018555
RS	33	0.881011	1.827758	1394.952154	0.018833	0.019298
RS	34	0.951294	1.745314	1504.875498	0.020317	0.020902
RS	35	1.026614	1.745314	1544.336350	0.020849	0.021588
RS	36	1.107330	1.679640	1640.118244	0.022142	0.023015
RS	37	1.193828	1.679640	1668.984503	0.022532	0.023544
RS	38	1.286524	1.652765	1718.766794	0.023204	0.024317
RS	39	1.385860	1.652765	1733.902598	0.023409	0.024609
RS	40	1.492314	1.672539	1721.715518	0.023244	0.024477
RS	41	1.606394	1.672539	1722.816411	0.023259	0.024514
RS	42	1.728648	1.735425	1655.623183	0.022352	0.023571
RS	43	1.859661	1.735425	1644.725135	0.022205	0.023394
RS	44	2.000059	1.830571	1544.007854	0.020845	0.021960
RS	45	2.150517	1.830571	1523.761905	0.020572	0.021632
RS	46	2.311754	1.942639	1412.466993	0.019069	0.020050
RS	47	2.484543	1.942639	1384.767999	0.018695	0.019623
RS	48	2.669711	2.053349	1279.704221	0.017277	0.018140
RS	49	2.868145	2.053349	1245.201032	0.016811	0.017637
RS	50	3.080796	2.143995	1155.052965	0.015594	0.016379
RS	51	3.308683	2.143995	1113.291289	0.015030	0.015799
RS	52	3.552896	2.200634	1039.097540	0.014028	0.014779
RS	53	3.814606	2.200634	989.073147	0.013353	0.014102
RS	54	4.095065	2.219411	926.105682	0.012503	0.013246
RS	55	4.395619	2.219411	867.151545	0.011707	0.012450
RS	56	4.717705	2.219411	804.119356	0.010856	0.011594
RS	57	5.062866	2.219411	737.962537	0.009963	0.010687
RS	58	5.432757	2.478512	605.205514	0.008171	0.008832
RS	59	5.829148	2.478512	553.323045	0.007470	0.008103
RS	60	6.253939	2.478512	500.145596	0.006752	0.007347
RS	61	6.709163	2.478512	446.579338	0.006029	0.006576
RS	62	7.197002	2.478512	393.552000	0.005313	0.005807
RS	63	7.719792	2.478512	1749.129363	0.023614	0.025869
PA	4+25*2+4+6 0.104742918 0.036034371 7.719791798 1.369527647 1.784039835 1.341731504 0.975731494 0.782360381 0.708099460 0.727497127 0.809289381 0.940081714 1.121957283 1.350081415 1.591647480 1.787535271 1.888643626 1.890512359 1.827757540 1.745313861 1.679639557 1.652764528 1.672538933 1.735424853 1.830571095 1.942638964 2.053348989 2.143995090 2.200634277 2.219411416 2.478512433
//
IT	4668
RD	17
LK	-499491.904736
QD	-144.473491 -> -126.530714
RI	0.0123360630
TR	0.103489	0.036392
MT	7.776193
MM	C_pi: 1.601212, n_recomb: 75719.628615
RS	0	0.000000	1.368045	384.988896	0.005084	0.000321
RS	1	0.007177	1.368045	410.437697	0.005420	0.003071
RS	2	0.014868	1.368045	437.402365	0.005777	0.004845
RS	3	0.023112	1.368045	465.948592	0.006154	0.005053
RS	4	0.031947	1.835025	370.207878	0.004889	0.003846
RS	5	0.041417	1.835025	394.731600	0.005213	0.004038
RS	6	0.051566	1.384535	557.079183	0.007357	0.005865
RS	7	0.062443	1.384535	592.341126	0.007823	0.006443
RS	8	0.074101	0.999293	870.635961	0.011498	0.009667
RS	9	0.086596	0.999293	921.328108	0.012168	0.010484
RS	10	0.099987	0.794607	1222.742015	0.016148	0.014125
RS	11	0.114340	0.794607	1286.552010	0.016991	0.015211
RS	12	0.129722	0.713762	1503.264783	0.019853	0.018040
RS	13	0.146209	0.713762	1573.549796	0.020781	0.019266
RS	14	0.163878	0.729903	1608.440434	0.021242	0.019928
RS	15	0.182816	0.729903	1678.762283	0.022171	0.021083
RS	16	0.203113	0.810447	1577.348343	0.020831	0.020011
RS	17	0.224866	0.810447	1644.870856	0.021723	0.021108
RS	18	0.248181	0.941534	1476.721446	0.019502	0.019160
RS	19	0.273168	0.941534	1540.510600	0.020345	0.020184
RS	20	0.299950	1.125941	1344.585520	0.017757	0.017791
RS	21	0.328653	1.125941	1404.285463	0.018546	0.018678
RS	22	0.359416	1.359806	1215.188250	0.016049	0.016262
RS	23	0.392386	1.359806	1270.882102	0.016784	0.017003
RS	24	0.427723	1.609891	1123.103183	0.014832	0.015055
RS	25	0.465596	1.609891	1175.561273	0.015525	0.015704
RS	26	0.506187	1.814073	1091.774035	0.014419	0.014581
RS	27	0.549691	1.814073	1142.347754	0.015087	0.015213
RS	28	0.596317	1.919540	1128.495117	0.014904	0.015028
RS	29	0.646290	1.919540	1178.403509	0.015563	0.015696
RS	30	0.699849	1.920599	1227.553972	0.016212	0.016376
RS	31	0.757251	1.920599	1276.911256	0.016864	0.017096
RS	32	0.818773	1.853557	1372.497661	0.018126	0.018432
RS	33	0.884711	1.853557	1419.523369	0.018747	0.019173
RS	34	0.955380	1.765888	1535.564257	0.020280	0.020821
RS	35	1.031121	1.765888	1576.469717	0.020820	0.021508
RS	36	1.112298	1.695883	1678.383522	0.022166	0.022984
RS	37	1.199301	1.695883	1708.501314	0.022564	0.023517
RS	38	1.292547	1.666479	1762.403032	0.023275	0.024328
RS	39	1.392486	1.666479	1778.415805	0.023487	0.024627
RS	40	1.499596	1.685819	1767.016869	0.023336	0.024511
RS	41	1.614394	1.685819	1768.604011	0.023357	0.024557
RS	42	1.737430	1.750297	1699.042861	0.022439	0.023606
RS	43	1.869297	1.750297	1688.376393	0.022298	0.023441
RS	44	2.010627	1.848728	1583.440396	0.020912	0.021984
RS	45	2.162099	1.848728	1563.333909	0.020646	0.021670
RS	46	2.324443	1.965166	1447.464007	0.019116	0.020064
RS	47	2.498437	1.965166	1419.901223	0.018752	0.019651
RS	48	2.684918	2.080441	1310.973645	0.017314	0.018151
RS	49	2.884783	2.080441	1276.593562	0.016859	0.017664
RS	50	3.098991	2.174802	1183.793430	0.015634	0.016400
RS	51	3.328572	2.174802	1142.049339	0.015083	0.015835
RS	52	3.574629	2.233487	1066.408597	0.014084	0.014820
RS	53	3.838345	2.233487	1016.149322	0.013420	0.014156
RS	54	4.120987	2.252160	952.668988	0.012582	0.013313
RS	55	4.423913	2.252160	893.040979	0.011794	0.012527
RS	56	4.748580	2.252160	829.117585	0.010950	0.011679
RS	57	5.096546	2.252160	761.859054	0.010062	0.010779
RS	58	5.469485	2.523306	623.710032	0.008237	0.008889
RS	59	5.869189	2.523306	571.265744	0.007544	0.008170
RS	60	6.297578	2.523306	517.343017	0.006832	0.007422
RS	61	6.756711	2.523306	462.859325	0.006113	0.006657
RS	62	7.248795	2.523306	408.760382	0.005398	0.005890
RS	63	7.776193	2.523306	1837.141863	0.024262	0.026541
PA	4+25*2+4+6 0.103488991 0.036391888 7.776193361 1.368044916 1.835025053 1.384534563 0.999292516 0.794606773 0.713762157 0.729902689 0.810446886 0.941534095 1.125940826 1.359806189 1.609890521 1.814072748 1.919539669 1.920599256 1.853556947 1.765888264 1.695882905 1.666479036 1.685819381 1.750296953 1.848727962 1.965166199 2.080441048 2.174801668 2.233487145 2.252159913 2.523305757
//
IT	4531
RD	18
LK	-499456.675275
QD	-135.341223 -> -118.900508
RI	0.0122043778
TR	0.102304	0.036734
MT	7.829863
MM	C_pi: 1.620793, n_recomb: 77318.573865
RS	0	0.000000	1.366875	393.843657	0.005094	0.000320
RS	1	0.007188	1.366875	419.917917	0.005431	0.003073
RS	2	0.014893	1.366875	447.547520	0.005788	0.004874
RS	3	0.023152	1.366875	476.799930	0.006167	0.005102
RS	4	0.032004	1.882890	368.943132	0.004772	0.003783
RS	5	0.041493	1.882890	393.475450	0.005089	0.003976
RS	6	0.051664	1.426127	553.328372	0.007156	0.005754
RS	7	0.062566	1.426127	588.546640	0.007612	0.006317
RS	8	0.074252	1.022330	871.270950	0.011269	0.009542
RS	9	0.086777	1.022330	922.341641	0.011929	0.010340
RS	10	0.100203	0.806683	1233.998282	0.015960	0.014034
RS	11	0.114594	0.806683	1298.837908	0.016799	0.015098
RS	12	0.130020	0.719397	1529.056209	0.019776	0.018028
RS	13	0.146554	0.719397	1600.913160	0.020705	0.019243
RS	14	0.164277	0.732307	1644.200745	0.021265	0.019990
RS	15	0.183274	0.732307	1716.284037	0.022198	0.021143
RS	16	0.203636	0.811541	1615.875469	0.020899	0.020101
RS	17	0.225462	0.811541	1685.142010	0.021795	0.021198
RS	18	0.248857	0.942777	1513.001678	0.019568	0.019236
RS	19	0.273934	0.942777	1578.438501	0.020415	0.020260
RS	20	0.300813	1.129477	1375.289022	0.017787	0.017821
RS	21	0.329624	1.129477	1436.491285	0.018579	0.018711
RS	22	0.360506	1.368796	1238.941802	0.016024	0.016233
RS	23	0.393609	1.368796	1295.957684	0.016761	0.016976
RS	24	0.429090	1.627157	1140.857200	0.014755	0.014972
RS	25	0.467122	1.627157	1194.470895	0.015449	0.015622
RS	26	0.507888	1.839559	1106.044947	0.014305	0.014460
RS	27	0.551585	1.839559	1157.688811	0.014973	0.015090
RS	28	0.598422	1.949476	1142.343781	0.014775	0.014888
RS	29	0.648626	1.949476	1193.354068	0.015434	0.015552
RS	30	0.702439	1.949876	1244.086042	0.016090	0.016236
RS	31	0.760120	1.949876	1294.674906	0.016745	0.016952
RS	32	0.821948	1.878710	1394.495373	0.018036	0.018313
RS	33	0.888220	1.878710	1442.898289	0.018662	0.019052
RS	34	0.959255	1.785968	1564.891804	0.020240	0.020740
RS	35	1.035397	1.785968	1607.209733	0.020787	0.021428
RS	36	1.117011	1.711731	1715.167745	0.022183	0.022950
RS	37	1.204493	1.711731	1746.522867	0.022589	0.023488
RS	38	1.298263	1.679835	1804.549180	0.023339	0.024337
RS	39	1.398773	1.679835	1821.441973	0.023558	0.024642
RS	40	1.506508	1.698697	1810.920889	0.023422	0.024542
RS	41	1.621988	1.698697	1813.008800	0.023449	0.024597
RS	42	1.745768	1.764654	1741.207460	0.022520	0.023639
RS	43	1.878446	1.764654	1730.792614	0.022385	0.023484
RS	44	2.020661	1.866211	1621.770016	0.020975	0.022008
RS	45	2.173099	1.866211	1601.824371	0.020717	0.021706
RS	46	2.336494	1.986839	1481.501026	0.019161	0.020077
RS	47	2.511635	1.986839	1454.094788	0.018807	0.019679
RS	48	2.699365	2.106500	1341.407988	0.017349	0.018163
RS	49	2.900590	2.106500	1307.170046	0.016906	0.017690
RS	50	3.116279	2.204423	1211.801210	0.015673	0.016421
RS	51	3.347472	2.204423	1170.094725	0.015133	0.015870
RS	52	3.595284	2.265046	1093.073005	0.014137	0.014859
RS	53	3.860910	2.265046	1042.603335	0.013485	0.014209
RS	54	4.145629	2.283533	978.677539	0.012658	0.013378
RS	55	4.450814	2.283533	918.405467	0.011878	0.012602
RS	56	4.777937	2.283533	853.625906	0.011040	0.011761
RS	57	5.128574	2.283533	785.305231	0.010157	0.010866
RS	58	5.504415	2.566260	641.858846	0.008301	0.008944
RS	59	5.907273	2.566260	588.875449	0.007616	0.008235
RS	60	6.339089	2.566260	534.235383	0.006910	0.007494
RS	61	6.801945	2.566260	478.866459	0.006193	0.006734
RS	62	7.298073	2.566260	423.731187	0.005480	0.005970
RS	63	7.829863	2.566260	1924.581505	0.024892	0.027193
PA	4+25*2+4+6 0.102304481 0.036734037 7.829862634 1.366875280 1.882889748 1.426127007 1.022329852 0.806683390 0.719396964 0.732306982 0.811540543 0.942776812 1.129477323 1.368795691 1.627157399 1.839558753 1.949475727 1.949875969 1.878710287 1.785967577 1.711731024 1.679835330 1.698697239 1.764653856 1.866210706 1.986838622 2.106499734 2.204423286 2.265045511 2.283533223 2.566260360
//
IT	4175
RD	19
LK	-499424.386783
QD	-126.973995 -> -111.889442
RI	0.0120841936
TR	0.101184	0.037062
MT	7.881013
MM	C_pi: 1.639682, n_recomb: 78869.935427
RS	0	0.000000	1.366110	402.340350	0.005101	0.000320
RS	1	0.007199	1.366110	429.016538	0.005440	0.003075
RS	2	0.014917	1.366110	457.286210	0.005798	0.004901
RS	3	0.023190	1.366110	487.218561	0.006177	0.005148
RS	4	0.032058	1.927833	368.064938	0.004667	0.003727
RS	5	0.041565	1.927833	392.623507	0.004978	0.003921
RS	6	0.051757	1.466491	549.892149	0.006972	0.005651
RS	7	0.062682	1.466491	585.070395	0.007418	0.006201
RS	8	0.074394	1.044857	871.721484	0.011053	0.009424
RS	9	0.086949	1.044857	923.140372	0.011705	0.010204
RS	10	0.100407	0.818595	1244.333486	0.015777	0.013943
RS	11	0.114835	0.818595	1310.144233	0.016611	0.014987
RS	12	0.130301	0.725008	1553.460741	0.019696	0.018012
RS	13	0.146881	0.725008	1626.828544	0.020627	0.019215
RS	14	0.164655	0.734707	1678.633438	0.021284	0.020046
RS	15	0.183708	0.734707	1752.425368	0.022219	0.021197
RS	16	0.204132	0.812574	1653.345444	0.020963	0.020187
RS	17	0.226027	0.812574	1724.309822	0.021863	0.021283
RS	18	0.249498	0.943827	1548.490531	0.019633	0.019310
RS	19	0.274659	0.943827	1615.534203	0.020484	0.020335
RS	20	0.301632	1.132605	1405.377214	0.017819	0.017854
RS	21	0.330546	1.132605	1468.045323	0.018613	0.018746
RS	22	0.361541	1.377101	1262.163272	0.016003	0.016209
RS	23	0.394769	1.377101	1320.466701	0.016742	0.016954
RS	24	0.430388	1.643515	1158.088326	0.014684	0.014895
RS	25	0.468571	1.643515	1212.821759	0.015377	0.015545
RS	26	0.509504	1.864060	1119.745419	0.014197	0.014345
RS	27	0.553383	1.864060	1172.419721	0.014865	0.014974
RS	28	0.600421	1.978497	1155.508451	0.014651	0.014754
RS	29	0.650845	1.978497	1207.576338	0.015311	0.015415
RS	30	0.704900	1.978377	1259.755360	0.015973	0.016101
RS	31	0.762846	1.978377	1311.529039	0.016629	0.016814
RS	32	0.824964	1.903240	1415.413998	0.017946	0.018197
RS	33	0.891553	1.903240	1465.150634	0.018577	0.018934
RS	34	0.962937	1.805555	1592.944044	0.020197	0.020660
RS	35	1.039459	1.805555	1636.641957	0.020751	0.021349
RS	36	1.121491	1.727190	1750.545123	0.022195	0.022916
RS	37	1.209428	1.727190	1783.121860	0.022608	0.023457
RS	38	1.303696	1.692837	1845.272356	0.023396	0.024342
RS	39	1.404750	1.692837	1863.045754	0.023622	0.024654
RS	40	1.513080	1.711186	1853.479237	0.023500	0.024570
RS	41	1.629208	1.711186	1856.079850	0.023533	0.024633
RS	42	1.753697	1.778519	1782.158632	0.022596	0.023670
RS	43	1.887147	1.778519	1772.012782	0.022468	0.023525
RS	44	2.030205	1.883056	1659.029834	0.021035	0.022030
RS	45	2.183562	1.883056	1639.263851	0.020784	0.021740
RS	46	2.347960	2.007706	1514.604256	0.019204	0.020090
RS	47	2.524192	2.007706	1487.372562	0.018859	0.019705
RS	48	2.713112	2.131591	1371.024751	0.017383	0.018174
RS	49	2.915633	2.131591	1336.946274	0.016951	0.017716
RS	50	3.132733	2.232939	1239.087732	0.015711	0.016440
RS	51	3.365463	2.232939	1197.437611	0.015182	0.015904
RS	52	3.614947	2.295395	1119.098910	0.014189	0.014897
RS	53	3.882392	2.295395	1068.442071	0.013547	0.014259
RS	54	4.169091	2.313628	1004.133699	0.012732	0.013441
RS	55	4.476430	2.313628	943.246507	0.011960	0.012674
RS	56	4.805895	2.313628	877.644805	0.011128	0.011840
RS	57	5.159078	2.313628	808.300439	0.010249	0.010951
RS	58	5.537688	2.607489	659.654518	0.008364	0.008998
RS	59	5.943554	2.607489	606.153634	0.007685	0.008297
RS	60	6.378639	2.607489	550.822836	0.006984	0.007563
RS	61	6.845047	2.607489	494.599401	0.006271	0.006808
RS	62	7.345032	2.607489	438.461549	0.005559	0.006047
RS	63	7.881013	2.607489	2011.366723	0.025502	0.027826
PA	4+25*2+4+6 0.101183823 0.037061554 7.881012535 1.366110094 1.927833412 1.466490889 1.044856527 0.818595436 0.725007648 0.734707322 0.812573760 0.943826963 1.132605377 1.377100553 1.643514693 1.864059864 1.978497291 1.978377240 1.903240147 1.805554738 1.727190173 1.692837291 1.711185849 1.778519311 1.883056108 2.007706021 2.131591079 2.232938908 2.295395137 2.313627509 2.607489019
//
IT	3959
RD	20
LK	-499394.754150
QD	-119.292786 -> -105.435195
RI	0.0119736412
TR	0.100123	0.037375
MT	7.929776
MM	C_pi: 1.657907, n_recomb: 80375.151027
RS	0	0.000000	1.365754	410.476617	0.005107	0.000319
RS	1	0.007210	1.365754	437.730999	0.005446	0.003076
RS	2	0.014939	1.365754	466.615667	0.005805	0.004925
RS	3	0.023225	1.365754	497.201499	0.006186	0.005190
RS	4	0.032109	1.969791	367.561415	0.004573	0.003677
RS	5	0.041634	1.969791	392.164032	0.004879	0.003872
RS	6	0.051845	1.505597	546.756833	0.006803	0.005556
RS	7	0.062792	1.505597	581.899611	0.007240	0.006093
RS	8	0.074529	1.066862	872.023714	0.010849	0.009311
RS	9	0.087112	1.066862	923.763733	0.011493	0.010074
RS	10	0.100601	0.830336	1253.823604	0.015600	0.013852
RS	11	0.115064	0.830336	1320.550306	0.016430	0.014878
RS	12	0.130569	0.730585	1576.553530	0.019615	0.017992
RS	13	0.147192	0.730585	1651.373086	0.020546	0.019184
RS	14	0.165013	0.737099	1711.782803	0.021297	0.020097
RS	15	0.184119	0.737099	1787.231713	0.022236	0.021245
RS	16	0.204603	0.813553	1689.775693	0.021024	0.020269
RS	17	0.226563	0.813553	1762.392475	0.021927	0.021365
RS	18	0.250107	0.944704	1583.198555	0.019698	0.019383
RS	19	0.275348	0.944704	1651.808886	0.020551	0.020409
RS	20	0.302409	1.135359	1434.861786	0.017852	0.017888
RS	21	0.331421	1.135359	1498.959960	0.018650	0.018782
RS	22	0.362524	1.384774	1284.861953	0.015986	0.016188
RS	23	0.395870	1.384774	1344.419278	0.016727	0.016935
RS	24	0.431620	1.659019	1174.813444	0.014617	0.014822
RS	25	0.469947	1.659019	1230.632001	0.015311	0.015473
RS	26	0.511038	1.887628	1132.900076	0.014095	0.014237
RS	27	0.555091	1.887628	1186.566736	0.014763	0.014864
RS	28	0.602320	2.006638	1168.028355	0.014532	0.014625
RS	29	0.652954	2.006638	1221.111441	0.015193	0.015284
RS	30	0.707238	2.006127	1274.611018	0.015858	0.015971
RS	31	0.765436	2.006127	1327.524364	0.016517	0.016682
RS	32	0.827830	1.927158	1435.313397	0.017858	0.018084
RS	33	0.894722	1.927158	1486.341086	0.018493	0.018820
RS	34	0.966437	1.824661	1619.778391	0.020153	0.020581
RS	35	1.043322	1.824661	1664.823548	0.020713	0.021271
RS	36	1.125750	1.742259	1784.577740	0.022203	0.022880
RS	37	1.214121	1.742259	1818.358838	0.022623	0.023425
RS	38	1.308863	1.705480	1884.629391	0.023448	0.024345
RS	39	1.410435	1.705480	1903.281535	0.023680	0.024663
RS	40	1.519331	1.723284	1894.738821	0.023574	0.024596
RS	41	1.636077	1.723284	1897.861229	0.023613	0.024666
RS	42	1.761240	1.791902	1821.931888	0.022668	0.023699
RS	43	1.895426	1.791902	1812.069644	0.022545	0.023563
RS	44	2.039287	1.899283	1695.247145	0.021092	0.022050
RS	45	2.193520	1.899283	1675.677040	0.020848	0.021772
RS	46	2.358871	2.027799	1546.793715	0.019245	0.020102
RS	47	2.536145	2.027799	1519.752305	0.018908	0.019730
RS	48	2.726198	2.155755	1399.838250	0.017416	0.018184
RS	49	2.929954	2.155755	1365.934659	0.016994	0.017740
RS	50	3.148399	2.260398	1265.662302	0.015747	0.016460
RS	51	3.382593	2.260398	1224.085704	0.015230	0.015936
RS	52	3.633672	2.324597	1144.488752	0.014239	0.014934
RS	53	3.902852	2.324597	1093.666976	0.013607	0.014307
RS	54	4.191439	2.342508	1029.037154	0.012803	0.013502
RS	55	4.500831	2.342508	967.562806	0.012038	0.012743
RS	56	4.832530	2.342508	901.171937	0.011212	0.011917
RS	57	5.188142	2.342508	830.841256	0.010337	0.011032
RS	58	5.569392	2.647072	677.096215	0.008424	0.009050
RS	59	5.978128	2.647072	623.098636	0.007752	0.008358
RS	60	6.416333	2.647072	567.102705	0.007056	0.007630
RS	61	6.886130	2.647072	510.054367	0.006346	0.006880
RS	62	7.389797	2.647072	452.946553	0.005635	0.006122
RS	63	7.929776	2.647072	2097.411858	0.026095	0.028440
PA	4+25*2+4+6 0.100122616 0.037375357 7.929775819 1.365753934 1.969791315 1.505597275 1.066861693 0.830335984 0.730585342 0.737099415 0.813553466 0.944703664 1.135358645 1.384774196 1.659019194 1.887627802 2.006637654 2.006127229 1.927158475 1.824661065 1.742258547 1.705479778 1.723283840 1.791901763 1.899283158 2.027798858 2.155755491 2.260397568 2.324597189 2.342507695 2.647072390
//
IT	4690
RD	21
LK	-499367.525137
QD	-112.228928 -> -99.483536
RI	0.0118706786
TR	0.099116	0.037676
MT	7.976338
MM	C_pi: 1.675500, n_recomb: 81835.451254
RS	0	0.000000	1.365821	418.247483	0.005111	0.000318
RS	1	0.007219	1.365821	446.056027	0.005451	0.003076
RS	2	0.014960	1.365821	475.530304	0.005811	0.004947
RS	3	0.023259	1.365821	506.742837	0.006192	0.005229
RS	4	0.032158	2.008867	367.394345	0.004489	0.003634
RS	5	0.041699	2.008867	392.057238	0.004791	0.003829
RS	6	0.051929	1.543466	543.894747	0.006646	0.005467
RS	7	0.062897	1.543466	579.006563	0.007075	0.005993
RS	8	0.074657	1.088340	872.207798	0.010658	0.009204
RS	9	0.087266	1.088340	924.244882	0.011294	0.009950
RS	10	0.100786	0.841889	1262.556110	0.015428	0.013763
RS	11	0.115281	0.841889	1330.147543	0.016254	0.014770
RS	12	0.130823	0.736121	1598.412201	0.019532	0.017967
RS	13	0.147487	0.736121	1674.626685	0.020463	0.019149
RS	14	0.165354	0.739482	1743.690783	0.021307	0.020143
RS	15	0.184511	0.739482	1820.746304	0.022249	0.021289
RS	16	0.205051	0.814481	1725.197087	0.021081	0.020347
RS	17	0.227073	0.814481	1799.421933	0.021988	0.021443
RS	18	0.250686	0.945423	1617.141246	0.019761	0.019455
RS	19	0.276003	0.945423	1687.278871	0.020618	0.020482
RS	20	0.303148	1.137768	1463.756039	0.017887	0.017923
RS	21	0.332253	1.137768	1529.249310	0.018687	0.018819
RS	22	0.363459	1.391860	1307.054413	0.015972	0.016170
RS	23	0.396918	1.391860	1367.833013	0.016714	0.016919
RS	24	0.432792	1.673722	1191.051480	0.014554	0.014755
RS	25	0.471256	1.673722	1247.921853	0.015249	0.015406
RS	26	0.512498	1.910306	1145.536551	0.013998	0.014133
RS	27	0.556716	1.910306	1200.159169	0.014666	0.014759
RS	28	0.604127	2.033936	1179.937521	0.014418	0.014503
RS	29	0.654960	2.033936	1233.995200	0.015079	0.015159
RS	30	0.709464	2.033151	1288.699723	0.015747	0.015846
RS	31	0.767902	2.033151	1342.709201	0.016407	0.016554
RS	32	0.830559	1.950488	1454.244560	0.017770	0.017974
RS	33	0.897739	1.950488	1506.521503	0.018409	0.018709
RS	34	0.969770	1.843295	1645.454890	0.020107	0.020503
RS	35	1.047000	1.843295	1691.814255	0.020673	0.021194
RS	36	1.129807	1.756940	1817.323609	0.022207	0.022843
RS	37	1.218591	1.756940	1852.290319	0.022634	0.023391
RS	38	1.313785	1.717773	1922.663555	0.023494	0.024347
RS	39	1.415851	1.717773	1942.190640	0.023733	0.024670
RS	40	1.525286	1.735004	1934.735335	0.023642	0.024619
RS	41	1.642621	1.735004	1938.386309	0.023686	0.024697
RS	42	1.768428	1.804823	1860.553319	0.022735	0.023726
RS	43	1.903316	1.804823	1850.987020	0.022618	0.023599
RS	44	2.047943	1.914924	1730.441067	0.021145	0.022070
RS	45	2.203011	1.914924	1711.080937	0.020909	0.021803
RS	46	2.369274	2.047163	1578.080895	0.019284	0.020114
RS	47	2.547540	2.047163	1551.243870	0.018956	0.019754
RS	48	2.738676	2.179049	1427.855808	0.017448	0.018195
RS	49	2.943610	2.179049	1394.141178	0.017036	0.017763
RS	50	3.163340	2.286867	1291.526792	0.015782	0.016478
RS	51	3.398932	2.286867	1250.040032	0.015275	0.015967
RS	52	3.651533	2.352723	1169.243217	0.014288	0.014969
RS	53	3.922370	2.352723	1118.277761	0.013665	0.014353
RS	54	4.212760	2.370256	1053.382863	0.012872	0.013561
RS	55	4.524114	2.370256	991.348945	0.012114	0.012809
RS	56	4.857946	2.370256	924.201425	0.011293	0.011990
RS	57	5.215878	2.370256	852.921294	0.010422	0.011111
RS	58	5.599651	2.685108	694.181286	0.008483	0.009101
RS	59	6.011129	2.685108	639.707216	0.007817	0.008416
RS	60	6.452314	2.685108	583.070986	0.007125	0.007694
RS	61	6.925350	2.685108	525.226483	0.006418	0.006949
RS	62	7.432536	2.685108	467.180420	0.005709	0.006193
RS	63	7.976338	2.685108	2182.629005	0.026671	0.029036
PA	4+25*2+4+6 0.099116246 0.037676049 7.976337661 1.365821012 2.008866813 1.543466369 1.088339822 0.841888972 0.736120945 0.739481722 0.814481400 0.945423064 1.137768333 1.391860002 1.673722244 1.910306497 2.033935803 2.033151066 1.950487625 1.843295272 1.756939979 1.717772655 1.735003704 1.804822685 1.914923713 2.047162595 2.179048710 2.286867201 2.352723109 2.370256078 2.685108045
//
IT	4980
RD	22
LK	-499342.475778
QD	-105.722290 -> -93.986879
RI	0.0117745257
TR	0.098161	0.037964
MT	8.020860
MM	C_pi: 1.692496, n_recomb: 83252.381864
RS	0	0.000000	1.366254	425.672042	0.005113	0.000318
RS	1	0.007229	1.366254	454.011879	0.005453	0.003076
RS	2	0.014980	1.366254	484.051604	0.005814	0.004967
RS	3	0.023292	1.366254	515.865340	0.006196	0.005264
RS	4	0.032204	2.045080	367.547130	0.004415	0.003596
RS	5	0.041761	2.045080	392.286163	0.004712	0.003792
RS	6	0.052008	1.580076	541.297604	0.006502	0.005385
RS	7	0.062996	1.580076	576.383797	0.006923	0.005900
RS	8	0.074779	1.109305	872.287312	0.010478	0.009101
RS	9	0.087413	1.109305	924.599496	0.011106	0.009833
RS	10	0.100961	0.853275	1270.560886	0.015262	0.013674
RS	11	0.115488	0.853275	1338.967855	0.016083	0.014665
RS	12	0.131065	0.741617	1619.093023	0.019448	0.017940
RS	13	0.147768	0.741617	1696.647583	0.020380	0.019111
RS	14	0.165678	0.741855	1774.401451	0.021314	0.020184
RS	15	0.184883	0.741855	1853.014755	0.022258	0.021327
RS	16	0.205477	0.815367	1759.630763	0.021136	0.020422
RS	17	0.227559	0.815367	1835.420527	0.022046	0.021517
RS	18	0.251237	0.946007	1650.328776	0.019823	0.019526
RS	19	0.276627	0.946007	1721.955318	0.020684	0.020553
RS	20	0.303853	1.139873	1492.067042	0.017922	0.017960
RS	21	0.333046	1.139873	1558.921360	0.018725	0.018857
RS	22	0.364350	1.398408	1328.754062	0.015961	0.016156
RS	23	0.397916	1.398408	1390.722457	0.016705	0.016906
RS	24	0.433909	1.687677	1206.823827	0.014496	0.014692
RS	25	0.472504	1.687677	1264.714216	0.015191	0.015343
RS	26	0.513889	1.932145	1157.683512	0.013906	0.014035
RS	27	0.558265	1.932145	1213.227531	0.014573	0.014660
RS	28	0.605849	2.060441	1191.268462	0.014309	0.014385
RS	29	0.656873	2.060441	1246.262071	0.014970	0.015039
RS	30	0.711586	2.059485	1302.066092	0.015640	0.015726
RS	31	0.770253	2.059485	1357.130047	0.016301	0.016431
RS	32	0.833161	1.973250	1472.265185	0.017684	0.017867
RS	33	0.900617	1.973250	1525.750907	0.018327	0.018601
RS	34	0.972949	1.861476	1670.033682	0.020060	0.020426
RS	35	1.050509	1.861476	1717.674603	0.020632	0.021118
RS	36	1.133676	1.771249	1848.842374	0.022208	0.022806
RS	37	1.222855	1.771249	1884.975362	0.022642	0.023358
RS	38	1.318481	1.729726	1959.433662	0.023536	0.024346
RS	39	1.421019	1.729726	1979.830363	0.023781	0.024675
RS	40	1.530969	1.746357	1973.521796	0.023705	0.024640
RS	41	1.648867	1.746357	1977.706009	0.023756	0.024725
RS	42	1.775288	1.817303	1898.064326	0.022799	0.023751
RS	43	1.910848	1.817303	1888.804299	0.022688	0.023634
RS	44	2.056206	1.930008	1764.645623	0.021196	0.022089
RS	45	2.212073	1.930008	1745.507603	0.020966	0.021832
RS	46	2.379206	2.065837	1608.493805	0.019321	0.020125
RS	47	2.558421	2.065837	1581.873424	0.019001	0.019777
RS	48	2.750591	2.201520	1455.099578	0.017478	0.018205
RS	49	2.956652	2.201520	1421.586366	0.017076	0.017785
RS	50	3.177609	2.312406	1316.698325	0.015816	0.016496
RS	51	3.414539	2.312406	1275.316254	0.015319	0.015997
RS	52	3.668595	2.379842	1193.372647	0.014334	0.015003
RS	53	3.941016	2.379842	1142.283729	0.013721	0.014398
RS	54	4.233130	2.396947	1077.177305	0.012939	0.013617
RS	55	4.546360	2.396947	1014.610418	0.012187	0.012873
RS	56	4.882233	2.396947	946.737648	0.011372	0.012060
RS	57	5.242385	2.396947	874.543730	0.010505	0.011186
RS	58	5.628571	2.721686	710.914443	0.008539	0.009150
RS	59	6.042674	2.721686	655.983040	0.007879	0.008472
RS	60	6.486711	2.721686	598.730118	0.007192	0.007756
RS	61	6.962846	2.721686	540.116844	0.006488	0.007015
RS	62	7.473400	2.721686	481.162864	0.005780	0.006262
RS	63	8.020860	2.721686	2266.961548	0.027230	0.029614
PA	4+25*2+4+6 0.098160626 0.037964231 8.020860427 1.366253947 2.045080311 1.580076327 1.109304544 0.853275428 0.741617057 0.741854803 0.815367090 0.946007318 1.139873350 1.398408471 1.687676899 1.932144536 2.060440518 2.059485105 1.973250035 1.861476388 1.771249163 1.729725750 1.746356730 1.817303201 1.930008237 2.065837085 2.201520274 2.312405578 2.379841971 2.396946934 2.721685829
//
IT	3873
RD	23
LK	-499319.405502
QD	-99.718915 -> -88.902240
RI	0.0116844332
TR	0.097253	0.038241
MT	8.063391
MM	C_pi: 1.708902, n_recomb: 84626.891929
RS	0	0.000000	1.367019	432.759567	0.005114	0.000317
RS	1	0.007238	1.367019	461.608299	0.005455	0.003076
RS	2	0.014999	1.367019	492.189796	0.005816	0.004985
RS	3	0.023322	1.367019	524.579742	0.006199	0.005297
RS	4	0.032248	2.078530	367.989488	0.004348	0.003562
RS	5	0.041819	2.078530	392.819121	0.004642	0.003759
RS	6	0.052084	1.615435	538.943583	0.006368	0.005308
RS	7	0.063091	1.615435	574.009251	0.006783	0.005814
RS	8	0.074895	1.129741	872.287225	0.010307	0.009003
RS	9	0.087553	1.129741	924.854820	0.010929	0.009722
RS	10	0.101128	0.864477	1277.908721	0.015101	0.013587
RS	11	0.115684	0.864477	1347.085058	0.015918	0.014561
RS	12	0.131295	0.747063	1638.658087	0.019363	0.017910
RS	13	0.148035	0.747063	1717.499376	0.020295	0.019071
RS	14	0.165987	0.744209	1803.957187	0.021317	0.020221
RS	15	0.185238	0.744209	1884.080199	0.022263	0.021361
RS	16	0.205882	0.816207	1793.098771	0.021188	0.020494
RS	17	0.228021	0.816207	1870.410713	0.022102	0.021588
RS	18	0.251762	0.946458	1682.777419	0.019885	0.019596
RS	19	0.277221	0.946458	1755.854806	0.020748	0.020623
RS	20	0.304523	1.141686	1519.807030	0.017959	0.017997
RS	21	0.333801	1.141686	1587.988633	0.018765	0.018896
RS	22	0.365197	1.404450	1349.965933	0.015952	0.016144
RS	23	0.398867	1.404450	1413.092949	0.016698	0.016896
RS	24	0.434973	1.700914	1222.141837	0.014442	0.014632
RS	25	0.473692	1.700914	1281.021104	0.015137	0.015285
RS	26	0.515214	1.953173	1169.355037	0.013818	0.013941
RS	27	0.559740	1.953173	1225.786807	0.014485	0.014565
RS	28	0.607490	2.086158	1202.051472	0.014204	0.014273
RS	29	0.658695	2.086158	1257.943609	0.014865	0.014924
RS	30	0.713607	2.085137	1314.742675	0.015536	0.015609
RS	31	0.772493	2.085137	1370.820459	0.016198	0.016312
RS	32	0.835640	1.995441	1489.418845	0.017600	0.017764
RS	33	0.903358	1.995441	1544.073311	0.018246	0.018496
RS	34	0.975978	1.879192	1693.564127	0.020012	0.020351
RS	35	1.053853	1.879192	1742.453360	0.020590	0.021044
RS	36	1.137364	1.785171	1879.180742	0.022205	0.022769
RS	37	1.226920	1.785171	1916.459013	0.022646	0.023324
RS	38	1.322957	1.741322	1994.980781	0.023574	0.024344
RS	39	1.425945	1.741322	2016.239295	0.023825	0.024678
RS	40	1.536387	1.757335	2011.122957	0.023765	0.024660
RS	41	1.654823	1.757335	2015.842768	0.023820	0.024752
RS	42	1.781830	1.829334	1934.488613	0.022859	0.023775
RS	43	1.918030	1.829334	1925.542383	0.022753	0.023666
RS	44	2.064087	1.944536	1797.875341	0.021245	0.022107
RS	45	2.220715	1.944536	1778.969129	0.021021	0.021859
RS	46	2.388680	2.083829	1638.040459	0.019356	0.020136
RS	47	2.568801	2.083829	1611.646951	0.019044	0.019798
RS	48	2.761958	2.223187	1481.570691	0.017507	0.018214
RS	49	2.969096	2.223187	1448.269967	0.017114	0.017806
RS	50	3.191225	2.337034	1341.175465	0.015848	0.016513
RS	51	3.429432	2.337034	1299.911758	0.015361	0.016025
RS	52	3.684878	2.405981	1216.871996	0.014379	0.015036
RS	53	3.958813	2.405981	1165.678981	0.013774	0.014440
RS	54	4.252575	2.422611	1100.412704	0.013003	0.013672
RS	55	4.567598	2.422611	1037.338834	0.012258	0.012935
RS	56	4.905420	2.422611	968.771627	0.011448	0.012128
RS	57	5.267693	2.422611	895.699051	0.010584	0.011259
RS	58	5.656187	2.756851	727.288362	0.008594	0.009197
RS	59	6.072797	2.756851	671.918631	0.007940	0.008526
RS	60	6.519561	2.756851	614.072387	0.007256	0.007816
RS	61	6.998659	2.756851	554.717447	0.006555	0.007079
RS	62	7.512433	2.756851	494.885591	0.005848	0.006329
RS	63	8.063391	2.756851	2350.321584	0.027773	0.030175
PA	4+25*2+4+6 0.097253010 0.038240828 8.063391428 1.367018866 2.078530358 1.615435130 1.129741351 0.864476705 0.747062968 0.744209411 0.816206892 0.946458409 1.141686240 1.404449631 1.700914183 1.953172705 2.086158296 2.085136946 1.995440667 1.879191530 1.785170873 1.741322403 1.757335413 1.829334488 1.944536087 2.083829350 2.223187196 2.337034165 2.405980887 2.422610809 2.756850881
//
IT	4403
RD	24
LK	-499298.137217
QD	-94.172370 -> -84.192707
RI	0.0115990851
TR	0.096389	0.038506
MT	8.104125
MM	C_pi: 1.724759, n_recomb: 85960.431460
RS	0	0.000000	1.368114	439.514655	0.005113	0.000316
RS	1	0.007246	1.368114	468.850230	0.005454	0.003075
RS	2	0.015017	1.368114	499.950195	0.005816	0.005001
RS	3	0.023351	1.368114	532.891756	0.006199	0.005327
RS	4	0.032290	2.109202	368.719507	0.004289	0.003533
RS	5	0.041875	2.109202	393.654610	0.004579	0.003731
RS	6	0.052156	1.649559	536.817314	0.006245	0.005237
RS	7	0.063181	1.649559	571.867733	0.006653	0.005734
RS	8	0.075006	1.149667	872.217532	0.010147	0.008910
RS	9	0.087687	1.149667	925.022655	0.010761	0.009616
RS	10	0.101286	0.875497	1284.650509	0.014945	0.013500
RS	11	0.115872	0.875497	1354.552954	0.015758	0.014460
RS	12	0.131514	0.752463	1657.158823	0.019278	0.017877
RS	13	0.148290	0.752463	1737.235577	0.020210	0.019028
RS	14	0.166281	0.746548	1832.401498	0.021317	0.020254
RS	15	0.185576	0.746548	1913.987867	0.022266	0.021391
RS	16	0.206269	0.817008	1825.630002	0.021238	0.020563
RS	17	0.228462	0.817008	1904.422847	0.022155	0.021656
RS	18	0.252262	0.946795	1714.502333	0.019945	0.019665
RS	19	0.277788	0.946795	1788.993691	0.020812	0.020692
RS	20	0.305163	1.143242	1546.984384	0.017996	0.018035
RS	21	0.334521	1.143242	1616.460552	0.018805	0.018935
RS	22	0.366007	1.410030	1370.703594	0.015946	0.016135
RS	23	0.399774	1.410030	1434.959248	0.016693	0.016888
RS	24	0.435988	1.713495	1237.017754	0.014391	0.014577
RS	25	0.474826	1.713495	1296.856062	0.015087	0.015230
RS	26	0.516479	1.973444	1180.574490	0.013734	0.013852
RS	27	0.561149	1.973444	1237.862073	0.014400	0.014475
RS	28	0.609057	2.111149	1212.310575	0.014103	0.014165
RS	29	0.660436	2.111149	1269.065627	0.014763	0.014814
RS	30	0.715537	2.110145	1326.770761	0.015435	0.015497
RS	31	0.774632	2.110145	1383.823641	0.016098	0.016197
RS	32	0.838009	2.017093	1505.753746	0.017517	0.017663
RS	33	0.905978	2.017093	1561.538409	0.018166	0.018394
RS	34	0.978872	1.896471	1716.097583	0.019964	0.020277
RS	35	1.057048	1.896471	1766.202650	0.020547	0.020971
RS	36	1.140888	1.798729	1908.392805	0.022201	0.022731
RS	37	1.230804	1.798729	1946.795253	0.022648	0.023289
RS	38	1.327236	1.752587	2029.354916	0.023608	0.024341
RS	39	1.430654	1.752587	2051.466694	0.023865	0.024680
RS	40	1.541567	1.767962	2047.587548	0.023820	0.024677
RS	41	1.660516	1.767962	2052.843876	0.023881	0.024776
RS	42	1.788085	1.840952	1969.861346	0.022916	0.023798
RS	43	1.924897	1.840952	1961.235339	0.022816	0.023696
RS	44	2.071623	1.958550	1830.160778	0.021291	0.022124
RS	45	2.228981	1.958550	1811.494896	0.021074	0.021885
RS	46	2.397741	2.101190	1666.747617	0.019390	0.020146
RS	47	2.578729	2.101190	1640.589992	0.019085	0.019819
RS	48	2.772832	2.244109	1507.291438	0.017535	0.018223
RS	49	2.981000	2.244109	1474.213127	0.017150	0.017826
RS	50	3.204252	2.360823	1364.974831	0.015879	0.016529
RS	51	3.443681	2.360823	1323.842273	0.015401	0.016052
RS	52	3.700460	2.431215	1239.755266	0.014422	0.015067
RS	53	3.975844	2.431215	1188.476448	0.013826	0.014481
RS	54	4.271184	2.447331	1123.097683	0.013065	0.013724
RS	55	4.587924	2.447331	1059.541988	0.012326	0.012995
RS	56	4.927615	2.447331	990.310172	0.011521	0.012193
RS	57	5.291920	2.447331	916.392957	0.010661	0.011328
RS	58	5.682624	2.790700	743.310377	0.008647	0.009243
RS	59	6.101638	2.790700	687.520146	0.007998	0.008579
RS	60	6.551014	2.790700	629.102593	0.007319	0.007874
RS	61	7.032952	2.790700	569.031633	0.006620	0.007140
RS	62	7.549812	2.790700	508.350437	0.005914	0.006393
RS	63	8.104125	2.790700	2432.665589	0.028300	0.030719
PA	4+25*2+4+6 0.096389489 0.038506142 8.104124560 1.368113967 2.109201573 1.649559398 1.149666884 0.875496850 0.752463375 0.746547983 0.817007861 0.946795084 1.143242130 1.410029520 1.713495433 1.973444367 2.111148602 2.110144845 2.017093007 1.896470864 1.798729357 1.752586622 1.767962458 1.840951708 1.958550197 2.101190355 2.244109295 2.360823493 2.431214895 2.447330738 2.790699552
//
IT	3825
RD	25
LK	-499278.510382
QD	-89.040335 -> -79.824396
RI	0.0115173064
TR	0.095567	0.038761
MT	8.143139
MM	C_pi: 1.740083, n_recomb: 87254.196872
RS	0	0.000000	1.369565	445.930969	0.005111	0.000315
RS	1	0.007254	1.369565	475.730919	0.005452	0.003073
RS	2	0.015035	1.369565	507.325615	0.005814	0.005015
RS	3	0.023379	1.369565	540.793743	0.006198	0.005354
RS	4	0.032330	2.137322	369.693400	0.004237	0.003509
RS	5	0.041929	2.137322	394.746484	0.004524	0.003707
RS	6	0.052225	1.682419	534.917736	0.006131	0.005170
RS	7	0.063267	1.682419	569.958942	0.006532	0.005660
RS	8	0.075111	1.169065	872.106645	0.009995	0.008821
RS	9	0.087814	1.169065	925.133812	0.010603	0.009515
RS	10	0.101438	0.886334	1290.833006	0.014794	0.013416
RS	11	0.116051	0.886334	1361.420741	0.015603	0.014361
RS	12	0.131723	0.757808	1674.665006	0.019193	0.017843
RS	13	0.148533	0.757808	1755.928093	0.020124	0.018984
RS	14	0.166562	0.748872	1859.764637	0.021314	0.020283
RS	15	0.185899	0.748872	1942.769022	0.022266	0.021418
RS	16	0.206639	0.817775	1857.242296	0.021285	0.020629
RS	17	0.228883	0.817775	1937.475597	0.022205	0.021721
RS	18	0.252740	0.947030	1745.512470	0.020005	0.019732
RS	19	0.278329	0.947030	1821.381594	0.020874	0.020760
RS	20	0.305773	1.144559	1573.612873	0.018035	0.018075
RS	21	0.335209	1.144559	1644.351617	0.018846	0.018976
RS	22	0.366779	1.415169	1390.988381	0.015942	0.016128
RS	23	0.400640	1.415169	1456.343666	0.016691	0.016883
RS	24	0.436958	1.725444	1251.475030	0.014343	0.014525
RS	25	0.475909	1.725444	1312.243731	0.015039	0.015178
RS	26	0.517687	1.992987	1191.364242	0.013654	0.013767
RS	27	0.562495	1.992987	1249.477006	0.014320	0.014389
RS	28	0.610553	2.135422	1222.080574	0.014006	0.014061
RS	29	0.662098	2.135422	1279.664525	0.014666	0.014708
RS	30	0.717382	2.134523	1338.186245	0.015337	0.015389
RS	31	0.776676	2.134523	1396.176887	0.016001	0.016087
RS	32	0.840272	2.038219	1521.310831	0.017435	0.017565
RS	33	0.908481	2.038219	1578.188111	0.018087	0.018295
RS	34	0.981637	1.913316	1737.684196	0.019915	0.020204
RS	35	1.060101	1.913316	1788.972777	0.020503	0.020899
RS	36	1.144257	1.811923	1936.528940	0.022194	0.022693
RS	37	1.234517	1.811923	1976.033686	0.022647	0.023255
RS	38	1.331325	1.763519	2062.599369	0.023639	0.024336
RS	39	1.435156	1.763519	2085.554508	0.023902	0.024681
RS	40	1.546519	1.778241	2082.952634	0.023872	0.024694
RS	41	1.665960	1.778241	2088.744692	0.023939	0.024799
RS	42	1.794066	1.852158	2004.216910	0.022970	0.023820
RS	43	1.931465	1.852158	1995.915421	0.022875	0.023725
RS	44	2.078830	1.972061	1861.527967	0.021335	0.022140
RS	45	2.236886	1.972061	1843.109008	0.021123	0.021910
RS	46	2.406408	2.117939	1694.634304	0.019422	0.020155
RS	47	2.588227	2.117939	1668.719959	0.019125	0.019838
RS	48	2.783235	2.264313	1532.274784	0.017561	0.018232
RS	49	2.992390	2.264313	1499.427573	0.017185	0.017845
RS	50	3.216717	2.383802	1388.107983	0.015909	0.016545
RS	51	3.457317	2.383802	1347.117963	0.015439	0.016078
RS	52	3.715371	2.455578	1262.029347	0.014464	0.015097
RS	53	3.992144	2.455578	1210.681818	0.013875	0.014520
RS	54	4.288995	2.471146	1145.234369	0.013125	0.013775
RS	55	4.607380	2.471146	1081.221097	0.012392	0.013052
RS	56	4.948861	2.471146	1011.353545	0.011591	0.012256
RS	57	5.315114	2.471146	936.624743	0.010734	0.011396
RS	58	5.707935	2.823286	758.980458	0.008698	0.009287
RS	59	6.129253	2.823286	702.786974	0.008054	0.008629
RS	60	6.581133	2.823286	643.819442	0.007379	0.007930
RS	61	7.065793	2.823286	583.057356	0.006682	0.007200
RS	62	7.585612	2.823286	521.554590	0.005977	0.006454
RS	63	8.143139	2.823286	2513.936015	0.028812	0.031247
PA	4+25*2+4+6 0.095567411 0.038760848 8.143139014 1.369564832 2.137322223 1.682419197 1.169064805 0.886334356 0.757808097 0.748871832 0.817774554 0.947029847 1.144559189 1.415168997 1.725444094 1.992987296 2.135421528 2.134522949 2.038218529 1.913315857 1.811923372 1.763519229 1.778240682 1.852158139 1.972061066 2.117938544 2.264313375 2.383801860 2.455578029 2.471146430 2.823285794
//
CC
CC	Brief Description of the file format:
CC	  CC  comments
CC	  MM  useful-messages
CC	  RD  round-of-iterations
CC	  LL  \log[P(sequence)]
CC	  QD  Q-before-opt Q-after-opt
CC	  TR  \theta_0 \rho_0
CC	  RS  k t_k \lambda_k \pi_k \sum_{l\not=k}A_{kl} A_{kk}
CC	  DC  begin end best-k t_k+\Delta_k max-prob
CC
MM	Version: 0.6.5-r67
MM	pattern:4+25*2+4+6, n:63, n_free_lambdas:28
MM	n_iterations:25, skip:1, max_t:5, theta/rho:5
MM	is_decoding:0
MM	n_seqs:31, sum_L:1389340, sum_n:213935
RD	0
LK	0.000000
QD	0.000000 -> 0.000000
RI	inf
TR	0.167216	0.033443
MT	5.000000
MM	C_pi: 1.000000, n_recomb: 45699.813828
RS	0	0.000000	1.000000	288.545572	0.006314	0.000000
RS	1	0.006440	1.000000	305.126703	0.006677	0.000000
RS	2	0.013294	1.000000	322.524882	0.007057	0.000000
RS	3	0.020590	1.000000	340.762400	0.007457	0.000000
RS	4	0.028356	1.000000	359.859538	0.007874	0.000000
RS	5	0.036622	1.000000	379.834085	0.008312	0.000000
RS	6	0.045421	1.000000	400.700814	0.008768	0.000000
RS	7	0.054785	1.000000	422.470880	0.009244	0.000000
RS	8	0.064753	1.000000	445.151165	0.009741	0.000000
RS	9	0.075363	1.000000	468.743559	0.010257	0.000000
RS	10	0.086656	1.000000	493.244163	0.010793	0.000000
RS	11	0.098677	1.000000	518.642431	0.011349	0.000000
RS	12	0.111471	1.000000	544.920242	0.011924	0.000000
RS	13	0.125090	1.000000	572.050897	0.012518	0.000000
RS	14	0.139585	1.000000	599.998062	0.013129	0.000000
RS	15	0.155014	1.000000	628.714649	0.013757	0.000000
RS	16	0.171437	1.000000	658.141639	0.014401	0.000000
RS	17	0.188917	1.000000	688.206886	0.015059	0.000000
RS	18	0.207523	1.000000	718.823880	0.015729	0.000000
RS	19	0.227327	1.000000	749.890522	0.016409	0.000000
RS	20	0.248406	1.000000	781.287922	0.017096	0.000000
RS	21	0.270843	1.000000	812.879244	0.017787	0.000000
RS	22	0.294725	1.000000	844.508659	0.018479	0.000000
RS	23	0.320144	1.000000	876.000424	0.019169	0.000000
RS	24	0.347201	1.000000	907.158160	0.019850	0.000000
RS	25	0.376000	1.000000	937.764372	0.020520	0.000000
RS	26	0.406654	1.000000	967.580293	0.021173	0.000000
RS	27	0.439282	1.000000	996.346108	0.021802	0.000000
RS	28	0.474011	1.000000	1023.781654	0.022402	0.000000
RS	29	0.510976	1.000000	1049.587671	0.022967	0.000000
RS	30	0.550322	1.000000	1073.447688	0.023489	0.000000
RS	31	0.592202	1.000000	1095.030642	0.023961	0.000000
RS	32	0.636779	1.000000	1113.994297	0.024376	0.000000
RS	33	0.684227	1.000000	1129.989549	0.024726	0.000000
RS	34	0.734730	1.000000	1142.665661	0.025004	0.000000
RS	35	0.788485	1.000000	1151.676476	0.025201	0.000000
RS	36	0.845702	1.000000	1156.687611	0.025311	0.000000
RS	37	0.906604	1.000000	1157.384585	0.025326	0.000000
RS	38	0.971428	1.000000	1153.481820	0.025240	0.000000
RS	39	1.040426	1.000000	1144.732362	0.025049	0.000000
RS	40	1.113868	1.000000	1130.938122	0.024747	0.000000
RS	41	1.192040	1.000000	1111.960362	0.024332	0.000000
RS	42	1.275245	1.000000	1087.730066	0.023802	0.000000
RS	43	1.363809	1.000000	1058.257777	0.023157	0.000000
RS	44	1.458076	1.000000	1023.642389	0.022399	0.000000
RS	45	1.558414	1.000000	984.078339	0.021534	0.000000
RS	46	1.665214	1.000000	939.860600	0.020566	0.000000
RS	47	1.778891	1.000000	891.386866	0.019505	0.000000
RS	48	1.899889	1.000000	839.156355	0.018362	0.000000
RS	49	2.028679	1.000000	783.764719	0.017150	0.000000
RS	50	2.165763	1.000000	725.894697	0.015884	0.000000
RS	51	2.311675	1.000000	666.302327	0.014580	0.000000
RS	52	2.466983	1.000000	605.798771	0.013256	0.000000
RS	53	2.632293	1.000000	545.228116	0.011931	0.000000
RS	54	2.808249	1.000000	485.441824	0.010622	0.000000
RS	55	2.995536	1.000000	427.270860	0.009350	0.000000
RS	56	3.194884	1.000000	371.496834	0.008129	0.000000
RS	57	3.407070	1.000000	318.823750	0.006976	0.000000
RS	58	3.632920	1.000000	269.852145	0.005905	0.000000
RS	59	3.873315	1.000000	225.057395	0.004925	0.000000
RS	60	4.129191	1.000000	184.773864	0.004043	0.000000
RS	61	4.401545	1.000000	149.186236	0.003264	0.000000
RS	62	4.691438	1.000000	118.328909	0.002589	0.000000
RS	63	5.000000	1.000000	333.244336	0.007292	0.000000
PA	4+25*2+4+6 0.167216045 0.033443209 5.000000000 1.000000000 1.000000000 1.000000000 1.000000000 1.000000000 1.000000000 1.000000000 1.000000000 1.000000000 1.000000000 1.000000000 1.000000000 1.000000000 1.000000000 1.000000000 1.000000000 1.000000000 1.000000000 1.000000000 1.000000000 1.000000000 1.000000000 1.000000000 1.000000000 1.000000000 1.000000000 1.000000000 1.000000000
//
IT	4619
RD	1
LK	-534795.932936
QD	-732.216147 -> -470.053412
RI	0.0320242463
TR	0.153292	0.031822
MT	5.622978
MM	C_pi: 1.059778, n_recomb: 46078.148284
RS	0	0.000000	0.875456	342.138180	0.007425	0.000270
RS	1	0.006635	0.875456	362.032254	0.007857	0.002497
RS	2	0.013710	0.875456	382.886915	0.008310	0.004307
RS	3	0.021254	0.875456	404.721770	0.008783	0.004821
RS	4	0.029299	0.784227	477.018030	0.010352	0.005318
RS	5	0.037878	0.784227	503.021685	0.010917	0.006377
RS	6	0.047025	0.740360	561.249867	0.012180	0.007831
RS	7	0.056780	0.740360	590.490683	0.012815	0.009417
RS	8	0.067182	0.729345	630.003777	0.013673	0.010944
RS	9	0.078274	0.729345	661.450829	0.014355	0.012312
RS	10	0.090102	0.745638	678.721463	0.014730	0.013481
RS	11	0.102715	0.745638	711.362448	0.015438	0.014404
RS	12	0.116165	0.782225	710.204974	0.015413	0.015072
RS	13	0.130507	0.782225	743.290489	0.016131	0.015578
RS	14	0.145800	0.830009	732.661226	0.015900	0.016045
RS	15	0.162109	0.830009	765.777882	0.016619	0.016514
RS	16	0.179499	0.883058	751.812368	0.016316	0.016960
RS	17	0.198043	0.883058	784.727024	0.017030	0.017346
RS	18	0.217817	0.938272	770.328391	0.016718	0.017652
RS	19	0.238904	0.938272	802.863817	0.017424	0.017877
RS	20	0.261389	0.991955	790.832699	0.017163	0.018037
RS	21	0.285367	0.991955	822.828432	0.017857	0.018151
RS	22	0.310935	1.040466	815.392482	0.017696	0.018244
RS	23	0.338199	1.040466	846.648012	0.018374	0.018337
RS	24	0.367273	1.080818	845.254995	0.018344	0.018454
RS	25	0.398275	1.080818	875.462980	0.019000	0.018619
RS	26	0.431334	1.111023	880.784734	0.019115	0.018852
RS	27	0.466587	1.111023	909.459770	0.019737	0.019170
RS	28	0.504179	1.131035	920.776443	0.019983	0.019576
RS	29	0.544264	1.131035	947.189694	0.020556	0.020062
RS	30	0.587010	1.142921	962.129819	0.020880	0.020612
RS	31	0.632591	1.142921	985.288776	0.021383	0.021204
RS	32	0.681197	1.149585	1000.597953	0.021715	0.021811
RS	33	0.733027	1.149585	1019.292280	0.022121	0.022408
RS	34	0.788297	1.153742	1031.555358	0.022387	0.022968
RS	35	0.847233	1.153742	1044.459990	0.022667	0.023461
RS	36	0.910079	1.157576	1050.506994	0.022798	0.023861
RS	37	0.977096	1.157576	1056.330647	0.022925	0.024148
RS	38	1.048558	1.162439	1053.773645	0.022869	0.024304
RS	39	1.124762	1.162439	1051.419683	0.022818	0.024322
RS	40	1.206022	1.168747	1039.023886	0.022549	0.024199
RS	41	1.292673	1.168747	1027.724451	0.022304	0.023935
RS	42	1.385074	1.176282	1005.278696	0.021817	0.023535
RS	43	1.483605	1.176282	984.699788	0.021370	0.023008
RS	44	1.588673	1.184518	952.764206	0.020677	0.022361
RS	45	1.700712	1.184518	923.088467	0.020033	0.021609
RS	46	1.820185	1.192770	882.840496	0.019160	0.020764
RS	47	1.947585	1.192770	844.821066	0.018335	0.019841
RS	48	2.083437	1.200287	797.923245	0.017317	0.018851
RS	49	2.228303	1.200287	752.902266	0.016340	0.017809
RS	50	2.382780	1.206326	701.387180	0.015222	0.016725
RS	51	2.547506	1.206326	651.268759	0.014134	0.015610
RS	52	2.723161	1.210256	597.406186	0.012965	0.014475
RS	53	2.910471	1.210256	544.576368	0.011819	0.013326
RS	54	3.110208	1.211593	490.783953	0.010651	0.012174
RS	55	3.323198	1.211593	437.954138	0.009505	0.011025
RS	56	3.550318	1.211593	386.219504	0.008382	0.009887
RS	57	3.792508	1.211593	336.330733	0.007299	0.008768
RS	58	4.050766	1.221680	286.849671	0.006225	0.007677
RS	59	4.326159	1.221680	243.426007	0.005283	0.006626
RS	60	4.619824	1.221680	203.469309	0.004416	0.005628
RS	61	4.932973	1.221680	167.345347	0.003632	0.004699
RS	62	5.266898	1.221680	135.283779	0.002936	0.003850
RS	63	5.622978	1.221680	408.031326	0.008855	0.011992
PA	4+25*2+4+6 0.153291644 0.031822455 5.622978210 0.875455856 0.784227371 0.740360260 0.729345322 0.745637894 0.782225132 0.830008984 0.883057594 0.938271523 0.991954803 1.040466309 1.080818176 1.111022949 1.131034851 1.142921448 1.149585247 1.153741837 1.157575607 1.162439346 1.168746948 1.176281929 1.184518337 1.192770004 1.200287461 1.206326485 1.210255861 1.211592793 1.221679747
//
IT	4336
RD	2
LK	-534363.656701
QD	-528.165803 -> -406.438513
RI	0.0318080742
TR	0.145738	0.031593
MT	5.980388
MM	C_pi: 1.116989, n_recomb: 48178.733110
RS	0	0.000000	1.011610	314.276540	0.006523	0.000227
RS	1	0.006737	1.011610	333.185714	0.006916	0.002189
RS	2	0.013929	1.011610	353.071427	0.007328	0.003850
RS	3	0.021604	1.011610	373.961774	0.007762	0.004273
RS	4	0.029797	0.808936	494.533160	0.010265	0.005118
RS	5	0.038542	0.808936	522.060728	0.010836	0.005994
RS	6	0.047876	0.708155	628.535690	0.013046	0.007732
RS	7	0.057839	0.708155	661.304603	0.013726	0.009325
RS	8	0.068473	0.667174	737.443787	0.015306	0.011119
RS	9	0.079824	0.667174	773.550822	0.016056	0.012705
RS	10	0.091939	0.672554	804.053136	0.016689	0.013875
RS	11	0.104871	0.672554	841.514982	0.017467	0.015172
RS	12	0.118674	0.711894	831.452754	0.017258	0.015528
RS	13	0.133406	0.711894	868.897770	0.018035	0.016464
RS	14	0.149132	0.772092	836.806228	0.017369	0.016364
RS	15	0.165917	0.772092	873.578201	0.018132	0.017228
RS	16	0.183832	0.844280	833.623648	0.017303	0.017013
RS	17	0.202955	0.844280	869.470386	0.018047	0.017809
RS	18	0.223366	0.924058	828.195007	0.017190	0.017462
RS	19	0.245153	0.924058	863.018425	0.017913	0.018102
RS	20	0.268407	1.005657	825.896985	0.017142	0.017670
RS	21	0.293227	1.005657	859.684217	0.017844	0.018167
RS	22	0.319720	1.082334	830.876676	0.017246	0.017760
RS	23	0.347998	1.082334	863.624690	0.017925	0.018182
RS	24	0.378182	1.147426	845.937647	0.017558	0.017913
RS	25	0.410398	1.147426	877.564426	0.018215	0.018348
RS	26	0.444786	1.195546	872.614842	0.018112	0.018318
RS	27	0.481490	1.195546	902.853512	0.018740	0.018853
RS	28	0.520667	1.225194	910.008003	0.018888	0.019115
RS	29	0.562483	1.225194	938.288380	0.019475	0.019780
RS	30	0.607117	1.239839	954.011819	0.019802	0.020285
RS	31	0.654758	1.239839	979.395598	0.020328	0.021027
RS	32	0.705608	1.245253	998.554274	0.020726	0.021651
RS	33	0.759885	1.245253	1019.778424	0.021167	0.022376
RS	34	0.817818	1.247049	1036.900573	0.021522	0.022970
RS	35	0.879655	1.247049	1052.522649	0.021846	0.023567
RS	36	0.945657	1.249738	1062.542409	0.022054	0.023979
RS	37	1.016107	1.249738	1071.162935	0.022233	0.024341
RS	38	1.091303	1.256026	1070.490035	0.022219	0.024458
RS	39	1.171565	1.256026	1070.978450	0.022229	0.024525
RS	40	1.257234	1.266576	1058.234814	0.021965	0.024309
RS	41	1.348676	1.266576	1049.869919	0.021791	0.024077
RS	42	1.446278	1.280671	1025.501556	0.021285	0.023553
RS	43	1.550456	1.280671	1008.025308	0.020923	0.023052
RS	44	1.661653	1.296942	973.557344	0.020207	0.022277
RS	45	1.780341	1.296942	947.182970	0.019660	0.021558
RS	46	1.907026	1.313683	904.707229	0.018778	0.020606
RS	47	2.042246	1.313683	870.102189	0.018060	0.019728
RS	48	2.186577	1.329072	821.891445	0.017059	0.018669
RS	49	2.340631	1.329072	780.155975	0.016193	0.017683
RS	50	2.505065	1.341327	728.426090	0.015119	0.016572
RS	51	2.680577	1.341327	681.076318	0.014136	0.015518
RS	52	2.867913	1.348972	627.829679	0.013031	0.014393
RS	53	3.067872	1.348972	576.792530	0.011972	0.013301
RS	54	3.281302	1.350571	524.005505	0.010876	0.012184
RS	55	3.509112	1.350571	471.550912	0.009788	0.011077
RS	56	3.752270	1.350571	419.494627	0.008707	0.009971
RS	57	4.011810	1.350571	368.631702	0.007651	0.008875
RS	58	4.288837	1.370063	315.643995	0.006552	0.007741
RS	59	4.584528	1.370063	270.828042	0.005621	0.006719
RS	60	4.900140	1.370063	228.981201	0.004753	0.005740
RS	61	5.237017	1.370063	190.583593	0.003956	0.004821
RS	62	5.596590	1.370063	155.987951	0.003238	0.003976
RS	63	5.980388	1.370063	493.450892	0.010242	0.012767
PA	4+25*2+4+6 0.145737680 0.031593235 5.980388162 1.011610475 0.808936409 0.708155334 0.667173574 0.672554321 0.711894128 0.772092250 0.844279985 0.924058433 1.005656694 1.082333980 1.147426177 1.195545695 1.225193554 1.239838740 1.245253189 1.247048965 1.249737780 1.256026392 1.266575737 1.280671207 1.296941709 1.313683205 1.329072348 1.341327471 1.348972322 1.350570960 1.370062518
//
IT	4298
RD	3
LK	-534142.473271
QD	-454.368725 -> -369.885815
RI	0.0275868621
TR	0.140646	0.031869
MT	6.212126
MM	C_pi: 1.167273, n_recomb: 50739.632298
RS	0	0.000000	1.216556	277.700958	0.005473	0.000199
RS	1	0.006801	1.216556	294.910343	0.005812	0.001979
RS	2	0.014064	1.216556	313.065510	0.006170	0.003494
RS	3	0.021821	1.216556	332.201549	0.006547	0.003787
RS	4	0.030106	0.897906	476.780509	0.009397	0.004876
RS	5	0.038954	0.897906	504.116691	0.009935	0.005515
RS	6	0.048404	0.734163	650.642093	0.012823	0.007529
RS	7	0.058496	0.734163	685.197443	0.013504	0.008998
RS	8	0.069275	0.659078	802.312360	0.015812	0.011181
RS	9	0.080787	0.659078	841.699492	0.016589	0.012778
RS	10	0.093082	0.649097	895.372092	0.017646	0.014192
RS	11	0.106213	0.649097	936.673496	0.018460	0.015604
RS	12	0.120237	0.684520	928.417485	0.018298	0.015949
RS	13	0.135215	0.684520	969.616292	0.019110	0.017053
RS	14	0.151211	0.748500	925.659753	0.018243	0.016721
RS	15	0.168295	0.748500	965.826611	0.019035	0.017749
RS	16	0.186541	0.829921	908.585452	0.017907	0.017199
RS	17	0.206028	0.829921	947.406100	0.018672	0.018168
RS	18	0.226841	0.923805	887.246917	0.017486	0.017459
RS	19	0.249068	0.923805	924.642275	0.018223	0.018276
RS	20	0.272807	1.023269	869.653407	0.017140	0.017497
RS	21	0.298161	1.023269	905.682653	0.017850	0.018159
RS	22	0.325239	1.119264	861.872457	0.016986	0.017455
RS	23	0.354158	1.119264	896.647719	0.017672	0.018019
RS	24	0.385044	1.201737	868.132298	0.017110	0.017526
RS	25	0.418031	1.201737	901.716725	0.017771	0.018075
RS	26	0.453260	1.261684	891.071047	0.017562	0.017911
RS	27	0.490886	1.261684	923.345013	0.018198	0.018532
RS	28	0.531071	1.295776	930.115942	0.018331	0.018752
RS	29	0.573988	1.295776	960.605149	0.018932	0.019482
RS	30	0.619824	1.308715	980.228942	0.019319	0.020021
RS	31	0.668778	1.308715	1007.985544	0.019866	0.020817
RS	32	0.721060	1.309207	1033.481701	0.020368	0.021521
RS	33	0.776898	1.309207	1057.118033	0.020834	0.022292
RS	34	0.836534	1.305784	1080.881627	0.021303	0.022976
RS	35	0.900225	1.305784	1098.762791	0.021655	0.023609
RS	36	0.968247	1.305219	1113.663658	0.021949	0.024082
RS	37	1.040896	1.305219	1124.222674	0.022157	0.024473
RS	38	1.118485	1.311457	1125.330481	0.022179	0.024594
RS	39	1.201351	1.311457	1127.382694	0.022219	0.024682
RS	40	1.289852	1.325299	1113.204068	0.021940	0.024412
RS	41	1.384373	1.325299	1106.104405	0.021800	0.024199
RS	42	1.485321	1.345437	1077.944959	0.021245	0.023583
RS	43	1.593134	1.345437	1061.583832	0.020922	0.023104
RS	44	1.708279	1.369561	1022.216502	0.020146	0.022228
RS	45	1.831256	1.369561	996.940873	0.019648	0.021540
RS	46	1.962595	1.394851	949.648623	0.018716	0.020502
RS	47	2.102867	1.394851	916.164749	0.018056	0.019665
RS	48	2.252678	1.418295	864.063276	0.017029	0.018550
RS	49	2.412677	1.418295	823.368221	0.016227	0.017613
RS	50	2.583557	1.436939	769.054167	0.015157	0.016482
RS	51	2.766059	1.436939	722.415547	0.014238	0.015480
RS	52	2.960972	1.448353	667.776607	0.013161	0.014368
RS	53	3.169140	1.448353	616.780972	0.012156	0.013323
RS	54	3.391465	1.450059	563.468011	0.011105	0.012244
RS	55	3.628910	1.450059	510.013428	0.010052	0.011169
RS	56	3.882503	1.450059	456.462441	0.008996	0.010088
RS	57	4.153343	1.450059	403.651813	0.007955	0.009010
RS	58	4.442601	1.478765	346.246587	0.006824	0.007844
RS	59	4.751531	1.478765	299.438026	0.005901	0.006842
RS	60	5.081471	1.478765	255.265668	0.005031	0.005877
RS	61	5.433848	1.478765	214.297690	0.004223	0.004965
RS	62	5.810190	1.478765	176.981934	0.003488	0.004120
RS	63	6.212126	1.478765	580.565922	0.011442	0.013613
PA	4+25*2+4+6 0.140645562 0.031869102 6.212126379 1.216555524 0.897906021 0.734163046 0.659077722 0.649097121 0.684520269 0.748500411 0.829921422 0.923804632 1.023269036 1.119263821 1.201737029 1.261684167 1.295776413 1.308715451 1.309207180 1.305784460 1.305218659 1.311457042 1.325299040 1.345436596 1.369561470 1.394851292 1.418295152 1.436939215 1.448352922 1.450059029 1.478765294
//
IT	5196
RD	4
LK	-533981.197146
QD	-409.307492 -> -339.759095
RI	0.0234728673
TR	0.136706	0.032342
MT	6.381018
MM	C_pi: 1.210253, n_recomb: 53338.416179
RS	0	0.000000	1.427468	250.290496	0.004692	0.000182
RS	1	0.006846	1.427468	266.131575	0.004989	0.001840
RS	2	0.014160	1.427468	282.881409	0.005304	0.003251
RS	3	0.021974	1.427468	300.578908	0.005635	0.003452
RS	4	0.030324	1.009405	450.908059	0.008454	0.004643
RS	5	0.039246	1.009405	477.462669	0.008952	0.005084
RS	6	0.048778	0.780443	652.538200	0.012234	0.007288
RS	7	0.058962	0.780443	687.978881	0.012898	0.008617
RS	8	0.069844	0.669625	843.574941	0.015816	0.011164
RS	9	0.081471	0.669625	885.454560	0.016601	0.012709
RS	10	0.093893	0.643445	965.665081	0.018104	0.014421
RS	11	0.107166	0.643445	1010.217397	0.018940	0.015855
RS	12	0.121348	0.673179	1009.210986	0.018921	0.016294
RS	13	0.136500	0.673179	1053.754200	0.019756	0.017468
RS	14	0.152690	0.737995	1003.175776	0.018808	0.017038
RS	15	0.169987	0.737995	1046.482829	0.019620	0.018139
RS	16	0.188469	0.824720	976.631844	0.018310	0.017393
RS	17	0.208217	0.824720	1018.302439	0.019091	0.018441
RS	18	0.229316	0.928095	943.340946	0.017686	0.017498
RS	19	0.251859	0.928095	983.285086	0.018435	0.018398
RS	20	0.275945	1.040668	913.868335	0.017133	0.017386
RS	21	0.301681	1.040668	952.181746	0.017852	0.018126
RS	22	0.329178	1.151610	896.196499	0.016802	0.017219
RS	23	0.358557	1.151610	933.070579	0.017493	0.017850
RS	24	0.389948	1.247785	895.997285	0.016798	0.017208
RS	25	0.423487	1.247785	931.608956	0.017466	0.017807
RS	26	0.459322	1.316585	917.039778	0.017193	0.017565
RS	27	0.497611	1.316585	951.393320	0.017837	0.018220
RS	28	0.538520	1.352681	959.183920	0.017983	0.018435
RS	29	0.582230	1.352681	991.884900	0.018596	0.019188
RS	30	0.628932	1.361941	1016.575855	0.019059	0.019786
RS	31	0.678831	1.361941	1046.649898	0.019623	0.020598
RS	32	0.732146	1.356011	1079.485808	0.020238	0.021401
RS	33	0.789111	1.356011	1105.394605	0.020724	0.022186
RS	34	0.849975	1.346274	1136.604481	0.021309	0.022976
RS	35	0.915006	1.346274	1156.486434	0.021682	0.023624
RS	36	0.984488	1.341627	1176.736551	0.022062	0.024173
RS	37	1.058726	1.341627	1188.827948	0.022288	0.024579
RS	38	1.138047	1.347127	1191.715524	0.022343	0.024720
RS	39	1.222798	1.347127	1194.770931	0.022400	0.024823
RS	40	1.313350	1.363657	1178.675594	0.022098	0.024516
RS	41	1.410101	1.363657	1172.147558	0.021976	0.024320
RS	42	1.513475	1.389338	1139.343484	0.021361	0.023627
RS	43	1.623925	1.389338	1123.312415	0.021060	0.023172
RS	44	1.741936	1.420943	1078.000976	0.020211	0.022207
RS	45	1.868026	1.420943	1052.996063	0.019742	0.021552
RS	46	2.002747	1.454556	999.801837	0.018744	0.020436
RS	47	2.146691	1.454556	966.619418	0.018122	0.019640
RS	48	2.300488	1.485956	909.615112	0.017054	0.018473
RS	49	2.464814	1.485956	869.202581	0.016296	0.017582
RS	50	2.640388	1.510963	811.447191	0.015213	0.016432
RS	51	2.827981	1.510963	764.877396	0.014340	0.015476
RS	52	3.028416	1.526132	708.201370	0.013278	0.014374
RS	53	3.242572	1.526132	656.765618	0.012313	0.013369
RS	54	3.471388	1.527935	602.530727	0.011296	0.012325
RS	55	3.715867	1.527935	547.778099	0.010270	0.011277
RS	56	3.977083	1.527935	492.523334	0.009234	0.010218
RS	57	4.256179	1.527935	437.639526	0.008205	0.009155
RS	58	4.554382	1.565691	375.643933	0.007043	0.007960
RS	59	4.872997	1.565691	326.870431	0.006128	0.006975
RS	60	5.213424	1.565691	280.457744	0.005258	0.006021
RS	61	5.577155	1.565691	237.046333	0.004444	0.005113
RS	62	5.965784	1.565691	197.163184	0.003696	0.004268
RS	63	6.381018	1.565691	666.216618	0.012490	0.014469
PA	4+25*2+4+6 0.136705994 0.032342461 6.381017617 1.427468455 1.009404636 0.780443297 0.669625344 0.643445403 0.673178685 0.737995396 0.824719850 0.928095145 1.040667740 1.151609909 1.247785378 1.316585410 1.352680787 1.361941425 1.356011222 1.346273920 1.341626766 1.347127088 1.363657252 1.389337506 1.420943405 1.454555845 1.485956183 1.510962943 1.526132194 1.527934762 1.565690665
//
IT	5099
RD	5
LK	-533846.171630
QD	-373.246532 -> -312.658247
RI	0.0203048251
TR	0.133401	0.032889
MT	6.516105
MM	C_pi: 1.247685, n_recomb: 55865.991962
RS	0	0.000000	1.612747	233.065889	0.004172	0.000170
RS	1	0.006880	1.612747	248.034135	0.004440	0.001751
RS	2	0.014234	1.612747	263.885676	0.004724	0.003098
RS	3	0.022094	1.612747	280.661586	0.005024	0.003240
RS	4	0.030495	1.128093	426.094529	0.007627	0.004426
RS	5	0.039474	1.128093	451.747032	0.008086	0.004721
RS	6	0.049070	0.834787	645.832912	0.011560	0.007038
RS	7	0.059327	0.834787	681.671422	0.012202	0.008239
RS	8	0.070289	0.687603	871.450344	0.015599	0.011096
RS	9	0.082006	0.687603	915.320734	0.016384	0.012574
RS	10	0.094529	0.645319	1022.517083	0.018303	0.014577
RS	11	0.107914	0.645319	1069.919789	0.019152	0.016000
RS	12	0.122219	0.668911	1078.908063	0.019312	0.016571
RS	13	0.137509	0.668911	1126.492788	0.020164	0.017775
RS	14	0.153851	0.733358	1072.314865	0.019194	0.017308
RS	15	0.171317	0.733358	1118.540112	0.020022	0.018444
RS	16	0.189985	0.823506	1038.835489	0.018595	0.017569
RS	17	0.209937	0.823506	1083.201515	0.019389	0.018657
RS	18	0.231262	0.933991	995.784168	0.017825	0.017545
RS	19	0.254055	0.933991	1038.173642	0.018583	0.018488
RS	20	0.278416	1.057109	956.218535	0.017116	0.017300
RS	21	0.304452	1.057109	996.744218	0.017842	0.018081
RS	22	0.332281	1.180640	930.038345	0.016648	0.017019
RS	23	0.362024	1.180640	968.951478	0.017344	0.017682
RS	24	0.393813	1.288618	924.387765	0.016547	0.016928
RS	25	0.427790	1.288618	961.963710	0.017219	0.017552
RS	26	0.464105	1.364838	944.217625	0.016901	0.017255
RS	27	0.502918	1.364838	980.576760	0.017552	0.017922
RS	28	0.544402	1.401870	989.898330	0.017719	0.018146
RS	29	0.588740	1.401870	1024.725623	0.018343	0.018903
RS	30	0.636128	1.406670	1054.900511	0.018883	0.019566
RS	31	0.686778	1.406670	1087.195732	0.019461	0.020380
RS	32	0.740912	1.393807	1127.779379	0.020187	0.021284
RS	33	0.798771	1.393807	1155.846984	0.020690	0.022071
RS	34	0.860610	1.377430	1194.907555	0.021389	0.022968
RS	35	0.926705	1.377430	1216.643149	0.021778	0.023622
RS	36	0.997348	1.368404	1242.567035	0.022242	0.024252
RS	37	1.072851	1.368404	1255.992088	0.022482	0.024667
RS	38	1.153548	1.372791	1260.781178	0.022568	0.024836
RS	39	1.239799	1.372791	1264.583643	0.022636	0.024953
RS	40	1.331983	1.391544	1246.440829	0.022311	0.024618
RS	41	1.430511	1.391544	1240.182858	0.022199	0.024440
RS	42	1.535818	1.422258	1202.412975	0.021523	0.023681
RS	43	1.648370	1.422258	1186.386430	0.021236	0.023250
RS	44	1.768667	1.460874	1134.712129	0.020311	0.022205
RS	45	1.897240	1.460874	1109.651130	0.019863	0.021582
RS	46	2.034660	1.502430	1050.130776	0.018797	0.020395
RS	47	2.181535	1.502430	1016.942059	0.018203	0.019637
RS	48	2.338516	1.541528	954.656151	0.017088	0.018423
RS	49	2.506298	1.541528	914.259511	0.016365	0.017574
RS	50	2.685624	1.572736	852.767488	0.015265	0.016405
RS	51	2.877289	1.572736	806.065649	0.014429	0.015491
RS	52	3.082141	1.591565	747.167567	0.013374	0.014397
RS	53	3.301088	1.591565	695.179485	0.012444	0.013428
RS	54	3.535100	1.593420	639.974609	0.011456	0.012414
RS	55	3.785212	1.593420	583.910467	0.010452	0.011392
RS	56	4.052534	1.593420	526.985469	0.009433	0.010351
RS	57	4.338249	1.593420	470.104033	0.008415	0.009303
RS	58	4.643622	1.640014	403.542136	0.007223	0.008078
RS	59	4.970007	1.640014	352.946931	0.006318	0.007108
RS	60	5.318849	1.640014	304.462025	0.005450	0.006164
RS	61	5.691692	1.640014	258.789610	0.004632	0.005260
RS	62	6.090189	1.640014	216.525383	0.003876	0.004413
RS	63	6.516105	1.640014	750.424851	0.013433	0.015317
PA	4+25*2+4+6 0.133401161 0.032889305 6.516104648 1.612747169 1.128093258 0.834786794 0.687602858 0.645318837 0.668911035 0.733358010 0.823506259 0.933991021 1.057108801 1.180640237 1.288618381 1.364838189 1.401869777 1.406669873 1.393807376 1.377430167 1.368403618 1.372790665 1.391544199 1.422257847 1.460874305 1.502430291 1.541527767 1.572736459 1.591565190 1.593420272 1.640014053
//
IT	3735
RD	6
LK	-533727.913503
QD	-341.892783 -> -288.082334
RI	0.0179943218
TR	0.130498	0.033455
MT	6.631441
MM	C_pi: 1.281229, n_recomb: 58303.046316
RS	0	0.000000	1.759473	223.737315	0.003837	0.000162
RS	1	0.006910	1.759473	238.255800	0.004087	0.001695
RS	2	0.014297	1.759473	253.647278	0.004350	0.003007
RS	3	0.022195	1.759473	269.954404	0.004630	0.003118
RS	4	0.030638	1.247410	404.698817	0.006941	0.004226
RS	5	0.039665	1.247410	429.502904	0.007367	0.004419
RS	6	0.049316	0.892559	635.681343	0.010903	0.006791
RS	7	0.059633	0.892559	671.647234	0.011520	0.007883
RS	8	0.070664	0.708803	891.372291	0.015289	0.010996
RS	9	0.082456	0.708803	936.894783	0.016069	0.012408
RS	10	0.095063	0.650749	1070.426313	0.018360	0.014681
RS	11	0.108542	0.650749	1120.393405	0.019217	0.016081
RS	12	0.122952	0.668171	1140.796033	0.019567	0.016794
RS	13	0.138357	0.668171	1191.196122	0.020431	0.018011
RS	14	0.154827	0.731671	1135.317168	0.019473	0.017538
RS	15	0.172436	0.731671	1184.283168	0.020313	0.018692
RS	16	0.191260	0.824195	1096.502496	0.018807	0.017726
RS	17	0.211386	0.824195	1143.426506	0.019612	0.018836
RS	18	0.232902	0.940383	1045.033539	0.017924	0.017592
RS	19	0.255905	0.940383	1089.760476	0.018691	0.018559
RS	20	0.280497	1.072509	996.398143	0.017090	0.017229
RS	21	0.306789	1.072509	1039.045086	0.017821	0.018032
RS	22	0.334898	1.207244	962.433015	0.016507	0.016841
RS	23	0.364948	1.207244	1003.298597	0.017208	0.017524
RS	24	0.397075	1.325992	951.782229	0.016325	0.016677
RS	25	0.431422	1.325992	991.231290	0.017001	0.017312
RS	26	0.468143	1.408971	970.603722	0.016648	0.016971
RS	27	0.507400	1.408971	1008.870383	0.017304	0.017642
RS	28	0.549370	1.446547	1019.840581	0.017492	0.017878
RS	29	0.594241	1.446547	1056.694362	0.018124	0.018632
RS	30	0.642211	1.446678	1092.415293	0.018737	0.019357
RS	31	0.693497	1.446678	1126.838323	0.019327	0.020166
RS	32	0.748326	1.426817	1175.285206	0.020158	0.021166
RS	33	0.806944	1.426817	1205.427777	0.020675	0.021951
RS	34	0.869612	1.403795	1252.542943	0.021483	0.022952
RS	35	0.936610	1.403795	1276.051088	0.021887	0.023608
RS	36	1.008238	1.390319	1307.891216	0.022433	0.024317
RS	37	1.084816	1.390319	1322.559038	0.022684	0.024740
RS	38	1.166684	1.393367	1329.432265	0.022802	0.024942
RS	39	1.254210	1.393367	1333.873774	0.022878	0.025071
RS	40	1.347783	1.413965	1313.739653	0.022533	0.024716
RS	41	1.447822	1.413965	1307.630558	0.022428	0.024555
RS	42	1.554774	1.449244	1264.836765	0.021694	0.023738
RS	43	1.669116	1.449244	1248.690519	0.021417	0.023331
RS	44	1.791359	1.494389	1190.542211	0.020420	0.022214
RS	45	1.922048	1.494389	1165.306303	0.019987	0.021622
RS	46	2.061768	1.543469	1099.338258	0.018856	0.020369
RS	47	2.211142	1.543469	1066.036779	0.018284	0.019648
RS	48	2.370838	1.589942	998.366163	0.017124	0.018389
RS	49	2.541568	1.589942	957.899984	0.016430	0.017579
RS	50	2.724096	1.627133	892.601506	0.015310	0.016392
RS	51	2.919235	1.627133	845.716786	0.014506	0.015516
RS	52	3.127859	1.649476	784.579270	0.013457	0.014429
RS	53	3.350898	1.649476	732.037206	0.012556	0.013493
RS	54	3.589349	1.651305	675.921561	0.011593	0.012507
RS	55	3.844276	1.651305	618.600189	0.010610	0.011507
RS	56	4.116819	1.651305	560.087050	0.009606	0.010484
RS	57	4.408193	1.651305	501.313858	0.008598	0.009448
RS	58	4.719701	1.706487	430.251077	0.007380	0.008194
RS	59	5.052734	1.706487	377.969742	0.006483	0.007239
RS	60	5.408778	1.706487	327.561379	0.005618	0.006303
RS	61	5.789425	1.706487	279.782496	0.004799	0.005403
RS	62	6.196373	1.706487	235.290228	0.004036	0.004555
RS	63	6.631441	1.706487	833.905050	0.014303	0.016148
PA	4+25*2+4+6 0.130498473 0.033455331 6.631440973 1.759472685 1.247409655 0.892559248 0.708802902 0.650749339 0.668171044 0.731671094 0.824195017 0.940382851 1.072509110 1.207244095 1.325992365 1.408970616 1.446546542 1.446678245 1.426817015 1.403794516 1.390318674 1.393367286 1.413965215 1.449244200 1.494389084 1.543469295 1.589942435 1.627132548 1.649476471 1.651305027 1.706487385
//
IT	4385
RD	7
LK	-533622.686704
QD	-314.053088 -> -265.872254
RI	0.0163165657
TR	0.127882	0.034016
MT	6.734099
MM	C_pi: 1.312022, n_recomb: 60652.531757
RS	0	0.000000	1.866853	220.014501	0.003627	0.000157
RS	1	0.006936	1.866853	234.399605	0.003865	0.001662
RS	2	0.014352	1.866853	249.660789	0.004116	0.002961
RS	3	0.022283	1.866853	265.842198	0.004383	0.003057
RS	4	0.030764	1.364528	386.820096	0.006378	0.004040
RS	5	0.039833	1.364528	410.878822	0.006774	0.004166
RS	6	0.049531	0.951856	624.328255	0.010294	0.006552
RS	7	0.059902	0.951856	660.265410	0.010886	0.007554
RS	8	0.070992	0.731453	906.278603	0.014942	0.010876
RS	9	0.082851	0.731453	953.211715	0.015716	0.012227
RS	10	0.095533	0.658025	1112.023474	0.018334	0.014746
RS	11	0.109094	0.658025	1164.339694	0.019197	0.016119
RS	12	0.123596	0.669361	1196.958124	0.019735	0.016976
RS	13	0.139103	0.669361	1250.000014	0.020609	0.018197
RS	14	0.155686	0.731594	1193.727074	0.019681	0.017736
RS	15	0.173419	0.731594	1245.293355	0.020532	0.018901
RS	16	0.192382	0.825820	1150.696259	0.018972	0.017868
RS	17	0.212660	0.825820	1200.064471	0.019786	0.018991
RS	18	0.234345	0.946771	1091.717302	0.018000	0.017638
RS	19	0.257533	0.946771	1138.687076	0.018774	0.018620
RS	20	0.282330	1.086879	1034.647181	0.017059	0.017168
RS	21	0.308847	1.086879	1079.330388	0.017795	0.017985
RS	22	0.337202	1.231924	993.293925	0.016377	0.016683
RS	23	0.367524	1.231924	1036.027389	0.017081	0.017376
RS	24	0.399950	1.360844	977.835268	0.016122	0.016447
RS	25	0.434624	1.360844	1019.067182	0.016802	0.017088
RS	26	0.471702	1.450310	995.635165	0.016415	0.016710
RS	27	0.511353	1.450310	1035.712865	0.017076	0.017380
RS	28	0.553753	1.488363	1048.266942	0.017283	0.017627
RS	29	0.599094	1.488363	1087.051470	0.017923	0.018375
RS	30	0.647580	1.483882	1128.208789	0.018601	0.019156
RS	31	0.699429	1.483882	1164.675845	0.019202	0.019959
RS	32	0.754873	1.457152	1220.943310	0.020130	0.021046
RS	33	0.814163	1.457152	1253.097143	0.020660	0.021829
RS	34	0.877565	1.427610	1308.351743	0.021571	0.022926
RS	35	0.945364	1.427610	1333.587594	0.021987	0.023584
RS	36	1.017865	1.409718	1371.523071	0.022613	0.024371
RS	37	1.095394	1.409718	1387.398656	0.022875	0.024800
RS	38	1.178301	1.411285	1396.556597	0.023026	0.025037
RS	39	1.266958	1.411285	1401.603353	0.023109	0.025177
RS	40	1.361763	1.433420	1379.620215	0.022746	0.024808
RS	41	1.463144	1.433420	1373.626275	0.022647	0.024663
RS	42	1.571556	1.472849	1325.884410	0.021860	0.023796
RS	43	1.687487	1.472849	1309.587653	0.021592	0.023411
RS	44	1.811458	1.524072	1245.003652	0.020527	0.022230
RS	45	1.944027	1.524072	1219.566389	0.020107	0.021665
RS	46	2.085791	1.580266	1147.172851	0.018914	0.020354
RS	47	2.237386	1.580266	1113.737203	0.018363	0.019666
RS	48	2.399496	1.633785	1040.701560	0.017158	0.018366
RS	49	2.572848	1.633785	1000.152799	0.016490	0.017592
RS	50	2.758224	1.676718	931.073737	0.015351	0.016387
RS	51	2.956456	1.676718	884.010056	0.014575	0.015546
RS	52	3.168437	1.702419	820.677874	0.013531	0.014465
RS	53	3.395119	1.702419	767.614124	0.012656	0.013560
RS	54	3.637524	1.704119	710.681910	0.011717	0.012600
RS	55	3.896740	1.704119	652.168573	0.010753	0.011620
RS	56	4.173934	1.704119	592.150629	0.009763	0.010613
RS	57	4.470353	1.704119	531.583885	0.008764	0.009589
RS	58	4.787330	1.767623	456.088164	0.007520	0.008308
RS	59	5.126291	1.767623	402.230513	0.006632	0.007365
RS	60	5.488760	1.767623	350.016779	0.005771	0.006437
RS	61	5.876369	1.767623	300.252298	0.004950	0.005540
RS	62	6.290861	1.767623	253.650260	0.004182	0.004690
RS	63	6.734099	1.767623	917.259235	0.015123	0.016959
PA	4+25*2+4+6 0.127882275 0.034016062 6.734099117 1.866853147 1.364527995 0.951855871 0.731452701 0.658025288 0.669361048 0.731593990 0.825820493 0.946771341 1.086878770 1.231923741 1.360843773 1.450309518 1.488362985 1.483882154 1.457151518 1.427610436 1.409718081 1.411285076 1.433420155 1.472848514 1.524071614 1.580265526 1.633785123 1.676718088 1.702418704 1.704118548 1.767622828
//
IT	4610
RD	8
LK	-533528.388406
QD	-289.182084 -> -245.841624
RI	0.0150829888
TR	0.125488	0.034560
MT	6.827875
MM	C_pi: 1.340776, n_recomb: 62920.990455
RS	0	0.000000	1.940345	220.161437	0.003499	0.000155
RS	1	0.006959	1.940345	234.638618	0.003729	0.001645
RS	2	0.014402	1.940345	250.005370	0.003973	0.002944
RS	3	0.022362	1.940345	266.307406	0.004232	0.003037
RS	4	0.030877	1.478413	371.927489	0.005911	0.003868
RS	5	0.039984	1.478413	395.345240	0.006283	0.003950
RS	6	0.049725	1.011862	612.740515	0.009738	0.006323
RS	7	0.060144	1.011862	648.554049	0.010307	0.007251
RS	8	0.071288	0.754761	917.787948	0.014586	0.010745
RS	9	0.083207	0.754761	965.949008	0.015352	0.012041
RS	10	0.095956	0.666316	1148.916074	0.018260	0.014782
RS	11	0.109592	0.666316	1203.411226	0.019126	0.016128
RS	12	0.124177	0.671688	1248.706579	0.019846	0.017126
RS	13	0.139776	0.671688	1304.251298	0.020728	0.018347
RS	14	0.156462	0.732440	1248.580761	0.019844	0.017910
RS	15	0.174308	0.732440	1302.633493	0.020703	0.019081
RS	16	0.193396	0.827889	1202.183598	0.019106	0.017998
RS	17	0.213812	0.827889	1253.901750	0.019928	0.019129
RS	18	0.235649	0.952909	1136.362275	0.018060	0.017684
RS	19	0.259006	0.952909	1185.494289	0.018841	0.018676
RS	20	0.283988	1.100232	1071.290569	0.017026	0.017116
RS	21	0.310708	1.100232	1117.935489	0.017767	0.017942
RS	22	0.339288	1.254947	1022.776445	0.016255	0.016540
RS	23	0.369856	1.254947	1067.301648	0.016963	0.017240
RS	24	0.402552	1.393676	1002.563618	0.015934	0.016237
RS	25	0.437523	1.393676	1045.495637	0.016616	0.016881
RS	26	0.474927	1.489540	1019.237419	0.016199	0.016467
RS	27	0.514934	1.489540	1061.037008	0.016863	0.017134
RS	28	0.557725	1.528169	1075.018505	0.017085	0.017390
RS	29	0.603494	1.528169	1115.645167	0.017731	0.018131
RS	30	0.652448	1.519247	1162.047278	0.018468	0.018962
RS	31	0.704808	1.519247	1200.482394	0.019079	0.019758
RS	32	0.760811	1.485856	1264.440255	0.020096	0.020926
RS	33	0.820712	1.485856	1298.552682	0.020638	0.021704
RS	34	0.884781	1.449984	1361.945911	0.021645	0.022893
RS	35	0.953308	1.449984	1388.882698	0.022073	0.023551
RS	36	1.026604	1.427747	1433.047425	0.022775	0.024413
RS	37	1.105001	1.427747	1450.123066	0.023047	0.024849
RS	38	1.188852	1.427740	1461.758572	0.023232	0.025121
RS	39	1.278539	1.427740	1467.413049	0.023322	0.025272
RS	40	1.374467	1.451159	1443.761687	0.022946	0.024893
RS	41	1.477069	1.451159	1437.890972	0.022852	0.024763
RS	42	1.586812	1.494374	1385.340296	0.022017	0.023852
RS	43	1.704191	1.494374	1368.905523	0.021756	0.023488
RS	44	1.829738	1.551275	1297.992181	0.020629	0.022249
RS	45	1.964022	1.551275	1272.368835	0.020222	0.021710
RS	46	2.107650	1.614202	1193.639095	0.018970	0.020346
RS	47	2.261272	1.614202	1160.085023	0.018437	0.019688
RS	48	2.425585	1.674455	1081.759573	0.017192	0.018350
RS	49	2.601331	1.674455	1041.145527	0.016547	0.017609
RS	50	2.789307	1.722896	968.353109	0.015390	0.016389
RS	51	2.990364	1.722896	921.135602	0.014640	0.015580
RS	52	3.205411	1.751791	855.679559	0.013599	0.014505
RS	53	3.435422	1.751791	802.136381	0.012748	0.013627
RS	54	3.681440	1.753260	744.488565	0.011832	0.012692
RS	55	3.944577	1.753260	684.847163	0.010884	0.011731
RS	56	4.226024	1.753260	623.401182	0.009908	0.010739
RS	57	4.527057	1.753260	561.127877	0.008918	0.009725
RS	58	4.849037	1.824812	481.265453	0.007649	0.008417
RS	59	5.193422	1.824812	425.920602	0.006769	0.007487
RS	60	5.561773	1.824812	371.996545	0.005912	0.006566
RS	61	5.955755	1.824812	320.343148	0.005091	0.005672
RS	62	6.377153	1.824812	271.725425	0.004319	0.004821
RS	63	6.827875	1.824812	1000.827873	0.015906	0.017751
PA	4+25*2+4+6 0.125487911 0.034560344 6.827875167 1.940345036 1.478412604 1.011862471 0.754760529 0.666316370 0.671688481 0.732440303 0.827888635 0.952909277 1.100232365 1.254947355 1.393675561 1.489540418 1.528169019 1.519246510 1.485856086 1.449983561 1.427746561 1.427740127 1.451158555 1.494374282 1.551274720 1.614202321 1.674454621 1.722895650 1.751790951 1.753259953 1.824811544
//
IT	4525
RD	9
LK	-533443.518192
QD	-266.892109 -> -227.774168
RI	0.0141607541
TR	0.123277	0.035084
MT	6.914818
MM	C_pi: 1.367920, n_recomb: 65114.456007
RS	0	0.000000	1.987202	222.969361	0.003424	0.000153
RS	1	0.006980	1.987202	237.696861	0.003650	0.001638
RS	2	0.014447	1.987202	253.335093	0.003891	0.002948
RS	3	0.022435	1.987202	269.931451	0.004145	0.003045
RS	4	0.030981	1.588917	359.402113	0.005520	0.003709
RS	5	0.040123	1.588917	382.268542	0.005871	0.003764
RS	6	0.049903	1.072240	601.315159	0.009235	0.006105
RS	7	0.060366	1.072240	636.943454	0.009782	0.006971
RS	8	0.071560	0.778349	926.837005	0.014234	0.010607
RS	9	0.083534	0.778349	976.080166	0.014990	0.011854
RS	10	0.096344	0.675192	1182.104912	0.018154	0.014797
RS	11	0.110049	0.675192	1238.637399	0.019022	0.016116
RS	12	0.124710	0.674714	1296.902977	0.019917	0.017251
RS	13	0.140394	0.674714	1354.834268	0.020807	0.018470
RS	14	0.157173	0.733830	1300.564263	0.019974	0.018065
RS	15	0.175124	0.733830	1357.007531	0.020840	0.019240
RS	16	0.194327	0.830121	1251.501772	0.019220	0.018119
RS	17	0.214870	0.830121	1305.489636	0.020049	0.019255
RS	18	0.236847	0.958660	1179.365891	0.018112	0.017731
RS	19	0.260359	0.958660	1230.590556	0.018899	0.018730
RS	20	0.285511	1.112584	1106.607239	0.016995	0.017073
RS	21	0.312419	1.112584	1155.148437	0.017740	0.017906
RS	22	0.341205	1.276468	1051.064732	0.016142	0.016412
RS	23	0.372001	1.276468	1097.313699	0.016852	0.017116
RS	24	0.404945	1.424747	1026.090653	0.015758	0.016044
RS	25	0.440190	1.424747	1070.647938	0.016443	0.016689
RS	26	0.477894	1.527020	1041.487305	0.015995	0.016240
RS	27	0.518230	1.527020	1084.927073	0.016662	0.016904
RS	28	0.561381	1.566387	1100.145647	0.016896	0.017166
RS	29	0.607544	1.566387	1142.532273	0.017547	0.017900
RS	30	0.656929	1.553251	1193.942275	0.018336	0.018775
RS	31	0.709762	1.553251	1234.274687	0.018955	0.019564
RS	32	0.766282	1.513436	1305.745725	0.020053	0.020805
RS	33	0.826747	1.513436	1341.769205	0.020606	0.021580
RS	34	0.891432	1.471434	1413.248254	0.021704	0.022853
RS	35	0.960632	1.471434	1441.866615	0.022144	0.023512
RS	36	1.034662	1.444946	1492.349402	0.022919	0.024445
RS	37	1.113859	1.444946	1510.629320	0.023200	0.024887
RS	38	1.198584	1.443306	1524.918904	0.023419	0.025195
RS	39	1.289223	1.443306	1531.200014	0.023516	0.025357
RS	40	1.386188	1.467799	1506.070268	0.023130	0.024971
RS	41	1.489922	1.467799	1500.350078	0.023042	0.024856
RS	42	1.600895	1.514489	1443.157278	0.022163	0.023906
RS	43	1.719615	1.514489	1426.616640	0.021909	0.023561
RS	44	1.846620	1.576706	1349.517143	0.020725	0.022270
RS	45	1.982491	1.576706	1323.740935	0.020329	0.021755
RS	46	2.127845	1.646022	1238.794572	0.019025	0.020342
RS	47	2.283345	1.646022	1205.153438	0.018508	0.019712
RS	48	2.449698	1.712713	1121.639548	0.017226	0.018340
RS	49	2.627662	1.712713	1080.989684	0.016601	0.017629
RS	50	2.818048	1.766438	1004.568555	0.015428	0.016395
RS	51	3.021722	1.766438	957.230107	0.014701	0.015615
RS	52	3.239612	1.798373	889.729348	0.013664	0.014546
RS	53	3.472711	1.798373	835.751283	0.012835	0.013693
RS	54	3.722080	1.799510	777.489948	0.011940	0.012781
RS	55	3.988854	1.799510	716.780347	0.011008	0.011838
RS	56	4.274249	1.799510	653.976228	0.010043	0.010860
RS	57	4.579563	1.799510	590.074048	0.009062	0.009855
RS	58	4.906188	1.878830	505.910764	0.007770	0.008523
RS	59	5.255611	1.878830	449.153366	0.006898	0.007603
RS	60	5.629422	1.878830	393.598422	0.006045	0.006690
RS	61	6.029326	1.878830	340.136798	0.005224	0.005799
RS	62	6.457141	1.878830	289.581829	0.004447	0.004946
RS	63	6.914818	1.878830	1084.757575	0.016659	0.018522
PA	4+25*2+4+6 0.123277020 0.035083787 6.914817639 1.987202313 1.588916818 1.072239793 0.778348595 0.675192240 0.674713903 0.733830337 0.830121443 0.958659942 1.112584293 1.276468412 1.424747389 1.527019851 1.566387235 1.553250679 1.513435601 1.471433742 1.444946358 1.443305928 1.467798874 1.514488797 1.576705978 1.646021815 1.712712577 1.766438127 1.798373351 1.799509806 1.878829816
//
IT	4565
RD	10
LK	-533366.884846
QD	-246.859170 -> -211.453361
RI	0.0134559394
TR	0.121224	0.035585
MT	6.996167
MM	C_pi: 1.393732, n_recomb: 67238.114998
RS	0	0.000000	2.014708	227.561386	0.003384	0.000152
RS	1	0.006999	2.014708	242.646647	0.003609	0.001637
RS	2	0.014489	2.014708	258.669146	0.003847	0.002964
RS	3	0.022502	2.014708	275.678056	0.004100	0.003071
RS	4	0.031077	1.696231	348.723165	0.005186	0.003563
RS	5	0.040251	1.696231	371.111405	0.005519	0.003602
RS	6	0.050068	1.132855	590.208882	0.008778	0.005899
RS	7	0.060572	1.132855	625.609723	0.009304	0.006713
RS	8	0.071811	0.802025	934.012225	0.013891	0.010466
RS	9	0.083837	0.802025	984.216643	0.014638	0.011670
RS	10	0.096704	0.684418	1212.250259	0.018029	0.014794
RS	11	0.110472	0.684418	1270.697876	0.018898	0.016089
RS	12	0.125204	0.678193	1342.113715	0.019961	0.017356
RS	13	0.140967	0.678193	1402.330613	0.020856	0.018571
RS	14	0.157833	0.735546	1350.148720	0.020080	0.018204
RS	15	0.175880	0.735546	1408.899267	0.020954	0.019382
RS	16	0.195190	0.832369	1299.022191	0.019320	0.018232
RS	17	0.215851	0.832369	1355.209751	0.020155	0.019372
RS	18	0.237959	0.963959	1221.022035	0.018160	0.017779
RS	19	0.261614	0.963959	1274.278364	0.018952	0.018783
RS	20	0.286925	1.123968	1140.816172	0.016967	0.017038
RS	21	0.314007	1.123968	1191.195786	0.017716	0.017876
RS	22	0.342985	1.296596	1078.329092	0.016037	0.016296
RS	23	0.373992	1.296596	1126.241179	0.016750	0.017003
RS	24	0.407168	1.454229	1048.551631	0.015595	0.015866
RS	25	0.442667	1.454229	1094.666633	0.016280	0.016511
RS	26	0.480650	1.562954	1062.509539	0.015802	0.016029
RS	27	0.521292	1.562954	1107.514852	0.016472	0.016689
RS	28	0.564779	1.603256	1123.765620	0.016713	0.016953
RS	29	0.611309	1.603256	1167.835964	0.017369	0.017680
RS	30	0.661097	1.586144	1224.005031	0.018204	0.018594
RS	31	0.714369	1.586144	1266.168047	0.018831	0.019377
RS	32	0.771370	1.540148	1344.945531	0.020003	0.020684
RS	33	0.832361	1.540148	1382.835112	0.020566	0.021455
RS	34	0.897620	1.492218	1462.312677	0.021748	0.022807
RS	35	0.967448	1.492218	1492.595880	0.022199	0.023467
RS	36	1.042163	1.461581	1549.451524	0.023044	0.024468
RS	37	1.122107	1.461581	1568.944348	0.023334	0.024915
RS	38	1.207647	1.458268	1586.043736	0.023588	0.025260
RS	39	1.299175	1.458268	1592.977051	0.023692	0.025432
RS	40	1.397108	1.483657	1566.560074	0.023299	0.025043
RS	41	1.501897	1.483657	1561.025312	0.023216	0.024942
RS	42	1.614020	1.533547	1499.368519	0.022299	0.023958
RS	43	1.733991	1.533547	1482.761436	0.022052	0.023630
RS	44	1.862359	1.600763	1399.629319	0.020816	0.022291
RS	45	1.999713	1.600763	1373.740132	0.020431	0.021800
RS	46	2.146680	1.676150	1282.712077	0.019077	0.020341
RS	47	2.303934	1.676150	1249.020383	0.018576	0.019737
RS	48	2.472195	1.749009	1160.427777	0.017258	0.018334
RS	49	2.652233	1.749009	1119.775397	0.016654	0.017650
RS	50	2.844873	1.807810	1039.816216	0.015465	0.016403
RS	51	3.050996	1.807810	992.391446	0.014759	0.015651
RS	52	3.271547	1.842639	922.926444	0.013726	0.014587
RS	53	3.507535	1.842639	868.556902	0.012918	0.013758
RS	54	3.760041	1.843348	809.780378	0.012043	0.012868
RS	55	4.030220	1.843348	748.058111	0.011126	0.011942
RS	56	4.319311	1.843348	683.959771	0.010172	0.010976
RS	57	4.628636	1.843348	618.499061	0.009199	0.009981
RS	58	4.959612	1.930154	530.102119	0.007884	0.008625
RS	59	5.313754	1.930154	471.996372	0.007020	0.007716
RS	60	5.692684	1.930154	414.878949	0.006170	0.006808
RS	61	6.098137	1.930154	359.678719	0.005349	0.005920
RS	62	6.531969	1.930154	307.254342	0.004570	0.005067
RS	63	6.996167	1.930154	1169.080269	0.017387	0.019273
PA	4+25*2+4+6 0.121223522 0.035584929 6.996167193 2.014708431 1.696231012 1.132854530 0.802025453 0.684417588 0.678193076 0.735545633 0.832369378 0.963958932 1.123968224 1.296595831 1.454229438 1.562953550 1.603255540 1.586144322 1.540147932 1.492217553 1.461580985 1.458267872 1.483657232 1.533546720 1.600763098 1.676150387 1.749009325 1.807809540 1.842639114 1.843347904 1.930154011
//
IT	4274
RD	11
LK	-533297.498409
QD	-228.803476 -> -196.678341
RI	0.0129083379
TR	0.119308	0.036064
MT	7.072741
MM	C_pi: 1.418388, n_recomb: 69295.623965
RS	0	0.000000	2.028559	233.354952	0.003368	0.000152
RS	1	0.007018	2.028559	248.870905	0.003591	0.001641
RS	2	0.014528	2.028559	265.354273	0.003829	0.002988
RS	3	0.022565	2.028559	282.856081	0.004082	0.003109
RS	4	0.031166	1.800474	339.516277	0.004900	0.003429
RS	5	0.040371	1.800474	361.486722	0.005217	0.003459
RS	6	0.050221	1.193601	579.495525	0.008363	0.005705
RS	7	0.060763	1.193601	614.639757	0.008870	0.006473
RS	8	0.072045	0.825672	939.708602	0.013561	0.010324
RS	9	0.084119	0.825672	990.771340	0.014298	0.011488
RS	10	0.097039	0.693841	1239.818625	0.017892	0.014779
RS	11	0.110867	0.693841	1300.072737	0.018761	0.016049
RS	12	0.125665	0.681969	1384.732535	0.019983	0.017444
RS	13	0.141501	0.681969	1447.144253	0.020884	0.018655
RS	14	0.158449	0.737454	1397.645063	0.020169	0.018331
RS	15	0.176586	0.737454	1458.627752	0.021049	0.019509
RS	16	0.195996	0.834544	1344.994131	0.019410	0.018340
RS	17	0.216767	0.834544	1403.318016	0.020251	0.019482
RS	18	0.238997	0.968787	1261.518875	0.018205	0.017829
RS	19	0.262786	0.968787	1316.751400	0.019002	0.018837
RS	20	0.288245	1.134430	1174.062237	0.016943	0.017010
RS	21	0.315491	1.134430	1226.227506	0.017696	0.017852
RS	22	0.344649	1.315424	1104.687164	0.015942	0.016191
RS	23	0.375852	1.315424	1154.206939	0.016656	0.016901
RS	24	0.409246	1.482233	1070.058930	0.015442	0.015701
RS	25	0.444983	1.482233	1117.669725	0.016129	0.016346
RS	26	0.483228	1.597474	1082.410941	0.015620	0.015830
RS	27	0.524157	1.597474	1128.912612	0.016291	0.016487
RS	28	0.567958	1.638911	1145.993179	0.016538	0.016751
RS	29	0.614832	1.638911	1191.675464	0.017197	0.017472
RS	30	0.664997	1.618068	1252.349895	0.018073	0.018420
RS	31	0.718681	1.618068	1296.279363	0.018707	0.019197
RS	32	0.776133	1.566127	1382.142443	0.019946	0.020564
RS	33	0.837617	1.566127	1421.853708	0.020519	0.021332
RS	34	0.903416	1.512462	1509.215908	0.021779	0.022756
RS	35	0.973832	1.512462	1541.146854	0.022240	0.023417
RS	36	1.049189	1.477775	1604.405652	0.023153	0.024483
RS	37	1.129835	1.477775	1625.120027	0.023452	0.024936
RS	38	1.216140	1.472760	1645.169571	0.023741	0.025317
RS	39	1.308502	1.472760	1652.781493	0.023851	0.025498
RS	40	1.407345	1.498900	1625.254437	0.023454	0.025108
RS	41	1.513125	1.498900	1619.941889	0.023377	0.025020
RS	42	1.626328	1.551746	1554.002748	0.022426	0.024006
RS	43	1.747476	1.551746	1537.370301	0.022186	0.023696
RS	44	1.877125	1.623677	1448.364862	0.020901	0.022313
RS	45	2.015872	1.623677	1422.403778	0.020527	0.021842
RS	46	2.164356	1.704851	1325.431552	0.019127	0.020342
RS	47	2.323260	1.704851	1291.726977	0.018641	0.019763
RS	48	2.493315	1.783628	1198.170650	0.017291	0.018330
RS	49	2.675305	1.783628	1157.549703	0.016705	0.017672
RS	50	2.870065	1.847306	1074.145423	0.015501	0.016413
RS	51	3.078493	1.847306	1026.668819	0.014816	0.015686
RS	52	3.301548	1.884895	955.319203	0.013786	0.014627
RS	53	3.540256	1.884895	900.600190	0.012996	0.013821
RS	54	3.795716	1.885092	841.401148	0.012142	0.012953
RS	55	4.069103	1.885092	778.719175	0.011238	0.012041
RS	56	4.361675	1.885092	713.387007	0.010295	0.011087
RS	57	4.674778	1.885092	646.433841	0.009329	0.010101
RS	58	5.009855	1.979105	553.873775	0.007993	0.008723
RS	59	5.368445	1.979105	494.477789	0.007136	0.007823
RS	60	5.752200	1.979105	435.859858	0.006290	0.006922
RS	61	6.162886	1.979105	378.984231	0.005469	0.006036
RS	62	6.602392	1.979105	324.752241	0.004686	0.005182
RS	63	7.072741	1.979105	1253.736937	0.018093	0.020003
PA	4+25*2+4+6 0.119308104 0.036063687 7.072740815 2.028559148 1.800474122 1.193601004 0.825672399 0.693841110 0.681968951 0.737453634 0.834544415 0.968786881 1.134430232 1.315423857 1.482233287 1.597474471 1.638911439 1.618067607 1.566126589 1.512462425 1.477774993 1.472760140 1.498900228 1.551746486 1.623677464 1.704851482 1.783627526 1.847306066 1.884894611 1.885092269 1.979104650
//
IT	4243
RD	12
LK	-533234.520802
QD	-212.485427 -> -183.271757
RI	0.0124730820
TR	0.117515	0.036520
MT	7.145156
MM	C_pi: 1.442030, n_recomb: 71290.507913
RS	0	0.000000	2.033406	239.906360	0.003365	0.000152
RS	1	0.007035	2.033406	255.899116	0.003590	0.001647
RS	2	0.014564	2.033406	272.891781	0.003828	0.003016
RS	3	0.022623	2.033406	290.937269	0.004081	0.003153
RS	4	0.031250	1.901889	331.480798	0.004650	0.003306
RS	5	0.040483	1.901889	353.082534	0.004953	0.003332
RS	6	0.050365	1.254441	569.191172	0.007984	0.005523
RS	7	0.060943	1.254441	604.058171	0.008473	0.006252
RS	8	0.072265	0.849226	944.206022	0.013244	0.010184
RS	9	0.084383	0.849226	996.037983	0.013972	0.011312
RS	10	0.097354	0.703380	1265.144520	0.017746	0.014754
RS	11	0.111237	0.703380	1327.106820	0.018615	0.016001
RS	12	0.126097	0.685947	1425.052795	0.019989	0.017518
RS	13	0.142002	0.685947	1489.576567	0.020894	0.018724
RS	14	0.159026	0.739483	1443.273104	0.020245	0.018446
RS	15	0.177248	0.739483	1506.419152	0.021131	0.019625
RS	16	0.196752	0.836609	1389.597247	0.019492	0.018443
RS	17	0.217627	0.836609	1449.999511	0.020339	0.019587
RS	18	0.239971	0.973159	1300.995325	0.018249	0.017880
RS	19	0.263887	0.973159	1358.153278	0.019051	0.018891
RS	20	0.289486	1.144024	1206.469160	0.016923	0.016989
RS	21	0.316885	1.144024	1260.372079	0.017679	0.017833
RS	22	0.346211	1.333042	1130.244710	0.015854	0.016096
RS	23	0.377601	1.333042	1181.321694	0.016571	0.016808
RS	24	0.411199	1.508876	1090.704772	0.015299	0.015548
RS	25	0.447160	1.508876	1139.754597	0.015987	0.016193
RS	26	0.485651	1.630692	1101.298313	0.015448	0.015644
RS	27	0.526850	1.630692	1149.232538	0.016120	0.016298
RS	28	0.570946	1.673460	1166.949245	0.016369	0.016560
RS	29	0.618146	1.673460	1214.176330	0.017031	0.017275
RS	30	0.668665	1.649115	1279.109211	0.017942	0.018251
RS	31	0.722738	1.649115	1324.743864	0.018582	0.019023
RS	32	0.780615	1.591452	1417.469743	0.019883	0.020445
RS	33	0.842564	1.591452	1458.958971	0.020465	0.021210
RS	34	0.908870	1.532235	1554.078924	0.021799	0.022702
RS	35	0.979841	1.532235	1587.639537	0.022270	0.023364
RS	36	1.055805	1.493595	1657.307805	0.023247	0.024492
RS	37	1.137112	1.493595	1679.251018	0.023555	0.024950
RS	38	1.224139	1.486862	1702.369518	0.023879	0.025367
RS	39	1.317288	1.486862	1710.685519	0.023996	0.025557
RS	40	1.416990	1.513624	1682.220153	0.023597	0.025169
RS	41	1.523706	1.513624	1677.165440	0.023526	0.025092
RS	42	1.637928	1.569218	1607.116154	0.022543	0.024052
RS	43	1.760186	1.569218	1590.498480	0.022310	0.023757
RS	44	1.891045	1.645606	1495.780691	0.020981	0.022335
RS	45	2.031108	1.645606	1469.787310	0.020617	0.021883
RS	46	2.181025	1.732308	1367.007707	0.019175	0.020345
RS	47	2.341488	1.732308	1333.326357	0.018703	0.019788
RS	48	2.513240	1.816770	1234.920119	0.017322	0.018328
RS	49	2.697073	1.816770	1194.363007	0.016753	0.017695
RS	50	2.893839	1.885146	1107.603936	0.015536	0.016425
RS	51	3.104446	1.885146	1060.108318	0.014870	0.015721
RS	52	3.329869	1.925370	986.950096	0.013844	0.014667
RS	53	3.571150	1.925370	931.921333	0.013072	0.013881
RS	54	3.829404	1.924982	872.386608	0.012237	0.013035
RS	55	4.105825	1.924982	808.794834	0.011345	0.012137
RS	56	4.401692	1.924982	742.285517	0.010412	0.011195
RS	57	4.718372	1.924982	673.901770	0.009453	0.010217
RS	58	5.057330	2.025924	577.251954	0.008097	0.008818
RS	59	5.420132	2.025924	516.618403	0.007247	0.007926
RS	60	5.808457	2.025924	456.556314	0.006404	0.007031
RS	61	6.224098	2.025924	398.062994	0.005584	0.006148
RS	62	6.668979	2.025924	342.080079	0.004798	0.005293
RS	63	7.145156	2.025924	1338.653265	0.018777	0.020714
PA	4+25*2+4+6 0.117515135 0.036520495 7.145156115 2.033406250 1.901889187 1.254441216 0.849226176 0.703380155 0.685946652 0.739483331 0.836608937 0.973158925 1.144024317 1.333041858 1.508876214 1.630692219 1.673459720 1.649115356 1.591451642 1.532234797 1.493594565 1.486861832 1.513623693 1.569217723 1.645605586 1.732307601 1.816769805 1.885146009 1.925369722 1.924982407 2.025923904
//
IT	4690
RD	13
LK	-533177.231939
QD	-197.697162 -> -171.076694
RI	0.0121205257
TR	0.115833	0.036956
MT	7.213804
MM	C_pi: 1.464747, n_recomb: 73225.602159
RS	0	0.000000	2.032488	246.913686	0.003372	0.000152
RS	1	0.007051	2.032488	263.410847	0.003597	0.001654
RS	2	0.014599	2.032488	280.941762	0.003837	0.003047
RS	3	0.022679	2.032488	299.561256	0.004091	0.003200
RS	4	0.031328	2.000633	324.398126	0.004430	0.003194
RS	5	0.040588	2.000633	345.671773	0.004721	0.003218
RS	6	0.050500	1.315309	559.304709	0.007638	0.005351
RS	7	0.061112	1.315309	593.880483	0.008110	0.006046
RS	8	0.072471	0.872637	947.715516	0.012942	0.010046
RS	9	0.084632	0.872637	1000.238465	0.013660	0.011140
RS	10	0.097650	0.712977	1288.480817	0.017596	0.014720
RS	11	0.111585	0.712977	1352.060635	0.018464	0.015946
RS	12	0.126503	0.690065	1463.281762	0.019983	0.017580
RS	13	0.142474	0.690065	1529.840203	0.020892	0.018781
RS	14	0.159570	0.741587	1487.189016	0.020310	0.018552
RS	15	0.177871	0.741587	1552.433908	0.021201	0.019731
RS	16	0.197463	0.838541	1432.956981	0.019569	0.018542
RS	17	0.218436	0.838541	1495.383289	0.020422	0.019687
RS	18	0.240889	0.977090	1339.552866	0.018294	0.017933
RS	19	0.264924	0.977090	1398.588716	0.019100	0.018946
RS	20	0.290653	1.152816	1238.107777	0.016908	0.016973
RS	21	0.318197	1.152816	1293.703342	0.017667	0.017820
RS	22	0.347683	1.349525	1155.079289	0.015774	0.016010
RS	23	0.379248	1.349525	1207.666649	0.016492	0.016724
RS	24	0.413038	1.534239	1110.567543	0.015166	0.015406
RS	25	0.449211	1.534239	1161.003724	0.015855	0.016051
RS	26	0.487935	1.662682	1119.260443	0.015285	0.015468
RS	27	0.529388	1.662682	1168.567704	0.015958	0.016119
RS	28	0.573765	1.706961	1186.741124	0.016207	0.016377
RS	29	0.621270	1.706961	1235.449601	0.016872	0.017087
RS	30	0.672124	1.679343	1304.397870	0.017813	0.018088
RS	31	0.726565	1.679343	1351.678573	0.018459	0.018855
RS	32	0.784843	1.616164	1451.045625	0.019816	0.020326
RS	33	0.847231	1.616164	1494.269169	0.020406	0.021089
RS	34	0.914018	1.551563	1597.010211	0.021809	0.022644
RS	35	0.985513	1.551563	1632.180775	0.022290	0.023308
RS	36	1.062050	1.509059	1708.253023	0.023329	0.024495
RS	37	1.143983	1.509059	1731.429746	0.023645	0.024958
RS	38	1.231692	1.500599	1757.719169	0.024004	0.025410
RS	39	1.325586	1.500599	1766.762009	0.024128	0.025609
RS	40	1.426100	1.527869	1737.521011	0.023728	0.025224
RS	41	1.533701	1.527869	1732.756875	0.023663	0.025159
RS	42	1.648889	1.586022	1658.765831	0.022653	0.024095
RS	43	1.772198	1.586022	1642.199827	0.022427	0.023815
RS	44	1.904201	1.666634	1541.925306	0.021057	0.022356
RS	45	2.045512	1.666634	1515.936097	0.020702	0.021923
RS	46	2.196786	1.758627	1407.483413	0.019221	0.020349
RS	47	2.358726	1.758627	1373.858450	0.018762	0.019813
RS	48	2.532083	1.848564	1270.711408	0.017353	0.018328
RS	49	2.717664	1.848564	1230.248218	0.016801	0.017717
RS	50	2.916330	1.921469	1140.222008	0.015571	0.016437
RS	51	3.129002	1.921469	1092.738050	0.014923	0.015755
RS	52	3.356670	1.964214	1017.843619	0.013900	0.014707
RS	53	3.600390	1.964214	962.542502	0.013145	0.013940
RS	54	3.861294	1.963175	902.754002	0.012328	0.013114
RS	55	4.140594	1.963175	838.299645	0.011448	0.012229
RS	56	4.439586	1.963175	770.666794	0.010525	0.011298
RS	57	4.759659	1.963175	700.911051	0.009572	0.010328
RS	58	5.102300	2.070773	600.247672	0.008197	0.008908
RS	59	5.469100	2.070773	538.425355	0.007353	0.008026
RS	60	5.861761	2.070773	476.971506	0.006514	0.007136
RS	61	6.282108	2.070773	416.914399	0.005694	0.006255
RS	62	6.732092	2.070773	359.233815	0.004906	0.005400
RS	63	7.213804	2.070773	1423.727123	0.019443	0.021406
PA	4+25*2+4+6 0.115832848 0.036956432 7.213803584 2.032487550 2.000633340 1.315308908 0.872636515 0.712977228 0.690064732 0.741587021 0.838541435 0.977090490 1.152815946 1.349524899 1.534239254 1.662681640 1.706960801 1.679343014 1.616163835 1.551562973 1.509058772 1.500598887 1.527868552 1.586021614 1.666634383 1.758626525 1.848563571 1.921469070 1.964213788 1.963174980 2.070772961
//
IT	4174
RD	14
LK	-533125.011871
QD	-184.260502 -> -159.957217
RI	0.0118303074
TR	0.114251	0.037373
MT	7.278988
MM	C_pi: 1.486601, n_recomb: 75102.980920
RS	0	0.000000	2.028013	254.167469	0.003384	0.000152
RS	1	0.007066	2.028013	271.183659	0.003611	0.001662
RS	2	0.014631	2.028013	289.268114	0.003852	0.003079
RS	3	0.022730	2.028013	308.477566	0.004107	0.003250
RS	4	0.031402	2.096794	318.106121	0.004236	0.003092
RS	5	0.040687	2.096794	339.085930	0.004515	0.003116
RS	6	0.050628	1.376135	549.832640	0.007321	0.005190
RS	7	0.061271	1.376135	584.108104	0.007777	0.005855
RS	8	0.072666	0.895854	950.407672	0.012655	0.009910
RS	9	0.084866	0.895854	1003.552510	0.013362	0.010974
RS	10	0.097928	0.722572	1310.057541	0.017443	0.014681
RS	11	0.111913	0.722572	1375.171057	0.018310	0.015885
RS	12	0.126887	0.694276	1499.581813	0.019967	0.017633
RS	13	0.142918	0.694276	1568.101443	0.020879	0.018827
RS	14	0.160082	0.743712	1529.543358	0.020366	0.018650
RS	15	0.178459	0.743712	1596.826060	0.021262	0.019828
RS	16	0.198134	0.840333	1475.152689	0.019642	0.018637
RS	17	0.219200	0.840333	1539.550860	0.020499	0.019783
RS	18	0.241754	0.980602	1377.256595	0.018338	0.017986
RS	19	0.265901	0.980602	1438.124775	0.019149	0.019002
RS	20	0.291755	1.160841	1269.047914	0.016897	0.016962
RS	21	0.319436	1.160841	1326.293493	0.017660	0.017812
RS	22	0.349072	1.364952	1179.231659	0.015702	0.015932
RS	23	0.380803	1.364952	1233.284834	0.016421	0.016647
RS	24	0.414775	1.558390	1129.703322	0.015042	0.015273
RS	25	0.451148	1.558390	1181.476188	0.015731	0.015918
RS	26	0.490091	1.693502	1136.364035	0.015131	0.015303
RS	27	0.531786	1.693502	1186.988066	0.015805	0.015951
RS	28	0.576427	1.739470	1205.444831	0.016051	0.016203
RS	29	0.624222	1.739470	1255.574048	0.016718	0.016908
RS	30	0.675394	1.708779	1328.315171	0.017687	0.017931
RS	31	0.730181	1.708779	1377.184259	0.018337	0.018693
RS	32	0.788840	1.640277	1482.974532	0.019746	0.020210
RS	33	0.851644	1.640277	1527.888187	0.020344	0.020971
RS	34	0.918885	1.570450	1638.106513	0.021811	0.022585
RS	35	0.990878	1.570450	1674.864877	0.022301	0.023250
RS	36	1.067957	1.524173	1757.313326	0.023399	0.024492
RS	37	1.150482	1.524173	1781.725075	0.023724	0.024961
RS	38	1.238839	1.513980	1811.274257	0.024117	0.025448
RS	39	1.333438	1.513980	1821.063257	0.024248	0.025655
RS	40	1.434722	1.541660	1791.194984	0.023850	0.025274
RS	41	1.543162	1.541660	1786.751042	0.023791	0.025220
RS	42	1.659265	1.602203	1708.980438	0.022755	0.024135
RS	43	1.783571	1.602203	1692.499988	0.022536	0.023869
RS	44	1.916660	1.686829	1586.821737	0.021129	0.022377
RS	45	2.059153	1.686829	1560.870309	0.020783	0.021961
RS	46	2.211714	1.783891	1446.877425	0.019265	0.020354
RS	47	2.375055	1.783891	1413.339489	0.018819	0.019837
RS	48	2.549938	1.879106	1305.559171	0.017384	0.018329
RS	49	2.737177	1.879106	1265.217948	0.016846	0.017739
RS	50	2.937646	1.956383	1172.010849	0.015605	0.016449
RS	51	3.152280	1.956383	1124.567456	0.014974	0.015788
RS	52	3.382079	2.001541	1048.007175	0.013954	0.014745
RS	53	3.628116	2.001541	992.469246	0.013215	0.013996
RS	54	3.891537	1.999794	932.503499	0.012416	0.013190
RS	55	4.173570	1.999794	867.232119	0.011547	0.012318
RS	56	4.475532	1.999794	798.527473	0.010632	0.011396
RS	57	4.798830	1.999794	727.456330	0.009686	0.010434
RS	58	5.144971	2.113779	622.859910	0.008293	0.008996
RS	59	5.515570	2.113779	559.895068	0.007455	0.008121
RS	60	5.912354	2.113779	497.099268	0.006619	0.007237
RS	61	6.337175	2.113779	435.529842	0.005799	0.006358
RS	62	6.792013	2.113779	376.202724	0.005009	0.005503
RS	63	7.278988	2.113779	1508.833610	0.020090	0.022080
PA	4+25*2+4+6 0.114251357 0.037372669 7.278987976 2.028012913 2.096794152 1.376134870 0.895854371 0.722572315 0.694275895 0.743712254 0.840333153 0.980601610 1.160840547 1.364952254 1.558390248 1.693502051 1.739470472 1.708779435 1.640277379 1.570449682 1.524172732 1.513979509 1.541659899 1.602202854 1.686828840 1.783891217 1.879106292 1.956382848 2.001541448 1.999793918 2.113779240
//
IT	4522
RD	15
LK	-533077.323745
QD	-172.023397 -> -149.796702
RI	0.0115866784
TR	0.112761	0.037770
MT	7.341020
MM	C_pi: 1.507658, n_recomb: 76924.988339
RS	0	0.000000	2.021580	261.509360	0.003400	0.000153
RS	1	0.007080	2.021580	279.049338	0.003628	0.001670
RS	2	0.014661	2.021580	297.692235	0.003870	0.003110
RS	3	0.022779	2.021580	317.496671	0.004127	0.003299
RS	4	0.031472	2.190302	312.501263	0.004062	0.002998
RS	5	0.040780	2.190302	333.217862	0.004332	0.003023
RS	6	0.050748	1.436854	540.769585	0.007030	0.005040
RS	7	0.061421	1.436854	574.739746	0.007471	0.005676
RS	8	0.072849	0.918862	952.404828	0.012381	0.009779
RS	9	0.085087	0.918862	1006.109818	0.013079	0.010814
RS	10	0.098191	0.732146	1330.031525	0.017290	0.014636
RS	11	0.112223	0.732146	1396.600179	0.018155	0.015820
RS	12	0.127249	0.698545	1534.104983	0.019943	0.017676
RS	13	0.143338	0.698545	1604.516406	0.020858	0.018864
RS	14	0.160566	0.745856	1570.405235	0.020415	0.018740
RS	15	0.179015	0.745856	1639.667157	0.021315	0.019917
RS	16	0.198769	0.841991	1516.249900	0.019711	0.018728
RS	17	0.219922	0.841991	1582.570113	0.020573	0.019875
RS	18	0.242572	0.983726	1414.159967	0.018384	0.018041
RS	19	0.266826	0.983726	1476.817094	0.019198	0.019058
RS	20	0.292798	1.168169	1299.326452	0.016891	0.016956
RS	21	0.320608	1.168169	1358.181529	0.017656	0.017808
RS	22	0.350387	1.379401	1202.749658	0.015635	0.015862
RS	23	0.382275	1.379401	1258.226807	0.016357	0.016578
RS	24	0.416420	1.581411	1148.163567	0.014926	0.015149
RS	25	0.452982	1.581411	1201.226629	0.015616	0.015794
RS	26	0.492134	1.723232	1152.669467	0.014984	0.015146
RS	27	0.534057	1.723232	1204.557457	0.015659	0.015792
RS	28	0.578948	1.771040	1223.146923	0.015901	0.016036
RS	29	0.627018	1.771040	1274.639579	0.016570	0.016737
RS	30	0.678491	1.737464	1350.961856	0.017562	0.017779
RS	31	0.733608	1.737464	1401.363884	0.018217	0.018537
RS	32	0.792628	1.663823	1513.361192	0.019673	0.020095
RS	33	0.855826	1.663823	1559.921236	0.020278	0.020854
RS	34	0.923499	1.588913	1677.470801	0.021807	0.022523
RS	35	0.995963	1.588913	1715.793562	0.022305	0.023190
RS	36	1.073557	1.538947	1804.582945	0.023459	0.024486
RS	37	1.156645	1.538947	1830.228734	0.023792	0.024960
RS	38	1.245616	1.527017	1863.113920	0.024220	0.025481
RS	39	1.340886	1.527017	1873.665371	0.024357	0.025696
RS	40	1.442901	1.555023	1843.307674	0.023962	0.025321
RS	41	1.552139	1.555023	1839.210268	0.023909	0.025277
RS	42	1.669111	1.617802	1757.816344	0.022851	0.024174
RS	43	1.794364	1.617802	1741.451782	0.022638	0.023920
RS	44	1.928485	1.706249	1630.516396	0.021196	0.022397
RS	45	2.072103	1.706249	1604.632930	0.020860	0.021997
RS	46	2.225888	1.808181	1485.226669	0.019307	0.020359
RS	47	2.390561	1.808181	1451.803447	0.018873	0.019861
RS	48	2.566894	1.908489	1339.495342	0.017413	0.018330
RS	49	2.755710	1.908489	1299.301342	0.016890	0.017760
RS	50	2.957895	1.989993	1202.993325	0.015639	0.016462
RS	51	3.174395	1.989993	1155.617250	0.015023	0.015820
RS	52	3.406223	2.037467	1077.458051	0.014007	0.014782
RS	53	3.654464	2.037467	1021.716637	0.013282	0.014050
RS	54	3.920281	2.034963	961.644062	0.012501	0.013263
RS	55	4.204918	2.034963	895.599168	0.011642	0.012403
RS	56	4.509707	2.034963	825.872172	0.010736	0.011491
RS	57	4.836075	2.034963	753.539794	0.009796	0.010537
RS	58	5.185550	2.155072	645.093506	0.008386	0.009080
RS	59	5.559768	2.155072	581.029583	0.007553	0.008213
RS	60	5.960481	2.155072	516.938794	0.006720	0.007333
RS	61	6.389565	2.155072	453.905787	0.005901	0.006457
RS	62	6.849027	2.155072	392.980817	0.005109	0.005601
RS	63	7.341020	2.155072	1593.872365	0.020720	0.022735
PA	4+25*2+4+6 0.112761457 0.037770141 7.341019757 2.021580217 2.190302194 1.436853651 0.918862105 0.732145962 0.698545200 0.745855636 0.841991058 0.983726496 1.168169309 1.379401345 1.581411436 1.723231880 1.771040361 1.737464397 1.663823078 1.588913297 1.538946760 1.527017415 1.555022924 1.617801998 1.706248890 1.808180832 1.908488832 1.989993439 2.037466847 2.034962756 2.155072180
//
IT	4534
RD	16
LK	-533033.698019
QD	-160.852735 -> -140.492077
RI	0.0113801224
TR	0.111356	0.038150
MT	7.400123
MM	C_pi: 1.527964, n_recomb: 78693.412888
RS	0	0.000000	2.014053	268.852559	0.003416	0.000153
RS	1	0.007093	2.014053	286.915628	0.003646	0.001678
RS	2	0.014690	2.014053	306.116118	0.003890	0.003141
RS	3	0.022826	2.014053	326.514511	0.004149	0.003347
RS	4	0.031538	2.281161	307.487451	0.003907	0.002913
RS	5	0.040869	2.281161	327.967648	0.004168	0.002940
RS	6	0.050861	1.497423	532.094501	0.006762	0.004898
RS	7	0.061563	1.497423	565.756848	0.007189	0.005510
RS	8	0.073023	0.941613	953.833577	0.012121	0.009651
RS	9	0.085296	0.941613	1008.044284	0.012810	0.010660
RS	10	0.098440	0.741671	1348.548406	0.017137	0.014588
RS	11	0.112517	0.741671	1416.498307	0.018000	0.015753
RS	12	0.127591	0.702857	1566.943128	0.019912	0.017712
RS	13	0.143736	0.702857	1639.179279	0.020830	0.018893
RS	14	0.161025	0.748003	1609.846932	0.020457	0.018823
RS	15	0.179541	0.748003	1681.031406	0.021362	0.019999
RS	16	0.199370	0.843517	1556.299225	0.019777	0.018817
RS	17	0.220605	0.843517	1624.493182	0.020643	0.019964
RS	18	0.243347	0.986492	1450.299222	0.018430	0.018096
RS	19	0.267703	0.986492	1514.703221	0.019248	0.019115
RS	20	0.293786	1.174858	1328.968718	0.016888	0.016954
RS	21	0.321719	1.174858	1389.394109	0.017656	0.017807
RS	22	0.351633	1.392938	1225.664202	0.015575	0.015797
RS	23	0.383670	1.392938	1282.525305	0.016298	0.016514
RS	24	0.417979	1.603373	1165.982341	0.014817	0.015033
RS	25	0.454721	1.603373	1220.291353	0.015507	0.015678
RS	26	0.494070	1.751917	1168.232562	0.014845	0.014998
RS	27	0.536210	1.751917	1221.334494	0.015520	0.015641
RS	28	0.581340	1.801702	1239.918675	0.015756	0.015877
RS	29	0.629670	1.801702	1292.720068	0.016427	0.016574
RS	30	0.681429	1.765429	1372.414060	0.017440	0.017632
RS	31	0.736860	1.765429	1424.295131	0.018099	0.018386
RS	32	0.796222	1.686810	1542.296940	0.019599	0.019982
RS	33	0.859795	1.686810	1590.459581	0.020211	0.020740
RS	34	0.927878	1.606959	1715.186056	0.021796	0.022460
RS	35	1.000791	1.606959	1755.048148	0.022302	0.023129
RS	36	1.078875	1.553378	1850.137837	0.023511	0.024476
RS	37	1.162498	1.553378	1877.013752	0.023852	0.024955
RS	38	1.252053	1.539716	1913.294652	0.024313	0.025509
RS	39	1.347960	1.539716	1924.621687	0.024457	0.025732
RS	40	1.450671	1.567968	1893.905545	0.024067	0.025364
RS	41	1.560667	1.567968	1890.177559	0.024020	0.025330
RS	42	1.678466	1.632845	1805.308092	0.022941	0.024210
RS	43	1.804621	1.632845	1789.086457	0.022735	0.023969
RS	44	1.939725	1.724937	1673.035479	0.021260	0.022417
RS	45	2.084412	1.724937	1647.247119	0.020932	0.022031
RS	46	2.239363	1.831550	1522.552876	0.019348	0.020365
RS	47	2.405305	1.831550	1489.269200	0.018925	0.019884
RS	48	2.583018	1.936782	1372.533171	0.017442	0.018333
RS	49	2.773337	1.936782	1332.509634	0.016933	0.017781
RS	50	2.977156	2.022376	1233.181092	0.015671	0.016474
RS	51	3.195433	2.022376	1185.896986	0.015070	0.015851
RS	52	3.429194	2.072076	1106.200852	0.014057	0.014817
RS	53	3.679536	2.072076	1050.287607	0.013347	0.014102
RS	54	3.947636	2.068773	990.174659	0.012583	0.013334
RS	55	4.234754	2.068773	923.398149	0.011734	0.012485
RS	56	4.542239	2.068773	852.696508	0.010836	0.011582
RS	57	4.871535	2.068773	779.155284	0.009901	0.010635
RS	58	5.224189	2.194749	666.945489	0.008475	0.009162
RS	59	5.601859	2.194749	601.823928	0.007648	0.008302
RS	60	6.006318	2.194749	536.483111	0.006817	0.007427
RS	61	6.439468	2.194749	472.033395	0.005998	0.006553
RS	62	6.903343	2.194749	409.557648	0.005204	0.005697
RS	63	7.400123	2.194749	1678.727943	0.021333	0.023372
PA	4+25*2+4+6 0.111355630 0.038149931 7.400123459 2.014052617 2.281161292 1.497422543 0.941612919 0.741671374 0.702857080 0.748002705 0.843517131 0.986492176 1.174857805 1.392937837 1.603373137 1.751916640 1.801701966 1.765428753 1.686810258 1.606959074 1.553377835 1.539716153 1.567968274 1.632845232 1.724936941 1.831550112 1.936781926 2.022376171 2.072076013 2.068773002 2.194748659
//
IT	4538
RD	17
LK	-532993.724981
QD	-150.634087 -> -131.954432
RI	0.0112021060
TR	0.110027	0.038513
MT	7.456474
MM	C_pi: 1.547555, n_recomb: 80410.135640
RS	0	0.000000	2.006163	276.114529	0.003434	0.000153
RS	1	0.007106	2.006163	294.694753	0.003665	0.001685
RS	2	0.014717	2.006163	314.446463	0.003911	0.003170
RS	3	0.022869	2.006163	335.431970	0.004172	0.003394
RS	4	0.031601	2.369316	302.995086	0.003768	0.002835
RS	5	0.040953	2.369316	323.263038	0.004020	0.002864
RS	6	0.050969	1.557724	523.813601	0.006514	0.004766
RS	7	0.061697	1.557724	557.169058	0.006929	0.005355
RS	8	0.073188	0.964095	954.771925	0.011874	0.009527
RS	9	0.085495	0.964095	1009.439135	0.012554	0.010512
RS	10	0.098676	0.751127	1365.738520	0.016985	0.014536
RS	11	0.112795	0.751127	1435.000159	0.017846	0.015682
RS	12	0.127916	0.707185	1598.215410	0.019876	0.017740
RS	13	0.144112	0.707185	1672.212188	0.020796	0.018915
RS	14	0.161459	0.750143	1647.934287	0.020494	0.018900
RS	15	0.180039	0.750143	1720.986443	0.021403	0.020074
RS	16	0.199939	0.844924	1595.329593	0.019840	0.018902
RS	17	0.221254	0.844924	1665.350151	0.020711	0.020049
RS	18	0.244083	0.988937	1485.688110	0.018476	0.018152
RS	19	0.268534	0.988937	1551.797832	0.019299	0.019172
RS	20	0.294722	1.180955	1358.000941	0.016888	0.016956
RS	21	0.322772	1.180955	1419.958810	0.017659	0.017810
RS	22	0.352815	1.405625	1248.002421	0.015520	0.015739
RS	23	0.384993	1.405625	1306.209149	0.016244	0.016457
RS	24	0.419458	1.624332	1183.197769	0.014715	0.014925
RS	25	0.456371	1.624332	1238.710743	0.015405	0.015569
RS	26	0.495908	1.779613	1183.096097	0.014713	0.014857
RS	27	0.538255	1.779613	1237.364447	0.015388	0.015498
RS	28	0.583610	1.831510	1255.809961	0.015618	0.015725
RS	29	0.632189	1.831510	1309.867744	0.016290	0.016419
RS	30	0.684220	1.792694	1392.751073	0.017321	0.017490
RS	31	0.739948	1.792694	1446.059057	0.017984	0.018241
RS	32	0.799636	1.709257	1569.862690	0.019523	0.019871
RS	33	0.863566	1.709257	1619.584530	0.020142	0.020628
RS	34	0.932039	1.624585	1751.344440	0.021780	0.022397
RS	35	1.005378	1.624585	1792.719446	0.022295	0.023068
RS	36	1.083928	1.567465	1894.055479	0.023555	0.024463
RS	37	1.168060	1.567465	1922.155265	0.023904	0.024947
RS	38	1.258171	1.552071	1961.887683	0.024399	0.025534
RS	39	1.354685	1.552071	1974.000173	0.024549	0.025764
RS	40	1.458058	1.580501	1943.045428	0.024164	0.025404
RS	41	1.568777	1.580501	1939.706326	0.024123	0.025379
RS	42	1.687363	1.647348	1851.502711	0.023026	0.024244
RS	43	1.814377	1.647348	1835.447495	0.022826	0.024014
RS	44	1.950416	1.742920	1714.418288	0.021321	0.022436
RS	45	2.096123	1.742920	1688.748639	0.021002	0.022065
RS	46	2.252183	1.854043	1558.883941	0.019387	0.020371
RS	47	2.419334	1.854043	1525.761833	0.018975	0.019906
RS	48	2.598363	1.964037	1404.696447	0.017469	0.018335
RS	49	2.790114	1.964037	1364.863933	0.016974	0.017801
RS	50	2.995491	2.053593	1262.589954	0.015702	0.016486
RS	51	3.215463	2.053593	1215.420371	0.015115	0.015880
RS	52	3.451066	2.105437	1134.246469	0.014106	0.014852
RS	53	3.703411	2.105437	1078.190944	0.013409	0.014151
RS	54	3.973689	2.101297	1018.100058	0.012661	0.013402
RS	55	4.263174	2.101297	950.631717	0.011822	0.012564
RS	56	4.573229	2.101297	879.000926	0.010931	0.011670
RS	57	4.905318	2.101297	804.301022	0.010002	0.010729
RS	58	5.261006	2.232887	688.415866	0.008561	0.009240
RS	59	5.641969	2.232887	622.275927	0.007739	0.008387
RS	60	6.050005	2.232887	555.727879	0.006911	0.007516
RS	61	6.487036	2.232887	489.906306	0.006093	0.006645
RS	62	6.955123	2.232887	425.925096	0.005297	0.005788
RS	63	7.456474	2.232887	1763.297895	0.021929	0.023993
PA	4+25*2+4+6 0.110027464 0.038513166 7.456474297 2.006163136 2.369316293 1.557724241 0.964095497 0.751127441 0.707184683 0.750142758 0.844923897 0.988937295 1.180955195 1.405624807 1.624332453 1.779612794 1.831509940 1.792693685 1.709256801 1.624584536 1.567464625 1.552071167 1.580500644 1.647348238 1.742920387 1.854042835 1.964036669 2.053593436 2.105436785 2.101296847 2.232886979
//
IT	5129
RD	18
LK	-532957.043528
QD	-141.267492 -> -124.105695
RI	0.0110467850
TR	0.108770	0.038860
MT	7.510341
MM	C_pi: 1.566482, n_recomb: 82076.736671
RS	0	0.000000	1.998355	283.241757	0.003451	0.000154
RS	1	0.007118	1.998355	302.329844	0.003684	0.001692
RS	2	0.014743	1.998355	322.622866	0.003931	0.003199
RS	3	0.022911	1.998355	344.184929	0.004193	0.003440
RS	4	0.031660	2.454663	298.973508	0.003643	0.002764
RS	5	0.041032	2.454663	319.051638	0.003887	0.002795
RS	6	0.051071	1.617685	515.915943	0.006286	0.004642
RS	7	0.061825	1.617685	548.967620	0.006688	0.005210
RS	8	0.073344	0.986285	955.303149	0.011639	0.009408
RS	9	0.085683	0.986285	1010.383219	0.012310	0.010369
RS	10	0.098900	0.760497	1381.720722	0.016834	0.014482
RS	11	0.113059	0.760497	1452.228976	0.017694	0.015611
RS	12	0.128225	0.711517	1628.009639	0.019835	0.017763
RS	13	0.144470	0.711517	1703.705518	0.020757	0.018931
RS	14	0.161872	0.752270	1684.727250	0.020526	0.018972
RS	15	0.180513	0.752270	1759.594140	0.021438	0.020144
RS	16	0.200481	0.846216	1633.385379	0.019901	0.018985
RS	17	0.221870	0.846216	1705.187003	0.020776	0.020131
RS	18	0.244782	0.991092	1520.350173	0.018524	0.018209
RS	19	0.269324	0.991092	1588.125707	0.019349	0.019229
RS	20	0.295614	1.186514	1386.441863	0.016892	0.016961
RS	21	0.323774	1.186514	1449.895666	0.017665	0.017817
RS	22	0.353940	1.417535	1269.779321	0.015471	0.015685
RS	23	0.386252	1.417535	1329.294818	0.016196	0.016404
RS	24	0.420865	1.644360	1199.835821	0.014618	0.014822
RS	25	0.457942	1.644360	1256.512787	0.015309	0.015466
RS	26	0.497658	1.806384	1197.296361	0.014588	0.014723
RS	27	0.540201	1.806384	1252.685983	0.015262	0.015362
RS	28	0.585772	1.860508	1270.876580	0.015484	0.015580
RS	29	0.634587	1.860508	1326.140868	0.016157	0.016270
RS	30	0.686877	1.819299	1412.036517	0.017204	0.017352
RS	31	0.742889	1.819299	1466.721045	0.017870	0.018100
RS	32	0.802888	1.731185	1596.135839	0.019447	0.019763
RS	33	0.867158	1.731185	1647.373969	0.020071	0.020518
RS	34	0.936003	1.641813	1786.014416	0.021760	0.022333
RS	35	1.009748	1.641813	1828.875120	0.022283	0.023006
RS	36	1.088743	1.581222	1936.402183	0.023593	0.024448
RS	37	1.173361	1.581222	1965.717560	0.023950	0.024936
RS	38	1.264003	1.564101	2008.945911	0.024476	0.025556
RS	39	1.361096	1.564101	2021.851249	0.024634	0.025793
RS	40	1.465101	1.592645	1990.770337	0.024255	0.025441
RS	41	1.576509	1.592645	1987.836818	0.024219	0.025425
RS	42	1.695847	1.661347	1896.433697	0.023106	0.024276
RS	43	1.823681	1.661347	1880.565611	0.022912	0.024058
RS	44	1.960614	1.760253	1754.687108	0.021379	0.022454
RS	45	2.107294	1.760253	1729.157508	0.021068	0.022096
RS	46	2.264415	1.875725	1594.237535	0.019424	0.020377
RS	47	2.432720	1.875725	1561.296949	0.019022	0.019928
RS	48	2.613006	1.990333	1435.996107	0.017496	0.018338
RS	49	2.806125	1.990333	1396.373708	0.017013	0.017820
RS	50	3.012991	2.083736	1291.226550	0.015732	0.016498
RS	51	3.234582	2.083736	1244.192888	0.015159	0.015909
RS	52	3.471947	2.137647	1161.598326	0.014153	0.014885
RS	53	3.726208	2.137647	1105.428879	0.013468	0.014199
RS	54	3.998568	2.132641	1045.417067	0.012737	0.013467
RS	55	4.290315	2.132641	977.295901	0.011907	0.012639
RS	56	4.602830	2.132641	904.780513	0.011024	0.011754
RS	57	4.937590	2.132641	828.971053	0.010100	0.010819
RS	58	5.296179	2.269601	709.501640	0.008644	0.009316
RS	59	5.680294	2.269601	642.381234	0.007827	0.008469
RS	60	6.091751	2.269601	574.667336	0.007002	0.007603
RS	61	6.532496	2.269601	507.517378	0.006183	0.006733
RS	62	7.004616	2.269601	442.074783	0.005386	0.005877
RS	63	7.510341	2.269601	1847.484884	0.022509	0.024596
PA	4+25*2+4+6 0.108769992 0.038860439 7.510341375 1.998355020 2.454663116 1.617685221 0.986285326 0.760497050 0.711516845 0.752270155 0.846216372 0.991091862 1.186513785 1.417535223 1.644360175 1.806384182 1.860508056 1.819298767 1.731185376 1.641813025 1.581221736 1.564100512 1.592644634 1.661347327 1.760252753 1.875724811 1.990333373 2.083736083 2.137646529 2.132640673 2.269601173
//
IT	4961
RD	19
LK	-532923.334142
QD	-132.665795 -> -116.877569
RI	0.0109103940
TR	0.107578	0.039193
MT	7.561839
MM	C_pi: 1.584766, n_recomb: 83694.735790
RS	0	0.000000	1.990829	290.207451	0.003467	0.000154
RS	1	0.007130	1.990829	309.792351	0.003701	0.001699
RS	2	0.014768	1.990829	330.614923	0.003950	0.003225
RS	3	0.022950	1.990829	352.741025	0.004215	0.003483
RS	4	0.031717	2.537011	295.389380	0.003529	0.002700
RS	5	0.041108	2.537011	315.299124	0.003767	0.002733
RS	6	0.051168	1.677234	508.386352	0.006074	0.004525
RS	7	0.061946	1.677234	541.138776	0.006466	0.005075
RS	8	0.073492	1.008158	955.494037	0.011416	0.009293
RS	9	0.085862	1.008158	1010.947830	0.012079	0.010232
RS	10	0.099113	0.769770	1396.585218	0.016687	0.014426
RS	11	0.113310	0.769770	1468.278157	0.017543	0.015538
RS	12	0.128518	0.715847	1656.388355	0.019791	0.017781
RS	13	0.144811	0.715847	1733.723396	0.020715	0.018941
RS	14	0.162265	0.754385	1720.258944	0.020554	0.019038
RS	15	0.180964	0.754385	1796.888604	0.021470	0.020208
RS	16	0.200996	0.847409	1670.477297	0.019959	0.019064
RS	17	0.222456	0.847409	1744.015079	0.020838	0.020211
RS	18	0.245447	0.992973	1554.311584	0.018571	0.018265
RS	19	0.270076	0.992973	1623.713932	0.019400	0.019287
RS	20	0.296461	1.191575	1414.304871	0.016898	0.016968
RS	21	0.324728	1.191575	1479.218877	0.017674	0.017825
RS	22	0.355010	1.428702	1291.028953	0.015425	0.015636
RS	23	0.387451	1.428702	1351.817888	0.016152	0.016356
RS	24	0.422205	1.663503	1215.922873	0.014528	0.014726
RS	25	0.459437	1.663503	1273.725485	0.015219	0.015370
RS	26	0.499323	1.832258	1210.875840	0.014468	0.014596
RS	27	0.542054	1.832258	1267.343699	0.015142	0.015233
RS	28	0.587830	1.888717	1285.169939	0.015355	0.015440
RS	29	0.636871	1.888717	1341.592880	0.016030	0.016127
RS	30	0.689408	1.845256	1430.333233	0.017090	0.017220
RS	31	0.745691	1.845256	1486.345369	0.017759	0.017965
RS	32	0.805986	1.752604	1621.182826	0.019370	0.019657
RS	33	0.870581	1.752604	1673.894624	0.020000	0.020411
RS	34	0.939780	1.658639	1819.270042	0.021737	0.022269
RS	35	1.013914	1.658639	1863.588035	0.022266	0.022943
RS	36	1.093333	1.594641	1977.244105	0.023624	0.024430
RS	37	1.178415	1.594641	2007.764500	0.023989	0.024923
RS	38	1.269562	1.575798	2054.524109	0.024548	0.025575
RS	39	1.367209	1.575798	2068.226819	0.024712	0.025818
RS	40	1.471817	1.604402	2037.121096	0.024340	0.025475
RS	41	1.583883	1.604402	2034.607014	0.024310	0.025468
RS	42	1.703940	1.674853	1940.133744	0.023181	0.024307
RS	43	1.832556	1.674853	1924.470635	0.022994	0.024099
RS	44	1.970342	1.776953	1793.868898	0.021433	0.022472
RS	45	2.117952	1.776953	1768.497864	0.021130	0.022127
RS	46	2.276086	1.896622	1628.636020	0.019459	0.020383
RS	47	2.445495	1.896622	1595.894225	0.019068	0.019948
RS	48	2.626982	2.015708	1466.447495	0.017521	0.018341
RS	49	2.821409	2.015708	1427.052151	0.017051	0.017839
RS	50	3.029698	2.112846	1319.101655	0.015761	0.016510
RS	51	3.252837	2.112846	1272.223393	0.015201	0.015936
RS	52	3.491886	2.168752	1188.262470	0.014198	0.014916
RS	53	3.747978	2.168752	1132.005645	0.013525	0.014244
RS	54	4.022329	2.162855	1072.125885	0.012810	0.013530
RS	55	4.316240	2.162855	1003.389249	0.011989	0.012712
RS	56	4.631106	2.162855	930.032123	0.011112	0.011834
RS	57	4.968422	2.162855	853.160566	0.010194	0.010906
RS	58	5.329787	2.304947	730.200149	0.008725	0.009389
RS	59	5.716917	2.304947	662.135517	0.007911	0.008548
RS	60	6.131648	2.304947	593.295514	0.007089	0.007686
RS	61	6.575948	2.304947	524.859144	0.006271	0.006818
RS	62	7.051926	2.304947	457.997961	0.005472	0.005962
RS	63	7.561839	2.304947	1931.190598	0.023074	0.025184
PA	4+25*2+4+6 0.107578406 0.039192832 7.561839172 1.990829095 2.537010685 1.677234401 1.008158392 0.769769582 0.715847385 0.754385111 0.847409139 0.992973241 1.191575198 1.428701644 1.663502998 1.832258307 1.888717062 1.845255512 1.752603631 1.658638627 1.594641166 1.575797973 1.604402162 1.674852618 1.776952538 1.896621930 2.015707573 2.112845664 2.168751771 2.162855469 2.304946675
//
IT	4642
RD	20
LK	-532892.315525
QD	-124.752519 -> -110.209802
RI	0.0107900975
TR	0.106448	0.039511
MT	7.611101
MM	C_pi: 1.602433, n_recomb: 85265.554626
RS	0	0.000000	1.983655	297.001250	0.003483	0.000155
RS	1	0.007141	1.983655	317.071216	0.003719	0.001705
RS	2	0.014791	1.983655	338.410840	0.003969	0.003250
RS	3	0.022988	1.983655	361.087692	0.004235	0.003524
RS	4	0.031770	2.616274	292.203500	0.003427	0.002641
RS	5	0.041179	2.616274	311.964765	0.003659	0.002676
RS	6	0.051260	1.736289	501.214142	0.005878	0.004415
RS	7	0.062061	1.736289	533.673236	0.006259	0.004948
RS	8	0.073634	1.029694	955.401788	0.011205	0.009182
RS	9	0.086032	1.029694	1011.194252	0.011859	0.010101
RS	10	0.099316	0.778933	1410.421120	0.016542	0.014369
RS	11	0.113548	0.778933	1483.240115	0.017396	0.015464
RS	12	0.128797	0.720171	1683.412305	0.019743	0.017793
RS	13	0.145135	0.720171	1762.328207	0.020669	0.018946
RS	14	0.162639	0.756479	1754.583519	0.020578	0.019099
RS	15	0.181393	0.756479	1832.925391	0.021497	0.020267
RS	16	0.201486	0.848503	1706.638970	0.020016	0.019141
RS	17	0.223014	0.848503	1781.869016	0.020898	0.020287
RS	18	0.246080	0.994607	1587.580728	0.018619	0.018322
RS	19	0.270792	0.994607	1658.571466	0.019452	0.019345
RS	20	0.297269	1.196173	1441.606915	0.016907	0.016978
RS	21	0.325636	1.196173	1507.946249	0.017685	0.017837
RS	22	0.356030	1.439181	1311.757779	0.015384	0.015592
RS	23	0.388593	1.439181	1373.785687	0.016112	0.016313
RS	24	0.423482	1.681815	1231.475697	0.014443	0.014636
RS	25	0.460862	1.681815	1290.366965	0.015134	0.015279
RS	26	0.500911	1.857286	1223.858052	0.014353	0.014475
RS	27	0.543820	1.857286	1281.362788	0.015028	0.015110
RS	28	0.589792	1.916169	1298.730961	0.015232	0.015306
RS	29	0.639048	1.916169	1356.266583	0.015906	0.015990
RS	30	0.691821	1.870589	1447.691268	0.016979	0.017091
RS	31	0.748362	1.870589	1504.983497	0.017651	0.017834
RS	32	0.808940	1.773519	1645.069498	0.019293	0.019553
RS	33	0.873844	1.773519	1699.212772	0.019928	0.020307
RS	34	0.943383	1.675064	1851.177105	0.021711	0.022205
RS	35	1.017887	1.675064	1896.923140	0.022247	0.022881
RS	36	1.097712	1.607724	2016.639524	0.023651	0.024411
RS	37	1.183236	1.607724	2048.352560	0.024023	0.024908
RS	38	1.274867	1.587165	2098.672414	0.024613	0.025591
RS	39	1.373041	1.587165	2113.174606	0.024783	0.025841
RS	40	1.478226	1.615778	2082.139997	0.024419	0.025507
RS	41	1.590921	1.615778	2080.056437	0.024395	0.025508
RS	42	1.711664	1.687878	1982.634981	0.023252	0.024336
RS	43	1.841028	1.687878	1967.192038	0.023071	0.024138
RS	44	1.979630	1.793042	1831.989668	0.021486	0.022489
RS	45	2.128129	1.793042	1806.793133	0.021190	0.022156
RS	46	2.287231	1.916769	1662.096790	0.019493	0.020389
RS	47	2.457695	1.916769	1629.569056	0.019112	0.019968
RS	48	2.640331	2.040200	1496.064866	0.017546	0.018344
RS	49	2.836008	2.040200	1456.911654	0.017087	0.017856
RS	50	3.045657	2.140970	1346.224724	0.015789	0.016521
RS	51	3.270277	2.140970	1299.519769	0.015241	0.015961
RS	52	3.510937	2.198806	1214.243935	0.014241	0.014946
RS	53	3.768781	2.198806	1157.924819	0.013580	0.014288
RS	54	4.045036	2.191999	1098.226472	0.012880	0.013590
RS	55	4.341018	2.191999	1028.910384	0.012067	0.012781
RS	56	4.658135	2.191999	954.752977	0.011197	0.011912
RS	57	4.997897	2.191999	876.865369	0.010284	0.010990
RS	58	5.361919	2.338990	750.508232	0.008802	0.009459
RS	59	5.751935	2.338990	681.534420	0.007993	0.008624
RS	60	6.169800	2.338990	611.606850	0.007173	0.007766
RS	61	6.617504	2.338990	541.924898	0.006356	0.006901
RS	62	7.097177	2.338990	473.686926	0.005555	0.006044
RS	63	7.611101	2.338990	2014.328657	0.023624	0.025755
PA	4+25*2+4+6 0.106448081 0.039511220 7.611101146 1.983655226 2.616274123 1.736289247 1.029694017 0.778932737 0.720170831 0.756478675 0.848503378 0.994606769 1.196172970 1.439181436 1.681815276 1.857285998 1.916168570 1.870588761 1.773518858 1.675064049 1.607724336 1.587165137 1.615778286 1.687878306 1.793042241 1.916768799 2.040199961 2.140970065 2.198805989 2.191998788 2.338989573
//
IT	4178
RD	21
LK	-532863.737734
QD	-117.460566 -> -104.049383
RI	0.0106818912
TR	0.105375	0.039816
MT	7.658274
MM	C_pi: 1.619518, n_recomb: 86790.841974
RS	0	0.000000	1.977048	303.590659	0.003498	0.000155
RS	1	0.007151	1.977048	324.131861	0.003735	0.001711
RS	2	0.014813	1.977048	345.973844	0.003986	0.003274
RS	3	0.023024	1.977048	369.185844	0.004254	0.003563
RS	4	0.031821	2.692514	289.369519	0.003334	0.002588
RS	5	0.041248	2.692514	309.000080	0.003560	0.002625
RS	6	0.051348	1.794808	494.380681	0.005696	0.004312
RS	7	0.062171	1.794808	526.553087	0.006067	0.004829
RS	8	0.073768	1.050893	955.064571	0.011004	0.009075
RS	9	0.086194	1.050893	1011.163928	0.011651	0.009975
RS	10	0.099509	0.787987	1423.299771	0.016399	0.014311
RS	11	0.113776	0.787987	1497.189246	0.017251	0.015390
RS	12	0.129063	0.724473	1709.173332	0.019693	0.017801
RS	13	0.145443	0.724473	1789.614500	0.020620	0.018947
RS	14	0.162995	0.758554	1787.740017	0.020598	0.019156
RS	15	0.181802	0.758554	1867.745049	0.021520	0.020321
RS	16	0.201954	0.849510	1741.895504	0.020070	0.019216
RS	17	0.223546	0.849510	1818.775180	0.020956	0.020361
RS	18	0.246683	0.996018	1620.174163	0.018668	0.018379
RS	19	0.271475	0.996018	1692.715951	0.019503	0.019402
RS	20	0.298039	1.200350	1468.361510	0.016918	0.016990
RS	21	0.326503	1.200350	1536.092395	0.017699	0.017850
RS	22	0.357002	1.449031	1331.980531	0.015347	0.015552
RS	23	0.389682	1.449031	1395.214240	0.016076	0.016273
RS	24	0.424699	1.699341	1246.525604	0.014362	0.014550
RS	25	0.462221	1.699341	1306.470442	0.015053	0.015193
RS	26	0.502425	1.881515	1236.275549	0.014244	0.014359
RS	27	0.545505	1.881515	1294.777873	0.014918	0.014993
RS	28	0.591665	1.942902	1311.602772	0.015112	0.015177
RS	29	0.641126	1.942902	1370.207295	0.015787	0.015858
RS	30	0.694124	1.895318	1464.173644	0.016870	0.016967
RS	31	0.750912	1.895318	1522.700375	0.017544	0.017707
RS	32	0.811760	1.793952	1667.859684	0.019217	0.019451
RS	33	0.876960	1.793952	1723.393275	0.019857	0.020204
RS	34	0.946823	1.691103	1881.804531	0.021682	0.022141
RS	35	1.021681	1.691103	1928.949273	0.022225	0.022820
RS	36	1.101893	1.620476	2054.660677	0.023674	0.024391
RS	37	1.187840	1.620476	2087.552655	0.024053	0.024892
RS	38	1.279934	1.598207	2141.456539	0.024674	0.025605
RS	39	1.378613	1.598207	2156.758221	0.024850	0.025862
RS	40	1.484349	1.626784	2125.881347	0.024494	0.025537
RS	41	1.597646	1.626784	2124.237068	0.024475	0.025546
RS	42	1.719045	1.700444	2023.982607	0.023320	0.024365
RS	43	1.849125	1.700444	2008.772624	0.023145	0.024176
RS	44	1.988507	1.808550	1869.086772	0.021536	0.022506
RS	45	2.137856	1.808550	1844.078366	0.021247	0.022184
RS	46	2.297886	1.936204	1694.649401	0.019526	0.020395
RS	47	2.469359	1.936204	1662.349031	0.019154	0.019987
RS	48	2.653094	2.063856	1524.873276	0.017570	0.018347
RS	49	2.849968	2.063856	1485.975415	0.017121	0.017873
RS	50	3.060921	2.168161	1372.615619	0.015815	0.016532
RS	51	3.286958	2.168161	1326.100147	0.015279	0.015986
RS	52	3.529160	2.227865	1239.558025	0.014282	0.014975
RS	53	3.788682	2.227865	1183.199891	0.013633	0.014329
RS	54	4.066762	2.220130	1123.728545	0.012948	0.013647
RS	55	4.364727	2.220130	1053.867146	0.012143	0.012848
RS	56	4.684001	2.220130	978.948928	0.011279	0.011986
RS	57	5.026105	2.220130	900.089286	0.010371	0.011070
RS	58	5.392673	2.371795	770.430253	0.008877	0.009528
RS	59	5.785455	2.371795	700.580354	0.008072	0.008698
RS	60	6.206324	2.371795	629.601799	0.007254	0.007844
RS	61	6.657290	2.371795	558.713223	0.006437	0.006980
RS	62	7.140505	2.371795	489.138561	0.005636	0.006124
RS	63	7.658274	2.371795	2096.830416	0.024160	0.026311
PA	4+25*2+4+6 0.105374554 0.039816303 7.658274213 1.977048250 2.692513586 1.794807971 1.050892785 0.787986941 0.724473342 0.758553880 0.849510422 0.996018183 1.200349860 1.449030571 1.699341135 1.881514871 1.942901616 1.895317633 1.793952171 1.691102604 1.620476338 1.598207131 1.626784351 1.700443516 1.808550034 1.936203810 2.063855615 2.168161069 2.227865450 2.220130275 2.371795372
//
IT	3566
RD	22
LK	-532837.378246
QD	-110.730252 -> -98.348892
RI	0.0105850333
TR	0.104354	0.040109
MT	7.703497
MM	C_pi: 1.636041, n_recomb: 88271.703760
RS	0	0.000000	1.970946	309.981876	0.003512	0.000155
RS	1	0.007161	1.970946	330.980858	0.003750	0.001716
RS	2	0.014835	1.970946	353.310900	0.004003	0.003296
RS	3	0.023058	1.970946	377.042864	0.004271	0.003600
RS	4	0.031870	2.765486	286.878018	0.003250	0.002539
RS	5	0.041313	2.765486	306.395733	0.003471	0.002578
RS	6	0.051432	1.852686	487.881877	0.005527	0.004216
RS	7	0.062276	1.852686	519.775547	0.005888	0.004717
RS	8	0.073896	1.071717	954.541925	0.010814	0.008972
RS	9	0.086349	1.071717	1010.920465	0.011452	0.009855
RS	10	0.099693	0.796915	1435.305365	0.016260	0.014252
RS	11	0.113993	0.796915	1510.212986	0.017109	0.015316
RS	12	0.129317	0.728751	1733.721987	0.019641	0.017805
RS	13	0.145738	0.728751	1815.634229	0.020569	0.018944
RS	14	0.163335	0.760616	1819.744166	0.020615	0.019209
RS	15	0.182192	0.760616	1901.363929	0.021540	0.020371
RS	16	0.202400	0.850439	1776.258014	0.020123	0.019288
RS	17	0.224054	0.850439	1854.745249	0.021012	0.020432
RS	18	0.247259	0.997226	1652.099180	0.018716	0.018435
RS	19	0.272126	0.997226	1726.155165	0.019555	0.019460
RS	20	0.298774	1.204134	1494.579750	0.016932	0.017005
RS	21	0.327330	1.204134	1563.669050	0.017714	0.017866
RS	22	0.357930	1.458284	1351.712383	0.015313	0.015515
RS	23	0.390722	1.458284	1416.119642	0.016043	0.016237
RS	24	0.425862	1.716128	1261.083545	0.014286	0.014469
RS	25	0.463519	1.716128	1322.047903	0.014977	0.015112
RS	26	0.503872	1.904975	1248.154819	0.014140	0.014249
RS	27	0.547114	1.904975	1307.616974	0.014814	0.014881
RS	28	0.593454	1.968938	1323.820785	0.014997	0.015053
RS	29	0.643111	1.968938	1383.452026	0.015673	0.015732
RS	30	0.696325	1.919462	1479.820832	0.016764	0.016847
RS	31	0.753349	1.919462	1539.537681	0.017441	0.017584
RS	32	0.814456	1.813911	1689.606208	0.019141	0.019352
RS	33	0.879939	1.813911	1746.489329	0.019785	0.020105
RS	34	0.950112	1.706759	1911.204117	0.021651	0.022078
RS	35	1.025309	1.706759	1959.717501	0.022201	0.022758
RS	36	1.105891	1.632903	2091.351037	0.023692	0.024369
RS	37	1.192244	1.632903	2125.406720	0.024078	0.024875
RS	38	1.284780	1.608934	2182.907957	0.024729	0.025617
RS	39	1.383943	1.608934	2199.007341	0.024912	0.025880
RS	40	1.490206	1.637433	2168.370146	0.024565	0.025566
RS	41	1.604080	1.637433	2167.171911	0.024551	0.025582
RS	42	1.726107	1.712565	2064.198195	0.023385	0.024392
RS	43	1.856873	1.712565	2049.231739	0.023215	0.024212
RS	44	1.997002	1.823501	1905.174862	0.021583	0.022522
RS	45	2.147166	1.823501	1880.366266	0.021302	0.022211
RS	46	2.308084	1.954959	1726.305516	0.019557	0.020401
RS	47	2.480524	1.954959	1694.243953	0.019194	0.020005
RS	48	2.665313	2.086718	1552.877216	0.017592	0.018350
RS	49	2.863334	2.086718	1514.246733	0.017154	0.017890
RS	50	3.075535	2.194467	1398.276765	0.015841	0.016542
RS	51	3.302932	2.194467	1351.965852	0.015316	0.016009
RS	52	3.546612	2.255984	1264.203316	0.014322	0.015003
RS	53	3.807742	2.255984	1207.828541	0.013683	0.014369
RS	54	4.087572	2.247308	1148.626752	0.013012	0.013703
RS	55	4.387439	2.247308	1078.253450	0.012215	0.012912
RS	56	4.708780	2.247308	1002.613108	0.011358	0.012057
RS	57	5.053132	2.247308	922.824656	0.010454	0.011147
RS	58	5.422142	2.403429	789.960230	0.008949	0.009593
RS	59	5.817577	2.403429	719.266611	0.008148	0.008769
RS	60	6.241329	2.403429	647.272908	0.007333	0.007919
RS	61	6.695425	2.403429	575.215968	0.006516	0.007057
RS	62	7.182038	2.403429	504.344121	0.005714	0.006201
RS	63	7.703497	2.403429	2178.609012	0.024681	0.026851
PA	4+25*2+4+6 0.104353733 0.040108743 7.703497482 1.970945958 2.765486072 1.852686119 1.071717445 0.796915310 0.728750776 0.760615608 0.850438861 0.997226427 1.204134380 1.458284140 1.716128307 1.904975132 1.968938270 1.919462428 1.813910901 1.706759288 1.632902953 1.608933661 1.637433121 1.712564886 1.823501399 1.954958559 2.086717531 2.194466596 2.255984238 2.247307696 2.403429317
//
IT	4683
RD	23
LK	-532813.038003
QD	-104.509421 -> -93.066899
RI	0.0104968271
TR	0.103383	0.040389
MT	7.746833
MM	C_pi: 1.652023, n_recomb: 89709.734629
RS	0	0.000000	1.965446	316.157661	0.003524	0.000156
RS	1	0.007170	1.965446	337.599814	0.003763	0.001721
RS	2	0.014855	1.965446	360.402399	0.004017	0.003317
RS	3	0.023090	1.965446	384.637859	0.004288	0.003635
RS	4	0.031916	2.835318	284.686118	0.003173	0.002495
RS	5	0.041375	2.835318	304.106647	0.003390	0.002536
RS	6	0.051512	1.909874	481.701747	0.005370	0.004125
RS	7	0.062376	1.909874	513.325023	0.005722	0.004612
RS	8	0.074019	1.092175	953.854512	0.010633	0.008873
RS	9	0.086496	1.092175	1010.486723	0.011264	0.009739
RS	10	0.099869	0.805715	1446.501523	0.016124	0.014193
RS	11	0.114200	0.805715	1522.377664	0.016970	0.015242
RS	12	0.129559	0.732995	1757.129458	0.019587	0.017805
RS	13	0.146019	0.732995	1840.460684	0.020516	0.018937
RS	14	0.163659	0.762657	1850.651194	0.020629	0.019257
RS	15	0.182565	0.762657	1933.838841	0.021557	0.020417
RS	16	0.202825	0.851294	1809.752859	0.020173	0.019357
RS	17	0.224539	0.851294	1889.806630	0.021066	0.020501
RS	18	0.247809	0.998250	1683.368644	0.018765	0.018492
RS	19	0.272748	0.998250	1758.902761	0.019607	0.019517
RS	20	0.299476	1.207562	1520.268081	0.016947	0.017021
RS	21	0.328119	1.207562	1590.683375	0.017731	0.017883
RS	22	0.358817	1.466978	1370.972272	0.015282	0.015481
RS	23	0.391715	1.466978	1436.521967	0.016013	0.016204
RS	24	0.426973	1.732210	1275.175224	0.014214	0.014392
RS	25	0.464759	1.732210	1337.126549	0.014905	0.015035
RS	26	0.505254	1.927700	1259.523928	0.014040	0.014143
RS	27	0.548652	1.927700	1319.909851	0.014713	0.014774
RS	28	0.595163	1.994310	1335.418327	0.014886	0.014934
RS	29	0.645008	1.994310	1396.035874	0.015562	0.015610
RS	30	0.698427	1.943043	1494.678357	0.016661	0.016730
RS	31	0.755677	1.943043	1555.542555	0.017340	0.017465
RS	32	0.817032	1.833403	1710.367998	0.019066	0.019255
RS	33	0.882786	1.833403	1768.560840	0.019714	0.020007
RS	34	0.953255	1.722036	1939.440883	0.021619	0.022015
RS	35	1.028777	1.722036	1989.292812	0.022175	0.022697
RS	36	1.109714	1.645003	2126.775049	0.023707	0.024347
RS	37	1.196454	1.645003	2161.978193	0.024100	0.024857
RS	38	1.289414	1.619340	2223.089970	0.024781	0.025628
RS	39	1.389039	1.619340	2239.983357	0.024969	0.025896
RS	40	1.495808	1.647722	2209.662865	0.024631	0.025593
RS	41	1.610232	1.647722	2208.915052	0.024623	0.025616
RS	42	1.732861	1.724251	2103.323462	0.023446	0.024417
RS	43	1.864283	1.724251	2088.609146	0.023282	0.024246
RS	44	2.005129	1.837911	1940.289566	0.021629	0.022538
RS	45	2.156073	1.837911	1915.690555	0.021354	0.022237
RS	46	2.317841	1.973053	1757.095592	0.019586	0.020407
RS	47	2.491208	1.973053	1725.282496	0.019232	0.020023
RS	48	2.677005	2.108808	1580.104315	0.017614	0.018353
RS	49	2.876125	2.108808	1541.751359	0.017186	0.017905
RS	50	3.089523	2.219913	1423.230989	0.015865	0.016551
RS	51	3.318222	2.219913	1377.137886	0.015351	0.016031
RS	52	3.563319	2.283192	1288.198133	0.014360	0.015029
RS	53	3.825991	2.283192	1231.827159	0.013731	0.014406
RS	54	4.107497	2.273563	1172.933835	0.013075	0.013756
RS	55	4.409188	2.273563	1102.080048	0.012285	0.012974
RS	56	4.732511	2.273563	1025.754197	0.011434	0.012126
RS	57	5.079017	2.273563	945.078066	0.010535	0.011221
RS	58	5.450369	2.433928	809.104464	0.009019	0.009657
RS	59	5.848348	2.433928	737.597612	0.008222	0.008838
RS	60	6.274863	2.433928	664.622728	0.007409	0.007991
RS	61	6.731961	2.433928	591.433889	0.006593	0.007131
RS	62	7.221835	2.433928	519.302721	0.005789	0.006275
RS	63	7.746833	2.433928	2259.614270	0.025188	0.027377
PA	4+25*2+4+6 0.103382610 0.040389407 7.746833402 1.965446130 2.835318436 1.909874491 1.092175186 0.805715322 0.732994738 0.762656554 0.851293699 0.998250329 1.207562211 1.466977756 1.732209808 1.927700101 1.994309632 1.943043470 1.833403192 1.722035793 1.645002845 1.619340337 1.647722358 1.724250641 1.837910537 1.973052967 2.108808069 2.219913030 2.283191512 2.273562963 2.433927994
//
IT	4117
RD	24
LK	-532790.539043
QD	-98.751029 -> -88.165752
RI	0.0104152457
TR	0.102457	0.040659
MT	7.788442
MM	C_pi: 1.667492, n_recomb: 91106.097061
RS	0	0.000000	1.960654	322.098006	0.003535	0.000156
RS	1	0.007179	1.960654	343.967457	0.003775	0.001725
RS	2	0.014874	1.960654	367.225739	0.004031	0.003336
RS	3	0.023121	1.960654	391.946832	0.004302	0.003669
RS	4	0.031960	2.901741	282.795906	0.003104	0.002455
RS	5	0.041434	2.901741	302.135577	0.003316	0.002498
RS	6	0.051588	1.966299	475.831769	0.005223	0.004039
RS	7	0.062471	1.966299	507.193742	0.005567	0.004514
RS	8	0.074136	1.112253	953.037786	0.010461	0.008778
RS	9	0.086637	1.112253	1009.901100	0.011085	0.009628
RS	10	0.100037	0.814386	1456.944641	0.015992	0.014133
RS	11	0.114398	0.814386	1533.742327	0.016835	0.015169
RS	12	0.129790	0.737211	1779.430367	0.019531	0.017802
RS	13	0.146288	0.737211	1864.129903	0.020461	0.018927
RS	14	0.163969	0.764675	1880.504328	0.020641	0.019302
RS	15	0.182921	0.764675	1965.214517	0.021571	0.020459
RS	16	0.203232	0.852080	1842.407499	0.020223	0.019425
RS	17	0.225002	0.852080	1923.987963	0.021118	0.020568
RS	18	0.248335	0.999104	1714.002325	0.018813	0.018548
RS	19	0.273343	0.999104	1790.979514	0.019658	0.019574
RS	20	0.300147	1.210658	1545.444533	0.016963	0.017038
RS	21	0.328875	1.210658	1617.154410	0.017750	0.017902
RS	22	0.359665	1.475154	1389.770508	0.015254	0.015450
RS	23	0.392666	1.475154	1456.432494	0.015986	0.016174
RS	24	0.428036	1.747633	1288.814415	0.014146	0.014320
RS	25	0.465945	1.747633	1351.721371	0.014837	0.014962
RS	26	0.506576	1.949724	1270.409045	0.013944	0.014042
RS	27	0.550124	1.949724	1331.684321	0.014617	0.014672
RS	28	0.596799	2.019042	1346.430457	0.014779	0.014820
RS	29	0.646824	2.019042	1407.995667	0.015454	0.015493
RS	30	0.700441	1.966080	1508.790706	0.016561	0.016617
RS	31	0.757907	1.966080	1570.761013	0.017241	0.017350
RS	32	0.819499	1.852451	1730.189804	0.018991	0.019160
RS	33	0.885512	1.852451	1789.653430	0.019644	0.019912
RS	34	0.956265	1.736948	1966.564646	0.021585	0.021953
RS	35	1.032098	1.736948	2017.724983	0.022147	0.022637
RS	36	1.113375	1.656788	2160.981789	0.023719	0.024323
RS	37	1.200487	1.656788	2197.315191	0.024118	0.024838
RS	38	1.293853	1.629443	2262.042040	0.024829	0.025637
RS	39	1.393922	1.629443	2279.724391	0.025023	0.025911
RS	40	1.501175	1.657672	2249.790268	0.024694	0.025618
RS	41	1.616129	1.657672	2249.495820	0.024691	0.025648
RS	42	1.739335	1.735524	2141.387123	0.023504	0.024442
RS	43	1.871387	1.735524	2126.931746	0.023346	0.024279
RS	44	2.012919	1.851809	1974.452426	0.021672	0.022553
RS	45	2.164612	1.851809	1950.071167	0.021404	0.022262
RS	46	2.327195	1.990528	1787.034728	0.019615	0.020412
RS	47	2.501451	1.990528	1755.478519	0.019269	0.020039
RS	48	2.688218	2.130177	1606.564779	0.017634	0.018355
RS	49	2.888393	2.130177	1568.498599	0.017216	0.017919
RS	50	3.102939	2.244556	1447.486251	0.015888	0.016560
RS	51	3.332888	2.244556	1401.623330	0.015385	0.016052
RS	52	3.579345	2.309549	1311.546535	0.014396	0.015054
RS	53	3.843497	2.309549	1255.199062	0.013777	0.014442
RS	54	4.126613	2.298960	1196.651101	0.013135	0.013807
RS	55	4.430055	2.298960	1125.347384	0.012352	0.013033
RS	56	4.755282	2.298960	1048.371675	0.011507	0.012192
RS	57	5.103858	2.298960	966.847973	0.010612	0.011292
RS	58	5.477459	2.463363	827.862105	0.009087	0.009719
RS	59	5.877882	2.463363	755.571562	0.008293	0.008904
RS	60	6.307053	2.463363	681.648466	0.007482	0.008061
RS	61	6.767036	2.463363	607.363217	0.006667	0.007202
RS	62	7.260042	2.463363	534.009688	0.005861	0.006346
RS	63	7.788442	2.463363	2339.781023	0.025682	0.027889
PA	4+25*2+4+6 0.102457348 0.040658670 7.788442370 1.960654238 2.901741468 1.966298677 1.112252671 0.814385835 0.737211337 0.764674884 0.852079577 0.999103802 1.210657768 1.475153623 1.747632544 1.949724110 2.019042224 1.966080347 1.852451019 1.736947526 1.656788040 1.629442528 1.657672403 1.735523643 1.851808674 1.990527850 2.130177183 2.244555772 2.309549194 2.298959542 2.463362664
//
IT	3820
RD	25
LK	-532769.721870
QD	-93.413754 -> -83.612380
RI	0.0103407323
TR	0.101575	0.040917
MT	7.828373
MM	C_pi: 1.682462, n_recomb: 92462.065654
RS	0	0.000000	1.956361	327.833920	0.003546	0.000156
RS	1	0.007188	1.956361	350.116722	0.003787	0.001729
RS	2	0.014892	1.956361	373.815885	0.004043	0.003354
RS	3	0.023151	1.956361	399.006880	0.004315	0.003700
RS	4	0.032003	2.964864	281.173388	0.003041	0.002419
RS	5	0.041491	2.964864	300.446733	0.003249	0.002463
RS	6	0.051661	2.021921	470.253468	0.005086	0.003959
RS	7	0.062563	2.021921	501.363139	0.005422	0.004422
RS	8	0.074247	1.131946	952.111871	0.010297	0.008687
RS	9	0.086772	1.131946	1009.185673	0.010915	0.009522
RS	10	0.100197	0.822924	1466.684806	0.015863	0.014074
RS	11	0.114587	0.822924	1544.359224	0.016703	0.015096
RS	12	0.130011	0.741394	1800.679561	0.019475	0.017797
RS	13	0.146544	0.741394	1886.698277	0.020405	0.018914
RS	14	0.164266	0.766673	1909.324890	0.020650	0.019343
RS	15	0.183261	0.766673	1995.513004	0.021582	0.020497
RS	16	0.203621	0.852808	1874.221774	0.020270	0.019490
RS	17	0.225445	0.852808	1957.289466	0.021169	0.020632
RS	18	0.248838	0.999801	1744.008565	0.018862	0.018604
RS	19	0.273912	0.999801	1822.394276	0.019710	0.019630
RS	20	0.300789	1.213443	1570.119754	0.016981	0.017058
RS	21	0.329597	1.213443	1643.093405	0.017770	0.017922
RS	22	0.360476	1.482839	1408.120804	0.015229	0.015423
RS	23	0.393575	1.482839	1475.865737	0.015962	0.016147
RS	24	0.429052	1.762423	1302.019361	0.014082	0.014251
RS	25	0.467080	1.762423	1365.851697	0.014772	0.014893
RS	26	0.507841	1.971079	1280.827160	0.013852	0.013945
RS	27	0.551532	1.971079	1342.958561	0.014524	0.014574
RS	28	0.598364	2.043150	1356.889457	0.014675	0.014709
RS	29	0.648562	2.043150	1419.365192	0.015351	0.015380
RS	30	0.702368	1.988589	1522.192408	0.016463	0.016508
RS	31	0.760041	1.988589	1585.228840	0.017145	0.017239
RS	32	0.821860	1.871059	1749.118289	0.018917	0.019068
RS	33	0.888122	1.871059	1809.814499	0.019574	0.019819
RS	34	0.959148	1.751495	1992.626380	0.021551	0.021892
RS	35	1.035278	1.751495	2045.064872	0.022118	0.022578
RS	36	1.116881	1.668259	2194.017761	0.023729	0.024300
RS	37	1.204349	1.668259	2231.463410	0.024134	0.024818
RS	38	1.298104	1.639240	2299.807565	0.024873	0.025646
RS	39	1.398599	1.639240	2318.272457	0.025073	0.025925
RS	40	1.506317	1.667286	2288.789519	0.024754	0.025642
RS	41	1.621777	1.667286	2288.949773	0.024756	0.025678
RS	42	1.745537	1.746390	2178.421572	0.023560	0.024466
RS	43	1.878192	1.746390	2164.230191	0.023407	0.024311
RS	44	2.020383	1.865205	2007.691935	0.021714	0.022568
RS	45	2.172794	1.865205	1983.534791	0.021452	0.022285
RS	46	2.336160	2.007398	1816.145403	0.019642	0.020418
RS	47	2.511269	2.007398	1784.852967	0.019304	0.020055
RS	48	2.698965	2.150842	1632.278979	0.017653	0.018357
RS	49	2.900151	2.150842	1594.507215	0.017245	0.017933
RS	50	3.115799	2.268419	1471.056411	0.015910	0.016568
RS	51	3.346948	2.268419	1425.434852	0.015416	0.016072
RS	52	3.594711	2.335078	1334.262514	0.014430	0.015077
RS	53	3.860284	2.335078	1277.956465	0.013821	0.014476
RS	54	4.144945	2.323524	1219.785764	0.013192	0.013856
RS	55	4.450068	2.323524	1148.061210	0.012417	0.013089
RS	56	4.777122	2.323524	1070.469781	0.011577	0.012255
RS	57	5.127685	2.323524	988.137092	0.010687	0.011361
RS	58	5.503446	2.491765	846.235617	0.009152	0.009778
RS	59	5.906216	2.491765	773.189660	0.008362	0.008968
RS	60	6.337937	2.491765	698.350063	0.007553	0.008128
RS	61	6.800690	2.491765	623.002682	0.006738	0.007271
RS	62	7.296705	2.491765	548.462646	0.005932	0.006416
RS	63	7.828373	2.491765	2419.059420	0.026163	0.028387
PA	4+25*2+4+6 0.101575483 0.040917300 7.828373349 1.956361119 2.964863953 2.021921113 1.131946125 0.822923646 0.741393838 0.766673031 0.852808485 0.999800789 1.213442599 1.482839059 1.762423427 1.971079340 2.043149593 1.988588789 1.871058985 1.751494753 1.668259498 1.639240230 1.667285732 1.746389535 1.865204836 2.007398178 2.150841553 2.268418904 2.335077940 2.323523849 2.491765192
//
CC
CC	Brief Description of the file format:
CC	  CC  comments
CC	  MM  useful-messages
CC	  RD  round-of-iterations
CC	  LL  \log[P(sequence)]
CC	  QD  Q-before-opt Q-after-opt
CC	  TR  \theta_0 \rho_0
CC	  RS  k t_k \lambda_k \pi_k \sum_{l\not=k}A_{kl} A_{kk}
CC	  DC  begin end best-k t_k+\Delta_k max-prob
CC
MM	Version: 0.6.5-r67
MM	pattern:4+25*2+4+6, n:63, n_free_lambdas:28
MM	n_iterations:25, skip:1, max_t:5, theta/rho:5
MM	is_decoding:0
MM	n_seqs:39, sum_L:1372941, sum_n:205216
RD	0
LK	0.000000
QD	0.000000 -> 0.000000
RI	inf
TR	0.161898	0.032380
MT	5.000000
MM	C_pi: 1.000000, n_recomb: 43746.956426
RS	0	0.000000	1.000000	276.359447	0.006317	0.000000
RS	1	0.006440	1.000000	292.239276	0.006680	0.000000
RS	2	0.013294	1.000000	308.901458	0.007061	0.000000
RS	3	0.020590	1.000000	326.367319	0.007460	0.000000
RS	4	0.028356	1.000000	344.656254	0.007878	0.000000
RS	5	0.036622	1.000000	363.785272	0.008316	0.000000
RS	6	0.045421	1.000000	383.768486	0.008772	0.000000
RS	7	0.054785	1.000000	404.616542	0.009249	0.000000
RS	8	0.064753	1.000000	426.335992	0.009746	0.000000
RS	9	0.075363	1.000000	448.928600	0.010262	0.000000
RS	10	0.086656	1.000000	472.390582	0.010798	0.000000
RS	11	0.098677	1.000000	496.711786	0.011354	0.000000
RS	12	0.111471	1.000000	521.874795	0.011929	0.000000
RS	13	0.125090	1.000000	547.853978	0.012523	0.000000
RS	14	0.139585	1.000000	574.614469	0.013135	0.000000
RS	15	0.155014	1.000000	602.111094	0.013763	0.000000
RS	16	0.171437	1.000000	630.287256	0.014408	0.000000
RS	17	0.188917	1.000000	659.073774	0.015066	0.000000
RS	18	0.207523	1.000000	688.387710	0.015736	0.000000
RS	19	0.227327	1.000000	718.131194	0.016416	0.000000
RS	20	0.248406	1.000000	748.190266	0.017103	0.000000
RS	21	0.270843	1.000000	778.433787	0.017794	0.000000
RS	22	0.294725	1.000000	808.712419	0.018486	0.000000
RS	23	0.320144	1.000000	838.857761	0.019175	0.000000
RS	24	0.347201	1.000000	868.681648	0.019857	0.000000
RS	25	0.376000	1.000000	897.975700	0.020527	0.000000
RS	26	0.406654	1.000000	926.511173	0.021179	0.000000
RS	27	0.439282	1.000000	954.039180	0.021808	0.000000
RS	28	0.474011	1.000000	980.291362	0.022408	0.000000
RS	29	0.510976	1.000000	1004.981091	0.022973	0.000000
RS	30	0.550322	1.000000	1027.805284	0.023494	0.000000
RS	31	0.592202	1.000000	1048.446913	0.023966	0.000000
RS	32	0.636779	1.000000	1066.578286	0.024381	0.000000
RS	33	0.684227	1.000000	1081.865176	0.024730	0.000000
RS	34	0.734730	1.000000	1093.971840	0.025007	0.000000
RS	35	0.788485	1.000000	1102.566977	0.025203	0.000000
RS	36	0.845702	1.000000	1107.330617	0.025312	0.000000
RS	37	0.906604	1.000000	1107.961913	0.025327	0.000000
RS	38	0.971428	1.000000	1104.187765	0.025240	0.000000
RS	39	1.040426	1.000000	1095.772126	0.025048	0.000000
RS	40	1.113868	1.000000	1082.525813	0.024745	0.000000
RS	41	1.192040	1.000000	1064.316543	0.024329	0.000000
RS	42	1.275245	1.000000	1041.078857	0.023798	0.000000
RS	43	1.363809	1.000000	1012.823535	0.023152	0.000000
RS	44	1.458076	1.000000	979.645993	0.022393	0.000000
RS	45	1.558414	1.000000	941.733158	0.021527	0.000000
RS	46	1.665214	1.000000	899.368225	0.020558	0.000000
RS	47	1.778891	1.000000	852.932723	0.019497	0.000000
RS	48	1.899889	1.000000	802.905338	0.018353	0.000000
RS	49	2.028679	1.000000	749.857008	0.017141	0.000000
RS	50	2.165763	1.000000	694.441941	0.015874	0.000000
RS	51	2.311675	1.000000	637.384379	0.014570	0.000000
RS	52	2.466983	1.000000	579.461167	0.013246	0.000000
RS	53	2.632293	1.000000	521.480472	0.011920	0.000000
RS	54	2.808249	1.000000	464.257303	0.010612	0.000000
RS	55	2.995536	1.000000	408.586822	0.009340	0.000000
RS	56	3.194884	1.000000	355.216713	0.008120	0.000000
RS	57	3.407070	1.000000	304.820158	0.006968	0.000000
RS	58	3.632920	1.000000	257.971107	0.005897	0.000000
RS	59	3.873315	1.000000	215.123552	0.004917	0.000000
RS	60	4.129191	1.000000	176.596409	0.004037	0.000000
RS	61	4.401545	1.000000	142.565286	0.003259	0.000000
RS	62	4.691438	1.000000	113.061960	0.002584	0.000000
RS	63	5.000000	1.000000	318.245394	0.007275	0.000000
PA	4+25*2+4+6 0.161897743 0.032379549 5.000000000 1.000000000 1.000000000 1.000000000 1.000000000 1.000000000 1.000000000 1.000000000 1.000000000 1.000000000 1.000000000 1.000000000 1.000000000 1.000000000 1.000000000 1.000000000 1.000000000 1.000000000 1.000000000 1.000000000 1.000000000 1.000000000 1.000000000 1.000000000 1.000000000 1.000000000 1.000000000 1.000000000 1.000000000
//
IT	5623
RD	1
LK	-513858.017648
QD	-883.078080 -> -530.309322
RI	0.0261730427
TR	0.146115	0.030156
MT	5.768068
MM	C_pi: 1.074261, n_recomb: 43768.613267
RS	0	0.000000	0.825181	347.129454	0.007931	0.000462
RS	1	0.006677	0.825181	367.262546	0.008391	0.003709
RS	2	0.013800	0.825181	388.349158	0.008873	0.005255
RS	3	0.021399	0.825181	410.405017	0.009377	0.005694
RS	4	0.029505	0.746907	478.602374	0.010935	0.006358
RS	5	0.038152	0.746907	504.555762	0.011528	0.007646
RS	6	0.047376	0.712013	557.365098	0.012734	0.009091
RS	7	0.057217	0.712013	586.240028	0.013394	0.010417
RS	8	0.067715	0.705274	621.868845	0.014208	0.011752
RS	9	0.078913	0.705274	652.710182	0.014913	0.013164
RS	10	0.090859	0.720645	669.870553	0.015305	0.014528
RS	11	0.103603	0.720645	701.798778	0.016034	0.015657
RS	12	0.117198	0.758840	697.752046	0.015942	0.016427
RS	13	0.131701	0.758840	729.951744	0.016678	0.016863
RS	14	0.147172	0.811555	713.606255	0.016304	0.017120
RS	15	0.163676	0.811555	745.616705	0.017035	0.017332
RS	16	0.181282	0.869495	726.700182	0.016603	0.017543
RS	17	0.200063	0.869495	758.333567	0.017326	0.017744
RS	18	0.220099	0.928564	740.491721	0.016918	0.017913
RS	19	0.241472	0.928564	771.625792	0.017630	0.018041
RS	20	0.264273	0.985971	756.642235	0.017287	0.018125
RS	21	0.288596	0.985971	787.147205	0.017984	0.018174
RS	22	0.314543	1.039001	776.338436	0.017737	0.018202
RS	23	0.342223	1.039001	806.035876	0.018416	0.018229
RS	24	0.371751	1.085183	800.320312	0.018285	0.018279
RS	25	0.403250	1.085183	828.937969	0.018939	0.018370
RS	26	0.436853	1.122731	828.687239	0.018933	0.018515
RS	27	0.472699	1.122731	855.807913	0.019553	0.018723
RS	28	0.510939	1.150998	860.627394	0.019663	0.019000
RS	29	0.551732	1.150998	885.640238	0.020235	0.019344
RS	30	0.595249	1.170741	894.162474	0.020429	0.019749
RS	31	0.641672	1.170741	916.235137	0.020934	0.020202
RS	32	0.691194	1.183891	926.162772	0.021160	0.020687
RS	33	0.744024	1.183891	944.257270	0.021574	0.021184
RS	34	0.800380	1.192784	952.821484	0.021770	0.021671
RS	35	0.860500	1.192784	965.762158	0.022065	0.022125
RS	36	0.924634	1.199744	970.041937	0.022163	0.022520
RS	37	0.993050	1.199744	976.636781	0.022314	0.022830
RS	38	1.066034	1.206694	974.024153	0.022254	0.023032
RS	39	1.143892	1.206694	973.222570	0.022236	0.023110
RS	40	1.226948	1.214634	962.079612	0.021981	0.023055
RS	41	1.315551	1.214634	953.115564	0.021776	0.022867
RS	42	1.410069	1.223527	933.029829	0.021317	0.022552
RS	43	1.510898	1.223527	915.515669	0.020917	0.022117
RS	44	1.618460	1.232772	886.938130	0.020264	0.021574
RS	45	1.733204	1.232772	860.933077	0.019670	0.020932
RS	46	1.855610	1.241714	824.768275	0.018844	0.020202
RS	47	1.986188	1.241714	790.847359	0.018069	0.019393
RS	48	2.125486	1.249744	748.385919	0.017099	0.018516
RS	49	2.274085	1.249744	707.685199	0.016169	0.017581
RS	50	2.432606	1.256283	660.605059	0.015093	0.016597
RS	51	2.601711	1.256283	614.818319	0.014047	0.015574
RS	52	2.782108	1.260921	565.084546	0.012911	0.014519
RS	53	2.974550	1.260921	516.406910	0.011799	0.013441
RS	54	3.179842	1.264263	465.941478	0.010646	0.012347
RS	55	3.398842	1.264263	417.006839	0.009528	0.011244
RS	56	3.632464	1.264263	368.861354	0.008428	0.010141
RS	57	3.881686	1.264263	322.219173	0.007362	0.009048
RS	58	4.147549	1.284274	273.877552	0.006257	0.007976
RS	59	4.431163	1.284274	233.579122	0.005337	0.006937
RS	60	4.733715	1.284274	196.255594	0.004484	0.005944
RS	61	5.056469	1.284274	162.288333	0.003708	0.005011
RS	62	5.400774	1.284274	131.937328	0.003014	0.004152
RS	63	5.768068	1.284274	406.685670	0.009292	0.013490
PA	4+25*2+4+6 0.146115430 0.030156399 5.768067837 0.825181007 0.746907473 0.712012529 0.705273867 0.720645428 0.758839607 0.811555386 0.869495392 0.928564072 0.985971451 1.039001465 1.085183144 1.122730970 1.150998116 1.170741081 1.183891296 1.192784309 1.199744225 1.206693649 1.214633942 1.223526716 1.232771873 1.241714478 1.249743938 1.256282806 1.260920525 1.264262915 1.284273684
//
IT	5173
RD	2
LK	-513289.629885
QD	-574.522188 -> -429.817207
RI	0.0266200318
TR	0.137850	0.029663
MT	6.209622
MM	C_pi: 1.142616, n_recomb: 45758.206573
RS	0	0.000000	0.938367	324.907407	0.007101	0.000384
RS	1	0.006800	0.938367	344.446921	0.007528	0.003325
RS	2	0.014063	0.938367	364.978100	0.007976	0.004768
RS	3	0.021819	0.938367	386.525609	0.008447	0.005060
RS	4	0.030103	0.766307	500.439773	0.010937	0.006045
RS	5	0.038950	0.766307	528.199637	0.011543	0.007090
RS	6	0.048398	0.680341	626.919592	0.013701	0.008837
RS	7	0.058489	0.680341	659.462835	0.014412	0.010273
RS	8	0.069267	0.644643	731.012603	0.015976	0.011879
RS	9	0.080777	0.644643	766.576743	0.016753	0.013508
RS	10	0.093070	0.646088	801.094785	0.017507	0.014865
RS	11	0.106199	0.646088	837.950880	0.018313	0.016411
RS	12	0.120221	0.684727	826.411556	0.018060	0.016837
RS	13	0.135196	0.684727	863.073019	0.018862	0.017840
RS	14	0.151189	0.749499	823.095095	0.017988	0.017461
RS	15	0.168270	0.749499	858.820160	0.018769	0.018184
RS	16	0.186513	0.826733	812.077440	0.017747	0.017650
RS	17	0.205996	0.826733	846.675491	0.018503	0.018333
RS	18	0.226803	0.910008	801.637368	0.017519	0.017798
RS	19	0.249026	0.910008	835.087733	0.018250	0.018402
RS	20	0.272760	0.995038	795.189988	0.017378	0.017863
RS	21	0.298108	0.995038	827.508673	0.018084	0.018356
RS	22	0.325180	1.077065	795.030865	0.017375	0.017851
RS	23	0.354092	1.077065	826.217385	0.018056	0.018260
RS	24	0.384971	1.150780	802.918160	0.017547	0.017871
RS	25	0.417949	1.150780	832.902558	0.018202	0.018275
RS	26	0.453170	1.211327	819.862809	0.017917	0.018087
RS	27	0.490786	1.211327	848.435582	0.018542	0.018554
RS	28	0.530959	1.255891	845.563509	0.018479	0.018605
RS	29	0.573865	1.255891	872.293115	0.019063	0.019166
RS	30	0.619688	1.284969	877.817946	0.019184	0.019442
RS	31	0.668628	1.284969	901.985061	0.019712	0.020080
RS	32	0.720895	1.302074	912.501087	0.019942	0.020509
RS	33	0.776716	1.302074	933.093589	0.020392	0.021163
RS	34	0.836333	1.311977	944.326371	0.020637	0.021633
RS	35	0.900004	1.311977	960.117978	0.020982	0.022215
RS	36	0.968005	1.319597	967.447663	0.021143	0.022593
RS	37	1.040630	1.319597	977.166009	0.021355	0.023001
RS	38	1.118194	1.329011	976.494397	0.021340	0.023151
RS	39	1.201031	1.329011	979.045009	0.021396	0.023293
RS	40	1.289502	1.342198	968.125786	0.021157	0.023137
RS	41	1.383989	1.342198	962.763076	0.021040	0.022988
RS	42	1.484901	1.358736	941.653009	0.020579	0.022539
RS	43	1.592675	1.358736	928.025164	0.020281	0.022134
RS	44	1.707778	1.376952	898.105651	0.019627	0.021456
RS	45	1.830708	1.376952	876.243397	0.019149	0.020848
RS	46	1.961998	1.395079	839.177525	0.018339	0.020008
RS	47	2.102215	1.395079	809.508318	0.017691	0.019243
RS	48	2.251966	1.411493	766.984730	0.016762	0.018294
RS	49	2.411901	1.411493	730.357159	0.015961	0.017414
RS	50	2.582712	1.424701	684.077388	0.014950	0.016400
RS	51	2.765138	1.424701	641.776579	0.014025	0.015438
RS	52	2.959969	1.433672	593.337556	0.012967	0.014389
RS	53	3.168049	1.433672	547.107678	0.011956	0.013370
RS	54	3.390278	1.439138	497.719707	0.010877	0.012295
RS	55	3.627619	1.439138	449.846331	0.009831	0.011240
RS	56	3.881099	1.439138	401.988066	0.008785	0.010176
RS	57	4.151816	1.439138	354.892178	0.007756	0.009111
RS	58	4.440942	1.479295	301.734128	0.006594	0.007946
RS	59	4.749728	1.479295	260.907746	0.005702	0.006957
RS	60	5.079512	1.479295	222.388159	0.004860	0.006002
RS	61	5.431722	1.479295	186.669857	0.004079	0.005096
RS	62	5.807882	1.479295	154.142155	0.003369	0.004253
RS	63	6.209622	1.479295	505.364728	0.011044	0.014347
PA	4+25*2+4+6 0.137850073 0.029663003 6.209621721 0.938367411 0.766307496 0.680340963 0.644643207 0.646088258 0.684726578 0.749499311 0.826733167 0.910007862 0.995037781 1.077064707 1.150780478 1.211326600 1.255890516 1.284968546 1.302073698 1.311976743 1.319597251 1.329011410 1.342197750 1.358736164 1.376952229 1.395079081 1.411493301 1.424701159 1.433671552 1.439137531 1.479295140
//
IT	4373
RD	3
LK	-513032.839677
QD	-474.106743 -> -382.525354
RI	0.0231814234
TR	0.132468	0.029797
MT	6.490749
MM	C_pi: 1.201636, n_recomb: 48293.974075
RS	0	0.000000	1.118129	290.797587	0.006021	0.000338
RS	1	0.006874	1.118129	308.849694	0.006395	0.003050
RS	2	0.014220	1.118129	327.881477	0.006789	0.004387
RS	3	0.022072	1.118129	347.926166	0.007204	0.004517
RS	4	0.030463	0.853619	482.761983	0.009996	0.005721
RS	5	0.039431	0.853619	510.441349	0.010569	0.006487
RS	6	0.049016	0.710766	646.924523	0.013396	0.008540
RS	7	0.059259	0.710766	681.272087	0.014107	0.009861
RS	8	0.070206	0.641938	792.863402	0.016417	0.011875
RS	9	0.081906	0.641938	831.690814	0.017221	0.013479
RS	10	0.094411	0.625047	894.595778	0.018524	0.015144
RS	11	0.107774	0.625047	935.372850	0.019368	0.016798
RS	12	0.122057	0.657511	928.879807	0.019234	0.017261
RS	13	0.137321	0.657511	969.406952	0.020073	0.018472
RS	14	0.153634	0.725334	916.735123	0.018982	0.017850
RS	15	0.171069	0.725334	955.951429	0.019794	0.018779
RS	16	0.189702	0.811327	890.973875	0.018449	0.017881
RS	17	0.209616	0.811327	928.635267	0.019229	0.018761
RS	18	0.230899	0.907427	865.173142	0.017915	0.017856
RS	19	0.253645	0.907427	901.296901	0.018663	0.018660
RS	20	0.277955	1.008659	844.418576	0.017485	0.017779
RS	21	0.303935	1.008659	879.090735	0.018203	0.018463
RS	22	0.331702	1.109119	831.895262	0.017226	0.017658
RS	23	0.361377	1.109119	865.208542	0.017915	0.018234
RS	24	0.393092	1.201216	830.278428	0.017192	0.017597
RS	25	0.426987	1.201216	862.278068	0.017855	0.018137
RS	26	0.463211	1.277033	841.487444	0.017424	0.017769
RS	27	0.501927	1.277033	872.088001	0.018058	0.018345
RS	28	0.543303	1.331278	865.750220	0.017927	0.018294
RS	29	0.587523	1.331278	894.621054	0.018524	0.018944
RS	30	0.634784	1.363907	900.658732	0.018650	0.019193
RS	31	0.685292	1.363907	927.116848	0.019197	0.019905
RS	32	0.739273	1.379976	941.038815	0.019486	0.020362
RS	33	0.796965	1.379976	964.018161	0.019961	0.021078
RS	34	0.858622	1.386790	979.963793	0.020292	0.021603
RS	35	0.924517	1.386790	998.107148	0.020667	0.022236
RS	36	0.994942	1.391899	1009.608725	0.020905	0.022660
RS	37	1.070209	1.391899	1021.496170	0.021152	0.023107
RS	38	1.150648	1.401514	1022.789515	0.021178	0.023259
RS	39	1.236618	1.401514	1027.252303	0.021271	0.023430
RS	40	1.328497	1.418505	1015.453500	0.021027	0.023219
RS	41	1.426691	1.418505	1011.790192	0.020951	0.023092
RS	42	1.531636	1.441919	987.627663	0.020450	0.022551
RS	43	1.643794	1.441919	975.597329	0.020201	0.022168
RS	44	1.763662	1.468840	941.698963	0.019499	0.021391
RS	45	1.891770	1.468840	921.418650	0.019079	0.020812
RS	46	2.028684	1.496212	880.516943	0.018232	0.019887
RS	47	2.175009	1.496212	852.411421	0.017650	0.019161
RS	48	2.331392	1.521220	806.863193	0.016707	0.018158
RS	49	2.498526	1.521220	771.658174	0.015978	0.017324
RS	50	2.677148	1.541283	723.418669	0.014979	0.016290
RS	51	2.868049	1.541283	682.158002	0.014125	0.015377
RS	52	3.072072	1.554638	632.633827	0.013100	0.014338
RS	53	3.290119	1.554638	586.756439	0.012150	0.013364
RS	54	3.523155	1.562053	536.567386	0.011110	0.012315
RS	55	3.772210	1.562053	488.104429	0.010107	0.011296
RS	56	4.038385	1.562053	439.125715	0.009093	0.010260
RS	57	4.322857	1.562053	390.410645	0.008084	0.009217
RS	58	4.626883	1.622249	331.249978	0.006859	0.007980
RS	59	4.951808	1.622249	289.185031	0.005988	0.007028
RS	60	5.299068	1.622249	248.973840	0.005155	0.006101
RS	61	5.670199	1.622249	211.190282	0.004373	0.005214
RS	62	6.066841	1.622249	176.316194	0.003651	0.004383
RS	63	6.490749	1.622249	605.250866	0.012533	0.015303
PA	4+25*2+4+6 0.132467515 0.029797135 6.490748851 1.118129378 0.853619293 0.710765604 0.641938176 0.625047086 0.657510588 0.725334088 0.811327163 0.907426873 1.008658895 1.109118541 1.201215800 1.277032696 1.331278010 1.363906586 1.379976392 1.386789657 1.391898640 1.401514279 1.418504834 1.441919355 1.468840222 1.496211990 1.521219696 1.541283471 1.554638136 1.562053065 1.622249359
//
IT	4300
RD	4
LK	-512859.948302
QD	-420.803760 -> -348.347656
RI	0.0196951849
TR	0.128424	0.030184
MT	6.689858
MM	C_pi: 1.250971, n_recomb: 50881.463937
RS	0	0.000000	1.297842	265.745889	0.005223	0.000310
RS	1	0.006924	1.297842	282.613812	0.005554	0.002872
RS	2	0.014328	1.297842	300.439798	0.005905	0.004137
RS	3	0.022245	1.297842	319.262215	0.006275	0.004160
RS	4	0.030710	0.962748	456.598626	0.008974	0.005428
RS	5	0.039761	0.962748	483.558552	0.009504	0.005969
RS	6	0.049439	0.761598	646.021119	0.012697	0.008231
RS	7	0.059786	0.761598	681.223119	0.013388	0.009405
RS	8	0.070851	0.658376	829.161054	0.016296	0.011789
RS	9	0.082681	0.658376	870.407942	0.017107	0.013303
RS	10	0.095331	0.622385	964.741648	0.018961	0.015332
RS	11	0.108857	0.622385	1008.825605	0.019827	0.016992
RS	12	0.123319	0.647164	1013.449130	0.019918	0.017614
RS	13	0.138783	0.647164	1057.422749	0.020782	0.018903
RS	14	0.155317	0.715274	997.846660	0.019611	0.018190
RS	15	0.172997	0.715274	1040.293765	0.020445	0.019207
RS	16	0.191900	0.806157	962.119852	0.018909	0.018102
RS	17	0.212113	0.806157	1002.717476	0.019707	0.019070
RS	18	0.233725	0.910330	925.309825	0.018186	0.017939
RS	19	0.256834	0.910330	964.086042	0.018948	0.018834
RS	20	0.281543	1.022528	894.082645	0.017572	0.017739
RS	21	0.307962	1.022528	931.161736	0.018301	0.018514
RS	22	0.336212	1.136237	872.421710	0.017146	0.017515
RS	23	0.366417	1.136237	907.954763	0.017845	0.018171
RS	24	0.398714	1.242062	863.921500	0.016979	0.017374
RS	25	0.433248	1.242062	898.034805	0.017650	0.017977
RS	26	0.470172	1.329187	871.506629	0.017128	0.017498
RS	27	0.509654	1.329187	904.209476	0.017771	0.018122
RS	28	0.551869	1.389756	896.043265	0.017610	0.018022
RS	29	0.597008	1.389756	927.081872	0.018220	0.018707
RS	30	0.645272	1.423069	935.013668	0.018376	0.018968
RS	31	0.696878	1.423069	963.718403	0.018940	0.019709
RS	32	0.752058	1.435716	982.232386	0.019304	0.020225
RS	33	0.811058	1.435716	1007.455028	0.019800	0.020965
RS	34	0.874144	1.437541	1029.075584	0.020225	0.021571
RS	35	0.941599	1.437541	1049.292927	0.020622	0.022227
RS	36	1.013724	1.438665	1065.583197	0.020942	0.022718
RS	37	1.090844	1.438665	1079.194640	0.021210	0.023185
RS	38	1.173303	1.447309	1082.573769	0.021276	0.023361
RS	39	1.261473	1.447309	1088.322194	0.021389	0.023551
RS	40	1.355748	1.467149	1075.207743	0.021132	0.023308
RS	41	1.456551	1.467149	1072.452486	0.021077	0.023201
RS	42	1.564334	1.496703	1044.344811	0.020525	0.022586
RS	43	1.679580	1.496703	1032.997743	0.020302	0.022228
RS	44	1.802807	1.531819	993.968625	0.019535	0.021365
RS	45	1.934567	1.531819	974.287359	0.019148	0.020816
RS	46	2.075450	1.568133	928.318685	0.018245	0.019817
RS	47	2.226089	1.568133	900.785949	0.017704	0.019129
RS	48	2.387158	1.601593	851.033677	0.016726	0.018076
RS	49	2.559381	1.601593	816.318065	0.016044	0.017285
RS	50	2.743529	1.628454	765.091479	0.015037	0.016232
RS	51	2.940429	1.628454	724.061789	0.014230	0.015362
RS	52	3.150963	1.646154	672.645071	0.013220	0.014330
RS	53	3.376075	1.646154	626.492166	0.012313	0.013395
RS	54	3.616775	1.655476	574.944952	0.011300	0.012368
RS	55	3.874143	1.655476	525.481076	0.010328	0.011379
RS	56	4.149332	1.655476	475.079902	0.009337	0.010367
RS	57	4.443576	1.655476	424.548968	0.008344	0.009343
RS	58	4.758195	1.735356	359.079382	0.007057	0.008039
RS	59	5.094600	1.735356	315.772520	0.006206	0.007118
RS	60	5.454299	1.735356	273.952524	0.005384	0.006214
RS	61	5.838905	1.735356	234.253196	0.004604	0.005343
RS	62	6.250144	1.735356	197.228122	0.003876	0.004520
RS	63	6.689858	1.735356	702.392570	0.013804	0.016275
PA	4+25*2+4+6 0.128424145 0.030184462 6.689858337 1.297842319 0.962747648 0.761598099 0.658375668 0.622384867 0.647163933 0.715273703 0.806156633 0.910330147 1.022528031 1.136236957 1.242062196 1.329186901 1.389755728 1.423068900 1.435716291 1.437541024 1.438664903 1.447308630 1.467148515 1.496702819 1.531818748 1.568133404 1.601592957 1.628453932 1.646154058 1.655475987 1.735356017
//
IT	4863
RD	5
LK	-512719.820800
QD	-381.386760 -> -319.201399
RI	0.0170410798
TR	0.125107	0.030674
MT	6.844361
MM	C_pi: 1.292984, n_recomb: 53394.053853
RS	0	0.000000	1.447538	251.240724	0.004705	0.000291
RS	1	0.006963	1.447538	267.429094	0.005009	0.002760
RS	2	0.014410	1.447538	284.564096	0.005330	0.003989
RS	3	0.022376	1.447538	302.687259	0.005669	0.003950
RS	4	0.030897	1.076981	432.107538	0.008093	0.005165
RS	5	0.040011	1.076981	458.230417	0.008582	0.005546
RS	6	0.049759	0.819564	637.208803	0.011934	0.007928
RS	7	0.060186	0.819564	672.772742	0.012600	0.008970
RS	8	0.071340	0.681929	851.665872	0.015951	0.011657
RS	9	0.083270	0.681929	894.792342	0.016758	0.013072
RS	10	0.096030	0.627036	1020.237079	0.019108	0.015449
RS	11	0.109679	0.627036	1067.200292	0.019987	0.017078
RS	12	0.124278	0.643922	1085.717994	0.020334	0.017895
RS	13	0.139894	0.643922	1132.816219	0.021216	0.019212
RS	14	0.156597	0.711349	1069.472333	0.020030	0.018472
RS	15	0.174463	0.711349	1114.907685	0.020881	0.019529
RS	16	0.193573	0.805441	1026.374937	0.019223	0.018292
RS	17	0.214014	0.805441	1069.732302	0.020035	0.019300
RS	18	0.235877	0.915395	980.932427	0.018372	0.018015
RS	19	0.259263	0.915395	1022.238338	0.019145	0.018955
RS	20	0.284278	1.035874	941.268684	0.017629	0.017710
RS	21	0.311034	1.035874	980.670271	0.018367	0.018530
RS	22	0.339653	1.160099	912.080227	0.017082	0.017392
RS	23	0.370264	1.160099	949.769356	0.017788	0.018089
RS	24	0.403007	1.277216	897.886282	0.016816	0.017176
RS	25	0.438030	1.277216	934.053638	0.017494	0.017810
RS	26	0.475491	1.373652	902.702209	0.016906	0.017253
RS	27	0.515561	1.373652	937.439956	0.017557	0.017897
RS	28	0.558420	1.438932	928.137346	0.017383	0.017771
RS	29	0.604264	1.438932	961.262549	0.018003	0.018469
RS	30	0.653300	1.471617	971.666541	0.018198	0.018756
RS	31	0.705749	1.471617	1002.519406	0.018776	0.019506
RS	32	0.761851	1.479794	1026.172143	0.019219	0.020090
RS	33	0.821859	1.479794	1053.514761	0.019731	0.020840
RS	34	0.886045	1.475823	1081.336470	0.020252	0.021533
RS	35	0.954700	1.475823	1103.464087	0.020666	0.022198
RS	36	1.028136	1.472292	1124.981597	0.021069	0.022766
RS	37	1.106684	1.472292	1140.093337	0.021352	0.023245
RS	38	1.190702	1.479300	1145.785238	0.021459	0.023456
RS	39	1.280569	1.479300	1152.524879	0.021585	0.023661
RS	40	1.376693	1.501273	1138.030732	0.021314	0.023398
RS	41	1.479511	1.501273	1135.826459	0.021273	0.023311
RS	42	1.589487	1.536247	1103.460771	0.020666	0.022636
RS	43	1.707121	1.536247	1092.399115	0.020459	0.022302
RS	44	1.832945	1.578926	1047.783011	0.019624	0.021364
RS	45	1.967529	1.578926	1028.288458	0.019258	0.020846
RS	46	2.111485	1.623684	976.763626	0.018293	0.019779
RS	47	2.265463	1.623684	949.402945	0.017781	0.019127
RS	48	2.430163	1.665239	894.991520	0.016762	0.018028
RS	49	2.606330	1.665239	860.404444	0.016114	0.017277
RS	50	2.794763	1.698660	805.814567	0.015092	0.016204
RS	51	2.996316	1.698660	764.725636	0.014322	0.015374
RS	52	3.211902	1.720549	711.152082	0.013319	0.014346
RS	53	3.442499	1.720549	664.532381	0.012446	0.013445
RS	54	3.689152	1.731667	611.494858	0.011452	0.012438
RS	55	3.952978	1.731667	560.953813	0.010506	0.011475
RS	56	4.235174	1.731667	509.113108	0.009535	0.010484
RS	57	4.537018	1.731667	456.804516	0.008555	0.009475
RS	58	4.859878	1.830732	384.979986	0.007210	0.008108
RS	59	5.205219	1.830732	340.555169	0.006378	0.007214
RS	60	5.574604	1.830732	297.295309	0.005568	0.006330
RS	61	5.969708	1.830732	255.881541	0.004792	0.005472
RS	62	6.392322	1.830732	216.925827	0.004063	0.004657
RS	63	6.844361	1.830732	796.816510	0.014923	0.017236
PA	4+25*2+4+6 0.125107221 0.030674402 6.844361491 1.447538230 1.076981290 0.819563924 0.681929140 0.627036241 0.643921868 0.711349320 0.805440870 0.915394984 1.035874054 1.160098913 1.277215872 1.373652174 1.438932418 1.471616665 1.479793762 1.475822634 1.472291687 1.479299631 1.501273162 1.536246595 1.578926247 1.623684261 1.665238871 1.698659514 1.720549020 1.731667358 1.830731723
//
IT	3916
RD	6
LK	-512598.596324
QD	-348.228028 -> -293.347301
RI	0.0151549656
TR	0.122240	0.031200
MT	6.972819
MM	C_pi: 1.329937, n_recomb: 55811.133059
RS	0	0.000000	1.558193	244.874707	0.004388	0.000280
RS	1	0.006994	1.558193	260.815965	0.004673	0.002693
RS	2	0.014477	1.558193	277.706950	0.004976	0.003912
RS	3	0.022483	1.558193	295.591561	0.005296	0.003844
RS	4	0.031049	1.189309	411.690329	0.007376	0.004927
RS	5	0.040215	1.189309	437.048625	0.007831	0.005202
RS	6	0.050021	0.879652	625.981783	0.011216	0.007639
RS	7	0.060513	0.879652	661.657020	0.011855	0.008572
RS	8	0.071739	0.708190	866.521843	0.015526	0.011498
RS	9	0.083750	0.708190	911.170509	0.016326	0.012822
RS	10	0.096601	0.634865	1066.290477	0.019105	0.015514
RS	11	0.110351	0.634865	1115.826672	0.019993	0.017103
RS	12	0.125063	0.644025	1149.473494	0.020596	0.018121
RS	13	0.140803	0.644025	1199.453988	0.021491	0.019445
RS	14	0.157644	0.710410	1134.140024	0.020321	0.018707
RS	15	0.175663	0.710410	1182.366494	0.021185	0.019783
RS	16	0.194943	0.806863	1085.197100	0.019444	0.018452
RS	17	0.215570	0.806863	1131.154515	0.020268	0.019480
RS	18	0.237641	0.921345	1032.536857	0.018501	0.018081
RS	19	0.261255	0.921345	1076.243696	0.019284	0.019044
RS	20	0.286520	1.048577	985.628424	0.017660	0.017684
RS	21	0.313553	1.048577	1027.245997	0.018406	0.018529
RS	22	0.342476	1.181762	949.791148	0.017018	0.017282
RS	23	0.373422	1.181762	989.541417	0.017730	0.018002
RS	24	0.406532	1.308844	930.471469	0.016672	0.016995
RS	25	0.441958	1.308844	968.599696	0.017355	0.017645
RS	26	0.479861	1.413603	932.843295	0.016714	0.017026
RS	27	0.520415	1.413603	969.519255	0.017371	0.017678
RS	28	0.563806	1.482886	959.341305	0.017189	0.017535
RS	29	0.610231	1.482886	994.453748	0.017818	0.018235
RS	30	0.659903	1.514413	1007.532441	0.018053	0.018552
RS	31	0.713049	1.514413	1040.436044	0.018642	0.019303
RS	32	0.769912	1.517732	1069.455303	0.019162	0.019954
RS	33	0.830752	1.517732	1098.824815	0.019688	0.020706
RS	34	0.895847	1.507679	1133.141231	0.020303	0.021486
RS	35	0.965495	1.507679	1157.084840	0.020732	0.022157
RS	36	1.040014	1.499216	1184.154262	0.021217	0.022803
RS	37	1.119744	1.499216	1200.658285	0.021513	0.023291
RS	38	1.205050	1.504195	1208.929100	0.021661	0.023541
RS	39	1.296323	1.504195	1216.527722	0.021797	0.023760
RS	40	1.393979	1.527749	1200.776614	0.021515	0.023486
RS	41	1.498465	1.527749	1198.967624	0.021483	0.023418
RS	42	1.610258	1.567497	1162.315779	0.020826	0.022692
RS	43	1.729870	1.567497	1151.370380	0.020630	0.022382
RS	44	1.857848	1.617104	1101.050390	0.019728	0.021377
RS	45	1.994776	1.617104	1081.571065	0.019379	0.020888
RS	46	2.141280	1.669757	1024.341128	0.018354	0.019761
RS	47	2.298031	1.669757	996.989452	0.017864	0.019142
RS	48	2.465744	1.718974	937.779510	0.016803	0.018002
RS	49	2.645187	1.718974	903.178500	0.016183	0.017286
RS	50	2.837180	1.758637	845.116519	0.015142	0.016195
RS	51	3.042601	1.758637	803.862482	0.014403	0.015400
RS	52	3.262388	1.784496	748.072640	0.013404	0.014375
RS	53	3.497546	1.784496	700.933681	0.012559	0.013506
RS	54	3.749152	1.797243	646.416240	0.011582	0.012515
RS	55	4.018354	1.797243	594.807909	0.010658	0.011576
RS	56	4.306383	1.797243	541.572821	0.009704	0.010604
RS	57	4.614557	1.797243	487.563906	0.008736	0.009609
RS	58	4.944283	1.914932	409.401646	0.007335	0.008181
RS	59	5.297070	1.914932	363.973102	0.006522	0.007311
RS	60	5.674531	1.914932	319.415770	0.005723	0.006445
RS	61	6.078390	1.914932	276.449632	0.004953	0.005599
RS	62	6.510494	1.914932	235.735950	0.004224	0.004789
RS	63	6.972819	1.914932	889.547913	0.015939	0.018176
PA	4+25*2+4+6 0.122239807 0.031200115 6.972818593 1.558193368 1.189308921 0.879651934 0.708189801 0.634865105 0.644025035 0.710410081 0.806863444 0.921345275 1.048577286 1.181761650 1.308843706 1.413602774 1.482886319 1.514413256 1.517732162 1.507678951 1.499216454 1.504195490 1.527748633 1.567496729 1.617103829 1.669757318 1.718973672 1.758637208 1.784495559 1.797243003 1.914931531
//
IT	4611
RD	7
LK	-512491.319775
QD	-319.212383 -> -270.245252
RI	0.0138279928
TR	0.119684	0.031731
MT	7.084728
MM	C_pi: 1.363375, n_recomb: 58137.159282
RS	0	0.000000	1.632738	244.174354	0.004200	0.000273
RS	1	0.007020	1.632738	260.186079	0.004475	0.002654
RS	2	0.014534	1.632738	277.163399	0.004767	0.003883
RS	3	0.022575	1.632738	295.152343	0.005077	0.003805
RS	4	0.031180	1.296975	395.251484	0.006799	0.004712
RS	5	0.040389	1.296975	419.965931	0.007224	0.004919
RS	6	0.050245	0.939903	614.488431	0.010570	0.007367
RS	7	0.060793	0.939903	650.146357	0.011183	0.008213
RS	8	0.072082	0.735380	876.913505	0.015084	0.011325
RS	9	0.084163	0.735380	922.837489	0.015873	0.012570
RS	10	0.097092	0.644143	1105.945785	0.019023	0.015543
RS	11	0.110928	0.644143	1157.827544	0.019915	0.017090
RS	12	0.125737	0.645826	1207.156118	0.020764	0.018303
RS	13	0.141584	0.645826	1259.834441	0.021670	0.019626
RS	14	0.158545	0.711020	1193.681357	0.020532	0.018905
RS	15	0.176696	0.711020	1244.543538	0.021407	0.019991
RS	16	0.196121	0.809343	1139.862457	0.019606	0.018590
RS	17	0.216910	0.809343	1188.287977	0.020439	0.019628
RS	18	0.239159	0.927564	1080.911600	0.018592	0.018138
RS	19	0.262969	0.927564	1126.907195	0.019384	0.019114
RS	20	0.288451	1.060572	1027.516228	0.017674	0.017660
RS	21	0.315722	1.060572	1071.251572	0.018426	0.018520
RS	22	0.344908	1.201744	985.535479	0.016952	0.017182
RS	23	0.376143	1.201744	1027.254964	0.017670	0.017915
RS	24	0.409570	1.338017	961.358986	0.016536	0.016828
RS	25	0.445344	1.338017	1001.355682	0.017224	0.017486
RS	26	0.483630	1.450619	961.362411	0.016536	0.016815
RS	27	0.524604	1.450619	999.880956	0.017199	0.017469
RS	28	0.568454	1.523653	988.873178	0.017009	0.017311
RS	29	0.615382	1.523653	1025.877364	0.017646	0.018010
RS	30	0.665605	1.553897	1041.630559	0.017917	0.018354
RS	31	0.719354	1.553897	1076.497590	0.018517	0.019102
RS	32	0.776877	1.552294	1110.930189	0.019109	0.019818
RS	33	0.838438	1.552294	1142.254866	0.019648	0.020569
RS	34	0.904320	1.536127	1183.210623	0.020352	0.021432
RS	35	0.974828	1.536127	1208.914550	0.020794	0.022106
RS	36	1.050286	1.522650	1241.773300	0.021359	0.022829
RS	37	1.131042	1.522650	1259.621841	0.021666	0.023323
RS	38	1.217466	1.525364	1270.732446	0.021857	0.023617
RS	39	1.309959	1.525364	1279.139869	0.022002	0.023848
RS	40	1.408944	1.550068	1262.334018	0.021713	0.023569
RS	41	1.514879	1.550068	1260.863721	0.021688	0.023518
RS	42	1.628251	1.594039	1220.034686	0.020985	0.022749
RS	43	1.749583	1.594039	1209.145289	0.020798	0.022462
RS	44	1.879432	1.649993	1153.166112	0.019835	0.021399
RS	45	2.018397	1.649993	1133.641561	0.019499	0.020937
RS	46	2.167118	1.710012	1070.720504	0.018417	0.019755
RS	47	2.326281	1.710012	1043.320263	0.017946	0.019168
RS	48	2.496617	1.766452	979.316148	0.016845	0.017989
RS	49	2.678911	1.766452	944.651765	0.016249	0.017306
RS	50	2.874004	1.812022	883.125961	0.015190	0.016198
RS	51	3.082793	1.812022	841.674759	0.014477	0.015436
RS	52	3.306240	1.841611	783.691347	0.013480	0.014413
RS	53	3.545373	1.841611	736.030177	0.012660	0.013572
RS	54	3.801296	1.855793	680.096260	0.011698	0.012597
RS	55	4.075185	1.855793	627.451785	0.010793	0.011679
RS	56	4.368302	1.855793	572.876100	0.009854	0.010723
RS	57	4.681998	1.855793	517.240905	0.008897	0.009741
RS	58	5.017716	1.991524	432.771115	0.007444	0.008255
RS	59	5.377003	1.991524	386.425803	0.006647	0.007406
RS	60	5.761514	1.991524	340.677705	0.005860	0.006556
RS	61	6.173020	1.991524	296.279653	0.005096	0.005721
RS	62	6.613415	1.991524	253.935726	0.004368	0.004917
RS	63	7.084728	1.991524	981.477881	0.016882	0.019091
PA	4+25*2+4+6 0.119684309 0.031730761 7.084728043 1.632738266 1.296974693 0.939903096 0.735379684 0.644143090 0.645826455 0.711019831 0.809342724 0.927563575 1.060571801 1.201744484 1.338016572 1.450618687 1.523653191 1.553897077 1.552294433 1.536127229 1.522650290 1.525363876 1.550068027 1.594038534 1.649992581 1.710011516 1.766451857 1.812022276 1.841611446 1.855792713 1.991524039
//
IT	4923
RD	8
LK	-512395.494951
QD	-293.495593 -> -249.561527
RI	0.0128864988
TR	0.117365	0.032252
MT	7.185252
MM	C_pi: 1.394270, n_recomb: 60380.110887
RS	0	0.000000	1.678707	247.286285	0.004095	0.000268
RS	1	0.007044	1.678707	263.588957	0.004365	0.002635
RS	2	0.014584	1.678707	280.882770	0.004652	0.003884
RS	3	0.022656	1.678707	299.215844	0.004956	0.003810
RS	4	0.031296	1.399159	382.089311	0.006328	0.004517
RS	5	0.040544	1.399159	406.277515	0.006729	0.004683
RS	6	0.050444	0.999565	603.497806	0.009995	0.007112
RS	7	0.061042	0.999565	639.070523	0.010584	0.007889
RS	8	0.072386	0.762761	884.497833	0.014649	0.011145
RS	9	0.084529	0.762761	931.516588	0.015428	0.012323
RS	10	0.097527	0.654091	1140.987835	0.018897	0.015544
RS	11	0.111441	0.654091	1195.038043	0.019792	0.017054
RS	12	0.126335	0.648542	1260.291318	0.020873	0.018453
RS	13	0.142278	0.648542	1315.521984	0.021787	0.019771
RS	14	0.159344	0.712463	1249.329550	0.020691	0.019076
RS	15	0.177613	0.712463	1302.702861	0.021575	0.020168
RS	16	0.197168	0.812311	1191.329688	0.019730	0.018710
RS	17	0.218101	0.812311	1242.115187	0.020572	0.019753
RS	18	0.240508	0.933719	1126.737930	0.018661	0.018190
RS	19	0.264493	0.933719	1174.927789	0.019459	0.019173
RS	20	0.290169	1.071812	1067.371178	0.017678	0.017640
RS	21	0.317652	1.071812	1113.139149	0.018436	0.018509
RS	22	0.347072	1.220287	1019.565053	0.016886	0.017091
RS	23	0.378564	1.220287	1063.172039	0.017608	0.017833
RS	24	0.412274	1.365258	990.642107	0.016407	0.016674
RS	25	0.448359	1.365258	1032.423368	0.017099	0.017337
RS	26	0.486986	1.485479	988.230119	0.016367	0.016617
RS	27	0.528334	1.485479	1028.503354	0.017034	0.017271
RS	28	0.572594	1.562246	1016.596372	0.016837	0.017098
RS	29	0.619972	1.562246	1055.404396	0.017479	0.017794
RS	30	0.670688	1.591275	1073.727000	0.017783	0.018163
RS	31	0.724975	1.591275	1110.478763	0.018391	0.018906
RS	32	0.783087	1.584851	1150.261142	0.019050	0.019681
RS	33	0.845292	1.584851	1183.481421	0.019601	0.020430
RS	34	0.911880	1.562662	1231.120090	0.020389	0.021372
RS	35	0.983157	1.562662	1258.548129	0.020844	0.022046
RS	36	1.059455	1.544189	1297.360088	0.021487	0.022844
RS	37	1.141128	1.544189	1316.535437	0.021804	0.023344
RS	38	1.228554	1.544494	1330.722919	0.022039	0.023682
RS	39	1.322138	1.544494	1339.929971	0.022192	0.023924
RS	40	1.422315	1.570017	1322.296390	0.021900	0.023646
RS	41	1.529548	1.570017	1321.157498	0.021881	0.023611
RS	42	1.644334	1.617744	1276.323574	0.021138	0.022807
RS	43	1.767206	1.617744	1265.483052	0.020959	0.022540
RS	44	1.898734	1.679535	1203.965701	0.019940	0.021425
RS	45	2.039526	1.679535	1184.388553	0.019616	0.020988
RS	46	2.190236	1.746438	1115.865452	0.018481	0.019757
RS	47	2.351561	1.746438	1088.408772	0.018026	0.019198
RS	48	2.524251	1.809689	1019.682434	0.016888	0.017985
RS	49	2.709105	1.809689	984.948118	0.016312	0.017332
RS	50	2.906980	1.860842	920.019339	0.015237	0.016209
RS	51	3.118794	1.860842	878.371874	0.014547	0.015475
RS	52	3.345528	1.893926	818.254110	0.013552	0.014456
RS	53	3.588234	1.893926	770.087796	0.012754	0.013640
RS	54	3.848035	1.909343	712.820917	0.011806	0.012679
RS	55	4.126138	1.909343	659.176649	0.010917	0.011780
RS	56	4.423830	1.909343	603.312376	0.009992	0.010840
RS	57	4.742492	1.909343	546.116641	0.009045	0.009869
RS	58	5.083600	2.062535	455.373554	0.007542	0.008328
RS	59	5.448737	2.062535	408.177611	0.006760	0.007498
RS	60	5.839593	2.062535	361.319821	0.005984	0.006663
RS	61	6.257983	2.062535	315.581400	0.005227	0.005838
RS	62	6.705843	2.062535	271.704353	0.004500	0.005039
RS	63	7.185252	2.062535	1073.157192	0.017773	0.019981
PA	4+25*2+4+6 0.117364509 0.032251625 7.185251595 1.678706989 1.399159243 0.999564913 0.762761388 0.654091109 0.648542148 0.712463466 0.812311257 0.933718577 1.071811934 1.220286797 1.365258261 1.485479432 1.562246338 1.591275337 1.584850653 1.562662142 1.544189474 1.544493913 1.570017147 1.617743674 1.679534513 1.746437748 1.809689308 1.860842239 1.893926281 1.909343098 2.062535315
//
IT	4636
RD	9
LK	-512309.467256
QD	-270.570076 -> -231.006824
RI	0.0122055180
TR	0.115235	0.032756
MT	7.277305
MM	C_pi: 1.423232, n_recomb: 62547.598031
RS	0	0.000000	1.704329	252.878817	0.004043	0.000265
RS	1	0.007065	1.704329	269.618501	0.004311	0.002627
RS	2	0.014630	1.704329	287.381565	0.004595	0.003904
RS	3	0.022729	1.704329	306.218237	0.004896	0.003842
RS	4	0.031400	1.495947	371.474485	0.005939	0.004341
RS	5	0.040684	1.495947	395.235637	0.006319	0.004483
RS	6	0.050624	1.058384	593.233998	0.009485	0.006874
RS	7	0.061267	1.058384	628.684257	0.010051	0.007596
RS	8	0.072661	0.790058	890.146510	0.014232	0.010964
RS	9	0.084860	0.790058	938.119602	0.014998	0.012083
RS	10	0.097921	0.664347	1172.491664	0.018746	0.015527
RS	11	0.111905	0.664347	1228.565786	0.019642	0.017000
RS	12	0.126877	0.651781	1309.841670	0.020942	0.018577
RS	13	0.142907	0.651781	1367.505331	0.021863	0.019890
RS	14	0.160069	0.714373	1301.898455	0.020815	0.019225
RS	15	0.178444	0.714373	1357.680125	0.021706	0.020321
RS	16	0.198117	0.815478	1240.260862	0.019829	0.018817
RS	17	0.219180	0.815478	1293.316178	0.020677	0.019864
RS	18	0.241732	0.939636	1170.536910	0.018714	0.018237
RS	19	0.265876	0.939636	1220.841338	0.019519	0.019226
RS	20	0.291727	1.082269	1105.588685	0.017676	0.017624
RS	21	0.319404	1.082269	1153.316535	0.018439	0.018500
RS	22	0.349037	1.237519	1052.164233	0.016822	0.017009
RS	23	0.380763	1.237519	1097.587699	0.017548	0.017757
RS	24	0.414731	1.390838	1018.527728	0.016284	0.016533
RS	25	0.451099	1.390838	1062.019374	0.016979	0.017198
RS	26	0.490036	1.518585	1013.590061	0.016205	0.016431
RS	27	0.531724	1.518585	1055.538940	0.016876	0.017084
RS	28	0.576358	1.599173	1042.610407	0.016669	0.016896
RS	29	0.624146	1.599173	1083.142245	0.017317	0.017587
RS	30	0.675310	1.627153	1103.871291	0.017649	0.017977
RS	31	0.730088	1.627153	1142.435979	0.018265	0.018716
RS	32	0.788737	1.616075	1187.445838	0.018985	0.019544
RS	33	0.851530	1.616075	1222.509070	0.019545	0.020290
RS	34	0.918760	1.588017	1276.805913	0.020413	0.021305
RS	35	0.990739	1.588017	1305.931133	0.020879	0.021980
RS	36	1.067804	1.564617	1350.804405	0.021596	0.022850
RS	37	1.150315	1.564617	1371.302878	0.021924	0.023355
RS	38	1.238654	1.562430	1388.770999	0.022203	0.023738
RS	39	1.333236	1.562430	1398.788198	0.022364	0.023990
RS	40	1.434500	1.588510	1380.554292	0.022072	0.023716
RS	41	1.542918	1.588510	1379.763261	0.022059	0.023697
RS	42	1.658997	1.639600	1331.120820	0.021282	0.022862
RS	43	1.783278	1.639600	1320.347351	0.021109	0.022615
RS	44	1.916339	1.706785	1253.445444	0.020040	0.021453
RS	45	2.058801	1.706785	1233.833256	0.019726	0.021039
RS	46	2.211329	1.780139	1159.833224	0.018543	0.019765
RS	47	2.374634	1.780139	1132.334916	0.018104	0.019231
RS	48	2.549477	1.849822	1058.988060	0.016931	0.017986
RS	49	2.736673	1.849822	1024.196447	0.016375	0.017361
RS	50	2.937096	1.906259	955.945537	0.015283	0.016224
RS	51	3.151679	1.906259	914.117246	0.014615	0.015518
RS	52	3.381424	1.942615	851.938415	0.013621	0.014501
RS	53	3.627400	1.942615	803.291901	0.012843	0.013709
RS	54	3.890756	1.959076	744.782254	0.011907	0.012762
RS	55	4.172719	1.959076	690.174452	0.011034	0.011880
RS	56	4.474604	1.959076	633.069478	0.010121	0.010954
RS	57	4.797819	1.959076	574.371114	0.009183	0.009994
RS	58	5.143870	2.129152	477.391690	0.007632	0.008399
RS	59	5.514370	2.129152	429.396656	0.006865	0.007587
RS	60	5.911048	2.129152	381.492710	0.006099	0.006766
RS	61	6.335753	2.129152	334.485977	0.005348	0.005951
RS	62	6.790465	2.129152	289.152540	0.004623	0.005156
RS	63	7.277305	2.129152	1164.889448	0.018624	0.020845
PA	4+25*2+4+6 0.115234612 0.032755949 7.277304888 1.704329229 1.495947425 1.058384354 0.790058046 0.664347150 0.651780603 0.714372574 0.815478150 0.939636374 1.082268626 1.237519408 1.390837584 1.518585443 1.599172870 1.627153073 1.616074936 1.588017236 1.564617024 1.562429586 1.588510488 1.639600144 1.706784728 1.780138556 1.849821891 1.906258761 1.942615262 1.959076196 2.129152368
//
IT	4173
RD	10
LK	-512231.963190
QD	-250.048134 -> -214.317858
RI	0.0117029111
TR	0.113265	0.033241
MT	7.362593
MM	C_pi: 1.450622, n_recomb: 64644.840788
RS	0	0.000000	1.716361	260.042490	0.004023	0.000263
RS	1	0.007085	1.716361	277.312527	0.004290	0.002625
RS	2	0.014672	1.716361	295.642522	0.004573	0.003935
RS	3	0.022796	1.716361	315.084831	0.004874	0.003890
RS	4	0.031496	1.587705	362.814959	0.005612	0.004182
RS	5	0.040813	1.587705	386.228756	0.005975	0.004312
RS	6	0.050789	1.116304	583.704463	0.009029	0.006654
RS	7	0.061473	1.116304	619.010290	0.009576	0.007329
RS	8	0.072913	0.817140	894.373154	0.013835	0.010783
RS	9	0.085164	0.817140	943.186269	0.014590	0.011852
RS	10	0.098282	0.674728	1201.123009	0.018580	0.015495
RS	11	0.112331	0.674728	1259.097209	0.019477	0.016935
RS	12	0.127374	0.655306	1356.458724	0.020983	0.018681
RS	13	0.143483	0.655306	1416.453302	0.021911	0.019988
RS	14	0.160734	0.716526	1351.938142	0.020913	0.019357
RS	15	0.179207	0.716526	1410.039750	0.021812	0.020455
RS	16	0.198989	0.818664	1287.116823	0.019911	0.018915
RS	17	0.220172	0.818664	1342.363894	0.020765	0.019964
RS	18	0.242856	0.945204	1212.684963	0.018759	0.018283
RS	19	0.267147	0.945204	1265.034546	0.019569	0.019275
RS	20	0.293159	1.091921	1142.461026	0.017673	0.017612
RS	21	0.321014	1.091921	1192.084816	0.018441	0.018493
RS	22	0.350843	1.253510	1083.561855	0.016762	0.016936
RS	23	0.382785	1.253510	1130.738710	0.017492	0.017689
RS	24	0.416990	1.414899	1045.198560	0.016168	0.016402
RS	25	0.453618	1.414899	1090.333785	0.016867	0.017069
RS	26	0.492842	1.550121	1037.609840	0.016051	0.016257
RS	27	0.534844	1.550121	1081.162237	0.016725	0.016908
RS	28	0.579822	1.634674	1067.058762	0.016506	0.016704
RS	29	0.627987	1.634674	1109.240093	0.017159	0.017391
RS	30	0.679565	1.661810	1132.187114	0.017514	0.017798
RS	31	0.734797	1.661810	1172.496915	0.018138	0.018532
RS	32	0.793941	1.646290	1222.566563	0.018912	0.019407
RS	33	0.857277	1.646290	1259.422694	0.019482	0.020151
RS	34	0.925099	1.612534	1320.311388	0.020424	0.021234
RS	35	0.997727	1.612534	1351.109380	0.020900	0.021910
RS	36	1.075500	1.584301	1402.104846	0.021689	0.022847
RS	37	1.158784	1.584301	1423.927271	0.022027	0.023357
RS	38	1.247968	1.579578	1444.846327	0.022351	0.023785
RS	39	1.343471	1.579578	1455.691753	0.022518	0.024047
RS	40	1.445740	1.606007	1437.073778	0.022230	0.023780
RS	41	1.555254	1.606007	1436.656988	0.022224	0.023775
RS	42	1.672528	1.660129	1384.406181	0.021416	0.022914
RS	43	1.798111	1.660129	1373.729039	0.021250	0.022685
RS	44	1.932591	1.732320	1301.610057	0.020135	0.021482
RS	45	2.076599	1.732320	1281.991461	0.019831	0.021090
RS	46	2.230810	1.811741	1202.652781	0.018604	0.019775
RS	47	2.395946	1.811741	1175.138366	0.018178	0.019266
RS	48	2.572782	1.887513	1097.285096	0.016974	0.017992
RS	49	2.762148	1.887513	1062.458538	0.016435	0.017392
RS	50	2.964929	1.948951	990.980605	0.015330	0.016243
RS	51	3.182078	1.948951	948.993999	0.014680	0.015561
RS	52	3.414611	1.988375	884.832959	0.013688	0.014548
RS	53	3.663619	1.988375	835.735240	0.012928	0.013777
RS	54	3.930269	2.005704	776.074048	0.012005	0.012843
RS	55	4.215812	2.005704	720.539372	0.011146	0.011978
RS	56	4.521584	2.005704	662.239704	0.010244	0.011065
RS	57	4.849021	2.005704	602.092650	0.009314	0.010113
RS	58	5.199656	2.192090	498.921827	0.007718	0.008469
RS	59	5.575134	2.192090	450.170907	0.006964	0.007674
RS	60	5.977214	2.192090	401.274128	0.006207	0.006865
RS	61	6.407781	2.192090	353.059700	0.005462	0.006058
RS	62	6.868853	2.192090	306.334610	0.004739	0.005268
RS	63	7.362593	2.192090	1256.764194	0.019441	0.021684
PA	4+25*2+4+6 0.113265065 0.033241029 7.362592745 1.716361474 1.587704701 1.116304113 0.817140343 0.674728050 0.655306397 0.716525585 0.818663612 0.945204336 1.091921123 1.253509808 1.414898590 1.550121143 1.634673536 1.661809620 1.646290341 1.612533930 1.584301270 1.579577814 1.606007076 1.660128842 1.732320348 1.811740728 1.887513139 1.948951499 1.988375264 2.005704342 2.192090175
//
IT	4631
RD	11
LK	-512161.942782
QD	-231.614044 -> -199.265109
RI	0.0113223686
TR	0.111433	0.033706
MT	7.442357
MM	C_pi: 1.476709, n_recomb: 66676.422609
RS	0	0.000000	1.719922	268.139060	0.004021	0.000262
RS	1	0.007103	1.719922	285.994963	0.004289	0.002628
RS	2	0.014711	1.719922	304.949963	0.004574	0.003971
RS	3	0.022858	1.719922	325.058544	0.004875	0.003946
RS	4	0.031585	1.674822	355.677196	0.005334	0.004040
RS	5	0.040932	1.674822	378.807778	0.005681	0.004163
RS	6	0.050942	1.173345	574.854599	0.008622	0.006449
RS	7	0.061663	1.173345	610.002753	0.009149	0.007086
RS	8	0.073146	0.843970	897.494719	0.013460	0.010605
RS	9	0.085445	0.843970	947.051885	0.014204	0.011629
RS	10	0.098617	0.685138	1227.344804	0.018407	0.015452
RS	11	0.112725	0.685138	1287.110602	0.019304	0.016862
RS	12	0.127835	0.659009	1400.553162	0.021005	0.018770
RS	13	0.144018	0.659009	1462.788601	0.021939	0.020070
RS	14	0.161351	0.718811	1399.816794	0.020994	0.019476
RS	15	0.179915	0.718811	1460.160537	0.021899	0.020576
RS	16	0.199797	0.821783	1332.216240	0.019980	0.019005
RS	17	0.221092	0.821783	1389.586337	0.020841	0.020055
RS	18	0.243899	0.950393	1253.441010	0.018799	0.018328
RS	19	0.268326	0.950393	1307.774454	0.019614	0.019322
RS	20	0.294488	1.100797	1178.204279	0.017670	0.017605
RS	21	0.322509	1.100797	1229.667486	0.018442	0.018489
RS	22	0.352520	1.268343	1113.939005	0.016707	0.016871
RS	23	0.384662	1.268343	1162.813193	0.017440	0.017628
RS	24	0.419088	1.437557	1070.822758	0.016060	0.016281
RS	25	0.455959	1.437557	1117.541751	0.016761	0.016950
RS	26	0.495448	1.580243	1060.439071	0.015904	0.016094
RS	27	0.537743	1.580243	1105.529403	0.016581	0.016743
RS	28	0.583042	1.668914	1090.096384	0.016349	0.016522
RS	29	0.631559	1.668914	1133.858595	0.017005	0.017204
RS	30	0.683522	1.695430	1158.822341	0.017380	0.017625
RS	31	0.739175	1.695430	1200.813465	0.018010	0.018354
RS	32	0.798782	1.675684	1255.761413	0.018834	0.019272
RS	33	0.862623	1.675684	1294.362450	0.019413	0.020013
RS	34	0.930998	1.636413	1361.741255	0.020423	0.021159
RS	35	1.004230	1.636413	1394.188645	0.020910	0.021835
RS	36	1.082664	1.603455	1451.331935	0.021767	0.022838
RS	37	1.166668	1.603455	1474.480621	0.022114	0.023352
RS	38	1.256640	1.596172	1498.995359	0.022482	0.023824
RS	39	1.353002	1.596172	1510.689839	0.022657	0.024095
RS	40	1.456209	1.622781	1491.888170	0.022375	0.023838
RS	41	1.566747	1.622781	1491.875969	0.022375	0.023846
RS	42	1.685136	1.679653	1436.213494	0.021540	0.022963
RS	43	1.811935	1.679653	1425.666343	0.021382	0.022751
RS	44	1.947740	1.756513	1348.500698	0.020225	0.021511
RS	45	2.093191	1.756513	1328.908593	0.019931	0.021138
RS	46	2.248974	1.841659	1244.373020	0.018663	0.019787
RS	47	2.415822	1.841659	1216.872085	0.018250	0.019300
RS	48	2.594521	1.923212	1134.629853	0.017017	0.018001
RS	49	2.785913	1.923212	1099.794350	0.016495	0.017424
RS	50	2.990900	1.989400	1025.184256	0.015376	0.016264
RS	51	3.210447	1.989400	983.064991	0.014744	0.015605
RS	52	3.445589	2.031702	917.002235	0.013753	0.014595
RS	53	3.697433	2.031702	867.483655	0.013010	0.013844
RS	54	3.967165	2.049742	806.759505	0.012100	0.012923
RS	55	4.256056	2.049742	750.334081	0.011253	0.012073
RS	56	4.565468	2.049742	690.883671	0.010362	0.011171
RS	57	4.896857	2.049742	629.338448	0.009439	0.010229
RS	58	5.251784	2.251878	520.026954	0.007799	0.008537
RS	59	5.631922	2.251878	470.557536	0.007057	0.007757
RS	60	6.039062	2.251878	420.714052	0.006310	0.006960
RS	61	6.475120	2.251878	371.344449	0.005569	0.006161
RS	62	6.942152	2.251878	323.283948	0.004849	0.005375
RS	63	7.442357	2.251878	1348.799005	0.020229	0.022498
PA	4+25*2+4+6 0.111433039 0.033705545 7.442357162 1.719921622 1.674821505 1.173344875 0.843969593 0.685138120 0.659008594 0.718810647 0.821783443 0.950392893 1.100797480 1.268342829 1.437556916 1.580243202 1.668914230 1.695430101 1.675684346 1.636413388 1.603455043 1.596172347 1.622781243 1.679653139 1.756513253 1.841659496 1.923212183 1.989399766 2.031702016 2.049741520 2.251878446
//
IT	3871
RD	12
LK	-512098.525017
QD	-215.000123 -> -185.647467
RI	0.0110263734
TR	0.109724	0.034150
MT	7.517237
MM	C_pi: 1.501643, n_recomb: 68645.886855
RS	0	0.000000	1.718557	276.726647	0.004031	0.000261
RS	1	0.007120	1.718557	295.197180	0.004300	0.002633
RS	2	0.014747	1.718557	314.807200	0.004586	0.004010
RS	3	0.022916	1.718557	335.613304	0.004889	0.004006
RS	4	0.031668	1.757684	349.731931	0.005095	0.003913
RS	5	0.041042	1.757684	372.630467	0.005428	0.004033
RS	6	0.051084	1.229507	566.624695	0.008254	0.006259
RS	7	0.061841	1.229507	601.607343	0.008764	0.006863
RS	8	0.073364	0.870520	899.728676	0.013107	0.010432
RS	9	0.085707	0.870520	949.947101	0.013838	0.011416
RS	10	0.098929	0.695527	1251.465386	0.018231	0.015400
RS	11	0.113092	0.695527	1312.924305	0.019126	0.016782
RS	12	0.128264	0.662810	1442.419949	0.021012	0.018845
RS	13	0.144516	0.662810	1506.814110	0.021951	0.020138
RS	14	0.161925	0.721152	1445.790595	0.021062	0.019584
RS	15	0.180574	0.721152	1508.305479	0.021972	0.020684
RS	16	0.200550	0.824791	1375.766747	0.020042	0.019089
RS	17	0.221949	0.824791	1435.196928	0.020907	0.020140
RS	18	0.244871	0.955185	1292.986435	0.018836	0.018372
RS	19	0.269425	0.955185	1349.247728	0.019655	0.019368
RS	20	0.295727	1.108922	1212.969979	0.017670	0.017602
RS	21	0.323902	1.108922	1266.220979	0.018446	0.018489
RS	22	0.354083	1.282073	1143.432374	0.016657	0.016814
RS	23	0.386413	1.282073	1193.952748	0.017393	0.017574
RS	24	0.421045	1.458893	1095.522569	0.015959	0.016170
RS	25	0.458142	1.458893	1143.770438	0.016662	0.016840
RS	26	0.497881	1.609022	1082.212226	0.015765	0.015941
RS	27	0.540449	1.609022	1128.779911	0.016444	0.016588
RS	28	0.586048	1.701967	1111.862303	0.016197	0.016348
RS	29	0.634893	1.701967	1157.141034	0.016857	0.017026
RS	30	0.687216	1.728082	1183.922718	0.017247	0.017457
RS	31	0.743265	1.728082	1227.534049	0.017882	0.018182
RS	32	0.803303	1.704325	1287.168089	0.018751	0.019139
RS	33	0.867617	1.704325	1327.466634	0.019338	0.019877
RS	34	0.936509	1.659718	1401.216819	0.020412	0.021081
RS	35	1.010307	1.659718	1435.289084	0.020909	0.021758
RS	36	1.089359	1.622143	1498.579751	0.021831	0.022822
RS	37	1.174039	1.622143	1523.055298	0.022187	0.023341
RS	38	1.264748	1.612296	1551.282893	0.022598	0.023857
RS	39	1.361915	1.612296	1563.846178	0.022781	0.024136
RS	40	1.466001	1.638944	1545.044828	0.022507	0.023890
RS	41	1.577497	1.638944	1545.467198	0.022514	0.023910
RS	42	1.696932	1.698318	1486.585530	0.021656	0.023009
RS	43	1.824870	1.698318	1476.201763	0.021505	0.022812
RS	44	1.961917	1.779546	1394.156780	0.020309	0.021539
RS	45	2.108722	1.779546	1374.624002	0.020025	0.021185
RS	46	2.265979	1.870109	1285.033915	0.018720	0.019801
RS	47	2.434432	1.870109	1257.576044	0.018320	0.019334
RS	48	2.614879	1.957158	1171.062189	0.017059	0.018011
RS	49	2.808173	1.957158	1136.243884	0.016552	0.017457
RS	50	3.015229	2.027864	1058.594347	0.015421	0.016287
RS	51	3.237028	2.027864	1016.368331	0.014806	0.015648
RS	52	3.474618	2.072872	948.482598	0.013817	0.014641
RS	53	3.729124	2.072872	898.573248	0.013090	0.013909
RS	54	4.001751	2.091475	836.872844	0.012191	0.013002
RS	55	4.293787	2.091475	779.591520	0.011357	0.012165
RS	56	4.606617	2.091475	719.032214	0.010475	0.011274
RS	57	4.941719	2.091475	656.136529	0.009558	0.010340
RS	58	5.300680	2.308810	540.742165	0.007877	0.008603
RS	59	5.685198	2.308810	490.587367	0.007147	0.007837
RS	60	6.097093	2.308810	439.838167	0.006407	0.007050
RS	61	6.538315	2.308810	389.360246	0.005672	0.006259
RS	62	7.010950	2.308810	340.014746	0.004953	0.005478
RS	63	7.517237	2.308810	1440.938122	0.020991	0.023289
PA	4+25*2+4+6 0.109723832 0.034150034 7.517236682 1.718556938 1.757684420 1.229506926 0.870519910 0.695526505 0.662809638 0.721152354 0.824790552 0.955184846 1.108922425 1.282072840 1.458893184 1.609021587 1.701967000 1.728081540 1.704324725 1.659717909 1.622143078 1.612295792 1.638944428 1.698317802 1.779546449 1.870108746 1.957158040 2.027864399 2.072871759 2.091475220 2.308810091
//
IT	4125
RD	13
LK	-512040.962132
QD	-199.980826 -> -173.292891
RI	0.0107908008
TR	0.108123	0.034575
MT	7.587894
MM	C_pi: 1.525554, n_recomb: 70555.780465
RS	0	0.000000	1.714435	285.532090	0.004047	0.000260
RS	1	0.007136	1.714435	304.629434	0.004318	0.002638
RS	2	0.014780	1.714435	324.907085	0.004605	0.004049
RS	3	0.022970	1.714435	346.423726	0.004910	0.004067
RS	4	0.031745	1.836422	344.774343	0.004887	0.003799
RS	5	0.041146	1.836422	367.484497	0.005208	0.003919
RS	6	0.051217	1.284821	558.942006	0.007922	0.006083
RS	7	0.062007	1.284821	593.754340	0.008415	0.006658
RS	8	0.073567	0.896796	901.215157	0.012773	0.010263
RS	9	0.085952	0.896796	952.021863	0.013493	0.011212
RS	10	0.099221	0.705863	1273.719650	0.018053	0.015342
RS	11	0.113436	0.705863	1336.781243	0.018946	0.016697
RS	12	0.128666	0.666669	1482.261403	0.021008	0.018908
RS	13	0.144982	0.666669	1548.737944	0.021951	0.020195
RS	14	0.162463	0.723517	1490.024299	0.021118	0.019682
RS	15	0.181191	0.723517	1554.644220	0.022034	0.020783
RS	16	0.201256	0.827666	1417.914223	0.020096	0.019168
RS	17	0.222752	0.827666	1479.345971	0.020967	0.020219
RS	18	0.245782	0.959596	1331.438160	0.018871	0.018417
RS	19	0.270455	0.959596	1389.575209	0.019695	0.019414
RS	20	0.296889	1.116345	1246.858431	0.017672	0.017603
RS	21	0.325209	1.116345	1301.849353	0.018451	0.018493
RS	22	0.355550	1.294779	1172.131466	0.016613	0.016764
RS	23	0.388056	1.294779	1224.250708	0.017352	0.017526
RS	24	0.422881	1.478989	1119.394402	0.015865	0.016068
RS	25	0.460191	1.478989	1169.120453	0.016570	0.016739
RS	26	0.500164	1.636544	1103.027356	0.015633	0.015797
RS	27	0.542988	1.636544	1151.016009	0.016314	0.016443
RS	28	0.588869	1.733904	1132.471730	0.016051	0.016183
RS	29	0.638023	1.733904	1179.206411	0.016713	0.016857
RS	30	0.690685	1.759836	1207.607026	0.017116	0.017296
RS	31	0.747104	1.759836	1252.779855	0.017756	0.018016
RS	32	0.807550	1.732275	1316.906312	0.018665	0.019008
RS	33	0.872308	1.732275	1358.855421	0.019259	0.019743
RS	34	0.941687	1.682501	1438.847497	0.020393	0.021001
RS	35	1.016017	1.682501	1474.518700	0.020899	0.021679
RS	36	1.095650	1.640418	1543.935096	0.021882	0.022801
RS	37	1.180966	1.640418	1569.735727	0.022248	0.023324
RS	38	1.272370	1.628012	1601.770871	0.022702	0.023883
RS	39	1.370295	1.628012	1615.220357	0.022893	0.024170
RS	40	1.475208	1.654584	1596.586517	0.022629	0.023937
RS	41	1.587608	1.654584	1597.471458	0.022641	0.023968
RS	42	1.708027	1.716247	1535.549537	0.021764	0.023052
RS	43	1.837039	1.716247	1525.361187	0.021619	0.022870
RS	44	1.975257	1.801578	1438.600020	0.020390	0.021567
RS	45	2.123337	1.801578	1419.158292	0.020114	0.021230
RS	46	2.281983	1.897280	1324.652460	0.018775	0.019815
RS	47	2.451950	1.897280	1297.266636	0.018386	0.019368
RS	48	2.634045	1.989572	1206.595080	0.017101	0.018023
RS	49	2.829133	1.989572	1171.820184	0.016608	0.017489
RS	50	3.038142	2.064584	1091.224135	0.015466	0.016310
RS	51	3.262064	2.064584	1048.917352	0.014866	0.015690
RS	52	3.501965	2.112142	979.284140	0.013880	0.014688
RS	53	3.758983	2.112142	929.014298	0.013167	0.013972
RS	54	4.034341	2.131181	866.420136	0.012280	0.013078
RS	55	4.329348	2.131181	808.317991	0.011456	0.012254
RS	56	4.645405	2.131181	746.691255	0.010583	0.011373
RS	57	4.984014	2.131181	682.491913	0.009673	0.010447
RS	58	5.346784	2.363176	561.081070	0.007952	0.008667
RS	59	5.735440	2.363176	510.271811	0.007232	0.007914
RS	60	6.151828	2.363176	458.654957	0.006501	0.007138
RS	61	6.597928	2.363176	407.112176	0.005770	0.006353
RS	62	7.075860	2.363176	356.528506	0.005053	0.005576
RS	63	7.587894	2.363176	1533.079312	0.021729	0.024056
PA	4+25*2+4+6 0.108123332 0.034574680 7.587894303 1.714434995 1.836421634 1.284820761 0.896795502 0.705862799 0.666668637 0.723516819 0.827666294 0.959595594 1.116345374 1.294778930 1.478989425 1.636544066 1.733903553 1.759836136 1.732274600 1.682501169 1.640418130 1.628011654 1.654583998 1.716247240 1.801578302 1.897279982 1.989571529 2.064583780 2.112141776 2.131181448 2.363176179
//
IT	4053
RD	14
LK	-511988.608191
QD	-186.364491 -> -162.054085
RI	0.0105982526
TR	0.106622	0.034981
MT	7.654686
MM	C_pi: 1.548521, n_recomb: 72408.491572
RS	0	0.000000	1.709101	294.343521	0.004065	0.000260
RS	1	0.007150	1.709101	314.066761	0.004337	0.002644
RS	2	0.014812	1.709101	335.010896	0.004627	0.004086
RS	3	0.023021	1.709101	357.236657	0.004934	0.004127
RS	4	0.031817	1.911223	340.632562	0.004704	0.003697
RS	5	0.041243	1.911223	363.191021	0.005016	0.003819
RS	6	0.051342	1.339238	551.771921	0.007620	0.005920
RS	7	0.062163	1.339238	586.412556	0.008099	0.006470
RS	8	0.073758	0.922784	902.076775	0.012458	0.010100
RS	9	0.086182	0.922784	953.407143	0.013167	0.011016
RS	10	0.099494	0.716117	1294.307354	0.017875	0.015279
RS	11	0.113759	0.716117	1358.887731	0.018767	0.016609
RS	12	0.129043	0.670550	1520.246706	0.020995	0.018962
RS	13	0.145420	0.670550	1588.733632	0.021941	0.020242
RS	14	0.162968	0.725878	1532.644408	0.021167	0.019772
RS	15	0.181771	0.725878	1599.306655	0.022087	0.020872
RS	16	0.201918	0.830394	1458.774360	0.020146	0.019243
RS	17	0.223506	0.830394	1522.152299	0.021022	0.020294
RS	18	0.246637	0.963634	1368.890316	0.018905	0.018461
RS	19	0.271423	0.963634	1428.853827	0.019733	0.019459
RS	20	0.297980	1.123107	1279.944236	0.017677	0.017608
RS	21	0.326437	1.123107	1336.629824	0.018460	0.018500
RS	22	0.356928	1.306520	1200.107711	0.016574	0.016720
RS	23	0.389599	1.306520	1253.781332	0.017315	0.017485
RS	24	0.424607	1.497918	1142.506177	0.015779	0.015973
RS	25	0.462117	1.497918	1193.662772	0.016485	0.016645
RS	26	0.502310	1.662866	1122.968710	0.015509	0.015662
RS	27	0.545377	1.662866	1172.325332	0.016190	0.016306
RS	28	0.591523	1.764771	1152.018819	0.015910	0.016025
RS	29	0.640968	1.764771	1200.151927	0.016575	0.016696
RS	30	0.693949	1.790722	1229.985544	0.016987	0.017140
RS	31	0.750718	1.790722	1276.663132	0.017631	0.017857
RS	32	0.811546	1.759553	1345.089221	0.018576	0.018879
RS	33	0.876724	1.759553	1388.642116	0.019178	0.019612
RS	34	0.946562	1.704777	1474.735631	0.020367	0.020920
RS	35	1.021393	1.704777	1511.978230	0.020881	0.021598
RS	36	1.101575	1.658290	1587.483430	0.021924	0.022776
RS	37	1.187491	1.658290	1614.604661	0.022299	0.023303
RS	38	1.279549	1.643334	1650.525656	0.022795	0.023903
RS	39	1.378190	1.643334	1664.875736	0.022993	0.024198
RS	40	1.483884	1.669732	1646.561268	0.022740	0.023979
RS	41	1.597135	1.669732	1647.934033	0.022759	0.024021
RS	42	1.718484	1.733497	1583.142840	0.021864	0.023093
RS	43	1.848510	1.733497	1573.179343	0.021726	0.022923
RS	44	1.987832	1.822689	1481.861163	0.020465	0.021594
RS	45	2.137117	1.822689	1462.539755	0.020198	0.021273
RS	46	2.297076	1.923278	1363.252662	0.018827	0.019830
RS	47	2.468472	1.923278	1335.965907	0.018450	0.019400
RS	48	2.652124	2.020577	1241.248371	0.017142	0.018036
RS	49	2.848907	2.020577	1206.541556	0.016663	0.017520
RS	50	3.059760	2.099700	1123.088122	0.015510	0.016333
RS	51	3.285690	2.099700	1080.725564	0.014925	0.015732
RS	52	3.527775	2.149666	1009.418035	0.013941	0.014733
RS	53	3.787169	2.149666	958.817038	0.013242	0.014033
RS	54	4.065110	2.169027	895.407932	0.012366	0.013152
RS	55	4.362925	2.169027	836.519199	0.011553	0.012340
RS	56	4.682034	2.169027	773.865294	0.010687	0.011469
RS	57	5.023960	2.169027	708.407613	0.009783	0.010550
RS	58	5.390335	2.415153	581.053780	0.008025	0.008729
RS	59	5.782906	2.415153	529.618800	0.007314	0.007988
RS	60	6.203547	2.415153	477.169659	0.006590	0.007221
RS	61	6.654264	2.415153	424.602484	0.005864	0.006444
RS	62	7.137209	2.415153	372.824402	0.005149	0.005671
RS	63	7.654686	2.415153	1625.119460	0.022444	0.024800
PA	4+25*2+4+6 0.106621760 0.034980544 7.654686089 1.709100766 1.911222589 1.339238350 0.922784009 0.716117094 0.670549785 0.725877997 0.830394199 0.963633657 1.123106839 1.306520001 1.497917989 1.662865779 1.764770917 1.790722085 1.759552850 1.704777250 1.658290117 1.643334193 1.669732167 1.733496853 1.822688830 1.923278162 2.020576521 2.099699834 2.149665832 2.169026739 2.415153131
//
IT	4610
RD	15
LK	-511940.904238
QD	-173.987714 -> -151.804756
RI	0.0104366920
TR	0.105209	0.035368
MT	7.718042
MM	C_pi: 1.570626, n_recomb: 74206.151022
RS	0	0.000000	1.703440	303.032400	0.004084	0.000259
RS	1	0.007164	1.703440	323.372701	0.004358	0.002649
RS	2	0.014841	1.703440	344.973858	0.004649	0.004122
RS	3	0.023069	1.703440	367.898606	0.004958	0.004185
RS	4	0.031885	1.982170	337.189684	0.004544	0.003607
RS	5	0.041334	1.982170	359.628686	0.004846	0.003730
RS	6	0.051459	1.392779	545.057259	0.007345	0.005768
RS	7	0.062310	1.392779	579.526182	0.007810	0.006296
RS	8	0.073938	0.948489	902.403693	0.012161	0.009942
RS	9	0.086399	0.948489	954.200057	0.012859	0.010828
RS	10	0.099752	0.726290	1313.362747	0.017699	0.015212
RS	11	0.114063	0.726290	1379.383086	0.018589	0.016518
RS	12	0.129398	0.674441	1556.495858	0.020975	0.019008
RS	13	0.145832	0.674441	1626.924842	0.021924	0.020281
RS	14	0.163444	0.728221	1573.761677	0.021208	0.019854
RS	15	0.182317	0.728221	1642.406897	0.022133	0.020954
RS	16	0.202543	0.832986	1498.416437	0.020193	0.019313
RS	17	0.224217	0.832986	1563.687824	0.021072	0.020364
RS	18	0.247444	0.967334	1405.399940	0.018939	0.018505
RS	19	0.272335	0.967334	1467.143059	0.019771	0.019504
RS	20	0.299010	1.129262	1312.283918	0.017684	0.017616
RS	21	0.327595	1.129262	1370.621443	0.018470	0.018510
RS	22	0.358228	1.317369	1227.417293	0.016541	0.016682
RS	23	0.391056	1.317369	1282.603556	0.017284	0.017449
RS	24	0.426236	1.515752	1164.923675	0.015698	0.015886
RS	25	0.463935	1.515752	1217.466356	0.016407	0.016559
RS	26	0.504336	1.688061	1142.105865	0.015391	0.015534
RS	27	0.547631	1.688061	1192.780781	0.016074	0.016177
RS	28	0.594028	1.794634	1170.585303	0.015775	0.015875
RS	29	0.643748	1.794634	1220.062470	0.016442	0.016543
RS	30	0.697031	1.820786	1251.157573	0.016861	0.016990
RS	31	0.754131	1.820786	1299.285495	0.017509	0.017703
RS	32	0.815321	1.786189	1371.826829	0.018487	0.018752
RS	33	0.880896	1.786189	1416.937416	0.019095	0.019484
RS	34	0.951168	1.726570	1508.985100	0.020335	0.020838
RS	35	1.026474	1.726570	1547.770429	0.020858	0.021517
RS	36	1.107175	1.675778	1629.315364	0.021957	0.022747
RS	37	1.193658	1.675778	1657.750262	0.022340	0.023279
RS	38	1.286336	1.658289	1697.616787	0.022877	0.023919
RS	39	1.385654	1.658289	1712.879011	0.023083	0.024221
RS	40	1.492088	1.684430	1695.021286	0.022842	0.024017
RS	41	1.606146	1.684430	1696.904299	0.022867	0.024069
RS	42	1.728375	1.750128	1629.406848	0.021958	0.023130
RS	43	1.859361	1.750128	1619.694779	0.021827	0.022974
RS	44	1.999731	1.842966	1523.970388	0.020537	0.021620
RS	45	2.150157	1.842966	1504.796092	0.020279	0.021313
RS	46	2.311360	1.948212	1400.859268	0.018878	0.019845
RS	47	2.484111	1.948212	1373.696311	0.018512	0.019432
RS	48	2.669239	2.050307	1275.037205	0.017182	0.018049
RS	49	2.867629	2.050307	1240.421737	0.016716	0.017551
RS	50	3.080231	2.133366	1154.195781	0.015554	0.016356
RS	51	3.308065	2.133366	1111.801580	0.014983	0.015772
RS	52	3.552221	2.185611	1038.889833	0.014000	0.014777
RS	53	3.813869	2.185611	987.986338	0.013314	0.014092
RS	54	4.094261	2.205191	923.837229	0.012450	0.013224
RS	55	4.394740	2.205191	864.195663	0.011646	0.012423
RS	56	4.716746	2.205191	800.554051	0.010788	0.011561
RS	57	5.061821	2.205191	733.882296	0.009890	0.010649
RS	58	5.431617	2.464938	600.665560	0.008095	0.008789
RS	59	5.827906	2.464938	548.631969	0.007393	0.008059
RS	60	6.252585	2.464938	495.383825	0.006676	0.007302
RS	61	6.707688	2.464938	441.830355	0.005954	0.006531
RS	62	7.195395	2.464938	388.899160	0.005241	0.005761
RS	63	7.718042	2.464938	1716.948749	0.023138	0.025523
PA	4+25*2+4+6 0.105209200 0.035368221 7.718041637 1.703439628 1.982169649 1.392779416 0.948488743 0.726289522 0.674440898 0.728220575 0.832986171 0.967333981 1.129261790 1.317369343 1.515751706 1.688061483 1.794634366 1.820785591 1.786189014 1.726569503 1.675777800 1.658289449 1.684430239 1.750127958 1.842965968 1.948212019 2.050307289 2.133365685 2.185610673 2.205191113 2.464937581
//
IT	5078
RD	16
LK	-511897.361536
QD	-162.709261 -> -142.435149
RI	0.0102996205
TR	0.103878	0.035739
MT	7.778199
MM	C_pi: 1.591916, n_recomb: 75950.430131
RS	0	0.000000	1.697836	311.538861	0.004102	0.000259
RS	1	0.007177	1.697836	332.483612	0.004378	0.002654
RS	2	0.014869	1.697836	354.728359	0.004671	0.004156
RS	3	0.023114	1.697836	378.337793	0.004981	0.004239
RS	4	0.031950	2.049342	334.349301	0.004402	0.003526
RS	5	0.041420	2.049342	356.697148	0.004696	0.003651
RS	6	0.051570	1.445378	538.774138	0.007094	0.005627
RS	7	0.062448	1.445378	573.073520	0.007545	0.006135
RS	8	0.074107	0.973908	902.263827	0.011880	0.009790
RS	9	0.086603	0.973908	954.473909	0.012567	0.010648
RS	10	0.099995	0.736358	1331.027091	0.017525	0.015142
RS	11	0.114349	0.736358	1398.413254	0.018412	0.016426
RS	12	0.129733	0.678322	1591.117175	0.020949	0.019046
RS	13	0.146222	0.678322	1663.422441	0.021901	0.020312
RS	14	0.163893	0.730536	1613.441268	0.021243	0.019929
RS	15	0.182833	0.730536	1684.011772	0.022173	0.021029
RS	16	0.203132	0.835448	1536.885870	0.020235	0.019380
RS	17	0.224888	0.835448	1603.999314	0.021119	0.020431
RS	18	0.248206	0.970721	1441.002208	0.018973	0.018549
RS	19	0.273197	0.970721	1504.479309	0.019809	0.019548
RS	20	0.299982	1.134856	1343.907634	0.017695	0.017627
RS	21	0.328689	1.134856	1403.855639	0.018484	0.018523
RS	22	0.359456	1.327392	1254.087986	0.016512	0.016649
RS	23	0.392432	1.327392	1310.746625	0.017258	0.017419
RS	24	0.427774	1.532554	1186.686092	0.015624	0.015806
RS	25	0.465653	1.532554	1240.572367	0.016334	0.016479
RS	26	0.506251	1.712181	1160.491523	0.015280	0.015414
RS	27	0.549762	1.712181	1212.437397	0.015964	0.016056
RS	28	0.596396	1.823528	1188.238180	0.015645	0.015732
RS	29	0.646377	1.823528	1239.007318	0.016313	0.016397
RS	30	0.699946	1.850050	1271.200766	0.016737	0.016845
RS	31	0.757359	1.850050	1320.726137	0.017389	0.017555
RS	32	0.818892	1.812194	1397.204152	0.018396	0.018629
RS	33	0.884842	1.812194	1443.826490	0.019010	0.019359
RS	34	0.955525	1.747873	1541.683986	0.020299	0.020755
RS	35	1.031281	1.747873	1581.981781	0.020829	0.021436
RS	36	1.112474	1.692874	1669.505517	0.021982	0.022715
RS	37	1.199495	1.692874	1699.244286	0.022373	0.023251
RS	38	1.292761	1.672874	1743.100878	0.022951	0.023931
RS	39	1.392721	1.672874	1759.283450	0.023164	0.024240
RS	40	1.499855	1.698681	1742.011867	0.022936	0.024051
RS	41	1.614678	1.698681	1744.423882	0.022968	0.024113
RS	42	1.737742	1.766164	1674.370825	0.022046	0.023165
RS	43	1.869639	1.766164	1664.933497	0.021921	0.023021
RS	44	2.011002	1.862451	1564.948026	0.020605	0.021644
RS	45	2.162511	1.862451	1545.944674	0.020355	0.021352
RS	46	2.324894	1.972146	1437.482313	0.018927	0.019860
RS	47	2.498931	1.972146	1410.465765	0.018571	0.019463
RS	48	2.685459	2.078840	1307.969162	0.017221	0.018062
RS	49	2.885374	2.078840	1273.466421	0.016767	0.017580
RS	50	3.099637	2.165670	1184.550250	0.015596	0.016379
RS	51	3.329279	2.165670	1142.147084	0.015038	0.015812
RS	52	3.575401	2.220076	1067.697764	0.014058	0.014820
RS	53	3.839189	2.220076	1016.519389	0.013384	0.014150
RS	54	4.121908	2.239787	951.701059	0.012531	0.013294
RS	55	4.424919	2.239787	891.339890	0.011736	0.012503
RS	56	4.749677	2.239787	826.749363	0.010885	0.011650
RS	57	5.097744	2.239787	758.907038	0.009992	0.010744
RS	58	5.470791	2.512654	619.914236	0.008162	0.008847
RS	59	5.870613	2.512654	567.308037	0.007469	0.008128
RS	60	6.299130	2.512654	513.292747	0.006758	0.007379
RS	61	6.758402	2.512654	458.789473	0.006041	0.006614
RS	62	7.250636	2.512654	404.744823	0.005329	0.005848
RS	63	7.778199	2.512654	1808.444172	0.023811	0.026225
PA	4+25*2+4+6 0.103878453 0.035738802 7.778198988 1.697835823 2.049341615 1.445378431 0.973908163 0.736358137 0.678321627 0.730536163 0.835448208 0.970721250 1.134855996 1.327392120 1.532553503 1.712180822 1.823527639 1.850049538 1.812193769 1.747873020 1.692873570 1.672873747 1.698680996 1.766163585 1.862451482 1.972146024 2.078839886 2.165669540 2.220076099 2.239786550 2.512654086
//
IT	4608
RD	17
LK	-511857.554498
QD	-152.408436 -> -133.851257
RI	0.0101808613
TR	0.102622	0.036093
MT	7.835432
MM	C_pi: 1.612436, n_recomb: 77642.810196
RS	0	0.000000	1.692652	319.798453	0.004119	0.000259
RS	1	0.007189	1.692652	341.331004	0.004396	0.002658
RS	2	0.014896	1.692652	364.201665	0.004691	0.004188
RS	3	0.023156	1.692652	388.477033	0.005003	0.004291
RS	4	0.032010	2.112754	332.044539	0.004277	0.003455
RS	5	0.041501	2.112754	354.327017	0.004564	0.003582
RS	6	0.051674	1.496961	532.905553	0.006864	0.005496
RS	7	0.062579	1.496961	567.039650	0.007303	0.005986
RS	8	0.074267	0.999002	901.751997	0.011614	0.009643
RS	9	0.086796	0.999002	954.330035	0.012291	0.010476
RS	10	0.100225	0.746323	1347.394446	0.017354	0.015069
RS	11	0.114620	0.746323	1416.075848	0.018238	0.016332
RS	12	0.130050	0.682182	1624.196752	0.020919	0.019078
RS	13	0.146590	0.682182	1698.314848	0.021873	0.020336
RS	14	0.164318	0.732817	1651.750411	0.021274	0.019999
RS	15	0.183321	0.732817	1724.190368	0.022207	0.021098
RS	16	0.203690	0.837777	1574.244763	0.020275	0.019444
RS	17	0.225524	0.837777	1643.150607	0.021163	0.020494
RS	18	0.248927	0.973813	1475.739697	0.019007	0.018593
RS	19	0.274013	0.973813	1540.906580	0.019846	0.019593
RS	20	0.300902	1.139928	1374.848791	0.017707	0.017641
RS	21	0.329725	1.139928	1436.367177	0.018500	0.018539
RS	22	0.360619	1.336639	1280.154469	0.016488	0.016621
RS	23	0.393735	1.336639	1338.246799	0.017236	0.017393
RS	24	0.429232	1.548391	1207.822685	0.015556	0.015731
RS	25	0.467280	1.548391	1263.011801	0.016267	0.016406
RS	26	0.508065	1.735276	1178.170888	0.015174	0.015301
RS	27	0.551781	1.735276	1231.342559	0.015859	0.015941
RS	28	0.598640	1.851483	1205.039793	0.015520	0.015595
RS	29	0.648868	1.851483	1257.051048	0.016190	0.016258
RS	30	0.702708	1.878533	1290.189827	0.016617	0.016705
RS	31	0.760418	1.878533	1341.061343	0.017272	0.017412
RS	32	0.822277	1.837589	1421.293626	0.018306	0.018508
RS	33	0.888583	1.837589	1469.382084	0.018925	0.019236
RS	34	0.959656	1.768702	1572.902591	0.020258	0.020673
RS	35	1.035840	1.768702	1614.681437	0.020796	0.021355
RS	36	1.117500	1.709586	1708.114835	0.022000	0.022681
RS	37	1.205031	1.709586	1739.145372	0.022399	0.023221
RS	38	1.298855	1.687092	1787.030715	0.023016	0.023939
RS	39	1.399425	1.687092	1804.138695	0.023236	0.024255
RS	40	1.507224	1.712507	1787.562938	0.023023	0.024082
RS	41	1.622775	1.712507	1790.520028	0.023061	0.024154
RS	42	1.746632	1.781635	1718.060093	0.022128	0.023198
RS	43	1.879394	1.781635	1708.917860	0.022010	0.023065
RS	44	2.021701	1.881197	1604.808315	0.020669	0.021668
RS	45	2.174239	1.881197	1585.997309	0.020427	0.021389
RS	46	2.337744	1.995148	1473.130706	0.018973	0.019874
RS	47	2.513003	1.995148	1446.281087	0.018627	0.019492
RS	48	2.700863	2.106258	1340.047460	0.017259	0.018075
RS	49	2.902229	2.106258	1305.677303	0.016816	0.017609
RS	50	3.118071	2.196711	1214.149090	0.015638	0.016402
RS	51	3.349432	2.196711	1171.758768	0.015092	0.015849
RS	52	3.597426	2.253173	1095.835969	0.014114	0.014862
RS	53	3.863250	2.253173	1044.409788	0.013451	0.014205
RS	54	4.148184	2.272933	978.990240	0.012609	0.013361
RS	55	4.453604	2.272933	917.942453	0.011823	0.012580
RS	56	4.780981	2.272933	852.441420	0.010979	0.011735
RS	57	5.131896	2.272933	783.471563	0.010091	0.010836
RS	58	5.508038	2.558438	638.796093	0.008227	0.008904
RS	59	5.911224	2.558438	585.642435	0.007543	0.008194
RS	60	6.343396	2.558438	530.890713	0.006838	0.007453
RS	61	6.806638	2.558438	475.472813	0.006124	0.006694
RS	62	7.303186	2.558438	420.353008	0.005414	0.005932
RS	63	7.835432	2.558438	1899.484944	0.024464	0.026906
PA	4+25*2+4+6 0.102622498 0.036093088 7.835431553 1.692652011 2.112754222 1.496961330 0.999002244 0.746323357 0.682182475 0.732817138 0.837777493 0.973812798 1.139927574 1.336639201 1.548390934 1.735276034 1.851482892 1.878533119 1.837588566 1.768701789 1.709586357 1.687091744 1.712506787 1.781635135 1.881197203 1.995148025 2.106258362 2.196711136 2.253172632 2.272932881 2.558437657
//
IT	4172
RD	18
LK	-511821.108780
QD	-142.980993 -> -125.971680
RI	0.0100749131
TR	0.101435	0.036432
MT	7.889951
MM	C_pi: 1.632235, n_recomb: 79285.229466
RS	0	0.000000	1.688164	327.757369	0.004134	0.000258
RS	1	0.007201	1.688164	349.857670	0.004413	0.002662
RS	2	0.014921	1.688164	373.332996	0.004709	0.004217
RS	3	0.023196	1.688164	398.251798	0.005023	0.004340
RS	4	0.032068	2.172434	330.221850	0.004165	0.003392
RS	5	0.041578	2.172434	352.462717	0.004446	0.003520
RS	6	0.051773	1.547551	527.406237	0.006652	0.005375
RS	7	0.062702	1.547551	561.379333	0.007081	0.005848
RS	8	0.074419	1.023794	900.901842	0.011363	0.009502
RS	9	0.086979	1.023794	953.805789	0.012030	0.010311
RS	10	0.100443	0.756180	1362.570703	0.017186	0.014995
RS	11	0.114877	0.756180	1432.480883	0.018067	0.016238
RS	12	0.130351	0.686018	1655.820135	0.020884	0.019103
RS	13	0.146938	0.686018	1731.690209	0.021841	0.020355
RS	14	0.164721	0.735065	1688.747553	0.021300	0.020063
RS	15	0.183783	0.735065	1763.003159	0.022236	0.021161
RS	16	0.204219	0.839991	1610.528548	0.020313	0.019504
RS	17	0.226126	0.839991	1681.178787	0.021204	0.020553
RS	18	0.249610	0.976640	1509.641886	0.019041	0.018637
RS	19	0.274786	0.976640	1576.455910	0.019883	0.019637
RS	20	0.301774	1.144525	1405.134627	0.017723	0.017657
RS	21	0.330706	1.144525	1468.184880	0.018518	0.018556
RS	22	0.361722	1.345177	1305.642310	0.016468	0.016598
RS	23	0.394971	1.345177	1365.131365	0.017218	0.017371
RS	24	0.430614	1.563323	1228.375645	0.015493	0.015663
RS	25	0.468824	1.563323	1284.829109	0.016205	0.016338
RS	26	0.509785	1.757405	1195.191416	0.015075	0.015193
RS	27	0.553696	1.757405	1249.546235	0.015760	0.015833
RS	28	0.600769	1.878548	1221.049245	0.015401	0.015465
RS	29	0.651232	1.878548	1274.255355	0.016072	0.016125
RS	30	0.705329	1.906269	1308.198588	0.016500	0.016570
RS	31	0.763321	1.906269	1360.367140	0.017158	0.017275
RS	32	0.825490	1.862388	1444.184814	0.018215	0.018390
RS	33	0.892135	1.862388	1493.694868	0.018840	0.019117
RS	34	0.963579	1.789061	1602.734266	0.020215	0.020591
RS	35	1.040168	1.789061	1645.962341	0.020760	0.021274
RS	36	1.122273	1.725914	1745.233562	0.022012	0.022645
RS	37	1.210289	1.725914	1777.541897	0.022420	0.023189
RS	38	1.304644	1.700946	1829.480873	0.023075	0.023944
RS	39	1.405793	1.700946	1847.516789	0.023302	0.024267
RS	40	1.514227	1.725912	1831.742301	0.023103	0.024110
RS	41	1.630468	1.725912	1835.257254	0.023148	0.024191
RS	42	1.755080	1.796569	1760.521219	0.022205	0.023229
RS	43	1.888666	1.796569	1751.691764	0.022094	0.023107
RS	44	2.031871	1.899240	1643.592024	0.020730	0.021691
RS	45	2.185389	1.899240	1624.991919	0.020496	0.021424
RS	46	2.349961	2.017270	1507.836056	0.019018	0.019888
RS	47	2.526384	2.017270	1481.171400	0.018682	0.019520
RS	48	2.715512	2.132630	1371.295415	0.017296	0.018089
RS	49	2.918259	2.132630	1337.075717	0.016864	0.017637
RS	50	3.135606	2.226567	1243.010857	0.015678	0.016424
RS	51	3.368604	2.226567	1200.653328	0.015143	0.015886
RS	52	3.618381	2.284986	1123.317634	0.014168	0.014902
RS	53	3.886144	2.284986	1071.668970	0.013517	0.014257
RS	54	4.173189	2.304726	1005.711297	0.012685	0.013426
RS	55	4.480904	2.304726	944.008484	0.011906	0.012654
RS	56	4.810778	2.304726	877.633807	0.011069	0.011817
RS	57	5.164406	2.304726	807.577808	0.010186	0.010924
RS	58	5.543500	2.602401	657.315950	0.008291	0.008958
RS	59	5.949892	2.602401	603.638530	0.007614	0.008258
RS	60	6.385549	2.602401	548.179370	0.006914	0.007525
RS	61	6.852578	2.602401	491.880147	0.006204	0.006771
RS	62	7.353238	2.602401	435.721583	0.005496	0.006012
RS	63	7.889951	2.602401	1989.985932	0.025099	0.027567
PA	4+25*2+4+6 0.101435421 0.036431946 7.889950547 1.688164427 2.172433944 1.547550959 1.023793996 0.756180374 0.686018294 0.735064700 0.839990631 0.976639762 1.144525003 1.345177265 1.563322927 1.757405199 1.878547720 1.906269258 1.862387642 1.789060626 1.725913884 1.700946293 1.725911877 1.796568522 1.899239958 2.017270491 2.132630381 2.226567273 2.284985510 2.304725624 2.602401136
//
IT	3674
RD	19
LK	-511787.694245
QD	-134.334804 -> -118.723951
RI	0.0099805169
TR	0.100312	0.036756
MT	7.941958
MM	C_pi: 1.651344, n_recomb: 80878.942196
RS	0	0.000000	1.684295	335.424442	0.004147	0.000258
RS	1	0.007212	1.684295	358.072958	0.004427	0.002665
RS	2	0.014944	1.684295	382.132244	0.004725	0.004244
RS	3	0.023234	1.684295	407.672556	0.005041	0.004385
RS	4	0.032122	2.228302	328.850309	0.004066	0.003335
RS	5	0.041651	2.228302	351.072450	0.004341	0.003466
RS	6	0.051867	1.597072	522.264183	0.006457	0.005262
RS	7	0.062820	1.597072	556.082016	0.006875	0.005720
RS	8	0.074562	1.048260	899.771544	0.011125	0.009366
RS	9	0.087152	1.048260	952.963860	0.011783	0.010153
RS	10	0.100650	0.765921	1376.642911	0.017021	0.014920
RS	11	0.115121	0.765921	1447.718672	0.017900	0.016144
RS	12	0.130635	0.689820	1686.057054	0.020847	0.019124
RS	13	0.147269	0.689820	1763.619996	0.021806	0.020369
RS	14	0.165102	0.737276	1724.475517	0.021322	0.020123
RS	15	0.184222	0.737276	1800.494091	0.022262	0.021218
RS	16	0.204720	0.842096	1645.761385	0.020348	0.019562
RS	17	0.226697	0.842096	1718.108835	0.021243	0.020610
RS	18	0.250259	0.979225	1542.722962	0.019074	0.018681
RS	19	0.275520	0.979225	1611.142163	0.019920	0.019680
RS	20	0.302603	1.148690	1434.772874	0.017740	0.017676
RS	21	0.331639	1.148690	1499.317115	0.018538	0.018576
RS	22	0.362769	1.353056	1330.566523	0.016451	0.016578
RS	23	0.396145	1.353056	1391.416271	0.017204	0.017353
RS	24	0.431927	1.577409	1248.361259	0.015435	0.015599
RS	25	0.470290	1.577409	1306.041764	0.016148	0.016275
RS	26	0.511420	1.778616	1211.583179	0.014980	0.015092
RS	27	0.555516	1.778616	1267.080116	0.015666	0.015731
RS	28	0.602793	1.904759	1236.306854	0.015286	0.015340
RS	29	0.653479	1.904759	1290.662273	0.015958	0.015998
RS	30	0.707821	1.933286	1325.277082	0.016386	0.016440
RS	31	0.766082	1.933286	1378.694904	0.017046	0.017142
RS	32	0.828545	1.886605	1465.938696	0.018125	0.018275
RS	33	0.895512	1.886605	1516.826242	0.018754	0.019001
RS	34	0.967310	1.808959	1631.238541	0.020169	0.020509
RS	35	1.044285	1.808959	1675.883192	0.020721	0.021193
RS	36	1.126812	1.741862	1780.913827	0.022019	0.022608
RS	37	1.215291	1.741862	1814.484100	0.022435	0.023156
RS	38	1.310152	1.714443	1870.494301	0.023127	0.023947
RS	39	1.411853	1.714443	1889.458135	0.023362	0.024276
RS	40	1.520890	1.738912	1874.577346	0.023178	0.024136
RS	41	1.637790	1.738912	1878.660535	0.023228	0.024224
RS	42	1.763122	1.810984	1801.778185	0.022277	0.023258
RS	43	1.897492	1.810984	1793.276441	0.022172	0.023146
RS	44	2.041553	1.916615	1681.313363	0.020788	0.021712
RS	45	2.196004	1.916615	1662.940383	0.020561	0.021457
RS	46	2.361595	2.038564	1541.605113	0.019061	0.019902
RS	47	2.539128	2.038564	1515.141659	0.018733	0.019547
RS	48	2.729464	2.158018	1401.715752	0.017331	0.018102
RS	49	2.933528	2.158018	1367.662951	0.016910	0.017664
RS	50	3.152310	2.255309	1271.135048	0.015717	0.016445
RS	51	3.386870	2.255309	1228.829095	0.015193	0.015921
RS	52	3.638347	2.315598	1150.136925	0.014220	0.014941
RS	53	3.907960	2.315598	1098.290473	0.013579	0.014308
RS	54	4.197019	2.335254	1031.855652	0.012758	0.013489
RS	55	4.506924	2.335254	969.528980	0.011987	0.012726
RS	56	4.839181	2.335254	902.317026	0.011156	0.011896
RS	57	5.195400	2.335254	831.215751	0.010277	0.011008
RS	58	5.577310	2.644648	675.469117	0.008352	0.009011
RS	59	5.986764	2.644648	621.290923	0.007682	0.008320
RS	60	6.425748	2.644648	565.152414	0.006988	0.007594
RS	61	6.896392	2.644648	508.004154	0.006281	0.006845
RS	62	7.400979	2.644648	450.842188	0.005574	0.006089
RS	63	7.941958	2.644648	2079.835326	0.025715	0.028209
PA	4+25*2+4+6 0.100311810 0.036756162 7.941957617 1.684294890 2.228301953 1.597071952 1.048259776 0.765920945 0.689820398 0.737275868 0.842095863 0.979224852 1.148689637 1.353055956 1.577408959 1.778615718 1.904759489 1.933285962 1.886604919 1.808958964 1.741862411 1.714442571 1.738911652 1.810984147 1.916615341 2.038564282 2.158018233 2.255309355 2.315597956 2.335254156 2.644648466
//
IT	4378
RD	20
LK	-511757.018819
QD	-126.390725 -> -112.045895
RI	0.0098946272
TR	0.099248	0.037067
MT	7.991552
MM	C_pi: 1.669789, n_recomb: 82425.511595
RS	0	0.000000	1.681118	342.779927	0.004159	0.000257
RS	1	0.007223	1.681118	365.955803	0.004440	0.002667
RS	2	0.014967	1.681118	390.576952	0.004739	0.004269
RS	3	0.023270	1.681118	416.715383	0.005056	0.004427
RS	4	0.032174	2.280475	327.879166	0.003978	0.003286
RS	5	0.041720	2.280475	350.103115	0.004248	0.003419
RS	6	0.051956	1.645507	517.452480	0.006278	0.005156
RS	7	0.062931	1.645507	551.121034	0.006686	0.005601
RS	8	0.074699	1.072404	898.392207	0.010899	0.009235
RS	9	0.087316	1.072404	951.838443	0.011548	0.010002
RS	10	0.100846	0.775531	1389.708056	0.016860	0.014844
RS	11	0.115352	0.775531	1461.889850	0.017736	0.016049
RS	12	0.130906	0.693587	1714.965598	0.020806	0.019140
RS	13	0.147583	0.693587	1794.163916	0.021767	0.020379
RS	14	0.165465	0.739444	1758.991197	0.021340	0.020178
RS	15	0.184638	0.739444	1836.721544	0.022283	0.021272
RS	16	0.205196	0.844104	1679.965007	0.020382	0.019617
RS	17	0.227240	0.844104	1753.963392	0.021279	0.020664
RS	18	0.250875	0.981586	1575.006515	0.019108	0.018724
RS	19	0.276217	0.981586	1644.989887	0.019957	0.019723
RS	20	0.303389	1.152452	1463.784683	0.017759	0.017696
RS	21	0.332524	1.152452	1529.785999	0.018560	0.018598
RS	22	0.363764	1.360321	1354.944287	0.016438	0.016562
RS	23	0.397259	1.360321	1417.119733	0.017193	0.017338
RS	24	0.433174	1.590692	1267.807372	0.015381	0.015540
RS	25	0.471683	1.590692	1326.679070	0.016095	0.016217
RS	26	0.512974	1.798955	1227.374856	0.014891	0.014996
RS	27	0.557246	1.798955	1283.974526	0.015577	0.015635
RS	28	0.604716	1.930142	1250.860600	0.015176	0.015221
RS	29	0.655615	1.930142	1306.321729	0.015849	0.015876
RS	30	0.710189	1.959591	1341.487423	0.016275	0.016315
RS	31	0.768706	1.959591	1396.108423	0.016938	0.017015
RS	32	0.831449	1.910241	1486.625020	0.018036	0.018163
RS	33	0.898723	1.910241	1538.846743	0.018670	0.018888
RS	34	0.970857	1.828391	1658.488383	0.020121	0.020429
RS	35	1.048200	1.828391	1704.516487	0.020679	0.021114
RS	36	1.131130	1.757423	1815.224743	0.022023	0.022570
RS	37	1.220049	1.757423	1850.039426	0.022445	0.023121
RS	38	1.315391	1.727573	1910.129010	0.023174	0.023947
RS	39	1.417618	1.727573	1930.018417	0.023415	0.024283
RS	40	1.527229	1.751498	1916.121122	0.023247	0.024159
RS	41	1.644757	1.751498	1920.779932	0.023303	0.024256
RS	42	1.770774	1.824885	1841.870787	0.022346	0.023285
RS	43	1.905892	1.824885	1833.708868	0.022247	0.023183
RS	44	2.050769	1.933340	1718.000975	0.020843	0.021733
RS	45	2.206109	1.933340	1699.868931	0.020623	0.021489
RS	46	2.372670	2.059051	1574.463389	0.019102	0.019916
RS	47	2.551260	2.059051	1548.214867	0.018783	0.019573
RS	48	2.742749	2.182454	1431.327012	0.017365	0.018114
RS	49	2.948069	2.182454	1397.455425	0.016954	0.017690
RS	50	3.168218	2.282980	1298.532823	0.015754	0.016466
RS	51	3.404267	2.282980	1256.295648	0.015242	0.015954
RS	52	3.657365	2.345057	1176.301635	0.014271	0.014978
RS	53	3.928744	2.345057	1124.280500	0.013640	0.014357
RS	54	4.219723	2.364574	1057.425185	0.012829	0.013549
RS	55	4.531718	2.364574	994.504645	0.012065	0.012794
RS	56	4.866247	2.364574	926.490540	0.011240	0.011972
RS	57	5.224938	2.364574	854.383599	0.010366	0.011090
RS	58	5.609535	2.685246	693.257170	0.008411	0.009062
RS	59	6.021910	2.685246	638.600016	0.007748	0.008379
RS	60	6.464070	2.685246	581.808906	0.007059	0.007660
RS	61	6.938164	2.685246	523.842469	0.006355	0.006916
RS	62	7.446501	2.685246	465.711042	0.005650	0.006163
RS	63	7.991552	2.685246	2168.949705	0.026314	0.028832
PA	4+25*2+4+6 0.099247635 0.037066752 7.991552438 1.681118494 2.280474653 1.645506864 1.072404492 0.775531332 0.693586999 0.739444293 0.844104329 0.981585654 1.152451569 1.360321411 1.590692325 1.798955094 1.930141726 1.959591311 1.910241322 1.828391141 1.757422585 1.727573415 1.751498466 1.824885486 1.933339956 2.059051486 2.182453805 2.282980463 2.345057029 2.364573697 2.685245827
//
IT	4452
RD	21
LK	-511728.824630
QD	-119.078791 -> -105.882210
RI	0.0098160965
TR	0.098238	0.037364
MT	8.038950
MM	C_pi: 1.687605, n_recomb: 83926.193223
RS	0	0.000000	1.678581	349.830219	0.004168	0.000257
RS	1	0.007233	1.678581	373.513007	0.004450	0.002668
RS	2	0.014988	1.678581	398.674355	0.004750	0.004292
RS	3	0.023305	1.678581	425.387974	0.005069	0.004466
RS	4	0.032223	2.328887	327.291693	0.003900	0.003243
RS	5	0.041786	2.328887	349.537698	0.004165	0.003377
RS	6	0.052040	1.692750	512.974814	0.006112	0.005058
RS	7	0.063037	1.692750	546.501939	0.006512	0.005490
RS	8	0.074828	1.096205	896.813386	0.010686	0.009110
RS	9	0.087473	1.096205	950.483085	0.011325	0.009857
RS	10	0.101032	0.785020	1401.816587	0.016703	0.014767
RS	11	0.115571	0.785020	1475.047277	0.017576	0.015955
RS	12	0.131163	0.697309	1742.621014	0.020764	0.019152
RS	13	0.147882	0.697309	1823.399360	0.021726	0.020384
RS	14	0.165810	0.741582	1792.307495	0.021356	0.020228
RS	15	0.185034	0.741582	1871.699316	0.022302	0.021320
RS	16	0.205650	0.846016	1713.183506	0.020413	0.019669
RS	17	0.227756	0.846016	1788.787945	0.021314	0.020715
RS	18	0.251461	0.983752	1606.493621	0.019142	0.018767
RS	19	0.276880	0.983752	1678.000826	0.019994	0.019766
RS	20	0.304138	1.155852	1492.174513	0.017780	0.017718
RS	21	0.333367	1.155852	1559.596751	0.018583	0.018621
RS	22	0.364711	1.367019	1378.791372	0.016429	0.016549
RS	23	0.398321	1.367019	1442.258600	0.017185	0.017327
RS	24	0.434362	1.603237	1286.724044	0.015332	0.015485
RS	25	0.473010	1.603237	1346.752228	0.016047	0.016164
RS	26	0.514453	1.818457	1242.604474	0.014806	0.014905
RS	27	0.558893	1.818457	1300.269347	0.015493	0.015543
RS	28	0.606548	1.954734	1264.747489	0.015070	0.015106
RS	29	0.657649	1.954734	1321.272527	0.015743	0.015760
RS	30	0.712446	1.985225	1356.870315	0.016167	0.016194
RS	31	0.771206	1.985225	1412.649921	0.016832	0.016891
RS	32	0.834216	1.933327	1506.293413	0.017948	0.018053
RS	33	0.901784	1.933327	1559.806880	0.018585	0.018777
RS	34	0.974238	1.847376	1684.539471	0.020072	0.020349
RS	35	1.051932	1.847376	1731.917732	0.020636	0.021035
RS	36	1.135246	1.772606	1848.222081	0.022022	0.022530
RS	37	1.224585	1.772606	1884.262335	0.022451	0.023085
RS	38	1.320386	1.740352	1948.431691	0.023216	0.023946
RS	39	1.423115	1.740352	1969.242350	0.023464	0.024287
RS	40	1.533275	1.763695	1956.405048	0.023311	0.024180
RS	41	1.651402	1.763695	1961.644982	0.023373	0.024284
RS	42	1.778072	1.838302	1880.824848	0.022410	0.023311
RS	43	1.913904	1.838302	1873.012823	0.022317	0.023218
RS	44	2.059560	1.949453	1753.675340	0.020895	0.021753
RS	45	2.215750	1.949453	1735.795999	0.020682	0.021520
RS	46	2.383237	2.078786	1606.422569	0.019141	0.019929
RS	47	2.562837	2.078786	1580.401220	0.018831	0.019598
RS	48	2.755427	2.206004	1460.135266	0.017398	0.018126
RS	49	2.961947	2.206004	1426.458160	0.016997	0.017714
RS	50	3.183402	2.309656	1325.207711	0.015790	0.016486
RS	51	3.420875	2.309656	1283.055577	0.015288	0.015986
RS	52	3.675522	2.373444	1201.812529	0.014320	0.015014
RS	53	3.948588	2.373444	1149.638924	0.013698	0.014404
RS	54	4.241402	2.392775	1082.415563	0.012897	0.013607
RS	55	4.555395	2.392775	1018.930711	0.012141	0.012861
RS	56	4.892097	2.392775	950.149053	0.011321	0.012045
RS	57	5.253151	2.392775	877.075464	0.010451	0.011168
RS	58	5.640318	2.724303	710.677613	0.008468	0.009111
RS	59	6.055487	2.724303	655.562749	0.007811	0.008437
RS	60	6.500684	2.724303	598.145030	0.007127	0.007724
RS	61	6.978079	2.724303	539.390397	0.006427	0.006985
RS	62	7.490002	2.724303	480.322522	0.005723	0.006235
RS	63	8.038950	2.724303	2257.240474	0.026896	0.029437
PA	4+25*2+4+6 0.098238033 0.037364219 8.038949541 1.678581367 2.328887459 1.692749575 1.096205340 0.785020456 0.697309012 0.741582074 0.846015803 0.983752288 1.155852346 1.367019389 1.603237177 1.818456515 1.954733833 1.985224869 1.933326514 1.847376434 1.772606387 1.740351754 1.763695428 1.838302252 1.949452720 2.078786315 2.206004282 2.309655760 2.373444196 2.392775142 2.724302791
//
IT	5110
RD	22
LK	-511702.881159
QD	-112.337713 -> -100.184404
RI	0.0097429176
TR	0.097279	0.037649
MT	8.084259
MM	C_pi: 1.704818, n_recomb: 85382.442152
RS	0	0.000000	1.676724	356.563179	0.004176	0.000256
RS	1	0.007242	1.676724	380.731620	0.004459	0.002669
RS	2	0.015008	1.676724	406.410648	0.004760	0.004312
RS	3	0.023337	1.676724	433.675626	0.005079	0.004502
RS	4	0.032269	2.373640	327.053679	0.003830	0.003205
RS	5	0.041848	2.373640	349.340425	0.004091	0.003341
RS	6	0.052121	1.738848	508.789837	0.005959	0.004966
RS	7	0.063137	1.738848	542.182355	0.006350	0.005387
RS	8	0.074952	1.119664	895.061984	0.010483	0.008989
RS	9	0.087622	1.119664	948.927422	0.011114	0.009718
RS	10	0.101209	0.794376	1413.055515	0.016550	0.014691
RS	11	0.115781	0.794376	1487.281493	0.017419	0.015862
RS	12	0.131407	0.700992	1769.062301	0.020719	0.019161
RS	13	0.148166	0.700992	1851.366725	0.021683	0.020386
RS	14	0.166138	0.743683	1824.482342	0.021368	0.020275
RS	15	0.185411	0.743683	1905.486975	0.022317	0.021365
RS	16	0.206081	0.847842	1745.436232	0.020443	0.019719
RS	17	0.228247	0.847842	1822.602832	0.021346	0.020764
RS	18	0.252019	0.985728	1637.226330	0.019175	0.018809
RS	19	0.277512	0.985728	1710.218385	0.020030	0.019808
RS	20	0.304851	1.158917	1519.962292	0.017802	0.017741
RS	21	0.334170	1.158917	1588.770281	0.018608	0.018645
RS	22	0.365612	1.373190	1402.123051	0.016422	0.016539
RS	23	0.399332	1.373190	1466.849143	0.017180	0.017318
RS	24	0.435493	1.615077	1305.139744	0.015286	0.015435
RS	25	0.474274	1.615077	1366.291140	0.016002	0.016114
RS	26	0.515862	1.837177	1257.288261	0.014725	0.014819
RS	27	0.560463	1.837177	1315.982152	0.015413	0.015456
RS	28	0.608293	1.978572	1278.001334	0.014968	0.014997
RS	29	0.659587	1.978572	1335.550195	0.015642	0.015648
RS	30	0.714597	2.010205	1371.475030	0.016063	0.016077
RS	31	0.773589	2.010205	1428.370314	0.016729	0.016772
RS	32	0.836854	1.955867	1525.005374	0.017861	0.017947
RS	33	0.904701	1.955867	1579.769159	0.018502	0.018670
RS	34	0.977461	1.865915	1709.457966	0.020021	0.020270
RS	35	1.055490	1.865915	1758.153026	0.020592	0.020958
RS	36	1.139170	1.787415	1879.966109	0.022018	0.022490
RS	37	1.228911	1.787415	1917.212065	0.022454	0.023049
RS	38	1.325150	1.752776	1985.459422	0.023254	0.023943
RS	39	1.428359	1.752776	2007.185089	0.023508	0.024289
RS	40	1.539042	1.775506	1995.475784	0.023371	0.024199
RS	41	1.657741	1.775506	2001.300150	0.023439	0.024311
RS	42	1.785036	1.851247	1918.676121	0.022472	0.023336
RS	43	1.921549	1.851247	1911.221980	0.022384	0.023251
RS	44	2.067949	1.964972	1788.367233	0.020945	0.021772
RS	45	2.224951	1.964972	1770.750194	0.020739	0.021549
RS	46	2.393323	2.097798	1637.504959	0.019178	0.019942
RS	47	2.573889	2.097798	1611.721274	0.018876	0.019622
RS	48	2.767531	2.228702	1488.161031	0.017429	0.018138
RS	49	2.975196	2.228702	1454.689752	0.017037	0.017738
RS	50	3.197901	2.335380	1351.172258	0.015825	0.016505
RS	51	3.436733	2.335380	1309.120052	0.015332	0.016017
RS	52	3.692862	2.400810	1226.677859	0.014367	0.015048
RS	53	3.967540	2.400810	1174.372751	0.013754	0.014449
RS	54	4.262110	2.419912	1106.831628	0.012963	0.013663
RS	55	4.578012	2.419912	1042.810755	0.012213	0.012924
RS	56	4.916792	2.419912	973.294806	0.011399	0.012115
RS	57	5.280106	2.419912	899.292224	0.010533	0.011243
RS	58	5.669731	2.761885	727.733274	0.008523	0.009159
RS	59	6.087573	2.761885	672.180820	0.007873	0.008492
RS	60	6.535675	2.761885	614.161212	0.007193	0.007785
RS	61	7.016228	2.761885	554.647018	0.006496	0.007051
RS	62	7.531582	2.761885	494.674362	0.005794	0.006304
RS	63	8.084259	2.761885	2344.637603	0.027460	0.030025
PA	4+25*2+4+6 0.097279451 0.037649339 8.084258790 1.676724416 2.373639501 1.738848434 1.119663584 0.794375728 0.700992146 0.743682894 0.847842048 0.985728093 1.158917310 1.373190412 1.615077491 1.837176502 1.978572028 2.010205462 1.955866757 1.865915147 1.787415072 1.752775654 1.775505528 1.851246573 1.964971917 2.097798347 2.228702284 2.335379518 2.400809824 2.419911833 2.761885409
//
IT	4920
RD	23
LK	-511678.983446
QD	-106.113097 -> -94.909237
RI	0.0096757778
TR	0.096368	0.037923
MT	8.127616
MM	C_pi: 1.721450, n_recomb: 86795.331038
RS	0	0.000000	1.675343	363.018668	0.004182	0.000256
RS	1	0.007251	1.675343	387.653989	0.004466	0.002670
RS	2	0.015028	1.675343	413.830794	0.004768	0.004331
RS	3	0.023368	1.675343	441.626052	0.005088	0.004535
RS	4	0.032314	2.414756	327.144940	0.003769	0.003173
RS	5	0.041908	2.414756	349.490346	0.004027	0.003310
RS	6	0.052197	1.783753	504.886995	0.005817	0.004880
RS	7	0.063233	1.783753	538.152298	0.006200	0.005291
RS	8	0.075069	1.142757	893.174911	0.010291	0.008872
RS	9	0.087763	1.142757	947.211453	0.010913	0.009585
RS	10	0.101378	0.803600	1423.470801	0.016400	0.014614
RS	11	0.115980	0.803600	1498.640570	0.017266	0.015769
RS	12	0.131640	0.704624	1794.362366	0.020673	0.019166
RS	13	0.148436	0.704624	1878.140777	0.021639	0.020384
RS	14	0.166450	0.745745	1855.548409	0.021378	0.020318
RS	15	0.185771	0.745745	1938.118091	0.022330	0.021406
RS	16	0.206492	0.849587	1776.745044	0.020471	0.019766
RS	17	0.228715	0.849587	1855.430614	0.021377	0.020810
RS	18	0.252550	0.987535	1667.201821	0.019208	0.018851
RS	19	0.278114	0.987535	1741.640036	0.020066	0.019850
RS	20	0.305530	1.161674	1547.152214	0.017825	0.017766
RS	21	0.334935	1.161674	1617.311224	0.018634	0.018670
RS	22	0.366472	1.378880	1424.937374	0.016417	0.016532
RS	23	0.400296	1.378880	1490.889826	0.017177	0.017312
RS	24	0.436572	1.626252	1323.068061	0.015244	0.015388
RS	25	0.475479	1.626252	1385.310287	0.015961	0.016068
RS	26	0.517207	1.855152	1271.445327	0.014649	0.014737
RS	27	0.561960	1.855152	1331.133206	0.015336	0.015374
RS	28	0.609958	2.001690	1290.646631	0.014870	0.014891
RS	29	0.661437	2.001690	1349.180514	0.015544	0.015542
RS	30	0.716649	2.034546	1385.342941	0.015961	0.015964
RS	31	0.775864	2.034546	1443.312243	0.016629	0.016657
RS	32	0.839372	1.977886	1542.795906	0.017775	0.017843
RS	33	0.907485	1.977886	1598.769249	0.018420	0.018566
RS	34	0.980538	1.884023	1733.283847	0.019970	0.020193
RS	35	1.058887	1.884023	1783.262224	0.020546	0.020881
RS	36	1.142918	1.801859	1910.496425	0.022012	0.022450
RS	37	1.233041	1.801859	1948.927229	0.022454	0.023012
RS	38	1.329699	1.764855	2021.245609	0.023287	0.023938
RS	39	1.433366	1.764855	2043.878531	0.023548	0.024290
RS	40	1.544550	1.786936	2033.365379	0.023427	0.024217
RS	41	1.663795	1.786936	2039.775366	0.023501	0.024336
RS	42	1.791687	1.863738	1955.443144	0.022529	0.023359
RS	43	1.928853	1.863738	1948.353202	0.022448	0.023282
RS	44	2.075964	1.979925	1822.089788	0.020993	0.021790
RS	45	2.233742	1.979925	1804.743140	0.020793	0.021577
RS	46	2.402961	2.116120	1667.722219	0.019214	0.019954
RS	47	2.584449	2.116120	1642.185100	0.018920	0.019645
RS	48	2.779098	2.250595	1515.407583	0.017460	0.018150
RS	49	2.987860	2.250595	1482.152638	0.017076	0.017760
RS	50	3.211759	2.360200	1376.430643	0.015858	0.016524
RS	51	3.451894	2.360200	1334.492127	0.015375	0.016047
RS	52	3.709440	2.427209	1250.897570	0.014412	0.015082
RS	53	3.985661	2.427209	1198.481069	0.013808	0.014492
RS	54	4.281910	2.446044	1130.669825	0.013027	0.013717
RS	55	4.599641	2.446044	1066.140589	0.012283	0.012986
RS	56	4.940409	2.446044	995.922930	0.011474	0.012182
RS	57	5.305887	2.446044	921.028319	0.010611	0.011315
RS	58	5.697866	2.798070	744.421188	0.008577	0.009205
RS	59	6.118267	2.798070	688.450731	0.007932	0.008545
RS	60	6.569150	2.798070	629.853296	0.007257	0.007844
RS	61	7.052728	2.798070	569.607441	0.006563	0.007115
RS	62	7.571369	2.798070	508.760918	0.005862	0.006370
RS	63	8.127616	2.798070	2431.058986	0.028009	0.030595
PA	4+25*2+4+6 0.096368310 0.037922721 8.127616497 1.675342838 2.414755835 1.783752992 1.142756773 0.803599970 0.704623537 0.745745339 0.849586527 0.987535130 1.161673753 1.378879540 1.626252062 1.855151844 2.001689546 2.034545685 1.977885684 1.884022643 1.801858674 1.764854888 1.786936263 1.863737830 1.979925281 2.116120242 2.250595014 2.360199896 2.427209377 2.446044294 2.798069643
//
IT	4191
RD	24
LK	-511656.947684
QD	-100.357232 -> -90.018787
RI	0.0096123317
TR	0.095502	0.038185
MT	8.169116
MM	C_pi: 1.737522, n_recomb: 88166.201426
RS	0	0.000000	1.674549	369.171424	0.004187	0.000255
RS	1	0.007260	1.674549	394.253226	0.004472	0.002670
RS	2	0.015046	1.674549	420.906196	0.004774	0.004348
RS	3	0.023398	1.674549	449.208859	0.005095	0.004566
RS	4	0.032356	2.452331	327.542112	0.003715	0.003145
RS	5	0.041964	2.452331	349.963037	0.003969	0.003284
RS	6	0.052270	1.827434	501.254227	0.005685	0.004800
RS	7	0.063324	1.827434	534.400037	0.006061	0.005201
RS	8	0.075181	1.165490	891.169790	0.010108	0.008760
RS	9	0.087898	1.165490	945.354908	0.010722	0.009458
RS	10	0.101539	0.812693	1433.118854	0.016255	0.014538
RS	11	0.116170	0.812693	1509.183517	0.017117	0.015678
RS	12	0.131862	0.708205	1818.568591	0.020627	0.019168
RS	13	0.148694	0.708205	1903.770523	0.021593	0.020380
RS	14	0.166749	0.747770	1885.545448	0.021386	0.020358
RS	15	0.186113	0.747770	1969.633777	0.022340	0.021444
RS	16	0.206884	0.851260	1807.128366	0.020497	0.019811
RS	17	0.229162	0.851260	1887.290714	0.021406	0.020854
RS	18	0.253058	0.989190	1696.436153	0.019241	0.018892
RS	19	0.278688	0.989190	1772.282784	0.020102	0.019891
RS	20	0.306179	1.164143	1573.764811	0.017850	0.017792
RS	21	0.335665	1.164143	1645.241140	0.018661	0.018697
RS	22	0.367293	1.384106	1447.265298	0.016415	0.016527
RS	23	0.401216	1.384106	1514.412904	0.017177	0.017309
RS	24	0.437602	1.636803	1340.524975	0.015205	0.015344
RS	25	0.476629	1.636803	1403.826782	0.015923	0.016025
RS	26	0.518489	1.872403	1285.110878	0.014576	0.014659
RS	27	0.563389	1.872403	1345.759385	0.015264	0.015295
RS	28	0.611548	2.024105	1302.722378	0.014776	0.014790
RS	29	0.663203	2.024105	1362.204225	0.015450	0.015439
RS	30	0.718608	2.058268	1398.513818	0.015862	0.015855
RS	31	0.778035	2.058268	1457.517024	0.016531	0.016547
RS	32	0.841776	1.999380	1559.727388	0.017691	0.017742
RS	33	0.910144	1.999380	1616.870610	0.018339	0.018464
RS	34	0.983476	1.901695	1756.080691	0.019918	0.020116
RS	35	1.062131	1.901695	1807.308995	0.020499	0.020806
RS	36	1.146496	1.815931	1939.876958	0.022003	0.022409
RS	37	1.236986	1.815931	1979.470711	0.022452	0.022975
RS	38	1.334044	1.776588	2055.843139	0.023318	0.023933
RS	39	1.438149	1.776588	2079.373915	0.023585	0.024290
RS	40	1.549812	1.797996	2070.110733	0.023480	0.024234
RS	41	1.669580	1.797996	2077.106045	0.023559	0.024359
RS	42	1.798043	1.875781	1991.164916	0.022584	0.023381
RS	43	1.935832	1.875781	1984.443249	0.022508	0.023312
RS	44	2.083624	1.994329	1854.871209	0.021038	0.021808
RS	45	2.242144	1.994329	1837.801162	0.020845	0.021603
RS	46	2.412173	2.133777	1697.095140	0.019249	0.019966
RS	47	2.594544	2.133777	1671.811946	0.018962	0.019667
RS	48	2.790155	2.271711	1541.893183	0.017488	0.018160
RS	49	2.999967	2.271711	1508.863468	0.017114	0.017782
RS	50	3.225010	2.384154	1400.995191	0.015890	0.016541
RS	51	3.466390	2.384154	1359.182832	0.015416	0.016075
RS	52	3.725292	2.452685	1274.479983	0.014455	0.015113
RS	53	4.002990	2.452685	1221.970994	0.013860	0.014533
RS	54	4.300848	2.471220	1153.933725	0.013088	0.013769
RS	55	4.620328	2.471220	1088.922836	0.012351	0.013045
RS	56	4.963002	2.471220	1018.035035	0.011547	0.012247
RS	57	5.330551	2.471220	942.284311	0.010688	0.011385
RS	58	5.724783	2.832917	760.743091	0.008629	0.009250
RS	59	6.147635	2.832917	704.373472	0.007989	0.008597
RS	60	6.601183	2.832917	645.221391	0.007318	0.007901
RS	61	7.087657	2.832917	584.270812	0.006627	0.007176
RS	62	7.609447	2.832917	522.580350	0.005927	0.006434
RS	63	8.169116	2.832917	2516.447786	0.028542	0.031148
PA	4+25*2+4+6 0.095501656 0.038185033 8.169115881 1.674548765 2.452330950 1.827434336 1.165489759 0.812693173 0.708204526 0.747770120 0.851259751 0.989189732 1.164142615 1.384106015 1.636803129 1.872403417 2.024104554 2.058267719 1.999379603 1.901695417 1.815930540 1.776587756 1.797996230 1.875781485 1.994328500 2.133776886 2.271710922 2.384153570 2.452684548 2.471219987 2.832917061
//
IT	4103
RD	25
LK	-511636.610071
QD	-95.027238 -> -85.478736
RI	0.0095518811
TR	0.094677	0.038437
MT	8.208848
MM	C_pi: 1.753058, n_recomb: 89496.401963
RS	0	0.000000	1.674312	375.026892	0.004190	0.000255
RS	1	0.007268	1.674312	400.535092	0.004475	0.002669
RS	2	0.015064	1.674312	427.642947	0.004778	0.004363
RS	3	0.023426	1.674312	456.430490	0.005100	0.004594
RS	4	0.032396	2.486411	328.231866	0.003668	0.003121
RS	5	0.042018	2.486411	350.744684	0.003919	0.003262
RS	6	0.052340	1.869916	497.866736	0.005563	0.004725
RS	7	0.063411	1.869916	530.900212	0.005932	0.005117
RS	8	0.075288	1.187875	889.055861	0.009934	0.008653
RS	9	0.088027	1.187875	943.368615	0.010541	0.009335
RS	10	0.101692	0.821650	1442.061645	0.016113	0.014462
RS	11	0.116351	0.821650	1518.975097	0.016972	0.015587
RS	12	0.132074	0.711727	1841.748118	0.020579	0.019168
RS	13	0.148941	0.711727	1928.325123	0.021546	0.020373
RS	14	0.167033	0.749757	1914.512028	0.021392	0.020395
RS	15	0.186440	0.749757	2000.073877	0.022348	0.021479
RS	16	0.207257	0.852864	1836.617265	0.020522	0.019855
RS	17	0.229588	0.852864	1918.215313	0.021433	0.020896
RS	18	0.253541	0.990701	1724.951569	0.019274	0.018932
RS	19	0.279236	0.990701	1802.169819	0.020137	0.019931
RS	20	0.306797	1.166350	1599.807336	0.017876	0.017818
RS	21	0.336362	1.166350	1672.567963	0.018689	0.018724
RS	22	0.368075	1.388907	1469.113642	0.016415	0.016524
RS	23	0.402094	1.388907	1537.425931	0.017179	0.017308
RS	24	0.438584	1.646764	1357.529011	0.015169	0.015304
RS	25	0.477727	1.646764	1421.860251	0.015887	0.015986
RS	26	0.519714	1.888978	1298.297761	0.014507	0.014584
RS	27	0.564753	1.888978	1359.874657	0.015195	0.015221
RS	28	0.613065	2.045844	1314.257946	0.014685	0.014693
RS	29	0.664889	2.045844	1374.652215	0.015360	0.015341
RS	30	0.720478	2.081398	1411.020865	0.015766	0.015749
RS	31	0.780108	2.081398	1471.019295	0.016437	0.016439
RS	32	0.844071	2.020369	1575.839773	0.017608	0.017644
RS	33	0.912684	2.020369	1634.114301	0.018259	0.018365
RS	34	0.986282	1.918946	1777.895513	0.019866	0.020042
RS	35	1.065230	1.918946	1830.340790	0.020452	0.020733
RS	36	1.149915	1.829641	1968.154342	0.021991	0.022369
RS	37	1.240755	1.829641	2008.888857	0.022447	0.022937
RS	38	1.338197	1.787980	2089.299746	0.023345	0.023926
RS	39	1.442720	1.787980	2113.717908	0.023618	0.024288
RS	40	1.554840	1.808691	2105.756615	0.023529	0.024249
RS	41	1.675109	1.808691	2113.335337	0.023614	0.024380
RS	42	1.804118	1.887391	2025.875527	0.022636	0.023402
RS	43	1.942503	1.887391	2019.524765	0.022565	0.023341
RS	44	2.090946	2.008201	1886.740264	0.021082	0.021825
RS	45	2.250177	2.008201	1869.951594	0.020894	0.021629
RS	46	2.420981	2.150793	1725.648755	0.019282	0.019977
RS	47	2.604197	2.150793	1700.625389	0.019002	0.019688
RS	48	2.800730	2.292082	1567.637337	0.017516	0.018171
RS	49	3.011546	2.292082	1534.840513	0.017150	0.017802
RS	50	3.237683	2.407279	1424.880875	0.015921	0.016558
RS	51	3.480255	2.407279	1383.206065	0.015455	0.016102
RS	52	3.740457	2.477277	1297.437208	0.014497	0.015143
RS	53	4.019569	2.477277	1244.853463	0.013910	0.014572
RS	54	4.318967	2.495485	1176.631400	0.013147	0.013819
RS	55	4.640123	2.495485	1111.164460	0.012416	0.013101
RS	56	4.984620	2.495485	1039.636893	0.011617	0.012309
RS	57	5.354154	2.495485	963.064726	0.010761	0.011452
RS	58	5.750545	2.866483	776.704932	0.008679	0.009293
RS	59	6.175744	2.866483	719.953834	0.008045	0.008646
RS	60	6.631845	2.866483	660.269008	0.007378	0.007957
RS	61	7.121094	2.866483	598.639298	0.006689	0.007235
RS	62	7.645901	2.866483	536.133469	0.005991	0.006496
RS	63	8.208848	2.866483	2600.758881	0.029060	0.031685
PA	4+25*2+4+6 0.094676744 0.038436887 8.208848329 1.674312413 2.486410852 1.869916273 1.187875322 0.821649588 0.711727394 0.749756898 0.852863916 0.990701003 1.166349719 1.388906805 1.646763724 1.888977942 2.045844004 2.081397752 2.020369183 1.918946362 1.829641251 1.787980135 1.808690831 1.887391347 2.008201250 2.150792956 2.292082262 2.407279434 2.477277448 2.495484972 2.866482905
//
CC
CC	Brief Description of the file format:
CC	  CC  comments
CC	  MM  useful-messages
CC	  RD  round-of-iterations
CC	  LL  \log[P(sequence)]
CC	  QD  Q-before-opt Q-after-opt
CC	  TR  \theta_0 \rho_0
CC	  RS  k t_k \lambda_k \pi_k \sum_{l\not=k}A_{kl} A_{kk}
CC	  DC  begin end best-k t_k+\Delta_k max-prob
CC
MM	Version: 0.6.5-r67
MM	pattern:4+25*2+4+6, n:63, n_free_lambdas:28
MM	n_iterations:25, skip:1, max_t:5, theta/rho:5
MM	is_decoding:0
MM	n_seqs:48, sum_L:1313237, sum_n:198731
RD	0
LK	0.000000
QD	0.000000 -> 0.000000
RI	inf
TR	0.164084	0.032817
MT	5.000000
MM	C_pi: 1.000000, n_recomb: 42400.466758
RS	0	0.000000	1.000000	267.795945	0.006316	0.000000
RS	1	0.006440	1.000000	283.184120	0.006679	0.000000
RS	2	0.013294	1.000000	299.330480	0.007060	0.000000
RS	3	0.020590	1.000000	316.255701	0.007459	0.000000
RS	4	0.028356	1.000000	333.978586	0.007877	0.000000
RS	5	0.036622	1.000000	352.515632	0.008314	0.000000
RS	6	0.045421	1.000000	371.880526	0.008771	0.000000
RS	7	0.054785	1.000000	392.083601	0.009247	0.000000
RS	8	0.064753	1.000000	413.131222	0.009744	0.000000
RS	9	0.075363	1.000000	435.025115	0.010260	0.000000
RS	10	0.086656	1.000000	457.761634	0.010796	0.000000
RS	11	0.098677	1.000000	481.330961	0.011352	0.000000
RS	12	0.111471	1.000000	505.716245	0.011927	0.000000
RS	13	0.125090	1.000000	530.892672	0.012521	0.000000
RS	14	0.139585	1.000000	556.826483	0.013133	0.000000
RS	15	0.155014	1.000000	583.473934	0.013761	0.000000
RS	16	0.171437	1.000000	610.780209	0.014405	0.000000
RS	17	0.188917	1.000000	638.678303	0.015063	0.000000
RS	18	0.207523	1.000000	667.087881	0.015733	0.000000
RS	19	0.227327	1.000000	695.914139	0.016413	0.000000
RS	20	0.248406	1.000000	725.046685	0.017100	0.000000
RS	21	0.270843	1.000000	754.358475	0.017791	0.000000
RS	22	0.294725	1.000000	783.704835	0.018483	0.000000
RS	23	0.320144	1.000000	812.922614	0.019172	0.000000
RS	24	0.347201	1.000000	841.829509	0.019854	0.000000
RS	25	0.376000	1.000000	870.223627	0.020524	0.000000
RS	26	0.406654	1.000000	897.883335	0.021176	0.000000
RS	27	0.439282	1.000000	924.567475	0.021806	0.000000
RS	28	0.474011	1.000000	950.016015	0.022406	0.000000
RS	29	0.510976	1.000000	973.951213	0.022970	0.000000
RS	30	0.550322	1.000000	996.079367	0.023492	0.000000
RS	31	0.592202	1.000000	1016.093253	0.023964	0.000000
RS	32	0.636779	1.000000	1033.675296	0.024379	0.000000
RS	33	0.684227	1.000000	1048.501572	0.024729	0.000000
RS	34	0.734730	1.000000	1060.246671	0.025006	0.000000
RS	35	0.788485	1.000000	1068.589463	0.025202	0.000000
RS	36	0.845702	1.000000	1073.219776	0.025312	0.000000
RS	37	0.906604	1.000000	1073.845946	0.025326	0.000000
RS	38	0.971428	1.000000	1070.203169	0.025240	0.000000
RS	39	1.040426	1.000000	1062.062522	0.025048	0.000000
RS	40	1.113868	1.000000	1049.240470	0.024746	0.000000
RS	41	1.192040	1.000000	1031.608590	0.024330	0.000000
RS	42	1.275245	1.000000	1009.103197	0.023799	0.000000
RS	43	1.363809	1.000000	981.734465	0.023154	0.000000
RS	44	1.458076	1.000000	949.594574	0.022396	0.000000
RS	45	1.558414	1.000000	912.864381	0.021530	0.000000
RS	46	1.665214	1.000000	871.818033	0.020562	0.000000
RS	47	1.778891	1.000000	826.824987	0.019500	0.000000
RS	48	1.899889	1.000000	778.348876	0.018357	0.000000
RS	49	2.028679	1.000000	726.942770	0.017145	0.000000
RS	50	2.165763	1.000000	673.240485	0.015878	0.000000
RS	51	2.311675	1.000000	617.943767	0.014574	0.000000
RS	52	2.466983	1.000000	561.805413	0.013250	0.000000
RS	53	2.632293	1.000000	505.608656	0.011925	0.000000
RS	54	2.808249	1.000000	450.143447	0.010616	0.000000
RS	55	2.995536	1.000000	396.180590	0.009344	0.000000
RS	56	3.194884	1.000000	344.444966	0.008124	0.000000
RS	57	3.407070	1.000000	295.589332	0.006971	0.000000
RS	58	3.632920	1.000000	250.170340	0.005900	0.000000
RS	59	3.873315	1.000000	208.628436	0.004920	0.000000
RS	60	4.129191	1.000000	171.273181	0.004039	0.000000
RS	61	4.401545	1.000000	138.275251	0.003261	0.000000
RS	62	4.691438	1.000000	109.665903	0.002586	0.000000
RS	63	5.000000	1.000000	308.752441	0.007282	0.000000
PA	4+25*2+4+6 0.164083824 0.032816765 5.000000000 1.000000000 1.000000000 1.000000000 1.000000000 1.000000000 1.000000000 1.000000000 1.000000000 1.000000000 1.000000000 1.000000000 1.000000000 1.000000000 1.000000000 1.000000000 1.000000000 1.000000000 1.000000000 1.000000000 1.000000000 1.000000000 1.000000000 1.000000000 1.000000000 1.000000000 1.000000000 1.000000000 1.000000000
//
IT	4715
RD	1
LK	-500174.480776
QD	-769.332961 -> -490.305805
RI	0.0339216999
TR	0.149294	0.031019
MT	5.683575
MM	C_pi: 1.070226, n_recomb: 42884.120319
RS	0	0.000000	0.939215	297.753686	0.006943	0.000228
RS	1	0.006653	0.939215	315.280020	0.007352	0.001669
RS	2	0.013748	0.939215	333.677860	0.007781	0.003263
RS	3	0.021315	0.939215	352.968633	0.008231	0.004256
RS	4	0.029385	0.813664	430.448564	0.010037	0.005098
RS	5	0.037993	0.813664	454.156680	0.010590	0.006230
RS	6	0.047173	0.768008	507.110584	0.011825	0.007651
RS	7	0.056964	0.768008	533.853188	0.012449	0.009150
RS	8	0.067406	0.749562	575.235744	0.013414	0.010585
RS	9	0.078543	0.749562	604.265651	0.014091	0.011943
RS	10	0.090421	0.753310	630.991757	0.014714	0.013239
RS	11	0.103088	0.753310	661.511840	0.015426	0.014406
RS	12	0.116599	0.776812	671.952997	0.015669	0.015346
RS	13	0.131008	0.776812	703.213659	0.016398	0.016065
RS	14	0.146376	0.815776	700.247615	0.016329	0.016666
RS	15	0.162767	0.815776	731.681000	0.017062	0.017218
RS	16	0.180248	0.864558	720.867419	0.016810	0.017720
RS	17	0.198891	0.864558	752.108369	0.017538	0.018140
RS	18	0.218775	0.919725	737.097097	0.017188	0.018451
RS	19	0.239982	0.919725	767.887264	0.017906	0.018648
RS	20	0.262600	0.977189	752.323963	0.017543	0.018741
RS	21	0.286722	0.977189	782.469774	0.018246	0.018757
RS	22	0.312449	1.031733	770.081913	0.017957	0.018731
RS	23	0.339887	1.031733	799.403224	0.018641	0.018702
RS	24	0.369151	1.078210	793.157323	0.018495	0.018710
RS	25	0.400362	1.078210	821.408184	0.019154	0.018789
RS	26	0.433649	1.113521	822.507103	0.019180	0.018960
RS	27	0.469150	1.113521	849.282073	0.019804	0.019230
RS	28	0.507014	1.137649	856.811240	0.019980	0.019597
RS	29	0.547396	1.137649	881.474401	0.020555	0.020047
RS	30	0.590464	1.152878	892.962584	0.020823	0.020559
RS	31	0.636398	1.152878	914.631179	0.021328	0.021111
RS	32	0.685387	1.162226	926.962193	0.021616	0.021677
RS	33	0.737636	1.162226	944.548750	0.022026	0.022233
RS	34	0.793360	1.168372	954.632360	0.022261	0.022752
RS	35	0.852792	1.168372	966.931935	0.022548	0.023211
RS	36	0.916177	1.173384	971.983594	0.022665	0.023587
RS	37	0.983779	1.173384	977.796477	0.022801	0.023860
RS	38	1.055878	1.178588	975.640448	0.022751	0.024017
RS	39	1.132774	1.178588	973.911975	0.022710	0.024048
RS	40	1.214785	1.184657	963.137714	0.022459	0.023947
RS	41	1.302252	1.184657	953.097956	0.022225	0.023712
RS	42	1.395538	1.191800	933.082989	0.021758	0.023343
RS	43	1.495030	1.191800	914.374440	0.021322	0.022843
RS	44	1.601141	1.199863	885.298944	0.020644	0.022221
RS	45	1.714311	1.199863	858.074844	0.020009	0.021486
RS	46	1.835009	1.208341	820.918814	0.019143	0.020653
RS	47	1.963737	1.208341	785.891475	0.018326	0.019736
RS	48	2.101029	1.216485	742.265976	0.017309	0.018749
RS	49	2.247454	1.216485	700.707300	0.016340	0.017708
RS	50	2.403621	1.223502	652.614996	0.015218	0.016624
RS	51	2.570176	1.223502	606.318069	0.014139	0.015511
RS	52	2.747812	1.228732	555.960922	0.012964	0.014379
RS	53	2.937265	1.228732	507.159201	0.011826	0.013236
RS	54	3.139321	1.232540	456.561888	0.010646	0.012093
RS	55	3.354820	1.232540	407.860556	0.009511	0.010954
RS	56	3.584654	1.232540	360.084186	0.008397	0.009830
RS	57	3.829779	1.232540	313.932400	0.007320	0.008726
RS	58	4.091211	1.250704	266.549909	0.006216	0.007654
RS	59	4.370034	1.250704	226.802123	0.005289	0.006622
RS	60	4.667407	1.250704	190.103211	0.004433	0.005644
RS	61	4.984563	1.250704	156.809182	0.003657	0.004731
RS	62	5.322817	1.250704	127.154086	0.002965	0.003897
RS	63	5.683575	1.250704	388.128818	0.009051	0.012408
PA	4+25*2+4+6 0.149294387 0.031018961 5.683574677 0.939215422 0.813664198 0.768008232 0.749562263 0.753310204 0.776811600 0.815775871 0.864558220 0.919725418 0.977189064 1.031732559 1.078209877 1.113520622 1.137648582 1.152877808 1.162225723 1.168372154 1.173383951 1.178587914 1.184657335 1.191800117 1.199863434 1.208340645 1.216485202 1.223502159 1.228732109 1.232540011 1.250703871
//
IT	4954
RD	2
LK	-499714.472337
QD	-546.987580 -> -417.372257
RI	0.0318657445
TR	0.141323	0.030711
MT	6.080106
MM	C_pi: 1.135478, n_recomb: 45010.277284
RS	0	0.000000	1.143129	261.041255	0.005800	0.000187
RS	1	0.006765	1.143129	277.030343	0.006155	0.001374
RS	2	0.013987	1.143129	293.879265	0.006529	0.002744
RS	3	0.021699	1.143129	311.617631	0.006923	0.003592
RS	4	0.029931	0.858760	439.081321	0.009755	0.004853
RS	5	0.038721	0.858760	463.915379	0.010307	0.005761
RS	6	0.048105	0.756567	555.531395	0.012342	0.007386
RS	7	0.058125	0.756567	585.141207	0.013000	0.008842
RS	8	0.068822	0.703343	661.985168	0.014707	0.010579
RS	9	0.080242	0.703343	695.129346	0.015444	0.012079
RS	10	0.092435	0.688929	744.224317	0.016535	0.013509
RS	11	0.105454	0.688929	779.361247	0.017315	0.014969
RS	12	0.119352	0.707011	794.462940	0.017651	0.015824
RS	13	0.134191	0.707011	830.198446	0.018445	0.016981
RS	14	0.150034	0.751826	815.224709	0.018112	0.017176
RS	15	0.166949	0.751826	850.593717	0.018898	0.018148
RS	16	0.185007	0.815498	817.746457	0.018168	0.018022
RS	17	0.204288	0.815498	852.247882	0.018935	0.018876
RS	18	0.224873	0.893605	810.197954	0.018000	0.018478
RS	19	0.246850	0.893605	843.586784	0.018742	0.019122
RS	20	0.270314	0.980505	800.137580	0.017777	0.018515
RS	21	0.295365	0.980505	832.329717	0.018492	0.018952
RS	22	0.322111	1.067353	794.905958	0.017661	0.018308
RS	23	0.350667	1.067353	825.904683	0.018349	0.018643
RS	24	0.381154	1.143501	800.304309	0.017780	0.018170
RS	25	0.413704	1.143501	830.096076	0.018442	0.018546
RS	26	0.448455	1.200999	818.807765	0.018192	0.018389
RS	27	0.485558	1.200999	847.220034	0.018823	0.018902
RS	28	0.525170	1.238071	849.012833	0.018863	0.019084
RS	29	0.567462	1.238071	875.583332	0.019453	0.019738
RS	30	0.612615	1.258580	886.470966	0.019695	0.020175
RS	31	0.660823	1.258580	910.391188	0.020226	0.020902
RS	32	0.712292	1.268561	925.324718	0.020558	0.021460
RS	33	0.767243	1.268561	945.481076	0.021006	0.022164
RS	34	0.825911	1.273586	959.503197	0.021317	0.022700
RS	35	0.888548	1.273586	974.597045	0.021653	0.023279
RS	36	0.955422	1.277950	983.319508	0.021847	0.023659
RS	37	1.026821	1.277950	992.043893	0.022040	0.024021
RS	38	1.103049	1.284295	992.248208	0.022045	0.024146
RS	39	1.184434	1.284295	993.476899	0.022072	0.024236
RS	40	1.271325	1.293827	983.356824	0.021847	0.024059
RS	41	1.364093	1.293827	976.305967	0.021691	0.023862
RS	42	1.463138	1.306740	955.401846	0.021226	0.023383
RS	43	1.568883	1.306740	939.743718	0.020878	0.022912
RS	44	1.681781	1.322444	908.803588	0.020191	0.022167
RS	45	1.802317	1.322444	884.716583	0.019656	0.021463
RS	46	1.931006	1.339576	845.511135	0.018785	0.020519
RS	47	2.068402	1.339576	813.655869	0.018077	0.019644
RS	48	2.215092	1.356262	768.494586	0.017074	0.018577
RS	49	2.371706	1.356262	729.956949	0.016218	0.017590
RS	50	2.538915	1.370561	681.170029	0.015134	0.016468
RS	51	2.717435	1.370561	637.419089	0.014162	0.015416
RS	52	2.908031	1.380906	587.070865	0.013043	0.014281
RS	53	3.111522	1.380906	539.943563	0.011996	0.013198
RS	54	3.328778	1.387594	489.436781	0.010874	0.012069
RS	55	3.560731	1.387594	441.220755	0.009803	0.010980
RS	56	3.808376	1.387594	393.227825	0.008736	0.009893
RS	57	4.072774	1.387594	346.198486	0.007692	0.008817
RS	58	4.355058	1.424139	293.912182	0.006530	0.007661
RS	59	4.656439	1.424139	253.325312	0.005628	0.006676
RS	60	4.978207	1.424139	215.203234	0.004781	0.005731
RS	61	5.321743	1.424139	180.012439	0.003999	0.004841
RS	62	5.688518	1.424139	148.110304	0.003291	0.004019
RS	63	6.080106	1.424139	478.723611	0.010636	0.013284
PA	4+25*2+4+6 0.141322666 0.030711204 6.080106042 1.143128629 0.858760120 0.756567314 0.703342965 0.688929300 0.707011043 0.751825546 0.815498406 0.893604829 0.980504836 1.067353041 1.143501370 1.200998664 1.238070663 1.258579750 1.268560838 1.273585996 1.277950230 1.284294585 1.293826584 1.306739828 1.322444315 1.339576403 1.356261809 1.370561185 1.380906025 1.387593708 1.424138564
//
IT	4529
RD	3
LK	-499479.692642
QD	-465.066902 -> -376.251601
RI	0.0266020083
TR	0.136010	0.030951
MT	6.336722
MM	C_pi: 1.191578, n_recomb: 47556.389252
RS	0	0.000000	1.434304	221.966570	0.004667	0.000160
RS	1	0.006834	1.434304	235.995730	0.004962	0.001178
RS	2	0.014135	1.434304	250.828988	0.005274	0.002359
RS	3	0.021935	1.434304	266.500816	0.005604	0.003048
RS	4	0.030267	0.964790	420.155086	0.008835	0.004605
RS	5	0.039170	0.964790	444.668524	0.009350	0.005287
RS	6	0.048680	0.802896	564.543316	0.011871	0.007093
RS	7	0.058841	0.802896	595.378863	0.012519	0.008388
RS	8	0.069696	0.710931	707.837239	0.014884	0.010479
RS	9	0.081293	0.710931	743.699000	0.015638	0.011934
RS	10	0.093682	0.674648	822.051166	0.017286	0.013686
RS	11	0.106918	0.674648	860.773765	0.018100	0.015197
RS	12	0.121059	0.681904	890.612967	0.018728	0.016230
RS	13	0.136166	0.681904	930.151953	0.019559	0.017545
RS	14	0.152305	0.724932	913.054361	0.019199	0.017665
RS	15	0.169547	0.724932	952.015673	0.020019	0.018811
RS	16	0.187967	0.794040	905.807893	0.019047	0.018400
RS	17	0.207647	0.794040	943.521260	0.019840	0.019440
RS	18	0.228671	0.884415	882.119047	0.018549	0.018648
RS	19	0.251132	0.884415	918.304879	0.019310	0.019489
RS	20	0.275128	0.989966	853.850212	0.017954	0.018457
RS	21	0.300764	0.989966	888.462462	0.018682	0.019082
RS	22	0.328151	1.099405	832.170550	0.017499	0.018052
RS	23	0.357411	1.099405	865.310873	0.018195	0.018548
RS	24	0.388669	1.197147	825.800983	0.017365	0.017781
RS	25	0.422064	1.197147	857.606482	0.018033	0.018287
RS	26	0.457742	1.270062	838.644391	0.017635	0.017950
RS	27	0.495857	1.270062	869.106780	0.018275	0.018563
RS	28	0.536577	1.314147	869.149644	0.018276	0.018675
RS	29	0.580080	1.314147	897.920692	0.018881	0.019409
RS	30	0.626556	1.334699	911.532332	0.019167	0.019862
RS	31	0.676208	1.334699	937.816394	0.019720	0.020655
RS	32	0.729253	1.340907	958.015270	0.020145	0.021279
RS	33	0.785923	1.340907	980.603429	0.020620	0.022039
RS	34	0.846465	1.341332	1000.482644	0.021038	0.022657
RS	35	0.911146	1.341332	1017.911202	0.021404	0.023282
RS	36	0.980246	1.342444	1031.360648	0.021687	0.023723
RS	37	1.054069	1.342444	1042.157582	0.021914	0.024121
RS	38	1.132936	1.348091	1044.809179	0.021970	0.024262
RS	39	1.217194	1.348091	1047.753013	0.022032	0.024378
RS	40	1.307209	1.359868	1037.426022	0.021815	0.024169
RS	41	1.403376	1.359868	1031.741302	0.021695	0.023992
RS	42	1.506114	1.377851	1008.276707	0.021202	0.023439
RS	43	1.615874	1.377851	993.734680	0.020896	0.022990
RS	44	1.733135	1.400902	958.698769	0.020159	0.022151
RS	45	1.858409	1.400902	935.607750	0.019674	0.021477
RS	46	1.992244	1.426693	891.848097	0.018753	0.020443
RS	47	2.135225	1.426693	860.943872	0.018104	0.019607
RS	48	2.287978	1.452077	811.739781	0.017069	0.018477
RS	49	2.451169	1.452077	774.058301	0.016277	0.017537
RS	50	2.625513	1.473814	722.281163	0.015188	0.016384
RS	51	2.811771	1.473814	679.100637	0.014280	0.015383
RS	52	3.010757	1.489315	626.821300	0.013181	0.014249
RS	53	3.223342	1.489315	579.696166	0.012190	0.013213
RS	54	3.450455	1.498720	527.784447	0.011098	0.012105
RS	55	3.693089	1.498720	478.754460	0.010067	0.011052
RS	56	3.952304	1.498720	429.449078	0.009030	0.009994
RS	57	4.229233	1.498720	380.645742	0.008004	0.008939
RS	58	4.525087	1.553699	322.481886	0.006781	0.007717
RS	59	4.841160	1.553699	280.537394	0.005899	0.006766
RS	60	5.178832	1.553699	240.644319	0.005060	0.005847
RS	61	5.539581	1.553699	203.349290	0.004276	0.004973
RS	62	5.924982	1.553699	169.100985	0.003556	0.004159
RS	63	6.336722	1.553699	571.215248	0.012011	0.014231
PA	4+25*2+4+6 0.136010073 0.030951304 6.336721845 1.434303870 0.964789653 0.802896037 0.710930603 0.674648440 0.681904362 0.724932433 0.794039559 0.884414618 0.989965765 1.099404966 1.197146618 1.270061676 1.314146569 1.334698801 1.340906513 1.341331973 1.342444410 1.348090678 1.359868343 1.377850732 1.400902396 1.426693100 1.452076588 1.473813754 1.489315424 1.498719536 1.553698532
//
IT	4253
RD	4
LK	-499310.523924
QD	-415.828743 -> -343.450591
RI	0.0219457133
TR	0.131950	0.031411
MT	6.521836
MM	C_pi: 1.238823, n_recomb: 50125.701009
RS	0	0.000000	1.744647	193.581485	0.003862	0.000143
RS	1	0.006882	1.744647	206.084226	0.004111	0.001047
RS	2	0.014238	1.744647	219.334562	0.004376	0.002096
RS	3	0.022099	1.744647	233.368705	0.004656	0.002676
RS	4	0.030502	1.087932	397.442499	0.007929	0.004397
RS	5	0.039483	1.087932	421.243937	0.008404	0.004899
RS	6	0.049082	0.869094	557.908022	0.011130	0.006804
RS	7	0.059342	0.869094	589.164215	0.011754	0.007936
RS	8	0.070308	0.737153	732.042842	0.014604	0.010321
RS	9	0.082029	0.737153	769.806128	0.015358	0.011685
RS	10	0.094556	0.678339	878.032279	0.017517	0.013771
RS	11	0.107945	0.678339	919.693216	0.018348	0.015254
RS	12	0.122256	0.673527	968.787530	0.019327	0.016539
RS	13	0.137551	0.673527	1011.672391	0.020183	0.017908
RS	14	0.153900	0.712405	997.908733	0.019908	0.018078
RS	15	0.171373	0.712405	1040.162442	0.020751	0.019300
RS	16	0.190049	0.783396	985.499300	0.019661	0.018749
RS	17	0.210010	0.783396	1026.256902	0.020474	0.019876
RS	18	0.231344	0.881459	949.636234	0.018945	0.018833
RS	19	0.254147	0.881459	988.557647	0.019722	0.019770
RS	20	0.278520	1.000541	906.537702	0.018085	0.018442
RS	21	0.304569	1.000541	943.580046	0.018824	0.019160
RS	22	0.332411	1.127674	871.275358	0.017382	0.017853
RS	23	0.362170	1.127674	906.599162	0.018087	0.018430
RS	24	0.393976	1.242831	855.556924	0.017068	0.017458
RS	25	0.427972	1.242831	889.416897	0.017744	0.018024
RS	26	0.464306	1.327702	864.720844	0.017251	0.017575
RS	27	0.503142	1.327702	897.251226	0.017900	0.018230
RS	28	0.544650	1.375829	897.129924	0.017898	0.018319
RS	29	0.589014	1.375829	928.082236	0.018515	0.019082
RS	30	0.636432	1.393905	945.750136	0.018868	0.019582
RS	31	0.687113	1.393905	974.325325	0.019438	0.020399
RS	32	0.741282	1.394352	1000.911166	0.019968	0.021113
RS	33	0.799178	1.394352	1025.779967	0.020464	0.021894
RS	34	0.861059	1.388699	1052.397493	0.020995	0.022613
RS	35	0.927199	1.388699	1071.898889	0.021384	0.023257
RS	36	0.997891	1.385466	1090.616931	0.021758	0.023778
RS	37	1.073447	1.385466	1103.085047	0.022006	0.024194
RS	38	1.154203	1.389561	1108.291377	0.022110	0.024372
RS	39	1.240517	1.389561	1112.398458	0.022192	0.024505
RS	40	1.332771	1.402884	1101.509950	0.021975	0.024281
RS	41	1.431374	1.402884	1096.504291	0.021875	0.024122
RS	42	1.536762	1.425356	1069.735586	0.021341	0.023512
RS	43	1.649404	1.425356	1055.526165	0.021058	0.023085
RS	44	1.769797	1.455310	1015.401381	0.020257	0.022167
RS	45	1.898476	1.455310	992.478849	0.019800	0.021522
RS	46	2.036010	1.489459	943.092306	0.018815	0.020410
RS	47	2.183010	1.489459	912.322863	0.018201	0.019611
RS	48	2.340125	1.523370	858.064215	0.017118	0.018422
RS	49	2.508054	1.523370	820.487947	0.016369	0.017526
RS	50	2.687539	1.552449	764.866862	0.015259	0.016344
RS	51	2.879377	1.552449	721.622230	0.014396	0.015388
RS	52	3.084416	1.573036	666.767737	0.013302	0.014254
RS	53	3.303566	1.573036	619.170238	0.012352	0.013259
RS	54	3.537799	1.585083	565.435805	0.011280	0.012167
RS	55	3.788151	1.585083	515.302497	0.010280	0.011145
RS	56	4.055732	1.585083	464.488105	0.009266	0.010112
RS	57	4.341728	1.585083	413.801467	0.008255	0.009075
RS	58	4.647406	1.658358	349.502287	0.006973	0.007790
RS	59	4.974120	1.658358	306.254702	0.006110	0.006868
RS	60	5.323319	1.658358	264.712097	0.005281	0.005970
RS	61	5.696550	1.658358	225.482933	0.004498	0.005110
RS	62	6.095467	1.658358	189.088360	0.003772	0.004303
RS	63	6.521836	1.658358	662.293737	0.013213	0.015190
PA	4+25*2+4+6 0.131950164 0.031410640 6.521836194 1.744647085 1.087932422 0.869093979 0.737152787 0.678338631 0.673527008 0.712405181 0.783396338 0.881459192 1.000540684 1.127673929 1.242831262 1.327701764 1.375828652 1.393904982 1.394352182 1.388699242 1.385466171 1.389560907 1.402884031 1.425355789 1.455309849 1.489458964 1.523369973 1.552448880 1.573035586 1.585082975 1.658358418
//
IT	4582
RD	5
LK	-499170.121868
QD	-377.170577 -> -314.499755
RI	0.0184769709
TR	0.128579	0.031955
MT	6.667956
MM	C_pi: 1.279530, n_recomb: 52619.408172
RS	0	0.000000	2.033400	175.171152	0.003329	0.000131
RS	1	0.006919	2.033400	186.654419	0.003547	0.000960
RS	2	0.014317	2.033400	198.843599	0.003779	0.001921
RS	3	0.022226	2.033400	211.775407	0.004025	0.002433
RS	4	0.030683	1.210616	378.166784	0.007187	0.004228
RS	5	0.039725	1.210616	401.279852	0.007626	0.004601
RS	6	0.049393	0.942390	546.050078	0.010377	0.006531
RS	7	0.059729	0.942390	577.342459	0.010972	0.007524
RS	8	0.070781	0.770652	744.844094	0.014155	0.010133
RS	9	0.082597	0.770652	784.000280	0.014899	0.011402
RS	10	0.095231	0.689539	920.342359	0.017491	0.013788
RS	11	0.108739	0.689539	964.494916	0.018330	0.015218
RS	12	0.123182	0.672543	1034.581775	0.019662	0.016766
RS	13	0.138624	0.672543	1080.475834	0.020534	0.018148
RS	14	0.155134	0.706460	1073.159821	0.020395	0.018420
RS	15	0.172787	0.706460	1118.458453	0.021256	0.019676
RS	16	0.191661	0.777754	1058.323648	0.020113	0.019057
RS	17	0.211841	0.777754	1101.948274	0.020942	0.020227
RS	18	0.233417	0.881187	1012.591735	0.019244	0.019005
RS	19	0.256486	0.881187	1054.126986	0.020033	0.019994
RS	20	0.281151	1.011032	956.495805	0.018178	0.018437
RS	21	0.307523	1.011032	995.882207	0.018926	0.019207
RS	22	0.335720	1.153134	909.105820	0.017277	0.017683
RS	23	0.365867	1.153134	946.540579	0.017988	0.018304
RS	24	0.398101	1.283454	885.160283	0.016822	0.017173
RS	25	0.432564	1.283454	920.998868	0.017503	0.017769
RS	26	0.469412	1.378511	891.468340	0.016942	0.017240
RS	27	0.508810	1.378511	925.980663	0.017598	0.017911
RS	28	0.550934	1.429260	926.357442	0.017605	0.017995
RS	29	0.595972	1.429260	959.395124	0.018233	0.018766
RS	30	0.644126	1.443739	981.656369	0.018656	0.019323
RS	31	0.695612	1.443739	1012.417471	0.019240	0.020145
RS	32	0.750660	1.437624	1045.881598	0.019876	0.020954
RS	33	0.809518	1.437624	1072.910022	0.020390	0.021741
RS	34	0.872447	1.425348	1106.719806	0.021033	0.022564
RS	35	0.939731	1.425348	1128.142217	0.021440	0.023218
RS	36	1.011670	1.417348	1152.483192	0.021902	0.023824
RS	37	1.088586	1.417348	1166.422663	0.022167	0.024252
RS	38	1.170824	1.419464	1174.356428	0.022318	0.024473
RS	39	1.258753	1.419464	1179.370249	0.022413	0.024621
RS	40	1.352765	1.433846	1167.864456	0.022195	0.024391
RS	41	1.453281	1.433846	1163.231471	0.022107	0.024250
RS	42	1.560753	1.460270	1132.895272	0.021530	0.023594
RS	43	1.675660	1.460270	1118.682434	0.021260	0.023189
RS	44	1.798518	1.496595	1073.074092	0.020393	0.022201
RS	45	1.929877	1.496595	1049.979994	0.019954	0.021585
RS	46	2.070324	1.538639	994.537193	0.018901	0.020402
RS	47	2.220488	1.538639	963.582415	0.018312	0.019639
RS	48	2.381043	1.580722	903.878161	0.017178	0.018396
RS	49	2.552706	1.580722	866.129335	0.016460	0.017540
RS	50	2.736247	1.616889	806.358563	0.015324	0.016330
RS	51	2.932487	1.616889	762.837091	0.014497	0.015415
RS	52	3.142305	1.642383	705.210790	0.013402	0.014279
RS	53	3.366640	1.642383	657.014628	0.012486	0.013320
RS	54	3.606496	1.656949	601.377375	0.011429	0.012242
RS	55	3.862949	1.656949	550.113252	0.010455	0.011248
RS	56	4.137145	1.656949	497.813047	0.009461	0.010236
RS	57	4.430313	1.656949	445.312249	0.008463	0.009215
RS	58	4.743765	1.748256	374.821265	0.007123	0.007870
RS	59	5.078906	1.748256	330.415552	0.006279	0.006973
RS	60	5.437234	1.748256	287.403140	0.005462	0.006094
RS	61	5.820355	1.748256	246.442137	0.004683	0.005246
RS	62	6.229984	1.748256	208.113671	0.003955	0.004444
RS	63	6.667956	1.748256	751.943517	0.014290	0.016138
PA	4+25*2+4+6 0.128579331 0.031955198 6.667955787 2.033399983 1.210615536 0.942389719 0.770652318 0.689539302 0.672542965 0.706459730 0.777754202 0.881186830 1.011032002 1.153134284 1.283453550 1.378511007 1.429259681 1.443738957 1.437623833 1.425348445 1.417348081 1.419464449 1.433845585 1.460270057 1.496595461 1.538638975 1.580722112 1.616889346 1.642383276 1.656948844 1.748256459
//
IT	4266
RD	6
LK	-499047.810675
QD	-343.962801 -> -288.523552
RI	0.0159818811
TR	0.125643	0.032526
MT	6.791075
MM	C_pi: 1.315720, n_recomb: 55022.185254
RS	0	0.000000	2.279236	164.012162	0.002981	0.000122
RS	1	0.006950	2.279236	174.878251	0.003178	0.000902
RS	2	0.014382	2.279236	186.424871	0.003388	0.001807
RS	3	0.022331	2.279236	198.689002	0.003611	0.002278
RS	4	0.030833	1.324916	363.677511	0.006610	0.004092
RS	5	0.039925	1.324916	386.258617	0.007020	0.004375
RS	6	0.049649	1.017704	533.191506	0.009690	0.006278
RS	7	0.060049	1.017704	564.347048	0.010257	0.007159
RS	8	0.071172	0.807090	751.508636	0.013658	0.009929
RS	9	0.083068	0.807090	791.729765	0.014389	0.011112
RS	10	0.095790	0.704209	953.790272	0.017335	0.013757
RS	11	0.109397	0.704209	1000.113500	0.018177	0.015129
RS	12	0.123949	0.675242	1091.657492	0.019840	0.016931
RS	13	0.139513	0.675242	1140.309027	0.020725	0.018307
RS	14	0.156158	0.703922	1141.337238	0.020743	0.018704
RS	15	0.173960	0.703922	1189.487001	0.021618	0.019976
RS	16	0.192999	0.774714	1125.847487	0.020462	0.019326
RS	17	0.213362	0.774714	1172.188100	0.021304	0.020521
RS	18	0.235139	0.882186	1071.711240	0.019478	0.019162
RS	19	0.258430	0.882186	1115.742229	0.020278	0.020181
RS	20	0.283339	1.021106	1003.724637	0.018242	0.018437
RS	21	0.309980	1.021106	1045.357320	0.018999	0.019237
RS	22	0.338472	1.176520	945.012250	0.017175	0.017532
RS	23	0.368944	1.176520	984.465507	0.017892	0.018178
RS	24	0.401533	1.320710	913.400411	0.016601	0.016914
RS	25	0.436388	1.320710	951.120182	0.017286	0.017527
RS	26	0.473665	1.425068	917.175665	0.016669	0.016933
RS	27	0.513532	1.425068	953.565795	0.017331	0.017609
RS	28	0.556170	1.477814	954.679870	0.017351	0.017696
RS	29	0.601771	1.477814	989.697673	0.017987	0.018465
RS	30	0.650542	1.488268	1016.714213	0.018478	0.019079
RS	31	0.702701	1.488268	1049.562447	0.019075	0.019898
RS	32	0.758486	1.475352	1090.082176	0.019812	0.020799
RS	33	0.818147	1.475352	1119.180619	0.020341	0.021586
RS	34	0.881955	1.456338	1160.410375	0.021090	0.022510
RS	35	0.950196	1.456338	1183.667673	0.021513	0.023168
RS	36	1.023181	1.443449	1213.881750	0.022062	0.023858
RS	37	1.101237	1.443449	1229.198618	0.022340	0.024296
RS	38	1.184719	1.443361	1240.063559	0.022538	0.024564
RS	39	1.274001	1.443361	1245.873544	0.022643	0.024726
RS	40	1.369489	1.458434	1233.848441	0.022425	0.024497
RS	41	1.471613	1.458434	1229.461225	0.022345	0.024373
RS	42	1.580833	1.488329	1195.541802	0.021728	0.023678
RS	43	1.697645	1.488329	1181.190742	0.021468	0.023295
RS	44	1.822574	1.530493	1130.002368	0.020537	0.022245
RS	45	1.956185	1.530493	1106.605058	0.020112	0.021657
RS	46	2.099081	1.579927	1044.979045	0.018992	0.020410
RS	47	2.251909	1.579927	1013.719944	0.018424	0.019680
RS	48	2.415357	1.629760	948.457495	0.017238	0.018387
RS	49	2.590164	1.629760	910.438210	0.016547	0.017568
RS	50	2.777120	1.672692	846.440948	0.015384	0.016332
RS	51	2.977068	1.672692	802.577093	0.014586	0.015454
RS	52	3.190912	1.702863	742.149588	0.013488	0.014315
RS	53	3.419617	1.702863	693.335082	0.012601	0.013389
RS	54	3.664216	1.719774	635.826612	0.011556	0.012324
RS	55	3.925814	1.719774	583.465476	0.010604	0.011354
RS	56	4.205592	1.719774	529.743977	0.009628	0.010361
RS	57	4.504813	1.719774	475.520618	0.008642	0.009354
RS	58	4.824829	1.828773	398.829796	0.007249	0.007950
RS	59	5.167085	1.828773	353.392665	0.006423	0.007077
RS	60	5.533127	1.828773	309.059405	0.005617	0.006214
RS	61	5.924606	1.828773	266.529288	0.004844	0.005378
RS	62	6.343292	1.828773	226.434659	0.004115	0.004581
RS	63	6.791075	1.828773	840.900474	0.015283	0.017068
PA	4+25*2+4+6 0.125642783 0.032525656 6.791075102 2.279236415 1.324916318 1.017704432 0.807090470 0.704209445 0.675242242 0.703922453 0.774714059 0.882185604 1.021105914 1.176519713 1.320709561 1.425068041 1.477814185 1.488267881 1.475351697 1.456337502 1.443449185 1.443360589 1.458434391 1.488329303 1.530492997 1.579927381 1.629759764 1.672692271 1.702863161 1.719774415 1.828772651
//
IT	4684
RD	7
LK	-498939.377257
QD	-314.703834 -> -265.215618
RI	0.0141777089
TR	0.123013	0.033095
MT	6.899393
MM	C_pi: 1.348738, n_recomb: 57338.237512
RS	0	0.000000	2.475869	157.817563	0.002752	0.000117
RS	1	0.006976	2.475869	168.355588	0.002936	0.000863
RS	2	0.014439	2.475869	179.562239	0.003132	0.001734
RS	3	0.022422	2.475869	191.474899	0.003339	0.002183
RS	4	0.030962	1.427665	353.529215	0.006166	0.003983
RS	5	0.040098	1.427665	375.754222	0.006553	0.004204
RS	6	0.049872	1.092927	520.877020	0.009084	0.006043
RS	7	0.060327	1.092927	551.823653	0.009624	0.006835
RS	8	0.071512	0.844661	754.713862	0.013162	0.009720
RS	9	0.083476	0.844661	795.778000	0.013879	0.010829
RS	10	0.096276	0.720592	981.188253	0.017112	0.013693
RS	11	0.109968	0.720592	1029.441040	0.017954	0.015009
RS	12	0.124616	0.679946	1142.341828	0.019923	0.017049
RS	13	0.140285	0.679946	1193.556416	0.020816	0.018412
RS	14	0.157048	0.703304	1204.192723	0.021002	0.018943
RS	15	0.174979	0.703304	1255.041421	0.021888	0.020223
RS	16	0.194162	0.773119	1189.314176	0.020742	0.019566
RS	17	0.214683	0.773119	1238.247692	0.021595	0.020775
RS	18	0.236636	0.883763	1127.792580	0.019669	0.019306
RS	19	0.260120	0.883763	1174.217904	0.020479	0.020344
RS	20	0.285242	1.030612	1048.635724	0.018289	0.018439
RS	21	0.312117	1.030612	1092.425873	0.019052	0.019261
RS	22	0.340866	1.198220	979.077178	0.017075	0.017396
RS	23	0.371621	1.198220	1020.461343	0.017797	0.018058
RS	24	0.404522	1.355489	940.079592	0.016395	0.016679
RS	25	0.439718	1.355489	979.586662	0.017084	0.017300
RS	26	0.477369	1.468717	941.408144	0.016419	0.016650
RS	27	0.517647	1.468717	979.575908	0.017084	0.017327
RS	28	0.560734	1.523247	981.453575	0.017117	0.017417
RS	29	0.606828	1.523247	1018.352165	0.017760	0.018180
RS	30	0.656136	1.529593	1050.090480	0.018314	0.018846
RS	31	0.708885	1.529593	1084.937847	0.018922	0.019659
RS	32	0.765314	1.509905	1132.515448	0.019751	0.020645
RS	33	0.825679	1.509905	1163.614825	0.020294	0.021429
RS	34	0.890255	1.484228	1212.355954	0.021144	0.022449
RS	35	0.959336	1.484228	1237.397869	0.021581	0.023110
RS	36	1.033236	1.466471	1273.658520	0.022213	0.023882
RS	37	1.112291	1.466471	1290.313924	0.022504	0.024327
RS	38	1.196861	1.464059	1304.311149	0.022748	0.024644
RS	39	1.287331	1.464059	1310.881076	0.022862	0.024818
RS	40	1.384113	1.479542	1298.506430	0.022646	0.024595
RS	41	1.487646	1.479542	1294.327242	0.022574	0.024488
RS	42	1.598401	1.512490	1256.931204	0.021921	0.023761
RS	43	1.716883	1.512490	1242.404104	0.021668	0.023399
RS	44	1.843630	1.560001	1185.687472	0.020679	0.022294
RS	45	1.979219	1.560001	1161.952180	0.020265	0.021733
RS	46	2.124267	1.616337	1094.167024	0.019083	0.020427
RS	47	2.279434	1.616337	1062.573817	0.018532	0.019729
RS	48	2.445425	1.673490	991.771098	0.017297	0.018390
RS	49	2.622996	1.673490	953.459199	0.016629	0.017605
RS	50	2.812954	1.722850	885.259812	0.015439	0.016345
RS	51	3.016164	1.722850	841.045475	0.014668	0.015500
RS	52	3.233550	1.757446	777.857563	0.013566	0.014359
RS	53	3.466101	1.757446	728.440160	0.012704	0.013461
RS	54	3.714875	1.776510	669.130805	0.011670	0.012408
RS	55	3.981004	1.776510	615.717560	0.010738	0.011460
RS	56	4.265698	1.776510	560.639876	0.009778	0.010484
RS	57	4.570252	1.776510	504.776487	0.008803	0.009490
RS	58	4.896052	1.902807	421.889848	0.007358	0.008029
RS	59	5.244581	1.902807	375.518158	0.006549	0.007177
RS	60	5.617423	1.902807	329.977154	0.005755	0.006330
RS	61	6.016275	1.902807	286.001090	0.004988	0.005503
RS	62	6.442951	1.902807	244.267051	0.004260	0.004711
RS	63	6.899393	1.902807	929.783153	0.016216	0.017976
PA	4+25*2+4+6 0.123012781 0.033094783 6.899392509 2.475868935 1.427664755 1.092927090 0.844661137 0.720592125 0.679945735 0.703304174 0.773118936 0.883763495 1.030612174 1.198219515 1.355488560 1.468717355 1.523247160 1.529592885 1.509904751 1.484228128 1.466471116 1.464058614 1.479542255 1.512490368 1.560001474 1.616336530 1.673490424 1.722849861 1.757446241 1.776510352 1.902807396
//
IT	4304
RD	8
LK	-498842.488760
QD	-288.715129 -> -244.316114
RI	0.0128493783
TR	0.120618	0.033650
MT	6.997339
MM	C_pi: 1.379422, n_recomb: 59574.454835
RS	0	0.000000	2.626287	154.981038	0.002601	0.000113
RS	1	0.007000	2.626287	165.392561	0.002776	0.000837
RS	2	0.014489	2.626287	176.470950	0.002962	0.001688
RS	3	0.022503	2.626287	188.254215	0.003160	0.002127
RS	4	0.031078	1.518166	346.891837	0.005823	0.003895
RS	5	0.040253	1.518166	368.917676	0.006193	0.004076
RS	6	0.050070	1.167186	509.574578	0.008554	0.005827
RS	7	0.060575	1.167186	540.286890	0.009069	0.006548
RS	8	0.071814	0.882587	755.832765	0.012687	0.009511
RS	9	0.083841	0.882587	797.580463	0.013388	0.010557
RS	10	0.096709	0.737862	1004.201862	0.016856	0.013606
RS	11	0.110478	0.737862	1054.193778	0.017695	0.014871
RS	12	0.125211	0.685816	1188.110512	0.019943	0.017131
RS	13	0.140975	0.685816	1241.731226	0.020843	0.018479
RS	14	0.157843	0.703836	1262.889354	0.021199	0.019148
RS	15	0.175891	0.703836	1316.313614	0.022095	0.020431
RS	16	0.195202	0.772355	1249.608046	0.020976	0.019783
RS	17	0.215865	0.772355	1301.032890	0.021839	0.021001
RS	18	0.237975	0.885540	1181.481580	0.019832	0.019442
RS	19	0.261632	0.885540	1230.215399	0.020650	0.020493
RS	20	0.286945	1.039462	1091.656659	0.018324	0.018446
RS	21	0.314030	1.039462	1137.526955	0.019094	0.019282
RS	22	0.343011	1.218434	1011.546100	0.016980	0.017274
RS	23	0.374020	1.218434	1054.783028	0.017705	0.017947
RS	24	0.407200	1.388251	965.296944	0.016203	0.016463
RS	25	0.442702	1.388251	1006.506133	0.016895	0.017089
RS	26	0.480690	1.510152	964.148716	0.016184	0.016388
RS	27	0.521336	1.510152	1004.002258	0.016853	0.017062
RS	28	0.564828	1.566456	1006.564923	0.016896	0.017155
RS	29	0.611364	1.566456	1045.252869	0.017545	0.017911
RS	30	0.661157	1.568786	1081.573234	0.018155	0.018624
RS	31	0.714435	1.568786	1118.340003	0.018772	0.019430
RS	32	0.771443	1.542477	1172.878960	0.019688	0.020493
RS	33	0.832441	1.542477	1205.921293	0.020242	0.021274
RS	34	0.897709	1.510303	1262.173732	0.021186	0.022382
RS	35	0.967546	1.510303	1288.967598	0.021636	0.023045
RS	36	1.042270	1.487761	1331.387783	0.022348	0.023895
RS	37	1.122226	1.487761	1349.369824	0.022650	0.024348
RS	38	1.207777	1.482969	1366.678987	0.022941	0.024713
RS	39	1.299318	1.482969	1374.009533	0.023064	0.024898
RS	40	1.397265	1.498644	1361.478176	0.022853	0.024685
RS	41	1.502069	1.498644	1357.513664	0.022787	0.024593
RS	42	1.614209	1.534291	1316.804657	0.022104	0.023840
RS	43	1.734198	1.534291	1302.111314	0.021857	0.023498
RS	44	1.862586	1.586711	1239.993460	0.020814	0.022345
RS	45	1.999960	1.586711	1215.931648	0.020410	0.021808
RS	46	2.146951	1.649493	1142.086307	0.019171	0.020449
RS	47	2.304230	1.649493	1110.170540	0.018635	0.019780
RS	48	2.472519	1.713564	1033.907875	0.017355	0.018400
RS	49	2.652587	1.713564	995.315223	0.016707	0.017646
RS	50	2.845259	1.769018	922.986557	0.015493	0.016363
RS	51	3.051417	1.769018	878.437816	0.014745	0.015549
RS	52	3.272006	1.807793	812.558817	0.013639	0.014405
RS	53	3.508036	1.807793	762.566829	0.012800	0.013535
RS	54	3.760587	1.828809	701.542989	0.011776	0.012492
RS	55	4.030816	1.828809	647.122257	0.010862	0.011564
RS	56	4.319959	1.828809	590.747422	0.009916	0.010604
RS	57	4.629342	1.828809	533.315229	0.008952	0.009622
RS	58	4.960381	1.971984	444.242562	0.007457	0.008107
RS	59	5.314591	1.971984	397.010708	0.006664	0.007274
RS	60	5.693595	1.971984	350.349239	0.005881	0.006441
RS	61	6.099128	1.971984	305.022661	0.005120	0.005624
RS	62	6.533047	1.971984	261.747776	0.004394	0.004836
RS	63	6.997339	1.971984	1018.944343	0.017104	0.018860
PA	4+25*2+4+6 0.120618239 0.033649921 6.997339016 2.626287437 1.518166150 1.167185503 0.882587177 0.737861718 0.685815799 0.703836057 0.772355090 0.885540165 1.039461921 1.218434076 1.388250612 1.510152212 1.566455724 1.568786136 1.542476586 1.510302505 1.487761027 1.482969223 1.498644393 1.534291153 1.586710751 1.649493306 1.713563505 1.769017576 1.807792547 1.828808991 1.971983880
//
IT	4824
RD	9
LK	-498755.513530
QD	-265.537332 -> -225.561942
RI	0.0118479753
TR	0.118417	0.034186
MT	7.087372
MM	C_pi: 1.408280, n_recomb: 61737.110442
RS	0	0.000000	2.738124	154.396269	0.002501	0.000111
RS	1	0.007021	2.738124	164.819053	0.002670	0.000821
RS	2	0.014535	2.738124	175.914193	0.002849	0.001662
RS	3	0.022577	2.738124	187.720532	0.003041	0.002098
RS	4	0.031183	1.596960	342.982295	0.005556	0.003824
RS	5	0.040393	1.596960	364.938052	0.005911	0.003978
RS	6	0.050251	1.240173	499.331546	0.008088	0.005626
RS	7	0.060800	1.240173	529.804476	0.008582	0.006291
RS	8	0.072090	0.920507	755.616216	0.012239	0.009306
RS	9	0.084172	0.920507	797.926921	0.012925	0.010298
RS	10	0.097103	0.755610	1023.850540	0.016584	0.013503
RS	11	0.110942	0.755610	1075.423959	0.017419	0.014722
RS	12	0.125752	0.692402	1229.921788	0.019922	0.017185
RS	13	0.141603	0.692402	1285.816333	0.020827	0.018517
RS	14	0.158566	0.705084	1318.212579	0.021352	0.019325
RS	15	0.176720	0.705084	1374.108615	0.022257	0.020609
RS	16	0.196149	0.772071	1307.346910	0.021176	0.019982
RS	17	0.216942	0.772071	1361.176812	0.022048	0.021205
RS	18	0.239194	0.887302	1233.250207	0.019976	0.019571
RS	19	0.263009	0.887302	1284.218518	0.020801	0.020632
RS	20	0.288497	1.047608	1133.135066	0.018354	0.018456
RS	21	0.315773	1.047608	1181.017927	0.019130	0.019303
RS	22	0.344965	1.237276	1042.665269	0.016889	0.017163
RS	23	0.376207	1.237276	1087.685733	0.017618	0.017846
RS	24	0.409642	1.419244	989.219993	0.016023	0.016264
RS	25	0.445424	1.419244	1032.054821	0.016717	0.016893
RS	26	0.483719	1.549734	985.511002	0.015963	0.016145
RS	27	0.524702	1.549734	1026.966793	0.016635	0.016815
RS	28	0.568563	1.607908	1030.081134	0.016685	0.016908
RS	29	0.615503	1.607908	1070.474197	0.017339	0.017656
RS	30	0.665739	1.606392	1111.187582	0.017999	0.018411
RS	31	0.719503	1.606392	1149.799869	0.018624	0.019210
RS	32	0.777041	1.573670	1211.142532	0.019618	0.020343
RS	33	0.838619	1.573670	1246.075495	0.020184	0.021121
RS	34	0.904520	1.535195	1309.783205	0.021215	0.022311
RS	35	0.975048	1.535195	1338.304041	0.021677	0.022975
RS	36	1.050528	1.507985	1386.946106	0.022465	0.023899
RS	37	1.131308	1.507985	1406.255039	0.022778	0.024358
RS	38	1.217759	1.500789	1427.036019	0.023115	0.024772
RS	39	1.310280	1.500789	1435.144856	0.023246	0.024968
RS	40	1.409297	1.516485	1422.650503	0.023044	0.024767
RS	41	1.515266	1.516485	1418.928197	0.022983	0.024690
RS	42	1.628675	1.554528	1375.093899	0.022273	0.023915
RS	43	1.750047	1.554528	1360.266335	0.022033	0.023592
RS	44	1.879941	1.611467	1292.910074	0.020942	0.022396
RS	45	2.018954	1.611467	1268.554291	0.020548	0.021882
RS	46	2.167728	1.680288	1188.782055	0.019256	0.020475
RS	47	2.326947	1.680288	1156.573834	0.018734	0.019833
RS	48	2.497345	1.750896	1074.962445	0.017412	0.018415
RS	49	2.679707	1.750896	1036.115577	0.016783	0.017689
RS	50	2.874872	1.812131	959.751637	0.015546	0.016386
RS	51	3.083741	1.812131	914.894526	0.014819	0.015600
RS	52	3.307274	1.854845	846.406939	0.013710	0.014454
RS	53	3.546502	1.854845	795.872569	0.012891	0.013608
RS	54	3.802526	1.877617	733.225450	0.011877	0.012576
RS	55	4.076526	1.877617	677.838902	0.010979	0.011667
RS	56	4.369764	1.877617	620.219711	0.010046	0.010721
RS	57	4.683590	1.877617	561.280792	0.009091	0.009749
RS	58	5.019450	2.037223	466.038843	0.007549	0.008182
RS	59	5.378891	2.037223	418.005450	0.006771	0.007366
RS	60	5.763569	2.037223	370.293022	0.005998	0.006547
RS	61	6.175255	2.037223	323.692558	0.005243	0.005739
RS	62	6.615846	2.037223	278.956524	0.004518	0.004955
RS	63	7.087372	2.037223	1108.533818	0.017956	0.019720
PA	4+25*2+4+6 0.118416540 0.034185705 7.087371926 2.738123701 1.596960194 1.240173487 0.920507478 0.755609665 0.692401541 0.705084378 0.772071002 0.887301827 1.047608243 1.237275732 1.419244023 1.549734487 1.607908145 1.606392383 1.573670491 1.535194584 1.507985165 1.500788844 1.516484526 1.554527677 1.611467073 1.680287810 1.750896381 1.812130564 1.854845191 1.877617299 2.037223066
//
IT	4590
RD	10
LK	-498677.169431
QD	-244.798589 -> -208.701262
RI	0.0110757687
TR	0.116379	0.034700
MT	7.170954
MM	C_pi: 1.435626, n_recomb: 63831.048172
RS	0	0.000000	2.819658	155.329095	0.002433	0.000109
RS	1	0.007041	2.819658	165.857148	0.002598	0.000810
RS	2	0.014577	2.819658	177.068128	0.002774	0.001647
RS	3	0.022644	2.819658	189.001880	0.002961	0.002086
RS	4	0.031279	1.665087	341.170879	0.005345	0.003768
RS	5	0.040522	1.665087	363.159557	0.005689	0.003905
RS	6	0.050416	1.311816	490.054922	0.007677	0.005441
RS	7	0.061007	1.311816	520.291809	0.008151	0.006060
RS	8	0.072343	0.958255	754.487143	0.011820	0.009105
RS	9	0.084477	0.958255	797.265286	0.012490	0.010051
RS	10	0.097465	0.773602	1040.814130	0.016306	0.013390
RS	11	0.111368	0.773602	1093.834222	0.017136	0.014566
RS	12	0.126250	0.699441	1268.419339	0.019872	0.017217
RS	13	0.142180	0.699441	1326.471774	0.020781	0.018532
RS	14	0.159231	0.706798	1370.678443	0.021474	0.019480
RS	15	0.177483	0.706798	1428.955266	0.022387	0.020763
RS	16	0.197020	0.772057	1362.952005	0.021352	0.020166
RS	17	0.217932	0.772057	1419.111029	0.022232	0.021393
RS	18	0.240317	0.888921	1283.436822	0.020107	0.019695
RS	19	0.264277	0.888921	1336.573966	0.020939	0.020763
RS	20	0.289925	1.055037	1173.324100	0.018382	0.018471
RS	21	0.317379	1.055037	1223.159100	0.019162	0.019327
RS	22	0.346765	1.254824	1072.631454	0.016804	0.017065
RS	23	0.378221	1.254824	1119.373259	0.017537	0.017754
RS	24	0.411891	1.448619	1012.004575	0.015854	0.016081
RS	25	0.447932	1.448619	1056.395784	0.016550	0.016711
RS	26	0.486511	1.587667	1005.628463	0.015755	0.015918
RS	27	0.527805	1.587667	1048.610015	0.016428	0.016584
RS	28	0.572007	1.647858	1052.118082	0.016483	0.016675
RS	29	0.619321	1.647858	1094.137879	0.017141	0.017416
RS	30	0.669967	1.642699	1139.031362	0.017844	0.018206
RS	31	0.724178	1.642699	1179.419269	0.018477	0.018998
RS	32	0.782206	1.603788	1247.379712	0.019542	0.020195
RS	33	0.844320	1.603788	1284.153348	0.020118	0.020969
RS	34	0.910807	1.559216	1355.220768	0.021231	0.022235
RS	35	0.981976	1.559216	1385.445816	0.021705	0.022901
RS	36	1.058155	1.527464	1440.336205	0.022565	0.023895
RS	37	1.139697	1.527464	1460.976097	0.022888	0.024360
RS	38	1.226981	1.517866	1485.357034	0.023270	0.024821
RS	39	1.320410	1.517866	1494.268574	0.023410	0.025027
RS	40	1.420417	1.533443	1481.998945	0.023218	0.024841
RS	41	1.527466	1.533443	1478.555131	0.023164	0.024777
RS	42	1.642051	1.573622	1431.791167	0.022431	0.023986
RS	43	1.764704	1.573622	1416.870834	0.022197	0.023679
RS	44	1.895993	1.634742	1344.451178	0.021063	0.022445
RS	45	2.036526	1.634742	1319.843201	0.020677	0.021952
RS	46	2.186953	1.709230	1234.295266	0.019337	0.020503
RS	47	2.347971	1.709230	1201.832580	0.018828	0.019885
RS	48	2.520326	1.786026	1114.999793	0.017468	0.018432
RS	49	2.704816	1.786026	1075.931259	0.016856	0.017733
RS	50	2.902296	1.852745	995.635871	0.015598	0.016412
RS	51	3.113680	1.852745	950.500299	0.014891	0.015651
RS	52	3.339946	1.899175	879.490950	0.013778	0.014505
RS	53	3.582144	1.899175	828.447516	0.012979	0.013681
RS	54	3.841393	1.923515	764.269461	0.011973	0.012658
RS	55	4.118896	1.923515	707.956319	0.011091	0.011766
RS	56	4.415938	1.923515	649.141173	0.010170	0.010834
RS	57	4.733893	1.923515	588.751537	0.009224	0.009871
RS	58	5.074234	2.099082	487.366623	0.007635	0.008254
RS	59	5.438538	2.099082	438.579871	0.006871	0.007455
RS	60	5.828492	2.099082	389.874238	0.006108	0.006649
RS	61	6.245901	2.099082	342.064133	0.005359	0.005848
RS	62	6.692699	2.099082	295.934303	0.004636	0.005069
RS	63	7.170954	2.099082	1198.562784	0.018777	0.020556
PA	4+25*2+4+6 0.116379374 0.034700239 7.170954271 2.819657600 1.665086893 1.311816257 0.958254547 0.773601744 0.699440612 0.706797706 0.772057380 0.888921237 1.055037380 1.254824069 1.448618959 1.587666606 1.647857588 1.642699428 1.603787926 1.559215674 1.527463872 1.517865967 1.533443046 1.573622446 1.634742133 1.709230412 1.786026151 1.852745442 1.899175167 1.923514865 2.099082232
//
IT	5151
RD	11
LK	-498606.397979
QD	-226.184542 -> -193.506180
RI	0.0104655462
TR	0.114486	0.035193
MT	7.249053
MM	C_pi: 1.461670, n_recomb: 65860.015002
RS	0	0.000000	2.878769	157.259450	0.002388	0.000107
RS	1	0.007059	2.878769	167.954959	0.002550	0.000803
RS	2	0.014616	2.878769	179.347374	0.002723	0.001640
RS	3	0.022707	2.878769	191.477658	0.002907	0.002085
RS	4	0.031368	1.723639	340.995549	0.005178	0.003723
RS	5	0.040642	1.723639	363.099671	0.005513	0.003850
RS	6	0.050569	1.382175	481.604078	0.007313	0.005270
RS	7	0.061198	1.382175	511.610632	0.007768	0.005851
RS	8	0.072577	0.995765	752.689485	0.011429	0.008912
RS	9	0.084759	0.995765	795.856186	0.012084	0.009817
RS	10	0.097800	0.791705	1055.558206	0.016027	0.013270
RS	11	0.111763	0.791705	1109.906560	0.016853	0.014406
RS	12	0.126711	0.706772	1304.059795	0.019800	0.017232
RS	13	0.142714	0.706772	1364.165754	0.020713	0.018531
RS	14	0.159847	0.708814	1420.661323	0.021571	0.019617
RS	15	0.178190	0.708814	1481.237043	0.022491	0.020898
RS	16	0.197827	0.772189	1416.713868	0.021511	0.020338
RS	17	0.218850	0.772189	1475.133279	0.022398	0.021568
RS	18	0.241357	0.890333	1332.275696	0.020229	0.019816
RS	19	0.265453	0.890333	1387.521932	0.021068	0.020890
RS	20	0.291250	1.061743	1212.427403	0.018409	0.018490
RS	21	0.318868	1.061743	1264.159757	0.019195	0.019353
RS	22	0.348435	1.271142	1101.603600	0.016726	0.016976
RS	23	0.380090	1.271142	1150.010238	0.017461	0.017670
RS	24	0.413979	1.476467	1033.793439	0.015697	0.015911
RS	25	0.450260	1.476467	1079.677945	0.016394	0.016543
RS	26	0.489102	1.624071	1024.629863	0.015558	0.015705
RS	27	0.530686	1.624071	1069.066722	0.016232	0.016367
RS	28	0.575206	1.686440	1072.807039	0.016289	0.016455
RS	29	0.622868	1.686440	1116.380212	0.016951	0.017189
RS	30	0.673894	1.677860	1165.228926	0.017693	0.018010
RS	31	0.728523	1.677860	1207.325550	0.018332	0.018796
RS	32	0.787007	1.632994	1281.693695	0.019461	0.020050
RS	33	0.849620	1.632994	1320.258959	0.020046	0.020821
RS	34	0.916652	1.582533	1398.559847	0.021235	0.022157
RS	35	0.988417	1.582533	1430.466217	0.021720	0.022823
RS	36	1.065247	1.546368	1491.600822	0.022648	0.023884
RS	37	1.147500	1.546368	1513.576039	0.022982	0.024355
RS	38	1.235560	1.534379	1541.665790	0.023408	0.024861
RS	39	1.329836	1.534379	1551.405867	0.023556	0.025078
RS	40	1.430766	1.549722	1539.538748	0.023376	0.024908
RS	41	1.538821	1.549722	1536.412198	0.023328	0.024856
RS	42	1.654504	1.591814	1486.911944	0.022577	0.024051
RS	43	1.778352	1.591814	1471.943315	0.022350	0.023761
RS	44	1.910943	1.656810	1394.643240	0.021176	0.022493
RS	45	2.052893	1.656810	1369.827359	0.020799	0.022020
RS	46	2.204863	1.736632	1278.660684	0.019415	0.020532
RS	47	2.367561	1.736632	1245.983695	0.018919	0.019936
RS	48	2.541743	1.819296	1154.060094	0.017523	0.018453
RS	49	2.728221	1.819296	1114.804483	0.016927	0.017777
RS	50	2.927862	1.891227	1030.684819	0.015650	0.016440
RS	51	3.141595	1.891227	985.302098	0.014961	0.015702
RS	52	3.370415	1.941158	911.860996	0.013845	0.014555
RS	53	3.615388	1.941158	860.341613	0.013063	0.013752
RS	54	3.877653	1.966889	794.723602	0.012067	0.012740
RS	55	4.158431	1.966889	737.521217	0.011198	0.011863
RS	56	4.459029	1.966889	677.555448	0.010288	0.010942
RS	57	4.780845	1.966889	615.767027	0.009350	0.009989
RS	58	5.125379	2.157937	508.275154	0.007718	0.008324
RS	59	5.494232	2.157937	458.776383	0.006966	0.007541
RS	60	5.889123	2.157937	409.127514	0.006212	0.006746
RS	61	6.311888	2.157937	360.163774	0.005469	0.005953
RS	62	6.764496	2.157937	312.699302	0.004748	0.005178
RS	63	7.249053	2.157937	1288.963873	0.019571	0.021370
PA	4+25*2+4+6 0.114485919 0.035193163 7.249052852 2.878769313 1.723638602 1.382175054 0.995764501 0.791705369 0.706771866 0.708813636 0.772189177 0.890333362 1.061743199 1.271141583 1.476466761 1.624070897 1.686439962 1.677860204 1.632993564 1.582533069 1.546367508 1.534379434 1.549722176 1.591813839 1.656809552 1.736631538 1.819295610 1.891226658 1.941157751 1.966889412 2.157937227
//
IT	4459
RD	12
LK	-498542.306773
QD	-209.427579 -> -179.776548
RI	0.0099711533
TR	0.112720	0.035665
MT	7.322347
MM	C_pi: 1.486562, n_recomb: 67827.268406
RS	0	0.000000	2.922104	159.815942	0.002356	0.000107
RS	1	0.007076	2.922104	170.717933	0.002517	0.000799
RS	2	0.014652	2.922104	182.332947	0.002688	0.001639
RS	3	0.022765	2.922104	194.703141	0.002871	0.002092
RS	4	0.031451	1.773853	342.080234	0.005043	0.003689
RS	5	0.040752	1.773853	364.364392	0.005372	0.003811
RS	6	0.050712	1.451275	473.871319	0.006986	0.005111
RS	7	0.061376	1.451275	503.654833	0.007426	0.005661
RS	8	0.072794	1.032983	750.403658	0.011063	0.008725
RS	9	0.085021	1.032983	793.893249	0.011705	0.009594
RS	10	0.098112	0.809843	1068.420244	0.015752	0.013145
RS	11	0.112130	0.809843	1123.991003	0.016571	0.014245
RS	12	0.127140	0.714296	1337.176744	0.019714	0.017234
RS	13	0.143212	0.714296	1399.240410	0.020629	0.018515
RS	14	0.160421	0.711030	1468.432663	0.021650	0.019738
RS	15	0.178848	0.711030	1531.232069	0.022575	0.021017
RS	16	0.198578	0.772389	1468.845433	0.021656	0.020500
RS	17	0.219705	0.772389	1529.461889	0.022549	0.021732
RS	18	0.242326	0.891513	1379.929934	0.020345	0.019934
RS	19	0.266549	0.891513	1437.229906	0.021190	0.021013
RS	20	0.292485	1.067757	1250.579684	0.018438	0.018513
RS	21	0.320256	1.067757	1304.158803	0.019228	0.019382
RS	22	0.349992	1.286297	1129.702573	0.016656	0.016896
RS	23	0.381832	1.286297	1179.722207	0.017393	0.017596
RS	24	0.415926	1.502888	1054.690281	0.015550	0.015754
RS	25	0.452431	1.502888	1102.010077	0.016247	0.016387
RS	26	0.491520	1.659050	1042.624211	0.015372	0.015506
RS	27	0.533374	1.659050	1088.451227	0.016047	0.016164
RS	28	0.578190	1.723762	1092.264113	0.016104	0.016246
RS	29	0.626178	1.723762	1137.321865	0.016768	0.016974
RS	30	0.677560	1.711978	1189.904007	0.017543	0.017822
RS	31	0.732578	1.711978	1233.645285	0.018188	0.018602
RS	32	0.791489	1.661378	1314.209271	0.019376	0.019907
RS	33	0.854569	1.661378	1354.517728	0.019970	0.020675
RS	34	0.922112	1.605229	1439.909384	0.021229	0.022076
RS	35	0.994434	1.605229	1473.473028	0.021724	0.022744
RS	36	1.071873	1.564775	1540.825390	0.022717	0.023866
RS	37	1.154792	1.564775	1564.138487	0.023061	0.024343
RS	38	1.243578	1.550417	1596.024076	0.023531	0.024894
RS	39	1.338647	1.550417	1606.617063	0.023687	0.025120
RS	40	1.440442	1.565435	1595.311173	0.023520	0.024967
RS	41	1.549439	1.565435	1592.540110	0.023479	0.024928
RS	42	1.666150	1.609244	1540.490498	0.022712	0.024112
RS	43	1.791118	1.609244	1525.517840	0.022491	0.023837
RS	44	1.924929	1.677846	1443.518703	0.021282	0.022540
RS	45	2.068208	1.677846	1418.539088	0.020914	0.022085
RS	46	2.221625	1.762697	1321.914178	0.019489	0.020561
RS	47	2.385897	1.762697	1289.062625	0.019005	0.019986
RS	48	2.561793	1.850934	1192.181297	0.017577	0.018474
RS	49	2.750135	1.850934	1152.772612	0.016996	0.017821
RS	50	2.951803	1.927822	1064.936123	0.015701	0.016469
RS	51	3.167741	1.927822	1019.336828	0.015028	0.015753
RS	52	3.398959	1.981059	943.551070	0.013911	0.014605
RS	53	3.646536	1.981059	891.587909	0.013145	0.013821
RS	54	3.911632	2.008018	824.619385	0.012158	0.012819
RS	55	4.195485	2.008018	766.563142	0.011302	0.011956
RS	56	4.499423	2.008018	705.489315	0.010401	0.011048
RS	57	4.824867	2.008018	642.350632	0.009470	0.010103
RS	58	5.173338	2.214056	528.797044	0.007796	0.008392
RS	59	5.546466	2.214056	478.622252	0.007056	0.007623
RS	60	5.945996	2.214056	428.074071	0.006311	0.006838
RS	61	6.373796	2.214056	378.006338	0.005573	0.006053
RS	62	6.831865	2.214056	329.260086	0.004854	0.005282
RS	63	7.322347	2.214056	1379.639380	0.020340	0.022160
PA	4+25*2+4+6 0.112720025 0.035664905 7.322346975 2.922104211 1.773852992 1.451274843 1.032982597 0.809842677 0.714296064 0.711029828 0.772388746 0.891512745 1.067756776 1.286297196 1.502887757 1.659049780 1.723762407 1.711978223 1.661377716 1.605228736 1.564775192 1.550417183 1.565434791 1.609244342 1.677846427 1.762697134 1.850934268 1.927822443 1.981059212 2.008017587 2.214056121
//
IT	4568
RD	13
LK	-498484.133094
QD	-194.298754 -> -167.338210
RI	0.0095636637
TR	0.111068	0.036116
MT	7.391387
MM	C_pi: 1.510411, n_recomb: 69735.237997
RS	0	0.000000	2.954229	162.766661	0.002334	0.000106
RS	1	0.007091	2.954229	173.899581	0.002494	0.000796
RS	2	0.014686	2.954229	185.762969	0.002664	0.001640
RS	3	0.022819	2.954229	198.400214	0.002845	0.002102
RS	4	0.031528	1.816564	344.196355	0.004936	0.003664
RS	5	0.040856	1.816564	366.714414	0.005259	0.003783
RS	6	0.050845	1.519159	466.754875	0.006693	0.004964
RS	7	0.061542	1.519159	496.322778	0.007117	0.005487
RS	8	0.072997	1.069869	747.753732	0.010723	0.008547
RS	9	0.085266	1.069869	791.510637	0.011350	0.009384
RS	10	0.098404	0.827960	1079.655949	0.015482	0.013017
RS	11	0.112473	0.827960	1136.353171	0.016295	0.014084
RS	12	0.127541	0.721946	1368.020651	0.019617	0.017223
RS	13	0.143677	0.721946	1431.952491	0.020534	0.018488
RS	14	0.160957	0.713387	1514.169609	0.021713	0.019846
RS	15	0.179463	0.713387	1579.121863	0.022645	0.021123
RS	16	0.199281	0.772613	1519.483905	0.021789	0.020653
RS	17	0.220505	0.772613	1582.237621	0.022689	0.021887
RS	18	0.243233	0.892451	1426.511504	0.020456	0.020049
RS	19	0.267573	0.892451	1485.812841	0.021306	0.021133
RS	20	0.293640	1.073119	1287.870211	0.018468	0.018540
RS	21	0.321555	1.073119	1343.248403	0.019262	0.019414
RS	22	0.351449	1.300369	1157.006250	0.016591	0.016825
RS	23	0.383464	1.300369	1208.590388	0.017331	0.017528
RS	24	0.417749	1.527970	1074.773622	0.015412	0.015609
RS	25	0.454465	1.527970	1123.474706	0.016111	0.016241
RS	26	0.493785	1.692687	1059.698359	0.015196	0.015319
RS	27	0.535893	1.692687	1106.854701	0.015872	0.015974
RS	28	0.580987	1.759904	1110.587553	0.015926	0.016049
RS	29	0.629279	1.759904	1157.064858	0.016592	0.016770
RS	30	0.680996	1.745123	1213.166053	0.017397	0.017641
RS	31	0.736380	1.745123	1258.490170	0.018047	0.018415
RS	32	0.795692	1.689004	1345.033266	0.019288	0.019767
RS	33	0.859210	1.689004	1387.036641	0.019890	0.020533
RS	34	0.927232	1.627354	1479.366774	0.021214	0.021993
RS	35	1.000078	1.627354	1514.561911	0.021719	0.022662
RS	36	1.078090	1.582732	1588.088360	0.022773	0.023843
RS	37	1.161634	1.582732	1612.739148	0.023127	0.024326
RS	38	1.251103	1.566031	1648.487526	0.023639	0.024920
RS	39	1.346916	1.566031	1659.955042	0.023804	0.025155
RS	40	1.449524	1.580649	1649.353343	0.023652	0.025020
RS	41	1.559408	1.580649	1646.973680	0.023618	0.024992
RS	42	1.677085	1.626008	1592.552537	0.022837	0.024169
RS	43	1.803107	1.626008	1577.618193	0.022623	0.023908
RS	44	1.938065	1.697975	1491.098571	0.021382	0.022584
RS	45	2.082594	1.697975	1465.997610	0.021022	0.022146
RS	46	2.237373	1.787580	1364.072333	0.019561	0.020590
RS	47	2.403127	1.787580	1331.084639	0.019088	0.020035
RS	48	2.580636	1.881119	1229.378352	0.017629	0.018496
RS	49	2.770733	1.881119	1189.849670	0.017062	0.017864
RS	50	2.974311	1.962730	1098.402352	0.015751	0.016498
RS	51	3.192326	1.962730	1052.616558	0.015094	0.015803
RS	52	3.425801	2.019087	974.573813	0.013975	0.014655
RS	53	3.675832	2.019087	922.198184	0.013224	0.013888
RS	54	3.943595	2.047123	853.965129	0.012246	0.012896
RS	55	4.230346	2.047123	795.089510	0.011402	0.012047
RS	56	4.537432	2.047123	732.948750	0.010510	0.011149
RS	57	4.866295	2.047123	668.506459	0.009586	0.010212
RS	58	5.218479	2.267663	548.945848	0.007872	0.008458
RS	59	5.595639	2.267663	498.127776	0.007143	0.007702
RS	60	5.999544	2.267663	446.720364	0.006406	0.006927
RS	61	6.432093	2.267663	395.594148	0.005673	0.006149
RS	62	6.895315	2.267663	345.614857	0.004956	0.005382
RS	63	7.391387	2.267663	1470.459561	0.021086	0.022928
PA	4+25*2+4+6 0.111068087 0.036116105 7.391387478 2.954229004 1.816564479 1.519158892 1.069868781 0.827959615 0.721946006 0.713386532 0.772613042 0.892451486 1.073119230 1.300368617 1.527969544 1.692686613 1.759903723 1.745122845 1.689003743 1.627353569 1.582732055 1.566030571 1.580649274 1.626007815 1.697974925 1.787579873 1.881118991 1.962730093 2.019087455 2.047122738 2.267662722
//
IT	4718
RD	14
LK	-498431.219990
QD	-180.602742 -> -156.041180
RI	0.0092188880
TR	0.109520	0.036548
MT	7.456488
MM	C_pi: 1.533288, n_recomb: 71586.271818
RS	0	0.000000	2.979299	165.905953	0.002318	0.000105
RS	1	0.007106	2.979299	177.281043	0.002476	0.000795
RS	2	0.014717	2.979299	189.404609	0.002646	0.001643
RS	3	0.022869	2.979299	202.321288	0.002826	0.002114
RS	4	0.031601	1.852664	347.146889	0.004849	0.003647
RS	5	0.040953	1.852664	369.942846	0.005168	0.003766
RS	6	0.050969	1.585856	460.173561	0.006428	0.004827
RS	7	0.061697	1.585856	489.533145	0.006838	0.005328
RS	8	0.073188	1.106421	744.812371	0.010404	0.008376
RS	9	0.085495	1.106421	788.788107	0.011019	0.009185
RS	10	0.098676	0.846011	1089.479151	0.015219	0.012888
RS	11	0.112795	0.846011	1147.215395	0.016026	0.013924
RS	12	0.127916	0.729669	1396.803884	0.019512	0.017204
RS	13	0.144112	0.729669	1462.519595	0.020430	0.018452
RS	14	0.161460	0.715834	1558.027962	0.021764	0.019943
RS	15	0.180039	0.715834	1625.065795	0.022701	0.021216
RS	16	0.199939	0.772835	1568.730953	0.021914	0.020799
RS	17	0.221254	0.772835	1633.564787	0.022820	0.022033
RS	18	0.244083	0.893149	1472.106549	0.020564	0.020163
RS	19	0.268534	0.893149	1533.359150	0.021420	0.021251
RS	20	0.294723	1.077868	1324.370881	0.018500	0.018570
RS	21	0.322772	1.077868	1381.502750	0.019298	0.019449
RS	22	0.352815	1.313417	1183.583942	0.016534	0.016762
RS	23	0.384993	1.313417	1236.686942	0.017275	0.017469
RS	24	0.419458	1.551777	1094.115362	0.015284	0.015473
RS	25	0.456372	1.551777	1144.147236	0.015983	0.016106
RS	26	0.495909	1.725045	1075.928265	0.015030	0.015143
RS	27	0.538255	1.725045	1124.356873	0.015706	0.015794
RS	28	0.583611	1.794906	1127.874220	0.015755	0.015861
RS	29	0.632190	1.794906	1175.709561	0.016424	0.016576
RS	30	0.684220	1.777327	1235.123447	0.017254	0.017468
RS	31	0.739949	1.777327	1281.970752	0.017908	0.018236
RS	32	0.799637	1.715889	1374.282535	0.019198	0.019630
RS	33	0.863567	1.715889	1417.932683	0.019807	0.020394
RS	34	0.932040	1.648915	1517.042240	0.021192	0.021909
RS	35	1.005379	1.648915	1553.841188	0.021706	0.022580
RS	36	1.083929	1.600243	1633.481853	0.022818	0.023816
RS	37	1.168062	1.600243	1659.466999	0.023181	0.024305
RS	38	1.258172	1.581230	1699.126216	0.023735	0.024940
RS	39	1.354687	1.581230	1711.486451	0.023908	0.025184
RS	40	1.458060	1.595382	1701.723923	0.023772	0.025067
RS	41	1.568779	1.595382	1699.767816	0.023744	0.025051
RS	42	1.687365	1.642138	1643.144979	0.022953	0.024221
RS	43	1.814379	1.642138	1628.287519	0.022746	0.023973
RS	44	1.950419	1.717254	1537.418144	0.021476	0.022626
RS	45	2.096125	1.717254	1512.234840	0.021125	0.022204
RS	46	2.252187	1.811360	1405.164321	0.019629	0.020619
RS	47	2.419338	1.811360	1372.075794	0.019167	0.020082
RS	48	2.598367	1.909950	1265.673680	0.017680	0.018519
RS	49	2.790118	1.909950	1226.055610	0.017127	0.017906
RS	50	2.995495	1.996063	1131.102095	0.015801	0.016527
RS	51	3.215467	1.996063	1085.157712	0.015159	0.015851
RS	52	3.451071	2.055374	1004.939489	0.014038	0.014703
RS	53	3.703417	2.055374	952.181353	0.013301	0.013954
RS	54	3.973696	2.084347	882.767278	0.012332	0.012972
RS	55	4.263181	2.084347	823.105378	0.011498	0.012135
RS	56	4.573237	2.084347	759.937080	0.010616	0.011247
RS	57	4.905326	2.084347	694.235869	0.009698	0.010317
RS	58	5.261015	2.318890	568.733057	0.007945	0.008522
RS	59	5.641979	2.318890	517.301096	0.007226	0.007777
RS	60	6.050015	2.318890	465.070791	0.006497	0.007013
RS	61	6.487048	2.318890	412.927706	0.005768	0.006241
RS	62	6.955136	2.318890	361.760325	0.005053	0.005478
RS	63	7.456488	2.318890	1561.292534	0.021810	0.023673
PA	4+25*2+4+6 0.109520191 0.036548038 7.456488299 2.979299392 1.852663591 1.585855782 1.106420747 0.846011142 0.729669270 0.715834390 0.772835194 0.893149395 1.077868347 1.313417245 1.551777038 1.725045497 1.794906233 1.777327473 1.715888930 1.648915023 1.600242731 1.581229749 1.595382089 1.642138008 1.717253680 1.811359696 1.909950073 1.996062733 2.055374479 2.084347021 2.318889722
//
IT	4621
RD	15
LK	-498383.001218
QD	-168.171977 -> -145.755766
RI	0.0089221436
TR	0.108066	0.036961
MT	7.518042
MM	C_pi: 1.555271, n_recomb: 73382.395814
RS	0	0.000000	2.999856	169.113200	0.002305	0.000105
RS	1	0.007120	2.999856	180.733955	0.002463	0.000793
RS	2	0.014747	2.999856	193.121311	0.002632	0.001646
RS	3	0.022917	2.999856	206.321144	0.002812	0.002127
RS	4	0.031669	1.882869	350.794507	0.004780	0.003638
RS	5	0.041043	1.882869	373.905547	0.005095	0.003757
RS	6	0.051086	1.651360	454.068857	0.006188	0.004700
RS	7	0.061843	1.651360	483.227751	0.006585	0.005181
RS	8	0.073366	1.142602	741.660373	0.010107	0.008212
RS	9	0.085710	1.142602	785.813675	0.010708	0.008996
RS	10	0.098932	0.863975	1098.052647	0.014963	0.012759
RS	11	0.113096	0.863975	1156.747587	0.015763	0.013767
RS	12	0.128269	0.737438	1423.687312	0.019401	0.017176
RS	13	0.144521	0.737438	1491.106909	0.020320	0.018409
RS	14	0.161931	0.718345	1600.124665	0.021805	0.020029
RS	15	0.180581	0.718345	1669.183824	0.022746	0.021299
RS	16	0.200558	0.773039	1616.671984	0.022031	0.020938
RS	17	0.221958	0.773039	1683.531231	0.022942	0.022172
RS	18	0.244881	0.893626	1516.764882	0.020669	0.020276
RS	19	0.269437	0.893626	1579.920480	0.021530	0.021366
RS	20	0.295741	1.082051	1360.134366	0.018535	0.018603
RS	21	0.323917	1.082051	1418.976553	0.019337	0.019487
RS	22	0.354100	1.325517	1209.484611	0.016482	0.016705
RS	23	0.386432	1.325517	1264.063304	0.017226	0.017415
RS	24	0.421066	1.574393	1112.767010	0.015164	0.015347
RS	25	0.458166	1.574393	1164.082233	0.015863	0.015980
RS	26	0.497907	1.756190	1091.382571	0.014873	0.014977
RS	27	0.540478	1.756190	1141.029971	0.015549	0.015625
RS	28	0.586080	1.828833	1144.200213	0.015592	0.015682
RS	29	0.634929	1.828833	1193.335331	0.016262	0.016392
RS	30	0.687256	1.808641	1255.867793	0.017114	0.017301
RS	31	0.743308	1.808641	1304.180845	0.017772	0.018065
RS	32	0.803352	1.742077	1402.049797	0.019106	0.019497
RS	33	0.867670	1.742077	1447.299075	0.019723	0.020258
RS	34	0.936568	1.669943	1553.027842	0.021163	0.021824
RS	35	1.010372	1.669943	1591.401605	0.021686	0.022497
RS	36	1.089430	1.617329	1677.087565	0.022854	0.023785
RS	37	1.174118	1.617329	1704.401067	0.023226	0.024279
RS	38	1.264835	1.596035	1748.008442	0.023821	0.024954
RS	39	1.362011	1.596035	1761.276148	0.024001	0.025207
RS	40	1.466106	1.609669	1752.469709	0.023881	0.025109
RS	41	1.577613	1.609669	1750.966137	0.023861	0.025104
RS	42	1.697059	1.657689	1692.301081	0.023061	0.024269
RS	43	1.825009	1.657689	1677.556157	0.022860	0.024035
RS	44	1.962069	1.735757	1582.503043	0.021565	0.022666
RS	45	2.108889	1.735757	1557.273623	0.021221	0.022259
RS	46	2.266161	1.834134	1445.208450	0.019694	0.020647
RS	47	2.434632	1.834134	1412.052112	0.019242	0.020127
RS	48	2.615097	1.937547	1301.079289	0.017730	0.018541
RS	49	2.808412	1.937547	1261.400854	0.017189	0.017947
RS	50	3.015491	2.027960	1163.041506	0.015849	0.016557
RS	51	3.237313	2.027960	1116.965638	0.015221	0.015898
RS	52	3.474930	2.090069	1034.653330	0.014099	0.014751
RS	53	3.729465	2.090069	981.541711	0.013376	0.014017
RS	54	4.002122	2.119849	911.028190	0.012415	0.013045
RS	55	4.294193	2.119849	850.612070	0.011592	0.012220
RS	56	4.607059	2.119849	786.454285	0.010717	0.011341
RS	57	4.942201	2.119849	719.537267	0.009805	0.010418
RS	58	5.301205	2.367907	588.163580	0.008015	0.008583
RS	59	5.685771	2.367907	536.145091	0.007306	0.007850
RS	60	6.097717	2.367907	483.125765	0.006584	0.007095
RS	61	6.538994	2.367907	430.004730	0.005860	0.006330
RS	62	7.011690	2.367907	377.691483	0.005147	0.005570
RS	63	7.518042	2.367907	1652.012529	0.022512	0.024398
PA	4+25*2+4+6 0.108066281 0.036961487 7.518041647 2.999856062 1.882869448 1.651360415 1.142601829 0.863974970 0.737437927 0.718345261 0.773038615 0.893626388 1.082051016 1.325517094 1.574392715 1.756190306 1.828833237 1.808640747 1.742077045 1.669942866 1.617329063 1.596035079 1.609668738 1.657689032 1.735757242 1.834134360 1.937547170 2.027960302 2.090069273 2.119848918 2.367906718
//
IT	3791
RD	16
LK	-498338.980572
QD	-156.862102 -> -136.369744
RI	0.0086623038
TR	0.106698	0.037357
MT	7.576317
MM	C_pi: 1.576410, n_recomb: 75125.371898
RS	0	0.000000	3.017871	172.292984	0.002293	0.000105
RS	1	0.007133	3.017871	184.156686	0.002451	0.000792
RS	2	0.014775	3.017871	196.804864	0.002620	0.001649
RS	3	0.022962	3.017871	210.284612	0.002799	0.002139
RS	4	0.031732	1.907671	355.059414	0.004726	0.003634
RS	5	0.041129	1.907671	378.518917	0.005038	0.003756
RS	6	0.051195	1.715665	448.389486	0.005969	0.004582
RS	7	0.061980	1.715665	477.355290	0.006354	0.005045
RS	8	0.073534	1.178382	738.356111	0.009828	0.008057
RS	9	0.085912	1.178382	782.651424	0.010418	0.008816
RS	10	0.099173	0.881822	1105.524236	0.014716	0.012630
RS	11	0.113380	0.881822	1165.104027	0.015509	0.013611
RS	12	0.128600	0.745221	1448.821595	0.019285	0.017142
RS	13	0.144906	0.745221	1517.868933	0.020204	0.018359
RS	14	0.162375	0.720896	1640.553993	0.021838	0.020107
RS	15	0.181090	0.720896	1711.572413	0.022783	0.021373
RS	16	0.201140	0.773216	1663.361115	0.022141	0.021070
RS	17	0.222621	0.773216	1732.192633	0.023057	0.022305
RS	18	0.245633	0.893889	1560.539491	0.020772	0.020386
RS	19	0.270287	0.893889	1625.551236	0.021638	0.021479
RS	20	0.296699	1.085714	1395.189793	0.018571	0.018639
RS	21	0.324995	1.085714	1455.700192	0.019377	0.019526
RS	22	0.355310	1.336737	1234.739358	0.016436	0.016654
RS	23	0.387787	1.336737	1290.752310	0.017181	0.017367
RS	24	0.422581	1.595886	1130.769021	0.015052	0.015229
RS	25	0.459856	1.595886	1183.322566	0.015751	0.015863
RS	26	0.499791	1.786190	1106.106523	0.014723	0.014820
RS	27	0.542573	1.786190	1156.921986	0.015400	0.015465
RS	28	0.588408	1.861734	1159.629260	0.015436	0.015512
RS	29	0.637512	1.861734	1210.008634	0.016107	0.016217
RS	30	0.690118	1.839102	1275.474906	0.016978	0.017140
RS	31	0.746477	1.839102	1325.198138	0.017640	0.017899
RS	32	0.806855	1.767589	1428.423074	0.019014	0.019366
RS	33	0.871541	1.767589	1475.224170	0.019637	0.020126
RS	34	0.940840	1.690446	1587.412325	0.021130	0.021739
RS	35	1.015083	1.690446	1627.330440	0.021662	0.022414
RS	36	1.094621	1.633993	1718.984991	0.022882	0.023751
RS	37	1.179833	1.633993	1747.617960	0.023263	0.024251
RS	38	1.271123	1.610452	1795.195949	0.023896	0.024965
RS	39	1.368924	1.610452	1809.382416	0.024085	0.025225
RS	40	1.473702	1.623521	1801.638328	0.023982	0.025147
RS	41	1.585953	1.623521	1800.612583	0.023968	0.025151
RS	42	1.706212	1.672689	1740.054122	0.023162	0.024314
RS	43	1.835048	1.672689	1725.453946	0.022968	0.024092
RS	44	1.973074	1.753532	1626.375810	0.021649	0.022704
RS	45	2.120945	1.753532	1601.133473	0.021313	0.022311
RS	46	2.279364	1.855971	1484.218704	0.019757	0.020674
RS	47	2.449083	1.855971	1451.025199	0.019315	0.020170
RS	48	2.630908	1.963992	1335.605458	0.017778	0.018564
RS	49	2.825702	1.963992	1295.893683	0.017250	0.017987
RS	50	3.034391	2.058516	1194.227738	0.015896	0.016586
RS	51	3.257965	2.058516	1148.045796	0.015282	0.015944
RS	52	3.497487	2.123276	1063.717889	0.014159	0.014798
RS	53	3.754094	2.123276	1010.280485	0.013448	0.014078
RS	54	4.029005	2.153748	938.744246	0.012496	0.013116
RS	55	4.323524	2.153748	877.605276	0.011682	0.012302
RS	56	4.639052	2.153748	812.495151	0.010815	0.011431
RS	57	4.977086	2.153748	744.404395	0.009909	0.010515
RS	58	5.339232	2.414838	607.238926	0.008083	0.008643
RS	59	5.727210	2.414838	554.659533	0.007383	0.007921
RS	60	6.142862	2.414838	500.882989	0.006667	0.007174
RS	61	6.588162	2.414838	446.820682	0.005948	0.006414
RS	62	7.065226	2.414838	393.401561	0.005237	0.005658
RS	63	7.576317	2.414838	1742.492455	0.023194	0.025102
PA	4+25*2+4+6 0.106698365 0.037357476 7.576317482 3.017871059 1.907670886 1.715665099 1.178382234 0.881821743 0.745221078 0.720896452 0.773215550 0.893888875 1.085714347 1.336737348 1.595885710 1.786189925 1.861734152 1.839101673 1.767589106 1.690445762 1.633993209 1.610452008 1.623521478 1.672688568 1.753532359 1.855971178 1.963992264 2.058516026 2.123276492 2.153747870 2.414838146
//
IT	4150
RD	17
LK	-498298.726235
QD	-146.549035 -> -127.786258
RI	0.0084313482
TR	0.105409	0.037737
MT	7.631570
MM	C_pi: 1.596756, n_recomb: 76816.899513
RS	0	0.000000	3.034624	175.383903	0.002283	0.000104
RS	1	0.007145	3.034624	187.483817	0.002441	0.000791
RS	2	0.014801	3.034624	200.385591	0.002609	0.001652
RS	3	0.023004	3.034624	214.137510	0.002788	0.002150
RS	4	0.031792	1.927610	359.862038	0.004685	0.003636
RS	5	0.041209	1.927610	383.699336	0.004995	0.003761
RS	6	0.051299	1.778745	443.096681	0.005768	0.004472
RS	7	0.062109	1.778745	471.877172	0.006143	0.004920
RS	8	0.073692	1.213754	734.935845	0.009567	0.007908
RS	9	0.086103	1.213754	779.342001	0.010145	0.008646
RS	10	0.099400	0.899540	1112.006601	0.014476	0.012503
RS	11	0.113647	0.899540	1172.402777	0.015262	0.013459
RS	12	0.128913	0.753001	1472.329580	0.019167	0.017102
RS	13	0.145269	0.753001	1542.931888	0.020086	0.018303
RS	14	0.162794	0.723478	1679.387103	0.021862	0.020177
RS	15	0.181571	0.723478	1752.304639	0.022811	0.021438
RS	16	0.201689	0.773363	1708.845879	0.022246	0.021197
RS	17	0.223246	0.773363	1779.598091	0.023167	0.022431
RS	18	0.246342	0.893961	1603.452195	0.020874	0.020495
RS	19	0.271089	0.893961	1670.274372	0.021744	0.021590
RS	20	0.297603	1.088900	1429.568590	0.018610	0.018677
RS	21	0.326013	1.088900	1491.706474	0.019419	0.019568
RS	22	0.356452	1.347144	1259.377598	0.016395	0.016609
RS	23	0.389066	1.347144	1316.785102	0.017142	0.017325
RS	24	0.424011	1.616320	1148.161119	0.014947	0.015118
RS	25	0.461452	1.616320	1201.910341	0.015646	0.015752
RS	26	0.501568	1.815094	1120.153108	0.014582	0.014671
RS	27	0.544551	1.815094	1172.088769	0.015258	0.015314
RS	28	0.590606	1.893650	1174.225133	0.015286	0.015350
RS	29	0.639950	1.893650	1225.796014	0.015957	0.016050
RS	30	0.692821	1.868736	1294.024969	0.016846	0.016985
RS	31	0.749469	1.868736	1345.104847	0.017511	0.017741
RS	32	0.810165	1.792440	1453.491415	0.018922	0.019239
RS	33	0.875198	1.792440	1501.797583	0.019550	0.019997
RS	34	0.944877	1.710435	1620.280585	0.021093	0.021654
RS	35	1.019535	1.710435	1661.711511	0.021632	0.022331
RS	36	1.099527	1.650243	1759.249193	0.022902	0.023715
RS	37	1.185235	1.650243	1789.190357	0.023292	0.024220
RS	38	1.277067	1.624485	1840.754584	0.023963	0.024971
RS	39	1.375461	1.624485	1855.867764	0.024160	0.025239
RS	40	1.480884	1.636954	1849.278602	0.024074	0.025180
RS	41	1.593841	1.636954	1848.752541	0.024067	0.025194
RS	42	1.714868	1.687161	1786.441805	0.023256	0.024356
RS	43	1.844543	1.687161	1772.015102	0.023068	0.024145
RS	44	1.983484	1.770618	1669.064717	0.021728	0.022740
RS	45	2.132352	1.770618	1643.839347	0.021399	0.022361
RS	46	2.291857	1.876926	1522.215205	0.019816	0.020700
RS	47	2.462758	1.876926	1489.012273	0.019384	0.020212
RS	48	2.645871	1.989357	1369.265284	0.017825	0.018586
RS	49	2.842068	1.989357	1329.544882	0.017308	0.018025
RS	50	3.052283	2.087818	1224.666121	0.015943	0.016614
RS	51	3.277518	2.087818	1178.402055	0.015340	0.015988
RS	52	3.518846	2.155098	1092.132922	0.014217	0.014843
RS	53	3.777418	2.155098	1038.396552	0.013518	0.014137
RS	54	4.054465	2.186153	965.912491	0.012574	0.013185
RS	55	4.351308	2.186153	904.081241	0.011769	0.012381
RS	56	4.669361	2.186153	838.054947	0.010910	0.011519
RS	57	5.010138	2.186153	768.831432	0.010009	0.010609
RS	58	5.375265	2.459804	625.959403	0.008149	0.008700
RS	59	5.766481	2.459804	572.843303	0.007457	0.007988
RS	60	6.185650	2.459804	518.339616	0.006748	0.007249
RS	61	6.634768	2.459804	463.370825	0.006032	0.006496
RS	62	7.115977	2.459804	408.883919	0.005323	0.005742
RS	63	7.631570	2.459804	1832.612850	0.023857	0.025785
PA	4+25*2+4+6 0.105409225 0.037736920 7.631569653 3.034624282 1.927610378 1.778744968 1.213753895 0.899540155 0.753001092 0.723477672 0.773363029 0.893960909 1.088900328 1.347143639 1.616320241 1.815093954 1.893650325 1.868735635 1.792439759 1.710434620 1.650242744 1.624485039 1.636953848 1.687161021 1.770618236 1.876925671 1.989356552 2.087818060 2.155098020 2.186153418 2.459803762
//
IT	4226
RD	18
LK	-498261.859414
QD	-137.124724 -> -119.920534
RI	0.0082223371
TR	0.104192	0.038101
MT	7.684029
MM	C_pi: 1.616352, n_recomb: 78458.599570
RS	0	0.000000	3.051294	178.326327	0.002273	0.000104
RS	1	0.007157	3.051294	190.651774	0.002430	0.000789
RS	2	0.014825	3.051294	203.795745	0.002597	0.001654
RS	3	0.023043	3.051294	217.807664	0.002776	0.002159
RS	4	0.031849	1.943192	365.136454	0.004654	0.003644
RS	5	0.041285	1.943192	389.377463	0.004963	0.003772
RS	6	0.051396	1.840621	438.146997	0.005584	0.004370
RS	7	0.062231	1.840621	466.749447	0.005949	0.004804
RS	8	0.073841	1.248680	731.447653	0.009323	0.007767
RS	9	0.086283	1.248680	775.938207	0.009890	0.008485
RS	10	0.099614	0.917096	1117.629830	0.014245	0.012377
RS	11	0.113900	0.917096	1178.780037	0.015024	0.013309
RS	12	0.129208	0.760764	1494.322061	0.019046	0.017058
RS	13	0.145611	0.760764	1566.409743	0.019965	0.018244
RS	14	0.163189	0.726070	1716.715164	0.021881	0.020239
RS	15	0.182024	0.726070	1791.473855	0.022833	0.021496
RS	16	0.202208	0.773480	1753.167651	0.022345	0.021319
RS	17	0.223836	0.773480	1825.790382	0.023271	0.022552
RS	18	0.247012	0.893860	1645.527456	0.020973	0.020602
RS	19	0.271846	0.893860	1714.115434	0.021847	0.021700
RS	20	0.298458	1.091650	1463.292741	0.018651	0.018717
RS	21	0.326974	1.091650	1527.018516	0.019463	0.019611
RS	22	0.357531	1.356785	1283.434249	0.016358	0.016568
RS	23	0.390275	1.356785	1342.198306	0.017107	0.017287
RS	24	0.425362	1.635767	1164.969192	0.014848	0.015015
RS	25	0.462961	1.635767	1219.873369	0.015548	0.015649
RS	26	0.503250	1.842963	1133.559659	0.014448	0.014530
RS	27	0.546422	1.842963	1186.570053	0.015124	0.015170
RS	28	0.592684	1.924626	1188.041205	0.015142	0.015195
RS	29	0.642257	1.924626	1240.753354	0.015814	0.015891
RS	30	0.695378	1.897578	1311.582166	0.016717	0.016836
RS	31	0.752300	1.897578	1363.967069	0.017385	0.017588
RS	32	0.813296	1.816652	1477.329467	0.018829	0.019115
RS	33	0.878658	1.816652	1527.094684	0.019464	0.019872
RS	34	0.948697	1.729920	1651.712325	0.021052	0.021570
RS	35	1.023749	1.729920	1694.623676	0.021599	0.022249
RS	36	1.104171	1.666081	1797.956023	0.022916	0.023676
RS	37	1.190350	1.666081	1829.191825	0.023314	0.024186
RS	38	1.282695	1.638140	1884.746324	0.024022	0.024974
RS	39	1.381650	1.638140	1900.791132	0.024227	0.025250
RS	40	1.487686	1.649978	1895.438067	0.024158	0.025210
RS	41	1.601312	1.649978	1895.430282	0.024158	0.025233
RS	42	1.723068	1.701130	1831.499396	0.023344	0.024395
RS	43	1.853539	1.701130	1817.271693	0.023162	0.024194
RS	44	1.993347	1.787054	1710.593549	0.021802	0.022774
RS	45	2.143160	1.787054	1685.412267	0.021482	0.022408
RS	46	2.303695	1.897052	1559.214975	0.019873	0.020726
RS	47	2.475719	1.897052	1526.027955	0.019450	0.020252
RS	48	2.660055	2.013712	1402.067040	0.017870	0.018608
RS	49	2.857582	2.013712	1362.361203	0.017364	0.018062
RS	50	3.069246	2.115948	1254.362470	0.015988	0.016642
RS	51	3.296058	2.115948	1208.038913	0.015397	0.016031
RS	52	3.539101	2.185625	1119.900733	0.014274	0.014887
RS	53	3.799539	2.185625	1065.891118	0.013585	0.014194
RS	54	4.078615	2.217168	992.530156	0.012650	0.013252
RS	55	4.377664	2.217168	930.036566	0.011854	0.012457
RS	56	4.698115	2.217168	863.129482	0.011001	0.011603
RS	57	5.041499	2.217168	792.813288	0.010105	0.010699
RS	58	5.409458	2.502916	644.325925	0.008212	0.008756
RS	59	5.803750	2.502916	590.695998	0.007529	0.008054
RS	60	6.226261	2.502916	535.493651	0.006825	0.007322
RS	61	6.679009	2.502916	479.651421	0.006113	0.006574
RS	62	7.164159	2.502916	424.133054	0.005406	0.005824
RS	63	7.684029	2.502916	1922.265688	0.024500	0.026449
PA	4+25*2+4+6 0.104192395 0.038100676 7.684029252 3.051293971 1.943191915 1.840620789 1.248679925 0.917096002 0.760763945 0.726069860 0.773479514 0.893860309 1.091650290 1.356784943 1.635766895 1.842963190 1.924625562 1.897578197 1.816651968 1.729920090 1.666081211 1.638139949 1.649978279 1.701129774 1.787054157 1.897051600 2.013712308 2.115948299 2.185624821 2.217168069 2.502915677
//
IT	4188
RD	19
LK	-498228.045229
QD	-128.495319 -> -112.698767
RI	0.0080309293
TR	0.103043	0.038450
MT	7.733860
MM	C_pi: 1.635232, n_recomb: 80052.060189
RS	0	0.000000	3.068515	181.089030	0.002262	0.000103
RS	1	0.007168	3.068515	193.627240	0.002419	0.000788
RS	2	0.014849	3.068515	206.999780	0.002586	0.001654
RS	3	0.023081	3.068515	221.257169	0.002764	0.002167
RS	4	0.031902	1.954722	370.856258	0.004633	0.003656
RS	5	0.041356	1.954722	395.525707	0.004941	0.003788
RS	6	0.051488	1.901268	433.512401	0.005415	0.004274
RS	7	0.062346	1.901268	461.944093	0.005771	0.004696
RS	8	0.073982	1.283136	727.923170	0.009093	0.007632
RS	9	0.086452	1.283136	772.475300	0.009650	0.008332
RS	10	0.099816	0.934495	1122.460717	0.014022	0.012254
RS	11	0.114138	0.934495	1184.306295	0.014794	0.013163
RS	12	0.129487	0.768499	1514.894895	0.018924	0.017010
RS	13	0.145935	0.768499	1588.401104	0.019842	0.018180
RS	14	0.163562	0.728671	1752.586917	0.021893	0.020295
RS	15	0.182453	0.728671	1829.130185	0.022849	0.021547
RS	16	0.202698	0.773568	1796.352805	0.022440	0.021435
RS	17	0.224394	0.773568	1870.796991	0.023370	0.022668
RS	18	0.247645	0.893601	1686.789861	0.021071	0.020708
RS	19	0.272562	0.893601	1757.100001	0.021949	0.021807
RS	20	0.299266	1.093999	1496.382863	0.018693	0.018759
RS	21	0.327883	1.093999	1561.657943	0.019508	0.019656
RS	22	0.358552	1.365726	1306.920520	0.016326	0.016532
RS	23	0.391418	1.365726	1367.004257	0.017076	0.017253
RS	24	0.426641	1.654279	1181.223763	0.014756	0.014917
RS	25	0.464388	1.654279	1237.244061	0.015455	0.015552
RS	26	0.504840	1.869844	1146.364992	0.014320	0.014396
RS	27	0.548192	1.869844	1200.406942	0.014995	0.015034
RS	28	0.594652	1.954698	1201.126060	0.015004	0.015046
RS	29	0.644441	1.954698	1254.931572	0.015676	0.015739
RS	30	0.697799	1.925653	1328.209597	0.016592	0.016693
RS	31	0.754981	1.925653	1381.849789	0.017262	0.017441
RS	32	0.816262	1.840238	1500.011497	0.018738	0.018995
RS	33	0.881935	1.840238	1551.190547	0.019377	0.019750
RS	34	0.952315	1.748907	1681.784181	0.021009	0.021487
RS	35	1.027739	1.748907	1726.142960	0.021563	0.022167
RS	36	1.108570	1.681508	1835.179397	0.022925	0.023637
RS	37	1.195195	1.681508	1867.694308	0.023331	0.024151
RS	38	1.288028	1.651419	1927.231522	0.024075	0.024974
RS	39	1.387515	1.651419	1944.210243	0.024287	0.025257
RS	40	1.494132	1.662597	1940.171201	0.024236	0.025237
RS	41	1.608392	1.662597	1940.696924	0.024243	0.025269
RS	42	1.730841	1.714608	1875.266531	0.023426	0.024431
RS	43	1.862066	1.714608	1861.260209	0.023251	0.024241
RS	44	2.002697	1.802865	1750.992569	0.021873	0.022806
RS	45	2.153408	1.802865	1725.879537	0.021559	0.022452
RS	46	2.314921	1.916387	1595.239937	0.019928	0.020751
RS	47	2.488011	1.916387	1562.091640	0.019513	0.020290
RS	48	2.673507	2.037106	1434.028367	0.017914	0.018629
RS	49	2.872298	2.037106	1394.357947	0.017418	0.018097
RS	50	3.085337	2.142966	1283.326871	0.016031	0.016669
RS	51	3.313646	2.142966	1236.964794	0.015452	0.016072
RS	52	3.558319	2.214924	1147.027337	0.014329	0.014929
RS	53	3.820530	2.214924	1092.768725	0.013651	0.014249
RS	54	4.101534	2.246868	1018.598060	0.012724	0.013316
RS	55	4.402679	2.246868	955.470962	0.011936	0.012531
RS	56	4.725408	2.246868	887.717248	0.011089	0.011684
RS	57	5.071269	2.246868	816.347172	0.010198	0.010786
RS	58	5.441920	2.544260	662.340011	0.008274	0.008810
RS	59	5.839137	2.544260	608.217804	0.007598	0.008117
RS	60	6.264825	2.544260	552.343725	0.006900	0.007392
RS	61	6.721024	2.544260	495.659427	0.006192	0.006649
RS	62	7.209921	2.544260	439.144245	0.005486	0.005902
RS	63	7.733860	2.544260	2011.352012	0.025126	0.027094
PA	4+25*2+4+6 0.103042598 0.038449689 7.733860069 3.068515000 1.954722352 1.901268227 1.283135515 0.934495293 0.768499088 0.728670643 0.773568400 0.893600950 1.093999484 1.365726006 1.654279283 1.869843721 1.954697837 1.925653442 1.840237929 1.748907413 1.681507830 1.651419091 1.662596512 1.714608040 1.802864648 1.916386645 2.037105974 2.142966305 2.214923828 2.246867721 2.544260173
//
IT	4178
RD	20
LK	-498196.989879
QD	-120.578827 -> -106.056160
RI	0.0078534342
TR	0.101954	0.038785
MT	7.781300
MM	C_pi: 1.653439, n_recomb: 81598.634329
RS	0	0.000000	3.086828	183.644924	0.002251	0.000103
RS	1	0.007178	3.086828	196.381321	0.002407	0.000785
RS	2	0.014871	3.086828	209.966895	0.002573	0.001654
RS	3	0.023116	3.086828	224.453201	0.002751	0.002173
RS	4	0.031953	1.962582	376.984041	0.004620	0.003674
RS	5	0.041424	1.962582	402.104766	0.004928	0.003809
RS	6	0.051575	1.960646	429.173496	0.005260	0.004185
RS	7	0.062455	1.960646	457.442053	0.005606	0.004595
RS	8	0.074116	1.317116	724.380219	0.008877	0.007503
RS	9	0.086613	1.317116	768.973966	0.009424	0.008187
RS	10	0.100008	0.951717	1126.594004	0.013807	0.012132
RS	11	0.114364	0.951717	1189.081231	0.014572	0.013021
RS	12	0.129751	0.776197	1534.140620	0.018801	0.016958
RS	13	0.146242	0.776197	1609.001449	0.019718	0.018114
RS	14	0.163916	0.731275	1787.060401	0.021901	0.020344
RS	15	0.182860	0.731275	1865.333375	0.022860	0.021592
RS	16	0.203163	0.773630	1838.436421	0.022530	0.021547
RS	17	0.224923	0.773630	1914.654341	0.023464	0.022779
RS	18	0.248245	0.893199	1727.259709	0.021168	0.020812
RS	19	0.273241	0.893199	1799.249419	0.022050	0.021913
RS	20	0.300032	1.095990	1528.847157	0.018736	0.018803
RS	21	0.328745	1.095990	1595.633862	0.019555	0.019703
RS	22	0.359520	1.374017	1329.858080	0.016298	0.016500
RS	23	0.392503	1.374017	1391.226002	0.017050	0.017223
RS	24	0.427854	1.671917	1196.948409	0.014669	0.014826
RS	25	0.465742	1.671917	1254.047730	0.015368	0.015460
RS	26	0.506349	1.895790	1158.600763	0.014199	0.014269
RS	27	0.549872	1.895790	1213.633214	0.014873	0.014905
RS	28	0.596518	1.983913	1213.521730	0.014872	0.014904
RS	29	0.646513	1.983913	1268.374929	0.015544	0.015593
RS	30	0.700096	1.952994	1343.962603	0.016470	0.016555
RS	31	0.757525	1.952994	1398.810217	0.017143	0.017300
RS	32	0.819076	1.863227	1521.597998	0.018647	0.018878
RS	33	0.885045	1.863227	1574.146588	0.019291	0.019632
RS	34	0.955749	1.767414	1710.563170	0.020963	0.021404
RS	35	1.031528	1.767414	1756.335992	0.021524	0.022086
RS	36	1.112747	1.696538	1870.980139	0.022929	0.023596
RS	37	1.199795	1.696538	1904.757100	0.023343	0.024115
RS	38	1.293092	1.664333	1968.267557	0.024121	0.024971
RS	39	1.393084	1.664333	1986.179852	0.024341	0.025261
RS	40	1.500255	1.674829	1983.517789	0.024308	0.025260
RS	41	1.615117	1.674829	1984.589641	0.024321	0.025301
RS	42	1.738225	1.727622	1917.775455	0.023503	0.024465
RS	43	1.870168	1.727622	1904.010044	0.023334	0.024284
RS	44	2.011582	1.818089	1790.283243	0.021940	0.022837
RS	45	2.163147	1.818089	1765.260134	0.021633	0.022494
RS	46	2.325590	1.934984	1630.303754	0.019980	0.020774
RS	47	2.499694	1.934984	1597.214941	0.019574	0.020326
RS	48	2.686294	2.059606	1465.155793	0.017956	0.018650
RS	49	2.886288	2.059606	1425.540235	0.017470	0.018131
RS	50	3.100637	2.168951	1311.562560	0.016073	0.016696
RS	51	3.330371	2.168951	1265.181791	0.015505	0.016112
RS	52	3.576595	2.243085	1173.511209	0.014382	0.014970
RS	53	3.840493	2.243085	1119.027148	0.013714	0.014302
RS	54	4.123333	2.275350	1044.111514	0.012796	0.013379
RS	55	4.426474	2.275350	980.379260	0.012015	0.012602
RS	56	4.751374	2.275350	911.812465	0.011174	0.011762
RS	57	5.099595	2.275350	839.426608	0.010287	0.010869
RS	58	5.472810	2.583952	679.999291	0.008333	0.008863
RS	59	5.872813	2.583952	625.405617	0.007664	0.008178
RS	60	6.301528	2.583952	568.885765	0.006972	0.007460
RS	61	6.761015	2.583952	511.389653	0.006267	0.006722
RS	62	7.253483	2.583952	453.911139	0.005563	0.005977
RS	63	7.781300	2.583952	2099.770337	0.025733	0.027721
PA	4+25*2+4+6 0.101954145 0.038784509 7.781299824 3.086828186 1.962581687 1.960646142 1.317116256 0.951717367 0.776197446 0.731275182 0.773630370 0.893198710 1.095990138 1.374017452 1.671917339 1.895790046 1.983912719 1.952994453 1.863226512 1.767414299 1.696538475 1.664333402 1.674829227 1.727622419 1.818089454 1.934984392 2.059606253 2.168950826 2.243085224 2.275350357 2.583952214
//
IT	4471
RD	21
LK	-498168.431498
QD	-113.303568 -> -99.935993
RI	0.0076877267
TR	0.100923	0.039106
MT	7.826421
MM	C_pi: 1.670991, n_recomb: 83099.797444
RS	0	0.000000	3.106406	185.987637	0.002238	0.000102
RS	1	0.007187	3.106406	198.907163	0.002394	0.000783
RS	2	0.014892	3.106406	212.689714	0.002559	0.001652
RS	3	0.023149	3.106406	227.387829	0.002736	0.002177
RS	4	0.032001	1.967125	383.485956	0.004615	0.003695
RS	5	0.041488	1.967125	409.078920	0.004923	0.003835
RS	6	0.051658	2.018783	425.096990	0.005115	0.004101
RS	7	0.062558	2.018783	453.209204	0.005454	0.004501
RS	8	0.074242	1.350599	720.840580	0.008674	0.007381
RS	9	0.086766	1.350599	765.458649	0.009211	0.008049
RS	10	0.100189	0.968752	1130.097673	0.013599	0.012013
RS	11	0.114578	0.968752	1193.176454	0.014358	0.012882
RS	12	0.130001	0.783852	1552.136084	0.018678	0.016903
RS	13	0.146532	0.783852	1628.289843	0.019594	0.018045
RS	14	0.164251	0.733873	1820.195340	0.021904	0.020388
RS	15	0.183244	0.733873	1900.144474	0.022866	0.021631
RS	16	0.203602	0.773667	1879.437923	0.022617	0.021654
RS	17	0.225424	0.773667	1957.382607	0.023555	0.022885
RS	18	0.248814	0.892670	1766.940215	0.021263	0.020915
RS	19	0.273885	0.892670	1840.567394	0.022149	0.022017
RS	20	0.300757	1.097646	1560.703853	0.018781	0.018848
RS	21	0.329562	1.097646	1628.965238	0.019603	0.019750
RS	22	0.360437	1.381701	1352.261777	0.016273	0.016472
RS	23	0.393530	1.381701	1414.879308	0.017026	0.017197
RS	24	0.429003	1.688723	1212.165895	0.014587	0.014739
RS	25	0.467025	1.688723	1270.308545	0.015287	0.015374
RS	26	0.507780	1.920841	1170.294410	0.014083	0.014148
RS	27	0.551464	1.920841	1226.278027	0.014757	0.014782
RS	28	0.598288	2.012289	1225.271558	0.014745	0.014769
RS	29	0.648477	2.012289	1281.128745	0.015417	0.015454
RS	30	0.702274	1.979614	1358.893775	0.016353	0.016422
RS	31	0.759937	1.979614	1414.902572	0.017027	0.017163
RS	32	0.821745	1.885619	1542.152907	0.018558	0.018764
RS	33	0.887995	1.885619	1596.027524	0.019206	0.019517
RS	34	0.959007	1.785436	1738.117357	0.020916	0.021323
RS	35	1.035123	1.785436	1785.270399	0.021483	0.022007
RS	36	1.116710	1.711163	1905.425948	0.022929	0.023554
RS	37	1.204160	1.711163	1940.446194	0.023351	0.024078
RS	38	1.297897	1.676874	2007.912636	0.024163	0.024967
RS	39	1.398370	1.676874	2026.755695	0.024389	0.025264
RS	40	1.506066	1.686669	2025.528090	0.024375	0.025282
RS	41	1.621501	1.686669	2027.155683	0.024394	0.025330
RS	42	1.745234	1.740174	1959.062913	0.023575	0.024496
RS	43	1.877860	1.740174	1945.555150	0.023412	0.024325
RS	44	2.020018	1.832736	1828.495465	0.022004	0.022867
RS	45	2.172394	1.832736	1803.581185	0.021704	0.022534
RS	46	2.335722	1.952862	1664.428418	0.020029	0.020797
RS	47	2.510789	1.952862	1631.417489	0.019632	0.020361
RS	48	2.698440	2.081238	1495.465824	0.017996	0.018669
RS	49	2.899577	2.081238	1455.922551	0.017520	0.018164
RS	50	3.115171	2.193936	1339.080135	0.016114	0.016721
RS	51	3.346261	2.193936	1292.698964	0.015556	0.016150
RS	52	3.593961	2.270147	1199.359746	0.014433	0.015010
RS	53	3.859463	2.270147	1144.672321	0.013775	0.014353
RS	54	4.144049	2.302661	1069.073019	0.012865	0.013439
RS	55	4.449090	2.302661	1004.762831	0.012091	0.012670
RS	56	4.776055	2.302661	935.415303	0.011257	0.011838
RS	57	5.126520	2.302661	862.050543	0.010374	0.010950
RS	58	5.502176	2.622045	697.306136	0.008391	0.008913
RS	59	5.904831	2.622045	642.260604	0.007729	0.008236
RS	60	6.336428	2.622045	585.119569	0.007041	0.007525
RS	61	6.799045	2.622045	526.840445	0.006340	0.006792
RS	62	7.294913	2.622045	468.430629	0.005637	0.006050
RS	63	7.826421	2.622045	2187.441415	0.026323	0.028329
PA	4+25*2+4+6 0.100923405 0.039106199 7.826421227 3.106405751 1.967125384 2.018782520 1.350598857 0.968752305 0.783851524 0.733873427 0.773667259 0.892670421 1.097645762 1.381701433 1.688722996 1.920841226 2.012289271 1.979613598 1.885619148 1.785436067 1.711163081 1.676874123 1.686668781 1.740174165 1.832736281 1.952862093 2.081238285 2.193935907 2.270147364 2.302661262 2.622044727
//
IT	4524
RD	22
LK	-498142.138621
QD	-106.606275 -> -94.287950
RI	0.0075318753
TR	0.099946	0.039415
MT	7.869443
MM	C_pi: 1.687929, n_recomb: 84556.873332
RS	0	0.000000	3.127376	188.114128	0.002225	0.000102
RS	1	0.007197	3.127376	201.201525	0.002379	0.000780
RS	2	0.014911	3.127376	215.164785	0.002545	0.001649
RS	3	0.023181	3.127376	230.057374	0.002721	0.002178
RS	4	0.032046	1.968617	390.347590	0.004616	0.003720
RS	5	0.041549	1.968617	416.433132	0.004925	0.003864
RS	6	0.051736	2.075646	421.268356	0.004982	0.004023
RS	7	0.062656	2.075646	449.231261	0.005313	0.004414
RS	8	0.074362	1.383578	717.317668	0.008483	0.007264
RS	9	0.086910	1.383578	761.945073	0.009011	0.007918
RS	10	0.100361	0.985598	1133.031003	0.013400	0.011896
RS	11	0.114781	0.985598	1196.654864	0.014152	0.012747
RS	12	0.130238	0.791455	1568.961304	0.018555	0.016846
RS	13	0.146807	0.791455	1646.349095	0.019470	0.017974
RS	14	0.164569	0.736466	1852.037920	0.021903	0.020427
RS	15	0.183610	0.736466	1933.611249	0.022868	0.021665
RS	16	0.204020	0.773683	1919.384087	0.022699	0.021757
RS	17	0.225900	0.773683	1999.009859	0.023641	0.022987
RS	18	0.249354	0.892030	1805.849433	0.021357	0.021016
RS	19	0.274495	0.892030	1881.073060	0.022246	0.022119
RS	20	0.301447	1.099002	1591.960839	0.018827	0.018894
RS	21	0.330338	1.099002	1661.660877	0.019651	0.019798
RS	22	0.361308	1.388827	1374.146454	0.016251	0.016447
RS	23	0.394507	1.388827	1437.980219	0.017006	0.017174
RS	24	0.430095	1.704758	1226.891544	0.014510	0.014658
RS	25	0.468244	1.704758	1286.043282	0.015209	0.015293
RS	26	0.509139	1.945051	1181.471616	0.013973	0.014033
RS	27	0.552977	1.945051	1238.368949	0.014645	0.014664
RS	28	0.599969	2.039875	1236.409279	0.014622	0.014638
RS	29	0.650344	2.039875	1293.228789	0.015294	0.015320
RS	30	0.704344	2.005550	1373.047516	0.016238	0.016293
RS	31	0.762230	2.005550	1430.173088	0.016914	0.017032
RS	32	0.824282	1.907444	1561.731518	0.018470	0.018653
RS	33	0.890800	1.907444	1616.889796	0.019122	0.019405
RS	34	0.962105	1.802995	1764.506213	0.020868	0.021243
RS	35	1.038542	1.802995	1813.005737	0.021441	0.021929
RS	36	1.120479	1.725402	1938.572873	0.022926	0.023512
RS	37	1.208313	1.725402	1974.816700	0.023355	0.024040
RS	38	1.302468	1.689060	2046.217430	0.024199	0.024961
[truncated: 10,039,769 more chars]
