# Supplementary material for: Recent speciation associated with range expansion and a shift to self-fertilization in North American Arabidopsis
Source: Nat Commun. 2022 Dec 8;13:7564. doi: 10.1038/s41467-022-35368-1 (PMC9732334; doi:10.1038/s41467-022-35368-1)
Supplement: Supplementary file 5 — Source Data [file 41467_2022_35368_MOESM5_ESM.zip › Source Data/Fig2c_FigS21-3_lyrMO3_09.psmc]

CC
CC	Brief Description of the file format:
CC	  CC  comments
CC	  MM  useful-messages
CC	  RD  round-of-iterations
CC	  LL  \log[P(sequence)]
CC	  QD  Q-before-opt Q-after-opt
CC	  TR  \theta_0 \rho_0
CC	  RS  k t_k \lambda_k \pi_k \sum_{l\not=k}A_{kl} A_{kk}
CC	  DC  begin end best-k t_k+\Delta_k max-prob
CC
MM	Version: 0.6.5-r67
MM	pattern:4+25*2+4+6, n:63, n_free_lambdas:28
MM	n_iterations:25, skip:1, max_t:5, theta/rho:5
MM	is_decoding:0
MM	n_seqs:14, sum_L:995231, sum_n:107483
RD	0
LK	0.000000
QD	0.000000 -> 0.000000
RI	inf
TR	0.114287	0.022857
MT	5.000000
MM	C_pi: 1.000000, n_recomb: 22491.336888
RS	0	0.000000	1.000000	142.749515	0.006347	0.000000
RS	1	0.006440	1.000000	150.947237	0.006711	0.000000
RS	2	0.013294	1.000000	159.548204	0.007094	0.000000
RS	3	0.020590	1.000000	168.563315	0.007495	0.000000
RS	4	0.028356	1.000000	178.002460	0.007914	0.000000
RS	5	0.036622	1.000000	187.874280	0.008353	0.000000
RS	6	0.045421	1.000000	198.185909	0.008812	0.000000
RS	7	0.054785	1.000000	208.942672	0.009290	0.000000
RS	8	0.064753	1.000000	220.147762	0.009788	0.000000
RS	9	0.075363	1.000000	231.801881	0.010306	0.000000
RS	10	0.086656	1.000000	243.902847	0.010844	0.000000
RS	11	0.098677	1.000000	256.445169	0.011402	0.000000
RS	12	0.111471	1.000000	269.419583	0.011979	0.000000
RS	13	0.125090	1.000000	282.812562	0.012574	0.000000
RS	14	0.139585	1.000000	296.605787	0.013188	0.000000
RS	15	0.155014	1.000000	310.775596	0.013818	0.000000
RS	16	0.171437	1.000000	325.292407	0.014463	0.000000
RS	17	0.188917	1.000000	340.120120	0.015122	0.000000
RS	18	0.207523	1.000000	355.215515	0.015793	0.000000
RS	19	0.227327	1.000000	370.527645	0.016474	0.000000
RS	20	0.248406	1.000000	385.997246	0.017162	0.000000
RS	21	0.270843	1.000000	401.556177	0.017854	0.000000
RS	22	0.294725	1.000000	417.126903	0.018546	0.000000
RS	23	0.320144	1.000000	432.622053	0.019235	0.000000
RS	24	0.347201	1.000000	447.944072	0.019916	0.000000
RS	25	0.376000	1.000000	462.984998	0.020585	0.000000
RS	26	0.406654	1.000000	477.626398	0.021236	0.000000
RS	27	0.439282	1.000000	491.739502	0.021864	0.000000
RS	28	0.474011	1.000000	505.185561	0.022461	0.000000
RS	29	0.510976	1.000000	517.816497	0.023023	0.000000
RS	30	0.550322	1.000000	529.475855	0.023541	0.000000
RS	31	0.592202	1.000000	540.000125	0.024009	0.000000
RS	32	0.636779	1.000000	549.220463	0.024419	0.000000
RS	33	0.684227	1.000000	556.964848	0.024764	0.000000
RS	34	0.734730	1.000000	563.060695	0.025035	0.000000
RS	35	0.788485	1.000000	567.337963	0.025225	0.000000
RS	36	0.845702	1.000000	569.632726	0.025327	0.000000
RS	37	0.906604	1.000000	569.791219	0.025334	0.000000
RS	38	0.971428	1.000000	567.674299	0.025240	0.000000
RS	39	1.040426	1.000000	563.162253	0.025039	0.000000
RS	40	1.113868	1.000000	556.159857	0.024728	0.000000
RS	41	1.192040	1.000000	546.601535	0.024303	0.000000
RS	42	1.275245	1.000000	534.456453	0.023763	0.000000
RS	43	1.363809	1.000000	519.733320	0.023108	0.000000
RS	44	1.458076	1.000000	502.484661	0.022341	0.000000
RS	45	1.558414	1.000000	482.810276	0.021466	0.000000
RS	46	1.665214	1.000000	460.859585	0.020491	0.000000
RS	47	1.778891	1.000000	436.832576	0.019422	0.000000
RS	48	1.899889	1.000000	410.979060	0.018273	0.000000
RS	49	2.028679	1.000000	383.595994	0.017055	0.000000
RS	50	2.165763	1.000000	355.022700	0.015785	0.000000
RS	51	2.311675	1.000000	325.633892	0.014478	0.000000
RS	52	2.466983	1.000000	295.830561	0.013153	0.000000
RS	53	2.632293	1.000000	266.028900	0.011828	0.000000
RS	54	2.808249	1.000000	236.647615	0.010522	0.000000
RS	55	2.995536	1.000000	208.094147	0.009252	0.000000
RS	56	3.194884	1.000000	180.750472	0.008036	0.000000
RS	57	3.407070	1.000000	154.959269	0.006890	0.000000
RS	58	3.632920	1.000000	131.011338	0.005825	0.000000
RS	59	3.873315	1.000000	109.135142	0.004852	0.000000
RS	60	4.129191	1.000000	89.489281	0.003979	0.000000
RS	61	4.401545	1.000000	72.158548	0.003208	0.000000
RS	62	4.691438	1.000000	57.153967	0.002541	0.000000
RS	63	5.000000	1.000000	160.107417	0.007119	0.000000
PA	4+25*2+4+6 0.114286952 0.022857390 5.000000000 1.000000000 1.000000000 1.000000000 1.000000000 1.000000000 1.000000000 1.000000000 1.000000000 1.000000000 1.000000000 1.000000000 1.000000000 1.000000000 1.000000000 1.000000000 1.000000000 1.000000000 1.000000000 1.000000000 1.000000000 1.000000000 1.000000000 1.000000000 1.000000000 1.000000000 1.000000000 1.000000000 1.000000000
//
IT	4738
RD	1
LK	-296346.595097
QD	-1479.346269 -> -817.245983
RI	0.0425163772
TR	0.096689	0.019711
MT	6.394341
MM	C_pi: 1.121235, n_recomb: 21755.054883
RS	0	0.000000	0.624308	234.773720	0.010792	0.000384
RS	1	0.006849	0.624308	248.040675	0.011402	0.002933
RS	2	0.014167	0.624308	261.855050	0.012037	0.006502
RS	3	0.021986	0.624308	276.210804	0.012696	0.009598
RS	4	0.030341	0.524448	346.053855	0.015907	0.011884
RS	5	0.039268	0.524448	363.336231	0.016701	0.013918
RS	6	0.048807	0.517866	385.819939	0.017735	0.015890
RS	7	0.058998	0.517866	403.981442	0.018570	0.017702
RS	8	0.069888	0.538784	406.188367	0.018671	0.019258
RS	9	0.081524	0.538784	424.473217	0.019511	0.020471
RS	10	0.093956	0.584969	408.334097	0.018770	0.021288
RS	11	0.107240	0.584969	426.231923	0.019592	0.021672
RS	12	0.121434	0.653210	398.334171	0.018310	0.021643
RS	13	0.136600	0.653210	415.582998	0.019103	0.021303
RS	14	0.152805	0.737898	383.771385	0.017641	0.020776
RS	15	0.170120	0.737898	400.296068	0.018400	0.020160
RS	16	0.188620	0.831839	370.326803	0.017023	0.019511
RS	17	0.208388	0.831839	386.162807	0.017750	0.018867
RS	18	0.229509	0.928442	360.683058	0.016579	0.018254
RS	19	0.252077	0.928442	375.905949	0.017279	0.017691
RS	20	0.276191	1.022055	355.731112	0.016352	0.017191
RS	21	0.301956	1.022055	370.411448	0.017026	0.016763
RS	22	0.329486	1.108276	355.458955	0.016339	0.016411
RS	23	0.358901	1.108276	369.632186	0.016991	0.016136
RS	24	0.390331	1.184059	359.448323	0.016523	0.015939
RS	25	0.423914	1.184059	373.093332	0.017150	0.015819
RS	26	0.459797	1.247623	367.098494	0.016874	0.015776
RS	27	0.498137	1.247623	380.120269	0.017473	0.015806
RS	28	0.539103	1.298412	377.653157	0.017359	0.015907
RS	29	0.582876	1.298412	389.867201	0.017921	0.016076
RS	30	0.629646	1.336948	390.170174	0.017935	0.016309
RS	31	0.679619	1.336948	401.290110	0.018446	0.016600
RS	32	0.733015	1.364777	403.430830	0.018544	0.016940
RS	33	0.790068	1.364777	413.064147	0.018987	0.017319
RS	34	0.851029	1.384273	415.893651	0.019117	0.017719
RS	35	0.916164	1.384273	423.554011	0.019469	0.018123
RS	36	0.985761	1.398100	425.800018	0.019572	0.018513
RS	37	1.060125	1.398100	430.941334	0.019809	0.018870
RS	38	1.139582	1.408569	431.394303	0.019830	0.019178
RS	39	1.224480	1.408569	433.463521	0.019925	0.019420
RS	40	1.315194	1.417377	431.109572	0.019817	0.019583
RS	41	1.412120	1.417377	429.612498	0.019748	0.019657
RS	42	1.515685	1.425618	423.712718	0.019477	0.019631
RS	43	1.626343	1.425618	418.286854	0.019227	0.019502
RS	44	1.744580	1.433779	408.462769	0.018776	0.019266
RS	45	1.870915	1.433779	398.945684	0.018338	0.018928
RS	46	2.005903	1.441764	385.221788	0.017707	0.018494
RS	47	2.150136	1.441764	371.703902	0.017086	0.017971
RS	48	2.304247	1.449163	354.447886	0.016293	0.017367
RS	49	2.468914	1.449163	337.309326	0.015505	0.016690
RS	50	2.644858	1.455595	317.146080	0.014578	0.015948
RS	51	2.832853	1.455595	297.077337	0.013656	0.015146
RS	52	3.033724	1.460935	274.846463	0.012634	0.014292
RS	53	3.248352	1.460935	252.840785	0.011622	0.013392
RS	54	3.477680	1.467965	229.212247	0.010536	0.012453
RS	55	3.722715	1.467965	206.608601	0.009497	0.011482
RS	56	3.984532	1.467965	184.078317	0.008461	0.010487
RS	57	4.264281	1.467965	161.977453	0.007446	0.009478
RS	58	4.563190	1.518463	136.446385	0.006272	0.008468
RS	59	4.882571	1.518463	117.683984	0.005410	0.007471
RS	60	5.223826	1.518463	100.024307	0.004598	0.006504
RS	61	5.588455	1.518463	83.693368	0.003847	0.005585
RS	62	5.978056	1.518463	68.866581	0.003166	0.004728
RS	63	6.394341	1.518463	221.860846	0.010198	0.016957
PA	4+25*2+4+6 0.096689440 0.019711168 6.394340992 0.624307632 0.524448395 0.517866135 0.538784027 0.584968567 0.653209686 0.737898111 0.831838608 0.928441525 1.022054672 1.108276367 1.184059143 1.247623444 1.298412323 1.336948395 1.364776611 1.384272575 1.398099899 1.408569336 1.417376518 1.425617695 1.433778763 1.441764355 1.449163437 1.455595016 1.460934639 1.467965126 1.518463075
//
IT	5007
RD	2
LK	-295305.797580
QD	-851.410794 -> -622.692894
RI	0.0401831637
TR	0.088589	0.018951
MT	7.179520
MM	C_pi: 1.232138, n_recomb: 22970.319740
RS	0	0.000000	0.743466	214.074511	0.009320	0.000289
RS	1	0.007043	0.743466	226.930836	0.009879	0.002213
RS	2	0.014581	0.743466	240.394357	0.010465	0.005001
RS	3	0.022651	0.743466	254.469806	0.011078	0.007608
RS	4	0.031289	0.493736	404.027721	0.017589	0.011411
RS	5	0.040535	0.493736	424.217988	0.018468	0.013454
RS	6	0.050433	0.451001	486.468287	0.021178	0.015869
RS	7	0.061028	0.451001	508.272807	0.022127	0.018312
RS	8	0.072368	0.450119	531.174691	0.023124	0.019983
RS	9	0.084508	0.450119	552.997320	0.024074	0.022247
RS	10	0.097502	0.486163	532.597298	0.023186	0.022383
RS	11	0.111412	0.486163	553.546855	0.024098	0.024004
RS	12	0.126301	0.555825	503.199038	0.021906	0.022659
RS	13	0.142239	0.555825	522.968389	0.022767	0.023532
RS	14	0.159299	0.655024	461.386072	0.020086	0.021396
RS	15	0.177561	0.655024	479.918052	0.020893	0.021814
RS	16	0.197108	0.776854	421.107427	0.018333	0.019634
RS	17	0.218033	0.776854	438.461326	0.019088	0.019865
RS	18	0.240431	0.913239	388.485282	0.016912	0.017978
RS	19	0.264407	0.913239	404.792263	0.017622	0.018152
RS	20	0.290071	1.055313	365.043360	0.015892	0.016655
RS	21	0.317543	1.055313	380.466574	0.016563	0.016842
RS	22	0.346949	1.194181	350.375311	0.015253	0.015731
RS	23	0.378427	1.194181	365.069376	0.015893	0.015965
RS	24	0.412121	1.321777	343.505962	0.014954	0.015200
RS	25	0.448188	1.321777	357.584341	0.015567	0.015499
RS	26	0.486796	1.431575	343.424987	0.014951	0.015037
RS	27	0.528122	1.431575	356.933886	0.015539	0.015413
RS	28	0.572359	1.519442	349.128578	0.015199	0.015218
RS	29	0.619711	1.519442	362.021621	0.015760	0.015675
RS	30	0.670399	1.584157	359.510980	0.015651	0.015713
RS	31	0.724656	1.584157	371.623871	0.016178	0.016247
RS	32	0.782734	1.627720	373.140282	0.016244	0.016475
RS	33	0.844903	1.627720	384.170829	0.016725	0.017061
RS	34	0.911450	1.655021	388.077085	0.016895	0.017407
RS	35	0.982683	1.655021	397.584911	0.017309	0.017984
RS	36	1.058934	1.672202	401.998551	0.017501	0.018345
RS	37	1.140555	1.672202	409.437165	0.017825	0.018833
RS	38	1.227924	1.684589	412.584384	0.017962	0.019109
RS	39	1.321446	1.684589	417.361023	0.018170	0.019441
RS	40	1.421554	1.695845	417.811240	0.018189	0.019555
RS	41	1.528713	1.695845	419.361371	0.018257	0.019683
RS	42	1.643419	1.708054	416.125407	0.018116	0.019586
RS	43	1.766203	1.708054	413.990355	0.018023	0.019487
RS	44	1.897635	1.721726	406.626064	0.017702	0.019167
RS	45	2.038323	1.721726	400.516195	0.017436	0.018852
RS	46	2.188920	1.735954	389.126177	0.016940	0.018338
RS	47	2.350122	1.735954	378.959018	0.016498	0.017843
RS	48	2.522678	1.749226	363.971907	0.015845	0.017183
RS	49	2.707386	1.749226	349.902315	0.015233	0.016545
RS	50	2.905103	1.760327	331.859139	0.014447	0.015774
RS	51	3.116744	1.760327	314.318826	0.013684	0.015018
RS	52	3.343291	1.768882	293.819994	0.012791	0.014157
RS	53	3.585792	1.768882	273.558479	0.011909	0.013303
RS	54	3.845373	1.779676	250.791280	0.010918	0.012347
RS	55	4.123235	1.779676	229.021675	0.009970	0.011419
RS	56	4.420666	1.779676	206.815528	0.009004	0.010457
RS	57	4.739044	1.779676	184.539873	0.008034	0.009473
RS	58	5.079845	1.886055	154.257837	0.006716	0.008227
RS	59	5.444648	1.886055	135.649390	0.005905	0.007324
RS	60	5.835143	1.886055	117.645834	0.005122	0.006434
RS	61	6.253139	1.886055	100.531057	0.004377	0.005575
RS	62	6.700573	1.886055	84.554371	0.003681	0.004761
RS	63	7.179520	1.886055	298.033005	0.012975	0.017841
PA	4+25*2+4+6 0.088588644 0.018950685 7.179519520 0.743466431 0.493736002 0.451000807 0.450118987 0.486163184 0.555825268 0.655023769 0.776853976 0.913238677 1.055312660 1.194180849 1.321777204 1.431575370 1.519442176 1.584156907 1.627720132 1.655021155 1.672202285 1.684588616 1.695844797 1.708053762 1.721725894 1.735954401 1.749225634 1.760327462 1.768881798 1.779676162 1.886054657
//
IT	5420
RD	3
LK	-294912.535168
QD	-669.985304 -> -545.141525
RI	0.0309874007
TR	0.083574	0.018931
MT	7.664182
MM	C_pi: 1.334383, n_recomb: 24827.687617
RS	0	0.000000	1.020850	171.184145	0.006895	0.000224
RS	1	0.007152	1.020850	182.114304	0.007335	0.001704
RS	2	0.014816	1.020850	193.642804	0.007799	0.003806
RS	3	0.023028	1.020850	205.787735	0.008289	0.005746
RS	4	0.031828	0.543403	408.943106	0.016471	0.010756
RS	5	0.041256	0.543403	430.427803	0.017337	0.012418
RS	6	0.051359	0.459153	534.510738	0.021529	0.015560
RS	7	0.062185	0.459153	558.984454	0.022515	0.017838
RS	8	0.073785	0.433298	617.887640	0.024887	0.020343
RS	9	0.086215	0.433298	642.779990	0.025890	0.022817
RS	10	0.099533	0.455070	635.836375	0.025610	0.023328
RS	11	0.113804	0.455070	659.634609	0.026569	0.025352
RS	12	0.129096	0.518472	600.565981	0.024189	0.023745
RS	13	0.145482	0.518472	622.900070	0.025089	0.025084
RS	14	0.163040	0.619851	540.734605	0.021779	0.022253
RS	15	0.181853	0.619851	561.584627	0.022619	0.023092
RS	16	0.202012	0.753269	480.337372	0.019347	0.020108
RS	17	0.223613	0.753269	499.738254	0.020128	0.020702
RS	18	0.246759	0.910867	430.277596	0.017331	0.018097
RS	19	0.271560	0.910867	448.342195	0.018058	0.018582
RS	20	0.298135	1.082603	393.241911	0.015839	0.016509
RS	21	0.326611	1.082603	410.158953	0.016520	0.016958
RS	22	0.357123	1.256775	368.573104	0.014845	0.015407
RS	23	0.389818	1.256775	384.559434	0.015489	0.015859
RS	24	0.424852	1.421189	354.755261	0.014289	0.014768
RS	25	0.462391	1.421189	370.006824	0.014903	0.015245
RS	26	0.502614	1.564585	350.353097	0.014111	0.014554
RS	27	0.545715	1.564585	365.006283	0.014702	0.015074
RS	28	0.591899	1.678721	354.084572	0.014262	0.014733
RS	29	0.641385	1.678721	368.179743	0.014829	0.015306
RS	30	0.694412	1.760038	364.647768	0.014687	0.015271
RS	31	0.751230	1.760038	378.091079	0.015229	0.015899
RS	32	0.812113	1.810740	380.354175	0.015320	0.016115
RS	33	0.877350	1.810740	392.882150	0.015824	0.016777
RS	34	0.947253	1.838487	398.774569	0.016062	0.017153
RS	35	1.022156	1.838487	409.942146	0.016511	0.017789
RS	36	1.102416	1.853299	416.893919	0.016791	0.018196
RS	37	1.188416	1.853299	426.109347	0.017163	0.018727
RS	38	1.280568	1.863712	431.698812	0.017388	0.019038
RS	39	1.379310	1.863712	438.300709	0.017654	0.019397
RS	40	1.485115	1.875209	440.654810	0.017749	0.019522
RS	41	1.598487	1.875209	444.006424	0.017884	0.019666
RS	42	1.719968	1.890519	441.935612	0.017800	0.019553
RS	43	1.850138	1.890519	441.514755	0.017783	0.019465
RS	44	1.989618	1.909742	434.643502	0.017506	0.019113
RS	45	2.139074	1.909742	430.101602	0.017323	0.018811
RS	46	2.299219	1.930694	418.800160	0.016868	0.018266
RS	47	2.470819	1.930694	409.979724	0.016513	0.017792
RS	48	2.654691	1.950362	394.938254	0.015907	0.017113
RS	49	2.851715	1.950362	381.885303	0.015381	0.016504
RS	50	3.062831	1.966472	363.728354	0.014650	0.015732
RS	51	3.289046	1.966472	346.737479	0.013966	0.015009
RS	52	3.531441	1.978339	325.948074	0.013128	0.014162
RS	53	3.791173	1.978339	305.636665	0.012310	0.013338
RS	54	4.069482	1.992766	281.964312	0.011357	0.012394
RS	55	4.367696	1.992766	259.511871	0.010453	0.011491
RS	56	4.687239	1.992766	236.264080	0.009516	0.010552
RS	57	5.029637	1.992766	212.607168	0.008563	0.009585
RS	58	5.396524	2.156947	175.837900	0.007082	0.008165
RS	59	5.789652	2.156947	156.603216	0.006308	0.007324
RS	60	6.210898	2.156947	137.640036	0.005544	0.006485
RS	61	6.662273	2.156947	119.270775	0.004804	0.005666
RS	62	7.145931	2.156947	101.795449	0.004100	0.004880
RS	63	7.664182	2.156947	382.853833	0.015420	0.019085
PA	4+25*2+4+6 0.083574165 0.018931414 7.664182414 1.020849711 0.543402903 0.459152641 0.433297734 0.455069541 0.518471720 0.619850730 0.753268516 0.910867128 1.082603120 1.256774851 1.421189453 1.564584817 1.678720631 1.760038456 1.810739997 1.838487116 1.853298952 1.863711589 1.875208728 1.890518835 1.909741647 1.930694170 1.950361992 1.966471882 1.978338872 1.992766116 2.156947054
//
IT	4024
RD	4
LK	-294680.654080
QD	-589.034137 -> -496.582128
RI	0.0226110690
TR	0.079849	0.019184
MT	8.001221
MM	C_pi: 1.422076, n_recomb: 26785.720441
RS	0	0.000000	1.410773	134.983174	0.005039	0.000180
RS	1	0.007225	1.410773	143.979602	0.005375	0.001359
RS	2	0.014971	1.410773	153.517567	0.005731	0.002980
RS	3	0.023277	1.410773	163.621023	0.006109	0.004425
RS	4	0.032184	0.619147	395.474653	0.014764	0.010133
RS	5	0.041733	0.619147	417.363438	0.015582	0.011409
RS	6	0.051973	0.490610	553.941848	0.020680	0.015098
RS	7	0.062953	0.490610	580.412934	0.021669	0.017047
RS	8	0.074725	0.438602	678.097520	0.025316	0.020406
RS	9	0.087348	0.438602	705.817668	0.026351	0.022823
RS	10	0.100884	0.445731	721.562407	0.026938	0.023997
RS	11	0.115397	0.445731	748.138974	0.027931	0.026132
RS	12	0.130958	0.501557	689.109569	0.025727	0.024659
RS	13	0.147644	0.501557	713.982552	0.026655	0.026189
RS	14	0.165535	0.601648	617.110009	0.023039	0.023046
RS	15	0.184719	0.601648	640.316204	0.023905	0.024077
RS	16	0.205289	0.740674	540.253837	0.020169	0.020606
RS	17	0.227345	0.740674	561.810705	0.020974	0.021372
RS	18	0.250994	0.911359	475.274151	0.017744	0.018300
RS	19	0.276352	0.911359	495.255611	0.018490	0.018934
RS	20	0.303542	1.103355	426.574751	0.015925	0.016478
RS	21	0.332697	1.103355	445.170980	0.016620	0.017053
RS	22	0.363957	1.303214	393.473514	0.014690	0.015210
RS	23	0.397476	1.303214	410.943521	0.015342	0.015765
RS	24	0.433417	1.495496	374.003438	0.013963	0.014463
RS	25	0.471954	1.495496	390.608627	0.014583	0.015022
RS	26	0.513276	1.664665	366.346218	0.013677	0.014188
RS	27	0.557582	1.664665	382.297538	0.014272	0.014772
RS	28	0.605090	1.798382	368.974547	0.013775	0.014349
RS	29	0.656030	1.798382	384.384174	0.014350	0.014970
RS	30	0.710650	1.890626	380.407723	0.014202	0.014908
RS	31	0.769217	1.890626	395.237390	0.014756	0.015573
RS	32	0.832014	1.943768	398.702865	0.014885	0.015809
RS	33	0.899348	1.943768	412.712080	0.015408	0.016499
RS	34	0.971547	1.968318	420.916934	0.015714	0.016928
RS	35	1.048962	1.968318	433.638293	0.016189	0.017587
RS	36	1.131970	1.978254	443.268252	0.016549	0.018058
RS	37	1.220975	1.978254	454.046777	0.016951	0.018607
RS	38	1.316411	1.985245	461.962679	0.017247	0.018970
RS	39	1.418741	1.985245	470.055921	0.017549	0.019345
RS	40	1.528464	1.996372	473.905863	0.017692	0.019496
RS	41	1.646114	1.996372	478.604919	0.017868	0.019654
RS	42	1.772264	2.014763	477.016714	0.017809	0.019540
RS	43	1.907527	2.014763	477.752522	0.017836	0.019470
RS	44	2.052563	2.039884	470.494358	0.017565	0.019096
RS	45	2.208077	2.039884	466.891652	0.017431	0.018818
RS	46	2.374827	2.068096	454.714484	0.016976	0.018248
RS	47	2.553623	2.068096	446.583740	0.016672	0.017802
RS	48	2.745337	2.094740	430.549485	0.016074	0.017109
RS	49	2.950901	2.094740	417.875606	0.015601	0.016530
RS	50	3.171317	2.116386	398.773374	0.014888	0.015760
RS	51	3.407657	2.116386	381.760226	0.014252	0.015067
RS	52	3.661071	2.132006	360.001993	0.013440	0.014233
RS	53	3.932793	2.132006	339.173467	0.012662	0.013437
RS	54	4.224147	2.150564	314.039519	0.011724	0.012503
RS	55	4.536549	2.150564	290.575459	0.010848	0.011624
RS	56	4.871522	2.150564	266.016386	0.009931	0.010703
RS	57	5.230694	2.150564	240.767884	0.008989	0.009751
RS	58	5.615816	2.373517	196.757357	0.007346	0.008172
RS	59	6.028761	2.373517	176.888955	0.006604	0.007380
RS	60	6.471540	2.373517	157.014844	0.005862	0.006583
RS	61	6.946307	2.373517	137.483749	0.005133	0.005795
RS	62	7.455375	2.373517	118.632644	0.004429	0.005032
RS	63	8.001221	2.373517	469.695572	0.017535	0.020477
PA	4+25*2+4+6 0.079848784 0.019184068 8.001221198 1.410773381 0.619147311 0.490609652 0.438601889 0.445730551 0.501557466 0.601648478 0.740674004 0.911358796 1.103355381 1.303214020 1.495495942 1.664664733 1.798382243 1.890626026 1.943768367 1.968317680 1.978253681 1.985244860 1.996372231 2.014762985 2.039884249 2.068096098 2.094739699 2.116385507 2.132006078 2.150564269 2.373516946
//
IT	5054
RD	5
LK	-294502.677626
QD	-535.579395 -> -457.794970
RI	0.0166306570
TR	0.076775	0.019538
MT	8.263009
MM	C_pi: 1.497996, n_recomb: 28707.655889
RS	0	0.000000	1.890073	108.754180	0.003788	0.000148
RS	1	0.007279	1.890073	116.213970	0.004048	0.001119
RS	2	0.015087	1.890073	124.150045	0.004325	0.002411
RS	3	0.023464	1.890073	132.587499	0.004619	0.003520
RS	4	0.032451	0.704076	378.365966	0.013180	0.009594
RS	5	0.042092	0.704076	400.226192	0.013941	0.010560
RS	6	0.052434	0.531431	558.878741	0.019468	0.014574
RS	7	0.063529	0.531431	586.791701	0.020440	0.016196
RS	8	0.075432	0.452670	720.661727	0.025103	0.020271
RS	9	0.088202	0.452670	750.942394	0.026158	0.022551
RS	10	0.101900	0.445315	793.525698	0.027642	0.024433
RS	11	0.116596	0.445315	822.788936	0.028661	0.026571
RS	12	0.132362	0.493514	769.322043	0.026798	0.025392
RS	13	0.149275	0.493514	796.662001	0.027751	0.027002
RS	14	0.167419	0.591196	689.124418	0.024005	0.023732
RS	15	0.186883	0.591196	714.628680	0.024893	0.024859
RS	16	0.207765	0.733251	598.212043	0.020838	0.021066
RS	17	0.230166	0.733251	621.897333	0.021663	0.021921
RS	18	0.254198	0.913022	519.823182	0.018107	0.018511
RS	19	0.279979	0.913022	541.720095	0.018870	0.019224
RS	20	0.307637	1.120254	460.512432	0.016041	0.016488
RS	21	0.337308	1.120254	480.801342	0.016748	0.017127
RS	22	0.369139	1.340402	419.754487	0.014622	0.015071
RS	23	0.403286	1.340402	438.726428	0.015283	0.015678
RS	24	0.439919	1.555401	395.218819	0.013767	0.014223
RS	25	0.479218	1.555401	413.192656	0.014393	0.014821
RS	26	0.521378	1.745846	384.746446	0.013402	0.013887
RS	27	0.566607	1.745846	402.001236	0.014003	0.014499
RS	28	0.615127	1.895406	386.596610	0.013467	0.014023
RS	29	0.667180	1.895406	403.311216	0.014049	0.014664
RS	30	0.723021	1.995547	399.137519	0.013904	0.014593
RS	31	0.782926	1.995547	415.325095	0.014467	0.015270
RS	32	0.847192	2.048788	420.192533	0.014637	0.015537
RS	33	0.916136	2.048788	435.631358	0.015175	0.016236
RS	34	0.990098	2.068465	446.311438	0.015547	0.016722
RS	35	1.069443	2.068465	460.505876	0.016041	0.017390
RS	36	1.154564	2.072467	472.911461	0.016473	0.017926
RS	37	1.245881	2.072467	485.135549	0.016899	0.018488
RS	38	1.343844	2.075456	495.361192	0.017255	0.018905
RS	39	1.448938	2.075456	504.785126	0.017584	0.019295
RS	40	1.561681	2.085942	509.964756	0.017764	0.019475
RS	41	1.682631	2.085942	515.807471	0.017968	0.019653
RS	42	1.812384	2.107323	514.387806	0.017918	0.019540
RS	43	1.951581	2.107323	516.042372	0.017976	0.019494
RS	44	2.100911	2.138366	507.979510	0.017695	0.019103
RS	45	2.261109	2.138366	505.061026	0.017593	0.018853
RS	46	2.432969	2.173960	491.553946	0.017123	0.018262
RS	47	2.617337	2.173960	483.862777	0.016855	0.017847
RS	48	2.815125	2.207776	466.411943	0.016247	0.017140
RS	49	3.027309	2.207776	453.895116	0.015811	0.016594
RS	50	3.254938	2.235197	433.499546	0.015100	0.015822
RS	51	3.499136	2.235197	416.291829	0.014501	0.015161
RS	52	3.761108	2.254828	393.315176	0.013701	0.014335
RS	53	4.042148	2.254828	371.863525	0.012953	0.013566
RS	54	4.343645	2.277892	345.080580	0.012021	0.012637
RS	55	4.667086	2.277892	320.580097	0.011167	0.011781
RS	56	5.014070	2.277892	294.715483	0.010266	0.010878
RS	57	5.386311	2.277892	267.909740	0.009332	0.009939
RS	58	5.785645	2.560397	216.241584	0.007533	0.008206
RS	59	6.214046	2.560397	195.880664	0.006823	0.007458
RS	60	6.673630	2.560397	175.264731	0.006105	0.006697
RS	61	7.166665	2.560397	154.759908	0.005391	0.005937
RS	62	7.695587	2.560397	134.730322	0.004693	0.005192
RS	63	8.263009	2.560397	557.120315	0.019407	0.021931
PA	4+25*2+4+6 0.076774800 0.019537657 8.263008514 1.890072946 0.704075795 0.531431172 0.452670013 0.445314608 0.493513756 0.591195845 0.733250671 0.913021677 1.120253857 1.340402331 1.555400939 1.745845984 1.895406380 1.995547264 2.048788205 2.068464657 2.072467197 2.075455724 2.085941638 2.107322961 2.138366458 2.173959757 2.207775527 2.235197256 2.254827973 2.277891622 2.560397062
//
IT	3970
RD	6
LK	-294351.075147
QD	-492.519830 -> -424.084996
RI	0.0125724085
TR	0.074088	0.019921
MT	8.484411
MM	C_pi: 1.566111, n_recomb: 30573.316180
RS	0	0.000000	2.435894	90.370925	0.002956	0.000126
RS	1	0.007323	2.435894	96.694537	0.003163	0.000947
RS	2	0.015183	2.435894	103.437600	0.003383	0.002010
RS	3	0.023618	2.435894	110.624454	0.003618	0.002892
RS	4	0.032671	0.790557	362.942040	0.011871	0.009143
RS	5	0.042387	0.790557	384.629165	0.012581	0.009875
RS	6	0.052814	0.576649	556.839446	0.018213	0.014036
RS	7	0.064005	0.576649	585.784775	0.019160	0.015373
RS	8	0.076015	0.470888	751.655059	0.024585	0.020011
RS	9	0.088905	0.470888	784.239192	0.025651	0.022140
RS	10	0.102739	0.449253	855.222386	0.027973	0.024696
RS	11	0.117587	0.449253	887.082571	0.029015	0.026798
RS	12	0.133521	0.490044	842.761333	0.027565	0.025976
RS	13	0.150622	0.490044	872.504245	0.028538	0.027619
RS	14	0.168976	0.584956	757.191390	0.024766	0.024323
RS	15	0.188674	0.584956	784.929793	0.025674	0.025503
RS	16	0.209814	0.728807	653.907000	0.021388	0.021479
RS	17	0.232502	0.728807	679.671212	0.022231	0.022386
RS	18	0.256852	0.915514	563.106078	0.018418	0.018714
RS	19	0.282986	0.915514	586.884029	0.019196	0.019473
RS	20	0.311033	1.135142	493.822861	0.016152	0.016513
RS	21	0.341134	1.135142	515.778700	0.016870	0.017190
RS	22	0.373439	1.372457	445.845712	0.014583	0.014964
RS	23	0.408110	1.372457	466.296394	0.015252	0.015599
RS	24	0.445320	1.607208	416.546628	0.013625	0.014023
RS	25	0.485255	1.607208	435.864020	0.014256	0.014641
RS	26	0.528115	1.816431	403.458109	0.013196	0.013629
RS	27	0.574114	1.816431	421.986432	0.013802	0.014253
RS	28	0.623481	1.979890	404.647714	0.013235	0.013737
RS	29	0.676463	1.979890	422.631078	0.013824	0.014385
RS	30	0.733325	2.086461	418.361640	0.013684	0.014311
RS	31	0.794352	2.086461	435.864724	0.014256	0.014991
RS	32	0.859847	2.138739	442.219353	0.014464	0.015287
RS	33	0.930139	2.138739	459.039969	0.015014	0.015988
RS	34	1.005579	2.152844	472.281993	0.015448	0.016528
RS	35	1.086543	2.152844	487.895789	0.015958	0.017201
RS	36	1.173437	2.150478	503.160737	0.016458	0.017799
RS	37	1.266694	2.150478	516.767733	0.016903	0.018371
RS	38	1.366780	2.149181	529.346915	0.017314	0.018841
RS	39	1.474196	2.149181	540.025993	0.017663	0.019247
RS	40	1.589479	2.158802	546.501926	0.017875	0.019456
RS	41	1.713203	2.158802	553.398638	0.018101	0.019656
RS	42	1.845989	2.182940	552.030801	0.018056	0.019546
RS	43	1.988498	2.182940	554.503912	0.018137	0.019527
RS	44	2.141444	2.219680	545.454633	0.017841	0.019123
RS	45	2.305591	2.219680	543.117828	0.017764	0.018904
RS	46	2.481758	2.262481	528.074703	0.017272	0.018292
RS	47	2.670827	2.262481	520.729051	0.017032	0.017911
RS	48	2.873742	2.303388	501.669751	0.016409	0.017190
RS	49	3.091516	2.303388	489.236188	0.016002	0.016676
RS	50	3.325239	2.336587	467.399322	0.015288	0.015901
RS	51	3.576078	2.336587	449.954326	0.014717	0.015270
RS	52	3.845286	2.360295	425.667562	0.013923	0.014452
RS	53	4.134209	2.360295	403.589198	0.013201	0.013708
RS	54	4.444291	2.388048	375.091198	0.012269	0.012782
RS	55	4.777081	2.388048	349.597493	0.011435	0.011946
RS	56	5.134242	2.388048	322.486981	0.010548	0.011060
RS	57	5.517559	2.388048	294.198011	0.009623	0.010134
RS	58	5.928946	2.730921	234.547339	0.007672	0.008250
RS	59	6.370461	2.730921	213.830534	0.006994	0.007542
RS	60	6.844309	2.730921	192.626759	0.006300	0.006814
RS	61	7.352858	2.730921	171.313080	0.005603	0.006080
RS	62	7.898650	2.730921	150.273652	0.004915	0.005353
RS	63	8.484411	2.730921	645.703569	0.021120	0.023405
PA	4+25*2+4+6 0.074088453 0.019921339 8.484411147 2.435894020 0.790557364 0.576648962 0.470887743 0.449252925 0.490043879 0.584955615 0.728806732 0.915513693 1.135142484 1.372457164 1.607208279 1.816430658 1.979890007 2.086461310 2.138738826 2.152844402 2.150478024 2.149181019 2.158802068 2.182939925 2.219679673 2.262481294 2.303388334 2.336587067 2.360295095 2.388047994 2.730921401
//
IT	4986
RD	7
LK	-294217.151112
QD	-455.245372 -> -394.036271
RI	0.0098035207
TR	0.071668	0.020304
MT	8.682585
MM	C_pi: 1.629273, n_recomb: 32387.678910
RS	0	0.000000	3.025498	77.437280	0.002391	0.000110
RS	1	0.007362	3.025498	82.935259	0.002561	0.000820
RS	2	0.015266	3.025498	88.807600	0.002742	0.001721
RS	3	0.023752	3.025498	95.077360	0.002936	0.002447
RS	4	0.032863	0.874500	350.692153	0.010828	0.008771
RS	5	0.042645	0.874500	372.207990	0.011492	0.009331
RS	6	0.053146	0.624189	551.571461	0.017030	0.013506
RS	7	0.064421	0.624189	581.261846	0.017947	0.014608
RS	8	0.076526	0.491392	774.850141	0.023924	0.019673
RS	9	0.089522	0.491392	809.508329	0.024994	0.021659
RS	10	0.103475	0.455606	909.231318	0.028073	0.024831
RS	11	0.118455	0.455606	943.608521	0.029135	0.026886
RS	12	0.134538	0.489221	910.900907	0.028125	0.026445
RS	13	0.151805	0.489221	943.000367	0.029116	0.028101
RS	14	0.170344	0.581248	822.097136	0.025383	0.024836
RS	15	0.190247	0.581248	852.019971	0.026307	0.026049
RS	16	0.211615	0.726218	707.690893	0.021851	0.021854
RS	17	0.234557	0.726218	735.491270	0.022709	0.022795
RS	18	0.259187	0.918580	605.158060	0.018685	0.018907
RS	19	0.285631	0.918580	630.783289	0.019476	0.019695
RS	20	0.314022	1.148858	526.301041	0.016250	0.016547
RS	21	0.344502	1.148858	549.894700	0.016979	0.017248
RS	22	0.377227	1.401416	471.353247	0.014553	0.014878
RS	23	0.412361	1.401416	493.253899	0.015230	0.015530
RS	24	0.450082	1.654166	437.439665	0.013506	0.013851
RS	25	0.490580	1.654166	458.069307	0.014143	0.014479
RS	26	0.534059	1.880821	421.806258	0.013024	0.013401
RS	27	0.580740	1.880821	441.572851	0.013634	0.014029
RS	28	0.630857	2.057231	422.356743	0.013041	0.013481
RS	29	0.684663	2.057231	441.570045	0.013634	0.014128
RS	30	0.742431	2.169633	437.225209	0.013500	0.014053
RS	31	0.804452	2.169633	456.003337	0.014080	0.014731
RS	32	0.871039	2.220572	463.861897	0.014322	0.015055
RS	33	0.942528	2.220572	482.025377	0.014883	0.015754
RS	34	1.019281	2.228877	497.870553	0.015372	0.016343
RS	35	1.101684	2.228877	514.868756	0.015897	0.017018
RS	36	1.190153	2.219998	533.059161	0.016459	0.017675
RS	37	1.285136	2.219998	548.017798	0.016921	0.018256
RS	38	1.387112	2.214258	563.020543	0.017384	0.018776
RS	39	1.496595	2.214258	574.924526	0.017751	0.019198
RS	40	1.614139	2.222794	582.735173	0.017992	0.019437
RS	41	1.740336	2.222794	590.654363	0.018237	0.019658
RS	42	1.875824	2.249389	589.327156	0.018196	0.019556
RS	43	2.021287	2.249389	592.586231	0.018297	0.019564
RS	44	2.177459	2.291479	582.497404	0.017985	0.019148
RS	45	2.345128	2.291479	580.711461	0.017930	0.018960
RS	46	2.525142	2.341178	564.055591	0.017416	0.018332
RS	47	2.718409	2.341178	557.031286	0.017199	0.017983
RS	48	2.925904	2.388949	536.289420	0.016558	0.017249
RS	49	3.148675	2.388949	523.927288	0.016177	0.016767
RS	50	3.387847	2.427790	500.596602	0.015456	0.015989
RS	51	3.644627	2.427790	482.920336	0.014911	0.015386
RS	52	3.920312	2.455526	457.299882	0.014120	0.014573
RS	53	4.216293	2.455526	434.622820	0.013419	0.013854
RS	54	4.534064	2.488025	404.389901	0.012486	0.012928
RS	55	4.875230	2.488025	377.957389	0.011670	0.012113
RS	56	5.241513	2.488025	349.664081	0.010796	0.011243
RS	57	5.634763	2.488025	319.961830	0.009879	0.010328
RS	58	6.056964	2.892113	252.027797	0.007782	0.008297
RS	59	6.510248	2.892113	231.065029	0.007134	0.007625
RS	60	6.996904	2.892113	209.395617	0.006465	0.006928
RS	61	7.519387	2.892113	187.402762	0.005786	0.006218
RS	62	8.080337	2.892113	165.485286	0.005110	0.005508
RS	63	8.682585	2.892113	736.248140	0.022732	0.024880
PA	4+25*2+4+6 0.071667761 0.020304244 8.682584858 3.025497938 0.874500404 0.624189219 0.491392441 0.455606277 0.489221386 0.581247573 0.726217692 0.918580463 1.148858472 1.401416071 1.654165516 1.880821359 2.057231348 2.169633150 2.220572291 2.228877314 2.219998442 2.214258335 2.222793506 2.249389338 2.291478777 2.341178003 2.388948972 2.427789807 2.455526156 2.488024741 2.892113032
//
IT	4387
RD	8
LK	-294097.185567
QD	-422.164687 -> -367.006403
RI	0.0078706453
TR	0.069451	0.020673
MT	8.866011
MM	C_pi: 1.689189, n_recomb: 34158.153025
RS	0	0.000000	3.638181	68.193799	0.001996	0.000097
RS	1	0.007397	3.638181	73.089885	0.002140	0.000724
RS	2	0.015342	3.638181	78.325734	0.002293	0.001506
RS	3	0.023874	3.638181	83.923127	0.002457	0.002123
RS	4	0.033038	0.953606	341.701753	0.010004	0.008466
RS	5	0.042879	0.953606	363.110831	0.010630	0.008901
RS	6	0.053448	0.673125	544.865676	0.015951	0.012995
RS	7	0.064799	0.673125	575.098382	0.016836	0.013904
RS	8	0.076990	0.513350	792.519612	0.023201	0.019285
RS	9	0.090083	0.513350	829.049163	0.024271	0.021142
RS	10	0.104144	0.463446	957.271302	0.028025	0.024871
RS	11	0.119245	0.463446	994.093028	0.029103	0.026878
RS	12	0.135464	0.490049	974.853140	0.028539	0.026823
RS	13	0.152882	0.490049	1009.275985	0.029547	0.028484
RS	14	0.171588	0.579146	884.537057	0.025895	0.025288
RS	15	0.191679	0.579146	916.607788	0.026834	0.026526
RS	16	0.213255	0.724792	759.997990	0.022249	0.022197
RS	17	0.236428	0.724792	789.801431	0.023122	0.023163
RS	18	0.261315	0.921941	646.219710	0.018918	0.019091
RS	19	0.288042	0.921941	673.664975	0.019722	0.019901
RS	20	0.316747	1.161675	558.034202	0.016337	0.016588
RS	21	0.347576	1.161675	583.240737	0.017075	0.017305
RS	22	0.380684	1.428189	496.244162	0.014528	0.014808
RS	23	0.416242	1.428189	519.568560	0.015211	0.015470
RS	24	0.454431	1.697839	457.771213	0.013402	0.013701
RS	25	0.495444	1.697839	479.683427	0.014043	0.014334
RS	26	0.539491	1.941189	439.596436	0.012869	0.013197
RS	27	0.586797	1.941189	460.567563	0.013483	0.013826
RS	28	0.637602	2.130191	439.466328	0.012866	0.013248
RS	29	0.692165	2.130191	459.872705	0.013463	0.013892
RS	30	0.750764	2.248281	455.426647	0.013333	0.013815
RS	31	0.813698	2.248281	475.442725	0.013919	0.014488
RS	32	0.881288	2.297860	484.779723	0.014192	0.014836
RS	33	0.953877	2.297860	504.253040	0.014762	0.015531
RS	34	1.031837	2.300392	522.703580	0.015302	0.016165
RS	35	1.115563	2.300392	541.061343	0.015840	0.016841
RS	36	1.205482	2.284982	562.226814	0.016460	0.017552
RS	37	1.302054	2.284982	578.521914	0.016937	0.018141
RS	38	1.405769	2.274698	596.025293	0.017449	0.018709
RS	39	1.517156	2.274698	609.147001	0.017833	0.019146
RS	40	1.636783	2.281937	618.365222	0.018103	0.019416
RS	41	1.765259	2.281937	627.304886	0.018365	0.019658
RS	42	1.903239	2.310671	626.065063	0.018328	0.019565
RS	43	2.051426	2.310671	630.111404	0.018447	0.019599
RS	44	2.210575	2.357729	618.999248	0.018122	0.019176
RS	45	2.381497	2.357729	617.768646	0.018086	0.019018
RS	46	2.565063	2.413958	599.495541	0.017551	0.018375
RS	47	2.762207	2.413958	592.801641	0.017355	0.018057
RS	48	2.973935	2.468297	570.367222	0.016698	0.017312
RS	49	3.201325	2.468297	558.092635	0.016338	0.016860
RS	50	3.445537	2.512577	533.265149	0.015612	0.016079
RS	51	3.707813	2.512577	515.383665	0.015088	0.015504
RS	52	3.989491	2.544225	488.439819	0.014299	0.014696
RS	53	4.292006	2.544225	465.202172	0.013619	0.014000
RS	54	4.616898	2.581441	433.236812	0.012683	0.013073
RS	55	4.965825	2.581441	405.918153	0.011883	0.012277
RS	56	5.340563	2.581441	376.499273	0.011022	0.011422
RS	57	5.743021	2.581441	345.443884	0.010113	0.010518
RS	58	6.175251	3.047548	268.938342	0.007873	0.008343
RS	59	6.639454	3.047548	247.816644	0.007255	0.007705
RS	60	7.137996	3.047548	225.778306	0.006610	0.007037
RS	61	7.673418	3.047548	203.208940	0.005949	0.006350
RS	62	8.248446	3.047548	180.517806	0.005285	0.005657
RS	63	8.866011	3.047548	829.298771	0.024278	0.026345
PA	4+25*2+4+6 0.069451057 0.020673305 8.866011353 3.638181064 0.953605888 0.673125143 0.513349554 0.463446395 0.490049293 0.579145588 0.724792373 0.921940901 1.161675231 1.428188729 1.697838788 1.941189376 2.130190572 2.248280531 2.297859971 2.300391776 2.284982412 2.274698350 2.281936514 2.310670834 2.357729073 2.413958020 2.468296883 2.512576854 2.544225462 2.581440511 3.047547841
//
IT	4145
RD	9
LK	-293989.001745
QD	-392.499997 -> -342.571364
RI	0.0064813797
TR	0.067403	0.021023
MT	9.039057
MM	C_pi: 1.746841, n_recomb: 35890.401363
RS	0	0.000000	4.257965	61.446707	0.001712	0.000087
RS	1	0.007430	4.257965	65.898152	0.001836	0.000650
RS	2	0.015412	4.257965	70.663001	0.001969	0.001343
RS	3	0.023987	4.257965	75.761922	0.002111	0.001881
RS	4	0.033199	1.026681	335.602348	0.009351	0.008217
RS	5	0.043096	1.026681	356.989641	0.009947	0.008563
RS	6	0.053728	0.723017	537.578619	0.014978	0.012506
RS	7	0.065150	0.723017	568.206836	0.015832	0.013260
RS	8	0.077420	0.536373	806.037627	0.022458	0.018869
RS	9	0.090603	0.536373	844.257097	0.023523	0.020609
RS	10	0.104764	0.472282	1000.484575	0.027876	0.024840
RS	11	0.119978	0.472282	1039.682401	0.028968	0.026800
RS	12	0.136322	0.491970	1035.385451	0.028849	0.027130
RS	13	0.153881	0.491970	1072.106618	0.029872	0.028792
RS	14	0.172744	0.578093	945.042509	0.026331	0.025692
RS	15	0.193009	0.578093	979.233651	0.027284	0.026949
RS	16	0.214780	0.724085	811.194348	0.022602	0.022517
RS	17	0.238168	0.724085	842.975153	0.023487	0.023503
RS	18	0.263293	0.925362	686.532292	0.019129	0.019270
RS	19	0.290286	0.925362	715.776199	0.019943	0.020096
RS	20	0.319284	1.173651	589.167207	0.016416	0.016635
RS	21	0.350437	1.173651	615.966334	0.017162	0.017364
RS	22	0.383904	1.453175	520.586692	0.014505	0.014751
RS	23	0.419858	1.453175	545.312308	0.015194	0.015421
RS	24	0.458483	1.738977	477.552358	0.013306	0.013568
RS	25	0.499978	1.738977	500.720491	0.013951	0.014204
RS	26	0.544556	1.998617	456.797488	0.012728	0.013013
RS	27	0.592447	1.998617	478.942051	0.013345	0.013640
RS	28	0.643895	2.200139	455.915430	0.012703	0.013034
RS	29	0.699166	2.200139	477.480533	0.013304	0.013674
RS	30	0.758544	2.324041	472.874841	0.013176	0.013593
RS	31	0.822334	2.324041	494.094316	0.013767	0.014261
RS	32	0.890863	2.372436	504.854449	0.014067	0.014628
RS	33	0.964483	2.372436	525.607649	0.014645	0.015319
RS	34	1.043574	2.369333	546.641585	0.015231	0.015993
RS	35	1.128541	2.369333	566.338613	0.015780	0.016669
RS	36	1.219821	2.347443	590.509622	0.016453	0.017429
RS	37	1.317883	2.347443	608.133261	0.016944	0.018025
RS	38	1.423232	2.332548	628.210029	0.017504	0.018639
RS	39	1.536407	2.332548	642.553098	0.017903	0.019091
RS	40	1.657991	2.338293	653.265893	0.018202	0.019391
RS	41	1.788610	2.338293	663.238270	0.018480	0.019654
RS	42	1.928933	2.368851	662.163224	0.018450	0.019571
RS	43	2.079681	2.368851	667.014601	0.018585	0.019631
RS	44	2.241631	2.420494	654.934989	0.018248	0.019203
RS	45	2.415613	2.420494	654.281116	0.018230	0.019074
RS	46	2.602522	2.482872	634.426532	0.017677	0.018419
RS	47	2.803319	2.482872	628.087627	0.017500	0.018130
RS	48	3.019034	2.543461	603.985616	0.016829	0.017376
RS	49	3.250777	2.543461	591.827216	0.016490	0.016953
RS	50	3.499738	2.592944	565.527531	0.015757	0.016170
RS	51	3.767198	2.592944	547.474876	0.015254	0.015621
RS	52	4.054529	2.628355	519.235426	0.014467	0.014817
RS	53	4.363209	2.628355	495.477838	0.013805	0.014143
RS	54	4.694824	2.670208	461.794159	0.012867	0.013215
RS	55	5.051077	2.670208	433.637980	0.012082	0.012437
RS	56	5.433800	2.670208	403.144602	0.011233	0.011596
RS	57	5.844959	2.670208	370.788126	0.010331	0.010703
RS	58	6.286667	3.199036	285.438001	0.007953	0.008386
RS	59	6.761194	3.199036	264.227689	0.007362	0.007780
RS	60	7.270978	3.199036	241.899031	0.006740	0.007140
RS	61	7.818639	3.199036	218.837064	0.006097	0.006475
RS	62	8.406991	3.199036	195.458039	0.005446	0.005799
RS	63	9.039057	3.199036	925.122421	0.025776	0.027792
PA	4+25*2+4+6 0.067402842 0.021023425 9.039057263 4.257964563 1.026681272 0.723016887 0.536372726 0.472281735 0.491970324 0.578093150 0.724084568 0.925361991 1.173651196 1.453175113 1.738977428 1.998617388 2.200139456 2.324041129 2.372435846 2.369332713 2.347442788 2.332547643 2.338293105 2.368851005 2.420493860 2.482872275 2.543460903 2.592943533 2.628354728 2.670207563 3.199035557
//
IT	4121
RD	10
LK	-293891.029558
QD	-365.740909 -> -320.396971
RI	0.0054553198
TR	0.065501	0.021354
MT	9.203878
MM	C_pi: 1.802757, n_recomb: 37588.135937
RS	0	0.000000	4.872480	56.424874	0.001501	0.000079
RS	1	0.007460	4.872480	60.543197	0.001611	0.000591
RS	2	0.015477	4.872480	64.954810	0.001728	0.001216
RS	3	0.024093	4.872480	69.679473	0.001854	0.001695
RS	4	0.033350	1.093118	331.965848	0.008832	0.008015
RS	5	0.043299	1.093118	353.419182	0.009402	0.008296
RS	6	0.053990	0.773666	530.100294	0.014103	0.012042
RS	7	0.065478	0.773666	561.013121	0.014925	0.012669
RS	8	0.077823	0.560273	816.268914	0.021716	0.018435
RS	9	0.091090	0.560273	856.012605	0.022773	0.020071
RS	10	0.105346	0.481837	1039.617824	0.027658	0.024754
RS	11	0.120666	0.481837	1081.124083	0.028762	0.026670
RS	12	0.137128	0.494648	1093.009453	0.029079	0.027381
RS	13	0.154819	0.494648	1132.007610	0.030116	0.029042
RS	14	0.173830	0.577745	1003.972804	0.026710	0.026058
RS	15	0.194259	0.577745	1040.261927	0.027675	0.027331
RS	16	0.216212	0.723800	861.546219	0.022921	0.022819
RS	17	0.239803	0.723800	895.283031	0.023818	0.023822
RS	18	0.265153	0.928663	726.288614	0.019322	0.019444
RS	19	0.292396	0.928663	757.313522	0.020148	0.020284
RS	20	0.321670	1.184768	619.830793	0.016490	0.016688
RS	21	0.353128	1.184768	648.205519	0.017245	0.017426
RS	22	0.386934	1.476538	544.464772	0.014485	0.014706
RS	23	0.423261	1.476538	570.571969	0.015180	0.015381
RS	24	0.462299	1.777920	496.833610	0.013218	0.013451
RS	25	0.504249	1.777920	521.233571	0.013867	0.014088
RS	26	0.549329	2.053622	473.433290	0.012595	0.012845
RS	27	0.597771	2.053622	496.722393	0.013215	0.013470
RS	28	0.649828	2.267759	471.707759	0.012549	0.012835
RS	29	0.705769	2.267759	494.399057	0.013153	0.013471
RS	30	0.765883	2.397722	489.558827	0.013024	0.013384
RS	31	0.830481	2.397722	511.948572	0.013620	0.014046
RS	32	0.899899	2.445199	524.059470	0.013942	0.014430
RS	33	0.974496	2.445199	546.063699	0.014528	0.015117
RS	34	1.054659	2.436659	569.639440	0.015155	0.015825
RS	35	1.140801	2.436659	590.656663	0.015714	0.016501
RS	36	1.233371	2.408371	617.846394	0.016437	0.017306
RS	37	1.332846	2.408371	636.792871	0.016941	0.017910
RS	38	1.439743	2.388814	659.507852	0.017546	0.018567
RS	39	1.554614	2.388814	675.079875	0.017960	0.019032
RS	40	1.678056	2.392883	687.378821	0.018287	0.019363
RS	41	1.810707	2.392883	698.401935	0.018580	0.019645
RS	42	1.953254	2.424967	697.583336	0.018559	0.019575
RS	43	2.106436	2.424967	703.264616	0.018710	0.019659
RS	44	2.271046	2.480823	690.295539	0.018365	0.019229
RS	45	2.447936	2.480823	690.247159	0.018363	0.019126
RS	46	2.638024	2.548973	668.870720	0.017795	0.018463
RS	47	2.842292	2.548973	662.917990	0.017636	0.018202
RS	48	3.061801	2.615483	637.195010	0.016952	0.017441
RS	49	3.297685	2.615483	625.186252	0.016633	0.017043
RS	50	3.551167	2.669915	597.454950	0.015895	0.016260
RS	51	3.823561	2.669915	579.267523	0.015411	0.015735
RS	52	4.116276	2.708917	549.770702	0.014626	0.014936
RS	53	4.430829	2.708917	525.533134	0.013981	0.014282
RS	54	4.768849	2.755295	490.152303	0.013040	0.013353
RS	55	5.132086	2.755295	461.202929	0.012270	0.012591
RS	56	5.522423	2.755295	429.680857	0.011431	0.011764
RS	57	5.941881	2.755295	396.069247	0.010537	0.010880
RS	58	6.392632	3.347391	301.620506	0.008024	0.008427
RS	59	6.877012	3.347391	280.379603	0.007459	0.007851
RS	60	7.397528	3.347391	257.826198	0.006859	0.007236
RS	61	7.956877	3.347391	234.342315	0.006234	0.006593
RS	62	8.557956	3.347391	210.348302	0.005596	0.005933
RS	63	9.203878	3.347391	1023.782188	0.027237	0.029217
PA	4+25*2+4+6 0.065501104 0.021353519 9.203877719 4.872480147 1.093118451 0.773665773 0.560273215 0.481837484 0.494648401 0.577744720 0.723800065 0.928662518 1.184767895 1.476537870 1.777920402 2.053621604 2.267758679 2.397722410 2.445198847 2.436658913 2.408371136 2.388813913 2.392882772 2.424967356 2.480822923 2.548973218 2.615482808 2.669915115 2.708916672 2.755295320 3.347390757
//
IT	4049
RD	11
LK	-293802.021586
QD	-341.499194 -> -300.206750
RI	0.0046768562
TR	0.063729	0.021664
MT	9.361871
MM	C_pi: 1.857257, n_recomb: 39253.466168
RS	0	0.000000	5.474621	52.605129	0.001340	0.000073
RS	1	0.007489	5.474621	56.469378	0.001439	0.000544
RS	2	0.015539	5.474621	60.611424	0.001544	0.001115
RS	3	0.024192	5.474621	65.050299	0.001657	0.001550
RS	4	0.033493	1.152769	330.384955	0.008417	0.007852
RS	5	0.043491	1.152769	351.986852	0.008967	0.008089
RS	6	0.054237	0.824963	522.623085	0.013314	0.011603
RS	7	0.065788	0.824963	553.734414	0.014107	0.012127
RS	8	0.078204	0.584952	823.803586	0.020987	0.017992
RS	9	0.091550	0.584952	864.918520	0.022034	0.019535
RS	10	0.105896	0.491947	1075.194667	0.027391	0.024625
RS	11	0.121316	0.491947	1118.940970	0.028506	0.026500
RS	12	0.137890	0.497872	1148.071228	0.029248	0.027585
RS	13	0.155706	0.497872	1189.326379	0.030299	0.029244
RS	14	0.174856	0.577879	1061.571556	0.027044	0.026392
RS	15	0.195441	0.577879	1099.938938	0.028021	0.027680
RS	16	0.217567	0.723745	911.245166	0.023214	0.023107
RS	17	0.241350	0.723745	946.919051	0.024123	0.024124
RS	18	0.266914	0.931720	765.633591	0.019505	0.019617
RS	19	0.294393	0.931720	798.424150	0.020340	0.020469
RS	20	0.323930	1.195005	650.128694	0.016562	0.016746
RS	21	0.355679	1.195005	680.064250	0.017325	0.017492
RS	22	0.389806	1.498370	567.949781	0.014469	0.014671
RS	23	0.426488	1.498370	595.421012	0.015169	0.015350
RS	24	0.465918	1.814863	515.664795	0.013137	0.013346
RS	25	0.508300	1.814863	541.274432	0.013789	0.013984
RS	26	0.553857	2.106493	489.538311	0.012471	0.012691
RS	27	0.602825	2.106493	513.944757	0.013093	0.013313
RS	28	0.655461	2.333410	486.870621	0.012403	0.012651
RS	29	0.712039	2.333410	510.656993	0.013009	0.013282
RS	30	0.772854	2.469756	505.497080	0.012878	0.013188
RS	31	0.838223	2.469756	529.024812	0.013477	0.013844
RS	32	0.908488	2.516640	542.400661	0.013818	0.014241
RS	33	0.984016	2.516640	565.627174	0.014410	0.014923
RS	34	1.065199	2.502887	591.689302	0.015074	0.015661
RS	35	1.152463	2.502887	614.007255	0.015642	0.016337
RS	36	1.246262	2.468302	644.213137	0.016412	0.017184
RS	37	1.347086	2.468302	664.476445	0.016928	0.017793
RS	38	1.455461	2.444043	689.884073	0.017575	0.018492
RS	39	1.571952	2.444043	706.693096	0.018003	0.018969
RS	40	1.697168	2.446269	720.667247	0.018359	0.019331
RS	41	1.831761	2.446269	732.760633	0.018667	0.019631
RS	42	1.976433	2.479601	732.297220	0.018656	0.019575
RS	43	2.131941	2.479601	738.835539	0.018822	0.019682
RS	44	2.299095	2.539323	725.065619	0.018471	0.019252
RS	45	2.478767	2.539323	725.654114	0.018486	0.019175
RS	46	2.671896	2.612881	702.829824	0.017905	0.018506
RS	47	2.879488	2.612881	697.296710	0.017764	0.018271
RS	48	3.102626	2.684990	670.011676	0.017069	0.017504
RS	49	3.342477	2.684990	658.187498	0.016768	0.017132
RS	50	3.600290	2.744117	629.074735	0.016026	0.016348
RS	51	3.877411	2.744117	610.789205	0.015560	0.015846
RS	52	4.175286	2.786528	580.079579	0.014778	0.015052
RS	53	4.495469	2.786528	555.400724	0.014149	0.014417
RS	54	4.839632	2.837299	518.349517	0.013205	0.013487
RS	55	5.209569	2.837299	488.647948	0.012449	0.012741
RS	56	5.607212	2.837299	456.139266	0.011620	0.011926
RS	57	6.034635	2.837299	421.314478	0.010733	0.011052
RS	58	6.494068	3.493059	317.535466	0.008089	0.008465
RS	59	6.987909	3.493059	296.313131	0.007549	0.007917
RS	60	7.518735	3.493059	273.591235	0.006970	0.007327
RS	61	8.089315	3.493059	249.746764	0.006362	0.006704
RS	62	8.702627	3.493059	225.201703	0.005737	0.006060
RS	63	9.361871	3.493059	1125.196316	0.028665	0.030620
PA	4+25*2+4+6 0.063728634 0.021663688 9.361870557 5.474621141 1.152769099 0.824963068 0.584952170 0.491946836 0.497872345 0.577878608 0.723744843 0.931719753 1.195004632 1.498369614 1.814863198 2.106493387 2.333409698 2.469756341 2.516639651 2.502886615 2.468301582 2.444043115 2.446268602 2.479600905 2.539323278 2.612881323 2.684990119 2.744117016 2.786527904 2.837298501 3.493059338
//
IT	4366
RD	12
LK	-293720.940073
QD	-319.459966 -> -281.767794
RI	0.0040731387
TR	0.062074	0.021956
MT	9.513507
MM	C_pi: 1.910478, n_recomb: 40887.952978
RS	0	0.000000	6.059570	49.646907	0.001214	0.000068
RS	1	0.007516	6.059570	53.314427	0.001304	0.000504
RS	2	0.015598	6.059570	57.247705	0.001400	0.001033
RS	3	0.024286	6.059570	61.465192	0.001503	0.001433
RS	4	0.033628	1.205682	330.534108	0.008084	0.007724
RS	5	0.043672	1.205682	352.360008	0.008618	0.007929
RS	6	0.054471	0.876862	515.225309	0.012601	0.011187
RS	7	0.066081	0.876862	546.465571	0.013365	0.011627
RS	8	0.078564	0.610364	829.048738	0.020276	0.017547
RS	9	0.091986	0.610364	871.391579	0.021312	0.019006
RS	10	0.106416	0.502507	1107.578825	0.027088	0.024462
RS	11	0.121931	0.502507	1153.494578	0.028211	0.026299
RS	12	0.138612	0.501502	1200.801959	0.029368	0.027751
RS	13	0.156546	0.501502	1244.293530	0.030432	0.029406
RS	14	0.175829	0.578345	1117.997301	0.027343	0.026701
RS	15	0.196561	0.578345	1158.424078	0.028332	0.028001
RS	16	0.218852	0.723792	960.414190	0.023489	0.023382
RS	17	0.242818	0.723792	998.006982	0.024408	0.024414
RS	18	0.268585	0.934455	804.665283	0.019680	0.019788
RS	19	0.296289	0.934455	839.207028	0.020525	0.020651
RS	20	0.326075	1.204347	680.135530	0.016634	0.016809
RS	21	0.358100	1.204347	711.618247	0.017404	0.017563
RS	22	0.392533	1.518713	591.100673	0.014457	0.014645
RS	23	0.429553	1.518713	619.919676	0.015161	0.015328
RS	24	0.469356	1.849898	534.092461	0.013062	0.013253
RS	25	0.512150	1.849898	560.890946	0.013718	0.013891
RS	26	0.558161	2.157345	505.155613	0.012355	0.012550
RS	27	0.607630	2.157345	530.653552	0.012978	0.013169
RS	28	0.660818	2.397239	501.441724	0.012264	0.012479
RS	29	0.718003	2.397239	526.293097	0.012872	0.013105
RS	30	0.779487	2.540318	520.723568	0.012735	0.013002
RS	31	0.845592	2.540318	545.357497	0.013338	0.013652
RS	32	0.916665	2.586940	559.908592	0.013694	0.014059
RS	33	0.993081	2.586940	584.328345	0.014291	0.014736
RS	34	1.075240	2.568215	612.809811	0.014988	0.015501
RS	35	1.163575	2.568215	636.407874	0.015565	0.016177
RS	36	1.258549	2.527433	669.616502	0.016377	0.017061
RS	37	1.360662	2.527433	691.189040	0.016904	0.017676
RS	38	1.470449	2.498440	719.333950	0.017593	0.018414
RS	39	1.588489	2.498440	737.386551	0.018034	0.018903
RS	40	1.715401	2.498667	753.120670	0.018419	0.019295
RS	41	1.851852	2.498667	766.302864	0.018742	0.019612
RS	42	1.998559	2.532985	766.295240	0.018741	0.019572
RS	43	2.156293	2.532985	773.717196	0.018923	0.019700
RS	44	2.325883	2.596238	759.243756	0.018569	0.019273
RS	45	2.508220	2.596238	760.499995	0.018600	0.019220
RS	46	2.704261	2.674851	736.310222	0.018008	0.018546
RS	47	2.915038	2.674851	731.229487	0.017884	0.018336
RS	48	3.141657	2.752237	702.449997	0.017180	0.017566
RS	49	3.385310	2.752237	690.844110	0.016896	0.017217
RS	50	3.647277	2.815799	660.405834	0.016152	0.016434
RS	51	3.928933	2.815799	642.056962	0.015703	0.015953
RS	52	4.231760	2.861432	610.182304	0.014923	0.015164
RS	53	4.557348	2.861432	585.098180	0.014310	0.014548
RS	54	4.907408	2.916442	546.406805	0.013364	0.013617
RS	55	5.283780	2.916442	515.990258	0.012620	0.012886
RS	56	5.688441	2.916442	482.533227	0.011801	0.012083
RS	57	6.123518	2.916442	446.533455	0.010921	0.011217
RS	58	6.591296	3.636071	333.215549	0.008149	0.008501
RS	59	7.094234	3.636071	312.053361	0.007632	0.007979
RS	60	7.634975	3.636071	289.211374	0.007073	0.007412
RS	61	8.216359	3.636071	265.059852	0.006483	0.006809
RS	62	8.841441	3.636071	240.020320	0.005870	0.006181
RS	63	9.513507	3.636071	1229.225407	0.030063	0.031996
PA	4+25*2+4+6 0.062074059 0.021955517 9.513506690 6.059569553 1.205681873 0.876862347 0.610364087 0.502507093 0.501501541 0.578344846 0.723792123 0.934454732 1.204346874 1.518712955 1.849897817 2.157344891 2.397239460 2.540317713 2.586940250 2.568214740 2.527432953 2.498439819 2.498666514 2.532984724 2.596237623 2.674850838 2.752236757 2.815799424 2.861431839 2.916442163 3.636070970
//
IT	4743
RD	13
LK	-293646.907211
QD	-299.361399 -> -264.882507
RI	0.0035955014
TR	0.060527	0.022230
MT	9.659270
MM	C_pi: 1.962511, n_recomb: 42492.286594
RS	0	0.000000	6.625224	47.314537	0.001113	0.000064
RS	1	0.007542	6.625224	50.827341	0.001196	0.000472
RS	2	0.015653	6.625224	54.596442	0.001285	0.000965
RS	3	0.024375	6.625224	58.639836	0.001380	0.001338
RS	4	0.033756	1.252074	332.148646	0.007817	0.007624
RS	5	0.043844	1.252074	354.266601	0.008337	0.007809
RS	6	0.054692	0.929303	507.959221	0.011954	0.010794
RS	7	0.066359	0.929303	539.271934	0.012691	0.011166
RS	8	0.078906	0.636477	832.325082	0.019588	0.017103
RS	9	0.092399	0.636477	875.761319	0.020610	0.018486
RS	10	0.106910	0.513446	1137.055356	0.026759	0.024273
RS	11	0.122515	0.513446	1185.067546	0.027889	0.026074
RS	12	0.139297	0.505439	1251.362416	0.029449	0.027884
RS	13	0.157344	0.505439	1297.068305	0.030525	0.029535
RS	14	0.176753	0.579045	1173.344031	0.027613	0.026987
RS	15	0.197626	0.579045	1215.811199	0.028613	0.028298
RS	16	0.220073	0.723859	1009.133091	0.023749	0.023649
RS	17	0.244213	0.723859	1048.626488	0.024678	0.024692
RS	18	0.270173	0.936826	843.446256	0.019849	0.019958
RS	19	0.298092	0.936826	879.724782	0.020703	0.020831
RS	20	0.328116	1.212798	709.903225	0.016707	0.016876
RS	21	0.360404	1.212798	742.919883	0.017484	0.017637
RS	22	0.395128	1.537620	613.956877	0.014449	0.014627
RS	23	0.432470	1.537620	644.108063	0.015158	0.015313
RS	24	0.472629	1.883104	552.150341	0.012994	0.013170
RS	25	0.515817	1.883104	580.117686	0.013652	0.013808
RS	26	0.562261	2.206272	520.315902	0.012245	0.012419
RS	27	0.612209	2.206272	546.880343	0.012870	0.013036
RS	28	0.665924	2.459345	515.453075	0.012131	0.012317
RS	29	0.723690	2.459345	541.340105	0.012740	0.012939
RS	30	0.785812	2.609501	535.272039	0.012597	0.012825
RS	31	0.852620	2.609501	560.980654	0.013202	0.013471
RS	32	0.924466	2.656211	576.611571	0.013570	0.013884
RS	33	1.001731	2.656211	602.194926	0.014172	0.014557
RS	34	1.084824	2.632753	633.021834	0.014897	0.015345
RS	35	1.174183	2.632753	657.877838	0.015482	0.016020
RS	36	1.270282	2.585881	694.064025	0.016334	0.016938
RS	37	1.373628	2.585881	716.935954	0.016872	0.017558
RS	38	1.484769	2.552127	747.852332	0.017600	0.018333
RS	39	1.604292	2.552127	767.152685	0.018054	0.018834
RS	40	1.732830	2.550211	784.725472	0.018467	0.019255
RS	41	1.871061	2.550211	799.012825	0.018804	0.019589
RS	42	2.019719	2.585273	799.559995	0.018817	0.019566
RS	43	2.179588	2.585273	807.890360	0.019013	0.019714
RS	44	2.351514	2.651741	792.813533	0.018658	0.019291
RS	45	2.536407	2.651741	794.766828	0.018704	0.019260
RS	46	2.735244	2.735074	769.298683	0.018104	0.018585
RS	47	2.949078	2.735074	764.701647	0.017996	0.018398
RS	48	3.179039	2.817423	734.500938	0.017286	0.017625
RS	49	3.426343	2.817423	723.145500	0.017018	0.017299
RS	50	3.692300	2.885169	691.441099	0.016272	0.016518
RS	51	3.978314	2.885169	673.061973	0.015840	0.016057
RS	52	4.285900	2.933834	640.072515	0.015063	0.015274
RS	53	4.616684	2.933834	614.617224	0.014464	0.014674
RS	54	4.972416	2.992919	574.319822	0.013516	0.013743
RS	55	5.354977	2.992919	543.222946	0.012784	0.013025
RS	56	5.766390	2.992919	508.853353	0.011975	0.012234
RS	57	6.208833	2.992919	471.714516	0.011101	0.011376
RS	58	6.684644	3.776457	348.673541	0.008206	0.008534
RS	59	7.196341	3.776457	327.607503	0.007710	0.008037
RS	60	7.746630	3.776457	304.688015	0.007170	0.007492
RS	61	8.338422	3.776457	280.277213	0.006596	0.006908
RS	62	8.974846	3.776457	254.794348	0.005996	0.006295
RS	63	9.659270	3.776457	1335.666962	0.031433	0.033347
PA	4+25*2+4+6 0.060526589 0.022230324 9.659270086 6.625224190 1.252073976 0.929303445 0.636477161 0.513445714 0.505439370 0.579045317 0.723859078 0.936826123 1.212797939 1.537619633 1.883103590 2.206272025 2.459344981 2.609500922 2.656211441 2.632753450 2.585881479 2.552126768 2.550210733 2.585272664 2.651740715 2.735074145 2.817423097 2.885168536 2.933834326 2.992918820 3.776456786
//
IT	4255
RD	14
LK	-293579.168531
QD	-280.982285 -> -249.381940
RI	0.0032106933
TR	0.059077	0.022489
MT	9.799510
MM	C_pi: 2.013416, n_recomb: 44067.013637
RS	0	0.000000	7.172181	45.437556	0.001031	0.000060
RS	1	0.007566	7.172181	48.826346	0.001108	0.000444
RS	2	0.015705	7.172181	52.463880	0.001191	0.000907
RS	3	0.024460	7.172181	56.367789	0.001279	0.001258
RS	4	0.033877	1.292208	335.033089	0.007603	0.007550
RS	5	0.044006	1.292208	357.505209	0.008113	0.007722
RS	6	0.054903	0.982262	500.839172	0.011365	0.010423
RS	7	0.066623	0.982262	532.177312	0.012077	0.010738
RS	8	0.079230	0.663270	833.895033	0.018923	0.016664
RS	9	0.092791	0.663270	878.298490	0.019931	0.017977
RS	10	0.107379	0.524711	1163.859210	0.026411	0.024063
RS	11	0.123070	0.524711	1213.892687	0.027547	0.025828
RS	12	0.139948	0.509619	1299.869351	0.029498	0.027988
RS	13	0.158103	0.509619	1347.765668	0.030584	0.029636
RS	14	0.177632	0.579910	1227.679347	0.027859	0.027254
RS	15	0.198639	0.579910	1272.167419	0.028869	0.028575
RS	16	0.221235	0.723900	1057.444619	0.023996	0.023907
RS	17	0.245540	0.723900	1098.819818	0.024935	0.024962
RS	18	0.271685	0.938820	882.016481	0.020015	0.020128
RS	19	0.299808	0.938820	920.017112	0.020878	0.021010
RS	20	0.330059	1.220386	739.464585	0.016780	0.016948
RS	21	0.362599	1.220386	774.002058	0.017564	0.017715
RS	22	0.397601	1.555146	636.549241	0.014445	0.014616
RS	23	0.435251	1.555146	668.017501	0.015159	0.015305
RS	24	0.475750	1.914553	569.866981	0.012932	0.013095
RS	25	0.519313	1.914553	598.983906	0.013593	0.013733
RS	26	0.566172	2.253346	535.048428	0.012142	0.012299
RS	27	0.616577	2.253346	562.655203	0.012768	0.012913
RS	28	0.670796	2.519790	528.936467	0.012003	0.012166
RS	29	0.729117	2.519790	555.830557	0.012613	0.012782
RS	30	0.791851	2.677375	549.174133	0.012462	0.012657
RS	31	0.859331	2.677375	575.926231	0.013069	0.013297
RS	32	0.931918	2.724511	592.542529	0.013446	0.013715
RS	33	1.009996	2.724511	619.259434	0.014053	0.014384
RS	34	1.093982	2.696553	652.353966	0.014804	0.015192
RS	35	1.184323	2.696553	678.444359	0.015396	0.015866
RS	36	1.281499	2.643696	717.574236	0.016284	0.016816
RS	37	1.386028	2.643696	741.733496	0.016832	0.017441
RS	38	1.498466	2.605164	775.444459	0.017597	0.018250
RS	39	1.619412	2.605164	795.994141	0.018063	0.018762
RS	40	1.749508	2.600974	815.476916	0.018505	0.019212
RS	41	1.889449	2.600974	830.883226	0.018855	0.019562
RS	42	2.039977	2.636551	832.082576	0.018882	0.019555
RS	43	2.201895	2.636551	841.343730	0.019092	0.019723
RS	44	2.376065	2.705940	825.763775	0.018739	0.019306
RS	45	2.563412	2.705940	828.441291	0.018800	0.019297
RS	46	2.764935	2.793674	801.785036	0.018195	0.018621
RS	47	2.981706	2.793674	797.700975	0.018102	0.018456
RS	48	3.214878	2.880689	766.153849	0.017386	0.017683
RS	49	3.465693	2.880689	755.079187	0.017135	0.017378
RS	50	3.735486	2.952363	722.172181	0.016388	0.016599
RS	51	4.025692	2.952363	703.793840	0.015971	0.016157
RS	52	4.337856	3.003872	669.742042	0.015198	0.015380
RS	53	4.673640	3.003872	643.947433	0.014613	0.014796
RS	54	5.034830	3.066861	602.079938	0.013663	0.013864
RS	55	5.423349	3.066861	570.334939	0.012942	0.013160
RS	56	5.841264	3.066861	535.086281	0.012143	0.012379
RS	57	6.290801	3.066861	496.842238	0.011275	0.011530
RS	58	6.774351	3.914200	363.917265	0.008258	0.008566
RS	59	7.294488	3.914200	342.978626	0.007783	0.008091
RS	60	7.853980	3.914200	320.019245	0.007262	0.007567
RS	61	8.455806	3.914200	295.391960	0.006703	0.007001
RS	62	9.103167	3.914200	269.512190	0.006116	0.006403
RS	63	9.799510	3.914200	1444.307401	0.032775	0.034670
PA	4+25*2+4+6 0.059076928 0.022489468 9.799510495 7.172180999 1.292207890 0.982261926 0.663269785 0.524711077 0.509619486 0.579910095 0.723900498 0.938820252 1.220386485 1.555145907 1.914552822 2.253346271 2.519789822 2.677375380 2.724510518 2.696552607 2.643696463 2.605163681 2.600974124 2.636550918 2.705940036 2.793673785 2.880688772 2.952363018 3.003871570 3.066860998 3.914199906
//
IT	4294
RD	15
LK	-293517.069205
QD	-264.133002 -> -235.119844
RI	0.0028962240
TR	0.057717	0.022734
MT	9.934460
MM	C_pi: 2.063220, n_recomb: 45612.462130
RS	0	0.000000	7.701577	43.898721	0.000962	0.000057
RS	1	0.007589	7.701577	47.186339	0.001035	0.000420
RS	2	0.015755	7.701577	50.716578	0.001112	0.000858
RS	3	0.024540	7.701577	54.506776	0.001195	0.001191
RS	4	0.033992	1.326462	339.018395	0.007433	0.007498
RS	5	0.044161	1.326462	361.900683	0.007934	0.007662
RS	6	0.055102	1.035695	493.878626	0.010828	0.010072
RS	7	0.066874	1.035695	525.203022	0.011514	0.010342
RS	8	0.079539	0.690727	833.973347	0.018284	0.016232
RS	9	0.093165	0.690727	879.225532	0.019276	0.017481
RS	10	0.107825	0.536269	1188.175327	0.026049	0.023836
RS	11	0.123598	0.536269	1240.152805	0.027189	0.025568
RS	12	0.140567	0.513994	1346.408726	0.029518	0.028069
RS	13	0.158825	0.513994	1396.469453	0.030616	0.029711
RS	14	0.178469	0.580897	1281.028888	0.028085	0.027503
RS	15	0.199603	0.580897	1327.517547	0.029104	0.028834
RS	16	0.222341	0.723888	1105.371232	0.024234	0.024157
RS	17	0.246805	0.723888	1148.608602	0.025182	0.025223
RS	18	0.273126	0.940435	920.400978	0.020179	0.020297
RS	19	0.301444	0.940435	960.108439	0.021049	0.021188
RS	20	0.331912	1.227144	768.842875	0.016856	0.017023
RS	21	0.364691	1.227144	804.887857	0.017646	0.017796
RS	22	0.399959	1.571354	658.897311	0.014446	0.014611
RS	23	0.437903	1.571354	691.667678	0.015164	0.015303
RS	24	0.478727	1.944311	587.264629	0.012875	0.013028
RS	25	0.522650	1.944311	617.512330	0.013538	0.013667
RS	26	0.569905	2.298621	549.378763	0.012044	0.012186
RS	27	0.620748	2.298621	578.004375	0.012672	0.012798
RS	28	0.675448	2.578607	541.921974	0.011881	0.012023
RS	29	0.734301	2.578607	569.795204	0.012492	0.012635
RS	30	0.797620	2.743956	562.464249	0.012331	0.012497
RS	31	0.865744	2.743956	590.229001	0.012940	0.013132
RS	32	0.939039	2.791848	607.736027	0.013324	0.013552
RS	33	1.017897	2.791848	635.556088	0.013934	0.014217
RS	34	1.102739	2.759619	670.836695	0.014707	0.015042
RS	35	1.194020	2.759619	698.136614	0.015306	0.015715
RS	36	1.292230	2.700888	740.167948	0.016227	0.016694
RS	37	1.397892	2.700888	765.600269	0.016785	0.017323
RS	38	1.511574	2.657556	802.122825	0.017586	0.018166
RS	39	1.633884	2.657556	823.920621	0.018063	0.018687
RS	40	1.765477	2.650971	845.377967	0.018534	0.019166
RS	41	1.907056	2.650971	861.914052	0.018896	0.019530
RS	42	2.059381	2.686852	863.858091	0.018939	0.019542
RS	43	2.223267	2.686852	874.069550	0.019163	0.019727
RS	44	2.399590	2.758886	858.085592	0.018813	0.019318
RS	45	2.589296	2.758886	861.511816	0.018888	0.019329
RS	46	2.793399	2.850715	833.758777	0.018279	0.018655
RS	47	3.012992	2.850715	830.214457	0.018201	0.018510
RS	48	3.249252	2.942107	797.398201	0.017482	0.017738
RS	49	3.503442	2.942107	786.632171	0.017246	0.017453
RS	50	3.776924	3.017467	752.585997	0.016500	0.016678
RS	51	4.071162	3.017467	734.237273	0.016097	0.016254
RS	52	4.387731	3.071634	699.175750	0.015329	0.015482
RS	53	4.728326	3.071634	673.071655	0.014756	0.014914
RS	54	5.094770	3.138352	629.672549	0.013805	0.013982
RS	55	5.489025	3.138352	597.309457	0.013095	0.013290
RS	56	5.913202	3.138352	561.213249	0.012304	0.012520
RS	57	6.369572	3.138352	521.896153	0.011442	0.011678
RS	58	6.860578	4.049244	378.948923	0.008308	0.008596
RS	59	7.388848	4.049244	358.164958	0.007852	0.008143
RS	60	7.957212	4.049244	335.199113	0.007349	0.007638
RS	61	8.568711	4.049244	310.393951	0.006805	0.007090
RS	62	9.226620	4.049244	284.159720	0.006230	0.006506
RS	63	9.934460	4.049244	1554.919363	0.034090	0.035966
PA	4+25*2+4+6 0.057717109 0.022734318 9.934460114 7.701577072 1.326462011 1.035694600 0.690727266 0.536269427 0.513993586 0.580896624 0.723888158 0.940435425 1.227143806 1.571354273 1.944310801 2.298620528 2.578607090 2.743956382 2.791847950 2.759619334 2.700887941 2.657555726 2.650970723 2.686851708 2.758885909 2.850715316 2.942106560 3.017467266 3.071633543 3.138351922 4.049244247
//
IT	4960
RD	16
LK	-293460.040840
QD	-248.650935 -> -221.969897
RI	0.0026361813
TR	0.056440	0.022966
MT	10.064369
MM	C_pi: 2.111944, n_recomb: 47128.745041
RS	0	0.000000	8.214928	42.614736	0.000904	0.000054
RS	1	0.007611	8.214928	45.818400	0.000972	0.000398
RS	2	0.015802	8.214928	49.259640	0.001045	0.000815
RS	3	0.024616	8.214928	52.955560	0.001124	0.001132
RS	4	0.034102	1.355190	343.983276	0.007299	0.007465
RS	5	0.044309	1.355190	367.327297	0.007794	0.007627
RS	6	0.055293	1.089556	487.084388	0.010335	0.009741
RS	7	0.067112	1.089556	518.362264	0.010999	0.009973
RS	8	0.079832	0.718835	832.745152	0.017670	0.015809
RS	9	0.093520	0.718835	878.735015	0.018645	0.016999
RS	10	0.108250	0.548089	1210.177474	0.025678	0.023595
RS	11	0.124100	0.548089	1264.020012	0.026821	0.025295
RS	12	0.141158	0.518526	1391.045109	0.029516	0.028127
RS	13	0.159513	0.518526	1443.241907	0.030623	0.029765
RS	14	0.179266	0.581970	1333.411818	0.028293	0.027738
RS	15	0.200522	0.581970	1381.879624	0.029321	0.029077
RS	16	0.223396	0.723804	1152.921074	0.024463	0.024401
RS	17	0.248011	0.723804	1197.999872	0.025420	0.025477
RS	18	0.274500	0.941686	958.604366	0.020340	0.020467
RS	19	0.303005	0.941686	1000.002418	0.021219	0.021366
RS	20	0.333679	1.233115	798.045810	0.016933	0.017102
RS	21	0.366688	1.233115	835.584450	0.017730	0.017881
RS	22	0.402210	1.586307	681.013276	0.014450	0.014612
RS	23	0.440435	1.586307	715.070697	0.015173	0.015307
RS	24	0.481570	1.972443	604.358802	0.012824	0.012968
RS	25	0.525836	1.972443	635.718732	0.013489	0.013607
RS	26	0.573471	2.342152	563.325359	0.011953	0.012082
RS	27	0.624732	2.342152	592.946762	0.012581	0.012692
RS	28	0.679894	2.635837	554.432347	0.011764	0.011888
RS	29	0.739255	2.635837	583.257285	0.012376	0.012496
RS	30	0.803135	2.809259	575.171127	0.012204	0.012344
RS	31	0.871876	2.809259	603.917996	0.012814	0.012975
RS	32	0.945850	2.858227	622.222849	0.013203	0.013395
RS	33	1.025454	2.858227	651.115346	0.013816	0.014056
RS	34	1.111117	2.821958	688.496499	0.014609	0.014896
RS	35	1.203301	2.821958	716.979828	0.015213	0.015568
RS	36	1.302501	2.757445	761.867776	0.016166	0.016573
RS	37	1.409251	2.757445	788.556711	0.016732	0.017206
RS	38	1.524127	2.709306	827.896890	0.017567	0.018080
RS	39	1.647746	2.709306	850.938813	0.018056	0.018610
RS	40	1.780775	2.700217	874.427046	0.018554	0.019117
RS	41	1.923929	2.700217	892.100775	0.018929	0.019495
RS	42	2.077979	2.736207	894.877072	0.018988	0.019526
RS	43	2.243754	2.736207	906.055503	0.019225	0.019728
RS	44	2.422147	2.810626	889.765280	0.018879	0.019328
RS	45	2.614119	2.810626	893.962044	0.018969	0.019358
RS	46	2.820702	2.906263	865.203439	0.018358	0.018687
RS	47	3.043010	2.906263	862.223239	0.018295	0.018562
RS	48	3.282238	3.001754	828.215806	0.017573	0.017791
RS	49	3.539674	3.001754	817.784144	0.017352	0.017525
RS	50	3.816706	3.080566	782.663400	0.016607	0.016754
RS	51	4.114823	3.080566	764.371186	0.016219	0.016347
RS	52	4.435632	3.137210	728.353044	0.015455	0.015581
RS	53	4.780858	3.137210	701.967578	0.014895	0.015027
RS	54	5.152362	3.207480	657.077121	0.013942	0.014096
RS	55	5.552142	3.207480	624.124325	0.013243	0.013416
RS	56	5.982351	3.207480	587.210651	0.012460	0.012655
RS	57	6.445305	3.207480	546.851500	0.011603	0.011820
RS	58	6.943497	4.181557	393.766490	0.008355	0.008624
RS	59	7.479608	4.181557	373.161187	0.007918	0.008191
RS	60	8.056525	4.181557	350.218818	0.007431	0.007706
RS	61	8.677353	4.181557	325.270864	0.006902	0.007173
RS	62	9.345435	4.181557	298.721242	0.006338	0.006604
RS	63	10.064369	4.181557	1667.266528	0.035377	0.037234
PA	4+25*2+4+6 0.056439795 0.022966040 10.064368517 8.214927834 1.355190134 1.089556323 0.718835227 0.548088619 0.518525813 0.581969695 0.723803935 0.941685661 1.233114654 1.586307468 1.972443319 2.342151952 2.635836767 2.809258988 2.858227078 2.821958261 2.757445355 2.709306035 2.700216646 2.736207019 2.810626234 2.906263364 3.001754253 3.080565998 3.137209704 3.207480449 4.181557277
//
IT	4896
RD	17
LK	-293407.585030
QD	-234.395222 -> -209.821989
RI	0.0024187124
TR	0.055239	0.023186
MT	10.189413
MM	C_pi: 2.159597, n_recomb: 48616.008865
RS	0	0.000000	8.714780	41.521160	0.000854	0.000052
RS	1	0.007632	8.714780	44.653675	0.000918	0.000380
RS	2	0.015847	8.714780	48.019524	0.000988	0.000777
RS	3	0.024689	8.714780	51.635611	0.001062	0.001081
RS	4	0.034206	1.378778	349.827932	0.007196	0.007449
RS	5	0.044449	1.378778	373.681275	0.007686	0.007613
RS	6	0.055473	1.143813	480.455109	0.009883	0.009428
RS	7	0.067340	1.143813	511.658707	0.010524	0.009629
RS	8	0.080112	0.747572	830.381800	0.017080	0.015395
RS	9	0.093858	0.747572	877.005849	0.018039	0.016531
RS	10	0.108654	0.560143	1230.021430	0.025301	0.023344
RS	11	0.124579	0.560143	1285.648891	0.026445	0.025013
RS	12	0.141720	0.523187	1433.836761	0.029493	0.028167
RS	13	0.160169	0.523187	1488.139020	0.030610	0.029798
RS	14	0.180026	0.583107	1384.829466	0.028485	0.027958
RS	15	0.201398	0.583107	1435.253843	0.029522	0.029304
RS	16	0.224402	0.723641	1200.089164	0.024685	0.024639
RS	17	0.249161	0.723641	1246.987510	0.025650	0.025724
RS	18	0.275810	0.942588	996.626710	0.020500	0.020635
RS	19	0.304493	0.942588	1039.698125	0.021386	0.021542
RS	20	0.335366	1.238345	827.076549	0.017012	0.017183
RS	21	0.368594	1.238345	866.094388	0.017815	0.017968
RS	22	0.404359	1.600070	702.904992	0.014458	0.014617
RS	23	0.442853	1.600070	738.234240	0.015185	0.015315
RS	24	0.484285	1.999023	621.159726	0.012777	0.012914
RS	25	0.528880	1.999023	653.613465	0.013444	0.013553
RS	26	0.576878	2.383990	576.905565	0.011867	0.011985
RS	27	0.628540	2.383990	607.500153	0.012496	0.012592
RS	28	0.684144	2.691501	566.491327	0.011652	0.011760
RS	29	0.743992	2.691501	596.241109	0.012264	0.012365
RS	30	0.808409	2.873291	587.322132	0.012081	0.012198
RS	31	0.877741	2.873291	617.020945	0.012692	0.012824
RS	32	0.952366	2.923636	636.034724	0.013083	0.013243
RS	33	1.032686	2.923636	665.968798	0.013699	0.013901
RS	34	1.119136	2.883548	705.364576	0.014509	0.014753
RS	35	1.212184	2.883548	735.004202	0.015119	0.015424
RS	36	1.312334	2.813356	782.696277	0.016100	0.016453
RS	37	1.420128	2.813356	810.623469	0.016674	0.017089
RS	38	1.536149	2.760401	852.781305	0.017541	0.017993
RS	39	1.661025	2.760401	877.060787	0.018041	0.018532
RS	40	1.795432	2.748704	902.630173	0.018567	0.019066
RS	41	1.940098	2.748704	921.446497	0.018954	0.019457
RS	42	2.095805	2.784623	925.137289	0.019029	0.019507
RS	43	2.263396	2.784623	937.296435	0.019280	0.019725
RS	44	2.443778	2.861184	920.794409	0.018940	0.019335
RS	45	2.637927	2.861184	925.780814	0.019043	0.019383
RS	46	2.846894	2.960354	896.107646	0.018432	0.018716
RS	47	3.071811	2.960354	893.713388	0.018383	0.018610
RS	48	3.313894	3.059682	858.592013	0.017661	0.017842
RS	49	3.574453	3.059682	848.518201	0.017453	0.017594
RS	50	3.854899	3.141714	812.388424	0.016710	0.016827
RS	51	4.156750	3.141714	794.177501	0.016336	0.016436
RS	52	4.481638	3.200661	757.255314	0.015576	0.015678
RS	53	4.831324	3.200661	730.614776	0.015028	0.015137
RS	54	5.207698	3.274308	684.274533	0.014075	0.014206
RS	55	5.612799	3.274308	650.758736	0.013386	0.013537
RS	56	6.048818	3.274308	613.056201	0.012610	0.012786
RS	57	6.518116	3.274308	571.684787	0.011759	0.011958
RS	58	7.023231	4.311094	408.367087	0.008400	0.008650
RS	59	7.566899	4.311094	387.961586	0.007980	0.008237
RS	60	8.152062	4.311094	365.069585	0.007509	0.007769
RS	61	8.781886	4.311094	340.010817	0.006994	0.007253
RS	62	9.459780	4.311094	313.181872	0.006442	0.006696
RS	63	10.189413	4.311094	1781.120490	0.036637	0.038474
PA	4+25*2+4+6 0.055238618 0.023185784 10.189412952 8.714779951 1.378777909 1.143812503 0.747571813 0.560142820 0.523187262 0.583107049 0.723640685 0.942587764 1.238344868 1.600069598 1.999022817 2.383990453 2.691500801 2.873291252 2.923635801 2.883547713 2.813355509 2.760400592 2.748703718 2.784622761 2.861184355 2.960353778 3.059681621 3.141713812 3.200661417 3.274308057 4.311094158
//
IT	4414
RD	18
LK	-293359.263352
QD	-221.243102 -> -198.579579
RI	0.0022344469
TR	0.054108	0.023395
MT	10.309768
MM	C_pi: 2.206191, n_recomb: 50074.502680
RS	0	0.000000	9.205349	40.563528	0.000810	0.000049
RS	1	0.007652	9.205349	43.633909	0.000871	0.000363
RS	2	0.015890	9.205349	46.933930	0.000937	0.000743
RS	3	0.024758	9.205349	50.480328	0.001008	0.001035
RS	4	0.034305	1.397670	356.459216	0.007119	0.007449
RS	5	0.044582	1.397670	380.865330	0.007606	0.007617
RS	6	0.055646	1.198386	474.006420	0.009466	0.009133
RS	7	0.067556	1.198386	505.113190	0.010087	0.009307
RS	8	0.080378	0.776939	827.011069	0.016516	0.014992
RS	9	0.094181	0.776939	874.172363	0.017457	0.016077
RS	10	0.109040	0.572415	1247.844241	0.024920	0.023085
RS	11	0.125036	0.572415	1305.175859	0.026065	0.024723
RS	12	0.142256	0.527956	1474.840775	0.029453	0.028191
RS	13	0.160794	0.527956	1531.215983	0.030579	0.029815
RS	14	0.180750	0.584295	1435.278241	0.028663	0.028166
RS	15	0.202234	0.584295	1487.635766	0.029708	0.029518
RS	16	0.225361	0.723401	1246.863035	0.024900	0.024871
RS	17	0.250259	0.723401	1295.558154	0.025873	0.025965
RS	18	0.277061	0.943165	1034.465007	0.020659	0.020803
RS	19	0.305915	0.943165	1079.191752	0.021552	0.021718
RS	20	0.336976	1.242879	855.940466	0.017093	0.017267
RS	21	0.370414	1.242879	896.422641	0.017902	0.018057
RS	22	0.406411	1.612704	724.581200	0.014470	0.014627
RS	23	0.445163	1.612704	761.167017	0.015201	0.015328
RS	24	0.486880	2.024110	637.682058	0.012735	0.012866
RS	25	0.531789	2.024110	671.211537	0.013404	0.013506
RS	26	0.580134	2.424177	590.139781	0.011785	0.011893
RS	27	0.632180	2.424177	621.685587	0.012415	0.012499
RS	28	0.688207	2.745622	578.123215	0.011545	0.011639
RS	29	0.748522	2.745622	608.771688	0.012157	0.012240
RS	30	0.813453	2.936052	598.947378	0.011961	0.012058
RS	31	0.883352	2.936052	629.568569	0.012573	0.012680
RS	32	0.958600	2.988064	649.204472	0.012965	0.013096
RS	33	1.039606	2.988064	680.149392	0.013583	0.013750
RS	34	1.126811	2.944363	721.475599	0.014408	0.014613
RS	35	1.220689	2.944363	752.243762	0.015022	0.015283
RS	36	1.321751	2.868596	802.682651	0.016030	0.016334
RS	37	1.430546	2.868596	831.828182	0.016612	0.016973
RS	38	1.547666	2.810822	876.797020	0.017510	0.017905
RS	39	1.673749	2.810822	902.305210	0.018019	0.018452
RS	40	1.809479	2.796424	929.998883	0.018572	0.019013
RS	41	1.955596	2.796424	949.960097	0.018971	0.019416
RS	42	2.112894	2.832101	954.643212	0.019064	0.019485
RS	43	2.282229	2.832101	967.794034	0.019327	0.019719
RS	44	2.464522	2.910576	951.171686	0.018995	0.019340
RS	45	2.660764	2.910576	956.964115	0.019111	0.019405
RS	46	2.872023	3.013020	926.464579	0.018502	0.018743
RS	47	3.099448	3.013020	924.675632	0.018466	0.018655
RS	48	3.344276	3.115932	888.517221	0.017744	0.017891
RS	49	3.607838	3.115932	878.822458	0.017550	0.017659
RS	50	3.891569	3.200971	841.746520	0.016810	0.016898
RS	51	4.197012	3.200971	823.639860	0.016448	0.016523
RS	52	4.525827	3.262049	785.867389	0.015694	0.015770
RS	53	4.879805	3.262049	758.996293	0.015157	0.015243
RS	54	5.260869	3.338899	711.248189	0.014204	0.014312
RS	55	5.671093	3.338899	677.194530	0.013524	0.013655
RS	56	6.112708	3.338899	638.730349	0.012756	0.012912
RS	57	6.588116	3.338899	596.375306	0.011910	0.012090
RS	58	7.099903	4.437828	422.748801	0.008442	0.008675
RS	59	7.650854	4.437828	402.561728	0.008039	0.008280
RS	60	8.243964	4.437828	379.744261	0.007584	0.007829
RS	61	8.882460	4.437828	354.603843	0.007082	0.007328
RS	62	9.569815	4.437828	327.528881	0.006541	0.006785
RS	63	10.309768	4.437828	1896.269285	0.037869	0.039687
PA	4+25*2+4+6 0.054107807 0.023394574 10.309767579 9.205348685 1.397670466 1.198386185 0.776939417 0.572415388 0.527955729 0.584295005 0.723400869 0.943164871 1.242878937 1.612704425 2.024109831 2.424176594 2.745622099 2.936052427 2.988064049 2.944363197 2.868596308 2.810821966 2.796424414 2.832101320 2.910576114 3.013020117 3.115932205 3.200971348 3.262048767 3.338898743 4.437828210
//
IT	4656
RD	19
LK	-293314.688166
QD	-209.086716 -> -188.157321
RI	0.0020772498
TR	0.053042	0.023593
MT	10.425718
MM	C_pi: 2.251747, n_recomb: 51504.224445
RS	0	0.000000	9.689168	39.707941	0.000771	0.000047
RS	1	0.007671	9.689168	42.722866	0.000830	0.000347
RS	2	0.015931	9.689168	45.964139	0.000892	0.000712
RS	3	0.024824	9.689168	49.448345	0.000960	0.000993
RS	4	0.034399	1.412194	363.827069	0.007064	0.007461
RS	5	0.044709	1.412194	388.827492	0.007549	0.007636
RS	6	0.055810	1.253235	467.734694	0.009081	0.008853
RS	7	0.067762	1.253235	498.725734	0.009683	0.009007
RS	8	0.080632	0.806918	822.767614	0.015975	0.014600
RS	9	0.094488	0.806918	870.376378	0.016899	0.015638
RS	10	0.109408	0.584888	1263.777756	0.024537	0.022820
RS	11	0.125471	0.584888	1322.732590	0.025682	0.024429
RS	12	0.142768	0.532814	1514.102645	0.029398	0.028199
RS	13	0.161391	0.532814	1572.516338	0.030532	0.029816
RS	14	0.181442	0.585519	1484.759394	0.028828	0.028361
RS	15	0.203032	0.585519	1539.025589	0.029882	0.029719
RS	16	0.226278	0.723086	1293.227456	0.025109	0.025098
RS	17	0.251307	0.723086	1343.695512	0.026089	0.026200
RS	18	0.278256	0.943444	1072.105036	0.020816	0.020971
RS	19	0.307273	0.943444	1118.468042	0.021716	0.021892
RS	20	0.338515	1.246772	884.628750	0.017176	0.017354
RS	21	0.372154	1.246772	926.559662	0.017990	0.018148
RS	22	0.408374	1.624289	746.039002	0.014485	0.014641
RS	23	0.447372	1.624289	783.865778	0.015219	0.015344
RS	24	0.489361	2.047785	653.929473	0.012697	0.012823
RS	25	0.534572	2.047785	688.516647	0.013368	0.013463
RS	26	0.583251	2.462790	603.035378	0.011708	0.011808
RS	27	0.635664	2.462790	635.510680	0.012339	0.012413
RS	28	0.692097	2.798250	589.343708	0.011443	0.011523
RS	29	0.752860	2.798250	620.865203	0.012055	0.012122
RS	30	0.818284	2.997572	610.067952	0.011845	0.011924
RS	31	0.888727	2.997572	641.582383	0.012457	0.012543
RS	32	0.964573	3.051524	661.757715	0.012849	0.012955
RS	33	1.046238	3.051524	693.682823	0.013468	0.013605
RS	34	1.134167	3.004414	736.854463	0.014307	0.014476
RS	35	1.228842	3.004414	768.722765	0.014925	0.015145
RS	36	1.330779	2.923170	821.849320	0.015957	0.016216
RS	37	1.440535	2.923170	852.191796	0.016546	0.016858
RS	38	1.558712	2.860577	899.958467	0.017473	0.017817
RS	39	1.685953	2.860577	926.684342	0.017992	0.018371
RS	40	1.822956	2.843397	956.537523	0.018572	0.018958
RS	41	1.970468	2.843397	977.643409	0.018982	0.019373
RS	42	2.129296	2.878678	983.389830	0.019093	0.019462
RS	43	2.300308	2.878678	997.540782	0.019368	0.019710
RS	44	2.484439	2.958856	980.885074	0.019045	0.019342
RS	45	2.682694	2.958856	987.497635	0.019173	0.019424
RS	46	2.896158	3.064330	956.258864	0.018567	0.018768
RS	47	3.125997	3.064330	955.092536	0.018544	0.018696
RS	48	3.373467	3.170584	917.974082	0.017823	0.017937
RS	49	3.639921	3.170584	908.677700	0.017643	0.017722
RS	50	3.926815	3.258424	870.718802	0.016906	0.016966
RS	51	4.235717	3.258424	852.737680	0.016557	0.016606
RS	52	4.568315	3.321472	814.166497	0.015808	0.015860
RS	53	4.926427	3.321472	787.088192	0.015282	0.015345
RS	54	5.312011	3.401356	737.975549	0.014328	0.014416
RS	55	5.727172	3.401356	703.408151	0.013657	0.013768
RS	56	6.174182	3.401356	664.208693	0.012896	0.013033
RS	57	6.655482	3.401356	620.898032	0.012055	0.012218
RS	58	7.173703	4.561795	436.906044	0.008483	0.008699
RS	59	7.731678	4.561795	416.953965	0.008096	0.008321
RS	60	8.332455	4.561795	394.232939	0.007654	0.007887
RS	61	8.979319	4.561795	369.037677	0.007165	0.007400
RS	62	9.675804	4.561795	341.747674	0.006635	0.006869
RS	63	10.425718	4.561795	2012.488178	0.039074	0.040871
PA	4+25*2+4+6 0.053041619 0.023593094 10.425718249 9.689168384 1.412194155 1.253235380 0.806918232 0.584888336 0.532814232 0.585518606 0.723085892 0.943443708 1.246771764 1.624288602 2.047785471 2.462789530 2.798249582 2.997572058 3.051524105 3.004414306 2.923169552 2.860576745 2.843397472 2.878678380 2.958855977 3.064330415 3.170584473 3.258424009 3.321472043 3.401355665 4.561795098
//
IT	4221
RD	20
LK	-293273.515811
QD	-197.831522 -> -178.480103
RI	0.0019416535
TR	0.052035	0.023782
MT	10.537395
MM	C_pi: 2.296274, n_recomb: 52905.473846
RS	0	0.000000	10.170626	38.921361	0.000736	0.000045
RS	1	0.007689	10.170626	41.885170	0.000792	0.000333
RS	2	0.015970	10.170626	45.072277	0.000852	0.000684
RS	3	0.024887	10.170626	48.499123	0.000917	0.000955
RS	4	0.034489	1.422780	371.864688	0.007029	0.007486
RS	5	0.044830	1.422780	397.497674	0.007513	0.007670
RS	6	0.055967	1.308333	461.632055	0.008726	0.008588
RS	7	0.067959	1.308333	492.491271	0.009309	0.008725
RS	8	0.080874	0.837497	817.765328	0.015457	0.014219
RS	9	0.094782	0.837497	865.738409	0.016364	0.015214
RS	10	0.109759	0.597548	1277.944754	0.024155	0.022551
RS	11	0.125887	0.597548	1338.442157	0.025299	0.024131
RS	12	0.143256	0.537751	1551.664373	0.029329	0.028194
RS	13	0.161961	0.537751	1612.080480	0.030471	0.029804
RS	14	0.182103	0.586774	1533.258764	0.028981	0.028545
RS	15	0.203794	0.586774	1589.408462	0.030042	0.029908
RS	16	0.227154	0.722702	1339.166179	0.025312	0.025319
RS	17	0.252309	0.722702	1391.382599	0.026299	0.026428
RS	18	0.279399	0.943447	1109.539558	0.020972	0.021137
RS	19	0.308571	0.943447	1157.519031	0.021879	0.022065
RS	20	0.339987	1.250069	913.139952	0.017260	0.017442
RS	21	0.373818	1.250069	956.503557	0.018079	0.018241
RS	22	0.410251	1.634884	767.282598	0.014503	0.014658
RS	23	0.449485	1.634884	806.334637	0.015241	0.015364
RS	24	0.491736	2.070111	669.912377	0.012662	0.012785
RS	25	0.537235	2.070111	705.539479	0.013336	0.013425
RS	26	0.586233	2.499866	615.610460	0.011636	0.011728
RS	27	0.638999	2.499866	648.994164	0.012267	0.012331
RS	28	0.695822	2.849402	600.175053	0.011344	0.011414
RS	29	0.757014	2.849402	632.544654	0.011956	0.012010
RS	30	0.822911	3.057839	620.713064	0.011732	0.011796
RS	31	0.893875	3.057839	653.092361	0.012345	0.012410
RS	32	0.970295	3.113999	673.726228	0.012735	0.012818
RS	33	1.052592	3.113999	706.601250	0.013356	0.013465
RS	34	1.141217	3.063673	751.535586	0.014205	0.014343
RS	35	1.236656	3.063673	784.475373	0.014828	0.015010
RS	36	1.339433	2.977051	840.226898	0.015882	0.016100
RS	37	1.450114	2.977051	871.743833	0.016477	0.016744
RS	38	1.569305	2.909644	922.290212	0.017433	0.017728
RS	39	1.697660	2.909644	950.220930	0.017961	0.018290
RS	40	1.835885	2.889604	982.264457	0.018566	0.018901
RS	41	1.984738	2.889604	1004.512465	0.018987	0.019327
RS	42	2.145037	2.924344	1011.388426	0.019117	0.019436
RS	43	2.317662	2.924344	1026.545406	0.019403	0.019698
RS	44	2.503559	3.006025	1009.939702	0.019090	0.019343
RS	45	2.703751	3.006025	1017.383919	0.019230	0.019440
RS	46	2.919336	3.114302	985.489204	0.018627	0.018791
RS	47	3.151498	3.114302	984.960427	0.018617	0.018735
RS	48	3.401511	3.223670	946.956057	0.017899	0.017981
RS	49	3.670747	3.223670	938.075310	0.017731	0.017781
RS	50	3.960686	3.314111	899.295796	0.016998	0.017032
RS	51	4.272919	3.314111	881.459579	0.016661	0.016685
RS	52	4.609160	3.378977	842.140104	0.015918	0.015947
RS	53	4.971254	3.378977	814.876271	0.015402	0.015444
RS	54	5.361191	3.461726	764.442999	0.014449	0.014516
RS	55	5.781111	3.461726	729.384432	0.013787	0.013878
RS	56	6.233319	3.461726	689.474667	0.013032	0.013151
RS	57	6.720298	3.461726	645.235199	0.012196	0.012342
RS	58	7.244722	4.682978	450.836566	0.008522	0.008721
RS	59	7.809469	4.682978	431.134071	0.008149	0.008360
RS	60	8.417641	4.682978	408.529223	0.007722	0.007941
RS	61	9.072576	4.682978	383.303649	0.007245	0.007468
RS	62	9.777870	4.682978	355.827307	0.006726	0.006949
RS	63	10.537395	4.682978	2129.582228	0.040253	0.042028
PA	4+25*2+4+6 0.052035454 0.023782230 10.537395101 10.170625550 1.422779793 1.308333104 0.837496610 0.597548005 0.537751235 0.586773876 0.722701791 0.943447307 1.250068900 1.634884051 2.070111257 2.499866241 2.849401666 3.057839329 3.113999424 3.063673050 2.977051043 2.909643947 2.889604416 2.924344061 3.006024935 3.114301536 3.223670150 3.314110743 3.378976700 3.461725758 4.682977623
//
IT	5103
RD	21
LK	-293235.440316
QD	-187.393765 -> -169.481022
RI	0.0018237016
TR	0.051085	0.023963
MT	10.644972
MM	C_pi: 2.339776, n_recomb: 54278.286384
RS	0	0.000000	10.653540	38.180112	0.000703	0.000044
RS	1	0.007706	10.653540	41.095469	0.000757	0.000320
RS	2	0.016007	10.653540	44.231202	0.000815	0.000657
RS	3	0.024946	10.653540	47.603613	0.000877	0.000919
RS	4	0.034575	1.429766	380.532497	0.007011	0.007522
RS	5	0.044946	1.429766	406.834442	0.007495	0.007716
RS	6	0.056116	1.363624	455.698658	0.008396	0.008337
RS	7	0.068147	1.363624	486.412783	0.008961	0.008460
RS	8	0.081105	0.868648	812.115327	0.014962	0.013849
RS	9	0.095062	0.868648	860.376273	0.015851	0.014804
RS	10	0.110094	0.610380	1290.457387	0.023775	0.022279
RS	11	0.126285	0.610380	1352.417141	0.024916	0.023831
RS	12	0.143723	0.542755	1587.565973	0.029249	0.028176
RS	13	0.162505	0.542755	1649.946634	0.030398	0.029778
RS	14	0.182735	0.588052	1580.769489	0.029123	0.028719
RS	15	0.204523	0.588052	1638.776492	0.030192	0.030085
RS	16	0.227991	0.722253	1384.657258	0.025510	0.025535
RS	17	0.253267	0.722253	1438.596440	0.026504	0.026651
RS	18	0.280491	0.943200	1146.749753	0.021127	0.021303
RS	19	0.309813	0.943200	1196.324850	0.022041	0.022237
RS	20	0.341395	1.252813	941.465205	0.017345	0.017531
RS	21	0.375410	1.252813	986.244724	0.018170	0.018336
RS	22	0.412047	1.644550	788.309559	0.014523	0.014678
RS	23	0.451507	1.644550	828.570800	0.015265	0.015387
RS	24	0.494008	2.091145	685.635939	0.012632	0.012750
RS	25	0.539785	2.091145	722.285235	0.013307	0.013391
RS	26	0.589089	2.535462	627.872772	0.011568	0.011653
RS	27	0.642192	2.535462	662.144017	0.012199	0.012255
RS	28	0.699389	2.899105	610.632387	0.011250	0.011310
RS	29	0.760992	2.899105	643.825660	0.011862	0.011903
RS	30	0.827343	3.116869	630.901295	0.011623	0.011672
RS	31	0.898808	3.116869	664.117525	0.012235	0.012283
RS	32	0.975780	3.175476	685.135677	0.012623	0.012685
RS	33	1.058683	3.175476	718.930583	0.013245	0.013329
RS	34	1.147975	3.122125	765.544746	0.014104	0.014213
RS	35	1.244149	3.122125	799.526989	0.014730	0.014879
RS	36	1.347734	3.030222	857.839526	0.015804	0.015985
RS	37	1.459301	3.030222	890.507288	0.016406	0.016632
RS	38	1.579467	2.958007	943.810750	0.017388	0.017639
RS	39	1.708893	2.958007	972.931600	0.017925	0.018207
RS	40	1.848292	2.935042	1007.188261	0.018556	0.018844
RS	41	1.998435	2.935042	1030.573579	0.018987	0.019280
RS	42	2.160148	2.969107	1038.639455	0.019135	0.019408
RS	43	2.334323	2.969107	1054.805987	0.019433	0.019684
RS	44	2.521921	3.052101	1038.330652	0.019130	0.019341
RS	45	2.723976	3.052101	1046.615703	0.019282	0.019454
RS	46	2.941601	3.162964	1014.145716	0.018684	0.018812
RS	47	3.175998	3.162964	1014.267271	0.018686	0.018772
RS	48	3.428458	3.275233	975.449038	0.017971	0.018023
RS	49	3.700374	3.275233	966.999318	0.017816	0.017838
RS	50	3.993245	3.368086	927.459840	0.017087	0.017096
RS	51	4.308685	3.368086	909.786378	0.016762	0.016762
RS	52	4.648434	3.434623	869.768627	0.016024	0.016031
RS	53	5.014365	3.434623	842.339678	0.015519	0.015539
RS	54	5.408497	3.520077	790.629415	0.014566	0.014612
RS	55	5.833002	3.520077	755.101370	0.013912	0.013984
RS	56	6.290220	3.520077	714.505550	0.013164	0.013264
RS	57	6.782674	3.520077	669.363585	0.012332	0.012461
RS	58	7.313077	4.801384	464.534870	0.008558	0.008743
RS	59	7.884356	4.801384	445.094875	0.008200	0.008397
RS	60	8.499659	4.801384	422.624089	0.007786	0.007992
RS	61	9.162380	4.801384	397.390786	0.007321	0.007533
RS	62	9.876172	4.801384	369.754855	0.006812	0.007026
RS	63	10.644972	4.801384	2247.343419	0.041404	0.043158
PA	4+25*2+4+6 0.051084936 0.023962672 10.644972248 10.653540057 1.429766224 1.363624107 0.868648068 0.610380466 0.542754626 0.588051982 0.722252763 0.943199878 1.252813249 1.644549983 2.091144634 2.535462316 2.899104632 3.116868702 3.175476409 3.122124776 3.030221870 2.958006855 2.935041944 2.969106848 3.052101076 3.162964168 3.275232645 3.368086377 3.434622858 3.520077277 4.801383668
//
IT	4644
RD	22
LK	-293200.189875
QD	-177.699903 -> -161.101163
RI	0.0017203493
TR	0.050186	0.024135
MT	10.748653
MM	C_pi: 2.382273, n_recomb: 55622.863841
RS	0	0.000000	11.141327	37.467160	0.000674	0.000042
RS	1	0.007723	11.141327	40.335524	0.000725	0.000307
RS	2	0.016042	11.141327	43.421390	0.000781	0.000632
RS	3	0.025004	11.141327	46.740916	0.000840	0.000885
RS	4	0.034657	1.433553	389.778487	0.007008	0.007568
RS	5	0.045057	1.433553	416.783029	0.007493	0.007773
RS	6	0.056259	1.419084	449.925986	0.008089	0.008099
RS	7	0.068327	1.419084	480.483770	0.008638	0.008211
RS	8	0.081326	0.900377	805.892061	0.014489	0.013491
RS	9	0.095330	0.900377	854.369871	0.015360	0.014409
RS	10	0.110414	0.623371	1301.432875	0.023397	0.022005
RS	11	0.126664	0.623371	1364.776025	0.024536	0.023530
RS	12	0.144169	0.547811	1621.866859	0.029158	0.028148
RS	13	0.163026	0.547811	1686.173003	0.030314	0.029742
RS	14	0.183339	0.589349	1627.286732	0.029256	0.028884
RS	15	0.205220	0.589349	1687.124225	0.030331	0.030253
RS	16	0.228792	0.721744	1429.684933	0.025703	0.025746
RS	17	0.254184	0.721744	1485.320638	0.026703	0.026869
RS	18	0.281536	0.942723	1183.725076	0.021281	0.021467
RS	19	0.311002	0.942723	1234.874273	0.022201	0.022408
RS	20	0.342742	1.255050	969.597234	0.017432	0.017622
RS	21	0.376934	1.255050	1015.775384	0.018262	0.018432
RS	22	0.413767	1.653340	809.122899	0.014547	0.014701
RS	23	0.453444	1.653340	850.577201	0.015292	0.015413
RS	24	0.496185	2.110966	701.100416	0.012605	0.012720
RS	25	0.542227	2.110966	738.754185	0.013281	0.013362
RS	26	0.591825	2.569632	639.833253	0.011503	0.011583
RS	27	0.645253	2.569632	674.971631	0.012135	0.012183
RS	28	0.702808	2.947397	620.731182	0.011160	0.011211
RS	29	0.764807	2.947397	654.724315	0.011771	0.011801
RS	30	0.831594	3.174674	640.654499	0.011518	0.011554
RS	31	0.903539	3.174674	674.680423	0.012130	0.012162
RS	32	0.981040	3.235964	696.010738	0.012513	0.012557
RS	33	1.064526	3.235964	730.695940	0.013137	0.013198
RS	34	1.154460	3.179766	778.909979	0.014003	0.014086
RS	35	1.251339	3.179766	813.905603	0.014633	0.014751
RS	36	1.355700	3.082675	874.714377	0.015726	0.015872
RS	37	1.468121	3.082675	908.508567	0.016333	0.016521
RS	38	1.589223	3.005667	964.540761	0.017341	0.017551
RS	39	1.719678	3.005667	994.835594	0.017885	0.018125
RS	40	1.860208	2.979717	1031.323409	0.018541	0.018785
RS	41	2.011590	2.979717	1055.839315	0.018982	0.019231
RS	42	2.174664	3.012979	1065.151664	0.019150	0.019379
RS	43	2.350331	3.012979	1082.329095	0.019458	0.019668
RS	44	2.539565	3.097117	1066.057598	0.019166	0.019338
RS	45	2.743413	3.097117	1075.190651	0.019330	0.019465
RS	46	2.963003	3.210363	1042.223350	0.018737	0.018831
RS	47	3.199552	3.210363	1043.006152	0.018751	0.018806
RS	48	3.454369	3.325326	1003.444882	0.018040	0.018064
RS	49	3.728865	3.325326	995.439849	0.017896	0.017893
RS	50	4.024560	3.420416	955.199244	0.017173	0.017157
RS	51	4.343091	3.420416	937.704905	0.016858	0.016836
RS	52	4.686221	3.488480	897.038281	0.016127	0.016112
RS	53	5.055850	3.488480	869.463314	0.015631	0.015631
RS	54	5.454025	3.576489	816.518875	0.014680	0.014706
RS	55	5.882950	3.576489	780.542060	0.014033	0.014086
RS	56	6.345000	3.576489	739.283582	0.013291	0.013374
RS	57	6.842734	3.576489	693.264734	0.012464	0.012576
RS	58	7.378906	4.917060	477.996863	0.008594	0.008763
RS	59	7.956485	4.917060	458.830883	0.008249	0.008432
RS	60	8.578670	4.917060	436.510464	0.007848	0.008041
RS	61	9.248904	4.917060	411.290317	0.007394	0.007595
RS	62	9.970900	4.917060	383.519813	0.006895	0.007099
RS	63	10.748653	4.917060	2365.587526	0.042529	0.044261
PA	4+25*2+4+6 0.050185935 0.024134981 10.748652956 11.141327099 1.433553433 1.419083888 0.900377312 0.623371284 0.547810651 0.589348575 0.721744433 0.942722690 1.255049571 1.653339885 2.110966191 2.569632358 2.947397422 3.174674474 3.235963563 3.179766009 3.082675443 3.005667230 2.979716566 3.012979053 3.097116668 3.210362962 3.325325860 3.420415612 3.488480457 3.576489267 4.917059837
//
IT	4374
RD	23
LK	-293167.519811
QD	-168.683956 -> -153.287386
RI	0.0016290149
TR	0.049335	0.024300
MT	10.848608
MM	C_pi: 2.423779, n_recomb: 56939.456666
RS	0	0.000000	11.637821	36.767808	0.000646	0.000040
RS	1	0.007738	11.637821	39.589587	0.000695	0.000295
RS	2	0.016076	11.637821	42.625969	0.000749	0.000608
RS	3	0.025058	11.637821	45.892962	0.000806	0.000853
RS	4	0.034736	1.434480	399.566508	0.007017	0.007622
RS	5	0.045162	1.434480	427.305340	0.007505	0.007840
RS	6	0.056396	1.474622	444.326017	0.007803	0.007873
RS	7	0.068498	1.474622	474.719095	0.008337	0.007977
RS	8	0.081537	0.932659	799.187404	0.014036	0.013144
RS	9	0.095586	0.932659	847.817296	0.014890	0.014027
RS	10	0.110721	0.636514	1310.964935	0.023024	0.021730
RS	11	0.127028	0.636514	1375.613651	0.024159	0.023229
RS	12	0.144596	0.552915	1654.600575	0.029059	0.028110
RS	13	0.163524	0.552915	1720.791947	0.030221	0.029696
RS	14	0.183917	0.590663	1672.798089	0.029379	0.029038
RS	15	0.205887	0.590663	1734.438706	0.030461	0.030410
RS	16	0.229558	0.721184	1474.229705	0.025891	0.025953
RS	17	0.255061	0.721184	1531.535115	0.026898	0.027081
RS	18	0.282537	0.942048	1220.439426	0.021434	0.021631
RS	19	0.312140	0.942048	1273.140432	0.022360	0.022577
RS	20	0.344033	1.256826	997.524065	0.017519	0.017714
RS	21	0.378395	1.256826	1045.083031	0.018354	0.018528
RS	22	0.415415	1.661318	829.718955	0.014572	0.014727
RS	23	0.455300	1.661318	872.349972	0.015321	0.015441
RS	24	0.498272	2.129632	716.313134	0.012580	0.012692
RS	25	0.544569	2.129632	754.953903	0.013259	0.013335
RS	26	0.594449	2.602429	651.502712	0.011442	0.011516
RS	27	0.648188	2.602429	687.488285	0.012074	0.012116
RS	28	0.706087	2.994315	630.487121	0.011073	0.011116
RS	29	0.768465	2.994315	665.256965	0.011684	0.011704
RS	30	0.835671	3.231268	649.994421	0.011416	0.011440
RS	31	0.908078	3.231268	684.803552	0.012027	0.012045
RS	32	0.986088	3.295457	706.378217	0.012406	0.012433
RS	33	1.070134	3.295457	741.924717	0.013030	0.013071
RS	34	1.160684	3.236585	791.660913	0.013904	0.013962
RS	35	1.258242	3.236585	827.640967	0.014535	0.014626
RS	36	1.363349	3.134399	890.880407	0.015646	0.015761
RS	37	1.476590	3.134399	925.776061	0.016259	0.016411
RS	38	1.598594	3.052612	984.506256	0.017290	0.017463
RS	39	1.730039	3.052612	1015.957643	0.017843	0.018043
RS	40	1.871656	3.023622	1054.689582	0.018523	0.018726
RS	41	2.024231	3.023622	1080.327540	0.018973	0.019181
RS	42	2.188614	3.055972	1090.934592	0.019160	0.019349
RS	43	2.365718	3.055972	1109.122334	0.019479	0.019649
RS	44	2.556527	3.141088	1093.126305	0.019198	0.019333
RS	45	2.762101	3.141088	1103.112428	0.019373	0.019473
RS	46	2.983584	3.256526	1069.722178	0.018787	0.018849
RS	47	3.222206	3.256526	1071.175146	0.018813	0.018837
RS	48	3.479293	3.373994	1030.937665	0.018106	0.018102
RS	49	3.756275	3.373994	1023.389281	0.017973	0.017944
RS	50	4.054692	3.471149	982.505335	0.017255	0.017215
RS	51	4.376201	3.471149	965.204909	0.016951	0.016907
RS	52	4.722590	3.540613	923.935850	0.016227	0.016191
RS	53	5.095785	3.540613	896.232814	0.015740	0.015720
RS	54	5.497859	3.631028	842.097594	0.014789	0.014797
RS	55	5.931047	3.631028	805.691666	0.014150	0.014185
RS	56	6.397757	3.631028	763.792988	0.013414	0.013480
RS	57	6.900584	3.631028	716.922084	0.012591	0.012687
RS	58	7.442321	5.030036	491.219790	0.008627	0.008782
RS	59	8.025981	5.030036	472.337916	0.008295	0.008465
RS	60	8.654807	5.030036	450.182568	0.007906	0.008088
RS	61	9.332295	5.030036	424.994743	0.007464	0.007654
RS	62	10.062209	5.030036	397.112923	0.006974	0.007169
RS	63	10.848608	5.030036	2484.136571	0.043628	0.045336
PA	4+25*2+4+6 0.049334795 0.024299713 10.848608311 11.637821328 1.434480014 1.474622413 0.932658887 0.636513745 0.552914821 0.590662921 0.721184149 0.942047503 1.256825783 1.661318229 2.129632343 2.602428636 2.994314845 3.231267990 3.295456538 3.236585234 3.134399487 3.052612328 3.023621930 3.055972491 3.141087516 3.256525997 3.373993876 3.471149119 3.540613408 3.631028054 5.030036457
//
IT	4939
RD	24
LK	-293137.211066
QD	-160.287135 -> -145.992162
RI	0.0015477724
TR	0.048528	0.024457
MT	10.944951
MM	C_pi: 2.464301, n_recomb: 58228.351786
RS	0	0.000000	12.146036	36.073017	0.000620	0.000039
RS	1	0.007753	12.146036	38.847979	0.000667	0.000284
RS	2	0.016108	12.146036	41.834577	0.000718	0.000585
RS	3	0.025110	12.146036	45.048655	0.000774	0.000822
RS	4	0.034811	1.432855	409.866198	0.007039	0.007684
RS	5	0.045263	1.432855	438.369286	0.007528	0.007916
RS	6	0.056526	1.530228	438.884870	0.007537	0.007659
RS	7	0.068662	1.530228	469.105962	0.008056	0.007755
RS	8	0.081740	0.965481	792.071344	0.013603	0.012808
RS	9	0.095831	0.965481	840.793841	0.014440	0.013659
RS	10	0.111014	0.649798	1319.149771	0.022655	0.021456
RS	11	0.127375	0.649798	1385.027698	0.023786	0.022928
RS	12	0.145004	0.558061	1685.807323	0.028952	0.028064
RS	13	0.164001	0.558061	1753.842601	0.030120	0.029640
RS	14	0.184470	0.591990	1717.304421	0.029493	0.029185
RS	15	0.206526	0.591990	1780.720221	0.030582	0.030558
RS	16	0.230293	0.720582	1518.264821	0.026074	0.026154
RS	17	0.255902	0.720582	1577.212552	0.027087	0.027288
RS	18	0.283496	0.941189	1256.884639	0.021585	0.021792
RS	19	0.313230	0.941189	1311.114576	0.022517	0.022744
RS	20	0.345270	1.258173	1025.241952	0.017607	0.017807
RS	21	0.379794	1.258173	1074.163501	0.018447	0.018625
RS	22	0.416994	1.668543	850.092690	0.014599	0.014754
RS	23	0.457079	1.668543	893.883785	0.015351	0.015472
RS	24	0.500272	2.147199	731.278032	0.012559	0.012668
RS	25	0.546814	2.147199	770.888430	0.013239	0.013312
RS	26	0.596964	2.633904	662.888884	0.011384	0.011454
RS	27	0.651003	2.633904	699.702049	0.012017	0.012052
RS	28	0.709232	3.039880	639.915577	0.010990	0.011026
RS	29	0.771975	3.039880	675.439612	0.011600	0.011611
RS	30	0.839583	3.286653	658.941205	0.011317	0.011331
RS	31	0.912433	3.286653	694.507759	0.011927	0.011932
RS	32	0.990931	3.353950	716.261817	0.012301	0.012313
RS	33	1.075516	3.353950	752.641166	0.012926	0.012948
RS	34	1.166659	3.292574	803.823223	0.013805	0.013842
RS	35	1.264869	3.292574	840.758890	0.014439	0.014504
RS	36	1.370693	3.185383	906.363280	0.015566	0.015651
RS	37	1.484723	3.185383	942.334974	0.016183	0.016304
RS	38	1.607594	3.098831	1003.730535	0.017238	0.017375
RS	39	1.739991	3.098831	1036.319955	0.017798	0.017961
RS	40	1.882654	3.066748	1077.305740	0.018501	0.018667
RS	41	2.036378	3.066748	1104.055617	0.018961	0.019131
RS	42	2.202020	3.098083	1116.001719	0.019166	0.019318
RS	43	2.380506	3.098083	1135.197283	0.019496	0.019629
RS	44	2.572831	3.184026	1119.541644	0.019227	0.019327
RS	45	2.780068	3.184026	1130.384099	0.019413	0.019480
RS	46	3.003372	3.301475	1096.642518	0.018833	0.018865
RS	47	3.243991	3.301475	1098.772846	0.018870	0.018866
RS	48	3.503265	3.421265	1057.924600	0.018169	0.018138
RS	49	3.782642	3.421265	1050.843173	0.018047	0.017994
RS	50	4.083681	3.520324	1009.371556	0.017335	0.017272
RS	51	4.408060	3.520324	992.278381	0.017041	0.016975
RS	52	4.757590	3.591063	950.452456	0.016323	0.016267
RS	53	5.134221	3.591063	922.637967	0.015845	0.015805
RS	54	5.540054	3.683740	867.354879	0.014896	0.014885
RS	55	5.977352	3.683740	830.538363	0.014263	0.014281
RS	56	6.448557	3.683740	788.020904	0.013533	0.013582
RS	57	6.956295	3.683740	740.321875	0.012714	0.012794
RS	58	7.503401	5.140327	504.201869	0.008659	0.008800
RS	59	8.092927	5.140327	485.612897	0.008340	0.008496
RS	60	8.728161	5.140327	463.635862	0.007962	0.008132
RS	61	9.412648	5.140327	438.497950	0.007531	0.007710
RS	62	10.150206	5.140327	410.526443	0.007050	0.007236
RS	63	10.944951	5.140327	2602.829473	0.044700	0.046385
PA	4+25*2+4+6 0.048528358 0.024457446 10.944950627 12.146035952 1.432855482 1.530227892 0.965480586 0.649797920 0.558061012 0.591990056 0.720581659 0.941188627 1.258173013 1.668542894 2.147199267 2.633903703 3.039879531 3.286653179 3.353950188 3.292573946 3.185383219 3.098830507 3.066748312 3.098082693 3.184026080 3.301475066 3.421264979 3.520324305 3.591063070 3.683739938 5.140327363
//
IT	4219
RD	25
LK	-293109.066788
QD	-152.457015 -> -139.172959
RI	0.0014745359
TR	0.047763	0.024609
MT	11.037890
MM	C_pi: 2.503860, n_recomb: 59489.722913
RS	0	0.000000	12.671868	35.367795	0.000595	0.000037
RS	1	0.007768	12.671868	38.094605	0.000640	0.000273
RS	2	0.016139	12.671868	41.029935	0.000690	0.000563
RS	3	0.025160	12.671868	44.189454	0.000743	0.000793
RS	4	0.034883	1.428982	420.646964	0.007071	0.007753
RS	5	0.045360	1.428982	449.942512	0.007563	0.008000
RS	6	0.056651	1.585870	433.596439	0.007289	0.007455
RS	7	0.068819	1.585870	463.639630	0.007794	0.007546
RS	8	0.081933	0.998827	784.609865	0.013189	0.012484
RS	9	0.096065	0.998827	833.370742	0.014009	0.013304
RS	10	0.111295	0.663213	1326.083702	0.022291	0.021182
RS	11	0.127708	0.663213	1393.116438	0.023418	0.022630
RS	12	0.145396	0.563240	1715.541142	0.028838	0.028009
RS	13	0.164458	0.563240	1785.378256	0.030012	0.029577
RS	14	0.185000	0.593329	1760.799919	0.029598	0.029322
RS	15	0.207138	0.593329	1825.962539	0.030694	0.030697
RS	16	0.230996	0.719940	1561.779768	0.026253	0.026351
RS	17	0.256707	0.719940	1622.342010	0.027271	0.027489
RS	18	0.284415	0.940164	1293.048345	0.021736	0.021953
RS	19	0.314276	0.940164	1348.783791	0.022673	0.022910
RS	20	0.346456	1.259133	1052.737896	0.017696	0.017901
RS	21	0.381136	1.259133	1103.003284	0.018541	0.018723
RS	22	0.418509	1.675060	870.244590	0.014628	0.014784
RS	23	0.458786	1.675060	915.179039	0.015384	0.015504
RS	24	0.502191	2.163722	745.999108	0.012540	0.012647
RS	25	0.548968	2.163722	786.561923	0.013222	0.013292
RS	26	0.599379	2.664107	674.000423	0.011330	0.011395
RS	27	0.653705	2.664107	711.621986	0.011962	0.011993
RS	28	0.712251	3.084138	649.027060	0.010910	0.010940
RS	29	0.775345	3.084138	685.283289	0.011519	0.011523
RS	30	0.843340	3.340859	667.510272	0.011221	0.011226
RS	31	0.916616	3.340859	703.809096	0.011831	0.011824
RS	32	0.995585	3.411451	725.683480	0.012198	0.012197
RS	33	1.080687	3.411451	762.867819	0.012824	0.012829
RS	34	1.172400	3.347729	815.422536	0.013707	0.013724
RS	35	1.271238	3.347729	853.285234	0.014343	0.014385
RS	36	1.377752	3.235623	921.188575	0.015485	0.015544
RS	37	1.492541	3.235623	958.210513	0.016107	0.016198
RS	38	1.616246	3.144327	1022.233982	0.017183	0.017289
RS	39	1.749560	3.144327	1055.941916	0.017750	0.017879
RS	40	1.893230	3.109112	1099.184864	0.018477	0.018607
RS	41	2.048060	3.109112	1127.035108	0.018945	0.019079
RS	42	2.214916	3.139331	1140.361025	0.019169	0.019285
RS	43	2.394734	3.139331	1160.560234	0.019509	0.019607
RS	44	2.588519	3.225960	1145.307023	0.019252	0.019320
RS	45	2.797357	3.225960	1157.007259	0.019449	0.019484
RS	46	3.022418	3.345255	1122.980615	0.018877	0.018879
RS	47	3.264960	3.345255	1125.793901	0.018924	0.018893
RS	48	3.526343	3.467195	1084.398021	0.018228	0.018173
RS	49	3.808029	3.467195	1077.792420	0.018117	0.018040
RS	50	4.111597	3.568009	1035.786278	0.017411	0.017327
RS	51	4.438744	3.568009	1018.912526	0.017128	0.017041
RS	52	4.791304	3.639901	976.574877	0.016416	0.016340
RS	53	5.171249	3.639901	948.664488	0.015947	0.015888
RS	54	5.580708	3.734708	892.274965	0.014999	0.014969
RS	55	6.021973	3.734708	855.065721	0.014373	0.014373
RS	56	6.497515	3.734708	811.950337	0.013649	0.013681
RS	57	7.009995	3.734708	763.446680	0.012833	0.012898
RS	58	7.562284	5.248004	516.938314	0.008690	0.008818
RS	59	8.157473	5.248004	498.650050	0.008382	0.008526
RS	60	8.798896	5.248004	476.863425	0.008016	0.008174
RS	61	9.490142	5.248004	451.791765	0.007594	0.007763
RS	62	10.235083	5.248004	423.750892	0.007123	0.007299
RS	63	11.037890	5.248004	2721.496249	0.045747	0.047409
PA	4+25*2+4+6 0.047763366 0.024608542 11.037889852 12.671868486 1.428981518 1.585869570 0.998827074 0.663212780 0.563240199 0.593329206 0.719939814 0.940163582 1.259132922 1.675059844 2.163722391 2.664106624 3.084137955 3.340859436 3.411450991 3.347728805 3.235622656 3.144326967 3.109112289 3.139331331 3.225960475 3.345255403 3.467195028 3.568008904 3.639901070 3.734707821 5.248004453
//
CC
CC	Brief Description of the file format:
CC	  CC  comments
CC	  MM  useful-messages
CC	  RD  round-of-iterations
CC	  LL  \log[P(sequence)]
CC	  QD  Q-before-opt Q-after-opt
CC	  TR  \theta_0 \rho_0
CC	  RS  k t_k \lambda_k \pi_k \sum_{l\not=k}A_{kl} A_{kk}
CC	  DC  begin end best-k t_k+\Delta_k max-prob
CC
MM	Version: 0.6.5-r67
MM	pattern:4+25*2+4+6, n:63, n_free_lambdas:28
MM	n_iterations:25, skip:1, max_t:5, theta/rho:5
MM	is_decoding:0
MM	n_seqs:11, sum_L:1047959, sum_n:113154
RD	0
LK	0.000000
QD	0.000000 -> 0.000000
RI	inf
TR	0.114262	0.022852
MT	5.000000
MM	C_pi: 1.000000, n_recomb: 23677.787719
RS	0	0.000000	1.000000	150.280133	0.006347	0.000000
RS	1	0.006440	1.000000	158.910316	0.006711	0.000000
RS	2	0.013294	1.000000	167.965016	0.007094	0.000000
RS	3	0.020590	1.000000	177.455707	0.007495	0.000000
RS	4	0.028356	1.000000	187.392800	0.007914	0.000000
RS	5	0.036622	1.000000	197.785394	0.008353	0.000000
RS	6	0.045421	1.000000	208.640998	0.008812	0.000000
RS	7	0.054785	1.000000	219.965217	0.009290	0.000000
RS	8	0.064753	1.000000	231.761413	0.009788	0.000000
RS	9	0.075363	1.000000	244.030325	0.010306	0.000000
RS	10	0.086656	1.000000	256.769657	0.010844	0.000000
RS	11	0.098677	1.000000	269.973626	0.011402	0.000000
RS	12	0.111471	1.000000	283.632480	0.011979	0.000000
RS	13	0.125090	1.000000	297.731979	0.012574	0.000000
RS	14	0.139585	1.000000	312.252836	0.013188	0.000000
RS	15	0.155014	1.000000	327.170142	0.013818	0.000000
RS	16	0.171437	1.000000	342.452753	0.014463	0.000000
RS	17	0.188917	1.000000	358.062666	0.015122	0.000000
RS	18	0.207523	1.000000	373.954378	0.015793	0.000000
RS	19	0.227327	1.000000	390.074256	0.016474	0.000000
RS	20	0.248406	1.000000	406.359910	0.017162	0.000000
RS	21	0.270843	1.000000	422.739603	0.017854	0.000000
RS	22	0.294725	1.000000	439.131710	0.018546	0.000000
RS	23	0.320144	1.000000	455.444250	0.019235	0.000000
RS	24	0.347201	1.000000	471.574521	0.019916	0.000000
RS	25	0.376000	1.000000	487.408867	0.020585	0.000000
RS	26	0.406654	1.000000	502.822606	0.021236	0.000000
RS	27	0.439282	1.000000	517.680174	0.021864	0.000000
RS	28	0.474011	1.000000	531.835504	0.022461	0.000000
RS	29	0.510976	1.000000	545.132705	0.023023	0.000000
RS	30	0.550322	1.000000	557.407069	0.023541	0.000000
RS	31	0.592202	1.000000	568.486461	0.024009	0.000000
RS	32	0.636779	1.000000	578.193129	0.024419	0.000000
RS	33	0.684227	1.000000	586.345976	0.024764	0.000000
RS	34	0.734730	1.000000	592.763317	0.025035	0.000000
RS	35	0.788485	1.000000	597.266138	0.025225	0.000000
RS	36	0.845702	1.000000	599.681867	0.025327	0.000000
RS	37	0.906604	1.000000	599.848628	0.025334	0.000000
RS	38	0.971428	1.000000	597.619938	0.025240	0.000000
RS	39	1.040426	1.000000	592.869772	0.025039	0.000000
RS	40	1.113868	1.000000	585.497881	0.024728	0.000000
RS	41	1.192040	1.000000	575.435235	0.024303	0.000000
RS	42	1.275245	1.000000	562.649371	0.023763	0.000000
RS	43	1.363809	1.000000	547.149461	0.023108	0.000000
RS	44	1.458076	1.000000	528.990804	0.022341	0.000000
RS	45	1.558414	1.000000	508.278464	0.021466	0.000000
RS	46	1.665214	1.000000	485.169747	0.020491	0.000000
RS	47	1.778891	1.000000	459.875193	0.019422	0.000000
RS	48	1.899889	1.000000	432.657792	0.018273	0.000000
RS	49	2.028679	1.000000	403.830168	0.017055	0.000000
RS	50	2.165763	1.000000	373.749544	0.015785	0.000000
RS	51	2.311675	1.000000	342.810403	0.014478	0.000000
RS	52	2.466983	1.000000	311.434890	0.013153	0.000000
RS	53	2.632293	1.000000	280.061152	0.011828	0.000000
RS	54	2.808249	1.000000	249.129983	0.010522	0.000000
RS	55	2.995536	1.000000	219.070316	0.009252	0.000000
RS	56	3.194884	1.000000	190.284275	0.008036	0.000000
RS	57	3.407070	1.000000	163.132615	0.006890	0.000000
RS	58	3.632920	1.000000	137.921473	0.005825	0.000000
RS	59	3.873315	1.000000	114.891361	0.004852	0.000000
RS	60	4.129191	1.000000	94.209243	0.003979	0.000000
RS	61	4.401545	1.000000	75.964381	0.003208	0.000000
RS	62	4.691438	1.000000	60.168378	0.002541	0.000000
RS	63	5.000000	1.000000	168.551354	0.007119	0.000000
PA	4+25*2+4+6 0.114261791 0.022852358 5.000000000 1.000000000 1.000000000 1.000000000 1.000000000 1.000000000 1.000000000 1.000000000 1.000000000 1.000000000 1.000000000 1.000000000 1.000000000 1.000000000 1.000000000 1.000000000 1.000000000 1.000000000 1.000000000 1.000000000 1.000000000 1.000000000 1.000000000 1.000000000 1.000000000 1.000000000 1.000000000 1.000000000 1.000000000
//
IT	4835
RD	1
LK	-310188.866552
QD	-1579.589628 -> -850.206601
RI	0.0406571820
TR	0.096891	0.019633
MT	6.397395
MM	C_pi: 1.119199, n_recomb: 22776.940191
RS	0	0.000000	0.538523	284.759437	0.012502	0.000595
RS	1	0.006850	0.538523	300.309549	0.013185	0.004252
RS	2	0.014169	0.538523	316.425108	0.013892	0.008826
RS	3	0.021989	0.538523	333.086366	0.014624	0.012512
RS	4	0.030345	0.492987	382.327628	0.016786	0.014696
RS	5	0.039273	0.492987	400.972633	0.017604	0.016175
RS	6	0.048813	0.506027	409.275736	0.017969	0.017508
RS	7	0.059007	0.506027	428.338939	0.018806	0.018793
RS	8	0.069898	0.535225	423.498174	0.018593	0.019959
RS	9	0.081536	0.535225	442.497840	0.019427	0.020837
RS	10	0.093971	0.588631	420.229023	0.018450	0.021313
RS	11	0.107257	0.588631	438.713359	0.019261	0.021344
RS	12	0.121454	0.663624	406.196463	0.017834	0.020991
RS	13	0.136623	0.663624	423.946246	0.018613	0.020413
RS	14	0.152831	0.752106	390.385758	0.017140	0.019770
RS	15	0.170150	0.752106	407.382508	0.017886	0.019142
RS	16	0.188654	0.846458	377.671915	0.016581	0.018550
RS	17	0.208427	0.846458	393.989546	0.017298	0.017997
RS	18	0.229553	0.941298	369.488958	0.016222	0.017488
RS	19	0.252127	0.941298	385.215841	0.016913	0.017032
RS	20	0.276247	1.032379	366.004433	0.016069	0.016635
RS	21	0.302019	1.032379	381.207912	0.016737	0.016301
RS	22	0.329556	1.116726	366.805059	0.016104	0.016027
RS	23	0.358980	1.116726	381.509375	0.016750	0.015811
RS	24	0.390419	1.192120	371.373931	0.016305	0.015651
RS	25	0.424012	1.192120	385.547121	0.016927	0.015546
RS	26	0.459905	1.256634	379.275480	0.016652	0.015497
RS	27	0.498258	1.256634	392.817161	0.017246	0.015507
RS	28	0.539237	1.308872	390.041367	0.017124	0.015579
RS	29	0.583023	1.308872	402.766014	0.017683	0.015715
RS	30	0.629809	1.348545	402.952090	0.017691	0.015918
RS	31	0.679799	1.348545	414.570928	0.018201	0.016185
RS	32	0.733214	1.376872	416.848994	0.018301	0.016510
RS	33	0.790287	1.376872	426.960515	0.018745	0.016881
RS	34	0.851270	1.396405	430.094260	0.018883	0.017281
RS	35	0.916430	1.396405	438.195672	0.019239	0.017690
RS	36	0.986053	1.410105	440.786631	0.019352	0.018087
RS	37	1.060445	1.410105	446.310438	0.019595	0.018453
RS	38	1.139933	1.420443	447.061637	0.019628	0.018772
RS	39	1.224866	1.420443	449.430764	0.019732	0.019027
RS	40	1.315616	1.429123	447.288711	0.019638	0.019207
RS	41	1.412583	1.429123	445.983163	0.019580	0.019299
RS	42	1.516192	1.437196	440.188057	0.019326	0.019296
RS	43	1.626897	1.437196	434.818679	0.019090	0.019192
RS	44	1.745186	1.445085	424.979547	0.018658	0.018986
RS	45	1.871577	1.445085	415.357845	0.018236	0.018681
RS	46	2.006626	1.452637	401.487960	0.017627	0.018283
RS	47	2.150925	1.452637	387.681601	0.017021	0.017798
RS	48	2.305109	1.459392	370.137991	0.016251	0.017235
RS	49	2.469853	1.459392	352.511662	0.015477	0.016601
RS	50	2.645883	1.464916	331.913203	0.014572	0.015901
RS	51	2.833970	1.464916	311.154004	0.013661	0.015142
RS	52	3.034940	1.469019	288.341699	0.012659	0.014330
RS	53	3.249677	1.469019	265.456789	0.011655	0.013469
RS	54	3.479122	1.473583	241.219887	0.010591	0.012564
RS	55	3.724284	1.473583	217.555335	0.009552	0.011622
RS	56	3.986239	1.473583	193.948334	0.008515	0.010647
RS	57	4.266138	1.473583	170.772190	0.007498	0.009649
RS	58	4.565209	1.517969	144.488971	0.006344	0.008640
RS	59	4.884765	1.517969	124.596568	0.005470	0.007636
RS	60	5.226211	1.517969	105.877494	0.004648	0.006655
RS	61	5.591045	1.517969	88.570963	0.003889	0.005717
RS	62	5.980869	1.517969	72.862381	0.003199	0.004840
RS	63	6.397395	1.517969	234.476349	0.010294	0.017345
PA	4+25*2+4+6 0.096890905 0.019633122 6.397395134 0.538522720 0.492986679 0.506027222 0.535224915 0.588630676 0.663623810 0.752105713 0.846458435 0.941298485 1.032379150 1.116725922 1.192119598 1.256633759 1.308872223 1.348545074 1.376872063 1.396405220 1.410104752 1.420442581 1.429122865 1.437196314 1.445085049 1.452636719 1.459392071 1.464915931 1.469018936 1.473582625 1.517969191
//
IT	5180
RD	2
LK	-309049.714101
QD	-871.909606 -> -629.088139
RI	0.0416345931
TR	0.088863	0.018835
MT	7.185356
MM	C_pi: 1.226676, n_recomb: 23935.437127
RS	0	0.000000	0.581409	284.959066	0.011905	0.000475
RS	1	0.007044	0.581409	301.250904	0.012586	0.003442
RS	2	0.014584	0.581409	318.194521	0.013294	0.007317
RS	3	0.022656	0.581409	335.775206	0.014028	0.010748
RS	4	0.031296	0.445629	460.708889	0.019248	0.014273
RS	5	0.040544	0.445629	482.723849	0.020168	0.016078
RS	6	0.050444	0.433807	518.624435	0.021668	0.017499
RS	7	0.061042	0.433807	541.351163	0.022617	0.019628
RS	8	0.072386	0.443962	551.346385	0.023035	0.020700
RS	9	0.084529	0.443962	573.777609	0.023972	0.022758
RS	10	0.097527	0.489085	541.734018	0.022633	0.022349
RS	11	0.111441	0.489085	563.143877	0.023528	0.023689
RS	12	0.126335	0.568280	503.917827	0.021053	0.021888
RS	13	0.142279	0.568280	524.056966	0.021895	0.022496
RS	14	0.159345	0.673964	459.757506	0.019208	0.020243
RS	15	0.177614	0.673964	478.612511	0.019996	0.020577
RS	16	0.197169	0.797264	421.365737	0.017604	0.018562
RS	17	0.218102	0.797264	439.043731	0.018343	0.018836
RS	18	0.240509	0.931061	391.822879	0.016370	0.017185
RS	19	0.264495	0.931061	408.482331	0.017066	0.017440
RS	20	0.290170	1.068682	371.022149	0.015501	0.016145
RS	21	0.317654	1.068682	386.827971	0.016161	0.016408
RS	22	0.347074	1.204068	357.884847	0.014952	0.015429
RS	23	0.378567	1.204068	372.976642	0.015583	0.015709
RS	24	0.412277	1.331232	351.412479	0.014682	0.014997
RS	25	0.448363	1.331232	365.887028	0.015286	0.015301
RS	26	0.486990	1.443750	351.005681	0.014665	0.014829
RS	27	0.528338	1.443750	364.902775	0.015245	0.015175
RS	28	0.572598	1.535693	356.252430	0.014884	0.014938
RS	29	0.619977	1.535693	369.531836	0.015439	0.015351
RS	30	0.670693	1.603718	366.507848	0.015312	0.015349
RS	31	0.724981	1.603718	379.016292	0.015835	0.015849
RS	32	0.783094	1.648855	380.497225	0.015897	0.016059
RS	33	0.845300	1.648855	391.938154	0.016375	0.016630
RS	34	0.911887	1.676466	396.140038	0.016550	0.016978
RS	35	0.983166	1.676466	406.069008	0.016965	0.017552
RS	36	1.059465	1.693571	410.887889	0.017167	0.017923
RS	37	1.141139	1.693571	418.747525	0.017495	0.018413
RS	38	1.228566	1.705957	422.279533	0.017642	0.018699
RS	39	1.322151	1.705957	427.462627	0.017859	0.019036
RS	40	1.422329	1.717305	428.249804	0.017892	0.019162
RS	41	1.529563	1.717305	430.173331	0.017972	0.019302
RS	42	1.644351	1.729526	427.241740	0.017850	0.019224
RS	43	1.767225	1.729526	425.422003	0.017774	0.019145
RS	44	1.898754	1.742928	418.345584	0.017478	0.018855
RS	45	2.039548	1.742928	412.459603	0.017232	0.018568
RS	46	2.190259	1.756431	401.340333	0.016768	0.018095
RS	47	2.351587	1.756431	391.264494	0.016347	0.017636
RS	48	2.524280	1.768399	376.505264	0.015730	0.017023
RS	49	2.709136	1.768399	362.349467	0.015139	0.016426
RS	50	2.907014	1.777530	344.448471	0.014391	0.015706
RS	51	3.118831	1.777530	326.602573	0.013645	0.014992
RS	52	3.345569	1.783360	306.110738	0.012789	0.014183
RS	53	3.588278	1.783360	285.295452	0.011919	0.013364
RS	54	3.848084	1.788878	262.564135	0.010970	0.012458
RS	55	4.126190	1.788878	239.937403	0.010024	0.011551
RS	56	4.423887	1.788878	216.831609	0.009059	0.010604
RS	57	4.742554	1.788878	193.628265	0.008090	0.009625
RS	58	5.083668	1.882362	163.034291	0.006811	0.008404
RS	59	5.448811	1.882362	143.283470	0.005986	0.007484
RS	60	5.839674	1.882362	124.188682	0.005188	0.006573
RS	61	6.258070	1.882362	106.050371	0.004431	0.005692
RS	62	6.705939	1.882362	89.131707	0.003724	0.004857
RS	63	7.185356	1.882362	313.078955	0.013080	0.018125
PA	4+25*2+4+6 0.088863265 0.018834561 7.185355545 0.581409338 0.445629067 0.433807387 0.443961899 0.489085413 0.568280290 0.673964204 0.797264178 0.931061203 1.068681606 1.204068114 1.331232203 1.443750161 1.535692638 1.603717673 1.648854508 1.676465717 1.693570568 1.705957262 1.717305184 1.729525665 1.742928084 1.756430516 1.768398901 1.777530223 1.783359899 1.788878345 1.882362427
//
IT	5233
RD	3
LK	-308635.968053
QD	-673.833108 -> -546.085493
RI	0.0343863184
TR	0.083872	0.018784
MT	7.673373
MM	C_pi: 1.327691, n_recomb: 25814.076743
RS	0	0.000000	0.732310	247.880610	0.009603	0.000390
RS	1	0.007154	0.732310	262.959027	0.010187	0.002829
RS	2	0.014820	0.732310	278.754191	0.010799	0.005965
RS	3	0.023035	0.732310	295.270585	0.011438	0.008722
RS	4	0.031837	0.473553	481.573934	0.018655	0.013762
RS	5	0.041269	0.473553	505.538194	0.019584	0.015303
RS	6	0.051376	0.436132	574.821508	0.022268	0.017322
RS	7	0.062206	0.436132	600.371358	0.023258	0.019323
RS	8	0.073811	0.424786	642.383332	0.024885	0.021138
RS	9	0.086246	0.424786	667.867947	0.025872	0.023457
RS	10	0.099571	0.457066	644.693858	0.024975	0.023297
RS	11	0.113849	0.457066	668.919983	0.025913	0.025079
RS	12	0.129148	0.531860	596.574527	0.023110	0.022883
RS	13	0.145542	0.531860	619.270762	0.023990	0.023953
RS	14	0.163109	0.641618	533.259111	0.020658	0.020973
RS	15	0.181932	0.641618	554.411997	0.021477	0.021695
RS	16	0.202103	0.777137	476.251980	0.018449	0.018944
RS	17	0.223716	0.777137	495.940023	0.019212	0.019558
RS	18	0.246876	0.931033	431.326742	0.016709	0.017285
RS	19	0.271693	0.931033	449.709780	0.017421	0.017838
RS	20	0.298285	1.096004	398.434414	0.015435	0.016038
RS	21	0.326779	1.096004	415.712774	0.016104	0.016556
RS	22	0.357312	1.264564	375.952761	0.014564	0.015170
RS	23	0.390030	1.264564	392.323349	0.015198	0.015665
RS	24	0.425088	1.428060	362.461609	0.014041	0.014631
RS	25	0.462655	1.428060	378.092723	0.014647	0.015113
RS	26	0.502909	1.575823	357.232271	0.013839	0.014398
RS	27	0.546043	1.575823	372.246570	0.014420	0.014889
RS	28	0.592263	1.696847	359.908418	0.013942	0.014488
RS	29	0.641789	1.696847	374.354008	0.014502	0.015017
RS	30	0.694859	1.783875	369.896501	0.014329	0.014928
RS	31	0.751726	1.783875	383.699580	0.014864	0.015520
RS	32	0.812661	1.837285	385.754794	0.014944	0.015712
RS	33	0.877956	1.837285	398.668134	0.015444	0.016358
RS	34	0.947922	1.865569	404.842844	0.015683	0.016734
RS	35	1.022894	1.865569	416.424940	0.016132	0.017367
RS	36	1.103229	1.880401	423.794926	0.016417	0.017781
RS	37	1.189312	1.880401	433.448771	0.016791	0.018312
RS	38	1.281553	1.891141	439.403530	0.017022	0.018628
RS	39	1.380394	1.891141	446.459554	0.017295	0.018988
RS	40	1.486306	1.903249	449.116852	0.017398	0.019120
RS	41	1.599795	1.903249	452.926327	0.017546	0.019270
RS	42	1.721404	1.919095	451.161345	0.017477	0.019173
RS	43	1.851713	1.919095	451.180759	0.017478	0.019100
RS	44	1.991345	1.938387	444.678483	0.017226	0.018776
RS	45	2.140966	1.938387	440.523519	0.017065	0.018500
RS	46	2.301292	1.958594	429.680228	0.016645	0.017996
RS	47	2.473088	1.958594	421.141358	0.016314	0.017556
RS	48	2.657175	1.976509	406.612373	0.015752	0.016930
RS	49	2.854432	1.976509	393.671760	0.015250	0.016359
RS	50	3.065802	1.989751	376.009493	0.014566	0.015647
RS	51	3.292293	1.989751	358.894201	0.013903	0.014963
RS	52	3.534989	1.997566	338.490392	0.013113	0.014176
RS	53	3.795047	1.997566	317.759361	0.012310	0.013384
RS	54	4.073711	2.004230	294.577116	0.011411	0.012503
RS	55	4.372312	2.004230	271.306263	0.010510	0.011617
RS	56	4.692275	2.004230	247.182326	0.009575	0.010688
RS	57	5.035130	2.004230	222.605267	0.008623	0.009725
RS	58	5.402514	2.149085	185.837333	0.007199	0.008348
RS	59	5.796181	2.149085	165.351097	0.006405	0.007485
RS	60	6.218012	2.149085	145.179547	0.005624	0.006622
RS	61	6.670023	2.149085	125.665169	0.004868	0.005778
RS	62	7.154372	2.149085	107.125507	0.004150	0.004970
RS	63	7.673373	2.149085	400.508748	0.015515	0.019304
PA	4+25*2+4+6 0.083872214 0.018784411 7.673372683 0.732310028 0.473552813 0.436132029 0.424786231 0.457065584 0.531859876 0.641617713 0.777136712 0.931032789 1.096003628 1.264563988 1.428059789 1.575822728 1.696847029 1.783874685 1.837284987 1.865569255 1.880401390 1.891141486 1.903248750 1.919094783 1.938386791 1.958593830 1.976508851 1.989751270 1.997565696 2.004229783 2.149085497
//
IT	4781
RD	4
LK	-308399.909719
QD	-589.527414 -> -496.452426
RI	0.0266859147
TR	0.080150	0.019008
MT	8.014416
MM	C_pi: 1.415195, n_recomb: 27816.380849
RS	0	0.000000	0.931953	212.039426	0.007623	0.000331
RS	1	0.007227	0.931953	225.560818	0.008109	0.002398
RS	2	0.014977	0.931953	239.806386	0.008621	0.004987
RS	3	0.023287	0.931953	254.794356	0.009160	0.007194
RS	4	0.032197	0.521776	481.277269	0.017302	0.013272
RS	5	0.041752	0.521776	506.410728	0.018205	0.014484
RS	6	0.051997	0.460807	601.700377	0.021631	0.016976
RS	7	0.062982	0.460807	629.516304	0.022631	0.018656
RS	8	0.074761	0.427756	707.502374	0.025435	0.021283
RS	9	0.087392	0.427756	735.872795	0.026455	0.023565
RS	10	0.100936	0.446832	731.621238	0.026302	0.023991
RS	11	0.115458	0.446832	758.633285	0.027273	0.025909
RS	12	0.131030	0.515629	681.724031	0.024508	0.023727
RS	13	0.147727	0.515629	706.995436	0.025417	0.024989
RS	14	0.165631	0.625663	604.766147	0.021741	0.021653
RS	15	0.184830	0.625663	628.304173	0.022588	0.022548
RS	16	0.205415	0.767246	532.811042	0.019155	0.019361
RS	17	0.227489	0.767246	554.663023	0.019940	0.020131
RS	18	0.251158	0.932999	475.203654	0.017084	0.017469
RS	19	0.276537	0.932999	495.513007	0.017814	0.018163
RS	20	0.303751	1.115748	432.290552	0.015541	0.016042
RS	21	0.332931	1.115748	451.272545	0.016223	0.016680
RS	22	0.364221	1.307564	402.084415	0.014455	0.015031
RS	23	0.397772	1.307564	419.972910	0.015098	0.015627
RS	24	0.433748	1.498064	382.864370	0.013764	0.014382
RS	25	0.472324	1.498064	399.879525	0.014376	0.014947
RS	26	0.513688	1.672953	373.855425	0.013440	0.014075
RS	27	0.558041	1.672953	390.184260	0.014027	0.014631
RS	28	0.605600	1.816244	374.814761	0.013475	0.014132
RS	29	0.656597	1.816244	390.576777	0.014041	0.014712
RS	30	0.711279	1.916523	385.233289	0.013849	0.014583
RS	31	0.769913	1.916523	400.418290	0.014395	0.015214
RS	32	0.832785	1.973380	403.505562	0.014506	0.015420
RS	33	0.900201	1.973380	417.898989	0.015023	0.016095
RS	34	0.972489	1.998571	426.383952	0.015329	0.016522
RS	35	1.050002	1.998571	439.527717	0.015801	0.017178
RS	36	1.133117	2.008589	449.583894	0.016163	0.017652
RS	37	1.222239	2.008589	460.820872	0.016567	0.018201
RS	38	1.317802	2.016314	469.043639	0.016862	0.018563
RS	39	1.420272	2.016314	477.627655	0.017171	0.018937
RS	40	1.530147	2.028742	481.673853	0.017316	0.019087
RS	41	1.647964	2.028742	486.890234	0.017504	0.019250
RS	42	1.774296	2.048409	485.517275	0.017454	0.019144
RS	43	1.909758	2.048409	486.780053	0.017500	0.019087
RS	44	2.055011	2.074166	479.874666	0.017252	0.018738
RS	45	2.210762	2.074166	476.771826	0.017140	0.018484
RS	46	2.377769	2.101838	465.143571	0.016722	0.017956
RS	47	2.556847	2.101838	457.425151	0.016444	0.017543
RS	48	2.748867	2.126486	442.096304	0.015893	0.016906
RS	49	2.954765	2.126486	429.668055	0.015447	0.016365
RS	50	3.175545	2.144574	411.325511	0.014787	0.015658
RS	51	3.412281	2.144574	394.303118	0.014175	0.015003
RS	52	3.666126	2.155043	373.227969	0.013418	0.014235
RS	53	3.938318	2.155043	352.052783	0.012656	0.013470
RS	54	4.230183	2.163735	327.788229	0.011784	0.012609
RS	55	4.543141	2.163735	303.494623	0.010911	0.011743
RS	56	4.878719	2.163735	278.036218	0.009995	0.010831
RS	57	5.238549	2.163735	251.832351	0.009053	0.009881
RS	58	5.624386	2.361367	208.082719	0.007481	0.008362
RS	59	6.038109	2.361367	186.833401	0.006717	0.007545
RS	60	6.481733	2.361367	165.615395	0.005954	0.006721
RS	61	6.957419	2.361367	144.801070	0.005206	0.005907
RS	62	7.467486	2.361367	124.748635	0.004485	0.005119
RS	63	8.014416	2.361367	489.842574	0.017610	0.020647
PA	4+25*2+4+6 0.080149769 0.019008267 8.014416023 0.931953234 0.521776279 0.460807368 0.427755671 0.446831718 0.515628800 0.625663180 0.767245520 0.932998605 1.115748033 1.307564490 1.498064376 1.672953098 1.816243971 1.916523417 1.973379652 1.998571055 2.008589382 2.016313894 2.028741529 2.048408787 2.074165705 2.101838194 2.126486442 2.144574389 2.155042857 2.163734650 2.361367244
//
IT	4151
RD	5
LK	-308221.029532
QD	-535.597216 -> -457.585604
RI	0.0208493000
TR	0.077069	0.019334
MT	8.280761
MM	C_pi: 1.491264, n_recomb: 29785.616805
RS	0	0.000000	1.153754	184.754403	0.006203	0.000290
RS	1	0.007282	1.153754	196.930901	0.006612	0.002092
RS	2	0.015095	1.153754	209.811055	0.007044	0.004293
RS	3	0.023477	1.153754	223.420693	0.007501	0.006111
RS	4	0.032469	0.574307	475.690083	0.015970	0.012848
RS	5	0.042116	0.574307	501.573399	0.016839	0.013786
RS	6	0.052465	0.493938	613.180755	0.020586	0.016532
RS	7	0.063568	0.493938	642.759739	0.021580	0.017893
RS	8	0.075480	0.439464	754.798647	0.025341	0.021216
RS	9	0.088259	0.439464	785.830202	0.026383	0.023376
RS	10	0.101968	0.445553	805.380020	0.027039	0.024460
RS	11	0.116676	0.445553	835.098323	0.028037	0.026403
RS	12	0.132455	0.508175	759.090733	0.025485	0.024405
RS	13	0.149384	0.508175	786.872989	0.026418	0.025752
RS	14	0.167545	0.617229	672.139124	0.022566	0.022237
RS	15	0.187028	0.617229	698.017970	0.023435	0.023216
RS	16	0.207931	0.762282	587.583190	0.019727	0.019744
RS	17	0.230355	0.762282	611.584121	0.020533	0.020591
RS	18	0.254413	0.935946	518.929732	0.017422	0.017662
RS	19	0.280223	0.935946	541.176257	0.018169	0.018429
RS	20	0.307912	1.131472	467.159979	0.015684	0.016080
RS	21	0.337617	1.131472	487.873813	0.016380	0.016781
RS	22	0.369486	1.341029	430.055667	0.014438	0.014942
RS	23	0.403676	1.341029	449.497576	0.015091	0.015589
RS	24	0.440355	1.553155	405.690585	0.013620	0.014191
RS	25	0.479706	1.553155	424.122659	0.014239	0.014796
RS	26	0.521922	1.750420	393.326334	0.013205	0.013811
RS	27	0.567213	1.750420	410.991598	0.013798	0.014399
RS	28	0.615802	1.912062	392.883340	0.013190	0.013831
RS	29	0.667929	1.912062	409.966393	0.013764	0.014433
RS	30	0.723852	2.022431	403.974769	0.013563	0.014284
RS	31	0.783848	2.022431	420.524591	0.014118	0.014930
RS	32	0.848213	2.080249	424.852835	0.014264	0.015161
RS	33	0.917265	2.080249	440.683256	0.014795	0.015846
RS	34	0.991346	2.100543	451.660118	0.015164	0.016328
RS	35	1.070822	2.100543	466.289764	0.015655	0.016994
RS	36	1.156085	2.104616	479.139453	0.016086	0.017532
RS	37	1.247558	2.104616	491.841858	0.016513	0.018092
RS	38	1.345692	2.108751	502.298723	0.016864	0.018503
RS	39	1.450972	2.108751	512.243915	0.017198	0.018891
RS	40	1.563920	2.121301	517.469157	0.017373	0.019062
RS	41	1.685092	2.121301	523.876768	0.017588	0.019243
RS	42	1.815089	2.144808	522.526821	0.017543	0.019132
RS	43	1.954553	2.144808	524.778225	0.017619	0.019098
RS	44	2.104173	2.177183	516.996932	0.017357	0.018727
RS	45	2.264688	2.177183	514.670369	0.017279	0.018500
RS	46	2.436893	2.212585	501.753245	0.016845	0.017950
RS	47	2.621639	2.212585	494.581400	0.016605	0.017568
RS	48	2.819838	2.244318	477.983283	0.016047	0.016918
RS	49	3.032472	2.244318	465.820766	0.015639	0.016409
RS	50	3.260589	2.267659	446.408649	0.014987	0.015705
RS	51	3.505319	2.267659	429.284096	0.014412	0.015080
RS	52	3.767872	2.281229	407.251279	0.013673	0.014326
RS	53	4.049544	2.281229	385.508062	0.012943	0.013586
RS	54	4.351729	2.292629	359.940285	0.012084	0.012739
RS	55	4.675919	2.292629	334.589900	0.011233	0.011894
RS	56	5.023719	2.292629	307.795083	0.010334	0.010998
RS	57	5.396846	2.292629	279.992767	0.009400	0.010062
RS	58	5.797146	2.544180	228.825804	0.007682	0.008402
RS	59	6.226598	2.544180	206.963097	0.006948	0.007627
RS	60	6.687323	2.544180	184.875588	0.006207	0.006837
RS	61	7.181600	2.544180	162.956385	0.005471	0.006050
RS	62	7.711872	2.544180	141.594407	0.004754	0.005280
RS	63	8.280761	2.544180	579.474878	0.019455	0.022057
PA	4+25*2+4+6 0.077069061 0.019334094 8.280760916 1.153753526 0.574306659 0.493937610 0.439464200 0.445552577 0.508175068 0.617228676 0.762282017 0.935945545 1.131471651 1.341028731 1.553155147 1.750420290 1.912062300 2.022430621 2.080248717 2.100543087 2.104615886 2.108750907 2.121301352 2.144807908 2.177183047 2.212585112 2.244318410 2.267658617 2.281228580 2.292629128 2.544180205
//
IT	3690
RD	6
LK	-308069.035038
QD	-492.673837 -> -424.010932
RI	0.0167434352
TR	0.074371	0.019691
MT	8.507188
MM	C_pi: 1.559632, n_recomb: 31696.585327
RS	0	0.000000	1.380472	165.272997	0.005214	0.000259
RS	1	0.007328	1.380472	176.423637	0.005566	0.001868
RS	2	0.015192	1.380472	188.251703	0.005939	0.003796
RS	3	0.023634	1.380472	200.787037	0.006335	0.005343
RS	4	0.032693	0.624947	470.838899	0.014855	0.012498
RS	5	0.042417	0.624947	497.305742	0.015690	0.013231
RS	6	0.052852	0.530683	616.856021	0.019461	0.016041
RS	7	0.064053	0.530683	647.805437	0.020438	0.017131
RS	8	0.076075	0.455290	790.113539	0.024927	0.021007
RS	9	0.088977	0.455290	823.574010	0.025983	0.023029
RS	10	0.102825	0.448639	869.103449	0.027419	0.024758
RS	11	0.117687	0.448639	901.442249	0.028440	0.026686
RS	12	0.133639	0.505229	829.943325	0.026184	0.024948
RS	13	0.150759	0.505229	860.168302	0.027138	0.026334
RS	14	0.169134	0.612882	735.525360	0.023205	0.022736
RS	15	0.188856	0.612882	763.682608	0.024094	0.023759
RS	16	0.210023	0.760217	639.976275	0.020191	0.020085
RS	17	0.232740	0.760217	666.078219	0.021014	0.020974
RS	18	0.257123	0.939766	561.367674	0.017711	0.017846
RS	19	0.283292	0.939766	585.518481	0.018473	0.018653
RS	20	0.311379	1.145327	501.485394	0.015821	0.016130
RS	21	0.341523	1.145327	523.909198	0.016529	0.016866
RS	22	0.373877	1.369495	457.970113	0.014449	0.014878
RS	23	0.408602	1.369495	478.948594	0.015110	0.015554
RS	24	0.445871	1.600151	428.770891	0.013527	0.014033
RS	25	0.485871	1.600151	448.602153	0.014153	0.014660
RS	26	0.528802	1.817120	413.243872	0.013037	0.013585
RS	27	0.574880	1.817120	432.222428	0.013636	0.014188
RS	28	0.624333	1.995009	411.517616	0.012983	0.013566
RS	29	0.677411	1.995009	429.890944	0.013563	0.014179
RS	30	0.734377	2.113872	423.356509	0.013357	0.014017
RS	31	0.795519	2.113872	441.232756	0.013921	0.014668
RS	32	0.861140	2.171475	446.899226	0.014099	0.014924
RS	33	0.931570	2.171475	464.121518	0.014643	0.015612
RS	34	1.007161	2.186061	477.697602	0.015071	0.016147
RS	35	1.088291	2.186061	493.760424	0.015578	0.016819
RS	36	1.175367	2.183684	509.499740	0.016074	0.017417
RS	37	1.268822	2.183684	523.603275	0.016519	0.017988
RS	38	1.369126	2.183920	536.331423	0.016921	0.018446
RS	39	1.476781	2.183920	547.557308	0.017275	0.018849
RS	40	1.592323	2.196379	553.902566	0.017475	0.019042
RS	41	1.716333	2.196379	561.403771	0.017712	0.019243
RS	42	1.849429	2.223545	559.921037	0.017665	0.019129
RS	43	1.992279	2.223545	563.050845	0.017764	0.019121
RS	44	2.145596	2.262383	554.175919	0.017484	0.018731
RS	45	2.310148	2.262383	552.511713	0.017431	0.018534
RS	46	2.486758	2.305433	538.068573	0.016976	0.017963
RS	47	2.676310	2.305433	531.337308	0.016763	0.017613
RS	48	2.879751	2.344280	513.251389	0.016193	0.016950
RS	49	3.098101	2.344280	501.269593	0.015815	0.016474
RS	50	3.332450	2.372999	480.616711	0.015163	0.015769
RS	51	3.583972	2.372999	463.338555	0.014618	0.015174
RS	52	3.853924	2.389884	440.236520	0.013889	0.014431
RS	53	4.143659	2.389884	417.917385	0.013185	0.013716
RS	54	4.454624	2.404416	390.961539	0.012335	0.012878
RS	55	4.788376	2.404416	364.600405	0.011503	0.012053
RS	56	5.146585	2.404416	336.532564	0.010617	0.011174
RS	57	5.531042	2.404416	307.210439	0.009692	0.010250
RS	58	5.943672	2.710991	248.295327	0.007834	0.008451
RS	59	6.386538	2.710991	225.970435	0.007129	0.007714
RS	60	6.861856	2.710991	203.180817	0.006410	0.006957
RS	61	7.372004	2.710991	180.333554	0.005689	0.006194
RS	62	7.919535	2.710991	157.840928	0.004980	0.005441
RS	63	8.507188	2.710991	670.001487	0.021138	0.023492
PA	4+25*2+4+6 0.074370884 0.019690831 8.507187973 1.380471943 0.624946866 0.530682538 0.455289632 0.448639138 0.505228739 0.612882195 0.760217426 0.939765819 1.145326723 1.369494911 1.600150793 1.817120074 1.995008973 2.113872191 2.171475445 2.186061146 2.183683796 2.183920367 2.196379052 2.223545391 2.262382908 2.305433098 2.344280191 2.372999242 2.389884205 2.404416214 2.710991023
//
IT	4341
RD	7
LK	-307934.660203
QD	-455.629450 -> -394.121878
RI	0.0138681477
TR	0.071935	0.020047
MT	8.710843
MM	C_pi: 1.623083, n_recomb: 33553.338278
RS	0	0.000000	1.601088	151.584795	0.004518	0.000236
RS	1	0.007368	1.601088	161.990729	0.004828	0.001701
RS	2	0.015278	1.601088	173.051144	0.005157	0.003430
RS	3	0.023771	1.601088	184.798105	0.005508	0.004788
RS	4	0.032890	0.671134	468.615439	0.013966	0.012217
RS	5	0.042681	0.671134	495.639074	0.014772	0.012804
RS	6	0.053193	0.569113	616.583816	0.018376	0.015531
RS	7	0.064480	0.569113	648.615244	0.019331	0.016406
RS	8	0.076598	0.473363	817.207479	0.024355	0.020705
RS	9	0.089609	0.473363	852.882886	0.025419	0.022597
RS	10	0.103579	0.454122	925.275451	0.027576	0.024930
RS	11	0.118578	0.454122	960.157513	0.028616	0.026830
RS	12	0.134682	0.504849	895.695652	0.026695	0.025387
RS	13	0.151972	0.504849	928.309735	0.027667	0.026792
RS	14	0.170537	0.610953	795.662023	0.023713	0.023165
RS	15	0.190469	0.610953	826.045558	0.024619	0.024215
RS	16	0.211869	0.759963	690.258715	0.020572	0.020390
RS	17	0.234847	0.759963	718.417044	0.021411	0.021304
RS	18	0.259517	0.944252	602.448556	0.017955	0.018017
RS	19	0.286005	0.944252	628.467986	0.018730	0.018849
RS	20	0.314444	1.158228	534.946033	0.015943	0.016185
RS	21	0.344979	1.158228	559.050841	0.016662	0.016942
RS	22	0.377763	1.395129	485.314675	0.014464	0.014831
RS	23	0.412963	1.395129	507.803344	0.015134	0.015523
RS	24	0.450756	1.642486	451.442200	0.013454	0.013899
RS	25	0.491333	1.642486	472.644773	0.014086	0.014538
RS	26	0.534900	1.877672	432.827177	0.012900	0.013386
RS	27	0.581677	1.877672	453.086970	0.013503	0.013996
RS	28	0.631901	2.070762	429.839473	0.012811	0.013329
RS	29	0.685824	2.070762	449.466441	0.013396	0.013945
RS	30	0.743721	2.197431	442.416328	0.013185	0.013774
RS	31	0.805883	2.197431	461.579758	0.013757	0.014424
RS	32	0.872625	2.254351	468.614888	0.013966	0.014705
RS	33	0.944284	2.254351	487.190657	0.014520	0.015391
RS	34	1.021223	2.262919	503.423501	0.015004	0.015976
RS	35	1.103830	2.262919	520.884248	0.015524	0.016649
RS	36	1.192524	2.253871	539.596045	0.016082	0.017305
RS	37	1.287752	2.253871	555.067512	0.016543	0.017885
RS	38	1.389996	2.250016	570.135501	0.016992	0.018389
RS	39	1.499773	2.250016	582.607738	0.017364	0.018808
RS	40	1.617638	2.262159	590.091887	0.017587	0.019024
RS	41	1.744187	2.262159	598.649234	0.017842	0.019246
RS	42	1.880060	2.292700	596.996122	0.017792	0.019130
RS	43	2.025943	2.292700	600.964703	0.017911	0.019148
RS	44	2.182574	2.337703	590.914400	0.017611	0.018743
RS	45	2.350745	2.337703	589.874488	0.017580	0.018577
RS	46	2.531307	2.388151	573.807549	0.017101	0.017986
RS	47	2.725171	2.388151	567.485711	0.016913	0.017668
RS	48	2.933319	2.433962	547.820896	0.016327	0.016993
RS	49	3.156802	2.433962	536.002162	0.015975	0.016547
RS	50	3.396750	2.468022	514.041147	0.015320	0.015843
RS	51	3.654377	2.468022	496.612075	0.014801	0.015276
RS	52	3.930985	2.488289	472.404767	0.014079	0.014541
RS	53	4.227973	2.488289	449.538322	0.013398	0.013850
RS	54	4.546841	2.506192	421.163639	0.012552	0.013019
RS	55	4.889202	2.506192	393.852448	0.011738	0.012213
RS	56	5.256787	2.506192	364.581572	0.010866	0.011349
RS	57	5.651455	2.506192	333.816959	0.009949	0.010438
RS	58	6.075199	2.868894	266.852071	0.007953	0.008502
RS	59	6.530164	2.868894	244.189542	0.007278	0.007801
RS	60	7.018649	2.868894	220.833491	0.006582	0.007074
RS	61	7.543123	2.868894	197.199836	0.005877	0.006334
RS	62	8.106239	2.868894	173.718613	0.005177	0.005597
RS	63	8.710843	2.868894	762.281593	0.022719	0.024929
PA	4+25*2+4+6 0.071935042 0.020047466 8.710842674 1.601087889 0.671133857 0.569112607 0.473362691 0.454121680 0.504848580 0.610953085 0.759962770 0.944252349 1.158227508 1.395128796 1.642485715 1.877672489 2.070761973 2.197431121 2.254351041 2.262919027 2.253871073 2.250016399 2.262158822 2.292700381 2.337702824 2.388150594 2.433962251 2.468022090 2.488289130 2.506192350 2.868893997
//
IT	4856
RD	8
LK	-307814.095886
QD	-422.756161 -> -367.231555
RI	0.0118159628
TR	0.069701	0.020391
MT	8.900183
MM	C_pi: 1.683330, n_recomb: 35363.825045
RS	0	0.000000	1.809616	141.960869	0.004014	0.000218
RS	1	0.007404	1.809616	151.837800	0.004294	0.001571
RS	2	0.015356	1.809616	162.351853	0.004591	0.003153
RS	3	0.023897	1.809616	173.536476	0.004907	0.004376
RS	4	0.033070	0.712020	469.293547	0.013270	0.011994
RS	5	0.042922	0.712020	496.910700	0.014051	0.012482
RS	6	0.053504	0.608427	614.256264	0.017370	0.015021
RS	7	0.064869	0.608427	647.157186	0.018300	0.015727
RS	8	0.077076	0.492858	838.387433	0.023707	0.020343
RS	9	0.090186	0.492858	876.085426	0.024773	0.022118
RS	10	0.104267	0.461055	975.613298	0.027588	0.025009
RS	11	0.119391	0.461055	1012.970234	0.028644	0.026878
RS	12	0.135634	0.506034	957.472775	0.027075	0.025745
RS	13	0.153080	0.506034	992.436079	0.028064	0.027163
RS	14	0.171818	0.610516	853.271865	0.024128	0.023543
RS	15	0.191943	0.610516	885.842411	0.025049	0.024611
RS	16	0.213558	0.760823	738.871087	0.020893	0.020667
RS	17	0.236773	0.760823	769.050765	0.021747	0.021598
RS	18	0.261708	0.949127	642.391842	0.018165	0.018179
RS	19	0.288488	0.949127	670.250420	0.018953	0.019027
RS	20	0.317251	1.170464	567.595486	0.016050	0.016242
RS	21	0.348144	1.170464	593.355738	0.016779	0.017014
RS	22	0.381323	1.418867	512.024141	0.014479	0.014796
RS	23	0.416960	1.418867	535.998210	0.015157	0.015498
RS	24	0.455235	1.681777	473.547462	0.013391	0.013783
RS	25	0.496344	1.681777	496.094097	0.014028	0.014429
RS	26	0.540496	1.934348	451.849218	0.012777	0.013207
RS	27	0.587917	1.934348	473.358727	0.013385	0.013821
RS	28	0.638850	2.142186	447.565442	0.012656	0.013114
RS	29	0.693553	2.142186	468.410651	0.013245	0.013729
RS	30	0.752307	2.276470	460.823693	0.013031	0.013549
RS	31	0.815410	2.276470	481.237875	0.013608	0.014196
RS	32	0.883186	2.332625	489.626748	0.013845	0.014498
RS	33	0.955979	2.332625	509.523197	0.014408	0.015182
RS	34	1.034163	2.335122	528.433683	0.014943	0.015811
RS	35	1.118134	2.335122	547.267292	0.015475	0.016486
RS	36	1.208323	2.319326	569.016140	0.016090	0.017194
RS	37	1.305190	2.319326	585.839021	0.016566	0.017783
RS	38	1.409228	2.311238	603.327337	0.017061	0.018331
RS	39	1.520969	2.311238	617.035652	0.017448	0.018765
RS	40	1.640983	2.322837	625.718428	0.017694	0.019004
RS	41	1.769883	2.322837	635.325263	0.017965	0.019247
RS	42	1.908326	2.356441	633.526331	0.017915	0.019133
RS	43	2.057020	2.356441	638.329540	0.018050	0.019177
RS	44	2.216722	2.407249	627.099242	0.017733	0.018759
RS	45	2.388249	2.407249	626.682469	0.017721	0.018621
RS	46	2.572475	2.464775	608.968945	0.017220	0.018014
RS	47	2.770341	2.464775	603.060483	0.017053	0.017726
RS	48	2.982857	2.517317	581.793318	0.016452	0.017042
RS	49	3.211107	2.517317	570.149827	0.016122	0.016625
RS	50	3.456257	2.556594	546.865916	0.015464	0.015920
RS	51	3.719557	2.556594	529.310307	0.014968	0.015380
RS	52	4.002351	2.580219	503.998995	0.014252	0.014652
RS	53	4.306083	2.580219	480.624901	0.013591	0.013985
RS	54	4.632303	2.601618	450.824836	0.012748	0.013158
RS	55	4.982676	2.601618	422.622631	0.011951	0.012370
RS	56	5.358990	2.601618	392.212722	0.011091	0.011522
RS	57	5.763166	2.601618	360.072823	0.010182	0.010621
RS	58	6.197266	3.021505	284.768758	0.008053	0.008552
RS	59	6.663506	3.021505	261.868642	0.007405	0.007884
RS	60	7.164266	3.021505	238.054866	0.006732	0.007185
RS	61	7.702102	3.021505	213.748139	0.006044	0.006468
RS	62	8.279758	3.021505	189.391771	0.005356	0.005747
RS	63	8.900183	3.021505	856.927751	0.024232	0.026357
PA	4+25*2+4+6 0.069700878 0.020390877 8.900182814 1.809615808 0.712019812 0.608426564 0.492857861 0.461054924 0.506033937 0.610515515 0.760823056 0.949126805 1.170463955 1.418867218 1.681777203 1.934347766 2.142185741 2.276470038 2.332625208 2.335122169 2.319326397 2.311237730 2.322836807 2.356440922 2.407249458 2.464775405 2.517316805 2.556593772 2.580218639 2.601617939 3.021504983
//
IT	5073
RD	9
LK	-307705.179723
QD	-393.254435 -> -342.907601
RI	0.0103107935
TR	0.067634	0.020716
MT	9.079540
MM	C_pi: 1.741361, n_recomb: 37134.186930
RS	0	0.000000	2.003836	135.140648	0.003639	0.000204
RS	1	0.007437	2.003836	144.645436	0.003895	0.001469
RS	2	0.015428	2.003836	154.775320	0.004168	0.002939
RS	3	0.024013	2.003836	165.564746	0.004459	0.004063
RS	4	0.033237	0.747554	472.619259	0.012727	0.011822
RS	5	0.043146	0.747554	500.890695	0.013489	0.012243
RS	6	0.053793	0.648321	610.772181	0.016448	0.014519
RS	7	0.065231	0.648321	644.380114	0.017353	0.015094
RS	8	0.077520	0.513388	855.075529	0.023027	0.019942
RS	9	0.090723	0.513388	894.621707	0.024092	0.021614
RS	10	0.104908	0.468936	1021.272804	0.027502	0.025018
RS	11	0.120148	0.468936	1061.041848	0.028573	0.026858
RS	12	0.136522	0.508217	1016.085163	0.027363	0.026042
RS	13	0.154113	0.508217	1053.366959	0.028367	0.027468
RS	14	0.173012	0.611007	908.929821	0.024477	0.023879
RS	15	0.193318	0.611007	943.657552	0.025412	0.024963
RS	16	0.215133	0.762339	786.202821	0.021172	0.020923
RS	17	0.238571	0.762339	818.376771	0.022038	0.021867
RS	18	0.263752	0.954135	681.443628	0.018351	0.018334
RS	19	0.290807	0.954135	711.118040	0.019150	0.019194
RS	20	0.319873	1.182059	599.580087	0.016146	0.016303
RS	21	0.351101	1.182059	626.974912	0.016884	0.017085
RS	22	0.384651	1.441091	538.160453	0.014492	0.014770
RS	23	0.420697	1.441091	563.598537	0.015177	0.015479
RS	24	0.459424	1.718776	495.088963	0.013332	0.013682
RS	25	0.501031	1.718776	518.955019	0.013975	0.014331
RS	26	0.545733	1.988242	470.271362	0.012664	0.013046
RS	27	0.593760	1.988242	493.001343	0.013276	0.013660
RS	28	0.645358	2.210693	464.625009	0.012512	0.012915
RS	29	0.700794	2.210693	486.655281	0.013105	0.013528
RS	30	0.760353	2.352672	478.480179	0.012885	0.013338
RS	31	0.824342	2.352672	500.111088	0.013468	0.013982
RS	32	0.893090	2.408197	509.806918	0.013729	0.014302
RS	33	0.966951	2.408197	530.994295	0.014299	0.014982
RS	34	1.046305	2.404706	552.574421	0.014880	0.015651
RS	35	1.131561	2.404706	572.760563	0.015424	0.016326
RS	36	1.223159	2.382158	597.592218	0.016093	0.017085
RS	37	1.321569	2.382158	615.757717	0.016582	0.017680
RS	38	1.427298	2.369734	635.743261	0.017120	0.018272
RS	39	1.540891	2.369734	650.688942	0.017523	0.018719
RS	40	1.662932	2.380570	660.649443	0.017791	0.018983
RS	41	1.794050	2.380570	671.314178	0.018078	0.019245
RS	42	1.934920	2.416924	669.428052	0.018027	0.019136
RS	43	2.086267	2.416924	675.079093	0.018179	0.019204
RS	44	2.248870	2.473174	662.705176	0.017846	0.018776
RS	45	2.423568	2.473174	662.928353	0.017852	0.018666
RS	46	2.611258	2.537434	643.588758	0.017331	0.018045
RS	47	2.812908	2.537434	638.114205	0.017184	0.017786
RS	48	3.029555	2.596432	615.259108	0.016569	0.017092
RS	49	3.262316	2.596432	603.816468	0.016260	0.016704
RS	50	3.512388	2.640753	579.224921	0.015598	0.015998
RS	51	3.781059	2.640753	561.575719	0.015123	0.015483
RS	52	4.069713	2.667662	535.180783	0.014412	0.014763
RS	53	4.379835	2.667662	511.341333	0.013770	0.014117
RS	54	4.713023	2.692611	480.121857	0.012929	0.013293
RS	55	5.070991	2.692611	451.083135	0.012147	0.012524
RS	56	5.455584	2.692611	419.591440	0.011299	0.011689
RS	57	5.868780	2.692611	386.134663	0.010398	0.010799
RS	58	6.312708	3.170643	302.216294	0.008138	0.008598
RS	59	6.789653	3.170643	279.160351	0.007518	0.007962
RS	60	7.302071	3.170643	254.978080	0.006866	0.007290
RS	61	7.852600	3.170643	230.091686	0.006196	0.006595
RS	62	8.444075	3.170643	204.954047	0.005519	0.005890
RS	63	9.079540	3.170643	954.248177	0.025697	0.027769
PA	4+25*2+4+6 0.067633559 0.020715931 9.079540117 2.003836415 0.747553714 0.648320729 0.513387887 0.468936040 0.508217423 0.611006920 0.762339150 0.954134591 1.182059471 1.441091143 1.718776026 1.988242241 2.210692921 2.352672253 2.408197010 2.404706439 2.382158224 2.369734146 2.380570126 2.416923578 2.473174272 2.537433704 2.596432486 2.640752884 2.667661657 2.692610902 3.170642799
//
IT	4644
RD	10
LK	-307606.375839
QD	-366.616897 -> -320.818747
RI	0.0091753821
TR	0.065711	0.021021
MT	9.251091
MM	C_pi: 1.797728, n_recomb: 38868.740371
RS	0	0.000000	2.183786	130.257378	0.003351	0.000193
RS	1	0.007469	2.183786	139.501986	0.003589	0.001386
RS	2	0.015496	2.183786	149.364024	0.003843	0.002767
RS	3	0.024123	2.183786	159.878761	0.004113	0.003817
RS	4	0.033393	0.778042	478.217484	0.012303	0.011691
RS	5	0.043357	0.778042	507.209659	0.013049	0.012070
RS	6	0.054064	0.688674	606.591283	0.015606	0.014031
RS	7	0.065571	0.688674	640.777438	0.016486	0.014504
RS	8	0.077938	0.534764	868.179858	0.022336	0.019517
RS	9	0.091228	0.534764	909.413416	0.023397	0.021098
RS	10	0.105511	0.477492	1063.002417	0.027349	0.024973
RS	11	0.120861	0.477492	1105.123253	0.028432	0.026785
RS	12	0.137357	0.511065	1072.079884	0.027582	0.026290
RS	13	0.155086	0.511065	1111.654738	0.028600	0.027724
RS	14	0.174138	0.612086	963.038537	0.024777	0.024185
RS	15	0.194614	0.612086	999.899606	0.025725	0.025281
RS	16	0.216619	0.764209	832.552685	0.021420	0.021164
RS	17	0.240267	0.764209	866.699256	0.022298	0.022117
RS	18	0.265682	0.959071	719.816949	0.018519	0.018484
RS	19	0.292995	0.959071	751.288500	0.019329	0.019354
RS	20	0.322348	1.192985	631.033659	0.016235	0.016367
RS	21	0.353894	1.192985	660.045818	0.016981	0.017156
RS	22	0.387795	1.461949	563.812220	0.014506	0.014753
RS	23	0.424229	1.461949	590.696005	0.015197	0.015468
RS	24	0.463384	1.753821	516.120033	0.013279	0.013593
RS	25	0.505464	1.753821	541.283497	0.013926	0.014245
RS	26	0.550686	2.039891	488.118286	0.012558	0.012900
RS	27	0.599287	2.039891	512.041741	0.013174	0.013514
RS	28	0.651517	2.276988	481.024233	0.012376	0.012732
RS	29	0.707648	2.276988	504.208380	0.012972	0.013342
RS	30	0.767972	2.426894	495.374260	0.012745	0.013141
RS	31	0.832802	2.426894	518.189528	0.013332	0.013780
RS	32	0.902473	2.482027	529.127289	0.013613	0.014115
RS	33	0.977349	2.482027	551.577285	0.014191	0.014791
RS	34	1.057817	2.472701	575.798298	0.014814	0.015496
RS	35	1.144295	2.472701	597.318383	0.015368	0.016171
RS	36	1.237233	2.443433	625.261323	0.016086	0.016975
RS	37	1.337112	2.443433	644.763616	0.016588	0.017578
RS	38	1.444451	2.426577	667.321032	0.017169	0.018210
RS	39	1.559807	2.426577	683.510142	0.017585	0.018671
RS	40	1.683779	2.436449	694.832862	0.017876	0.018960
RS	41	1.817011	2.436449	706.570577	0.018178	0.019240
RS	42	1.960194	2.475251	704.673862	0.018130	0.019137
RS	43	2.114072	2.475251	711.193774	0.018297	0.019228
RS	44	2.279443	2.536585	697.737000	0.017951	0.018792
RS	45	2.457165	2.536585	698.624901	0.017974	0.018709
RS	46	2.648162	2.607226	677.705695	0.017436	0.018077
RS	47	2.853424	2.607226	672.692540	0.017307	0.017845
RS	48	3.074018	2.672398	648.284490	0.016679	0.017144
RS	49	3.311088	2.672398	637.073492	0.016390	0.016782
RS	50	3.565864	2.721564	611.206005	0.015725	0.016076
RS	51	3.839671	2.721564	593.498603	0.015269	0.015585
RS	52	4.133928	2.751651	566.051114	0.014563	0.014872
RS	53	4.450163	2.751651	541.787628	0.013939	0.014245
RS	54	4.790019	2.780151	509.162623	0.013100	0.013425
RS	55	5.155258	2.780151	479.336587	0.012332	0.012672
RS	56	5.547777	2.780151	446.813998	0.011495	0.011851
RS	57	5.969614	2.780151	412.091493	0.010602	0.010971
RS	58	6.422959	3.317150	319.300047	0.008215	0.008641
RS	59	6.910164	3.317150	296.156209	0.007619	0.008034
RS	60	7.433758	3.317150	271.680283	0.006990	0.007388
RS	61	7.996461	3.317150	246.293234	0.006337	0.006714
RS	62	8.601192	3.317150	220.454367	0.005672	0.006025
RS	63	9.251091	3.317150	1054.346853	0.027126	0.029161
PA	4+25*2+4+6 0.065711222 0.021021402 9.251090723 2.183786420 0.778041856 0.688673528 0.534764034 0.477491657 0.511065367 0.612085500 0.764208691 0.959071436 1.192985260 1.461949374 1.753821107 2.039891078 2.276987819 2.426894412 2.482027242 2.472700691 2.443433298 2.426576524 2.436449023 2.475250539 2.536585307 2.607225618 2.672398322 2.721563887 2.751650973 2.780151006 3.317149858
//
IT	4825
RD	11
LK	-307516.467608
QD	-342.462060 -> -300.692599
RI	0.0082948172
TR	0.063918	0.021308
MT	9.415983
MM	C_pi: 1.852732, n_recomb: 40570.068998
RS	0	0.000000	2.350865	126.710231	0.003123	0.000183
RS	1	0.007499	2.350865	135.773326	0.003347	0.001316
RS	2	0.015560	2.350865	145.449472	0.003585	0.002626
RS	3	0.024226	2.350865	155.774685	0.003840	0.003619
RS	4	0.033541	0.803977	485.698700	0.011972	0.011597
RS	5	0.043556	0.803977	515.474462	0.012706	0.011951
RS	6	0.054321	0.729461	601.940041	0.014837	0.013561
RS	7	0.065893	0.729461	636.598165	0.015691	0.013954
RS	8	0.078333	0.556891	878.310995	0.021649	0.019077
RS	9	0.091706	0.556891	921.081418	0.022703	0.020577
RS	10	0.106082	0.486547	1101.335696	0.027147	0.024885
RS	11	0.121536	0.486547	1145.748271	0.028241	0.026673
RS	12	0.138149	0.514358	1125.847578	0.027751	0.026499
RS	13	0.156007	0.514358	1167.692411	0.028782	0.027939
RS	14	0.175205	0.613521	1015.889623	0.025040	0.024465
RS	15	0.195842	0.613521	1054.863347	0.026001	0.025573
RS	16	0.218027	0.766228	878.134356	0.021645	0.021392
RS	17	0.241876	0.766228	914.234902	0.022535	0.022354
RS	18	0.267513	0.963795	757.666400	0.018676	0.018631
RS	19	0.295072	0.963795	790.919060	0.019495	0.019509
RS	20	0.324698	1.203188	662.066554	0.016319	0.016434
RS	21	0.356546	1.203188	692.681126	0.017074	0.017230
RS	22	0.390782	1.481498	589.056632	0.014519	0.014744
RS	23	0.427585	1.481498	617.369827	0.015217	0.015463
RS	24	0.467148	1.787069	536.696631	0.013229	0.013514
RS	25	0.509678	1.787069	563.137329	0.013881	0.014168
RS	26	0.555397	2.089534	505.433134	0.012458	0.012766
RS	27	0.604545	2.089534	530.524764	0.013077	0.013379
RS	28	0.657378	2.341403	496.793527	0.012245	0.012561
RS	29	0.714173	2.341403	521.101721	0.012844	0.013168
RS	30	0.775227	2.499543	511.527308	0.012608	0.012954
RS	31	0.840860	2.499543	535.495436	0.013199	0.013589
RS	32	0.911414	2.554589	547.595491	0.013498	0.013935
RS	33	0.987259	2.554589	571.279988	0.014081	0.014607
RS	34	1.068791	2.539616	598.096685	0.014742	0.015344
RS	35	1.156438	2.539616	620.931917	0.015305	0.016019
RS	36	1.250657	2.503672	652.001653	0.016071	0.016866
RS	37	1.351941	2.503672	672.834951	0.016585	0.017474
RS	38	1.460821	2.482306	698.028180	0.017205	0.018146
RS	39	1.577865	2.482306	715.467736	0.017635	0.018619
RS	40	1.703687	2.491025	728.238826	0.017950	0.018933
RS	41	1.838943	2.491025	741.066557	0.018266	0.019232
RS	42	1.984343	2.531987	739.245585	0.018221	0.019135
RS	43	2.140645	2.531987	746.658023	0.018404	0.019248
RS	44	2.308669	2.598064	732.192567	0.018048	0.018808
RS	45	2.489293	2.598064	733.772735	0.018087	0.018750
RS	46	2.683461	2.674738	711.335672	0.017534	0.018109
RS	47	2.892191	2.674738	706.813707	0.017422	0.017902
RS	48	3.116572	2.745793	680.901714	0.016783	0.017195
RS	49	3.357780	2.745793	669.954383	0.016514	0.016858
RS	50	3.617075	2.799592	642.852624	0.015845	0.016153
RS	51	3.895815	2.799592	625.122173	0.015408	0.015685
RS	52	4.195457	2.832733	596.659399	0.014707	0.014978
RS	53	4.517569	2.832733	572.011126	0.014099	0.014370
RS	54	4.863836	2.864748	537.999808	0.013261	0.013552
RS	55	5.236069	2.864748	507.431156	0.012508	0.012815
RS	56	5.636216	2.864748	473.923660	0.011682	0.012007
RS	57	6.066369	2.864748	437.981405	0.010796	0.011137
RS	58	6.528779	3.461376	336.078444	0.008284	0.008681
RS	59	7.025865	3.461376	312.904311	0.007713	0.008102
RS	60	7.560226	3.461376	288.198987	0.007104	0.007481
RS	61	8.134659	3.461376	262.379898	0.006467	0.006827
RS	62	8.752168	3.461376	235.910066	0.005815	0.006154
RS	63	9.415983	3.461376	1157.172443	0.028523	0.030530
PA	4+25*2+4+6 0.063918199 0.021307762 9.415983213 2.350864691 0.803976931 0.729460931 0.556891002 0.486547176 0.514357685 0.613520966 0.766228213 0.963794646 1.203188328 1.481497783 1.787068536 2.089533584 2.341403338 2.499543213 2.554589026 2.539615735 2.503672321 2.482306214 2.491025243 2.531987148 2.598063711 2.674737548 2.745792837 2.799591970 2.832732852 2.864747905 3.461376301
//
IT	5153
RD	12
LK	-307434.444055
QD	-320.482848 -> -282.301189
RI	0.0075945868
TR	0.062242	0.021576
MT	9.574871
MM	C_pi: 1.906543, n_recomb: 42239.925539
RS	0	0.000000	2.506912	124.090674	0.002938	0.000175
RS	1	0.007527	2.506912	133.027326	0.003149	0.001257
RS	2	0.015621	2.506912	142.575035	0.003375	0.002508
RS	3	0.024324	2.506912	152.770521	0.003617	0.003454
RS	4	0.033682	0.825795	494.783970	0.011714	0.011533
RS	5	0.043744	0.825795	525.402324	0.012439	0.011875
RS	6	0.054564	0.770686	596.946788	0.014132	0.013109
RS	7	0.066199	0.770686	631.986908	0.014962	0.013440
RS	8	0.078709	0.579723	885.901146	0.020973	0.018630
RS	9	0.092160	0.579723	930.066074	0.022019	0.020058
RS	10	0.106624	0.496002	1136.629322	0.026909	0.024765
RS	11	0.122177	0.496002	1183.272471	0.028013	0.026528
RS	12	0.138901	0.517969	1177.619421	0.027879	0.026676
RS	13	0.156884	0.517969	1221.711908	0.028923	0.028121
RS	14	0.176220	0.615173	1067.670222	0.025276	0.024726
RS	15	0.197011	0.615173	1108.737523	0.026249	0.025844
RS	16	0.219368	0.768271	923.094473	0.021854	0.021611
RS	17	0.243407	0.768271	961.132004	0.022754	0.022581
RS	18	0.269256	0.968223	795.097674	0.018823	0.018776
RS	19	0.297050	0.968223	830.116927	0.019652	0.019661
RS	20	0.326937	1.212636	692.764019	0.016401	0.016503
RS	21	0.359073	1.212636	724.967617	0.017163	0.017305
RS	22	0.393628	1.499780	613.953906	0.014535	0.014741
RS	23	0.430784	1.499780	643.681595	0.015239	0.015464
RS	24	0.470737	1.818613	556.868832	0.013183	0.013445
RS	25	0.513698	1.818613	584.568005	0.013839	0.014100
RS	26	0.559892	2.137315	522.256762	0.012364	0.012643
RS	27	0.609563	2.137315	548.492590	0.012985	0.013255
RS	28	0.662973	2.404118	511.970631	0.012121	0.012401
RS	29	0.720403	2.404118	537.374194	0.012722	0.013005
RS	30	0.782156	2.570838	526.971810	0.012476	0.012778
RS	31	0.848557	2.570838	552.061946	0.013070	0.013408
RS	32	0.919957	2.626114	565.240471	0.013382	0.013763
RS	33	0.996730	2.626114	590.131286	0.013971	0.014430
RS	34	1.079283	2.605692	619.488815	0.014666	0.015195
RS	35	1.168050	2.605692	643.619579	0.015237	0.015870
RS	36	1.263498	2.563138	677.815514	0.016047	0.016756
RS	37	1.366130	2.563138	699.972939	0.016571	0.017370
RS	38	1.476488	2.537190	727.858296	0.017232	0.018079
RS	39	1.595153	2.537190	746.554472	0.017674	0.018564
RS	40	1.722750	2.544580	760.857333	0.018013	0.018903
RS	41	1.859951	2.544580	774.791779	0.018343	0.019219
RS	42	2.007480	2.587433	773.136187	0.018303	0.019132
RS	43	2.166113	2.587433	781.464873	0.018501	0.019265
RS	44	2.336687	2.657919	766.074733	0.018136	0.018823
RS	45	2.520101	2.657919	768.374725	0.018191	0.018787
RS	46	2.717320	2.740298	744.488282	0.017625	0.018139
RS	47	2.929384	2.740298	740.487243	0.017531	0.017957
RS	48	3.157411	2.816942	713.129477	0.016883	0.017246
RS	49	3.402601	2.816942	702.477145	0.016631	0.016931
RS	50	3.666248	2.875152	674.189882	0.015961	0.016228
RS	51	3.949739	2.875152	656.469869	0.015541	0.015781
RS	52	4.254570	2.911209	627.032824	0.014845	0.015081
RS	53	4.582345	2.911209	602.036255	0.014253	0.014492
RS	54	4.934793	2.946681	566.660607	0.013415	0.013676
RS	55	5.313770	2.946681	535.389933	0.012675	0.012953
RS	56	5.721273	2.946681	500.939307	0.011859	0.012157
RS	57	6.159449	2.946681	463.819077	0.010981	0.011296
RS	58	6.630608	3.603436	352.587464	0.008347	0.008718
RS	59	7.137232	3.603436	329.432313	0.007799	0.008165
RS	60	7.681990	3.603436	304.553376	0.007210	0.007567
RS	61	8.267753	3.603436	278.362596	0.006590	0.006933
RS	62	8.897607	3.603436	251.324367	0.005950	0.006275
RS	63	9.574871	3.603436	1262.599901	0.029891	0.031876
PA	4+25*2+4+6 0.062242159 0.021576157 9.574871464 2.506911783 0.825795444 0.770685878 0.579723205 0.496002257 0.517968965 0.615173432 0.768271157 0.968223093 1.212635856 1.499780274 1.818613080 2.137315372 2.404117585 2.570838200 2.626113857 2.605691820 2.563138287 2.537189968 2.544579592 2.587433286 2.657918909 2.740297667 2.816941948 2.875152113 2.911209195 2.946680997 3.603435735
//
IT	4590
RD	13
LK	-307359.446294
QD	-300.422798 -> -265.449982
RI	0.0070254092
TR	0.060673	0.021828
MT	9.728168
MM	C_pi: 1.959253, n_recomb: 43879.240536
RS	0	0.000000	2.653882	122.113976	0.002783	0.000168
RS	1	0.007554	2.653882	130.962282	0.002985	0.001205
RS	2	0.015679	2.653882	140.421301	0.003200	0.002406
RS	3	0.024417	2.653882	150.528434	0.003431	0.003314
RS	4	0.033815	0.843951	505.229159	0.011514	0.011495
RS	5	0.043924	0.843951	536.743539	0.012232	0.011834
RS	6	0.054796	0.812365	591.684540	0.013484	0.012677
RS	7	0.066489	0.812365	627.028720	0.014290	0.012958
RS	8	0.079066	0.603226	891.293046	0.020312	0.018182
RS	9	0.092592	0.603226	936.717420	0.021348	0.019543
RS	10	0.107141	0.505783	1169.162652	0.026645	0.024618
RS	11	0.122788	0.505783	1217.973360	0.027757	0.026359
RS	12	0.139618	0.521808	1227.563677	0.027976	0.026826
RS	13	0.157718	0.521808	1273.880929	0.029032	0.028276
RS	14	0.177186	0.616949	1118.502422	0.025490	0.024969
RS	15	0.198125	0.616949	1161.644476	0.026474	0.026097
RS	16	0.220645	0.770255	967.528073	0.022050	0.021822
RS	17	0.244867	0.770255	1007.485997	0.022960	0.022799
RS	18	0.270918	0.972300	832.185427	0.018965	0.018920
RS	19	0.298937	0.972300	868.957258	0.019803	0.019811
RS	20	0.329073	1.221322	723.177941	0.016481	0.016576
RS	21	0.361485	1.221322	756.957671	0.017251	0.017383
RS	22	0.396345	1.516823	638.549833	0.014552	0.014744
RS	23	0.433839	1.516823	669.677811	0.015262	0.015470
RS	24	0.474166	1.848523	576.672143	0.013142	0.013384
RS	25	0.517538	1.848523	605.611775	0.013802	0.014041
RS	26	0.564187	2.183312	538.624572	0.012275	0.012529
RS	27	0.614359	2.183312	565.981482	0.012899	0.013140
RS	28	0.668322	2.465217	526.589876	0.012001	0.012251
RS	29	0.726361	2.465217	553.060864	0.012604	0.012852
RS	30	0.788784	2.640865	541.743688	0.012346	0.012610
RS	31	0.855923	2.640865	567.925320	0.012943	0.013235
RS	32	0.928134	2.696715	582.090635	0.013266	0.013596
RS	33	1.005799	2.696715	608.159073	0.013860	0.014260
RS	34	1.089331	2.671057	639.991962	0.014585	0.015050
RS	35	1.179173	2.671057	665.397259	0.015164	0.015723
RS	36	1.275801	2.621948	702.711544	0.016015	0.016645
RS	37	1.379729	2.621948	726.184278	0.016550	0.017265
RS	38	1.491508	2.591361	756.806152	0.017247	0.018010
RS	39	1.611731	2.591361	776.763175	0.017702	0.018507
RS	40	1.741035	2.597251	792.678793	0.018065	0.018871
RS	41	1.880106	2.597251	807.734899	0.018408	0.019202
RS	42	2.029683	2.641744	806.335089	0.018376	0.019125
RS	43	2.190560	2.641744	815.602247	0.018587	0.019279
RS	44	2.363588	2.716331	799.373713	0.018218	0.018835
RS	45	2.549688	2.716331	802.419854	0.018287	0.018822
RS	46	2.749845	2.804090	777.160490	0.017711	0.018169
RS	47	2.965122	2.804090	773.708684	0.017633	0.018010
RS	48	3.196661	2.886035	744.968430	0.016978	0.017295
RS	49	3.445691	2.886035	734.640809	0.016742	0.017003
RS	50	3.713532	2.948435	705.219969	0.016072	0.016302
RS	51	4.001606	2.948435	687.541998	0.015669	0.015875
RS	52	4.311442	2.987262	657.174655	0.014977	0.015181
RS	53	4.644682	2.987262	631.863840	0.014400	0.014609
RS	54	5.003095	3.026111	595.149205	0.013563	0.013795
RS	55	5.388582	3.026111	563.213778	0.012836	0.013086
RS	56	5.803190	3.026111	527.858552	0.012030	0.012302
RS	57	6.249116	3.026111	489.599069	0.011158	0.011450
RS	58	6.728728	3.743329	368.844342	0.008406	0.008752
RS	59	7.244570	3.743329	345.750920	0.007880	0.008224
RS	60	7.799378	3.743329	320.747524	0.007310	0.007648
RS	61	8.396097	3.743329	294.238969	0.006706	0.007033
RS	62	9.037892	3.743329	266.688979	0.006078	0.006390
RS	63	9.728168	3.743329	1370.441988	0.031232	0.033195
PA	4+25*2+4+6 0.060672729 0.021827953 9.728167880 2.653882431 0.843950602 0.812365313 0.603226417 0.505782514 0.521807882 0.616948711 0.770255256 0.972300231 1.221322024 1.516823037 1.848523065 2.183311712 2.465216951 2.640864866 2.696714510 2.671056770 2.621948087 2.591361157 2.597251120 2.641744472 2.716330587 2.804089577 2.886034632 2.948435073 2.987261626 3.026110565 3.743328729
//
IT	4675
RD	14
LK	-307290.734791
QD	-282.065417 -> -249.972894
RI	0.0065535553
TR	0.059201	0.022065
MT	9.876107
MM	C_pi: 2.010906, n_recomb: 45488.676346
RS	0	0.000000	2.793610	120.580761	0.002651	0.000162
RS	1	0.007580	2.793610	129.366642	0.002844	0.001159
RS	2	0.015733	2.793610	138.763981	0.003051	0.002316
RS	3	0.024506	2.793610	148.810833	0.003271	0.003192
RS	4	0.033942	0.858852	516.844777	0.011362	0.011481
RS	5	0.044095	0.858852	549.303467	0.012076	0.011823
RS	6	0.055016	0.854502	586.212224	0.012887	0.012265
RS	7	0.066766	0.854502	621.792440	0.013669	0.012507
RS	8	0.079406	0.627396	894.736207	0.019669	0.017735
RS	9	0.093004	0.627396	941.290957	0.020693	0.019035
RS	10	0.107633	0.515841	1199.142438	0.026361	0.024449
RS	11	0.123370	0.515841	1250.055549	0.027481	0.026168
RS	12	0.140300	0.525808	1275.808577	0.028047	0.026952
RS	13	0.158514	0.525808	1324.326614	0.029113	0.028407
RS	14	0.178108	0.618788	1168.460090	0.025687	0.025197
RS	15	0.199187	0.618788	1213.657720	0.026680	0.026335
RS	16	0.221864	0.772128	1011.499417	0.022236	0.022027
RS	17	0.246260	0.772128	1053.360985	0.023157	0.023011
RS	18	0.272505	0.975998	868.978677	0.019103	0.019063
RS	19	0.300739	0.975998	907.489038	0.019950	0.019959
RS	20	0.331113	1.229252	753.346609	0.016561	0.016651
RS	21	0.363789	1.229252	788.689701	0.017338	0.017464
RS	22	0.398942	1.532663	662.876245	0.014572	0.014753
RS	23	0.436759	1.532663	695.390620	0.015287	0.015482
RS	24	0.477443	1.876846	596.138210	0.013105	0.013331
RS	25	0.521210	1.876846	626.300847	0.013768	0.013988
RS	26	0.568295	2.227574	554.567178	0.012191	0.012424
RS	27	0.618948	2.227574	583.022725	0.012817	0.013034
RS	28	0.673441	2.524735	540.686142	0.011886	0.012109
RS	29	0.732064	2.524735	568.197304	0.012491	0.012707
RS	30	0.795130	2.709662	555.877514	0.012220	0.012450
RS	31	0.862977	2.709662	583.120422	0.012819	0.013071
RS	32	0.935966	2.766427	598.179690	0.013150	0.013436
RS	33	1.014487	2.766427	625.396609	0.013748	0.014095
RS	34	1.098959	2.735738	659.635335	0.014501	0.014907
RS	35	1.189834	2.735738	686.292782	0.015087	0.015580
RS	36	1.287597	2.680151	726.703285	0.015975	0.016535
RS	37	1.392770	2.680151	751.480419	0.016520	0.017159
RS	38	1.505915	2.644866	784.876676	0.017254	0.017939
RS	39	1.627635	2.644866	806.096384	0.017721	0.018446
RS	40	1.758582	2.649101	823.699594	0.018108	0.018835
RS	41	1.899453	2.649101	839.890000	0.018464	0.019181
RS	42	2.051002	2.694996	838.835539	0.018441	0.019116
RS	43	2.214037	2.694996	849.061246	0.018665	0.019288
RS	44	2.389429	2.773386	832.083773	0.018292	0.018846
RS	45	2.578116	2.773386	835.900297	0.018376	0.018853
RS	46	2.781104	2.866216	809.347069	0.017792	0.018197
RS	47	2.999477	2.866216	806.470817	0.017729	0.018059
RS	48	3.234402	2.953181	776.414435	0.017068	0.017343
RS	49	3.487133	2.953181	766.439248	0.016849	0.017072
RS	50	3.759020	3.019547	735.940350	0.016179	0.016373
RS	51	4.051515	3.019547	718.333769	0.015791	0.015965
RS	52	4.366179	3.060991	687.081662	0.015104	0.015278
RS	53	4.704693	3.060991	661.488142	0.014542	0.014722
RS	54	5.068865	3.103121	623.462405	0.013706	0.013910
RS	55	5.460640	3.103121	590.896438	0.012990	0.013215
RS	56	5.882109	3.103121	554.672246	0.012194	0.012442
RS	57	6.335523	3.103121	515.309584	0.011328	0.011598
RS	58	6.823304	3.880982	384.859614	0.008461	0.008784
RS	59	7.348056	3.880982	361.865087	0.007955	0.008279
RS	60	7.912582	3.880982	336.780707	0.007404	0.007724
RS	61	8.519896	3.880982	310.002768	0.006815	0.007127
RS	62	9.173241	3.880982	281.992540	0.006199	0.006499
RS	63	9.876107	3.880982	1480.492921	0.032546	0.034489
PA	4+25*2+4+6 0.059201200 0.022064634 9.876106956 2.793609907 0.858852474 0.854502208 0.627396295 0.515841479 0.525807870 0.618787950 0.772128416 0.975998134 1.229251598 1.532662816 1.876845639 2.227574446 2.524735224 2.709661524 2.766426664 2.735738275 2.680150615 2.644866354 2.649100731 2.694996266 2.773386233 2.866215649 2.953180648 3.019546679 3.060991215 3.103121445 3.880982254
//
IT	4492
RD	15
LK	-307227.667977
QD	-265.225305 -> -235.726350
RI	0.0061538035
TR	0.057819	0.022287
MT	10.018968
MM	C_pi: 2.061548, n_recomb: 47068.801741
RS	0	0.000000	2.928234	119.329455	0.002535	0.000156
RS	1	0.007604	2.928234	128.068645	0.002721	0.001117
RS	2	0.015786	2.928234	137.420608	0.002920	0.002235
RS	3	0.024590	2.928234	147.424024	0.003132	0.003084
RS	4	0.034063	0.870868	529.486300	0.011249	0.011487
RS	5	0.044257	0.870868	562.933343	0.011960	0.011838
RS	6	0.055226	0.897103	580.574560	0.012335	0.011872
RS	7	0.067029	0.897103	616.331116	0.013094	0.012083
RS	8	0.079730	0.652219	896.467248	0.019046	0.017293
RS	9	0.093396	0.652219	944.030074	0.020056	0.018537
RS	10	0.108102	0.526149	1226.738702	0.026063	0.024263
RS	11	0.123925	0.526149	1279.687284	0.027188	0.025961
RS	12	0.140952	0.529933	1322.429582	0.028096	0.027059
RS	13	0.159274	0.529933	1373.123396	0.029173	0.028517
RS	14	0.178988	0.620653	1217.598950	0.025868	0.025413
RS	15	0.200202	0.620653	1264.832675	0.026872	0.026560
RS	16	0.223029	0.773868	1055.047917	0.022415	0.022225
RS	17	0.247591	0.773868	1098.796164	0.023344	0.023216
RS	18	0.274021	0.979318	905.506986	0.019238	0.019204
RS	19	0.302461	0.979318	945.741703	0.020093	0.020106
RS	20	0.333063	1.236454	783.295561	0.016642	0.016729
RS	21	0.365992	1.236454	820.189305	0.017425	0.017546
RS	22	0.401425	1.547355	686.957120	0.014595	0.014766
RS	23	0.439553	1.547355	720.844299	0.015315	0.015499
RS	24	0.480579	1.903648	615.292303	0.013072	0.013283
RS	25	0.524725	1.903648	646.661058	0.013739	0.013942
RS	26	0.572228	2.270166	570.112239	0.012112	0.012326
RS	27	0.623343	2.270166	599.644725	0.012740	0.012935
RS	28	0.678344	2.582734	554.288296	0.011776	0.011976
RS	29	0.737528	2.582734	582.813100	0.012382	0.012571
RS	30	0.801212	2.777273	569.407022	0.012097	0.012297
RS	31	0.869738	2.777273	597.681485	0.012698	0.012914
RS	32	0.943475	2.835280	613.544102	0.013035	0.013281
RS	33	1.022818	2.835280	641.880244	0.013637	0.013936
RS	34	1.108195	2.799774	678.448961	0.014414	0.014767
RS	35	1.200064	2.799774	706.335142	0.015006	0.015439
RS	36	1.298918	2.737770	749.815580	0.015930	0.016425
RS	37	1.405288	2.737770	775.884380	0.016484	0.017054
RS	38	1.519747	2.697740	812.083446	0.017253	0.017866
RS	39	1.642909	2.697740	834.565439	0.017731	0.018383
RS	40	1.775437	2.700174	853.925491	0.018142	0.018797
RS	41	1.918041	2.700174	871.260495	0.018510	0.019157
RS	42	2.071488	2.747247	870.639283	0.018497	0.019105
RS	43	2.236604	2.747247	881.841281	0.018735	0.019294
RS	44	2.414274	2.829165	864.203484	0.018360	0.018855
RS	45	2.605454	2.829165	868.812427	0.018458	0.018882
RS	46	2.811171	2.926765	841.046898	0.017868	0.018224
RS	47	3.032530	2.926765	838.770305	0.017820	0.018106
RS	48	3.270721	3.018475	807.466560	0.017155	0.017390
RS	49	3.527024	3.018475	797.869236	0.016951	0.017138
RS	50	3.802815	3.088587	766.348622	0.016281	0.016443
RS	51	4.099577	3.088587	748.840436	0.015909	0.016053
RS	52	4.418904	3.132500	716.749159	0.015228	0.015373
RS	53	4.762511	3.132500	690.902060	0.014679	0.014832
RS	54	5.132246	3.177804	651.594939	0.013843	0.014021
RS	55	5.530095	3.177804	618.429842	0.013139	0.013339
RS	56	5.958196	3.177804	581.369649	0.012351	0.012576
RS	57	6.418848	3.177804	540.937446	0.011492	0.011740
RS	58	6.914528	4.016350	400.640937	0.008512	0.008813
RS	59	7.447897	4.016350	377.777643	0.008026	0.008331
RS	60	8.021824	4.016350	352.650782	0.007492	0.007796
RS	61	8.639390	4.016350	325.646950	0.006919	0.007216
RS	62	9.303914	4.016350	297.223422	0.006315	0.006603
RS	63	10.018968	4.016350	1592.541855	0.033834	0.035757
PA	4+25*2+4+6 0.057819367 0.022287411 10.018968123 2.928234295 0.870868166 0.897102799 0.652218685 0.526149197 0.529933295 0.620652736 0.773867696 0.979318242 1.236454244 1.547355434 1.903647594 2.270166151 2.582733712 2.777272822 2.835280236 2.799773652 2.737770316 2.697740299 2.700174016 2.747247389 2.829164682 2.926765362 3.018475429 3.088587346 3.132499662 3.177804036 4.016349922
//
IT	5095
RD	16
LK	-307169.685364
QD	-249.742191 -> -222.585275
RI	0.0058109750
TR	0.056520	0.022497
MT	10.156940
MM	C_pi: 2.111191, n_recomb: 48619.762897
RS	0	0.000000	3.059061	118.265510	0.002432	0.000151
RS	1	0.007627	3.059061	126.967811	0.002611	0.001079
RS	2	0.015836	3.059061	136.284472	0.002803	0.002161
RS	3	0.024670	3.059061	146.254763	0.003008	0.002985
RS	4	0.034179	0.880287	543.057721	0.011169	0.011511
RS	5	0.044412	0.880287	577.534286	0.011879	0.011874
RS	6	0.055427	0.940169	574.801382	0.011822	0.011498
RS	7	0.067281	0.940169	610.681202	0.012560	0.011683
RS	8	0.080039	0.677682	896.679749	0.018443	0.016857
RS	9	0.093771	0.677682	945.134433	0.019439	0.018049
RS	10	0.108550	0.536678	1252.096317	0.025753	0.024063
RS	11	0.124455	0.536678	1307.011330	0.026882	0.025740
RS	12	0.141574	0.534152	1367.482552	0.028126	0.027148
RS	13	0.159999	0.534152	1420.325316	0.029213	0.028609
RS	14	0.179829	0.622517	1265.940432	0.026038	0.025618
RS	15	0.201171	0.622517	1315.189638	0.027051	0.026773
RS	16	0.224142	0.775459	1098.187908	0.022587	0.022419
RS	17	0.248864	0.775459	1143.804879	0.023526	0.023415
RS	18	0.275471	0.982266	941.780711	0.019370	0.019345
RS	19	0.304108	0.982266	983.724779	0.020233	0.020252
RS	20	0.334929	1.242956	813.036140	0.016722	0.016809
RS	21	0.368101	1.242956	851.467271	0.017513	0.017630
RS	22	0.403802	1.560948	710.804419	0.014620	0.014783
RS	23	0.442227	1.560948	746.050548	0.015345	0.015519
RS	24	0.483582	1.928988	634.147350	0.013043	0.013242
RS	25	0.528092	1.928988	666.705331	0.013713	0.013902
RS	26	0.575996	2.311134	585.277153	0.012038	0.012235
RS	27	0.627553	2.311134	615.865132	0.012667	0.012844
RS	28	0.683043	2.639232	567.420305	0.011671	0.011850
RS	29	0.742765	2.639232	596.932613	0.012278	0.012442
RS	30	0.807042	2.843697	582.361004	0.011978	0.012151
RS	31	0.876222	2.843697	611.637509	0.012580	0.012764
RS	32	0.950677	2.903276	628.211529	0.012921	0.013130
RS	33	1.030812	2.903276	657.637193	0.013526	0.013783
RS	34	1.117058	2.863154	696.458170	0.014325	0.014629
RS	35	1.209882	2.863154	725.548359	0.014923	0.015301
RS	36	1.309785	2.794809	772.062845	0.015880	0.016315
RS	37	1.417309	2.794809	799.408460	0.016442	0.016948
RS	38	1.533033	2.749987	838.431649	0.017245	0.017791
RS	39	1.657583	2.749987	862.172943	0.017733	0.018318
RS	40	1.791632	2.750483	883.353416	0.018169	0.018756
RS	41	1.935906	2.750483	901.840599	0.018549	0.019130
RS	42	2.091182	2.798526	901.737006	0.018547	0.019091
RS	43	2.258302	2.798526	913.930421	0.018798	0.019297
RS	44	2.438168	2.883704	895.721743	0.018423	0.018862
RS	45	2.631752	2.883704	901.142599	0.018534	0.018907
RS	46	2.840101	2.985793	872.246127	0.017940	0.018249
RS	47	3.064340	2.985793	870.591013	0.017906	0.018151
RS	48	3.305682	3.081984	838.109495	0.017238	0.017435
RS	49	3.565430	3.081984	828.913389	0.017049	0.017201
RS	50	3.844990	3.155624	796.429071	0.016381	0.016511
RS	51	4.145871	3.155624	779.044273	0.016023	0.016137
RS	52	4.469700	3.201852	746.160586	0.015347	0.015464
RS	53	4.818228	3.201852	720.087016	0.014811	0.014938
RS	54	5.193337	3.250217	679.529675	0.013976	0.014129
RS	55	5.597056	3.250217	645.794790	0.013283	0.013459
RS	56	6.031566	3.250217	607.929702	0.012504	0.012706
RS	57	6.499215	3.250217	566.460018	0.011651	0.011878
RS	58	7.002532	4.149367	416.187080	0.008560	0.008841
RS	59	7.544237	4.149367	393.483608	0.008093	0.008379
RS	60	8.127257	4.149367	368.348892	0.007576	0.007863
RS	61	8.754743	4.149367	341.158841	0.007017	0.007301
RS	62	9.430088	4.149367	312.365383	0.006425	0.006701
RS	63	10.156940	4.149367	1706.357039	0.035096	0.036997
PA	4+25*2+4+6 0.056520159 0.022497495 10.156939905 3.059061169 0.880286730 0.940169168 0.677682294 0.536677942 0.534152491 0.622517223 0.775458862 0.982265791 1.242956213 1.560947859 1.928987782 2.311134430 2.639231997 2.843697406 2.903276063 2.863154492 2.794808938 2.749986737 2.750483483 2.798525624 2.883704109 2.985793257 3.081984040 3.155624127 3.201851792 3.250216956 4.149367028
//
IT	3841
RD	17
LK	-307116.295193
QD	-235.477549 -> -210.440962
RI	0.0055124959
TR	0.055297	0.022696
MT	10.290225
MM	C_pi: 2.159848, n_recomb: 50141.724871
RS	0	0.000000	3.187516	117.309205	0.002340	0.000146
RS	1	0.007649	3.187516	125.979286	0.002512	0.001043
RS	2	0.015883	3.187516	135.265307	0.002698	0.002092
RS	3	0.024747	3.187516	145.207092	0.002896	0.002894
RS	4	0.034289	0.887407	557.461190	0.011118	0.011551
RS	5	0.044560	0.887407	593.004874	0.011827	0.011930
RS	6	0.055618	0.983666	568.940268	0.011347	0.011141
RS	7	0.067521	0.983666	604.897162	0.012064	0.011307
RS	8	0.080335	0.703783	895.540416	0.017860	0.016429
RS	9	0.094128	0.703783	944.776803	0.018842	0.017572
RS	10	0.108977	0.547407	1275.347354	0.025435	0.023852
RS	11	0.124962	0.547407	1332.158207	0.026568	0.025507
RS	12	0.142169	0.538443	1411.014657	0.028141	0.027221
RS	13	0.160693	0.538443	1465.977942	0.029237	0.028684
RS	14	0.180633	0.624365	1313.498869	0.026196	0.025812
RS	15	0.202099	0.624365	1364.741950	0.027218	0.026974
RS	16	0.225206	0.776901	1140.921927	0.022754	0.022608
RS	17	0.250081	0.776901	1188.388745	0.023701	0.023610
RS	18	0.276859	0.984853	977.806372	0.019501	0.019485
RS	19	0.305685	0.984853	1021.444051	0.020371	0.020397
RS	20	0.336715	1.248797	842.571740	0.016804	0.016891
RS	21	0.370120	1.248797	882.526417	0.017601	0.017716
RS	22	0.406079	1.573496	734.426375	0.014647	0.014805
RS	23	0.444789	1.573496	771.017365	0.015377	0.015543
RS	24	0.486460	1.952923	652.716916	0.013017	0.013206
RS	25	0.531318	1.952923	686.447354	0.013690	0.013867
RS	26	0.579607	2.350516	600.082231	0.011968	0.012151
RS	27	0.631590	2.350516	631.704700	0.012598	0.012758
RS	28	0.687549	2.694250	580.105998	0.011569	0.011730
RS	29	0.747789	2.694250	610.580192	0.012177	0.012320
RS	30	0.812636	2.908953	594.764687	0.011862	0.012011
RS	31	0.882443	2.908953	625.014017	0.012465	0.012620
RS	32	0.957590	2.970413	642.211076	0.012808	0.012985
RS	33	1.038485	2.970413	672.696375	0.013416	0.013634
RS	34	1.125568	2.925874	713.690172	0.014233	0.014495
RS	35	1.219311	2.925874	743.958636	0.014837	0.015165
RS	36	1.320225	2.851255	793.466749	0.015824	0.016206
RS	37	1.428858	2.851255	822.072479	0.016395	0.016842
RS	38	1.545800	2.801605	863.932333	0.017230	0.017715
RS	39	1.671686	2.801605	888.927561	0.017728	0.018250
RS	40	1.807202	2.800041	911.984876	0.018188	0.018713
RS	41	1.953084	2.800041	931.629259	0.018580	0.019100
RS	42	2.110124	2.848853	932.125122	0.018590	0.019075
RS	43	2.279176	2.848853	945.322489	0.018853	0.019297
RS	44	2.461159	2.937045	926.629562	0.018480	0.018867
RS	45	2.657061	2.937045	932.879440	0.018605	0.018930
RS	46	2.867948	3.043352	902.933738	0.018008	0.018273
RS	47	3.094966	3.043352	901.919685	0.017987	0.018193
RS	48	3.339348	3.143769	868.330393	0.017318	0.017478
RS	49	3.602423	3.143769	859.556800	0.017143	0.017262
RS	50	3.885621	3.220726	826.167156	0.016477	0.016576
RS	51	4.190480	3.220726	808.928826	0.016133	0.016219
RS	52	4.518658	3.269119	775.299479	0.015462	0.015553
RS	53	4.871939	3.269119	749.024782	0.014938	0.015040
RS	54	5.252241	3.320426	707.250135	0.014105	0.014234
RS	55	5.661633	3.320426	672.972938	0.013421	0.013575
RS	56	6.102339	3.320426	634.332378	0.012651	0.012831
RS	57	6.576755	3.320426	591.855839	0.011804	0.012010
RS	58	7.087459	4.279988	431.496973	0.008606	0.008867
RS	59	7.637226	4.279988	408.978557	0.008156	0.008425
RS	60	8.229045	4.279988	383.867103	0.007656	0.007927
RS	61	8.866132	4.279988	356.527006	0.007110	0.007381
RS	62	9.551949	4.279988	327.403672	0.006530	0.006794
RS	63	10.290225	4.279988	1821.713614	0.036331	0.038211
PA	4+25*2+4+6 0.055297069 0.022695924 10.290224944 3.187516381 0.887407427 0.983665764 0.703782643 0.547406628 0.538442721 0.624364751 0.776900586 0.984853126 1.248797150 1.573495571 1.952923157 2.350515643 2.694250395 2.908952616 2.970413436 2.925874465 2.851255456 2.801604587 2.800041058 2.848852732 2.937045331 3.043352103 3.143769152 3.220725787 3.269119395 3.320425542 4.279988172
//
IT	4262
RD	18
LK	-307067.063643
QD	-222.310272 -> -199.197819
RI	0.0052489356
TR	0.054145	0.022884
MT	10.418900
MM	C_pi: 2.207515, n_recomb: 51634.909032
RS	0	0.000000	3.314938	116.398560	0.002254	0.000141
RS	1	0.007670	3.314938	125.037006	0.002422	0.001010
RS	2	0.015928	3.314938	134.292738	0.002601	0.002028
RS	3	0.024820	3.314938	144.206086	0.002793	0.002809
RS	4	0.034394	0.892460	572.639453	0.011090	0.011606
RS	5	0.044702	0.892460	609.285789	0.011800	0.012002
RS	6	0.055800	1.027593	563.008230	0.010904	0.010801
RS	7	0.067750	1.027593	599.000787	0.011601	0.010952
RS	8	0.080617	0.730508	893.205200	0.017298	0.016010
RS	9	0.094470	0.730508	943.119312	0.018265	0.017108
RS	10	0.109386	0.558318	1296.609479	0.025111	0.023631
RS	11	0.125446	0.558318	1355.244197	0.026247	0.025265
RS	12	0.142738	0.542787	1453.061135	0.028141	0.027281
RS	13	0.161356	0.542787	1510.114802	0.029246	0.028745
RS	14	0.181402	0.626186	1360.275130	0.026344	0.025997
RS	15	0.202985	0.626186	1413.489349	0.027375	0.027166
RS	16	0.226224	0.778193	1183.247658	0.022916	0.022792
RS	17	0.251246	0.778193	1232.544413	0.023870	0.023800
RS	18	0.278186	0.987098	1013.580903	0.019630	0.019625
RS	19	0.307193	0.987098	1058.895534	0.020507	0.020541
RS	20	0.338425	1.254012	871.903185	0.016886	0.016974
RS	21	0.372052	1.254012	913.366900	0.017689	0.017804
RS	22	0.408259	1.585052	757.826574	0.014677	0.014829
RS	23	0.447242	1.585052	795.747954	0.015411	0.015571
RS	24	0.489216	1.975507	671.011008	0.012995	0.013174
RS	25	0.534409	1.975507	705.897120	0.013671	0.013837
RS	26	0.583068	2.388353	614.541778	0.011902	0.012072
RS	27	0.635459	2.388353	647.177988	0.012534	0.012679
RS	28	0.691869	2.747805	592.366030	0.011472	0.011617
RS	29	0.752606	2.747805	623.776933	0.012081	0.012205
RS	30	0.818001	2.973019	606.646664	0.011749	0.011877
RS	31	0.888411	2.973019	637.840029	0.012353	0.012483
RS	32	0.964223	3.036661	655.574114	0.012696	0.012845
RS	33	1.045849	3.036661	687.089122	0.013307	0.013490
RS	34	1.133736	2.987904	730.173970	0.014141	0.014363
RS	35	1.228363	2.987904	761.594139	0.014750	0.015033
RS	36	1.330249	2.907079	814.051081	0.015766	0.016097
RS	37	1.439949	2.907079	843.898574	0.016344	0.016737
RS	38	1.558063	2.852564	888.602002	0.017209	0.017638
RS	39	1.685237	2.852564	914.843538	0.017718	0.018182
RS	40	1.822165	2.848821	939.829607	0.018201	0.018668
RS	41	1.969595	2.848821	960.633621	0.018604	0.019067
RS	42	2.128334	2.898218	961.805522	0.018627	0.019058
RS	43	2.299247	2.898218	976.016772	0.018902	0.019294
RS	44	2.483270	2.989188	956.924734	0.018533	0.018870
RS	45	2.681407	2.989188	964.018187	0.018670	0.018950
RS	46	2.894741	3.099455	933.103594	0.018071	0.018295
RS	47	3.124438	3.099455	932.747815	0.018064	0.018232
RS	48	3.371753	3.203849	898.121376	0.017394	0.017520
RS	49	3.638037	3.203849	889.789309	0.017232	0.017321
RS	50	3.924745	3.283920	855.551259	0.016569	0.016640
RS	51	4.233443	3.283920	838.480484	0.016239	0.016298
RS	52	4.565819	3.334332	804.152129	0.015574	0.015639
RS	53	4.923688	3.334332	777.699784	0.015062	0.015139
RS	54	5.309005	3.388451	734.742685	0.014230	0.014335
RS	55	5.723877	3.388451	699.948647	0.013556	0.013687
RS	56	6.170569	3.388451	660.560211	0.012793	0.012953
RS	57	6.651522	3.388451	617.105874	0.011951	0.012138
RS	58	7.169365	4.408122	446.570400	0.008649	0.008891
RS	59	7.726926	4.408122	424.259153	0.008217	0.008468
RS	60	8.327253	4.408122	399.198804	0.007731	0.007987
RS	61	8.973624	4.408122	371.741544	0.007199	0.007456
RS	62	9.669572	4.408122	342.325244	0.006630	0.006883
RS	63	10.418900	4.408122	1938.397816	0.037540	0.039397
PA	4+25*2+4+6 0.054144725 0.022883831 10.418899861 3.314937878 0.892460247 1.027593084 0.730508336 0.558317946 0.542786923 0.626185608 0.778193104 0.987097884 1.254012302 1.585052459 1.975507258 2.388353176 2.747805179 2.973019145 3.036661460 2.987903530 2.907078638 2.852564178 2.848821261 2.898218399 2.989188462 3.099454852 3.203848718 3.283920079 3.334331807 3.388450542 4.408121618
//
IT	3783
RD	19
LK	-307021.607809
QD	-210.134450 -> -188.771826
RI	0.0050140171
TR	0.053057	0.023062
MT	10.543222
MM	C_pi: 2.254209, n_recomb: 53099.366660
RS	0	0.000000	3.442243	115.496628	0.002175	0.000137
RS	1	0.007690	3.442243	124.101643	0.002337	0.000978
RS	2	0.015972	3.442243	133.324927	0.002511	0.001967
RS	3	0.024890	3.442243	143.207264	0.002697	0.002728
RS	4	0.034494	0.895666	588.539029	0.011084	0.011674
RS	5	0.044837	0.895666	626.321487	0.011795	0.012089
RS	6	0.055975	1.071930	557.031570	0.010490	0.010478
RS	7	0.067969	1.071930	593.023299	0.011168	0.010616
RS	8	0.080886	0.757857	889.805137	0.016757	0.015600
RS	9	0.094797	0.757857	940.299003	0.017708	0.016656
RS	10	0.109777	0.569399	1315.991510	0.024784	0.023403
RS	11	0.125909	0.569399	1376.377292	0.025921	0.025016
RS	12	0.143282	0.547174	1493.649451	0.028129	0.027327
RS	13	0.161990	0.547174	1552.761892	0.029243	0.028792
RS	14	0.182137	0.627975	1406.266092	0.026484	0.026172
RS	15	0.203834	0.627975	1461.427756	0.027523	0.027348
RS	16	0.227199	0.779342	1225.158639	0.023073	0.022972
RS	17	0.252361	0.779342	1276.264524	0.024035	0.023985
RS	18	0.279458	0.989025	1049.095371	0.019757	0.019763
RS	19	0.308639	0.989025	1096.069446	0.020642	0.020683
RS	20	0.340063	1.258644	901.026910	0.016969	0.017059
RS	21	0.373905	1.258644	943.984536	0.017778	0.017892
RS	22	0.410348	1.595678	781.006413	0.014708	0.014857
RS	23	0.449595	1.595678	820.243394	0.015447	0.015602
RS	24	0.491859	1.996811	689.034289	0.012976	0.013147
RS	25	0.537374	1.996811	725.059254	0.013655	0.013811
RS	26	0.586388	2.424708	628.666699	0.011839	0.011999
RS	27	0.639172	2.424708	662.296166	0.012473	0.012605
RS	28	0.696015	2.799928	604.218928	0.011379	0.011509
RS	29	0.757230	2.799928	636.541869	0.011988	0.012095
RS	30	0.823151	3.035918	618.028913	0.011639	0.011748
RS	31	0.894143	3.035918	650.137939	0.012244	0.012351
RS	32	0.970593	3.102024	668.327107	0.012586	0.012709
RS	33	1.052923	3.102024	700.841956	0.013199	0.013351
RS	34	1.141584	3.049243	745.935006	0.014048	0.014234
RS	35	1.237063	3.049243	778.479649	0.014661	0.014902
RS	36	1.339884	2.962283	833.835602	0.015703	0.015990
RS	37	1.450612	2.962283	864.905054	0.016288	0.016632
RS	38	1.569856	2.902870	912.454018	0.017184	0.017561
RS	39	1.698270	2.902870	939.932179	0.017701	0.018112
RS	40	1.836558	2.896844	966.891016	0.018209	0.018622
RS	41	1.985481	2.896844	988.854784	0.018623	0.019032
RS	42	2.145857	2.946655	990.774730	0.018659	0.019038
RS	43	2.318565	2.946655	1006.007459	0.018946	0.019288
RS	44	2.504555	3.040181	986.598705	0.018580	0.018872
RS	45	2.704848	3.040181	994.548074	0.018730	0.018968
RS	46	2.920544	3.154162	962.743999	0.018131	0.018316
RS	47	3.152827	3.154162	963.061664	0.018137	0.018269
RS	48	3.402972	3.262299	927.466951	0.017467	0.017560
RS	49	3.672354	3.262299	919.593695	0.017318	0.017377
RS	50	3.962452	3.345286	884.565282	0.016659	0.016701
RS	51	4.274858	3.345286	867.681463	0.016341	0.016374
RS	52	4.611289	3.397572	832.700543	0.015682	0.015722
RS	53	4.973591	3.397572	806.092496	0.015181	0.015235
RS	54	5.363755	3.454380	761.987538	0.014350	0.014433
RS	55	5.783923	3.454380	726.700853	0.013686	0.013795
RS	56	6.236403	3.454380	686.591026	0.012930	0.013069
RS	57	6.723678	3.454380	642.187043	0.012094	0.012262
RS	58	7.248426	4.533780	461.402799	0.008689	0.008914
RS	59	7.813527	4.533780	439.318453	0.008274	0.008508
RS	60	8.422084	4.533780	414.334503	0.007803	0.008044
RS	61	9.077441	4.533780	386.790359	0.007284	0.007528
RS	62	9.783195	4.533780	357.115479	0.006725	0.006968
RS	63	10.543222	4.533780	2056.189902	0.038723	0.040557
PA	4+25*2+4+6 0.053057465 0.023061912 10.543222061 3.442243132 0.895665552 1.071929752 0.757856698 0.569398835 0.547174456 0.627975348 0.779342126 0.989024868 1.258644097 1.595677663 1.996811305 2.424707723 2.799928458 3.035917972 3.102023865 3.049243009 2.962282791 2.902870133 2.896843581 2.946655354 3.040181290 3.154162103 3.262299060 3.345285943 3.397571802 3.454379565 4.533780500
//
IT	4784
RD	20
LK	-306979.586041
QD	-198.856432 -> -179.088323
RI	0.0048009570
TR	0.052031	0.023231
MT	10.663337
MM	C_pi: 2.299938, n_recomb: 54535.319357
RS	0	0.000000	3.571022	114.551311	0.002100	0.000133
RS	1	0.007709	3.571022	123.117525	0.002258	0.000948
RS	2	0.016013	3.571022	132.302402	0.002426	0.001908
RS	3	0.024957	3.571022	142.147125	0.002607	0.002650
RS	4	0.034590	0.897225	605.115066	0.011096	0.011754
RS	5	0.044966	0.897225	644.065197	0.011810	0.012189
RS	6	0.056142	1.116676	551.022935	0.010104	0.010170
RS	7	0.068179	1.116676	586.981122	0.010763	0.010298
RS	8	0.081144	0.785819	885.467758	0.016237	0.015201
RS	9	0.095109	0.785819	936.449649	0.017171	0.016217
RS	10	0.110151	0.580638	1333.597906	0.024454	0.023168
RS	11	0.126352	0.580638	1395.661558	0.025592	0.024761
RS	12	0.143802	0.551595	1532.813402	0.028107	0.027362
RS	13	0.162598	0.551595	1593.951774	0.029228	0.028827
RS	14	0.182842	0.629730	1451.472743	0.026615	0.026340
RS	15	0.204647	0.629730	1508.557371	0.027662	0.027522
RS	16	0.228133	0.780354	1266.648832	0.023226	0.023148
RS	17	0.253430	0.780354	1319.542278	0.024196	0.024166
RS	18	0.280677	0.990657	1084.342742	0.019883	0.019900
RS	19	0.310024	0.990657	1132.958038	0.020775	0.020825
RS	20	0.341634	1.262732	929.939797	0.017052	0.017144
RS	21	0.375681	1.262732	974.375673	0.017867	0.017982
RS	22	0.412352	1.605423	803.969549	0.014742	0.014887
RS	23	0.451851	1.605423	844.507130	0.015486	0.015635
RS	24	0.494395	2.016882	706.798422	0.012960	0.013124
RS	25	0.540218	2.016882	743.945600	0.013642	0.013789
RS	26	0.589575	2.459615	642.472987	0.011781	0.011930
RS	27	0.642736	2.459615	677.075676	0.012415	0.012536
RS	28	0.699995	2.850647	615.683095	0.011290	0.011407
RS	29	0.761669	2.850647	648.893953	0.011899	0.011990
RS	30	0.828098	3.097645	628.937044	0.011533	0.011624
RS	31	0.899648	3.097645	661.933955	0.012138	0.012224
RS	32	0.976713	3.166492	680.497890	0.012478	0.012577
RS	33	1.059720	3.166492	713.982949	0.013092	0.013216
RS	34	1.149126	3.109869	761.003969	0.013954	0.014108
RS	35	1.245425	3.109869	794.645468	0.014571	0.014775
RS	36	1.349147	3.016846	852.846955	0.015638	0.015883
RS	37	1.460866	3.016846	885.117383	0.016230	0.016528
RS	38	1.581198	2.952514	935.505638	0.017154	0.017483
RS	39	1.710806	2.952514	964.208971	0.017680	0.018041
RS	40	1.850406	2.944101	993.181159	0.018212	0.018574
RS	41	2.000768	2.944101	1016.302643	0.018636	0.018995
RS	42	2.162722	2.994167	1019.038597	0.018686	0.019016
RS	43	2.337162	2.994167	1035.298102	0.018984	0.019280
RS	44	2.525050	3.090038	1015.652190	0.018624	0.018872
RS	45	2.727422	3.090038	1024.467545	0.018785	0.018983
RS	46	2.945396	3.207502	991.850874	0.018187	0.018335
RS	47	3.180174	3.207502	992.855051	0.018206	0.018304
RS	48	3.433052	3.319158	956.359726	0.017537	0.017599
RS	49	3.705425	3.319158	948.960631	0.017401	0.017431
RS	50	3.998796	3.404872	913.198246	0.016745	0.016761
RS	51	4.314784	3.404872	896.519103	0.016439	0.016447
RS	52	4.655132	3.458889	860.932178	0.015787	0.015803
RS	53	5.021718	3.458889	834.188747	0.015296	0.015328
RS	54	5.416566	3.518261	788.971060	0.014467	0.014527
RS	55	5.841853	3.518261	753.214349	0.013811	0.013900
RS	56	6.299927	3.518261	712.408177	0.013063	0.013182
RS	57	6.793316	3.518261	667.081461	0.012232	0.012381
RS	58	7.324741	4.656937	475.992642	0.008728	0.008935
RS	59	7.897135	4.656937	454.152587	0.008328	0.008546
RS	60	8.513657	4.656937	429.267809	0.007871	0.008098
RS	61	9.177707	4.656937	401.664474	0.007365	0.007596
RS	62	9.892952	4.656937	371.762864	0.006817	0.007048
RS	63	10.663337	4.656937	2174.890306	0.039880	0.041690
PA	4+25*2+4+6 0.052030585 0.023230966 10.663336702 3.571022033 0.897225272 1.116675614 0.785818842 0.580638488 0.551595172 0.629730078 0.780354417 0.990656617 1.262732443 1.605422804 2.016882470 2.459615433 2.850646614 3.097645277 3.166491585 3.109869039 3.016846218 2.952514335 2.944101392 2.994166552 3.090038389 3.207502233 3.319158429 3.404871823 3.458888911 3.518261189 4.656936844
//
IT	4918
RD	21
LK	-306940.694402
QD	-188.393606 -> -170.081168
RI	0.0046076375
TR	0.051060	0.023392
MT	10.779410
MM	C_pi: 2.344705, n_recomb: 55942.810030
RS	0	0.000000	3.701596	113.558084	0.002030	0.000129
RS	1	0.007728	3.701596	122.079915	0.002182	0.000918
RS	2	0.016052	3.701596	131.220218	0.002346	0.001851
RS	3	0.025020	3.701596	141.020513	0.002521	0.002574
RS	4	0.034682	0.897334	622.318004	0.011124	0.011845
RS	5	0.045089	0.897334	662.464978	0.011842	0.012302
RS	6	0.056301	1.161787	545.010657	0.009742	0.009876
RS	7	0.068380	1.161787	580.906850	0.010384	0.009997
RS	8	0.081391	0.814388	880.300326	0.015736	0.014811
RS	9	0.095409	0.814388	931.684236	0.016654	0.015791
RS	10	0.110509	0.592029	1349.516024	0.024123	0.022930
RS	11	0.126776	0.592029	1413.183857	0.025261	0.024502
RS	12	0.144301	0.556041	1570.574819	0.028075	0.027386
RS	13	0.163179	0.556041	1633.704790	0.029203	0.028851
RS	14	0.183517	0.631449	1495.882860	0.026740	0.026500
RS	15	0.205426	0.631449	1554.864897	0.027794	0.027687
RS	16	0.229028	0.781240	1307.699101	0.023376	0.023320
RS	17	0.254454	0.781240	1362.357490	0.024353	0.024343
RS	18	0.281845	0.992008	1119.316216	0.020008	0.020036
RS	19	0.311353	0.992008	1169.553635	0.020906	0.020965
RS	20	0.343140	1.266316	958.631646	0.017136	0.017231
RS	21	0.377385	1.266316	1004.529313	0.017956	0.018072
RS	22	0.414275	1.614340	826.712033	0.014778	0.014920
RS	23	0.454016	1.614340	868.534720	0.015525	0.015670
RS	24	0.496829	2.035784	724.303491	0.012947	0.013104
RS	25	0.542949	2.035784	762.556026	0.013631	0.013770
RS	26	0.592634	2.493128	655.967614	0.011726	0.011865
RS	27	0.646158	2.493128	691.523608	0.012361	0.012471
RS	28	0.703818	2.899981	626.773437	0.011204	0.011309
RS	29	0.765934	2.899981	660.848495	0.011813	0.011890
RS	30	0.832851	3.158208	639.389727	0.011429	0.011506
RS	31	0.904938	3.158208	673.247136	0.012035	0.012102
RS	32	0.982595	3.230052	692.110251	0.012372	0.012449
RS	33	1.066254	3.230052	726.536035	0.012987	0.013085
RS	34	1.156378	3.169769	775.404094	0.013861	0.013985
RS	35	1.253466	3.169769	810.114362	0.014481	0.014651
RS	36	1.358057	3.070757	871.104853	0.015571	0.015777
RS	37	1.470730	3.070757	904.554074	0.016169	0.016425
RS	38	1.592110	3.001484	957.771640	0.017121	0.017404
RS	39	1.722870	3.001484	987.686870	0.017655	0.017969
RS	40	1.863734	2.990596	1018.705473	0.018210	0.018525
RS	41	2.015484	2.990596	1042.980517	0.018644	0.018957
RS	42	2.178961	3.040765	1046.595510	0.018708	0.018993
RS	43	2.355070	3.040765	1063.884905	0.019017	0.019270
RS	44	2.544789	3.138786	1044.077977	0.018663	0.018871
RS	45	2.749168	3.138786	1053.767324	0.018837	0.018995
RS	46	2.969341	3.259510	1020.414147	0.018240	0.018353
RS	47	3.206528	3.259510	1022.115952	0.018271	0.018336
RS	48	3.462044	3.374471	984.786741	0.017603	0.017636
RS	49	3.737305	3.374471	977.875394	0.017480	0.017482
RS	50	4.033838	3.462730	941.434351	0.016829	0.016818
RS	51	4.353285	3.462730	924.976076	0.016534	0.016518
RS	52	4.697418	3.518344	888.828066	0.015888	0.015881
RS	53	5.068144	3.518344	861.968407	0.015408	0.015417
RS	54	5.467519	3.580155	815.674424	0.014581	0.014619
RS	55	5.897756	3.580155	779.469192	0.013933	0.014001
RS	56	6.361240	3.580155	737.990762	0.013192	0.013291
RS	57	6.860540	3.580155	691.767469	0.012366	0.012496
RS	58	7.398424	4.777586	490.335039	0.008765	0.008955
RS	59	7.977874	4.777586	468.754757	0.008379	0.008582
RS	60	8.602101	4.777586	443.989859	0.007936	0.008149
RS	61	9.274566	4.777586	416.352889	0.007442	0.007661
RS	62	9.998997	4.777586	386.254300	0.006904	0.007125
RS	63	10.779410	4.777586	2294.293605	0.041011	0.042796
PA	4+25*2+4+6 0.051059703 0.023391666 10.779409667 3.701595836 0.897333513 1.161786678 0.814387675 0.592028921 0.556041280 0.631448873 0.781240020 0.992008102 1.266315646 1.614340407 2.035784203 2.493128050 2.899980838 3.158208199 3.230052371 3.169769346 3.070757107 3.001484226 2.990595730 3.040764800 3.138785848 3.259509863 3.374470561 3.462729748 3.518344254 3.580154695 4.777586235
//
IT	4453
RD	22
LK	-306904.660864
QD	-178.672728 -> -161.691503
RI	0.0044295138
TR	0.050141	0.023545
MT	10.891586
MM	C_pi: 2.388518, n_recomb: 57322.069047
RS	0	0.000000	3.835123	112.489344	0.001962	0.000125
RS	1	0.007745	3.835123	120.959301	0.002110	0.000890
RS	2	0.016090	3.835123	130.046831	0.002269	0.001796
RS	3	0.025082	3.835123	139.793726	0.002439	0.002501
RS	4	0.034769	0.896110	640.146397	0.011168	0.011946
RS	5	0.045207	0.896110	681.519373	0.011889	0.012425
RS	6	0.056454	1.207250	539.006288	0.009403	0.009596
RS	7	0.068572	1.207250	574.815157	0.010028	0.009711
RS	8	0.081628	0.843568	874.390960	0.015254	0.014433
RS	9	0.095695	0.843568	926.096163	0.016156	0.015377
RS	10	0.110852	0.603561	1363.838919	0.023793	0.022687
RS	11	0.127183	0.603561	1429.037405	0.024930	0.024239
RS	12	0.144779	0.560508	1606.956429	0.028034	0.027401
RS	13	0.163737	0.560508	1672.042554	0.029169	0.028864
RS	14	0.184164	0.633135	1539.483030	0.026857	0.026652
RS	15	0.206173	0.633135	1600.336178	0.027918	0.027844
RS	16	0.229886	0.782009	1348.296316	0.023521	0.023488
RS	17	0.255437	0.782009	1404.696311	0.024505	0.024515
RS	18	0.282966	0.993110	1153.996009	0.020132	0.020171
RS	19	0.312627	0.993110	1205.835664	0.021036	0.021103
RS	20	0.344586	1.269427	987.099915	0.017220	0.017318
RS	21	0.379020	1.269427	1034.442466	0.018046	0.018163
RS	22	0.416121	1.622485	849.231852	0.014815	0.014955
RS	23	0.456095	1.622485	892.323852	0.015567	0.015708
RS	24	0.499165	2.053574	741.554393	0.012937	0.013088
RS	25	0.545572	2.053574	780.895471	0.013623	0.013755
RS	26	0.595572	2.525283	669.163947	0.011674	0.011805
RS	27	0.649446	2.525283	705.653758	0.012310	0.012410
RS	28	0.707491	2.947954	637.507113	0.011121	0.011216
RS	29	0.770033	2.947954	672.423247	0.011731	0.011796
RS	30	0.837418	3.217603	649.410424	0.011329	0.011392
RS	31	0.910023	3.217603	684.101621	0.011934	0.011985
RS	32	0.988251	3.292702	703.189218	0.012267	0.012325
RS	33	1.072538	3.292702	738.526626	0.012884	0.012958
RS	34	1.163353	3.228931	789.162716	0.013767	0.013864
RS	35	1.261201	3.228931	824.913535	0.014391	0.014529
RS	36	1.366629	3.123997	888.635970	0.015503	0.015673
RS	37	1.480222	3.123997	923.240976	0.016106	0.016323
RS	38	1.602612	3.049774	979.271020	0.017084	0.017326
RS	39	1.734482	3.049774	1010.383447	0.017626	0.017897
RS	40	1.876566	3.036321	1043.478518	0.018204	0.018475
RS	41	2.029654	3.036321	1068.901108	0.018647	0.018916
RS	42	2.194600	3.086452	1073.454462	0.018727	0.018969
RS	43	2.372320	3.086452	1091.774799	0.019046	0.019258
RS	44	2.563805	3.186439	1071.878572	0.018699	0.018868
RS	45	2.770121	3.186439	1082.447897	0.018884	0.019006
RS	46	2.992417	3.310216	1048.430609	0.018290	0.018369
RS	47	3.231930	3.310216	1050.839340	0.018332	0.018367
RS	48	3.489993	3.428278	1012.740968	0.017668	0.017671
RS	49	3.768044	3.428278	1006.329334	0.017556	0.017531
RS	50	4.067630	3.518908	969.264170	0.016909	0.016874
RS	51	4.390420	3.518908	953.041460	0.016626	0.016586
RS	52	4.738210	3.575989	916.376771	0.015986	0.015957
RS	53	5.112937	3.575989	889.418648	0.015516	0.015504
RS	54	5.516688	3.640113	842.084875	0.014690	0.014708
RS	55	5.951710	3.640113	805.451348	0.014051	0.014099
RS	56	6.420424	3.640113	763.323579	0.013316	0.013397
RS	57	6.925442	3.640113	716.228858	0.012495	0.012607
RS	58	7.469574	4.895723	504.428522	0.008800	0.008974
RS	59	8.055850	4.895723	483.121610	0.008428	0.008617
RS	60	8.687534	4.895723	458.495239	0.007999	0.008198
RS	61	9.368142	4.895723	430.848036	0.007516	0.007723
RS	62	10.101465	4.895723	400.580063	0.006988	0.007198
RS	63	10.891586	4.895723	2414.216341	0.042117	0.043876
PA	4+25*2+4+6 0.050140896 0.023544643 10.891585531 3.835122507 0.896109771 1.207249852 0.843567980 0.603561497 0.560508378 0.633135024 0.782008910 0.993109780 1.269426559 1.622484653 2.053573940 2.525283148 2.947953582 3.217602907 3.292701912 3.228931063 3.123997276 3.049773563 3.036321292 3.086451988 3.186439326 3.310215892 3.428277558 3.518907929 3.575989245 3.640113245 4.895722971
//
IT	4828
RD	23
LK	-306871.241693
QD	-169.628420 -> -153.866547
RI	0.0042638509
TR	0.049270	0.023690
MT	11.000026
MM	C_pi: 2.431389, n_recomb: 58673.272550
RS	0	0.000000	3.972757	111.322799	0.001897	0.000121
RS	1	0.007762	3.972757	119.731828	0.002041	0.000862
RS	2	0.016126	3.972757	128.756719	0.002194	0.001742
RS	3	0.025140	3.972757	138.439471	0.002359	0.002429
RS	4	0.034853	0.893734	658.550670	0.011224	0.012056
RS	5	0.045321	0.893734	701.176207	0.011951	0.012558
RS	6	0.056600	1.253063	533.015638	0.009084	0.009329
RS	7	0.068756	1.253063	568.714420	0.009693	0.009440
RS	8	0.081854	0.873353	867.833100	0.014791	0.014065
RS	9	0.095970	0.873353	919.784568	0.015676	0.014976
RS	10	0.111181	0.615225	1376.664600	0.023463	0.022442
RS	11	0.127573	0.615225	1443.320894	0.024599	0.023974
RS	12	0.145237	0.564990	1641.991996	0.027985	0.027407
RS	13	0.164272	0.564990	1708.997929	0.029127	0.028869
RS	14	0.184785	0.634786	1582.276037	0.026968	0.026798
RS	15	0.206889	0.634786	1644.973375	0.028036	0.027994
RS	16	0.230710	0.782672	1388.425449	0.023664	0.023652
RS	17	0.256380	0.782672	1446.543035	0.024654	0.024684
RS	18	0.284042	0.993978	1188.375431	0.020254	0.020304
RS	19	0.313851	0.993978	1241.796839	0.021165	0.021241
RS	20	0.345974	1.272101	1015.337270	0.017305	0.017406
RS	21	0.380590	1.272101	1064.107268	0.018136	0.018254
RS	22	0.417893	1.629901	871.528792	0.014854	0.014991
RS	23	0.458092	1.629901	915.874070	0.015610	0.015748
RS	24	0.501411	2.070300	758.557051	0.012928	0.013074
RS	25	0.548092	2.070300	798.969935	0.013617	0.013743
RS	26	0.598396	2.556138	682.068235	0.011625	0.011748
RS	27	0.652606	2.556138	719.472586	0.012262	0.012353
RS	28	0.711022	2.994595	647.898195	0.011042	0.011127
RS	29	0.773974	2.994595	683.632800	0.011652	0.011705
RS	30	0.841811	3.275847	659.016805	0.011232	0.011282
RS	31	0.914914	3.275847	694.515630	0.011837	0.011873
RS	32	0.993691	3.354434	713.759052	0.012165	0.012206
RS	33	1.078583	3.354434	749.979420	0.012782	0.012835
RS	34	1.170064	3.287346	802.305023	0.013674	0.013746
RS	35	1.268646	3.287346	839.068114	0.014301	0.014410
RS	36	1.374880	3.176561	905.463296	0.015432	0.015570
RS	37	1.489359	3.176561	941.200365	0.016041	0.016223
RS	38	1.612724	3.097371	1000.024805	0.017044	0.017247
RS	39	1.745665	3.097371	1032.318384	0.017594	0.017825
RS	40	1.888925	3.081281	1067.512657	0.018194	0.018424
RS	41	2.043304	3.081281	1094.075081	0.018647	0.018875
RS	42	2.209667	3.131242	1099.620910	0.018741	0.018944
RS	43	2.388942	3.131242	1118.971416	0.019071	0.019244
RS	44	2.582133	3.233021	1099.055009	0.018732	0.018864
RS	45	2.790319	3.233021	1110.508444	0.018927	0.019015
RS	46	3.014664	3.359656	1075.896409	0.018337	0.018384
RS	47	3.256423	3.359656	1079.019656	0.018390	0.018395
RS	48	3.516947	3.480622	1040.215935	0.017729	0.017705
RS	49	3.797692	3.480622	1034.314350	0.017628	0.017578
RS	50	4.100229	3.573456	996.678297	0.016987	0.016927
RS	51	4.426249	3.573456	980.704364	0.016715	0.016652
RS	52	4.777575	3.631882	943.565561	0.016082	0.016030
RS	53	5.156170	3.631882	916.525515	0.015621	0.015587
RS	54	5.564151	3.698198	868.188264	0.014797	0.014795
RS	55	6.003800	3.698198	831.145616	0.014166	0.014194
RS	56	6.477575	3.698198	788.390489	0.013437	0.013499
RS	57	6.988123	3.698198	740.448698	0.012620	0.012715
RS	58	7.538300	5.011364	518.270171	0.008833	0.008992
RS	59	8.131181	5.011364	497.248656	0.008475	0.008649
RS	60	8.770082	5.011364	472.777721	0.008058	0.008244
RS	61	9.458573	5.011364	445.141849	0.007587	0.007782
RS	62	10.200506	5.011364	414.730241	0.007068	0.007268
RS	63	11.000026	5.011364	2534.479139	0.043196	0.044929
PA	4+25*2+4+6 0.049270488 0.023690417 11.000026076 3.972756759 0.893733991 1.253063304 0.873352580 0.615224902 0.564989581 0.634785826 0.782671537 0.993978274 1.272100515 1.629900967 2.070300003 2.556138258 2.994594503 3.275846964 3.354433636 3.287346306 3.176560642 3.097371013 3.081280782 3.131242403 3.233021480 3.359655600 3.480621617 3.573455858 3.631881555 3.698198090 5.011363787
//
IT	4662
RD	24
LK	-306840.218077
QD	-161.202647 -> -146.559330
RI	0.0041089455
TR	0.048445	0.023829
MT	11.104878
MM	C_pi: 2.473327, n_recomb: 59996.672085
RS	0	0.000000	4.115212	110.052877	0.001834	0.000117
RS	1	0.007778	4.115212	118.391554	0.001973	0.000835
RS	2	0.016161	4.115212	127.343553	0.002123	0.001689
RS	3	0.025196	4.115212	136.951003	0.002283	0.002358
RS	4	0.034934	0.890329	677.514188	0.011293	0.012175
RS	5	0.045429	0.890329	721.417855	0.012024	0.012700
RS	6	0.056741	1.299209	527.049831	0.008785	0.009074
RS	7	0.068932	1.299209	562.618384	0.009377	0.009182
RS	8	0.082072	0.903734	860.709446	0.014346	0.013707
RS	9	0.096233	0.903734	912.837535	0.015215	0.014588
RS	10	0.111496	0.627016	1388.067327	0.023136	0.022195
RS	11	0.127947	0.627016	1456.109093	0.024270	0.023708
RS	12	0.145676	0.569484	1675.699605	0.027930	0.027405
RS	13	0.164785	0.569484	1744.588107	0.029078	0.028865
RS	14	0.185380	0.636407	1624.245302	0.027072	0.026937
RS	15	0.207577	0.636407	1688.759306	0.028148	0.028137
RS	16	0.231501	0.783236	1428.076142	0.023803	0.023813
RS	17	0.257285	0.783236	1487.886748	0.024799	0.024848
RS	18	0.285075	0.994632	1222.444631	0.020375	0.020436
RS	19	0.315026	0.994632	1277.426749	0.021292	0.021376
RS	20	0.347307	1.274379	1043.330116	0.017390	0.017494
RS	21	0.382098	1.274379	1093.509539	0.018226	0.018346
RS	22	0.419596	1.636635	893.601919	0.014894	0.015030
RS	23	0.460011	1.636635	939.184224	0.015654	0.015789
RS	24	0.503568	2.086026	775.311321	0.012923	0.013063
RS	25	0.550514	2.086026	816.779212	0.013614	0.013734
RS	26	0.601111	2.585733	694.691265	0.011579	0.011695
RS	27	0.655644	2.585733	732.991273	0.012217	0.012300
RS	28	0.714418	3.039931	657.960993	0.010967	0.011043
RS	29	0.777764	3.039931	694.492031	0.011576	0.011619
RS	30	0.846037	3.332952	668.227490	0.011138	0.011176
RS	31	0.919620	3.332952	704.508426	0.011742	0.011764
RS	32	0.998927	3.415243	723.843536	0.012065	0.012089
RS	33	1.084402	3.415243	760.918727	0.012683	0.012716
RS	34	1.176525	3.344998	814.858606	0.013582	0.013631
RS	35	1.275813	3.344998	852.605803	0.014211	0.014293
RS	36	1.382825	3.228434	921.612653	0.015361	0.015469
RS	37	1.498159	3.228434	958.457534	0.015975	0.016123
RS	38	1.622465	3.144275	1020.052140	0.017002	0.017169
RS	39	1.756439	3.144275	1053.509726	0.017559	0.017752
RS	40	1.900833	3.125473	1090.823397	0.018181	0.018373
RS	41	2.056459	3.125473	1118.516408	0.018643	0.018832
RS	42	2.224189	3.175145	1125.103971	0.018753	0.018917
RS	43	2.404965	3.175145	1145.482160	0.019092	0.019229
RS	44	2.599802	3.278551	1125.611398	0.018761	0.018858
RS	45	2.809794	3.278551	1137.951325	0.018967	0.019022
RS	46	3.036119	3.407857	1102.811474	0.018381	0.018397
RS	47	3.280047	3.407857	1106.655130	0.018445	0.018422
RS	48	3.542949	3.531544	1067.206558	0.017788	0.017737
RS	49	3.826299	3.531544	1061.823891	0.017698	0.017623
RS	50	4.131688	3.626426	1023.667830	0.017062	0.016979
RS	51	4.460830	3.626426	1007.954664	0.016800	0.016715
RS	52	4.815573	3.686074	970.384618	0.016174	0.016101
RS	53	5.197908	3.686074	943.277949	0.015722	0.015668
RS	54	5.609981	3.754465	893.973183	0.014900	0.014878
RS	55	6.054106	3.754465	856.539489	0.014276	0.014286
RS	56	6.532774	3.754465	813.177972	0.013554	0.013597
RS	57	7.048674	3.754465	764.412593	0.012741	0.012819
RS	58	7.604701	5.124526	531.858181	0.008865	0.009009
RS	59	8.203975	5.124526	511.132619	0.008519	0.008679
RS	60	8.849862	5.124526	486.832397	0.008114	0.008288
RS	61	9.545985	5.124526	459.227684	0.007654	0.007837
RS	62	10.296254	5.124526	428.696417	0.007145	0.007335
RS	63	11.104878	5.124526	2654.915006	0.044251	0.045957
PA	4+25*2+4+6 0.048445152 0.023829487 11.104878047 4.115212484 0.890328928 1.299208780 0.903734468 0.627016298 0.569483846 0.636407030 0.783235826 0.994632347 1.274378848 1.636634605 2.086026034 2.585733439 3.039931405 3.332952226 3.415242535 3.344998450 3.228433890 3.144275355 3.125473460 3.175145302 3.278550863 3.407856835 3.531544217 3.626425903 3.686073544 3.754464997 5.124526195
//
IT	4532
RD	25
LK	-306811.391948
QD	-153.343033 -> -139.727278
RI	0.0039629518
TR	0.047662	0.023962
MT	11.206287
MM	C_pi: 2.514343, n_recomb: 61292.506686
RS	0	0.000000	4.263442	108.670214	0.001773	0.000114
RS	1	0.007793	4.263442	116.928460	0.001908	0.000808
RS	2	0.016194	4.263442	125.796608	0.002052	0.001637
RS	3	0.025250	4.263442	135.316850	0.002208	0.002288
RS	4	0.035011	0.886046	696.991947	0.011372	0.012301
RS	5	0.045533	0.886046	742.196783	0.012109	0.012850
RS	6	0.056875	1.345659	521.122599	0.008502	0.008830
RS	7	0.069101	1.345659	556.543378	0.009080	0.008936
RS	8	0.082280	0.934707	853.094878	0.013918	0.013360
RS	9	0.096486	0.934707	905.335129	0.014771	0.014212
RS	10	0.111799	0.638929	1398.129097	0.022811	0.021948
RS	11	0.128305	0.638929	1467.484990	0.023942	0.023440
RS	12	0.146098	0.573984	1708.117691	0.027868	0.027396
RS	13	0.165278	0.573984	1778.850881	0.029022	0.028853
RS	14	0.185952	0.637997	1665.393999	0.027171	0.027069
RS	15	0.208238	0.637997	1731.696657	0.028253	0.028273
RS	16	0.232260	0.783710	1467.235958	0.023938	0.023970
RS	17	0.258155	0.783710	1528.714468	0.024941	0.025009
RS	18	0.286067	0.995098	1256.182463	0.020495	0.020567
RS	19	0.316155	0.995098	1312.703575	0.021417	0.021510
RS	20	0.348588	1.276289	1071.073405	0.017475	0.017582
RS	21	0.383548	1.276289	1122.643834	0.018316	0.018438
RS	22	0.421234	1.642739	915.443633	0.014936	0.015069
RS	23	0.461856	1.642739	962.246355	0.015699	0.015831
RS	24	0.505644	2.100790	791.824816	0.012919	0.013054
RS	25	0.552844	2.100790	834.331088	0.013612	0.013727
RS	26	0.603723	2.614113	707.041305	0.011536	0.011645
RS	27	0.658568	2.614113	746.218403	0.012175	0.012250
RS	28	0.717686	3.084002	667.706368	0.010894	0.010962
RS	29	0.781412	3.084002	705.012267	0.011502	0.011536
RS	30	0.850105	3.388931	677.059719	0.011046	0.011075
RS	31	0.924151	3.388931	714.097873	0.011651	0.011660
RS	32	1.003967	3.475128	733.464302	0.011967	0.011977
RS	33	1.090004	3.475128	771.366708	0.012585	0.012601
RS	34	1.182747	3.401883	826.847088	0.013490	0.013519
RS	35	1.282717	3.401883	865.550377	0.014122	0.014180
RS	36	1.390478	3.279616	937.106191	0.015289	0.015369
RS	37	1.506638	3.279616	975.034217	0.015908	0.016025
RS	38	1.631851	3.190477	1039.375107	0.016958	0.017092
RS	39	1.766822	3.190477	1073.978554	0.017522	0.017680
RS	40	1.912312	3.168902	1113.425491	0.018166	0.018321
RS	41	2.069140	3.168902	1142.238459	0.018636	0.018789
RS	42	2.238191	3.218166	1149.914568	0.018761	0.018890
RS	43	2.420417	3.218166	1171.316296	0.019110	0.019212
RS	44	2.616844	3.323050	1151.550962	0.018788	0.018852
RS	45	2.828580	3.323050	1164.778182	0.019004	0.019028
RS	46	3.056818	3.454852	1129.174789	0.018423	0.018410
RS	47	3.302843	3.454852	1133.743239	0.018497	0.018446
RS	48	3.568042	3.581085	1093.708743	0.017844	0.017768
RS	49	3.853909	3.581085	1088.852441	0.017765	0.017666
RS	50	4.162055	3.677862	1050.226403	0.017135	0.017029
RS	51	4.494216	3.677862	1034.784616	0.016883	0.016776
RS	52	4.852264	3.738620	996.823414	0.016263	0.016170
RS	53	5.238217	3.738620	969.664374	0.015820	0.015746
RS	54	5.654248	3.808972	919.428089	0.015001	0.014959
RS	55	6.102702	3.808972	881.620475	0.014384	0.014375
RS	56	6.586107	3.808972	837.672672	0.013667	0.013693
RS	57	7.107186	3.808972	788.106442	0.012858	0.012919
RS	58	7.668874	5.235234	545.190718	0.008895	0.009024
RS	59	8.274338	5.235234	524.770336	0.008562	0.008708
RS	60	8.926988	5.235234	500.654614	0.008168	0.008329
RS	61	9.630502	5.235234	473.099289	0.007719	0.007891
RS	62	10.388844	5.235234	442.470703	0.007219	0.007399
RS	63	11.206287	5.235234	2775.363130	0.045281	0.046959
PA	4+25*2+4+6 0.047661839 0.023962296 11.206286776 4.263441624 0.886045725 1.345658788 0.934707431 0.638929043 0.573984262 0.637996871 0.783710141 0.995098087 1.276289366 1.642738958 2.100790288 2.614112796 3.084002142 3.388931276 3.475127900 3.401883228 3.279615560 3.190477260 3.168902023 3.218166386 3.323049626 3.454851626 3.581084975 3.677862257 3.738620453 3.808971509 5.235234023
//
CC
CC	Brief Description of the file format:
CC	  CC  comments
CC	  MM  useful-messages
CC	  RD  round-of-iterations
CC	  LL  \log[P(sequence)]
CC	  QD  Q-before-opt Q-after-opt
CC	  TR  \theta_0 \rho_0
CC	  RS  k t_k \lambda_k \pi_k \sum_{l\not=k}A_{kl} A_{kk}
CC	  DC  begin end best-k t_k+\Delta_k max-prob
CC
MM	Version: 0.6.5-r67
MM	pattern:4+25*2+4+6, n:63, n_free_lambdas:28
MM	n_iterations:25, skip:1, max_t:5, theta/rho:5
MM	is_decoding:0
MM	n_seqs:17, sum_L:957458, sum_n:109146
RD	0
LK	0.000000
QD	0.000000 -> 0.000000
RI	inf
TR	0.121033	0.024207
MT	5.000000
MM	C_pi: 1.000000, n_recomb: 22899.709489
RS	0	0.000000	1.000000	145.244836	0.006343	0.000000
RS	1	0.006440	1.000000	153.586546	0.006707	0.000000
RS	2	0.013294	1.000000	162.338676	0.007089	0.000000
RS	3	0.020590	1.000000	171.512330	0.007490	0.000000
RS	4	0.028356	1.000000	181.117591	0.007909	0.000000
RS	5	0.036622	1.000000	191.163273	0.008348	0.000000
RS	6	0.045421	1.000000	201.656655	0.008806	0.000000
RS	7	0.054785	1.000000	212.603181	0.009284	0.000000
RS	8	0.064753	1.000000	224.006127	0.009782	0.000000
RS	9	0.075363	1.000000	235.866238	0.010300	0.000000
RS	10	0.086656	1.000000	248.181328	0.010838	0.000000
RS	11	0.098677	1.000000	260.945843	0.011395	0.000000
RS	12	0.111471	1.000000	274.150397	0.011972	0.000000
RS	13	0.125090	1.000000	287.781267	0.012567	0.000000
RS	14	0.139585	1.000000	301.819860	0.013180	0.000000
RS	15	0.155014	1.000000	316.242148	0.013810	0.000000
RS	16	0.171437	1.000000	331.018079	0.014455	0.000000
RS	17	0.188917	1.000000	346.110978	0.015114	0.000000
RS	18	0.207523	1.000000	361.476921	0.015785	0.000000
RS	19	0.227327	1.000000	377.064130	0.016466	0.000000
RS	20	0.248406	1.000000	392.812362	0.017154	0.000000
RS	21	0.270843	1.000000	408.652342	0.017845	0.000000
RS	22	0.294725	1.000000	424.505238	0.018538	0.000000
RS	23	0.320144	1.000000	440.282207	0.019227	0.000000
RS	24	0.347201	1.000000	455.884039	0.019908	0.000000
RS	25	0.376000	1.000000	471.200935	0.020577	0.000000
RS	26	0.406654	1.000000	486.112430	0.021228	0.000000
RS	27	0.439282	1.000000	500.487532	0.021856	0.000000
RS	28	0.474011	1.000000	514.185089	0.022454	0.000000
RS	29	0.510976	1.000000	527.054436	0.023016	0.000000
RS	30	0.550322	1.000000	538.936370	0.023535	0.000000
RS	31	0.592202	1.000000	549.664486	0.024003	0.000000
RS	32	0.636779	1.000000	559.066929	0.024414	0.000000
RS	33	0.684227	1.000000	566.968580	0.024759	0.000000
RS	34	0.734730	1.000000	573.193719	0.025031	0.000000
RS	35	0.788485	1.000000	577.569174	0.025222	0.000000
RS	36	0.845702	1.000000	579.927959	0.025325	0.000000
RS	37	0.906604	1.000000	580.113386	0.025333	0.000000
RS	38	0.971428	1.000000	577.983602	0.025240	0.000000
RS	39	1.040426	1.000000	573.416483	0.025040	0.000000
RS	40	1.113868	1.000000	566.314780	0.024730	0.000000
RS	41	1.192040	1.000000	556.611374	0.024306	0.000000
RS	42	1.275245	1.000000	544.274462	0.023768	0.000000
RS	43	1.363809	1.000000	529.312453	0.023114	0.000000
RS	44	1.458076	1.000000	511.778325	0.022349	0.000000
RS	45	1.558414	1.000000	491.773151	0.021475	0.000000
RS	46	1.665214	1.000000	469.448512	0.020500	0.000000
RS	47	1.778891	1.000000	445.007472	0.019433	0.000000
RS	48	1.899889	1.000000	418.703841	0.018284	0.000000
RS	49	2.028679	1.000000	390.839471	0.017067	0.000000
RS	50	2.165763	1.000000	361.759413	0.015798	0.000000
RS	51	2.311675	1.000000	331.844843	0.014491	0.000000
RS	52	2.466983	1.000000	301.503803	0.013166	0.000000
RS	53	2.632293	1.000000	271.159939	0.011841	0.000000
RS	54	2.808249	1.000000	241.239606	0.010535	0.000000
RS	55	2.995536	1.000000	212.157841	0.009265	0.000000
RS	56	3.194884	1.000000	184.303907	0.008048	0.000000
RS	57	3.407070	1.000000	158.027200	0.006901	0.000000
RS	58	3.632920	1.000000	133.624421	0.005835	0.000000
RS	59	3.873315	1.000000	111.328897	0.004862	0.000000
RS	60	4.129191	1.000000	91.302884	0.003987	0.000000
RS	61	4.401545	1.000000	73.633511	0.003215	0.000000
RS	62	4.691438	1.000000	58.332770	0.002547	0.000000
RS	63	5.000000	1.000000	163.522909	0.007141	0.000000
PA	4+25*2+4+6 0.121033363 0.024206673 5.000000000 1.000000000 1.000000000 1.000000000 1.000000000 1.000000000 1.000000000 1.000000000 1.000000000 1.000000000 1.000000000 1.000000000 1.000000000 1.000000000 1.000000000 1.000000000 1.000000000 1.000000000 1.000000000 1.000000000 1.000000000 1.000000000 1.000000000 1.000000000 1.000000000 1.000000000 1.000000000 1.000000000 1.000000000
//
IT	4070
RD	1
LK	-297112.275786
QD	-1297.103084 -> -739.607440
RI	0.0483874694
TR	0.103030	0.021019
MT	6.317158
MM	C_pi: 1.107445, n_recomb: 22030.366687
RS	0	0.000000	0.721404	205.171992	0.009313	0.000180
RS	1	0.006829	0.721404	217.063687	0.009853	0.001714
RS	2	0.014124	0.721404	229.492341	0.010417	0.004392
RS	3	0.021917	0.721404	242.460761	0.011006	0.006982
RS	4	0.030242	0.545513	337.829985	0.015335	0.009619
RS	5	0.039136	0.545513	354.900374	0.016110	0.012440
RS	6	0.048637	0.523767	387.719051	0.017599	0.015028
RS	7	0.058787	0.523767	406.022840	0.018430	0.017049
RS	8	0.069630	0.548674	405.540752	0.018408	0.018431
RS	9	0.081214	0.548674	423.932173	0.019243	0.019253
RS	10	0.093589	0.599157	405.627131	0.018412	0.019675
RS	11	0.106808	0.599157	423.612959	0.019229	0.019873
RS	12	0.120931	0.664803	398.588890	0.018093	0.019963
RS	13	0.136017	0.664803	416.000067	0.018883	0.019973
RS	14	0.152134	0.742382	388.705931	0.017644	0.019882
RS	15	0.169352	0.742382	405.485616	0.018406	0.019670
RS	16	0.187745	0.828840	378.771968	0.017193	0.019354
RS	17	0.207394	0.828840	394.923009	0.017926	0.018974
RS	18	0.228385	0.917878	371.689030	0.016872	0.018579
RS	19	0.250810	0.917878	387.259754	0.017578	0.018206
RS	20	0.274765	1.003546	368.846366	0.016743	0.017876
RS	21	0.300357	1.003546	383.886064	0.017425	0.017597
RS	22	0.327696	1.082319	370.190370	0.016804	0.017367
RS	23	0.356902	1.082319	384.709379	0.017463	0.017183
RS	24	0.388103	1.151928	375.279289	0.017035	0.017046
RS	25	0.421434	1.151928	389.229622	0.017668	0.016960
RS	26	0.457041	1.210436	383.715174	0.017418	0.016933
RS	27	0.495080	1.210436	396.975814	0.018019	0.016971
RS	28	0.535716	1.256962	394.887977	0.017925	0.017075
RS	29	0.579128	1.256962	407.246476	0.018486	0.017244
RS	30	0.625503	1.292206	407.772814	0.018510	0.017472
RS	31	0.675046	1.292206	418.912148	0.019015	0.017751
RS	32	0.727971	1.318083	420.961353	0.019108	0.018069
RS	33	0.784511	1.318083	430.461321	0.019539	0.018412
RS	34	0.844912	1.337040	432.789624	0.019645	0.018767
RS	35	0.909437	1.337040	440.146954	0.019979	0.019115
RS	36	0.978369	1.351498	441.484568	0.020040	0.019439
RS	37	1.052007	1.351498	446.152597	0.020252	0.019722
RS	38	1.130675	1.363422	445.354904	0.020216	0.019947
RS	39	1.214714	1.363422	446.798902	0.020281	0.020101
RS	40	1.304492	1.374161	442.961629	0.020107	0.020170
RS	41	1.400400	1.374161	440.723354	0.020005	0.020148
RS	42	1.502858	1.384521	433.234489	0.019665	0.020027
RS	43	1.612313	1.384521	427.000823	0.019382	0.019806
RS	44	1.729242	1.394796	415.601240	0.018865	0.019485
RS	45	1.854155	1.394796	405.266775	0.018396	0.019071
RS	46	1.987599	1.404775	390.084698	0.017707	0.018571
RS	47	2.130155	1.404775	375.797392	0.017058	0.017992
RS	48	2.282446	1.414001	357.274513	0.016217	0.017343
RS	49	2.445136	1.414001	339.466484	0.015409	0.016629
RS	50	2.618936	1.422081	318.274004	0.014447	0.015857
RS	51	2.804604	1.422081	297.676664	0.013512	0.015032
RS	52	3.002951	1.428904	274.674616	0.012468	0.014158
RS	53	3.214843	1.428904	252.306396	0.011453	0.013243
RS	54	3.441204	1.437802	228.079619	0.010353	0.012293
RS	55	3.683022	1.437802	205.308622	0.009319	0.011315
RS	56	3.941354	1.437802	182.663440	0.008291	0.010318
RS	57	4.217326	1.437802	160.499426	0.007285	0.009311
RS	58	4.512144	1.489853	134.791233	0.006118	0.008309
RS	59	4.827093	1.489853	116.126703	0.005271	0.007325
RS	60	5.163550	1.489853	98.588520	0.004475	0.006376
RS	61	5.522983	1.489853	82.396632	0.003740	0.005479
RS	62	5.906960	1.489853	67.719985	0.003074	0.004647
RS	63	6.317158	1.489853	217.249403	0.009861	0.016811
PA	4+25*2+4+6 0.103030465 0.021018664 6.317157745 0.721404076 0.545513153 0.523767471 0.548673630 0.599157333 0.664802551 0.742382050 0.828840256 0.917878151 1.003545761 1.082319260 1.151927948 1.210435867 1.256962299 1.292205811 1.318082809 1.337039948 1.351497650 1.363422394 1.374160767 1.384520531 1.394796371 1.404775381 1.414000511 1.422080994 1.428903818 1.437802076 1.489852846
//
IT	5846
RD	2
LK	-296237.546873
QD	-762.444920 -> -570.720411
RI	0.0438114309
TR	0.094784	0.020208
MT	7.054567
MM	C_pi: 1.210362, n_recomb: 23135.973132
RS	0	0.000000	0.953701	167.470985	0.007239	0.000122
RS	1	0.007013	0.953701	177.870405	0.007688	0.001146
RS	2	0.014519	0.953701	188.815753	0.008161	0.003081
RS	3	0.022550	0.953701	200.321271	0.008658	0.005019
RS	4	0.031145	0.525511	383.955685	0.016596	0.009037
RS	5	0.040342	0.525511	403.546720	0.017442	0.011676
RS	6	0.050185	0.454707	488.801284	0.021127	0.015078
RS	7	0.060718	0.454707	510.747775	0.022076	0.017821
RS	8	0.071990	0.459976	526.764536	0.022768	0.019275
RS	9	0.084052	0.459976	548.684616	0.023716	0.021136
RS	10	0.096960	0.504706	520.568562	0.022500	0.020759
RS	11	0.110774	0.504706	541.598239	0.023409	0.021967
RS	12	0.125556	0.574225	495.215573	0.021405	0.020800
RS	13	0.141375	0.574225	515.136379	0.022266	0.021749
RS	14	0.158303	0.665650	462.337964	0.019984	0.020266
RS	15	0.176419	0.665650	481.113663	0.020795	0.020966
RS	16	0.195805	0.777310	428.847604	0.018536	0.019316
RS	17	0.216551	0.777310	446.518328	0.019300	0.019775
RS	18	0.238751	0.901721	400.843464	0.017326	0.018227
RS	19	0.262509	0.901721	417.521089	0.018046	0.018583
RS	20	0.287933	1.029455	380.919474	0.016464	0.017326
RS	21	0.315140	1.029455	396.748906	0.017149	0.017670
RS	22	0.344255	1.153419	368.720373	0.015937	0.016716
RS	23	0.375412	1.153419	383.826494	0.016590	0.017060
RS	24	0.408754	1.267720	363.326891	0.015704	0.016362
RS	25	0.444435	1.267720	377.786730	0.016329	0.016713
RS	26	0.482618	1.366154	364.204637	0.015742	0.016264
RS	27	0.523478	1.366154	378.029097	0.016339	0.016661
RS	28	0.567205	1.444225	370.714810	0.016023	0.016468
RS	29	0.613998	1.444225	383.819476	0.016590	0.016937
RS	30	0.664073	1.501376	381.643733	0.016496	0.016972
RS	31	0.717660	1.501376	393.818869	0.017022	0.017505
RS	32	0.775005	1.540671	395.213112	0.017082	0.017707
RS	33	0.836372	1.540671	406.110768	0.017553	0.018265
RS	34	0.902043	1.567164	409.245015	0.017689	0.018551
RS	35	0.972319	1.567164	418.393001	0.018084	0.019075
RS	36	1.047524	1.586216	421.385077	0.018213	0.019349
RS	37	1.128004	1.586216	428.230460	0.018509	0.019768
RS	38	1.214128	1.602177	429.416536	0.018561	0.019934
RS	39	1.306292	1.602177	433.390785	0.018732	0.020184
RS	40	1.404919	1.617833	431.529542	0.018652	0.020175
RS	41	1.510464	1.617833	432.120798	0.018677	0.020217
RS	42	1.623411	1.634586	426.449339	0.018432	0.019998
RS	43	1.744280	1.634586	423.271404	0.018295	0.019819
RS	44	1.873625	1.652587	413.541664	0.017874	0.019392
RS	45	2.012041	1.652587	406.387268	0.017565	0.019015
RS	46	2.160166	1.670790	392.853786	0.016980	0.018419
RS	47	2.318678	1.670790	381.722296	0.016499	0.017882
RS	48	2.488308	1.687677	364.912727	0.015773	0.017163
RS	49	2.669834	1.687677	350.032484	0.015129	0.016497
RS	50	2.864091	1.702082	330.541650	0.014287	0.015684
RS	51	3.071972	1.702082	312.403425	0.013503	0.014910
RS	52	3.294433	1.713641	290.859633	0.012572	0.014018
RS	53	3.532495	1.713641	270.249913	0.011681	0.013153
RS	54	3.787254	1.728072	246.708706	0.010663	0.012174
RS	55	4.059879	1.728072	224.883106	0.009720	0.011245
RS	56	4.351625	1.728072	202.695672	0.008761	0.010287
RS	57	4.663831	1.728072	180.511561	0.007802	0.009310
RS	58	4.997934	1.834918	150.330554	0.006498	0.008066
RS	59	5.355468	1.834918	131.987262	0.005705	0.007181
RS	60	5.738078	1.834918	114.285157	0.004940	0.006312
RS	61	6.147521	1.834918	97.498563	0.004214	0.005475
RS	62	6.585679	1.834918	81.866295	0.003538	0.004683
RS	63	7.054567	1.834918	286.706184	0.012392	0.017636
PA	4+25*2+4+6 0.094783516 0.020208396 7.054567317 0.953700808 0.525510633 0.454707042 0.459975533 0.504705897 0.574225410 0.665650284 0.777310443 0.901720815 1.029454698 1.153418920 1.267720449 1.366154485 1.444225394 1.501375785 1.540670874 1.567163739 1.586216186 1.602176954 1.617833020 1.634585635 1.652586705 1.670789959 1.687676589 1.702082059 1.713640645 1.728071870 1.834918196
//
IT	5154
RD	3
LK	-295907.612193
QD	-605.564563 -> -500.584098
RI	0.0328007714
TR	0.089713	0.020149
MT	7.508805
MM	C_pi: 1.304646, n_recomb: 24843.054657
RS	0	0.000000	1.456752	119.524451	0.004811	0.000080
RS	1	0.007118	1.456752	127.395380	0.005128	0.000762
RS	2	0.014743	1.456752	135.736448	0.005464	0.002099
RS	3	0.022910	1.456752	144.568674	0.005819	0.003425
RS	4	0.031658	0.590982	377.610170	0.015200	0.008255
RS	5	0.041030	0.590982	397.939586	0.016018	0.010403
RS	6	0.051068	0.458840	538.102744	0.021660	0.014771
RS	7	0.061821	0.458840	562.649060	0.022648	0.017502
RS	8	0.073339	0.440712	611.126509	0.024599	0.019762
RS	9	0.085678	0.440712	636.004197	0.025601	0.021898
RS	10	0.098894	0.475269	613.220326	0.024684	0.021658
RS	11	0.113051	0.475269	637.012742	0.025641	0.023198
RS	12	0.128216	0.541238	581.008283	0.023387	0.021691
RS	13	0.144460	0.541238	603.423087	0.024289	0.022979
RS	14	0.161861	0.635369	534.035661	0.021496	0.020919
RS	15	0.180500	0.635369	555.041164	0.022342	0.021970
RS	16	0.200466	0.757650	484.037021	0.019484	0.019660
RS	17	0.221852	0.757650	503.667547	0.020274	0.020454
RS	18	0.244762	0.900852	441.001683	0.017752	0.018289
RS	19	0.269302	0.900852	459.371130	0.018491	0.018942
RS	20	0.295588	1.053825	409.156103	0.016470	0.017173
RS	21	0.323746	1.053825	426.445079	0.017166	0.017774
RS	22	0.353908	1.207224	387.983825	0.015617	0.016414
RS	23	0.386217	1.207224	404.377357	0.016277	0.016977
RS	24	0.420825	1.352398	376.105243	0.015139	0.015966
RS	25	0.457897	1.352398	391.752819	0.015769	0.016499
RS	26	0.497608	1.479024	372.872870	0.015009	0.015824
RS	27	0.540145	1.479024	387.866059	0.015613	0.016368
RS	28	0.585710	1.578471	377.644731	0.015201	0.016034
RS	29	0.634519	1.578471	391.977321	0.015778	0.016624
RS	30	0.686801	1.648391	389.014557	0.015659	0.016593
RS	31	0.742805	1.648391	402.534051	0.016203	0.017226
RS	32	0.802795	1.692956	404.767765	0.016293	0.017421
RS	33	0.867056	1.692956	417.146921	0.016791	0.018061
RS	34	0.935890	1.720080	422.107561	0.016991	0.018373
RS	35	1.009624	1.720080	432.854051	0.017424	0.018962
RS	36	1.088606	1.738335	437.963478	0.017629	0.019267
RS	37	1.173210	1.738335	446.473636	0.017972	0.019734
RS	38	1.263837	1.754532	449.475696	0.018093	0.019916
RS	39	1.360913	1.754532	455.119882	0.018320	0.020197
RS	40	1.464900	1.772723	454.429218	0.018292	0.020176
RS	41	1.576289	1.772723	456.641565	0.018381	0.020239
RS	42	1.695606	1.794612	451.406972	0.018170	0.019983
RS	43	1.823416	1.794612	449.760675	0.018104	0.019823
RS	44	1.960323	1.819857	439.878352	0.017706	0.019345
RS	45	2.106975	1.819857	434.129376	0.017475	0.018989
RS	46	2.264066	1.846205	420.158767	0.016913	0.018346
RS	47	2.432339	1.846205	410.249977	0.016514	0.017836
RS	48	2.612589	1.870777	392.980970	0.015819	0.017086
RS	49	2.805669	1.870777	379.047597	0.015258	0.016453
RS	50	3.012493	1.891434	359.154365	0.014457	0.015629
RS	51	3.234038	1.891434	341.563196	0.013749	0.014889
RS	52	3.471352	1.907475	319.562389	0.012863	0.014003
RS	53	3.725558	1.907475	298.975755	0.012035	0.013171
RS	54	3.997859	1.926782	274.462698	0.011048	0.012196
RS	55	4.289541	1.926782	252.107881	0.010148	0.011297
RS	56	4.601986	1.926782	229.054097	0.009220	0.010364
RS	57	4.936670	1.926782	205.683824	0.008279	0.009407
RS	58	5.295176	2.088314	169.546984	0.006825	0.007995
RS	59	5.679201	2.088314	150.722810	0.006067	0.007172
RS	60	6.090561	2.088314	132.222088	0.005322	0.006354
RS	61	6.531200	2.088314	114.354934	0.004603	0.005555
RS	62	7.003204	2.088314	97.407466	0.003921	0.004791
RS	63	7.508805	2.088314	363.437834	0.014629	0.018780
PA	4+25*2+4+6 0.089713016 0.020149471 7.508805466 1.456752209 0.590982207 0.458840088 0.440711697 0.475269020 0.541237634 0.635369041 0.757649658 0.900852267 1.053824547 1.207223635 1.352398279 1.479023678 1.578471462 1.648391129 1.692956290 1.720079848 1.738335073 1.754532404 1.772722939 1.794612402 1.819857217 1.846204612 1.870777434 1.891433689 1.907474736 1.926781611 2.088313998
//
IT	4743
RD	4
LK	-295712.630435
QD	-534.362166 -> -456.710660
RI	0.0234227799
TR	0.085980	0.020374
MT	7.822541
MM	C_pi: 1.384545, n_recomb: 26633.144306
RS	0	0.000000	2.271510	82.962295	0.003115	0.000053
RS	1	0.007187	2.271510	88.640260	0.003328	0.000516
RS	2	0.014890	2.271510	94.685038	0.003555	0.001448
RS	3	0.023147	2.271510	101.117096	0.003797	0.002354
RS	4	0.031997	0.691103	353.145863	0.013260	0.007509
RS	5	0.041483	0.691103	373.218723	0.014013	0.009198
RS	6	0.051651	0.485418	559.129819	0.020994	0.014311
RS	7	0.062549	0.485418	585.603238	0.021988	0.016841
RS	8	0.074231	0.442225	671.274209	0.025204	0.019988
RS	9	0.086752	0.442225	698.813766	0.026239	0.022151
RS	10	0.100174	0.466211	689.182339	0.025877	0.022321
RS	11	0.114560	0.466211	715.584233	0.026868	0.023956
RS	12	0.129979	0.527264	656.804071	0.024661	0.022439
RS	13	0.146507	0.527264	681.635299	0.025593	0.023849
RS	14	0.164223	0.620924	600.929190	0.022563	0.021530
RS	15	0.183211	0.620924	624.158325	0.023435	0.022729
RS	16	0.203565	0.748499	538.176942	0.020207	0.020039
RS	17	0.225381	0.748499	559.828205	0.021020	0.020986
RS	18	0.248765	0.903382	482.847169	0.018130	0.018434
RS	19	0.273829	0.903382	503.019023	0.018887	0.019224
RS	20	0.300695	1.073478	441.204483	0.016566	0.017126
RS	21	0.329492	1.073478	460.092626	0.017275	0.017845
RS	22	0.360358	1.248008	412.762560	0.015498	0.016225
RS	23	0.393442	1.248008	430.593194	0.016168	0.016888
RS	24	0.428904	1.416292	395.762535	0.014860	0.015677
RS	25	0.466915	1.416292	412.739676	0.015497	0.016292
RS	26	0.507657	1.564309	389.514520	0.014625	0.015478
RS	27	0.551327	1.564309	405.794108	0.015236	0.016087
RS	28	0.598136	1.679239	393.444755	0.014773	0.015676
RS	29	0.648308	1.679239	409.084517	0.015360	0.016317
RS	30	0.702086	1.756775	405.991061	0.015244	0.016271
RS	31	0.759730	1.756775	420.881705	0.015803	0.016945
RS	32	0.821515	1.802202	424.501973	0.015939	0.017171
RS	33	0.887742	1.802202	438.320819	0.016458	0.017846
RS	34	0.958727	1.826453	445.506517	0.016728	0.018214
RS	35	1.034814	1.826453	457.722487	0.017186	0.018831
RS	36	1.116369	1.841378	465.133781	0.017464	0.019193
RS	37	1.203785	1.841378	475.074793	0.017838	0.019683
RS	38	1.297484	1.856161	479.800654	0.018015	0.019901
RS	39	1.397916	1.856161	486.765703	0.018277	0.020202
RS	40	1.505566	1.875924	486.859904	0.018280	0.020188
RS	41	1.620953	1.875924	490.232154	0.018407	0.020269
RS	42	1.744632	1.902469	484.795214	0.018203	0.019992
RS	43	1.877199	1.902469	484.125518	0.018178	0.019853
RS	44	2.019293	1.934791	473.280328	0.017770	0.019339
RS	45	2.171600	1.934791	468.319373	0.017584	0.019008
RS	46	2.334852	1.969324	453.030225	0.017010	0.018329
RS	47	2.509836	1.969324	443.705093	0.016660	0.017847
RS	48	2.697396	2.001715	425.122467	0.015962	0.017073
RS	49	2.898435	2.001715	411.519869	0.015451	0.016471
RS	50	3.113922	2.028765	390.467406	0.014661	0.015639
RS	51	3.344895	2.028765	372.873835	0.014000	0.014932
RS	52	3.592468	2.049394	349.800090	0.013134	0.014052
RS	53	3.857833	2.049394	328.790360	0.012345	0.013249
RS	54	4.142268	2.073609	302.820691	0.011370	0.012279
RS	55	4.447146	2.073609	279.621945	0.010499	0.011405
RS	56	4.773933	2.073609	255.448294	0.009591	0.010492
RS	57	5.124206	2.073609	230.699335	0.008662	0.009552
RS	58	5.499651	2.289317	188.067893	0.007061	0.007991
RS	59	5.902079	2.289317	168.728728	0.006335	0.007216
RS	60	6.333427	2.289317	149.454498	0.005612	0.006438
RS	61	6.795775	2.289317	130.579562	0.004903	0.005670
RS	62	7.291351	2.289317	112.424158	0.004221	0.004926
RS	63	7.822541	2.289317	440.929793	0.016556	0.020049
PA	4+25*2+4+6 0.085980314 0.020374087 7.822541223 2.271510167 0.691103174 0.485418066 0.442225181 0.466211235 0.527264030 0.620924153 0.748498549 0.903381516 1.073478433 1.248008373 1.416292370 1.564308567 1.679239436 1.756775405 1.802201776 1.826452965 1.841377633 1.856160741 1.875923946 1.902468748 1.934791484 1.969323978 2.001715226 2.028765091 2.049394395 2.073608818 2.289317202
//
IT	4179
RD	5
LK	-295563.202389
QD	-487.361796 -> -422.169114
RI	0.0168571557
TR	0.082928	0.020710
MT	8.063176
MM	C_pi: 1.452835, n_recomb: 28380.877464
RS	0	0.000000	3.490553	57.916949	0.002041	0.000036
RS	1	0.007238	3.490553	61.980246	0.002184	0.000356
RS	2	0.014999	3.490553	66.318672	0.002337	0.001017
RS	3	0.023322	3.490553	70.949370	0.002500	0.001647
RS	4	0.032248	0.811273	325.049678	0.011453	0.006852
RS	5	0.041819	0.811273	344.375598	0.012134	0.008170
RS	6	0.052083	0.520960	565.534648	0.019927	0.013797
RS	7	0.063091	0.520960	593.404124	0.020909	0.016088
RS	8	0.074894	0.451507	715.960637	0.025227	0.020042
RS	9	0.087552	0.451507	745.900708	0.026282	0.022153
RS	10	0.101127	0.465166	753.052810	0.026534	0.022799
RS	11	0.115683	0.465166	781.916494	0.027551	0.024442
RS	12	0.131294	0.521208	724.293283	0.025520	0.023040
RS	13	0.148034	0.521208	751.430349	0.026477	0.024489
RS	14	0.165985	0.613354	662.705572	0.023350	0.022055
RS	15	0.185236	0.613354	688.074754	0.024244	0.023321
RS	16	0.205880	0.743913	589.511597	0.020771	0.020385
RS	17	0.228019	0.743913	613.130073	0.021604	0.021410
RS	18	0.251759	0.906983	523.484407	0.018445	0.018585
RS	19	0.277218	0.906983	545.430478	0.019218	0.019446
RS	20	0.304519	1.089945	473.189313	0.016673	0.017112
RS	21	0.333797	1.089945	493.664481	0.017394	0.017890
RS	22	0.365193	1.281072	438.319924	0.015444	0.016081
RS	23	0.398862	1.281072	457.582309	0.016123	0.016794
RS	24	0.434967	1.468144	416.811891	0.014686	0.015439
RS	25	0.473686	1.468144	435.111464	0.015331	0.016094
RS	26	0.515207	1.633792	407.991794	0.014376	0.015182
RS	27	0.559733	1.633792	425.541979	0.014994	0.015820
RS	28	0.607482	1.761043	411.412169	0.014496	0.015362
RS	29	0.658686	1.761043	428.330190	0.015092	0.016024
RS	30	0.713597	1.843490	425.405089	0.014989	0.015981
RS	31	0.772481	1.843490	441.621611	0.015561	0.016673
RS	32	0.835628	1.887529	446.899444	0.015746	0.016941
RS	33	0.903344	1.887529	462.091776	0.016282	0.017632
RS	34	0.975962	1.907170	471.733620	0.016622	0.018064
RS	35	1.053836	1.907170	485.324566	0.017100	0.018697
RS	36	1.137345	1.917546	495.179446	0.017448	0.019122
RS	37	1.226899	1.917546	506.419948	0.017844	0.019629
RS	38	1.322934	1.930101	512.872076	0.018071	0.019890
RS	39	1.425920	1.930101	520.984475	0.018357	0.020208
RS	40	1.536360	1.950877	521.708699	0.018382	0.020207
RS	41	1.654793	1.950877	526.027233	0.018535	0.020309
RS	42	1.781797	1.981659	520.097683	0.018326	0.020017
RS	43	1.917993	1.981659	520.161157	0.018328	0.019903
RS	44	2.064047	2.020743	507.976765	0.017899	0.019359
RS	45	2.220672	2.020743	503.547319	0.017742	0.019056
RS	46	2.388632	2.063254	486.537546	0.017143	0.018344
RS	47	2.568748	2.063254	477.546844	0.016826	0.017893
RS	48	2.761901	2.103361	457.278299	0.016112	0.017095
RS	49	2.969033	2.103361	443.785975	0.015637	0.016525
RS	50	3.191157	2.136779	421.269718	0.014843	0.015684
RS	51	3.429356	2.136779	403.502227	0.014217	0.015007
RS	52	3.684796	2.162015	379.139923	0.013359	0.014131
RS	53	3.958723	2.162015	357.600379	0.012600	0.013355
RS	54	4.252476	2.191183	330.029034	0.011629	0.012388
RS	55	4.567490	2.191183	305.955989	0.010780	0.011537
RS	56	4.905303	2.191183	280.664761	0.009889	0.010643
RS	57	5.267565	2.191183	254.570175	0.008970	0.009717
RS	58	5.656047	2.460675	205.199444	0.007230	0.008015
RS	59	6.072645	2.460675	185.453793	0.006534	0.007282
RS	60	6.519394	2.460675	165.544948	0.005833	0.006537
RS	61	6.998478	2.460675	145.823382	0.005138	0.005795
RS	62	7.512235	2.460675	126.634355	0.004462	0.005069
RS	63	8.063176	2.460675	517.913807	0.018249	0.021364
PA	4+25*2+4+6 0.082928213 0.020709740 8.063176036 3.490553335 0.811272592 0.520960152 0.451507441 0.465166393 0.521207596 0.613353987 0.743912945 0.906982718 1.089945176 1.281071949 1.468143688 1.633792456 1.761042977 1.843490218 1.887528599 1.907170108 1.917545610 1.930100859 1.950876749 1.981658600 2.020742772 2.063254017 2.103361009 2.136779087 2.162014723 2.191183408 2.460674831
//
IT	4547
RD	6
LK	-295436.171138
QD	-449.738173 -> -392.479880
RI	0.0124298689
TR	0.080281	0.021084
MT	8.263491
MM	C_pi: 1.513330, n_recomb: 30069.622716
RS	0	0.000000	5.237994	41.102351	0.001367	0.000025
RS	1	0.007279	5.237994	44.034170	0.001464	0.000251
RS	2	0.015088	5.237994	47.170444	0.001569	0.000727
RS	3	0.023465	5.237994	50.524725	0.001680	0.001175
RS	4	0.032451	0.945410	298.552364	0.009929	0.006283
RS	5	0.042092	0.945410	316.949925	0.010541	0.007314
RS	6	0.052435	0.560803	564.542151	0.018775	0.013275
RS	7	0.063530	0.560803	593.415500	0.019735	0.015337
RS	8	0.075434	0.464131	750.795727	0.024969	0.019987
RS	9	0.088203	0.464131	782.915584	0.026037	0.022023
RS	10	0.101902	0.467812	808.414297	0.026885	0.023140
RS	11	0.116598	0.467812	839.615905	0.027922	0.024761
RS	12	0.132364	0.519060	785.467037	0.026122	0.023526
RS	13	0.149278	0.519060	814.814341	0.027098	0.024979
RS	14	0.167422	0.609366	720.224057	0.023952	0.022503
RS	15	0.186887	0.609366	747.650956	0.024864	0.023798
RS	16	0.207769	0.741790	638.124405	0.021222	0.020693
RS	17	0.230171	0.741790	663.643579	0.022070	0.021760
RS	18	0.254204	0.911161	562.424356	0.018704	0.018728
RS	19	0.279986	0.911161	586.092835	0.019491	0.019629
RS	20	0.307645	1.104600	504.165840	0.016767	0.017109
RS	21	0.337317	1.104600	526.185772	0.017499	0.017920
RS	22	0.369148	1.309750	463.338557	0.015409	0.015962
RS	23	0.403297	1.309750	483.994472	0.016096	0.016701
RS	24	0.439931	1.513189	437.630221	0.014554	0.015231
RS	25	0.479232	1.513189	457.213089	0.015205	0.015907
RS	26	0.521393	1.694465	426.426724	0.014181	0.014918
RS	27	0.566623	1.694465	445.204169	0.014806	0.015569
RS	28	0.615146	1.832440	429.455208	0.014282	0.015077
RS	29	0.667200	1.832440	447.603317	0.014886	0.015747
RS	30	0.723043	1.918480	444.985009	0.014798	0.015713
RS	31	0.782951	1.918480	462.475517	0.015380	0.016411
RS	32	0.847220	1.960031	469.557279	0.015616	0.016724
RS	33	0.916167	1.960031	486.068017	0.016165	0.017423
RS	34	0.990132	1.974208	498.321383	0.016572	0.017920
RS	35	1.069481	1.974208	513.226815	0.017068	0.018564
RS	36	1.154606	1.979419	525.655583	0.017481	0.019053
RS	37	1.245926	1.979419	538.125011	0.017896	0.019573
RS	38	1.343894	1.989275	546.367020	0.018170	0.019878
RS	39	1.448993	1.989275	555.542160	0.018475	0.020214
RS	40	1.561742	2.010643	556.869775	0.018519	0.020229
RS	41	1.682697	2.010643	562.035998	0.018691	0.020352
RS	42	1.812457	2.045226	555.508300	0.018474	0.020051
RS	43	1.951662	2.045226	556.196989	0.018497	0.019962
RS	44	2.100999	2.090640	542.514736	0.018042	0.019393
RS	45	2.261207	2.090640	538.507674	0.017909	0.019119
RS	46	2.433075	2.140759	519.601179	0.017280	0.018378
RS	47	2.617454	2.140759	510.844621	0.016989	0.017958
RS	48	2.815253	2.188314	488.728008	0.016253	0.017138
RS	49	3.027450	2.188314	475.265331	0.015805	0.016598
RS	50	3.255092	2.227926	451.161934	0.015004	0.015748
RS	51	3.499304	2.227926	433.169678	0.014406	0.015100
RS	52	3.761292	2.257677	407.443946	0.013550	0.014227
RS	53	4.042349	2.257677	385.361702	0.012816	0.013476
RS	54	4.343864	2.291759	356.147947	0.011844	0.012508
RS	55	4.667326	2.291759	331.231352	0.011015	0.011678
RS	56	5.014333	2.291759	304.871762	0.010139	0.010802
RS	57	5.386597	2.291759	277.497398	0.009228	0.009888
RS	58	5.785958	2.614836	221.208134	0.007357	0.008050
RS	59	6.214388	2.614836	201.161778	0.006690	0.007354
RS	60	6.674002	2.614836	180.743220	0.006011	0.006641
RS	61	7.167071	2.614836	160.313369	0.005331	0.005922
RS	62	7.696030	2.614836	140.236112	0.004664	0.005213
RS	63	8.263491	2.614836	594.985904	0.019787	0.022691
PA	4+25*2+4+6 0.080281139 0.021083773 8.263491259 5.237993548 0.945409520 0.560803138 0.464130648 0.467812154 0.519060318 0.609365867 0.741789559 0.911161370 1.104599901 1.309749663 1.513188701 1.694465100 1.832440243 1.918479758 1.960030725 1.974208144 1.979418548 1.989275285 2.010643484 2.045225827 2.090639915 2.140758663 2.188313785 2.227925672 2.257676940 2.291759482 2.614835583
//
IT	5041
RD	7
LK	-295324.127981
QD	-417.326269 -> -366.183709
RI	0.0094162692
TR	0.077909	0.021464
MT	8.439981
MM	C_pi: 1.568779, n_recomb: 31705.343276
RS	0	0.000000	7.670348	29.720486	0.000937	0.000017
RS	1	0.007314	7.670348	31.865446	0.001005	0.000180
RS	2	0.015164	7.670348	34.162943	0.001078	0.000528
RS	3	0.023587	7.670348	36.623481	0.001155	0.000853
RS	4	0.032627	1.090240	275.148705	0.008678	0.005792
RS	5	0.042328	1.090240	292.595017	0.009229	0.006604
RS	6	0.052738	0.603086	559.791992	0.017656	0.012766
RS	7	0.063910	0.603086	589.386582	0.018590	0.014620
RS	8	0.075899	0.478345	779.116999	0.024574	0.019860
RS	9	0.088765	0.478345	813.235640	0.025650	0.021819
RS	10	0.102572	0.472357	857.700570	0.027052	0.023382
RS	11	0.117389	0.472357	891.141453	0.028107	0.024973
RS	12	0.133290	0.519079	841.915747	0.026554	0.023922
RS	13	0.150354	0.519079	873.399895	0.027547	0.025366
RS	14	0.168666	0.607457	774.441924	0.024426	0.022888
RS	15	0.188317	0.607457	803.861391	0.025354	0.024197
RS	16	0.209406	0.741131	684.521738	0.021590	0.020966
RS	17	0.232037	0.741131	711.885620	0.022453	0.022060
RS	18	0.256324	0.915673	599.844314	0.018919	0.018860
RS	19	0.282387	0.915673	625.188257	0.019719	0.019785
RS	20	0.310356	1.118125	534.057315	0.016844	0.017113
RS	21	0.340371	1.118125	557.580637	0.017586	0.017942
RS	22	0.372582	1.335748	487.538470	0.015377	0.015859
RS	23	0.407148	1.335748	509.548191	0.016071	0.016612
RS	24	0.444243	1.554172	457.775617	0.014438	0.015046
RS	25	0.484052	1.554172	478.600367	0.015095	0.015731
RS	26	0.526771	1.750027	444.254687	0.014012	0.014678
RS	27	0.572616	1.750027	464.214730	0.014642	0.015334
RS	28	0.621814	1.898011	446.903583	0.014096	0.014815
RS	29	0.674610	1.898011	466.234807	0.014705	0.015485
RS	30	0.731269	1.987089	463.970119	0.014634	0.015462
RS	31	0.792071	1.987089	482.688469	0.015224	0.016161
RS	32	0.857321	2.025657	491.647694	0.015507	0.016517
RS	33	0.927343	2.025657	509.434702	0.016068	0.017219
RS	34	1.002487	2.033970	524.403986	0.016540	0.017778
RS	35	1.083128	2.033970	540.586447	0.017050	0.018430
RS	36	1.169667	2.033690	555.706690	0.017527	0.018982
RS	37	1.262535	2.033690	569.369781	0.017958	0.019514
RS	38	1.362197	2.040547	579.493329	0.018277	0.019865
RS	39	1.469148	2.040547	589.694730	0.018599	0.020217
RS	40	1.583922	2.062161	591.667754	0.018661	0.020251
RS	41	1.707090	2.062161	597.642404	0.018850	0.020395
RS	42	1.839268	2.100123	590.508684	0.018625	0.020089
RS	43	1.981115	2.100123	591.781675	0.018665	0.020025
RS	44	2.133336	2.151405	576.557382	0.018185	0.019433
RS	45	2.296691	2.151405	572.933336	0.018071	0.019188
RS	46	2.471995	2.208702	552.069061	0.017412	0.018421
RS	47	2.660121	2.208702	543.513304	0.017143	0.018031
RS	48	2.862008	2.263359	519.490605	0.016385	0.017191
RS	49	3.078661	2.263359	506.035484	0.015961	0.016681
RS	50	3.311162	2.308920	480.303687	0.015149	0.015822
RS	51	3.560668	2.308920	462.081357	0.014574	0.015201
RS	52	3.828424	2.343030	434.976117	0.013719	0.014329
RS	53	4.115765	2.343030	412.367065	0.013006	0.013601
RS	54	4.424124	2.381926	381.506618	0.012033	0.012633
RS	55	4.755037	2.381926	355.786851	0.011222	0.011823
RS	56	5.110154	2.381926	328.409843	0.010358	0.010961
RS	57	5.491246	2.381926	299.815661	0.009456	0.010059
RS	58	5.900213	2.758521	236.437217	0.007457	0.008091
RS	59	6.339093	2.758521	216.173041	0.006818	0.007428
RS	60	6.810075	2.758521	195.341066	0.006161	0.006742
RS	61	7.315506	2.758521	174.308558	0.005498	0.006046
RS	62	7.857907	2.758521	153.453375	0.004840	0.005352
RS	63	8.439981	2.758521	672.930582	0.021225	0.024012
PA	4+25*2+4+6 0.077908863 0.021463555 8.439981044 7.670348188 1.090240314 0.603086021 0.478345030 0.472356652 0.519079376 0.607457124 0.741130945 0.915672964 1.118124870 1.335747590 1.554171712 1.750026922 1.898010985 1.987088568 2.025656620 2.033969504 2.033689809 2.040546870 2.062160931 2.100123043 2.151405388 2.208701643 2.263359056 2.308920358 2.343030213 2.381926087 2.758521263
//
IT	4518
RD	8
LK	-295223.888208
QD	-388.638911 -> -342.608302
RI	0.0073154486
TR	0.075744	0.021834
MT	8.601106
MM	C_pi: 1.620855, n_recomb: 33295.691510
RS	0	0.000000	10.980941	21.881086	0.000657	0.000013
RS	1	0.007346	10.980941	23.474193	0.000705	0.000131
RS	2	0.015232	10.980941	25.182160	0.000756	0.000389
RS	3	0.023697	10.980941	27.013097	0.000811	0.000629
RS	4	0.032785	1.243686	254.948705	0.007657	0.005366
RS	5	0.042539	1.243686	271.491568	0.008154	0.006011
RS	6	0.053011	0.647012	553.090680	0.016611	0.012278
RS	7	0.064251	0.647012	583.199489	0.017516	0.013947
RS	8	0.076317	0.493389	802.864263	0.024113	0.019686
RS	9	0.089270	0.493389	838.830828	0.025193	0.021572
RS	10	0.103174	0.477961	902.463799	0.027105	0.023551
RS	11	0.118100	0.477961	938.063755	0.028174	0.025110
RS	12	0.134122	0.520392	894.751749	0.026873	0.024250
RS	13	0.151322	0.520392	928.316258	0.027881	0.025681
RS	14	0.169784	0.606827	826.113781	0.024811	0.023225
RS	15	0.189603	0.606827	857.475604	0.025753	0.024540
RS	16	0.210878	0.741354	729.196370	0.021901	0.021214
RS	17	0.233716	0.741354	758.360658	0.022777	0.022325
RS	18	0.258232	0.920293	636.043924	0.019103	0.018983
RS	19	0.284548	0.920293	663.025085	0.019913	0.019926
RS	20	0.312798	1.130769	563.007635	0.016909	0.017121
RS	21	0.343124	1.130769	587.999297	0.017660	0.017962
RS	22	0.375677	1.359847	510.943320	0.015346	0.015769
RS	23	0.410621	1.359847	534.271807	0.016046	0.016530
RS	24	0.448132	1.592409	477.182791	0.014332	0.014879
RS	25	0.488400	1.592409	499.211836	0.014993	0.015569
RS	26	0.531625	1.802332	461.335256	0.013856	0.014457
RS	27	0.578026	1.802332	482.436779	0.014489	0.015115
RS	28	0.627835	1.960090	463.558283	0.013922	0.014570
RS	29	0.681304	1.960090	484.029639	0.014537	0.015239
RS	30	0.738700	2.052054	482.112133	0.014480	0.015224
RS	31	0.800314	2.052054	502.017519	0.015078	0.015921
RS	32	0.866453	2.087475	512.876868	0.015404	0.016317
RS	33	0.937451	2.087475	531.906072	0.015975	0.017021
RS	34	1.013665	2.089756	549.657698	0.016508	0.017638
RS	35	1.095477	2.089756	567.092302	0.017032	0.018296
RS	36	1.183300	2.083814	585.003498	0.017570	0.018908
RS	37	1.277575	2.083814	599.843579	0.018016	0.019452
RS	38	1.378775	2.087463	611.948323	0.018379	0.019847
RS	39	1.487409	2.087463	623.164556	0.018716	0.020216
RS	40	1.604025	2.109034	625.857694	0.018797	0.020271
RS	41	1.729207	2.109034	632.632103	0.019000	0.020434
RS	42	1.863585	2.149993	624.935015	0.018769	0.020126
RS	43	2.007835	2.149993	626.785473	0.018825	0.020086
RS	44	2.162681	2.206696	610.036593	0.018322	0.019477
RS	45	2.328904	2.206696	606.790855	0.018224	0.019259
RS	46	2.507337	2.270732	583.969883	0.017539	0.018469
RS	47	2.698879	2.270732	575.613789	0.017288	0.018107
RS	48	2.904492	2.332127	549.680756	0.016509	0.017250
RS	49	3.125209	2.332127	536.238106	0.016105	0.016766
RS	50	3.362141	2.383362	508.879063	0.015284	0.015900
RS	51	3.616479	2.383362	490.440590	0.014730	0.015304
RS	52	3.889501	2.421644	461.967265	0.013875	0.014434
RS	53	4.182580	2.421644	438.857063	0.013181	0.013728
RS	54	4.497189	2.465214	406.361993	0.012205	0.012758
RS	55	4.834911	2.465214	379.878244	0.011409	0.011966
RS	56	5.197442	2.465214	351.529252	0.010558	0.011119
RS	57	5.586605	2.465214	321.765610	0.009664	0.010227
RS	58	6.004358	2.895316	251.128893	0.007542	0.008131
RS	59	6.452799	2.895316	230.711059	0.006929	0.007500
RS	60	6.934185	2.895316	209.540075	0.006293	0.006840
RS	61	7.450934	2.895316	187.986485	0.005646	0.006165
RS	62	8.005645	2.895316	166.438552	0.004999	0.005486
RS	63	8.601106	2.895316	752.280852	0.022594	0.025318
PA	4+25*2+4+6 0.075743928 0.021834437 8.601105789 10.980940679 1.243686365 0.647012347 0.493389111 0.477960553 0.520392203 0.606826828 0.741354293 0.920293350 1.130769375 1.359846628 1.592408828 1.802331995 1.960089637 2.052054169 2.087474754 2.089755585 2.083814156 2.087463398 2.109033835 2.149992594 2.206695679 2.270732488 2.332126943 2.383361953 2.421643961 2.465213631 2.895316474
//
IT	4410
RD	9
LK	-295133.593761
QD	-362.946488 -> -321.329033
RI	0.0058087593
TR	0.073747	0.022190
MT	8.751378
MM	C_pi: 1.670540, n_recomb: 34846.537178
RS	0	0.000000	15.408882	16.372467	0.000470	0.000009
RS	1	0.007375	15.408882	17.572776	0.000504	0.000097
RS	2	0.015295	15.408882	18.860510	0.000541	0.000290
RS	3	0.023798	15.408882	20.241949	0.000581	0.000471
RS	4	0.032929	1.404240	237.623128	0.006819	0.004996
RS	5	0.042733	1.404240	253.337086	0.007270	0.005513
RS	6	0.053260	0.692244	545.341672	0.015650	0.011815
RS	7	0.064564	0.692244	575.807998	0.016524	0.013319
RS	8	0.076701	0.508931	823.154743	0.023622	0.019480
RS	9	0.089734	0.508931	860.838986	0.024704	0.021299
RS	10	0.103727	0.484209	943.664046	0.027081	0.023664
RS	11	0.118753	0.484209	981.354951	0.028162	0.025193
RS	12	0.134887	0.522526	944.716415	0.027111	0.024525
RS	13	0.152211	0.522526	980.316101	0.028132	0.025942
RS	14	0.170813	0.607012	875.781528	0.025133	0.023524
RS	15	0.190786	0.607012	909.046054	0.026087	0.024842
RS	16	0.212233	0.742092	772.540399	0.022170	0.021441
RS	17	0.235262	0.742092	803.469746	0.023057	0.022565
RS	18	0.259989	0.924843	671.294329	0.019264	0.019102
RS	19	0.286539	0.924843	699.881828	0.020085	0.020058
RS	20	0.315048	1.142597	591.195334	0.016966	0.017134
RS	21	0.345660	1.142597	617.626400	0.017724	0.017984
RS	22	0.378529	1.382394	533.656584	0.015314	0.015691
RS	23	0.413823	1.382394	558.273878	0.016021	0.016457
RS	24	0.451720	1.628540	495.898693	0.014231	0.014727
RS	25	0.492411	1.628540	519.098813	0.014897	0.015420
RS	26	0.536104	1.852295	477.675483	0.013708	0.014254
RS	27	0.583020	1.852295	499.881312	0.014345	0.014910
RS	28	0.633395	2.019841	479.394958	0.013757	0.014341
RS	29	0.687486	2.019841	500.967151	0.014376	0.015006
RS	30	0.745567	2.114771	499.354466	0.014330	0.014999
RS	31	0.807931	2.114771	520.409735	0.014934	0.015692
RS	32	0.874895	2.147063	533.156061	0.015300	0.016124
RS	33	0.946798	2.147063	553.397714	0.015881	0.016827
RS	34	1.024004	2.143265	573.969139	0.016471	0.017499
RS	35	1.106904	2.143265	592.637141	0.017007	0.018162
RS	36	1.195918	2.131572	613.420146	0.017603	0.018832
RS	37	1.291498	2.131572	629.429615	0.018063	0.019385
RS	38	1.394127	2.131857	643.614081	0.018470	0.019826
RS	39	1.504325	2.131857	655.846124	0.018821	0.020209
RS	40	1.622651	2.153138	659.347929	0.018921	0.020286
RS	41	1.749704	2.153138	666.928722	0.019139	0.020469
RS	42	1.886128	2.196748	658.737735	0.018904	0.020161
RS	43	2.032614	2.196748	661.175753	0.018974	0.020145
RS	44	2.189903	2.258457	642.952181	0.018451	0.019521
RS	45	2.358794	2.258457	640.097079	0.018369	0.019329
RS	46	2.540140	2.328820	615.353130	0.017659	0.018520
RS	47	2.734862	2.328820	607.211131	0.017425	0.018184
RS	48	2.943946	2.396589	579.393152	0.016627	0.017311
RS	49	3.168450	2.396589	565.980388	0.016242	0.016853
RS	50	3.409512	2.453215	537.017518	0.015411	0.015980
RS	51	3.668354	2.453215	518.385013	0.014876	0.015408
RS	52	3.946286	2.495473	488.568809	0.014021	0.014539
RS	53	4.244718	2.495473	464.986059	0.013344	0.013853
RS	54	4.565159	2.543559	430.876129	0.012365	0.012882
RS	55	4.909235	2.543559	403.664511	0.011584	0.012106
RS	56	5.278688	2.543559	374.383553	0.010744	0.011272
RS	57	5.675390	2.543559	343.493223	0.009857	0.010390
RS	58	6.101350	3.027142	265.434777	0.007617	0.008172
RS	59	6.558726	3.027142	244.914146	0.007028	0.007569
RS	60	7.049836	3.027142	223.463416	0.006413	0.006934
RS	61	7.577168	3.027142	201.454004	0.005781	0.006278
RS	62	8.143392	3.027142	179.281736	0.005145	0.005613
RS	63	8.751378	3.027142	833.317542	0.023914	0.026604
PA	4+25*2+4+6 0.073747343 0.022190080 8.751378404 15.408881728 1.404240152 0.692243779 0.508931271 0.484209144 0.522526227 0.607012017 0.742092412 0.924843140 1.142597110 1.382393676 1.628540297 1.852295170 2.019841400 2.114770850 2.147062762 2.143265195 2.131572222 2.131856853 2.153138310 2.196747699 2.258457461 2.328819830 2.396588843 2.453215423 2.495472767 2.543558719 3.027141675
//
IT	4739
RD	10
LK	-295051.911526
QD	-339.779318 -> -302.027260
RI	0.0046987205
TR	0.071895	0.022528
MT	8.893193
MM	C_pi: 1.718384, n_recomb: 36361.669026
RS	0	0.000000	21.243950	12.428111	0.000342	0.000007
RS	1	0.007403	21.243950	13.344436	0.000367	0.000072
RS	2	0.015353	21.243950	14.328031	0.000394	0.000219
RS	3	0.023892	21.243950	15.383789	0.000423	0.000356
RS	4	0.033063	1.570585	222.763135	0.006126	0.004672
RS	5	0.042913	1.570585	237.729652	0.006538	0.005091
RS	6	0.053492	0.738643	537.005567	0.014768	0.011376
RS	7	0.064855	0.738643	567.706217	0.015613	0.012735
RS	8	0.077058	0.524807	840.679953	0.023120	0.019251
RS	9	0.090165	0.524807	879.965404	0.024200	0.021009
RS	10	0.104242	0.490872	981.914208	0.027004	0.023733
RS	11	0.119361	0.490872	1021.634864	0.028096	0.025235
RS	12	0.135599	0.525202	992.295334	0.027290	0.024757
RS	13	0.153040	0.525202	1029.891471	0.028324	0.026160
RS	14	0.171771	0.607723	923.814531	0.025406	0.023793
RS	15	0.191889	0.607723	958.948400	0.026373	0.025112
RS	16	0.213496	0.743110	814.826452	0.022409	0.021654
RS	17	0.236703	0.743110	847.491005	0.023307	0.022788
RS	18	0.261627	0.929183	705.801860	0.019411	0.019218
RS	19	0.288397	0.929183	735.969636	0.020240	0.020184
RS	20	0.317148	1.153598	618.771607	0.017017	0.017152
RS	21	0.348027	1.153598	646.617417	0.017783	0.018008
RS	22	0.381193	1.403527	555.784142	0.015285	0.015624
RS	23	0.416813	1.403527	581.664062	0.015997	0.016393
RS	24	0.455071	1.662854	513.995406	0.014136	0.014589
RS	25	0.496160	1.662854	538.336736	0.014805	0.015283
RS	26	0.540291	1.900344	493.324537	0.013567	0.014064
RS	27	0.587688	1.900344	516.600478	0.014207	0.014719
RS	28	0.638595	2.077833	494.442707	0.013598	0.014125
RS	29	0.693269	2.077833	517.078916	0.014220	0.014786
RS	30	0.751991	2.175923	515.707661	0.014183	0.014783
RS	31	0.815060	2.175923	537.877594	0.014792	0.015473
RS	32	0.882798	2.205203	552.473425	0.015194	0.015936
RS	33	0.955550	2.205203	573.899421	0.015783	0.016638
RS	34	1.033687	2.195350	597.304070	0.016427	0.017361
RS	35	1.117609	2.195350	617.188826	0.016974	0.018028
RS	36	1.207742	2.177854	640.908672	0.017626	0.018753
RS	37	1.304549	2.177854	658.083309	0.018098	0.019316
RS	38	1.408521	2.174654	674.438063	0.018548	0.019800
RS	39	1.520189	2.174654	687.692074	0.018913	0.020197
RS	40	1.640124	2.195432	692.095739	0.019034	0.020298
RS	41	1.768937	2.195432	700.496322	0.019265	0.020499
RS	42	1.907286	2.241383	691.893262	0.019028	0.020194
RS	43	2.055876	2.241383	694.936712	0.019112	0.020199
RS	44	2.215465	2.307720	675.306190	0.018572	0.019564
RS	45	2.386868	2.307720	672.861928	0.018505	0.019396
RS	46	2.570960	2.384015	646.248459	0.017773	0.018571
RS	47	2.768678	2.384015	638.341994	0.017555	0.018259
RS	48	2.981033	2.457810	608.680691	0.016740	0.017373
RS	49	3.209107	2.457810	595.320710	0.016372	0.016939
RS	50	3.454065	2.519547	564.790489	0.015533	0.016061
RS	51	3.717155	2.519547	545.989230	0.015016	0.015510
RS	52	3.999721	2.565578	514.863445	0.014160	0.014643
RS	53	4.303204	2.565578	490.837089	0.013499	0.013976
RS	54	4.629153	2.618014	455.136402	0.012517	0.013003
RS	55	4.979230	2.618014	427.230171	0.011749	0.012243
RS	56	5.355221	2.618014	397.053234	0.010920	0.011422
RS	57	5.759046	2.618014	365.073903	0.010040	0.010549
RS	58	6.192763	3.154986	279.441247	0.007685	0.008211
RS	59	6.658587	3.154986	258.859578	0.007119	0.007634
RS	60	7.158893	3.154986	237.178182	0.006523	0.007022
RS	61	7.696235	3.154986	214.767403	0.005906	0.006385
RS	62	8.273353	3.154986	192.028277	0.005281	0.005735
RS	63	8.893193	3.154986	916.127193	0.025195	0.027867
PA	4+25*2+4+6 0.071894821 0.022528378 8.893193039 21.243949982 1.570584683 0.738642866 0.524806737 0.490872367 0.525201706 0.607723475 0.743109752 0.929183017 1.153598373 1.403526880 1.662854423 1.900343598 2.077832748 2.175923331 2.205203301 2.195349816 2.177853564 2.174653548 2.195432039 2.241383382 2.307719927 2.384014523 2.457809993 2.519546870 2.565577737 2.618013972 3.154985657
//
IT	4220
RD	11
LK	-294977.783372
QD	-318.787879 -> -284.448700
RI	0.0038596904
TR	0.070169	0.022849
MT	9.028019
MM	C_pi: 1.764714, n_recomb: 37843.465486
RS	0	0.000000	28.847426	9.550888	0.000252	0.000005
RS	1	0.007428	28.847426	10.258481	0.000271	0.000055
RS	2	0.015408	28.847426	11.018351	0.000291	0.000167
RS	3	0.023980	28.847426	11.834338	0.000313	0.000273
RS	4	0.033189	1.741559	209.978636	0.005549	0.004389
RS	5	0.043082	1.741559	224.276865	0.005926	0.004731
RS	6	0.053710	0.786120	528.359808	0.013962	0.010961
RS	7	0.065128	0.786120	559.196295	0.014777	0.012190
RS	8	0.077393	0.540941	855.878003	0.022616	0.019007
RS	9	0.090570	0.540941	896.657557	0.023694	0.020708
RS	10	0.104725	0.497820	1017.614887	0.026890	0.023767
RS	11	0.119932	0.497820	1059.308049	0.027992	0.025245
RS	12	0.136268	0.528247	1037.812115	0.027424	0.024955
RS	13	0.153818	0.528247	1077.369664	0.028469	0.026345
RS	14	0.172671	0.608782	970.457752	0.025644	0.024037
RS	15	0.192925	0.608782	1007.431365	0.026621	0.025357
RS	16	0.214683	0.744246	856.255582	0.022626	0.021855
RS	17	0.238057	0.744246	890.628944	0.023535	0.022998
RS	18	0.263168	0.933214	739.722768	0.019547	0.019332
RS	19	0.290144	0.933214	771.447936	0.020385	0.020307
RS	20	0.319123	1.163763	645.851292	0.017066	0.017176
RS	21	0.350255	1.163763	675.090101	0.017839	0.018038
RS	22	0.383700	1.423323	577.411974	0.015258	0.015566
RS	23	0.419629	1.423323	604.531044	0.015975	0.016338
RS	24	0.458226	1.695510	531.538984	0.014046	0.014462
RS	25	0.499691	1.695510	556.994161	0.014718	0.015157
RS	26	0.544235	1.946702	508.337255	0.013433	0.013888
RS	27	0.592088	1.946702	532.651394	0.014075	0.014541
RS	28	0.643496	2.134347	508.749148	0.013444	0.013921
RS	29	0.698722	2.134347	532.414404	0.014069	0.014578
RS	30	0.758050	2.235867	531.206411	0.014037	0.014577
RS	31	0.821785	2.235867	554.456891	0.014651	0.015262
RS	32	0.890254	2.262301	570.849230	0.015084	0.015753
RS	33	0.963810	2.262301	593.431865	0.015681	0.016454
RS	34	1.042828	2.246452	619.664432	0.016374	0.017223
RS	35	1.127716	2.246452	640.749429	0.016932	0.017894
RS	36	1.218910	2.223134	667.452678	0.017637	0.018670
RS	37	1.316877	2.223134	685.788868	0.018122	0.019242
RS	38	1.422122	2.216347	704.396882	0.018613	0.019769
RS	39	1.535183	2.216347	718.680504	0.018991	0.020180
RS	40	1.656643	2.236438	724.077510	0.019133	0.020305
RS	41	1.787125	2.236438	733.313743	0.019378	0.020523
RS	42	1.927298	2.284452	724.386793	0.019142	0.020223
RS	43	2.077884	2.284452	728.056566	0.019239	0.020249
RS	44	2.239655	2.355068	707.096399	0.018685	0.019606
RS	45	2.413442	2.355068	705.086320	0.018632	0.019460
RS	46	2.600138	2.436929	676.667513	0.017881	0.018621
RS	47	2.800702	2.436929	669.020826	0.017679	0.018332
RS	48	3.016163	2.516418	637.568177	0.016848	0.017435
RS	49	3.247629	2.516418	624.285843	0.016497	0.017024
RS	50	3.496287	2.582997	592.231116	0.015649	0.016141
RS	51	3.763416	2.582997	573.287341	0.015149	0.015611
RS	52	4.050387	2.632602	540.889944	0.014293	0.014745
RS	53	4.358673	2.632602	516.448443	0.013647	0.014096
RS	54	4.689859	2.689217	479.184682	0.012662	0.013121
RS	55	5.045645	2.689217	450.614790	0.011907	0.012375
RS	56	5.427858	2.689217	419.574981	0.011087	0.011566
RS	57	5.838462	2.689217	386.540977	0.010214	0.010701
RS	58	6.279565	3.279407	293.196144	0.007748	0.008248
RS	59	6.753433	3.279407	272.588705	0.007203	0.007696
RS	60	7.262499	3.279407	250.718536	0.006625	0.007106
RS	61	7.809378	3.279407	227.953301	0.006024	0.006487
RS	62	8.396879	3.279407	204.697273	0.005409	0.005850
RS	63	9.028019	3.279407	1000.674332	0.026442	0.029105
PA	4+25*2+4+6 0.070168644 0.022848908 9.028018831 28.847426090 1.741558556 0.786119684 0.540941185 0.497819685 0.528247004 0.608781770 0.744245774 0.933214059 1.163762724 1.423323406 1.695509661 1.946702459 2.134347412 2.235867386 2.262300993 2.246451595 2.223134473 2.216347459 2.236437685 2.284451804 2.355068360 2.436929386 2.516418126 2.582997125 2.632602114 2.689216887 3.279406933
//
IT	4365
RD	12
LK	-294910.329886
QD	-299.693081 -> -268.383877
RI	0.0032117385
TR	0.068556	0.023152
MT	9.156666
MM	C_pi: 1.809716, n_recomb: 39293.547924
RS	0	0.000000	38.642006	7.421530	0.000189	0.000004
RS	1	0.007452	38.642006	7.973684	0.000203	0.000042
RS	2	0.015459	38.642006	8.566846	0.000218	0.000128
RS	3	0.024063	38.642006	9.204053	0.000234	0.000211
RS	4	0.033307	1.915963	198.946433	0.005063	0.004140
RS	5	0.043241	1.915963	212.650287	0.005412	0.004422
RS	6	0.053915	0.834639	519.556098	0.013222	0.010570
RS	7	0.065385	0.834639	550.447586	0.014009	0.011683
RS	8	0.077709	0.557305	869.040030	0.022117	0.018752
RS	9	0.090951	0.557305	911.212948	0.023190	0.020400
RS	10	0.105180	0.504970	1051.044150	0.026749	0.023773
RS	11	0.120470	0.504970	1094.654563	0.027858	0.025229
RS	12	0.136899	0.531552	1081.484344	0.027523	0.025124
RS	13	0.154552	0.531552	1122.970059	0.028579	0.026502
RS	14	0.173521	0.610066	1015.880340	0.025854	0.024262
RS	15	0.193903	0.610066	1054.666118	0.026841	0.025581
RS	16	0.215804	0.745403	896.957236	0.022827	0.022047
RS	17	0.239337	0.745403	933.014862	0.023745	0.023198
RS	18	0.264623	0.936886	773.158754	0.019676	0.019446
RS	19	0.291794	0.936886	806.420199	0.020523	0.020429
RS	20	0.320990	1.173090	672.517686	0.017115	0.017205
RS	21	0.352361	1.173090	703.129591	0.017894	0.018071
RS	22	0.386070	1.441823	598.611296	0.015234	0.015517
RS	23	0.422290	1.441823	626.947986	0.015955	0.016291
RS	24	0.461210	1.726578	548.591468	0.013961	0.014347
RS	25	0.503030	1.726578	575.135094	0.014637	0.015042
RS	26	0.547967	1.991482	522.766937	0.013304	0.013724
RS	27	0.596252	1.991482	548.089130	0.013949	0.014374
RS	28	0.648135	2.189529	522.362691	0.013294	0.013729
RS	29	0.703884	2.189529	547.023393	0.013921	0.014381
RS	30	0.763788	2.294770	545.895450	0.013893	0.014380
RS	31	0.828155	2.294770	570.193046	0.014511	0.015060
RS	32	0.897319	2.318553	588.316943	0.014972	0.015575
RS	33	0.971637	2.318553	612.028330	0.015576	0.016275
RS	34	1.051493	2.296780	641.071123	0.016315	0.017086
RS	35	1.137299	2.296780	663.339060	0.016882	0.017760
RS	36	1.229500	2.267632	693.060501	0.017638	0.018586
RS	37	1.328571	2.267632	712.553713	0.018134	0.019166
RS	38	1.435025	2.257173	733.487842	0.018667	0.019734
RS	39	1.549412	2.257173	748.808161	0.019057	0.020158
RS	40	1.672322	2.276407	755.287337	0.019222	0.020308
RS	41	1.804391	2.276407	765.374957	0.019478	0.020542
RS	42	1.946302	2.326233	756.212893	0.019245	0.020249
RS	43	2.098788	2.326233	760.530150	0.019355	0.020294
RS	44	2.262636	2.400810	738.322867	0.018790	0.019645
RS	45	2.438694	2.400810	736.770668	0.018750	0.019520
RS	46	2.627872	2.487898	706.616015	0.017983	0.018670
RS	47	2.831147	2.487898	699.253642	0.017796	0.018403
RS	48	3.049569	2.572762	666.067638	0.016951	0.017497
RS	49	3.284268	2.572762	652.887737	0.016616	0.017106
RS	50	3.536455	2.643922	619.355975	0.015762	0.016219
RS	51	3.807436	2.643922	600.295249	0.015277	0.015709
RS	52	4.098609	2.696908	566.666123	0.014421	0.014845
RS	53	4.411479	2.696908	541.836647	0.013789	0.014212
RS	54	4.747664	2.757527	503.039688	0.012802	0.013236
RS	55	5.108901	2.757527	473.834865	0.012059	0.012504
RS	56	5.497056	2.757527	441.962837	0.011248	0.011705
RS	57	5.914136	2.757527	407.905884	0.010381	0.010849
RS	58	6.362295	3.400666	306.727067	0.007806	0.008283
RS	59	6.843850	3.400666	286.124006	0.007282	0.007755
RS	60	7.361290	3.400666	264.101370	0.006721	0.007185
RS	61	7.917288	3.400666	241.022811	0.006134	0.006583
RS	62	8.514718	3.400666	217.294149	0.005530	0.005960
RS	63	9.156666	3.400666	1086.857784	0.027660	0.030318
PA	4+25*2+4+6 0.068555919 0.023152362 9.156666308 38.642006170 1.915962547 0.834639283 0.557304953 0.504969539 0.531551772 0.610066012 0.745403405 0.936886126 1.173089909 1.441823233 1.726578007 1.991481725 2.189529066 2.294769746 2.318553448 2.296780461 2.267632103 2.257173066 2.276406979 2.326233436 2.400809749 2.487897841 2.572761648 2.643921632 2.696907579 2.757526636 3.400665631
//
IT	4705
RD	13
LK	-294848.806495
QD	-282.265211 -> -253.657648
RI	0.0027011519
TR	0.067046	0.023440
MT	9.279777
MM	C_pi: 1.853518, n_recomb: 40712.979998
RS	0	0.000000	51.143420	5.823286	0.000143	0.000003
RS	1	0.007474	51.143420	6.258156	0.000154	0.000032
RS	2	0.015507	51.143420	6.725470	0.000165	0.000100
RS	3	0.024141	51.143420	7.227645	0.000178	0.000164
RS	4	0.033419	2.092664	189.394289	0.004652	0.003921
RS	5	0.043391	2.092664	202.571025	0.004976	0.004156
RS	6	0.054109	0.884182	510.691014	0.012544	0.010201
RS	7	0.065628	0.884182	541.570424	0.013302	0.011209
RS	8	0.078007	0.573872	880.404690	0.021625	0.018491
RS	9	0.091312	0.573872	923.875793	0.022692	0.020089
RS	10	0.105611	0.512274	1082.396686	0.026586	0.023756
RS	11	0.120979	0.512274	1127.870104	0.027703	0.025191
RS	12	0.137496	0.535048	1123.457477	0.027595	0.025269
RS	13	0.155247	0.535048	1166.838989	0.028660	0.026635
RS	14	0.174325	0.611498	1060.197319	0.026041	0.024470
RS	15	0.194829	0.611498	1100.768859	0.027037	0.025789
RS	16	0.216865	0.746524	937.019453	0.023015	0.022232
RS	17	0.240548	0.746524	974.737884	0.023942	0.023389
RS	18	0.266002	0.940175	806.183514	0.019802	0.019560
RS	19	0.293358	0.940175	840.961250	0.020656	0.020550
RS	20	0.322759	1.181589	698.836029	0.017165	0.017239
RS	21	0.354357	1.181589	730.802471	0.017950	0.018110
RS	22	0.388317	1.459072	619.436048	0.015215	0.015477
RS	23	0.424816	1.459072	648.970273	0.015940	0.016253
RS	24	0.464042	1.756136	565.197849	0.013882	0.014242
RS	25	0.506200	1.756136	592.805978	0.014561	0.014936
RS	26	0.551509	2.034762	536.659037	0.013182	0.013570
RS	27	0.600205	2.034762	562.960611	0.013828	0.014218
RS	28	0.652541	2.243453	535.332362	0.013149	0.013546
RS	29	0.708788	2.243453	560.956171	0.013778	0.014194
RS	30	0.769239	2.352722	559.821007	0.013750	0.014190
RS	31	0.834209	2.352722	585.132871	0.014372	0.014866
RS	32	0.904034	2.374062	604.917149	0.014858	0.015402
RS	33	0.979079	2.374062	629.729080	0.015468	0.016100
RS	34	1.059733	2.346458	661.550463	0.016249	0.016950
RS	35	1.146415	2.346458	684.982923	0.016825	0.017627
RS	36	1.239575	2.311476	717.745523	0.017629	0.018499
RS	37	1.339699	2.311476	738.389755	0.018136	0.019087
RS	38	1.447307	2.297270	761.714159	0.018709	0.019695
RS	39	1.562957	2.297270	778.076838	0.019111	0.020131
RS	40	1.687252	2.315495	785.722649	0.019299	0.020306
RS	41	1.820836	2.315495	796.676200	0.019568	0.020556
RS	42	1.964405	2.366907	787.366839	0.019339	0.020272
RS	43	2.118705	2.366907	792.351789	0.019462	0.020335
RS	44	2.284538	2.445149	768.981732	0.018888	0.019681
RS	45	2.462766	2.445149	767.910302	0.018862	0.019577
RS	46	2.654315	2.537147	736.093091	0.018080	0.018717
RS	47	2.860181	2.537147	729.038732	0.017907	0.018471
RS	48	3.081434	2.627086	694.180283	0.017051	0.017557
RS	49	3.319224	2.627086	681.126710	0.016730	0.017186
RS	50	3.574787	2.702580	646.167146	0.015871	0.016296
RS	51	3.849452	2.702580	627.014033	0.015401	0.015804
RS	52	4.144646	2.758758	592.194965	0.014546	0.014943
RS	53	4.461903	2.758758	567.003312	0.013927	0.014325
RS	54	4.802874	2.823209	526.704496	0.012937	0.013347
RS	55	5.169330	2.823209	496.891655	0.012205	0.012628
RS	56	5.563175	2.823209	464.216165	0.011402	0.011840
RS	57	5.986458	2.823209	429.166092	0.010541	0.010991
RS	58	6.441379	3.518948	320.047665	0.007861	0.008317
RS	59	6.930301	3.518948	299.475268	0.007356	0.007810
RS	60	7.455767	3.518948	277.332242	0.006812	0.007260
RS	61	8.020508	3.518948	253.977112	0.006238	0.006674
RS	62	8.627460	3.518948	229.815794	0.005645	0.006064
RS	63	9.279777	3.518948	1174.535805	0.028849	0.031506
PA	4+25*2+4+6 0.067045510 0.023439554 9.279776776 51.143419821 2.092664164 0.884181503 0.573872479 0.512274332 0.535047543 0.611498414 0.746524451 0.940175041 1.181589020 1.459071607 1.756136000 2.034762213 2.243453143 2.352722434 2.374062029 2.346458291 2.311476300 2.297269694 2.315494949 2.366906848 2.445149388 2.537146818 2.627086290 2.702580416 2.758758350 2.823209395 3.518947557
//
IT	4536
RD	14
LK	-294792.573245
QD	-266.311267 -> -240.121461
RI	0.0022920790
TR	0.065629	0.023712
MT	9.397710
MM	C_pi: 1.896186, n_recomb: 42102.505390
RS	0	0.000000	66.976002	4.608252	0.000109	0.000002
RS	1	0.007496	66.976002	4.953550	0.000118	0.000025
RS	2	0.015553	66.976002	5.324713	0.000126	0.000078
RS	3	0.024215	66.976002	5.723675	0.000136	0.000129
RS	4	0.033525	2.270457	181.106620	0.004302	0.003728
RS	5	0.043534	2.270457	193.817238	0.004603	0.003925
RS	6	0.054292	0.934702	501.842161	0.011920	0.009852
RS	7	0.065858	0.934702	532.653896	0.012651	0.010768
RS	8	0.078290	0.590626	890.158222	0.021143	0.018225
RS	9	0.091654	0.590626	934.836766	0.022204	0.019776
RS	10	0.106019	0.519695	1111.830692	0.026408	0.023720
RS	11	0.121462	0.519695	1159.113112	0.027531	0.025134
RS	12	0.138062	0.538682	1163.841183	0.027643	0.025393
RS	13	0.155906	0.538682	1209.086076	0.028718	0.026748
RS	14	0.175088	0.613030	1103.474167	0.026209	0.024663
RS	15	0.195707	0.613030	1145.805305	0.027215	0.025981
RS	16	0.217872	0.747571	976.498094	0.023193	0.022411
RS	17	0.241699	0.747571	1015.854141	0.024128	0.023574
RS	18	0.267311	0.943066	838.849146	0.019924	0.019675
RS	19	0.294843	0.943066	875.123612	0.020786	0.020671
RS	20	0.324439	1.189279	724.849121	0.017216	0.017278
RS	21	0.356254	1.189279	758.152160	0.018007	0.018153
RS	22	0.390453	1.475108	639.925429	0.015199	0.015443
RS	23	0.427215	1.475108	670.637972	0.015929	0.016221
RS	24	0.466733	1.784220	581.398614	0.013809	0.014146
RS	25	0.509213	1.784220	610.048405	0.014490	0.014840
RS	26	0.554878	2.076566	550.057065	0.013065	0.013426
RS	27	0.603965	2.076566	577.310553	0.013712	0.014071
RS	28	0.656731	2.296155	547.698997	0.013009	0.013373
RS	29	0.713453	2.296155	574.254472	0.013639	0.014016
RS	30	0.774426	2.409752	573.026511	0.013610	0.014008
RS	31	0.839970	2.409752	599.320162	0.014235	0.014680
RS	32	0.910427	2.428864	620.687613	0.014742	0.015233
RS	33	0.986165	2.428864	646.571355	0.015357	0.015929
RS	34	1.067579	2.395524	681.131848	0.016178	0.016815
RS	35	1.155097	2.395524	705.709024	0.016762	0.017494
RS	36	1.249174	2.354711	741.525192	0.017612	0.018410
RS	37	1.350303	2.354711	763.312525	0.018130	0.019005
RS	38	1.459012	2.336692	789.081856	0.018742	0.019653
RS	39	1.575870	2.336692	806.490529	0.019155	0.020101
RS	40	1.701487	2.353770	815.381929	0.019367	0.020301
RS	41	1.836519	2.353770	827.214057	0.019648	0.020566
RS	42	1.981673	2.406556	817.844530	0.019425	0.020291
RS	43	2.137708	2.406556	823.515596	0.019560	0.020371
RS	44	2.305438	2.488196	799.066457	0.018979	0.019715
RS	45	2.485741	2.488196	798.497147	0.018966	0.019630
RS	46	2.679558	2.584801	765.093551	0.018172	0.018763
RS	47	2.887903	2.584801	758.369405	0.018012	0.018536
RS	48	3.111865	2.679534	721.900792	0.017146	0.017615
RS	49	3.352614	2.679534	708.996079	0.016840	0.017263
RS	50	3.611409	2.759120	672.660661	0.015977	0.016372
RS	51	3.889602	2.759120	653.438218	0.015520	0.015897
RS	52	4.188648	2.818310	617.471064	0.014666	0.015038
RS	53	4.510109	2.818310	591.941577	0.014060	0.014435
RS	54	4.855665	2.886419	550.174035	0.013067	0.013456
RS	55	5.227123	2.886419	519.778373	0.012346	0.012749
RS	56	5.626424	2.886419	486.326507	0.011551	0.011970
RS	57	6.055655	2.886419	450.311579	0.010696	0.011128
RS	58	6.517059	3.634321	333.164207	0.007913	0.008349
RS	59	7.013049	3.634321	312.645553	0.007426	0.007863
RS	60	7.546217	3.634321	290.410729	0.006898	0.007331
RS	61	8.119348	3.634321	266.812195	0.006337	0.006761
RS	62	8.735439	3.634321	242.254707	0.005754	0.006163
RS	63	9.397710	3.634321	1263.546417	0.030011	0.032666
PA	4+25*2+4+6 0.065628673 0.023711688 9.397710340 66.976001826 2.270456877 0.934702258 0.590626350 0.519695053 0.538681622 0.613029819 0.747571004 0.943066195 1.189279216 1.475107708 1.784220416 2.076566415 2.296154959 2.409752465 2.428864133 2.395523631 2.354711111 2.336691797 2.353770167 2.406555589 2.488195822 2.584801072 2.679534013 2.759120274 2.818310061 2.886419393 3.634321281
//
IT	4932
RD	15
LK	-294741.076210
QD	-251.667657 -> -227.648575
RI	0.0019596083
TR	0.064297	0.023970
MT	9.510833
MM	C_pi: 1.937774, n_recomb: 43462.638439
RS	0	0.000000	86.892301	3.674021	0.000085	0.000002
RS	1	0.007516	86.892301	3.950168	0.000091	0.000020
RS	2	0.015597	86.892301	4.247073	0.000098	0.000061
RS	3	0.024285	86.892301	4.566295	0.000105	0.000102
RS	4	0.033626	2.448059	173.913083	0.004001	0.003557
RS	5	0.043669	2.448059	186.213119	0.004284	0.003724
RS	6	0.054467	0.986149	493.069449	0.011345	0.009524
RS	7	0.066076	0.986149	523.767639	0.012051	0.010356
RS	8	0.078558	0.607553	898.458509	0.020672	0.017957
RS	9	0.091978	0.607553	944.257927	0.021726	0.019463
RS	10	0.106407	0.527211	1139.461162	0.026217	0.023667
RS	11	0.121920	0.527211	1188.498530	0.027345	0.025063
RS	12	0.138599	0.542416	1202.723281	0.027673	0.025499
RS	13	0.156532	0.542416	1249.798899	0.028756	0.026843
RS	14	0.175812	0.614622	1145.765102	0.026362	0.024844
RS	15	0.196542	0.614622	1189.829690	0.027376	0.026160
RS	16	0.218829	0.748522	1015.429839	0.023363	0.022584
RS	17	0.242792	0.748522	1056.400320	0.024306	0.023753
RS	18	0.268556	0.945566	871.186565	0.020044	0.019790
RS	19	0.296256	0.945566	908.938298	0.020913	0.020793
RS	20	0.326038	1.196193	750.586490	0.017270	0.017321
RS	21	0.358058	1.196193	785.208552	0.018066	0.018200
RS	22	0.392485	1.489991	660.103941	0.015188	0.015417
RS	23	0.429499	1.489991	691.976135	0.015921	0.016196
RS	24	0.469295	1.810890	597.221526	0.013741	0.014058
RS	25	0.512082	1.810890	626.890963	0.014424	0.014752
RS	26	0.558086	2.116947	562.991292	0.012953	0.013290
RS	27	0.607546	2.116947	591.170165	0.013602	0.013933
RS	28	0.660724	2.347663	559.500178	0.012873	0.013208
RS	29	0.717899	2.347663	586.956783	0.013505	0.013847
RS	30	0.779371	2.465887	585.550739	0.013473	0.013833
RS	31	0.845463	2.465887	612.794107	0.014099	0.014501
RS	32	0.916522	2.482986	635.665424	0.014626	0.015068
RS	33	0.992922	2.482986	662.591850	0.015245	0.015763
RS	34	1.075064	2.444004	699.845080	0.016102	0.016681
RS	35	1.163380	2.444004	725.545901	0.016694	0.017363
RS	36	1.258333	2.397366	764.419506	0.017588	0.018320
RS	37	1.360423	2.397366	787.340132	0.018115	0.018922
RS	38	1.470186	2.375472	815.601771	0.018766	0.019608
RS	39	1.588198	2.375472	834.057889	0.019190	0.020066
RS	40	1.715081	2.391280	844.267387	0.019425	0.020292
RS	41	1.851499	2.391280	856.988550	0.019718	0.020571
RS	42	1.998170	2.445244	847.643155	0.019503	0.020306
RS	43	2.155865	2.445244	854.016663	0.019649	0.020403
RS	44	2.325412	2.530033	828.571315	0.019064	0.019747
RS	45	2.507702	2.530033	828.523518	0.019063	0.019679
RS	46	2.703692	2.630967	793.609333	0.018260	0.018807
RS	47	2.914412	2.630967	787.235875	0.018113	0.018598
RS	48	3.140970	2.730227	749.220018	0.017238	0.017672
RS	49	3.384556	2.730227	736.485153	0.016945	0.017338
RS	50	3.646449	2.813678	698.825912	0.016079	0.016445
RS	51	3.928026	2.813678	679.555861	0.015635	0.015986
RS	52	4.230765	2.875704	642.483459	0.014782	0.015130
RS	53	4.556258	2.875704	616.639142	0.014188	0.014541
RS	54	4.906215	2.947306	573.436204	0.013194	0.013561
RS	55	5.282473	2.947306	542.481710	0.012482	0.012865
RS	56	5.687010	2.947306	508.279422	0.011695	0.012095
RS	57	6.121952	2.947306	471.326903	0.010844	0.011260
RS	58	6.589583	3.746861	346.078240	0.007963	0.008380
RS	59	7.092361	3.746861	325.633756	0.007492	0.007913
RS	60	7.632926	3.746861	303.332827	0.006979	0.007398
RS	61	8.214119	3.746861	279.521059	0.006431	0.006843
RS	62	8.838994	3.746861	254.600965	0.005858	0.006257
RS	63	9.510833	3.746861	1353.714618	0.031147	0.033801
PA	4+25*2+4+6 0.064297316 0.023969773 9.510833185 86.892301304 2.448059344 0.986149497 0.607552751 0.527210632 0.542415646 0.614622354 0.748522065 0.945566016 1.196192641 1.489990656 1.810889898 2.116947109 2.347663059 2.465887470 2.482985542 2.444004053 2.397365682 2.375472276 2.391279607 2.445243589 2.530032923 2.630966685 2.730227455 2.813678021 2.875704273 2.947306454 3.746861182
//
IT	4986
RD	16
LK	-294693.832934
QD	-238.194242 -> -216.129806
RI	0.0016860088
TR	0.063045	0.024215
MT	9.619405
MM	C_pi: 1.978325, n_recomb: 44793.950945
RS	0	0.000000	111.771163	2.949159	0.000066	0.000001
RS	1	0.007535	111.771163	3.171457	0.000071	0.000015
RS	2	0.015638	111.771163	3.410516	0.000076	0.000049
RS	3	0.024351	111.771163	3.667603	0.000082	0.000081
RS	4	0.033721	2.624452	167.657460	0.003743	0.003407
RS	5	0.043797	2.624452	179.596361	0.004009	0.003550
RS	6	0.054632	1.038455	484.424630	0.010815	0.009215
RS	7	0.066283	1.038455	514.971908	0.011496	0.009971
RS	8	0.078813	0.624650	905.429742	0.020213	0.017690
RS	9	0.092286	0.624650	952.267081	0.021259	0.019153
RS	10	0.106775	0.534798	1165.405050	0.026017	0.023600
RS	11	0.122356	0.534798	1216.143484	0.027150	0.024979
RS	12	0.139110	0.546230	1240.158236	0.027686	0.025589
RS	13	0.157127	0.546230	1289.031557	0.028777	0.026923
RS	14	0.176502	0.616254	1187.103888	0.026501	0.025013
RS	15	0.197336	0.616254	1232.875739	0.027523	0.026328
RS	16	0.219740	0.749371	1053.835383	0.023526	0.022753
RS	17	0.243833	0.749371	1096.397060	0.024476	0.023927
RS	18	0.269741	0.947692	903.215564	0.020164	0.019906
RS	19	0.297600	0.947692	942.425119	0.021039	0.020915
RS	20	0.327560	1.202373	776.067637	0.017325	0.017369
RS	21	0.359776	1.202373	811.991395	0.018127	0.018251
RS	22	0.394420	1.503771	679.996665	0.015181	0.015397
RS	23	0.431675	1.503771	713.010454	0.015918	0.016177
RS	24	0.471737	1.836201	612.691967	0.013678	0.013978
RS	25	0.514817	1.836201	643.359848	0.014363	0.014671
RS	26	0.561144	2.155948	575.491384	0.012848	0.013163
RS	27	0.610961	2.155948	604.570095	0.013497	0.013804
RS	28	0.664532	2.397998	570.772227	0.012742	0.013050
RS	29	0.722139	2.397998	599.100413	0.013375	0.013686
RS	30	0.784087	2.521138	597.433642	0.013337	0.013664
RS	31	0.850703	2.521138	625.595260	0.013966	0.014328
RS	32	0.922339	2.536430	649.891101	0.014508	0.014908
RS	33	0.999372	2.536430	677.830960	0.015132	0.015600
RS	34	1.082209	2.491901	717.726118	0.016023	0.016549
RS	35	1.171289	2.491901	744.528525	0.016621	0.017232
RS	36	1.267081	2.439452	786.453383	0.017557	0.018228
RS	37	1.370090	2.439452	810.495852	0.018094	0.018837
RS	38	1.480861	2.413627	841.290502	0.018781	0.019559
RS	39	1.599979	2.413627	860.793514	0.019217	0.020028
RS	40	1.728073	2.428046	872.389166	0.019476	0.020279
RS	41	1.865818	2.428046	886.007678	0.019780	0.020572
RS	42	2.013942	2.483012	876.766141	0.019573	0.020319
RS	43	2.173228	2.483012	883.856376	0.019732	0.020432
RS	44	2.344515	2.570713	857.498160	0.019143	0.019776
RS	45	2.528710	2.570713	857.989193	0.019154	0.019726
RS	46	2.726783	2.675715	821.639152	0.018343	0.018849
RS	47	2.939781	2.675715	815.634962	0.018209	0.018657
RS	48	3.168829	2.779251	776.135045	0.017327	0.017728
RS	49	3.415135	2.779251	763.589227	0.017047	0.017410
RS	50	3.680000	2.866349	724.657865	0.016178	0.016517
RS	51	3.964823	2.866349	705.360286	0.015747	0.016073
RS	52	4.271107	2.931045	667.224911	0.014895	0.015220
RS	53	4.600470	2.931045	641.087266	0.014312	0.014644
RS	54	4.954651	3.005976	596.483063	0.013316	0.013663
RS	55	5.335519	3.005976	564.992192	0.012613	0.012978
RS	56	5.745085	3.005976	530.063977	0.011833	0.012217
RS	57	6.185512	3.005976	492.199805	0.010988	0.011388
RS	58	6.659125	3.856610	358.791709	0.008010	0.008410
RS	59	7.168425	3.856610	338.439436	0.007555	0.007960
RS	60	7.716101	3.856610	316.095474	0.007057	0.007462
RS	61	8.305044	3.856610	292.097918	0.006521	0.006921
RS	62	8.938364	3.856610	266.846096	0.005957	0.006347
RS	63	9.619405	3.856610	1444.877906	0.032256	0.034908
PA	4+25*2+4+6 0.063044583 0.024214848 9.619405059 111.771162663 2.624451590 1.038455364 0.624649906 0.534798195 0.546229674 0.616254194 0.749371453 0.947692371 1.202373377 1.503771183 1.836200798 2.155947796 2.397998423 2.521138394 2.536430389 2.491901371 2.439452005 2.413626596 2.428045860 2.483011819 2.570713194 2.675714968 2.779250818 2.866349154 2.931044884 3.005976368 3.856610396
//
IT	5066
RD	17
LK	-294650.422345
QD	-225.769779 -> -205.470076
RI	0.0014586914
TR	0.061864	0.024448
MT	9.723693
MM	C_pi: 2.017866, n_recomb: 46096.691764
RS	0	0.000000	142.681983	2.381545	0.000052	0.000001
RS	1	0.007553	142.681983	2.561533	0.000056	0.000012
RS	2	0.015677	142.681983	2.755132	0.000060	0.000039
RS	3	0.024414	142.681983	2.963373	0.000064	0.000065
RS	4	0.033812	2.798097	162.244295	0.003520	0.003274
RS	5	0.043919	2.798097	173.868361	0.003772	0.003398
RS	6	0.054789	1.091545	475.945322	0.010325	0.008923
RS	7	0.066481	1.091545	506.311434	0.010984	0.009611
RS	8	0.079055	0.641901	911.199139	0.019767	0.017423
RS	9	0.092580	0.641901	958.995330	0.020804	0.018845
RS	10	0.107126	0.542441	1189.754746	0.025810	0.023523
RS	11	0.122770	0.542441	1242.140201	0.026946	0.024884
RS	12	0.139597	0.550102	1276.198950	0.027685	0.025665
RS	13	0.157694	0.550102	1326.836236	0.028784	0.026989
RS	14	0.177158	0.617908	1227.510199	0.026629	0.025172
RS	15	0.198093	0.617908	1274.962640	0.027658	0.026485
RS	16	0.220608	0.750112	1091.728016	0.023683	0.022917
RS	17	0.244824	0.750112	1135.857205	0.024641	0.024096
RS	18	0.270870	0.949460	934.946956	0.020282	0.020023
RS	19	0.298882	0.949460	975.594522	0.021164	0.021037
RS	20	0.329011	1.207859	801.303970	0.017383	0.017420
RS	21	0.361415	1.207859	838.511974	0.018190	0.018306
RS	22	0.396267	1.516502	699.616765	0.015177	0.015382
RS	23	0.433751	1.516502	733.754261	0.015918	0.016164
RS	24	0.474066	1.860205	627.826482	0.013620	0.013904
RS	25	0.517426	1.860205	659.472048	0.014306	0.014597
RS	26	0.564062	2.193599	587.580923	0.012747	0.013043
RS	27	0.614220	2.193599	617.534627	0.013397	0.013682
RS	28	0.668167	2.447185	581.541023	0.012616	0.012901
RS	29	0.726188	2.447185	610.711881	0.013248	0.013533
RS	30	0.788592	2.575510	608.706857	0.013205	0.013502
RS	31	0.855709	2.575510	637.755623	0.013835	0.014162
RS	32	0.927896	2.589203	663.395451	0.014391	0.014752
RS	33	1.005535	2.589203	692.319176	0.015019	0.015442
RS	34	1.089038	2.539221	734.800383	0.015940	0.016418
RS	35	1.178849	2.539221	762.681183	0.016545	0.017103
RS	36	1.275443	2.480970	807.646500	0.017521	0.018136
RS	37	1.379334	2.480970	832.797530	0.018066	0.018751
RS	38	1.491071	2.451165	866.156895	0.018790	0.019509
RS	39	1.611248	2.451165	886.704071	0.019236	0.019988
RS	40	1.740502	2.464088	899.748422	0.019519	0.020264
RS	41	1.879519	2.464088	914.270302	0.019834	0.020569
RS	42	2.029037	2.519891	905.209270	0.019637	0.020329
RS	43	2.189848	2.519891	913.028245	0.019807	0.020456
RS	44	2.362805	2.610290	885.836560	0.019217	0.019803
RS	45	2.548826	2.610290	886.881786	0.019240	0.019769
RS	46	2.748897	2.719115	849.170161	0.018421	0.018889
RS	47	2.964081	2.719115	843.552093	0.018300	0.018714
RS	48	3.195518	2.826687	802.631555	0.017412	0.017781
RS	49	3.444435	2.826687	790.292482	0.017144	0.017479
RS	50	3.712154	2.917226	750.141035	0.016273	0.016587
RS	51	4.000094	2.917226	730.834711	0.015854	0.016157
RS	52	4.309783	2.984433	691.678414	0.015005	0.015307
RS	53	4.642864	2.984433	665.267894	0.014432	0.014743
RS	54	5.001103	3.062534	619.297640	0.013435	0.013762
RS	55	5.386400	3.062534	587.291892	0.012740	0.013087
RS	56	5.800800	3.062534	551.661413	0.011967	0.012334
RS	57	6.246500	3.062534	512.910863	0.011127	0.011511
RS	58	6.725865	3.963626	371.300177	0.008055	0.008438
RS	59	7.241438	3.963626	351.056398	0.007616	0.008005
RS	60	7.795953	3.963626	328.690527	0.007130	0.007522
RS	61	8.392351	3.963626	304.532590	0.006606	0.006995
RS	62	9.033797	3.963626	278.977910	0.006052	0.006432
RS	63	9.723693	3.963626	1536.856664	0.033340	0.035990
PA	4+25*2+4+6 0.061864138 0.024447822 9.723692585 142.681983451 2.798097100 1.091545456 0.641900550 0.542440894 0.550101971 0.617907998 0.750111837 0.949460184 1.207859059 1.516501759 1.860205391 2.193598588 2.447185272 2.575510251 2.589202943 2.539221489 2.480969701 2.451164573 2.464087629 2.519890811 2.610289746 2.719115313 2.826686819 2.917226239 2.984432995 3.062533936 3.963626106
//
IT	4290
RD	18
LK	-294610.472863
QD	-214.289369 -> -195.586844
RI	0.0012682490
TR	0.060750	0.024670
MT	9.823936
MM	C_pi: 2.056428, n_recomb: 47371.303308
RS	0	0.000000	180.802866	1.934506	0.000041	0.000001
RS	1	0.007571	180.802866	2.081070	0.000044	0.000010
RS	2	0.015714	180.802866	2.238747	0.000047	0.000031
RS	3	0.024474	180.802866	2.408381	0.000051	0.000052
RS	4	0.033898	2.968148	157.557109	0.003326	0.003157
RS	5	0.044035	2.968148	168.907298	0.003566	0.003265
RS	6	0.054939	1.145354	467.658048	0.009872	0.008648
RS	7	0.066669	1.145354	497.818729	0.010509	0.009274
RS	8	0.079286	0.659289	915.885510	0.019334	0.017159
RS	9	0.092859	0.659289	964.565595	0.020362	0.018542
RS	10	0.107460	0.550128	1212.595963	0.025598	0.023435
RS	11	0.123166	0.550128	1266.574614	0.026737	0.024780
RS	12	0.140061	0.554017	1310.897369	0.027673	0.025728
RS	13	0.158234	0.554017	1363.264527	0.028778	0.027042
RS	14	0.177784	0.619576	1266.997500	0.026746	0.025322
RS	15	0.198814	0.619576	1316.103670	0.027783	0.026632
RS	16	0.221436	0.750748	1129.112304	0.023835	0.023078
RS	17	0.245770	0.750748	1174.785121	0.024800	0.024260
RS	18	0.271947	0.950899	966.382433	0.020400	0.020140
RS	19	0.300106	0.950899	1008.447989	0.021288	0.021159
RS	20	0.330396	1.212695	826.305320	0.017443	0.017474
RS	21	0.362979	1.212695	864.780192	0.018255	0.018364
RS	22	0.398029	1.528242	718.977059	0.015177	0.015372
RS	23	0.435733	1.528242	754.220719	0.015921	0.016156
RS	24	0.476291	1.882956	642.644820	0.013566	0.013836
RS	25	0.519919	1.882956	675.247998	0.014254	0.014529
RS	26	0.566850	2.229947	599.281899	0.012651	0.012930
RS	27	0.617334	2.229947	630.086580	0.013301	0.013567
RS	28	0.671641	2.495240	591.837487	0.012494	0.012757
RS	29	0.730058	2.495240	621.823071	0.013127	0.013386
RS	30	0.792898	2.629014	619.404205	0.013076	0.013345
RS	31	0.860495	2.629014	649.309696	0.013707	0.014001
RS	32	0.933210	2.641304	676.214769	0.014275	0.014600
RS	33	1.011430	2.641304	706.092898	0.014905	0.015288
RS	34	1.095571	2.585965	751.100911	0.015856	0.016289
RS	35	1.186083	2.585965	780.036230	0.016466	0.016975
RS	36	1.283446	2.521926	828.023983	0.017479	0.018043
RS	37	1.388181	2.521926	854.268936	0.018033	0.018664
RS	38	1.500844	2.488090	890.221186	0.018792	0.019456
RS	39	1.622037	2.488090	911.807935	0.019248	0.019945
RS	40	1.752405	2.499419	926.357259	0.019555	0.020246
RS	41	1.892642	2.499419	941.786473	0.019881	0.020564
RS	42	2.043496	2.555909	932.978010	0.019695	0.020336
RS	43	2.205770	2.555909	941.535691	0.019876	0.020478
RS	44	2.380330	2.648803	913.588414	0.019286	0.019828
RS	45	2.568104	2.648803	915.201160	0.019320	0.019809
RS	46	2.770095	2.761225	876.199932	0.018496	0.018927
RS	47	2.987377	2.761225	870.983017	0.018386	0.018768
RS	48	3.221108	2.872606	828.704588	0.017494	0.017833
RS	49	3.472534	2.872606	816.588296	0.017238	0.017546
RS	50	3.742995	2.966390	775.268239	0.016366	0.016654
RS	51	4.033931	2.966390	755.970441	0.015958	0.016238
RS	52	4.346892	3.035957	715.834448	0.015111	0.015392
RS	53	4.683547	3.035957	689.170172	0.014548	0.014840
RS	54	5.045687	3.117078	641.868315	0.013550	0.013858
RS	55	5.435244	3.117078	609.368138	0.012864	0.013192
RS	56	5.854293	3.117078	573.058087	0.012097	0.012447
RS	57	6.305066	3.117078	533.445591	0.011261	0.011630
RS	58	6.789965	4.067960	383.602923	0.008098	0.008464
RS	59	7.311573	4.067960	363.482097	0.007673	0.008048
RS	60	7.872670	4.067960	341.113412	0.007201	0.007580
RS	61	8.476245	4.067960	316.818371	0.006688	0.007066
RS	62	9.125514	4.067960	290.987579	0.006143	0.006514
RS	63	9.823936	4.067960	1629.490280	0.034398	0.037046
PA	4+25*2+4+6 0.060750332 0.024669527 9.823936265 180.802866465 2.968148232 1.145353654 0.659289071 0.550127632 0.554016934 0.619575963 0.750748152 0.950898985 1.212695328 1.528242406 1.882955553 2.229946716 2.495239747 2.629013611 2.641304252 2.585965447 2.521925803 2.488089503 2.499418933 2.555908699 2.648802732 2.761225483 2.872606031 2.966389832 3.035957339 3.117077808 4.067959772
//
IT	3853
RD	19
LK	-294573.656754
QD	-203.660813 -> -186.407110
RI	0.0011073607
TR	0.059698	0.024881
MT	9.920323
MM	C_pi: 2.094033, n_recomb: 48618.146287
RS	0	0.000000	227.759063	1.578485	0.000032	0.000001
RS	1	0.007587	227.759063	1.698354	0.000035	0.000008
RS	2	0.015750	227.759063	1.827333	0.000038	0.000025
RS	3	0.024532	227.759063	1.966118	0.000040	0.000042
RS	4	0.033980	3.133359	153.523493	0.003158	0.003054
RS	5	0.044145	3.133359	164.637778	0.003386	0.003149
RS	6	0.055082	1.199770	459.596939	0.009453	0.008389
RS	7	0.066848	1.199770	489.533769	0.010069	0.008959
RS	8	0.079507	0.676803	919.588989	0.018915	0.016899
RS	9	0.093126	0.676803	969.081719	0.019933	0.018243
RS	10	0.107778	0.557847	1234.007296	0.025382	0.023339
RS	11	0.123543	0.557847	1289.525464	0.026524	0.024668
RS	12	0.140503	0.557965	1344.287801	0.027650	0.025780
RS	13	0.158750	0.557965	1398.350154	0.028762	0.027084
RS	14	0.178382	0.621250	1305.576003	0.026854	0.025462
RS	15	0.199502	0.621250	1356.308673	0.027897	0.026770
RS	16	0.222226	0.751287	1165.984064	0.023982	0.023234
RS	17	0.246673	0.751287	1213.176231	0.024953	0.024420
RS	18	0.272976	0.952031	997.523553	0.020518	0.020258
RS	19	0.301274	0.952031	1040.986744	0.021411	0.021282
RS	20	0.331718	1.216926	851.075125	0.017505	0.017532
RS	21	0.364473	1.216926	890.799336	0.018322	0.018425
RS	22	0.399713	1.539044	738.087990	0.015181	0.015367
RS	23	0.437626	1.539044	774.420466	0.015929	0.016153
RS	24	0.478416	1.904504	657.160215	0.013517	0.013774
RS	25	0.522301	1.904504	690.701376	0.014207	0.014467
RS	26	0.569516	2.265028	610.613766	0.012559	0.012823
RS	27	0.620312	2.265028	642.246107	0.013210	0.013458
RS	28	0.674963	2.542181	601.686221	0.012376	0.012620
RS	29	0.733759	2.542181	632.459360	0.013009	0.013246
RS	30	0.797017	2.681655	629.554695	0.012949	0.013194
RS	31	0.865075	2.681655	660.287071	0.013581	0.013847
RS	32	0.938295	2.692731	688.380842	0.014159	0.014453
RS	33	1.017071	2.692731	719.183993	0.014793	0.015138
RS	34	1.101824	2.632127	766.657600	0.015769	0.016162
RS	35	1.193007	2.632127	796.622921	0.016385	0.016849
RS	36	1.291108	2.562312	847.611030	0.017434	0.017951
RS	37	1.396653	2.562312	874.933929	0.017996	0.018576
RS	38	1.510204	2.524406	913.498429	0.018789	0.019402
RS	39	1.632372	2.524406	936.118438	0.019255	0.019899
RS	40	1.763808	2.534048	952.225009	0.019586	0.020226
RS	41	1.905216	2.534048	968.563575	0.019922	0.020555
RS	42	2.057353	2.591082	960.077073	0.019747	0.020341
RS	43	2.221032	2.591082	969.381389	0.019939	0.020496
RS	44	2.397130	2.686283	940.753130	0.019350	0.019851
RS	45	2.586589	2.686283	942.944828	0.019395	0.019846
RS	46	2.790422	2.802088	902.725150	0.018568	0.018963
RS	47	3.009720	2.802088	897.922629	0.018469	0.018819
RS	48	3.245656	2.917063	854.347942	0.017573	0.017883
RS	49	3.499493	2.917063	842.468875	0.017328	0.017610
RS	50	3.772589	3.013908	800.029957	0.016455	0.016720
RS	51	4.066404	3.013908	780.756677	0.016059	0.016316
RS	52	4.382512	3.085693	739.681767	0.015214	0.015474
RS	53	4.722602	3.085693	712.781748	0.014661	0.014933
RS	54	5.088496	3.169685	664.183452	0.013661	0.013951
RS	55	5.482150	3.169685	631.208240	0.012983	0.013294
RS	56	5.905671	3.169685	594.240353	0.012223	0.012556
RS	57	6.361324	3.169685	553.789520	0.011391	0.011745
RS	58	6.851549	4.169656	395.697508	0.008139	0.008490
RS	59	7.378967	4.169656	375.712626	0.007728	0.008089
RS	60	7.946400	4.169656	353.358579	0.007268	0.007635
RS	61	8.556885	4.169656	328.947962	0.006766	0.007133
RS	62	9.213688	4.169656	302.866048	0.006229	0.006592
RS	63	9.920323	4.169656	1722.624377	0.035432	0.038076
PA	4+25*2+4+6 0.059698239 0.024880773 9.920322847 227.759062878 3.133358929 1.199769574 0.676802820 0.557847223 0.557965306 0.621250500 0.751287277 0.952030731 1.216925865 1.539043535 1.904504494 2.265027818 2.542180645 2.681655260 2.692731171 2.632127195 2.562312173 2.524405622 2.534048333 2.591081584 2.686283353 2.802087868 2.917063133 3.013908038 3.085692690 3.169685274 4.169656002
//
IT	5118
RD	20
LK	-294539.684274
QD	-193.803433 -> -177.866708
RI	0.0009708850
TR	0.058703	0.025082
MT	10.013038
MM	C_pi: 2.130699, n_recomb: 49837.506270
RS	0	0.000000	285.050149	1.294703	0.000026	0.000001
RS	1	0.007603	285.050149	1.393236	0.000028	0.000006
RS	2	0.015784	285.050149	1.499275	0.000030	0.000020
RS	3	0.024586	285.050149	1.613395	0.000032	0.000034
RS	4	0.034058	3.292663	150.076461	0.003011	0.002964
RS	5	0.044251	3.292663	160.989772	0.003230	0.003048
RS	6	0.055218	1.254719	451.773214	0.009065	0.008145
RS	7	0.067019	1.254719	481.471968	0.009661	0.008665
RS	8	0.079717	0.694433	922.395703	0.018508	0.016642
RS	9	0.093380	0.694433	972.633325	0.019516	0.017949
RS	10	0.108082	0.565586	1254.071516	0.025163	0.023236
RS	11	0.123902	0.565586	1311.075950	0.026307	0.024550
RS	12	0.140925	0.561936	1376.411378	0.027618	0.025822
RS	13	0.159242	0.561936	1432.133745	0.028736	0.027117
RS	14	0.178952	0.622923	1343.258629	0.026953	0.025595
RS	15	0.200160	0.622923	1395.590184	0.028003	0.026900
RS	16	0.222980	0.751731	1202.343912	0.024125	0.023387
RS	17	0.247536	0.751731	1251.030752	0.025102	0.024577
RS	18	0.273958	0.952877	1028.367542	0.020634	0.020376
RS	19	0.302390	0.952877	1073.207598	0.021534	0.021404
RS	20	0.332983	1.220593	875.613205	0.017569	0.017592
RS	21	0.365901	1.220593	916.568979	0.018391	0.018489
RS	22	0.401323	1.548968	756.949770	0.015188	0.015366
RS	23	0.439437	1.548968	794.353654	0.015939	0.016154
RS	24	0.480449	1.924912	671.380564	0.013471	0.013718
RS	25	0.524580	1.924912	705.840368	0.014163	0.014411
RS	26	0.572065	2.298873	621.594543	0.012472	0.012722
RS	27	0.623161	2.298873	654.031889	0.013123	0.013356
RS	28	0.678141	2.588032	611.107930	0.012262	0.012490
RS	29	0.737302	2.588032	642.642148	0.012895	0.013112
RS	30	0.800960	2.733425	639.188703	0.012825	0.013049
RS	31	0.869458	2.733425	670.718790	0.013458	0.013698
RS	32	0.943164	2.743476	699.924040	0.014044	0.014309
RS	33	1.022474	2.743476	731.622972	0.014680	0.014992
RS	34	1.107813	2.677698	781.499091	0.015681	0.016037
RS	35	1.199640	2.677698	812.469337	0.016302	0.016725
RS	36	1.298449	2.602126	866.429657	0.017385	0.017858
RS	37	1.404770	2.602126	894.813307	0.017955	0.018488
RS	38	1.519175	2.560108	936.005826	0.018781	0.019346
RS	39	1.642277	2.560108	959.651054	0.019256	0.019852
RS	40	1.774739	2.567979	977.361534	0.019611	0.020204
RS	41	1.917271	2.567979	994.609512	0.019957	0.020544
RS	42	2.070640	2.625426	986.509232	0.019795	0.020344
RS	43	2.235669	2.625426	996.566162	0.019996	0.020512
RS	44	2.413245	2.722760	967.329009	0.019410	0.019871
RS	45	2.604322	2.722760	970.109219	0.019465	0.019880
RS	46	2.809925	2.841743	928.740550	0.018635	0.018998
RS	47	3.031161	2.841743	924.363958	0.018548	0.018867
RS	48	3.269216	2.960111	879.553408	0.017648	0.017931
RS	49	3.525370	2.960111	867.924513	0.017415	0.017672
RS	50	3.801000	3.059845	824.415082	0.016542	0.016783
RS	51	4.097584	3.059845	805.181091	0.016156	0.016392
RS	52	4.416718	3.133711	763.207242	0.015314	0.015554
RS	53	4.760114	3.133711	736.088508	0.014770	0.015023
RS	54	5.129618	3.220433	686.229316	0.013769	0.014041
RS	55	5.527215	3.220433	652.797625	0.013099	0.013393
RS	56	5.955040	3.220433	615.192897	0.012344	0.012662
RS	57	6.415392	3.220433	573.926735	0.011516	0.011855
RS	58	6.910743	4.268760	407.580450	0.008178	0.008514
RS	59	7.443755	4.268760	387.743170	0.007780	0.008128
RS	60	8.017291	4.268760	365.419715	0.007332	0.007687
RS	61	8.634431	4.268760	340.913464	0.006841	0.007197
RS	62	9.298491	4.268760	314.603821	0.006313	0.006666
RS	63	10.013038	4.268760	1816.101975	0.036440	0.039080
PA	4+25*2+4+6 0.058703337 0.025082285 10.013038267 285.050148911 3.292663069 1.254718699 0.694432949 0.565585762 0.561935699 0.622923340 0.751731496 0.952877373 1.220592626 1.548968436 1.924911729 2.298872787 2.588031738 2.733424590 2.743475908 2.677697850 2.602125932 2.560108265 2.567979403 2.625426062 2.722759783 2.841743156 2.960110690 3.059844887 3.133710945 3.220432836 4.268759922
//
IT	4529
RD	21
LK	-294508.297582
QD	-184.646321 -> -169.909060
RI	0.0008544350
TR	0.057761	0.025275
MT	10.102266
MM	C_pi: 2.166448, n_recomb: 51029.790813
RS	0	0.000000	354.701189	1.066783	0.000021	0.000000
RS	1	0.007618	354.701189	1.148137	0.000022	0.000005
RS	2	0.015816	354.701189	1.235703	0.000024	0.000016
RS	3	0.024639	354.701189	1.329956	0.000026	0.000028
RS	4	0.034133	3.445242	147.152871	0.002884	0.002884
RS	5	0.044351	3.445242	157.897014	0.003094	0.002961
RS	6	0.055348	1.310080	444.210767	0.008705	0.007915
RS	7	0.067182	1.310080	473.661742	0.009282	0.008389
RS	8	0.079917	0.712150	924.412679	0.018115	0.016389
RS	9	0.093623	0.712150	975.331877	0.019113	0.017662
RS	10	0.108373	0.573343	1272.842382	0.024943	0.023128
RS	11	0.124246	0.573343	1331.280094	0.026088	0.024426
RS	12	0.141329	0.565924	1407.297933	0.027578	0.025854
RS	13	0.159713	0.565924	1464.644791	0.028702	0.027140
RS	14	0.179497	0.624597	1380.042525	0.027044	0.025720
RS	15	0.200788	0.624597	1433.945140	0.028100	0.027022
RS	16	0.223702	0.752091	1238.184729	0.024264	0.023537
RS	17	0.248361	0.752091	1288.341352	0.025247	0.024729
RS	18	0.274898	0.953462	1058.913540	0.020751	0.020494
RS	19	0.303457	0.953462	1105.109486	0.021656	0.021527
RS	20	0.334192	1.223735	899.922444	0.017635	0.017654
RS	21	0.367267	1.223735	942.091961	0.018462	0.018555
RS	22	0.402863	1.558058	775.574362	0.015198	0.015369
RS	23	0.441170	1.558058	814.032561	0.015952	0.016158
RS	24	0.482395	1.944224	685.319207	0.013430	0.013666
RS	25	0.526761	1.944224	720.678824	0.014123	0.014359
RS	26	0.574506	2.331534	632.237454	0.012390	0.012626
RS	27	0.625889	2.331534	665.457757	0.013041	0.013258
RS	28	0.681185	2.632809	620.126305	0.012152	0.012364
RS	29	0.740694	2.632809	652.396002	0.012785	0.012984
RS	30	0.804737	2.784347	648.329407	0.012705	0.012908
RS	31	0.873658	2.784347	680.628685	0.013338	0.013554
RS	32	0.947829	2.793543	710.873746	0.013931	0.014169
RS	33	1.027650	2.793543	743.439565	0.014569	0.014850
RS	34	1.113552	2.722682	795.653707	0.015592	0.015914
RS	35	1.205998	2.722682	827.603533	0.016218	0.016603
RS	36	1.305486	2.641365	884.506595	0.017333	0.017765
RS	37	1.412553	2.641365	913.932885	0.017910	0.018400
RS	38	1.527777	2.595200	957.763733	0.018769	0.019290
RS	39	1.651777	2.595200	982.424752	0.019252	0.019804
RS	40	1.785224	2.601220	1001.781662	0.019631	0.020180
RS	41	1.928836	2.601220	1019.937426	0.019987	0.020530
RS	42	2.083389	2.658957	1012.284416	0.019837	0.020345
RS	43	2.249715	2.658957	1023.098110	0.020049	0.020525
RS	44	2.428711	2.758260	993.320564	0.019466	0.019890
RS	45	2.621343	2.758260	996.697079	0.019532	0.019912
RS	46	2.828649	2.880232	954.246401	0.018700	0.019031
RS	47	3.051748	2.880232	950.305645	0.018623	0.018914
RS	48	3.291841	3.001805	904.316692	0.017721	0.017978
RS	49	3.550225	3.001805	892.949593	0.017499	0.017731
RS	50	3.828291	3.104261	848.418244	0.016626	0.016845
RS	51	4.127540	3.104261	829.236994	0.016250	0.016465
RS	52	4.449585	3.180079	786.403433	0.015411	0.015631
RS	53	4.796163	3.180079	759.081808	0.014875	0.015110
RS	54	5.169143	3.269398	707.995868	0.013874	0.014128
RS	55	5.570535	3.269398	674.125379	0.013210	0.013488
RS	56	6.002505	3.269398	635.904000	0.012461	0.012764
RS	57	6.467381	3.269398	593.844817	0.011637	0.011962
RS	58	6.967670	4.365331	419.249723	0.008216	0.008538
RS	59	7.506070	4.365331	399.570531	0.007830	0.008165
RS	60	8.085485	4.365331	377.292289	0.007394	0.007737
RS	61	8.709038	4.365331	352.708904	0.006912	0.007259
RS	62	9.380092	4.365331	326.193452	0.006392	0.006737
RS	63	10.102266	4.365331	1909.784796	0.037425	0.040059
PA	4+25*2+4+6 0.057761489 0.025274703 10.102265780 354.701188944 3.445241898 1.310080271 0.712150468 0.573342652 0.565923894 0.624596824 0.752091204 0.953461690 1.223735410 1.558058456 1.944223702 2.331533707 2.632808723 2.784347063 2.793543331 2.722681701 2.641364841 2.595200386 2.601219897 2.658956971 2.758259557 2.880231791 3.001805068 3.104261036 3.180078512 3.269397681 4.365331070
//
IT	4531
RD	22
LK	-294479.266363
QD	-176.126209 -> -162.483383
RI	0.0007546247
TR	0.056869	0.025459
MT	10.188126
MM	C_pi: 2.201291, n_recomb: 52195.321606
RS	0	0.000000	439.274462	0.882176	0.000017	0.000000
RS	1	0.007632	439.274462	0.949584	0.000018	0.000004
RS	2	0.015847	439.274462	1.022148	0.000020	0.000013
RS	3	0.024688	439.274462	1.100265	0.000021	0.000023
RS	4	0.034205	3.590171	144.707300	0.002772	0.002815
RS	5	0.044447	3.590171	155.311907	0.002976	0.002885
RS	6	0.055472	1.365766	436.914484	0.008371	0.007698
RS	7	0.067337	1.365766	466.111061	0.008930	0.008131
RS	8	0.080109	0.729943	925.713487	0.017736	0.016142
RS	9	0.093855	0.729943	977.254374	0.018723	0.017380
RS	10	0.108650	0.581103	1290.400578	0.024723	0.023014
RS	11	0.124574	0.581103	1350.219293	0.025869	0.024298
RS	12	0.141714	0.569922	1436.982239	0.027531	0.025878
RS	13	0.160162	0.569922	1495.917619	0.028660	0.027154
RS	14	0.180018	0.626266	1415.935824	0.027128	0.025837
RS	15	0.201389	0.626266	1471.381293	0.028190	0.027137
RS	16	0.224392	0.752372	1273.498951	0.024399	0.023683
RS	17	0.249149	0.752372	1325.100061	0.025387	0.024878
RS	18	0.275797	0.953806	1089.153241	0.020867	0.020611
RS	19	0.304478	0.953806	1136.683657	0.021778	0.021649
RS	20	0.335348	1.226387	924.003156	0.017703	0.017719
RS	21	0.368575	1.226387	967.368365	0.018534	0.018623
RS	22	0.404337	1.566367	793.961250	0.015211	0.015376
RS	23	0.442828	1.566367	833.456580	0.015968	0.016167
RS	24	0.484258	1.962485	698.984512	0.013392	0.013618
RS	25	0.528849	1.962485	735.225398	0.014086	0.014312
RS	26	0.576843	2.363034	642.558234	0.012311	0.012535
RS	27	0.628500	2.363034	676.540041	0.012962	0.013166
RS	28	0.684100	2.676522	628.760815	0.012046	0.012244
RS	29	0.743944	2.676522	661.741088	0.012678	0.012861
RS	30	0.808355	2.834406	657.004159	0.012587	0.012772
RS	31	0.877681	2.834406	690.044811	0.013220	0.013415
RS	32	0.952299	2.842923	721.256942	0.013818	0.014032
RS	33	1.032611	2.842923	754.661022	0.014458	0.014711
RS	34	1.119053	2.767062	809.149328	0.015502	0.015793
RS	35	1.212093	2.767062	842.053070	0.016133	0.016482
RS	36	1.312233	2.680016	901.865115	0.017279	0.017673
RS	37	1.420016	2.680016	932.314989	0.017862	0.018313
RS	38	1.536026	2.629674	978.789325	0.018752	0.019232
RS	39	1.660889	2.629674	1004.455296	0.019244	0.019754
RS	40	1.795282	2.633768	1025.496497	0.019647	0.020154
RS	41	1.939932	2.633768	1044.556757	0.020012	0.020515
RS	42	2.095622	2.691679	1037.408764	0.019876	0.020344
RS	43	2.263194	2.691679	1048.981611	0.020097	0.020536
RS	44	2.443556	2.792797	1018.729342	0.019518	0.019907
RS	45	2.637682	2.792797	1022.708240	0.019594	0.019942
RS	46	2.846625	2.917581	979.239523	0.018761	0.019062
RS	47	3.071515	2.917581	975.743019	0.018694	0.018958
RS	48	3.313568	3.042181	928.632440	0.017791	0.018023
RS	49	3.574096	3.042181	917.537377	0.017579	0.017789
RS	50	3.854507	3.147200	872.031428	0.016707	0.016904
RS	51	4.156319	3.147200	852.915196	0.016341	0.016536
RS	52	4.481166	3.224847	809.259808	0.015504	0.015706
RS	53	4.830805	3.224847	781.750203	0.014977	0.015194
RS	54	5.207129	3.316634	729.472067	0.013976	0.014213
RS	55	5.612175	3.316634	695.179647	0.013319	0.013580
RS	56	6.048135	3.316634	656.361082	0.012575	0.012862
RS	57	6.517367	3.316634	613.530581	0.011755	0.012066
RS	58	7.022412	4.459401	430.702635	0.008252	0.008560
RS	59	7.566002	4.459401	411.190918	0.007878	0.008200
RS	60	8.151079	4.459401	388.971269	0.007452	0.007784
RS	61	8.780810	4.459401	364.327923	0.006980	0.007317
RS	62	9.458603	4.459401	337.627228	0.006469	0.006805
RS	63	10.188126	4.459401	2003.535010	0.038385	0.041014
PA	4+25*2+4+6 0.056869171 0.025458711 10.188126407 439.274462133 3.590171422 1.365766204 0.729943431 0.581102858 0.569922044 0.626265869 0.752372366 0.953805629 1.226386936 1.566366756 1.962485286 2.363034369 2.676522483 2.834405915 2.842922991 2.767061961 2.680016405 2.629674327 2.633768140 2.691679296 2.792797119 2.917581446 3.042181215 3.147200202 3.224847345 3.316634481 4.459400831
//
IT	5107
RD	23
LK	-294452.385273
QD	-168.187347 -> -155.544807
RI	0.0006690136
TR	0.056022	0.025635
MT	10.270927
MM	C_pi: 2.235266, n_recomb: 53334.332477
RS	0	0.000000	541.038830	0.732744	0.000014	0.000000
RS	1	0.007646	541.038830	0.788837	0.000015	0.000003
RS	2	0.015876	541.038830	0.849229	0.000016	0.000011
RS	3	0.024736	541.038830	0.914252	0.000017	0.000019
RS	4	0.034273	3.726924	142.690171	0.002675	0.002755
RS	5	0.044539	3.726924	153.182245	0.002872	0.002819
RS	6	0.055590	1.421684	429.889710	0.008060	0.007493
RS	7	0.067486	1.421684	458.828194	0.008603	0.007889
RS	8	0.080292	0.747800	926.370009	0.017369	0.015899
RS	9	0.094077	0.747800	978.476450	0.018346	0.017106
RS	10	0.108916	0.588854	1306.825115	0.024503	0.022897
RS	11	0.124889	0.588854	1367.973792	0.025649	0.024166
RS	12	0.142084	0.573923	1465.506917	0.027478	0.025894
RS	13	0.160593	0.573923	1525.994870	0.028612	0.027161
RS	14	0.180517	0.627929	1450.949601	0.027205	0.025948
RS	15	0.201965	0.627929	1507.909685	0.028273	0.027244
RS	16	0.225053	0.752589	1308.273056	0.024530	0.023825
RS	17	0.249906	0.752589	1361.293220	0.025524	0.025022
RS	18	0.276659	0.953931	1119.083172	0.020982	0.020729
RS	19	0.305457	0.953931	1167.926503	0.021898	0.021770
RS	20	0.336458	1.228599	947.845139	0.017772	0.017786
RS	21	0.369828	1.228599	992.387794	0.018607	0.018692
RS	22	0.405750	1.573945	812.114704	0.015227	0.015385
RS	23	0.444419	1.573945	852.630193	0.015987	0.016178
RS	24	0.486044	1.979761	712.381880	0.013357	0.013574
RS	25	0.530852	1.979761	749.485859	0.014053	0.014268
RS	26	0.579086	2.393433	652.567516	0.012235	0.012449
RS	27	0.631007	2.393433	687.289983	0.012886	0.013079
RS	28	0.686899	2.719208	637.029766	0.011944	0.012129
RS	29	0.747064	2.719208	670.696546	0.012575	0.012743
RS	30	0.811828	2.883649	665.230397	0.012473	0.012641
RS	31	0.881545	2.883649	698.985270	0.013106	0.013280
RS	32	0.956592	2.891638	731.098762	0.013708	0.013900
RS	33	1.037377	2.891638	765.312952	0.014349	0.014576
RS	34	1.124339	2.810865	822.009691	0.015412	0.015674
RS	35	1.217949	2.810865	855.841617	0.016047	0.016364
RS	36	1.318717	2.718108	918.525743	0.017222	0.017581
RS	37	1.427189	2.718108	949.979498	0.017812	0.018225
RS	38	1.543955	2.663563	999.097162	0.018733	0.019174
RS	39	1.669649	2.663563	1025.756165	0.019233	0.019703
RS	40	1.804953	2.665662	1048.515349	0.019659	0.020127
RS	41	1.950602	2.665662	1068.475472	0.020034	0.020498
RS	42	2.107387	2.723642	1061.885803	0.019910	0.020342
RS	43	2.276159	2.723642	1074.218782	0.020141	0.020545
RS	44	2.457835	2.826435	1043.553939	0.019566	0.019923
RS	45	2.653403	2.826435	1048.139972	0.019652	0.019970
RS	46	2.863922	2.953866	1003.715601	0.018819	0.019092
RS	47	3.090538	2.953866	1000.670511	0.018762	0.019000
RS	48	3.334480	3.081326	952.493302	0.017859	0.018066
RS	49	3.597074	3.081326	941.679431	0.017656	0.017844
RS	50	3.879745	3.188763	895.244100	0.016786	0.016962
RS	51	4.184028	3.188763	876.204346	0.016429	0.016604
RS	52	4.511577	3.268128	831.763738	0.015595	0.015779
RS	53	4.864169	3.268128	804.080478	0.015076	0.015276
RS	54	5.243720	3.362263	750.644319	0.014074	0.014295
RS	55	5.652290	3.362263	715.946446	0.013424	0.013670
RS	56	6.092099	3.362263	676.549823	0.012685	0.012958
RS	57	6.565534	3.362263	632.969447	0.011868	0.012165
RS	58	7.075168	4.551100	441.934654	0.008286	0.008581
RS	59	7.623767	4.551100	422.599032	0.007924	0.008234
RS	60	8.214311	4.551100	400.450441	0.007508	0.007829
RS	61	8.850007	4.551100	375.763284	0.007045	0.007373
RS	62	9.534307	4.551100	348.896839	0.006542	0.006870
RS	63	10.270927	4.551100	2097.212960	0.039322	0.041944
PA	4+25*2+4+6 0.056022290 0.025634536 10.270927476 541.038829992 3.726923586 1.421683666 0.747799992 0.588854491 0.573923166 0.627928623 0.752588698 0.953931384 1.228599185 1.573944822 1.979760830 2.393432710 2.719207817 2.883648966 2.891637561 2.810864662 2.718107706 2.663562942 2.665662430 2.723642115 2.826434767 2.953865626 3.081325607 3.188762894 3.268128210 3.362263367 4.551100317
//
IT	4755
RD	24
LK	-294427.469721
QD	-160.779899 -> -149.053067
RI	0.0005950739
TR	0.055218	0.025803
MT	10.350699
MM	C_pi: 2.268383, n_recomb: 54447.424605
RS	0	0.000000	664.157134	0.610048	0.000011	0.000000
RS	1	0.007659	664.157134	0.656831	0.000012	0.000003
RS	2	0.015904	664.157134	0.707206	0.000013	0.000009
RS	3	0.024781	664.157134	0.761450	0.000014	0.000016
RS	4	0.034338	3.854630	141.075750	0.002591	0.002702
RS	5	0.044627	3.854630	151.481123	0.002782	0.002763
RS	6	0.055704	1.477704	423.148346	0.007772	0.007300
RS	7	0.067629	1.477704	451.827916	0.008298	0.007662
RS	8	0.080468	0.765708	926.445393	0.017015	0.015662
RS	9	0.094290	0.765708	979.064509	0.017982	0.016838
RS	10	0.109170	0.596607	1322.142559	0.024283	0.022776
RS	11	0.125190	0.596607	1384.570359	0.025429	0.024031
RS	12	0.142437	0.577932	1492.884272	0.027419	0.025903
RS	13	0.161005	0.577932	1554.888631	0.028558	0.027161
RS	14	0.180995	0.629590	1485.080657	0.027275	0.026052
RS	15	0.202516	0.629590	1543.527091	0.028349	0.027345
RS	16	0.225686	0.752741	1342.514754	0.024657	0.023964
RS	17	0.250630	0.752741	1396.928584	0.025656	0.025164
RS	18	0.277484	0.953864	1148.693858	0.021097	0.020846
RS	19	0.306395	0.953864	1198.828373	0.022018	0.021891
RS	20	0.337521	1.230395	971.457426	0.017842	0.017854
RS	21	0.371030	1.230395	1017.159407	0.018681	0.018764
RS	22	0.407106	1.580836	830.039745	0.015245	0.015398
RS	23	0.445944	1.580836	871.558599	0.016007	0.016192
RS	24	0.487758	1.996086	725.523988	0.013325	0.013535
RS	25	0.532773	1.996086	763.473393	0.014022	0.014229
RS	26	0.581237	2.422754	662.281724	0.012164	0.012368
RS	27	0.633412	2.422754	697.724722	0.012815	0.012996
RS	28	0.689583	2.760888	644.950854	0.011845	0.012018
RS	29	0.750057	2.760888	679.280853	0.012476	0.012630
RS	30	0.815162	2.932046	673.039789	0.012361	0.012515
RS	31	0.885253	2.932046	707.482745	0.012994	0.013151
RS	32	0.960712	2.939669	740.429782	0.013599	0.013771
RS	33	1.041951	2.939669	775.426572	0.014242	0.014445
RS	34	1.129412	2.854066	834.267754	0.015322	0.015558
RS	35	1.223572	2.854066	869.002287	0.015960	0.016248
RS	36	1.324942	2.755621	934.518431	0.017164	0.017491
RS	37	1.434077	2.755621	966.955942	0.017759	0.018138
RS	38	1.551571	2.696842	1018.716738	0.018710	0.019115
RS	39	1.678063	2.696842	1046.355880	0.019218	0.019651
RS	40	1.814243	2.696886	1070.861817	0.019668	0.020099
RS	41	1.960853	2.696886	1091.715869	0.020051	0.020479
RS	42	2.118691	2.754836	1085.733545	0.019941	0.020338
RS	43	2.288619	2.754836	1098.826192	0.020181	0.020551
RS	44	2.471560	2.859166	1067.809338	0.019612	0.019937
RS	45	2.668514	2.859166	1073.005672	0.019707	0.019995
RS	46	2.880551	2.989087	1027.685056	0.018875	0.019121
RS	47	3.108829	2.989087	1025.097017	0.018827	0.019040
RS	48	3.354589	3.119248	975.905902	0.017924	0.018108
RS	49	3.619173	3.119248	965.380945	0.017731	0.017897
RS	50	3.904021	3.228965	918.059705	0.016861	0.017018
RS	51	4.210684	3.228965	899.106545	0.016513	0.016670
RS	52	4.540835	3.309939	853.916626	0.015683	0.015849
RS	53	4.896272	3.309939	826.072678	0.015172	0.015355
RS	54	5.278931	3.406308	771.511259	0.014170	0.014375
RS	55	5.690898	3.406308	736.423244	0.013525	0.013756
RS	56	6.134417	3.406308	696.466564	0.012792	0.013050
RS	57	6.611905	3.406308	652.156703	0.011978	0.012262
RS	58	7.125963	4.640428	452.948405	0.008319	0.008601
RS	59	7.679392	4.640428	433.796318	0.007967	0.008265
RS	60	8.275207	4.640428	411.729926	0.007562	0.007872
RS	61	8.916656	4.640428	387.013684	0.007108	0.007426
RS	62	9.607232	4.640428	359.999513	0.006612	0.006932
RS	63	10.350699	4.640428	2190.717739	0.040235	0.042850
PA	4+25*2+4+6 0.055218280 0.025802909 10.350698931 664.157133616 3.854630331 1.477704247 0.765708406 0.596606758 0.577931854 0.629589804 0.752741170 0.953863779 1.230394570 1.580836055 1.996085829 2.422753987 2.760887645 2.932045931 2.939669461 2.854066344 2.755620577 2.696841889 2.696885727 2.754836077 2.859166203 2.989086547 3.119248180 3.228965269 3.309938947 3.406307909 4.640427633
//
IT	5000
RD	25
LK	-294404.354121
QD	-153.858870 -> -142.971560
RI	0.0005313571
TR	0.054454	0.025964
MT	10.427615
MM	C_pi: 2.300659, n_recomb: 55534.883165
RS	0	0.000000	811.082936	0.510053	0.000009	0.000000
RS	1	0.007671	811.082936	0.549233	0.000010	0.000002
RS	2	0.015931	811.082936	0.591426	0.000011	0.000007
RS	3	0.024825	811.082936	0.636866	0.000011	0.000013
RS	4	0.034401	3.973125	139.820768	0.002518	0.002657
RS	5	0.044711	3.973125	150.162765	0.002704	0.002715
RS	6	0.055813	1.533768	416.679540	0.007503	0.007117
RS	7	0.067766	1.533768	445.100765	0.008015	0.007449
RS	8	0.080636	0.783652	926.003930	0.016674	0.015431
RS	9	0.094493	0.783652	979.086361	0.017630	0.016577
RS	10	0.109414	0.604340	1336.441130	0.024065	0.022653
RS	11	0.125479	0.604340	1400.098712	0.025211	0.023894
RS	12	0.142776	0.581941	1519.153908	0.027355	0.025905
RS	13	0.161400	0.581941	1582.638437	0.028498	0.027154
RS	14	0.181454	0.631246	1518.339160	0.027340	0.026150
RS	15	0.203045	0.631246	1578.243523	0.028419	0.027440
RS	16	0.226293	0.752838	1376.213377	0.024781	0.024100
RS	17	0.251324	0.752838	1431.995269	0.025786	0.025301
RS	18	0.278276	0.953618	1177.980648	0.021212	0.020963
RS	19	0.307295	0.953618	1229.384377	0.022137	0.022012
RS	20	0.338540	1.231807	994.834213	0.017914	0.017924
RS	21	0.372183	1.231807	1041.677181	0.018757	0.018837
RS	22	0.408406	1.587079	847.739189	0.015265	0.015413
RS	23	0.447408	1.587079	890.244681	0.016030	0.016209
RS	24	0.489402	2.011507	738.415397	0.013296	0.013498
RS	25	0.534617	2.011507	777.192800	0.013995	0.014193
RS	26	0.583302	2.451037	671.710296	0.012095	0.012290
RS	27	0.635721	2.451037	707.854175	0.012746	0.012918
RS	28	0.692161	2.801586	652.538494	0.011750	0.011912
RS	29	0.752931	2.801586	687.509076	0.012380	0.012521
RS	30	0.818363	2.979618	680.448985	0.012253	0.012392
RS	31	0.888814	2.979618	715.554506	0.012885	0.013025
RS	32	0.964671	2.987029	749.270912	0.013492	0.013645
RS	33	1.046346	2.987029	785.023227	0.014136	0.014317
RS	34	1.134287	2.896671	845.946113	0.015233	0.015443
RS	35	1.228975	2.896671	881.557679	0.015874	0.016134
RS	36	1.330926	2.792557	949.864871	0.017104	0.017401
RS	37	1.440698	2.792557	983.265477	0.017705	0.018052
RS	38	1.558892	2.729523	1037.663022	0.018685	0.019057
RS	39	1.686153	2.729523	1066.268468	0.019200	0.019599
RS	40	1.823176	2.727453	1092.546738	0.019673	0.020070
RS	41	1.970711	2.727453	1114.287559	0.020065	0.020458
RS	42	2.129564	2.785283	1108.957998	0.019969	0.020333
RS	43	2.300604	2.785283	1122.808514	0.020218	0.020556
RS	44	2.484764	2.891026	1091.495640	0.019654	0.019950
RS	45	2.683053	2.891026	1097.304239	0.019759	0.020019
RS	46	2.896553	3.023290	1051.144545	0.018928	0.019148
RS	47	3.126431	3.023290	1049.018125	0.018889	0.019078
RS	48	3.373944	3.156000	998.865411	0.017986	0.018149
RS	49	3.640446	3.156000	988.636065	0.017802	0.017947
RS	50	3.927391	3.267867	940.471102	0.016935	0.017072
RS	51	4.236350	3.267867	921.613783	0.016595	0.016734
RS	52	4.569010	3.350350	875.708510	0.015769	0.015917
RS	53	4.927189	3.350350	847.716266	0.015265	0.015431
RS	54	5.312847	3.448841	792.062969	0.014262	0.014452
RS	55	5.728089	3.448841	756.599563	0.013624	0.013840
RS	56	6.175187	3.448841	716.100323	0.012895	0.013139
RS	57	6.656584	3.448841	671.080943	0.012084	0.012355
RS	58	7.174910	4.727458	463.740865	0.008350	0.008620
RS	59	7.733000	4.727458	444.779031	0.008009	0.008296
RS	60	8.333903	4.727458	422.805133	0.007613	0.007913
RS	61	8.980903	4.727458	398.073596	0.007168	0.007477
RS	62	9.677538	4.727458	370.928739	0.006679	0.006992
RS	63	10.427615	4.727458	2283.928496	0.041126	0.043733
PA	4+25*2+4+6 0.054454146 0.025964211 10.427615288 811.082935744 3.973124511 1.533767679 0.783651958 0.604340214 0.581940845 0.631246373 0.752838082 0.953618167 1.231807338 1.587079038 2.011507496 2.451037041 2.801585735 2.979617969 2.987028771 2.896671458 2.792556619 2.729522813 2.727452717 2.785282888 2.891026485 3.023289652 3.156000434 3.267867093 3.350349789 3.448840629 4.727457834
//
CC
CC	Brief Description of the file format:
CC	  CC  comments
CC	  MM  useful-messages
CC	  RD  round-of-iterations
CC	  LL  \log[P(sequence)]
CC	  QD  Q-before-opt Q-after-opt
CC	  TR  \theta_0 \rho_0
CC	  RS  k t_k \lambda_k \pi_k \sum_{l\not=k}A_{kl} A_{kk}
CC	  DC  begin end best-k t_k+\Delta_k max-prob
CC
MM	Version: 0.6.5-r67
MM	pattern:4+25*2+4+6, n:63, n_free_lambdas:28
MM	n_iterations:25, skip:1, max_t:5, theta/rho:5
MM	is_decoding:0
MM	n_seqs:17, sum_L:1068985, sum_n:113920
RD	0
LK	0.000000
QD	0.000000 -> 0.000000
RI	inf
TR	0.112685	0.022537
MT	5.000000
MM	C_pi: 1.000000, n_recomb: 23823.362469
RS	0	0.000000	1.000000	151.227571	0.006348	0.000000
RS	1	0.006440	1.000000	159.911995	0.006712	0.000000
RS	2	0.013294	1.000000	169.023582	0.007095	0.000000
RS	3	0.020590	1.000000	178.573875	0.007496	0.000000
RS	4	0.028356	1.000000	188.573344	0.007915	0.000000
RS	5	0.036622	1.000000	199.031143	0.008354	0.000000
RS	6	0.045421	1.000000	209.954820	0.008813	0.000000
RS	7	0.054785	1.000000	221.350011	0.009291	0.000000
RS	8	0.064753	1.000000	233.220093	0.009790	0.000000
RS	9	0.075363	1.000000	245.565801	0.010308	0.000000
RS	10	0.086656	1.000000	258.384817	0.010846	0.000000
RS	11	0.098677	1.000000	271.671313	0.011404	0.000000
RS	12	0.111471	1.000000	285.415467	0.011980	0.000000
RS	13	0.125090	1.000000	299.602936	0.012576	0.000000
RS	14	0.139585	1.000000	314.214304	0.013189	0.000000
RS	15	0.155014	1.000000	329.224493	0.013819	0.000000
RS	16	0.171437	1.000000	344.602148	0.014465	0.000000
RS	17	0.188917	1.000000	360.309016	0.015124	0.000000
RS	18	0.207523	1.000000	376.299293	0.015795	0.000000
RS	19	0.227327	1.000000	392.518994	0.016476	0.000000
RS	20	0.248406	1.000000	408.905322	0.017164	0.000000
RS	21	0.270843	1.000000	425.386074	0.017856	0.000000
RS	22	0.294725	1.000000	441.879094	0.018548	0.000000
RS	23	0.320144	1.000000	458.291811	0.019237	0.000000
RS	24	0.347201	1.000000	474.520861	0.019918	0.000000
RS	25	0.376000	1.000000	490.451860	0.020587	0.000000
RS	26	0.406654	1.000000	505.959331	0.021238	0.000000
RS	27	0.439282	1.000000	520.906846	0.021865	0.000000
RS	28	0.474011	1.000000	535.147416	0.022463	0.000000
RS	29	0.510976	1.000000	548.524163	0.023025	0.000000
RS	30	0.550322	1.000000	560.871345	0.023543	0.000000
RS	31	0.592202	1.000000	572.015751	0.024011	0.000000
RS	32	0.636779	1.000000	581.778523	0.024421	0.000000
RS	33	0.684227	1.000000	589.977444	0.024765	0.000000
RS	34	0.734730	1.000000	596.429712	0.025035	0.000000
RS	35	0.788485	1.000000	600.955224	0.025225	0.000000
RS	36	0.845702	1.000000	603.380366	0.025327	0.000000
RS	37	0.906604	1.000000	603.542300	0.025334	0.000000
RS	38	0.971428	1.000000	601.293687	0.025240	0.000000
RS	39	1.040426	1.000000	596.507783	0.025039	0.000000
RS	40	1.113868	1.000000	589.083798	0.024727	0.000000
RS	41	1.192040	1.000000	578.952359	0.024302	0.000000
RS	42	1.275245	1.000000	566.080907	0.023762	0.000000
RS	43	1.363809	1.000000	550.478780	0.023107	0.000000
RS	44	1.458076	1.000000	532.201739	0.022339	0.000000
RS	45	1.558414	1.000000	511.355625	0.021464	0.000000
RS	46	1.665214	1.000000	488.098845	0.020488	0.000000
RS	47	1.778891	1.000000	462.643369	0.019420	0.000000
RS	48	1.899889	1.000000	435.253935	0.018270	0.000000
RS	49	2.028679	1.000000	406.245210	0.017052	0.000000
RS	50	2.165763	1.000000	375.976717	0.015782	0.000000
RS	51	2.311675	1.000000	344.845448	0.014475	0.000000
RS	52	2.466983	1.000000	313.276200	0.013150	0.000000
RS	53	2.632293	1.000000	281.709838	0.011825	0.000000
RS	54	2.808249	1.000000	250.589855	0.010519	0.000000
RS	55	2.995536	1.000000	220.347774	0.009249	0.000000
RS	56	3.194884	1.000000	191.388106	0.008034	0.000000
RS	57	3.407070	1.000000	164.073701	0.006887	0.000000
RS	58	3.632920	1.000000	138.712430	0.005823	0.000000
RS	59	3.873315	1.000000	115.546107	0.004850	0.000000
RS	60	4.129191	1.000000	94.742536	0.003977	0.000000
RS	61	4.401545	1.000000	76.391333	0.003207	0.000000
RS	62	4.691438	1.000000	60.503985	0.002540	0.000000
RS	63	5.000000	1.000000	169.463942	0.007113	0.000000
PA	4+25*2+4+6 0.112685478 0.022537096 5.000000000 1.000000000 1.000000000 1.000000000 1.000000000 1.000000000 1.000000000 1.000000000 1.000000000 1.000000000 1.000000000 1.000000000 1.000000000 1.000000000 1.000000000 1.000000000 1.000000000 1.000000000 1.000000000 1.000000000 1.000000000 1.000000000 1.000000000 1.000000000 1.000000000 1.000000000 1.000000000 1.000000000 1.000000000
//
IT	4459
RD	1
LK	-314970.824173
QD	-1642.528824 -> -891.813227
RI	0.0499941650
TR	0.094860	0.019300
MT	6.446877
MM	C_pi: 1.122747, n_recomb: 22915.883059
RS	0	0.000000	0.608748	254.143569	0.011090	0.000252
RS	1	0.006863	0.608748	268.454798	0.011715	0.002509
RS	2	0.014196	0.608748	283.346453	0.012365	0.006597
RS	3	0.022033	0.608748	298.810084	0.013039	0.010043
RS	4	0.030408	0.505283	378.729543	0.016527	0.012280
RS	5	0.039357	0.505283	397.409879	0.017342	0.014198
RS	6	0.048921	0.504756	416.921087	0.018194	0.016158
RS	7	0.059141	0.504756	436.345122	0.019041	0.017974
RS	8	0.070062	0.530457	434.169606	0.018946	0.019450
RS	9	0.081733	0.530457	453.580319	0.019793	0.020531
RS	10	0.094205	0.578747	434.099228	0.018943	0.021228
RS	11	0.107532	0.578747	453.032920	0.019769	0.021553
RS	12	0.121774	0.646458	423.164198	0.018466	0.021540
RS	13	0.136994	0.646458	441.394265	0.019261	0.021265
RS	14	0.153258	0.729964	407.687098	0.017791	0.020822
RS	15	0.170638	0.729964	425.142319	0.018552	0.020283
RS	16	0.189211	0.823626	392.874066	0.017144	0.019696
RS	17	0.209059	0.823626	409.583065	0.017873	0.019095
RS	18	0.230268	0.920975	381.772753	0.016660	0.018511
RS	19	0.252933	0.920975	397.809999	0.017360	0.017966
RS	20	0.277154	1.016056	375.572104	0.016389	0.017477
RS	21	0.303037	1.016056	391.011966	0.017063	0.017052
RS	22	0.330696	1.104481	374.258992	0.016332	0.016694
RS	23	0.360253	1.104481	389.140704	0.016981	0.016404
RS	24	0.391839	1.183235	377.356430	0.016467	0.016180
RS	25	0.425592	1.183235	391.662146	0.017091	0.016025
RS	26	0.461661	1.250240	384.288161	0.016770	0.015938
RS	27	0.500206	1.250240	397.926538	0.017365	0.015923
RS	28	0.541396	1.304466	394.354449	0.017209	0.015978
RS	29	0.585413	1.304466	407.143938	0.017767	0.016103
RS	30	0.632450	1.346249	406.581849	0.017742	0.016292
RS	31	0.682716	1.346249	418.236587	0.018251	0.016538
RS	32	0.736431	1.377132	419.677865	0.018314	0.016833
RS	33	0.793832	1.377132	429.803523	0.018756	0.017165
RS	34	0.855173	1.399441	432.056990	0.018854	0.017519
RS	35	0.920723	1.399441	440.163091	0.019208	0.017881
RS	36	0.990772	1.415695	441.956106	0.019286	0.018233
RS	37	1.065627	1.415695	447.488292	0.019527	0.018559
RS	38	1.145620	1.428108	447.608659	0.019533	0.018842
RS	39	1.231103	1.428108	449.999386	0.019637	0.019068
RS	40	1.322452	1.438332	447.417155	0.019524	0.019225
RS	41	1.420070	1.438332	446.150172	0.019469	0.019301
RS	42	1.524387	1.447451	440.095675	0.019205	0.019288
RS	43	1.635863	1.447451	434.778963	0.018973	0.019179
RS	44	1.754989	1.456020	424.812299	0.018538	0.018972
RS	45	1.882290	1.456020	415.250691	0.018121	0.018667
RS	46	2.018328	1.464069	401.319833	0.017513	0.018269
RS	47	2.163701	1.464069	387.575125	0.016913	0.017784
RS	48	2.319051	1.471310	369.982817	0.016145	0.017219
RS	49	2.485062	1.471310	352.418138	0.015379	0.016579
RS	50	2.662466	1.477510	331.739144	0.014476	0.015869
RS	51	2.852044	1.477510	311.048010	0.013573	0.015096
RS	52	3.054633	1.482734	288.096861	0.012572	0.014265
RS	53	3.271124	1.482734	265.302303	0.011577	0.013382
RS	54	3.502473	1.490074	240.735127	0.010505	0.012454
RS	55	3.749698	1.490074	217.240139	0.009480	0.011491
RS	56	4.013889	1.490074	193.777828	0.008456	0.010503
RS	57	4.296211	1.490074	170.720709	0.007450	0.009501
RS	58	4.597907	1.543037	143.848458	0.006277	0.008497
RS	59	4.920308	1.543037	124.256599	0.005422	0.007508
RS	60	5.264835	1.543037	105.777989	0.004616	0.006549
RS	61	5.633004	1.543037	88.653988	0.003869	0.005636
RS	62	6.026440	1.543037	73.074220	0.003189	0.004784
RS	63	6.446877	1.543037	237.052668	0.010344	0.017325
PA	4+25*2+4+6 0.094859895 0.019300264 6.446876526 0.608748436 0.505283356 0.504755974 0.530456543 0.578746796 0.646457672 0.729964256 0.823625684 0.920974731 1.016056061 1.104480863 1.183235168 1.250240326 1.304466248 1.346248627 1.377132416 1.399440765 1.415695190 1.428108215 1.438331604 1.447450638 1.456020355 1.464069366 1.471309900 1.477510452 1.482734203 1.490073681 1.543037117
//
IT	4890
RD	2
LK	-313799.388379
QD	-922.396308 -> -671.672863
RI	0.0471700217
TR	0.086831	0.018538
MT	7.251039
MM	C_pi: 1.236980, n_recomb: 24234.935528
RS	0	0.000000	0.737274	228.330049	0.009422	0.000186
RS	1	0.007059	0.737274	242.053962	0.009988	0.001765
RS	2	0.014617	0.737274	256.424501	0.010581	0.004832
RS	3	0.022708	0.737274	271.446180	0.011201	0.007828
RS	4	0.031371	0.472020	446.889249	0.018440	0.011943
RS	5	0.040645	0.472020	468.846038	0.019346	0.013986
RS	6	0.050573	0.438486	528.289377	0.021799	0.016235
RS	7	0.061203	0.438486	551.623556	0.022762	0.018689
RS	8	0.072582	0.444146	567.746413	0.023427	0.020128
RS	9	0.084766	0.444146	590.878560	0.024381	0.022321
RS	10	0.097809	0.482820	565.274268	0.023325	0.022269
RS	11	0.111773	0.482820	587.408491	0.024238	0.023841
RS	12	0.126723	0.551331	534.527859	0.022056	0.022516
RS	13	0.142728	0.551331	555.406789	0.022918	0.023451
RS	14	0.159863	0.647885	491.271695	0.020271	0.021420
RS	15	0.178207	0.647885	510.850501	0.021079	0.021935
RS	16	0.197847	0.767772	448.469995	0.018505	0.019812
RS	17	0.218873	0.767772	466.803469	0.019262	0.020123
RS	18	0.241383	0.903426	413.076190	0.017045	0.018242
RS	19	0.265483	0.903426	430.291533	0.017755	0.018477
RS	20	0.291284	1.045854	387.237485	0.015978	0.016963
RS	21	0.318906	1.045854	403.500008	0.016650	0.017193
RS	22	0.348478	1.186593	370.531483	0.015289	0.016047
RS	23	0.380137	1.186593	385.999349	0.015927	0.016302
RS	24	0.414032	1.318077	361.851992	0.014931	0.015478
RS	25	0.450319	1.318077	376.642873	0.015541	0.015768
RS	26	0.489168	1.433376	360.242180	0.014865	0.015232
RS	27	0.530759	1.433376	374.409915	0.015449	0.015582
RS	28	0.575287	1.527245	364.824943	0.015054	0.015315
RS	29	0.622958	1.527245	378.333467	0.015611	0.015743
RS	30	0.673994	1.597863	374.454411	0.015451	0.015714
RS	31	0.728633	1.597863	387.148736	0.015975	0.016216
RS	32	0.787129	1.647170	387.562721	0.015992	0.016377
RS	33	0.849754	1.647170	399.148522	0.016470	0.016925
RS	34	0.916801	1.679846	402.152434	0.016594	0.017202
RS	35	0.988580	1.679846	412.196273	0.017008	0.017741
RS	36	1.065427	1.701621	415.933658	0.017163	0.018043
RS	37	1.147698	1.701621	423.891872	0.017491	0.018505
RS	38	1.235778	1.717557	426.617330	0.017603	0.018742
RS	39	1.330075	1.717557	431.890640	0.017821	0.019064
RS	40	1.431029	1.731217	432.176266	0.017833	0.019162
RS	41	1.539109	1.731217	434.179558	0.017915	0.019299
RS	42	1.654820	1.744680	431.005384	0.017784	0.019211
RS	43	1.778698	1.744680	429.242908	0.017712	0.019138
RS	44	1.911322	1.758644	422.068950	0.017416	0.018848
RS	45	2.053308	1.758644	416.202274	0.017174	0.018569
RS	46	2.205318	1.772508	404.995172	0.016711	0.018096
RS	47	2.368058	1.772508	394.891779	0.016294	0.017641
RS	48	2.542287	1.785046	379.959798	0.015678	0.017022
RS	49	2.728815	1.785046	365.733698	0.015091	0.016420
RS	50	2.928511	1.795394	347.510844	0.014339	0.015684
RS	51	3.142304	1.795394	329.575117	0.013599	0.014954
RS	52	3.371189	1.803587	308.588459	0.012733	0.014115
RS	53	3.616233	1.803587	287.707864	0.011872	0.013275
RS	54	3.878574	1.814932	264.099951	0.010897	0.012329
RS	55	4.159436	1.814932	241.547076	0.009967	0.011410
RS	56	4.460124	1.814932	218.478492	0.009015	0.010459
RS	57	4.782039	1.814932	195.275851	0.008058	0.009485
RS	58	5.126679	1.926159	163.302051	0.006738	0.008240
RS	59	5.495648	1.926159	143.894609	0.005937	0.007351
RS	60	5.890664	1.926159	125.063002	0.005160	0.006473
RS	61	6.313566	1.926159	107.108409	0.004420	0.005623
RS	62	6.766322	1.926159	90.297963	0.003726	0.004815
RS	63	7.251039	1.926159	321.551081	0.013268	0.018234
PA	4+25*2+4+6 0.086831432 0.018537816 7.251039183 0.737273870 0.472019713 0.438485861 0.444145605 0.482820327 0.551331400 0.647884907 0.767772043 0.903426099 1.045854336 1.186593089 1.318076963 1.433376229 1.527245097 1.597863324 1.647170019 1.679845813 1.701621265 1.717556666 1.731216969 1.744680372 1.758643742 1.772508342 1.785045925 1.795393830 1.803586790 1.814931673 1.926159461
//
IT	5064
RD	3
LK	-313371.001195
QD	-719.531812 -> -585.775863
RI	0.0360724512
TR	0.081916	0.018526
MT	7.741526
MM	C_pi: 1.342352, n_recomb: 26257.946745
RS	0	0.000000	1.041859	177.858522	0.006774	0.000136
RS	1	0.007169	1.041859	189.268773	0.007208	0.001260
RS	2	0.014852	1.041859	201.309137	0.007667	0.003489
RS	3	0.023086	1.041859	213.999365	0.008150	0.005741
RS	4	0.031911	0.516741	456.296226	0.017377	0.011332
RS	5	0.041367	0.516741	479.870523	0.018275	0.013035
RS	6	0.051502	0.445809	583.195929	0.022210	0.015996
RS	7	0.062364	0.445809	609.496126	0.023212	0.018292
RS	8	0.074004	0.428813	660.672042	0.025161	0.020493
RS	9	0.086478	0.428813	687.104858	0.026168	0.022900
RS	10	0.099847	0.454092	673.987410	0.025668	0.023179
RS	11	0.114175	0.454092	699.181619	0.026627	0.025136
RS	12	0.129529	0.516196	637.949094	0.024295	0.023570
RS	13	0.145985	0.516196	661.586018	0.025196	0.024949
RS	14	0.163620	0.614042	577.085574	0.021978	0.022271
RS	15	0.182519	0.614042	599.163148	0.022818	0.023202
RS	16	0.202773	0.744221	513.682691	0.019563	0.020301
RS	17	0.224480	0.744221	534.239998	0.020346	0.020981
RS	18	0.247742	0.899559	460.008732	0.017519	0.018390
RS	19	0.272672	0.899559	479.152971	0.018248	0.018947
RS	20	0.299390	1.070018	419.788459	0.015987	0.016855
RS	21	0.328023	1.070018	437.706703	0.016669	0.017360
RS	22	0.358708	1.244823	392.371852	0.014943	0.015763
RS	23	0.391594	1.244823	409.281084	0.015587	0.016247
RS	24	0.426837	1.412984	376.057493	0.014322	0.015082
RS	25	0.464607	1.412984	392.154882	0.014935	0.015562
RS	26	0.505085	1.562972	369.516017	0.014073	0.014778
RS	27	0.548464	1.562972	384.945527	0.014660	0.015282
RS	28	0.594954	1.684845	371.682788	0.014155	0.014852
RS	29	0.644776	1.684845	386.498789	0.014719	0.015404
RS	30	0.698170	1.774016	381.203147	0.014518	0.015289
RS	31	0.755392	1.774016	395.325839	0.015055	0.015891
RS	32	0.816717	1.832575	396.170403	0.015088	0.016027
RS	33	0.882438	1.832575	409.348901	0.015590	0.016655
RS	34	0.952870	1.867811	414.061569	0.015769	0.016948
RS	35	1.028352	1.867811	425.863819	0.016218	0.017550
RS	36	1.109246	1.889029	431.919114	0.016449	0.017884
RS	37	1.195939	1.889029	441.763274	0.016824	0.018390
RS	38	1.288847	1.904306	446.802648	0.017016	0.018652
RS	39	1.388415	1.904306	454.026074	0.017291	0.019001
RS	40	1.495122	1.918962	456.203441	0.017374	0.019105
RS	41	1.609479	1.918962	460.148975	0.017524	0.019258
RS	42	1.732035	1.935720	458.249417	0.017452	0.019155
RS	43	1.863376	1.935720	458.350693	0.017456	0.019093
RS	44	2.004134	1.955002	451.861457	0.017209	0.018776
RS	45	2.154983	1.955002	447.708469	0.017050	0.018510
RS	46	2.316646	1.975106	436.809592	0.016635	0.018011
RS	47	2.489900	1.975106	428.180019	0.016307	0.017574
RS	48	2.675574	1.993475	413.391651	0.015743	0.016943
RS	49	2.874560	1.993475	400.276902	0.015244	0.016366
RS	50	3.087811	2.008393	382.070676	0.014551	0.015634
RS	51	3.316350	2.008393	364.737373	0.013891	0.014933
RS	52	3.561274	2.019788	343.491222	0.013081	0.014110
RS	53	3.823757	2.019788	322.569637	0.012285	0.013299
RS	54	4.105057	2.035155	297.965812	0.011348	0.012364
RS	55	4.406525	2.035155	274.702118	0.010462	0.011473
RS	56	4.729605	2.035155	250.536757	0.009541	0.010545
RS	57	5.075848	2.035155	225.870199	0.008602	0.009590
RS	58	5.446913	2.206297	186.891052	0.007118	0.008171
RS	59	5.844580	2.206297	166.813117	0.006353	0.007345
RS	60	6.270757	2.206297	146.952751	0.005597	0.006520
RS	61	6.727487	2.206297	127.650623	0.004861	0.005711
RS	62	7.216961	2.206297	109.226614	0.004160	0.004932
RS	63	7.741526	2.206297	415.691041	0.015831	0.019507
PA	4+25*2+4+6 0.081915590 0.018526338 7.741525884 1.041858760 0.516740621 0.445808797 0.428813209 0.454092182 0.516196035 0.614041939 0.744221052 0.899558923 1.070017954 1.244823032 1.412984196 1.562971525 1.684845440 1.774015559 1.832575140 1.867810700 1.889029456 1.904306326 1.918962178 1.935720258 1.955002168 1.975106068 1.993475363 2.008393371 2.019787804 2.035155332 2.206296500
//
IT	4979
RD	4
LK	-313123.424874
QD	-630.609676 -> -532.656698
RI	0.0260261569
TR	0.078285	0.018787
MT	8.079042
MM	C_pi: 1.431938, n_recomb: 28376.076555
RS	0	0.000000	1.495414	135.251803	0.004766	0.000101
RS	1	0.007241	1.495414	144.329490	0.005086	0.000928
RS	2	0.015006	1.495414	153.961287	0.005426	0.002575
RS	3	0.023334	1.495414	164.172787	0.005786	0.004251
RS	4	0.032264	0.585118	445.010558	0.015683	0.010728
RS	5	0.041841	0.585118	469.251943	0.016537	0.012073
RS	6	0.052112	0.474904	607.580486	0.021412	0.015594
RS	7	0.063126	0.474904	636.172834	0.022419	0.017569
RS	8	0.074937	0.434661	725.631030	0.025572	0.020576
RS	9	0.087604	0.434661	755.122570	0.026611	0.022927
RS	10	0.101189	0.446409	763.804357	0.026917	0.023818
RS	11	0.115757	0.446409	791.992859	0.027911	0.025868
RS	12	0.131379	0.501017	731.416431	0.025776	0.024445
RS	13	0.148133	0.501017	757.792553	0.026705	0.025993
RS	14	0.166100	0.597006	659.266219	0.023233	0.023048
RS	15	0.185368	0.597006	683.882129	0.024101	0.024160
RS	16	0.206031	0.731812	579.311335	0.020415	0.020807
RS	17	0.228191	0.731812	602.201346	0.021222	0.021658
RS	18	0.251954	0.898874	510.141646	0.017978	0.018616
RS	19	0.277439	0.898874	531.376036	0.018726	0.019324
RS	20	0.304769	1.087910	457.643464	0.016128	0.016855
RS	21	0.334078	1.087910	477.407638	0.016824	0.017489
RS	22	0.365509	1.286844	421.196704	0.014843	0.015600
RS	23	0.399216	1.286844	439.745662	0.015497	0.016191
RS	24	0.435363	1.482205	398.612612	0.014047	0.014806
RS	25	0.474128	1.482205	416.204483	0.014667	0.015373
RS	26	0.515700	1.658462	388.254003	0.013682	0.014436
RS	27	0.560282	1.658462	405.105815	0.014276	0.015008
RS	28	0.608092	1.801104	388.914878	0.013706	0.014486
RS	29	0.659365	1.801104	405.155529	0.014278	0.015090
RS	30	0.714349	1.902617	399.063488	0.014063	0.014941
RS	31	0.773315	1.902617	414.672609	0.014613	0.015584
RS	32	0.836551	1.965259	416.441302	0.014676	0.015732
RS	33	0.904365	1.965259	431.194201	0.015196	0.016392
RS	34	0.977090	1.999026	437.960034	0.015434	0.016728
RS	35	1.055081	1.999026	451.406794	0.015908	0.017355
RS	36	1.138719	2.016895	459.912565	0.016208	0.017742
RS	37	1.228413	2.016895	471.414251	0.016613	0.018268
RS	38	1.324602	2.029858	478.626192	0.016867	0.018572
RS	39	1.427756	2.029858	487.444036	0.017178	0.018938
RS	40	1.538379	2.044786	491.064431	0.017306	0.019063
RS	41	1.657012	2.044786	496.469530	0.017496	0.019231
RS	42	1.784235	2.064768	495.116946	0.017448	0.019126
RS	43	1.920670	2.064768	496.489345	0.017497	0.019081
RS	44	2.066984	2.089718	489.755247	0.017259	0.018746
RS	45	2.223893	2.089718	486.646749	0.017150	0.018502
RS	46	2.392163	2.116641	475.034987	0.016741	0.017983
RS	47	2.572617	2.116641	467.179124	0.016464	0.017573
RS	48	2.766138	2.141501	451.534308	0.015912	0.016932
RS	49	2.973672	2.141501	438.851600	0.015466	0.016384
RS	50	3.196232	2.161624	419.768405	0.014793	0.015654
RS	51	3.434908	2.161624	402.430127	0.014182	0.014984
RS	52	3.690867	2.176774	380.190361	0.013398	0.014173
RS	53	3.965359	2.176774	358.735355	0.012642	0.013391
RS	54	4.259727	2.196777	332.529175	0.011719	0.012465
RS	55	4.575409	2.196777	308.215659	0.010862	0.011598
RS	56	4.913950	2.196777	282.679050	0.009962	0.010690
RS	57	5.277003	2.196777	256.338884	0.009034	0.009751
RS	58	5.666346	2.428541	209.567590	0.007385	0.008173
RS	59	6.083880	2.428541	188.825315	0.006654	0.007397
RS	60	6.531647	2.428541	168.003890	0.005921	0.006614
RS	61	7.011836	2.428541	147.470380	0.005197	0.005837
RS	62	7.526795	2.428541	127.582527	0.004496	0.005082
RS	63	8.079042	2.428541	511.551611	0.018028	0.020926
PA	4+25*2+4+6 0.078285404 0.018787075 8.079042285 1.495414025 0.585118166 0.474904162 0.434660963 0.446408685 0.501017476 0.597006072 0.731811879 0.898873579 1.087909990 1.286844191 1.482204960 1.658461828 1.801104204 1.902616866 1.965258993 1.999025802 2.016894511 2.029857940 2.044785549 2.064768383 2.089717877 2.116641310 2.141501093 2.161624019 2.176774473 2.196776876 2.428541485
//
IT	5080
RD	5
LK	-312935.140388
QD	-572.356614 -> -490.377327
RI	0.0188181876
TR	0.075300	0.019148
MT	8.339033
MM	C_pi: 1.508835, n_recomb: 30444.168767
RS	0	0.000000	2.101422	103.991754	0.003416	0.000078
RS	1	0.007294	2.101422	111.184438	0.003652	0.000703
RS	2	0.015120	2.101422	118.844046	0.003904	0.001948
RS	3	0.023517	2.101422	126.996292	0.004171	0.003217
RS	4	0.032527	0.660908	429.214817	0.014098	0.010198
RS	5	0.042194	0.660908	453.637712	0.014901	0.011256
RS	6	0.052566	0.512118	616.564812	0.020252	0.015129
RS	7	0.063694	0.512118	646.878280	0.021248	0.016784
RS	8	0.075634	0.448580	772.183121	0.025364	0.020469
RS	9	0.088445	0.448580	804.448730	0.026424	0.022689
RS	10	0.102190	0.447177	838.845038	0.027554	0.024229
RS	11	0.116939	0.447177	869.918645	0.028574	0.026270
RS	12	0.132762	0.494380	815.452163	0.026785	0.025135
RS	13	0.149740	0.494380	844.485662	0.027739	0.026744
RS	14	0.167957	0.587590	736.214327	0.024182	0.023711
RS	15	0.187502	0.587590	763.298614	0.025072	0.024908
RS	16	0.208473	0.724669	642.388481	0.021101	0.021266
RS	17	0.230974	0.724669	667.570008	0.021928	0.022201
RS	18	0.255115	0.899659	559.431901	0.018376	0.018842
RS	19	0.281018	0.899659	582.742611	0.019141	0.019628
RS	20	0.308810	1.102342	495.847283	0.016287	0.016889
RS	21	0.338629	1.102342	517.460954	0.016997	0.017589
RS	22	0.370624	1.319930	451.235785	0.014822	0.015487
RS	23	0.404952	1.319930	471.435138	0.015485	0.016132
RS	24	0.441784	1.537095	423.020998	0.013895	0.014589
RS	25	0.481302	1.537095	442.116168	0.014522	0.015199
RS	26	0.523703	1.734784	409.320562	0.013445	0.014154
RS	27	0.569197	1.734784	427.594304	0.014045	0.014757
RS	28	0.618009	1.894106	408.830737	0.013429	0.014177
RS	29	0.670382	1.894106	426.480851	0.014009	0.014802
RS	30	0.726575	2.004614	419.872032	0.013792	0.014639
RS	31	0.786867	2.004614	436.933019	0.014352	0.015297
RS	32	0.851556	2.068650	439.864999	0.014448	0.015469
RS	33	0.920964	2.068650	456.133445	0.014983	0.016142
RS	34	0.995435	2.098991	465.137801	0.015278	0.016528
RS	35	1.075338	2.098991	480.139036	0.015771	0.017167
RS	36	1.161068	2.112227	491.198313	0.016134	0.017611
RS	37	1.253053	2.112227	504.228030	0.016562	0.018151
RS	38	1.351747	2.122152	513.583068	0.016870	0.018501
RS	39	1.457639	2.122152	523.820250	0.017206	0.018883
RS	40	1.571256	2.137012	528.693998	0.017366	0.019031
RS	41	1.693160	2.137012	535.338490	0.017584	0.019217
RS	42	1.823956	2.160113	534.194318	0.017547	0.019113
RS	43	1.964292	2.160113	536.582043	0.017625	0.019092
RS	44	2.114865	2.190769	529.161513	0.017381	0.018742
RS	45	2.276421	2.190769	526.823797	0.017305	0.018526
RS	46	2.449761	2.224666	514.020954	0.016884	0.017989
RS	47	2.635744	2.224666	506.670383	0.016643	0.017610
RS	48	2.835294	2.256268	489.717734	0.016086	0.016957
RS	49	3.049399	2.256268	477.229522	0.015676	0.016441
RS	50	3.279121	2.281896	456.895189	0.015008	0.015711
RS	51	3.525599	2.281896	439.369260	0.014432	0.015071
RS	52	3.790056	2.301115	415.864277	0.013660	0.014269
RS	53	4.073803	2.301115	393.766853	0.012934	0.013514
RS	54	4.378247	2.326175	365.751964	0.012014	0.012592
RS	55	4.704897	2.326175	340.370512	0.011180	0.011748
RS	56	5.055374	2.326175	313.478698	0.010297	0.010859
RS	57	5.431415	2.326175	285.513094	0.009378	0.009935
RS	58	5.834885	2.619134	230.530478	0.007572	0.008203
RS	59	6.267785	2.619134	209.283937	0.006874	0.007470
RS	60	6.732261	2.619134	187.692915	0.006165	0.006724
RS	61	7.230617	2.619134	166.141361	0.005457	0.005976
RS	62	7.765324	2.619134	145.014290	0.004763	0.005240
RS	63	8.339033	2.619134	607.518962	0.019955	0.022402
PA	4+25*2+4+6 0.075299618 0.019147821 8.339032699 2.101422110 0.660907902 0.512117691 0.448580194 0.447176699 0.494379984 0.587590173 0.724669118 0.899659232 1.102341844 1.319930012 1.537095047 1.734784293 1.894106415 2.004613939 2.068650176 2.098990818 2.112226743 2.122152192 2.137011661 2.160112761 2.190769389 2.224665838 2.256267837 2.281895582 2.301114610 2.326175149 2.619134447
//
IT	5174
RD	6
LK	-312775.473109
QD	-525.568737 -> -453.677930
RI	0.0138845107
TR	0.072695	0.019538
MT	8.557633
MM	C_pi: 1.577372, n_recomb: 32444.358356
RS	0	0.000000	2.869309	81.609803	0.002515	0.000062
RS	1	0.007338	2.869309	87.372671	0.002693	0.000546
RS	2	0.015214	2.869309	93.524797	0.002883	0.001508
RS	3	0.023668	2.869309	100.089794	0.003085	0.002489
RS	4	0.032742	0.737201	414.782941	0.012784	0.009747
RS	5	0.042483	0.737201	439.205643	0.013537	0.010596
RS	6	0.052938	0.552663	618.167396	0.019053	0.014649
RS	7	0.064160	0.552663	649.780665	0.020028	0.016024
RS	8	0.076205	0.466120	806.833290	0.024868	0.020243
RS	9	0.089135	0.466120	841.601435	0.025940	0.022321
RS	10	0.103013	0.451977	902.991091	0.027832	0.024472
RS	11	0.117909	0.451977	936.839824	0.028875	0.026469
RS	12	0.133899	0.492102	891.852484	0.027489	0.025674
RS	13	0.151062	0.492102	923.467538	0.028463	0.027301
RS	14	0.169484	0.582304	808.447861	0.024918	0.024271
RS	15	0.189258	0.582304	837.925510	0.025827	0.025512
RS	16	0.210483	0.720586	702.633964	0.021657	0.021671
RS	17	0.233265	0.720586	730.044891	0.022501	0.022655
RS	18	0.257720	0.901516	607.049465	0.018710	0.019054
RS	19	0.283968	0.901516	632.390113	0.019492	0.019885
RS	20	0.312142	1.115127	533.127046	0.016432	0.016932
RS	21	0.342384	1.115127	556.554366	0.017154	0.017670
RS	22	0.374845	1.348263	480.856951	0.014821	0.015400
RS	23	0.409688	1.348263	502.675314	0.015493	0.016075
RS	24	0.447088	1.584157	447.354357	0.013788	0.014408
RS	25	0.487231	1.584157	467.920796	0.014422	0.015040
RS	26	0.530321	1.800598	430.535497	0.013270	0.013911
RS	27	0.576572	1.800598	450.194882	0.013876	0.014529
RS	28	0.626217	1.974437	429.037437	0.013224	0.013904
RS	29	0.679505	1.974437	448.054843	0.013810	0.014538
RS	30	0.736702	2.092254	441.062333	0.013594	0.014368
RS	31	0.798097	2.092254	459.527073	0.014164	0.015031
RS	32	0.863997	2.156420	463.736126	0.014293	0.015230
RS	33	0.934733	2.156420	481.466346	0.014840	0.015908
RS	34	1.010658	2.182428	492.822807	0.015190	0.016342
RS	35	1.092155	2.182428	509.317872	0.015698	0.016988
RS	36	1.179632	2.190440	523.024610	0.016121	0.017487
RS	37	1.273528	2.190440	537.511374	0.016567	0.018039
RS	38	1.374314	2.196946	549.048486	0.016923	0.018434
RS	39	1.482495	2.196946	560.619931	0.017279	0.018831
RS	40	1.598614	2.211466	566.700591	0.017467	0.019005
RS	41	1.723254	2.211466	574.484600	0.017707	0.019211
RS	42	1.857039	2.237454	573.415627	0.017674	0.019111
RS	43	2.000641	2.237454	576.708202	0.017775	0.019114
RS	44	2.154780	2.273602	568.408476	0.017519	0.018753
RS	45	2.320230	2.273602	566.728955	0.017468	0.018566
RS	46	2.497819	2.314323	552.517011	0.017030	0.018014
RS	47	2.688440	2.314323	545.568716	0.016816	0.017665
RS	48	2.893048	2.352611	527.105090	0.016246	0.017002
RS	49	3.112669	2.352611	514.730748	0.015865	0.016517
RS	50	3.348406	2.383770	492.986083	0.015195	0.015786
RS	51	3.601440	2.383770	475.226358	0.014647	0.015176
RS	52	3.873042	2.407147	450.354704	0.013881	0.014380
RS	53	4.164572	2.407147	427.612445	0.013180	0.013651
RS	54	4.477495	2.437460	397.713867	0.012258	0.012729
RS	55	4.813379	2.437460	371.314689	0.011445	0.011907
RS	56	5.173909	2.437460	343.136663	0.010576	0.011036
RS	57	5.560893	2.437460	313.631243	0.009667	0.010125
RS	58	5.976274	2.792266	250.112636	0.007709	0.008242
RS	59	6.422134	2.792266	228.511883	0.007043	0.007550
RS	60	6.900710	2.792266	206.321105	0.006359	0.006837
RS	61	7.414402	2.792266	183.934319	0.005669	0.006115
RS	62	7.965788	2.792266	161.756199	0.004986	0.005398
RS	63	8.557633	2.792266	704.318523	0.021709	0.023895
PA	4+25*2+4+6 0.072694591 0.019537743 8.557633126 2.869308963 0.737200517 0.552663385 0.466120398 0.451976517 0.492101569 0.582304486 0.720585590 0.901516334 1.115126664 1.348262707 1.584156650 1.800597917 1.974437079 2.092254241 2.156420380 2.182427913 2.190439942 2.196946310 2.211466395 2.237454025 2.273601526 2.314322814 2.352610861 2.383770428 2.407146664 2.437459644 2.792265950
//
IT	4858
RD	7
LK	-312634.842904
QD	-485.142254 -> -421.007175
RI	0.0104861407
TR	0.070349	0.019926
MT	8.752588
MM	C_pi: 1.640648, n_recomb: 34384.853150
RS	0	0.000000	3.812046	65.398041	0.001902	0.000050
RS	1	0.007376	3.812046	70.086187	0.002038	0.000432
RS	2	0.015295	3.812046	75.099719	0.002184	0.001189
RS	3	0.023799	3.812046	80.459588	0.002340	0.001963
RS	4	0.032930	0.810619	403.387282	0.011732	0.009370
RS	5	0.042735	0.810619	427.785351	0.012441	0.010068
RS	6	0.053262	0.594631	616.315693	0.017924	0.014174
RS	7	0.064566	0.594631	648.933561	0.018873	0.015319
RS	8	0.076704	0.485535	833.550638	0.024242	0.019945
RS	9	0.089737	0.485535	870.583950	0.025319	0.021888
RS	10	0.103732	0.458963	959.087399	0.027893	0.024593
RS	11	0.118758	0.458963	995.614092	0.028955	0.026539
RS	12	0.134893	0.492323	962.323560	0.027987	0.026099
RS	13	0.152218	0.492323	996.463707	0.028980	0.027726
RS	14	0.170821	0.579497	876.911210	0.025503	0.024750
RS	15	0.190796	0.579497	908.724633	0.026428	0.026016
RS	16	0.212244	0.718421	760.505057	0.022117	0.022033
RS	17	0.235274	0.718421	790.093481	0.022978	0.023047
RS	18	0.260003	0.904140	653.101672	0.018994	0.019250
RS	19	0.286555	0.904140	680.429569	0.019789	0.020109
RS	20	0.315066	1.127046	569.325029	0.016557	0.016981
RS	21	0.345680	1.127046	594.529289	0.017290	0.017741
RS	22	0.378552	1.373863	509.692988	0.014823	0.015332
RS	23	0.413849	1.373863	533.095386	0.015504	0.016023
RS	24	0.451748	1.626682	471.081190	0.013700	0.014251
RS	25	0.492443	1.626682	493.082357	0.014340	0.014895
RS	26	0.536140	1.860397	451.238377	0.013123	0.013696
RS	27	0.583060	1.860397	472.243477	0.013734	0.014320
RS	28	0.633440	2.047692	448.765850	0.013051	0.013659
RS	29	0.687536	2.047692	469.107351	0.013643	0.014295
RS	30	0.745622	2.172083	461.774848	0.013430	0.014121
RS	31	0.807992	2.172083	481.598894	0.014006	0.014784
RS	32	0.874963	2.235856	487.129333	0.014167	0.015008
RS	33	0.946873	2.235856	506.278546	0.014724	0.015686
RS	34	1.024087	2.257160	520.052560	0.015124	0.016166
RS	35	1.106996	2.257160	538.002139	0.015646	0.016816
RS	36	1.196020	2.259685	554.437717	0.016124	0.017368
RS	37	1.291610	2.259685	570.344906	0.016587	0.017929
RS	38	1.394250	2.262555	584.132045	0.016988	0.018369
RS	39	1.504461	2.262555	597.001370	0.017362	0.018781
RS	40	1.622801	2.276487	604.318380	0.017575	0.018981
RS	41	1.749869	2.276487	613.203992	0.017834	0.019208
RS	42	1.886309	2.305059	612.190598	0.017804	0.019113
RS	43	2.032813	2.305059	616.349240	0.017925	0.019142
RS	44	2.190122	2.346369	607.109189	0.017656	0.018772
RS	45	2.359034	2.346369	606.051530	0.017626	0.018614
RS	46	2.540404	2.393615	590.349918	0.017169	0.018048
RS	47	2.735151	2.393615	583.775122	0.016978	0.017730
RS	48	2.944262	2.438376	563.721847	0.016394	0.017056
RS	49	3.168797	2.438376	551.446472	0.016037	0.016602
RS	50	3.409893	2.474944	528.234188	0.015362	0.015869
RS	51	3.668771	2.474944	510.245772	0.014839	0.015287
RS	52	3.946743	2.502429	483.980352	0.014075	0.014497
RS	53	4.245217	2.502429	460.622936	0.013396	0.013792
RS	54	4.565706	2.538048	428.815027	0.012471	0.012869
RS	55	4.909833	2.538048	401.457699	0.011675	0.012068
RS	56	5.279341	2.538048	372.063201	0.010821	0.011213
RS	57	5.676104	2.538048	341.095952	0.009920	0.010314
RS	58	6.102130	2.955417	268.737941	0.007816	0.008285
RS	59	6.559578	2.955417	246.901332	0.007181	0.007629
RS	60	7.050767	2.955417	224.243174	0.006522	0.006946
RS	61	7.578183	2.955417	201.162546	0.005850	0.006249
RS	62	8.144501	2.955417	178.078113	0.005179	0.005550
RS	63	8.752588	2.955417	802.930589	0.023351	0.025385
PA	4+25*2+4+6 0.070348744 0.019926069 8.752587750 3.812046022 0.810618539 0.594631069 0.485534672 0.458962734 0.492323139 0.579496743 0.718420898 0.904140300 1.127046009 1.373862895 1.626681602 1.860397347 2.047692141 2.172083369 2.235855627 2.257159985 2.259684997 2.262554503 2.276487441 2.305059021 2.346368847 2.393615456 2.438376214 2.474944459 2.502429247 2.538047544 2.955417096
//
IT	4641
RD	8
LK	-312509.178025
QD	-449.328098 -> -391.664418
RI	0.0080936515
TR	0.068201	0.020300
MT	8.932714
MM	C_pi: 1.700503, n_recomb: 36274.980520
RS	0	0.000000	4.946152	53.384770	0.001472	0.000041
RS	1	0.007410	4.946152	57.256032	0.001578	0.000348
RS	2	0.015369	4.946152	61.401309	0.001693	0.000953
RS	3	0.023918	4.946152	65.838967	0.001815	0.001574
RS	4	0.033100	0.879509	395.149038	0.010893	0.009054
RS	5	0.042963	0.879509	419.566199	0.011566	0.009646
RS	6	0.053557	0.637203	612.866446	0.016895	0.013715
RS	7	0.064935	0.637203	646.280275	0.017816	0.014673
RS	8	0.077157	0.506049	854.701724	0.023562	0.019600
RS	9	0.090284	0.506049	893.794662	0.024639	0.021424
RS	10	0.104384	0.467256	1009.021510	0.027816	0.024626
RS	11	0.119529	0.467256	1048.139667	0.028894	0.026521
RS	12	0.135796	0.494087	1028.138084	0.028343	0.026434
RS	13	0.153269	0.494087	1064.761439	0.029353	0.028057
RS	14	0.172036	0.578250	942.429616	0.025980	0.025166
RS	15	0.192194	0.578250	976.536496	0.026920	0.026448
RS	16	0.213845	0.717464	816.528752	0.022509	0.022361
RS	17	0.237101	0.717464	848.254804	0.023384	0.023396
RS	18	0.262081	0.907206	697.896292	0.019239	0.019435
RS	19	0.288911	0.907206	727.177422	0.020046	0.020314
RS	20	0.317729	1.138314	604.578831	0.016667	0.017033
RS	21	0.348683	1.138314	631.529336	0.017410	0.017808
RS	22	0.381930	1.397582	537.749264	0.014824	0.015276
RS	23	0.417641	1.397582	562.704817	0.015512	0.015978
RS	24	0.455999	1.666200	494.104228	0.013621	0.014115
RS	25	0.497198	1.666200	517.506528	0.014266	0.014764
RS	26	0.541450	1.916374	471.252904	0.012991	0.013503
RS	27	0.588982	1.916374	493.566393	0.013606	0.014130
RS	28	0.640036	2.116673	467.775291	0.012895	0.013436
RS	29	0.694872	2.116673	489.400704	0.013491	0.014070
RS	30	0.753772	2.247414	481.717470	0.013280	0.013893
RS	31	0.817037	2.247414	502.860758	0.013862	0.014552
RS	32	0.884989	2.310677	509.707267	0.014051	0.014799
RS	33	0.957977	2.310677	530.239713	0.014617	0.015475
RS	34	1.036373	2.327197	546.457170	0.015064	0.015997
RS	35	1.120578	2.327197	565.833404	0.015598	0.016650
RS	36	1.211023	2.324136	585.061482	0.016129	0.017251
RS	37	1.308170	2.324136	602.370136	0.016606	0.017821
RS	38	1.412516	2.323220	618.486388	0.017050	0.018303
RS	39	1.524593	2.323220	632.641927	0.017440	0.018731
RS	40	1.644976	2.336343	641.260676	0.017678	0.018956
RS	41	1.774278	2.336343	651.241291	0.017953	0.019203
RS	42	1.913163	2.367188	650.321790	0.017928	0.019116
RS	43	2.062338	2.367188	655.343704	0.018066	0.019170
RS	44	2.222567	2.413291	645.175469	0.017786	0.018793
RS	45	2.394670	2.413291	644.740821	0.017774	0.018664
RS	46	2.579525	2.466708	627.543257	0.017300	0.018086
RS	47	2.778078	2.466708	621.348712	0.017129	0.017798
RS	48	2.991343	2.517656	599.694543	0.016532	0.017116
RS	49	3.220412	2.517656	587.533261	0.016197	0.016690
RS	50	3.466455	2.559434	562.849693	0.015516	0.015955
RS	51	3.730729	2.559434	544.659132	0.015015	0.015400
RS	52	4.014587	2.590911	517.008885	0.014252	0.014614
RS	53	4.319478	2.590911	493.076674	0.013593	0.013933
RS	54	4.646961	2.631797	459.358385	0.012663	0.013008
RS	55	4.998711	2.631797	431.100059	0.011884	0.012226
RS	56	5.376526	2.631797	400.551797	0.011042	0.011387
RS	57	5.782337	2.631797	368.189281	0.010150	0.010499
RS	58	6.218218	3.112438	286.699889	0.007904	0.008326
RS	59	6.686398	3.112438	264.720528	0.007298	0.007704
RS	60	7.189271	3.112438	241.699067	0.006663	0.007051
RS	61	7.729406	3.112438	218.035792	0.006011	0.006378
RS	62	8.309565	3.112438	194.158935	0.005352	0.005696
RS	63	8.932714	3.112438	904.001366	0.024921	0.026862
PA	4+25*2+4+6 0.068200508 0.020299727 8.932714386 4.946151581 0.879508777 0.637203227 0.506048820 0.467256292 0.494087345 0.578249893 0.717464443 0.907206480 1.138314040 1.397582422 1.666200235 1.916373772 2.116673225 2.247413829 2.310677265 2.327196832 2.324136305 2.323220446 2.336342672 2.367187510 2.413290895 2.466707887 2.517656357 2.559434320 2.590910915 2.631797218 3.112438321
//
IT	4580
RD	9
LK	-312396.102763
QD	-417.269991 -> -365.183218
RI	0.0063631278
TR	0.066215	0.020654
MT	9.102428
MM	C_pi: 1.757976, n_recomb: 38121.665904
RS	0	0.000000	6.294082	44.244631	0.001161	0.000034
RS	1	0.007442	6.294082	47.482727	0.001246	0.000284
RS	2	0.015437	6.294082	50.953460	0.001337	0.000774
RS	3	0.024028	6.294082	54.672871	0.001434	0.001279
RS	4	0.033258	0.943175	389.698049	0.010222	0.008789
RS	5	0.043174	0.943175	414.201391	0.010865	0.009310
RS	6	0.053829	0.680029	608.685994	0.015967	0.013275
RS	7	0.065277	0.680029	642.743135	0.016860	0.014081
RS	8	0.077576	0.527316	871.686184	0.022866	0.019228
RS	9	0.090791	0.527316	912.657459	0.023941	0.020946
RS	10	0.104989	0.476404	1054.017604	0.027649	0.024592
RS	11	0.120244	0.476404	1095.647398	0.028741	0.026440
RS	12	0.136634	0.496859	1090.177038	0.028597	0.026701
RS	13	0.154243	0.496859	1129.250646	0.029622	0.028316
RS	14	0.173164	0.578019	1005.617640	0.026379	0.025533
RS	15	0.193492	0.578019	1041.985965	0.027333	0.026828
RS	16	0.215333	0.717252	871.144924	0.022852	0.022663
RS	17	0.238799	0.717252	904.977659	0.023739	0.023715
RS	18	0.264011	0.910439	741.735239	0.019457	0.019612
RS	19	0.291100	0.910439	772.942896	0.020276	0.020506
RS	20	0.320205	1.148934	639.078194	0.016764	0.017088
RS	21	0.351475	1.148934	667.750146	0.017516	0.017875
RS	22	0.385073	1.419758	565.130567	0.014824	0.015232
RS	23	0.421171	1.419758	591.613164	0.015519	0.015941
RS	24	0.459955	1.703409	516.463176	0.013548	0.013994
RS	25	0.501626	1.703409	541.236935	0.014198	0.014647
RS	26	0.546397	1.969579	490.569512	0.012869	0.013329
RS	27	0.594500	1.969579	514.157437	0.013487	0.013955
RS	28	0.646183	2.182747	486.020919	0.012749	0.013231
RS	29	0.701712	2.182747	508.893197	0.013349	0.013862
RS	30	0.761374	2.319902	500.810692	0.013137	0.013680
RS	31	0.825475	2.319902	523.236272	0.013725	0.014335
RS	32	0.894346	2.382756	531.361245	0.013939	0.014601
RS	33	0.968343	2.382756	553.244879	0.014513	0.015274
RS	34	1.047847	2.394553	571.903324	0.015002	0.015834
RS	35	1.133266	2.394553	592.683674	0.015547	0.016488
RS	36	1.225043	2.385894	614.749140	0.016126	0.017135
RS	37	1.323649	2.385894	633.448437	0.016616	0.017713
RS	38	1.429594	2.381092	651.969540	0.017102	0.018236
RS	39	1.543422	2.381092	667.411372	0.017507	0.018678
RS	40	1.665721	2.393197	677.414038	0.017770	0.018930
RS	41	1.797122	2.393197	688.498191	0.018061	0.019196
RS	42	1.938301	2.426012	687.742212	0.018041	0.019118
RS	43	2.089986	2.426012	693.642023	0.018195	0.019196
RS	44	2.252959	2.476536	682.598358	0.017906	0.018816
RS	45	2.428060	2.476536	682.805817	0.017911	0.018713
RS	46	2.616192	2.535756	664.147008	0.017422	0.018126
RS	47	2.818324	2.535756	658.356092	0.017270	0.017866
RS	48	3.035499	2.592578	635.127675	0.016661	0.017177
RS	49	3.268834	2.592578	623.108941	0.016345	0.016778
RS	50	3.519534	2.639331	596.979608	0.015660	0.016043
RS	51	3.788891	2.639331	578.621913	0.015178	0.015512
RS	52	4.078292	2.674642	549.615567	0.014417	0.014731
RS	53	4.389230	2.674642	525.151252	0.013776	0.014071
RS	54	4.723307	2.720707	489.534078	0.012841	0.013143
RS	55	5.082246	2.720707	460.426996	0.012078	0.012380
RS	56	5.467895	2.720707	428.780397	0.011248	0.011555
RS	57	5.882244	2.720707	395.079709	0.010364	0.010678
RS	58	6.327427	3.265235	304.181907	0.007979	0.008365
RS	59	6.805740	3.265235	282.134382	0.007401	0.007775
RS	60	7.319647	3.265235	258.833544	0.006790	0.007149
RS	61	7.871799	3.265235	234.677826	0.006156	0.006499
RS	62	8.465039	3.265235	210.101441	0.005511	0.005834
RS	63	9.102428	3.265235	1007.852195	0.026438	0.028318
PA	4+25*2+4+6 0.066215434 0.020653847 9.102427917 6.294081850 0.943175229 0.680029174 0.527316290 0.476404226 0.496858934 0.578018831 0.717252333 0.910438575 1.148934278 1.419758188 1.703408548 1.969578760 2.182746593 2.319902407 2.382755915 2.394552895 2.385893922 2.381091804 2.393196937 2.426011581 2.476535938 2.535756440 2.592577916 2.639330907 2.674641802 2.720707272 3.265234869
//
IT	4845
RD	10
LK	-312293.911079
QD	-388.403708 -> -341.193411
RI	0.0050798987
TR	0.064372	0.020987
MT	9.264029
MM	C_pi: 1.813644, n_recomb: 39929.303022
RS	0	0.000000	7.882981	37.121796	0.000930	0.000028
RS	1	0.007471	7.882981	39.859364	0.000998	0.000234
RS	2	0.015501	7.882981	42.795931	0.001072	0.000635
RS	3	0.024131	7.882981	45.945517	0.001151	0.001050
RS	4	0.033405	1.001428	386.576616	0.009682	0.008567
RS	5	0.043372	1.001428	411.236803	0.010299	0.009039
RS	6	0.054084	0.722963	604.173186	0.015131	0.012856
RS	7	0.065597	0.722963	638.756939	0.015997	0.013538
RS	8	0.077969	0.549170	885.376757	0.022174	0.018841
RS	9	0.091266	0.549170	928.062786	0.023243	0.020464
RS	10	0.105556	0.486152	1094.882792	0.027421	0.024508
RS	11	0.120914	0.486152	1138.947394	0.028524	0.026313
RS	12	0.137420	0.500320	1149.025068	0.028776	0.026914
RS	13	0.155158	0.500320	1190.520293	0.029816	0.028521
RS	14	0.174222	0.578461	1066.901671	0.026720	0.025861
RS	15	0.194711	0.578461	1105.505265	0.027687	0.027166
RS	16	0.216730	0.717480	924.672704	0.023158	0.022945
RS	17	0.240394	0.717480	960.586500	0.024057	0.024012
RS	18	0.265826	0.913634	784.851069	0.019656	0.019784
RS	19	0.293159	0.913634	817.963214	0.020485	0.020690
RS	20	0.322534	1.158853	672.987242	0.016854	0.017148
RS	21	0.354103	1.158853	703.359959	0.017615	0.017944
RS	22	0.388031	1.440522	591.944556	0.014825	0.015198
RS	23	0.424494	1.440522	619.931617	0.015526	0.015913
RS	24	0.463681	1.738626	538.226256	0.013479	0.013886
RS	25	0.505796	1.738626	564.344864	0.014134	0.014542
RS	26	0.551058	2.020517	509.227020	0.012753	0.013170
RS	27	0.599701	2.020517	534.058064	0.013375	0.013795
RS	28	0.651979	2.246598	503.517395	0.012610	0.013040
RS	29	0.708163	2.246598	527.601660	0.013213	0.013668
RS	30	0.768544	2.390377	519.051440	0.012999	0.013479
RS	31	0.833437	2.390377	542.724096	0.013592	0.014130
RS	32	0.903178	2.453027	552.069779	0.013826	0.014411
RS	33	0.978130	2.453027	575.273992	0.014407	0.015081
RS	34	1.058681	2.460241	596.348627	0.014935	0.015675
RS	35	1.145252	2.460241	618.512220	0.015490	0.016331
RS	36	1.238290	2.446018	643.441736	0.016115	0.017019
RS	37	1.338279	2.446018	663.523617	0.016617	0.017604
RS	38	1.445739	2.437251	684.518942	0.017143	0.018167
RS	39	1.561228	2.437251	701.251649	0.017562	0.018622
RS	40	1.685346	2.448153	712.724544	0.017850	0.018901
RS	41	1.818737	2.448153	724.927128	0.018155	0.019185
RS	42	1.962094	2.482649	724.420349	0.018143	0.019118
RS	43	2.116162	2.482649	731.220289	0.018313	0.019219
RS	44	2.281741	2.537239	719.375154	0.018016	0.018837
RS	45	2.459692	2.537239	720.251808	0.018038	0.018760
RS	46	2.650938	2.601896	700.191785	0.017536	0.018166
RS	47	2.856472	2.601896	694.835009	0.017402	0.017933
RS	48	3.077363	2.664270	670.080361	0.016782	0.017238
RS	49	3.314758	2.664270	658.238031	0.016485	0.016865
RS	50	3.569889	2.715748	630.705449	0.015796	0.016129
RS	51	3.844083	2.715748	612.218382	0.015333	0.015622
RS	52	4.138763	2.754715	581.895874	0.014573	0.014845
RS	53	4.455459	2.754715	556.941614	0.013948	0.014205
RS	54	4.795817	2.805833	519.445823	0.013009	0.013275
RS	55	5.161605	2.805833	489.537520	0.012260	0.012529
RS	56	5.554723	2.805833	456.842190	0.011441	0.011718
RS	57	5.977212	2.805833	421.853632	0.010565	0.010851
RS	58	6.431267	3.414731	321.289774	0.008046	0.008402
RS	59	6.919247	3.414731	299.235505	0.007494	0.007842
RS	60	7.443685	3.414731	275.725135	0.006905	0.007242
RS	61	8.007307	3.414731	251.152758	0.006290	0.006612
RS	62	8.613039	3.414731	225.955581	0.005659	0.005965
RS	63	9.264029	3.414731	1114.562930	0.027913	0.029751
PA	4+25*2+4+6 0.064371533 0.020987259 9.264028791 7.882980729 1.001428381 0.722962916 0.549169540 0.486151972 0.500319873 0.578461478 0.717480113 0.913633779 1.158852637 1.440521577 1.738626019 2.020517372 2.246598492 2.390377194 2.453026781 2.460241328 2.446018471 2.437250615 2.448153172 2.482649119 2.537239145 2.601895952 2.664270264 2.715747653 2.754714544 2.805833161 3.414730565
//
IT	4300
RD	11
LK	-312201.249046
QD	-362.298060 -> -319.386982
RI	0.0041055782
TR	0.062653	0.021300
MT	9.418745
MM	C_pi: 1.867823, n_recomb: 41700.583176
RS	0	0.000000	9.747830	31.445339	0.000754	0.000024
RS	1	0.007499	9.747830	33.779378	0.000810	0.000195
RS	2	0.015561	9.747830	36.284714	0.000870	0.000525
RS	3	0.024228	9.747830	38.973618	0.000935	0.000869
RS	4	0.033544	1.054344	385.370479	0.009241	0.008380
RS	5	0.043559	1.054344	410.253978	0.009838	0.008822
RS	6	0.054325	0.765956	599.505355	0.014376	0.012458
RS	7	0.065898	0.765956	634.522550	0.015216	0.013039
RS	8	0.078340	0.571531	896.341123	0.021495	0.018444
RS	9	0.091714	0.571531	940.591331	0.022556	0.019984
RS	10	0.106092	0.496350	1132.163843	0.027150	0.024386
RS	11	0.121547	0.496350	1178.587123	0.028263	0.026151
RS	12	0.138162	0.504269	1205.078734	0.028898	0.027083
RS	13	0.156023	0.504269	1248.968397	0.029951	0.028681
RS	14	0.175223	0.579357	1126.569839	0.027016	0.026158
RS	15	0.195863	0.579357	1167.385485	0.027994	0.027472
RS	16	0.218051	0.717949	977.333398	0.023437	0.023212
RS	17	0.241903	0.717949	1015.305479	0.024348	0.024291
RS	18	0.267543	0.916648	827.417844	0.019842	0.019952
RS	19	0.295107	0.916648	862.415164	0.020681	0.020869
RS	20	0.324737	1.168017	706.433391	0.016941	0.017213
RS	21	0.356590	1.168017	738.488793	0.017709	0.018016
RS	22	0.390832	1.459919	618.285338	0.014827	0.015173
RS	23	0.427641	1.459919	647.756749	0.015534	0.015892
RS	24	0.467211	1.772007	559.460218	0.013416	0.013791
RS	25	0.509748	1.772007	586.899273	0.014074	0.014448
RS	26	0.555476	2.069430	527.277028	0.012644	0.013024
RS	27	0.604633	2.069430	553.321863	0.013269	0.013647
RS	28	0.657476	2.308543	520.306672	0.012477	0.012863
RS	29	0.714282	2.308543	545.569673	0.013083	0.013486
RS	30	0.775348	2.459231	536.469654	0.012865	0.013290
RS	31	0.840994	2.459231	561.355151	0.013462	0.013935
RS	32	0.911563	2.521959	571.845705	0.013713	0.014230
RS	33	0.987424	2.521959	596.340115	0.014301	0.014897
RS	34	1.068974	2.524759	619.792417	0.014863	0.015520
RS	35	1.156640	2.524759	643.318167	0.015427	0.016177
RS	36	1.250881	2.505031	671.122640	0.016094	0.016904
RS	37	1.352189	2.505031	692.578977	0.016608	0.017496
RS	38	1.461094	2.492240	716.106845	0.017173	0.018096
RS	39	1.578166	2.492240	734.135718	0.017605	0.018563
RS	40	1.704019	2.501763	747.166198	0.017917	0.018868
RS	41	1.839309	2.501763	760.503712	0.018237	0.019171
RS	42	1.984746	2.537673	760.338056	0.018233	0.019116
RS	43	2.141089	2.537673	768.062712	0.018419	0.019238
RS	44	2.309157	2.595989	755.502840	0.018117	0.018857
RS	45	2.489830	2.595989	757.078302	0.018155	0.018804
RS	46	2.684051	2.665729	735.690709	0.017642	0.018205
RS	47	2.892838	2.665729	730.800768	0.017525	0.017997
RS	48	3.117283	2.733338	704.580872	0.016896	0.017298
RS	49	3.358560	2.733338	692.950063	0.016617	0.016949
RS	50	3.617931	2.789285	664.066611	0.015925	0.016214
RS	51	3.896754	2.789285	645.487847	0.015479	0.015729
RS	52	4.196486	2.831719	613.895761	0.014722	0.014957
RS	53	4.518696	2.831719	588.491912	0.014112	0.014336
RS	54	4.865071	2.887743	549.143300	0.013169	0.013403
RS	55	5.237421	2.887743	518.477304	0.012433	0.012673
RS	56	5.637696	2.887743	484.778392	0.011625	0.011875
RS	57	6.067988	2.887743	448.547483	0.010756	0.011018
RS	58	6.530550	3.561330	338.083672	0.008107	0.008437
RS	59	7.027801	3.561330	316.074176	0.007580	0.007904
RS	60	7.562343	3.561330	292.413673	0.007012	0.007328
RS	61	8.136973	3.561330	267.489872	0.006415	0.006720
RS	62	8.754696	3.561330	241.740453	0.005797	0.006088
RS	63	9.418745	3.561330	1224.060929	0.029354	0.031158
PA	4+25*2+4+6 0.062653215 0.021300479 9.418744970 9.747830233 1.054344090 0.765955623 0.571530669 0.496349992 0.504269209 0.579357380 0.717948819 0.916648072 1.168016690 1.459919041 1.772006752 2.069430196 2.308543125 2.459231481 2.521959207 2.524759032 2.505031388 2.492239930 2.501763491 2.537673043 2.595989457 2.665728817 2.733338243 2.789284918 2.831718800 2.887743302 3.561330468
//
IT	4693
RD	12
LK	-312116.996606
QD	-338.603512 -> -299.504395
RI	0.0033514326
TR	0.061048	0.021595
MT	9.567278
MM	C_pi: 1.920687, n_recomb: 43437.193822
RS	0	0.000000	11.929917	26.837646	0.000618	0.000020
RS	1	0.007526	11.929917	28.840947	0.000664	0.000163
RS	2	0.015618	11.929917	30.992455	0.000714	0.000437
RS	3	0.024319	11.929917	33.302926	0.000767	0.000725
RS	4	0.033675	1.102143	385.735307	0.008880	0.008224
RS	5	0.043735	1.102143	410.901743	0.009460	0.008647
RS	6	0.054553	0.808974	594.778476	0.013693	0.012080
RS	7	0.066184	0.808974	630.152874	0.014507	0.012578
RS	8	0.078691	0.594356	904.986728	0.020834	0.018046
RS	9	0.092139	0.594356	950.660886	0.021886	0.019509
RS	10	0.106599	0.506902	1166.255588	0.026849	0.024234
RS	11	0.122147	0.506902	1214.960814	0.027971	0.025963
RS	12	0.138865	0.508576	1258.606677	0.028975	0.027217
RS	13	0.156842	0.508576	1304.863274	0.030040	0.028806
RS	14	0.176171	0.580563	1184.808707	0.027276	0.026429
RS	15	0.196956	0.580563	1227.814321	0.028266	0.027752
RS	16	0.219304	0.718527	1029.276931	0.023696	0.023467
RS	17	0.243334	0.718527	1069.285708	0.024617	0.024557
RS	18	0.269173	0.919394	869.552477	0.020019	0.020118
RS	19	0.296956	0.919394	906.416916	0.020867	0.021045
RS	20	0.326830	1.176398	739.507149	0.017025	0.017281
RS	21	0.358953	1.176398	773.228579	0.017801	0.018091
RS	22	0.393493	1.477990	644.220299	0.014831	0.015157
RS	23	0.430632	1.477990	675.157408	0.015543	0.015879
RS	24	0.470567	1.803647	580.218184	0.013358	0.013707
RS	25	0.513506	1.803647	608.954739	0.014019	0.014364
RS	26	0.559678	2.116457	544.764635	0.012541	0.012889
RS	27	0.609324	2.116457	571.995302	0.013168	0.013511
RS	28	0.662706	2.368757	536.428994	0.012350	0.012697
RS	29	0.720106	2.368757	562.838571	0.012958	0.013317
RS	30	0.781826	2.526667	553.102450	0.012733	0.013111
RS	31	0.848191	2.526667	579.167104	0.013333	0.013751
RS	32	0.919550	2.589774	590.719800	0.013599	0.014056
RS	33	0.996279	2.589774	616.473762	0.014192	0.014719
RS	34	1.078783	2.588354	642.251060	0.014786	0.015368
RS	35	1.167497	2.588354	667.116843	0.015358	0.016026
RS	36	1.262886	2.563190	697.794703	0.016064	0.016789
RS	37	1.365454	2.563190	720.615983	0.016590	0.017387
RS	38	1.475742	2.546325	746.725564	0.017191	0.018023
RS	39	1.594329	2.546325	766.054662	0.017636	0.018501
RS	40	1.721842	2.554312	780.724744	0.017974	0.018833
RS	41	1.858950	2.554312	795.212963	0.018307	0.019152
RS	42	2.006377	2.591380	795.484105	0.018313	0.019111
RS	43	2.164899	2.591380	804.157692	0.018513	0.019253
RS	44	2.335352	2.653105	790.975765	0.018210	0.018875
RS	45	2.518632	2.653105	793.279482	0.018263	0.018844
RS	46	2.715705	2.727586	770.646628	0.017742	0.018243
RS	47	2.927610	2.727586	766.255884	0.017641	0.018058
RS	48	3.155463	2.800117	738.640335	0.017005	0.017357
RS	49	3.400463	2.800117	727.255315	0.016743	0.017031
RS	50	3.663901	2.860280	697.079066	0.016048	0.016297
RS	51	3.947166	2.860280	678.444780	0.015619	0.015833
RS	52	4.251748	2.905989	645.633135	0.014864	0.015065
RS	53	4.579253	2.905989	619.817769	0.014269	0.014462
RS	54	4.931405	2.966754	578.647006	0.013321	0.013527
RS	55	5.310060	2.966754	547.263205	0.012599	0.012812
RS	56	5.717211	2.966754	512.602107	0.011801	0.012026
RS	57	6.155004	2.966754	475.170615	0.010939	0.011178
RS	58	6.625745	3.705185	354.597671	0.008163	0.008469
RS	59	7.131912	3.705185	332.676723	0.007659	0.007961
RS	60	7.676173	3.705185	308.917369	0.007112	0.007409
RS	61	8.261393	3.705185	283.699245	0.006531	0.006821
RS	62	8.890657	3.705185	257.458351	0.005927	0.006205
RS	63	9.567278	3.705185	1336.186675	0.030761	0.032537
PA	4+25*2+4+6 0.061048317 0.021594742 9.567277626 11.929917006 1.102142585 0.808973862 0.594355627 0.506902049 0.508575986 0.580562940 0.718527381 0.919394321 1.176397939 1.477990234 1.803647075 2.116456982 2.368756839 2.526666941 2.589774188 2.588354090 2.563190011 2.546324865 2.554311926 2.591380204 2.653104513 2.727586054 2.800117055 2.860279510 2.905989151 2.966753744 3.705184757
//
IT	4368
RD	13
LK	-312040.204262
QD	-317.028795 -> -281.324983
RI	0.0027580768
TR	0.059547	0.021872
MT	9.710053
MM	C_pi: 1.972333, n_recomb: 45140.191975
RS	0	0.000000	14.476989	23.041872	0.000510	0.000017
RS	1	0.007551	14.476989	24.770441	0.000549	0.000138
RS	2	0.015672	14.476989	26.627768	0.000590	0.000366
RS	3	0.024406	14.476989	28.623302	0.000634	0.000608
RS	4	0.033800	1.145131	387.389198	0.008582	0.008093
RS	5	0.043903	1.145131	412.890666	0.009147	0.008507
RS	6	0.054769	0.852017	590.027624	0.013071	0.011722
RS	7	0.066455	0.852017	625.694788	0.013861	0.012152
RS	8	0.079024	0.617620	911.619319	0.020195	0.017648
RS	9	0.092542	0.617620	958.585847	0.021236	0.019043
RS	10	0.107080	0.517748	1197.447482	0.026527	0.024059
RS	11	0.122716	0.517748	1248.356689	0.027655	0.025753
RS	12	0.139533	0.513150	1309.802062	0.029016	0.027320
RS	13	0.157620	0.513150	1358.396830	0.030093	0.028901
RS	14	0.177073	0.581981	1241.743479	0.027509	0.026679
RS	15	0.197994	0.581981	1286.917084	0.028509	0.028008
RS	16	0.220495	0.719133	1080.599542	0.023939	0.023712
RS	17	0.244695	0.719133	1122.623655	0.024870	0.024813
RS	18	0.270723	0.921823	911.333805	0.020189	0.020284
RS	19	0.298715	0.921823	950.047704	0.021047	0.021219
RS	20	0.328822	1.183986	772.274530	0.017108	0.017353
RS	21	0.361201	1.183986	807.646052	0.017892	0.018169
RS	22	0.396026	1.494766	669.802849	0.014838	0.015147
RS	23	0.433480	1.494766	702.187949	0.015556	0.015872
RS	24	0.473762	1.833601	600.547909	0.013304	0.013631
RS	25	0.517086	1.833601	630.560140	0.013969	0.014289
RS	26	0.563681	2.161673	561.731972	0.012444	0.012765
RS	27	0.613795	2.161673	590.121599	0.013073	0.013385
RS	28	0.667692	2.427324	551.925531	0.012227	0.012541
RS	29	0.725660	2.427324	579.450420	0.012837	0.013157
RS	30	0.788004	2.592777	568.989865	0.012605	0.012940
RS	31	0.855056	2.592777	596.200372	0.013208	0.013576
RS	32	0.927171	2.656577	608.727037	0.013485	0.013888
RS	33	1.004731	2.656577	635.709447	0.014083	0.014548
RS	34	1.088147	2.651140	663.750001	0.014704	0.015220
RS	35	1.177862	2.651140	689.932323	0.015284	0.015878
RS	36	1.274352	2.620615	723.470613	0.016027	0.016674
RS	37	1.378127	2.620615	747.645339	0.016563	0.017277
RS	38	1.489738	2.599627	776.377978	0.017199	0.017947
RS	39	1.609777	2.599627	797.009181	0.017656	0.018437
RS	40	1.738879	2.605931	813.395931	0.018019	0.018795
RS	41	1.877730	2.605931	829.048575	0.018366	0.019129
RS	42	2.027066	2.643923	829.850483	0.018384	0.019103
RS	43	2.187677	2.643923	839.495434	0.018598	0.019264
RS	44	2.360416	2.708754	825.787551	0.018294	0.018890
RS	45	2.546198	2.708754	828.847304	0.018362	0.018881
RS	46	2.746009	2.787650	805.056752	0.017835	0.018279
RS	47	2.960907	2.787650	801.195845	0.017749	0.018116
RS	48	3.192031	2.864802	772.258038	0.017108	0.017414
RS	49	3.440607	2.864802	761.151287	0.016862	0.017109
RS	50	3.707953	2.928926	729.745138	0.016166	0.016378
RS	51	3.995485	2.928926	711.089289	0.015753	0.015933
RS	52	4.304729	2.977718	677.110431	0.015000	0.015170
RS	53	4.637324	2.977718	650.919016	0.014420	0.014584
RS	54	4.995032	3.043048	607.959803	0.013468	0.013646
RS	55	5.379750	3.043048	575.894849	0.012758	0.012946
RS	56	5.793517	3.043048	540.309793	0.011970	0.012172
RS	57	6.238528	3.043048	501.716489	0.011115	0.011332
RS	58	6.717140	3.846314	370.850363	0.008216	0.008498
RS	59	7.231892	3.846314	349.055474	0.007733	0.008016
RS	60	7.785512	3.846314	325.241996	0.007205	0.007485
RS	61	8.380934	3.846314	299.780091	0.006641	0.006916
RS	62	9.021317	3.846314	273.102243	0.006050	0.006316
RS	63	9.710053	3.846314	1450.729537	0.032138	0.033889
PA	4+25*2+4+6 0.059546814 0.021871530 9.710053307 14.476988692 1.145131176 0.852016870 0.617620399 0.517748048 0.513150292 0.581980607 0.719133135 0.921823064 1.183986474 1.494766357 1.833600755 2.161673417 2.427324257 2.592777204 2.656577369 2.651140269 2.620614995 2.599627469 2.605930987 2.643923210 2.708753679 2.787650377 2.864802147 2.928925676 2.977718370 3.043047687 3.846313664
//
IT	5059
RD	14
LK	-311970.060174
QD	-297.328352 -> -264.660365
RI	0.0022839878
TR	0.058140	0.022132
MT	9.847401
MM	C_pi: 2.022821, n_recomb: 46810.227712
RS	0	0.000000	17.452502	19.867876	0.000424	0.000015
RS	1	0.007575	17.452502	21.365018	0.000456	0.000116
RS	2	0.015723	17.452502	22.974345	0.000491	0.000308
RS	3	0.024488	17.452502	24.704162	0.000528	0.000512
RS	4	0.033918	1.183579	390.130758	0.008334	0.007984
RS	5	0.044062	1.183579	416.013675	0.008887	0.008395
RS	6	0.054974	0.895060	585.286527	0.012503	0.011383
RS	7	0.066712	0.895060	621.191854	0.013270	0.011757
RS	8	0.079340	0.641301	916.494397	0.019579	0.017255
RS	9	0.092924	0.641301	964.629741	0.020607	0.018587
RS	10	0.107538	0.528839	1225.984927	0.026191	0.023865
RS	11	0.123258	0.528839	1279.018892	0.027323	0.025527
RS	12	0.140169	0.517929	1358.805561	0.029028	0.027397
RS	13	0.158360	0.517929	1409.707872	0.030115	0.028970
RS	14	0.177930	0.583544	1297.452491	0.027717	0.026910
RS	15	0.198982	0.583544	1344.771521	0.028728	0.028245
RS	16	0.221629	0.719716	1131.356007	0.024169	0.023948
RS	17	0.245991	0.719716	1175.373636	0.025109	0.025059
RS	18	0.272198	0.923912	952.810085	0.020355	0.020448
RS	19	0.300391	0.923912	993.355529	0.021221	0.021392
RS	20	0.330719	1.190801	804.772910	0.017192	0.017429
RS	21	0.363344	1.190801	841.778645	0.017983	0.018251
RS	22	0.398440	1.510293	695.067697	0.014849	0.015144
RS	23	0.436195	1.510293	728.883501	0.015571	0.015872
RS	24	0.476809	1.861929	620.482327	0.013255	0.013564
RS	25	0.520500	1.861929	651.749074	0.013923	0.014222
RS	26	0.567500	2.205143	578.212138	0.012352	0.012650
RS	27	0.618061	2.205143	607.734626	0.012983	0.013268
RS	28	0.672451	2.484298	566.832590	0.012109	0.012395
RS	29	0.730961	2.484298	595.442238	0.012720	0.013007
RS	30	0.793903	2.657620	584.167486	0.012479	0.012778
RS	31	0.861612	2.657620	612.490788	0.013085	0.013410
RS	32	0.934450	2.722421	625.902359	0.013371	0.013726
RS	33	1.012806	2.722421	654.081612	0.013973	0.014382
RS	34	1.097096	2.713170	684.317371	0.014619	0.015075
RS	35	1.187771	2.713170	711.791303	0.015206	0.015733
RS	36	1.285314	2.677357	748.168864	0.015983	0.016560
RS	37	1.390246	2.677357	773.683334	0.016528	0.017168
RS	38	1.503126	2.652211	805.069304	0.017199	0.017870
RS	39	1.624556	2.652211	827.001947	0.017667	0.018370
RS	40	1.755184	2.656694	845.176702	0.018055	0.018754
RS	41	1.895707	2.656694	862.004914	0.018415	0.019103
RS	42	2.046873	2.695391	863.429244	0.018445	0.019092
RS	43	2.209490	2.695391	874.065553	0.018673	0.019271
RS	44	2.384424	2.763044	859.928615	0.018371	0.018904
RS	45	2.572609	2.763044	863.769903	0.018453	0.018915
RS	46	2.775048	2.846047	838.910979	0.017922	0.018313
RS	47	2.992821	2.846047	835.608444	0.017851	0.018171
RS	48	3.227089	2.927525	805.425922	0.017206	0.017469
RS	49	3.479103	2.927525	794.627726	0.016976	0.017185
RS	50	3.750205	2.995364	762.056119	0.016280	0.016456
RS	51	4.041842	2.995364	743.410519	0.015881	0.016030
RS	52	4.355569	3.047047	708.318789	0.015132	0.015272
RS	53	4.693060	3.047047	681.784487	0.014565	0.014702
RS	54	5.056114	3.116760	637.073285	0.013610	0.013762
RS	55	5.446669	3.116760	604.361192	0.012911	0.013075
RS	56	5.866806	3.116760	567.887908	0.012132	0.012312
RS	57	6.318766	3.116760	528.169297	0.011283	0.011481
RS	58	6.804961	3.984704	386.850961	0.008264	0.008526
RS	59	7.327983	3.984704	365.214573	0.007802	0.008066
RS	60	7.890622	3.984704	341.386359	0.007293	0.007557
RS	61	8.495879	3.984704	315.725849	0.006745	0.007005
RS	62	9.146981	3.984704	288.660442	0.006167	0.006420
RS	63	9.847401	3.984704	1567.454938	0.033485	0.035211
PA	4+25*2+4+6 0.058139878 0.022132280 9.847401015 17.452501816 1.183579022 0.895059901 0.641300905 0.528838953 0.517928581 0.583544098 0.719716081 0.923911851 1.190800818 1.510293123 1.861929013 2.205142890 2.484298005 2.657620371 2.722420750 2.713170179 2.677357132 2.652211257 2.656693875 2.695390877 2.763043657 2.846047220 2.927525429 2.995364314 3.047047181 3.116759703 3.984703747
//
IT	4671
RD	15
LK	-311905.862123
QD	-279.292717 -> -249.348361
RI	0.0019017816
TR	0.056820	0.022378
MT	9.979554
MM	C_pi: 2.072180, n_recomb: 48447.716734
RS	0	0.000000	20.921079	17.191880	0.000355	0.000013
RS	1	0.007597	20.921079	18.492628	0.000382	0.000099
RS	2	0.015771	20.921079	19.891356	0.000411	0.000260
RS	3	0.024567	20.921079	21.395374	0.000442	0.000433
RS	4	0.034030	1.217814	393.784620	0.008128	0.007894
RS	5	0.044213	1.217814	420.089434	0.008671	0.008308
RS	6	0.055169	0.938064	580.584052	0.011984	0.011061
RS	7	0.066957	0.938064	616.681135	0.012729	0.011389
RS	8	0.079641	0.665382	919.815485	0.018986	0.016867
RS	9	0.093288	0.665382	969.003216	0.020001	0.018142
RS	10	0.107973	0.540143	1252.058746	0.025844	0.023657
RS	11	0.123773	0.540143	1307.136905	0.026980	0.025289
RS	12	0.140773	0.522867	1405.717464	0.029015	0.027453
RS	13	0.159065	0.522867	1458.894548	0.030113	0.029017
RS	14	0.178746	0.585211	1351.975352	0.027906	0.027125
RS	15	0.199923	0.585211	1401.416320	0.028926	0.028465
RS	16	0.222709	0.720245	1181.578381	0.024389	0.024178
RS	17	0.247225	0.720245	1227.566920	0.025338	0.025296
RS	18	0.273604	0.925656	994.008357	0.020517	0.020611
RS	19	0.301987	0.925656	1036.366812	0.021391	0.021563
RS	20	0.332527	1.196861	837.031817	0.017277	0.017509
RS	21	0.365386	1.196861	875.655711	0.018074	0.018336
RS	22	0.400742	1.524616	720.041226	0.014862	0.015146
RS	23	0.438784	1.524616	755.270618	0.015589	0.015878
RS	24	0.479717	1.888696	640.044903	0.013211	0.013504
RS	25	0.523758	1.888696	672.545391	0.013882	0.014163
RS	26	0.571146	2.246908	594.235314	0.012265	0.012543
RS	27	0.622134	2.246908	624.865234	0.012898	0.013160
RS	28	0.676995	2.539721	581.180429	0.011996	0.012256
RS	29	0.736025	2.539721	610.844845	0.012608	0.012865
RS	30	0.799538	2.721211	598.672250	0.012357	0.012623
RS	31	0.867877	2.721211	628.075604	0.012964	0.013250
RS	32	0.941408	2.787318	642.281363	0.013257	0.013570
RS	33	1.020525	2.787318	671.625428	0.013863	0.014223
RS	34	1.105653	2.774460	703.982615	0.014531	0.014933
RS	35	1.197248	2.774460	732.721861	0.015124	0.015590
RS	36	1.295801	2.733431	771.910361	0.015933	0.016446
RS	37	1.401842	2.733431	798.748683	0.016487	0.017058
RS	38	1.515939	2.704093	832.810455	0.017190	0.017791
RS	39	1.638704	2.704093	856.041173	0.017669	0.018301
RS	40	1.770795	2.706629	876.068317	0.018083	0.018711
RS	41	1.912922	2.706629	894.080394	0.018455	0.019073
RS	42	2.065846	2.745822	896.216616	0.018499	0.019079
RS	43	2.230388	2.745822	907.861417	0.018739	0.019275
RS	44	2.407430	2.816032	893.390867	0.018440	0.018914
RS	45	2.597923	2.816032	898.036487	0.018536	0.018944
RS	46	2.802887	2.902847	872.199879	0.018003	0.018345
RS	47	3.023423	2.902847	869.481644	0.017947	0.018222
RS	48	3.260713	2.988373	838.132245	0.017300	0.017523
RS	49	3.516031	2.988373	827.670505	0.017084	0.017257
RS	50	3.790745	3.059686	793.999630	0.016389	0.016532
RS	51	4.086330	3.059686	775.393740	0.016005	0.016123
RS	52	4.404371	3.114070	739.244192	0.015259	0.015371
RS	53	4.746573	3.114070	712.397899	0.014704	0.014816
RS	54	5.114773	3.187980	665.973523	0.013746	0.013874
RS	55	5.510946	3.187980	632.645902	0.013058	0.013200
RS	56	5.937216	3.187980	595.317905	0.012288	0.012447
RS	57	6.395871	3.187980	554.508549	0.011446	0.011624
RS	58	6.889370	4.120307	402.603272	0.008310	0.008553
RS	59	7.420361	4.120307	381.153526	0.007867	0.008114
RS	60	7.991692	4.120307	357.345417	0.007376	0.007624
RS	61	8.606428	4.120307	331.526891	0.006843	0.007090
RS	62	9.267866	4.120307	304.118913	0.006277	0.006519
RS	63	9.979554	4.120307	1686.114733	0.034803	0.036504
PA	4+25*2+4+6 0.056819859 0.022378388 9.979554171 20.921078698 1.217813976 0.938064050 0.665382348 0.540143233 0.522867192 0.585211405 0.720244589 0.925656451 1.196860573 1.524615743 1.888695521 2.246908234 2.539720963 2.721211084 2.787317933 2.774459835 2.733430740 2.704093198 2.706629006 2.745822008 2.816031752 2.902847328 2.988372922 3.059686422 3.114070096 3.187980006 4.120307096
//
IT	4772
RD	16
LK	-311847.001671
QD	-262.742458 -> -235.249008
RI	0.0015904123
TR	0.055579	0.022611
MT	10.106819
MM	C_pi: 2.120445, n_recomb: 50052.878317
RS	0	0.000000	24.967553	14.913847	0.000298	0.000011
RS	1	0.007619	24.967553	16.046418	0.000321	0.000084
RS	2	0.015818	24.967553	17.264698	0.000345	0.000220
RS	3	0.024641	24.967553	18.575126	0.000371	0.000367
RS	4	0.034137	1.248123	398.223173	0.007956	0.007821
RS	5	0.044356	1.248123	424.985961	0.008491	0.008241
RS	6	0.055354	0.981001	575.935088	0.011507	0.010757
RS	7	0.067190	0.981001	612.184083	0.012231	0.011046
RS	8	0.079927	0.689844	921.769622	0.018416	0.016487
RS	9	0.093635	0.689844	971.900631	0.019417	0.017709
RS	10	0.108387	0.551633	1275.845759	0.025490	0.023439
RS	11	0.124264	0.551633	1332.886795	0.026630	0.025041
RS	12	0.141349	0.527932	1450.624933	0.028982	0.027489
RS	13	0.159736	0.527932	1506.041954	0.030089	0.029044
RS	14	0.179525	0.586949	1405.345933	0.028077	0.027324
RS	15	0.200820	0.586949	1456.884334	0.029107	0.028669
RS	16	0.223739	0.720703	1231.279703	0.024600	0.024400
RS	17	0.248403	0.720703	1279.215640	0.025557	0.025527
RS	18	0.274946	0.927065	1034.942220	0.020677	0.020774
RS	19	0.303511	0.927065	1079.094393	0.021559	0.021733
RS	20	0.334253	1.202208	869.062179	0.017363	0.017591
RS	21	0.367337	1.202208	909.287727	0.018167	0.018424
RS	22	0.402941	1.537800	744.736107	0.014879	0.015154
RS	23	0.441258	1.537800	781.361894	0.015611	0.015889
RS	24	0.482494	1.913963	659.255938	0.013171	0.013450
RS	25	0.526872	1.913963	692.969750	0.013845	0.014110
RS	26	0.574630	2.287040	609.821147	0.012184	0.012443
RS	27	0.626027	2.287040	641.533530	0.012817	0.013059
RS	28	0.681340	2.593631	594.997554	0.011887	0.012125
RS	29	0.740867	2.593631	625.687359	0.012501	0.012731
RS	30	0.804929	2.783580	612.535016	0.012238	0.012475
RS	31	0.873871	2.783580	642.985995	0.012846	0.013098
RS	32	0.948066	2.851287	657.896940	0.013144	0.013419
RS	33	1.027914	2.851287	688.373497	0.013753	0.014069
RS	34	1.113845	2.835016	722.777115	0.014440	0.014794
RS	35	1.206322	2.835016	752.754212	0.015039	0.015451
RS	36	1.305845	2.788853	794.715882	0.015878	0.016332
RS	37	1.412950	2.788853	822.860134	0.016440	0.016949
RS	38	1.528215	2.755293	859.612729	0.017174	0.017711
RS	39	1.652261	2.755293	884.135545	0.017664	0.018230
RS	40	1.785758	2.755768	906.072075	0.018102	0.018665
RS	41	1.929426	2.755768	925.273477	0.018486	0.019041
RS	42	2.084038	2.795265	928.205959	0.018545	0.019063
RS	43	2.250431	2.795265	940.873592	0.018798	0.019275
RS	44	2.429499	2.867780	926.164192	0.018504	0.018923
RS	45	2.622211	2.867780	931.634209	0.018613	0.018971
RS	46	2.829604	2.958132	904.909575	0.018079	0.018375
RS	47	3.052797	2.958132	902.799072	0.018037	0.018271
RS	48	3.292995	3.047438	870.361348	0.017389	0.017574
RS	49	3.551492	3.047438	860.261638	0.017187	0.017326
RS	50	3.829683	3.121996	825.557716	0.016494	0.016605
RS	51	4.129067	3.121996	807.018900	0.016123	0.016213
RS	52	4.451261	3.178900	769.866217	0.015381	0.015467
RS	53	4.798001	3.178900	742.737018	0.014839	0.014926
RS	54	5.171158	3.256821	694.640459	0.013878	0.013983
RS	55	5.572744	3.256821	660.727104	0.013201	0.013321
RS	56	6.004925	3.256821	622.576279	0.012438	0.012577
RS	57	6.470032	3.256821	580.709366	0.011602	0.011762
RS	58	6.970574	4.253130	418.105905	0.008353	0.008577
RS	59	7.509249	4.253130	396.867513	0.007929	0.008159
RS	60	8.088964	4.253130	373.110672	0.007454	0.007688
RS	61	8.712844	4.253130	347.170961	0.006936	0.007170
RS	62	9.384256	4.253130	319.461762	0.006382	0.006613
RS	63	10.106819	4.253130	1806.452755	0.036091	0.037768
PA	4+25*2+4+6 0.055579436 0.022610948 10.106818764 24.967552538 1.248122978 0.981001188 0.689843927 0.551633001 0.527932428 0.586949332 0.720702737 0.927064918 1.202207532 1.537800496 1.913962761 2.287040014 2.593631322 2.783580303 2.851287361 2.835015937 2.788852669 2.755293174 2.755768120 2.795265480 2.867780138 2.958131696 3.047437815 3.121996206 3.178900277 3.256821397 4.253129970
//
IT	4981
RD	17
LK	-311792.945535
QD	-247.522168 -> -222.240307
RI	0.0013350066
TR	0.054413	0.022831
MT	10.229345
MM	C_pi: 2.167627, n_recomb: 51626.029736
RS	0	0.000000	29.689031	12.961436	0.000251	0.000009
RS	1	0.007639	29.689031	13.949089	0.000270	0.000072
RS	2	0.015861	29.689031	15.011797	0.000291	0.000187
RS	3	0.024712	29.689031	16.155233	0.000313	0.000312
RS	4	0.034239	1.274808	403.336680	0.007813	0.007762
RS	5	0.044493	1.274808	430.589283	0.008341	0.008191
RS	6	0.055531	1.023836	571.353331	0.011067	0.010470
RS	7	0.067412	1.023836	607.719932	0.011772	0.010726
RS	8	0.080200	0.714670	922.513167	0.017869	0.016116
RS	9	0.093966	0.714670	973.485044	0.018856	0.017288
RS	10	0.108782	0.563286	1297.500955	0.025133	0.023211
RS	11	0.124731	0.563286	1356.423024	0.026274	0.024785
RS	12	0.141898	0.533100	1493.595629	0.028931	0.027509
RS	13	0.160377	0.533100	1551.215675	0.030047	0.029055
RS	14	0.180267	0.588738	1457.574714	0.028233	0.027511
RS	15	0.201676	0.588738	1511.184991	0.029272	0.028859
RS	16	0.224721	0.721084	1280.459314	0.024803	0.024616
RS	17	0.249526	0.721084	1330.318178	0.025768	0.025750
RS	18	0.276226	0.928151	1075.617128	0.020835	0.020937
RS	19	0.304966	0.928151	1121.542886	0.021724	0.021903
RS	20	0.335901	1.206880	900.872416	0.017450	0.017677
RS	21	0.369200	1.206880	942.682613	0.018260	0.018514
RS	22	0.405041	1.549896	769.168346	0.014899	0.015167
RS	23	0.443621	1.549896	807.173319	0.015635	0.015904
RS	24	0.485148	1.937794	678.130656	0.013135	0.013403
RS	25	0.529847	1.937794	713.037593	0.013812	0.014063
RS	26	0.577961	2.325573	624.994108	0.012106	0.012350
RS	27	0.629750	2.325573	657.764577	0.012741	0.012964
RS	28	0.685495	2.646050	608.311739	0.011783	0.012001
RS	29	0.745499	2.646050	639.998180	0.012397	0.012604
RS	30	0.810086	2.844732	625.787763	0.012122	0.012333
RS	31	0.879607	2.844732	657.254364	0.012731	0.012953
RS	32	0.954438	2.914318	672.784096	0.013032	0.013272
RS	33	1.034986	2.914318	704.360719	0.013644	0.013920
RS	34	1.121687	2.894824	740.733562	0.014348	0.014658
RS	35	1.215011	2.894824	771.920111	0.014952	0.015315
RS	36	1.315464	2.843599	816.614285	0.015818	0.016219
RS	37	1.423590	2.843599	846.044730	0.016388	0.016840
RS	38	1.539976	2.805797	885.494348	0.017152	0.017630
RS	39	1.665253	2.805797	911.300845	0.017652	0.018158
RS	40	1.800100	2.804104	935.197830	0.018115	0.018617
RS	41	1.945247	2.804104	955.591230	0.018510	0.019005
RS	42	2.101482	2.843727	959.399771	0.018584	0.019045
RS	43	2.269652	2.843727	973.101706	0.018849	0.019272
RS	44	2.450668	2.918311	958.244966	0.018561	0.018929
RS	45	2.645512	2.918311	964.556694	0.018684	0.018994
RS	46	2.855240	3.011934	937.033209	0.018150	0.018403
RS	47	3.080989	3.011934	935.551234	0.018122	0.018317
RS	48	3.323983	3.104764	902.103758	0.017474	0.017623
RS	49	3.585539	3.104764	892.389151	0.017286	0.017392
RS	50	3.867075	3.182347	856.717636	0.016595	0.016676
RS	51	4.170118	3.182347	838.271003	0.016237	0.016300
RS	52	4.496310	3.241594	800.170137	0.015499	0.015559
RS	53	4.847419	3.241594	772.784984	0.014969	0.015032
RS	54	5.225349	3.323341	723.058360	0.014006	0.014088
RS	55	5.632149	3.323341	688.587033	0.013338	0.013437
RS	56	6.070025	3.323341	649.643418	0.012584	0.012703
RS	57	6.541349	3.323341	606.750550	0.011753	0.011894
RS	58	7.048678	4.383122	433.358943	0.008394	0.008600
RS	59	7.594761	4.383122	412.353427	0.007987	0.008201
RS	60	8.182559	4.383122	388.675587	0.007529	0.007747
RS	61	8.815259	4.383122	362.648002	0.007025	0.007245
RS	62	9.496290	4.383122	334.675490	0.006483	0.006703
RS	63	10.229345	4.383122	1928.229759	0.037350	0.039003
PA	4+25*2+4+6 0.054412624 0.022831176 10.229344819 29.689030501 1.274807782 1.023836071 0.714669929 0.563286159 0.533100353 0.588738320 0.721084197 0.928150615 1.206880152 1.549895956 1.937793840 2.325573354 2.646049920 2.844732337 2.914318406 2.894824084 2.843599052 2.805797309 2.804104233 2.843726565 2.918310673 3.011934194 3.104763856 3.182347447 3.241594500 3.323341463 4.383122171
//
IT	4602
RD	18
LK	-311743.226654
QD	-233.496823 -> -210.215588
RI	0.0011243396
TR	0.053314	0.023040
MT	10.347346
MM	C_pi: 2.213738, n_recomb: 53167.303583
RS	0	0.000000	35.200792	11.278792	0.000212	0.000008
RS	1	0.007658	35.200792	12.140931	0.000228	0.000061
RS	2	0.015903	35.200792	13.068836	0.000246	0.000159
RS	3	0.024779	35.200792	14.067503	0.000265	0.000266
RS	4	0.034336	1.298068	409.063410	0.007694	0.007715
RS	5	0.044623	1.298068	436.835696	0.008216	0.008156
RS	6	0.055699	1.066508	566.861096	0.010662	0.010197
RS	7	0.067623	1.066508	603.316353	0.011348	0.010428
RS	8	0.080460	0.739841	922.186396	0.017345	0.015754
RS	9	0.094281	0.739841	973.903288	0.018318	0.016880
RS	10	0.109159	0.575083	1317.165263	0.024774	0.022978
RS	11	0.125177	0.575083	1377.886335	0.025916	0.024524
RS	12	0.142422	0.538349	1534.695006	0.028865	0.027514
RS	13	0.160988	0.538349	1594.479087	0.029990	0.029051
RS	14	0.180975	0.590563	1508.664896	0.028376	0.027685
RS	15	0.202493	0.590563	1564.320271	0.029423	0.029036
RS	16	0.225659	0.721386	1329.109015	0.024999	0.024826
RS	17	0.250599	0.721386	1380.865222	0.025972	0.025968
RS	18	0.277449	0.928935	1116.023581	0.020991	0.021098
RS	19	0.306356	0.928935	1163.701716	0.021888	0.022071
RS	20	0.337476	1.210920	932.462226	0.017538	0.017764
RS	21	0.370979	1.210920	975.839369	0.018354	0.018606
RS	22	0.407049	1.560970	793.338849	0.014922	0.015183
RS	23	0.445880	1.560970	832.705418	0.015662	0.015923
RS	24	0.487686	1.960253	696.679186	0.013104	0.013360
RS	25	0.532693	1.960253	732.759119	0.013782	0.014022
RS	26	0.581147	2.362567	639.768321	0.012033	0.012263
RS	27	0.633311	2.362567	673.572807	0.012669	0.012876
RS	28	0.689471	2.697009	621.144603	0.011683	0.011884
RS	29	0.749931	2.697009	653.799418	0.012297	0.012483
RS	30	0.815022	2.904674	638.458588	0.012008	0.012197
RS	31	0.885097	2.904674	670.909208	0.012619	0.012813
RS	32	0.960539	2.976408	686.973032	0.012921	0.013131
RS	33	1.041759	2.976408	719.617205	0.013535	0.013775
RS	34	1.129199	2.953870	757.882319	0.014255	0.014525
RS	35	1.223336	2.953870	790.249065	0.014863	0.015181
RS	36	1.324681	2.897668	837.626804	0.015755	0.016108
RS	37	1.433788	2.897668	868.322013	0.016332	0.016732
RS	38	1.551251	2.855605	910.469076	0.017125	0.017549
RS	39	1.677710	2.855605	937.548507	0.017634	0.018084
RS	40	1.813853	2.851641	963.451969	0.018121	0.018568
RS	41	1.960422	2.851641	985.037333	0.018527	0.018968
RS	42	2.118217	2.891219	989.797442	0.018617	0.019024
RS	43	2.288096	2.891219	1004.542312	0.018894	0.019266
RS	44	2.470984	2.967655	989.625311	0.018613	0.018934
RS	45	2.667879	2.967655	996.793380	0.018748	0.019015
RS	46	2.879853	3.064304	968.557845	0.018217	0.018429
RS	47	3.108060	3.064304	967.722761	0.018201	0.018359
RS	48	3.353745	3.160413	933.343268	0.017555	0.017670
RS	49	3.618245	3.160413	924.034661	0.017380	0.017455
RS	50	3.903001	3.240809	887.461092	0.016692	0.016745
RS	51	4.209565	3.240809	869.129768	0.016347	0.016383
RS	52	4.539606	3.302230	830.135061	0.015614	0.015649
RS	53	4.894923	3.302230	802.519237	0.015094	0.015134
RS	54	5.277452	3.387620	751.205936	0.014129	0.014189
RS	55	5.689276	3.387620	716.202892	0.013471	0.013549
RS	56	6.132639	3.387620	676.495210	0.012724	0.012824
RS	57	6.609956	3.387620	632.606919	0.011898	0.012022
RS	58	7.123828	4.510280	448.358165	0.008433	0.008622
RS	59	7.677054	4.510280	427.604498	0.008043	0.008241
RS	60	8.272648	4.510280	404.030615	0.007599	0.007804
RS	61	8.913854	4.510280	377.945588	0.007109	0.007317
RS	62	9.604167	4.510280	349.744830	0.006578	0.006787
RS	63	10.347346	4.510280	2051.199667	0.038580	0.040209
PA	4+25*2+4+6 0.053313690 0.023040048 10.347345685 35.200791668 1.298067538 1.066508438 0.739841390 0.575082886 0.538349117 0.590563080 0.721385745 0.928934971 1.210920059 1.560969851 1.960252878 2.362566918 2.697008555 2.904673571 2.976408205 2.953870350 2.897668263 2.855604963 2.851640851 2.891218916 2.967655180 3.064303510 3.160412566 3.240809169 3.302229525 3.387619768 4.510280193
//
IT	4446
RD	19
LK	-311697.431894
QD	-220.548359 -> -199.081116
RI	0.0009500184
TR	0.052278	0.023239
MT	10.460956
MM	C_pi: 2.258785, n_recomb: 54676.958054
RS	0	0.000000	41.631478	9.824098	0.000180	0.000007
RS	1	0.007677	41.631478	10.577232	0.000193	0.000052
RS	2	0.015943	41.631478	11.388016	0.000208	0.000135
RS	3	0.024844	41.631478	12.260849	0.000224	0.000226
RS	4	0.034428	1.318216	415.316657	0.007596	0.007680
RS	5	0.044748	1.318216	443.634606	0.008114	0.008134
RS	6	0.055860	1.108989	562.461604	0.010287	0.009939
RS	7	0.067825	1.108989	598.980368	0.010955	0.010148
RS	8	0.080708	0.765335	920.921406	0.016843	0.015401
RS	9	0.094581	0.765335	973.294062	0.017801	0.016485
RS	10	0.109519	0.587006	1334.971280	0.024416	0.022739
RS	11	0.125603	0.587006	1397.409621	0.025558	0.024259
RS	12	0.142922	0.543663	1573.981330	0.028787	0.027506
RS	13	0.161571	0.543663	1635.888663	0.029919	0.029034
RS	14	0.181651	0.592413	1558.616731	0.028506	0.027848
RS	15	0.203273	0.592413	1616.289407	0.029561	0.029201
RS	16	0.226555	0.721608	1377.218743	0.025188	0.025031
RS	17	0.251624	0.721608	1430.845774	0.026169	0.026179
RS	18	0.278618	0.929436	1156.157107	0.021145	0.021259
RS	19	0.307684	0.929436	1205.565525	0.022049	0.022238
RS	20	0.338981	1.214363	963.834474	0.017628	0.017854
RS	21	0.372681	1.214363	1008.760302	0.018449	0.018700
RS	22	0.408967	1.571081	817.251161	0.014947	0.015204
RS	23	0.448040	1.571081	857.961465	0.015691	0.015946
RS	24	0.490112	1.981394	714.913641	0.013075	0.013323
RS	25	0.535414	1.981394	752.146614	0.013756	0.013985
RS	26	0.584194	2.398072	654.158718	0.011964	0.012182
RS	27	0.636718	2.398072	688.973535	0.012601	0.012794
RS	28	0.693275	2.746529	633.518957	0.011587	0.011772
RS	29	0.754173	2.746529	667.114485	0.012201	0.012369
RS	30	0.819747	2.963405	650.575495	0.011899	0.012067
RS	31	0.890354	2.963405	683.979053	0.012509	0.012679
RS	32	0.966382	3.037541	700.496021	0.012812	0.012994
RS	33	1.048246	3.037541	734.175360	0.013428	0.013636
RS	34	1.136395	3.012139	774.254135	0.014161	0.014395
RS	35	1.231311	3.012139	807.771237	0.014774	0.015051
RS	36	1.333514	2.951034	857.782664	0.015688	0.015997
RS	37	1.443562	2.951034	889.719809	0.016272	0.016625
RS	38	1.562059	2.904693	934.559280	0.017092	0.017466
RS	39	1.689652	2.904693	962.898796	0.017611	0.018009
RS	40	1.827041	2.898365	990.847708	0.018122	0.018517
RS	41	1.974977	2.898365	1013.622499	0.018538	0.018928
RS	42	2.134269	2.937744	1019.403583	0.018644	0.019002
RS	43	2.305790	2.937744	1035.197416	0.018933	0.019257
RS	44	2.490479	3.015825	1020.304764	0.018661	0.018936
RS	45	2.689345	3.015825	1028.341180	0.018808	0.019033
RS	46	2.903479	3.115260	999.479119	0.018280	0.018453
RS	47	3.134051	3.115260	999.306733	0.018277	0.018399
RS	48	3.382324	3.214421	964.070106	0.017632	0.017715
RS	49	3.649656	3.214421	955.186158	0.017470	0.017516
RS	50	3.937511	3.297424	917.775768	0.016785	0.016811
RS	51	4.247464	3.297424	899.580790	0.016453	0.016464
RS	52	4.581211	3.360856	859.745347	0.015724	0.015736
RS	53	4.940580	3.360856	831.922341	0.015215	0.015233
RS	54	5.327537	3.449710	779.066368	0.014249	0.014288
RS	55	5.744200	3.449710	743.556263	0.013599	0.013658
RS	56	6.192849	3.449710	703.111802	0.012859	0.012941
RS	57	6.675941	3.449710	658.257418	0.012039	0.012145
RS	58	7.196118	4.634574	463.101869	0.008470	0.008643
RS	59	7.756229	4.634574	442.616570	0.008095	0.008278
RS	60	8.359339	4.634574	419.168924	0.007666	0.007858
RS	61	9.008748	4.634574	393.054091	0.007189	0.007385
RS	62	9.708011	4.634574	364.657373	0.006669	0.006868
RS	63	10.460956	4.634574	2175.135586	0.039782	0.041385
PA	4+25*2+4+6 0.052277745 0.023238549 10.460955944 41.631478287 1.318216147 1.108988708 0.765334963 0.587006010 0.543662908 0.592413490 0.721607958 0.929435506 1.214363165 1.571080809 1.981394407 2.398071574 2.746528576 2.963405498 3.037541497 3.012139213 2.951034277 2.904692754 2.898365210 2.937743901 3.015824784 3.115260484 3.214420509 3.297424181 3.360855990 3.449710321 4.634573549
//
IT	4648
RD	20
LK	-311655.196932
QD	-208.573373 -> -188.754385
RI	0.0008051905
TR	0.051300	0.023427
MT	10.570456
MM	C_pi: 2.302799, n_recomb: 56155.252184
RS	0	0.000000	49.140085	8.561678	0.000152	0.000006
RS	1	0.007694	49.140085	9.219817	0.000164	0.000045
RS	2	0.015981	49.140085	9.928495	0.000177	0.000115
RS	3	0.024905	49.140085	10.691583	0.000190	0.000193
RS	4	0.034516	1.335486	422.044753	0.007516	0.007655
RS	5	0.044866	1.335486	450.932300	0.008030	0.008124
RS	6	0.056013	1.151230	558.167747	0.009940	0.009695
RS	7	0.068017	1.151230	594.728839	0.010591	0.009886
RS	8	0.080945	0.791135	918.830658	0.016362	0.015059
RS	9	0.094868	0.791135	971.776176	0.017305	0.016104
RS	10	0.109862	0.599042	1351.044406	0.024059	0.022498
RS	11	0.126010	0.599042	1415.119253	0.025200	0.023992
RS	12	0.143400	0.549032	1611.508713	0.028697	0.027487
RS	13	0.162128	0.549032	1675.497197	0.029837	0.029004
RS	14	0.182298	0.594282	1607.436081	0.028625	0.028000
RS	15	0.204019	0.594282	1667.097576	0.029687	0.029355
RS	16	0.227412	0.721759	1424.771469	0.025372	0.025231
RS	17	0.252604	0.721759	1480.242170	0.026360	0.026384
RS	18	0.279735	0.929680	1196.005011	0.021298	0.021419
RS	19	0.308954	0.929680	1247.120929	0.022208	0.022404
RS	20	0.340421	1.217268	994.977624	0.017718	0.017945
RS	21	0.374309	1.217268	1041.433318	0.018546	0.018796
RS	22	0.410804	1.580286	840.912665	0.014975	0.015227
RS	23	0.450108	1.580286	882.948873	0.015723	0.015973
RS	24	0.492436	2.001300	732.839816	0.013050	0.013290
RS	25	0.538020	2.001300	771.206050	0.013733	0.013953
RS	26	0.587113	2.432141	668.183080	0.011899	0.012106
RS	27	0.639982	2.432141	703.985174	0.012536	0.012717
RS	28	0.696920	2.794655	645.455656	0.011494	0.011665
RS	29	0.758239	2.794655	679.964963	0.012109	0.012260
RS	30	0.824275	3.020954	662.165254	0.011792	0.011942
RS	31	0.895394	3.020954	696.491374	0.012403	0.012551
RS	32	0.971984	3.097732	713.383795	0.012704	0.012862
RS	33	1.054467	3.097732	748.066291	0.013321	0.013500
RS	34	1.143297	3.069640	789.880057	0.014066	0.014268
RS	35	1.238962	3.069640	824.517402	0.014683	0.014923
RS	36	1.341988	3.003707	877.109274	0.015619	0.015888
RS	37	1.452941	3.003707	910.264484	0.016210	0.016519
RS	38	1.572432	2.953076	957.785619	0.017056	0.017384
RS	39	1.701117	2.953076	987.370669	0.017583	0.017934
RS	40	1.839703	2.944304	1017.396751	0.018118	0.018464
RS	41	1.988953	2.944304	1041.356353	0.018544	0.018886
RS	42	2.149686	2.983338	1048.223526	0.018667	0.018978
RS	43	2.322788	2.983338	1065.070081	0.018967	0.019247
RS	44	2.509208	3.062869	1050.282745	0.018703	0.018937
RS	45	2.709973	3.062869	1059.197256	0.018862	0.019048
RS	46	2.926185	3.164875	1029.790042	0.018338	0.018476
RS	47	3.159034	3.164875	1030.294150	0.018347	0.018437
RS	48	3.409799	3.266865	994.275115	0.017706	0.017758
RS	49	3.679860	3.266865	985.832522	0.017555	0.017574
RS	50	3.970699	3.352286	947.647830	0.016875	0.016875
RS	51	4.283918	3.352286	929.608635	0.016554	0.016541
RS	52	4.621237	3.417578	888.984211	0.015831	0.015819
RS	53	4.984511	3.417578	860.976214	0.015332	0.015328
RS	54	5.375737	3.509721	806.622584	0.014364	0.014383
RS	55	5.797065	3.509721	770.628873	0.013723	0.013763
RS	56	6.250813	3.509721	729.473842	0.012990	0.013054
RS	57	6.739474	3.509721	683.681781	0.012175	0.012264
RS	58	7.265735	4.756067	477.587064	0.008505	0.008662
RS	59	7.832489	4.756067	457.384748	0.008145	0.008314
RS	60	8.442851	4.756067	434.083474	0.007730	0.007908
RS	61	9.100178	4.756067	407.964179	0.007265	0.007450
RS	62	9.808082	4.756067	379.401455	0.006756	0.006945
RS	63	10.570456	4.756067	2299.822462	0.040955	0.042533
PA	4+25*2+4+6 0.051299721 0.023427303 10.570456306 49.140085363 1.335485601 1.151229813 0.791134772 0.599041980 0.549031741 0.594282409 0.721759358 0.929680146 1.217267697 1.580286360 2.001299506 2.432140704 2.794655479 3.020953855 3.097731734 3.069640043 3.003707195 2.953075860 2.944304493 2.983337968 3.062869391 3.164874505 3.266865259 3.352286072 3.417577743 3.509721390 4.756067315
//
IT	4862
RD	21
LK	-311616.196160
QD	-197.479945 -> -179.161634
RI	0.0006845707
TR	0.050376	0.023607
MT	10.675884
MM	C_pi: 2.345766, n_recomb: 57602.356334
RS	0	0.000000	57.922202	7.461920	0.000130	0.000005
RS	1	0.007711	57.922202	8.036977	0.000140	0.000038
RS	2	0.016017	57.922202	8.656323	0.000150	0.000098
RS	3	0.024964	57.922202	9.323362	0.000162	0.000165
RS	4	0.034600	1.350080	429.206139	0.007451	0.007639
RS	5	0.044979	1.350080	458.685388	0.007963	0.008123
RS	6	0.056159	1.193169	553.992661	0.009618	0.009464
RS	7	0.068201	1.193169	590.578294	0.010253	0.009639
RS	8	0.081171	0.817215	916.016932	0.015902	0.014727
RS	9	0.095142	0.817215	969.458216	0.016830	0.015735
RS	10	0.110190	0.611178	1365.488736	0.023705	0.022255
RS	11	0.126398	0.611178	1431.119823	0.024845	0.023724
RS	12	0.143856	0.554444	1647.324240	0.028598	0.027457
RS	13	0.162661	0.554444	1713.349973	0.029744	0.028964
RS	14	0.182915	0.596161	1655.120505	0.028734	0.028143
RS	15	0.204732	0.596161	1716.741102	0.029803	0.029499
RS	16	0.228230	0.721842	1471.747214	0.025550	0.025425
RS	17	0.253541	0.721842	1529.033314	0.026545	0.026584
RS	18	0.280803	0.929686	1235.551373	0.021450	0.021578
RS	19	0.310168	0.929686	1288.350888	0.022366	0.022568
RS	20	0.341797	1.219659	1025.890533	0.017810	0.018038
RS	21	0.375866	1.219659	1073.856534	0.018643	0.018893
RS	22	0.412561	1.588637	864.320046	0.015005	0.015254
RS	23	0.452086	1.588637	907.663795	0.015757	0.016002
RS	24	0.494659	2.020012	750.464378	0.013028	0.013261
RS	25	0.540514	2.020012	789.944028	0.013714	0.013925
RS	26	0.589906	2.464810	681.852116	0.011837	0.012034
RS	27	0.643107	2.464810	718.618630	0.012476	0.012645
RS	28	0.700410	2.841402	656.971585	0.011405	0.011564
RS	29	0.762132	2.841402	692.368140	0.012020	0.012156
RS	30	0.828613	3.077307	673.250691	0.011688	0.011821
RS	31	0.900221	3.077307	708.469423	0.012299	0.012428
RS	32	0.977351	3.156951	725.663493	0.012598	0.012734
RS	33	1.060428	3.156951	761.317281	0.013217	0.013370
RS	34	1.149912	3.126327	804.790972	0.013971	0.014144
RS	35	1.246296	3.126327	840.518037	0.014592	0.014798
RS	36	1.350112	3.055642	895.634234	0.015549	0.015780
RS	37	1.461934	3.055642	929.982452	0.016145	0.016413
RS	38	1.582379	3.000715	980.169256	0.017016	0.017302
RS	39	1.712112	3.000715	1010.983419	0.017551	0.017858
RS	40	1.851849	2.989417	1043.115631	0.018109	0.018411
RS	41	2.002362	2.989417	1068.253015	0.018545	0.018843
RS	42	2.164481	3.027973	1076.264505	0.018684	0.018953
RS	43	2.339101	3.027973	1094.164959	0.018995	0.019233
RS	44	2.527187	3.108774	1079.559020	0.018742	0.018936
RS	45	2.729776	3.108774	1089.358840	0.018912	0.019061
RS	46	2.947988	3.213140	1059.485348	0.018393	0.018496
RS	47	3.183026	3.213140	1060.677333	0.018414	0.018472
RS	48	3.436190	3.317751	1023.948450	0.017776	0.017799
RS	49	3.708875	3.317751	1015.961733	0.017638	0.017629
RS	50	4.002587	3.405406	977.063862	0.016962	0.016937
RS	51	4.318949	3.405406	959.197962	0.016652	0.016615
RS	52	4.659706	3.472409	917.835941	0.015934	0.015901
RS	53	5.026740	3.472409	889.663410	0.015445	0.015420
RS	54	5.422077	3.567669	833.857593	0.014476	0.014475
RS	55	5.847900	3.567669	797.402222	0.013843	0.013864
RS	56	6.306558	3.567669	755.561499	0.013117	0.013163
RS	57	6.800586	3.567669	708.859079	0.012306	0.012379
RS	58	7.332709	4.874709	491.809615	0.008538	0.008680
RS	59	7.905865	4.874709	471.903021	0.008192	0.008347
RS	60	8.523219	4.874709	448.766196	0.007791	0.007956
RS	61	9.188179	4.874709	422.665620	0.007338	0.007511
RS	62	9.904416	4.874709	393.964674	0.006839	0.007018
RS	63	10.675884	4.874709	2425.044385	0.042100	0.043652
PA	4+25*2+4+6 0.050375935 0.023607257 10.675883548 57.922202122 1.350080312 1.193169254 0.817215429 0.611178485 0.554443645 0.596161050 0.721841698 0.929685909 1.219658813 1.588637082 2.020011779 2.464810441 2.841401600 3.077306694 3.156950695 3.126326930 3.055642355 3.000714519 2.989417038 3.027973123 3.108773868 3.213139870 3.317751137 3.405406444 3.472409023 3.567669435 4.874709497
//
IT	5536
RD	22
LK	-311580.142408
QD	-187.188062 -> -170.238505
RI	0.0005842821
TR	0.049502	0.023779
MT	10.777519
MM	C_pi: 2.387716, n_recomb: 59018.481826
RS	0	0.000000	68.181070	6.504163	0.000110	0.000004
RS	1	0.007727	68.181070	7.006604	0.000119	0.000033
RS	2	0.016052	68.181070	7.547846	0.000128	0.000084
RS	3	0.025019	68.181070	8.130882	0.000138	0.000141
RS	4	0.034680	1.362227	436.758084	0.007400	0.007630
RS	5	0.045087	1.362227	466.849228	0.007910	0.008132
RS	6	0.056299	1.234775	549.937715	0.009318	0.009245
RS	7	0.068376	1.234775	586.532762	0.009938	0.009408
RS	8	0.081387	0.843559	912.571993	0.015462	0.014405
RS	9	0.095404	0.843559	966.437847	0.016375	0.015379
RS	10	0.110503	0.623395	1378.435578	0.023356	0.022010
RS	11	0.126769	0.623395	1445.544621	0.024493	0.023455
RS	12	0.144293	0.559891	1681.479271	0.028491	0.027417
RS	13	0.163170	0.559891	1749.497331	0.029643	0.028915
RS	14	0.183506	0.598047	1701.669495	0.028833	0.028276
RS	15	0.205413	0.598047	1765.218879	0.029910	0.029633
RS	16	0.229014	0.721861	1518.132182	0.025723	0.025615
RS	17	0.254438	0.721861	1577.204863	0.026724	0.026779
RS	18	0.281826	0.929474	1274.785035	0.021600	0.021736
RS	19	0.311331	0.929474	1329.243623	0.022522	0.022732
RS	20	0.343116	1.221583	1056.562949	0.017902	0.018132
RS	21	0.377357	1.221583	1106.019181	0.018740	0.018992
RS	22	0.414244	1.596196	887.470746	0.015037	0.015283
RS	23	0.453981	1.596196	932.103478	0.015793	0.016034
RS	24	0.496789	2.037601	767.791880	0.013009	0.013235
RS	25	0.542905	2.037601	808.365252	0.013697	0.013900
RS	26	0.592584	2.496141	695.177485	0.011779	0.011967
RS	27	0.646103	2.496141	732.886037	0.012418	0.012577
RS	28	0.703756	2.886794	668.087780	0.011320	0.011467
RS	29	0.765865	2.886794	704.345842	0.011934	0.012057
RS	30	0.832773	3.132492	683.854054	0.011587	0.011706
RS	31	0.904852	3.132492	719.936138	0.012198	0.012309
RS	32	0.982500	3.215221	737.359902	0.012494	0.012610
RS	33	1.066148	3.215221	773.953544	0.013114	0.013243
RS	34	1.156260	3.182227	819.010621	0.013877	0.014023
RS	35	1.253335	3.182227	855.796774	0.014500	0.014676
RS	36	1.357912	3.106866	913.379033	0.015476	0.015674
RS	37	1.470570	3.106866	948.894460	0.016078	0.016309
RS	38	1.591933	3.047631	1001.728968	0.016973	0.017219
RS	39	1.722674	3.047631	1033.754464	0.017516	0.017782
RS	40	1.863518	3.033738	1068.014537	0.018096	0.018357
RS	41	2.015245	3.033738	1094.320955	0.018542	0.018798
RS	42	2.178697	3.071696	1103.529598	0.018698	0.018926
RS	43	2.354779	3.071696	1122.483272	0.019019	0.019219
RS	44	2.544468	3.153595	1108.131749	0.018776	0.018933
RS	45	2.748814	3.153595	1118.822216	0.018957	0.019071
RS	46	2.968952	3.260120	1088.560736	0.018444	0.018515
RS	47	3.206099	3.260120	1090.450063	0.018476	0.018504
RS	48	3.461572	3.367159	1053.080056	0.017843	0.017838
RS	49	3.736787	3.367159	1045.562123	0.017716	0.017681
RS	50	4.033268	3.456875	1006.011237	0.017046	0.016996
RS	51	4.352658	3.456875	988.334670	0.016746	0.016687
RS	52	4.696730	3.525450	946.284723	0.016034	0.015979
RS	53	5.067389	3.525450	917.966930	0.015554	0.015509
RS	54	5.466690	3.623666	860.753575	0.014584	0.014564
RS	55	5.896846	3.623666	823.857666	0.013959	0.013962
RS	56	6.360241	3.623666	781.355408	0.013239	0.013268
RS	57	6.859445	3.623666	733.769370	0.012433	0.012490
RS	58	7.397224	4.990585	505.765805	0.008570	0.008698
RS	59	7.976559	4.990585	486.166175	0.008238	0.008379
RS	60	8.600660	4.990585	463.210165	0.007849	0.008002
RS	61	9.272989	4.990585	437.149633	0.007407	0.007569
RS	62	9.997270	4.990585	408.336329	0.006919	0.007087
RS	63	10.777519	4.990585	2550.598245	0.043217	0.044743
PA	4+25*2+4+6 0.049502085 0.023778856 10.777518534 68.181070124 1.362226935 1.234775242 0.843558877 0.623394757 0.559891445 0.598047193 0.721861318 0.929474451 1.221583257 1.596196386 2.037601079 2.496140765 2.886794341 3.132491702 3.215221342 3.182227031 3.106866187 3.047630732 3.033737600 3.071695791 3.153595076 3.260120017 3.367159423 3.456875180 3.525450077 3.623666472 4.990584996
//
IT	5417
RD	23
LK	-311546.776165
QD	-177.625626 -> -161.926686
RI	0.0005006354
TR	0.048675	0.023943
MT	10.875491
MM	C_pi: 2.428663, n_recomb: 60404.009311
RS	0	0.000000	80.204013	5.666463	0.000094	0.000004
RS	1	0.007743	80.204013	6.105174	0.000101	0.000028
RS	2	0.016085	80.204013	6.577848	0.000109	0.000072
RS	3	0.025073	80.204013	7.087115	0.000117	0.000121
RS	4	0.034757	1.372134	444.664638	0.007362	0.007629
RS	5	0.045191	1.372134	475.386141	0.007870	0.008148
RS	6	0.056432	1.275987	546.015751	0.009039	0.009038
RS	7	0.068544	1.275987	582.607985	0.009645	0.009191
RS	8	0.081594	0.870140	908.584025	0.015042	0.014094
RS	9	0.095654	0.870140	962.808957	0.015939	0.015035
RS	10	0.110803	0.635692	1389.958965	0.023011	0.021766
RS	11	0.127125	0.635692	1458.468746	0.024145	0.023188
RS	12	0.144710	0.565364	1714.038815	0.028376	0.027370
RS	13	0.163657	0.565364	1784.003443	0.029535	0.028857
RS	14	0.184071	0.599941	1747.077540	0.028923	0.028401
RS	15	0.206066	0.599941	1812.524842	0.030007	0.029758
[truncated: 9,971,749 more chars]
