# Supplementary material for: Recent speciation associated with range expansion and a shift to self-fertilization in North American Arabidopsis
Source: Nat Commun. 2022 Dec 8;13:7564. doi: 10.1038/s41467-022-35368-1 (PMC9732334; doi:10.1038/s41467-022-35368-1)
Supplement: Supplementary file 5 — Source Data [file 41467_2022_35368_MOESM5_ESM.zip › Source Data/Fig2c_FigS21-3_lyrMO3_28.psmc]

CC
CC	Brief Description of the file format:
CC	  CC  comments
CC	  MM  useful-messages
CC	  RD  round-of-iterations
CC	  LL  \log[P(sequence)]
CC	  QD  Q-before-opt Q-after-opt
CC	  TR  \theta_0 \rho_0
CC	  RS  k t_k \lambda_k \pi_k \sum_{l\not=k}A_{kl} A_{kk}
CC	  DC  begin end best-k t_k+\Delta_k max-prob
CC
MM	Version: 0.6.5-r67
MM	pattern:4+25*2+4+6, n:63, n_free_lambdas:28
MM	n_iterations:25, skip:1, max_t:5, theta/rho:5
MM	is_decoding:0
MM	n_seqs:14, sum_L:957219, sum_n:76405
RD	0
LK	0.000000
QD	0.000000 -> 0.000000
RI	inf
TR	0.083186	0.016637
MT	5.000000
MM	C_pi: 1.000000, n_recomb: 15794.007791
RS	0	0.000000	1.000000	100.550649	0.006366	0.000000
RS	1	0.006440	1.000000	106.322806	0.006732	0.000000
RS	2	0.013294	1.000000	112.378603	0.007115	0.000000
RS	3	0.020590	1.000000	118.725663	0.007517	0.000000
RS	4	0.028356	1.000000	125.370894	0.007938	0.000000
RS	5	0.036622	1.000000	132.320318	0.008378	0.000000
RS	6	0.045421	1.000000	139.578885	0.008837	0.000000
RS	7	0.054785	1.000000	147.150267	0.009317	0.000000
RS	8	0.064753	1.000000	155.036625	0.009816	0.000000
RS	9	0.075363	1.000000	163.238358	0.010335	0.000000
RS	10	0.086656	1.000000	171.753824	0.010875	0.000000
RS	11	0.098677	1.000000	180.579042	0.011433	0.000000
RS	12	0.111471	1.000000	189.707362	0.012011	0.000000
RS	13	0.125090	1.000000	199.129125	0.012608	0.000000
RS	14	0.139585	1.000000	208.831284	0.013222	0.000000
RS	15	0.155014	1.000000	218.797021	0.013853	0.000000
RS	16	0.171437	1.000000	229.005339	0.014500	0.000000
RS	17	0.188917	1.000000	239.430642	0.015160	0.000000
RS	18	0.207523	1.000000	250.042311	0.015831	0.000000
RS	19	0.227327	1.000000	260.804278	0.016513	0.000000
RS	20	0.248406	1.000000	271.674617	0.017201	0.000000
RS	21	0.270843	1.000000	282.605143	0.017893	0.000000
RS	22	0.294725	1.000000	293.541059	0.018586	0.000000
RS	23	0.320144	1.000000	304.420645	0.019274	0.000000
RS	24	0.347201	1.000000	315.175019	0.019955	0.000000
RS	25	0.376000	1.000000	325.727983	0.020624	0.000000
RS	26	0.406654	1.000000	335.995988	0.021274	0.000000
RS	27	0.439282	1.000000	345.888231	0.021900	0.000000
RS	28	0.474011	1.000000	355.306920	0.022496	0.000000
RS	29	0.510976	1.000000	364.147740	0.023056	0.000000
RS	30	0.550322	1.000000	372.300531	0.023572	0.000000
RS	31	0.592202	1.000000	379.650232	0.024038	0.000000
RS	32	0.636779	1.000000	386.078107	0.024445	0.000000
RS	33	0.684227	1.000000	391.463268	0.024786	0.000000
RS	34	0.734730	1.000000	395.684540	0.025053	0.000000
RS	35	0.788485	1.000000	398.622644	0.025239	0.000000
RS	36	0.845702	1.000000	400.162737	0.025336	0.000000
RS	37	0.906604	1.000000	400.197260	0.025339	0.000000
RS	38	0.971428	1.000000	398.629087	0.025239	0.000000
RS	39	1.040426	1.000000	395.374914	0.025033	0.000000
RS	40	1.113868	1.000000	390.368813	0.024716	0.000000
RS	41	1.192040	1.000000	383.565862	0.024286	0.000000
RS	42	1.275245	1.000000	374.945710	0.023740	0.000000
RS	43	1.363809	1.000000	364.515939	0.023079	0.000000
RS	44	1.458076	1.000000	352.315037	0.022307	0.000000
RS	45	1.558414	1.000000	338.414793	0.021427	0.000000
RS	46	1.665214	1.000000	322.921902	0.020446	0.000000
RS	47	1.778891	1.000000	305.978575	0.019373	0.000000
RS	48	1.899889	1.000000	287.761949	0.018220	0.000000
RS	49	2.028679	1.000000	268.482138	0.016999	0.000000
RS	50	2.165763	1.000000	248.378799	0.015726	0.000000
RS	51	2.311675	1.000000	227.716160	0.014418	0.000000
RS	52	2.466983	1.000000	206.776545	0.013092	0.000000
RS	53	2.632293	1.000000	185.852538	0.011767	0.000000
RS	54	2.808249	1.000000	165.238020	0.010462	0.000000
RS	55	2.995536	1.000000	145.218476	0.009195	0.000000
RS	56	3.194884	1.000000	126.061017	0.007982	0.000000
RS	57	3.407070	1.000000	108.004701	0.006838	0.000000
RS	58	3.632920	1.000000	91.251755	0.005778	0.000000
RS	59	3.873315	1.000000	75.960326	0.004809	0.000000
RS	60	4.129191	1.000000	62.239309	0.003941	0.000000
RS	61	4.401545	1.000000	50.145709	0.003175	0.000000
RS	62	4.691438	1.000000	39.684810	0.002513	0.000000
RS	63	5.000000	1.000000	110.808949	0.007016	0.000000
PA	4+25*2+4+6 0.083185725 0.016637145 5.000000000 1.000000000 1.000000000 1.000000000 1.000000000 1.000000000 1.000000000 1.000000000 1.000000000 1.000000000 1.000000000 1.000000000 1.000000000 1.000000000 1.000000000 1.000000000 1.000000000 1.000000000 1.000000000 1.000000000 1.000000000 1.000000000 1.000000000 1.000000000 1.000000000 1.000000000 1.000000000 1.000000000 1.000000000
//
IT	4372
RD	1
LK	-221899.690709
QD	-2389.340158 -> -1144.010745
RI	0.0651313589
TR	0.065816	0.013036
MT	7.178022
MM	C_pi: 1.156627, n_recomb: 14324.966009
RS	0	0.000000	0.308739	320.646089	0.022384	0.001303
RS	1	0.007042	0.308739	335.234401	0.023402	0.009174
RS	2	0.014581	0.308739	349.905408	0.024426	0.020395
RS	3	0.022650	0.308739	364.570435	0.025450	0.029096
RS	4	0.031287	0.312958	374.093134	0.026115	0.030595
RS	5	0.040533	0.312958	388.403083	0.027114	0.028782
RS	6	0.050430	0.370262	341.004772	0.023805	0.027558
RS	7	0.061024	0.370262	354.393649	0.024740	0.026859
RS	8	0.072364	0.439465	310.462370	0.021673	0.026180
RS	9	0.084502	0.439465	322.986358	0.022547	0.025339
RS	10	0.097496	0.525494	281.166597	0.019628	0.024307
RS	11	0.111404	0.525494	292.861782	0.020444	0.023131
RS	12	0.126292	0.626093	256.158449	0.017882	0.021914
RS	13	0.142228	0.626093	267.097105	0.018646	0.020735
RS	14	0.159287	0.736151	236.941928	0.016540	0.019625
RS	15	0.177547	0.736151	247.229838	0.017259	0.018596
RS	16	0.197093	0.851616	223.015286	0.015568	0.017656
RS	17	0.218015	0.851616	232.759701	0.016249	0.016817
RS	18	0.240411	0.968782	213.531091	0.014906	0.016076
RS	19	0.264384	0.968782	222.824703	0.015555	0.015425
RS	20	0.290046	1.084617	207.630668	0.014494	0.014848
RS	21	0.317514	1.084617	216.542549	0.015116	0.014333
RS	22	0.346917	1.196159	204.678152	0.014288	0.013877
RS	23	0.378391	1.196159	213.251174	0.014887	0.013480
RS	24	0.412081	1.300299	204.245612	0.014258	0.013146
RS	25	0.448143	1.300299	212.494141	0.014834	0.012876
RS	26	0.486746	1.394611	205.932540	0.014376	0.012672
RS	27	0.528067	1.394611	213.837024	0.014928	0.012528
RS	28	0.572297	1.477739	209.304865	0.014611	0.012442
RS	29	0.619643	1.477739	216.806090	0.015135	0.012409
RS	30	0.670323	1.548925	213.939419	0.014935	0.012424
RS	31	0.724572	1.548925	220.933605	0.015423	0.012485
RS	32	0.782642	1.607685	219.422553	0.015317	0.012592
RS	33	0.844801	1.607685	225.756035	0.015760	0.012745
RS	34	0.911337	1.654009	225.277207	0.015726	0.012943
RS	35	0.982560	1.654009	230.741553	0.016108	0.013185
RS	36	1.058798	1.688880	230.857822	0.016116	0.013465
RS	37	1.140405	1.688880	235.190436	0.016418	0.013775
RS	38	1.227759	1.714256	235.332420	0.016428	0.014101
RS	39	1.321265	1.714256	238.228495	0.016630	0.014432
RS	40	1.421355	1.732483	237.764373	0.016598	0.014752
RS	41	1.528495	1.732483	238.902158	0.016677	0.015049
RS	42	1.643180	1.745699	237.232002	0.016561	0.015309
RS	43	1.765941	1.745699	236.309674	0.016496	0.015520
RS	44	1.897348	1.755754	232.913364	0.016259	0.015669
RS	45	2.038009	1.755754	229.696936	0.016035	0.015745
RS	46	2.188576	1.764313	224.178076	0.015649	0.015737
RS	47	2.349746	1.764313	218.557532	0.015257	0.015638
RS	48	2.522267	1.772763	210.723489	0.014710	0.015442
RS	49	2.706937	1.772763	202.765790	0.014155	0.015147
RS	50	2.904612	1.782026	192.702669	0.013452	0.014757
RS	51	3.116208	1.782026	182.685472	0.012753	0.014275
RS	52	3.342706	1.792570	170.771670	0.011921	0.013710
RS	53	3.585154	1.792570	159.186240	0.011113	0.013072
RS	54	3.844677	1.812344	145.465806	0.010155	0.012371
RS	55	4.122476	1.812344	133.124053	0.009293	0.011616
RS	56	4.419839	1.812344	120.493065	0.008411	0.010819
RS	57	4.738143	1.812344	107.780596	0.007524	0.009989
RS	58	5.078864	1.928636	89.985413	0.006282	0.009140
RS	59	5.443579	1.928636	79.402241	0.005543	0.008283
RS	60	5.833980	1.928636	69.117723	0.004825	0.007432
RS	61	6.251873	1.928636	59.296211	0.004139	0.006599
RS	62	6.699196	1.928636	50.084234	0.003496	0.005796
RS	63	7.178022	1.928636	180.138681	0.012575	0.023810
PA	4+25*2+4+6 0.065816416 0.013036190 7.178021669 0.308739066 0.312957764 0.370262265 0.439464569 0.525493622 0.626092911 0.736150742 0.851615787 0.968782425 1.084617496 1.196159363 1.300298691 1.394611359 1.477739334 1.548925400 1.607685328 1.654008865 1.688880324 1.714256287 1.732483029 1.745698690 1.755753517 1.764313459 1.772763252 1.782026291 1.792570114 1.812343597 1.928636014
//
IT	5005
RD	2
LK	-219988.554196
QD	-1192.574769 -> -822.402124
RI	0.0709397276
TR	0.058516	0.012294
MT	8.406648
MM	C_pi: 1.311356, n_recomb: 15308.942377
RS	0	0.000000	0.298175	367.679122	0.024017	0.001077
RS	1	0.007308	0.298175	384.670799	0.025127	0.007614
RS	2	0.015150	0.298175	401.702886	0.026240	0.017342
RS	3	0.023564	0.298175	418.656073	0.027347	0.025592
RS	4	0.032594	0.252094	513.464136	0.033540	0.029905
RS	5	0.042284	0.252094	529.504066	0.034588	0.031949
RS	6	0.052682	0.295679	465.709802	0.030421	0.028344
RS	7	0.063839	0.295679	480.611469	0.031394	0.029993
RS	8	0.075812	0.354138	414.410006	0.027070	0.026819
RS	9	0.088660	0.354138	428.320447	0.027978	0.028317
RS	10	0.102447	0.435473	360.422728	0.023543	0.024776
RS	11	0.117241	0.435473	373.416870	0.024392	0.025670
RS	12	0.133117	0.540977	311.810619	0.020368	0.022155
RS	13	0.150152	0.540977	323.888832	0.021157	0.022670
RS	14	0.168433	0.667765	272.841715	0.017822	0.019663
RS	15	0.188049	0.667765	284.036633	0.018554	0.020001
RS	16	0.209099	0.813535	242.902884	0.015867	0.017548
RS	17	0.231687	0.813535	253.296556	0.016546	0.017787
RS	18	0.255926	0.975131	220.483236	0.014402	0.015840
RS	19	0.281936	0.975131	230.182874	0.015036	0.016045
RS	20	0.309847	1.148715	204.057292	0.013329	0.014514
RS	21	0.339798	1.148715	213.172214	0.013925	0.014692
RS	22	0.371937	1.329233	192.464323	0.012572	0.013478
RS	23	0.406425	1.329233	201.093722	0.013136	0.013635
RS	24	0.443433	1.509488	184.987750	0.012084	0.012695
RS	25	0.483146	1.509488	193.215634	0.012621	0.012867
RS	26	0.525761	1.681671	181.068685	0.011828	0.012182
RS	27	0.571490	1.681671	188.956315	0.012343	0.012398
RS	28	0.620560	1.839206	180.170921	0.011769	0.011936
RS	29	0.673217	1.839206	187.747799	0.012264	0.012202
RS	30	0.729722	1.976737	181.849030	0.011879	0.011923
RS	31	0.790356	1.976737	189.105152	0.012353	0.012234
RS	32	0.855421	2.089616	185.777708	0.012135	0.012116
RS	33	0.925241	2.089616	192.654253	0.012584	0.012478
RS	34	1.000163	2.174908	191.615180	0.012517	0.012515
RS	35	1.080560	2.174908	197.990808	0.012933	0.012937
RS	36	1.166832	2.233577	198.765867	0.012984	0.013114
RS	37	1.259409	2.233577	204.443543	0.013355	0.013581
RS	38	1.358751	2.270716	206.284650	0.013475	0.013846
RS	39	1.465353	2.270716	210.990401	0.013782	0.014303
RS	40	1.579745	2.293043	213.009980	0.013914	0.014579
RS	41	1.702497	2.293043	216.409650	0.014136	0.014965
RS	42	1.834219	2.306439	217.753345	0.014224	0.015182
RS	43	1.975567	2.306439	219.484859	0.014337	0.015446
RS	44	2.127244	2.315589	219.380511	0.014330	0.015544
RS	45	2.290006	2.315589	219.101185	0.014312	0.015644
RS	46	2.464661	2.324322	216.891946	0.014168	0.015573
RS	47	2.652080	2.324322	214.340260	0.014001	0.015479
RS	48	2.853195	2.335332	209.600325	0.013691	0.015212
RS	49	3.069007	2.335332	204.659337	0.013369	0.014921
RS	50	3.300591	2.349791	197.303878	0.012888	0.014463
RS	51	3.549097	2.349791	190.047264	0.012414	0.013998
RS	52	3.815764	2.367700	180.326588	0.011779	0.013381
RS	53	4.101918	2.367700	171.039546	0.011173	0.012780
RS	54	4.408984	2.403427	158.545158	0.010356	0.011995
RS	55	4.738489	2.403427	147.912065	0.009662	0.011305
RS	56	5.092074	2.403427	136.588600	0.008922	0.010566
RS	57	5.471498	2.403427	124.755988	0.008149	0.009787
RS	58	5.878649	2.667183	102.368831	0.006687	0.008485
RS	59	6.315553	2.667183	92.959490	0.006072	0.007797
RS	60	6.784386	2.667183	83.391803	0.005447	0.007087
RS	61	7.287480	2.667183	73.836302	0.004823	0.006367
RS	62	7.827338	2.667183	64.464194	0.004211	0.005648
RS	63	8.406648	2.667183	270.348272	0.017660	0.025042
PA	4+25*2+4+6 0.058515980 0.012294191 8.406648101 0.298175346 0.252094185 0.295679424 0.354137926 0.435472715 0.540976718 0.667764986 0.813535036 0.975131024 1.148715450 1.329233141 1.509488380 1.681671333 1.839205823 1.976736836 2.089615596 2.174908181 2.233576828 2.270715698 2.293043172 2.306439400 2.315588992 2.324321867 2.335332183 2.349791231 2.367699807 2.403427255 2.667182591
//
IT	5174
RD	3
LK	-219369.040047
QD	-892.955614 -> -714.366182
RI	0.0604209679
TR	0.054057	0.012282
MT	9.165208
MM	C_pi: 1.478403, n_recomb: 17224.046756
RS	0	0.000000	0.366346	343.771354	0.019959	0.000877
RS	1	0.007453	0.366346	361.698186	0.021000	0.006119
RS	2	0.015462	0.366346	379.963245	0.022060	0.014009
RS	3	0.024068	0.366346	398.478309	0.023135	0.020888
RS	4	0.033315	0.254043	597.964379	0.034717	0.029633
RS	5	0.043252	0.254043	617.031460	0.035824	0.032090
RS	6	0.053929	0.288334	560.788027	0.032558	0.028971
RS	7	0.065402	0.288334	578.269363	0.033573	0.030896
RS	8	0.077729	0.337784	509.137769	0.029560	0.027692
RS	9	0.090976	0.337784	525.327129	0.030500	0.029696
RS	10	0.105210	0.411950	444.901540	0.025830	0.025750
RS	11	0.120505	0.411950	460.049313	0.026710	0.027250
RS	12	0.136940	0.514059	381.742125	0.022163	0.023061
RS	13	0.154600	0.514059	395.882548	0.022984	0.024132
RS	14	0.173577	0.642782	328.758915	0.019087	0.020390
RS	15	0.193967	0.642782	341.874186	0.019849	0.021210
RS	16	0.215878	0.797963	286.691008	0.016645	0.018066
RS	17	0.239421	0.797963	298.820446	0.017349	0.018715
RS	18	0.264719	0.978494	254.216398	0.014759	0.016153
RS	19	0.291903	0.978494	265.451883	0.015412	0.016701
RS	20	0.321113	1.181927	229.615757	0.013331	0.014647
RS	21	0.352500	1.181927	240.075240	0.013938	0.015116
RS	22	0.386226	1.403756	211.423951	0.012275	0.013463
RS	23	0.422466	1.403756	221.231075	0.012844	0.013861
RS	24	0.461407	1.635227	198.748923	0.011539	0.012558
RS	25	0.503251	1.635227	208.024575	0.012078	0.012923
RS	26	0.548213	1.864615	190.918763	0.011084	0.011947
RS	27	0.596527	1.864615	199.770466	0.011598	0.012319
RS	28	0.648441	2.080314	187.277207	0.010873	0.011630
RS	29	0.704225	2.080314	195.785623	0.011367	0.012023
RS	30	0.764167	2.271699	187.296520	0.010874	0.011575
RS	31	0.828576	2.271699	195.504469	0.011351	0.011988
RS	32	0.897786	2.428584	190.677653	0.011070	0.011753
RS	33	0.972155	2.428584	198.578459	0.011529	0.012193
RS	34	1.052066	2.543557	197.155324	0.011447	0.012166
RS	35	1.137934	2.543557	204.672632	0.011883	0.012647
RS	36	1.230201	2.616896	206.103921	0.011966	0.012809
RS	37	1.329345	2.616896	213.066480	0.012370	0.013320
RS	38	1.435879	2.657477	216.348363	0.012561	0.013605
RS	39	1.550354	2.657477	222.478093	0.012917	0.014091
RS	40	1.673360	2.677486	226.370983	0.013143	0.014402
RS	41	1.805535	2.677486	231.297486	0.013429	0.014802
RS	42	1.947561	2.687023	234.633783	0.013622	0.015053
RS	43	2.100172	2.687023	237.930794	0.013814	0.015318
RS	44	2.264159	2.693530	239.673176	0.013915	0.015441
RS	45	2.440368	2.693530	240.913509	0.013987	0.015535
RS	46	2.629710	2.702570	240.183068	0.013945	0.015476
RS	47	2.833164	2.702570	239.011012	0.013877	0.015378
RS	48	3.051783	2.717492	235.244461	0.013658	0.015112
RS	49	3.286696	2.717492	231.448800	0.013438	0.014825
RS	50	3.539118	2.738918	224.539980	0.013036	0.014364
RS	51	3.810354	2.738918	218.103280	0.012663	0.013916
RS	52	4.101806	2.765675	208.341897	0.012096	0.013298
RS	53	4.414981	2.765675	199.463790	0.011581	0.012725
RS	54	4.751498	2.818375	186.010741	0.010799	0.011924
RS	55	5.113097	2.818375	175.378195	0.010182	0.011269
RS	56	5.501647	2.818375	163.750316	0.009507	0.010565
RS	57	5.919156	2.818375	151.301250	0.008784	0.009818
RS	58	6.367785	3.242068	121.484709	0.007053	0.008213
RS	59	6.849851	3.242068	112.227309	0.006516	0.007618
RS	60	7.367847	3.242068	102.514068	0.005952	0.006992
RS	61	7.924451	3.242068	92.514942	0.005371	0.006344
RS	62	8.522541	3.242068	82.412322	0.004785	0.005685
RS	63	9.165208	3.242068	383.725806	0.022278	0.026990
PA	4+25*2+4+6 0.054056611 0.012281628 9.165207919 0.366345631 0.254043160 0.288333796 0.337784002 0.411949756 0.514059467 0.642782133 0.797962662 0.978493517 1.181926641 1.403756390 1.635226774 1.864615212 2.080313974 2.271699359 2.428583575 2.543556918 2.616895587 2.657476524 2.677486038 2.687023259 2.693529877 2.702570075 2.717492397 2.738917923 2.765675427 2.818374624 3.242068059
//
IT	4843
RD	4
LK	-219042.494514
QD	-773.880422 -> -649.410202
RI	0.0472088745
TR	0.050740	0.012510
MT	9.694155
MM	C_pi: 1.627242, n_recomb: 19289.539209
RS	0	0.000000	0.465187	307.343360	0.015933	0.000734
RS	1	0.007548	0.465187	325.039201	0.016851	0.005037
RS	2	0.015666	0.465187	343.318650	0.017798	0.011479
RS	3	0.024396	0.465187	362.132310	0.018774	0.017088
RS	4	0.033786	0.268462	655.705129	0.033993	0.029390
RS	5	0.043884	0.268462	678.251958	0.035162	0.031595
RS	6	0.054745	0.296529	634.600690	0.032899	0.029231
RS	7	0.066425	0.296529	655.221349	0.033968	0.030941
RS	8	0.078987	0.339126	591.396779	0.030659	0.028234
RS	9	0.092497	0.339126	610.337130	0.031641	0.030247
RS	10	0.107027	0.407121	525.056397	0.027220	0.026498
RS	11	0.122653	0.407121	542.697857	0.028134	0.028153
RS	12	0.139459	0.504883	452.892502	0.023479	0.023846
RS	13	0.157534	0.504883	469.372871	0.024333	0.025107
RS	14	0.176973	0.631746	389.287482	0.020181	0.021084
RS	15	0.197879	0.631746	404.595161	0.020975	0.022096
RS	16	0.220363	0.789013	337.097569	0.017476	0.018616
RS	17	0.244544	0.789013	351.250226	0.018209	0.019444
RS	18	0.270551	0.977504	295.721190	0.015331	0.016543
RS	19	0.298520	0.977504	308.795225	0.016008	0.017250
RS	20	0.328601	1.196608	263.613564	0.013666	0.014880
RS	21	0.360952	1.196608	275.726720	0.014294	0.015490
RS	22	0.395745	1.443434	239.214783	0.012401	0.013558
RS	23	0.433164	1.443434	250.503785	0.012987	0.014076
RS	24	0.473408	1.709386	221.580717	0.011487	0.012532
RS	25	0.516689	1.709386	232.191742	0.012037	0.012993
RS	26	0.563237	1.980450	210.015984	0.010888	0.011818
RS	27	0.613299	1.980450	220.092365	0.011410	0.012266
RS	28	0.667139	2.241030	203.779124	0.010564	0.011420
RS	29	0.725044	2.241030	213.442930	0.011065	0.011872
RS	30	0.787318	2.475624	202.261153	0.010486	0.011308
RS	31	0.854294	2.475624	211.598274	0.010970	0.011766
RS	32	0.926325	2.668325	205.182365	0.010637	0.011455
RS	33	1.003793	2.668325	214.228656	0.011106	0.011928
RS	34	1.087108	2.806595	212.354009	0.011009	0.011865
RS	35	1.176712	2.806595	221.069083	0.011461	0.012368
RS	36	1.273079	2.889536	223.104916	0.011566	0.012533
RS	37	1.376720	2.889536	231.334251	0.011993	0.013059
RS	38	1.488184	2.929860	235.981056	0.012234	0.013376
RS	39	1.608061	2.929860	243.432655	0.012620	0.013874
RS	40	1.736987	2.945455	249.036380	0.012910	0.014230
RS	41	1.875644	2.945455	255.294739	0.013235	0.014639
RS	42	2.024767	2.950622	260.320660	0.013495	0.014933
RS	43	2.185146	2.950622	264.891909	0.013732	0.015207
RS	44	2.357631	2.955193	268.017261	0.013894	0.015364
RS	45	2.543135	2.955193	270.396119	0.014018	0.015469
RS	46	2.742640	2.966029	270.526614	0.014025	0.015431
RS	47	2.957205	2.966029	270.282504	0.014012	0.015349
RS	48	3.187965	2.986702	266.758795	0.013829	0.015091
RS	49	3.436144	2.986702	263.618418	0.013666	0.014827
RS	50	3.703054	3.016901	256.386933	0.013292	0.014367
RS	51	3.990112	3.016901	250.282329	0.012975	0.013947
RS	52	4.298837	3.054011	239.753620	0.012429	0.013330
RS	53	4.630864	3.054011	230.840451	0.011967	0.012787
RS	54	4.987954	3.125078	215.699923	0.011182	0.011969
RS	55	5.371996	3.125078	204.718129	0.010613	0.011348
RS	56	5.785027	3.125078	192.470788	0.009978	0.010674
RS	57	6.229233	3.125078	179.129186	0.009286	0.009953
RS	58	6.706968	3.714288	140.519670	0.007285	0.008078
RS	59	7.220764	3.714288	131.351308	0.006809	0.007553
RS	60	7.773341	3.714288	121.488117	0.006298	0.006992
RS	61	8.367626	3.714288	111.093384	0.005759	0.006401
RS	62	9.006769	3.714288	100.351592	0.005202	0.005791
RS	63	9.694155	3.714288	505.489214	0.026205	0.029222
PA	4+25*2+4+6 0.050740355 0.012509973 9.694155484 0.465187323 0.268462002 0.296528922 0.339125698 0.407120649 0.504883055 0.631745594 0.789012582 0.977503897 1.196607507 1.443433564 1.709385990 1.980450371 2.241030140 2.475624032 2.668325418 2.806594946 2.889535879 2.929860164 2.945455260 2.950622020 2.955193054 2.966029007 2.986701606 3.016901208 3.054011470 3.125078106 3.714288313
//
IT	4826
RD	5
LK	-218804.428360
QD	-698.570886 -> -596.358134
RI	0.0367300474
TR	0.048007	0.012820
MT	10.106633
MM	C_pi: 1.757170, n_recomb: 21323.305221
RS	0	0.000000	0.582629	273.932176	0.012847	0.000628
RS	1	0.007619	0.582629	290.842162	0.013640	0.004240
RS	2	0.015817	0.582629	308.478080	0.014467	0.009591
RS	3	0.024641	0.582629	326.820884	0.015327	0.014216
RS	4	0.034137	0.284690	701.341353	0.032891	0.029151
RS	5	0.044356	0.284690	727.220889	0.034105	0.031047
RS	6	0.055354	0.309056	693.769186	0.032536	0.029229
RS	7	0.067190	0.309056	717.587724	0.033653	0.030665
RS	8	0.079927	0.346493	661.604284	0.031027	0.028475
RS	9	0.093635	0.346493	683.429272	0.032051	0.030377
RS	10	0.108387	0.409493	597.588574	0.028025	0.026976
RS	11	0.124263	0.409493	617.817890	0.028974	0.028643
RS	12	0.141348	0.503371	520.181618	0.024395	0.024425
RS	13	0.159736	0.503371	539.052005	0.025280	0.025747
RS	14	0.179524	0.627629	448.588981	0.021037	0.021645
RS	15	0.200819	0.627629	466.126035	0.021860	0.022735
RS	16	0.223737	0.784464	387.993304	0.018196	0.019094
RS	17	0.248401	0.784464	404.213327	0.018956	0.020008
RS	18	0.274944	0.976244	338.752631	0.015886	0.016910
RS	19	0.303509	0.976244	353.722636	0.016589	0.017699
RS	20	0.334251	1.204116	299.722878	0.014056	0.015125
RS	21	0.367334	1.204116	313.557732	0.014705	0.015811
RS	22	0.402938	1.467132	269.408427	0.012634	0.013685
RS	23	0.441255	1.467132	282.251459	0.013237	0.014271
RS	24	0.482490	1.757731	246.928083	0.011580	0.012551
RS	25	0.526867	1.757731	258.943419	0.012144	0.013067
RS	26	0.574625	2.060783	231.649788	0.010864	0.011742
RS	27	0.626022	2.060783	243.010244	0.011396	0.012230
RS	28	0.681334	2.357653	222.797748	0.010449	0.011264
RS	29	0.740860	2.357653	233.661967	0.010958	0.011746
RS	30	0.804921	2.628490	219.703034	0.010303	0.011091
RS	31	0.873863	2.628490	230.196257	0.010796	0.011571
RS	32	0.948057	2.851799	222.114203	0.010416	0.011200
RS	33	1.027903	2.851799	232.312146	0.010895	0.011688
RS	34	1.113833	3.009688	229.926179	0.010783	0.011599
RS	35	1.206309	3.009688	239.822944	0.011247	0.012111
RS	36	1.305830	3.099662	242.431114	0.011369	0.012281
RS	37	1.412934	3.099662	251.887997	0.011813	0.012813
RS	38	1.528197	3.138045	257.883827	0.012094	0.013160
RS	39	1.652241	3.138045	266.593075	0.012502	0.013667
RS	40	1.785736	3.148344	273.875126	0.012844	0.014065
RS	41	1.929402	3.148344	281.373247	0.013196	0.014487
RS	42	2.084012	3.148965	288.001016	0.013506	0.014823
RS	43	2.250401	3.148965	293.724867	0.013775	0.015115
RS	44	2.429467	3.151901	298.069009	0.013979	0.015305
RS	45	2.622175	3.151901	301.437632	0.014137	0.015433
RS	46	2.829565	3.165040	302.187951	0.014172	0.015415
RS	47	3.052754	3.165040	302.704337	0.014196	0.015362
RS	48	3.292948	3.192007	299.123523	0.014028	0.015113
RS	49	3.551440	3.192007	296.467170	0.013903	0.014882
RS	50	3.829626	3.231501	288.591095	0.013534	0.014422
RS	51	4.129005	3.231501	282.662973	0.013256	0.014036
RS	52	4.451193	3.279425	271.069231	0.012712	0.013417
RS	53	4.797927	3.279425	262.000997	0.012287	0.012906
RS	54	5.171076	3.369378	244.858069	0.011483	0.012067
RS	55	5.572654	3.369378	233.468303	0.010949	0.011478
RS	56	6.004827	3.369378	220.564740	0.010344	0.010831
RS	57	6.469924	3.369378	206.316411	0.009676	0.010132
RS	58	6.970456	4.127580	158.114993	0.007415	0.008000
RS	59	7.509120	4.127580	149.126744	0.006994	0.007535
RS	60	8.088822	4.127580	139.242052	0.006530	0.007029
RS	61	8.712689	4.127580	128.612952	0.006032	0.006488
RS	62	9.384086	4.127580	117.419445	0.005507	0.005919
RS	63	10.106633	4.127580	630.427808	0.029565	0.031565
PA	4+25*2+4+6 0.048006644 0.012820170 10.106633398 0.582628960 0.284689527 0.309055618 0.346493102 0.409492532 0.503371164 0.627629454 0.784463955 0.976243535 1.204116431 1.467131827 1.757731127 2.060782646 2.357652505 2.628490114 2.851799256 3.009688295 3.099661698 3.138045380 3.148344076 3.148964862 3.151900657 3.165039796 3.192007149 3.231501416 3.279424723 3.369378319 4.127580312
//
IT	4748
RD	6
LK	-218605.808465
QD	-638.121367 -> -549.233530
RI	0.0290836186
TR	0.045627	0.013150
MT	10.457704
MM	C_pi: 1.874437, n_recomb: 23306.314275
RS	0	0.000000	0.714542	246.013559	0.010556	0.000545
RS	1	0.007676	0.714542	261.973639	0.011240	0.003628
RS	2	0.015942	0.714542	278.731497	0.011959	0.008143
RS	3	0.024842	0.714542	296.289322	0.012713	0.012022
RS	4	0.034425	0.299843	742.387920	0.031854	0.028932
RS	5	0.044744	0.299843	771.374806	0.033097	0.030582
RS	6	0.055855	0.322674	743.791366	0.031914	0.029067
RS	7	0.067819	0.322674	770.708460	0.033069	0.030273
RS	8	0.080701	0.356279	722.598462	0.031004	0.028511
RS	9	0.094572	0.356279	747.317327	0.032065	0.030290
RS	10	0.109508	0.415254	663.175074	0.028455	0.027251
RS	11	0.125591	0.415254	686.016819	0.029435	0.028888
RS	12	0.142908	0.505929	582.994846	0.025014	0.024834
RS	13	0.161554	0.505929	604.259390	0.025927	0.026170
RS	14	0.181632	0.627736	505.373324	0.021684	0.022082
RS	15	0.203251	0.627736	525.132503	0.022532	0.023206
RS	16	0.226529	0.783388	437.775306	0.018784	0.019494
RS	17	0.251595	0.783388	456.057327	0.019568	0.020454
RS	18	0.278584	0.976489	381.574897	0.016372	0.017237
RS	19	0.307646	0.976489	398.444044	0.017096	0.018073
RS	20	0.338938	1.209780	336.147699	0.014423	0.015359
RS	21	0.372632	1.209780	351.716010	0.015091	0.016091
RS	22	0.408913	1.484286	300.177012	0.012880	0.013821
RS	23	0.447978	1.484286	314.590703	0.013498	0.014448
RS	24	0.490043	1.793949	272.934365	0.011711	0.012593
RS	25	0.535336	1.793949	286.370382	0.012287	0.013142
RS	26	0.584107	2.123307	253.929660	0.010895	0.011696
RS	27	0.636621	2.123307	266.585803	0.011438	0.012208
RS	28	0.693166	2.451408	242.406120	0.010401	0.011142
RS	29	0.754052	2.451408	254.474612	0.010919	0.011640
RS	30	0.819612	2.754483	237.662096	0.010197	0.010909
RS	31	0.890204	2.754483	249.305949	0.010697	0.011399
RS	32	0.966215	3.005614	239.484743	0.010276	0.010978
RS	33	1.048061	3.005614	250.819254	0.010762	0.011472
RS	34	1.136190	3.181370	247.865309	0.010635	0.011360
RS	35	1.231083	3.181370	258.920327	0.011109	0.011874
RS	36	1.333261	3.277307	262.072432	0.011245	0.012049
RS	37	1.443283	3.277307	272.727279	0.011702	0.012582
RS	38	1.561750	3.313033	280.079036	0.012017	0.012956
RS	39	1.689311	3.313033	290.011722	0.012443	0.013469
RS	40	1.826664	3.317541	298.998645	0.012829	0.013906
RS	41	1.974561	3.317541	307.697312	0.013202	0.014343
RS	42	2.133810	3.313276	315.946032	0.013556	0.014719
RS	43	2.305285	3.313276	322.776766	0.013849	0.015032
RS	44	2.489922	3.314306	328.328105	0.014088	0.015255
RS	45	2.688732	3.314306	332.633585	0.014272	0.015411
RS	46	2.902804	3.329444	333.950063	0.014329	0.015416
RS	47	3.133308	3.329444	335.168661	0.014381	0.015395
RS	48	3.381507	3.362348	331.435044	0.014221	0.015157
RS	49	3.648758	3.362348	329.204443	0.014125	0.014961
RS	50	3.936524	3.410788	320.560447	0.013754	0.014503
RS	51	4.246380	3.410788	314.759210	0.013505	0.014152
RS	52	4.580021	3.469274	301.972592	0.012957	0.013530
RS	53	4.939274	3.469274	292.718654	0.012560	0.013052
RS	54	5.326104	3.578003	273.403831	0.011731	0.012189
RS	55	5.742628	3.578003	261.609973	0.011225	0.011629
RS	56	6.191127	3.578003	248.066306	0.010644	0.011008
RS	57	6.674053	3.578003	232.939333	0.009995	0.010330
RS	58	7.194050	4.508430	174.510809	0.007488	0.007950
RS	59	7.753963	4.508430	165.789759	0.007114	0.007537
RS	60	8.356858	4.508430	155.996702	0.006693	0.007080
RS	61	9.006032	4.508430	145.269481	0.006233	0.006582
RS	62	9.705039	4.508430	133.779269	0.005740	0.006052
RS	63	10.457704	4.508430	758.528859	0.032546	0.033942
PA	4+25*2+4+6 0.045626971 0.013149552 10.457703817 0.714541654 0.299843089 0.322673712 0.356278799 0.415253520 0.505928642 0.627735997 0.783388154 0.976489324 1.209780019 1.484285602 1.793949331 2.123307192 2.451407649 2.754483051 3.005613914 3.181370172 3.277306589 3.313032972 3.317540667 3.313275759 3.314305709 3.329443924 3.362347825 3.410788207 3.469273545 3.578002750 4.508429510
//
IT	3856
RD	7
LK	-218432.210831
QD	-585.652406 -> -506.787320
RI	0.0235033977
TR	0.043495	0.013471
MT	10.774853
MM	C_pi: 1.984210, n_recomb: 25249.193284
RS	0	0.000000	0.860252	222.804483	0.008824	0.000478
RS	1	0.007727	0.860252	237.804576	0.009418	0.003139
RS	2	0.016051	0.860252	253.632718	0.010045	0.006995
RS	3	0.025018	0.860252	270.305627	0.010706	0.010298
RS	4	0.034678	0.313272	782.128526	0.030976	0.028738
RS	5	0.045084	0.313272	814.053816	0.032241	0.030216
RS	6	0.056295	0.336338	788.115687	0.031213	0.028810
RS	7	0.068372	0.336338	818.008893	0.032397	0.029846
RS	8	0.081382	0.367122	776.956316	0.030772	0.028413
RS	9	0.095397	0.367122	804.539676	0.031864	0.030087
RS	10	0.110495	0.422788	723.298688	0.028646	0.027383
RS	11	0.126760	0.422788	748.759980	0.029655	0.028985
RS	12	0.144281	0.510842	641.988227	0.025426	0.025116
RS	13	0.163157	0.510842	665.649361	0.026363	0.026452
RS	14	0.183491	0.630535	559.776430	0.022170	0.022423
RS	15	0.205396	0.630535	581.752512	0.023040	0.023564
RS	16	0.228993	0.784864	486.276183	0.019259	0.019830
RS	17	0.254414	0.784864	506.614325	0.020065	0.020818
RS	18	0.281799	0.978434	423.855631	0.016787	0.017527
RS	19	0.311301	0.978434	442.622657	0.017530	0.018394
RS	20	0.343081	1.215424	372.462996	0.014751	0.015579
RS	21	0.377318	1.215424	389.769050	0.015437	0.016341
RS	22	0.414200	1.498800	331.037902	0.013111	0.013958
RS	23	0.453932	1.498800	347.029776	0.013744	0.014614
RS	24	0.496733	1.824259	299.078426	0.011845	0.012646
RS	25	0.542842	1.824259	313.942104	0.012434	0.013218
RS	26	0.592514	2.176556	276.303921	0.010943	0.011669
RS	27	0.646024	2.176556	290.258750	0.011496	0.012196
RS	28	0.703669	2.532987	262.025995	0.010378	0.011043
RS	29	0.765767	2.532987	275.295706	0.010903	0.011549
RS	30	0.832664	2.866199	255.538512	0.010121	0.010751
RS	31	0.904731	2.866199	268.323313	0.010627	0.011246
RS	32	0.982365	3.143935	256.679403	0.010166	0.010779
RS	33	1.065998	3.143935	269.135041	0.010659	0.011275
RS	34	1.156094	3.337056	265.544950	0.010517	0.011142
RS	35	1.253151	3.337056	277.739518	0.011000	0.011655
RS	36	1.357708	3.438786	281.397579	0.011145	0.011832
RS	37	1.470344	3.438786	293.232226	0.011614	0.012366
RS	38	1.591683	3.471685	301.946744	0.011959	0.012762
RS	39	1.722397	3.471685	313.088702	0.012400	0.013280
RS	40	1.863212	3.470095	323.830179	0.012825	0.013753
RS	41	2.014908	3.470095	333.720440	0.013217	0.014203
RS	42	2.178325	3.460514	343.661329	0.013611	0.014618
RS	43	2.354369	3.460514	351.593991	0.013925	0.014952
RS	44	2.544015	3.459085	358.421708	0.014195	0.015210
RS	45	2.748316	3.459085	363.660638	0.014403	0.015393
RS	46	2.968402	3.475532	365.592339	0.014479	0.015423
RS	47	3.205495	3.475532	367.509136	0.014555	0.015436
RS	48	3.460907	3.513592	363.639118	0.014402	0.015211
RS	49	3.736055	3.513592	361.829400	0.014330	0.015050
RS	50	4.032464	3.570227	352.399872	0.013957	0.014597
RS	51	4.351775	3.570227	346.722319	0.013732	0.014279
RS	52	4.695760	3.638690	332.699703	0.013177	0.013656
RS	53	5.066323	3.638690	323.263554	0.012803	0.013207
RS	54	5.465520	3.765770	301.674180	0.011948	0.012321
RS	55	5.895563	3.765770	289.496600	0.011466	0.011789
RS	56	6.358834	3.765770	275.338780	0.010905	0.011191
RS	57	6.857902	3.765770	259.364087	0.010272	0.010531
RS	58	7.395532	4.871866	190.116989	0.007530	0.007914
RS	59	7.974705	4.871866	181.731188	0.007198	0.007548
RS	60	8.598630	4.871866	172.116538	0.006817	0.007134
RS	61	9.270765	4.871866	161.394789	0.006392	0.006676
RS	62	9.994835	4.871866	149.725327	0.005930	0.006181
RS	63	10.774853	4.871866	890.916155	0.035285	0.036315
PA	4+25*2+4+6 0.043494826 0.013471457 10.774852961 0.860251589 0.313272212 0.336337807 0.367122344 0.422788132 0.510842090 0.630535311 0.784863671 0.978433780 1.215424096 1.498800396 1.824258632 2.176556120 2.532986733 2.866198992 3.143935226 3.337056387 3.438786237 3.471685260 3.470095347 3.460513887 3.459085488 3.475531938 3.513592007 3.570226526 3.638689865 3.765770300 4.871865734
//
IT	4751
RD	8
LK	-218277.927154
QD	-539.076067 -> -468.520844
RI	0.0193332897
TR	0.041555	0.013775
MT	11.071905
MM	C_pi: 2.089697, n_recomb: 27162.787497
RS	0	0.000000	1.021125	203.066209	0.007476	0.000421
RS	1	0.007773	1.021125	217.138843	0.007994	0.002736
RS	2	0.016150	1.021125	232.045058	0.008543	0.006057
RS	3	0.025179	1.021125	247.811509	0.009123	0.008902
RS	4	0.034909	0.325050	821.735851	0.030252	0.028561
RS	5	0.045395	0.325050	856.490406	0.031532	0.029930
RS	6	0.056697	0.349735	828.641724	0.030507	0.028499
RS	7	0.068877	0.349735	861.400966	0.031713	0.029413
RS	8	0.082003	0.378452	826.449277	0.030426	0.028232
RS	9	0.096151	0.378452	856.857526	0.031545	0.029821
RS	10	0.111397	0.431308	779.228797	0.028687	0.027420
RS	11	0.127829	0.431308	807.312110	0.029721	0.028989
RS	12	0.145538	0.517163	697.962080	0.025696	0.025310
RS	13	0.164624	0.517163	724.026719	0.026655	0.026642
RS	14	0.185193	0.635050	612.244006	0.022540	0.022694
RS	15	0.207361	0.635050	636.439946	0.023431	0.023843
RS	16	0.231253	0.788090	533.707676	0.019648	0.020117
RS	17	0.257001	0.788090	556.103649	0.020473	0.021123
RS	18	0.284751	0.981715	465.666839	0.017144	0.017789
RS	19	0.314657	0.981715	486.335838	0.017904	0.018678
RS	20	0.346888	1.221429	408.651901	0.015045	0.015786
RS	21	0.381625	1.221429	427.703096	0.015746	0.016569
RS	22	0.419062	1.512070	361.918487	0.013324	0.014094
RS	23	0.459408	1.512070	379.497621	0.013971	0.014771
RS	24	0.502891	1.851256	325.247752	0.011974	0.012706
RS	25	0.549754	1.851256	341.546747	0.012574	0.013295
RS	26	0.600259	2.224385	298.629460	0.010994	0.011655
RS	27	0.654690	2.224385	313.886317	0.011556	0.012192
RS	28	0.713352	2.607449	281.490782	0.010363	0.010961
RS	29	0.776574	2.607449	295.959147	0.010896	0.011472
RS	30	0.844710	2.969785	273.148076	0.010056	0.010612
RS	31	0.918143	2.969785	287.065261	0.010568	0.011109
RS	32	0.997283	3.273851	273.499430	0.010069	0.010600
RS	33	1.082575	3.273851	287.062981	0.010568	0.011095
RS	34	1.174496	3.484570	282.754856	0.010410	0.010940
RS	35	1.273563	3.484570	296.074193	0.010900	0.011452
RS	36	1.380330	3.592449	300.186089	0.011051	0.011629
RS	37	1.495396	3.592449	313.188799	0.011530	0.012160
RS	38	1.619406	3.622678	323.261617	0.011901	0.012575
RS	39	1.753055	3.622678	335.608808	0.012355	0.013098
RS	40	1.897093	3.614814	348.156564	0.012817	0.013603
RS	41	2.052327	3.614814	359.244561	0.013226	0.014065
RS	42	2.219627	3.599476	370.969170	0.013657	0.014518
RS	43	2.399932	3.599476	380.019421	0.013990	0.014873
RS	44	2.594251	3.594939	388.232849	0.014293	0.015165
RS	45	2.803675	3.594939	394.427226	0.014521	0.015376
RS	46	3.029378	3.611871	397.078126	0.014618	0.015433
RS	47	3.272624	3.611871	399.717197	0.014716	0.015477
RS	48	3.534778	3.654167	395.789269	0.014571	0.015269
RS	49	3.817309	3.654167	394.423155	0.014521	0.015141
RS	50	4.121802	3.718094	384.251034	0.014146	0.014695
RS	51	4.449962	3.718094	378.717410	0.013943	0.014409
RS	52	4.803630	3.795815	363.464276	0.013381	0.013786
RS	53	5.184789	3.795815	353.865623	0.013028	0.013366
RS	54	5.595576	3.940692	329.936111	0.012147	0.012457
RS	55	6.038293	3.940692	317.401117	0.011685	0.011951
RS	56	6.515422	3.940692	302.657182	0.011142	0.011374
RS	57	7.029639	3.940692	285.863733	0.010524	0.010731
RS	58	7.583825	5.226019	205.226297	0.007555	0.007885
RS	59	8.181089	5.226019	197.229739	0.007261	0.007560
RS	60	8.824777	5.226019	187.861680	0.006916	0.007186
RS	61	9.518500	5.226019	177.226481	0.006525	0.006765
RS	62	10.266145	5.226019	165.469621	0.006092	0.006303
RS	63	11.071905	5.226019	1028.513203	0.037865	0.038662
PA	4+25*2+4+6 0.041555122 0.013774813 11.071905481 1.021124615 0.325050438 0.349735094 0.378452421 0.431308500 0.517162603 0.635049610 0.788089538 0.981714584 1.221428910 1.512070286 1.851256486 2.224384991 2.607448971 2.969784691 3.273851143 3.484570003 3.592449446 3.622678345 3.614813648 3.599476369 3.594938770 3.611871217 3.654166548 3.718093543 3.795814525 3.940691748 5.226019417
//
IT	4966
RD	9
LK	-218139.807555
QD	-497.418453 -> -434.015007
RI	0.0161272421
TR	0.039775	0.014056
MT	11.356027
MM	C_pi: 2.192743, n_recomb: 29053.968633
RS	0	0.000000	1.199808	185.794573	0.006395	0.000371
RS	1	0.007816	1.199808	198.976279	0.006849	0.002395
RS	2	0.016243	1.199808	212.981447	0.007331	0.005271
RS	3	0.025328	1.199808	227.843492	0.007842	0.007742
RS	4	0.035124	0.335473	861.415330	0.029649	0.028394
RS	5	0.045685	0.335473	898.929105	0.030940	0.029702
RS	6	0.057072	0.362815	866.360314	0.029819	0.028155
RS	7	0.069349	0.362815	901.891399	0.031042	0.028985
RS	8	0.082585	0.390013	872.205297	0.030020	0.027997
RS	9	0.096856	0.390013	905.396586	0.031163	0.029520
RS	10	0.112242	0.440392	831.880577	0.028632	0.027392
RS	11	0.128830	0.440392	862.586011	0.029689	0.028933
RS	12	0.146716	0.524342	751.549209	0.025867	0.025441
RS	13	0.165999	0.524342	780.027152	0.026848	0.026769
RS	14	0.186789	0.640650	663.190603	0.022826	0.022913
RS	15	0.209205	0.640650	689.615255	0.023736	0.024069
RS	16	0.233372	0.792461	580.325906	0.019974	0.020368
RS	17	0.259428	0.792461	604.787680	0.020816	0.021388
RS	18	0.287521	0.985903	507.158506	0.017456	0.018029
RS	19	0.317810	0.985903	529.738747	0.018233	0.018934
RS	20	0.350466	1.227709	444.797287	0.015309	0.015983
RS	21	0.385674	1.227709	465.604876	0.016026	0.016784
RS	22	0.423634	1.524528	392.855610	0.013522	0.014229
RS	23	0.464561	1.524528	412.033861	0.014182	0.014923
RS	24	0.508687	1.875997	351.449728	0.012096	0.012772
RS	25	0.556262	1.875997	369.193824	0.012707	0.013375
RS	26	0.607555	2.268507	320.891330	0.011045	0.011652
RS	27	0.662857	2.268507	337.455282	0.011615	0.012197
RS	28	0.722482	2.677149	300.767771	0.010352	0.010893
RS	29	0.786767	2.677149	316.433710	0.010891	0.011407
RS	30	0.856076	3.068219	290.441441	0.009997	0.010489
RS	31	0.930803	3.068219	305.483786	0.010514	0.010985
RS	32	1.011370	3.398848	289.886066	0.009978	0.010436
RS	33	1.098234	3.398848	304.545795	0.010482	0.010929
RS	34	1.191888	3.627813	299.426389	0.010306	0.010753
RS	35	1.292861	3.627813	313.857475	0.010803	0.011261
RS	36	1.401727	3.742508	318.357000	0.010957	0.011436
RS	37	1.519101	3.742508	332.518393	0.011445	0.011965
RS	38	1.645649	3.770391	343.933271	0.011838	0.012396
RS	39	1.782089	3.770391	357.485349	0.012304	0.012921
RS	40	1.929192	3.756186	371.881361	0.012800	0.013456
RS	41	2.087793	3.756186	384.179254	0.013223	0.013929
RS	42	2.258790	3.734680	397.782745	0.013691	0.014418
RS	43	2.443153	3.734680	407.975295	0.014042	0.014792
RS	44	2.641925	3.726372	417.700962	0.014377	0.015120
RS	45	2.856233	3.726372	424.884790	0.014624	0.015356
RS	46	3.087291	3.742948	428.387496	0.014745	0.015442
RS	47	3.336408	3.742948	431.786857	0.014862	0.015516
RS	48	3.604997	3.788532	427.915383	0.014728	0.015326
RS	49	3.894578	3.788532	427.029622	0.014698	0.015230
RS	50	4.206793	3.858835	416.191999	0.014325	0.014793
RS	51	4.543410	3.858835	410.834756	0.014140	0.014538
RS	52	4.906338	3.945050	394.386970	0.013574	0.013917
RS	53	5.297631	3.945050	384.653816	0.013239	0.013523
RS	54	5.719508	4.107110	358.343329	0.012334	0.012593
RS	55	6.174359	4.107110	345.479624	0.011891	0.012111
RS	56	6.664761	4.107110	330.177967	0.011364	0.011554
RS	57	7.193493	4.107110	312.592952	0.010759	0.010927
RS	58	7.763549	5.575186	220.013691	0.007573	0.007860
RS	59	8.378162	5.575186	212.450929	0.007312	0.007573
RS	60	9.040812	5.575186	203.385433	0.007000	0.007235
RS	61	9.755255	5.575186	192.903254	0.006639	0.006848
RS	62	10.525538	5.575186	181.134385	0.006234	0.006417
RS	63	11.356027	5.575186	1171.824051	0.040333	0.040970
PA	4+25*2+4+6 0.039775406 0.014055551 11.356026835 1.199807984 0.335472997 0.362815105 0.390012519 0.440392264 0.524341690 0.640649876 0.792460731 0.985903304 1.227709174 1.524527919 1.875997261 2.268506717 2.677148727 3.068219474 3.398847930 3.627812503 3.742507706 3.770390683 3.756186227 3.734679517 3.726371657 3.742948355 3.788531508 3.858835434 3.945049633 4.107110489 5.575185723
//
IT	4422
RD	10
LK	-218015.642641
QD	-460.013044 -> -402.861997
RI	0.0135941835
TR	0.038135	0.014313
MT	11.630848
MM	C_pi: 2.294305, n_recomb: 30925.820716
RS	0	0.000000	1.399975	170.276138	0.005506	0.000328
RS	1	0.007857	1.399975	182.596644	0.005904	0.002101
RS	2	0.016330	1.399975	195.719814	0.006329	0.004601
RS	3	0.025470	1.399975	209.683533	0.006780	0.006758
RS	4	0.035327	0.344843	901.017309	0.029135	0.028230
RS	5	0.045960	0.344843	941.240896	0.030435	0.029512
RS	6	0.057427	0.375609	901.775248	0.029159	0.027795
RS	7	0.069795	0.375609	939.994720	0.030395	0.028565
RS	8	0.083135	0.401686	914.903154	0.029584	0.027729
RS	9	0.097523	0.401686	950.833820	0.030746	0.029199
RS	10	0.113042	0.449804	881.846389	0.028515	0.027321
RS	11	0.129780	0.449804	915.170643	0.029592	0.028839
RS	12	0.147832	0.532033	803.200464	0.025972	0.025528
RS	13	0.167303	0.532033	834.101253	0.026971	0.026853
RS	14	0.188304	0.646920	712.920668	0.023053	0.023095
RS	15	0.210955	0.646920	741.585041	0.023979	0.024256
RS	16	0.235385	0.797542	626.328496	0.020253	0.020592
RS	17	0.261735	0.797542	652.866944	0.021111	0.021623
RS	18	0.290155	0.990629	548.457440	0.017735	0.018252
RS	19	0.320807	0.990629	572.960778	0.018527	0.019172
RS	20	0.353868	1.234050	480.982663	0.015553	0.016172
RS	21	0.389527	1.234050	503.559893	0.016283	0.016988
RS	22	0.427987	1.536217	423.902876	0.013707	0.014364
RS	23	0.469468	1.536217	444.693584	0.014379	0.015073
RS	24	0.514209	1.898851	377.717337	0.012214	0.012843
RS	25	0.562464	1.898851	396.917480	0.012835	0.013458
RS	26	0.614511	2.309629	343.107486	0.011095	0.011657
RS	27	0.670647	2.309629	360.984534	0.011673	0.012209
RS	28	0.731193	2.743123	319.861931	0.010343	0.010836
RS	29	0.796496	2.743123	336.725035	0.010888	0.011352
RS	30	0.866930	3.162808	307.416929	0.009940	0.010378
RS	31	0.942897	3.162808	323.577700	0.010463	0.010874
RS	32	1.024833	3.520510	305.828449	0.009889	0.010285
RS	33	1.113206	3.520510	321.572791	0.010398	0.010776
RS	34	1.208522	3.768597	315.539966	0.010203	0.010577
RS	35	1.311326	3.768597	331.069600	0.010705	0.011083
RS	36	1.422208	3.890927	335.880647	0.010861	0.011253
RS	37	1.541801	3.890927	351.190852	0.011356	0.011779
RS	38	1.670789	3.916927	363.915297	0.011767	0.012222
RS	39	1.809912	3.916927	378.671465	0.012245	0.012750
RS	40	1.959965	3.896380	394.945751	0.012771	0.013311
RS	41	2.121808	3.896380	408.466080	0.013208	0.013794
RS	42	2.296365	3.868328	424.038001	0.013711	0.014317
RS	43	2.484636	3.868328	435.399545	0.014079	0.014708
RS	44	2.687699	3.855625	446.766620	0.014446	0.015072
RS	45	2.906716	3.855625	454.977876	0.014712	0.015332
RS	46	3.142940	3.871040	459.477113	0.014857	0.015448
RS	47	3.397723	3.871040	463.680439	0.014993	0.015550
RS	48	3.672523	3.918994	459.999194	0.014874	0.015382
RS	49	3.968913	3.918994	459.636929	0.014863	0.015315
RS	50	4.288589	3.994771	448.233621	0.014494	0.014890
RS	51	4.633380	3.994771	443.091000	0.014328	0.014663
RS	52	5.005261	4.088728	425.502885	0.013759	0.014046
RS	53	5.406358	4.088728	415.667460	0.013441	0.013676
RS	54	5.838967	4.267337	386.953674	0.012512	0.012728
RS	55	6.305565	4.267337	373.791070	0.012087	0.012267
RS	56	6.808820	4.267337	357.960340	0.011575	0.011728
RS	57	7.351615	4.267337	339.610307	0.010981	0.011116
RS	58	7.937054	5.921441	234.567823	0.007585	0.007837
RS	59	8.568489	5.921441	227.476842	0.007356	0.007585
RS	60	9.249533	5.921441	218.761619	0.007074	0.007280
RS	61	9.984083	5.921441	208.489251	0.006742	0.006925
RS	62	10.776343	5.921441	196.773033	0.006363	0.006522
RS	63	11.630848	5.921441	1320.958336	0.042714	0.043232
PA	4+25*2+4+6 0.038134616 0.014313030 11.630847675 1.399974886 0.344843485 0.375609250 0.401685639 0.449803838 0.532033478 0.646919664 0.797542391 0.990628903 1.234050415 1.536217300 1.898851102 2.309628940 2.743122831 3.162807639 3.520510411 3.768596716 3.890926552 3.916927254 3.896380149 3.868327544 3.855624914 3.871039560 3.918994235 3.994770863 4.088727821 4.267336899 5.921441272
//
IT	5280
RD	11
LK	-217903.694175
QD	-426.322147 -> -374.681477
RI	0.0115471057
TR	0.036617	0.014548
MT	11.898277
MM	C_pi: 2.394892, n_recomb: 32779.582869
RS	0	0.000000	1.626065	156.057091	0.004761	0.000289
RS	1	0.007895	1.626065	167.540376	0.005111	0.001844
RS	2	0.016414	1.626065	179.797840	0.005485	0.004022
RS	3	0.025605	1.626065	192.870122	0.005884	0.005911
RS	4	0.035521	0.353433	940.259411	0.028684	0.028064
RS	5	0.046221	0.353433	983.152440	0.029993	0.029345
RS	6	0.057765	0.388172	935.153344	0.028529	0.027426
RS	7	0.070221	0.388172	975.984051	0.029774	0.028156
RS	8	0.083660	0.413414	954.979460	0.029133	0.027440
RS	9	0.098160	0.413414	993.603685	0.030312	0.028868
RS	10	0.113805	0.459405	929.518244	0.028357	0.027219
RS	11	0.130686	0.459405	965.454077	0.029453	0.028719
RS	12	0.148899	0.540033	853.205470	0.026029	0.025582
RS	13	0.168550	0.540033	886.536786	0.027045	0.026905
RS	14	0.189752	0.653599	761.632241	0.023235	0.023249
RS	15	0.212628	0.653599	792.547349	0.024178	0.024415
RS	16	0.237311	0.803055	671.841359	0.020496	0.020794
RS	17	0.263942	0.803055	700.468148	0.021369	0.021836
RS	18	0.292676	0.995637	589.646884	0.017988	0.018462
RS	19	0.323678	0.995637	616.085994	0.018795	0.019394
RS	20	0.357128	1.240286	517.264516	0.015780	0.016357
RS	21	0.393219	1.240286	541.625221	0.016523	0.017185
RS	22	0.432159	1.547123	455.099300	0.013884	0.014499
RS	23	0.474174	1.547123	477.516211	0.014567	0.015221
RS	24	0.519506	1.919981	404.080852	0.012327	0.012918
RS	25	0.568417	1.919981	424.748389	0.012958	0.013544
RS	26	0.621189	2.348102	365.299313	0.011144	0.011669
RS	27	0.678128	2.348102	384.495800	0.011730	0.012228
RS	28	0.739562	2.805861	338.790832	0.010335	0.010788
RS	29	0.805847	2.805861	356.850988	0.010886	0.011307
RS	30	0.877365	3.254184	324.086343	0.009887	0.010278
RS	31	0.954529	3.254184	341.358865	0.010414	0.010774
RS	32	1.037785	3.639593	321.334801	0.009803	0.010145
RS	33	1.127615	3.639593	338.151927	0.010316	0.010634
RS	34	1.224537	3.907770	331.100307	0.010101	0.010412
RS	35	1.329111	3.907770	347.714529	0.010608	0.010914
RS	36	1.441942	4.038637	352.753534	0.010761	0.011077
RS	37	1.563680	4.038637	369.201238	0.011263	0.011602
RS	38	1.695030	4.063272	383.192238	0.011690	0.012054
RS	39	1.836750	4.063272	399.149697	0.012177	0.012583
RS	40	1.989659	4.036425	417.319602	0.012731	0.013167
RS	41	2.154641	4.036425	432.072882	0.013181	0.013659
RS	42	2.332648	4.001499	449.692086	0.013719	0.014215
RS	43	2.524709	4.001499	462.248035	0.014102	0.014622
RS	44	2.731933	3.983805	475.383817	0.014502	0.015021
RS	45	2.955518	3.983805	484.660390	0.014785	0.015303
RS	46	3.196756	3.997289	490.305934	0.014958	0.015450
RS	47	3.457039	3.997289	495.358036	0.015112	0.015579
RS	48	3.737873	4.046751	492.010294	0.015010	0.015434
RS	49	4.040878	4.046751	492.216680	0.015016	0.015395
RS	50	4.367806	4.127145	480.359709	0.014654	0.014984
RS	51	4.720546	4.127145	475.472160	0.014505	0.014784
RS	52	5.101135	4.228107	456.811839	0.013936	0.014172
RS	53	5.511772	4.228107	446.907835	0.013634	0.013825
RS	54	5.954829	4.422623	415.782340	0.012684	0.012859
RS	55	6.432866	4.422623	402.350415	0.012274	0.012419
RS	56	6.948645	4.422623	386.018709	0.011776	0.011897
RS	57	7.505146	4.422623	366.929353	0.011194	0.011299
RS	58	8.105583	6.265701	248.935616	0.007594	0.007816
RS	59	8.753425	6.265701	242.349087	0.007393	0.007594
RS	60	9.452416	6.265701	234.025388	0.007139	0.007320
RS	61	10.206592	6.265701	224.012228	0.006834	0.006994
RS	62	11.020312	6.265701	212.405273	0.006480	0.006620
RS	63	11.898277	6.265701	1475.805890	0.045022	0.045442
PA	4+25*2+4+6 0.036617293 0.014548113 11.898276776 1.626064789 0.353433198 0.388171636 0.413413549 0.459404534 0.540032682 0.653599080 0.803055188 0.995636956 1.240286125 1.547123140 1.919980514 2.348102344 2.805860841 3.254183834 3.639593076 3.907769513 4.038637460 4.063271876 4.036425076 4.001499410 3.983805498 3.997288693 4.046751288 4.127144964 4.228107363 4.422622519 6.265701042
//
IT	4754
RD	12
LK	-217802.518564
QD	-395.890761 -> -349.131992
RI	0.0098625143
TR	0.035211	0.014762
MT	12.159418
MM	C_pi: 2.494741, n_recomb: 34614.958304
RS	0	0.000000	1.883303	142.857029	0.004127	0.000255
RS	1	0.007932	1.883303	153.524159	0.004435	0.001619
RS	2	0.016493	1.883303	164.931307	0.004765	0.003518
RS	3	0.025733	1.883303	177.120543	0.005117	0.005174
RS	4	0.035707	0.361449	978.869761	0.028279	0.027892
RS	5	0.046471	0.361449	1024.394089	0.029594	0.029191
RS	6	0.058089	0.400550	966.645479	0.027926	0.027055
RS	7	0.070629	0.400550	1010.012895	0.029179	0.027757
RS	8	0.084163	0.425170	992.701264	0.028678	0.027140
RS	9	0.098771	0.425170	1033.969960	0.029871	0.028532
RS	10	0.114537	0.469109	975.145078	0.028171	0.027096
RS	11	0.131555	0.469109	1013.680403	0.029284	0.028580
RS	12	0.149922	0.548210	901.739549	0.026051	0.025613
RS	13	0.169745	0.548210	937.505690	0.027084	0.026934
RS	14	0.191142	0.660518	809.441314	0.023384	0.023381
RS	15	0.214235	0.660518	842.616321	0.024343	0.024551
RS	16	0.239160	0.808811	716.932016	0.020712	0.020980
RS	17	0.266063	0.808811	747.657755	0.021599	0.022030
RS	18	0.295099	1.000756	630.764462	0.018222	0.018662
RS	19	0.326438	1.000756	659.151149	0.019042	0.019605
RS	20	0.360263	1.246294	553.668566	0.015995	0.016536
RS	21	0.396771	1.246294	579.825752	0.016751	0.017377
RS	22	0.436175	1.557202	486.467312	0.014054	0.014635
RS	23	0.478705	1.557202	510.523491	0.014749	0.015369
RS	24	0.524608	1.939472	430.554268	0.012438	0.012997
RS	25	0.574152	1.939472	452.699926	0.013078	0.013633
RS	26	0.627626	2.384092	387.482032	0.011194	0.011687
RS	27	0.685341	2.384092	408.003916	0.011787	0.012252
RS	28	0.747635	2.865604	357.566641	0.010330	0.010748
RS	29	0.814869	2.865604	376.823346	0.010886	0.011269
RS	30	0.887437	3.342619	340.462145	0.009836	0.010188
RS	31	0.965761	3.342619	358.839274	0.010367	0.010683
RS	32	1.050297	3.756394	336.417478	0.009719	0.010015
RS	33	1.141539	3.756394	354.294813	0.010235	0.010502
RS	34	1.240018	4.045683	346.116026	0.009999	0.010256
RS	35	1.346309	4.045683	363.799539	0.010510	0.010755
RS	36	1.461030	4.186032	368.978022	0.010659	0.010910
RS	37	1.584852	4.186032	386.549747	0.011167	0.011432
RS	38	1.718494	4.209847	401.755260	0.011606	0.011891
RS	39	1.862738	4.209847	418.908174	0.012102	0.012421
RS	40	2.018423	4.176777	438.978615	0.012682	0.013026
RS	41	2.186456	4.176777	454.971828	0.013144	0.013526
RS	42	2.367819	4.134682	474.706152	0.013714	0.014112
RS	43	2.563567	4.134682	488.478546	0.014112	0.014534
RS	44	2.774841	4.111449	503.502336	0.014546	0.014967
RS	45	3.002874	4.111449	513.879576	0.014846	0.015270
RS	46	3.248995	4.122288	520.819117	0.015046	0.015449
RS	47	3.514638	4.122288	526.763435	0.015218	0.015602
RS	48	3.801352	4.172448	523.896904	0.015135	0.015483
RS	49	4.110808	4.172448	524.716744	0.015159	0.015470
RS	50	4.444810	4.256642	512.527222	0.014807	0.015075
RS	51	4.805306	4.256642	507.935348	0.014674	0.014898
RS	52	5.194396	4.363909	488.279394	0.014106	0.014294
RS	53	5.614348	4.363909	478.340800	0.013819	0.013968
RS	54	6.067612	4.573681	444.808151	0.012850	0.012987
RS	55	6.556828	4.573681	431.135845	0.012455	0.012566
RS	56	7.084849	4.573681	414.330679	0.011970	0.012060
RS	57	7.654753	4.573681	394.527197	0.011398	0.011475
RS	58	8.269862	6.608306	263.132757	0.007602	0.007795
RS	59	8.933761	6.608306	257.079036	0.007427	0.007603
RS	60	9.650321	6.608306	249.183011	0.007199	0.007357
RS	61	10.423719	6.608306	239.472723	0.006918	0.007058
RS	62	11.258463	6.608306	228.025514	0.006587	0.006709
RS	63	12.159418	6.608306	1636.071420	0.047265	0.047598
PA	4+25*2+4+6 0.035210923 0.014762209 12.159418498 1.883303241 0.361448573 0.400549841 0.425170439 0.469109162 0.548210095 0.660517783 0.808810957 1.000756258 1.246294305 1.557201950 1.939471893 2.384092214 2.865603818 3.342619219 3.756393505 4.045683095 4.186032229 4.209847127 4.176777398 4.134682249 4.111449001 4.122287831 4.172448128 4.256641726 4.363909087 4.573680931 6.608306150
//
IT	5110
RD	13
LK	-217710.890327
QD	-368.330218 -> -325.913783
RI	0.0084580795
TR	0.033905	0.014957
MT	12.414838
MM	C_pi: 2.593921, n_recomb: 36430.817587
RS	0	0.000000	2.177645	130.518088	0.003583	0.000224
RS	1	0.007967	2.177645	140.390545	0.003854	0.001419
RS	2	0.016569	2.177645	150.964740	0.004144	0.003076
RS	3	0.025857	2.177645	162.283130	0.004455	0.004529
RS	4	0.035884	0.369058	1016.570859	0.027904	0.027714
RS	5	0.046711	0.369058	1064.686071	0.029225	0.029042
RS	6	0.058400	0.412776	996.357766	0.027349	0.026685
RS	7	0.071020	0.412776	1042.187861	0.028607	0.027368
RS	8	0.084646	0.436934	1028.264900	0.028225	0.026833
RS	9	0.099357	0.436934	1072.125052	0.029429	0.028196
RS	10	0.115241	0.478865	1018.880297	0.027968	0.026958
RS	11	0.132390	0.478865	1059.997561	0.029096	0.028429
RS	12	0.150905	0.556476	948.911135	0.026047	0.025625
RS	13	0.170896	0.556476	987.112025	0.027096	0.026946
RS	14	0.192479	0.667561	856.407168	0.023508	0.023495
RS	15	0.215782	0.667561	891.848136	0.024481	0.024669
RS	16	0.240941	0.814681	761.624902	0.020906	0.021152
RS	17	0.268105	0.814681	794.457858	0.021807	0.022210
RS	18	0.297433	1.005867	671.816836	0.018441	0.018853
RS	19	0.329098	1.005867	702.160867	0.019274	0.019806
RS	20	0.363286	1.251994	590.194238	0.016200	0.016712
RS	21	0.400198	1.251994	618.159013	0.016968	0.017564
RS	22	0.440050	1.566441	518.004624	0.014219	0.014771
RS	23	0.483078	1.566441	543.711435	0.014924	0.015516
RS	24	0.529534	1.957365	457.141821	0.012548	0.013079
RS	25	0.579691	1.957365	480.775052	0.013197	0.013725
RS	26	0.633845	2.417701	409.659797	0.011245	0.011711
RS	27	0.692313	2.417701	431.511998	0.011845	0.012282
RS	28	0.755439	2.922453	376.197664	0.010326	0.010716
RS	29	0.823595	2.922453	396.649603	0.010888	0.011239
RS	30	0.897181	3.428192	356.555285	0.009787	0.010106
RS	31	0.976630	3.428192	376.029087	0.010322	0.010601
RS	32	1.062409	3.870990	351.087001	0.009637	0.009894
RS	33	1.155022	3.870990	370.010913	0.010157	0.010379
RS	34	1.255014	4.182392	360.598981	0.009898	0.010109
RS	35	1.362973	4.182392	379.334955	0.010412	0.010605
RS	36	1.479533	4.333197	384.559713	0.010556	0.010749
RS	37	1.605380	4.333197	403.239543	0.011069	0.011269
RS	38	1.741254	4.356762	419.599647	0.011518	0.011732
RS	39	1.887953	4.356762	437.938721	0.012021	0.012263
RS	40	2.046340	4.317574	459.902822	0.012624	0.012887
RS	41	2.217347	4.317574	477.138722	0.013097	0.013393
RS	42	2.401978	4.268052	499.042951	0.013698	0.014008
RS	43	2.601319	4.268052	514.049453	0.014110	0.014444
RS	44	2.816543	4.238769	531.071435	0.014578	0.014910
RS	45	3.048915	4.238769	542.580829	0.014893	0.015232
RS	46	3.299800	4.246286	550.959012	0.015123	0.015444
RS	47	3.570674	4.246286	557.836015	0.015312	0.015620
RS	48	3.863129	4.296386	555.598932	0.015251	0.015527
RS	49	4.178886	4.296386	557.075112	0.015291	0.015538
RS	50	4.519800	4.383615	544.678170	0.014951	0.015161
RS	51	4.887876	4.383615	540.421549	0.014834	0.015008
RS	52	5.285278	4.496510	519.854198	0.014270	0.014411
RS	53	5.714342	4.496510	509.914334	0.013997	0.014106
RS	54	6.177591	4.720895	473.989494	0.013011	0.013111
RS	55	6.677749	4.720895	460.104825	0.012630	0.012707
RS	56	7.217757	4.720895	442.853056	0.012156	0.012217
RS	57	7.800789	4.720895	422.360296	0.011593	0.011644
RS	58	8.430272	6.949229	277.157981	0.007608	0.007776
RS	59	9.109910	6.949229	271.661657	0.007457	0.007609
RS	60	9.843696	6.949229	264.225100	0.007253	0.007389
RS	61	10.635945	6.949229	254.856552	0.006996	0.007116
RS	62	11.491316	6.949229	243.614513	0.006687	0.006791
RS	63	12.414838	6.949229	1801.345694	0.049446	0.049698
PA	4+25*2+4+6 0.033905187 0.014957015 12.414837649 2.177644807 0.369057660 0.412776039 0.436933547 0.478864673 0.556476305 0.667560591 0.814681450 1.005866926 1.251993742 1.566440530 1.957365161 2.417701272 2.922452621 3.428191720 3.870990131 4.182392001 4.333197425 4.356761548 4.317573588 4.268052068 4.238768721 4.246286087 4.296386422 4.383615229 4.496509661 4.720895021 6.949228833
//
IT	5684
RD	14
LK	-217627.757024
QD	-343.307647 -> -304.766306
RI	0.0072745818
TR	0.032691	0.015134
MT	12.664904
MM	C_pi: 2.692447, n_recomb: 38225.962539
RS	0	0.000000	2.516155	118.944173	0.003112	0.000197
RS	1	0.008001	2.516155	128.045143	0.003350	0.001243
RS	2	0.016643	2.516155	137.806694	0.003605	0.002687
RS	3	0.025976	2.516155	148.270848	0.003879	0.003962
RS	4	0.036055	0.376362	1053.208156	0.027552	0.027526
RS	5	0.046941	0.376362	1103.871196	0.028878	0.028894
RS	6	0.058699	0.424879	1024.362073	0.026798	0.026320
RS	7	0.071397	0.424879	1072.580399	0.028059	0.026991
RS	8	0.085110	0.448691	1061.812488	0.027777	0.026525
RS	9	0.099922	0.448691	1108.207385	0.028991	0.027862
RS	10	0.115918	0.488636	1060.833876	0.027752	0.026811
RS	11	0.133194	0.488636	1104.510324	0.028894	0.028269
RS	12	0.151852	0.564776	994.782453	0.026024	0.025623
RS	13	0.172004	0.564776	1035.413591	0.027087	0.026943
RS	14	0.193768	0.674667	902.539064	0.023611	0.023595
RS	15	0.217273	0.674667	940.248622	0.024597	0.024773
RS	16	0.242659	0.820595	805.911422	0.021083	0.021312
RS	17	0.270076	0.820595	840.857138	0.021997	0.022378
RS	18	0.299686	1.010912	712.782880	0.018647	0.019036
RS	19	0.331666	1.010912	745.091580	0.019492	0.019999
RS	20	0.366205	1.257363	626.819340	0.016398	0.016885
RS	21	0.403507	1.257363	656.600538	0.017177	0.017747
RS	22	0.443794	1.574861	549.698042	0.014380	0.014907
RS	23	0.487305	1.574861	577.064932	0.015096	0.015663
RS	24	0.534297	1.973748	483.834474	0.012657	0.013164
RS	25	0.585048	1.973748	508.963153	0.013315	0.013819
RS	26	0.639861	2.449038	431.832410	0.011297	0.011739
RS	27	0.699059	2.449038	455.018736	0.011903	0.012317
RS	28	0.762994	2.976531	394.685842	0.010325	0.010689
RS	29	0.832045	2.976531	416.330778	0.010891	0.011215
RS	30	0.906620	3.511007	372.370830	0.009741	0.010031
RS	31	0.987162	3.511007	392.932519	0.010279	0.010526
RS	32	1.074149	3.983405	365.356322	0.009558	0.009781
RS	33	1.168096	3.983405	385.312342	0.010080	0.010265
RS	34	1.269560	4.317922	374.561241	0.009799	0.009969
RS	35	1.379142	4.317922	394.331531	0.010316	0.010463
RS	36	1.497492	4.480100	399.513347	0.010451	0.010595
RS	37	1.625311	4.480100	419.283363	0.010969	0.011112
RS	38	1.763358	4.503998	436.732002	0.011425	0.011578
RS	39	1.912450	4.503998	456.244874	0.011935	0.012110
RS	40	2.073472	4.458818	480.085643	0.012559	0.012749
RS	41	2.247377	4.458818	498.562982	0.013043	0.013262
RS	42	2.435197	4.401618	522.683029	0.013674	0.013904
RS	43	2.638045	4.401618	538.936807	0.014099	0.014352
RS	44	2.857123	4.365809	558.057152	0.014599	0.014851
RS	45	3.093730	4.365809	570.725829	0.014930	0.015191
RS	46	3.349269	4.369391	580.678530	0.015191	0.015436
RS	47	3.625255	4.369391	588.525118	0.015396	0.015633
RS	48	3.923322	4.418717	587.064650	0.015358	0.015568
RS	49	4.245239	4.418717	589.237349	0.015415	0.015601
RS	50	4.592913	4.508258	576.760557	0.015088	0.015243
RS	51	4.968406	4.508258	572.876836	0.014987	0.015112
RS	52	5.373942	4.626140	551.485972	0.014427	0.014525
RS	53	5.811927	4.626140	541.576858	0.014168	0.014238
RS	54	6.284956	4.864498	503.284148	0.013166	0.013231
RS	55	6.795833	4.864498	489.213695	0.012798	0.012844
RS	56	7.347587	4.864498	471.541029	0.012336	0.012368
RS	57	7.943489	4.864498	450.383036	0.011782	0.011806
RS	58	8.587070	7.288308	291.006224	0.007613	0.007756
RS	59	9.282145	7.288308	286.088413	0.007484	0.007614
RS	60	10.032836	7.288308	279.139154	0.007302	0.007418
RS	61	10.843591	7.288308	270.146854	0.007067	0.007169
RS	62	11.719217	7.288308	259.150817	0.006779	0.006867
RS	63	12.664904	7.288308	1971.185738	0.051567	0.051741
PA	4+25*2+4+6 0.032691047 0.015134196 12.664904202 2.516155249 0.376362431 0.424879322 0.448690937 0.488635590 0.564776144 0.674666715 0.820595135 1.010911724 1.257363134 1.574860751 1.973748156 2.449038035 2.976531495 3.511006709 3.983404987 4.317921994 4.480100147 4.503997782 4.458818216 4.401617966 4.365809378 4.369391111 4.418717005 4.508258067 4.626139978 4.864497638 7.288307650
//
IT	4594
RD	15
LK	-217552.206062
QD	-320.536354 -> -285.463064
RI	0.0062701109
TR	0.031560	0.015295
MT	12.909945
MM	C_pi: 2.790278, n_recomb: 39998.657942
RS	0	0.000000	2.907069	108.083206	0.002702	0.000172
RS	1	0.008034	2.907069	116.438743	0.002911	0.001087
RS	2	0.016713	2.907069	125.411897	0.003135	0.002344
RS	3	0.026090	2.907069	135.043605	0.003376	0.003463
RS	4	0.036220	0.383451	1088.616373	0.027216	0.027331
RS	5	0.047163	0.383451	1141.779813	0.028545	0.028744
RS	6	0.058986	0.436862	1050.759279	0.026270	0.025962
RS	7	0.071759	0.436862	1101.290983	0.027533	0.026625
RS	8	0.085558	0.460428	1093.459675	0.027337	0.026218
RS	9	0.100465	0.460428	1142.328852	0.028559	0.027531
RS	10	0.116570	0.498392	1101.086990	0.027528	0.026657
RS	11	0.133969	0.498392	1147.294488	0.028683	0.028104
RS	12	0.152766	0.573078	1039.368590	0.025985	0.025610
RS	13	0.173073	0.573078	1082.420541	0.027061	0.026929
RS	14	0.195012	0.681785	947.833230	0.023697	0.023682
RS	15	0.218712	0.681785	987.809999	0.024696	0.024865
RS	16	0.244317	0.826508	849.755053	0.021245	0.021462
RS	17	0.271979	0.826508	886.815628	0.022171	0.022535
RS	18	0.301864	1.015855	753.622587	0.018841	0.019212
RS	19	0.334149	1.015855	787.900195	0.019698	0.020184
RS	20	0.369028	1.262380	663.514042	0.016588	0.017054
RS	21	0.406709	1.262380	695.117750	0.017379	0.017926
RS	22	0.447417	1.582490	581.521296	0.014539	0.015043
RS	23	0.491396	1.582490	610.555232	0.015264	0.015809
RS	24	0.538908	1.988682	510.617335	0.012766	0.013251
RS	25	0.590237	1.988682	537.247379	0.013432	0.013916
RS	26	0.645690	2.478196	453.990644	0.011350	0.011772
RS	27	0.705597	2.478196	478.513351	0.011963	0.012356
RS	28	0.770318	3.027896	413.031252	0.010326	0.010669
RS	29	0.840238	3.027896	435.865818	0.010897	0.011198
RS	30	0.915776	3.591059	387.914954	0.009698	0.009963
RS	31	0.997382	3.591059	409.554801	0.010239	0.010458
RS	32	1.085544	4.093618	379.231838	0.009481	0.009675
RS	33	1.180789	4.093618	400.204391	0.010005	0.010157
RS	34	1.283686	4.452169	388.015609	0.009701	0.009837
RS	35	1.394850	4.452169	408.800715	0.010220	0.010328
RS	36	1.514944	4.626666	413.846645	0.010347	0.010448
RS	37	1.644686	4.626666	434.686745	0.010868	0.010962
RS	38	1.784852	4.651466	453.155370	0.011329	0.011429
RS	39	1.936279	4.651466	473.826485	0.011846	0.011961
RS	40	2.099871	4.600435	499.518063	0.012488	0.012614
RS	41	2.276605	4.600435	519.231371	0.012981	0.013132
RS	42	2.467539	4.535349	545.599486	0.013640	0.013800
RS	43	2.673811	4.535349	563.108918	0.014078	0.014259
RS	44	2.896656	4.492573	584.416919	0.014611	0.014790
RS	45	3.137403	4.492573	598.267278	0.014957	0.015146
RS	46	3.397492	4.491637	609.923640	0.015249	0.015424
RS	47	3.678476	4.491637	618.772544	0.015470	0.015641
RS	48	3.982033	4.539530	618.231041	0.015456	0.015604
RS	49	4.309978	4.539530	621.137282	0.015529	0.015659
RS	50	4.664270	4.630710	608.708019	0.015218	0.015321
RS	51	5.047026	4.630710	605.232719	0.015131	0.015210
RS	52	5.460531	4.752966	583.110379	0.014578	0.014634
RS	53	5.907257	4.752966	573.262602	0.014332	0.014365
RS	54	6.389872	5.004671	532.634368	0.013316	0.013347
RS	55	6.911259	5.004671	518.403532	0.012961	0.012976
RS	56	7.474535	5.004671	500.334899	0.012509	0.012513
RS	57	8.083063	5.004671	478.535402	0.011964	0.011961
RS	58	8.740480	7.625367	304.661585	0.007617	0.007737
RS	59	9.450712	7.625367	300.340407	0.007509	0.007617
RS	60	10.218004	7.625367	293.902884	0.007348	0.007444
RS	61	11.046939	7.625367	285.317661	0.007133	0.007217
RS	62	11.942469	7.625367	274.604609	0.006865	0.006937
RS	63	12.909945	7.625367	2145.070955	0.053629	0.053725
PA	4+25*2+4+6 0.031560331 0.015295250 12.909945089 2.907069286 0.383450974 0.436861591 0.460428372 0.498391749 0.573077913 0.681784786 0.826508313 1.015854565 1.262380231 1.582490425 1.988682427 2.478196058 3.027896006 3.591059227 4.093617833 4.452169369 4.626666457 4.651465635 4.600435497 4.535348611 4.492573134 4.491637428 4.539529709 4.630709561 4.752965777 5.004670608 7.625367012
//
IT	4648
RD	16
LK	-217483.442503
QD	-299.769137 -> -267.807444
RI	0.0054127063
TR	0.030506	0.015442
MT	13.150027
MM	C_pi: 2.887334, n_recomb: 41747.425398
RS	0	0.000000	3.360231	97.902654	0.002345	0.000150
RS	1	0.008065	3.360231	105.541719	0.002528	0.000948
RS	2	0.016781	3.360231	113.754522	0.002725	0.002043
RS	3	0.026200	3.360231	122.580423	0.002936	0.003022
RS	4	0.036378	0.390377	1122.703425	0.026893	0.027128
RS	5	0.047377	0.390377	1178.315904	0.028225	0.028589
RS	6	0.059263	0.448730	1075.621001	0.025765	0.025612
RS	7	0.072108	0.448730	1128.390560	0.027029	0.026270
RS	8	0.085989	0.472132	1123.310534	0.026907	0.025914
RS	9	0.100990	0.472132	1174.590326	0.028136	0.027206
RS	10	0.117200	0.508113	1139.699999	0.027300	0.026497
RS	11	0.134718	0.508113	1188.405475	0.028467	0.027934
RS	12	0.153648	0.581352	1082.688069	0.025934	0.025587
RS	13	0.174105	0.581352	1128.146692	0.027023	0.026906
RS	14	0.196213	0.688886	992.265501	0.023768	0.023759
RS	15	0.220103	0.688886	1034.504075	0.024780	0.024945
RS	16	0.245920	0.832390	893.115910	0.021393	0.021603
RS	17	0.273819	0.832390	932.289994	0.022332	0.022682
RS	18	0.303969	1.020673	794.291313	0.019026	0.019381
RS	19	0.336550	1.020673	830.538942	0.019894	0.020362
RS	20	0.371758	1.267049	700.237341	0.016773	0.017220
RS	21	0.409807	1.267049	733.666744	0.017574	0.018102
RS	22	0.450924	1.589360	613.446280	0.014694	0.015180
RS	23	0.495357	1.589360	644.151735	0.015430	0.015956
RS	24	0.543374	2.002239	537.471162	0.012874	0.013341
RS	25	0.595264	2.002239	565.606443	0.013548	0.014014
RS	26	0.651338	2.505257	476.125299	0.011405	0.011809
RS	27	0.711935	2.505257	501.985120	0.012024	0.012399
RS	28	0.777420	3.076604	431.232198	0.010330	0.010653
RS	29	0.848186	3.076604	455.251898	0.010905	0.011185
RS	30	0.924659	3.668358	403.191208	0.009658	0.009901
RS	31	1.007300	3.668358	425.898560	0.010202	0.010397
RS	32	1.096607	4.201539	392.725273	0.009407	0.009576
RS	33	1.193116	4.201539	414.697975	0.009933	0.010057
RS	34	1.297408	4.585011	400.975655	0.009605	0.009711
RS	35	1.410113	4.585011	422.754959	0.010126	0.010199
RS	36	1.531907	4.772732	427.575068	0.010242	0.010306
RS	37	1.663524	4.772732	449.463412	0.010766	0.010818
RS	38	1.805756	4.799011	468.879516	0.011231	0.011284
RS	39	1.959459	4.799011	490.690573	0.011754	0.011816
RS	40	2.125560	4.742277	518.200277	0.012413	0.012481
RS	41	2.305056	4.742277	539.140295	0.012914	0.013004
RS	42	2.499029	4.669115	567.778630	0.013600	0.013695
RS	43	2.708647	4.669115	586.547567	0.014050	0.014164
RS	44	2.935171	4.618968	610.121093	0.014615	0.014727
RS	45	3.179964	4.618968	625.170863	0.014975	0.015098
RS	46	3.444501	4.612967	638.651949	0.015298	0.015409
RS	47	3.730373	4.612967	648.531646	0.015535	0.015644
RS	48	4.039301	4.658807	649.046769	0.015547	0.015637
RS	49	4.373146	4.658807	652.720106	0.015635	0.015712
RS	50	4.733915	4.750984	640.465507	0.015341	0.015395
RS	51	5.123781	4.750984	637.431482	0.015269	0.015303
RS	52	5.545091	4.877037	614.670776	0.014724	0.014739
RS	53	6.000381	4.877037	604.913089	0.014490	0.014486
RS	54	6.492391	5.141469	561.989050	0.013462	0.013459
RS	55	7.024082	5.141469	547.621617	0.013117	0.013102
RS	56	7.598656	5.141469	529.180710	0.012676	0.012652
RS	57	8.219570	5.141469	506.762644	0.012139	0.012111
RS	58	8.890562	7.960084	318.110749	0.007620	0.007719
RS	59	9.615672	7.960084	314.401419	0.007531	0.007619
RS	60	10.399263	7.960084	308.496811	0.007390	0.007467
RS	61	11.246053	7.960084	300.345951	0.007194	0.007261
RS	62	12.161138	7.960084	289.949158	0.006945	0.007001
RS	63	13.150027	7.960084	2322.493787	0.055632	0.055651
PA	4+25*2+4+6 0.030506162 0.015441755 13.150026809 3.360230796 0.390377458 0.448729949 0.472132219 0.508112892 0.581352236 0.688886277 0.832389615 1.020673349 1.267048954 1.589360214 2.002239004 2.505256896 3.076603771 3.668358152 4.201539406 4.585011454 4.772732328 4.799010876 4.742277461 4.669115479 4.618967670 4.612967102 4.658806569 4.750984463 4.877037070 5.141469342 7.960083908
//
IT	4360
RD	17
LK	-217420.769612
QD	-280.791441 -> -251.627843
RI	0.0046795317
TR	0.029522	0.015575
MT	13.385306
MM	C_pi: 2.983538, n_recomb: 43470.700022
RS	0	0.000000	3.886638	88.399238	0.002034	0.000131
RS	1	0.008095	3.886638	95.354926	0.002194	0.000826
RS	2	0.016846	3.886638	102.840423	0.002366	0.001777
RS	3	0.026305	3.886638	110.893147	0.002551	0.002634
RS	4	0.036530	0.397184	1155.394036	0.026579	0.026918
RS	5	0.047583	0.397184	1213.400218	0.027913	0.028431
RS	6	0.059531	0.460481	1099.030016	0.025282	0.025271
RS	7	0.072445	0.460481	1153.961698	0.026546	0.025927
RS	8	0.086405	0.483790	1151.455924	0.026488	0.025615
RS	9	0.101496	0.483790	1205.079928	0.027722	0.026887
RS	10	0.117808	0.517782	1176.724112	0.027069	0.026336
RS	11	0.135440	0.517782	1227.889895	0.028246	0.027762
RS	12	0.154500	0.589580	1124.743661	0.025874	0.025557
RS	13	0.175103	0.589580	1172.590189	0.026974	0.026874
RS	14	0.197374	0.695952	1035.803915	0.023828	0.023827
RS	15	0.221447	0.695952	1080.294808	0.024851	0.025016
RS	16	0.247470	0.838223	935.941960	0.021530	0.021735
RS	17	0.275599	0.838223	977.224609	0.022480	0.022820
RS	18	0.306005	1.025365	834.732213	0.019202	0.019545
RS	19	0.338873	1.025365	872.947680	0.020081	0.020533
RS	20	0.374402	1.271392	736.937178	0.016953	0.017384
RS	21	0.412807	1.271392	772.192378	0.017764	0.018274
RS	22	0.454320	1.595516	645.437301	0.014848	0.015316
RS	23	0.499195	1.595516	677.816100	0.015592	0.016101
RS	24	0.547702	2.014499	564.371372	0.012983	0.013433
RS	25	0.600137	2.014499	594.013592	0.013665	0.014115
RS	26	0.656816	2.530317	498.222208	0.011461	0.011849
RS	27	0.718083	2.530317	525.418235	0.012087	0.012445
RS	28	0.784311	3.122727	449.283525	0.010335	0.010642
RS	29	0.855899	3.122727	474.482671	0.010915	0.011177
RS	30	0.933283	3.742909	418.202548	0.009620	0.009845
RS	31	1.016932	3.742909	441.965875	0.010167	0.010341
RS	32	1.107352	4.307117	405.844281	0.009336	0.009484
RS	33	1.205093	4.307117	428.799928	0.009864	0.009963
RS	34	1.310746	4.716367	413.451032	0.009511	0.009591
RS	35	1.424951	4.716367	436.202850	0.010034	0.010077
RS	36	1.548403	4.918159	440.712291	0.010138	0.010170
RS	37	1.681848	4.918159	463.625489	0.010665	0.010680
RS	38	1.826096	4.946490	483.914701	0.011132	0.011143
RS	39	1.982022	4.946490	506.844923	0.011659	0.011675
RS	40	2.150570	4.884217	536.133060	0.012333	0.012351
RS	41	2.332763	4.884217	558.287007	0.012843	0.012877
RS	42	2.529706	4.802810	589.208064	0.013554	0.013591
RS	43	2.742592	4.802810	609.236039	0.014015	0.014070
RS	44	2.972712	4.744908	635.143013	0.014611	0.014662
RS	45	3.221461	4.744908	651.405314	0.014985	0.015048
RS	46	3.490347	4.733335	666.822380	0.015340	0.015392
RS	47	3.781001	4.733335	677.757064	0.015591	0.015644
RS	48	4.095185	4.776541	679.460871	0.015630	0.015666
RS	49	4.434803	4.776541	683.931278	0.015733	0.015760
RS	50	4.801914	4.869123	671.975180	0.015458	0.015465
RS	51	5.198745	4.869123	669.412676	0.015399	0.015391
RS	52	5.627701	4.998422	646.108062	0.014863	0.014839
RS	53	6.091383	4.998422	636.467379	0.014641	0.014603
RS	54	6.592601	5.274974	591.293805	0.013602	0.013567
RS	55	7.134396	5.274974	576.812056	0.013269	0.013224
RS	56	7.720051	5.274974	558.021451	0.012837	0.012786
RS	57	8.353118	5.274974	535.007087	0.012307	0.012254
RS	58	9.037433	8.292218	331.337429	0.007622	0.007700
RS	59	9.777147	8.292218	328.252563	0.007551	0.007620
RS	60	10.576744	8.292218	322.899137	0.007428	0.007487
RS	61	11.441072	8.292218	315.206762	0.007251	0.007301
RS	62	12.375371	8.292218	305.156182	0.007020	0.007060
RS	63	13.385306	8.292218	2502.925092	0.057577	0.057519
PA	4+25*2+4+6 0.029522098 0.015575029 13.385305561 3.886638412 0.397184090 0.460480815 0.483789685 0.517781601 0.589580116 0.695951695 0.838223461 1.025364602 1.271391771 1.595515602 2.014498846 2.530317206 3.122727477 3.742909460 4.307117220 4.716366775 4.918158685 4.946490245 4.884216631 4.802810429 4.744907735 4.733335481 4.776540651 4.869122937 4.998421608 5.274973596 8.292218249
//
IT	4929
RD	18
LK	-217363.574782
QD	-263.416638 -> -236.774356
RI	0.0040504933
TR	0.028602	0.015696
MT	13.615909
MM	C_pi: 3.078829, n_recomb: 45167.313390
RS	0	0.000000	4.499851	79.556689	0.001761	0.000114
RS	1	0.008125	4.499851	85.864521	0.001901	0.000717
RS	2	0.016909	4.499851	92.658837	0.002051	0.001543
RS	3	0.026407	4.499851	99.974856	0.002213	0.002291
RS	4	0.036677	0.403898	1186.659522	0.026273	0.026701
RS	5	0.047782	0.403898	1247.001189	0.027608	0.028267
RS	6	0.059788	0.472101	1121.091941	0.024821	0.024940
RS	7	0.072770	0.472101	1178.110959	0.026083	0.025595
RS	8	0.086807	0.495393	1177.977502	0.026080	0.025321
RS	9	0.101984	0.495393	1233.877399	0.027318	0.026575
RS	10	0.118395	0.527397	1212.184387	0.026838	0.026173
RS	11	0.136138	0.527397	1265.768904	0.028024	0.027589
RS	12	0.155323	0.597756	1165.529193	0.025805	0.025520
RS	13	0.176067	0.597756	1215.740907	0.026916	0.026836
RS	14	0.198496	0.702975	1078.415533	0.023876	0.023886
RS	15	0.222748	0.702975	1125.145751	0.024911	0.025078
RS	16	0.248969	0.844005	978.185525	0.021657	0.021859
RS	17	0.277321	0.844005	1021.568725	0.022617	0.022949
RS	18	0.307977	1.029931	874.896193	0.019370	0.019702
RS	19	0.341123	1.029931	915.074527	0.020260	0.020698
RS	20	0.376962	1.275430	773.570893	0.017127	0.017544
RS	21	0.415713	1.275430	810.649407	0.017948	0.018443
RS	22	0.457612	1.601023	677.456407	0.014999	0.015452
RS	23	0.502916	1.601023	711.507980	0.015753	0.016246
RS	24	0.551900	2.025548	591.297407	0.013091	0.013526
RS	25	0.604863	2.025548	622.446445	0.013781	0.014216
RS	26	0.662130	2.553492	520.268612	0.011519	0.011892
RS	27	0.724050	2.553492	548.798545	0.012150	0.012495
RS	28	0.791000	3.166365	467.181779	0.010343	0.010635
RS	29	0.863389	3.166365	493.553755	0.010927	0.011174
RS	30	0.941660	3.814764	432.952495	0.009586	0.009794
RS	31	1.026290	3.814764	457.759635	0.010135	0.010291
RS	32	1.117796	4.410318	418.600451	0.009268	0.009396
RS	33	1.216736	4.410318	442.521407	0.009797	0.009875
RS	34	1.323714	4.846124	425.460119	0.009420	0.009477
RS	35	1.439384	4.846124	449.162273	0.009944	0.009962
RS	36	1.564452	5.062829	453.276849	0.010036	0.010039
RS	37	1.699680	5.062829	477.190496	0.010565	0.010547
RS	38	1.845896	5.093756	498.280177	0.011032	0.011007
RS	39	2.003991	5.093756	522.306979	0.011564	0.011538
RS	40	2.174930	5.026112	553.329148	0.012251	0.012223
RS	41	2.359757	5.026112	576.681399	0.012768	0.012753
RS	42	2.559600	4.936315	609.888707	0.013503	0.013488
RS	43	2.775680	4.936315	631.171533	0.013974	0.013975
RS	44	3.009316	4.870305	659.469497	0.014601	0.014597
RS	45	3.261933	4.870305	676.953301	0.014988	0.014995
RS	46	3.535074	4.852685	694.408789	0.015374	0.015371
RS	47	3.830406	4.852685	706.418606	0.015640	0.015640
RS	48	4.149733	4.892719	709.435532	0.015707	0.015692
RS	49	4.495003	4.892719	714.729544	0.015824	0.015803
RS	50	4.868325	4.985142	703.193474	0.015569	0.015531
RS	51	5.271978	4.985142	701.129950	0.015523	0.015474
RS	52	5.708425	5.117167	677.375502	0.014997	0.014936
RS	53	6.180332	5.117167	667.876645	0.014787	0.014714
RS	54	6.690579	5.405247	620.504405	0.013738	0.013672
RS	55	7.242281	5.405247	605.928890	0.013415	0.013342
RS	56	7.838806	5.405247	586.809746	0.012992	0.012914
RS	57	8.483796	5.405247	563.220317	0.012470	0.012391
RS	58	9.181189	8.621531	344.330753	0.007623	0.007682
RS	59	9.935241	8.621531	341.880483	0.007569	0.007619
RS	60	10.750556	8.621531	337.093696	0.007463	0.007505
RS	61	11.632112	8.621531	329.880847	0.007304	0.007337
RS	62	12.585290	8.621531	320.203163	0.007089	0.007115
RS	63	13.615909	8.621531	2685.874292	0.059465	0.059329
PA	4+25*2+4+6 0.028602359 0.015696271 13.615909299 4.499850644 0.403897568 0.472101129 0.495393337 0.527397025 0.597756328 0.702974756 0.844005465 1.029931470 1.275430285 1.601023422 2.025547768 2.553492001 3.166365063 3.814764275 4.410318292 4.846123804 5.062829310 5.093756187 5.026111822 4.936315218 4.870304950 4.852684983 4.892719247 4.985142221 5.117166631 5.405247448 8.621530780
//
IT	4467
RD	19
LK	-217311.316925
QD	-247.481244 -> -223.115105
RI	0.0035104268
TR	0.027742	0.015807
MT	13.841890
MM	C_pi: 3.173102, n_recomb: 46835.752356
RS	0	0.000000	5.215811	71.362155	0.001524	0.000099
RS	1	0.008153	5.215811	77.059722	0.001645	0.000622
RS	2	0.016970	5.215811	83.201604	0.001776	0.001337
RS	3	0.026506	5.215811	89.820659	0.001918	0.001990
RS	4	0.036819	0.410543	1216.457591	0.025973	0.026480
RS	5	0.047974	0.410543	1279.072955	0.027310	0.028099
RS	6	0.060037	0.483593	1141.858961	0.024380	0.024620
RS	7	0.073084	0.483593	1200.890448	0.025640	0.025276
RS	8	0.087195	0.506914	1202.993315	0.025685	0.025034
RS	9	0.102456	0.506914	1261.099648	0.026926	0.026271
RS	10	0.118962	0.536934	1246.148192	0.026607	0.026009
RS	11	0.136813	0.536934	1302.106197	0.027802	0.027416
RS	12	0.156119	0.605859	1205.058063	0.025729	0.025478
RS	13	0.177000	0.605859	1257.608021	0.026851	0.026793
RS	14	0.199582	0.709939	1120.070644	0.023915	0.023937
RS	15	0.224006	0.709939	1169.023183	0.024960	0.025132
RS	16	0.250421	0.849723	1019.795913	0.021774	0.021975
RS	17	0.278989	0.849723	1065.268015	0.022745	0.023070
RS	18	0.309886	1.034377	914.720180	0.019530	0.019854
RS	19	0.343302	1.034377	956.852986	0.020430	0.020857
RS	20	0.379443	1.279179	810.085593	0.017296	0.017701
RS	21	0.418530	1.279179	848.981797	0.018127	0.018608
RS	22	0.460804	1.605912	709.466408	0.015148	0.015587
RS	23	0.506523	1.605912	745.187451	0.015911	0.016390
RS	24	0.555971	2.035445	618.222424	0.013200	0.013621
RS	25	0.609449	2.035445	650.875872	0.013897	0.014319
RS	26	0.667288	2.574839	542.250736	0.011578	0.011938
RS	27	0.729841	2.574839	572.110600	0.012215	0.012547
RS	28	0.797495	3.207578	484.917600	0.010354	0.010632
RS	29	0.870663	3.207578	512.454454	0.010942	0.011174
RS	30	0.949798	3.883920	447.440366	0.009553	0.009747
RS	31	1.035383	3.883920	473.278210	0.010105	0.010245
RS	32	1.127946	4.511098	430.996430	0.009202	0.009314
RS	33	1.228055	4.511098	455.864200	0.009733	0.009792
RS	34	1.336326	4.974150	437.013070	0.009331	0.009369
RS	35	1.453423	4.974150	461.642544	0.009857	0.009851
RS	36	1.580067	5.206582	465.280880	0.009934	0.009913
RS	37	1.717036	5.206582	490.169310	0.010466	0.010419
RS	38	1.865171	5.240668	511.983600	0.010931	0.010875
RS	39	2.025383	5.240668	537.082315	0.011467	0.011405
RS	40	2.198656	5.167820	569.790351	0.012166	0.012098
RS	41	2.386056	5.167820	594.322260	0.012689	0.012631
RS	42	2.588734	5.069501	629.811320	0.013447	0.013385
RS	43	2.807934	5.069501	652.340946	0.013928	0.013880
RS	44	3.045006	4.995052	683.077833	0.014585	0.014530
RS	45	3.301405	4.995052	701.787823	0.014984	0.014941
RS	46	3.578707	4.970941	721.374342	0.015402	0.015349
RS	47	3.878616	4.970941	734.475295	0.015682	0.015633
RS	48	4.202975	5.007290	738.924522	0.015777	0.015714
RS	49	4.553779	5.007290	745.065011	0.015908	0.015842
RS	50	4.933181	5.099024	734.066567	0.015673	0.015593
RS	51	5.343515	5.099024	732.526638	0.015640	0.015552
RS	52	5.787302	5.233284	708.415500	0.015126	0.015028
RS	53	6.267268	5.233284	699.081299	0.014926	0.014820
RS	54	6.786364	5.532314	649.566488	0.013869	0.013773
RS	55	7.347780	5.532314	634.916206	0.013556	0.013455
RS	56	7.954965	5.532314	615.488523	0.013141	0.013038
RS	57	8.611652	5.532314	591.344558	0.012626	0.012523
RS	58	9.321876	8.947761	357.072833	0.007624	0.007663
RS	59	10.090001	8.947761	355.265050	0.007585	0.007617
RS	60	10.920748	8.947761	351.057870	0.007496	0.007520
RS	61	11.819223	8.947761	344.342902	0.007352	0.007370
RS	62	12.790946	8.947761	335.061975	0.007154	0.007165
RS	63	13.841890	8.947761	2870.803937	0.061295	0.061081
PA	4+25*2+4+6 0.027741827 0.015806623 13.841889742 5.215811463 0.410543194 0.483592818 0.506914354 0.536934247 0.605859229 0.709938964 0.849722715 1.034376995 1.279179060 1.605912411 2.035444899 2.574838962 3.207577670 3.883919829 4.511098432 4.974149716 5.206581996 5.240667733 5.167820167 5.069501331 4.995051893 4.970941227 5.007289701 5.099024378 5.233283978 5.532314394 8.947760844
//
IT	4776
RD	20
LK	-217263.516942
QD	-232.842297 -> -210.534406
RI	0.0030465432
TR	0.026936	0.015907
MT	14.063292
MM	C_pi: 3.266285, n_recomb: 48475.116419
RS	0	0.000000	6.053438	63.801732	0.001316	0.000085
RS	1	0.008180	6.053438	68.928133	0.001422	0.000538
RS	2	0.017028	6.053438	74.458279	0.001536	0.001157
RS	3	0.026601	6.053438	80.422584	0.001659	0.001725
RS	4	0.036956	0.417126	1244.817614	0.025680	0.026254
RS	5	0.048159	0.417126	1309.643335	0.027017	0.027926
RS	6	0.060278	0.494931	1161.451242	0.023960	0.024311
RS	7	0.073388	0.494931	1222.422374	0.025218	0.024969
RS	8	0.087570	0.518348	1226.568944	0.025303	0.024755
RS	9	0.102913	0.518348	1286.811263	0.026546	0.025976
RS	10	0.119510	0.546389	1278.648629	0.026377	0.025845
RS	11	0.137465	0.546389	1336.931873	0.027580	0.027243
RS	12	0.156889	0.613891	1243.316755	0.025649	0.025431
RS	13	0.177902	0.613891	1298.174484	0.026780	0.026744
RS	14	0.200633	0.716844	1160.736419	0.023945	0.023980
RS	15	0.225224	0.716844	1211.891010	0.025000	0.025178
RS	16	0.251826	0.855383	1060.719065	0.021882	0.022083
RS	17	0.280604	0.855383	1108.265448	0.022863	0.023184
RS	18	0.311736	1.038714	954.149995	0.019683	0.020000
RS	19	0.345414	1.038714	998.226181	0.020593	0.021010
RS	20	0.381847	1.282662	846.437185	0.017461	0.017855
RS	21	0.421260	1.282662	887.142985	0.018301	0.018770
RS	22	0.463898	1.610241	741.429309	0.015295	0.015722
RS	23	0.510022	1.610241	778.814229	0.016066	0.016533
RS	24	0.559920	2.044294	645.116512	0.013308	0.013717
RS	25	0.613899	2.044294	679.269991	0.014013	0.014424
RS	26	0.672293	2.594474	564.153081	0.011638	0.011987
RS	27	0.735464	2.594474	595.337509	0.012281	0.012601
RS	28	0.803801	3.246447	502.488533	0.010366	0.010633
RS	29	0.877729	3.246447	531.181504	0.010958	0.011178
RS	30	0.957703	3.950401	461.672148	0.009524	0.009705
RS	31	1.044220	3.950401	488.527167	0.010078	0.010204
RS	32	1.137812	4.609417	443.044194	0.009140	0.009237
RS	33	1.239061	4.609417	468.840049	0.009672	0.009715
RS	34	1.348591	5.100359	448.125869	0.009244	0.009265
RS	35	1.467080	5.100359	473.659376	0.009771	0.009746
RS	36	1.595261	5.349302	476.743349	0.009835	0.009792
RS	37	1.733927	5.349302	502.580298	0.010368	0.010296
RS	38	1.883936	5.387053	525.048575	0.010831	0.010746
RS	39	2.046214	5.387053	551.193348	0.011371	0.011277
RS	40	2.221767	5.309192	585.534325	0.012079	0.011976
RS	41	2.411678	5.309192	611.225086	0.012609	0.012512
RS	42	2.617124	5.202222	648.986239	0.013388	0.013284
RS	43	2.839375	5.202222	672.751524	0.013878	0.013786
RS	44	3.079804	5.119044	705.963725	0.014563	0.014463
RS	45	3.339900	5.119044	725.900944	0.014975	0.014885
RS	46	3.621271	5.088021	747.703083	0.015424	0.015324
RS	47	3.925657	5.088021	761.907413	0.015717	0.015623
RS	48	4.254941	5.120209	767.899698	0.015841	0.015734
RS	49	4.611159	5.120209	774.906191	0.015986	0.015878
RS	50	4.996514	5.210761	764.558205	0.015772	0.015652
RS	51	5.413389	5.210761	763.563776	0.015752	0.015626
RS	52	5.864364	5.346786	739.188290	0.015249	0.015117
RS	53	6.352226	5.346786	730.039434	0.015060	0.014922
RS	54	6.879994	5.656201	678.441476	0.013996	0.013870
RS	55	7.450931	5.656201	663.733662	0.013692	0.013563
RS	56	8.068569	5.656201	644.015951	0.013285	0.013156
RS	57	8.736727	5.656201	619.336831	0.012776	0.012650
RS	58	9.459538	9.270653	369.555217	0.007624	0.007645
RS	59	10.241472	9.270653	368.395628	0.007600	0.007615
RS	60	11.087365	9.270653	364.778551	0.007525	0.007534
RS	61	12.002450	9.270653	358.577091	0.007397	0.007400
RS	62	12.992384	9.270653	349.713861	0.007214	0.007211
RS	63	14.063292	9.270653	3057.249649	0.063068	0.062776
PA	4+25*2+4+6 0.026935876 0.015907130 14.063291948 6.053438175 0.417125504 0.494930772 0.518347985 0.546389442 0.613891013 0.716844033 0.855382665 1.038714084 1.282661932 1.610240862 2.044293881 2.594473602 3.246447420 3.950401439 4.609417171 5.100358728 5.349302325 5.387053438 5.309191819 5.202221627 5.119044116 5.088021282 5.120209091 5.210760778 5.346785855 5.656201423 9.270653146
//
IT	4584
RD	21
LK	-217219.748400
QD	-219.373162 -> -198.929397
RI	0.0026484812
TR	0.026180	0.015999
MT	14.280241
MM	C_pi: 3.358313, n_recomb: 50084.417861
RS	0	0.000000	7.035072	56.859004	0.001135	0.000073
RS	1	0.008206	7.035072	61.454238	0.001227	0.000465
RS	2	0.017085	7.035072	66.414604	0.001326	0.000999
RS	3	0.026692	7.035072	71.768050	0.001433	0.001493
RS	4	0.037089	0.423650	1271.761688	0.025392	0.026026
RS	5	0.048338	0.423650	1338.732956	0.026730	0.027749
RS	6	0.060510	0.506100	1179.958430	0.023559	0.024014
RS	7	0.073681	0.506100	1242.798249	0.024814	0.024674
RS	8	0.087933	0.529682	1248.784495	0.024934	0.024484
RS	9	0.103354	0.529682	1311.092094	0.026178	0.025689
RS	10	0.120040	0.555750	1309.738666	0.026151	0.025683
RS	11	0.138096	0.555750	1370.296490	0.027360	0.027072
RS	12	0.157634	0.621845	1280.310622	0.025563	0.025380
RS	13	0.178775	0.621845	1337.442415	0.026704	0.026691
RS	14	0.201650	0.723689	1200.382247	0.023967	0.024018
RS	15	0.226403	0.723689	1253.715419	0.025032	0.025217
RS	16	0.253187	0.860985	1100.910042	0.021981	0.022185
RS	17	0.282168	0.860985	1150.513178	0.022971	0.023290
RS	18	0.313528	1.042952	993.133114	0.019829	0.020140
RS	19	0.347461	1.042952	1039.138879	0.020748	0.021157
RS	20	0.384178	1.285926	882.563088	0.017622	0.018005
RS	21	0.423908	1.285926	925.067642	0.018470	0.018929
RS	22	0.466899	1.614062	773.305908	0.015440	0.015855
RS	23	0.513417	1.614062	812.346803	0.016220	0.016675
RS	24	0.563752	2.052155	671.959423	0.013417	0.013814
RS	25	0.618218	2.052155	707.606806	0.014128	0.014528
RS	26	0.677153	2.612486	585.961981	0.011699	0.012037
RS	27	0.740924	2.612486	618.464255	0.012348	0.012658
RS	28	0.809928	3.283055	519.889846	0.010380	0.010637
RS	29	0.884595	3.283055	549.729288	0.010976	0.011186
RS	30	0.965388	4.014275	475.647261	0.009497	0.009666
RS	31	1.052811	4.014275	503.505299	0.010053	0.010167
RS	32	1.147407	4.705265	454.751227	0.009080	0.009165
RS	33	1.249766	4.705265	481.456103	0.009613	0.009642
RS	34	1.360524	5.224687	458.811135	0.009161	0.009167
RS	35	1.480371	5.224687	485.225087	0.009688	0.009646
RS	36	1.610052	5.490859	487.683464	0.009737	0.009676
RS	37	1.750374	5.490859	514.442193	0.010272	0.010178
RS	38	1.902211	5.532814	537.490708	0.010732	0.010622
RS	39	2.066507	5.532814	564.654514	0.011274	0.011152
RS	40	2.244284	5.450112	600.575012	0.011991	0.011857
RS	41	2.436650	5.450112	627.401820	0.012527	0.012395
RS	42	2.644800	5.334398	667.416418	0.013326	0.013184
RS	43	2.870031	5.334398	692.403379	0.013825	0.013692
RS	44	3.113744	5.242195	728.122678	0.014538	0.014395
RS	45	3.377455	5.242195	749.284682	0.014960	0.014828
RS	46	3.662806	5.203879	773.376054	0.015441	0.015298
RS	47	3.971571	5.203879	788.692449	0.015747	0.015610
RS	48	4.305674	5.231459	796.331634	0.015900	0.015751
RS	49	4.667191	5.231459	804.220399	0.016057	0.015909
RS	50	5.058374	5.320360	794.631368	0.015866	0.015708
RS	51	5.481656	5.320360	794.201631	0.015857	0.015696
RS	52	5.939672	5.457712	769.651586	0.015367	0.015202
RS	53	6.435271	5.457712	760.706748	0.015188	0.015020
RS	54	6.971538	5.776966	707.088000	0.014118	0.013964
RS	55	7.551809	5.776966	692.338301	0.013823	0.013668
RS	56	8.179696	5.776966	672.347770	0.013424	0.013270
RS	57	8.859105	5.776966	647.151919	0.012921	0.012771
RS	58	9.594265	9.590041	381.766811	0.007622	0.007627
RS	59	10.389750	9.590041	381.259190	0.007612	0.007611
RS	60	11.250511	9.590041	378.240524	0.007552	0.007545
RS	61	12.181903	9.590041	372.565788	0.007439	0.007427
RS	62	13.189723	9.590041	364.138612	0.007270	0.007253
RS	63	14.280241	9.590041	3244.738176	0.064785	0.064415
PA	4+25*2+4+6 0.026180157 0.015998645 14.280241231 7.035071884 0.423650450 0.506100010 0.529682102 0.555750341 0.621844965 0.723688936 0.860985281 1.042951849 1.285925541 1.614061548 2.052154630 2.612486381 3.283055157 4.014274584 4.705264999 5.224687073 5.490858532 5.532814433 5.450111912 5.334397967 5.242194948 5.203879406 5.231458752 5.320360205 5.457711509 5.776966191 9.590041464
//
IT	4522
RD	22
LK	-217179.631559
QD	-206.962143 -> -188.209101
RI	0.0023069482
TR	0.025471	0.016082
MT	14.492762
MM	C_pi: 3.449120, n_recomb: 51662.996777
RS	0	0.000000	8.188149	50.507740	0.000978	0.000063
RS	1	0.008231	8.188149	54.611578	0.001057	0.000400
RS	2	0.017139	8.188149	59.044107	0.001143	0.000861
RS	3	0.026781	8.188149	63.830841	0.001236	0.001289
RS	4	0.037216	0.430124	1297.317002	0.025111	0.025796
RS	5	0.048510	0.430124	1366.367942	0.026448	0.027569
RS	6	0.060734	0.517089	1197.462390	0.023178	0.023728
RS	7	0.073964	0.517089	1262.102045	0.024430	0.024392
RS	8	0.088283	0.540905	1269.722294	0.024577	0.024221
RS	9	0.103780	0.540905	1334.024836	0.025822	0.025412
RS	10	0.120553	0.565013	1339.459779	0.025927	0.025522
RS	11	0.138707	0.565013	1402.239585	0.027142	0.026902
RS	12	0.158355	0.629718	1316.048970	0.025474	0.025325
RS	13	0.179620	0.629718	1375.418425	0.026623	0.026635
RS	14	0.202635	0.730469	1238.993461	0.023982	0.024048
RS	15	0.227545	0.730469	1294.479058	0.025056	0.025250
RS	16	0.254505	0.866533	1140.329484	0.022072	0.022280
RS	17	0.283684	0.866533	1191.969320	0.023072	0.023389
RS	18	0.315265	1.047100	1031.623323	0.019968	0.020275
RS	19	0.349445	1.047100	1079.542529	0.020896	0.021298
RS	20	0.386438	1.288983	918.426303	0.017777	0.018152
RS	21	0.426477	1.288983	962.716641	0.018635	0.019083
RS	22	0.469811	1.617416	805.064045	0.015583	0.015988
RS	23	0.516711	1.617416	845.751017	0.016371	0.016816
RS	24	0.567472	2.059104	698.726884	0.013525	0.013912
RS	25	0.622412	2.059104	735.860336	0.014243	0.014634
RS	26	0.681873	2.628981	607.662107	0.011762	0.012090
RS	27	0.746228	2.628981	641.474214	0.012417	0.012717
RS	28	0.815881	3.317490	537.117467	0.010397	0.010643
RS	29	0.891266	3.317490	568.092973	0.010996	0.011196
RS	30	0.972857	4.075588	489.369119	0.009472	0.009632
RS	31	1.061163	4.075588	518.215631	0.010031	0.010134
RS	32	1.156737	4.798606	466.129568	0.009023	0.009096
RS	33	1.260178	4.798606	493.724344	0.009557	0.009573
RS	34	1.372134	5.347058	469.084528	0.009080	0.009073
RS	35	1.493304	5.347058	496.355295	0.009608	0.009550
RS	36	1.624448	5.631138	498.120877	0.009642	0.009564
RS	37	1.766386	5.631138	525.774421	0.010177	0.010064
RS	38	1.920007	5.677807	549.332896	0.010633	0.010502
RS	39	2.086272	5.677807	577.487989	0.011178	0.011031
RS	40	2.266222	5.590458	614.930927	0.011903	0.011740
RS	41	2.460984	5.590458	642.869428	0.012444	0.012280
RS	42	2.671777	5.465899	685.116307	0.013261	0.013085
RS	43	2.899920	5.465899	711.308544	0.013768	0.013599
RS	44	3.146842	5.364409	749.556912	0.014509	0.014327
RS	45	3.414087	5.364409	771.938225	0.014942	0.014770
RS	46	3.703329	5.318437	798.385138	0.015454	0.015270
RS	47	4.016378	5.318437	814.818981	0.015772	0.015595
RS	48	4.355194	5.340993	824.200803	0.015953	0.015765
RS	49	4.721898	5.340993	832.985033	0.016123	0.015938
RS	50	5.118785	5.427804	824.258519	0.015955	0.015761
RS	51	5.548340	5.427804	824.410047	0.015957	0.015763
RS	52	6.013251	5.566058	799.773758	0.015481	0.015283
RS	53	6.516428	5.566058	791.049438	0.015312	0.015113
RS	54	7.061022	5.894621	735.474137	0.014236	0.014054
RS	55	7.650440	5.894621	720.696404	0.013950	0.013769
RS	56	8.288374	5.894621	700.448690	0.013558	0.013380
RS	57	8.978815	5.894621	674.753243	0.013061	0.012888
RS	58	9.726086	9.905702	393.701132	0.007621	0.007609
RS	59	10.534864	9.905702	393.847403	0.007623	0.007607
RS	60	11.410212	9.905702	391.433349	0.007577	0.007555
RS	61	12.357610	9.905702	386.296211	0.007477	0.007451
RS	62	13.382987	9.905702	378.320912	0.007323	0.007292
RS	63	14.492762	9.905702	3432.841872	0.066447	0.065999
PA	4+25*2+4+6 0.025470888 0.016082031 14.492761884 8.188149223 0.430123630 0.517088848 0.540904638 0.565012572 0.629717539 0.730469448 0.866533450 1.047100229 1.288983455 1.617415659 2.059103757 2.628981100 3.317489514 4.075587849 4.798606248 5.347058463 5.631138228 5.677806799 5.590458364 5.465899025 5.364408977 5.318437100 5.340992744 5.427803650 5.566058229 5.894620993 9.905701643
//
IT	4422
RD	23
LK	-217142.827073
QD	-195.510059 -> -178.292489
RI	0.0020153784
TR	0.024805	0.016158
MT	14.700912
MM	C_pi: 3.538627, n_recomb: 53209.955541
RS	0	0.000000	9.542711	44.733924	0.000841	0.000054
RS	1	0.008255	9.542711	48.386585	0.000909	0.000344
RS	2	0.017192	9.542711	52.333904	0.000984	0.000741
RS	3	0.026867	9.542711	56.599036	0.001064	0.001111
RS	4	0.037340	0.436547	1321.512653	0.024836	0.025566
RS	5	0.048677	0.436547	1392.576355	0.026171	0.027388
RS	6	0.060951	0.527884	1214.037151	0.022816	0.023455
RS	7	0.074238	0.527884	1280.409769	0.024063	0.024123
RS	8	0.088622	0.551996	1289.471158	0.024234	0.023966
RS	9	0.104193	0.551996	1355.698969	0.025478	0.025143
RS	10	0.121050	0.574166	1367.856347	0.025707	0.025363
RS	11	0.139298	0.574166	1432.803631	0.026927	0.026734
RS	12	0.159053	0.637501	1350.541446	0.025381	0.025267
RS	13	0.180438	0.637501	1412.109320	0.026538	0.026575
RS	14	0.203589	0.737186	1276.540180	0.023991	0.024073
RS	15	0.228651	0.737186	1334.149012	0.025073	0.025277
RS	16	0.255782	0.872028	1178.934804	0.022156	0.022368
RS	17	0.285153	0.872028	1232.588489	0.023165	0.023481
RS	18	0.316949	1.051166	1069.569933	0.020101	0.020404
RS	19	0.351369	1.051166	1119.383833	0.021037	0.021433
RS	20	0.388630	1.291845	953.985780	0.017929	0.018296
RS	21	0.428968	1.291845	1000.046559	0.018794	0.019234
RS	22	0.472636	1.620342	836.664779	0.015724	0.016119
RS	23	0.519908	1.620342	878.985648	0.016519	0.016955
RS	24	0.571083	2.065203	725.391748	0.013633	0.014010
RS	25	0.626483	2.065203	764.001521	0.014358	0.014739
RS	26	0.686456	2.644012	629.242766	0.011826	0.012145
RS	27	0.751380	2.644012	664.355422	0.012486	0.012777
RS	28	0.821664	3.349828	554.163107	0.010415	0.010652
RS	29	0.897750	3.349828	586.263268	0.011018	0.011209
RS	30	0.980117	4.134348	502.841026	0.009450	0.009600
RS	31	1.069283	4.134348	532.661004	0.010011	0.010104
RS	32	1.165811	4.889437	477.183272	0.008968	0.009032
RS	33	1.270307	4.889437	505.648442	0.009503	0.009508
RS	34	1.383429	5.467383	478.957991	0.009001	0.008983
RS	35	1.505890	5.467383	507.061749	0.009529	0.009459
RS	36	1.638461	5.770035	508.069497	0.009548	0.009457
RS	37	1.781975	5.770035	536.590486	0.010084	0.009955
RS	38	1.937337	5.821910	560.590364	0.010535	0.010386
RS	39	2.105525	5.821910	589.708129	0.011083	0.010913
RS	40	2.287596	5.730094	628.616950	0.011814	0.011627
RS	41	2.484699	5.730094	657.641188	0.012359	0.012168
RS	42	2.698073	5.596623	702.091369	0.013195	0.012988
RS	43	2.929061	5.596623	729.470044	0.013709	0.013508
RS	44	3.179118	5.485605	770.261603	0.014476	0.014260
RS	45	3.449818	5.485605	793.853708	0.014919	0.014711
RS	46	3.742865	5.431633	822.714549	0.015462	0.015241
RS	47	4.060103	5.431633	840.267963	0.015792	0.015578
RS	48	4.403531	5.448770	851.481534	0.016002	0.015778
RS	49	4.775309	5.448770	861.171320	0.016184	0.015964
RS	50	5.177779	5.533080	853.405056	0.016038	0.015811
RS	51	5.613473	5.533080	854.151858	0.016052	0.015825
RS	52	6.085135	5.671840	829.514866	0.015589	0.015362
RS	53	6.595735	5.671840	821.025638	0.015430	0.015203
RS	54	7.148485	6.009194	763.560518	0.014350	0.014142
RS	55	7.746867	6.009194	748.767092	0.014072	0.013866
RS	56	8.394646	6.009194	728.276598	0.013687	0.013485
RS	57	9.095902	6.009194	702.097788	0.013195	0.013000
RS	58	9.855048	10.217446	405.347601	0.007618	0.007591
RS	59	10.676863	10.217446	406.147974	0.007633	0.007601
RS	60	11.566522	10.217446	404.342801	0.007599	0.007563
RS	61	12.529624	10.217446	399.752011	0.007513	0.007473
RS	62	13.572233	10.217446	392.242129	0.007372	0.007328
RS	63	14.700912	10.217446	3621.104327	0.068053	0.067528
PA	4+25*2+4+6 0.024804564 0.016158033 14.700911789 9.542711410 0.436546918 0.527883559 0.551995604 0.574166352 0.637501209 0.737186354 0.872027709 1.051166498 1.291845197 1.620341758 2.065203054 2.644011714 3.349828343 4.134348241 4.889436800 5.467382780 5.770034941 5.821910300 5.730093734 5.596622802 5.485604626 5.431632729 5.448770087 5.533080397 5.671840173 6.009193776 10.217445889
//
IT	5032
RD	24
LK	-217109.031594
QD	-184.929045 -> -169.107631
RI	0.0017658177
TR	0.024178	0.016227
MT	14.904712
MM	C_pi: 3.626797, n_recomb: 54725.178219
RS	0	0.000000	11.139619	39.494829	0.000722	0.000046
RS	1	0.008279	11.139619	42.734418	0.000781	0.000295
RS	2	0.017243	11.139619	46.237041	0.000845	0.000636
RS	3	0.026949	11.139619	50.023591	0.000914	0.000957
RS	4	0.037459	0.442921	1344.398971	0.024566	0.025336
RS	5	0.048839	0.442921	1417.408769	0.025900	0.027204
RS	6	0.061161	0.538469	1229.773510	0.022472	0.023193
RS	7	0.074503	0.538469	1297.815385	0.023715	0.023865
RS	8	0.088950	0.562948	1308.105586	0.023903	0.023720
RS	9	0.104592	0.562948	1376.190358	0.025147	0.024883
RS	10	0.121530	0.583205	1394.988931	0.025491	0.025206
RS	11	0.139870	0.583205	1462.048592	0.026716	0.026569
RS	12	0.159728	0.645199	1383.800092	0.025286	0.025207
RS	13	0.181231	0.645199	1447.525377	0.026451	0.026513
RS	14	0.204513	0.743843	1313.013950	0.023993	0.024093
RS	15	0.229723	0.743843	1372.714944	0.025084	0.025298
RS	16	0.257020	0.877474	1216.699963	0.022233	0.022450
RS	17	0.286577	0.877474	1272.342881	0.023250	0.023567
RS	18	0.318581	1.055159	1106.942227	0.020227	0.020528
RS	19	0.353234	1.055159	1158.630476	0.021172	0.021562
RS	20	0.390756	1.294546	989.200115	0.018076	0.018436
RS	21	0.431385	1.294546	1037.014314	0.018949	0.019381
RS	22	0.475377	1.622884	868.081950	0.015863	0.016249
RS	23	0.523011	1.622884	912.023094	0.016666	0.017093
RS	24	0.574589	2.070526	751.936085	0.013740	0.014109
RS	25	0.630436	2.070526	792.011221	0.014473	0.014845
RS	26	0.690908	2.657691	650.691682	0.011890	0.012201
RS	27	0.756385	2.657691	687.094674	0.012555	0.012839
RS	28	0.827283	3.380158	571.028551	0.010434	0.010664
RS	29	0.904051	3.380158	604.241630	0.011041	0.011224
RS	30	0.987174	4.190638	516.068230	0.009430	0.009572
RS	31	1.077178	4.190638	546.846579	0.009993	0.010077
RS	32	1.174634	4.977760	487.926484	0.008916	0.008971
RS	33	1.280158	4.977760	517.242826	0.009452	0.009447
RS	34	1.394418	5.585628	488.449232	0.008925	0.008897
RS	35	1.518137	5.585628	517.362514	0.009454	0.009372
RS	36	1.652099	5.907463	517.553191	0.009457	0.009353
RS	37	1.797151	5.907463	546.914589	0.009994	0.009850
RS	38	1.954212	5.965013	571.290937	0.010439	0.010273
RS	39	2.124275	5.965013	601.342737	0.010988	0.010800
RS	40	2.308418	5.868918	641.659592	0.011725	0.011516
RS	41	2.507805	5.868918	671.742911	0.012275	0.012059
RS	42	2.723699	5.726475	718.364539	0.013127	0.012892
RS	43	2.957467	5.726475	746.909324	0.013648	0.013417
RS	44	3.210587	5.605691	790.254173	0.014440	0.014192
RS	45	3.484663	5.605691	815.046336	0.014893	0.014652
RS	46	3.781429	5.543402	846.371446	0.015466	0.015211
RS	47	4.102763	5.543402	865.043952	0.015807	0.015559
RS	48	4.450700	5.554755	878.170745	0.016047	0.015788
RS	49	4.827442	5.554755	888.773588	0.016241	0.015987
RS	50	5.235373	5.636175	882.060540	0.016118	0.015858
RS	51	5.677076	5.636175	883.414242	0.016143	0.015885
RS	52	6.155347	5.775065	858.858632	0.015694	0.015437
RS	53	6.673212	5.775065	850.617061	0.015543	0.015288
RS	54	7.233951	6.120701	791.330017	0.014460	0.014226
RS	55	7.841111	6.120701	776.531422	0.014190	0.013959
RS	56	8.498537	6.120701	755.810844	0.013811	0.013586
RS	57	9.210390	6.120701	729.163369	0.013324	0.013107
RS	58	9.981176	10.525093	416.706782	0.007615	0.007573
RS	59	10.815772	10.525093	418.159946	0.007641	0.007595
RS	60	11.719464	10.525093	416.966138	0.007619	0.007570
RS	61	12.697969	10.525093	412.928406	0.007545	0.007493
RS	62	13.757483	10.525093	405.895216	0.007417	0.007361
RS	63	14.904712	10.525093	3809.188468	0.069606	0.069004
PA	4+25*2+4+6 0.024178048 0.016227368 14.904711803 11.139618698 0.442921457 0.538469160 0.562948119 0.583204641 0.645199306 0.743842872 0.877474264 1.055159338 1.294545740 1.622883741 2.070525712 2.657690993 3.380158305 4.190637936 4.977759694 5.585628197 5.907462974 5.965012866 5.868917530 5.726475323 5.605690639 5.543401776 5.554754884 5.636175031 5.775064510 6.120701085 10.525092592
//
IT	5283
RD	25
LK	-217077.971741
QD	-175.139979 -> -160.589523
RI	0.0015539132
TR	0.023588	0.016291
MT	15.104223
MM	C_pi: 3.713550, n_recomb: 56207.849742
RS	0	0.000000	13.021772	34.770933	0.000619	0.000040
RS	1	0.008301	13.021772	37.635087	0.000670	0.000253
RS	2	0.017292	13.021772	40.733160	0.000725	0.000546
RS	3	0.027029	13.021772	44.083909	0.000784	0.000822
RS	4	0.037574	0.449245	1366.016190	0.024303	0.025107
RS	5	0.048995	0.449245	1440.905080	0.025635	0.027020
RS	6	0.061364	0.548839	1244.721338	0.022145	0.022943
RS	7	0.074759	0.548839	1314.370518	0.023384	0.023620
RS	8	0.089267	0.573744	1325.704131	0.023586	0.023483
RS	9	0.104979	0.573744	1395.578740	0.024829	0.024633
RS	10	0.121995	0.592118	1420.901682	0.025279	0.025053
RS	11	0.140424	0.592118	1490.017385	0.026509	0.026407
RS	12	0.160383	0.652797	1415.855009	0.025190	0.025145
RS	13	0.181998	0.652797	1481.694524	0.026361	0.026448
RS	14	0.205408	0.750425	1348.415692	0.023990	0.024107
RS	15	0.230762	0.750425	1410.175254	0.025089	0.025313
RS	16	0.258220	0.882868	1253.593065	0.022303	0.022526
RS	17	0.287957	0.882868	1311.198025	0.023328	0.023646
RS	18	0.320164	1.059093	1143.682623	0.020347	0.020647
RS	19	0.355043	1.059093	1197.222291	0.021300	0.021685
RS	20	0.392819	1.297088	1024.031850	0.018219	0.018573
RS	21	0.433730	1.297088	1073.580230	0.019100	0.019524
RS	22	0.478037	1.625063	899.281902	0.015999	0.016378
RS	23	0.526023	1.625063	944.827597	0.016810	0.017228
RS	24	0.577992	2.075105	778.338585	0.013848	0.014208
RS	25	0.634275	2.075105	819.866396	0.014586	0.014951
RS	26	0.695231	2.670066	671.996176	0.011956	0.012258
RS	27	0.761247	2.670066	709.677983	0.012626	0.012903
RS	28	0.832743	3.408542	587.705381	0.010456	0.010678
RS	29	0.910174	3.408542	622.018660	0.011066	0.011242
RS	30	0.994033	4.244499	529.047966	0.009412	0.009547
RS	31	1.084854	4.244499	560.768954	0.009977	0.010054
RS	32	1.183215	5.063537	498.365026	0.008866	0.008914
RS	33	1.289740	5.063537	528.513070	0.009403	0.009390
RS	34	1.405109	5.701714	497.567626	0.008852	0.008815
RS	35	1.530055	5.701714	527.266805	0.009381	0.009289
RS	36	1.665374	6.043329	526.582938	0.009368	0.009254
RS	37	1.811926	6.043329	556.757401	0.009905	0.009749
RS	38	1.970644	6.107018	581.446184	0.010345	0.010164
RS	39	2.142538	6.107018	612.402696	0.010895	0.010690
RS	40	2.328701	6.006824	654.069866	0.011637	0.011407
RS	41	2.530319	6.006824	685.184319	0.012190	0.011952
RS	42	2.748674	5.855359	733.941728	0.013058	0.012798
RS	43	2.985156	5.855359	763.630252	0.013586	0.013327
RS	44	3.241270	5.724594	809.530844	0.014402	0.014125
RS	45	3.518644	5.724594	835.509690	0.014865	0.014593
RS	46	3.819045	5.653700	869.340357	0.015467	0.015180
RS	47	4.144383	5.653700	889.128618	0.015819	0.015539
RS	48	4.496729	5.658921	904.243757	0.016087	0.015797
RS	49	4.878325	5.658921	915.764407	0.016292	0.016007
RS	50	5.291600	5.737088	910.191760	0.016193	0.015903
RS	51	5.739182	5.737088	912.161718	0.016228	0.015941
RS	52	6.223920	5.875744	887.768137	0.015794	0.015510
RS	53	6.748898	5.875744	879.784964	0.015652	0.015371
RS	54	7.317457	6.229177	818.744631	0.014566	0.014308
RS	55	7.933215	6.229177	803.950112	0.014303	0.014049
RS	56	8.600090	6.229177	783.011135	0.013931	0.013683
RS	57	9.322326	6.229177	755.908998	0.013448	0.013211
RS	58	10.104517	10.828482	427.768680	0.007610	0.007556
RS	59	10.951642	10.828482	429.871841	0.007648	0.007589
RS	60	11.869091	10.828482	429.290214	0.007638	0.007575
RS	61	12.862702	10.828482	425.810411	0.007576	0.007510
RS	62	13.938796	10.828482	419.263204	0.007459	0.007392
RS	63	15.104223	10.828482	3996.662039	0.071105	0.070428
PA	4+25*2+4+6 0.023588421 0.016290640 15.104222888 13.021772381 0.449244721 0.548838626 0.573743886 0.592118099 0.652797154 0.750425244 0.882868436 1.059093383 1.297088347 1.625063293 2.075104826 2.670066039 3.408541840 4.244498817 5.063537344 5.701714015 6.043329000 6.107017952 6.006824297 5.855359464 5.724593769 5.653700074 5.658920842 5.737088039 5.875743548 6.229177322 10.828481993
//
CC
CC	Brief Description of the file format:
CC	  CC  comments
CC	  MM  useful-messages
CC	  RD  round-of-iterations
CC	  LL  \log[P(sequence)]
CC	  QD  Q-before-opt Q-after-opt
CC	  TR  \theta_0 \rho_0
CC	  RS  k t_k \lambda_k \pi_k \sum_{l\not=k}A_{kl} A_{kk}
CC	  DC  begin end best-k t_k+\Delta_k max-prob
CC
MM	Version: 0.6.5-r67
MM	pattern:4+25*2+4+6, n:63, n_free_lambdas:28
MM	n_iterations:25, skip:1, max_t:5, theta/rho:5
MM	is_decoding:0
MM	n_seqs:16, sum_L:970395, sum_n:86284
RD	0
LK	0.000000
QD	0.000000 -> 0.000000
RI	inf
TR	0.093121	0.018624
MT	5.000000
MM	C_pi: 1.000000, n_recomb: 17906.008170
RS	0	0.000000	1.000000	113.884600	0.006360	0.000000
RS	1	0.006440	1.000000	120.422994	0.006725	0.000000
RS	2	0.013294	1.000000	127.282785	0.007108	0.000000
RS	3	0.020590	1.000000	134.472629	0.007510	0.000000
RS	4	0.028356	1.000000	142.000368	0.007930	0.000000
RS	5	0.036622	1.000000	149.872848	0.008370	0.000000
RS	6	0.045421	1.000000	158.095702	0.008829	0.000000
RS	7	0.054785	1.000000	166.673118	0.009308	0.000000
RS	8	0.064753	1.000000	175.607575	0.009807	0.000000
RS	9	0.075363	1.000000	184.899559	0.010326	0.000000
RS	10	0.086656	1.000000	194.547250	0.010865	0.000000
RS	11	0.098677	1.000000	204.546177	0.011423	0.000000
RS	12	0.111471	1.000000	214.888857	0.012001	0.000000
RS	13	0.125090	1.000000	225.564393	0.012597	0.000000
RS	14	0.139585	1.000000	236.558064	0.013211	0.000000
RS	15	0.155014	1.000000	247.850874	0.013842	0.000000
RS	16	0.171437	1.000000	259.419100	0.014488	0.000000
RS	17	0.188917	1.000000	271.233813	0.015148	0.000000
RS	18	0.207523	1.000000	283.260395	0.015819	0.000000
RS	19	0.227327	1.000000	295.458063	0.016500	0.000000
RS	20	0.248406	1.000000	307.779396	0.017189	0.000000
RS	21	0.270843	1.000000	320.169888	0.017881	0.000000
RS	22	0.294725	1.000000	332.567540	0.018573	0.000000
RS	23	0.320144	1.000000	344.902512	0.019262	0.000000
RS	24	0.347201	1.000000	357.096847	0.019943	0.000000
RS	25	0.376000	1.000000	369.064299	0.020611	0.000000
RS	26	0.406654	1.000000	380.710283	0.021262	0.000000
RS	27	0.439282	1.000000	391.931991	0.021888	0.000000
RS	28	0.474011	1.000000	402.618687	0.022485	0.000000
RS	29	0.510976	1.000000	412.652224	0.023045	0.000000
RS	30	0.550322	1.000000	421.907818	0.023562	0.000000
RS	31	0.592202	1.000000	430.255110	0.024029	0.000000
RS	32	0.636779	1.000000	437.559547	0.024436	0.000000
RS	33	0.684227	1.000000	443.684110	0.024779	0.000000
RS	34	0.734730	1.000000	448.491411	0.025047	0.000000
RS	35	0.788485	1.000000	451.846176	0.025234	0.000000
RS	36	0.845702	1.000000	453.618106	0.025333	0.000000
RS	37	0.906604	1.000000	453.685108	0.025337	0.000000
RS	38	0.971428	1.000000	451.936856	0.025239	0.000000
RS	39	1.040426	1.000000	448.278629	0.025035	0.000000
RS	40	1.113868	1.000000	442.635344	0.024720	0.000000
RS	41	1.192040	1.000000	434.955660	0.024291	0.000000
RS	42	1.275245	1.000000	425.216034	0.023747	0.000000
RS	43	1.363809	1.000000	413.424530	0.023089	0.000000
RS	44	1.458076	1.000000	399.624199	0.022318	0.000000
RS	45	1.558414	1.000000	383.895812	0.021439	0.000000
RS	46	1.665214	1.000000	366.359690	0.020460	0.000000
RS	47	1.778891	1.000000	347.176415	0.019389	0.000000
RS	48	1.899889	1.000000	326.546190	0.018237	0.000000
RS	49	2.028679	1.000000	304.706652	0.017017	0.000000
RS	50	2.165763	1.000000	281.929005	0.015745	0.000000
RS	51	2.311675	1.000000	258.512413	0.014437	0.000000
RS	52	2.466983	1.000000	234.776687	0.013112	0.000000
RS	53	2.632293	1.000000	211.053416	0.011787	0.000000
RS	54	2.808249	1.000000	187.675835	0.010481	0.000000
RS	55	2.995536	1.000000	164.967831	0.009213	0.000000
RS	56	3.194884	1.000000	143.232642	0.007999	0.000000
RS	57	3.407070	1.000000	122.741865	0.006855	0.000000
RS	58	3.632920	1.000000	103.725491	0.005793	0.000000
RS	59	3.873315	1.000000	86.363642	0.004823	0.000000
RS	60	4.129191	1.000000	70.780674	0.003953	0.000000
RS	61	4.401545	1.000000	57.042137	0.003186	0.000000
RS	62	4.691438	1.000000	45.154912	0.002522	0.000000
RS	63	5.000000	1.000000	126.215393	0.007049	0.000000
PA	4+25*2+4+6 0.093120585 0.018624117 5.000000000 1.000000000 1.000000000 1.000000000 1.000000000 1.000000000 1.000000000 1.000000000 1.000000000 1.000000000 1.000000000 1.000000000 1.000000000 1.000000000 1.000000000 1.000000000 1.000000000 1.000000000 1.000000000 1.000000000 1.000000000 1.000000000 1.000000000 1.000000000 1.000000000 1.000000000 1.000000000 1.000000000 1.000000000
//
IT	5363
RD	1
LK	-245230.794640
QD	-2015.669053 -> -1027.536160
RI	0.0542070423
TR	0.076511	0.015244
MT	6.773691
MM	C_pi: 1.121929, n_recomb: 16455.693594
RS	0	0.000000	0.322728	347.392399	0.021111	0.001487
RS	1	0.006945	0.322728	363.359214	0.022081	0.009958
RS	2	0.014373	0.322728	379.474149	0.023060	0.020754
RS	3	0.022317	0.322728	395.650623	0.024043	0.026692
RS	4	0.030812	0.335866	395.898314	0.024058	0.027563
RS	5	0.039897	0.335866	411.739591	0.025021	0.026674
RS	6	0.049613	0.397794	361.716835	0.021981	0.025619
RS	7	0.060005	0.397794	376.555736	0.022883	0.024662
RS	8	0.071117	0.473697	329.359093	0.020015	0.023796
RS	9	0.083002	0.473697	343.241084	0.020858	0.022948
RS	10	0.095712	0.563817	300.678705	0.018272	0.022045
RS	11	0.109305	0.563817	313.674081	0.019062	0.021082
RS	12	0.123842	0.665453	277.355669	0.016855	0.020080
RS	13	0.139388	0.665453	289.570917	0.017597	0.019070
RS	14	0.156014	0.773338	260.196537	0.015812	0.018105
RS	15	0.173795	0.773338	271.764767	0.016515	0.017244
RS	16	0.192811	0.881542	248.998115	0.015131	0.016516
RS	17	0.213148	0.881542	260.053003	0.015803	0.015916
RS	18	0.234897	0.986715	242.589560	0.014742	0.015421
RS	19	0.258157	0.986715	253.233837	0.015389	0.014999
RS	20	0.283032	1.087520	239.737775	0.014569	0.014632
RS	21	0.309635	1.087520	250.033429	0.015194	0.014308
RS	22	0.338085	1.182699	239.636122	0.014563	0.014024
RS	23	0.368511	1.182699	249.608230	0.015169	0.013776
RS	24	0.401051	1.270594	241.811840	0.014695	0.013565
RS	25	0.435851	1.270594	251.450395	0.015280	0.013392
RS	26	0.473067	1.348946	246.028808	0.014951	0.013261
RS	27	0.512868	1.348946	255.285807	0.015514	0.013178
RS	28	0.555434	1.415346	252.133247	0.015322	0.013148
RS	29	0.600956	1.415346	260.913395	0.015856	0.013177
RS	30	0.649639	1.468092	259.875009	0.015792	0.013271
RS	31	0.701704	1.468092	268.021762	0.016287	0.013433
RS	32	0.757385	1.507086	268.734346	0.016331	0.013664
RS	33	0.816933	1.507086	276.016991	0.016773	0.013961
RS	34	0.880617	1.534144	277.826252	0.016883	0.014313
RS	35	0.948724	1.534144	283.937014	0.017255	0.014706
RS	36	1.021561	1.552530	285.928528	0.017376	0.015121
RS	37	1.099457	1.552530	290.498198	0.017653	0.015536
RS	38	1.182763	1.565724	291.683161	0.017725	0.015928
RS	39	1.271855	1.565724	294.315704	0.017885	0.016279
RS	40	1.367134	1.576271	293.859287	0.017858	0.016575
RS	41	1.469031	1.576271	294.176043	0.017877	0.016804
RS	42	1.578005	1.585522	291.496922	0.017714	0.016961
RS	43	1.694548	1.585522	289.182795	0.017573	0.017041
RS	44	1.819185	1.594125	283.917957	0.017253	0.017040
RS	45	1.952478	1.594125	278.770916	0.016941	0.016954
RS	46	2.095029	1.602408	270.757495	0.016454	0.016781
RS	47	2.247481	1.602408	262.739501	0.015966	0.016521
RS	48	2.410521	1.610439	252.048303	0.015317	0.016174
RS	49	2.584884	1.610439	241.327421	0.014665	0.015744
RS	50	2.771358	1.618031	228.284019	0.013873	0.015237
RS	51	2.970783	1.618031	215.257098	0.013081	0.014657
RS	52	3.184058	1.625007	200.402721	0.012178	0.014011
RS	53	3.412146	1.625007	185.695670	0.011285	0.013306
RS	54	3.656075	1.635391	169.366242	0.010292	0.012546
RS	55	3.916946	1.635391	153.899807	0.009352	0.011738
RS	56	4.195936	1.635391	138.273304	0.008403	0.010888
RS	57	4.494302	1.635391	122.740245	0.007459	0.010007
RS	58	4.813391	1.701824	103.761447	0.006306	0.009105
RS	59	5.154641	1.701824	90.430575	0.005495	0.008194
RS	60	5.519592	1.701824	77.700847	0.004722	0.007286
RS	61	5.909890	1.701824	65.756640	0.003996	0.006396
RS	62	6.327296	1.701824	54.751934	0.003327	0.005537
RS	63	6.773691	1.701824	185.118162	0.011249	0.021190
PA	4+25*2+4+6 0.076510533 0.015244049 6.773691177 0.322727680 0.335865974 0.397793770 0.473696709 0.563817024 0.665452957 0.773338318 0.881542206 0.986715317 1.087519646 1.182699203 1.270593643 1.348946095 1.415345907 1.468091965 1.507085562 1.534144402 1.552530289 1.565724373 1.576271296 1.585522175 1.594125032 1.602408409 1.610439301 1.618031263 1.625006676 1.635390997 1.701823771
//
IT	4040
RD	2
LK	-243709.691023
QD	-1057.391285 -> -757.230497
RI	0.0633513246
TR	0.069193	0.014464
MT	7.771926
MM	C_pi: 1.235175, n_recomb: 17183.745052
RS	0	0.000000	0.294808	409.562639	0.023834	0.001281
RS	1	0.007176	0.294808	428.047141	0.024910	0.008753
RS	2	0.014866	0.294808	446.559178	0.025987	0.018745
RS	3	0.023109	0.294808	464.971530	0.027059	0.025428
RS	4	0.031943	0.265120	536.282280	0.031209	0.027517
RS	5	0.041411	0.265120	553.934368	0.032236	0.029371
RS	6	0.051558	0.313229	484.521804	0.028197	0.026238
RS	7	0.062434	0.313229	500.989414	0.029155	0.027696
RS	8	0.074089	0.380594	426.725756	0.024833	0.024462
RS	9	0.086582	0.380594	442.102146	0.025728	0.025576
RS	10	0.099970	0.470019	371.309253	0.021608	0.022315
RS	11	0.114320	0.470019	385.608869	0.022440	0.023027
RS	12	0.129699	0.581363	324.112215	0.018862	0.020017
RS	13	0.146181	0.581363	337.359463	0.019632	0.020432
RS	14	0.163846	0.711142	287.312165	0.016720	0.017876
RS	15	0.182779	0.711142	299.596508	0.017435	0.018145
RS	16	0.203071	0.852901	260.628075	0.015167	0.016166
RS	17	0.224819	0.852901	272.093998	0.015834	0.016449
RS	18	0.248127	1.001555	241.970558	0.014081	0.014981
RS	19	0.273107	1.001555	252.767386	0.014710	0.015288
RS	20	0.299881	1.154659	229.046035	0.013329	0.014155
RS	21	0.328575	1.154659	239.295314	0.013926	0.014435
RS	22	0.359329	1.309783	220.361374	0.012824	0.013523
RS	23	0.392289	1.309783	230.154573	0.013394	0.013765
RS	24	0.427614	1.462670	215.181708	0.012522	0.013032
RS	25	0.465475	1.462670	224.585465	0.013070	0.013251
RS	26	0.506052	1.606196	213.330760	0.012415	0.012695
RS	27	0.549540	1.606196	222.388428	0.012942	0.012925
RS	28	0.596150	1.731297	214.891769	0.012506	0.012565
RS	29	0.646104	1.731297	223.614396	0.013013	0.012850
RS	30	0.699642	1.829942	219.877268	0.012796	0.012709
RS	31	0.757023	1.829942	228.222585	0.013281	0.013086
RS	32	0.818520	1.898654	227.935085	0.013265	0.013174
RS	33	0.884431	1.898654	235.779874	0.013721	0.013659
RS	34	0.955071	1.940510	238.129183	0.013858	0.013945
RS	35	1.030781	1.940510	245.248096	0.014272	0.014507
RS	36	1.111923	1.963907	248.924305	0.014486	0.014902
RS	37	1.198887	1.963907	254.993035	0.014839	0.015454
RS	38	1.292092	1.978296	258.517422	0.015044	0.015828
RS	39	1.391985	1.978296	263.147049	0.015314	0.016270
RS	40	1.499046	1.990044	265.340328	0.015441	0.016523
RS	41	1.613789	1.990044	268.125528	0.015603	0.016802
RS	42	1.736767	2.001786	268.267134	0.015612	0.016894
RS	43	1.868568	2.001786	268.829942	0.015644	0.016996
RS	44	2.009828	2.014241	266.501964	0.015509	0.016918
RS	45	2.161224	2.014241	264.534757	0.015394	0.016842
RS	46	2.323484	2.027414	259.516054	0.015102	0.016592
RS	47	2.497387	2.027414	254.828047	0.014830	0.016341
RS	48	2.683769	2.040665	247.121520	0.014381	0.015928
RS	49	2.883525	2.040665	239.679751	0.013948	0.015519
RS	50	3.097615	2.052780	229.515053	0.013357	0.014969
RS	51	3.327068	2.052780	219.474299	0.012772	0.014427
RS	52	3.572986	2.062866	207.208905	0.012058	0.013764
RS	53	3.836550	2.062866	194.940928	0.011344	0.013107
RS	54	4.119027	2.076757	180.563892	0.010508	0.012319
RS	55	4.421774	2.076757	166.784259	0.009706	0.011566
RS	56	4.746245	2.076757	152.421984	0.008870	0.010762
RS	57	5.093999	2.076757	137.713499	0.008014	0.009916
RS	58	5.466707	2.215155	115.903703	0.006745	0.008718
RS	59	5.866160	2.215155	103.371388	0.006016	0.007914
RS	60	6.294277	2.215155	90.987172	0.005295	0.007094
RS	61	6.753114	2.215155	78.963520	0.004595	0.006270
RS	62	7.244876	2.215155	67.499367	0.003928	0.005457
RS	63	7.771926	2.215155	255.573589	0.014873	0.021867
PA	4+25*2+4+6 0.069193289 0.014464486 7.771925879 0.294807681 0.265119822 0.313228603 0.380594156 0.470018867 0.581362554 0.711142381 0.852901096 1.001554966 1.154658875 1.309783063 1.462670213 1.606195977 1.731296786 1.829941654 1.898653634 1.940510310 1.963906930 1.978296066 1.990043713 2.001786462 2.014241361 2.027413950 2.040664968 2.052780260 2.062866385 2.076757430 2.215154952
//
IT	4858
RD	3
LK	-243206.959526
QD	-811.241941 -> -664.385298
RI	0.0574092632
TR	0.064607	0.014399
MT	8.399149
MM	C_pi: 1.360818, n_recomb: 18829.679840
RS	0	0.000000	0.342411	393.678048	0.020907	0.001087
RS	1	0.007306	0.342411	413.224233	0.021945	0.007395
RS	2	0.015146	0.342411	433.042470	0.022998	0.016013
RS	3	0.023559	0.342411	453.027127	0.024059	0.021991
RS	4	0.032587	0.260978	617.944624	0.032818	0.027734
RS	5	0.042274	0.260978	638.117223	0.033889	0.029773
RS	6	0.052669	0.298940	575.206660	0.030548	0.026934
RS	7	0.063823	0.298940	593.870897	0.031539	0.028814
RS	8	0.075792	0.357949	512.421757	0.027214	0.025341
RS	9	0.088636	0.357949	529.840516	0.028139	0.026972
RS	10	0.102418	0.442078	444.124664	0.023586	0.023130
RS	11	0.117208	0.442078	460.385127	0.024450	0.024369
RS	12	0.133077	0.552743	382.192860	0.020297	0.020657
RS	13	0.150107	0.552743	397.279823	0.021099	0.021561
RS	14	0.168380	0.688318	332.005158	0.017632	0.018324
RS	15	0.187988	0.688318	345.948570	0.018373	0.019006
RS	16	0.209030	0.843219	294.507692	0.015641	0.016431
RS	17	0.231608	0.843219	307.427657	0.016327	0.017054
RS	18	0.255836	1.012367	267.442233	0.014203	0.015092
RS	19	0.281834	1.012367	279.499129	0.014844	0.015693
RS	20	0.309732	1.194001	247.741269	0.013157	0.014146
RS	21	0.339668	1.194001	259.080912	0.013759	0.014681
RS	22	0.371792	1.386697	233.316564	0.012391	0.013407
RS	23	0.406262	1.386697	244.058334	0.012961	0.013861
RS	24	0.443251	1.585654	223.245241	0.011856	0.012808
RS	25	0.482942	1.585654	233.490346	0.012400	0.013199
RS	26	0.525533	1.779884	217.489660	0.011550	0.012375
RS	27	0.571236	1.779884	227.328513	0.012073	0.012742
RS	28	0.620278	1.953049	216.411786	0.011493	0.012180
RS	29	0.672903	1.953049	225.916490	0.011998	0.012570
RS	30	0.729374	2.088884	220.280518	0.011699	0.012301
RS	31	0.789970	2.088884	229.477439	0.012187	0.012759
RS	32	0.854993	2.178740	228.860469	0.012154	0.012792
RS	33	0.924767	2.178740	237.687737	0.012623	0.013341
RS	34	0.999639	2.226619	241.066415	0.012802	0.013636
RS	35	1.079982	2.226619	249.333466	0.013242	0.014250
RS	36	1.166194	2.247245	254.879324	0.013536	0.014692
RS	37	1.258705	2.247245	262.258590	0.013928	0.015282
RS	38	1.357976	2.257397	267.843778	0.014225	0.015705
RS	39	1.464499	2.257397	273.912408	0.014547	0.016166
RS	40	1.578805	2.267620	277.910989	0.014759	0.016443
RS	41	1.701463	2.267620	282.216001	0.014988	0.016725
RS	42	1.833082	2.281292	283.777243	0.015071	0.016817
RS	43	1.974318	2.281292	285.887038	0.015183	0.016916
RS	44	2.125873	2.298441	284.623555	0.015116	0.016821
RS	45	2.288500	2.298441	284.168717	0.015092	0.016743
RS	46	2.463010	2.318075	279.928702	0.014866	0.016471
RS	47	2.650270	2.318075	276.643349	0.014692	0.016225
RS	48	2.851212	2.338201	269.524467	0.014314	0.015799
RS	49	3.066834	2.338201	263.279404	0.013982	0.015406
RS	50	3.298211	2.356000	253.590246	0.013468	0.014859
RS	51	3.546493	2.356000	244.417625	0.012980	0.014343
RS	52	3.812915	2.369535	232.480381	0.012346	0.013702
RS	53	4.098802	2.369535	220.616268	0.011716	0.013076
RS	54	4.405577	2.386088	206.144346	0.010948	0.012315
RS	55	4.734765	2.386088	192.209014	0.010208	0.011591
RS	56	5.088005	2.386088	177.385798	0.009421	0.010814
RS	57	5.467054	2.386088	161.912829	0.008599	0.009990
RS	58	5.873796	2.598797	135.077664	0.007174	0.008607
RS	59	6.310257	2.598797	122.189271	0.006489	0.007866
RS	60	6.778606	2.598797	109.160205	0.005797	0.007098
RS	61	7.281174	2.598797	96.223621	0.005110	0.006318
RS	62	7.820461	2.598797	83.610459	0.004440	0.005540
RS	63	8.399149	2.598797	341.836918	0.018154	0.023252
PA	4+25*2+4+6 0.064607124 0.014398873 8.399149328 0.342411383 0.260978209 0.298940320 0.357948903 0.442078192 0.552742572 0.688317619 0.843219317 1.012367347 1.194001423 1.386697418 1.585653937 1.779883869 1.953048520 2.088883627 2.178739521 2.226619066 2.247245290 2.257396712 2.267619982 2.281292247 2.298441071 2.318075411 2.338201450 2.356000033 2.369535431 2.386087686 2.598796972
//
IT	5039
RD	4
LK	-242938.035617
QD	-712.690246 -> -609.059291
RI	0.0472174476
TR	0.061129	0.014578
MT	8.847937
MM	C_pi: 1.476198, n_recomb: 20660.534571
RS	0	0.000000	0.414382	361.501603	0.017497	0.000943
RS	1	0.007394	0.414382	381.135493	0.018448	0.006350
RS	2	0.015335	0.414382	401.288149	0.019423	0.013769
RS	3	0.023862	0.414382	421.888093	0.020420	0.018892
RS	4	0.033021	0.271488	671.747934	0.032514	0.027847
RS	5	0.042856	0.271488	694.875066	0.033633	0.029528
RS	6	0.053419	0.302264	645.186501	0.031228	0.027328
RS	7	0.064762	0.302264	666.507343	0.032260	0.029122
RS	8	0.076945	0.354714	586.903975	0.028407	0.025972
RS	9	0.090028	0.354714	606.712417	0.029366	0.027687
RS	10	0.104079	0.433884	513.279857	0.024843	0.023824
RS	11	0.119168	0.433884	531.771063	0.025738	0.025222
RS	12	0.135373	0.541937	441.664169	0.021377	0.021279
RS	13	0.152776	0.541937	458.848834	0.022209	0.022366
RS	14	0.171466	0.678444	381.264795	0.018454	0.018817
RS	15	0.191539	0.678444	397.146594	0.019222	0.019675
RS	16	0.213095	0.838642	334.996837	0.016214	0.016785
RS	17	0.236245	0.838642	349.676823	0.016925	0.017560
RS	18	0.261106	1.017835	300.946935	0.014566	0.015318
RS	19	0.287806	1.017835	314.590331	0.015227	0.016055
RS	20	0.316480	1.215537	275.490767	0.013334	0.014261
RS	21	0.347275	1.215537	288.257250	0.013952	0.014920
RS	22	0.380346	1.432377	256.026215	0.012392	0.013413
RS	23	0.415862	1.432377	268.049769	0.012974	0.013974
RS	24	0.454005	1.664572	241.516600	0.011690	0.012702
RS	25	0.494967	1.664572	252.918073	0.012242	0.013179
RS	26	0.538959	1.898663	232.174566	0.011238	0.012165
RS	27	0.586203	1.898663	243.077333	0.011765	0.012599
RS	28	0.636940	2.111588	228.729139	0.011071	0.011892
RS	29	0.691429	2.111588	239.254349	0.011580	0.012331
RS	30	0.749947	2.278332	231.747646	0.011217	0.011975
RS	31	0.812791	2.278332	241.980250	0.011712	0.012466
RS	32	0.880283	2.384074	241.125706	0.011671	0.012470
RS	33	0.952764	2.384074	251.055827	0.012151	0.013041
RS	34	1.030605	2.433395	255.601237	0.012371	0.013361
RS	35	1.114201	2.433395	265.061620	0.012829	0.013990
RS	36	1.203978	2.447720	272.588894	0.013194	0.014489
RS	37	1.300393	2.447720	281.233048	0.013612	0.015093
RS	38	1.403937	2.451662	288.837373	0.013980	0.015574
RS	39	1.515137	2.451662	296.191860	0.014336	0.016048
RS	40	1.634559	2.459959	301.703555	0.014603	0.016361
RS	41	1.762811	2.459959	307.258348	0.014872	0.016653
RS	42	1.900546	2.476351	309.687437	0.014989	0.016752
RS	43	2.048465	2.476351	312.961323	0.015148	0.016861
RS	44	2.207321	2.499730	312.005590	0.015102	0.016756
RS	45	2.377923	2.499730	312.585995	0.015130	0.016691
RS	46	2.561139	2.527708	308.247006	0.014920	0.016403
RS	47	2.757901	2.527708	305.824060	0.014802	0.016178
RS	48	2.969213	2.556600	298.388467	0.014442	0.015741
RS	49	3.196148	2.556600	292.776128	0.014171	0.015374
RS	50	3.439863	2.581672	282.724332	0.013684	0.014832
RS	51	3.701598	2.581672	273.873236	0.013256	0.014346
RS	52	3.982685	2.599773	261.555292	0.012660	0.013725
RS	53	4.284556	2.599773	249.602000	0.012081	0.013131
RS	54	4.608747	2.619784	234.437773	0.011347	0.012396
RS	55	4.956908	2.619784	219.941572	0.010645	0.011698
RS	56	5.330812	2.619784	204.290170	0.009888	0.010945
RS	57	5.732363	2.619784	187.727232	0.009086	0.010141
RS	58	6.163603	2.908569	154.915617	0.007498	0.008595
RS	59	6.626730	2.908569	141.541606	0.006851	0.007904
RS	60	7.124099	2.908569	127.785971	0.006185	0.007180
RS	61	7.658244	2.908569	113.896057	0.005513	0.006436
RS	62	8.231883	2.908569	100.126403	0.004846	0.005686
RS	63	8.847937	2.908569	433.829065	0.020998	0.024931
PA	4+25*2+4+6 0.061128701 0.014577946 8.847936577 0.414382443 0.271488199 0.302264489 0.354714453 0.433884001 0.541937199 0.678443915 0.838641655 1.017835279 1.215536869 1.432377422 1.664571741 1.898662774 2.111588338 2.278331740 2.384073695 2.433395086 2.447719974 2.451661921 2.459959041 2.476350897 2.499730241 2.527708415 2.556599503 2.581672075 2.599772726 2.619783882 2.908568747
//
IT	4334
RD	5
LK	-242739.411321
QD	-650.622938 -> -564.576744
RI	0.0384444969
TR	0.058219	0.014844
MT	9.206655
MM	C_pi: 1.579014, n_recomb: 22480.863703
RS	0	0.000000	0.497226	330.941274	0.014721	0.000834
RS	1	0.007461	0.497226	350.160734	0.015576	0.005552
RS	2	0.015479	0.497226	370.068029	0.016461	0.012019
RS	3	0.024094	0.497226	390.621218	0.017376	0.016433
RS	4	0.033353	0.285159	712.690410	0.031702	0.027876
RS	5	0.043302	0.285159	738.703432	0.032859	0.029157
RS	6	0.053994	0.311190	700.903563	0.031178	0.027469
RS	7	0.065484	0.311190	724.967281	0.032248	0.029072
RS	8	0.077830	0.358562	650.754702	0.028947	0.026344
RS	9	0.091098	0.358562	673.048710	0.029939	0.028016
RS	10	0.105356	0.433662	576.029966	0.025623	0.024318
RS	11	0.120677	0.433662	596.807361	0.026547	0.025749
RS	12	0.137142	0.539042	498.069716	0.022155	0.021771
RS	13	0.154835	0.539042	517.387849	0.023015	0.022929
RS	14	0.173848	0.674981	429.756967	0.019117	0.019240
RS	15	0.194280	0.674981	447.618341	0.019911	0.020179
RS	16	0.216236	0.837316	376.224789	0.016735	0.017117
RS	17	0.239830	0.837316	392.721607	0.017469	0.017965
RS	18	0.265185	1.021727	336.205472	0.014955	0.015555
RS	19	0.292431	1.021727	351.507843	0.015636	0.016361
RS	20	0.321710	1.229065	305.674153	0.013597	0.014407
RS	21	0.353174	1.229065	319.951109	0.014232	0.015134
RS	22	0.386985	1.462437	281.561795	0.012525	0.013464
RS	23	0.423318	1.462437	294.954353	0.013120	0.014085
RS	24	0.462363	1.719969	262.781766	0.011689	0.012650
RS	25	0.504320	1.719969	275.421429	0.012251	0.013176
RS	26	0.549409	1.986882	249.895088	0.011116	0.012014
RS	27	0.597861	1.986882	261.930173	0.011651	0.012484
RS	28	0.649928	2.234199	244.078880	0.010857	0.011663
RS	29	0.705879	2.234199	255.674126	0.011373	0.012126
RS	30	0.766006	2.428093	246.247193	0.010954	0.011700
RS	31	0.830618	2.428093	257.543605	0.011456	0.012204
RS	32	0.900051	2.546975	256.449992	0.011407	0.012189
RS	33	0.974664	2.546975	267.489135	0.011899	0.012764
RS	34	1.054845	2.595535	273.261222	0.012155	0.013110
RS	35	1.141007	2.595535	283.898104	0.012628	0.013742
RS	36	1.233598	2.601944	293.495942	0.013055	0.014295
RS	37	1.333097	2.601944	303.360513	0.013494	0.014907
RS	38	1.440020	2.598744	313.024542	0.013924	0.015444
RS	39	1.554920	2.598744	321.585181	0.014305	0.015933
RS	40	1.678393	2.604886	328.516466	0.014613	0.016281
RS	41	1.811078	2.604886	335.201273	0.014911	0.016592
RS	42	1.953663	2.624344	338.249441	0.015046	0.016700
RS	43	2.106885	2.624344	342.530369	0.015237	0.016829
RS	44	2.271540	2.654698	341.513854	0.015191	0.016715
RS	45	2.448480	2.654698	342.946044	0.015255	0.016674
RS	46	2.638620	2.691992	338.078358	0.015038	0.016370
RS	47	2.842948	2.691992	336.324984	0.014961	0.016173
RS	48	3.062520	2.730693	328.146400	0.014597	0.015723
RS	49	3.298474	2.730693	322.984704	0.014367	0.015389
RS	50	3.552032	2.764013	312.205629	0.013888	0.014847
RS	51	3.824509	2.764013	303.524348	0.013501	0.014395
RS	52	4.117315	2.787468	290.559714	0.012925	0.013789
RS	53	4.431966	2.787468	278.411069	0.012384	0.013226
RS	54	4.770094	2.811705	262.362151	0.011670	0.012510
RS	55	5.133450	2.811705	247.257595	0.010999	0.011840
RS	56	5.523915	2.811705	230.751902	0.010264	0.011110
RS	57	5.943513	2.811705	213.093829	0.009479	0.010324
RS	58	6.394417	3.178315	173.804249	0.007731	0.008623
RS	59	6.878962	3.178315	160.042346	0.007119	0.007976
RS	60	7.399659	3.178315	145.681310	0.006480	0.007292
RS	61	7.959205	3.178315	130.976564	0.005826	0.006580
RS	62	8.560499	3.178315	116.199090	0.005169	0.005855
RS	63	9.206655	3.178315	528.034455	0.023488	0.026739
PA	4+25*2+4+6 0.058219326 0.014843569 9.206654953 0.497226447 0.285158717 0.311189653 0.358561735 0.433661799 0.539041908 0.674981417 0.837315602 1.021726748 1.229065040 1.462436726 1.719969308 1.986882177 2.234198590 2.428093219 2.546974726 2.595535406 2.601944335 2.598743961 2.604885522 2.624343762 2.654697515 2.691991527 2.730692895 2.764013301 2.787468415 2.811705057 3.178315305
//
IT	4739
RD	6
LK	-242571.817529
QD	-600.852869 -> -525.245087
RI	0.0317642726
TR	0.055659	0.015132
MT	9.517929
MM	C_pi: 1.672949, n_recomb: 24259.038956
RS	0	0.000000	0.585777	305.461691	0.012592	0.000749
RS	1	0.007517	0.585777	324.099004	0.013360	0.004924
RS	2	0.015599	0.585777	343.531015	0.014161	0.010636
RS	3	0.024289	0.585777	363.738272	0.014994	0.014502
RS	4	0.033632	0.298648	748.374975	0.030849	0.027864
RS	5	0.043677	0.298648	777.100795	0.032033	0.028816
RS	6	0.054477	0.322057	747.371086	0.030808	0.027440
RS	7	0.066090	0.322057	774.121938	0.031911	0.028859
RS	8	0.078575	0.365510	706.264342	0.029113	0.026523
RS	9	0.091998	0.365510	731.046546	0.030135	0.028126
RS	10	0.106431	0.437362	632.770039	0.026084	0.024646
RS	11	0.121949	0.437362	655.830882	0.027034	0.026069
RS	12	0.138633	0.540451	550.697408	0.022701	0.022141
RS	13	0.156571	0.540451	572.134522	0.023584	0.023325
RS	14	0.175857	0.675472	476.177453	0.019629	0.019584
RS	15	0.196594	0.675472	496.004883	0.020446	0.020565
RS	16	0.218889	0.838688	416.550694	0.017171	0.017406
RS	17	0.242860	0.838688	434.860297	0.017926	0.018294
RS	18	0.268633	1.026053	371.367882	0.015308	0.015777
RS	19	0.296344	1.026053	388.336611	0.016008	0.016622
RS	20	0.326137	1.239698	336.295784	0.013863	0.014557
RS	21	0.358171	1.239698	352.099950	0.014514	0.015324
RS	22	0.392612	1.485305	307.830407	0.012689	0.013534
RS	23	0.429642	1.485305	322.613283	0.013299	0.014192
RS	24	0.469455	1.763400	284.882451	0.011743	0.012626
RS	25	0.512262	1.763400	298.779959	0.012316	0.013184
RS	26	0.558286	2.058810	268.430102	0.011065	0.011897
RS	27	0.607770	2.058810	281.609651	0.011608	0.012391
RS	28	0.660974	2.337358	260.177313	0.010725	0.011472
RS	29	0.718177	2.337358	272.843985	0.011247	0.011948
RS	30	0.779680	2.556496	261.426453	0.010776	0.011462
RS	31	0.845806	2.556496	273.777141	0.011286	0.011970
RS	32	0.916903	2.687383	272.405517	0.011229	0.011938
RS	33	0.993344	2.687383	284.535610	0.011729	0.012511
RS	34	1.075532	2.734329	291.550817	0.012018	0.012878
RS	35	1.163898	2.734329	303.340596	0.012504	0.013508
RS	36	1.258906	2.732079	315.083459	0.012988	0.014110
RS	37	1.361056	2.732079	326.139485	0.013444	0.014727
RS	38	1.470885	2.721147	337.944001	0.013931	0.015317
RS	39	1.588970	2.721147	347.672617	0.014332	0.015821
RS	40	1.715931	2.724744	356.038654	0.014677	0.016205
RS	41	1.852436	2.724744	363.802106	0.014997	0.016537
RS	42	1.999203	2.747145	367.381276	0.015144	0.016656
RS	43	2.157002	2.747145	372.605143	0.015359	0.016811
RS	44	2.326662	2.784576	371.355303	0.015308	0.016688
RS	45	2.509077	2.784576	373.567967	0.015399	0.016676
RS	46	2.705203	2.831469	367.954089	0.015168	0.016356
RS	47	2.916073	2.831469	366.800938	0.015120	0.016190
RS	48	3.142793	2.880382	357.662396	0.014743	0.015728
RS	49	3.386557	2.880382	352.894721	0.014547	0.015428
RS	50	3.648644	2.922407	341.210668	0.014065	0.014883
RS	51	3.930433	2.922407	332.665708	0.013713	0.014465
RS	52	4.233404	2.951659	318.940133	0.013147	0.013870
RS	53	4.559150	2.951659	306.593430	0.012638	0.013338
RS	54	4.909382	2.980636	289.589023	0.011937	0.012638
RS	55	5.285942	2.980636	273.910208	0.011291	0.011994
RS	56	5.690808	2.980636	256.596407	0.010577	0.011286
RS	57	6.126108	2.980636	237.900098	0.009807	0.010519
RS	58	6.594130	3.427071	191.752462	0.007904	0.008665
RS	59	7.097333	3.427071	177.721264	0.007326	0.008060
RS	60	7.638363	3.427071	162.887894	0.006715	0.007412
RS	61	8.220063	3.427071	147.511006	0.006081	0.006731
RS	62	8.845489	3.427071	131.872438	0.005436	0.006030
RS	63	9.517929	3.427071	624.546710	0.025745	0.028601
PA	4+25*2+4+6 0.055658854 0.015132304 9.517928844 0.585777078 0.298648248 0.322056982 0.365509840 0.437361615 0.540451232 0.675472408 0.838687869 1.026052573 1.239697997 1.485305431 1.763400102 2.058810247 2.337358456 2.556496117 2.687383383 2.734328935 2.732079269 2.721146835 2.724743803 2.747144638 2.784575854 2.831468813 2.880381833 2.922407330 2.951659272 2.980636464 3.427071113
//
IT	4902
RD	7
LK	-242423.793706
QD	-557.440462 -> -489.676564
RI	0.0267543029
TR	0.053345	0.015417
MT	9.802783
MM	C_pi: 1.761403, n_recomb: 25998.764198
RS	0	0.000000	0.678108	284.647215	0.010948	0.000678
RS	1	0.007567	0.678108	302.679273	0.011642	0.004413
RS	2	0.015706	0.678108	321.573227	0.012369	0.009513
RS	3	0.024462	0.678108	341.326419	0.013129	0.012954
RS	4	0.033880	0.310967	782.332172	0.030091	0.027836
RS	5	0.044010	0.310967	813.625440	0.031295	0.028541
RS	6	0.054907	0.333562	787.841519	0.030303	0.027301
RS	7	0.066629	0.333562	817.189551	0.031432	0.028570
RS	8	0.079238	0.373966	755.621688	0.029064	0.026569
RS	9	0.092801	0.373966	782.865716	0.030112	0.028106
RS	10	0.107390	0.443207	684.664161	0.026334	0.024851
RS	11	0.123083	0.443207	709.994655	0.027309	0.026255
RS	12	0.139963	0.544417	599.995251	0.023078	0.022416
RS	13	0.158121	0.544417	623.533403	0.023983	0.023609
RS	14	0.177653	0.678533	520.531491	0.020021	0.019864
RS	15	0.198662	0.678533	542.307056	0.020859	0.020868
RS	16	0.221262	0.842113	455.718988	0.017528	0.017656
RS	17	0.245571	0.842113	475.829301	0.018302	0.018567
RS	18	0.271720	1.031329	405.998622	0.015616	0.015981
RS	19	0.299848	1.031329	424.629388	0.016333	0.016848
RS	20	0.330104	1.249471	366.804603	0.014109	0.014705
RS	21	0.362650	1.249471	384.138498	0.014775	0.015497
RS	22	0.397658	1.504777	334.210928	0.012855	0.013611
RS	23	0.435315	1.504777	350.390214	0.013477	0.014296
RS	24	0.475822	1.800485	307.150001	0.011814	0.012620
RS	25	0.519394	1.800485	322.310159	0.012397	0.013200
RS	26	0.566263	2.121693	287.082870	0.011042	0.011806
RS	27	0.616679	2.121693	301.405892	0.011593	0.012314
RS	28	0.670909	2.429705	276.300621	0.010627	0.011308
RS	29	0.729243	2.429705	290.029610	0.011156	0.011792
RS	30	0.791991	2.673357	276.530631	0.010636	0.011251
RS	31	0.859487	2.673357	289.919107	0.011151	0.011759
RS	32	0.932091	2.816081	288.203288	0.011085	0.011709
RS	33	1.010188	2.816081	301.404087	0.011593	0.012277
RS	34	1.094195	2.861305	309.645389	0.011910	0.012662
RS	35	1.184559	2.861305	322.569007	0.012407	0.013287
RS	36	1.281760	2.850127	336.508666	0.012943	0.013932
RS	37	1.386317	2.850127	348.741162	0.013414	0.014552
RS	38	1.498785	2.831033	362.780524	0.013954	0.015192
RS	39	1.619764	2.831033	373.664538	0.014372	0.015711
RS	40	1.749897	2.831616	383.536725	0.014752	0.016131
RS	41	1.889877	2.831616	392.364917	0.015092	0.016485
RS	42	2.040449	2.856580	396.478449	0.015250	0.016617
RS	43	2.202415	2.856580	402.628537	0.015486	0.016798
RS	44	2.376636	2.900853	401.082659	0.015427	0.016670
RS	45	2.564041	2.900853	404.058286	0.015541	0.016688
RS	46	2.765627	2.957257	397.596377	0.015293	0.016353
RS	47	2.982466	2.957257	397.029625	0.015271	0.016220
RS	48	3.215713	3.016432	386.821988	0.014878	0.015744
RS	49	3.466610	3.016432	382.443892	0.014710	0.015478
RS	50	3.736492	3.067327	369.766625	0.014222	0.014931
RS	51	4.026796	3.067327	361.368654	0.013899	0.014546
RS	52	4.339067	3.102587	346.834501	0.013340	0.013960
RS	53	4.674967	3.102587	334.319393	0.012859	0.013457
RS	54	5.036285	3.136647	316.331918	0.012167	0.012768
RS	55	5.424943	3.136647	300.130808	0.011544	0.012150
RS	56	5.843010	3.136647	282.067097	0.010849	0.011464
RS	57	6.292712	3.136647	262.395430	0.010093	0.010714
RS	58	6.776443	3.665141	209.038100	0.008040	0.008711
RS	59	7.296777	3.665141	194.841329	0.007494	0.008145
RS	60	7.856484	3.665141	179.649202	0.006910	0.007532
RS	61	8.458544	3.665141	163.719784	0.006297	0.006880
RS	62	9.106162	3.665141	147.341378	0.005667	0.006201
RS	63	9.802783	3.665141	724.224195	0.027856	0.030481
PA	4+25*2+4+6 0.053345059 0.015417091 9.802783392 0.678108072 0.310967290 0.333562199 0.373965978 0.443206654 0.544417089 0.678532871 0.842112763 1.031328753 1.249470626 1.504776607 1.800485157 2.121693162 2.429704729 2.673357434 2.816081392 2.861304992 2.850127121 2.831033234 2.831615658 2.856579699 2.900853345 2.957256845 3.016432412 3.067327047 3.102586926 3.136647332 3.665141124
//
IT	4980
RD	8
LK	-242290.892876
QD	-518.579840 -> -457.341300
RI	0.0229281481
TR	0.051224	0.015686
MT	10.071885
MM	C_pi: 1.846630, n_recomb: 27708.155474
RS	0	0.000000	0.774013	267.320313	0.009648	0.000618
RS	1	0.007613	0.774013	284.766329	0.010277	0.003985
RS	2	0.015805	0.774013	303.116692	0.010940	0.008575
RS	3	0.024621	0.774013	322.381473	0.011635	0.011678
RS	4	0.034108	0.321939	816.035827	0.029451	0.027803
RS	5	0.044317	0.321939	849.797168	0.030670	0.028333
RS	6	0.055303	0.345219	824.232058	0.029747	0.027094
RS	7	0.067126	0.345219	856.088480	0.030897	0.028247
RS	8	0.079849	0.383215	800.418546	0.028887	0.026524
RS	9	0.093540	0.383215	830.091090	0.029958	0.028007
RS	10	0.108274	0.450299	732.797381	0.026447	0.024969
RS	11	0.124129	0.450299	760.384327	0.027443	0.026354
RS	12	0.141192	0.549957	646.614510	0.023337	0.022620
RS	13	0.159553	0.549957	672.241719	0.024262	0.023816
RS	14	0.179312	0.683259	563.166865	0.020325	0.020093
RS	15	0.200575	0.683259	586.879108	0.021181	0.021112
RS	16	0.223457	0.846973	493.877112	0.017824	0.017874
RS	17	0.248081	0.846973	515.780587	0.018615	0.018801
RS	18	0.274579	1.037450	440.106587	0.015884	0.016169
RS	19	0.303094	1.037450	460.397156	0.016616	0.017051
RS	20	0.333781	1.259030	397.112952	0.014332	0.014847
RS	21	0.366803	1.259030	415.979061	0.015013	0.015658
RS	22	0.402339	1.522422	360.557518	0.013013	0.013694
RS	23	0.440581	1.522422	378.138021	0.013647	0.014398
RS	24	0.481734	1.833778	329.405459	0.011888	0.012627
RS	25	0.526020	1.833778	345.831435	0.012481	0.013223
RS	26	0.573676	2.179028	305.649223	0.011031	0.011732
RS	27	0.624961	2.179028	321.113312	0.011589	0.012251
RS	28	0.680151	2.515542	292.226215	0.010547	0.011165
RS	29	0.739541	2.515542	307.007711	0.011080	0.011654
RS	30	0.803453	2.783662	291.319576	0.010514	0.011061
RS	31	0.872230	2.783662	305.729721	0.011034	0.011567
RS	32	0.946243	2.938637	303.579830	0.010956	0.011499
RS	33	1.025890	2.938637	317.832918	0.011471	0.012060
RS	34	1.111601	2.982453	327.256252	0.011811	0.012458
RS	35	1.203836	2.982453	341.298923	0.012318	0.013077
RS	36	1.303093	2.962330	357.464532	0.012901	0.013761
RS	37	1.409906	2.962330	370.866910	0.013385	0.014382
RS	38	1.524851	2.934755	387.232137	0.013975	0.015069
RS	39	1.648546	2.934755	399.273067	0.014410	0.015601
RS	40	1.781658	2.931842	410.748510	0.014824	0.016056
RS	41	1.924902	2.931842	420.647613	0.015181	0.016433
RS	42	2.079052	2.958886	425.349643	0.015351	0.016580
RS	43	2.244937	2.958886	432.434022	0.015607	0.016787
RS	44	2.423450	3.009625	430.590973	0.015540	0.016656
RS	45	2.615552	3.009625	434.339410	0.015676	0.016703
RS	46	2.822279	3.075280	426.992777	0.015410	0.016356
RS	47	3.044743	3.075280	427.025771	0.015412	0.016254
RS	48	3.284143	3.144595	415.699764	0.015003	0.015768
RS	49	3.541768	3.144595	411.730926	0.014860	0.015534
RS	50	3.819004	3.204361	398.020552	0.014365	0.014983
RS	51	4.117346	3.204361	389.798725	0.014068	0.014629
RS	52	4.438400	3.245726	374.439427	0.013514	0.014051
RS	53	4.783895	3.245726	361.796846	0.013057	0.013577
RS	54	5.155691	3.285102	342.817697	0.012372	0.012898
RS	55	5.555790	3.285102	326.148720	0.011771	0.012303
RS	56	5.986349	3.285102	307.392377	0.011094	0.011638
RS	57	6.449684	3.285102	286.803915	0.010351	0.010906
RS	58	6.948291	3.898033	225.892435	0.008153	0.008756
RS	59	7.484856	3.898033	211.617732	0.007637	0.008227
RS	60	8.062269	3.898033	196.161857	0.007080	0.007646
RS	61	8.683637	3.898033	179.779184	0.006488	0.007023
RS	62	9.352309	3.898033	162.760897	0.005874	0.006367
RS	63	10.071885	3.898033	827.797600	0.029876	0.032359
PA	4+25*2+4+6 0.051224174 0.015686433 10.071884650 0.774012829 0.321939176 0.345219329 0.383215125 0.450299137 0.549957436 0.683259284 0.846972731 1.037450379 1.259029545 1.522422189 1.833777552 2.179028346 2.515542281 2.783662085 2.938637181 2.982453442 2.962330002 2.934754666 2.931842457 2.958886060 3.009625386 3.075280492 3.144594888 3.204360957 3.245726094 3.285101553 3.898032645
//
IT	4539
RD	9
LK	-242170.699730
QD	-483.471624 -> -427.878004
RI	0.0199241242
TR	0.049265	0.015936
MT	10.330536
MM	C_pi: 1.929938, n_recomb: 29393.377278
RS	0	0.000000	0.874206	252.406190	0.008587	0.000566
RS	1	0.007656	0.874206	269.287103	0.009161	0.003617
RS	2	0.015897	0.874206	287.098513	0.009767	0.007771
RS	3	0.024770	0.874206	305.860356	0.010406	0.010597
RS	4	0.034322	0.331673	849.978301	0.028917	0.027772
RS	5	0.044605	0.331673	886.143266	0.030148	0.028180
RS	6	0.055675	0.356851	857.636852	0.029178	0.026844
RS	7	0.067593	0.356851	891.921375	0.030344	0.027908
RS	8	0.080423	0.392904	841.720257	0.028636	0.026418
RS	9	0.094236	0.392904	873.786923	0.029727	0.027859
RS	10	0.109106	0.458139	777.992232	0.026468	0.025025
RS	11	0.125114	0.458139	807.824132	0.027483	0.026393
RS	12	0.142348	0.556476	691.118658	0.023513	0.022773
RS	13	0.160901	0.556476	718.828233	0.024455	0.023970
RS	14	0.180875	0.689043	604.445515	0.020564	0.020286
RS	15	0.202377	0.689043	630.089268	0.021436	0.021316
RS	16	0.225526	0.852763	531.243789	0.018074	0.018070
RS	17	0.250447	0.852763	554.938318	0.018880	0.019008
RS	18	0.277276	1.044139	473.810916	0.016120	0.016344
RS	19	0.306159	1.044139	495.763057	0.016866	0.017236
RS	20	0.337252	1.268462	427.270013	0.014536	0.014986
RS	21	0.370727	1.268462	447.673436	0.015230	0.015810
RS	22	0.406764	1.538822	386.873820	0.013162	0.013779
RS	23	0.445559	1.538822	405.861984	0.013808	0.014500
RS	24	0.487325	1.864410	351.623682	0.011963	0.012643
RS	25	0.532289	1.864410	369.319804	0.012565	0.013253
RS	26	0.580694	2.232452	324.087890	0.011026	0.011672
RS	27	0.632805	2.232452	340.691753	0.011591	0.012200
RS	28	0.688906	2.596945	307.899823	0.010475	0.011039
RS	29	0.749301	2.596945	323.725225	0.011014	0.011530
RS	30	0.814320	2.889850	305.728322	0.010401	0.010889
RS	31	0.884317	2.889850	321.145383	0.010926	0.011392
RS	32	0.959672	3.057807	318.456007	0.010834	0.011304
RS	33	1.040797	3.057807	333.744488	0.011354	0.011858
RS	34	1.128131	3.100776	344.284007	0.011713	0.012266
RS	35	1.222152	3.100776	359.432974	0.012228	0.012878
RS	36	1.323371	3.071842	377.831370	0.012854	0.013594
RS	37	1.432338	3.071842	392.400656	0.013350	0.014216
RS	38	1.549648	3.035541	411.171921	0.013989	0.014947
RS	39	1.675938	3.035541	424.377745	0.014438	0.015490
RS	40	1.811897	3.028669	437.563232	0.014886	0.015982
RS	41	1.958264	3.028669	448.549116	0.015260	0.016379
RS	42	2.115837	3.057283	453.920558	0.015443	0.016543
RS	43	2.285472	3.057283	461.959550	0.015716	0.016776
RS	44	2.468094	3.114040	459.856277	0.015645	0.016644
RS	45	2.664697	3.114040	464.400719	0.015800	0.016719
RS	46	2.876351	3.188610	456.171021	0.015520	0.016362
RS	47	3.104209	3.188610	456.830016	0.015542	0.016291
RS	48	3.349510	3.267855	444.370766	0.015118	0.015794
RS	49	3.613591	3.267855	440.841777	0.014998	0.015591
RS	50	3.897888	3.336416	426.084551	0.014496	0.015037
RS	51	4.203951	3.336416	418.075671	0.014223	0.014713
RS	52	4.533444	3.383909	401.892111	0.013673	0.014142
RS	53	4.888161	3.383909	389.166355	0.013240	0.013694
RS	54	5.270035	3.428765	369.195776	0.012561	0.013024
RS	55	5.681143	3.428765	352.111803	0.011979	0.012452
RS	56	6.123724	3.428765	332.716812	0.011319	0.011807
RS	57	6.600187	3.428765	311.265120	0.010590	0.011091
RS	58	7.113127	4.128530	242.461969	0.008249	0.008799
RS	59	7.665335	4.128530	228.184484	0.007763	0.008304
RS	60	8.259817	4.128530	212.546139	0.007231	0.007755
RS	61	8.899811	4.128530	195.795027	0.006661	0.007158
RS	62	9.588801	4.128530	178.222177	0.006063	0.006524
RS	63	10.330536	4.128530	935.702693	0.031834	0.034225
PA	4+25*2+4+6 0.049265205 0.015936224 10.330536106 0.874206086 0.331673101 0.356851241 0.392904082 0.458138970 0.556475677 0.689042947 0.852762584 1.044138654 1.268462277 1.538822068 1.864409998 2.232451713 2.596945423 2.889850366 3.057806606 3.100775875 3.071842102 3.035540859 3.028668728 3.057282701 3.114040481 3.188610369 3.267854973 3.336416287 3.383909406 3.428764594 4.128529871
//
IT	4769
RD	10
LK	-242061.540307
QD	-451.605949 -> -400.976363
RI	0.0174986897
TR	0.047447	0.016166
MT	10.581568
MM	C_pi: 2.012068, n_recomb: 31058.092309
RS	0	0.000000	0.979847	239.110353	0.007699	0.000519
RS	1	0.007696	0.979847	255.437536	0.008225	0.003294
RS	2	0.015985	0.979847	272.709710	0.008781	0.007067
RS	3	0.024911	0.979847	290.954597	0.009368	0.009657
RS	4	0.034525	0.340351	884.241235	0.028471	0.027742
RS	5	0.044878	0.340351	922.767419	0.029711	0.028071
RS	6	0.056028	0.368405	888.674514	0.028613	0.026567
RS	7	0.068037	0.368405	925.314435	0.029793	0.027562
RS	8	0.080969	0.402849	880.215408	0.028341	0.026270
RS	9	0.094897	0.402849	914.641524	0.029449	0.027677
RS	10	0.109897	0.466436	820.818695	0.026428	0.025037
RS	11	0.126051	0.466436	852.884630	0.027461	0.026391
RS	12	0.143448	0.563602	733.923056	0.023631	0.022888
RS	13	0.162185	0.563602	763.711310	0.024590	0.024085
RS	14	0.182363	0.695483	644.651097	0.020756	0.020451
RS	15	0.204094	0.695483	672.225247	0.021644	0.021489
RS	16	0.227498	0.859113	568.006734	0.018289	0.018247
RS	17	0.252703	0.859113	593.494025	0.019109	0.019194
RS	18	0.279848	1.051131	507.229657	0.016332	0.016510
RS	19	0.309082	1.051131	530.848155	0.017092	0.017410
RS	20	0.340566	1.277700	457.344517	0.014725	0.015122
RS	21	0.374473	1.277700	479.292504	0.015432	0.015957
RS	22	0.410990	1.554180	413.197228	0.013304	0.013868
RS	23	0.450317	1.554180	433.601039	0.013961	0.014601
RS	24	0.492671	1.892888	373.824581	0.012036	0.012666
RS	25	0.538284	1.892888	392.796476	0.012647	0.013289
RS	26	0.587408	2.282756	342.405968	0.011025	0.011623
RS	27	0.640312	2.282756	360.149509	0.011596	0.012160
RS	28	0.697289	2.674916	323.322887	0.010410	0.010926
RS	29	0.758650	2.674916	340.184802	0.010953	0.011420
RS	30	0.824734	2.993122	319.750891	0.010295	0.010730
RS	31	0.895903	2.993122	336.161149	0.010824	0.011231
RS	32	0.972551	3.174953	332.817768	0.010716	0.011121
RS	33	1.055097	3.174953	349.125431	0.011241	0.011668
RS	34	1.143996	3.217772	360.699712	0.011614	0.012082
RS	35	1.239737	3.217772	376.942548	0.012137	0.012687
RS	36	1.342846	3.180265	397.559772	0.012801	0.013433
RS	37	1.453891	3.180265	413.293603	0.013307	0.014054
RS	38	1.573482	3.135043	434.537977	0.013991	0.014825
RS	39	1.702278	3.135043	448.918596	0.014454	0.015379
RS	40	1.840985	3.123777	463.920695	0.014937	0.015905
RS	41	1.990368	3.123777	476.012991	0.015327	0.016322
RS	42	2.151248	3.153457	482.148591	0.015524	0.016505
RS	43	2.324510	3.153457	491.167783	0.015814	0.016762
RS	44	2.511106	3.215773	488.862438	0.015740	0.016633
RS	45	2.712063	3.215773	494.232044	0.015913	0.016734
RS	46	2.928486	3.298887	485.144944	0.015621	0.016370
RS	47	3.161566	3.298887	486.461851	0.015663	0.016327
RS	48	3.412584	3.387808	472.876092	0.015226	0.015822
RS	49	3.682921	3.387808	469.821982	0.015127	0.015648
RS	50	3.974063	3.465040	454.020561	0.014618	0.015092
RS	51	4.287613	3.465040	446.263927	0.014369	0.014796
RS	52	4.625295	3.518643	429.266424	0.013821	0.014231
RS	53	4.988965	3.518643	416.501980	0.013410	0.013808
RS	54	5.380624	3.569107	395.544015	0.012736	0.013145
RS	55	5.802426	3.569107	378.095609	0.012174	0.012595
RS	56	6.256691	3.569107	358.112865	0.011530	0.011969
RS	57	6.745918	3.569107	335.847707	0.010814	0.011268
RS	58	7.272796	4.358034	258.827605	0.008334	0.008838
RS	59	7.840225	4.358034	244.613115	0.007876	0.008375
RS	60	8.451324	4.358034	228.863652	0.007369	0.007855
RS	61	9.109454	4.358034	211.818816	0.006820	0.007285
RS	62	9.818236	4.358034	193.766859	0.006239	0.006673
RS	63	10.581568	4.358034	1048.113468	0.033747	0.036071
PA	4+25*2+4+6 0.047447170 0.016165517 10.581567919 0.979846568 0.340351014 0.368405100 0.402849437 0.466436430 0.563602401 0.695482707 0.859113313 1.051131436 1.277699545 1.554179823 1.892887975 2.282756478 2.674916246 2.993122301 3.174952791 3.217771779 3.180265362 3.135042787 3.123776764 3.153456940 3.215773279 3.298886935 3.387808268 3.465039574 3.518642814 3.569107311 4.358033755
//
IT	4719
RD	11
LK	-241962.098154
QD	-422.587123 -> -376.360385
RI	0.0154885166
TR	0.045755	0.016375
MT	10.826405
MM	C_pi: 2.093428, n_recomb: 32704.471306
RS	0	0.000000	1.092424	226.867376	0.006937	0.000477
RS	1	0.007735	1.092424	242.640647	0.007419	0.003006
RS	2	0.016068	1.092424	259.364326	0.007931	0.006441
RS	3	0.025046	1.092424	277.072337	0.008472	0.008825
RS	4	0.034718	0.348153	918.755496	0.028093	0.027714
RS	5	0.045139	0.348153	959.613437	0.029342	0.027995
RS	6	0.056365	0.379877	917.709499	0.028061	0.026274
RS	7	0.068460	0.379877	956.637407	0.029251	0.027215
RS	8	0.081491	0.412952	916.356034	0.028019	0.026093
RS	9	0.095529	0.412952	953.106370	0.029143	0.027474
RS	10	0.110653	0.475018	861.666904	0.026347	0.025017
RS	11	0.126947	0.475018	895.955534	0.027396	0.026360
RS	12	0.144501	0.571106	775.320297	0.023707	0.022975
RS	13	0.163414	0.571106	807.184811	0.024681	0.024172
RS	14	0.183789	0.702316	683.989381	0.020914	0.020594
RS	15	0.205740	0.702316	713.495041	0.021816	0.021640
RS	16	0.229389	0.865771	604.306903	0.018478	0.018410
RS	17	0.254867	0.865771	631.590927	0.019312	0.019365
RS	18	0.282316	1.058227	540.457302	0.016525	0.016668
RS	19	0.311888	1.058227	565.748793	0.017299	0.017574
RS	20	0.343747	1.286646	487.397798	0.014903	0.015256
RS	21	0.378071	1.286646	510.898952	0.015622	0.016100
RS	22	0.415050	1.568566	439.566723	0.013441	0.013959
RS	23	0.454889	1.568566	461.395150	0.014108	0.014704
RS	24	0.497809	1.919460	396.036567	0.012110	0.012696
RS	25	0.544050	1.919460	416.290771	0.012729	0.013330
RS	26	0.593867	2.330328	360.627765	0.011027	0.011585
RS	27	0.647538	2.330328	379.511884	0.011604	0.012128
RS	28	0.705360	2.749940	338.516233	0.010351	0.010826
RS	29	0.767654	2.749940	356.408260	0.010898	0.011322
RS	30	0.834767	3.094033	333.406451	0.010195	0.010584
RS	31	0.907071	3.094033	350.796993	0.010726	0.011082
RS	32	0.984968	3.290711	346.679870	0.010600	0.010949
RS	33	1.068890	3.290711	363.990791	0.011130	0.011490
RS	34	1.159304	3.334155	376.507407	0.011512	0.011906
RS	35	1.256711	3.334155	393.831236	0.012042	0.012505
RS	36	1.361653	3.288367	416.637695	0.012739	0.013275
RS	37	1.474711	3.288367	433.532868	0.013256	0.013896
RS	38	1.596515	3.234083	457.301349	0.013983	0.014703
RS	39	1.727740	3.234083	472.866280	0.014459	0.015266
RS	40	1.869116	3.218011	489.788455	0.014976	0.015828
RS	41	2.021427	3.218011	503.007411	0.015380	0.016262
RS	42	2.185519	3.248269	510.008499	0.015594	0.016466
RS	43	2.362304	3.248269	520.035009	0.015901	0.016745
RS	44	2.552763	3.315682	517.599376	0.015827	0.016621
RS	45	2.757954	3.315682	523.825211	0.016017	0.016747
RS	46	2.979016	3.406956	513.921519	0.015714	0.016378
RS	47	3.217178	3.406956	515.929947	0.015776	0.016362
RS	48	3.473761	3.505271	501.238897	0.015326	0.015850
RS	49	3.750192	3.505271	498.695592	0.015249	0.015703
RS	50	4.048003	3.591018	481.862631	0.014734	0.015146
RS	51	4.368851	3.591018	474.397302	0.014506	0.014876
RS	52	4.714516	3.650689	456.601162	0.013961	0.014317
RS	53	5.086919	3.650689	443.841018	0.013571	0.013918
RS	54	5.488127	3.706862	421.901903	0.012900	0.013261
RS	55	5.920368	3.706862	404.136710	0.012357	0.012732
RS	56	6.386043	3.706862	383.613915	0.011730	0.012124
RS	57	6.887738	3.706862	360.581666	0.011025	0.011439
RS	58	7.428239	4.587146	275.033963	0.008410	0.008873
RS	59	8.010547	4.587146	260.940678	0.007979	0.008441
RS	60	8.637897	4.587146	245.143650	0.007496	0.007949
RS	61	9.313773	4.587146	227.872097	0.006968	0.007404
RS	62	10.041927	4.587146	209.409192	0.006403	0.006813
RS	63	10.826405	4.587146	1165.045638	0.035623	0.037893
PA	4+25*2+4+6 0.045754897 0.016374995 10.826404727 1.092424274 0.348152716 0.379876829 0.412952406 0.475018060 0.571105805 0.702316316 0.865771062 1.058226685 1.286645840 1.568565875 1.919460499 2.330328418 2.749939849 3.094033308 3.290711325 3.334154767 3.288366833 3.234082852 3.218010569 3.248268818 3.315681968 3.406955797 3.505271238 3.591017761 3.650688897 3.706861549 4.587146176
//
IT	5023
RD	12
LK	-241871.280110
QD	-396.085326 -> -353.785909
RI	0.0137884609
TR	0.044176	0.016566
MT	11.065745
MM	C_pi: 2.174208, n_recomb: 34333.367778
RS	0	0.000000	1.213470	215.325490	0.006272	0.000438
RS	1	0.007772	1.213470	230.537239	0.006715	0.002746
RS	2	0.016148	1.213470	246.697314	0.007185	0.005876
RS	3	0.025175	1.213470	263.844572	0.007685	0.008076
RS	4	0.034904	0.355235	953.385272	0.027768	0.027688
RS	5	0.045389	0.355235	996.551882	0.029026	0.027944
RS	6	0.056688	0.391273	944.968599	0.027523	0.025972
RS	7	0.068866	0.391273	986.119768	0.028722	0.026870
RS	8	0.081991	0.423155	950.436848	0.027683	0.025897
RS	9	0.096135	0.423155	989.474458	0.028820	0.027256
RS	10	0.111379	0.483769	900.802202	0.026237	0.024974
RS	11	0.127807	0.483769	937.300391	0.027300	0.026308
RS	12	0.145513	0.578838	815.497266	0.023752	0.023040
RS	13	0.164594	0.578838	849.435031	0.024741	0.024238
RS	14	0.185158	0.709369	722.592544	0.021046	0.020721
RS	15	0.207321	0.709369	754.031150	0.021962	0.021774
RS	16	0.231206	0.872560	640.234814	0.018648	0.018563
RS	17	0.256948	0.872560	669.320096	0.019495	0.019524
RS	18	0.284690	1.065280	573.551362	0.016705	0.016819
RS	19	0.314588	1.065280	600.522846	0.017491	0.017732
RS	20	0.346810	1.295224	517.465012	0.015072	0.015388
RS	21	0.381537	1.295224	542.528038	0.015802	0.016240
RS	22	0.418962	1.581995	466.008209	0.013573	0.014052
RS	23	0.459296	1.581995	489.270266	0.014251	0.014807
RS	24	0.502765	1.944261	418.278297	0.012183	0.012732
RS	25	0.549612	1.944261	439.821425	0.012810	0.013375
RS	26	0.600100	2.375380	378.770327	0.011032	0.011555
RS	27	0.654512	2.375380	398.796165	0.011615	0.012104
RS	28	0.713153	2.822257	353.497562	0.010296	0.010735
RS	29	0.776352	2.822257	372.413640	0.010847	0.011234
RS	30	0.844462	3.192821	346.714983	0.010098	0.010449
RS	31	0.917866	3.192821	365.073140	0.010633	0.010944
RS	32	0.996976	3.405353	360.060171	0.010487	0.010787
RS	33	1.082233	3.405353	378.358133	0.011020	0.011322
RS	34	1.174117	3.450236	391.717315	0.011409	0.011737
RS	35	1.273142	3.450236	410.108101	0.011945	0.012330
RS	36	1.379863	3.396494	435.060880	0.012672	0.013121
RS	37	1.494879	3.396494	453.112311	0.013197	0.013741
RS	38	1.618834	3.333034	479.442914	0.013964	0.014582
RS	39	1.752422	3.333034	496.199748	0.014452	0.015153
RS	40	1.896394	3.311782	515.136939	0.015004	0.015748
RS	41	2.051554	3.311782	529.501471	0.015422	0.016199
RS	42	2.218774	3.342143	537.472673	0.015655	0.016424
RS	43	2.398991	3.342143	548.532901	0.015977	0.016725
RS	44	2.593214	3.414191	546.048226	0.015904	0.016608
RS	45	2.802532	3.414191	553.160918	0.016111	0.016758
RS	46	3.028118	3.513231	542.492492	0.015801	0.016386
RS	47	3.271237	3.513231	545.225504	0.015880	0.016395
RS	48	3.533251	3.620651	529.458828	0.015421	0.015879
RS	49	3.815629	3.620651	527.461414	0.015363	0.015757
RS	50	4.119954	3.714730	509.617443	0.014843	0.015199
RS	51	4.447931	3.714730	502.480956	0.014635	0.014953
RS	52	4.801399	3.780405	483.905053	0.014094	0.014401
RS	53	5.182338	3.780405	471.190009	0.013724	0.014024
RS	54	5.592884	3.842357	448.277693	0.013057	0.013373
RS	55	6.035338	3.842357	430.240446	0.012531	0.012863
RS	56	6.512180	3.842357	409.222431	0.011919	0.012273
RS	57	7.026082	3.842357	385.466724	0.011227	0.011602
RS	58	7.579924	4.816028	291.098635	0.008479	0.008904
RS	59	8.176812	4.816028	277.178612	0.008073	0.008501
RS	60	8.820090	4.816028	261.391379	0.007613	0.008037
RS	61	9.513365	4.816028	243.954145	0.007105	0.007515
RS	62	10.260520	4.816028	225.142984	0.006558	0.006946
RS	63	11.065745	4.816028	1286.384118	0.037467	0.039687
PA	4+25*2+4+6 0.044176467 0.016566030 11.065745402 1.213469862 0.355234960 0.391273213 0.423154959 0.483769356 0.578837641 0.709369152 0.872559668 1.065280010 1.295224084 1.581994578 1.944260657 2.375380391 2.822256583 3.192821272 3.405352606 3.450235993 3.396494046 3.333033680 3.311781848 3.342142714 3.414190665 3.513231468 3.620650988 3.714730230 3.780405166 3.842356786 4.816027797
//
IT	4316
RD	13
LK	-241788.158707
QD	-371.820810 -> -333.039951
RI	0.0123244688
TR	0.042702	0.016740
MT	11.299982
MM	C_pi: 2.254501, n_recomb: 35945.063775
RS	0	0.000000	1.344755	204.243115	0.005682	0.000403
RS	1	0.007808	1.344755	218.880140	0.006089	0.002509
RS	2	0.016225	1.344755	234.456919	0.006523	0.005363
RS	3	0.025299	1.344755	251.016184	0.006983	0.007395
RS	4	0.035082	0.361729	987.986792	0.027486	0.027663
RS	5	0.045628	0.361729	1033.441873	0.028751	0.027910
RS	6	0.056999	0.402612	970.592764	0.027002	0.025665
RS	7	0.069256	0.402612	1013.903805	0.028207	0.026528
RS	8	0.082471	0.433416	982.682016	0.027338	0.025687
RS	9	0.096718	0.433416	1023.968168	0.028487	0.027028
RS	10	0.112077	0.492623	938.399395	0.026106	0.024913
RS	11	0.128635	0.492623	977.091856	0.027183	0.026239
RS	12	0.146485	0.586696	854.590343	0.023775	0.023087
RS	13	0.165730	0.586696	890.597180	0.024777	0.024286
RS	14	0.186477	0.716532	760.543566	0.021158	0.020834
RS	15	0.208844	0.716532	793.916038	0.022087	0.021894
RS	16	0.232957	0.879371	675.844207	0.018802	0.018706
RS	17	0.258953	0.879371	706.735010	0.019662	0.019674
RS	18	0.286979	1.072197	606.548019	0.016874	0.016966
RS	19	0.317192	1.072197	635.206243	0.017672	0.017885
RS	20	0.349765	1.303388	547.566899	0.015233	0.015519
RS	21	0.384881	1.303388	574.200104	0.015974	0.016378
RS	22	0.422738	1.594494	492.534882	0.013702	0.014147
RS	23	0.463551	1.594494	517.239167	0.014390	0.014912
RS	24	0.507551	1.967375	440.566026	0.012257	0.012773
RS	25	0.554986	1.967375	463.404558	0.012892	0.013425
RS	26	0.606124	2.418037	396.851375	0.011040	0.011532
RS	27	0.661255	2.418037	418.020190	0.011629	0.012088
RS	28	0.720691	2.891988	368.286068	0.010246	0.010654
RS	29	0.784767	2.891988	388.220377	0.010800	0.011154
RS	30	0.853846	3.289592	359.697454	0.010007	0.010323
RS	31	0.928318	3.289592	379.010700	0.010544	0.010816
RS	32	1.008605	3.518965	372.981880	0.010376	0.010634
RS	33	1.095160	3.518965	392.250381	0.010912	0.011164
RS	34	1.188473	3.566116	406.348755	0.011305	0.011575
RS	35	1.289071	3.566116	425.791310	0.011846	0.012162
RS	36	1.397524	3.504780	452.835867	0.012598	0.012970
RS	37	1.514444	3.504780	472.036397	0.013132	0.013588
RS	38	1.640493	3.432067	500.952658	0.013937	0.014461
RS	39	1.776384	3.432067	518.906560	0.014436	0.015040
RS	40	1.922884	3.405276	539.947649	0.015021	0.015667
RS	41	2.080822	3.405276	555.474468	0.015453	0.016134
RS	42	2.251091	3.435284	564.520005	0.015705	0.016381
RS	43	2.434654	3.435284	576.638554	0.016042	0.016702
RS	44	2.632549	3.511517	574.190977	0.015974	0.016594
RS	45	2.845895	3.511517	582.219605	0.016197	0.016766
RS	46	3.075898	3.617934	570.845129	0.015881	0.016394
RS	47	3.323859	3.617934	574.334261	0.015978	0.016426
RS	48	3.591179	3.734149	557.529890	0.015511	0.015906
RS	49	3.879370	3.734149	556.111596	0.015471	0.015809
RS	50	4.190063	3.836367	537.281402	0.014947	0.015250
RS	51	4.525012	3.836367	530.509136	0.014759	0.015028
RS	52	4.886114	3.907962	511.175025	0.014221	0.014481
RS	53	5.275408	3.907962	498.543308	0.013870	0.014126
RS	54	5.695097	3.975746	474.666085	0.013205	0.013479
RS	55	6.147554	3.975746	456.398666	0.012697	0.012989
RS	56	6.635336	3.975746	434.927567	0.012100	0.012415
RS	57	7.161202	3.975746	410.489591	0.011420	0.011758
RS	58	7.728126	5.044640	307.027808	0.008542	0.008932
RS	59	8.339313	5.044640	293.327721	0.008160	0.008557
RS	60	8.998218	5.044640	277.602261	0.007723	0.008117
RS	61	9.708569	5.044640	260.055238	0.007235	0.007620
RS	62	10.474380	5.044640	240.953846	0.006703	0.007070
RS	63	11.299982	5.044640	1411.948744	0.039281	0.041452
PA	4+25*2+4+6 0.042701750 0.016740147 11.299982391 1.344754660 0.361729004 0.402612038 0.433415672 0.492622824 0.586695683 0.716531671 0.879370715 1.072197478 1.303387666 1.594494221 1.967375008 2.418036729 2.891988318 3.289591609 3.518964927 3.566115706 3.504780421 3.432067033 3.405275659 3.435284046 3.511516537 3.617933924 3.734148529 3.836366871 3.907961610 3.975745792 5.044640203
//
IT	4988
RD	14
LK	-241711.936639
QD	-349.553235 -> -313.936371
RI	0.0110498587
TR	0.041322	0.016899
MT	11.529382
MM	C_pi: 2.334330, n_recomb: 37539.208600
RS	0	0.000000	1.487940	193.506783	0.005155	0.000370
RS	1	0.007842	1.487940	207.555502	0.005529	0.002293
RS	2	0.016298	1.487940	222.529783	0.005928	0.004894
RS	3	0.025418	1.487940	238.475319	0.006353	0.006771
RS	4	0.035253	0.367734	1022.433328	0.027236	0.027637
RS	5	0.045859	0.367734	1070.157172	0.028508	0.027890
RS	6	0.057297	0.413893	994.711648	0.026498	0.025356
RS	7	0.069631	0.413893	1040.119570	0.027708	0.026190
RS	8	0.082933	0.443716	1013.221739	0.026991	0.025468
RS	9	0.097278	0.443716	1056.715033	0.028150	0.026794
RS	10	0.112748	0.501528	974.579068	0.025962	0.024838
RS	11	0.129431	0.501528	1015.447608	0.027050	0.026158
RS	12	0.147423	0.594616	892.672817	0.023780	0.023122
RS	13	0.166825	0.594616	930.742316	0.024794	0.024321
RS	14	0.187748	0.723732	797.882082	0.021255	0.020936
RS	15	0.210312	0.723732	833.187746	0.022195	0.022002
RS	16	0.234646	0.886138	711.151499	0.018944	0.018841
RS	17	0.260888	0.886138	743.850752	0.019815	0.019815
RS	18	0.289188	1.078927	639.453061	0.017034	0.017109
RS	19	0.319706	1.078927	669.803537	0.017843	0.018033
RS	20	0.352618	1.311107	577.706162	0.015389	0.015648
RS	21	0.388111	1.311107	605.916707	0.016141	0.016514
RS	22	0.426387	1.606091	519.146106	0.013829	0.014243
RS	23	0.467665	1.606091	545.300148	0.014526	0.015017
RS	24	0.512179	1.988896	462.898890	0.012331	0.012817
RS	25	0.560185	1.988896	487.038445	0.012974	0.013479
RS	26	0.611954	2.458406	414.876118	0.011052	0.011515
RS	27	0.667783	2.458406	437.188688	0.011646	0.012077
RS	28	0.727990	2.959220	382.891247	0.010200	0.010580
RS	29	0.792918	2.959220	403.837719	0.010758	0.011083
RS	30	0.862938	3.384373	372.369120	0.009919	0.010205
RS	31	0.938449	3.384373	392.624736	0.010459	0.010697
RS	32	1.019880	3.631564	385.461433	0.010268	0.010488
RS	33	1.107698	3.631564	405.683365	0.010807	0.011013
RS	34	1.202401	3.681818	420.414751	0.011199	0.011419
RS	35	1.304531	3.681818	440.892444	0.011745	0.012001
RS	36	1.414670	3.613265	469.965629	0.012519	0.012822
RS	37	1.533446	3.613265	490.305704	0.013061	0.013439
RS	38	1.661535	3.531235	521.820442	0.013901	0.014341
RS	39	1.799669	3.531235	540.973648	0.014411	0.014926
RS	40	1.948635	3.498579	564.197039	0.015030	0.015585
RS	41	2.109282	3.498579	580.900017	0.015474	0.016065
RS	42	2.282527	3.527799	591.122015	0.015747	0.016336
RS	43	2.469356	3.527799	604.320987	0.016098	0.016676
RS	44	2.670837	3.607777	601.999785	0.016037	0.016578
RS	45	2.888117	3.607777	610.971200	0.016276	0.016771
RS	46	3.122435	3.721175	598.956181	0.015955	0.016400
RS	47	3.375128	3.721175	603.230756	0.016069	0.016455
RS	48	3.647636	3.845876	585.430988	0.015595	0.015933
RS	49	3.941514	3.845876	584.622864	0.015574	0.015859
RS	50	4.258436	3.956028	564.835283	0.015047	0.015300
RS	51	4.600210	3.956028	558.460320	0.014877	0.015100
RS	52	4.968785	4.033447	538.391298	0.014342	0.014558
RS	53	5.366263	4.033447	525.878759	0.014009	0.014224
RS	54	5.794909	4.107099	501.045969	0.013347	0.013581
RS	55	6.257169	4.107099	482.587807	0.012856	0.013109
RS	56	6.755677	4.107099	460.703571	0.012273	0.012551
RS	57	7.293277	4.107099	435.622669	0.011604	0.011908
RS	58	7.873033	5.272869	322.815261	0.008599	0.008957
RS	59	8.498252	5.272869	309.377327	0.008241	0.008607
RS	60	9.172499	5.272869	293.761199	0.007825	0.008192
RS	61	9.899618	5.272869	276.156096	0.007356	0.007717
RS	62	10.683755	5.272869	256.818764	0.006841	0.007188
RS	63	11.529382	5.272869	1541.494584	0.041064	0.043186
PA	4+25*2+4+6 0.041321804 0.016898835 11.529381810 1.487940453 0.367734271 0.413892805 0.443716040 0.501528386 0.594616200 0.723732002 0.886138486 1.078926730 1.311107363 1.606090531 1.988896362 2.458405907 2.959220449 3.384372666 3.631563643 3.681818166 3.613265317 3.531234634 3.498578646 3.527799025 3.607777358 3.721174719 3.845876412 3.956028329 4.033447094 4.107098932 5.272868671
//
IT	4546
RD	15
LK	-241641.919592
QD	-329.074530 -> -296.312114
RI	0.0099268349
TR	0.040029	0.017044
MT	11.753963
MM	C_pi: 2.413672, n_recomb: 39115.404918
RS	0	0.000000	1.645118	183.021657	0.004679	0.000340
RS	1	0.007874	1.645118	196.467489	0.005023	0.002094
RS	2	0.016369	1.645118	210.819687	0.005390	0.004464
RS	3	0.025532	1.645118	226.126095	0.005781	0.006196
RS	4	0.035417	0.373322	1056.639813	0.027013	0.027609
RS	5	0.046081	0.373322	1106.612464	0.028291	0.027879
RS	6	0.057584	0.425126	1017.405784	0.026010	0.025049
RS	7	0.069992	0.425126	1064.847400	0.027223	0.025858
RS	8	0.083378	0.454039	1042.169391	0.026643	0.025243
RS	9	0.097818	0.454039	1087.825983	0.027811	0.026556
RS	10	0.113395	0.510453	1009.427887	0.025806	0.024754
RS	11	0.130199	0.510453	1052.451459	0.026906	0.026067
RS	12	0.148326	0.602555	929.795873	0.023771	0.023144
RS	13	0.167880	0.602555	969.919288	0.024796	0.024345
RS	14	0.188974	0.730919	834.634305	0.021338	0.021028
RS	15	0.211729	0.730919	871.870715	0.022290	0.022099
RS	16	0.236276	0.892813	746.167146	0.019076	0.018969
RS	17	0.262755	0.892813	780.676297	0.019958	0.019949
RS	18	0.291320	1.085425	672.269845	0.017187	0.017248
RS	19	0.322135	1.085425	704.316733	0.018006	0.018176
RS	20	0.355375	1.318371	607.877770	0.015541	0.015777
RS	21	0.391233	1.318371	637.671449	0.016302	0.016649
RS	22	0.429915	1.616806	545.838745	0.013955	0.014341
RS	23	0.471643	1.616806	573.448891	0.014660	0.015124
RS	24	0.516656	2.008884	485.278170	0.012406	0.012865
RS	25	0.565215	2.008884	510.723507	0.013057	0.013535
RS	26	0.617596	2.496570	432.848572	0.011066	0.011504
RS	27	0.674103	2.496570	456.305118	0.011666	0.012072
RS	28	0.735059	3.023983	397.324515	0.010158	0.010514
RS	29	0.800815	3.023983	419.276869	0.010719	0.011019
RS	30	0.871749	3.477146	384.745062	0.009836	0.010096
RS	31	0.948269	3.477146	405.930140	0.010378	0.010586
RS	32	1.030814	3.743083	397.518533	0.010163	0.010350
RS	33	1.119859	3.743083	418.676332	0.010704	0.010871
RS	34	1.215915	3.797266	433.934714	0.011094	0.011268
RS	35	1.319536	3.797266	455.429704	0.011643	0.011845
RS	36	1.431316	3.721886	486.461282	0.012437	0.012678
RS	37	1.551899	3.721886	507.929137	0.012985	0.013293
RS	38	1.681976	3.630502	542.043360	0.013858	0.014221
RS	39	1.822296	3.630502	562.395231	0.014378	0.014812
RS	40	1.973666	3.591677	587.870651	0.015029	0.015502
RS	41	2.136955	3.591677	605.760686	0.015486	0.015995
RS	42	2.313102	3.619690	617.258395	0.015780	0.016289
RS	43	2.503120	3.619690	631.557113	0.016146	0.016646
RS	44	2.708101	3.702988	629.452861	0.016092	0.016560
RS	45	2.929222	3.702988	639.391355	0.016346	0.016774
RS	46	3.167756	3.822968	626.805655	0.016025	0.016405
RS	47	3.425073	3.822968	631.892523	0.016155	0.016482
RS	48	3.702652	3.955834	613.145061	0.015675	0.015958
RS	49	4.002088	3.955834	612.975579	0.015671	0.015906
RS	50	4.325104	4.073704	592.262253	0.015141	0.015348
RS	51	4.673555	4.073704	586.315035	0.014989	0.015169
RS	52	5.049445	4.156837	565.535676	0.014458	0.014633
RS	53	5.454934	4.156837	553.175472	0.014142	0.014317
RS	54	5.892352	4.236375	527.396881	0.013483	0.013679
RS	55	6.364215	4.236375	508.784721	0.013007	0.013224
RS	56	6.873235	4.236375	486.524875	0.012438	0.012681
RS	57	7.422336	4.236375	460.838334	0.011782	0.012051
RS	58	8.014677	5.500468	338.454057	0.008653	0.008979
RS	59	8.653660	5.500468	325.316290	0.008317	0.008654
RS	60	9.342960	5.500468	309.852872	0.007922	0.008262
RS	61	10.086538	5.500468	292.237417	0.007471	0.007808
RS	62	10.888669	5.500468	272.714853	0.006972	0.007298
RS	63	11.753963	5.500468	1674.763890	0.042816	0.044888
PA	4+25*2+4+6 0.040029195 0.017043678 11.753963058 1.645118225 0.373322480 0.425125716 0.454039254 0.510453366 0.602555183 0.730918585 0.892812564 1.085424773 1.318371072 1.616806216 2.008884412 2.496569980 3.023982746 3.477146492 3.743082836 3.797265611 3.721886294 3.630501735 3.591677134 3.619690099 3.702987736 3.822968175 3.955834464 4.073703624 4.156837204 4.236374797 5.500467795
//
IT	5153
RD	16
LK	-241577.503715
QD	-310.204484 -> -280.024624
RI	0.0089308871
TR	0.038816	0.017176
MT	11.974005
MM	C_pi: 2.492516, n_recomb: 40672.888496
RS	0	0.000000	1.818431	172.756074	0.004247	0.000311
RS	1	0.007906	1.818431	185.586545	0.004563	0.001911
RS	2	0.016437	1.818431	199.299818	0.004900	0.004068
RS	3	0.025642	1.818431	213.945172	0.005260	0.005666
RS	4	0.035575	0.378552	1090.527393	0.026812	0.027581
RS	5	0.046294	0.378552	1142.727998	0.028096	0.027875
RS	6	0.057860	0.436304	1038.775903	0.025540	0.024745
RS	7	0.070340	0.436304	1088.188265	0.026755	0.025533
RS	8	0.083807	0.464368	1069.624227	0.026298	0.025014
RS	9	0.098339	0.464368	1117.398032	0.027473	0.026315
RS	10	0.114019	0.519375	1043.006204	0.025644	0.024661
RS	11	0.130939	0.519375	1088.160829	0.026754	0.025969
RS	12	0.149197	0.610485	965.984306	0.023750	0.023158
RS	13	0.168898	0.610485	1008.150273	0.024787	0.024359
RS	14	0.190157	0.738067	870.796140	0.021410	0.021112
RS	15	0.213097	0.738067	909.958624	0.022373	0.022188
RS	16	0.237850	0.899368	780.881799	0.019199	0.019092
RS	17	0.264560	0.899368	817.200425	0.020092	0.020077
RS	18	0.293382	1.091689	704.976511	0.017333	0.017383
RS	19	0.324483	1.091689	738.722111	0.018163	0.018316
RS	20	0.358042	1.325191	638.063667	0.015688	0.015904
RS	21	0.394254	1.325191	669.444596	0.016459	0.016782
RS	22	0.433330	1.626694	572.596369	0.014078	0.014440
RS	23	0.475494	1.626694	601.667447	0.014793	0.015230
RS	24	0.520992	2.027437	507.692059	0.012482	0.012917
RS	25	0.570087	2.027437	534.446719	0.013140	0.013595
RS	26	0.623064	2.532621	450.767724	0.011083	0.011498
RS	27	0.680229	2.532621	475.367766	0.011688	0.012072
RS	28	0.741913	3.086353	411.588325	0.010119	0.010453
RS	29	0.808474	3.086353	434.539813	0.010684	0.010961
RS	30	0.880297	3.567927	396.834514	0.009757	0.009993
RS	31	0.957799	3.567927	418.935838	0.010300	0.010482
RS	32	1.041427	3.853500	409.166277	0.010060	0.010219
RS	33	1.131668	3.853500	431.241842	0.010603	0.010736
RS	34	1.229042	3.912434	446.920884	0.010988	0.011123
RS	35	1.334115	3.912434	469.414100	0.011541	0.011696
RS	36	1.447495	3.830633	502.327534	0.012350	0.012537
RS	37	1.569839	3.830633	524.909219	0.012906	0.013150
RS	38	1.701855	3.729874	561.614080	0.013808	0.014102
RS	39	1.844308	3.729874	583.161090	0.014338	0.014697
RS	40	1.998024	3.684603	610.948218	0.015021	0.015417
RS	41	2.163892	3.684603	630.033166	0.015490	0.015922
RS	42	2.342873	3.711009	642.901568	0.015807	0.016241
RS	43	2.536005	3.711009	658.316505	0.016186	0.016614
RS	44	2.744405	3.797205	656.521730	0.016142	0.016542
RS	45	2.969281	3.797205	667.448915	0.016410	0.016774
RS	46	3.211936	3.923392	654.363170	0.016088	0.016410
RS	47	3.473775	3.923392	660.286787	0.016234	0.016506
RS	48	3.756315	4.064102	640.642789	0.015751	0.015983
RS	49	4.061192	4.064102	641.138153	0.015763	0.015951
RS	50	4.390172	4.189464	619.533996	0.015232	0.015395
RS	51	4.745161	4.189464	614.042705	0.015097	0.015235
RS	52	5.128216	4.278197	592.578620	0.014569	0.014705
RS	53	5.541554	4.278197	580.401756	0.014270	0.014407
RS	54	5.987570	4.363626	553.688104	0.013613	0.013773
RS	55	6.468849	4.363626	534.956626	0.013153	0.013334
RS	56	6.988176	4.363626	512.356919	0.012597	0.012806
RS	57	7.548562	4.363626	486.100604	0.011951	0.012189
RS	58	8.153251	5.727326	353.930587	0.008702	0.008999
RS	59	8.805746	5.727326	341.127470	0.008387	0.008696
RS	60	9.509827	5.727326	325.856609	0.008012	0.008327
RS	61	10.269572	5.727326	308.275161	0.007579	0.007894
RS	62	11.089381	5.727326	288.615035	0.007096	0.007403
RS	63	11.974005	5.727326	1811.456791	0.044537	0.046557
PA	4+25*2+4+6 0.038816419 0.017175791 11.974004614 1.818430675 0.378552176 0.436303665 0.464367520 0.519374577 0.610484947 0.738067441 0.899367897 1.091689450 1.325191199 1.626693595 2.027437227 2.532620600 3.086352736 3.567927096 3.853500238 3.912433743 3.830633100 3.729873674 3.684603331 3.711009452 3.797204904 3.923391747 4.064101786 4.189463597 4.278197349 4.363626010 5.727326303
//
IT	4464
RD	17
LK	-241518.155259
QD	-292.784869 -> -264.947730
RI	0.0080433639
TR	0.037677	0.017296
MT	12.189510
MM	C_pi: 2.570811, n_recomb: 42211.062266
RS	0	0.000000	2.010233	162.705311	0.003855	0.000285
RS	1	0.007936	2.010233	174.911106	0.004144	0.001742
RS	2	0.016502	2.010233	187.972378	0.004453	0.003703
RS	3	0.025748	2.010233	201.939208	0.004784	0.005175
RS	4	0.035728	0.383481	1123.998407	0.026628	0.027550
RS	5	0.046499	0.383481	1178.404131	0.027917	0.027876
RS	6	0.058126	0.447435	1058.873886	0.025085	0.024444
RS	7	0.070675	0.447435	1110.193653	0.026301	0.025214
RS	8	0.084220	0.474689	1095.666776	0.025957	0.024784
RS	9	0.098841	0.474689	1145.509709	0.027138	0.026073
RS	10	0.114621	0.528271	1075.372191	0.025476	0.024562
RS	11	0.131654	0.528271	1122.631243	0.026596	0.025865
RS	12	0.150038	0.618386	1001.254883	0.023720	0.023163
RS	13	0.169882	0.618386	1045.449481	0.024767	0.024364
RS	14	0.191300	0.745152	906.371478	0.021472	0.021189
RS	15	0.214419	0.745152	947.453270	0.022446	0.022269
RS	16	0.239372	0.905796	815.275275	0.019314	0.019208
RS	17	0.266305	0.905796	853.400927	0.020217	0.020199
RS	18	0.295376	1.097712	737.556478	0.017473	0.017514
RS	19	0.326753	1.097712	773.001319	0.018313	0.018453
RS	20	0.360622	1.331578	668.245738	0.015831	0.016030
RS	21	0.397178	1.331578	701.216349	0.016612	0.016913
RS	22	0.436635	1.635793	599.403918	0.014200	0.014540
RS	23	0.479223	1.635793	629.939253	0.014924	0.015338
RS	24	0.525192	2.044621	530.132873	0.012559	0.012971
RS	25	0.574808	2.044621	558.199267	0.013224	0.013657
RS	26	0.628363	2.566650	468.629275	0.011102	0.011497
RS	27	0.686167	2.566650	494.371518	0.011712	0.012076
RS	28	0.748559	3.146362	425.688492	0.010085	0.010399
RS	29	0.815902	3.146362	449.632006	0.010652	0.010909
RS	30	0.888591	3.656682	408.649261	0.009681	0.009897
RS	31	0.967047	3.656682	431.653424	0.010226	0.010385
RS	32	1.051731	3.962728	420.421913	0.009960	0.010094
RS	33	1.143134	3.962728	443.396816	0.010504	0.010607
RS	34	1.241792	4.027227	459.390902	0.010883	0.010984
RS	35	1.348280	4.027227	482.862318	0.011439	0.011551
RS	36	1.463219	3.939406	517.578480	0.012262	0.012399
RS	37	1.587279	3.939406	541.258176	0.012823	0.013011
RS	38	1.721185	3.829275	580.535174	0.013753	0.013984
RS	39	1.865719	3.829275	603.271132	0.014292	0.014584
RS	40	2.021723	3.777293	633.422217	0.015006	0.015332
RS	41	2.190107	3.777293	653.706937	0.015487	0.015848
RS	42	2.371855	3.801713	668.035821	0.015826	0.016191
RS	43	2.568027	3.801713	684.580500	0.016218	0.016580
RS	44	2.779768	3.890403	683.186039	0.016185	0.016521
RS	45	3.008313	3.890403	695.120771	0.016468	0.016772
RS	46	3.254995	4.022414	681.609004	0.016148	0.016413
RS	47	3.521255	4.022414	688.391102	0.016308	0.016529
RS	48	3.808646	4.170648	667.903589	0.015823	0.016006
RS	49	4.118845	4.170648	669.087377	0.015851	0.015994
RS	50	4.453662	4.303272	646.629045	0.015319	0.015440
RS	51	4.815050	4.303272	641.619288	0.015200	0.015299
RS	52	5.205120	4.397483	619.496635	0.014676	0.014774
RS	53	5.626146	4.397483	607.531610	0.014393	0.014494
RS	54	6.080586	4.488797	579.893814	0.013738	0.013862
RS	55	6.571091	4.488797	561.075331	0.013292	0.013439
RS	56	7.100523	4.488797	538.169407	0.012749	0.012925
RS	57	7.671973	4.488797	511.377431	0.012115	0.012320
RS	58	8.288774	5.953205	369.233581	0.008747	0.009016
RS	59	8.954525	5.953205	356.796179	0.008453	0.008735
RS	60	9.673113	5.953205	341.754284	0.008096	0.008387
RS	61	10.448729	5.953205	324.247891	0.007682	0.007974
RS	62	11.285899	5.953205	304.494847	0.007214	0.007501
RS	63	12.189510	5.953205	1951.282170	0.046227	0.048191
PA	4+25*2+4+6 0.037677424 0.017296472 12.189509656 2.010233026 0.383480940 0.447435155 0.474689150 0.528270915 0.618386035 0.745151952 0.905795531 1.097711787 1.331578448 1.635792956 2.044621340 2.566649694 3.146362273 3.656681569 3.962728119 4.027227460 3.939406428 3.829274629 3.777293290 3.801712902 3.890402598 4.022414195 4.170648339 4.303272105 4.397483492 4.488797028 5.953205089
//
IT	4891
RD	18
LK	-241463.405148
QD	-276.677245 -> -250.970255
RI	0.0072488752
TR	0.036607	0.017407
MT	12.400532
MM	C_pi: 2.648512, n_recomb: 43729.284808
RS	0	0.000000	2.223239	152.873930	0.003496	0.000260
RS	1	0.007965	2.223239	164.449060	0.003761	0.001586
RS	2	0.016565	2.223239	176.849153	0.004044	0.003367
RS	3	0.025850	2.223239	190.124517	0.004348	0.004721
RS	4	0.035875	0.388142	1157.009682	0.026458	0.027516
RS	5	0.046698	0.388142	1213.596324	0.027752	0.027879
RS	6	0.058383	0.458513	1077.778106	0.024647	0.024148
RS	7	0.070998	0.458513	1130.942161	0.025862	0.024903
RS	8	0.084619	0.484996	1120.359689	0.025620	0.024554
RS	9	0.099325	0.484996	1172.221764	0.026806	0.025832
RS	10	0.115202	0.537134	1106.554886	0.025305	0.024458
RS	11	0.132343	0.537134	1155.889035	0.026433	0.025756
RS	12	0.150850	0.626241	1035.621520	0.023683	0.023161
RS	13	0.170832	0.626241	1081.828318	0.024739	0.024363
RS	14	0.192405	0.752168	941.338951	0.021527	0.021258
RS	15	0.215696	0.752168	984.330905	0.022510	0.022343
RS	16	0.240842	0.912093	849.322600	0.019422	0.019319
RS	17	0.267992	0.912093	889.250747	0.020335	0.020315
RS	18	0.297304	1.103501	769.981260	0.017608	0.017642
RS	19	0.328950	1.103501	807.123909	0.018457	0.018585
RS	20	0.363118	1.337552	698.401187	0.015971	0.016154
RS	21	0.400007	1.337552	732.962153	0.016761	0.017043
RS	22	0.439835	1.644149	626.243157	0.014321	0.014640
RS	23	0.482835	1.644149	658.244519	0.015053	0.015446
RS	24	0.529260	2.060506	552.590397	0.012637	0.013028
RS	25	0.579383	2.060506	581.969755	0.013308	0.013722
RS	26	0.633498	2.598732	486.430163	0.011124	0.011499
RS	27	0.691924	2.598732	513.312548	0.011738	0.012085
RS	28	0.755004	3.204059	439.627445	0.010053	0.010350
RS	29	0.823109	3.204059	464.555438	0.010623	0.010862
RS	30	0.896638	3.743404	420.197087	0.009609	0.009806
RS	31	0.976024	3.743404	444.090414	0.010155	0.010293
RS	32	1.061734	4.070708	431.298811	0.009863	0.009975
RS	33	1.154270	4.070708	455.154294	0.010408	0.010485
RS	34	1.254178	4.141570	471.360195	0.010779	0.010849
RS	35	1.362043	4.141570	495.788938	0.011338	0.011412
RS	36	1.478501	4.048130	532.226268	0.012171	0.012264
RS	37	1.604235	4.048130	556.986465	0.012737	0.012874
RS	38	1.739984	3.928642	598.809384	0.013694	0.013868
RS	39	1.886546	3.928642	622.725615	0.014240	0.014470
RS	40	2.044782	3.869706	655.284136	0.014985	0.015246
RS	41	2.215622	3.869706	676.770661	0.015476	0.015773
RS	42	2.400071	3.891773	692.645289	0.015839	0.016139
RS	43	2.599211	3.891773	710.330414	0.016244	0.016543
RS	44	2.814214	3.982562	709.426343	0.016223	0.016500
RS	45	3.046343	3.982562	722.384785	0.016519	0.016768
RS	46	3.296962	4.120023	708.522213	0.016202	0.016415
RS	47	3.567543	4.120023	716.181964	0.016378	0.016549
RS	48	3.859677	4.275464	694.905493	0.015891	0.016029
RS	49	4.175081	4.275464	696.798849	0.015934	0.016035
RS	50	4.515609	4.415116	673.524421	0.015402	0.015483
RS	51	4.883260	4.415116	669.019457	0.015299	0.015360
RS	52	5.280196	4.514674	646.265296	0.014779	0.014840
RS	53	5.708750	4.514674	634.538320	0.014511	0.014577
RS	54	6.171440	4.611854	605.987834	0.013858	0.013948
RS	55	6.670985	4.611854	587.112464	0.013426	0.013540
RS	56	7.210321	4.611854	563.932018	0.012896	0.013040
RS	57	7.792617	4.611854	536.636865	0.012272	0.012447
RS	58	8.421295	6.177903	384.351468	0.008789	0.009031
RS	59	9.100050	6.177903	372.307736	0.008514	0.008771
RS	60	9.832870	6.177903	357.528068	0.008176	0.008443
RS	61	10.624063	6.177903	340.134713	0.007778	0.008049
RS	62	11.478277	6.177903	320.330555	0.007325	0.007594
RS	63	12.400532	6.177903	2093.944694	0.047884	0.049792
PA	4+25*2+4+6 0.036606583 0.017406812 12.400532149 2.223239497 0.388142264 0.458513013 0.484996424 0.537134241 0.626241430 0.752168025 0.912092880 1.103501444 1.337552021 1.644148779 2.060505736 2.598732326 3.204059404 3.743404202 4.070707940 4.141569771 4.048129546 3.928642307 3.869705538 3.891772706 3.982562468 4.120023075 4.275464329 4.415116239 4.514674119 4.611854354 6.177902776
//
IT	4321
RD	19
LK	-241412.837582
QD	-261.759518 -> -237.993512
RI	0.0065357100
TR	0.035599	0.017508
MT	12.607204
MM	C_pi: 2.725572, n_recomb: 45226.740445
RS	0	0.000000	2.460544	143.275148	0.003168	0.000237
RS	1	0.007994	2.460544	154.217212	0.003410	0.001442
RS	2	0.016626	2.460544	165.951076	0.003669	0.003058
RS	3	0.025948	2.460544	178.526777	0.003947	0.004300
RS	4	0.036016	0.392576	1189.484948	0.026300	0.027478
RS	5	0.046889	0.392576	1248.226112	0.027599	0.027883
RS	6	0.058630	0.469526	1095.568064	0.024224	0.023858
RS	7	0.071310	0.469526	1150.513910	0.025439	0.024599
RS	8	0.085004	0.495277	1143.772657	0.025290	0.024324
RS	9	0.099792	0.495277	1197.602467	0.026480	0.025592
RS	10	0.115763	0.545951	1136.592596	0.025131	0.024350
RS	11	0.133010	0.545951	1187.970103	0.026267	0.025643
RS	12	0.151635	0.634044	1069.082047	0.023638	0.023153
RS	13	0.171750	0.634044	1117.282028	0.024704	0.024355
RS	14	0.193472	0.759105	975.686330	0.021573	0.021321
RS	15	0.216931	0.759105	1020.577040	0.022566	0.022410
RS	16	0.242265	0.918253	883.002121	0.019524	0.019425
RS	17	0.269623	0.918253	924.726162	0.020446	0.020426
RS	18	0.299169	1.109058	802.227173	0.017738	0.017767
RS	19	0.331077	1.109058	841.064270	0.018597	0.018715
RS	20	0.365535	1.343135	728.502125	0.016108	0.016278
RS	21	0.402748	1.343135	764.652208	0.016907	0.017172
RS	22	0.442935	1.651806	653.091757	0.014440	0.014741
RS	23	0.486334	1.651806	686.559224	0.015180	0.015553
RS	24	0.533203	2.075163	575.049626	0.012715	0.013087
RS	25	0.583818	2.075163	605.741835	0.013393	0.013788
RS	26	0.638479	2.628948	504.163364	0.011147	0.011505
RS	27	0.697509	2.628948	532.182927	0.011767	0.012097
RS	28	0.761258	3.259479	453.406967	0.010025	0.010305
RS	29	0.830103	3.259479	479.311431	0.010598	0.010820
RS	30	0.904451	3.828055	431.487326	0.009541	0.009721
RS	31	0.984741	3.828055	456.255950	0.010088	0.010208
RS	32	1.071450	4.177373	441.808769	0.009769	0.009861
RS	33	1.165090	4.177373	466.525742	0.010315	0.010368
RS	34	1.266215	4.255369	482.843621	0.010676	0.010719
RS	35	1.375423	4.255369	508.208040	0.011237	0.011278
RS	36	1.493361	4.156736	546.279971	0.012079	0.012132
RS	37	1.620727	4.156736	572.101498	0.012650	0.012740
RS	38	1.758273	4.027920	616.437493	0.013630	0.013752
RS	39	1.906814	4.027920	641.522865	0.014185	0.014358
RS	40	2.067229	3.961808	676.522825	0.014958	0.015160
RS	41	2.240466	3.961808	699.210333	0.015460	0.015696
RS	42	2.427551	3.981175	716.710151	0.015847	0.016087
RS	43	2.629591	3.981175	735.543567	0.016263	0.016505
RS	44	2.847781	4.073686	735.217731	0.016256	0.016477
RS	45	3.083412	4.073686	749.213355	0.016566	0.016761
RS	46	3.337878	4.216232	735.075027	0.016253	0.016416
RS	47	3.612685	4.216232	743.629144	0.016442	0.016567
RS	48	3.909458	4.378563	721.620476	0.015956	0.016050
RS	49	4.229954	4.378563	724.242214	0.016014	0.016073
RS	50	4.576069	4.525008	700.191185	0.015482	0.015524
RS	51	4.949851	4.525008	696.212082	0.015394	0.015419
RS	52	5.353511	4.629778	672.853989	0.014877	0.014904
RS	53	5.789437	4.629778	661.389249	0.014624	0.014656
RS	54	6.260210	4.732796	631.938434	0.013973	0.014031
RS	55	6.768613	4.732796	613.034413	0.013555	0.013637
RS	56	7.317656	4.732796	589.609516	0.013037	0.013150
RS	57	7.910586	4.732796	561.842376	0.012423	0.012568
RS	58	8.550912	6.401270	399.269079	0.008828	0.009044
RS	59	9.242423	6.401270	387.644228	0.008571	0.008803
RS	60	9.989209	6.401270	373.157260	0.008251	0.008495
RS	61	10.795690	6.401270	355.912207	0.007870	0.008120
RS	62	11.666638	6.401270	336.096222	0.007431	0.007681
RS	63	12.607204	6.401270	2239.124403	0.049509	0.051358
PA	4+25*2+4+6 0.035598596 0.017507710 12.607203792 2.460543836 0.392576241 0.469526367 0.495276585 0.545951107 0.634044245 0.759104541 0.918253084 1.109058015 1.343134636 1.651806022 2.075163054 2.628948299 3.259479350 3.828055322 4.177373333 4.255368778 4.156735865 4.027919977 3.961807819 3.981174924 4.073685704 4.216232491 4.378563440 4.525008244 4.629778124 4.732796252 6.401269548
//
IT	4488
RD	20
LK	-241366.081836
QD	-247.923690 -> -225.929751
RI	0.0058949851
TR	0.034649	0.017600
MT	12.809530
MM	C_pi: 2.801938, n_recomb: 46702.890736
RS	0	0.000000	2.725469	133.938760	0.002868	0.000216
RS	1	0.008021	2.725469	144.249855	0.003089	0.001309
RS	2	0.016684	2.725469	155.317517	0.003326	0.002772
RS	3	0.026043	2.725469	167.191074	0.003580	0.003910
RS	4	0.036153	0.396809	1221.382837	0.026152	0.027437
RS	5	0.047073	0.396809	1282.250381	0.027455	0.027887
RS	6	0.058869	0.480474	1112.295184	0.023816	0.023573
RS	7	0.071611	0.480474	1168.960629	0.025030	0.024302
RS	8	0.085375	0.505520	1165.968102	0.024966	0.024096
RS	9	0.100244	0.505520	1221.713121	0.026159	0.025354
RS	10	0.116304	0.554713	1165.515621	0.024956	0.024239
RS	11	0.133653	0.554713	1218.902566	0.026099	0.025527
RS	12	0.152394	0.641786	1101.640446	0.023588	0.023139
RS	13	0.172637	0.641786	1151.812257	0.024663	0.024341
RS	14	0.194504	0.765962	1009.391325	0.021613	0.021378
RS	15	0.218125	0.765962	1056.167122	0.022615	0.022471
RS	16	0.243640	0.924283	916.282764	0.019619	0.019526
RS	17	0.271202	0.924283	959.794003	0.020551	0.020532
RS	18	0.300975	1.114395	834.263702	0.017863	0.017888
RS	19	0.333135	1.114395	874.789960	0.018731	0.018841
RS	20	0.367875	1.348351	758.521809	0.016241	0.016400
RS	21	0.405402	1.348351	796.258000	0.017049	0.017298
RS	22	0.445938	1.658807	679.929559	0.014559	0.014843
RS	23	0.489725	1.658807	714.861660	0.015307	0.015661
RS	24	0.537025	2.088664	597.496453	0.012794	0.013148
RS	25	0.588118	2.088664	629.500156	0.013479	0.013857
RS	26	0.643309	2.657364	521.824999	0.011173	0.011515
RS	27	0.702927	2.657364	550.978028	0.011798	0.012112
RS	28	0.767326	3.312678	467.026973	0.010000	0.010265
RS	29	0.836891	3.312678	493.899430	0.010575	0.010783
RS	30	0.912035	3.910635	442.526101	0.009475	0.009641
RS	31	0.993206	3.910635	468.155943	0.010024	0.010128
RS	32	1.080887	4.282659	451.964903	0.009677	0.009752
RS	33	1.175601	4.282659	477.524126	0.010225	0.010256
RS	34	1.277912	4.368538	493.857330	0.010574	0.010593
RS	35	1.388429	4.368538	520.135251	0.011137	0.011148
RS	36	1.507809	4.265132	559.755120	0.011985	0.012004
RS	37	1.636765	4.265132	586.617547	0.012561	0.012610
RS	38	1.776064	4.127030	633.427427	0.013563	0.013638
RS	39	1.926535	4.127030	659.668745	0.014125	0.014246
RS	40	2.089075	4.053536	697.137084	0.014927	0.015074
RS	41	2.264651	4.053536	721.022223	0.015438	0.015618
RS	42	2.454310	4.069874	740.220567	0.015850	0.016033
RS	43	2.659181	4.069874	760.207503	0.016278	0.016464
RS	44	2.880483	4.163735	760.546037	0.016285	0.016453
RS	45	3.119535	4.163735	775.589759	0.016607	0.016752
RS	46	3.377761	4.311012	761.250591	0.016300	0.016416
RS	47	3.656697	4.311012	770.713344	0.016502	0.016583
RS	48	3.958006	4.479917	748.030268	0.016017	0.016070
RS	49	4.283482	4.479917	751.396852	0.016089	0.016110
RS	50	4.635063	4.632914	726.609874	0.015558	0.015564
RS	51	5.014842	4.632914	723.175399	0.015485	0.015475
RS	52	5.425082	4.742760	699.240662	0.014972	0.014966
RS	53	5.868226	4.742760	688.060174	0.014733	0.014733
RS	54	6.346913	4.851577	657.721829	0.014083	0.014110
RS	55	6.863993	4.851577	638.815313	0.013678	0.013730
RS	56	7.422545	4.851577	615.174161	0.013172	0.013255
RS	57	8.025897	4.851577	586.964628	0.012568	0.012684
RS	58	8.677642	6.623103	413.976232	0.008864	0.009055
RS	59	9.381660	6.623103	402.792760	0.008625	0.008833
RS	60	10.142144	6.623103	388.626175	0.008321	0.008543
RS	61	10.963624	6.623103	371.561926	0.007956	0.008186
RS	62	11.850991	6.623103	351.770777	0.007532	0.007764
RS	63	12.809530	6.623103	2386.529813	0.051100	0.052889
PA	4+25*2+4+6 0.034648953 0.017600109 12.809529637 2.725469000 0.396808718 0.480474247 0.505519589 0.554713287 0.641786462 0.765961687 0.924283253 1.114395334 1.348350514 1.658806588 2.088663995 2.657364456 3.312677907 3.910634564 4.282658618 4.368537760 4.265132191 4.127030453 4.053536292 4.069874464 4.163735411 4.311012439 4.479916601 4.632914424 4.742760145 4.851576991 6.623102713
//
IT	4350
RD	21
LK	-241322.806913
QD	-235.073578 -> -214.700374
RI	0.0053181035
TR	0.033753	0.017685
MT	13.007626
MM	C_pi: 2.877566, n_recomb: 48157.073631
RS	0	0.000000	3.022039	124.882876	0.002593	0.000196
RS	1	0.008047	3.022039	134.568570	0.002794	0.001186
RS	2	0.016741	3.022039	144.974018	0.003010	0.002510
RS	3	0.026135	3.022039	156.147461	0.003242	0.003551
RS	4	0.036284	0.400859	1252.675388	0.026012	0.027392
RS	5	0.047251	0.400859	1315.639721	0.027320	0.027890
RS	6	0.059100	0.491346	1128.029254	0.023424	0.023295
RS	7	0.071902	0.491346	1186.353114	0.024635	0.024014
RS	8	0.085734	0.515716	1187.005015	0.024649	0.023871
RS	9	0.100680	0.515716	1244.611932	0.025845	0.025119
RS	10	0.116828	0.563413	1193.352775	0.024780	0.024126
RS	11	0.134275	0.563413	1248.713296	0.025930	0.025410
RS	12	0.153127	0.649465	1133.294398	0.023533	0.023121
RS	13	0.173495	0.649465	1185.414420	0.024616	0.024322
RS	14	0.195502	0.772737	1042.436748	0.021647	0.021429
RS	15	0.219280	0.772737	1091.081836	0.022657	0.022526
RS	16	0.244972	0.930187	949.137270	0.019709	0.019622
RS	17	0.272731	0.930187	994.425012	0.020650	0.020633
RS	18	0.302723	1.119526	866.060208	0.017984	0.018007
RS	19	0.335129	1.119526	908.268432	0.018861	0.018963
RS	20	0.370143	1.353221	788.433507	0.016372	0.016520
RS	21	0.407974	1.353221	827.751040	0.017189	0.017424
RS	22	0.448849	1.665198	706.732255	0.014676	0.014944
RS	23	0.493013	1.665198	743.125891	0.015431	0.015769
RS	24	0.540731	2.101074	619.916382	0.012873	0.013211
RS	25	0.592289	2.101074	653.228971	0.013565	0.013926
RS	26	0.647995	2.684070	539.405348	0.011201	0.011528
RS	27	0.708184	2.684070	569.687213	0.011830	0.012130
RS	28	0.773216	3.363699	480.488247	0.009978	0.010229
RS	29	0.843481	3.363699	508.319813	0.010555	0.010750
RS	30	0.919400	3.991148	453.318173	0.009413	0.009566
RS	31	1.001428	3.991148	479.794932	0.009963	0.010052
RS	32	1.090057	4.386513	461.778169	0.009589	0.009648
RS	33	1.185817	4.386513	488.160253	0.010137	0.010150
RS	34	1.289283	4.481010	504.414958	0.010474	0.010471
RS	35	1.401075	4.481010	531.583720	0.011039	0.011023
RS	36	1.521861	4.373248	572.664762	0.011892	0.011878
RS	37	1.652368	4.373248	600.546485	0.012471	0.012482
RS	38	1.793375	4.225922	649.784528	0.013493	0.013525
RS	39	1.945730	4.225922	677.166633	0.014062	0.014136
RS	40	2.110343	4.144854	717.123199	0.014891	0.014987
RS	41	2.288203	4.144854	742.200170	0.015412	0.015540
RS	42	2.480374	4.157849	763.164732	0.015847	0.015979
RS	43	2.688009	4.157849	784.307842	0.016286	0.016422
RS	44	2.912352	4.252706	785.393385	0.016309	0.016428
RS	45	3.154747	4.252706	801.493646	0.016643	0.016742
RS	46	3.416646	4.404364	787.028446	0.016343	0.016415
RS	47	3.699620	4.404364	797.411747	0.016559	0.016598
RS	48	4.005364	4.579531	774.112223	0.016075	0.016089
RS	49	4.335710	4.579531	778.237916	0.016160	0.016145
RS	50	4.692638	4.738848	752.755630	0.015631	0.015603
RS	51	5.078287	4.738848	749.882530	0.015572	0.015529
RS	52	5.494968	4.853629	725.399030	0.015063	0.015025
RS	53	5.945178	4.853629	714.522893	0.014837	0.014807
RS	54	6.431616	4.968201	683.309947	0.014189	0.014186
RS	55	6.957195	4.968201	664.425358	0.013797	0.013819
RS	56	7.525066	4.968201	640.594627	0.013302	0.013356
RS	57	8.138632	4.968201	611.971047	0.012708	0.012796
RS	58	8.801569	6.843282	428.459785	0.008897	0.009065
RS	59	9.517852	6.843282	417.737862	0.008674	0.008860
RS	60	10.291771	6.843282	403.916939	0.008387	0.008588
RS	61	11.127965	6.843282	387.063604	0.008038	0.008247
RS	62	12.031446	6.843282	367.331686	0.007628	0.007842
RS	63	13.007626	6.843282	2535.856362	0.052658	0.054385
PA	4+25*2+4+6 0.033753284 0.017684729 13.007626229 3.022038836 0.400859204 0.491345879 0.515715514 0.563413216 0.649464695 0.772736870 0.930186866 1.119526388 1.353221455 1.665197712 2.101073565 2.684070490 3.363699242 3.991148265 4.386513220 4.481009559 4.373247591 4.225922443 4.144853603 4.157848797 4.252705724 4.404363659 4.579531445 4.738847657 4.853628545 4.968200726 6.843282020
//
IT	4692
RD	22
LK	-241282.716026
QD	-223.123490 -> -204.235035
RI	0.0047983731
TR	0.032908	0.017762
MT	13.201529
MM	C_pi: 2.952408, n_recomb: 49588.803971
RS	0	0.000000	3.354835	116.128748	0.002342	0.000177
RS	1	0.008072	3.354835	125.198108	0.002525	0.001073
RS	2	0.016795	3.354835	134.949305	0.002721	0.002268
RS	3	0.026223	3.354835	145.429172	0.002933	0.003218
RS	4	0.036411	0.404747	1283.330940	0.025879	0.027344
RS	5	0.047422	0.404747	1348.360908	0.027191	0.027892
RS	6	0.059322	0.502133	1142.831515	0.023046	0.023024
RS	7	0.072183	0.502133	1202.753698	0.024255	0.023734
RS	8	0.086081	0.525862	1206.925663	0.024339	0.023649
RS	9	0.101101	0.525862	1266.340454	0.025537	0.024887
RS	10	0.117334	0.572040	1220.142940	0.024605	0.024011
RS	11	0.134877	0.572040	1277.439682	0.025761	0.025291
RS	12	0.153836	0.657075	1164.046518	0.023474	0.023098
RS	13	0.174325	0.657075	1218.089128	0.024564	0.024298
RS	14	0.196468	0.779431	1074.804480	0.021674	0.021476
RS	15	0.220399	0.779431	1125.301068	0.022693	0.022575
RS	16	0.246261	0.935964	981.545544	0.019794	0.019713
RS	17	0.274211	0.935964	1028.597316	0.020743	0.020729
RS	18	0.304417	1.124468	897.585126	0.018101	0.018121
RS	19	0.337061	1.124468	941.466292	0.018985	0.019083
RS	20	0.372340	1.357773	818.209515	0.016500	0.016638
RS	21	0.410466	1.357773	859.101940	0.017325	0.017547
RS	22	0.451671	1.671015	733.480734	0.014791	0.015046
RS	23	0.496201	1.671015	771.331367	0.015555	0.015877
RS	24	0.544326	2.112460	642.293819	0.012952	0.013275
RS	25	0.596335	2.112460	676.911469	0.013650	0.013997
RS	26	0.652542	2.709135	556.898803	0.011230	0.011543
RS	27	0.713286	2.709135	588.304131	0.011864	0.012151
RS	28	0.778934	3.412600	493.790216	0.009958	0.010197
RS	29	0.849881	3.412600	522.571586	0.010538	0.010720
RS	30	0.926554	4.069572	463.872306	0.009354	0.009495
RS	31	1.009416	4.069572	491.181658	0.009905	0.009981
RS	32	1.098967	4.488883	471.260329	0.009503	0.009549
RS	33	1.195746	4.488883	498.445854	0.010052	0.010048
RS	34	1.300337	4.592700	514.532697	0.010376	0.010354
RS	35	1.413371	4.592700	542.569370	0.010941	0.010902
RS	36	1.535528	4.481006	585.023856	0.011797	0.011756
RS	37	1.667546	4.481006	613.902348	0.012380	0.012358
RS	38	1.810220	4.324524	665.519356	0.013421	0.013413
RS	39	1.964411	4.324524	694.025412	0.013996	0.014027
RS	40	2.131048	4.235706	736.482860	0.014852	0.014901
RS	41	2.311136	4.235706	762.743668	0.015381	0.015461
RS	42	2.505760	4.245066	785.535106	0.015841	0.015924
RS	43	2.716094	4.245066	807.834711	0.016291	0.016379
RS	44	2.943406	4.340572	809.747699	0.016329	0.016403
RS	45	3.189066	4.340572	826.910630	0.016675	0.016730
RS	46	3.454555	4.496267	812.393861	0.016383	0.016413
RS	47	3.741475	4.496267	823.707389	0.016611	0.016611
RS	48	4.051554	4.677391	799.849718	0.016130	0.016107
RS	49	4.386663	4.677391	804.746639	0.016228	0.016178
RS	50	4.748821	4.842792	778.609903	0.015701	0.015640
RS	51	5.140212	4.842792	776.312872	0.015655	0.015581
RS	52	5.563196	4.962364	751.308515	0.015151	0.015082
RS	53	6.020323	4.962364	740.754853	0.014938	0.014878
RS	54	6.514348	5.082638	708.680971	0.014291	0.014259
RS	55	7.048251	5.082638	689.840786	0.013911	0.013905
RS	56	7.625249	5.082638	665.845368	0.013427	0.013453
RS	57	8.248823	5.082638	636.834540	0.012842	0.012903
RS	58	8.922730	7.061641	442.710559	0.008928	0.009073
RS	59	9.651034	7.061641	432.467975	0.008721	0.008885
RS	60	10.438127	7.061641	419.015515	0.008450	0.008630
RS	61	11.288752	7.061641	402.400709	0.008115	0.008306
RS	62	12.208039	7.061641	382.759995	0.007719	0.007915
RS	63	13.201529	7.061641	2686.815756	0.054182	0.055846
PA	4+25*2+4+6 0.032907791 0.017762311 13.201529395 3.354835295 0.404747276 0.502133150 0.525861856 0.572040309 0.657075145 0.779431227 0.935963631 1.124467535 1.357772840 1.671014762 2.112459817 2.709135358 3.412600067 4.069572355 4.488882877 4.592699762 4.481005819 4.324524183 4.235705688 4.245066093 4.340572383 4.496266846 4.677391363 4.842791955 4.962364394 5.082637553 7.061640560
//
IT	4767
RD	23
LK	-241245.542525
QD	-211.996801 -> -194.470565
RI	0.0043295893
TR	0.032109	0.017833
MT	13.391336
MM	C_pi: 3.026431, n_recomb: 50997.678099
RS	0	0.000000	3.729340	107.690919	0.002112	0.000160
RS	1	0.008096	3.729340	116.155858	0.002278	0.000969
RS	2	0.016848	3.729340	125.264026	0.002456	0.002047
RS	3	0.026308	3.729340	135.060582	0.002648	0.002912
RS	4	0.036534	0.408500	1313.293411	0.025752	0.027291
RS	5	0.047588	0.408500	1380.355923	0.027067	0.027891
RS	6	0.059537	0.512829	1156.761558	0.022683	0.022759
RS	7	0.072454	0.512829	1218.223431	0.023888	0.023462
RS	8	0.086416	0.535941	1225.811153	0.024037	0.023430
RS	9	0.101509	0.535941	1286.980244	0.025236	0.024659
RS	10	0.117823	0.580596	1245.903698	0.024431	0.023896
RS	11	0.135458	0.580596	1305.097911	0.025591	0.025171
RS	12	0.154522	0.664610	1193.913470	0.023411	0.023071
RS	13	0.175128	0.664610	1249.851530	0.024508	0.024271
RS	14	0.197403	0.786048	1106.478686	0.021697	0.021517
RS	15	0.221481	0.786048	1158.807238	0.022723	0.022619
RS	16	0.247509	0.941631	1013.474152	0.019873	0.019800
RS	17	0.275644	0.941631	1062.275697	0.020830	0.020820
RS	18	0.306057	1.129227	928.818092	0.018213	0.018233
RS	19	0.338932	1.129227	974.361737	0.019106	0.019198
RS	20	0.374469	1.362028	847.826631	0.016625	0.016755
RS	21	0.412883	1.362028	890.286061	0.017457	0.017668
RS	22	0.454407	1.676296	760.157169	0.014906	0.015147
RS	23	0.499293	1.676296	799.458991	0.015676	0.015984
RS	24	0.547813	2.122875	664.619571	0.013032	0.013341
RS	25	0.600261	2.122875	700.537515	0.013737	0.014070
RS	26	0.656955	2.732626	574.301925	0.011261	0.011561
RS	27	0.718240	2.732626	606.824750	0.011899	0.012174
RS	28	0.784486	3.459433	506.934621	0.009940	0.010168
RS	29	0.856096	3.459433	536.656231	0.010523	0.010694
RS	30	0.933503	4.145928	474.193988	0.009298	0.009428
RS	31	1.017178	4.145928	502.321556	0.009850	0.009915
RS	32	1.107627	4.589723	480.424115	0.009421	0.009454
RS	33	1.205398	4.589723	508.393778	0.009969	0.009951
RS	34	1.311086	4.703543	524.226998	0.010279	0.010241
RS	35	1.425330	4.703543	553.108559	0.010846	0.010786
RS	36	1.548824	4.588341	596.849292	0.011703	0.011637
RS	37	1.682316	4.588341	626.701353	0.012289	0.012236
RS	38	1.826615	4.422778	680.644846	0.013347	0.013304
RS	39	1.982598	4.422778	710.256612	0.013927	0.013919
RS	40	2.151209	4.326053	755.220742	0.014809	0.014816
RS	41	2.333471	4.326053	782.655450	0.015347	0.015382
RS	42	2.530490	4.331496	807.329776	0.015831	0.015869
RS	43	2.743459	4.331496	830.784009	0.016291	0.016334
RS	44	2.973671	4.427326	833.599839	0.016346	0.016376
RS	45	3.222522	4.427326	851.829419	0.016703	0.016716
RS	46	3.491519	4.586727	837.333335	0.016419	0.016410
RS	47	3.782296	4.586727	849.584742	0.016659	0.016622
RS	48	4.096614	4.773506	825.227302	0.016182	0.016124
RS	49	4.436380	4.773506	830.905631	0.016293	0.016209
RS	50	4.803654	4.944753	804.156259	0.015768	0.015676
RS	51	5.200663	4.944753	802.448059	0.015735	0.015630
RS	52	5.629815	5.068973	776.950518	0.015235	0.015138
RS	53	6.093712	5.068973	766.735586	0.015035	0.014946
RS	54	6.595167	5.194889	733.814396	0.014389	0.014329
RS	55	7.137220	5.194889	715.039309	0.014021	0.013988
RS	56	7.723159	5.194889	690.902461	0.013548	0.013547
RS	57	8.356537	5.194889	661.529750	0.012972	0.013006
RS	58	9.041195	7.278064	456.720120	0.008956	0.009080
RS	59	9.781284	7.278064	446.972516	0.008765	0.008908
RS	60	10.581291	7.278064	433.909056	0.008508	0.008668
RS	61	11.446069	7.278064	417.558086	0.008188	0.008360
RS	62	12.380861	7.278064	398.038292	0.007805	0.007985
RS	63	13.391336	7.278064	2839.129567	0.055672	0.057272
PA	4+25*2+4+6 0.032108880 0.017833456 13.391335625 3.729340234 0.408499939 0.512829224 0.535940521 0.580596015 0.664609812 0.786048293 0.941631000 1.129226739 1.362027793 1.676295965 2.122875292 2.732625747 3.459433266 4.145928066 4.589723448 4.703542898 4.588341313 4.422777798 4.326052781 4.331495609 4.427325795 4.586726754 4.773505681 4.944753394 5.068972959 5.194888568 7.278064408
//
IT	4607
RD	24
LK	-241211.045658
QD	-201.624609 -> -185.349923
RI	0.0039076200
TR	0.031353	0.017899
MT	13.577078
MM	C_pi: 3.099587, n_recomb: 52383.248084
RS	0	0.000000	4.151257	99.599824	0.001901	0.000145
RS	1	0.008120	4.151257	107.476158	0.002052	0.000873
RS	2	0.016899	4.151257	115.956896	0.002214	0.001843
RS	3	0.026390	4.151257	125.085311	0.002388	0.002629
RS	4	0.036653	0.412130	1342.541418	0.025629	0.027234
RS	5	0.047749	0.412130	1411.601918	0.026948	0.027887
RS	6	0.059745	0.523429	1169.864092	0.022333	0.022502
RS	7	0.072716	0.523429	1232.808058	0.023534	0.023199
RS	8	0.086740	0.545950	1243.695679	0.023742	0.023216
RS	9	0.101903	0.545950	1306.565145	0.024942	0.024436
RS	10	0.118296	0.589068	1270.677797	0.024257	0.023779
RS	11	0.136021	0.589068	1331.729681	0.025423	0.025050
RS	12	0.155185	0.672071	1222.889616	0.023345	0.023041
RS	13	0.175906	0.672071	1280.694104	0.024449	0.024240
RS	14	0.198308	0.792587	1137.446821	0.021714	0.021553
RS	15	0.222530	0.792587	1191.586000	0.022747	0.022658
RS	16	0.248718	0.947191	1044.900543	0.019947	0.019883
RS	17	0.277033	0.947191	1095.435859	0.020912	0.020907
RS	18	0.307647	1.133821	959.726581	0.018321	0.018341
RS	19	0.340746	1.133821	1006.920463	0.019222	0.019311
RS	20	0.376533	1.366003	877.260886	0.016747	0.016870
RS	21	0.415226	1.366003	921.277883	0.017587	0.017788
RS	22	0.457061	1.681078	786.738964	0.015019	0.015249
RS	23	0.502292	1.681078	827.484699	0.015797	0.016091
RS	24	0.551196	2.132382	686.876580	0.013113	0.013408
RS	25	0.604071	2.132382	724.088824	0.013823	0.014143
RS	26	0.661239	2.754610	591.607033	0.011294	0.011581
RS	27	0.723049	2.754610	625.240603	0.011936	0.012200
RS	28	0.789878	3.504243	519.921440	0.009925	0.010142
RS	29	0.862133	3.504243	550.573362	0.010510	0.010671
RS	30	0.940255	4.220213	484.288506	0.009245	0.009365
RS	31	1.024720	4.220213	513.219821	0.009797	0.009852
RS	32	1.116043	4.688990	489.279343	0.009340	0.009363
RS	33	1.214782	4.688990	518.013856	0.009889	0.009859
RS	34	1.321537	4.813468	533.511649	0.010185	0.010131
RS	35	1.436961	4.813468	563.214929	0.010752	0.010673
RS	36	1.561757	4.695176	608.156282	0.011610	0.011520
RS	37	1.696686	4.695176	638.958061	0.012198	0.012118
RS	38	1.842571	4.520616	695.172201	0.013271	0.013196
RS	39	2.000301	4.520616	725.870082	0.013857	0.013812
RS	40	2.170838	4.415843	773.340439	0.014763	0.014730
RS	41	2.355223	4.415843	801.937213	0.015309	0.015303
RS	42	2.554578	4.417099	828.544974	0.015817	0.015813
RS	43	2.770121	4.417099	853.149843	0.016287	0.016289
RS	44	3.003165	4.512936	856.940997	0.016359	0.016349
RS	45	3.255131	4.512936	876.239044	0.016727	0.016702
RS	46	3.527556	4.675721	861.834385	0.016452	0.016406
RS	47	3.822102	4.675721	875.029228	0.016704	0.016631
RS	48	4.140563	4.867858	850.229657	0.016231	0.016140
RS	49	4.484882	4.867858	856.697586	0.016354	0.016239
RS	50	4.857158	5.044721	829.376673	0.015833	0.015710
RS	51	5.259663	5.044721	828.268220	0.015812	0.015678
RS	52	5.694849	5.173444	802.304788	0.015316	0.015191
RS	53	6.165371	5.173444	792.443120	0.015128	0.015012
RS	54	6.674097	5.304937	758.688654	0.014483	0.014397
RS	55	7.224131	5.304937	739.997728	0.014127	0.014067
RS	56	7.818825	5.304937	715.741223	0.013664	0.013637
RS	57	8.461806	5.304937	686.030718	0.013096	0.013106
RS	58	9.156995	7.492413	470.479849	0.008981	0.009085
RS	59	9.908632	7.492413	461.240848	0.008805	0.008929
RS	60	10.721298	7.492413	448.584797	0.008564	0.008704
RS	61	11.599950	7.492413	432.520799	0.008257	0.008411
RS	62	12.549946	7.492413	413.149504	0.007887	0.008050
RS	63	13.577078	7.492413	2992.520829	0.057127	0.058663
PA	4+25*2+4+6 0.031353390 0.017898764 13.577078250 4.151256844 0.412130008 0.523429371 0.545950152 0.589067618 0.672070602 0.792586601 0.947191474 1.133820722 1.366002522 1.681078298 2.132382492 2.754610258 3.504242629 4.220213284 4.688989541 4.813468190 4.695176061 4.520615965 4.415843328 4.417098926 4.512935667 4.675720738 4.867858097 5.044721186 5.173443760 5.304936919 7.492412944
//
IT	5539
RD	25
LK	-241179.009055
QD	-191.945358 -> -176.821984
RI	0.0035274365
TR	0.030638	0.017959
MT	13.758870
MM	C_pi: 3.171843, n_recomb: 53745.098159
RS	0	0.000000	4.627682	91.867307	0.001709	0.000130
RS	1	0.008142	4.627682	99.173234	0.001845	0.000785
RS	2	0.016948	4.627682	107.044881	0.001992	0.001657
RS	3	0.026470	4.627682	115.523467	0.002149	0.002370
RS	4	0.036767	0.415647	1371.066936	0.025511	0.027172
RS	5	0.047903	0.415647	1442.089907	0.026832	0.027879
RS	6	0.059946	0.533913	1182.218976	0.021997	0.022251
RS	7	0.072970	0.533913	1246.589732	0.023194	0.022943
RS	8	0.087053	0.555879	1260.638079	0.023456	0.023005
RS	9	0.102284	0.555879	1325.154438	0.024656	0.024216
RS	10	0.118754	0.597456	1294.479969	0.024086	0.023663
RS	11	0.136566	0.597456	1357.348537	0.025255	0.024930
RS	12	0.155828	0.679455	1250.979875	0.023276	0.023007
RS	13	0.176658	0.679455	1310.620233	0.024386	0.024205
RS	14	0.199185	0.799049	1167.693860	0.021727	0.021585
RS	15	0.223545	0.799049	1223.620644	0.022767	0.022692
RS	16	0.249889	0.952653	1075.799521	0.020017	0.019961
RS	17	0.278379	0.952653	1128.050955	0.020989	0.020989
RS	18	0.309187	1.138261	990.284680	0.018426	0.018446
RS	19	0.342505	1.138261	1039.115014	0.019334	0.019420
RS	20	0.378535	1.369723	906.483618	0.016866	0.016983
RS	21	0.417499	1.369723	952.047205	0.017714	0.017906
RS	22	0.459635	1.685400	813.204014	0.015131	0.015350
RS	23	0.505202	1.685400	855.385023	0.015916	0.016198
RS	24	0.554480	2.141029	709.053025	0.013193	0.013476
RS	25	0.607770	2.141029	747.552561	0.013909	0.014217
RS	26	0.665399	2.775159	608.806824	0.011328	0.011604
RS	27	0.727720	2.775159	643.543669	0.011974	0.012227
RS	28	0.795115	3.547096	532.748100	0.009912	0.010120
RS	29	0.867999	3.547096	564.320000	0.010500	0.010652
RS	30	0.946816	4.292445	494.160199	0.009195	0.009305
RS	31	1.032051	4.292445	523.880729	0.009748	0.009793
RS	32	1.124226	4.786653	497.835301	0.009263	0.009276
RS	33	1.223907	4.786653	527.315450	0.009811	0.009770
RS	34	1.331704	4.922431	542.399020	0.010092	0.010025
RS	35	1.448277	4.922431	572.900781	0.010660	0.010565
RS	36	1.574343	4.801460	618.958609	0.011517	0.011407
RS	37	1.710673	4.801460	650.685736	0.012107	0.012002
RS	38	1.858104	4.618002	709.111280	0.013194	0.013090
RS	39	2.017539	4.618002	740.874505	0.013785	0.013708
RS	40	2.189956	4.505047	790.846187	0.014715	0.014646
RS	41	2.376412	4.505047	820.591490	0.015268	0.015224
RS	42	2.578049	4.501861	849.177313	0.015800	0.015757
RS	43	2.796104	4.501861	874.926884	0.016279	0.016242
RS	44	3.031915	4.597401	879.761833	0.016369	0.016321
RS	45	3.286925	4.597401	900.128207	0.016748	0.016685
RS	46	3.562699	4.763255	885.884390	0.016483	0.016402
RS	47	3.860928	4.763255	900.026319	0.016746	0.016640
RS	48	4.183439	4.960463	874.841397	0.016278	0.016155
RS	49	4.532211	4.960463	882.105318	0.016413	0.016267
RS	50	4.909380	5.142712	854.253906	0.015895	0.015743
RS	51	5.317260	5.142712	853.754388	0.015885	0.015724
RS	52	5.758350	5.275798	827.351586	0.015394	0.015242
RS	53	6.235356	5.275798	817.856120	0.015217	0.015075
RS	54	6.751201	5.412795	783.283257	0.014574	0.014462
RS	55	7.309047	5.412795	764.693964	0.014228	0.014143
RS	56	7.912316	5.412795	740.338114	0.013775	0.013723
RS	57	8.564704	5.412795	710.312622	0.013216	0.013201
RS	58	9.270212	7.704603	483.981047	0.009005	0.009089
RS	59	10.033165	7.704603	475.262430	0.008843	0.008947
RS	60	10.858239	7.704603	463.030242	0.008615	0.008738
RS	61	11.750494	7.704603	447.274339	0.008322	0.008459
RS	62	12.715399	7.704603	428.077123	0.007965	0.008112
RS	63	13.758870	7.704603	3146.713789	0.058549	0.060020
PA	4+25*2+4+6 0.030638272 0.017958704 13.758869726 4.627682469 0.415646713 0.533913174 0.555878592 0.597456097 0.679455472 0.799048907 0.952652899 1.138260792 1.369723095 1.685399726 2.141029353 2.775158660 3.547095892 4.292444737 4.786652974 4.922431289 4.801460247 4.618001557 4.505046584 4.501861271 4.597401285 4.763255391 4.960463139 5.142712363 5.275797502 5.412795203 7.704602653
//
CC
CC	Brief Description of the file format:
CC	  CC  comments
CC	  MM  useful-messages
CC	  RD  round-of-iterations
CC	  LL  \log[P(sequence)]
CC	  QD  Q-before-opt Q-after-opt
CC	  TR  \theta_0 \rho_0
CC	  RS  k t_k \lambda_k \pi_k \sum_{l\not=k}A_{kl} A_{kk}
CC	  DC  begin end best-k t_k+\Delta_k max-prob
CC
MM	Version: 0.6.5-r67
MM	pattern:4+25*2+4+6, n:63, n_free_lambdas:28
MM	n_iterations:25, skip:1, max_t:5, theta/rho:5
MM	is_decoding:0
MM	n_seqs:12, sum_L:1034133, sum_n:61435
RD	0
LK	0.000000
QD	0.000000 -> 0.000000
RI	inf
TR	0.061245	0.012249
MT	5.000000
MM	C_pi: 1.000000, n_recomb: 12589.991772
RS	0	0.000000	1.000000	80.326890	0.006380	0.000000
RS	1	0.006440	1.000000	84.936854	0.006746	0.000000
RS	2	0.013294	1.000000	89.773184	0.007131	0.000000
RS	3	0.020590	1.000000	94.841941	0.007533	0.000000
RS	4	0.028356	1.000000	100.148608	0.007955	0.000000
RS	5	0.036622	1.000000	105.697960	0.008395	0.000000
RS	6	0.045421	1.000000	111.493910	0.008856	0.000000
RS	7	0.054785	1.000000	117.539347	0.009336	0.000000
RS	8	0.064753	1.000000	123.835947	0.009836	0.000000
RS	9	0.075363	1.000000	130.383976	0.010356	0.000000
RS	10	0.086656	1.000000	137.182062	0.010896	0.000000
RS	11	0.098677	1.000000	144.226960	0.011456	0.000000
RS	12	0.111471	1.000000	151.513290	0.012034	0.000000
RS	13	0.125090	1.000000	159.033260	0.012632	0.000000
RS	14	0.139585	1.000000	166.776366	0.013247	0.000000
RS	15	0.155014	1.000000	174.729090	0.013878	0.000000
RS	16	0.171437	1.000000	182.874566	0.014525	0.000000
RS	17	0.188917	1.000000	191.192252	0.015186	0.000000
RS	18	0.207523	1.000000	199.657588	0.015858	0.000000
RS	19	0.227327	1.000000	208.241661	0.016540	0.000000
RS	20	0.248406	1.000000	216.910870	0.017229	0.000000
RS	21	0.270843	1.000000	225.626620	0.017921	0.000000
RS	22	0.294725	1.000000	234.345032	0.018614	0.000000
RS	23	0.320144	1.000000	243.016698	0.019302	0.000000
RS	24	0.347201	1.000000	251.586499	0.019983	0.000000
RS	25	0.376000	1.000000	259.993476	0.020651	0.000000
RS	26	0.406654	1.000000	268.170813	0.021300	0.000000
RS	27	0.439282	1.000000	276.045914	0.021926	0.000000
RS	28	0.474011	1.000000	283.540626	0.022521	0.000000
RS	29	0.510976	1.000000	290.571603	0.023080	0.000000
RS	30	0.550322	1.000000	297.050870	0.023594	0.000000
RS	31	0.592202	1.000000	302.886573	0.024058	0.000000
RS	32	0.636779	1.000000	307.983964	0.024463	0.000000
RS	33	0.684227	1.000000	312.246631	0.024801	0.000000
RS	34	0.734730	1.000000	315.577988	0.025066	0.000000
RS	35	0.788485	1.000000	317.883029	0.025249	0.000000
RS	36	0.845702	1.000000	319.070360	0.025343	0.000000
RS	37	0.906604	1.000000	319.054477	0.025342	0.000000
RS	38	0.971428	1.000000	317.758290	0.025239	0.000000
RS	39	1.040426	1.000000	315.115821	0.025029	0.000000
RS	40	1.113868	1.000000	311.075053	0.024708	0.000000
RS	41	1.192040	1.000000	305.600810	0.024273	0.000000
RS	42	1.275245	1.000000	298.677609	0.023723	0.000000
RS	43	1.363809	1.000000	290.312319	0.023059	0.000000
RS	44	1.458076	1.000000	280.536529	0.022283	0.000000
RS	45	1.558414	1.000000	269.408429	0.021399	0.000000
RS	46	1.665214	1.000000	257.014070	0.020414	0.000000
RS	47	1.778891	1.000000	243.467816	0.019338	0.000000
RS	48	1.899889	1.000000	228.911837	0.018182	0.000000
RS	49	2.028679	1.000000	213.514519	0.016959	0.000000
RS	50	2.165763	1.000000	197.467678	0.015684	0.000000
RS	51	2.311675	1.000000	180.982560	0.014375	0.000000
RS	52	2.466983	1.000000	164.284633	0.013049	0.000000
RS	53	2.632293	1.000000	147.607307	0.011724	0.000000
RS	54	2.808249	1.000000	131.184767	0.010420	0.000000
RS	55	2.995536	1.000000	115.244223	0.009154	0.000000
RS	56	3.194884	1.000000	99.997966	0.007943	0.000000
RS	57	3.407070	1.000000	85.635664	0.006802	0.000000
RS	58	3.632920	1.000000	72.317403	0.005744	0.000000
RS	59	3.873315	1.000000	60.167953	0.004779	0.000000
RS	60	4.129191	1.000000	49.272717	0.003914	0.000000
RS	61	4.401545	1.000000	39.675702	0.003151	0.000000
RS	62	4.691438	1.000000	31.379730	0.002492	0.000000
RS	63	5.000000	1.000000	87.412613	0.006943	0.000000
PA	4+25*2+4+6 0.061245020 0.012249004 5.000000000 1.000000000 1.000000000 1.000000000 1.000000000 1.000000000 1.000000000 1.000000000 1.000000000 1.000000000 1.000000000 1.000000000 1.000000000 1.000000000 1.000000000 1.000000000 1.000000000 1.000000000 1.000000000 1.000000000 1.000000000 1.000000000 1.000000000 1.000000000 1.000000000 1.000000000 1.000000000 1.000000000 1.000000000
//
IT	4859
RD	1
LK	-186869.636603
QD	-3926.778209 -> -1651.540302
RI	0.0972995697
TR	0.043889	0.008486
MT	8.380737
MM	C_pi: 1.268625, n_recomb: 11073.720226
RS	0	0.000000	0.272275	291.490756	0.026323	0.001205
RS	1	0.007303	0.272275	304.212781	0.027472	0.008110
RS	2	0.015138	0.272275	316.847135	0.028613	0.019959
RS	3	0.023546	0.272275	329.289213	0.029736	0.032438
RS	4	0.032568	0.250381	370.704520	0.033476	0.040612
RS	5	0.042249	0.250381	382.169071	0.034511	0.041976
RS	6	0.052637	0.305128	323.634841	0.029225	0.039143
RS	7	0.063784	0.305128	334.384464	0.030196	0.035827
RS	8	0.075744	0.374938	281.482008	0.025419	0.033272
RS	9	0.088578	0.374938	291.527885	0.026326	0.031253
RS	10	0.102349	0.457687	247.579803	0.022357	0.029397
RS	11	0.117125	0.457687	256.934834	0.023202	0.027567
RS	12	0.132981	0.558508	218.705894	0.019750	0.025756
RS	13	0.149995	0.558508	227.401217	0.020535	0.023984
RS	14	0.168251	0.677328	195.112754	0.017619	0.022293
RS	15	0.187840	0.677328	203.196605	0.018349	0.020724
RS	16	0.208859	0.810026	177.042765	0.015988	0.019294
RS	17	0.231414	0.810026	184.586195	0.016669	0.017999
RS	18	0.255616	0.951687	163.849274	0.014796	0.016830
RS	19	0.281585	0.951687	170.931729	0.015436	0.015781
RS	20	0.309450	1.097441	154.640217	0.013965	0.014851
RS	21	0.339351	1.097441	161.334386	0.014569	0.014037
RS	22	0.371434	1.243316	148.537197	0.013413	0.013327
RS	23	0.405861	1.243316	154.898974	0.013988	0.012706
RS	24	0.442802	1.386775	144.758713	0.013072	0.012159
RS	25	0.482440	1.386775	150.822377	0.013620	0.011673
RS	26	0.524973	1.525425	142.762590	0.012892	0.011245
RS	27	0.570612	1.525425	148.540821	0.013414	0.010874
RS	28	0.619584	1.656434	142.201930	0.012841	0.010562
RS	29	0.672132	1.656434	147.685522	0.013337	0.010308
RS	30	0.728518	1.777618	142.760605	0.012892	0.010112
RS	31	0.789021	1.777618	147.916082	0.013357	0.009971
RS	32	0.853942	1.888039	144.090259	0.013012	0.009878
RS	33	0.923604	1.888039	148.857884	0.013442	0.009829
RS	34	0.998353	1.987576	145.831860	0.013169	0.009816
RS	35	1.078561	1.987576	150.125223	0.013557	0.009836
RS	36	1.164626	2.076141	147.650183	0.013333	0.009884
RS	37	1.256976	2.076141	151.356606	0.013668	0.009959
RS	38	1.356070	2.153294	149.234392	0.013476	0.010060
RS	39	1.462400	2.153294	152.215455	0.013746	0.010185
RS	40	1.576495	2.218533	150.258168	0.013569	0.010334
RS	41	1.698922	2.218533	152.351746	0.013758	0.010504
RS	42	1.830289	2.271721	150.345808	0.013577	0.010693
RS	43	1.971250	2.271721	151.372432	0.013670	0.010897
RS	44	2.122504	2.313277	149.068579	0.013461	0.011109
RS	45	2.284803	2.313277	148.844833	0.013441	0.011323
RS	46	2.458955	2.344347	145.960198	0.013181	0.011531
RS	47	2.645824	2.344347	144.322055	0.013033	0.011721
RS	48	2.846339	2.367183	140.545901	0.012692	0.011880
RS	49	3.061497	2.367183	137.385503	0.012406	0.011993
RS	50	3.292367	2.385380	132.419812	0.011958	0.012044
RS	51	3.540097	2.385380	127.734561	0.011535	0.012020
RS	52	3.805917	2.403695	121.383578	0.010961	0.011908
RS	53	4.091148	2.403695	115.325821	0.010414	0.011701
RS	54	4.397209	2.445093	106.883716	0.009652	0.011398
RS	55	4.725620	2.445093	99.936262	0.009025	0.011003
RS	56	5.078014	2.445093	92.506163	0.008354	0.010524
RS	57	5.456141	2.445093	84.710254	0.007650	0.009974
RS	58	5.861881	2.752773	68.770866	0.006210	0.009367
RS	59	6.297251	2.752773	62.762016	0.005668	0.008719
RS	60	6.764414	2.752773	56.605400	0.005112	0.008046
RS	61	7.265691	2.752773	50.409600	0.004552	0.007366
RS	62	7.803575	2.752773	44.285508	0.003999	0.006695
RS	63	8.380737	2.752773	192.226421	0.017359	0.032559
PA	4+25*2+4+6 0.043889028 0.008486245 8.380737305 0.272274971 0.250380516 0.305128098 0.374938011 0.457687378 0.558507919 0.677328110 0.810026169 0.951686859 1.097440720 1.243315697 1.386775017 1.525424957 1.656434059 1.777618408 1.888038635 1.987575531 2.076141357 2.153293610 2.218532562 2.271720886 2.313277245 2.344347000 2.367182732 2.385379791 2.403695107 2.445093155 2.752773225
//
IT	5087
RD	2
LK	-183384.696712
QD	-1810.518928 -> -1152.424541
RI	0.0880269968
TR	0.037343	0.007979
MT	10.274783
MM	C_pi: 1.601840, n_recomb: 13133.228799
RS	0	0.000000	0.309968	317.986488	0.024212	0.000785
RS	1	0.007646	0.309968	333.657461	0.025406	0.005554
RS	2	0.015878	0.309968	349.416839	0.026606	0.014181
RS	3	0.024738	0.309968	365.151196	0.027804	0.024710
RS	4	0.034276	0.212190	551.971842	0.042029	0.036912
RS	5	0.044543	0.212190	565.098231	0.043028	0.043658
RS	6	0.055596	0.250557	490.154331	0.037322	0.038969
RS	7	0.067493	0.250557	502.284420	0.038245	0.040798
RS	8	0.080301	0.308922	418.050218	0.031831	0.034454
RS	9	0.094087	0.308922	429.670836	0.032716	0.035818
RS	10	0.108928	0.382914	356.785232	0.027167	0.030540
RS	11	0.124904	0.382914	367.814068	0.028006	0.031710
RS	12	0.142101	0.481583	301.981371	0.022994	0.026835
RS	13	0.160613	0.481583	312.381114	0.023786	0.027524
RS	14	0.180540	0.610399	255.359825	0.019444	0.023125
RS	15	0.201992	0.610399	265.062523	0.020183	0.023445
RS	16	0.225083	0.769354	218.594486	0.016644	0.019809
RS	17	0.249941	0.769354	227.571728	0.017328	0.019973
RS	18	0.276699	0.956112	190.846391	0.014532	0.017112
RS	19	0.305503	0.956112	199.137981	0.015163	0.017201
RS	20	0.336509	1.167077	170.357889	0.012972	0.014978
RS	21	0.369887	1.167077	178.044634	0.013557	0.015036
RS	22	0.405816	1.397715	155.445042	0.011836	0.013327
RS	23	0.444493	1.397715	162.618936	0.012382	0.013389
RS	24	0.486127	1.644065	144.662130	0.011015	0.012060
RS	25	0.530945	1.644065	151.406808	0.011529	0.012112
RS	26	0.579190	1.900971	137.046689	0.010435	0.011052
RS	27	0.631124	1.900971	143.431692	0.010921	0.011096
RS	28	0.687029	2.159405	132.113515	0.010059	0.010272
RS	29	0.747209	2.159405	138.194612	0.010523	0.010351
RS	30	0.811990	2.409115	129.503755	0.009861	0.009752
RS	31	0.881725	2.409115	135.318630	0.010304	0.009895
RS	32	0.956792	2.642710	128.793305	0.009807	0.009486
RS	33	1.037598	2.642710	134.354769	0.010230	0.009686
RS	34	1.124584	2.855921	129.552114	0.009864	0.009416
RS	35	1.218221	2.855921	134.843868	0.010267	0.009650
RS	36	1.319018	3.044913	131.456174	0.010009	0.009478
RS	37	1.427523	3.044913	136.430253	0.010388	0.009734
RS	38	1.544324	3.204666	134.296042	0.010226	0.009648
RS	39	1.670056	3.204666	138.867706	0.010574	0.009931
RS	40	1.805402	3.330841	137.849246	0.010496	0.009932
RS	41	1.951098	3.330841	141.888295	0.010804	0.010243
RS	42	2.107934	3.422166	141.757280	0.010794	0.010322
RS	43	2.276762	3.422166	145.080246	0.011047	0.010650
RS	44	2.458499	3.481053	145.476432	0.011077	0.010782
RS	45	2.654134	3.481053	147.845802	0.011257	0.011100
RS	46	2.864727	3.513428	148.259954	0.011289	0.011248
RS	47	3.091423	3.513428	149.397995	0.011376	0.011512
RS	48	3.335453	3.528963	149.151598	0.011357	0.011614
RS	49	3.598143	3.528963	148.780085	0.011329	0.011763
RS	50	3.880919	3.540155	147.101099	0.011201	0.011742
RS	51	4.185317	3.540155	145.012189	0.011042	0.011721
RS	52	4.512992	3.560362	141.228148	0.010753	0.011514
RS	53	4.865721	3.560362	137.372456	0.010460	0.011300
RS	54	5.245422	3.640390	129.836640	0.009886	0.010813
RS	55	5.654156	3.640390	124.602085	0.009488	0.010441
RS	56	6.094145	3.640390	118.533612	0.009025	0.009988
RS	57	6.567776	3.640390	111.700388	0.008505	0.009465
RS	58	7.077623	4.461981	86.171623	0.006561	0.007967
RS	59	7.626456	4.461981	81.828118	0.006231	0.007555
RS	60	8.217255	4.461981	76.962223	0.005860	0.007100
RS	61	8.853229	4.461981	71.642583	0.005455	0.006610
RS	62	9.537832	4.461981	65.953982	0.005022	0.006098
RS	63	10.274783	4.461981	374.081576	0.028484	0.035055
PA	4+25*2+4+6 0.037343254 0.007978892 10.274782529 0.309967715 0.212190166 0.250556612 0.308921523 0.382914494 0.481583224 0.610398926 0.769354369 0.956112313 1.167077366 1.397715184 1.644064966 1.900970891 2.159404965 2.409115442 2.642709596 2.855921019 3.044912847 3.204665948 3.330841303 3.422166085 3.481052877 3.513428467 3.528963055 3.540155475 3.560361739 3.640390054 4.461980554
//
IT	4736
RD	3
LK	-182285.716514
QD	-1300.836341 -> -994.168349
RI	0.0642160262
TR	0.033512	0.008144
MT	11.381459
MM	C_pi: 1.946567, n_recomb: 16265.894238
RS	0	0.000000	0.450679	277.600150	0.017066	0.000533
RS	1	0.007820	0.450679	293.970137	0.018073	0.003754
RS	2	0.016251	0.450679	310.867774	0.019112	0.009513
RS	3	0.025342	0.450679	328.238407	0.020180	0.016833
RS	4	0.035143	0.226383	680.926571	0.041862	0.034486
RS	5	0.045711	0.226383	699.452750	0.043001	0.041607
RS	6	0.057105	0.252706	643.009805	0.039531	0.039148
RS	7	0.069390	0.252706	659.184283	0.040526	0.041752
RS	8	0.082636	0.303773	562.593011	0.034587	0.035686
RS	9	0.096918	0.303773	577.708846	0.035517	0.037624
RS	10	0.112316	0.369590	488.082689	0.030007	0.032085
RS	11	0.128919	0.369590	502.291824	0.030880	0.033916
RS	12	0.146820	0.460875	415.147073	0.025523	0.028431
RS	13	0.166121	0.460875	428.590214	0.026349	0.029833
RS	14	0.186931	0.586294	348.434584	0.021421	0.024567
RS	15	0.209368	0.586294	361.072953	0.022198	0.025521
RS	16	0.233560	0.748901	293.424919	0.018039	0.020958
RS	17	0.259644	0.748901	305.161171	0.018761	0.021643
RS	18	0.287767	0.949239	250.743834	0.015415	0.017949
RS	19	0.318089	0.949239	261.560259	0.016080	0.018469
RS	20	0.350783	1.186824	218.466694	0.013431	0.015544
RS	21	0.386033	1.186824	228.426998	0.014043	0.015952
RS	22	0.424040	1.459527	194.372493	0.011950	0.013663
RS	23	0.465018	1.459527	203.582451	0.012516	0.014014
RS	24	0.509201	1.765258	176.395280	0.010844	0.012214
RS	25	0.556839	1.765258	184.967941	0.011372	0.012510
RS	26	0.608203	2.099930	163.096465	0.010027	0.011065
RS	27	0.663582	2.099930	171.137552	0.010521	0.011304
RS	28	0.723293	2.451496	153.832342	0.009457	0.010166
RS	29	0.787672	2.451496	161.441379	0.009925	0.010398
RS	30	0.857086	2.802460	148.177710	0.009110	0.009555
RS	31	0.931928	2.802460	155.442104	0.009556	0.009823
RS	32	1.012622	3.138228	145.544492	0.008948	0.009230
RS	33	1.099627	3.138228	152.526164	0.009377	0.009533
RS	34	1.193435	3.449463	145.307677	0.008933	0.009122
RS	35	1.294578	3.449463	152.034522	0.009347	0.009438
RS	36	1.403631	3.727098	147.063522	0.009041	0.009159
RS	37	1.521211	3.727098	153.526855	0.009439	0.009477
RS	38	1.647986	3.958889	150.670647	0.009263	0.009317
RS	39	1.784674	3.958889	156.818989	0.009641	0.009643
RS	40	1.932051	4.133988	156.005922	0.009591	0.009606
RS	41	2.090953	4.133988	161.728724	0.009943	0.009949
RS	42	2.262280	4.249144	162.715409	0.010003	0.010026
RS	43	2.447005	4.249144	167.822461	0.010317	0.010374
RS	44	2.646174	4.309925	170.117700	0.010459	0.010537
RS	45	2.860919	4.309925	174.325128	0.010717	0.010863
RS	46	3.092455	4.329365	177.151525	0.010891	0.011062
RS	47	3.342098	4.329365	180.087521	0.011071	0.011325
RS	48	3.611262	4.326875	182.333094	0.011210	0.011483
RS	49	3.901473	4.326875	183.583538	0.011286	0.011624
RS	50	4.214379	4.325108	183.928086	0.011308	0.011647
RS	51	4.551753	4.325108	183.134980	0.011259	0.011618
RS	52	4.915509	4.345667	180.394670	0.011090	0.011431
RS	53	5.307710	4.345667	177.387353	0.010905	0.011218
RS	54	5.730580	4.468074	168.672431	0.010370	0.010687
RS	55	6.186518	4.468074	163.885164	0.010075	0.010333
RS	56	6.678108	4.468074	157.943296	0.009710	0.009904
RS	57	7.208140	4.468074	150.887255	0.009276	0.009408
RS	58	7.779619	5.893357	110.040441	0.006765	0.007323
RS	59	8.395787	5.893357	106.707297	0.006560	0.007023
RS	60	9.060137	5.893357	102.620449	0.006309	0.006680
RS	61	9.776438	5.893357	97.811510	0.006013	0.006301
RS	62	10.548752	5.893357	92.333335	0.005676	0.005891
RS	63	11.381459	5.893357	623.383414	0.038325	0.038252
PA	4+25*2+4+6 0.033511716 0.008144439 11.381458572 0.450679016 0.226383314 0.252705962 0.303773499 0.369589962 0.460875498 0.586294427 0.748901372 0.949239016 1.186824419 1.459527440 1.765257560 2.099930195 2.451495575 2.802459754 3.138227726 3.449462863 3.727098121 3.958889086 4.133987591 4.249144300 4.309924946 4.329365180 4.326874950 4.325108219 4.345666795 4.468073513 5.893357349
//
IT	4428
RD	4
LK	-181730.105519
QD	-1098.008384 -> -892.978130
RI	0.0441767160
TR	0.030729	0.008499
MT	12.112695
MM	C_pi: 2.234499, n_recomb: 19454.348520
RS	0	0.000000	0.669761	226.703630	0.011653	0.000377
RS	1	0.007925	0.669761	241.688118	0.012423	0.002623
RS	2	0.016479	0.669761	257.412693	0.013232	0.006549
RS	3	0.025711	0.669761	273.872857	0.014078	0.011568
RS	4	0.035674	0.249739	770.150021	0.039588	0.032381
RS	5	0.046427	0.249739	794.850438	0.040857	0.039137
RS	6	0.058032	0.264960	771.585267	0.039661	0.038974
RS	7	0.070556	0.264960	792.858688	0.040755	0.041508
RS	8	0.084074	0.311255	693.658628	0.035656	0.036294
RS	9	0.098663	0.311255	713.086148	0.036654	0.038159
RS	10	0.114407	0.370812	615.623316	0.031645	0.033094
RS	11	0.131400	0.370812	633.559290	0.032566	0.034978
RS	12	0.149740	0.455133	531.825132	0.027337	0.029628
RS	13	0.169533	0.455133	548.657276	0.028202	0.031206
RS	14	0.190895	0.574728	448.982005	0.023079	0.025743
RS	15	0.213950	0.574728	464.825687	0.023893	0.026917
RS	16	0.238832	0.734372	377.274272	0.019393	0.021968
RS	17	0.265686	0.734372	392.036301	0.020152	0.022858
RS	18	0.294668	0.936404	319.983057	0.016448	0.018736
RS	19	0.325947	0.936404	333.604810	0.017148	0.019442
RS	20	0.359706	1.182838	275.699389	0.014172	0.016116
RS	21	0.396140	1.182838	288.220654	0.014815	0.016689
RS	22	0.435461	1.474246	241.994248	0.012439	0.014046
RS	23	0.477899	1.474246	253.522007	0.013032	0.014536
RS	24	0.523700	1.811297	216.337311	0.011120	0.012434
RS	25	0.573131	1.811297	227.002388	0.011668	0.012855
RS	26	0.626480	2.192777	196.857056	0.010119	0.011155
RS	27	0.684057	2.192777	206.791043	0.010630	0.011501
RS	28	0.746198	2.606595	182.789943	0.009396	0.010151
RS	29	0.813263	2.606595	192.127560	0.009876	0.010466
RS	30	0.885643	3.030633	173.685401	0.008928	0.009453
RS	31	0.963760	3.030633	182.557896	0.009384	0.009781
RS	32	1.048068	3.444432	168.780793	0.008676	0.009057
RS	33	1.139058	3.444432	177.294633	0.009113	0.009407
RS	34	1.237260	3.834077	167.212759	0.008595	0.008896
RS	35	1.343244	3.834077	175.435306	0.009018	0.009249
RS	36	1.457628	4.185272	168.466118	0.008660	0.008897
RS	37	1.581077	4.185272	176.423602	0.009069	0.009242
RS	38	1.714311	4.477774	172.468783	0.008865	0.009035
RS	39	1.858104	4.477774	180.140848	0.009260	0.009380
RS	40	2.013293	4.692913	179.215915	0.009212	0.009325
RS	41	2.180782	4.692913	186.512763	0.009587	0.009679
RS	42	2.361544	4.824543	188.373571	0.009683	0.009769
RS	43	2.556634	4.824543	195.101906	0.010029	0.010125
RS	44	2.767185	4.881416	199.119771	0.010235	0.010328
RS	45	2.994423	4.881416	204.954182	0.010535	0.010660
RS	46	3.239671	4.884074	210.057420	0.010797	0.010919
RS	47	3.504356	4.884074	214.536997	0.011028	0.011188
RS	48	3.790018	4.861755	219.126227	0.011264	0.011413
RS	49	4.098321	4.861755	221.707104	0.011396	0.011566
RS	50	4.431058	4.846699	223.841496	0.011506	0.011647
RS	51	4.790166	4.846699	224.027880	0.011516	0.011636
RS	52	5.177735	4.867802	221.952668	0.011409	0.011483
RS	53	5.596021	4.867802	219.478507	0.011282	0.011294
RS	54	6.047458	5.031973	208.835843	0.010735	0.010729
RS	55	6.534674	5.031973	204.243801	0.010499	0.010406
RS	56	7.060504	5.031973	198.199412	0.010188	0.010008
RS	57	7.628008	5.031973	190.720249	0.009803	0.009540
RS	58	8.240490	7.086952	131.565323	0.006763	0.006943
RS	59	8.901514	7.086952	129.240471	0.006643	0.006723
RS	60	9.614927	7.086952	126.012893	0.006477	0.006460
RS	61	10.384882	7.086952	121.880350	0.006265	0.006159
RS	62	11.215859	7.086952	116.863032	0.006007	0.005824
RS	63	12.112695	7.086952	892.735365	0.045889	0.041690
PA	4+25*2+4+6 0.030729335 0.008498935 12.112695490 0.669760836 0.249738938 0.264959927 0.311255316 0.370812323 0.455133322 0.574728182 0.734371524 0.936404171 1.182837782 1.474246233 1.811296972 2.192777031 2.606594912 3.030633199 3.444431907 3.834077236 4.185272256 4.477773669 4.692912667 4.824542504 4.881416153 4.884073661 4.861755123 4.846698675 4.867801639 5.031972978 7.086952165
//
IT	5567
RD	5
LK	-181341.656140
QD	-968.018488 -> -805.175972
RI	0.0305969819
TR	0.028461	0.008898
MT	12.670861
MM	C_pi: 2.474912, n_recomb: 22524.642498
RS	0	0.000000	0.980237	181.137994	0.008042	0.000271
RS	1	0.008002	0.980237	193.986152	0.008612	0.001872
RS	2	0.016644	0.980237	207.605175	0.009217	0.004610
RS	3	0.025978	0.980237	222.018103	0.009857	0.008096
RS	4	0.036059	0.274606	834.921783	0.037067	0.030506
RS	5	0.046947	0.274606	865.359655	0.038418	0.036858
RS	6	0.058706	0.278947	880.359447	0.039084	0.038552
RS	7	0.071405	0.278947	906.902194	0.040263	0.040917
RS	8	0.085121	0.322222	808.577605	0.035897	0.036451
RS	9	0.099935	0.322222	832.578441	0.036963	0.038144
RS	10	0.115934	0.377238	732.309136	0.032511	0.033641
RS	11	0.133213	0.377238	754.186878	0.033483	0.035436
RS	12	0.151875	0.455943	643.135724	0.028553	0.030430
RS	13	0.172030	0.455943	663.459919	0.029455	0.032019
RS	14	0.193798	0.570141	548.134298	0.024335	0.026617
RS	15	0.217308	0.570141	567.213508	0.025182	0.027863
RS	16	0.242699	0.725603	461.982308	0.020510	0.022775
RS	17	0.270122	0.725603	479.784859	0.021300	0.023752
RS	18	0.299740	0.925662	391.208996	0.017368	0.019405
RS	19	0.331727	0.925662	407.662335	0.018099	0.020201
RS	20	0.366274	1.174041	335.396868	0.014890	0.016635
RS	21	0.403586	1.174041	350.521459	0.015562	0.017294
RS	22	0.443883	1.473594	292.186927	0.012972	0.014420
RS	23	0.487405	1.473594	306.085549	0.013589	0.014987
RS	24	0.534409	1.827680	258.752255	0.011488	0.012676
RS	25	0.585175	1.827680	271.565491	0.012056	0.013167
RS	26	0.640003	2.238419	232.869746	0.010338	0.011284
RS	27	0.699219	2.238419	244.746922	0.010866	0.011695
RS	28	0.763173	2.695310	213.716683	0.009488	0.010188
RS	29	0.832245	2.695310	224.820499	0.009981	0.010552
RS	30	0.906844	3.173881	200.868011	0.008918	0.009409
RS	31	0.987412	3.173881	211.368543	0.009384	0.009771
RS	32	1.074427	3.649277	193.411923	0.008587	0.008942
RS	33	1.168406	3.649277	203.457358	0.009033	0.009314
RS	34	1.269904	4.103624	190.241892	0.008446	0.008722
RS	35	1.379525	4.103624	199.937235	0.008876	0.009093
RS	36	1.497918	4.517651	190.724031	0.008467	0.008680
RS	37	1.625784	4.517651	200.129411	0.008885	0.009039
RS	38	1.763882	4.863129	194.857691	0.008651	0.008794
RS	39	1.913032	4.863129	203.984441	0.009056	0.009150
RS	40	2.074116	5.112990	202.773141	0.009002	0.009080
RS	41	2.248090	5.112990	211.555066	0.009392	0.009442
RS	42	2.435986	5.257443	214.175703	0.009509	0.009543
RS	43	2.638917	5.257443	222.420909	0.009875	0.009906
RS	44	2.858087	5.307961	228.117033	0.010127	0.010145
RS	45	3.094795	5.307961	235.462878	0.010454	0.010487
RS	46	3.350445	5.292372	242.860947	0.010782	0.010801
RS	47	3.626551	5.292372	248.759441	0.011044	0.011086
RS	48	3.924753	5.249280	255.742737	0.011354	0.011374
RS	49	4.246816	5.249280	259.519269	0.011522	0.011550
RS	50	4.594651	5.219832	263.467210	0.011697	0.011689
RS	51	4.970320	5.219832	264.487712	0.011742	0.011709
RS	52	5.376051	5.239658	263.005607	0.011676	0.011591
RS	53	5.814248	5.239658	260.916684	0.011584	0.011436
RS	54	6.287510	5.440918	248.020891	0.011011	0.010841
RS	55	6.798643	5.440918	243.507043	0.010811	0.010553
RS	56	7.350677	5.440918	237.257998	0.010533	0.010185
RS	57	7.946885	5.440918	229.272009	0.010179	0.009743
RS	58	8.590802	8.131075	150.025083	0.006660	0.006679
RS	59	9.286246	8.131075	148.705619	0.006602	0.006521
RS	60	10.037340	8.131075	146.388098	0.006499	0.006322
RS	61	10.848536	8.131075	143.040735	0.006350	0.006083
RS	62	11.724645	8.131075	138.653472	0.006156	0.005808
RS	63	12.670861	8.131075	1164.339766	0.051692	0.045197
PA	4+25*2+4+6 0.028461493 0.008897691 12.670861412 0.980237075 0.274605929 0.278947205 0.322221633 0.377237502 0.455942932 0.570140830 0.725602864 0.925661978 1.174040746 1.473593696 1.827680378 2.238419456 2.695309664 3.173881295 3.649276987 4.103623998 4.517650989 4.863129481 5.112989657 5.257443069 5.307960950 5.292371955 5.249279860 5.219831603 5.239657785 5.440917719 8.131075264
//
IT	4870
RD	6
LK	-181027.816264
QD	-863.430593 -> -725.641412
RI	0.0216309958
TR	0.026498	0.009287
MT	13.153201
MM	C_pi: 2.688120, n_recomb: 25497.159592
RS	0	0.000000	1.411087	143.534793	0.005629	0.000196
RS	1	0.008066	1.411087	154.198213	0.006048	0.001349
RS	2	0.016782	1.411087	165.574930	0.006494	0.003288
RS	3	0.026201	1.411087	177.699505	0.006969	0.005744
RS	4	0.036380	0.299541	885.066512	0.034712	0.028787
RS	5	0.047380	0.299541	920.659629	0.036108	0.034803
RS	6	0.059267	0.292801	976.241350	0.038288	0.038000
RS	7	0.072113	0.292801	1007.988622	0.039533	0.040245
RS	8	0.085995	0.334268	911.181808	0.035737	0.036344
RS	9	0.100997	0.334268	939.838908	0.036861	0.037891
RS	10	0.117208	0.386054	839.132848	0.032911	0.033884
RS	11	0.134727	0.386054	865.083696	0.033929	0.035579
RS	12	0.153660	0.460390	748.172228	0.029343	0.030948
RS	13	0.174119	0.460390	772.076123	0.030281	0.032505
RS	14	0.196229	0.570173	644.132705	0.025263	0.027260
RS	15	0.220121	0.570173	666.477699	0.026139	0.028528
RS	16	0.245941	0.721809	545.600015	0.021398	0.023417
RS	17	0.273843	0.721809	566.447665	0.022216	0.024435
RS	18	0.303996	0.919195	462.538535	0.018141	0.019971
RS	19	0.336581	0.919195	481.827123	0.018897	0.020815
RS	20	0.371794	1.167184	395.836054	0.015525	0.017097
RS	21	0.409847	1.167184	413.576366	0.016220	0.017807
RS	22	0.450970	1.470485	343.391283	0.013468	0.014774
RS	23	0.495409	1.470485	359.681929	0.014107	0.015388
RS	24	0.543433	1.834916	302.213057	0.011853	0.012922
RS	25	0.595330	1.834916	317.200085	0.012441	0.013456
RS	26	0.651413	2.265846	269.820402	0.010582	0.011433
RS	27	0.712019	2.265846	283.665430	0.011125	0.011886
RS	28	0.777513	2.755214	245.385043	0.009624	0.010254
RS	29	0.848290	2.755214	258.273186	0.010129	0.010651
RS	30	0.924776	3.277793	228.556879	0.008964	0.009401
RS	31	1.007431	3.277793	240.692920	0.009440	0.009783
RS	32	1.096752	3.805535	218.311257	0.008562	0.008865
RS	33	1.193278	3.805535	229.883127	0.009016	0.009248
RS	34	1.297589	4.317052	213.313025	0.008366	0.008585
RS	35	1.410314	4.317052	224.462890	0.008803	0.008964
RS	36	1.532130	4.788216	212.814539	0.008347	0.008498
RS	37	1.663772	4.788216	223.636999	0.008771	0.008865
RS	38	1.806031	5.182807	216.891893	0.008507	0.008586
RS	39	1.959765	5.182807	227.431931	0.008920	0.008948
RS	40	2.125898	5.465036	225.820233	0.008857	0.008865
RS	41	2.305431	5.465036	236.039009	0.009257	0.009232
RS	42	2.499444	5.620840	239.364170	0.009388	0.009342
RS	43	2.709106	5.620840	249.076252	0.009769	0.009711
RS	44	2.935679	5.663913	256.470550	0.010059	0.009982
RS	45	3.180526	5.663913	265.280492	0.010404	0.010335
RS	46	3.445121	5.629063	275.075554	0.010788	0.010699
RS	47	3.731058	5.629063	282.349085	0.011074	0.011001
RS	48	4.040057	5.563938	291.891919	0.011448	0.011350
RS	49	4.373979	5.563938	296.818631	0.011641	0.011552
RS	50	4.734834	5.518184	302.754415	0.011874	0.011749
RS	51	5.124795	5.518184	304.553114	0.011945	0.011801
RS	52	5.546208	5.533939	303.764992	0.011914	0.011723
RS	53	6.001610	5.533939	301.990841	0.011844	0.011600
RS	54	6.493744	5.766555	286.730480	0.011246	0.010983
RS	55	7.025572	5.766555	282.226495	0.011069	0.010727
RS	56	7.600295	5.766555	275.707834	0.010813	0.010388
RS	57	8.221373	5.766555	267.155274	0.010478	0.009969
RS	58	8.892545	9.096206	166.396543	0.006526	0.006474
RS	59	9.617852	9.096206	166.065793	0.006513	0.006369
RS	60	10.401659	9.096206	164.674113	0.006459	0.006222
RS	61	11.248685	9.096206	162.163851	0.006360	0.006035
RS	62	12.164029	9.096206	158.497472	0.006216	0.005810
RS	63	13.153201	9.096206	1437.781280	0.056390	0.048681
PA	4+25*2+4+6 0.026498155 0.009286539 13.153201370 1.411087118 0.299540750 0.292800978 0.334268192 0.386054363 0.460389847 0.570173454 0.721809381 0.919194731 1.167183994 1.470485110 1.834915620 2.265846379 2.755213945 3.277793024 3.805535463 4.317051769 4.788216481 5.182806633 5.465036268 5.620839674 5.663912778 5.629063043 5.563938489 5.518184213 5.533939311 5.766555225 9.096206496
//
IT	4578
RD	7
LK	-180760.738676
QD	-773.523983 -> -654.300643
RI	0.0156275292
TR	0.024747	0.009644
MT	13.605872
MM	C_pi: 2.888418, n_recomb: 28411.035918
RS	0	0.000000	2.008135	113.122274	0.003982	0.000142
RS	1	0.008123	2.008135	121.802689	0.004287	0.000975
RS	2	0.016906	2.008135	131.104793	0.004615	0.002360
RS	3	0.026403	2.008135	141.065643	0.004965	0.004105
RS	4	0.036671	0.324693	925.057331	0.032560	0.027162
RS	5	0.047773	0.324693	965.300797	0.033976	0.032907
RS	6	0.059777	0.306209	1063.746530	0.037441	0.037380
RS	7	0.072756	0.306209	1100.614326	0.038739	0.039567
RS	8	0.086790	0.346638	1005.232078	0.035382	0.036092
RS	9	0.101963	0.346638	1038.584444	0.036556	0.037538
RS	10	0.118369	0.396124	938.503321	0.033033	0.033940
RS	11	0.136108	0.396124	968.638652	0.034094	0.035552
RS	12	0.155288	0.467025	848.108013	0.029851	0.031278
RS	13	0.176025	0.467025	875.697041	0.030822	0.032799
RS	14	0.198448	0.573273	737.365168	0.025953	0.027744
RS	15	0.222691	0.573273	763.040722	0.026857	0.029016
RS	16	0.248904	0.721738	628.115535	0.022108	0.023939
RS	17	0.277247	0.721738	652.045261	0.022950	0.024980
RS	18	0.307892	0.916645	533.781827	0.018788	0.020457
RS	19	0.341026	0.916645	555.933509	0.019568	0.021331
RS	20	0.376851	1.163622	456.757765	0.016077	0.017513
RS	21	0.415587	1.163622	477.142636	0.016794	0.018258
RS	22	0.457470	1.468888	395.334945	0.013915	0.015108
RS	23	0.502755	1.468888	414.050081	0.014574	0.015754
RS	24	0.551718	1.840507	346.449710	0.012194	0.013166
RS	25	0.604659	1.840507	363.644764	0.012799	0.013731
RS	26	0.661900	2.286941	307.446077	0.010821	0.011591
RS	27	0.723791	2.286941	323.291347	0.011379	0.012074
RS	28	0.790710	2.803002	277.541150	0.009769	0.010336
RS	29	0.863065	2.803002	292.239985	0.010286	0.010758
RS	30	0.941297	3.363816	256.505060	0.009028	0.009414
RS	31	1.025884	3.363816	270.293716	0.009514	0.009810
RS	32	1.117343	3.939146	243.235115	0.008561	0.008814
RS	33	1.216231	3.939146	256.339900	0.009023	0.009203
RS	34	1.323152	4.504386	236.191738	0.008313	0.008476
RS	35	1.438758	4.504386	248.792315	0.008757	0.008857
RS	36	1.563756	5.030519	234.524716	0.008255	0.008343
RS	37	1.698907	5.030519	246.751740	0.008685	0.008714
RS	38	1.845037	5.473186	238.391559	0.008391	0.008403
RS	39	2.003037	5.473186	250.326593	0.008811	0.008769
RS	40	2.173873	5.787476	248.220675	0.008737	0.008674
RS	41	2.358585	5.787476	259.856841	0.009146	0.009044
RS	42	2.558303	5.954501	263.852274	0.009287	0.009161
RS	43	2.774244	5.954501	275.016463	0.009680	0.009536
RS	44	3.007726	5.989733	284.154592	0.010002	0.009834
RS	45	3.260175	5.989733	294.423823	0.010363	0.010197
RS	46	3.533131	5.934795	306.754891	0.010797	0.010608
RS	47	3.828260	5.934795	315.409844	0.011102	0.010926
RS	48	4.147363	5.846230	327.736832	0.011536	0.011334
RS	49	4.492387	5.846230	333.824955	0.011750	0.011560
RS	50	4.865439	5.782067	342.006408	0.012038	0.011816
RS	51	5.268795	5.782067	344.586181	0.012129	0.011897
RS	52	5.704917	5.790907	344.694039	0.012132	0.011861
RS	53	6.176465	5.790907	343.217455	0.012080	0.011769
RS	54	6.686319	6.049605	325.602339	0.011460	0.011136
RS	55	7.237590	6.049605	321.076794	0.011301	0.010910
RS	56	7.833642	6.049605	314.253286	0.011061	0.010596
RS	57	8.478113	6.049605	305.095635	0.010739	0.010198
RS	58	9.174936	10.027448	181.503148	0.006388	0.006304
RS	59	9.928363	10.027448	182.149946	0.006411	0.006242
RS	60	10.742994	10.027448	181.693396	0.006395	0.006139
RS	61	11.623799	10.027448	180.052698	0.006337	0.005997
RS	62	12.576154	10.027448	177.165090	0.006236	0.005817
RS	63	13.605872	10.027448	1716.577448	0.060419	0.052087
PA	4+25*2+4+6 0.024747429 0.009644012 13.605872019 2.008134891 0.324692636 0.306208950 0.346637928 0.396124184 0.467024952 0.573272885 0.721737790 0.916644666 1.163622031 1.468887817 1.840506588 2.286940884 2.803001684 3.363815960 3.939145986 4.504386297 5.030518749 5.473185877 5.787476097 5.954500911 5.989732956 5.934795373 5.846230196 5.782066917 5.790907115 6.049604647 10.027447721
//
IT	4776
RD	8
LK	-180529.203735
QD	-695.069242 -> -590.991499
RI	0.0115201060
TR	0.023165	0.009963
MT	14.050363
MM	C_pi: 3.084001, n_recomb: 31292.682739
RS	0	0.000000	2.840214	88.614420	0.002832	0.000102
RS	1	0.008178	2.840214	95.578536	0.003054	0.000704
RS	2	0.017025	2.840214	103.065049	0.003294	0.001695
RS	3	0.026595	2.840214	111.108921	0.003551	0.002942
RS	4	0.036948	0.350646	956.498065	0.030566	0.025590
RS	5	0.048148	0.350646	1000.951323	0.031987	0.031108
RS	6	0.060264	0.319275	1145.186306	0.036596	0.036718
RS	7	0.073370	0.319275	1187.115304	0.037936	0.038899
RS	8	0.087548	0.359095	1093.197655	0.034935	0.035765
RS	9	0.102886	0.359095	1131.278947	0.036152	0.037146
RS	10	0.119478	0.406907	1032.392510	0.032991	0.033884
RS	11	0.137427	0.406907	1066.816890	0.034092	0.035433
RS	12	0.156844	0.475033	944.222934	0.030174	0.031486
RS	13	0.177849	0.475033	975.614447	0.031177	0.032977
RS	14	0.200572	0.578410	828.576811	0.026478	0.028119
RS	15	0.225153	0.578410	857.672876	0.027408	0.029392
RS	16	0.251744	0.724285	709.954107	0.022688	0.024377
RS	17	0.280510	0.724285	737.029951	0.023553	0.025434
RS	18	0.311628	0.917087	605.178689	0.019339	0.020886
RS	19	0.345291	0.917087	630.244757	0.020140	0.021782
RS	20	0.381707	1.162998	518.293669	0.016563	0.017894
RS	21	0.421102	1.162998	541.370615	0.017300	0.018665
RS	22	0.463718	1.469507	448.085914	0.014319	0.015425
RS	23	0.509819	1.469507	469.272670	0.014996	0.016096
RS	24	0.559690	1.846713	391.498500	0.012511	0.013408
RS	25	0.613640	1.846713	410.947843	0.013132	0.013996
RS	26	0.672002	2.306068	345.757923	0.011049	0.011754
RS	27	0.735137	2.306068	363.646209	0.011621	0.012262
RS	28	0.803435	2.845478	310.181032	0.009912	0.010429
RS	29	0.877318	2.845478	326.726553	0.010441	0.010871
RS	30	0.957244	3.441244	284.698008	0.009098	0.009443
RS	31	1.043705	3.441244	300.165822	0.009592	0.009850
RS	32	1.137238	4.061786	268.160478	0.008569	0.008781
RS	33	1.238420	4.061786	282.814227	0.009038	0.009174
RS	34	1.347877	4.679583	258.849545	0.008272	0.008387
RS	35	1.466285	4.679583	272.907071	0.008721	0.008770
RS	36	1.594377	5.260611	255.827050	0.008175	0.008210
RS	37	1.732944	5.260611	269.457150	0.008611	0.008582
RS	38	1.882843	5.752023	259.339811	0.008288	0.008241
RS	39	2.045001	5.752023	272.664183	0.008713	0.008609
RS	40	2.220421	6.099331	269.971939	0.008627	0.008501
RS	41	2.410186	6.099331	283.020800	0.009044	0.008873
RS	42	2.615470	6.278230	287.654677	0.009192	0.008996
RS	43	2.837543	6.278230	300.273745	0.009596	0.009376
RS	44	3.077777	6.305632	311.202659	0.009945	0.009698
RS	45	3.337657	6.305632	322.947619	0.010320	0.010070
RS	46	3.618791	6.229896	337.960360	0.010800	0.010523
RS	47	3.922915	6.229896	348.029180	0.011122	0.010857
RS	48	4.251912	6.116526	363.382497	0.011612	0.011321
RS	49	4.607813	6.116526	370.674612	0.011845	0.011568
RS	50	4.992821	6.031968	381.395437	0.012188	0.011882
RS	51	5.409315	6.031968	384.794180	0.012297	0.011990
RS	52	5.859869	6.031346	386.052825	0.012337	0.011997
RS	53	6.347271	6.031346	384.890948	0.012300	0.011933
RS	54	6.874532	6.311708	365.001212	0.011664	0.011292
RS	55	7.444913	6.311708	360.449213	0.011519	0.011092
RS	56	8.061940	6.311708	353.308715	0.011290	0.010800
RS	57	8.729428	6.311708	343.526224	0.010978	0.010421
RS	58	9.451504	10.950914	195.829008	0.006258	0.006155
RS	59	10.232631	10.950914	197.450813	0.006310	0.006130
RS	60	11.077639	10.950914	197.941047	0.006325	0.006066
RS	61	11.991753	10.950914	197.197785	0.006302	0.005963
RS	62	12.980623	10.950914	195.134768	0.006236	0.005822
RS	63	14.050363	10.950914	2003.629706	0.064029	0.055386
PA	4+25*2+4+6 0.023164743 0.009962605 14.050363169 2.840214268 0.350646347 0.319274671 0.359094832 0.406906972 0.475033058 0.578409825 0.724284511 0.917087001 1.162998371 1.469506989 1.846713131 2.306068226 2.845478049 3.441243884 4.061785985 4.679582840 5.260610521 5.752023443 6.099331389 6.278229652 6.305632053 6.229896329 6.116525568 6.031968099 6.031346266 6.311708498 10.950914338
//
IT	4518
RD	9
LK	-180326.937372
QD	-626.375173 -> -535.112690
RI	0.0086587401
TR	0.021725	0.010241
MT	14.496298
MM	C_pi: 3.279158, n_recomb: 34155.228450
RS	0	0.000000	4.008511	68.909080	0.002018	0.000073
RS	1	0.008231	4.008511	74.425209	0.002179	0.000506
RS	2	0.017140	4.008511	80.369048	0.002353	0.001215
RS	3	0.026782	4.008511	86.771391	0.002541	0.002106
RS	4	0.037218	0.378047	979.836727	0.028688	0.024056
RS	5	0.048513	0.378047	1028.078400	0.030100	0.029368
RS	6	0.060738	0.332186	1221.549522	0.035765	0.036030
RS	7	0.073969	0.332186	1268.498345	0.037139	0.038239
RS	8	0.088289	0.371569	1176.517325	0.034446	0.035400
RS	9	0.103787	0.371569	1219.360081	0.035701	0.036743
RS	10	0.120562	0.418128	1122.067786	0.032852	0.033762
RS	11	0.138717	0.418128	1160.878355	0.033988	0.035265
RS	12	0.158367	0.483932	1037.426520	0.030374	0.031614
RS	13	0.179634	0.483932	1072.739803	0.031408	0.033083
RS	14	0.202651	0.584910	918.356137	0.026888	0.028420
RS	15	0.227564	0.584910	950.974310	0.027843	0.029694
RS	16	0.254527	0.728641	791.486502	0.023173	0.024756
RS	17	0.283709	0.728641	821.787388	0.024060	0.025827
RS	18	0.315293	0.919685	676.966677	0.019820	0.021273
RS	19	0.349478	0.919685	705.012326	0.020641	0.022188
RS	20	0.386476	1.164628	580.600440	0.016999	0.018250
RS	21	0.426519	1.164628	606.428497	0.017755	0.019043
RS	22	0.469859	1.472046	501.754771	0.014690	0.015729
RS	23	0.516766	1.472046	525.469542	0.015385	0.016422
RS	24	0.567534	1.853932	437.436515	0.012807	0.013647
RS	25	0.622481	1.853932	459.193955	0.013444	0.014255
RS	26	0.681951	2.324599	384.812692	0.011267	0.011923
RS	27	0.746316	2.324599	404.793261	0.011852	0.012450
RS	28	0.815979	2.885206	343.346233	0.010053	0.010530
RS	29	0.891377	2.885206	361.780303	0.010592	0.010989
RS	30	0.972980	3.513867	313.166113	0.009169	0.009482
RS	31	1.061301	3.513867	330.345110	0.009672	0.009899
RS	32	1.156892	4.178413	293.108757	0.008582	0.008761
RS	33	1.260351	4.178413	309.332686	0.009057	0.009158
RS	34	1.372326	4.848741	281.300369	0.008236	0.008314
RS	35	1.493518	4.848741	296.825979	0.008690	0.008697
RS	36	1.624686	5.485664	276.732968	0.008102	0.008094
RS	37	1.766651	5.485664	291.769495	0.008542	0.008466
RS	38	1.920302	6.027476	279.746840	0.008190	0.008096
RS	39	2.086600	6.027476	294.459860	0.008621	0.008465
RS	40	2.266586	6.409459	291.086309	0.008522	0.008343
RS	41	2.461388	6.409459	305.548551	0.008946	0.008718
RS	42	2.672225	6.601327	310.783253	0.009099	0.008844
RS	43	2.900416	6.601327	324.866095	0.009511	0.009227
RS	44	3.147391	6.621113	337.624269	0.009885	0.009571
RS	45	3.414695	6.621113	350.868989	0.010273	0.009951
RS	46	3.704002	6.523969	368.698175	0.010795	0.010443
RS	47	4.017122	6.523969	380.223600	0.011132	0.010791
RS	48	4.356017	6.384519	398.839915	0.011677	0.011308
RS	49	4.722807	6.384519	407.392831	0.011928	0.011575
RS	50	5.119789	6.277768	420.954495	0.012325	0.011945
RS	51	5.549448	6.277768	425.228245	0.012450	0.012077
RS	52	6.014473	6.265496	427.914892	0.012529	0.012129
RS	53	6.517777	6.265496	427.104809	0.012505	0.012089
RS	54	7.062509	6.563896	405.063709	0.011859	0.011445
RS	55	7.652080	6.563896	400.497166	0.011726	0.011267
RS	56	8.290180	6.563896	393.043095	0.011508	0.010996
RS	57	8.980805	6.563896	382.629825	0.011203	0.010633
RS	58	9.728278	11.880720	209.623331	0.006137	0.006022
RS	59	10.537277	11.880720	212.223173	0.006213	0.006029
RS	60	11.412868	11.880720	213.674109	0.006256	0.005998
RS	61	12.360532	11.880720	213.854664	0.006261	0.005929
RS	62	13.386202	11.880720	212.656478	0.006226	0.005822
RS	63	14.496298	11.880720	2300.413157	0.067352	0.058557
PA	4+25*2+4+6 0.021725224 0.010241186 14.496297547 4.008511385 0.378047281 0.332186317 0.371568577 0.418128020 0.483932317 0.584910051 0.728640955 0.919684570 1.164627671 1.472046382 1.853932137 2.324599006 2.885206021 3.513867409 4.178412966 4.848740734 5.485664048 6.027476231 6.409458601 6.601326982 6.621113305 6.523969495 6.384519051 6.277768084 6.265495881 6.563895947 11.880719653
//
IT	5413
RD	10
LK	-180149.517136
QD	-566.123056 -> -485.863094
RI	0.0066414983
TR	0.020413	0.010482
MT	14.947394
MM	C_pi: 3.475918, n_recomb: 37002.916490
RS	0	0.000000	5.660360	53.145311	0.001436	0.000052
RS	1	0.008284	5.660360	57.462641	0.001553	0.000361
RS	2	0.017253	5.660360	62.123084	0.001679	0.000868
RS	3	0.026966	5.660360	67.152598	0.001815	0.001504
RS	4	0.037484	0.407492	995.216659	0.026896	0.022555
RS	5	0.048872	0.407492	1046.813805	0.028290	0.027670
RS	6	0.061205	0.345107	1293.191338	0.034948	0.035323
RS	7	0.074558	0.345107	1345.120854	0.036352	0.037583
RS	8	0.089018	0.384044	1255.967219	0.033942	0.035019
RS	9	0.104676	0.384044	1303.598266	0.035230	0.036342
RS	10	0.121630	0.429630	1208.272487	0.032653	0.033603
RS	11	0.139989	0.429630	1251.554899	0.033823	0.035071
RS	12	0.159869	0.493427	1128.253094	0.030491	0.031689
RS	13	0.181396	0.493427	1167.601574	0.031554	0.033141
RS	14	0.204705	0.592339	1007.039879	0.027215	0.028669
RS	15	0.229946	0.592339	1043.283383	0.028195	0.029945
RS	16	0.257278	0.734249	872.921517	0.023591	0.025092
RS	17	0.286873	0.734249	906.531412	0.024499	0.026177
RS	18	0.318921	0.923800	749.278767	0.020249	0.021630
RS	19	0.353623	0.923800	780.374552	0.021090	0.022562
RS	20	0.391199	1.167885	643.764127	0.017398	0.018587
RS	21	0.431888	1.167885	672.406762	0.018172	0.019399
RS	22	0.475948	1.476021	556.402083	0.015037	0.016023
RS	23	0.523658	1.476021	582.704634	0.015748	0.016735
RS	24	0.575319	1.861954	484.313940	0.013089	0.013883
RS	25	0.631260	1.861954	508.435983	0.013740	0.014510
RS	26	0.691835	2.342790	424.647665	0.011476	0.012094
RS	27	0.757428	2.342790	446.772038	0.012074	0.012639
RS	28	0.828454	2.923016	377.066374	0.010190	0.010638
RS	29	0.905364	2.923016	397.432928	0.010741	0.011112
RS	30	0.988645	3.583088	341.933404	0.009241	0.009529
RS	31	1.078825	3.583088	360.857536	0.009752	0.009957
RS	32	1.176474	4.290933	318.099591	0.008597	0.008752
RS	33	1.282213	4.290933	335.916601	0.009078	0.009154
RS	34	1.396711	5.014242	303.560251	0.008204	0.008253
RS	35	1.520693	5.014242	320.566404	0.008663	0.008638
RS	36	1.654945	5.708560	297.255599	0.008033	0.007991
RS	37	1.800319	5.708560	313.702819	0.008478	0.008364
RS	38	1.957735	6.302875	299.624601	0.008097	0.007965
RS	39	2.128190	6.302875	315.726108	0.008532	0.008335
RS	40	2.312765	6.721577	311.571484	0.008420	0.008199
RS	41	2.512630	6.721577	327.447887	0.008849	0.008575
RS	42	2.729052	6.927728	333.238876	0.009006	0.008703
RS	43	2.963400	6.927728	348.794153	0.009426	0.009089
RS	44	3.217161	6.940227	363.406802	0.009821	0.009451
RS	45	3.491943	6.940227	378.175184	0.010220	0.009839
RS	46	3.789487	6.821118	398.938283	0.010781	0.010367
RS	47	4.111679	6.821118	411.964092	0.011133	0.010726
RS	48	4.460559	6.654400	434.063278	0.011731	0.011293
RS	49	4.838340	6.654400	443.937498	0.011997	0.011578
RS	50	5.247415	6.523864	460.631411	0.012449	0.012003
RS	51	5.690376	6.523864	465.843540	0.012589	0.012157
RS	52	6.170030	6.498052	470.241258	0.012708	0.012253
RS	53	6.689417	6.498052	469.830116	0.012697	0.012235
RS	54	7.251829	6.811462	445.789551	0.012047	0.011592
RS	55	7.860828	6.811462	441.229659	0.011924	0.011435
RS	56	8.520275	6.811462	433.474632	0.011715	0.011182
RS	57	9.234349	6.811462	422.433501	0.011416	0.010834
RS	58	10.007573	12.823702	223.003424	0.006027	0.005900
RS	59	10.844849	12.823702	226.586341	0.006123	0.005934
RS	60	11.751482	12.823702	229.011984	0.006189	0.005933
RS	61	12.733217	12.823702	230.140661	0.006220	0.005894
RS	62	13.796275	12.823702	229.843104	0.006211	0.005818
RS	63	14.947394	12.823702	2607.226987	0.070460	0.061593
PA	4+25*2+4+6 0.020412701 0.010481664 14.947393846 5.660360459 0.407491663 0.345107222 0.384044014 0.429630393 0.493426810 0.592338595 0.734249033 0.923799991 1.167884726 1.476021040 1.861953769 2.342789864 2.923015715 3.583088261 4.290933038 5.014242306 5.708560218 6.302875213 6.721576917 6.927727846 6.940226572 6.821118344 6.654399932 6.523863752 6.498052320 6.811462398 12.823701837
//
IT	5466
RD	11
LK	-179993.452987
QD	-513.168135 -> -442.419853
RI	0.0052103046
TR	0.019215	0.010687
MT	15.404785
MM	C_pi: 3.675114, n_recomb: 39834.675653
RS	0	0.000000	8.010068	40.632631	0.001020	0.000037
RS	1	0.008335	8.010068	43.973763	0.001104	0.000257
RS	2	0.017365	8.010068	47.585515	0.001195	0.000618
RS	3	0.027148	8.010068	51.489091	0.001293	0.001071
RS	4	0.037745	0.439493	1002.875069	0.025176	0.021094
RS	5	0.049227	0.439493	1057.371813	0.026544	0.026010
RS	6	0.061665	0.358153	1360.209455	0.034146	0.034607
RS	7	0.075140	0.358153	1417.070414	0.035574	0.036929
RS	8	0.089738	0.396513	1331.969291	0.033437	0.034634
RS	9	0.105553	0.396513	1384.404441	0.034754	0.035950
RS	10	0.122686	0.441319	1291.400751	0.032419	0.033423
RS	11	0.141247	0.441319	1339.225606	0.033620	0.034863
RS	12	0.161355	0.503328	1216.961629	0.030550	0.031728
RS	13	0.183140	0.503328	1260.447625	0.031642	0.033168
RS	14	0.206740	0.600409	1094.762202	0.027483	0.028879
RS	15	0.232307	0.600409	1134.729239	0.028486	0.030159
RS	16	0.260005	0.740734	954.312782	0.023957	0.025395
RS	17	0.290012	0.740734	991.314015	0.024886	0.026493
RS	18	0.322520	0.928990	822.128557	0.020639	0.021963
RS	19	0.357738	0.928990	856.344319	0.021497	0.022911
RS	20	0.395891	1.172304	707.779655	0.017768	0.018909
RS	21	0.437224	1.172304	739.299480	0.018559	0.019739
RS	22	0.482002	1.481007	612.021694	0.015364	0.016309
RS	23	0.530513	1.481007	640.970640	0.016091	0.017040
RS	24	0.583067	1.870502	532.123109	0.013358	0.014118
RS	25	0.640001	1.870502	558.664954	0.014025	0.014762
RS	26	0.701681	2.360571	465.262228	0.011680	0.012268
RS	27	0.768502	2.360571	489.580841	0.012290	0.012829
RS	28	0.840893	2.959117	411.343277	0.010326	0.010750
RS	29	0.919318	2.959117	433.685422	0.010887	0.011238
RS	30	1.004279	3.649386	371.001739	0.009314	0.009583
RS	31	1.096322	3.649386	391.704268	0.009833	0.010020
RS	32	1.196037	4.400005	343.136230	0.008614	0.008751
RS	33	1.304064	4.400005	362.568523	0.009102	0.009158
RS	34	1.421094	5.176860	325.635148	0.008175	0.008203
RS	35	1.547879	5.176860	344.133429	0.008639	0.008589
RS	36	1.685232	5.930244	317.400549	0.007968	0.007900
RS	37	1.834034	5.930244	335.261431	0.008416	0.008273
RS	38	1.995238	6.579373	318.976859	0.008008	0.007846
RS	39	2.169878	6.579373	336.464823	0.008447	0.008216
RS	40	2.359076	7.036984	331.428363	0.008320	0.008065
RS	41	2.564043	7.036984	348.717130	0.008754	0.008443
RS	42	2.786094	7.258847	355.012549	0.008912	0.008570
RS	43	3.026654	7.258847	372.045472	0.009340	0.008960
RS	44	3.287264	7.264431	388.524675	0.009753	0.009338
RS	45	3.569597	7.264431	404.836508	0.010163	0.009732
RS	46	3.875463	7.122842	428.630913	0.010760	0.010292
RS	47	4.206823	7.122842	443.196960	0.011126	0.010663
RS	48	4.565802	6.927753	468.976080	0.011773	0.011277
RS	49	4.954702	6.927753	480.229864	0.012056	0.011578
RS	50	5.376018	6.771987	500.330904	0.012560	0.012056
RS	51	5.832451	6.771987	506.545499	0.012716	0.012229
RS	52	6.326929	6.730999	512.932250	0.012877	0.012370
RS	53	6.862621	6.730999	512.970936	0.012877	0.012371
RS	54	7.442965	7.056849	487.101331	0.012228	0.011734
RS	55	8.071680	7.056849	482.573614	0.012114	0.011595
RS	56	8.752800	7.056849	474.535074	0.011913	0.011358
RS	57	9.490693	7.056849	462.874223	0.011620	0.011023
RS	58	10.290089	13.782720	236.016886	0.005925	0.005788
RS	59	11.156116	13.782720	240.587372	0.006040	0.005846
RS	60	12.094328	13.782720	243.999929	0.006125	0.005869
RS	61	13.110740	13.782720	246.097829	0.006178	0.005858
RS	62	14.211872	13.782720	246.731979	0.006194	0.005809
RS	63	15.404785	13.782720	2923.556805	0.073392	0.064488
PA	4+25*2+4+6 0.019214603 0.010687106 15.404785158 8.010068406 0.439492790 0.358153123 0.396513094 0.441319098 0.503328395 0.600409295 0.740733905 0.928989768 1.172304212 1.481007265 1.870501532 2.360571210 2.959117290 3.649385966 4.400005274 5.176859828 5.930244266 6.579373158 7.036984165 7.258847254 7.264431130 7.122842322 6.927753149 6.771987474 6.730998512 7.056848901 13.782720011
//
IT	5328
RD	12
LK	-179855.858751
QD	-466.513797 -> -404.022589
RI	0.0041924273
TR	0.018120	0.010861
MT	15.868159
MM	C_pi: 3.876891, n_recomb: 42646.631780
RS	0	0.000000	11.371634	30.789770	0.000722	0.000026
RS	1	0.008386	11.371634	33.347683	0.000782	0.000182
RS	2	0.017475	11.371634	36.115915	0.000847	0.000437
RS	3	0.027326	11.371634	39.111379	0.000917	0.000759
RS	4	0.038003	0.474516	1003.192697	0.023523	0.019679
RS	5	0.049576	0.474516	1060.110564	0.024858	0.024392
RS	6	0.062119	0.371401	1422.608717	0.033358	0.033886
RS	7	0.075714	0.371401	1484.334248	0.034805	0.036274
RS	8	0.090449	0.408965	1404.755514	0.032939	0.034252
RS	9	0.106419	0.408965	1461.996093	0.034282	0.035570
RS	10	0.123729	0.453124	1371.662330	0.032163	0.033231
RS	11	0.142491	0.453124	1424.082656	0.033393	0.034648
RS	12	0.162826	0.513512	1303.635183	0.030568	0.031741
RS	13	0.184866	0.513512	1351.346636	0.031687	0.033172
RS	14	0.208754	0.608937	1181.502839	0.027704	0.029060
RS	15	0.234645	0.608937	1225.282626	0.028731	0.030345
RS	16	0.262708	0.747842	1035.601215	0.024283	0.025672
RS	17	0.293124	0.747842	1076.070320	0.025232	0.026783
RS	18	0.326090	0.934942	895.445824	0.020997	0.022276
RS	19	0.361821	0.934942	932.846829	0.021874	0.023240
RS	20	0.400548	1.177539	772.580765	0.018116	0.019218
RS	21	0.442523	1.177539	807.036131	0.018924	0.020064
RS	22	0.488018	1.486677	668.554116	0.015677	0.016588
RS	23	0.537328	1.486677	700.203890	0.016419	0.017336
RS	24	0.590773	1.879300	580.821063	0.013619	0.014351
RS	25	0.648699	1.879300	609.834060	0.014300	0.015011
RS	26	0.711484	2.377786	506.625098	0.011880	0.012444
RS	27	0.779533	2.377786	533.185032	0.012502	0.013021
RS	28	0.853289	2.993501	446.154338	0.010462	0.010867
RS	29	0.933229	2.993501	470.512375	0.011033	0.011369
RS	30	1.019874	3.712822	400.358682	0.009388	0.009643
RS	31	1.113784	3.712822	422.870591	0.009916	0.010090
RS	32	1.215569	4.505682	368.213212	0.008634	0.008758
RS	33	1.325889	4.505682	389.280958	0.009128	0.009169
RS	34	1.445461	5.336626	347.522253	0.008149	0.008161
RS	35	1.575060	5.336626	367.522105	0.008618	0.008549
RS	36	1.715527	6.150710	337.168726	0.007906	0.007818
RS	37	1.867773	6.150710	356.443829	0.008358	0.008192
RS	38	2.032786	6.856970	337.805813	0.007921	0.007736
RS	39	2.211637	6.856970	356.675270	0.008364	0.008107
RS	40	2.405486	7.355736	350.655398	0.008222	0.007941
RS	41	2.615590	7.355736	369.350960	0.008661	0.008320
RS	42	2.843314	7.594751	376.094667	0.008819	0.008446
RS	43	3.090134	7.594751	394.605593	0.009253	0.008839
RS	44	3.357651	7.593819	412.950567	0.009683	0.009230
RS	45	3.647602	7.593819	430.819669	0.010102	0.009630
RS	46	3.961868	7.429265	457.722617	0.010733	0.010220
RS	47	4.302487	7.429265	473.862278	0.011111	0.010601
RS	48	4.671669	7.204782	503.493482	0.011806	0.011259
RS	49	5.071811	7.204782	516.179487	0.012104	0.011574
RS	50	5.505508	7.022480	539.940743	0.012661	0.012103
RS	51	5.975573	7.022480	547.218683	0.012831	0.012293
RS	52	6.485057	6.964869	555.861656	0.013034	0.012479
RS	53	7.037265	6.964869	556.400763	0.013047	0.012497
RS	54	7.635781	7.300902	528.886273	0.012402	0.011869
RS	55	8.284486	7.300902	524.417076	0.012297	0.011746
RS	56	8.987590	7.300902	516.114051	0.012102	0.011523
RS	57	9.749656	7.300902	503.843971	0.011814	0.011200
RS	58	10.575626	14.758152	248.677124	0.005831	0.005684
RS	59	11.470860	14.758152	254.237570	0.005961	0.005762
RS	60	12.441167	14.758152	258.646204	0.006065	0.005808
RS	61	13.492841	14.758152	261.730349	0.006137	0.005820
RS	62	14.632707	14.758152	263.322121	0.006175	0.005796
RS	63	15.868159	14.758152	3248.393132	0.076170	0.067243
PA	4+25*2+4+6 0.018120444 0.010861087 15.868158655 11.371633648 0.474516276 0.371400925 0.408965388 0.453124002 0.513511836 0.608937237 0.747842421 0.934942269 1.177538951 1.486676633 1.879300369 2.377786260 2.993500955 3.712822079 4.505681670 5.336626089 6.150709578 6.856969953 7.355736108 7.594751419 7.593818634 7.429264947 7.204782077 7.022479569 6.964868512 7.300901601 14.758152207
//
IT	4876
RD	13
LK	-179734.301525
QD	-425.301167 -> -369.999641
RI	0.0034707296
TR	0.017121	0.011007
MT	16.336795
MM	C_pi: 4.081054, n_recomb: 45433.335554
RS	0	0.000000	16.201331	23.130664	0.000509	0.000018
RS	1	0.008436	16.201331	25.069470	0.000552	0.000128
RS	2	0.017583	16.201331	27.169654	0.000598	0.000308
RS	3	0.027501	16.201331	29.444448	0.000648	0.000535
RS	4	0.038257	0.512975	996.746192	0.021939	0.018319
RS	5	0.049920	0.512975	1055.593265	0.023234	0.022823
RS	6	0.062566	0.384890	1480.406479	0.032584	0.033166
RS	7	0.076280	0.384890	1546.908420	0.034048	0.035621
RS	8	0.091150	0.421382	1474.465966	0.032453	0.033879
RS	9	0.107274	0.421382	1536.496785	0.033819	0.035202
RS	10	0.124759	0.464990	1449.150693	0.031896	0.033034
RS	11	0.143719	0.464990	1506.200405	0.033152	0.034433
RS	12	0.164278	0.523890	1388.243537	0.030556	0.031736
RS	13	0.186571	0.523890	1440.251706	0.031700	0.033158
RS	14	0.210745	0.617792	1267.151583	0.027890	0.029218
RS	15	0.236958	0.617792	1314.821371	0.028940	0.030507
RS	16	0.265382	0.755407	1116.635374	0.024577	0.025927
RS	17	0.296204	0.755407	1160.640145	0.025546	0.027050
RS	18	0.329626	0.941452	969.081416	0.021330	0.022572
RS	19	0.365867	0.941452	1009.725580	0.022224	0.023551
RS	20	0.405166	1.183361	838.034629	0.018445	0.019515
RS	21	0.447779	1.183361	875.477094	0.019269	0.020378
RS	22	0.493988	1.492802	725.890781	0.015977	0.016861
RS	23	0.544094	1.492802	760.289415	0.016734	0.017626
RS	24	0.598427	1.888147	630.327670	0.013874	0.014582
RS	25	0.657343	1.888147	661.857369	0.014568	0.015258
RS	26	0.721229	2.394304	548.675573	0.012076	0.012621
RS	27	0.790504	2.394304	577.518839	0.012711	0.013213
RS	28	0.865623	3.026108	481.455667	0.010597	0.010986
RS	29	0.947079	3.026108	507.865651	0.011178	0.011501
RS	30	1.035406	3.773377	429.971775	0.009464	0.009707
RS	31	1.131183	3.773377	454.320454	0.010000	0.010163
RS	32	1.235040	4.607889	393.307712	0.008657	0.008770
RS	33	1.347659	4.607889	416.027910	0.009157	0.009186
RS	34	1.469777	5.493333	369.207557	0.008126	0.008126
RS	35	1.602196	5.493333	390.715428	0.008600	0.008517
RS	36	1.745785	6.369632	356.551681	0.007848	0.007745
RS	37	1.901488	6.369632	377.238429	0.008303	0.008120
RS	38	2.070324	7.135282	356.105268	0.007838	0.007636
RS	39	2.253403	7.135282	376.347682	0.008284	0.008007
RS	40	2.451926	7.677418	369.245008	0.008127	0.007826
RS	41	2.667195	7.677418	389.337453	0.008569	0.008205
RS	42	2.900623	7.935035	396.468830	0.008726	0.008329
RS	43	3.153742	7.935035	416.452627	0.009166	0.008724
RS	44	3.428213	7.927988	436.651264	0.009611	0.009127
RS	45	3.725838	7.927988	456.084680	0.010039	0.009532
RS	46	4.048568	7.740002	486.154470	0.010700	0.010149
RS	47	4.398523	7.740002	503.893488	0.011091	0.010539
RS	48	4.777998	7.485169	537.523837	0.011831	0.011239
RS	49	5.189484	7.485169	551.687440	0.012143	0.011567
RS	50	5.635682	7.275137	579.338121	0.012751	0.012146
RS	51	6.119518	7.275137	587.734945	0.012936	0.012352
RS	52	6.644169	7.199608	598.887503	0.013182	0.012581
RS	53	7.213077	7.199608	599.975038	0.013206	0.012615
RS	54	7.829975	7.543798	571.009639	0.012568	0.011998
RS	55	8.498913	7.543798	566.624189	0.012472	0.011889
RS	56	9.224279	7.543798	558.075503	0.012283	0.011679
RS	57	10.010833	7.543798	545.207460	0.012000	0.011366
RS	58	10.863738	15.749237	260.978801	0.005744	0.005586
RS	59	11.788590	15.749237	267.528691	0.005888	0.005682
RS	60	12.791458	15.749237	272.938888	0.006007	0.005748
RS	61	13.878924	15.749237	277.021798	0.006097	0.005781
RS	62	15.058124	15.749237	279.591736	0.006154	0.005780
RS	63	16.336795	15.749237	3580.404407	0.078806	0.069858
PA	4+25*2+4+6 0.017120686 0.011007086 16.336795331 16.201330733 0.512974990 0.384890107 0.421382058 0.464990420 0.523889985 0.617792175 0.755407314 0.941452063 1.183360524 1.492801552 1.888147092 2.394303704 3.026108409 3.773377235 4.607888991 5.493332632 6.369631986 7.135281613 7.677418382 7.935034635 7.927987615 7.740002341 7.485169329 7.275136567 7.199607754 7.543798256 15.749236851
//
IT	4743
RD	14
LK	-179626.708744
QD	-388.796602 -> -339.771013
RI	0.0029620285
TR	0.016207	0.011129
MT	16.809512
MM	C_pi: 4.287190, n_recomb: 48189.006614
RS	0	0.000000	23.165971	17.234916	0.000358	0.000013
RS	1	0.008484	23.165971	18.690973	0.000388	0.000090
RS	2	0.017689	23.165971	20.269469	0.000421	0.000216
RS	3	0.027674	23.165971	21.980601	0.000456	0.000376
RS	4	0.038506	0.555262	984.232286	0.020424	0.017019
RS	5	0.050257	0.555262	1044.514865	0.021675	0.021309
RS	6	0.063006	0.398639	1533.645486	0.031826	0.032452
RS	7	0.076836	0.398639	1604.813714	0.033302	0.034969
RS	8	0.091839	0.433744	1541.186122	0.031982	0.033515
RS	9	0.108116	0.433744	1607.975203	0.033368	0.034849
RS	10	0.125773	0.476877	1523.892486	0.031623	0.032836
RS	11	0.144928	0.476877	1585.586277	0.032903	0.034219
RS	12	0.165709	0.534399	1470.703542	0.030519	0.031716
RS	13	0.188252	0.534399	1527.062120	0.031689	0.033132
RS	14	0.212709	0.626886	1351.540111	0.028047	0.029355
RS	15	0.239240	0.626886	1403.163879	0.029118	0.030649
RS	16	0.268023	0.763310	1197.223789	0.024844	0.026163
RS	17	0.299247	0.763310	1244.821806	0.025832	0.027298
RS	18	0.333121	0.948374	1042.849715	0.021641	0.022852
RS	19	0.369868	0.948374	1086.786243	0.022553	0.023846
RS	20	0.409734	1.189606	903.978261	0.018759	0.019802
RS	21	0.452981	1.189606	944.451365	0.019599	0.020679
RS	22	0.499898	1.499217	783.898399	0.016267	0.017128
RS	23	0.550796	1.499217	821.086418	0.017039	0.017908
RS	24	0.606012	1.896910	680.536582	0.014122	0.014811
RS	25	0.665912	1.896910	714.621642	0.014830	0.015502
RS	26	0.730895	2.410023	591.337596	0.012271	0.012799
RS	27	0.801391	2.410023	622.500265	0.012918	0.013405
RS	28	0.877869	3.056887	517.191161	0.010733	0.011109
RS	29	0.960835	3.056887	545.684153	0.011324	0.011636
RS	30	1.050840	3.830987	459.801794	0.009542	0.009775
RS	31	1.148481	3.830987	486.010505	0.010086	0.010241
RS	32	1.254407	4.706474	418.392507	0.008682	0.008786
RS	33	1.369320	4.706474	442.778598	0.009188	0.009209
RS	34	1.493982	5.646642	390.675176	0.008107	0.008097
RS	35	1.629221	5.646642	413.694295	0.008585	0.008491
RS	36	1.775935	6.586512	375.540242	0.007793	0.007679
RS	37	1.935096	6.586512	397.632824	0.008252	0.008055
RS	38	2.107761	7.413666	373.871068	0.007758	0.007543
RS	39	2.295076	7.413666	395.474387	0.008207	0.007914
RS	40	2.498283	8.001325	387.192433	0.008035	0.007717
RS	41	2.718731	8.001325	408.667633	0.008481	0.008098
RS	42	2.957882	8.278945	416.124394	0.008635	0.008218
RS	43	3.217324	8.278945	437.570616	0.009080	0.008615
RS	44	3.498778	8.266171	459.601756	0.009537	0.009029
RS	45	3.804111	8.266171	480.599840	0.009973	0.009438
RS	46	4.135351	8.054320	513.876638	0.010664	0.010080
RS	47	4.494693	8.054320	533.232927	0.011065	0.010478
RS	48	4.884524	7.768223	570.986945	0.011849	0.011217
RS	49	5.307429	7.768223	586.665550	0.012174	0.011557
RS	50	5.766215	7.529363	618.410903	0.012833	0.012183
RS	51	6.263927	7.529363	627.975560	0.013032	0.012404
RS	52	6.803866	7.434736	641.875720	0.013320	0.012676
RS	53	7.389615	7.434736	643.555450	0.013355	0.012724
RS	54	8.025061	7.785224	613.339376	0.012728	0.012121
RS	55	8.714421	7.785224	609.060219	0.012639	0.012025
RS	56	9.462269	7.785224	600.282923	0.012457	0.011826
RS	57	10.273567	7.785224	586.827426	0.012178	0.011522
RS	58	11.153699	16.754206	272.913139	0.005663	0.005494
RS	59	12.108504	16.754206	280.448706	0.005820	0.005606
RS	60	13.144318	16.754206	286.862010	0.005953	0.005689
RS	61	14.268015	16.754206	291.951520	0.006058	0.005741
RS	62	15.487050	16.754206	295.514719	0.006132	0.005761
RS	63	16.809512	16.754206	3918.139369	0.081308	0.072337
PA	4+25*2+4+6 0.016206864 0.011128517 16.809512437 23.165970749 0.555261783 0.398639067 0.433743511 0.476877138 0.534399001 0.626886347 0.763309879 0.948374399 1.189605867 1.499217215 1.896909863 2.410022818 3.056886765 3.830986790 4.706473530 5.646642346 6.586511802 7.413665866 8.001324663 8.278945401 8.266170978 8.054319803 7.768222603 7.529362826 7.434735840 7.785223671 16.754205837
//
IT	5213
RD	15
LK	-179531.307969
QD	-356.375339 -> -312.839923
RI	0.0026068059
TR	0.015371	0.011228
MT	17.285250
MM	C_pi: 4.494820, n_recomb: 50907.767028
RS	0	0.000000	33.232855	12.746955	0.000250	0.000009
RS	1	0.008532	33.232855	13.831532	0.000272	0.000063
RS	2	0.017792	33.232855	15.008113	0.000295	0.000151
RS	3	0.027843	33.232855	16.284451	0.000320	0.000263
RS	4	0.038750	0.601783	966.387351	0.018983	0.015786
RS	5	0.050589	0.601783	1027.621045	0.020186	0.019859
RS	6	0.063437	0.412647	1582.424605	0.031084	0.031748
RS	7	0.077382	0.412647	1658.128577	0.032571	0.034321
RS	8	0.092516	0.446020	1605.013089	0.031528	0.033163
RS	9	0.108942	0.446020	1676.512501	0.032932	0.034509
RS	10	0.126769	0.488745	1595.902352	0.031349	0.032639
RS	11	0.146118	0.488745	1662.236089	0.032652	0.034008
RS	12	0.167117	0.544991	1550.902589	0.030465	0.031684
RS	13	0.189908	0.544991	1611.647340	0.031658	0.033094
RS	14	0.214643	0.636153	1434.482131	0.028178	0.029474
RS	15	0.241489	0.636153	1490.109600	0.029271	0.030774
RS	16	0.270625	0.771469	1277.142985	0.025087	0.026382
RS	17	0.302247	0.771469	1328.380609	0.026094	0.027528
RS	18	0.336568	0.955611	1116.536227	0.021933	0.023118
RS	19	0.373816	0.955611	1163.804675	0.022861	0.024126
RS	20	0.414243	1.196171	970.218361	0.019058	0.020078
RS	21	0.458119	1.196171	1013.756765	0.019914	0.020970
RS	22	0.505739	1.505816	842.421744	0.016548	0.017389
RS	23	0.557421	1.505816	882.431414	0.017334	0.018184
RS	24	0.613514	1.905502	731.325856	0.014366	0.015037
RS	25	0.674392	1.905502	767.997378	0.015086	0.015743
RS	26	0.740464	2.424907	634.516527	0.012464	0.012978
RS	27	0.812174	2.424907	668.028000	0.013122	0.013597
RS	28	0.890002	3.085838	553.290723	0.010868	0.011233
RS	29	0.974470	3.085838	583.892164	0.011470	0.011773
RS	30	1.066146	3.885644	489.798379	0.009621	0.009846
RS	31	1.165643	3.885644	517.885739	0.010173	0.010321
RS	32	1.273630	4.801323	443.433539	0.008711	0.008807
RS	33	1.390830	4.801323	469.495082	0.009222	0.009236
RS	34	1.518030	5.796297	411.901432	0.008091	0.008074
RS	35	1.656083	5.796297	436.431529	0.008573	0.008470
RS	36	1.805914	6.800883	394.121255	0.007742	0.007619
RS	37	1.968530	6.800883	417.610555	0.008203	0.007996
RS	38	2.145020	7.691510	391.095589	0.007682	0.007456
RS	39	2.336569	7.691510	414.044280	0.008133	0.007828
RS	40	2.544461	8.326726	404.492316	0.007946	0.007616
RS	41	2.770090	8.326726	427.332116	0.008394	0.007997
RS	42	3.014971	8.625734	435.049758	0.008546	0.008113
RS	43	3.280745	8.625734	457.942874	0.008996	0.008512
RS	44	3.569195	8.607604	481.777474	0.009464	0.008934
RS	45	3.882257	8.607604	504.334140	0.009907	0.009348
RS	46	4.222029	8.371475	540.841913	0.010624	0.010013
RS	47	4.590791	8.371475	561.825701	0.011036	0.010418
RS	48	4.991017	8.053261	603.804754	0.011861	0.011194
RS	49	5.425390	8.053261	621.027714	0.012199	0.011545
RS	50	5.896825	7.784546	657.050393	0.012907	0.012217
RS	51	6.408484	7.784546	667.824799	0.013118	0.012450
RS	52	6.963798	7.669746	684.693283	0.013450	0.012764
RS	53	7.566492	7.669746	687.004144	0.013495	0.012826
RS	54	8.220609	8.024790	655.742617	0.012881	0.012238
RS	55	8.930536	8.024790	651.588991	0.012799	0.012153
RS	56	9.701035	8.024790	642.597742	0.012623	0.011964
RS	57	10.537275	8.024790	628.563942	0.012347	0.011668
RS	58	11.444864	17.771080	284.468271	0.005588	0.005408
RS	59	12.429889	17.771080	292.982488	0.005755	0.005533
RS	60	13.498959	17.771080	300.396558	0.005901	0.005632
RS	61	14.659243	17.771080	306.495951	0.006021	0.005701
RS	62	15.918525	17.771080	311.062259	0.006110	0.005739
RS	63	17.285250	17.771080	4260.067699	0.083682	0.074682
PA	4+25*2+4+6 0.015371042 0.011228422 17.285250481 33.232854890 0.601782570 0.412646973 0.446019817 0.488744765 0.544991413 0.636152802 0.771469278 0.955611052 1.196171199 1.505815580 1.905501871 2.424906532 3.085838355 3.885644268 4.801323306 5.796297140 6.800882983 7.691509711 8.326726436 8.625733854 8.607603738 8.371474545 8.053260890 7.784545565 7.669746156 8.024790346 17.771080265
//
IT	4800
RD	16
LK	-179446.572835
QD	-327.504983 -> -288.781809
RI	0.0023614351
TR	0.014606	0.011310
MT	17.762806
MM	C_pi: 4.703412, n_recomb: 53584.302209
RS	0	0.000000	47.847342	9.357944	0.000175	0.000006
RS	1	0.008579	47.847342	10.159362	0.000190	0.000044
RS	2	0.017894	47.847342	11.029285	0.000206	0.000105
RS	3	0.028008	47.847342	11.973545	0.000223	0.000184
RS	4	0.038989	0.652936	944.004560	0.017617	0.014621
RS	5	0.050913	0.652936	1005.726313	0.018769	0.018475
RS	6	0.063859	0.426915	1626.837391	0.030360	0.031055
RS	7	0.077917	0.426915	1706.928054	0.031855	0.033680
RS	8	0.093180	0.458190	1666.012529	0.031091	0.032823
RS	9	0.109752	0.458190	1742.159883	0.032513	0.034184
RS	10	0.127747	0.500563	1665.181664	0.031076	0.032444
RS	11	0.147285	0.500563	1736.133811	0.032400	0.033801
RS	12	0.168499	0.555628	1628.737418	0.030396	0.031642
RS	13	0.191533	0.555628	1693.886778	0.031612	0.033048
RS	14	0.216543	0.645547	1515.780401	0.028288	0.029578
RS	15	0.243699	0.645547	1575.447240	0.029401	0.030882
RS	16	0.273185	0.779829	1356.167022	0.025309	0.026583
RS	17	0.305200	0.779829	1411.079391	0.026334	0.027741
RS	18	0.339961	0.963099	1189.916154	0.022206	0.023370
RS	19	0.377705	0.963099	1240.546446	0.023151	0.024391
RS	20	0.418686	1.202975	1036.566398	0.019345	0.020344
RS	21	0.463183	1.202975	1083.195988	0.020215	0.021251
RS	22	0.511498	1.512531	901.297155	0.016820	0.017643
RS	23	0.563958	1.512531	944.152478	0.017620	0.018453
RS	24	0.620918	1.913876	782.567690	0.014604	0.015260
RS	25	0.682764	1.913876	821.849209	0.015337	0.015980
RS	26	0.749916	2.438931	678.119117	0.012655	0.013156
RS	27	0.822829	2.438931	714.002210	0.013325	0.013789
RS	28	0.901997	3.112960	589.688221	0.011005	0.011359
RS	29	0.987957	3.112960	622.418070	0.011616	0.011911
RS	30	1.081291	3.937351	519.912858	0.009703	0.009919
RS	31	1.182632	3.937351	549.892936	0.010262	0.010404
RS	32	1.292668	4.892347	468.398271	0.008741	0.008832
RS	33	1.412142	4.892347	496.141074	0.009259	0.009267
RS	34	1.541867	5.942009	432.868480	0.008078	0.008055
RS	35	1.682720	5.942009	458.906125	0.008564	0.008455
RS	36	1.835657	7.012256	412.286618	0.007694	0.007564
RS	37	2.001714	7.012256	437.160604	0.008158	0.007943
RS	38	2.182017	7.968157	407.776983	0.007610	0.007376
RS	39	2.377788	7.968157	432.052509	0.008063	0.007749
RS	40	2.590353	8.652894	421.143225	0.007859	0.007520
RS	41	2.821155	8.652894	445.325949	0.008311	0.007902
RS	42	3.071756	8.974584	453.241671	0.008458	0.008013
RS	43	3.343856	8.974584	477.561742	0.008912	0.008414
RS	44	3.639300	8.951456	503.164274	0.009390	0.008843
RS	45	3.960088	8.951456	527.267710	0.009840	0.009261
RS	46	4.308397	8.690629	567.018232	0.010582	0.009947
RS	47	4.686587	8.690629	589.632668	0.011004	0.010359
RS	48	5.097221	8.339494	635.918077	0.011868	0.011170
RS	49	5.543083	8.339494	654.706972	0.012218	0.011531
RS	50	6.027194	8.039980	695.166330	0.012973	0.012246
RS	51	6.552837	8.039980	707.185278	0.013198	0.012492
RS	52	7.123574	7.904009	727.226685	0.013572	0.012847
RS	53	7.743274	7.904009	730.202194	0.013627	0.012921
RS	54	8.416136	8.261966	698.102039	0.013028	0.012349
RS	55	9.146723	8.261966	694.089249	0.012953	0.012275
RS	56	9.939985	8.261966	684.895596	0.012782	0.012095
RS	57	10.801300	8.261966	670.290498	0.012509	0.011806
RS	58	11.736506	18.797467	295.637195	0.005517	0.005326
RS	59	12.751942	18.797467	305.119976	0.005694	0.005464
RS	60	13.854491	18.797467	313.528812	0.005851	0.005577
RS	61	15.051625	18.797467	320.637071	0.005984	0.005661
RS	62	16.351460	18.797467	326.211368	0.006088	0.005716
RS	63	17.762806	18.797467	4604.711210	0.085934	0.076899
PA	4+25*2+4+6 0.014606086 0.011309623 17.762806430 47.847342073 0.652935833 0.426914827 0.458189724 0.500563281 0.555628240 0.645547282 0.779828647 0.963098635 1.202974678 1.512530586 1.913875659 2.438931120 3.112959981 3.937350904 4.892347234 5.942009413 7.012256099 7.968156601 8.652894459 8.974583922 8.951456073 8.690629348 8.339493819 8.039980421 7.904009381 8.261965599 18.797466896
//
IT	4535
RD	17
LK	-179371.187598
QD	-301.731398 -> -267.233779
RI	0.0021955913
TR	0.013905	0.011375
MT	18.241156
MM	C_pi: 4.912386, n_recomb: 56213.066400
RS	0	0.000000	69.088437	6.826177	0.000121	0.000004
RS	1	0.008624	69.088437	7.414309	0.000132	0.000030
RS	2	0.017993	69.088437	8.053057	0.000143	0.000073
RS	3	0.028169	69.088437	8.746769	0.000156	0.000128
RS	4	0.039223	0.709115	917.879259	0.016329	0.013525
RS	5	0.051230	0.709115	979.656911	0.017428	0.017163
RS	6	0.064272	0.441418	1667.058584	0.029656	0.030377
RS	7	0.078440	0.441418	1751.370962	0.031156	0.033046
RS	8	0.093829	0.470222	1724.260852	0.030674	0.032497
RS	9	0.110546	0.470222	1804.979862	0.032110	0.033873
RS	10	0.128704	0.512301	1731.722172	0.030806	0.032252
RS	11	0.148429	0.512301	1807.253828	0.032150	0.033599
RS	12	0.169854	0.566276	1704.084852	0.030315	0.031593
RS	13	0.193127	0.566276	1773.639303	0.031552	0.032994
RS	14	0.218408	0.655031	1595.227004	0.028378	0.029667
RS	15	0.245869	0.655031	1658.953639	0.029512	0.030976
RS	16	0.275698	0.788339	1434.057496	0.025511	0.026770
RS	17	0.308099	0.788339	1492.667266	0.026554	0.027938
RS	18	0.343296	0.970776	1262.758745	0.022464	0.023609
RS	19	0.381527	0.970776	1316.770032	0.023425	0.024642
RS	20	0.423056	1.209957	1102.809064	0.019618	0.020599
RS	21	0.468166	1.209957	1152.545885	0.020503	0.021520
RS	22	0.517167	1.519307	960.344139	0.017084	0.017891
RS	23	0.570394	1.519307	1006.059940	0.017897	0.018714
RS	24	0.628212	1.921998	834.115687	0.014838	0.015480
RS	25	0.691016	1.921998	876.022276	0.015584	0.016214
RS	26	0.759236	2.452101	722.031396	0.012845	0.013333
RS	27	0.833340	2.452101	760.301407	0.013525	0.013979
RS	28	0.913835	3.138282	626.299559	0.011142	0.011486
RS	29	1.001273	3.138282	661.171423	0.011762	0.012050
RS	30	1.096251	3.986128	550.083914	0.009786	0.009995
RS	31	1.199420	3.986128	581.965532	0.010353	0.010489
RS	32	1.311488	4.979503	493.241466	0.008774	0.008859
RS	33	1.433220	4.979503	522.666937	0.009298	0.009301
RS	34	1.565451	6.083590	453.544826	0.008068	0.008040
RS	35	1.709086	6.083590	481.082813	0.008558	0.008443
RS	36	1.865109	7.220246	430.016293	0.007650	0.007515
RS	37	2.034588	7.220246	456.259532	0.008117	0.007895
RS	38	2.218684	8.243059	423.902220	0.007541	0.007301
RS	39	2.418656	8.243059	449.482678	0.007996	0.007674
RS	40	2.635875	8.979131	437.136731	0.007776	0.007429
RS	41	2.871828	8.979131	462.637026	0.008230	0.007812
RS	42	3.128131	9.324747	470.688282	0.008373	0.007918
RS	43	3.406538	9.324747	496.410843	0.008831	0.008320
RS	44	3.708956	9.296980	523.739017	0.009317	0.008756
RS	45	4.037456	9.296980	549.371628	0.009773	0.009177
RS	46	4.394287	9.011069	592.362377	0.010538	0.009883
RS	47	4.781892	9.011069	616.603540	0.010969	0.010301
RS	48	5.202926	8.626239	667.257643	0.011870	0.011145
RS	49	5.660272	8.626239	687.626280	0.012232	0.011515
RS	50	6.157061	8.295044	732.659859	0.013034	0.012273
RS	51	6.696695	8.295044	745.950910	0.013270	0.012530
RS	52	7.282870	8.136972	769.352803	0.013686	0.012925
RS	53	7.919599	8.136972	773.020978	0.013752	0.013009
RS	54	8.611241	8.496278	740.289821	0.013169	0.012456
RS	55	9.362534	8.496278	736.429288	0.013101	0.012390
RS	56	10.178621	8.496278	727.041802	0.012934	0.012218
RS	57	11.065091	8.496278	711.870494	0.012664	0.011936
RS	58	12.028013	19.831012	306.407189	0.005451	0.005249
RS	59	13.073982	19.831012	316.845421	0.005637	0.005398
RS	60	14.210160	19.831012	326.239466	0.005804	0.005523
RS	61	15.444326	19.831012	334.351447	0.005948	0.005621
RS	62	16.784931	19.831012	340.933895	0.006065	0.005691
RS	63	18.241156	19.831012	4950.511597	0.088067	0.078990
PA	4+25*2+4+6 0.013905379 0.011374580 18.241156238 69.088436518 0.709115380 0.441418090 0.470222068 0.512300961 0.566276480 0.655031091 0.788339393 0.970776460 1.209956818 1.519306909 1.921997861 2.452100626 3.138281934 3.986127710 4.979502620 6.083590123 7.220246207 8.243058976 8.979130735 9.324747062 9.296979856 9.011069452 8.626239077 8.295044402 8.136972312 8.496277974 19.831011753
//
IT	5269
RD	18
LK	-179304.012377
QD	-278.666159 -> -247.885077
RI	0.0020861664
TR	0.013263	0.011426
MT	18.719254
MM	C_pi: 5.121199, n_recomb: 58789.581344
RS	0	0.000000	100.048668	4.948979	0.000084	0.000003
RS	1	0.008669	100.048668	5.377787	0.000091	0.000021
RS	2	0.018089	100.048668	5.843729	0.000099	0.000051
RS	3	0.028326	100.048668	6.350019	0.000108	0.000089
RS	4	0.039450	0.770788	888.708858	0.015117	0.012499
RS	5	0.051539	0.770788	950.145068	0.016162	0.015924
RS	6	0.064675	0.456143	1703.252282	0.028972	0.029715
RS	7	0.078951	0.456143	1791.608813	0.030475	0.032423
RS	8	0.094464	0.482091	1779.849117	0.030275	0.032184
RS	9	0.111321	0.482091	1865.052391	0.031724	0.033576
RS	10	0.129640	0.523930	1795.546500	0.030542	0.032065
RS	11	0.149547	0.523930	1875.603979	0.031904	0.033402
RS	12	0.171180	0.576909	1776.858313	0.030224	0.031536
RS	13	0.194688	0.576909	1850.802237	0.031482	0.032933
RS	14	0.220234	0.664571	1672.656725	0.028452	0.029743
RS	15	0.247994	0.664571	1740.449535	0.029605	0.031057
RS	16	0.278161	0.796967	1510.600287	0.025695	0.026941
RS	17	0.310943	0.796967	1572.918619	0.026755	0.028119
RS	18	0.346567	0.978609	1334.843053	0.022705	0.023834
RS	19	0.385279	0.978609	1392.244634	0.023682	0.024880
RS	20	0.427346	1.217085	1168.741575	0.019880	0.020845
RS	21	0.473061	1.217085	1221.592716	0.020779	0.021779
RS	22	0.522738	1.526114	1019.392806	0.017340	0.018132
RS	23	0.576722	1.526114	1067.975590	0.018166	0.018968
RS	24	0.635386	1.929856	885.833782	0.015068	0.015697
RS	25	0.699135	1.929856	930.372826	0.015825	0.016444
RS	26	0.768410	2.464429	766.151321	0.013032	0.013510
RS	27	0.843691	2.464429	806.816755	0.013724	0.014168
RS	28	0.925497	3.161863	663.047486	0.011278	0.011614
RS	29	1.014395	3.161863	700.069177	0.011908	0.012189
RS	30	1.111000	4.032029	580.257558	0.009870	0.010073
RS	31	1.215979	4.032029	614.044836	0.010445	0.010576
RS	32	1.330058	5.062768	517.927586	0.008810	0.008889
RS	33	1.454026	5.062768	549.033365	0.009339	0.009337
RS	34	1.588742	6.220871	473.909138	0.008061	0.008028
RS	35	1.735135	6.220871	502.937165	0.008555	0.008435
RS	36	1.894219	7.424540	447.297487	0.007608	0.007469
RS	37	2.067093	7.424540	474.891773	0.008078	0.007851
RS	38	2.254954	8.515689	439.468773	0.007475	0.007230
RS	39	2.459100	8.515689	466.329688	0.007932	0.007605
RS	40	2.680942	9.304801	452.473390	0.007696	0.007344
RS	41	2.922016	9.304801	479.263044	0.008152	0.007727
RS	42	3.183988	9.675529	487.388689	0.008290	0.007827
RS	43	3.468670	9.675529	514.485693	0.008751	0.008231
RS	44	3.778030	9.643430	543.494779	0.009245	0.008672
RS	45	4.114208	9.643430	570.634259	0.009706	0.009096
RS	46	4.479529	9.332071	616.851526	0.010493	0.009820
RS	47	4.876518	9.332071	642.709444	0.010932	0.010244
RS	48	5.307922	8.912830	697.776379	0.011869	0.011119
RS	49	5.776723	8.912830	719.731646	0.012243	0.011498
RS	50	6.286163	8.549123	769.457505	0.013088	0.012296
RS	51	6.839766	8.549123	784.041489	0.013336	0.012563
RS	52	7.441359	8.368083	810.974963	0.013795	0.012998
RS	53	8.095103	8.368083	815.358427	0.013869	0.013092
RS	54	8.805518	8.727217	782.204807	0.013305	0.012558
RS	55	9.577518	8.727217	778.503733	0.013242	0.012500
RS	56	10.416441	8.727217	768.927502	0.013079	0.012335
RS	57	11.328089	8.727217	753.192471	0.012812	0.012059
RS	58	12.318765	20.869217	316.774825	0.005388	0.005177
RS	59	13.395320	20.869217	328.152820	0.005582	0.005335
RS	60	14.565200	20.869217	338.519422	0.005758	0.005471
RS	61	15.836495	20.869217	347.626324	0.005913	0.005582
RS	62	17.217995	20.869217	355.212830	0.006042	0.005665
RS	63	18.719254	20.869217	5296.073051	0.090085	0.080961
PA	4+25*2+4+6 0.013262967 0.011425515 18.719253864 100.048667754 0.770788223 0.456142536 0.482090559 0.523929863 0.576908853 0.664570832 0.796966892 0.978608766 1.217085064 1.526113592 1.929856219 2.464429226 3.161862985 4.032029481 5.062768496 6.220871454 7.424539921 8.515689102 9.304800797 9.675529115 9.643430173 9.332071442 8.912829930 8.549122538 8.368083212 8.727216567 20.869216922
//
IT	5554
RD	19
LK	-179244.058669
QD	-257.976264 -> -230.469023
RI	0.0020174050
TR	0.012674	0.011464
MT	19.195976
MM	C_pi: 5.329261, n_recomb: 61309.626362
RS	0	0.000000	145.220397	3.568990	0.000058	0.000002
RS	1	0.008712	145.220397	3.879878	0.000063	0.000014
RS	2	0.018183	145.220397	4.217842	0.000069	0.000035
RS	3	0.028479	145.220397	4.585241	0.000075	0.000061
RS	4	0.039672	0.838403	857.193142	0.013981	0.011541
RS	5	0.051840	0.838403	917.932081	0.014972	0.014757
RS	6	0.065068	0.471065	1735.607833	0.028309	0.029071
RS	7	0.079449	0.471065	1827.820727	0.029813	0.031810
RS	8	0.095082	0.493770	1832.854017	0.029895	0.031885
RS	9	0.112078	0.493770	1922.443849	0.031356	0.033293
RS	10	0.130554	0.535426	1856.663400	0.030283	0.031882
RS	11	0.150640	0.535426	1941.178947	0.031662	0.033211
RS	12	0.172475	0.587500	1846.976448	0.030125	0.031474
RS	13	0.196213	0.587500	1925.278384	0.031403	0.032866
RS	14	0.222019	0.674140	1747.900590	0.028509	0.029806
RS	15	0.250073	0.674140	1819.751762	0.029681	0.031124
RS	16	0.280571	0.805680	1585.586213	0.025862	0.027099
RS	17	0.313726	0.805680	1651.612434	0.026939	0.028286
RS	18	0.349770	0.986560	1405.954825	0.022932	0.024046
RS	19	0.388954	0.986560	1466.745839	0.023924	0.025104
RS	20	0.431551	1.224319	1234.168937	0.020130	0.021080
RS	21	0.477859	1.224319	1290.132326	0.021043	0.022026
RS	22	0.528202	1.532925	1078.267332	0.017587	0.018365
RS	23	0.582931	1.532925	1129.715025	0.018426	0.019215
RS	24	0.642427	1.937435	937.582480	0.015293	0.015909
RS	25	0.707107	1.937435	984.753467	0.016062	0.016669
RS	26	0.777422	2.475936	810.369178	0.013218	0.013685
RS	27	0.853862	2.475936	853.431448	0.013920	0.014356
RS	28	0.936962	3.183740	699.853293	0.011415	0.011742
RS	29	1.027302	3.183740	739.026653	0.012054	0.012328
RS	30	1.125512	4.075096	610.377053	0.009956	0.010152
RS	31	1.232278	4.075096	646.069212	0.010538	0.010664
RS	32	1.348345	5.142125	542.417574	0.008847	0.008922
RS	33	1.474524	5.142125	575.197336	0.009382	0.009376
RS	34	1.611695	6.353716	493.935338	0.008056	0.008019
RS	35	1.760817	6.353716	524.439814	0.008554	0.008430
RS	36	1.922931	7.624750	464.119704	0.007570	0.007427
RS	37	2.099167	7.624750	493.044169	0.008042	0.007811
RS	38	2.290757	8.785540	454.470723	0.007413	0.007164
RS	39	2.499039	8.785540	482.585020	0.007871	0.007539
RS	40	2.725465	9.629243	467.152732	0.007620	0.007262
RS	41	2.971618	9.629243	495.200788	0.008077	0.007646
RS	42	3.239216	10.026199	503.341662	0.008210	0.007740
RS	43	3.530126	10.026199	531.781674	0.008674	0.008145
RS	44	3.846381	9.990072	562.422532	0.009173	0.008591
RS	45	4.190187	9.990072	591.042093	0.009640	0.009018
RS	46	4.563946	9.652908	640.462801	0.010446	0.009758
RS	47	4.970266	9.652908	667.921752	0.010894	0.010188
RS	48	5.411985	9.198568	727.430595	0.011865	0.011092
RS	49	5.892185	9.198568	750.972688	0.012249	0.011480
RS	50	6.414221	8.801574	805.489629	0.013138	0.012316
RS	51	6.981736	8.801574	821.380751	0.013397	0.012594
RS	52	7.598693	8.596754	852.001164	0.013897	0.013067
RS	53	8.269398	8.596754	857.117082	0.013980	0.013170
RS	54	8.998535	8.954240	823.748013	0.013436	0.012656
RS	55	9.791195	8.954240	820.209454	0.013378	0.012606
RS	56	10.652910	8.954240	810.446175	0.013219	0.012447
RS	57	11.589697	8.954240	794.147422	0.012953	0.012175
RS	58	12.608096	21.909399	326.736579	0.005329	0.005108
RS	59	13.715218	21.909399	339.036238	0.005530	0.005275
RS	60	14.918792	21.909399	350.359860	0.005715	0.005421
RS	61	16.227220	21.909399	360.449473	0.005879	0.005543
RS	62	17.649638	21.909399	369.031988	0.006019	0.005638
RS	63	19.195976	21.909399	5640.034699	0.091993	0.082817
PA	4+25*2+4+6 0.012673538 0.011464463 19.195975585 145.220396604 0.838403172 0.471064733 0.493770235 0.535426005 0.587499604 0.674140338 0.805680450 0.986560261 1.224318564 1.532924936 1.937435210 2.475936113 3.183739621 4.075096202 5.142125322 6.353716144 7.624750327 8.785540136 9.629242828 10.026198947 9.990071876 9.652907676 9.198568062 8.801574464 8.596754340 8.954239878 21.909399091
//
IT	5218
RD	20
LK	-179190.468091
QD	-239.375703 -> -214.756374
RI	0.0019772756
TR	0.012132	0.011493
MT	19.670476
MM	C_pi: 5.536071, n_recomb: 63769.802502
RS	0	0.000000	211.282232	2.560666	0.000040	0.000001
RS	1	0.008754	211.282232	2.784849	0.000044	0.000010
RS	2	0.018274	211.282232	3.028661	0.000047	0.000024
RS	3	0.028628	211.282232	3.293823	0.000052	0.000042
RS	4	0.039887	0.912483	823.929750	0.012920	0.010650
RS	5	0.052133	0.912483	883.657614	0.013857	0.013664
RS	6	0.065451	0.486165	1764.321774	0.027667	0.028446
RS	7	0.079934	0.486165	1860.196435	0.029170	0.031210
RS	8	0.095685	0.505237	1883.379680	0.029534	0.031600
RS	9	0.112815	0.505237	1977.250764	0.031006	0.033024
RS	10	0.131445	0.546764	1915.122695	0.030032	0.031703
RS	11	0.151705	0.546764	2004.017004	0.031426	0.033025
RS	12	0.173739	0.598028	1914.388622	0.030020	0.031406
RS	13	0.197702	0.598028	1997.003174	0.031316	0.032794
RS	14	0.223762	0.683718	1820.827118	0.028553	0.029858
RS	15	0.252104	0.683718	1896.715947	0.029743	0.031180
RS	16	0.282927	0.814456	1658.837441	0.026013	0.027243
RS	17	0.316447	0.814456	1728.560045	0.027106	0.028439
RS	18	0.352903	0.994607	1475.900394	0.023144	0.024246
RS	19	0.392549	0.994607	1540.070730	0.024150	0.025315
RS	20	0.435666	1.231637	1298.905695	0.020369	0.021305
RS	21	0.482558	1.231637	1357.970941	0.021295	0.022264
RS	22	0.533554	1.539723	1136.809419	0.017827	0.018592
RS	23	0.589015	1.539723	1191.112235	0.018678	0.019454
RS	24	0.649330	1.944746	989.226565	0.015512	0.016117
RS	25	0.714926	1.944746	1039.021734	0.016293	0.016889
RS	26	0.786263	2.486661	854.582103	0.013401	0.013858
RS	27	0.863845	2.486661	900.036140	0.014114	0.014541
RS	28	0.948219	3.203997	736.639453	0.011552	0.011870
RS	29	1.039979	3.203997	777.960761	0.012200	0.012467
RS	30	1.139771	4.115421	640.389022	0.010042	0.010232
RS	31	1.248299	4.115421	677.980804	0.010632	0.010753
RS	32	1.366327	5.217633	566.675167	0.008886	0.008956
RS	33	1.494688	5.217633	601.119013	0.009426	0.009416
RS	34	1.634285	6.482069	513.602110	0.008054	0.008013
RS	35	1.786102	6.482069	545.566627	0.008555	0.008428
RS	36	1.951208	7.820703	480.470611	0.007534	0.007388
RS	37	2.130769	7.820703	510.701994	0.008009	0.007774
RS	38	2.326047	9.052229	468.906950	0.007353	0.007101
RS	39	2.538420	9.052229	498.245507	0.007813	0.007478
RS	40	2.769384	9.951983	481.176942	0.007546	0.007185
RS	41	3.020566	9.951983	510.450251	0.008005	0.007569
RS	42	3.293736	10.376196	518.550770	0.008132	0.007657
RS	43	3.590819	10.376196	548.299662	0.008598	0.008063
RS	44	3.913909	10.336329	580.520435	0.009103	0.008513
RS	45	4.265281	10.336329	610.589628	0.009575	0.008942
RS	46	4.647412	9.973000	663.183351	0.010400	0.009698
RS	47	5.062995	9.973000	692.222748	0.010855	0.010133
RS	48	5.514956	9.482913	756.188443	0.011858	0.011065
RS	49	6.006482	9.482913	781.311721	0.012252	0.011460
RS	50	6.541036	9.051914	840.700762	0.013183	0.012335
RS	51	7.122383	9.051914	857.907308	0.013453	0.012621
RS	52	7.754621	8.822553	892.354548	0.013993	0.013132
RS	53	8.442205	8.822553	898.215154	0.014085	0.013244
RS	54	9.189978	9.176952	864.835946	0.013562	0.012751
RS	55	10.003211	9.176952	861.459105	0.013509	0.012706
RS	56	10.887632	9.176952	851.507266	0.013353	0.012553
RS	57	11.849475	9.176952	834.642373	0.013088	0.012285
RS	58	12.895517	22.949183	336.293718	0.005274	0.005043
RS	59	14.033127	22.949183	349.494999	0.005481	0.005217
RS	60	15.270323	22.949183	361.757704	0.005673	0.005372
RS	61	16.615821	22.949183	372.814930	0.005846	0.005505
RS	62	18.079102	22.949183	382.381983	0.005996	0.005612
RS	63	19.670476	22.949183	5981.172719	0.093793	0.084562
PA	4+25*2+4+6 0.012132148 0.011493125 19.670476326 211.282232162 0.912482537 0.486165453 0.505236671 0.546764367 0.598027887 0.683717613 0.814455852 0.994607177 1.231637088 1.539722823 1.944746489 2.486660850 3.203996727 4.115420603 5.217633320 6.482068874 7.820703478 9.052229191 9.951982745 10.376196455 10.336328776 9.973000119 9.482913484 9.051914313 8.822553433 9.176952446 22.949183035
//
IT	4617
RD	21
LK	-179142.490246
QD	-222.617295 -> -200.548899
RI	0.0019576390
TR	0.011634	0.011513
MT	20.141783
MM	C_pi: 5.741101, n_recomb: 66167.132218
RS	0	0.000000	308.111543	1.828234	0.000028	0.000001
RS	1	0.008795	308.111543	1.989064	0.000030	0.000007
RS	2	0.018363	308.111543	2.164048	0.000033	0.000017
RS	3	0.028772	308.111543	2.354430	0.000036	0.000029
RS	4	0.040097	0.993548	789.484424	0.011932	0.009822
RS	5	0.052418	0.993548	847.931716	0.012815	0.012641
RS	6	0.065822	0.501417	1789.614563	0.027047	0.027839
RS	7	0.080406	0.501417	1888.952061	0.028548	0.030624
RS	8	0.096271	0.516466	1931.526839	0.029192	0.031328
RS	9	0.113533	0.516466	2029.567259	0.030673	0.032768
RS	10	0.132312	0.557925	1970.962196	0.029788	0.031530
RS	11	0.152743	0.557925	2064.145344	0.031196	0.032846
RS	12	0.174970	0.608474	1979.054101	0.029910	0.031334
RS	13	0.199152	0.608474	2065.922649	0.031223	0.032719
RS	14	0.225462	0.693282	1891.317402	0.028584	0.029899
RS	15	0.254084	0.693282	1971.210595	0.029791	0.031225
RS	16	0.285225	0.823272	1730.186650	0.026149	0.027374
RS	17	0.319103	0.823272	1803.583411	0.027258	0.028578
RS	18	0.355962	1.002724	1544.500081	0.023342	0.024433
RS	19	0.396061	1.002724	1612.030455	0.024363	0.025513
RS	20	0.439688	1.239021	1362.773046	0.020596	0.021520
RS	21	0.487151	1.239021	1424.921546	0.021535	0.022490
RS	22	0.538788	1.546498	1194.857433	0.018058	0.018812
RS	23	0.594966	1.546498	1251.997952	0.018922	0.019685
RS	24	0.656086	1.951792	1040.635093	0.015727	0.016321
RS	25	0.722580	1.951792	1093.039602	0.016519	0.017105
RS	26	0.794922	2.496633	898.688570	0.013582	0.014029
RS	27	0.873626	2.496633	946.522914	0.014305	0.014723
RS	28	0.959252	3.222685	773.333637	0.011688	0.011998
RS	29	1.052409	3.222685	816.793769	0.012344	0.012605
RS	30	1.153758	4.153083	670.239856	0.010129	0.010313
RS	31	1.264020	4.153083	709.721527	0.010726	0.010842
RS	32	1.383980	5.289336	590.664756	0.008927	0.008992
RS	33	1.514489	5.289336	626.759258	0.009472	0.009458
RS	34	1.656476	6.605865	532.888531	0.008054	0.008009
RS	35	1.810950	6.605865	566.293922	0.008559	0.008428
RS	36	1.979009	8.012174	496.340845	0.007501	0.007352
RS	37	2.161849	8.012174	527.853680	0.007978	0.007740
RS	38	2.360768	9.315377	482.775852	0.007296	0.007042
RS	39	2.577181	9.315377	513.307612	0.007758	0.007419
RS	40	2.812627	10.272492	494.550456	0.007474	0.007111
RS	41	3.068780	10.272492	525.013921	0.007935	0.007496
RS	42	3.347460	10.724934	533.020687	0.008056	0.007578
RS	43	3.650648	10.724934	564.041907	0.008525	0.007985
RS	44	3.980500	10.681565	597.790322	0.009035	0.008437
RS	45	4.339362	10.681565	629.275411	0.009510	0.008869
RS	46	4.729784	10.291742	685.003574	0.010353	0.009640
RS	47	5.154541	10.291742	715.598374	0.010815	0.010079
RS	48	5.616654	9.765305	784.022517	0.011849	0.011038
RS	49	6.119408	9.765305	810.715926	0.012253	0.011440
RS	50	6.666377	9.299618	875.042969	0.013225	0.012351
RS	51	7.261449	9.299618	893.567602	0.013505	0.012646
RS	52	7.908855	9.044999	931.967516	0.014085	0.013194
RS	53	8.613197	9.044999	938.580215	0.014185	0.013314
RS	54	9.379483	9.394899	905.393815	0.013683	0.012842
RS	55	10.213161	9.394899	902.174064	0.013635	0.012803
RS	56	11.120156	9.394899	892.028936	0.013481	0.012654
RS	57	12.106918	9.394899	874.593021	0.013218	0.012390
RS	58	13.180461	23.985992	345.449291	0.005221	0.004982
RS	59	14.348417	23.985992	359.530416	0.005434	0.005162
RS	60	15.619090	23.985992	372.712119	0.005633	0.005325
RS	61	17.001512	23.985992	384.719250	0.005814	0.005467
RS	62	18.505513	23.985992	395.256261	0.005974	0.005585
RS	63	20.141783	23.985992	6318.348726	0.095491	0.086202
PA	4+25*2+4+6 0.011634446 0.011513082 20.141783172 308.111543093 0.993547928 0.501417006 0.516465627 0.557924643 0.608473938 0.693282445 0.823271688 1.002724471 1.239020502 1.546497993 1.951792322 2.496632859 3.222684589 4.153083195 5.289336369 6.605865253 8.012173762 9.315376593 10.272492138 10.724934091 10.681565228 10.291742063 9.765304761 9.299617511 9.044998604 9.394899115 23.985992081
//
IT	5234
RD	22
LK	-179099.471603
QD	-207.487719 -> -187.675392
RI	0.0019522848
TR	0.011176	0.011526
MT	20.609217
MM	C_pi: 5.943883, n_recomb: 68498.935041
RS	0	0.000000	450.054134	1.300035	0.000019	0.000001
RS	1	0.008834	450.054134	1.414926	0.000021	0.000005
RS	2	0.018448	450.054134	1.539975	0.000022	0.000011
RS	3	0.028912	450.054134	1.676081	0.000024	0.000020
RS	4	0.040300	1.082188	754.330169	0.011012	0.009054
RS	5	0.052694	1.082188	811.269609	0.011844	0.011687
RS	6	0.066183	0.516800	1811.681179	0.026448	0.027252
RS	7	0.080864	0.516800	1914.280185	0.027946	0.030052
RS	8	0.096841	0.527432	1977.412565	0.028868	0.031071
RS	9	0.114230	0.527432	2079.505751	0.030358	0.032527
RS	10	0.133155	0.568882	2024.256765	0.029552	0.031363
RS	11	0.153752	0.568882	2121.630142	0.030973	0.032673
RS	12	0.176168	0.618813	2040.973633	0.029796	0.031259
RS	13	0.200565	0.618813	2132.025710	0.031125	0.032639
RS	14	0.227117	0.702812	1959.288097	0.028603	0.029930
RS	15	0.256014	0.702812	2043.140542	0.029827	0.031259
RS	16	0.287465	0.832106	1799.493674	0.026270	0.027492
RS	17	0.321693	0.832106	1876.532097	0.027395	0.028704
RS	18	0.358945	1.010891	1611.589517	0.023527	0.024608
RS	19	0.399489	1.010891	1682.451837	0.024562	0.025698
RS	20	0.443613	1.246448	1425.608861	0.020812	0.021725
RS	21	0.491636	1.246448	1490.814167	0.021764	0.022706
RS	22	0.543901	1.553231	1252.267024	0.018282	0.019024
RS	23	0.600783	1.553231	1312.220588	0.019157	0.019909
RS	24	0.662690	1.958583	1091.678455	0.015937	0.016520
RS	25	0.730066	1.958583	1146.670598	0.016740	0.017315
RS	26	0.803394	2.505896	942.584851	0.013761	0.014198
RS	27	0.883199	2.505896	992.781776	0.014493	0.014904
RS	28	0.970055	3.239886	809.858201	0.011823	0.012126
RS	29	1.064583	3.239886	855.442624	0.012488	0.012743
RS	30	1.167462	4.188191	699.874245	0.010217	0.010395
RS	31	1.279430	4.188191	741.231655	0.010821	0.010932
RS	32	1.401288	5.357313	614.350071	0.008969	0.009029
RS	33	1.533912	5.357313	652.078350	0.009520	0.009502
RS	34	1.678251	6.725118	551.771177	0.008055	0.008007
RS	35	1.835341	6.725118	586.595541	0.008564	0.008430
RS	36	2.006309	8.199035	511.718862	0.007470	0.007318
RS	37	2.192380	8.199035	544.485536	0.007949	0.007709
RS	38	2.394888	9.574731	496.073156	0.007242	0.006986
RS	39	2.615286	9.574731	527.765200	0.007705	0.007364
RS	40	2.855154	10.590407	507.274069	0.007406	0.007041
RS	41	3.116212	10.590407	538.890749	0.007867	0.007426
RS	42	3.400331	11.071978	546.753544	0.007982	0.007501
RS	43	3.709550	11.071978	579.008324	0.008453	0.007909
RS	44	4.046084	11.025327	614.230544	0.008967	0.008364
RS	45	4.412348	11.025327	647.094783	0.009447	0.008798
RS	46	4.810968	10.608697	705.911625	0.010305	0.009582
RS	47	5.244802	10.608697	738.032711	0.010774	0.010026
RS	48	5.716961	10.045335	810.904992	0.011838	0.011011
RS	49	6.230830	10.045335	839.152506	0.012251	0.011419
RS	50	6.790094	9.544321	908.467890	0.013263	0.012365
RS	51	7.398763	9.544321	928.308147	0.013552	0.012668
RS	52	8.061202	9.263762	970.773339	0.014172	0.013252
RS	53	8.782161	9.263762	978.141176	0.014280	0.013380
RS	54	9.566809	9.607795	945.346739	0.013801	0.012930
RS	55	10.420773	9.607795	942.276185	0.013756	0.012896
RS	56	11.350176	9.607795	931.930402	0.013605	0.012751
RS	57	12.361682	9.607795	913.916714	0.013342	0.012489
RS	58	13.462544	25.017648	354.205317	0.005171	0.004923
RS	59	14.660656	25.017648	369.143019	0.005389	0.005110
RS	60	15.964610	25.017648	383.221770	0.005595	0.005281
RS	61	17.383754	25.017648	396.158818	0.005783	0.005431
RS	62	18.928265	25.017648	407.648480	0.005951	0.005558
RS	63	20.609217	25.017648	6650.479770	0.097089	0.087741
PA	4+25*2+4+6 0.011176377 0.011525615 20.609217314 450.054134238 1.082187583 0.516799852 0.527432276 0.568881733 0.618813474 0.702812156 0.832106005 1.010891039 1.246447587 1.553231445 1.958582615 2.505896040 3.239886362 4.188190740 5.357313413 6.725118150 8.199034523 9.574731283 10.590406890 11.071978441 11.025326768 10.608696892 10.045334963 9.544321182 9.263762155 9.607794968 25.017648101
//
IT	4012
RD	23
LK	-179060.839201
QD	-193.801597 -> -175.986958
RI	0.0019573136
TR	0.010754	0.011532
MT	21.072112
MM	C_pi: 6.144034, n_recomb: 70763.737110
RS	0	0.000000	658.031459	0.921474	0.000013	0.000000
RS	1	0.008872	658.031459	1.003268	0.000014	0.000003
RS	2	0.018532	658.031459	1.092327	0.000015	0.000008
RS	3	0.029048	658.031459	1.189296	0.000017	0.000014
RS	4	0.040497	1.179008	718.900923	0.010159	0.008343
RS	5	0.052962	1.179008	774.147279	0.010940	0.010798
RS	6	0.066533	0.532292	1830.740486	0.025871	0.026685
RS	7	0.081309	0.532292	1936.400347	0.027364	0.029496
RS	8	0.097395	0.538123	2021.139111	0.028562	0.030827
RS	9	0.114908	0.538123	2127.165623	0.030060	0.032298
RS	10	0.133975	0.579623	2075.075039	0.029324	0.031202
RS	11	0.154733	0.579623	2176.533600	0.030758	0.032507
RS	12	0.177334	0.629037	2100.146869	0.029678	0.031180
RS	13	0.201939	0.629037	2195.302552	0.031023	0.032557
RS	14	0.228728	0.712296	2024.675983	0.028612	0.029951
RS	15	0.257893	0.712296	2112.432913	0.029852	0.031284
RS	16	0.289646	0.840946	1866.650524	0.026379	0.027599
RS	17	0.324216	0.840946	1947.289704	0.027518	0.028818
RS	18	0.361853	1.019101	1677.027117	0.023699	0.024772
RS	19	0.402830	1.019101	1751.186162	0.024747	0.025871
RS	20	0.447442	1.253917	1487.268767	0.021017	0.021920
RS	21	0.496012	1.253917	1555.498156	0.021982	0.022911
RS	22	0.548891	1.559939	1308.901007	0.018497	0.019228
RS	23	0.606462	1.559939	1371.637126	0.019383	0.020124
RS	24	0.669140	1.965136	1142.251063	0.016142	0.016715
RS	25	0.737379	1.965136	1199.803761	0.016955	0.017521
RS	26	0.811673	2.514491	986.191619	0.013936	0.014365
RS	27	0.892558	2.514491	1038.728525	0.014679	0.015081
RS	28	0.980620	3.255697	846.151608	0.011957	0.012253
RS	29	1.076494	3.255697	893.841507	0.012631	0.012879
RS	30	1.180875	4.220847	729.254473	0.010305	0.010477
RS	31	1.294516	4.220847	772.470157	0.010916	0.011022
RS	32	1.418240	5.421688	637.705504	0.009012	0.009068
RS	33	1.552941	5.421688	677.048081	0.009568	0.009546
RS	34	1.699593	6.839870	570.239161	0.008058	0.008007
RS	35	1.859256	6.839870	606.458768	0.008570	0.008434
RS	36	2.033085	8.381214	526.603934	0.007442	0.007287
RS	37	2.222336	8.381214	560.595537	0.007922	0.007680
RS	38	2.428377	9.830053	508.807955	0.007190	0.006933
RS	39	2.652699	9.830053	541.626466	0.007654	0.007312
RS	40	2.896924	10.905386	519.361678	0.007339	0.006973
RS	41	3.162816	10.905386	552.093765	0.007802	0.007359
RS	42	3.452299	11.416907	559.766386	0.007910	0.007427
RS	43	3.767465	11.416907	593.214806	0.008383	0.007836
RS	44	4.110593	11.367192	629.855512	0.008901	0.008294
RS	45	4.484164	11.367192	664.060272	0.009384	0.008730
RS	46	4.890879	10.923434	725.916747	0.010258	0.009526
RS	47	5.333678	10.923434	759.532118	0.010733	0.009974
RS	48	5.815764	10.322608	836.832801	0.011826	0.010983
RS	49	6.340620	10.322608	866.614506	0.012247	0.011398
RS	50	6.912043	9.785674	940.955540	0.013297	0.012378
RS	51	7.534164	9.785674	962.104643	0.013596	0.012689
RS	52	8.211480	9.478540	1008.734696	0.014255	0.013308
RS	53	8.948889	9.478540	1016.856860	0.014370	0.013442
RS	54	9.751722	9.815366	984.649515	0.013915	0.013015
RS	55	10.625784	9.815366	981.717118	0.013873	0.012985
RS	56	11.577394	9.815366	971.160590	0.013724	0.012844
RS	57	12.613433	9.815366	952.560189	0.013461	0.012584
RS	58	13.741391	26.041999	362.573361	0.005124	0.004868
RS	59	14.969423	26.041999	378.343446	0.005347	0.005061
RS	60	16.306408	26.041999	393.296011	0.005558	0.005238
RS	61	17.762013	26.041999	407.141293	0.005754	0.005396
RS	62	19.346762	26.041999	419.564150	0.005929	0.005531
RS	63	21.072112	26.041999	6976.727337	0.098592	0.089185
PA	4+25*2+4+6 0.010754320 0.011531874 21.072112286 658.031459204 1.179007713 0.532292497 0.538123009 0.579622565 0.629037024 0.712296249 0.840946441 1.019100981 1.253917410 1.559938667 1.965135733 2.514490987 3.255696850 4.220846824 5.421687840 6.839869789 8.381214265 9.830052642 10.905385536 11.416907342 11.367192271 10.923434166 10.322608265 9.785674427 9.478540409 9.815365794 26.041998522
//
IT	5035
RD	24
LK	-179026.090870
QD	-181.397597 -> -165.353909
RI	0.0019693319
TR	0.010365	0.011533
MT	21.529616
MM	C_pi: 6.341093, n_recomb: 72959.986844
RS	0	0.000000	963.326043	0.650967	0.000009	0.000000
RS	1	0.008909	963.326043	0.708993	0.000010	0.000002
RS	2	0.018612	963.326043	0.772195	0.000011	0.000005
RS	3	0.029179	963.326043	0.841035	0.000012	0.000009
RS	4	0.040688	1.284705	683.532187	0.009369	0.007687
RS	5	0.053222	1.284705	736.937136	0.010101	0.009973
RS	6	0.066873	0.547871	1846.999942	0.025315	0.026137
RS	7	0.081740	0.547871	1955.521518	0.026803	0.028954
RS	8	0.097931	0.548515	2062.830578	0.028273	0.030597
RS	9	0.115565	0.548515	2172.668790	0.029779	0.032083
RS	10	0.134770	0.590123	2123.513877	0.029105	0.031046
RS	11	0.155686	0.590123	2228.946721	0.030550	0.032348
RS	12	0.178465	0.639125	2156.599465	0.029559	0.031099
RS	13	0.203274	0.639125	2255.769491	0.030918	0.032473
RS	14	0.230293	0.721714	2087.440302	0.028611	0.029964
RS	15	0.259720	0.721714	2179.036993	0.029866	0.031300
RS	16	0.291767	0.849773	1931.560618	0.026474	0.027694
RS	17	0.326670	0.849773	2015.750739	0.027628	0.028920
RS	18	0.364683	1.027329	1740.695500	0.023858	0.024924
RS	19	0.406082	1.027329	1818.108391	0.024919	0.026032
RS	20	0.451170	1.261410	1547.619733	0.021212	0.022105
RS	21	0.500274	1.261410	1618.833715	0.022188	0.023106
RS	22	0.553753	1.566598	1364.638477	0.018704	0.019426
RS	23	0.611997	1.566598	1430.120486	0.019601	0.020331
RS	24	0.675430	1.971453	1192.241251	0.016341	0.016904
RS	25	0.744514	1.971453	1252.321552	0.017164	0.017721
RS	26	0.819752	2.522451	1029.416822	0.014109	0.014529
RS	27	0.901694	2.522451	1084.265655	0.014861	0.015255
RS	28	0.990937	3.270166	882.149447	0.012091	0.012379
RS	29	1.088129	3.270166	931.921365	0.012773	0.013015
RS	30	1.193981	4.251133	758.333995	0.010394	0.010559
RS	31	1.309264	4.251133	803.386656	0.011011	0.011113
RS	32	1.434817	5.482514	660.702661	0.009056	0.009107
RS	33	1.571556	5.482514	701.637144	0.009617	0.009591
RS	34	1.720476	6.950109	588.276573	0.008063	0.008008
RS	35	1.882665	6.950109	625.865500	0.008578	0.008439
RS	36	2.059303	8.558594	540.989511	0.007415	0.007258
RS	37	2.251678	8.558594	576.175466	0.007897	0.007653
RS	38	2.461192	10.081106	520.980305	0.007141	0.006882
RS	39	2.689372	10.081106	554.890117	0.007605	0.007262
RS	40	2.937880	11.217053	530.819759	0.007275	0.006908
RS	41	3.208529	11.217053	564.628235	0.007739	0.007295
RS	42	3.503290	11.759275	572.067733	0.007841	0.007356
RS	43	3.824312	11.759275	606.668414	0.008315	0.007766
RS	44	4.173933	11.706682	644.672513	0.008836	0.008225
RS	45	4.554703	11.706682	680.177081	0.009323	0.008663
RS	46	4.969397	11.235477	745.020105	0.010211	0.009472
RS	47	5.421036	11.235477	780.094754	0.010692	0.009923
RS	48	5.912911	10.596659	861.796709	0.011812	0.010956
RS	49	6.448609	10.596659	893.088764	0.012241	0.011377
RS	50	7.032033	10.023262	972.479697	0.013329	0.012390
RS	51	7.667435	10.023262	994.926589	0.013637	0.012707
RS	52	8.359445	9.688951	1045.809686	0.014334	0.013361
RS	53	9.113108	9.688951	1054.681533	0.014456	0.013502
RS	54	9.933915	10.017248	1023.252826	0.014025	0.013098
RS	55	10.827849	10.017248	1020.444448	0.013986	0.013072
RS	56	11.801425	10.017248	1009.664473	0.013839	0.012933
RS	57	12.861737	10.017248	990.466423	0.013575	0.012675
RS	58	14.016515	27.056680	370.560955	0.005079	0.004816
RS	59	15.274172	27.056680	387.138265	0.005306	0.005014
RS	60	16.643877	27.056680	402.940128	0.005523	0.005196
RS	61	18.135609	27.056680	417.670328	0.005725	0.005361
RS	62	19.760243	27.056680	431.004890	0.005907	0.005505
RS	63	21.529616	27.056680	7296.260667	0.100004	0.090537
PA	4+25*2+4+6 0.010365124 0.011532968 21.529616280 963.326042556 1.284704811 0.547871013 0.548514933 0.590123006 0.639124883 0.721714385 0.849773132 1.027329006 1.261409875 1.566598238 1.971453323 2.522451166 3.270165565 4.251133281 5.482513890 6.950108626 8.558593785 10.081106271 11.217053113 11.759275414 11.706681900 11.235476924 10.596659310 10.023261968 9.688951466 10.017248367 27.056679636
//
IT	4866
RD	25
LK	-178994.786766
QD	-170.135225 -> -155.663186
RI	0.0019862460
TR	0.010006	0.011530
MT	21.981326
MM	C_pi: 6.534753, n_recomb: 75086.815887
RS	0	0.000000	1415.692662	0.457212	0.000006	0.000000
RS	1	0.008945	1415.692662	0.498133	0.000007	0.000001
RS	2	0.018690	1415.692662	0.542718	0.000007	0.000004
RS	3	0.029306	1415.692662	0.591297	0.000008	0.000006
RS	4	0.040873	1.399964	648.544601	0.008637	0.007081
RS	5	0.053474	1.399964	699.996656	0.009322	0.009208
RS	6	0.067202	0.563511	1860.678145	0.024780	0.025608
RS	7	0.082158	0.563511	1971.866474	0.026261	0.028429
RS	8	0.098451	0.558593	2102.605929	0.028002	0.030380
RS	9	0.116203	0.558593	2216.133845	0.029514	0.031881
RS	10	0.135542	0.600373	2169.649364	0.028895	0.030898
RS	11	0.156610	0.600373	2278.941636	0.030351	0.032195
RS	12	0.179564	0.649064	2210.378024	0.029438	0.031016
RS	13	0.204570	0.649064	2313.466070	0.030811	0.032387
RS	14	0.231814	0.731055	2147.560856	0.028601	0.029970
RS	15	0.261494	0.731055	2242.924576	0.029871	0.031308
RS	16	0.293829	0.858574	1994.156754	0.026558	0.027778
RS	17	0.329057	0.858574	2081.840707	0.027726	0.029012
RS	18	0.367435	1.035568	1802.490798	0.024005	0.025065
RS	19	0.409247	1.035568	1883.108403	0.025079	0.026182
RS	20	0.454798	1.268912	1606.558753	0.021396	0.022280
RS	21	0.504424	1.268912	1680.712411	0.022384	0.023291
RS	22	0.558489	1.573219	1419.364200	0.018903	0.019615
RS	23	0.617390	1.573219	1487.550368	0.019811	0.020531
RS	24	0.681559	1.977555	1241.552516	0.016535	0.017089
RS	25	0.751469	1.977555	1304.122722	0.017368	0.017915
RS	26	0.827631	2.529822	1072.184496	0.014279	0.014691
RS	27	0.910607	2.529822	1129.312812	0.015040	0.015426
RS	28	1.001004	3.283376	917.795944	0.012223	0.012504
RS	29	1.099487	3.283376	969.622595	0.012913	0.013149
RS	30	1.206780	4.279188	787.071673	0.010482	0.010642
RS	31	1.323670	4.279188	833.936839	0.011106	0.011203
RS	32	1.451015	5.539934	683.317149	0.009100	0.009147
RS	33	1.589751	5.539934	725.818797	0.009666	0.009637
RS	34	1.740897	7.055955	605.870143	0.008069	0.008011
RS	35	1.905562	7.055955	644.800754	0.008587	0.008445
RS	36	2.084957	8.731190	554.873715	0.007390	0.007231
RS	37	2.280399	8.731190	591.222334	0.007874	0.007628
RS	38	2.493322	10.327785	532.596711	0.007093	0.006833
RS	39	2.725291	10.327785	567.561937	0.007559	0.007214
RS	40	2.978009	11.525214	541.659698	0.007214	0.006846
RS	41	3.253333	11.525214	576.504933	0.007678	0.007233
RS	42	3.553284	12.098829	583.671593	0.007773	0.007288
RS	43	3.880065	12.098829	619.382348	0.008249	0.007698
RS	44	4.236076	12.043511	658.695492	0.008772	0.008159
RS	45	4.623932	12.043511	695.457803	0.009262	0.008598
RS	46	5.046482	11.544567	763.229582	0.010165	0.009418
RS	47	5.506827	11.544567	799.726282	0.010651	0.009873
RS	48	6.008350	10.867282	885.792547	0.011797	0.010929
RS	49	6.554733	10.867282	918.568076	0.012233	0.011355
RS	50	7.149990	10.256893	1003.023706	0.013358	0.012400
RS	51	7.798492	10.256893	1026.753888	0.013674	0.012724
RS	52	8.505001	9.894849	1081.966204	0.014410	0.013412
RS	53	9.274706	9.894849	1091.580095	0.014538	0.013559
RS	54	10.113260	10.213332	1061.117001	0.014132	0.013178
RS	55	11.026822	10.213332	1058.416205	0.014096	0.013155
RS	56	12.022101	10.213332	1047.398197	0.013949	0.013019
RS	57	13.106406	10.213332	1027.590191	0.013685	0.012762
RS	58	14.287701	28.059999	378.178507	0.005037	0.004767
RS	59	15.574661	28.059999	395.537352	0.005268	0.004969
RS	60	16.976737	28.059999	412.163181	0.005489	0.005157
RS	61	18.504228	28.059999	427.753835	0.005697	0.005328
RS	62	20.168350	28.059999	441.977104	0.005886	0.005480
RS	63	21.981326	28.059999	7608.393000	0.101328	0.091803
PA	4+25*2+4+6 0.010005778 0.011529704 21.981325606 1415.692661693 1.399963946 0.563511244 0.558592805 0.600373434 0.649063515 0.731055383 0.858573948 1.035567616 1.268911622 1.573219007 1.977555266 2.529821915 3.283376263 4.279188321 5.539933636 7.055955052 8.731189786 10.327784647 11.525213560 12.098828618 12.043510697 11.544566761 10.867281506 10.256892910 9.894848707 10.213332420 28.059999101
//
CC
CC	Brief Description of the file format:
CC	  CC  comments
CC	  MM  useful-messages
CC	  RD  round-of-iterations
CC	  LL  \log[P(sequence)]
CC	  QD  Q-before-opt Q-after-opt
CC	  TR  \theta_0 \rho_0
CC	  RS  k t_k \lambda_k \pi_k \sum_{l\not=k}A_{kl} A_{kk}
CC	  DC  begin end best-k t_k+\Delta_k max-prob
CC
MM	Version: 0.6.5-r67
MM	pattern:4+25*2+4+6, n:63, n_free_lambdas:28
MM	n_iterations:25, skip:1, max_t:5, theta/rho:5
MM	is_decoding:0
MM	n_seqs:13, sum_L:972146, sum_n:97510
RD	0
LK	0.000000
QD	0.000000 -> 0.000000
RI	inf
TR	0.105698	0.021140
MT	5.000000
MM	C_pi: 1.000000, n_recomb: 20335.869818
RS	0	0.000000	1.000000	129.178391	0.006352	0.000000
RS	1	0.006440	1.000000	136.595980	0.006717	0.000000
RS	2	0.013294	1.000000	144.378336	0.007100	0.000000
RS	3	0.020590	1.000000	152.535303	0.007501	0.000000
RS	4	0.028356	1.000000	161.075809	0.007921	0.000000
RS	5	0.036622	1.000000	170.007651	0.008360	0.000000
RS	6	0.045421	1.000000	179.337259	0.008819	0.000000
RS	7	0.054785	1.000000	189.069422	0.009297	0.000000
RS	8	0.064753	1.000000	199.207000	0.009796	0.000000
RS	9	0.075363	1.000000	209.750593	0.010314	0.000000
RS	10	0.086656	1.000000	220.698191	0.010853	0.000000
RS	11	0.098677	1.000000	232.044783	0.011411	0.000000
RS	12	0.111471	1.000000	243.781942	0.011988	0.000000
RS	13	0.125090	1.000000	255.897381	0.012584	0.000000
RS	14	0.139585	1.000000	268.374471	0.013197	0.000000
RS	15	0.155014	1.000000	281.191748	0.013827	0.000000
RS	16	0.171437	1.000000	294.322383	0.014473	0.000000
RS	17	0.188917	1.000000	307.733650	0.015133	0.000000
RS	18	0.207523	1.000000	321.386375	0.015804	0.000000
RS	19	0.227327	1.000000	335.234390	0.016485	0.000000
RS	20	0.248406	1.000000	349.224002	0.017173	0.000000
RS	21	0.270843	1.000000	363.293481	0.017865	0.000000
RS	22	0.294725	1.000000	377.372598	0.018557	0.000000
RS	23	0.320144	1.000000	391.382226	0.019246	0.000000
RS	24	0.347201	1.000000	405.234026	0.019927	0.000000
RS	25	0.376000	1.000000	418.830245	0.020596	0.000000
RS	26	0.406654	1.000000	432.063665	0.021246	0.000000
RS	27	0.439282	1.000000	444.817723	0.021874	0.000000
RS	28	0.474011	1.000000	456.966841	0.022471	0.000000
RS	29	0.510976	1.000000	468.377013	0.023032	0.000000
RS	30	0.550322	1.000000	478.906675	0.023550	0.000000
RS	31	0.592202	1.000000	488.407901	0.024017	0.000000
RS	32	0.636779	1.000000	496.727969	0.024426	0.000000
RS	33	0.684227	1.000000	503.711311	0.024770	0.000000
RS	34	0.734730	1.000000	509.201889	0.025040	0.000000
RS	35	0.788485	1.000000	513.046004	0.025229	0.000000
RS	36	0.845702	1.000000	515.095534	0.025329	0.000000
RS	37	0.906604	1.000000	515.211600	0.025335	0.000000
RS	38	0.971428	1.000000	513.268600	0.025240	0.000000
RS	39	1.040426	1.000000	509.158565	0.025037	0.000000
RS	40	1.113868	1.000000	502.795730	0.024725	0.000000
RS	41	1.192040	1.000000	494.121204	0.024298	0.000000
RS	42	1.275245	1.000000	483.107569	0.023756	0.000000
RS	43	1.363809	1.000000	469.763221	0.023100	0.000000
RS	44	1.458076	1.000000	454.136218	0.022332	0.000000
RS	45	1.558414	1.000000	436.317402	0.021456	0.000000
RS	46	1.665214	1.000000	416.442502	0.020478	0.000000
RS	47	1.778891	1.000000	394.692968	0.019409	0.000000
RS	48	1.899889	1.000000	371.295278	0.018258	0.000000
RS	49	2.028679	1.000000	346.518492	0.017040	0.000000
RS	50	2.165763	1.000000	320.669901	0.015769	0.000000
RS	51	2.311675	1.000000	294.088696	0.014462	0.000000
RS	52	2.466983	1.000000	267.137702	0.013136	0.000000
RS	53	2.632293	1.000000	240.193338	0.011811	0.000000
RS	54	2.808249	1.000000	213.634134	0.010505	0.000000
RS	55	2.995536	1.000000	187.828258	0.009236	0.000000
RS	56	3.194884	1.000000	163.120682	0.008021	0.000000
RS	57	3.407070	1.000000	139.820683	0.006876	0.000000
RS	58	3.632920	1.000000	118.190490	0.005812	0.000000
RS	59	3.873315	1.000000	98.435860	0.004841	0.000000
RS	60	4.129191	1.000000	80.699314	0.003968	0.000000
RS	61	4.401545	1.000000	65.056618	0.003199	0.000000
RS	62	4.691438	1.000000	51.516869	0.002533	0.000000
RS	63	5.000000	1.000000	144.187762	0.007090	0.000000
PA	4+25*2+4+6 0.105698199 0.021139640 5.000000000 1.000000000 1.000000000 1.000000000 1.000000000 1.000000000 1.000000000 1.000000000 1.000000000 1.000000000 1.000000000 1.000000000 1.000000000 1.000000000 1.000000000 1.000000000 1.000000000 1.000000000 1.000000000 1.000000000 1.000000000 1.000000000 1.000000000 1.000000000 1.000000000 1.000000000 1.000000000 1.000000000 1.000000000
//
IT	5229
RD	1
LK	-274860.209359
QD	-1388.581262 -> -784.896737
RI	0.0386666677
TR	0.089558	0.018278
MT	6.381698
MM	C_pi: 1.106003, n_recomb: 19455.524988
RS	0	0.000000	0.446253	293.222688	0.015071	0.000942
RS	1	0.006846	0.446253	308.384797	0.015851	0.006861
RS	2	0.014160	0.446253	323.980350	0.016652	0.013377
RS	3	0.021975	0.446253	339.971533	0.017474	0.017593
RS	4	0.030325	0.439474	361.752224	0.018594	0.018944
RS	5	0.039247	0.439474	378.518902	0.019456	0.018805
RS	6	0.048779	0.483637	359.760861	0.018491	0.018636
RS	7	0.058964	0.483637	376.144672	0.019334	0.018932
RS	8	0.069846	0.538043	353.410858	0.018165	0.019431
RS	9	0.081473	0.538043	369.300059	0.018982	0.019797
RS	10	0.093896	0.610997	339.807366	0.017466	0.019838
RS	11	0.107170	0.610997	355.048494	0.018249	0.019504
RS	12	0.121352	0.699719	323.947118	0.016651	0.018885
RS	13	0.136505	0.699719	338.506829	0.017399	0.018162
RS	14	0.152695	0.793839	311.763179	0.016024	0.017491
RS	15	0.169994	0.793839	325.736285	0.016743	0.016951
RS	16	0.188477	0.886303	304.757141	0.015664	0.016545
RS	17	0.208225	0.886303	318.262179	0.016358	0.016242
RS	18	0.229326	0.975430	301.874005	0.015516	0.016001
RS	19	0.251870	0.975430	314.988845	0.016190	0.015789
RS	20	0.275958	1.060678	302.086661	0.015527	0.015586
RS	21	0.301695	1.060678	314.844915	0.016183	0.015393
RS	22	0.329194	1.139931	305.101339	0.015682	0.015218
RS	23	0.358575	1.139931	317.501710	0.016319	0.015079
RS	24	0.389967	1.209937	310.991117	0.015985	0.014992
RS	25	0.423509	1.209937	322.992561	0.016602	0.014966
RS	26	0.459347	1.268072	319.688043	0.016432	0.015009
RS	27	0.497638	1.268072	331.191473	0.017023	0.015123
RS	28	0.538550	1.313114	330.834929	0.017005	0.015309
RS	29	0.582263	1.313114	341.662415	0.017561	0.015568
RS	30	0.628969	1.345451	343.718922	0.017667	0.015896
RS	31	0.678872	1.345451	353.596587	0.018175	0.016288
RS	32	0.732191	1.367062	357.199473	0.018360	0.016732
RS	33	0.789160	1.367062	365.751909	0.018799	0.017214
RS	34	0.850029	1.381156	369.698234	0.019002	0.017712
RS	35	0.915065	1.381156	376.464973	0.019350	0.018202
RS	36	0.984553	1.391084	379.441359	0.019503	0.018658
RS	37	1.058798	1.391084	383.917585	0.019733	0.019060
RS	38	1.138125	1.399239	384.812818	0.019779	0.019391
RS	39	1.222884	1.399239	386.502340	0.019866	0.019640
RS	40	1.313444	1.406928	384.518953	0.019764	0.019797
RS	41	1.410204	1.406928	382.990689	0.019685	0.019858
RS	42	1.513587	1.414859	377.594157	0.019408	0.019815
RS	43	1.624048	1.414859	372.543841	0.019148	0.019666
RS	44	1.742071	1.423429	363.457199	0.018681	0.019409
RS	45	1.868174	1.423429	354.770487	0.018235	0.019046
RS	46	2.002908	1.432597	342.061836	0.017582	0.018582
RS	47	2.146867	1.432597	329.861266	0.016955	0.018026
RS	48	2.300680	1.441762	313.976024	0.016138	0.017389
RS	49	2.465023	1.441762	298.639336	0.015350	0.016682
RS	50	2.640616	1.450001	280.300341	0.014407	0.015916
RS	51	2.828230	1.450001	262.456228	0.013490	0.015101
RS	52	3.028687	1.456736	242.493301	0.012464	0.014242
RS	53	3.242867	1.456736	223.010750	0.011463	0.013343
RS	54	3.471709	1.464962	201.952329	0.010380	0.012408
RS	55	3.716217	1.464962	182.003420	0.009355	0.011443
RS	56	3.977463	1.464962	162.125814	0.008333	0.010455
RS	57	4.256593	1.464962	142.633279	0.007331	0.009455
RS	58	4.554831	1.516919	120.016541	0.006169	0.008455
RS	59	4.873486	1.516919	103.515794	0.005321	0.007469
RS	60	5.213955	1.516919	87.985338	0.004522	0.006511
RS	61	5.577731	1.516919	73.623637	0.003784	0.005595
RS	62	5.966411	1.516919	60.584693	0.003114	0.004735
RS	63	6.381698	1.516919	195.271986	0.010037	0.016842
PA	4+25*2+4+6 0.089558304 0.018277755 6.381697655 0.446252823 0.439474106 0.483637094 0.538043022 0.610997200 0.699719191 0.793838739 0.886302948 0.975429535 1.060677528 1.139931440 1.209936619 1.268072128 1.313113689 1.345451355 1.367061615 1.381155968 1.391083717 1.399238586 1.406928062 1.414858818 1.423429072 1.432597160 1.441762030 1.450001299 1.456736207 1.464962006 1.516918957
//
IT	4451
RD	2
LK	-273907.487106
QD	-837.736547 -> -626.204833
RI	0.0450471134
TR	0.081795	0.017543
MT	7.190438
MM	C_pi: 1.203028, n_recomb: 20302.534038
RS	0	0.000000	0.426221	329.369623	0.016223	0.000891
RS	1	0.007045	0.426221	346.615476	0.017073	0.006209
RS	2	0.014587	0.426221	364.326565	0.017945	0.012148
RS	3	0.022660	0.426221	382.450715	0.018838	0.016030
RS	4	0.031302	0.367715	463.916099	0.022850	0.018503
RS	5	0.040552	0.367715	483.876713	0.023833	0.019913
RS	6	0.050454	0.396746	467.401955	0.023022	0.019330
RS	7	0.061054	0.396746	486.731922	0.023974	0.020822
RS	8	0.072401	0.441945	454.848741	0.022404	0.020243
RS	9	0.084547	0.441945	473.290754	0.023312	0.021770
RS	10	0.097549	0.514858	422.831186	0.020827	0.020359
RS	11	0.111467	0.514858	440.187441	0.021681	0.021280
RS	12	0.126365	0.615785	383.364106	0.018883	0.019137
RS	13	0.142314	0.615785	399.576206	0.019681	0.019517
RS	14	0.159385	0.733622	349.751302	0.017227	0.017483
RS	15	0.177660	0.733622	364.922911	0.017974	0.017795
RS	16	0.197222	0.858183	325.572024	0.016036	0.016279
RS	17	0.218162	0.858183	339.882088	0.016741	0.016681
RS	18	0.240577	0.986340	308.731791	0.015207	0.015556
RS	19	0.264572	0.986340	322.335104	0.015877	0.015964
RS	20	0.290257	1.117375	297.032939	0.014630	0.015040
RS	21	0.317751	1.117375	310.040852	0.015271	0.015376
RS	22	0.347183	1.247208	289.838668	0.014276	0.014601
RS	23	0.378688	1.247208	302.337701	0.014892	0.014893
RS	24	0.412413	1.367640	287.445204	0.014158	0.014322
RS	25	0.448514	1.367640	299.501151	0.014752	0.014646
RS	26	0.487159	1.470165	290.053168	0.014287	0.014325
RS	27	0.528526	1.470165	301.688714	0.014860	0.014728
RS	28	0.572807	1.548967	297.467373	0.014652	0.014666
RS	29	0.620208	1.548967	308.629072	0.015202	0.015168
RS	30	0.670949	1.602451	309.021393	0.015221	0.015350
RS	31	0.725264	1.602451	319.545551	0.015739	0.015950
RS	32	0.783406	1.633874	323.404360	0.015929	0.016333
RS	33	0.845645	1.633874	332.992607	0.016402	0.016997
RS	34	0.912268	1.650476	338.562164	0.016676	0.017487
RS	35	0.983585	1.650476	346.786855	0.017081	0.018130
RS	36	1.059927	1.660339	352.057888	0.017341	0.018590
RS	37	1.141647	1.660339	358.408573	0.017653	0.019107
RS	38	1.229125	1.669058	361.739138	0.017817	0.019419
RS	39	1.322765	1.669058	365.689283	0.018012	0.019741
RS	40	1.423003	1.679245	366.032529	0.018029	0.019847
RS	41	1.530303	1.679245	367.102424	0.018082	0.019950
RS	42	1.645162	1.692003	363.825005	0.017920	0.019827
RS	43	1.768113	1.692003	361.643619	0.017813	0.019702
RS	44	1.899727	1.707740	354.442839	0.017458	0.019346
RS	45	2.040614	1.707740	348.807747	0.017181	0.019000
RS	46	2.191426	1.725770	337.833825	0.016640	0.018436
RS	47	2.352863	1.725770	328.745320	0.016192	0.017904
RS	48	2.525674	1.744044	314.604019	0.015496	0.017186
RS	49	2.710660	1.744044	302.263710	0.014888	0.016519
RS	50	2.908679	1.759895	285.762288	0.014075	0.015708
RS	51	3.120649	1.759895	270.565323	0.013327	0.014946
RS	52	3.347553	1.771810	252.378172	0.012431	0.014074
RS	53	3.590442	1.771810	234.943402	0.011572	0.013231
RS	54	3.850444	1.784885	215.106369	0.010595	0.012279
RS	55	4.128764	1.784885	196.442956	0.009676	0.011368
RS	56	4.426692	1.784885	177.403162	0.008738	0.010422
RS	57	4.745611	1.784885	158.301840	0.007797	0.009454
RS	58	5.086997	1.894680	132.132898	0.006508	0.008214
RS	59	5.452436	1.894680	116.233974	0.005725	0.007324
RS	60	5.843620	1.894680	100.844405	0.004967	0.006442
RS	61	6.262365	1.894680	86.207400	0.004246	0.005582
RS	62	6.710611	1.894680	72.536905	0.003573	0.004761
RS	63	7.190438	1.894680	256.148530	0.012617	0.017701
PA	4+25*2+4+6 0.081794873 0.017542915 7.190437804 0.426221205 0.367714883 0.396746007 0.441945036 0.514857626 0.615784998 0.733621899 0.858183359 0.986340344 1.117375408 1.247208228 1.367640455 1.470165319 1.548966754 1.602450507 1.633874188 1.650475691 1.660338737 1.669057886 1.679244510 1.692003297 1.707739948 1.725769865 1.744043997 1.759894661 1.771810204 1.784884562 1.894679536
//
IT	4849
RD	3
LK	-273542.399537
QD	-680.511947 -> -562.345948
RI	0.0413326877
TR	0.076776	0.017466
MT	7.719032
MM	C_pi: 1.302956, n_recomb: 21874.316252
RS	0	0.000000	0.492866	312.122921	0.014269	0.000780
RS	1	0.007164	0.492866	329.507563	0.015064	0.005402
RS	2	0.014842	0.492866	347.487140	0.015886	0.010625
RS	3	0.023069	0.492866	366.026309	0.016733	0.013915
RS	4	0.031886	0.370254	510.982015	0.023360	0.018251
RS	5	0.041335	0.370254	533.352701	0.024383	0.019711
RS	6	0.051461	0.383884	536.201743	0.024513	0.019655
RS	7	0.062312	0.383884	558.093883	0.025514	0.021331
RS	8	0.073940	0.417032	534.277997	0.024425	0.020907
RS	9	0.086402	0.417032	555.170462	0.025380	0.022765
RS	10	0.099756	0.483567	497.574611	0.022747	0.021085
RS	11	0.114067	0.483567	517.193991	0.023644	0.022451
RS	12	0.129404	0.585768	444.131793	0.020304	0.019727
RS	13	0.145839	0.585768	462.388276	0.021138	0.020530
RS	14	0.163451	0.712552	396.050068	0.018106	0.017855
RS	15	0.182326	0.712552	413.009613	0.018881	0.018506
RS	16	0.202553	0.852065	360.365007	0.016474	0.016438
RS	17	0.224228	0.852065	376.214534	0.017199	0.017127
RS	18	0.247457	1.000909	334.450731	0.015290	0.015547
RS	19	0.272350	1.000909	349.376351	0.015972	0.016214
RS	20	0.299026	1.159691	315.034681	0.014402	0.014895
RS	21	0.327613	1.159691	329.179508	0.015049	0.015457
RS	22	0.358248	1.324131	301.225908	0.013771	0.014332
RS	23	0.391079	1.324131	314.716129	0.014387	0.014809
RS	24	0.426261	1.482084	293.677274	0.013426	0.013949
RS	25	0.463964	1.482084	306.637878	0.014018	0.014419
RS	26	0.504368	1.618803	292.943662	0.013392	0.013886
RS	27	0.547666	1.618803	305.473121	0.013965	0.014405
RS	28	0.594067	1.722796	299.001360	0.013669	0.014213
RS	29	0.643792	1.722796	311.125501	0.014223	0.014806
RS	30	0.697079	1.789522	311.204256	0.014227	0.014937
RS	31	0.754184	1.789522	322.824139	0.014758	0.015610
RS	32	0.815380	1.823242	328.029910	0.014996	0.016010
RS	33	0.880961	1.823242	338.876739	0.015492	0.016735
RS	34	0.951239	1.835739	346.835454	0.015856	0.017286
RS	35	1.026553	1.835739	356.463748	0.016296	0.017980
RS	36	1.107263	1.840524	364.336128	0.016656	0.018509
RS	37	1.193754	1.840524	372.181218	0.017015	0.019064
RS	38	1.286442	1.846639	377.671965	0.017266	0.019419
RS	39	1.385771	1.846639	383.142974	0.017516	0.019764
RS	40	1.492216	1.857765	384.921976	0.017597	0.019876
RS	41	1.606286	1.857765	387.482968	0.017714	0.019992
RS	42	1.728530	1.875029	384.864903	0.017594	0.019842
RS	43	1.859531	1.875029	384.103333	0.017560	0.019728
RS	44	1.999917	1.898495	376.863983	0.017229	0.019321
RS	45	2.150361	1.898495	372.548817	0.017031	0.018991
RS	46	2.311583	1.926468	361.078225	0.016507	0.018369
RS	47	2.484355	1.926468	353.176880	0.016146	0.017861
RS	48	2.669506	1.954978	338.441165	0.015472	0.017099
RS	49	2.867921	1.954978	327.087489	0.014953	0.016465
RS	50	3.080551	1.979182	310.163350	0.014179	0.015638
RS	51	3.308415	1.979182	295.633365	0.013515	0.014914
RS	52	3.552603	1.996447	277.167440	0.012671	0.014052
RS	53	3.814286	1.996447	259.936808	0.011883	0.013247
RS	54	4.094716	2.013826	239.527536	0.010950	0.012310
RS	55	4.395237	2.013826	220.530836	0.010082	0.011431
RS	56	4.717289	2.013826	200.844755	0.009182	0.010514
RS	57	5.062413	2.013826	180.796829	0.008265	0.009567
RS	58	5.432262	2.184032	149.309825	0.006826	0.008152
RS	59	5.828609	2.184032	133.066441	0.006083	0.007324
RS	60	6.253351	2.184032	117.034319	0.005350	0.006493
RS	61	6.708523	2.184032	101.487311	0.004640	0.005673
RS	62	7.196304	2.184032	86.681013	0.003963	0.004879
RS	63	7.719032	2.184032	327.007419	0.014949	0.018957
PA	4+25*2+4+6 0.076776310 0.017465743 7.719032110 0.492865622 0.370253984 0.383884196 0.417031637 0.483567255 0.585767582 0.712552000 0.852064795 1.000909092 1.159690870 1.324131074 1.482083513 1.618803192 1.722795571 1.789522471 1.823241830 1.835738981 1.840524290 1.846639300 1.857764611 1.875028962 1.898495414 1.926468442 1.954977773 1.979181824 1.996447330 2.013826014 2.184031898
//
IT	4553
RD	4
LK	-273322.112351
QD	-608.440079 -> -519.119262
RI	0.0347091178
TR	0.072939	0.017630
MT	8.108791
MM	C_pi: 1.395067, n_recomb: 23618.999925
RS	0	0.000000	0.588644	285.499858	0.012088	0.000687
RS	1	0.007247	0.588644	302.329062	0.012800	0.004754
RS	2	0.015019	0.588644	319.856009	0.013542	0.009367
RS	3	0.023355	0.588644	338.065465	0.014313	0.012129
RS	4	0.032294	0.392589	533.018030	0.022567	0.017972
RS	5	0.041882	0.392589	557.412436	0.023600	0.019159
RS	6	0.052164	0.392413	582.116329	0.024646	0.019712
RS	7	0.063192	0.392413	606.449209	0.025676	0.021276
RS	8	0.075018	0.413809	598.371102	0.025334	0.021329
RS	9	0.087702	0.413809	621.748708	0.026324	0.023233
RS	10	0.101305	0.473211	564.890734	0.023917	0.021689
RS	11	0.115893	0.473211	586.862219	0.024847	0.023219
RS	12	0.131539	0.574013	503.019658	0.021297	0.020285
RS	13	0.148319	0.574013	523.460141	0.022163	0.021272
RS	14	0.166315	0.704849	444.025753	0.018800	0.018257
RS	15	0.185615	0.704849	462.966269	0.019601	0.019060
RS	16	0.206314	0.852465	399.393973	0.016910	0.016678
RS	17	0.228512	0.852465	417.020584	0.017656	0.017498
RS	18	0.252320	1.013543	366.381676	0.015512	0.015651
RS	19	0.277852	1.013543	382.899537	0.016212	0.016440
RS	20	0.305236	1.190671	340.725186	0.014426	0.014874
RS	21	0.334603	1.190671	356.293146	0.015085	0.015547
RS	22	0.366099	1.380540	321.367058	0.013606	0.014189
RS	23	0.399878	1.380540	336.132631	0.014231	0.014756
RS	24	0.436104	1.568130	309.475759	0.013103	0.013697
RS	25	0.474956	1.568130	323.606479	0.013701	0.014235
RS	26	0.516623	1.732784	306.079320	0.012959	0.013557
RS	27	0.561310	1.732784	319.736041	0.013537	0.014124
RS	28	0.609236	1.856982	311.377171	0.013183	0.013849
RS	29	0.660635	1.856982	324.653900	0.013745	0.014476
RS	30	0.715758	1.932702	324.772155	0.013750	0.014587
RS	31	0.774877	1.932702	337.624356	0.014295	0.015283
RS	32	0.838280	1.965004	344.535902	0.014587	0.015720
RS	33	0.906277	1.965004	356.711888	0.015103	0.016464
RS	34	0.979203	1.970340	367.398554	0.015555	0.017091
RS	35	1.057413	1.970340	378.417193	0.016022	0.017806
RS	36	1.141292	1.967881	389.101059	0.016474	0.018417
RS	37	1.231249	1.967881	398.321879	0.016864	0.018993
RS	38	1.327725	1.970151	405.932158	0.017187	0.019405
RS	39	1.431193	1.970151	412.683160	0.017473	0.019770
RS	40	1.542160	1.981725	415.555606	0.017594	0.019902
RS	41	1.661168	1.981725	419.240870	0.017750	0.020037
RS	42	1.788801	2.003534	416.660485	0.017641	0.019872
RS	43	1.925683	2.003534	416.838197	0.017648	0.019778
RS	44	2.072486	2.035145	408.721211	0.017305	0.019333
RS	45	2.229927	2.035145	405.159298	0.017154	0.019028
RS	46	2.398778	2.073727	392.234024	0.016607	0.018358
RS	47	2.579866	2.073727	384.905495	0.016296	0.017881
RS	48	2.774077	2.113227	368.615931	0.015607	0.017081
RS	49	2.982363	2.113227	357.629694	0.015142	0.016483
RS	50	3.205744	2.146429	339.423941	0.014371	0.015641
RS	51	3.445313	2.146429	324.977655	0.013759	0.014955
RS	52	3.702244	2.169449	305.527769	0.012936	0.014100
RS	53	3.977795	2.169449	287.987725	0.012193	0.013330
RS	54	4.273315	2.191293	266.435771	0.011281	0.012407
RS	55	4.590251	2.191293	246.689656	0.010445	0.011557
RS	56	4.930157	2.191293	225.987442	0.009568	0.010664
RS	57	5.294695	2.191293	204.671589	0.008666	0.009735
RS	58	5.685652	2.423398	167.050640	0.007073	0.008159
RS	59	6.104941	2.423398	150.323456	0.006365	0.007383
RS	60	6.554617	2.423398	133.561824	0.005655	0.006593
RS	61	7.036881	2.423398	117.061661	0.004956	0.005805
RS	62	7.554094	2.423398	101.110101	0.004281	0.005034
RS	63	8.108791	2.423398	401.898138	0.017016	0.020376
PA	4+25*2+4+6 0.072939310 0.017629619 8.108791054 0.588643600 0.392588903 0.392413056 0.413808974 0.473210858 0.574012858 0.704848706 0.852464591 1.013543401 1.190671229 1.380539894 1.568129999 1.732784304 1.856981515 1.932702051 1.965004474 1.970339797 1.967880744 1.970150879 1.981725312 2.003533793 2.035145492 2.073727416 2.113227207 2.146428970 2.169448801 2.191292971 2.423397905
//
IT	4218
RD	5
LK	-273149.876324
QD	-558.598427 -> -482.511532
RI	0.0288785256
TR	0.069733	0.017885
MT	8.425726
MM	C_pi: 1.478461, n_recomb: 25369.764238
RS	0	0.000000	0.694398	262.267059	0.010338	0.000616
RS	1	0.007312	0.694398	278.406900	0.010974	0.004258
RS	2	0.015158	0.694398	295.305727	0.011640	0.008397
RS	3	0.023578	0.694398	312.963864	0.012336	0.010764
RS	4	0.032613	0.420612	544.602498	0.021467	0.017672
RS	5	0.042309	0.420612	570.675357	0.022494	0.018560
RS	6	0.052714	0.408774	614.009181	0.024202	0.019591
RS	7	0.063880	0.408774	640.577642	0.025250	0.020977
RS	8	0.075862	0.419038	650.832421	0.025654	0.021550
RS	9	0.088720	0.419038	676.638023	0.026671	0.023406
RS	10	0.102519	0.471463	625.017256	0.024636	0.022141
RS	11	0.117326	0.471463	649.325108	0.025594	0.023727
RS	12	0.133216	0.570140	558.241161	0.022004	0.020749
RS	13	0.150268	0.570140	580.865578	0.022896	0.021824
RS	14	0.168566	0.703107	490.588517	0.019338	0.018615
RS	15	0.188203	0.703107	511.531680	0.020163	0.019493
RS	16	0.209275	0.855729	438.570298	0.017287	0.016915
RS	17	0.231888	0.855729	458.018055	0.018054	0.017800
RS	18	0.256154	1.024812	399.613773	0.015752	0.015780
RS	19	0.282194	1.024812	417.786546	0.016468	0.016633
RS	20	0.310139	1.215159	368.503895	0.014525	0.014897
RS	21	0.340126	1.215159	385.568298	0.015198	0.015630
RS	22	0.372306	1.425138	344.063536	0.013562	0.014101
RS	23	0.406839	1.425138	360.177858	0.014197	0.014717
RS	24	0.443897	1.637737	328.098290	0.012933	0.013506
RS	25	0.483664	1.637737	343.463383	0.013538	0.014077
RS	26	0.526339	1.826812	322.214870	0.012701	0.013287
RS	27	0.572135	1.826812	337.048286	0.013285	0.013875
RS	28	0.621278	1.968677	326.885863	0.012885	0.013537
RS	29	0.674015	1.968677	341.347279	0.013455	0.014174
RS	30	0.730608	2.051441	341.597855	0.013465	0.014274
RS	31	0.791338	2.051441	355.696801	0.014021	0.014974
RS	32	0.856509	2.080692	364.454183	0.014366	0.015450
RS	33	0.926445	2.080692	377.955449	0.014898	0.016197
RS	34	1.001494	2.077523	391.563184	0.015434	0.016899
RS	35	1.082030	2.077523	403.945046	0.015922	0.017623
RS	36	1.168455	2.066803	417.625893	0.016462	0.018316
RS	37	1.261199	2.066803	428.161738	0.016877	0.018909
RS	38	1.360724	2.064542	437.967614	0.017263	0.019383
RS	39	1.467526	2.064542	445.894321	0.017576	0.019769
RS	40	1.582136	2.076148	449.767365	0.017728	0.019927
RS	41	1.705127	2.076148	454.426199	0.017912	0.020085
RS	42	1.837110	2.102263	451.625498	0.017802	0.019912
RS	43	1.978743	2.102263	452.551905	0.017838	0.019846
RS	44	2.130732	2.141924	443.173609	0.017469	0.019367
RS	45	2.293833	2.141924	440.149116	0.017349	0.019094
RS	46	2.468860	2.191177	425.320542	0.016765	0.018380
RS	47	2.656684	2.191177	418.343383	0.016490	0.017940
RS	48	2.858240	2.241872	400.061922	0.015769	0.017103
RS	49	3.074534	2.241872	389.236506	0.015343	0.016542
RS	50	3.306642	2.284340	369.384573	0.014560	0.015683
RS	51	3.555721	2.284340	354.848333	0.013987	0.015034
RS	52	3.823011	2.313332	334.155542	0.013171	0.014184
RS	53	4.109845	2.313332	316.178234	0.012463	0.013445
RS	54	4.417650	2.339786	293.307225	0.011561	0.012534
RS	55	4.747961	2.339786	272.738175	0.010751	0.011711
RS	56	5.102423	2.339786	250.968707	0.009892	0.010839
RS	57	5.482802	2.339786	228.355287	0.009001	0.009926
RS	58	5.890992	2.634909	184.160349	0.007259	0.008197
RS	59	6.329027	2.634909	167.011381	0.006583	0.007464
RS	60	6.799090	2.634909	149.606374	0.005897	0.006711
RS	61	7.303521	2.634909	132.256556	0.005213	0.005951
RS	62	7.844835	2.634909	115.273053	0.004544	0.005200
RS	63	8.425726	2.634909	478.794120	0.018873	0.021862
PA	4+25*2+4+6 0.069732909 0.017884595 8.425726300 0.694398375 0.420611766 0.408774016 0.419038335 0.471463466 0.570139852 0.703107046 0.855729086 1.024811911 1.215158557 1.425137909 1.637737362 1.826812230 1.968677454 2.051440797 2.080692403 2.077523399 2.066803452 2.064542168 2.076147632 2.102263495 2.141924175 2.191176722 2.241871800 2.284339574 2.313332210 2.339786457 2.634909126
//
IT	4989
RD	6
LK	-273001.506556
QD	-517.116347 -> -449.655493
RI	0.0244143388
TR	0.066925	0.018169
MT	8.701734
MM	C_pi: 1.555351, n_recomb: 27089.245711
RS	0	0.000000	0.800702	244.609628	0.009030	0.000561
RS	1	0.007366	0.800702	260.152351	0.009604	0.003877
RS	2	0.015274	0.800702	276.489789	0.010207	0.007654
RS	3	0.023765	0.800702	293.633274	0.010839	0.009740
RS	4	0.032882	0.449468	552.441956	0.020393	0.017371
RS	5	0.042669	0.449468	579.947118	0.021409	0.018008
RS	6	0.053178	0.428405	637.305655	0.023526	0.019355
RS	7	0.064461	0.428405	665.890367	0.024581	0.020574
RS	8	0.076575	0.428166	694.746850	0.025647	0.021626
RS	9	0.089581	0.428166	722.886587	0.026685	0.023408
RS	10	0.103546	0.473913	679.131995	0.025070	0.022467
RS	11	0.118538	0.473913	705.730476	0.026052	0.024067
RS	12	0.134636	0.570299	609.826736	0.022512	0.021125
RS	13	0.151919	0.570299	634.599486	0.023426	0.022247
RS	14	0.170474	0.704579	535.062175	0.019752	0.018921
RS	15	0.190397	0.704579	557.983721	0.020598	0.019841
RS	16	0.211787	0.860683	476.728627	0.017598	0.017131
RS	17	0.234753	0.860683	497.986887	0.018383	0.018052
RS	18	0.259411	1.035506	432.613071	0.015970	0.015911
RS	19	0.285884	1.035506	452.442648	0.016702	0.016800
RS	20	0.314308	1.236139	396.558363	0.014639	0.014937
RS	21	0.344825	1.236139	415.128746	0.015324	0.015707
RS	22	0.377590	1.463038	367.294823	0.013559	0.014041
RS	23	0.412769	1.463038	384.767816	0.014204	0.014688
RS	24	0.450539	1.697906	347.349744	0.012822	0.013350
RS	25	0.491091	1.697906	363.953046	0.013435	0.013940
RS	26	0.534629	1.909555	338.988725	0.012514	0.013055
RS	27	0.581375	1.909555	354.993304	0.013105	0.013651
RS	28	0.631564	2.068005	343.008699	0.012662	0.013259
RS	29	0.685450	2.068005	358.640226	0.013239	0.013896
RS	30	0.743305	2.157142	359.009675	0.013253	0.013987
RS	31	0.805422	2.157142	374.334910	0.013819	0.014682
RS	32	0.872114	2.182790	384.972004	0.014211	0.015195
RS	33	0.943718	2.182790	399.776491	0.014758	0.015937
RS	34	1.020597	2.170569	416.419674	0.015372	0.016709
RS	35	1.103139	2.170569	430.142275	0.015879	0.017436
RS	36	1.191760	2.151056	446.984853	0.016500	0.018209
RS	37	1.286909	2.151056	458.807962	0.016937	0.018817
RS	38	1.389067	2.143759	470.943893	0.017385	0.019352
RS	39	1.498749	2.143759	480.005831	0.017719	0.019761
RS	40	1.616511	2.154930	484.918393	0.017901	0.019948
RS	41	1.742946	2.154930	490.493671	0.018107	0.020132
RS	42	1.878695	2.184916	487.402737	0.017992	0.019956
RS	43	2.024443	2.184916	489.006065	0.018052	0.019920
RS	44	2.180926	2.232226	478.209561	0.017653	0.019413
RS	45	2.348935	2.232226	475.643008	0.017558	0.019174
RS	46	2.529320	2.291854	458.704352	0.016933	0.018421
RS	47	2.722992	2.291854	452.001249	0.016686	0.018017
RS	48	2.930929	2.353611	431.519509	0.015930	0.017146
RS	49	3.154183	2.353611	420.790261	0.015533	0.016623
RS	50	3.393881	2.405345	399.126689	0.014734	0.015747
RS	51	3.651235	2.405345	384.457701	0.014192	0.015132
RS	52	3.927546	2.440363	362.421774	0.013379	0.014284
RS	53	4.224208	2.440363	343.992338	0.012698	0.013576
RS	54	4.542723	2.471461	319.753054	0.011804	0.012673
RS	55	4.884699	2.471461	298.376372	0.011015	0.011874
RS	56	5.251865	2.471461	275.566600	0.010173	0.011022
RS	57	5.646075	2.471461	251.692659	0.009291	0.010124
RS	58	6.069322	2.830620	200.603042	0.007405	0.008246
RS	59	6.523745	2.830620	183.120776	0.006760	0.007554
RS	60	7.011640	2.830620	165.175194	0.006097	0.006834
RS	61	7.535473	2.830620	147.087692	0.005430	0.006100
RS	62	8.097890	2.830620	129.187686	0.004769	0.005367
RS	63	8.701734	2.830620	557.704871	0.020588	0.023373
PA	4+25*2+4+6 0.066925294 0.018168971 8.701734212 0.800702498 0.449467613 0.428405247 0.428166195 0.473913010 0.570298621 0.704578871 0.860682733 1.035505930 1.236138658 1.463038258 1.697905987 1.909554641 2.068005381 2.157141522 2.182789748 2.170569294 2.151056299 2.143758924 2.154929596 2.184916460 2.232225984 2.291853838 2.353611174 2.405345244 2.440363221 2.471461031 2.830620343
//
IT	4375
RD	7
LK	-272869.479245
QD	-480.517309 -> -419.837706
RI	0.0210891678
TR	0.064404	0.018456
MT	8.952888
MM	C_pi: 1.627826, n_recomb: 28773.538877
RS	0	0.000000	0.902746	231.860446	0.008058	0.000519
RS	1	0.007414	0.902746	246.955622	0.008583	0.003579
RS	2	0.015377	0.902746	262.868926	0.009136	0.007079
RS	3	0.023931	0.902746	279.619536	0.009718	0.008966
RS	4	0.033119	0.477265	559.470131	0.019444	0.017081
RS	5	0.042988	0.477265	588.255069	0.020444	0.017525
RS	6	0.053589	0.449523	655.174558	0.022770	0.019051
RS	7	0.064976	0.449523	685.578738	0.023827	0.020127
RS	8	0.077207	0.439308	732.405002	0.025454	0.021600
RS	9	0.090345	0.439308	762.779716	0.026510	0.023306
RS	10	0.104457	0.478635	728.499991	0.025318	0.022697
RS	11	0.119615	0.478635	757.341462	0.026321	0.024293
RS	12	0.135896	0.572723	658.350945	0.022880	0.021430
RS	13	0.153385	0.572723	685.234678	0.023815	0.022581
RS	14	0.172171	0.707912	577.598324	0.020074	0.019183
RS	15	0.192349	0.707912	602.468080	0.020938	0.020129
RS	16	0.214023	0.866671	513.717141	0.017854	0.017325
RS	17	0.237304	0.866671	536.764676	0.018655	0.018267
RS	18	0.262311	1.045914	465.007836	0.016161	0.016038
RS	19	0.289173	1.045914	486.481761	0.016907	0.016948
RS	20	0.318025	1.254996	424.370064	0.014749	0.014986
RS	21	0.349017	1.254996	444.439483	0.015446	0.015780
RS	22	0.382306	1.496779	390.431959	0.013569	0.014000
RS	23	0.418063	1.496779	409.256331	0.014223	0.014667
RS	24	0.456471	1.752245	366.514129	0.012738	0.013219
RS	25	0.497727	1.752245	384.342778	0.013358	0.013821
RS	26	0.542041	1.985536	355.615363	0.012359	0.012850
RS	27	0.589641	1.985536	372.770508	0.012955	0.013449
RS	28	0.640770	2.160324	358.888467	0.012473	0.013007
RS	29	0.695689	2.160324	375.662935	0.013056	0.013639
RS	30	0.754680	2.255875	376.077746	0.013070	0.013721
RS	31	0.818044	2.255875	392.600025	0.013644	0.014408
RS	32	0.886106	2.277926	405.086540	0.014078	0.014950
RS	33	0.959214	2.277926	421.169467	0.014637	0.015686
RS	34	1.037742	2.256509	440.903565	0.015323	0.016520
RS	35	1.122092	2.256509	455.951215	0.015846	0.017248
RS	36	1.212696	2.227898	476.094573	0.016546	0.018096
RS	37	1.310016	2.227898	489.196852	0.017002	0.018717
RS	38	1.414552	2.215155	503.818555	0.017510	0.019314
RS	39	1.526838	2.215155	514.009235	0.017864	0.019744
RS	40	1.647449	2.225416	520.068514	0.018075	0.019963
RS	41	1.777002	2.225416	526.550268	0.018300	0.020175
RS	42	1.916159	2.258763	523.201344	0.018183	0.020000
RS	43	2.065633	2.258763	525.466908	0.018262	0.019994
RS	44	2.226189	2.313206	513.215704	0.017836	0.019464
RS	45	2.398648	2.313206	511.090014	0.017763	0.019259
RS	46	2.583893	2.382762	491.960036	0.017098	0.018471
RS	47	2.782872	2.382762	485.515961	0.016874	0.018103
RS	48	2.996602	2.455285	462.739834	0.016082	0.017201
RS	49	3.226179	2.455285	452.099199	0.015712	0.016713
RS	50	3.472775	2.516153	428.548741	0.014894	0.015821
RS	51	3.737654	2.516153	413.752318	0.014380	0.015238
RS	52	4.022170	2.557147	390.339010	0.013566	0.014392
RS	53	4.327780	2.557147	371.478716	0.012910	0.013713
RS	54	4.656047	2.592849	345.867151	0.012020	0.012816
RS	55	5.008651	2.592849	323.720184	0.011251	0.012040
RS	56	5.387397	2.592849	299.913295	0.010423	0.011207
RS	57	5.794222	2.592849	274.826269	0.009551	0.010323
RS	58	6.231208	3.017029	216.559572	0.007526	0.008300
RS	59	6.700591	3.017029	198.823247	0.006910	0.007644
RS	60	7.204774	3.017029	180.426121	0.006271	0.006955
RS	61	7.746336	3.017029	161.695798	0.005620	0.006246
RS	62	8.328048	3.017029	142.975572	0.004969	0.005531
RS	63	8.952888	3.017029	639.072671	0.022210	0.024887
PA	4+25*2+4+6 0.064403691 0.018455638 8.952887810 0.902745914 0.477265288 0.449522644 0.439307917 0.478635074 0.572723234 0.707912359 0.866670550 1.045914059 1.254995627 1.496778833 1.752244756 1.985536114 2.160324233 2.255875281 2.277926254 2.256508604 2.227897908 2.215155131 2.225416477 2.258762742 2.313206167 2.382761822 2.455284970 2.516152855 2.557146559 2.592849055 3.017029402
//
IT	4176
RD	8
LK	-272750.559354
QD	-447.655704 -> -392.717739
RI	0.0185939523
TR	0.062107	0.018733
MT	9.187448
MM	C_pi: 1.697300, n_recomb: 30425.871205
RS	0	0.000000	0.998409	222.878333	0.007325	0.000485
RS	1	0.007457	0.998409	237.668203	0.007811	0.003341
RS	2	0.015471	0.998409	253.294496	0.008325	0.006624
RS	3	0.024082	0.998409	269.782220	0.008867	0.008370
RS	4	0.033336	0.503322	566.832799	0.018630	0.016810
RS	5	0.043279	0.503322	596.808221	0.019615	0.017111
RS	6	0.053964	0.471375	669.420680	0.022002	0.018704
RS	7	0.065446	0.471375	701.475729	0.023055	0.019666
RS	8	0.077784	0.451601	765.344538	0.025154	0.021504
RS	9	0.091042	0.451601	797.859298	0.026223	0.023139
RS	10	0.105288	0.484686	774.119249	0.025443	0.022854
RS	11	0.120598	0.484686	805.160651	0.026463	0.024441
RS	12	0.137049	0.576486	704.413011	0.023152	0.021681
RS	13	0.154726	0.576486	733.376265	0.024104	0.022851
RS	14	0.173722	0.712342	618.530357	0.020329	0.019411
RS	15	0.194135	0.712342	645.322279	0.021210	0.020374
RS	16	0.216070	0.873233	549.682441	0.018066	0.017502
RS	17	0.239641	0.873233	574.499664	0.018882	0.018456
RS	18	0.264969	1.056036	496.805057	0.016328	0.016159
RS	19	0.292186	1.056036	519.910203	0.017088	0.017085
RS	20	0.321433	1.272317	451.846474	0.014851	0.015040
RS	21	0.352862	1.272317	473.405679	0.015559	0.015853
RS	22	0.386633	1.527554	413.318827	0.013584	0.013973
RS	23	0.422924	1.527554	433.484306	0.014247	0.014655
RS	24	0.461920	1.802504	385.389976	0.012667	0.013107
RS	25	0.503825	1.802504	404.428087	0.013292	0.013717
RS	26	0.548855	2.057018	371.852621	0.012222	0.012667
RS	27	0.597243	2.057018	390.134933	0.012822	0.013265
RS	28	0.649239	2.248330	374.249862	0.012300	0.012776
RS	29	0.705113	2.248330	392.137821	0.012888	0.013402
RS	30	0.765154	2.350712	392.490632	0.012900	0.013471
RS	31	0.829672	2.350712	410.179239	0.013481	0.014148
RS	32	0.899002	2.369476	424.441297	0.013950	0.014714
RS	33	0.973502	2.369476	441.778126	0.014520	0.015442
RS	34	1.053558	2.338921	464.613980	0.015270	0.016331
RS	35	1.139583	2.338921	480.974984	0.015808	0.017060
RS	36	1.232025	2.301032	504.528911	0.016582	0.017977
RS	37	1.331359	2.301032	518.912406	0.017055	0.018609
RS	38	1.438102	2.282494	536.177761	0.017622	0.019267
RS	39	1.552805	2.282494	547.508093	0.017995	0.019718
RS	40	1.676062	2.291399	554.852420	0.018236	0.019972
RS	41	1.808510	2.291399	562.254722	0.018479	0.020209
RS	42	1.950836	2.327591	558.734612	0.018364	0.020040
RS	43	2.103776	2.327591	561.676287	0.018460	0.020064
RS	44	2.268121	2.388629	548.000548	0.018011	0.019517
RS	45	2.444722	2.388629	546.328857	0.017956	0.019344
RS	46	2.634492	2.467620	524.994147	0.017255	0.018526
RS	47	2.838415	2.467620	518.822972	0.017052	0.018193
RS	48	3.057546	2.550548	493.718375	0.016227	0.017262
RS	49	3.293017	2.550548	483.183772	0.015881	0.016807
RS	50	3.546049	2.620343	457.718371	0.015044	0.015901
RS	51	3.817951	2.620343	442.818703	0.014554	0.015348
RS	52	4.110129	2.667214	418.022922	0.013739	0.014504
RS	53	4.424097	2.667214	398.764892	0.013106	0.013850
RS	54	4.761478	2.707438	371.795276	0.012220	0.012959
RS	55	5.124019	2.707438	348.919145	0.011468	0.012205
RS	56	5.513597	2.707438	324.158938	0.010654	0.011389
RS	57	5.932227	2.707438	297.903809	0.009791	0.010517
RS	58	6.382076	3.197566	232.193412	0.007631	0.008355
RS	59	6.865472	3.197566	214.269304	0.007042	0.007733
RS	60	7.384918	3.197566	195.494338	0.006425	0.007073
RS	61	7.943100	3.197566	176.199181	0.005791	0.006387
RS	62	8.542909	3.197566	156.737467	0.005151	0.005688
RS	63	9.187448	3.197566	723.271022	0.023772	0.026394
PA	4+25*2+4+6 0.062106708 0.018732805 9.187447569 0.998409383 0.503321583 0.471374678 0.451600944 0.484686163 0.576485947 0.712341807 0.873233130 1.056036297 1.272316543 1.527554429 1.802503673 2.057017807 2.248329690 2.350711718 2.369475525 2.338920611 2.301032360 2.282494346 2.291399485 2.327590774 2.388628650 2.467619546 2.550548273 2.620342769 2.667214168 2.707438000 3.197565994
//
IT	4238
RD	9
LK	-272642.817319
QD	-417.950965 -> -368.012872
RI	0.0166837921
TR	0.059996	0.018996
MT	9.409928
MM	C_pi: 1.764649, n_recomb: 32049.564038
RS	0	0.000000	1.087211	216.642278	0.006760	0.000458
RS	1	0.007498	1.087211	231.242538	0.007215	0.003147
RS	2	0.015558	1.087211	246.695759	0.007697	0.006257
RS	3	0.024222	1.087211	263.031519	0.008207	0.007902
RS	4	0.033536	0.527449	574.915310	0.017938	0.016562
RS	5	0.043548	0.527449	606.030244	0.018909	0.016759
RS	6	0.054311	0.493632	681.080472	0.021251	0.018334
RS	7	0.065881	0.493632	714.641575	0.022298	0.019205
RS	8	0.078319	0.464613	794.578372	0.024792	0.021356
RS	9	0.091689	0.464613	829.143663	0.025871	0.022930
RS	10	0.106061	0.491554	816.712166	0.025483	0.022957
RS	11	0.121511	0.491554	849.914735	0.026519	0.024533
RS	12	0.138120	0.581053	748.494674	0.023354	0.021891
RS	13	0.155974	0.581053	779.511647	0.024322	0.023075
RS	14	0.175166	0.717391	658.176199	0.020536	0.019612
RS	15	0.195798	0.717391	686.869325	0.021431	0.020589
RS	16	0.217976	0.880042	584.818249	0.018247	0.017664
RS	17	0.241817	0.880042	611.389275	0.019076	0.018628
RS	18	0.267446	1.065783	528.105957	0.016478	0.016277
RS	19	0.294996	1.065783	552.831481	0.017249	0.017214
RS	20	0.324612	1.288331	479.023909	0.014946	0.015100
RS	21	0.356449	1.288331	502.064898	0.015665	0.015927
RS	22	0.390673	1.555920	435.953273	0.013602	0.013957
RS	23	0.427463	1.555920	457.450434	0.014273	0.014651
RS	24	0.467011	1.849538	403.946043	0.012604	0.013011
RS	25	0.509524	1.849538	424.178419	0.013235	0.013626
RS	26	0.555225	2.125098	387.650417	0.012095	0.012502
RS	27	0.604353	2.125098	407.037157	0.012700	0.013098
RS	28	0.657164	2.333350	389.024644	0.012138	0.012563
RS	29	0.713935	2.333350	407.997106	0.012730	0.013181
RS	30	0.774962	2.443191	408.158733	0.012735	0.013235
RS	31	0.840565	2.443191	426.983024	0.013323	0.013903
RS	32	0.911087	2.459127	442.920576	0.013820	0.014487
RS	33	0.986896	2.459127	461.486715	0.014399	0.015207
RS	34	1.068390	2.419606	487.400499	0.015208	0.016144
RS	35	1.155993	2.419606	505.064111	0.015759	0.016872
RS	36	1.250165	2.372338	532.108532	0.016603	0.017853
RS	37	1.351398	2.372338	547.779055	0.017092	0.018495
RS	38	1.460222	2.347710	567.834977	0.017717	0.019212
RS	39	1.577204	2.347710	580.323605	0.018107	0.019682
RS	40	1.702958	2.354846	589.103805	0.018381	0.019974
RS	41	1.838140	2.354846	597.452145	0.018642	0.020235
RS	42	1.983458	2.393401	593.874666	0.018530	0.020076
RS	43	2.139672	2.393401	597.520273	0.018644	0.020128
RS	44	2.307599	2.460510	582.487948	0.018175	0.019568
RS	45	2.488116	2.460510	581.298035	0.018137	0.019426
RS	46	2.682168	2.548443	557.784564	0.017404	0.018583
RS	47	2.890770	2.548443	551.913753	0.017221	0.018282
RS	48	3.115012	2.641396	524.481186	0.016365	0.017326
RS	49	3.356068	2.641396	514.081152	0.016040	0.016903
RS	50	3.615198	2.719882	486.697630	0.015186	0.015983
RS	51	3.893756	2.719882	471.726665	0.014719	0.015459
RS	52	4.193201	2.772504	445.559107	0.013902	0.014615
RS	53	4.515097	2.772504	425.940178	0.013290	0.013986
RS	54	4.861129	2.817152	397.633873	0.012407	0.013101
RS	55	5.233105	2.817152	374.069305	0.011672	0.012366
RS	56	5.632971	2.817152	348.397560	0.010871	0.011566
RS	57	6.062819	2.817152	321.015767	0.010016	0.010707
RS	58	6.524896	3.374064	247.608831	0.007726	0.008408
RS	59	7.021618	3.374064	229.553046	0.007162	0.007818
RS	60	7.555584	3.374064	210.462488	0.006567	0.007185
RS	61	8.129585	3.374064	190.668311	0.005949	0.006521
RS	62	8.746624	3.374064	170.531544	0.005321	0.005839
RS	63	9.409928	3.374064	810.490645	0.025289	0.027887
PA	4+25*2+4+6 0.059996047 0.018995505 9.409928027 1.087211151 0.527448668 0.493632200 0.464612978 0.491554017 0.581053105 0.717390677 0.880041939 1.065783153 1.288330674 1.555920304 1.849538131 2.125097513 2.333350488 2.443191004 2.459127179 2.419606409 2.372338346 2.347709963 2.354846000 2.393401214 2.460510113 2.548442643 2.641395696 2.719882338 2.772503624 2.817151652 3.374064143
//
IT	4429
RD	10
LK	-272544.835669
QD	-390.992886 -> -345.462684
RI	0.0151853771
TR	0.058046	0.019242
MT	9.622684
MM	C_pi: 1.830381, n_recomb: 33647.359090
RS	0	0.000000	1.169592	212.358076	0.006311	0.000436
RS	1	0.007536	1.169592	226.855954	0.006742	0.002986
RS	2	0.015639	1.169592	242.222934	0.007199	0.005954
RS	3	0.024353	1.169592	258.492363	0.007682	0.007524
RS	4	0.033724	0.549686	583.773646	0.017350	0.016337
RS	5	0.043801	0.549686	615.998700	0.018307	0.016461
RS	6	0.054637	0.516153	690.770994	0.020530	0.017952
RS	7	0.066290	0.516153	725.711558	0.021568	0.018751
RS	8	0.078820	0.478117	820.779499	0.024394	0.021174
RS	9	0.092296	0.478117	857.310275	0.025479	0.022691
RS	10	0.106786	0.498946	856.785092	0.025464	0.023018
RS	11	0.122369	0.498946	892.112944	0.026514	0.024582
RS	12	0.139126	0.586111	790.945606	0.023507	0.022068
RS	13	0.157145	0.586111	823.994551	0.024489	0.023265
RS	14	0.176522	0.722765	696.785068	0.020708	0.019793
RS	15	0.197360	0.722765	727.362453	0.021617	0.020781
RS	16	0.219768	0.886877	619.294881	0.018405	0.017816
RS	17	0.243864	0.886877	647.607135	0.019247	0.018787
RS	18	0.269776	1.075066	559.020968	0.016614	0.016393
RS	19	0.297641	1.075066	585.358519	0.017397	0.017338
RS	20	0.327605	1.303119	505.976058	0.015038	0.015163
RS	21	0.359828	1.303119	530.492835	0.015766	0.016002
RS	22	0.394479	1.582151	458.380880	0.013623	0.013950
RS	23	0.431740	1.582151	481.202047	0.014301	0.014655
RS	24	0.471810	1.893764	422.213456	0.012548	0.012929
RS	25	0.514899	1.893764	443.626669	0.013185	0.013548
RS	26	0.561236	2.190299	403.030216	0.011978	0.012352
RS	27	0.611063	2.190299	423.500355	0.012586	0.012947
RS	28	0.664646	2.416010	403.227239	0.011984	0.012364
RS	29	0.722267	2.416010	423.256593	0.012579	0.012976
RS	30	0.784229	2.534029	423.088603	0.012574	0.013013
RS	31	0.850861	2.534029	443.018596	0.013167	0.013671
RS	32	0.922514	2.547687	460.513118	0.013686	0.014268
RS	33	0.999566	2.547687	480.283681	0.014274	0.014980
RS	34	1.082425	2.499429	509.226555	0.015134	0.015958
RS	35	1.171527	2.499429	528.181389	0.015698	0.016684
RS	36	1.267344	2.442727	558.769798	0.016607	0.017725
RS	37	1.370381	2.442727	575.733533	0.017111	0.018376
RS	38	1.481183	2.411748	598.713657	0.017794	0.019150
RS	39	1.600334	2.411748	612.381662	0.018200	0.019638
RS	40	1.728464	2.416739	622.750040	0.018508	0.019968
RS	41	1.866249	2.416739	632.074501	0.018785	0.020253
RS	42	2.014418	2.457209	628.568089	0.018681	0.020107
RS	43	2.173751	2.457209	632.951429	0.018811	0.020185
RS	44	2.345091	2.529897	616.650968	0.018327	0.019617
RS	45	2.529343	2.529897	615.976989	0.018307	0.019504
RS	46	2.727479	2.626293	590.333796	0.017545	0.018640
RS	47	2.940546	2.626293	584.796527	0.017380	0.018368
RS	48	3.169669	2.728879	555.058102	0.016496	0.017391
RS	49	3.416057	2.728879	544.825289	0.016192	0.016997
RS	50	3.681012	2.815810	515.534418	0.015322	0.016065
RS	51	3.965933	2.815810	500.526305	0.014876	0.015568
RS	52	4.272325	2.874036	473.005916	0.014058	0.014726
RS	53	4.601804	2.874036	453.062867	0.013465	0.014120
RS	54	4.956112	2.923000	423.444321	0.012585	0.013239
RS	55	5.337119	2.923000	399.229772	0.011865	0.012523
RS	56	5.746838	2.923000	372.685225	0.011076	0.011738
RS	57	6.187430	2.923000	344.214486	0.010230	0.010890
RS	58	6.661224	3.547407	262.871275	0.007813	0.008460
RS	59	7.170722	3.547407	244.731903	0.007273	0.007899
RS	60	7.718612	3.547407	225.379269	0.006698	0.007292
RS	61	8.307790	3.547407	205.142859	0.006097	0.006649
RS	62	8.941365	3.547407	184.388587	0.005480	0.005983
RS	63	9.622684	3.547407	900.797997	0.026772	0.029361
PA	4+25*2+4+6 0.058046431 0.019242410 9.622683778 1.169592143 0.549686173 0.516153331 0.478117458 0.498946247 0.586110699 0.722764731 0.886876982 1.075066026 1.303118680 1.582150908 1.893764200 2.190298927 2.416009864 2.534028716 2.547686864 2.499429173 2.442727322 2.411748431 2.416739039 2.457208780 2.529896866 2.626292713 2.728879132 2.815810414 2.874035739 2.923000098 3.547406995
//
IT	4839
RD	11
LK	-272455.469007
QD	-366.447500 -> -324.830337
RI	0.0139833910
TR	0.056238	0.019473
MT	9.827214
MM	C_pi: 1.894792, n_recomb: 35220.591058
RS	0	0.000000	1.246272	209.460344	0.005947	0.000417
RS	1	0.007571	1.246272	223.919849	0.006358	0.002849
RS	2	0.015715	1.246272	239.264677	0.006793	0.005698
RS	3	0.024476	1.246272	255.531412	0.007255	0.007212
RS	4	0.033901	0.570122	593.372752	0.016847	0.016137
RS	5	0.044038	0.570122	626.691458	0.017793	0.016208
RS	6	0.054944	0.538871	698.878217	0.019843	0.017568
RS	7	0.066675	0.538871	735.085189	0.020871	0.018308
RS	8	0.079294	0.491979	844.412243	0.023975	0.020965
RS	9	0.092868	0.491979	882.826376	0.025066	0.022434
RS	10	0.107471	0.506686	894.678032	0.025402	0.023047
RS	11	0.123179	0.506686	932.096145	0.026465	0.024600
RS	12	0.140076	0.591460	832.006215	0.023623	0.022219
RS	13	0.158252	0.591460	867.067313	0.024618	0.023426
RS	14	0.177805	0.728271	734.533697	0.020855	0.019958
RS	15	0.198837	0.728271	766.980577	0.021776	0.020955
RS	16	0.221463	0.893594	653.231780	0.018547	0.017960
RS	17	0.245801	0.893594	683.274472	0.019400	0.018936
RS	18	0.271982	1.083820	589.631649	0.016741	0.016506
RS	19	0.300145	1.083820	617.574237	0.017534	0.017459
RS	20	0.330441	1.316724	532.760827	0.015126	0.015230
RS	21	0.363030	1.316724	558.748537	0.015864	0.016080
RS	22	0.398087	1.606407	480.643388	0.013647	0.013952
RS	23	0.435797	1.606407	504.782014	0.014332	0.014666
RS	24	0.476363	1.935405	440.228889	0.012499	0.012857
RS	25	0.520000	1.935405	462.810851	0.013140	0.013480
RS	26	0.566941	2.252896	418.022459	0.011869	0.012216
RS	27	0.617436	2.252896	439.556257	0.012480	0.012808
RS	28	0.671754	2.496607	416.888355	0.011836	0.012180
RS	29	0.730184	2.496607	437.948028	0.012434	0.012785
RS	30	0.793039	2.623558	437.309482	0.012416	0.012801
RS	31	0.860651	2.623558	458.315468	0.013013	0.013451
RS	32	0.933384	2.635546	477.235106	0.013550	0.014056
RS	33	1.011622	2.635546	498.184206	0.014145	0.014760
RS	34	1.095784	2.578812	530.088145	0.015051	0.015774
RS	35	1.186319	2.578812	550.320825	0.015625	0.016498
RS	36	1.283707	2.512654	584.482951	0.016595	0.017593
RS	37	1.388469	2.512654	602.744148	0.017113	0.018252
RS	38	1.501163	2.475100	628.764576	0.017852	0.019081
RS	39	1.622389	2.475100	643.632252	0.018274	0.019586
RS	40	1.752793	2.477605	655.736204	0.018618	0.019955
RS	41	1.893070	2.477605	666.067545	0.018911	0.020262
RS	42	2.043968	2.519573	662.767195	0.018818	0.020132
RS	43	2.206290	2.519573	667.923795	0.018964	0.020236
RS	44	2.380902	2.597384	650.455569	0.018468	0.019662
RS	45	2.568734	2.597384	650.333874	0.018465	0.019577
RS	46	2.770787	2.701783	622.625769	0.017678	0.018695
RS	47	2.988137	2.701783	617.457126	0.017531	0.018452
RS	48	3.221944	2.813624	585.447503	0.016622	0.017456
RS	49	3.473452	2.813624	575.415917	0.016337	0.017090
RS	50	3.744002	2.908740	544.239626	0.015452	0.016147
RS	51	4.035036	2.908740	529.228739	0.015026	0.015676
RS	52	4.348105	2.972423	500.378483	0.014207	0.014834
RS	53	4.684876	2.972423	480.147459	0.013633	0.014250
RS	54	5.047144	3.025590	449.243486	0.012755	0.013374
RS	55	5.436840	3.025590	424.415781	0.012050	0.012676
RS	56	5.856041	3.025590	397.035286	0.011273	0.011905
RS	57	6.306980	3.025590	367.511270	0.010435	0.011067
RS	58	6.792060	3.718075	278.008807	0.007893	0.008510
RS	59	7.313865	3.718075	259.828434	0.007377	0.007976
RS	60	7.875178	3.718075	240.261347	0.006822	0.007393
RS	61	8.478988	3.718075	219.633521	0.006236	0.006771
RS	62	9.128513	3.718075	198.313577	0.005631	0.006121
RS	63	9.827214	3.718075	994.131343	0.028226	0.030815
PA	4+25*2+4+6 0.056238324 0.019473449 9.827214078 1.246272118 0.570122165 0.538871045 0.491978668 0.506686134 0.591459655 0.728271062 0.893594260 1.083819720 1.316724316 1.606406533 1.935405029 2.252895995 2.496606811 2.623557908 2.635545927 2.578811582 2.512653914 2.475100252 2.477604874 2.519573069 2.597383639 2.701783450 2.813624401 2.908740192 2.972422872 3.025590384 3.718074678
//
IT	5036
RD	12
LK	-272373.756899
QD	-344.034383 -> -305.907964
RI	0.0129960173
TR	0.054557	0.019689
MT	10.024391
MM	C_pi: 1.958070, n_recomb: 36770.525794
RS	0	0.000000	1.318234	207.520834	0.005644	0.000400
RS	1	0.007605	1.318234	221.986289	0.006037	0.002731
RS	2	0.015788	1.318234	237.353371	0.006455	0.005476
RS	3	0.024593	1.318234	253.661537	0.006899	0.006948
RS	4	0.034068	0.588897	603.622288	0.016416	0.015961
RS	5	0.044263	0.588897	638.025207	0.017352	0.015994
RS	6	0.055234	0.561777	705.645368	0.019191	0.017185
RS	7	0.067039	0.561777	743.015952	0.020207	0.017877
RS	8	0.079742	0.506123	865.810478	0.023546	0.020738
RS	9	0.093411	0.506123	906.028369	0.024640	0.022163
RS	10	0.108119	0.514664	930.645826	0.025310	0.023050
RS	11	0.123946	0.514664	970.119738	0.026383	0.024591
RS	12	0.140977	0.596977	871.853988	0.023711	0.022350
RS	13	0.159302	0.596977	908.908807	0.024718	0.023566
RS	14	0.179021	0.733808	771.539574	0.020983	0.020110
RS	15	0.200240	0.733808	805.842662	0.021915	0.021115
RS	16	0.223073	0.900110	686.722838	0.018676	0.018096
RS	17	0.247641	0.900110	718.486653	0.019540	0.019078
RS	18	0.274078	1.092019	620.003856	0.016861	0.016618
RS	19	0.302526	1.092019	649.545666	0.017665	0.017578
RS	20	0.333137	1.329214	559.423312	0.015214	0.015301
RS	21	0.366076	1.329214	586.878066	0.015961	0.016160
RS	22	0.401519	1.628801	502.788121	0.013674	0.013961
RS	23	0.439658	1.628801	528.238997	0.014366	0.014684
RS	24	0.480698	1.974633	458.030938	0.012456	0.012796
RS	25	0.524858	1.974633	481.770974	0.013102	0.013423
RS	26	0.572377	2.313042	432.670176	0.011767	0.012091
RS	27	0.623509	2.313042	455.249525	0.012381	0.012682
RS	28	0.678529	2.575277	430.055709	0.011696	0.012007
RS	29	0.737734	2.575277	452.120628	0.012296	0.012606
RS	30	0.801442	2.711936	450.868927	0.012262	0.012600
RS	31	0.869993	2.711936	472.921954	0.012861	0.013242
RS	32	0.943759	2.722848	493.135552	0.013411	0.013851
RS	33	1.023133	2.722848	515.236893	0.014012	0.014548
RS	34	1.108544	2.657937	550.016172	0.014958	0.015592
RS	35	1.200451	2.657937	571.511566	0.015543	0.016314
RS	36	1.299346	2.582320	609.258593	0.016569	0.017458
RS	37	1.405762	2.582320	628.819192	0.017101	0.018124
RS	38	1.520271	2.537994	657.979962	0.017894	0.019006
RS	39	1.643488	2.537994	674.065706	0.018332	0.019527
RS	40	1.776075	2.537700	688.046145	0.018712	0.019935
RS	41	1.918744	2.537700	699.414032	0.019021	0.020263
RS	42	2.072264	2.580785	696.455516	0.018941	0.020152
RS	43	2.237458	2.580785	702.420512	0.019103	0.020279
RS	44	2.415215	2.663286	683.893037	0.018599	0.019705
RS	45	2.606490	2.663286	684.359751	0.018612	0.019646
RS	46	2.812310	2.775254	654.660189	0.017804	0.018749
RS	47	3.033783	2.775254	649.894920	0.017674	0.018533
RS	48	3.272097	2.895978	615.657467	0.016743	0.017520
RS	49	3.528535	2.895978	605.860323	0.016477	0.017180
RS	50	3.804475	2.999018	572.825831	0.015578	0.016228
RS	51	4.101398	2.999018	557.845233	0.015171	0.015780
RS	52	4.420902	3.068004	527.691000	0.014351	0.014941
RS	53	4.764704	3.068004	507.206158	0.013794	0.014376
RS	54	5.134650	3.125265	475.043079	0.012919	0.013505
RS	55	5.532729	3.125265	449.636724	0.012228	0.012823
RS	56	5.961082	3.125265	421.454747	0.011462	0.012065
RS	57	6.422009	3.125265	390.910750	0.010631	0.011239
RS	58	6.917988	3.886267	293.041581	0.007969	0.008557
RS	59	7.451685	3.886267	274.857865	0.007475	0.008049
RS	60	8.025969	3.886267	255.118755	0.006938	0.007489
RS	61	8.643924	3.886267	234.145133	0.006368	0.006886
RS	62	9.308874	3.886267	212.306425	0.005774	0.006252
RS	63	10.024391	3.886267	1090.400356	0.029654	0.032247
PA	4+25*2+4+6 0.054556613 0.019689388 10.024390780 1.318233917 0.588897045 0.561776929 0.506123027 0.514663748 0.596977289 0.733807535 0.900110165 1.092019357 1.329214396 1.628801143 1.974632670 2.313041917 2.575276964 2.711935502 2.722848184 2.657937363 2.582320192 2.537994163 2.537699863 2.580784526 2.663285769 2.775253879 2.895977659 2.999018336 3.068004074 3.125264603 3.886267467
//
IT	4470
RD	13
LK	-272298.877027
QD	-323.512182 -> -288.512252
RI	0.0121696144
TR	0.052989	0.019891
MT	10.214826
MM	C_pi: 2.020311, n_recomb: 38297.550983
RS	0	0.000000	1.386319	206.245882	0.005385	0.000386
RS	1	0.007637	1.386319	220.747436	0.005764	0.002626
RS	2	0.015856	1.386319	236.166891	0.006167	0.005282
RS	3	0.024704	1.386319	252.546313	0.006594	0.006719
RS	4	0.034227	0.606137	614.435631	0.016044	0.015807
RS	5	0.044477	0.606137	649.917397	0.016970	0.015816
RS	6	0.055510	0.584830	711.291936	0.018573	0.016808
RS	7	0.067386	0.584830	749.732714	0.019577	0.017460
RS	8	0.080168	0.520503	885.213050	0.023114	0.020499
RS	9	0.093927	0.520503	927.156375	0.024209	0.021883
RS	10	0.108736	0.522807	964.858911	0.025194	0.023033
RS	11	0.124676	0.522807	1006.353332	0.026277	0.024562
RS	12	0.141834	0.602587	910.593937	0.023777	0.022463
RS	13	0.160301	0.602587	949.623878	0.024796	0.023687
RS	14	0.180179	0.739300	807.881545	0.021095	0.020250
RS	15	0.201575	0.739300	844.027776	0.022039	0.021263
RS	16	0.224605	0.906375	719.821816	0.018796	0.018228
RS	17	0.249394	0.906375	753.297630	0.019670	0.019214
RS	18	0.276075	1.099653	650.176141	0.016977	0.016730
RS	19	0.304794	1.099653	681.311476	0.017790	0.017695
RS	20	0.335707	1.340626	585.996485	0.015301	0.015375
RS	21	0.368980	1.340626	614.914614	0.016056	0.016243
RS	22	0.404793	1.649442	524.839037	0.013704	0.013976
RS	23	0.443342	1.649442	551.597282	0.014403	0.014708
RS	24	0.484835	2.011550	475.649526	0.012420	0.012744
RS	25	0.529496	2.011550	500.537750	0.013070	0.013375
RS	26	0.577567	2.370822	447.005183	0.011672	0.011977
RS	27	0.629310	2.370822	470.612936	0.012288	0.012566
RS	28	0.685004	2.652088	442.764186	0.011561	0.011845
RS	29	0.744951	2.652088	465.810113	0.012163	0.012439
RS	30	0.809476	2.799203	463.808440	0.012111	0.012409
RS	31	0.878929	2.799203	486.879874	0.012713	0.013043
RS	32	0.953685	2.809661	508.250442	0.013271	0.013653
RS	33	1.034150	2.809661	531.476809	0.013878	0.014342
RS	34	1.120760	2.736867	569.038612	0.014858	0.015413
RS	35	1.213984	2.736867	591.779307	0.015452	0.016132
RS	36	1.314326	2.651805	633.104913	0.016531	0.017322
RS	37	1.422332	2.651805	653.963739	0.017076	0.017993
RS	38	1.538585	2.600533	686.348464	0.017921	0.018926
RS	39	1.663717	2.600533	703.667642	0.018374	0.019461
RS	40	1.798403	2.597151	719.657282	0.018791	0.019909
RS	41	1.943376	2.597151	732.088929	0.019116	0.020257
RS	42	2.099419	2.640998	729.606534	0.019051	0.020167
RS	43	2.267378	2.640998	736.413234	0.019229	0.020316
RS	44	2.448164	2.727789	716.938219	0.018720	0.019743
RS	45	2.642755	2.727789	718.028079	0.018749	0.019708
RS	46	2.852207	2.846912	686.416930	0.017923	0.018801
RS	47	3.077653	2.846912	682.088550	0.017810	0.018610
RS	48	3.320316	2.976153	645.674175	0.016859	0.017583
RS	49	3.581510	2.976153	636.143304	0.016611	0.017268
RS	50	3.862649	3.086860	601.282424	0.015700	0.016308
RS	51	4.165258	3.086860	586.363639	0.015311	0.015882
RS	52	4.490976	3.160995	554.932973	0.014490	0.015044
RS	53	4.841568	3.160995	534.226855	0.013949	0.014499
RS	54	5.218933	3.222235	500.831978	0.013077	0.013632
RS	55	5.625115	3.222235	474.879784	0.012400	0.012966
RS	56	6.062315	3.222235	445.929228	0.011644	0.012221
RS	57	6.532903	3.222235	414.397189	0.010820	0.011404
RS	58	7.039427	4.052069	307.971384	0.008042	0.008602
RS	59	7.584632	4.052069	289.818424	0.007568	0.008119
RS	60	8.171471	4.052069	269.946013	0.007049	0.007580
RS	61	8.803125	4.052069	248.668578	0.006493	0.006996
RS	62	9.483016	4.052069	226.354657	0.005910	0.006377
RS	63	10.214826	4.052069	1189.447203	0.031058	0.033656
PA	4+25*2+4+6 0.052988640 0.019891210 10.214826060 1.386318875 0.606136831 0.584829946 0.520502926 0.522807215 0.602587387 0.739299670 0.906374856 1.099653045 1.340625670 1.649442003 2.011550070 2.370821862 2.652087598 2.799202546 2.809661406 2.736867438 2.651805059 2.600532971 2.597150582 2.640998467 2.727789253 2.846912305 2.976153280 3.086860181 3.160995019 3.222235414 4.052068833
//
IT	5116
RD	14
LK	-272230.120046
QD	-304.674971 -> -272.484974
RI	0.0114656263
TR	0.051524	0.020080
MT	10.398968
MM	C_pi: 2.081572, n_recomb: 39801.881555
RS	0	0.000000	1.451322	205.418561	0.005161	0.000373
RS	1	0.007667	1.451322	219.975345	0.005527	0.002533
RS	2	0.015921	1.451322	235.466087	0.005916	0.005108
RS	3	0.024809	1.451322	251.935266	0.006330	0.006517
RS	4	0.034378	0.621912	625.783090	0.015722	0.015675
RS	5	0.044680	0.621912	662.342667	0.016641	0.015667
RS	6	0.055772	0.608032	715.946737	0.017988	0.016439
RS	7	0.067715	0.608032	755.371003	0.018978	0.017058
RS	8	0.080573	0.535079	902.822416	0.022683	0.020250
RS	9	0.094417	0.535079	946.414247	0.023778	0.021597
RS	10	0.109323	0.531068	997.446517	0.025060	0.022998
RS	11	0.125371	0.531068	1040.925048	0.026153	0.024515
RS	12	0.142650	0.608237	948.304237	0.023826	0.022562
RS	13	0.161253	0.608237	989.290135	0.024855	0.023792
RS	14	0.181283	0.744707	843.605724	0.021195	0.020381
RS	15	0.202848	0.744707	881.581694	0.022149	0.021401
RS	16	0.226067	0.912376	752.552112	0.018907	0.018354
RS	17	0.251066	0.912376	787.730392	0.019791	0.019344
RS	18	0.277981	1.106734	680.168623	0.017089	0.016840
RS	19	0.306960	1.106734	712.891483	0.017911	0.017810
RS	20	0.338161	1.351024	612.493898	0.015389	0.015452
RS	21	0.371754	1.351024	642.871477	0.016152	0.016327
RS	22	0.407922	1.668431	546.813308	0.013738	0.013998
RS	23	0.446863	1.668431	574.874156	0.014443	0.014737
RS	24	0.488790	2.046265	493.105705	0.012389	0.012700
RS	25	0.533931	2.046265	519.132743	0.013043	0.013335
RS	26	0.582534	2.426298	461.056368	0.011584	0.011873
RS	27	0.634862	2.426298	485.676247	0.012202	0.012461
RS	28	0.691202	2.727055	455.049797	0.011433	0.011693
RS	29	0.751862	2.727055	479.053400	0.012036	0.012283
RS	30	0.817172	2.885364	476.167766	0.011963	0.012227
RS	31	0.887489	2.885364	500.229372	0.012568	0.012854
RS	32	0.963198	2.895972	522.623158	0.013131	0.013461
RS	33	1.044711	2.895972	546.946711	0.013742	0.014144
RS	34	1.132473	2.815607	587.188355	0.014753	0.015236
RS	35	1.226964	2.815607	611.154879	0.015355	0.015952
RS	36	1.328700	2.721128	656.037919	0.016483	0.017183
RS	37	1.438235	2.721128	678.190724	0.017039	0.017861
RS	38	1.556168	2.662748	713.870045	0.017936	0.018841
RS	39	1.683142	2.662748	732.434708	0.018402	0.019390
RS	40	1.819852	2.656016	750.555325	0.018857	0.019878
RS	41	1.967042	2.656016	764.075026	0.019197	0.020244
RS	42	2.125518	2.700298	762.200256	0.019150	0.020176
RS	43	2.296143	2.700298	769.879515	0.019343	0.020347
RS	44	2.479850	2.791004	749.569944	0.018833	0.019778
RS	45	2.677641	2.791004	751.315633	0.018876	0.019767
RS	46	2.890597	2.916890	717.876906	0.018036	0.018850
RS	47	3.119879	2.916890	714.017097	0.017939	0.018683
RS	48	3.366740	3.054295	675.481109	0.016971	0.017644
RS	49	3.632527	3.054295	666.246632	0.016739	0.017352
RS	50	3.918691	3.172410	629.595093	0.015818	0.016386
RS	51	4.226795	3.172410	614.767885	0.015446	0.015981
RS	52	4.558520	3.251539	582.089844	0.014625	0.015145
RS	53	4.915679	3.251539	561.193226	0.014100	0.014618
RS	54	5.300219	3.316650	526.593660	0.013230	0.013755
RS	55	5.714242	3.316650	500.126903	0.012565	0.013103
RS	56	6.160006	3.316650	470.439320	0.011820	0.012371
RS	57	6.639947	3.316650	437.950084	0.011003	0.011563
RS	58	7.156683	4.215501	322.795371	0.008110	0.008646
RS	59	7.713036	4.215501	304.704215	0.007656	0.008185
RS	60	8.312044	4.215501	284.734068	0.007154	0.007667
RS	61	8.956976	4.215501	263.191708	0.006613	0.007101
RS	62	9.651354	4.215501	240.443293	0.006041	0.006496
RS	63	10.398968	4.215501	1291.097322	0.032438	0.035040
PA	4+25*2+4+6 0.051523640 0.020079983 10.398968198 1.451322073 0.621912371 0.608031678 0.535078682 0.531067693 0.608236593 0.744707060 0.912376291 1.106733678 1.351023876 1.668431233 2.046265258 2.426298125 2.727054701 2.885364218 2.895972182 2.815607195 2.721128234 2.662747794 2.656016300 2.700298248 2.791004146 2.916889923 3.054295412 3.172410204 3.251538828 3.316649518 4.215501299
//
IT	4779
RD	15
LK	-272166.868444
QD	-287.344482 -> -257.687784
RI	0.0108558792
TR	0.050152	0.020257
MT	10.577206
MM	C_pi: 2.141900, n_recomb: 41283.690663
RS	0	0.000000	1.514019	204.870522	0.004963	0.000362
RS	1	0.007696	1.514019	219.492680	0.005317	0.002448
RS	2	0.015983	1.514019	235.064426	0.005694	0.004950
RS	3	0.024909	1.514019	251.632487	0.006095	0.006335
RS	4	0.034521	0.636322	637.610260	0.015445	0.015563
RS	5	0.044873	0.636322	675.248739	0.016356	0.015545
RS	6	0.056022	0.631369	719.736192	0.017434	0.016081
RS	7	0.068029	0.631369	760.063961	0.018411	0.016671
RS	8	0.080960	0.549827	918.798765	0.022256	0.019996
RS	9	0.094886	0.549827	963.963580	0.023350	0.021309
RS	10	0.109883	0.539414	1028.510356	0.024913	0.022949
RS	11	0.126035	0.539414	1073.935580	0.026014	0.024455
RS	12	0.143429	0.613894	985.038919	0.023860	0.022647
RS	13	0.162163	0.613894	1027.960962	0.024900	0.023884
RS	14	0.182337	0.750006	878.747091	0.021286	0.020503
RS	15	0.204065	0.750006	918.539026	0.022249	0.021530
RS	16	0.227464	0.918102	784.940431	0.019013	0.018476
RS	17	0.252664	0.918102	821.811390	0.019906	0.019470
RS	18	0.279804	1.113284	709.994707	0.017198	0.016950
RS	19	0.309032	1.113284	744.298730	0.018029	0.017924
RS	20	0.340509	1.360476	638.924822	0.015476	0.015531
RS	21	0.374409	1.360476	670.757628	0.016248	0.016414
RS	22	0.410917	1.685868	568.724783	0.013776	0.014024
RS	23	0.450235	1.685868	598.083535	0.014487	0.014771
RS	24	0.492578	2.078878	510.418544	0.012364	0.012663
RS	25	0.538180	2.078878	537.575510	0.013021	0.013302
RS	26	0.587292	2.479544	474.847005	0.011502	0.011777
RS	27	0.640183	2.479544	500.463491	0.012123	0.012364
RS	28	0.697144	2.800201	466.943981	0.011311	0.011551
RS	29	0.758488	2.800201	491.882816	0.011915	0.012135
RS	30	0.824554	2.970400	487.987608	0.011820	0.012054
RS	31	0.895703	2.970400	513.011770	0.012426	0.012674
RS	32	0.972328	2.981771	536.293928	0.012990	0.013276
RS	33	1.054850	2.981771	561.686452	0.013606	0.013952
RS	34	1.143722	2.894142	604.501762	0.014643	0.015061
RS	35	1.239433	2.894142	629.672948	0.015252	0.015776
RS	36	1.342509	2.790283	678.080926	0.016425	0.017044
RS	37	1.453518	2.790283	701.520656	0.016993	0.017726
RS	38	1.573070	2.724653	740.550369	0.017938	0.018753
RS	39	1.701822	2.724653	760.369389	0.018418	0.019314
RS	40	1.840482	2.714330	780.733709	0.018911	0.019842
RS	41	1.989813	2.714330	795.362750	0.019266	0.020226
RS	42	2.150635	2.758742	794.222288	0.019238	0.020181
RS	43	2.323834	2.758742	802.802369	0.019446	0.020372
RS	44	2.510361	2.853008	781.772455	0.018937	0.019810
RS	45	2.711242	2.853008	784.204335	0.018995	0.019820
RS	46	2.927583	2.985285	749.024485	0.018143	0.018897
RS	47	3.160572	2.985285	745.662854	0.018062	0.018753
RS	48	3.411491	3.130515	705.063758	0.017079	0.017704
RS	49	3.681719	3.130515	696.153867	0.016863	0.017434
RS	50	3.972743	3.255784	657.749760	0.015932	0.016461
RS	51	4.286163	3.255784	643.042039	0.015576	0.016077
RS	52	4.623702	3.339749	609.147082	0.014755	0.015243
RS	53	4.987216	3.339749	588.088885	0.014245	0.014733
RS	54	5.378705	3.408625	552.311114	0.013378	0.013874
RS	55	5.800322	3.408625	525.359499	0.012726	0.013237
RS	56	6.254384	3.408625	494.965067	0.011989	0.012516
RS	57	6.743388	3.408625	461.548358	0.011180	0.011717
RS	58	7.270024	4.376571	337.509243	0.008175	0.008687
RS	59	7.837188	4.376571	319.508188	0.007739	0.008247
RS	60	8.447997	4.376571	299.473015	0.007254	0.007749
RS	61	9.105813	4.376571	277.701821	0.006727	0.007200
RS	62	9.814250	4.376571	254.557055	0.006166	0.006610
RS	63	10.577206	4.376571	1395.169938	0.033795	0.036400
PA	4+25*2+4+6 0.050152159 0.020256702 10.577205594 1.514018864 0.636322077 0.631368603 0.549827361 0.539413867 0.613893915 0.750005566 0.918101613 1.113283884 1.360475848 1.685867741 2.078878235 2.479544393 2.800201308 2.970399933 2.981770705 2.894142442 2.790282960 2.724653145 2.714329806 2.758741884 2.853007991 2.985284783 3.130514730 3.255783935 3.339748838 3.408624914 4.376570974
//
IT	5283
RD	16
LK	-272108.581482
QD	-271.365841 -> -243.999566
RI	0.0103208762
TR	0.048866	0.020422
MT	10.749858
MM	C_pi: 2.201307, n_recomb: 42742.777875
RS	0	0.000000	1.575027	204.483331	0.004784	0.000351
RS	1	0.007723	1.575027	219.174548	0.005128	0.002371
RS	2	0.016042	1.575027	234.830374	0.005494	0.004805
RS	3	0.025004	1.575027	251.499650	0.005884	0.006168
RS	4	0.034658	0.649433	649.889246	0.015205	0.015471
RS	5	0.045058	0.649433	688.609815	0.016111	0.015448
RS	6	0.056261	0.654814	722.774279	0.016910	0.015733
RS	7	0.068329	0.654814	763.931777	0.017873	0.016297
RS	8	0.081329	0.564722	933.284191	0.021835	0.019738
RS	9	0.095333	0.564722	979.947805	0.022927	0.021019
RS	10	0.110418	0.547821	1058.126130	0.024756	0.022888
RS	11	0.126669	0.547821	1105.459120	0.025863	0.024382
RS	12	0.144174	0.619537	1020.828989	0.023883	0.022722
RS	13	0.163032	0.619537	1065.666096	0.024932	0.023964
RS	14	0.183346	0.755180	913.320839	0.021368	0.020618
RS	15	0.205228	0.755180	954.913978	0.022341	0.021651
RS	16	0.228801	0.923554	816.989430	0.019114	0.018594
RS	17	0.254194	0.923554	855.542320	0.020016	0.019591
RS	18	0.281548	1.119336	739.649441	0.017305	0.017059
RS	19	0.311015	1.119336	775.527288	0.018144	0.018037
RS	20	0.342758	1.369034	665.292311	0.015565	0.015612
RS	21	0.376952	1.369034	698.575457	0.016344	0.016502
RS	22	0.413787	1.701840	590.577936	0.013817	0.014056
RS	23	0.453466	1.701840	621.229519	0.014534	0.014810
RS	24	0.496211	2.109473	527.599581	0.012344	0.012633
RS	25	0.542256	2.109473	555.877690	0.013005	0.013276
RS	26	0.591857	2.530604	488.395555	0.011426	0.011688
RS	27	0.645289	2.530604	514.993596	0.012049	0.012275
RS	28	0.702847	2.871530	478.470947	0.011194	0.011416
RS	29	0.764851	2.871530	504.323139	0.011799	0.011997
RS	30	0.831643	3.054290	499.297304	0.011681	0.011888
RS	31	0.903594	3.054290	525.256692	0.012289	0.012502
RS	32	0.981101	3.067012	549.298065	0.012851	0.013096
RS	33	1.064594	3.067012	575.730868	0.013470	0.013767
RS	34	1.154535	2.972432	621.009646	0.014529	0.014891
RS	35	1.251423	2.972432	647.362562	0.015146	0.015602
RS	36	1.355792	2.859241	699.251322	0.016360	0.016905
RS	37	1.468223	2.859241	723.967997	0.016938	0.017591
RS	38	1.589336	2.786239	766.390123	0.017930	0.018662
RS	39	1.719803	2.786239	787.468960	0.018423	0.019235
RS	40	1.860346	2.772099	810.179663	0.018955	0.019801
RS	41	2.011743	2.772099	825.936023	0.019323	0.020202
RS	42	2.174832	2.816357	825.651905	0.019317	0.020182
RS	43	2.350517	2.816357	835.158117	0.019539	0.020392
RS	44	2.539770	2.913855	813.519889	0.019033	0.019838
RS	45	2.743638	2.913855	816.665867	0.019107	0.019869
RS	46	2.963251	3.052167	779.834049	0.018245	0.018942
RS	47	3.199825	3.052167	776.998039	0.018178	0.018819
RS	48	3.454670	3.204894	734.397173	0.017182	0.017762
RS	49	3.729196	3.204894	725.838170	0.016982	0.017512
RS	50	4.024924	3.337067	685.722328	0.016043	0.016535
RS	51	4.343490	3.337067	671.160275	0.015702	0.016169
RS	52	4.686660	3.425716	636.079116	0.014882	0.015338
RS	53	5.056332	3.425716	614.886854	0.014386	0.014844
RS	54	5.454554	3.498252	577.958100	0.013522	0.013990
RS	55	5.883531	3.498252	550.550191	0.012881	0.013365
RS	56	6.345637	3.498252	519.478193	0.012154	0.012655
RS	57	6.843431	3.498252	485.163153	0.011351	0.011865
RS	58	7.379671	4.535273	352.101728	0.008238	0.008726
RS	59	7.957323	4.535273	334.216951	0.007819	0.008307
RS	60	8.579588	4.535273	314.147277	0.007350	0.007828
RS	61	9.249910	4.535273	292.181225	0.006836	0.007295
RS	62	9.972001	4.535273	268.676341	0.006286	0.006719
RS	63	10.749858	4.535273	1501.459335	0.035128	0.037734
PA	4+25*2+4+6 0.048865935 0.020422298 10.749858269 1.575027164 0.649433246 0.654813952 0.564722224 0.547821374 0.619537114 0.755179765 0.923553787 1.119335633 1.369033509 1.701840120 2.109473298 2.530604290 2.871529831 3.054290299 3.067011602 2.972431809 2.859241328 2.786238576 2.772099294 2.816356867 2.913854826 3.052166970 3.204893773 3.337067066 3.425716454 3.498252493 4.535272520
//
IT	5418
RD	17
LK	-272054.785895
QD	-256.604963 -> -231.314869
RI	0.0098460238
TR	0.047658	0.020578
MT	10.917212
MM	C_pi: 2.259821, n_recomb: 44179.333938
RS	0	0.000000	1.634838	204.175969	0.004622	0.000341
RS	1	0.007749	1.634838	218.935491	0.004956	0.002299
RS	2	0.016099	1.634838	234.673908	0.005312	0.004669
RS	3	0.025095	1.634838	251.442052	0.005691	0.006014
RS	4	0.034789	0.661316	662.596297	0.014998	0.015398
RS	5	0.045234	0.661316	702.403828	0.015899	0.015372
RS	6	0.056489	0.678359	725.145942	0.016414	0.015396
RS	7	0.068615	0.678359	767.064788	0.017363	0.015938
RS	8	0.081681	0.579758	946.385117	0.021421	0.019479
RS	9	0.095760	0.579758	994.474697	0.022510	0.020729
RS	10	0.110930	0.556278	1086.358772	0.024590	0.022817
RS	11	0.127275	0.556278	1135.559611	0.025703	0.024299
RS	12	0.144887	0.625161	1055.693052	0.023896	0.022786
RS	13	0.163864	0.625161	1102.423233	0.024953	0.024033
RS	14	0.184311	0.760235	947.330199	0.021443	0.020726
RS	15	0.206343	0.760235	990.709060	0.022425	0.021765
RS	16	0.230082	0.928755	848.695787	0.019210	0.018708
RS	17	0.255660	0.928755	888.919188	0.020121	0.019708
RS	18	0.283221	1.124928	769.131242	0.017409	0.017166
RS	19	0.312917	1.124928	806.575015	0.018257	0.018149
RS	20	0.344915	1.376780	691.591002	0.015654	0.015695
RS	21	0.379392	1.376780	726.319055	0.016440	0.016592
RS	22	0.416541	1.716458	612.375817	0.013861	0.014091
RS	23	0.456568	1.716458	644.315002	0.014584	0.014852
RS	24	0.499697	2.138163	544.659309	0.012328	0.012609
RS	25	0.546169	2.138163	574.050070	0.012994	0.013255
RS	26	0.596241	2.579557	501.719798	0.011356	0.011607
RS	27	0.650194	2.579557	529.285018	0.011980	0.012194
RS	28	0.708328	2.941069	489.656745	0.011083	0.011290
RS	29	0.770966	2.941069	516.401318	0.011689	0.011867
RS	30	0.838459	3.137012	510.133529	0.011547	0.011730
RS	31	0.911181	3.137012	537.001663	0.012155	0.012339
RS	32	0.989539	3.151656	561.677831	0.012714	0.012923
RS	33	1.073969	3.151656	589.122405	0.013335	0.013588
RS	34	1.164942	3.050443	636.751901	0.014413	0.014723
RS	35	1.262964	3.050443	664.262614	0.015036	0.015432
RS	36	1.368582	2.927975	719.580687	0.016288	0.016766
RS	37	1.482384	2.927975	745.562168	0.016876	0.017455
RS	38	1.605006	2.847493	791.406687	0.017914	0.018568
RS	39	1.737129	2.847493	813.748010	0.018419	0.019152
RS	40	1.879491	2.829325	838.899838	0.018989	0.019757
RS	41	2.032884	2.829325	855.798579	0.019371	0.020173
RS	42	2.198165	2.873162	856.487509	0.019387	0.020178
RS	43	2.376253	2.873162	866.942414	0.019623	0.020407
RS	44	2.568141	2.973581	844.806329	0.019122	0.019862
RS	45	2.774899	2.973581	848.691783	0.019210	0.019913
RS	46	2.997680	3.117592	810.296939	0.018341	0.018984
RS	47	3.237723	3.117592	808.011731	0.018289	0.018882
RS	48	3.496368	3.277501	763.471625	0.017281	0.017817
RS	49	3.775056	3.277501	755.287734	0.017096	0.017588
RS	50	4.075340	3.416333	713.502330	0.016150	0.016606
RS	51	4.398893	3.416333	699.110128	0.015824	0.016259
RS	52	4.747519	3.509516	662.873603	0.015004	0.015430
RS	53	5.123160	3.509516	641.572882	0.014522	0.014952
RS	54	5.527911	3.585612	603.519310	0.013661	0.014102
RS	55	5.964026	3.585612	575.682060	0.013031	0.013490
RS	56	6.433936	3.585612	543.960344	0.012313	0.012790
RS	57	6.940260	3.585612	508.774918	0.011516	0.012009
RS	58	7.485820	4.691599	366.567813	0.008297	0.008763
RS	59	8.073656	4.691599	348.823222	0.007896	0.008363
RS	60	8.707045	4.691599	328.747206	0.007441	0.007902
RS	61	9.389516	4.691599	306.617922	0.006940	0.007386
RS	62	10.124872	4.691599	282.786963	0.006401	0.006823
RS	63	10.917212	4.691599	1609.786879	0.036438	0.039044
PA	4+25*2+4+6 0.047657662 0.020577645 10.917212255 1.634837809 0.661315898 0.678359240 0.579757638 0.556278162 0.625160993 0.760235358 0.928754731 1.124928169 1.376779706 1.716457680 2.138162872 2.579557134 2.941069354 3.137012312 3.151656156 3.050442921 2.927975398 2.847492521 2.829325050 2.873161703 2.973581047 3.117592420 3.277501056 3.416332577 3.509516277 3.585611972 4.691599137
//
IT	4853
RD	18
LK	-272005.062061
QD	-242.942992 -> -219.539467
RI	0.0094205039
TR	0.046521	0.020724
MT	11.079506
MM	C_pi: 2.317435, n_recomb: 45592.977201
RS	0	0.000000	1.693882	203.884488	0.004472	0.000332
RS	1	0.007774	1.693882	218.707932	0.004797	0.002231
RS	2	0.016153	1.693882	234.523700	0.005144	0.004542
RS	3	0.025183	1.693882	251.384501	0.005514	0.005868
RS	4	0.034914	0.672008	675.731603	0.014821	0.015342
RS	5	0.045403	0.672008	716.632984	0.015718	0.015317
RS	6	0.056707	0.701991	726.919981	0.015944	0.015071
RS	7	0.068889	0.701991	769.536351	0.016878	0.015594
RS	8	0.082019	0.594914	958.207914	0.021017	0.019219
RS	9	0.096170	0.594914	1007.652005	0.022101	0.020441
RS	10	0.111420	0.564759	1113.280515	0.024418	0.022738
RS	11	0.127856	0.564759	1164.308048	0.025537	0.024207
RS	12	0.145570	0.630744	1089.658581	0.023900	0.022842
RS	13	0.164661	0.630744	1138.258462	0.024966	0.024092
RS	14	0.185236	0.765167	980.772492	0.021511	0.020828
RS	15	0.207411	0.765167	1025.920215	0.022502	0.021872
RS	16	0.231310	0.933709	880.051677	0.019302	0.018818
RS	17	0.257066	0.933709	921.932902	0.020221	0.019821
RS	18	0.284825	1.130092	798.423832	0.017512	0.017273
RS	19	0.314742	1.130092	837.424309	0.018367	0.018259
RS	20	0.346985	1.383758	717.814833	0.015744	0.015780
RS	21	0.381734	1.383758	753.981372	0.016537	0.016682
RS	22	0.419185	1.729793	634.115372	0.013908	0.014130
RS	23	0.459547	1.729793	667.336236	0.014637	0.014898
RS	24	0.503047	2.165031	561.598379	0.012318	0.012590
RS	25	0.549929	2.165031	592.092974	0.012986	0.013240
RS	26	0.600456	2.626446	514.829139	0.011292	0.011533
RS	27	0.654910	2.626446	543.347286	0.011917	0.012120
RS	28	0.713598	3.008810	500.518531	0.010978	0.011170
RS	29	0.776849	3.008810	528.134873	0.011584	0.011745
RS	30	0.845016	3.218540	520.517062	0.011417	0.011579
RS	31	0.918483	3.218540	548.267644	0.012025	0.012182
RS	32	0.997662	3.235672	573.457010	0.012578	0.012756
RS	33	1.082996	3.235672	601.884421	0.013201	0.013415
RS	34	1.174964	3.128128	651.753294	0.014295	0.014559
RS	35	1.274082	3.128128	680.396415	0.014923	0.015265
RS	36	1.380905	2.996445	739.084431	0.016210	0.016627
RS	37	1.496033	2.996445	766.315994	0.016808	0.017320
RS	38	1.620111	2.908381	815.603142	0.017889	0.018472
RS	39	1.753835	2.908381	839.206356	0.018406	0.019066
RS	40	1.897955	2.885996	866.882020	0.019013	0.019709
RS	41	2.053280	2.885996	884.934924	0.019409	0.020140
RS	42	2.220679	2.929163	886.707707	0.019448	0.020171
RS	43	2.401092	2.929163	898.130875	0.019699	0.020418
RS	44	2.595531	3.032212	875.605143	0.019205	0.019884
RS	45	2.805086	3.032212	880.252867	0.019307	0.019954
RS	46	3.030932	3.181605	840.384025	0.018432	0.019024
RS	47	3.274336	3.181605	838.672657	0.018395	0.018941
RS	48	3.536662	3.348388	792.258641	0.017377	0.017871
RS	49	3.819382	3.348388	784.472205	0.017206	0.017661
RS	50	4.124081	3.493643	741.060031	0.016254	0.016676
RS	51	4.452468	3.493643	726.860402	0.015942	0.016346
RS	52	4.806384	3.591212	689.500505	0.015123	0.015519
RS	53	5.187814	3.591212	668.115742	0.014654	0.015056
RS	54	5.598897	3.670771	628.963700	0.013795	0.014210
RS	55	6.041938	3.670771	600.723310	0.013176	0.013610
RS	56	6.519423	3.670771	568.379245	0.012466	0.012921
RS	57	7.034027	3.670771	532.351214	0.011676	0.012147
RS	58	7.588638	4.845538	380.892896	0.008354	0.008799
RS	59	8.186365	4.845538	363.310791	0.007969	0.008417
RS	60	8.830560	4.845538	343.254947	0.007529	0.007973
RS	61	9.524836	4.845538	320.992476	0.007040	0.007472
RS	62	10.273086	4.845538	296.868067	0.006511	0.006922
RS	63	11.079506	4.845538	1719.935554	0.037724	0.040327
PA	4+25*2+4+6 0.046520915 0.020723552 11.079506171 1.693881812 0.672008131 0.701990760 0.594914008 0.564759131 0.630744405 0.765166923 0.933709060 1.130092165 1.383757642 1.729793025 2.165031218 2.626445828 3.008810020 3.218540299 3.235671687 3.128128304 2.996444847 2.908381266 2.885996492 2.929163060 3.032211788 3.181604723 3.348388094 3.493643287 3.591212463 3.670771351 4.845537927
//
IT	4472
RD	19
LK	-271959.039954
QD	-230.277122 -> -208.591652
RI	0.0090352448
TR	0.045450	0.020861
MT	11.237007
MM	C_pi: 2.374168, n_recomb: 46983.791644
RS	0	0.000000	1.752599	203.555217	0.004332	0.000323
RS	1	0.007798	1.752599	218.435069	0.004649	0.002167
RS	2	0.016204	1.752599	234.319695	0.004987	0.004421
RS	3	0.025266	1.752599	251.263580	0.005348	0.005730
RS	4	0.035034	0.681570	689.282748	0.014671	0.015302
RS	5	0.045564	0.681570	731.286144	0.015565	0.015281
RS	6	0.056916	0.725690	728.170990	0.015498	0.014758
RS	7	0.069152	0.725690	771.426068	0.016419	0.015263
RS	8	0.082343	0.610178	968.853717	0.020621	0.018960
RS	9	0.096562	0.610178	1019.582910	0.021701	0.020156
RS	10	0.111890	0.573259	1138.941214	0.024241	0.022651
RS	11	0.128414	0.573259	1191.753509	0.025365	0.024108
RS	12	0.146226	0.636291	1122.730703	0.023896	0.022889
RS	13	0.165426	0.636291	1173.175933	0.024970	0.024143
RS	14	0.186125	0.769981	1013.647609	0.021574	0.020924
RS	15	0.208437	0.769981	1060.546590	0.022573	0.021972
RS	16	0.232489	0.938441	911.046082	0.019391	0.018925
RS	17	0.258417	0.938441	954.571644	0.020317	0.019931
RS	18	0.286367	1.134863	827.520297	0.017613	0.017379
RS	19	0.316496	1.134863	868.067594	0.018476	0.018368
RS	20	0.348975	1.390041	743.953146	0.015834	0.015866
RS	21	0.383986	1.390041	781.551067	0.016634	0.016774
RS	22	0.421728	1.741949	655.792657	0.013958	0.014172
RS	23	0.462413	1.741949	690.288907	0.014692	0.014946
RS	24	0.506270	2.190174	578.424195	0.012311	0.012575
RS	25	0.553547	2.190174	610.013972	0.012983	0.013230
RS	26	0.604512	2.671349	527.735593	0.011232	0.011464
RS	27	0.659450	2.671349	557.192893	0.011859	0.012051
RS	28	0.718673	3.074788	511.075492	0.010878	0.011058
RS	29	0.782514	3.074788	539.543726	0.011484	0.011629
RS	30	0.851333	3.298858	530.477379	0.011291	0.011435
RS	31	0.925519	3.298858	559.084924	0.011900	0.012033
RS	32	1.005490	3.319019	584.672390	0.012444	0.012594
RS	33	1.091697	3.319019	614.054079	0.013069	0.013248
RS	34	1.184627	3.205458	666.049430	0.014176	0.014398
RS	35	1.284803	3.205458	695.798939	0.014809	0.015101
RS	36	1.392791	3.064629	757.790995	0.016129	0.016489
RS	37	1.509201	3.064629	786.256185	0.016735	0.017185
RS	38	1.634688	2.968894	838.997325	0.017857	0.018375
RS	39	1.769960	2.968894	863.859380	0.018386	0.018977
RS	40	1.915781	2.942113	894.133702	0.019031	0.019658
RS	41	2.072974	2.942113	913.349847	0.019440	0.020103
RS	42	2.242424	2.984379	916.310623	0.019503	0.020161
RS	43	2.425089	2.984379	928.719050	0.019767	0.020424
RS	44	2.621998	3.089781	905.909364	0.019281	0.019903
RS	45	2.834262	3.089781	911.339789	0.019397	0.019990
RS	46	3.063078	3.244251	870.086035	0.018519	0.019062
RS	47	3.309738	3.244251	868.969368	0.018495	0.018997
RS	48	3.575633	3.417620	820.745793	0.017469	0.017923
RS	49	3.862262	3.417620	813.377323	0.017312	0.017730
RS	50	4.171243	3.569067	768.382630	0.016354	0.016743
RS	51	4.504319	3.569067	754.396525	0.016057	0.016429
RS	52	4.863368	3.670879	715.944657	0.015238	0.015606
RS	53	5.250416	3.670879	694.498700	0.014782	0.015157
RS	54	5.667646	3.753807	654.274152	0.013926	0.014314
RS	55	6.117413	3.753807	625.655473	0.013316	0.013726
RS	56	6.602253	3.753807	592.715241	0.012615	0.013047
RS	57	7.124901	3.753807	555.871423	0.011831	0.012281
RS	58	7.688305	4.997105	395.069932	0.008409	0.008832
RS	59	8.295645	4.997105	377.670823	0.008038	0.008468
RS	60	8.950345	4.997105	357.659786	0.007612	0.008040
RS	61	9.656100	4.997105	335.292294	0.007136	0.007554
RS	62	10.416890	4.997105	310.905294	0.006617	0.007017
RS	63	11.237007	4.997105	1831.723833	0.038986	0.041585
PA	4+25*2+4+6 0.045449797 0.020860697 11.237006551 1.752598994 0.681569694 0.725689516 0.610178035 0.573258719 0.636290651 0.769980886 0.938440934 1.134863050 1.390040845 1.741948539 2.190174008 2.671348910 3.074787781 3.298858315 3.319018523 3.205457727 3.064629387 2.968893609 2.942113152 2.984378740 3.089780598 3.244250637 3.417619821 3.569067278 3.670879116 3.753807125 4.997105107
//
IT	3974
RD	20
LK	-271916.389094
QD	-218.515139 -> -198.397548
RI	0.0086832080
TR	0.044439	0.020990
MT	11.389930
MM	C_pi: 2.430023, n_recomb: 48351.727215
RS	0	0.000000	1.811397	203.144735	0.004201	0.000314
RS	1	0.007821	1.811397	218.070863	0.004510	0.002107
RS	2	0.016254	1.811397	234.013131	0.004840	0.004306
RS	3	0.025346	1.811397	251.027690	0.005192	0.005598
RS	4	0.035149	0.690055	703.240014	0.014544	0.015278
RS	5	0.045719	0.690055	746.354590	0.015436	0.015261
RS	6	0.057116	0.749433	728.965221	0.015076	0.014456
RS	7	0.069404	0.749433	772.804806	0.015983	0.014945
RS	8	0.082653	0.625537	978.411784	0.020235	0.018703
RS	9	0.096939	0.625537	1030.358647	0.021310	0.019873
RS	10	0.112341	0.581774	1163.379921	0.024061	0.022557
RS	11	0.128949	0.581774	1217.934142	0.025189	0.024003
RS	12	0.146855	0.641796	1154.923141	0.023886	0.022929
RS	13	0.166161	0.641796	1207.188411	0.024967	0.024185
RS	14	0.186978	0.774683	1045.951480	0.021632	0.021014
RS	15	0.209422	0.774683	1094.583206	0.022638	0.022067
RS	16	0.233622	0.942967	941.668847	0.019475	0.019028
RS	17	0.259715	0.942967	986.824377	0.020409	0.020036
RS	18	0.287848	1.139272	856.409558	0.017712	0.017483
RS	19	0.318182	1.139272	898.492948	0.018582	0.018476
RS	20	0.350888	1.395683	769.997860	0.015925	0.015952
RS	21	0.386152	1.395683	809.019340	0.016732	0.016867
RS	22	0.424175	1.752999	677.406322	0.014010	0.014217
RS	23	0.465170	1.752999	713.171267	0.014750	0.014998
RS	24	0.509372	2.213685	595.138410	0.012309	0.012566
RS	25	0.557032	2.213685	627.814623	0.012984	0.013224
RS	26	0.608418	2.714327	540.449310	0.011177	0.011401
RS	27	0.663824	2.714327	570.832332	0.011806	0.011989
RS	28	0.723563	3.139006	521.346834	0.010782	0.010951
RS	29	0.787974	3.139006	550.647766	0.011388	0.011520
RS	30	0.857422	3.377943	540.039167	0.011169	0.011297
RS	31	0.932302	3.377943	569.478852	0.011778	0.011890
RS	32	1.013039	3.401665	595.353067	0.012313	0.012437
RS	33	1.100090	3.401665	625.660717	0.012940	0.013086
RS	34	1.193949	3.282395	679.671063	0.014057	0.014241
RS	35	1.295150	3.282395	710.500318	0.014694	0.014941
RS	36	1.404265	3.132494	775.726976	0.016043	0.016352
RS	37	1.521913	3.132494	805.407658	0.016657	0.017051
RS	38	1.648764	3.029009	861.604202	0.017820	0.018276
RS	39	1.785535	3.029009	887.719627	0.018360	0.018888
RS	40	1.933003	2.997668	920.658526	0.019041	0.019604
RS	41	2.092005	2.997668	941.044327	0.019462	0.020062
RS	42	2.263442	3.038814	945.292040	0.019550	0.020148
RS	43	2.448287	3.038814	958.700109	0.019828	0.020427
RS	44	2.647589	3.146309	935.708643	0.019352	0.019919
RS	45	2.862479	3.146309	941.939846	0.019481	0.020024
RS	46	3.094175	3.305567	899.389301	0.018601	0.019097
RS	47	3.343992	3.305567	898.886128	0.018591	0.019050
RS	48	3.613348	3.485242	848.918164	0.017557	0.017973
RS	49	3.903770	3.485242	841.986302	0.017414	0.017798
RS	50	4.216905	3.642659	795.453361	0.016451	0.016809
RS	51	4.554532	3.642659	781.700109	0.016167	0.016510
RS	52	4.918564	3.748573	742.187937	0.015350	0.015690
RS	53	5.311067	3.748573	720.702167	0.014905	0.015254
RS	54	5.734267	3.834779	679.430601	0.014052	0.014416
RS	55	6.190567	3.834779	650.457301	0.013453	0.013838
RS	56	6.682554	3.834779	616.946088	0.012760	0.013168
RS	57	7.213019	3.834779	579.312539	0.011981	0.012410
RS	58	7.784972	5.146300	409.090053	0.008461	0.008864
RS	59	8.401657	5.146300	391.892826	0.008105	0.008517
RS	60	9.066574	5.146300	371.949534	0.007693	0.008104
RS	61	9.783494	5.146300	349.503507	0.007228	0.007632
RS	62	10.556484	5.146300	324.883195	0.006719	0.007108
RS	63	11.389930	5.146300	1944.961391	0.040225	0.042817
PA	4+25*2+4+6 0.044439127 0.020989731 11.389930215 1.811397479 0.690055385 0.749433103 0.625536997 0.581774151 0.641795669 0.774682679 0.942966782 1.139272298 1.395682795 1.752999184 2.213684559 2.714326869 3.139006162 3.377943379 3.401665115 3.282395365 3.132493513 3.029008993 2.997668343 3.038813734 3.146309024 3.305566707 3.485242070 3.642659277 3.748572883 3.834779307 5.146299999
//
IT	4437
RD	21
LK	-271876.815531
QD	-207.575896 -> -188.891903
RI	0.0083595073
TR	0.043484	0.021111
MT	11.538439
MM	C_pi: 2.485000, n_recomb: 49696.730896
RS	0	0.000000	1.870555	202.629447	0.004077	0.000306
RS	1	0.007843	1.870555	217.590334	0.004378	0.002049
RS	2	0.016301	1.870555	233.577581	0.004700	0.004195
RS	3	0.025423	1.870555	250.648911	0.005044	0.005469
RS	4	0.035260	0.697507	717.605148	0.014440	0.015268
RS	5	0.045868	0.697507	761.841259	0.015330	0.015258
RS	6	0.057308	0.773200	729.358162	0.014676	0.014165
RS	7	0.069646	0.773200	773.732160	0.015569	0.014639
RS	8	0.082951	0.640991	986.943147	0.019859	0.018448
RS	9	0.097300	0.640991	1040.041636	0.020928	0.019594
RS	10	0.112775	0.590294	1186.649904	0.023878	0.022458
RS	11	0.129463	0.590294	1242.902622	0.025010	0.023892
RS	12	0.147459	0.647258	1186.241963	0.023870	0.022961
RS	13	0.166868	0.647258	1240.300862	0.024957	0.024220
RS	14	0.187798	0.779281	1077.671994	0.021685	0.021098
RS	15	0.210370	0.779281	1128.016870	0.022698	0.022156
RS	16	0.234712	0.947299	971.910504	0.019557	0.019127
RS	17	0.260964	0.947299	1018.680715	0.020498	0.020139
RS	18	0.289274	1.143350	885.076931	0.017810	0.017585
RS	19	0.319805	1.143350	928.684727	0.018687	0.018581
RS	20	0.352730	1.400740	795.934016	0.016016	0.016040
RS	21	0.388238	1.400740	836.370313	0.016829	0.016959
RS	22	0.426531	1.763025	698.948526	0.014064	0.014265
RS	23	0.467826	1.763025	735.974862	0.014809	0.015052
RS	24	0.512361	2.235644	611.742430	0.012310	0.012560
RS	25	0.560389	2.235644	645.496190	0.012989	0.013222
RS	26	0.612183	2.755435	552.978618	0.011127	0.011343
RS	27	0.668039	2.755435	584.274186	0.011757	0.011931
RS	28	0.728277	3.201494	531.344759	0.010692	0.010851
RS	29	0.793238	3.201494	561.459638	0.011298	0.011417
RS	30	0.863295	3.455774	549.224060	0.011052	0.011165
RS	31	0.938847	3.455774	579.471668	0.011660	0.011754
RS	32	1.020323	3.483572	605.526653	0.012184	0.012286
RS	33	1.108190	3.483572	636.732247	0.012812	0.012930
RS	34	1.202949	3.358891	692.649227	0.013938	0.014087
RS	35	1.305139	3.358891	724.531117	0.014579	0.014785
RS	36	1.415344	3.200002	792.916919	0.015955	0.016217
RS	37	1.534193	3.200002	823.793465	0.016576	0.016917
RS	38	1.662363	3.088695	883.440883	0.017777	0.018177
RS	39	1.800585	3.088695	910.801931	0.018327	0.018796
RS	40	1.949648	3.052643	946.462675	0.019045	0.019548
RS	41	2.110402	3.052643	968.021961	0.019479	0.020019
RS	42	2.283763	3.092465	973.648558	0.019592	0.020132
RS	43	2.470722	3.092465	988.068150	0.019882	0.020426
RS	44	2.672344	3.201807	964.993922	0.019418	0.019933
RS	45	2.889779	3.201807	972.041688	0.019559	0.020054
RS	46	3.124268	3.365578	928.280826	0.018679	0.019131
RS	47	3.377147	3.365578	928.407954	0.018681	0.019101
RS	48	3.649860	3.551287	876.761778	0.017642	0.018021
RS	49	3.943962	3.551287	870.283350	0.017512	0.017862
RS	50	4.261130	3.714458	822.256479	0.016545	0.016872
RS	51	4.603173	3.714458	808.753814	0.016274	0.016588
RS	52	4.972043	3.824336	768.212790	0.015458	0.015771
RS	53	5.369844	3.824336	746.707193	0.015025	0.015348
RS	54	5.798844	3.913731	704.413963	0.014174	0.014513
RS	55	6.261491	3.913731	675.108548	0.013585	0.013947
RS	56	6.760423	3.913731	641.050555	0.012899	0.013286
RS	57	7.298486	3.913731	602.652575	0.012127	0.012534
RS	58	7.878750	5.293110	422.944572	0.008511	0.008895
RS	59	8.504524	5.293110	405.966630	0.008169	0.008563
RS	60	9.179377	5.293110	386.112473	0.007769	0.008166
RS	61	9.907159	5.293110	363.612851	0.007317	0.007707
RS	62	10.692021	5.293110	338.787055	0.006817	0.007194
RS	63	11.538439	5.293110	2059.463950	0.041441	0.044024
PA	4+25*2+4+6 0.043484380 0.021111296 11.538439361 1.870555143 0.697507246 0.773200239 0.640990847 0.590294014 0.647258340 0.779281309 0.947298629 1.143349913 1.400740032 1.763024911 2.235643520 2.755434874 3.201494350 3.455773801 3.483571664 3.358891389 3.200002295 3.088695066 3.052643054 3.092465122 3.201807273 3.365578018 3.551286526 3.714458061 3.824336114 3.913731269 5.293110143
//
IT	3613
RD	22
LK	-271840.057201
QD	-197.387422 -> -180.016577
RI	0.0080598031
TR	0.042581	0.021226
MT	11.682811
MM	C_pi: 2.539114, n_recomb: 51018.702257
RS	0	0.000000	1.930368	201.987554	0.003959	0.000298
RS	1	0.007864	1.930368	216.970382	0.004253	0.001993
RS	2	0.016347	1.930368	232.988592	0.004567	0.004087
RS	3	0.025496	1.930368	250.101374	0.004902	0.005345
RS	4	0.035365	0.703962	732.387740	0.014355	0.015272
RS	5	0.046011	0.703962	777.757208	0.015245	0.015269
RS	6	0.057493	0.796982	729.389293	0.014297	0.013886
RS	7	0.069879	0.796982	774.251119	0.015176	0.014347
RS	8	0.083238	0.656521	994.534745	0.019494	0.018196
RS	9	0.097648	0.656521	1048.721340	0.020556	0.019319
RS	10	0.113191	0.598815	1208.790811	0.023693	0.022355
RS	11	0.129957	0.598815	1266.698119	0.024828	0.023777
RS	12	0.148041	0.652678	1216.696398	0.023848	0.022988
RS	13	0.167547	0.652678	1272.521682	0.024942	0.024248
RS	14	0.188588	0.783782	1108.804722	0.021733	0.021178
RS	15	0.211282	0.783782	1160.842349	0.022753	0.022239
RS	16	0.235762	0.951459	1001.752535	0.019635	0.019223
RS	17	0.262167	0.951459	1050.121198	0.020583	0.020237
RS	18	0.290648	1.147136	913.500778	0.017905	0.017686
RS	19	0.321369	1.147136	958.620326	0.018790	0.018686
RS	20	0.354506	1.405263	821.749980	0.016107	0.016128
RS	21	0.390249	1.405263	863.591633	0.016927	0.017053
RS	22	0.428802	1.772097	720.414491	0.014121	0.014315
RS	23	0.470388	1.772097	758.694477	0.014871	0.015108
RS	24	0.515244	2.256138	628.236347	0.012314	0.012558
RS	25	0.563627	2.256138	663.058651	0.012996	0.013224
RS	26	0.615816	2.794747	565.329100	0.011081	0.011290
RS	27	0.672108	2.794747	597.524267	0.011712	0.011879
RS	28	0.732828	3.262271	541.084334	0.010606	0.010755
RS	29	0.798322	3.262271	571.995031	0.011211	0.011320
RS	30	0.868967	3.532359	558.049793	0.010938	0.011038
RS	31	0.945168	3.532359	589.081706	0.011546	0.011623
RS	32	1.027361	3.564726	615.217400	0.012059	0.012140
RS	33	1.116018	3.564726	647.293304	0.012687	0.012780
RS	34	1.211647	3.434937	705.009036	0.013819	0.013937
RS	35	1.314796	3.434937	737.916128	0.014464	0.014632
RS	36	1.426057	3.267141	809.384819	0.015864	0.016083
RS	37	1.546068	3.267141	841.436356	0.016493	0.016785
RS	38	1.675517	3.147955	904.520401	0.017729	0.018077
RS	39	1.815145	3.147955	933.117353	0.018290	0.018704
RS	40	1.965754	3.107049	971.550142	0.019043	0.019491
RS	41	2.128208	3.107049	994.284437	0.019489	0.019974
RS	42	2.303436	3.145355	1001.376675	0.019628	0.020114
RS	43	2.492445	3.145355	1016.817340	0.019930	0.020422
RS	44	2.696318	3.256315	993.754827	0.019478	0.019944
RS	45	2.916223	3.256315	1001.632857	0.019633	0.020081
RS	46	3.153423	3.424337	956.747050	0.018753	0.019163
RS	47	3.409275	3.424337	957.519431	0.018768	0.019148
RS	48	3.685249	3.615821	904.260370	0.017724	0.018068
RS	49	3.982925	3.615821	898.250645	0.017606	0.017924
RS	50	4.304010	3.784541	848.774274	0.016637	0.016933
RS	51	4.650347	3.784541	835.538585	0.016377	0.016664
RS	52	5.023919	3.898251	793.999977	0.015563	0.015850
RS	53	5.426870	3.898251	772.493384	0.015141	0.015439
RS	54	5.861509	3.990754	729.202873	0.014293	0.014608
RS	55	6.330329	3.990754	699.587054	0.013712	0.014052
RS	56	6.836017	3.990754	665.005850	0.013035	0.013399
RS	57	7.381473	3.990754	625.868305	0.012267	0.012655
RS	58	7.969824	5.437593	436.623789	0.008558	0.008924
RS	59	8.604444	5.437593	419.881283	0.008230	0.008607
RS	60	9.288971	5.437593	400.136329	0.007843	0.008224
RS	61	10.027330	5.437593	377.606723	0.007401	0.007779
RS	62	10.823755	5.437593	352.602004	0.006911	0.007278
RS	63	11.682811	5.437593	2175.045185	0.042632	0.045204
PA	4+25*2+4+6 0.042581079 0.021225795 11.682810703 1.930367539 0.703961630 0.796982258 0.656521446 0.598814798 0.652678003 0.783782010 0.951458853 1.147135724 1.405263219 1.772097484 2.256137832 2.794746575 3.262271009 3.532358876 3.564726190 3.434937457 3.267141015 3.147954831 3.107048797 3.145354682 3.256314587 3.424337161 3.615821019 3.784540571 3.898251280 3.990753591 5.437593437
//
IT	4221
RD	23
LK	-271805.877807
QD	-187.885269 -> -171.719280
RI	0.0077805197
TR	0.041726	0.021334
MT	11.823106
MM	C_pi: 2.592349, n_recomb: 52317.731236
RS	0	0.000000	1.991142	201.199323	0.003846	0.000291
RS	1	0.007884	1.991142	216.190001	0.004132	0.001939
RS	2	0.016390	1.991142	232.223815	0.004439	0.003983
RS	3	0.025567	1.991142	249.361326	0.004766	0.005223
RS	4	0.035467	0.709482	747.569005	0.014289	0.015288
RS	5	0.046148	0.709482	794.083510	0.015178	0.015294
[truncated: 9,983,853 more chars]
