# Supplementary material for: Recent speciation associated with range expansion and a shift to self-fertilization in North American Arabidopsis
Source: Nat Commun. 2022 Dec 8;13:7564. doi: 10.1038/s41467-022-35368-1 (PMC9732334; doi:10.1038/s41467-022-35368-1)
Supplement: Supplementary file 5 — Source Data [file 41467_2022_35368_MOESM5_ESM.zip › Source Data/Fig2c_FigS22-3_lyrNC3_16.psmc]

CC
CC	Brief Description of the file format:
CC	  CC  comments
CC	  MM  useful-messages
CC	  RD  round-of-iterations
CC	  LL  \log[P(sequence)]
CC	  QD  Q-before-opt Q-after-opt
CC	  TR  \theta_0 \rho_0
CC	  RS  k t_k \lambda_k \pi_k \sum_{l\not=k}A_{kl} A_{kk}
CC	  DC  begin end best-k t_k+\Delta_k max-prob
CC
MM	Version: 0.6.5-r67
MM	pattern:4+25*2+4+6, n:63, n_free_lambdas:28
MM	n_iterations:25, skip:1, max_t:5, theta/rho:5
MM	is_decoding:0
MM	n_seqs:12, sum_L:984214, sum_n:96017
RD	0
LK	0.000000
QD	0.000000 -> 0.000000
RI	inf
TR	0.102650	0.020530
MT	5.000000
MM	C_pi: 1.000000, n_recomb: 20000.566271
RS	0	0.000000	1.000000	127.086673	0.006354	0.000000
RS	1	0.006440	1.000000	134.383881	0.006719	0.000000
RS	2	0.013294	1.000000	142.039899	0.007102	0.000000
RS	3	0.020590	1.000000	150.064407	0.007503	0.000000
RS	4	0.028356	1.000000	158.466179	0.007923	0.000000
RS	5	0.036622	1.000000	167.252880	0.008362	0.000000
RS	6	0.045421	1.000000	176.430824	0.008821	0.000000
RS	7	0.054785	1.000000	186.004715	0.009300	0.000000
RS	8	0.064753	1.000000	195.977355	0.009799	0.000000
RS	9	0.075363	1.000000	206.349323	0.010317	0.000000
RS	10	0.086656	1.000000	217.118627	0.010856	0.000000
RS	11	0.098677	1.000000	228.280323	0.011414	0.000000
RS	12	0.111471	1.000000	239.826108	0.011991	0.000000
RS	13	0.125090	1.000000	251.743874	0.012587	0.000000
RS	14	0.139585	1.000000	264.017247	0.013200	0.000000
RS	15	0.155014	1.000000	276.625088	0.013831	0.000000
RS	16	0.171437	1.000000	289.540987	0.014477	0.000000
RS	17	0.188917	1.000000	302.732723	0.015136	0.000000
RS	18	0.207523	1.000000	316.161738	0.015808	0.000000
RS	19	0.227327	1.000000	329.782587	0.016489	0.000000
RS	20	0.248406	1.000000	343.542424	0.017177	0.000000
RS	21	0.270843	1.000000	357.380496	0.017869	0.000000
RS	22	0.294725	1.000000	371.227689	0.018561	0.000000
RS	23	0.320144	1.000000	385.006135	0.019250	0.000000
RS	24	0.347201	1.000000	398.628903	0.019931	0.000000
RS	25	0.376000	1.000000	411.999807	0.020599	0.000000
RS	26	0.406654	1.000000	425.013349	0.021250	0.000000
RS	27	0.439282	1.000000	437.554839	0.021877	0.000000
RS	28	0.474011	1.000000	449.500727	0.022474	0.000000
RS	29	0.510976	1.000000	460.719175	0.023035	0.000000
RS	30	0.550322	1.000000	471.070916	0.023553	0.000000
RS	31	0.592202	1.000000	480.410435	0.024020	0.000000
RS	32	0.636779	1.000000	488.587506	0.024429	0.000000
RS	33	0.684227	1.000000	495.449115	0.024772	0.000000
RS	34	0.734730	1.000000	500.841798	0.025041	0.000000
RS	35	0.788485	1.000000	504.614408	0.025230	0.000000
RS	36	0.845702	1.000000	506.621299	0.025330	0.000000
RS	37	0.906604	1.000000	506.725932	0.025336	0.000000
RS	38	0.971428	1.000000	504.804849	0.025240	0.000000
RS	39	1.040426	1.000000	500.751957	0.025037	0.000000
RS	40	1.113868	1.000000	494.483020	0.024723	0.000000
RS	41	1.192040	1.000000	485.940258	0.024296	0.000000
RS	42	1.275245	1.000000	475.096867	0.023754	0.000000
RS	43	1.363809	1.000000	461.961286	0.023097	0.000000
RS	44	1.458076	1.000000	446.580980	0.022328	0.000000
RS	45	1.558414	1.000000	429.045504	0.021452	0.000000
RS	46	1.665214	1.000000	409.488569	0.020474	0.000000
RS	47	1.778891	1.000000	388.088853	0.019404	0.000000
RS	48	1.899889	1.000000	365.069312	0.018253	0.000000
RS	49	2.028679	1.000000	340.694766	0.017034	0.000000
RS	50	2.165763	1.000000	315.267610	0.015763	0.000000
RS	51	2.311675	1.000000	289.121579	0.014456	0.000000
RS	52	2.466983	1.000000	262.613605	0.013130	0.000000
RS	53	2.632293	1.000000	236.113942	0.011805	0.000000
RS	54	2.808249	1.000000	209.994859	0.010499	0.000000
RS	55	2.995536	1.000000	184.618378	0.009231	0.000000
RS	56	3.194884	1.000000	160.323641	0.008016	0.000000
RS	57	3.407070	1.000000	137.414631	0.006871	0.000000
RS	58	3.632920	1.000000	116.149008	0.005807	0.000000
RS	59	3.873315	1.000000	96.728853	0.004836	0.000000
RS	60	4.129191	1.000000	79.294029	0.003965	0.000000
RS	61	4.401545	1.000000	63.918739	0.003196	0.000000
RS	62	4.691438	1.000000	50.611624	0.002531	0.000000
RS	63	5.000000	1.000000	141.609161	0.007080	0.000000
PA	4+25*2+4+6 0.102649788 0.020529958 5.000000000 1.000000000 1.000000000 1.000000000 1.000000000 1.000000000 1.000000000 1.000000000 1.000000000 1.000000000 1.000000000 1.000000000 1.000000000 1.000000000 1.000000000 1.000000000 1.000000000 1.000000000 1.000000000 1.000000000 1.000000000 1.000000000 1.000000000 1.000000000 1.000000000 1.000000000 1.000000000 1.000000000 1.000000000
//
IT	5270
RD	1
LK	-268598.707312
QD	-1967.634569 -> -995.015672
RI	0.0439906758
TR	0.082359	0.016613
MT	6.952960
MM	C_pi: 1.167901, n_recomb: 18912.431272
RS	0	0.000000	0.393859	329.454299	0.017420	0.001227
RS	1	0.006989	0.393859	346.087142	0.018299	0.006943
RS	2	0.014467	0.393859	363.094988	0.019199	0.013504
RS	3	0.022467	0.393859	380.417718	0.020115	0.019198
RS	4	0.031026	0.398406	393.494194	0.020806	0.021403
RS	5	0.040183	0.398406	411.132619	0.021739	0.021752
RS	6	0.049981	0.469424	364.692468	0.019283	0.021564
RS	7	0.060463	0.469424	381.302630	0.020161	0.020825
RS	8	0.071678	0.556120	336.645520	0.017800	0.019921
RS	9	0.083676	0.556120	352.257676	0.018626	0.019164
RS	10	0.096513	0.645430	317.638251	0.016795	0.018596
RS	11	0.110248	0.645430	332.475725	0.017580	0.018156
RS	12	0.124942	0.735600	305.334386	0.016145	0.017791
RS	13	0.140663	0.735600	319.571944	0.016897	0.017477
RS	14	0.157483	0.824199	298.450680	0.015781	0.017205
RS	15	0.175479	0.824199	312.224059	0.016509	0.016975
RS	16	0.194732	0.908536	296.190254	0.015661	0.016793
RS	17	0.215331	0.908536	309.597467	0.016370	0.016663
RS	18	0.237370	0.987892	297.441035	0.015727	0.016582
RS	19	0.260949	0.987892	310.528539	0.016419	0.016541
RS	20	0.286175	1.063315	300.971536	0.015914	0.016528
RS	21	0.313165	1.063315	313.731403	0.016589	0.016529
RS	22	0.342042	1.135689	305.916580	0.016175	0.016537
RS	23	0.372936	1.135689	318.296660	0.016830	0.016550
RS	24	0.405990	1.204735	311.866355	0.016490	0.016570
RS	25	0.441353	1.204735	323.778317	0.017120	0.016600
RS	26	0.479189	1.269615	318.569759	0.016844	0.016641
RS	27	0.519668	1.269615	329.887763	0.017443	0.016693
RS	28	0.562977	1.329444	325.756998	0.017224	0.016755
RS	29	0.609313	1.329444	336.312207	0.017783	0.016827
RS	30	0.658887	1.383379	333.099224	0.017613	0.016908
RS	31	0.711925	1.383379	342.673670	0.018119	0.016999
RS	32	0.768671	1.430839	340.143273	0.017985	0.017100
RS	33	0.829383	1.430839	348.465203	0.018425	0.017209
RS	34	0.894337	1.471730	346.252939	0.018308	0.017326
RS	35	0.963832	1.471730	352.997764	0.018665	0.017446
RS	36	1.038183	1.506633	350.571047	0.018537	0.017563
RS	37	1.117731	1.506633	355.373685	0.018790	0.017667
RS	38	1.202839	1.536616	352.089278	0.018617	0.017750
RS	39	1.293895	1.536616	354.570739	0.018748	0.017801
RS	40	1.391314	1.562856	349.789786	0.018495	0.017811
RS	41	1.495543	1.562856	349.595965	0.018485	0.017772
RS	42	1.607055	1.586365	342.781306	0.018125	0.017676
RS	43	1.726362	1.586365	339.630223	0.017958	0.017519
RS	44	1.854007	1.607910	330.410394	0.017471	0.017296
RS	45	1.990573	1.607910	324.143692	0.017139	0.017005
RS	46	2.136684	1.627933	312.371279	0.016517	0.016647
RS	47	2.293006	1.627933	303.002397	0.016021	0.016225
RS	48	2.460254	1.646588	288.778174	0.015269	0.015741
RS	49	2.639191	1.646588	276.530363	0.014622	0.015199
RS	50	2.830633	1.663909	260.187946	0.013758	0.014605
RS	51	3.035456	1.663909	245.517380	0.012982	0.013963
RS	52	3.254594	1.680072	227.591487	0.012034	0.013277
RS	53	3.489047	1.680072	211.189343	0.011167	0.012554
RS	54	3.739886	1.703611	191.554934	0.010129	0.011798
RS	55	4.008257	1.703611	174.525953	0.009228	0.011015
RS	56	4.295384	1.703611	157.236226	0.008314	0.010209
RS	57	4.602579	1.703611	139.968663	0.007401	0.009386
RS	58	4.931243	1.825597	115.556064	0.006110	0.008553
RS	59	5.282878	1.825597	101.603727	0.005372	0.007717
RS	60	5.659089	1.825597	88.119772	0.004659	0.006888
RS	61	6.061593	1.825597	75.312717	0.003982	0.006079
RS	62	6.492228	1.825597	63.365069	0.003350	0.005304
RS	63	6.952960	1.825597	224.312419	0.011861	0.021485
PA	4+25*2+4+6 0.082358957 0.016612872 6.952960491 0.393859148 0.398405552 0.469424248 0.556120396 0.645429611 0.735599518 0.824199200 0.908536434 0.987892389 1.063314915 1.135689259 1.204734802 1.269615173 1.329443932 1.383378506 1.430838585 1.471730232 1.506632805 1.536616325 1.562855721 1.586365223 1.607909918 1.627933264 1.646587849 1.663909435 1.680072069 1.703610659 1.825597346
//
IT	4545
RD	2
LK	-267073.631441
QD	-1037.377863 -> -712.377179
RI	0.0573090427
TR	0.072997	0.015542
MT	8.162590
MM	C_pi: 1.327866, n_recomb: 20104.346551
RS	0	0.000000	0.379807	376.673522	0.018736	0.000905
RS	1	0.007258	0.379807	396.114962	0.019703	0.005839
RS	2	0.015043	0.379807	415.963420	0.020690	0.011803
RS	3	0.023393	0.379807	436.135683	0.021694	0.017337
RS	4	0.032349	0.328239	527.213817	0.026224	0.021149
RS	5	0.041955	0.328239	548.632962	0.027289	0.023624
RS	6	0.052259	0.392160	478.118355	0.023782	0.021554
RS	7	0.063310	0.392160	498.108428	0.024776	0.022627
RS	8	0.075163	0.482352	422.283666	0.021005	0.019771
RS	9	0.087877	0.482352	440.776676	0.021924	0.020435
RS	10	0.101514	0.581200	382.057502	0.019004	0.018275
RS	11	0.116140	0.581200	399.287834	0.019861	0.019032
RS	12	0.131828	0.686538	353.383911	0.017577	0.017406
RS	13	0.148654	0.686538	369.578854	0.018383	0.018132
RS	14	0.166702	0.795642	333.544716	0.016591	0.016841
RS	15	0.186059	0.795642	348.902425	0.017355	0.017515
RS	16	0.206822	0.904156	321.118221	0.015973	0.016521
RS	17	0.229092	0.904156	335.806972	0.016703	0.017182
RS	18	0.252978	1.010477	314.106667	0.015624	0.016437
RS	19	0.278598	1.010477	328.237306	0.016327	0.017096
RS	20	0.306077	1.116423	310.293876	0.015434	0.016507
RS	21	0.335551	1.116423	323.911783	0.016112	0.017130
RS	22	0.367164	1.223964	308.221062	0.015331	0.016610
RS	23	0.401071	1.223964	321.325415	0.015983	0.017164
RS	24	0.437440	1.332638	307.432632	0.015292	0.016687
RS	25	0.476448	1.332638	319.996164	0.015917	0.017182
RS	26	0.518288	1.440190	307.913678	0.015316	0.016762
RS	27	0.563164	1.440190	319.885447	0.015911	0.017212
RS	28	0.611298	1.543775	309.676981	0.015403	0.016857
RS	29	0.662925	1.543775	320.974911	0.015965	0.017266
RS	30	0.718300	1.640276	312.686909	0.015553	0.016977
RS	31	0.777694	1.640276	323.186912	0.016075	0.017352
RS	32	0.841398	1.726925	316.755979	0.015756	0.017132
RS	33	0.909726	1.726925	326.279332	0.016229	0.017479
RS	34	0.983014	1.802196	321.411032	0.015987	0.017324
RS	35	1.061621	1.802196	329.714958	0.016400	0.017642
RS	36	1.145934	1.866579	325.792058	0.016205	0.017527
RS	37	1.236366	1.866579	332.572300	0.016542	0.017793
RS	38	1.333362	1.922198	328.751595	0.016352	0.017669
RS	39	1.437398	1.922198	333.662427	0.016597	0.017844
RS	40	1.548985	1.971586	329.096495	0.016369	0.017661
RS	41	1.668671	1.971586	331.784243	0.016503	0.017713
RS	42	1.797044	2.016843	325.773926	0.016204	0.017435
RS	43	1.934735	2.016843	325.917704	0.016211	0.017347
RS	44	2.082420	2.059314	317.981608	0.015817	0.016956
RS	45	2.240824	2.059314	315.336278	0.015685	0.016726
RS	46	2.410725	2.099379	305.258369	0.015184	0.016225
RS	47	2.592958	2.099379	299.692802	0.014907	0.015867
RS	48	2.788418	2.136637	287.494063	0.014300	0.015276
RS	49	2.998064	2.136637	279.024149	0.013879	0.014812
RS	50	3.222927	2.170560	264.873813	0.013175	0.014150
RS	51	3.464111	2.170560	253.696788	0.012619	0.013597
RS	52	3.722800	2.201257	237.850522	0.011831	0.012876
RS	53	4.000266	2.201257	224.382274	0.011161	0.012247
RS	54	4.297871	2.245369	205.880390	0.010241	0.011424
RS	55	4.617076	2.245369	191.071374	0.009504	0.010740
RS	56	4.959450	2.245369	175.475183	0.008728	0.010015
RS	57	5.326674	2.245369	159.347184	0.007926	0.009254
RS	58	5.720551	2.522680	128.532483	0.006393	0.007950
RS	59	6.143017	2.522680	116.294044	0.005785	0.007290
RS	60	6.596147	2.522680	103.929765	0.005170	0.006608
RS	61	7.082165	2.522680	91.658186	0.004559	0.005916
RS	62	7.603459	2.522680	79.695567	0.003964	0.005228
RS	63	8.162590	2.522680	327.807990	0.016305	0.023088
PA	4+25*2+4+6 0.072996916 0.015541915 8.162590125 0.379807171 0.328238634 0.392160311 0.482352142 0.581200016 0.686537850 0.795642001 0.904155890 1.010477072 1.116423062 1.223964422 1.332637689 1.440190169 1.543775078 1.640276428 1.726924972 1.802196040 1.866579155 1.922197737 1.971586275 2.016843433 2.059314201 2.099378686 2.136637176 2.170560310 2.201257222 2.245368933 2.522680481
//
IT	4725
RD	3
LK	-266519.482823
QD	-775.835435 -> -607.786691
RI	0.0528982767
TR	0.067228	0.015318
MT	8.958286
MM	C_pi: 1.486385, n_recomb: 22156.154741
RS	0	0.000000	0.451974	356.468353	0.016089	0.000721
RS	1	0.007415	0.451974	376.463248	0.016991	0.004814
RS	2	0.015379	0.451974	397.080283	0.017922	0.009846
RS	3	0.023935	0.451974	418.261342	0.018878	0.014473
RS	4	0.033124	0.325748	607.840344	0.027434	0.020931
RS	5	0.042995	0.325748	632.764740	0.028559	0.023798
RS	6	0.053598	0.382908	560.531850	0.025299	0.021763
RS	7	0.064987	0.382908	583.861565	0.026352	0.023278
RS	8	0.077220	0.474308	491.464390	0.022182	0.019965
RS	9	0.090361	0.474308	513.009713	0.023154	0.020987
RS	10	0.104476	0.576775	440.675191	0.019890	0.018368
RS	11	0.119637	0.576775	460.678077	0.020792	0.019444
RS	12	0.135923	0.687487	404.203846	0.018243	0.017450
RS	13	0.153417	0.687487	422.927841	0.019089	0.018491
RS	14	0.172207	0.804075	378.420506	0.017080	0.016886
RS	15	0.192391	0.804075	396.099635	0.017878	0.017854
RS	16	0.214071	0.921232	361.847207	0.016332	0.016601
RS	17	0.237359	0.921232	378.691757	0.017092	0.017537
RS	18	0.262373	1.037036	351.955636	0.015885	0.016572
RS	19	0.289242	1.037036	368.109335	0.016614	0.017494
RS	20	0.318104	1.154712	345.609816	0.015599	0.016696
RS	21	0.349106	1.154712	361.132608	0.016299	0.017571
RS	22	0.382406	1.278294	340.681788	0.015376	0.016824
RS	23	0.418176	1.278294	355.578241	0.016049	0.017612
RS	24	0.456598	1.408198	336.671913	0.015195	0.016888
RS	25	0.497868	1.408198	350.925809	0.015839	0.017590
RS	26	0.542199	1.541567	333.878930	0.015069	0.016917
RS	27	0.589817	1.541567	347.461696	0.015682	0.017549
RS	28	0.640966	1.674070	332.662303	0.015014	0.016952
RS	29	0.695907	1.674070	345.523594	0.015595	0.017521
RS	30	0.754922	1.800458	333.299347	0.015043	0.017015
RS	31	0.818313	1.800458	345.351781	0.015587	0.017529
RS	32	0.886405	1.915623	335.837747	0.015158	0.017125
RS	33	0.959545	1.915623	346.937801	0.015659	0.017591
RS	34	1.038108	2.016316	339.893933	0.015341	0.017289
RS	35	1.122497	2.016316	349.824806	0.015789	0.017705
RS	36	1.213143	2.102769	344.490177	0.015548	0.017473
RS	37	1.310510	2.102769	352.958882	0.015931	0.017819
RS	38	1.415097	2.178211	348.209106	0.015716	0.017596
RS	39	1.527439	2.178211	354.866725	0.016017	0.017835
RS	40	1.648111	2.246605	349.590860	0.015778	0.017559
RS	41	1.777730	2.246605	354.069474	0.015981	0.017661
RS	42	1.916960	2.311056	347.407099	0.015680	0.017292
RS	43	2.066514	2.311056	349.362113	0.015768	0.017246
RS	44	2.227158	2.373201	340.789306	0.015381	0.016771
RS	45	2.399712	2.373201	339.938792	0.015343	0.016581
RS	46	2.585061	2.432833	329.302123	0.014863	0.016012
RS	47	2.784154	2.432833	325.454810	0.014689	0.015698
RS	48	2.998009	2.488377	312.861566	0.014121	0.015062
RS	49	3.227721	2.488377	305.938918	0.013808	0.014648
RS	50	3.474466	2.538238	291.557302	0.013159	0.013965
RS	51	3.739506	2.538238	281.628274	0.012711	0.013467
RS	52	4.024199	2.582261	265.570155	0.011986	0.012745
RS	53	4.330001	2.582261	252.909001	0.011415	0.012170
RS	54	4.658477	2.644776	233.437372	0.010536	0.011333
RS	55	5.011310	2.644776	218.961702	0.009883	0.010700
RS	56	5.390305	2.644776	203.329961	0.009177	0.010019
RS	57	5.797401	2.644776	186.786928	0.008430	0.009293
RS	58	6.234683	3.088294	147.067137	0.006638	0.007668
RS	59	6.704389	3.088294	135.419347	0.006112	0.007105
RS	60	7.208922	3.088294	123.277604	0.005564	0.006509
RS	61	7.750866	3.088294	110.855699	0.005003	0.005892
RS	62	8.332994	3.088294	98.380025	0.004440	0.005267
RS	63	8.958286	3.088294	449.107310	0.020270	0.024967
PA	4+25*2+4+6 0.067227845 0.015317555 8.958285728 0.451973543 0.325747519 0.382907626 0.474307543 0.576774680 0.687486558 0.804075498 0.921232290 1.037035708 1.154711947 1.278294114 1.408197916 1.541566851 1.674069968 1.800458109 1.915622935 2.016316130 2.102768859 2.178211427 2.246604976 2.311056193 2.373200854 2.432833361 2.488376845 2.538238169 2.582261247 2.644775803 3.088293890
//
IT	5034
RD	4
LK	-266210.887970
QD	-663.887587 -> -545.608642
RI	0.0436258293
TR	0.063067	0.015417
MT	9.523903
MM	C_pi: 1.625985, n_recomb: 24366.472609
RS	0	0.000000	0.558978	321.510109	0.013195	0.000599
RS	1	0.007518	0.558978	340.911981	0.013991	0.004040
RS	2	0.015602	0.558978	361.107309	0.014820	0.008253
RS	3	0.024293	0.558978	382.069686	0.015680	0.012047
RS	4	0.033637	0.337842	664.142269	0.027256	0.020800
RS	5	0.043684	0.337842	692.435505	0.028418	0.023623
RS	6	0.054487	0.389595	626.007225	0.025691	0.021949
RS	7	0.066101	0.389595	652.634674	0.026784	0.023525
RS	8	0.078589	0.483149	549.196571	0.022539	0.020105
RS	9	0.092015	0.483149	573.767272	0.023547	0.021199
RS	10	0.106451	0.588980	492.078764	0.020195	0.018433
RS	11	0.121973	0.588980	514.869378	0.021130	0.019576
RS	12	0.138661	0.703110	451.457304	0.018528	0.017482
RS	13	0.156604	0.703110	472.784275	0.019403	0.018613
RS	14	0.175896	0.823596	422.758222	0.017350	0.016928
RS	15	0.196638	0.823596	442.892872	0.018176	0.017990
RS	16	0.218939	0.944270	404.650522	0.016607	0.016676
RS	17	0.242918	0.944270	423.841983	0.017394	0.017706
RS	18	0.268699	1.062894	394.265044	0.016181	0.016698
RS	19	0.296418	1.062894	412.682672	0.016936	0.017719
RS	20	0.326221	1.184206	387.523868	0.015904	0.016869
RS	21	0.358265	1.184206	405.228262	0.016631	0.017849
RS	22	0.392718	1.314612	381.498784	0.015657	0.017017
RS	23	0.429762	1.314612	398.481113	0.016354	0.017910
RS	24	0.469590	1.455898	375.601319	0.015415	0.017062
RS	25	0.512413	1.455898	391.836828	0.016081	0.017860
RS	26	0.558455	1.605110	370.516258	0.015206	0.017039
RS	27	0.607958	1.605110	385.980288	0.015841	0.017759
RS	28	0.661184	1.756851	367.050799	0.015064	0.017011
RS	29	0.718411	1.756851	381.707103	0.015665	0.017661
RS	30	0.779940	1.904091	365.865643	0.015015	0.017017
RS	31	0.846095	1.904091	379.645981	0.015581	0.017605
RS	32	0.917224	2.039607	367.276816	0.015073	0.017089
RS	33	0.993700	2.039607	380.055016	0.015597	0.017620
RS	34	1.075926	2.158536	370.980845	0.015225	0.017232
RS	35	1.164334	2.158536	382.548065	0.015700	0.017707
RS	36	1.259388	2.260875	375.838248	0.015424	0.017410
RS	37	1.361589	2.260875	385.895539	0.015837	0.017808
RS	38	1.471474	2.350988	380.094444	0.015599	0.017532
RS	39	1.589619	2.350988	388.275771	0.015935	0.017818
RS	40	1.716647	2.434313	381.961381	0.015676	0.017490
RS	41	1.853225	2.434313	387.878117	0.015919	0.017636
RS	42	2.000072	2.514931	380.017291	0.015596	0.017214
RS	43	2.157958	2.514931	383.305914	0.015731	0.017210
RS	44	2.327715	2.594639	373.361798	0.015323	0.016681
RS	45	2.510234	2.594639	373.721677	0.015338	0.016533
RS	46	2.706475	2.672383	361.673458	0.014843	0.015918
RS	47	2.917470	2.672383	358.883836	0.014729	0.015648
RS	48	3.144328	2.745062	345.012795	0.014159	0.014981
RS	49	3.388241	2.745062	338.940944	0.013910	0.014613
RS	50	3.650492	2.809734	323.487966	0.013276	0.013918
RS	51	3.932460	2.809734	314.120516	0.012892	0.013464
RS	52	4.235626	2.865838	297.101953	0.012193	0.012744
RS	53	4.561585	2.865838	284.618256	0.011681	0.012210
RS	54	4.912049	2.944913	263.500222	0.010814	0.011362
RS	55	5.288862	2.944913	248.831837	0.010212	0.010766
RS	56	5.694005	2.944913	232.698430	0.009550	0.010116
RS	57	6.129607	2.944913	215.340088	0.008838	0.009415
RS	58	6.597958	3.555672	165.548122	0.006794	0.007517
RS	59	7.101520	3.555672	154.276659	0.006332	0.007024
RS	60	7.642941	3.555672	142.234291	0.005837	0.006492
RS	61	8.225066	3.555672	129.623855	0.005320	0.005931
RS	62	8.850957	3.555672	116.671297	0.004788	0.005352
RS	63	9.523903	3.555672	575.697281	0.023627	0.026928
PA	4+25*2+4+6 0.063066893 0.015416871 9.523902588 0.558977690 0.337841709 0.389594969 0.483149446 0.588979718 0.703110418 0.823595825 0.944269775 1.062894201 1.184205899 1.314611615 1.455897919 1.605109792 1.756850600 1.904091131 2.039606914 2.158536396 2.260875188 2.350988096 2.434313054 2.514931234 2.594639413 2.672383375 2.745061840 2.809733718 2.865838119 2.944912769 3.555671709
//
IT	4541
RD	5
LK	-265985.202094
QD	-592.981514 -> -496.852734
RI	0.0351781836
TR	0.059773	0.015652
MT	9.957375
MM	C_pi: 1.746700, n_recomb: 26545.031512
RS	0	0.000000	0.687470	287.662826	0.010837	0.000512
RS	1	0.007593	0.687470	305.997075	0.011527	0.003453
RS	2	0.015763	0.687470	325.218180	0.012252	0.007014
RS	3	0.024554	0.687470	345.324838	0.013009	0.010146
RS	4	0.034011	0.352301	709.804085	0.026740	0.020727
RS	5	0.044187	0.352301	741.210657	0.027923	0.023423
RS	6	0.055136	0.399777	681.887329	0.025688	0.022098
RS	7	0.066916	0.399777	711.637922	0.026809	0.023637
RS	8	0.079591	0.496452	598.655300	0.022552	0.020170
RS	9	0.093228	0.496452	626.080248	0.023586	0.021259
RS	10	0.107900	0.606239	536.567610	0.020213	0.018428
RS	11	0.123687	0.606239	561.990503	0.021171	0.019565
RS	12	0.140672	0.723634	493.319670	0.018584	0.017453
RS	13	0.158947	0.723634	517.125247	0.019481	0.018600
RS	14	0.178610	0.847129	463.121052	0.017447	0.016911
RS	15	0.199766	0.847129	485.622267	0.018294	0.017996
RS	16	0.222528	0.969719	444.782554	0.016756	0.016693
RS	17	0.247019	0.969719	466.268941	0.017565	0.017750
RS	18	0.273369	1.088732	435.194130	0.016395	0.016766
RS	19	0.301720	1.088732	455.860022	0.017173	0.017820
RS	20	0.332225	1.210353	429.299457	0.016172	0.016986
RS	21	0.365045	1.210353	449.199969	0.016922	0.018008
RS	22	0.400357	1.343388	423.235493	0.015944	0.017158
RS	23	0.438351	1.343388	442.337980	0.016664	0.018098
RS	24	0.479230	1.491197	416.232721	0.015680	0.017188
RS	25	0.523213	1.491197	434.492953	0.016368	0.018032
RS	26	0.570536	1.650946	409.399640	0.015423	0.017120
RS	27	0.621452	1.650946	426.787689	0.016078	0.017884
RS	28	0.676235	1.816397	404.072065	0.015222	0.017035
RS	29	0.735177	1.816397	420.558093	0.015843	0.017728
RS	30	0.798595	1.978983	401.359400	0.015120	0.016991
RS	31	0.866829	1.978983	416.887319	0.015705	0.017621
RS	32	0.940244	2.129586	401.881655	0.015140	0.017030
RS	33	1.019233	2.129586	416.335743	0.015684	0.017602
RS	34	1.104220	2.261896	405.420136	0.015273	0.017161
RS	35	1.195661	2.261896	418.592301	0.015769	0.017674
RS	36	1.294045	2.375711	410.657918	0.015470	0.017342
RS	37	1.399900	2.375711	422.235657	0.015906	0.017778
RS	38	1.513793	2.476536	415.464874	0.015651	0.017474
RS	39	1.636334	2.476536	425.057994	0.016013	0.017798
RS	40	1.768180	2.571298	417.683903	0.015735	0.017443
RS	41	1.910038	2.571298	424.878794	0.016006	0.017629
RS	42	2.062667	2.665095	415.675947	0.015659	0.017174
RS	43	2.226887	2.665095	420.091189	0.015826	0.017211
RS	44	2.403575	2.759875	408.522801	0.015390	0.016646
RS	45	2.593681	2.759875	409.846487	0.015440	0.016540
RS	46	2.798222	2.853669	396.065287	0.014921	0.015892
RS	47	3.018294	2.853669	394.060513	0.014845	0.015665
RS	48	3.255078	2.941744	378.572211	0.014262	0.014975
RS	49	3.509841	2.941744	373.069966	0.014054	0.014648
RS	50	3.783949	3.019676	356.231641	0.013420	0.013943
RS	51	4.078871	3.019676	347.156720	0.013078	0.013529
RS	52	4.396188	3.086434	328.910930	0.012391	0.012810
RS	53	4.737600	3.086434	316.369181	0.011918	0.012309
RS	54	5.104936	3.180195	293.372823	0.011052	0.011452
RS	55	5.500165	3.180195	278.330896	0.010485	0.010885
RS	56	5.925406	3.180195	261.548663	0.009853	0.010258
RS	57	6.382937	3.180195	243.263997	0.009164	0.009577
RS	58	6.875210	3.955533	182.794455	0.006886	0.007432
RS	59	7.404863	3.955533	171.870799	0.006475	0.006993
RS	60	7.974734	3.955533	159.952675	0.006026	0.006512
RS	61	8.587877	3.955533	147.228817	0.005546	0.005996
RS	62	9.247579	3.955533	133.918889	0.005045	0.005456
RS	63	9.957375	3.955533	702.774416	0.026475	0.028897
PA	4+25*2+4+6 0.059773232 0.015652077 9.957374507 0.687469803 0.352300995 0.399777392 0.496451566 0.606238915 0.723634256 0.847129244 0.969718635 1.088732264 1.210352535 1.343388052 1.491197240 1.650946247 1.816397403 1.978983131 2.129586253 2.261895725 2.375711400 2.476535718 2.571297952 2.665094845 2.759874539 2.853668890 2.941744290 3.019676087 3.086434265 3.180195228 3.955533074
//
IT	4201
RD	6
LK	-265798.988484
QD	-537.493996 -> -454.839448
RI	0.0285041107
TR	0.057010	0.015942
MT	10.312300
MM	C_pi: 1.853520, n_recomb: 28659.182530
RS	0	0.000000	0.833059	258.254613	0.009011	0.000443
RS	1	0.007653	0.833059	275.396384	0.009609	0.002992
RS	2	0.015891	0.833059	293.463126	0.010240	0.006039
RS	3	0.024760	0.833059	312.471140	0.010903	0.008657
RS	4	0.034307	0.365822	751.098028	0.026208	0.020692
RS	5	0.044585	0.365822	785.401522	0.027405	0.023264
RS	6	0.055649	0.409946	732.522141	0.025560	0.022219
RS	7	0.067561	0.409946	765.224726	0.026701	0.023708
RS	8	0.080383	0.510415	642.679012	0.022425	0.020183
RS	9	0.094187	0.510415	672.783823	0.023475	0.021254
RS	10	0.109048	0.624765	575.802956	0.020091	0.018371
RS	11	0.125045	0.624765	603.686964	0.021064	0.019487
RS	12	0.142267	0.745690	530.480607	0.018510	0.017376
RS	13	0.160807	0.745690	556.610702	0.019422	0.018515
RS	14	0.180765	0.872154	499.400967	0.017426	0.016845
RS	15	0.202251	0.872154	524.136437	0.018289	0.017929
RS	16	0.225381	0.996316	481.460768	0.016800	0.016659
RS	17	0.250282	0.996316	505.134745	0.017626	0.017717
RS	18	0.277087	1.114964	473.370044	0.016517	0.016782
RS	19	0.305944	1.114964	496.204129	0.017314	0.017843
RS	20	0.337010	1.235617	469.077714	0.016367	0.017052
RS	21	0.370452	1.235617	491.119408	0.017137	0.018090
RS	22	0.406454	1.369463	463.661406	0.016178	0.017252
RS	23	0.445211	1.369463	484.847747	0.016918	0.018212
RS	24	0.486934	1.521494	456.070893	0.015914	0.017273
RS	25	0.531850	1.521494	476.330971	0.016621	0.018139
RS	26	0.580203	1.689100	447.844547	0.015627	0.017167
RS	27	0.632256	1.689100	467.137614	0.016300	0.017953
RS	28	0.688293	1.865308	440.906871	0.015384	0.017032
RS	29	0.748617	1.865308	459.205598	0.016023	0.017748
RS	30	0.813559	2.040139	436.870284	0.015244	0.016945
RS	31	0.883470	2.040139	454.127799	0.015846	0.017599
RS	32	0.958731	2.202730	436.688475	0.015237	0.016957
RS	33	1.039751	2.202730	452.796924	0.015799	0.017555
RS	34	1.126972	2.345430	440.237159	0.015361	0.017081
RS	35	1.220868	2.345430	454.986394	0.015876	0.017620
RS	36	1.321948	2.467869	446.016741	0.015563	0.017269
RS	37	1.430764	2.467869	459.077129	0.016019	0.017733
RS	38	1.547908	2.576641	451.503929	0.015754	0.017417
RS	39	1.674016	2.576641	462.456737	0.016136	0.017774
RS	40	1.809774	2.680175	454.139070	0.015846	0.017406
RS	41	1.955922	2.680175	462.541821	0.016139	0.017628
RS	42	2.113253	2.784618	452.041971	0.015773	0.017154
RS	43	2.282625	2.784618	457.493676	0.015963	0.017229
RS	44	2.464958	2.892128	444.272726	0.015502	0.016641
RS	45	2.661244	2.892128	446.451924	0.015578	0.016575
RS	46	2.872551	2.999874	430.855540	0.015034	0.015903
RS	47	3.100029	2.999874	429.514319	0.014987	0.015716
RS	48	3.344914	3.101496	412.303733	0.014386	0.015009
RS	49	3.608540	3.101496	407.244575	0.014210	0.014721
RS	50	3.892340	3.191058	388.918995	0.013570	0.014009
RS	51	4.197858	3.191058	380.014448	0.013260	0.013629
RS	52	4.526756	3.267033	360.455177	0.012577	0.012912
RS	53	4.880824	3.267033	347.748166	0.012134	0.012440
RS	54	5.261987	3.373677	322.796290	0.011263	0.011573
RS	55	5.672318	3.373677	307.299008	0.010723	0.011030
RS	56	6.114051	3.373677	289.805178	0.010112	0.010423
RS	57	6.589588	3.373677	270.551802	0.009440	0.009757
RS	58	7.101516	4.310057	198.976741	0.006943	0.007382
RS	59	7.652620	4.310057	188.400485	0.006574	0.006989
RS	60	8.245897	4.310057	176.640589	0.006163	0.006551
RS	61	8.884576	4.310057	163.870274	0.005718	0.006073
RS	62	9.572130	4.310057	150.299756	0.005244	0.005566
RS	63	10.312300	4.310057	829.999094	0.028961	0.030842
PA	4+25*2+4+6 0.057010453 0.015942138 10.312300454 0.833058601 0.365822190 0.409946290 0.510414645 0.624765297 0.745690217 0.872154302 0.996315761 1.114963774 1.235617462 1.369463393 1.521494010 1.689100258 1.865308392 2.040139375 2.202730259 2.345429882 2.467869180 2.576640971 2.680174780 2.784617655 2.892128353 2.999874462 3.101495939 3.191058002 3.267032773 3.373677202 4.310056924
//
IT	4636
RD	7
LK	-265637.968372
QD	-490.418745 -> -417.732674
RI	0.0233703211
TR	0.054606	0.016249
MT	10.618716
MM	C_pi: 1.950947, n_recomb: 30712.847706
RS	0	0.000000	0.995109	233.113521	0.007590	0.000388
RS	1	0.007702	0.995109	249.074597	0.008110	0.002617
RS	2	0.015998	0.995109	265.965148	0.008660	0.005250
RS	3	0.024932	0.995109	283.813344	0.009241	0.007467
RS	4	0.034554	0.377758	790.503849	0.025739	0.020678
RS	5	0.044918	0.377758	827.551614	0.026945	0.023147
RS	6	0.056080	0.419202	780.201784	0.025403	0.022318
RS	7	0.068101	0.419202	815.725087	0.026560	0.023767
RS	8	0.081049	0.523848	683.191197	0.022244	0.020165
RS	9	0.094994	0.523848	715.836429	0.023307	0.021222
RS	10	0.110012	0.643177	611.332394	0.019905	0.018285
RS	11	0.126188	0.643177	641.534537	0.020888	0.019379
RS	12	0.143609	0.767914	564.074099	0.018366	0.017270
RS	13	0.162373	0.767914	592.394202	0.019288	0.018396
RS	14	0.182581	0.897499	532.360086	0.017333	0.016749
RS	15	0.204346	0.897499	559.208524	0.018208	0.017824
RS	16	0.227787	1.023300	515.091955	0.016771	0.016593
RS	17	0.253034	1.023300	540.848720	0.017610	0.017642
RS	18	0.280225	1.141457	508.863161	0.016568	0.016761
RS	19	0.309511	1.141457	533.780737	0.017380	0.017818
RS	20	0.341052	1.260726	506.628467	0.016496	0.017081
RS	21	0.375023	1.260726	530.746799	0.017281	0.018121
RS	22	0.411610	1.394632	502.305959	0.016355	0.017310
RS	23	0.451015	1.394632	525.527517	0.017111	0.018279
RS	24	0.493455	1.549825	494.468418	0.016100	0.017327
RS	25	0.539164	1.549825	516.690345	0.016823	0.018204
RS	26	0.588393	1.723966	485.077613	0.015794	0.017189
RS	27	0.641415	1.723966	506.244546	0.016483	0.017985
RS	28	0.698520	1.909414	476.686560	0.015521	0.017010
RS	29	0.760023	1.909414	496.771490	0.016175	0.017738
RS	30	0.826264	2.094835	471.458411	0.015351	0.016885
RS	31	0.897606	2.094835	490.422681	0.015968	0.017553
RS	32	0.974444	2.267698	470.705597	0.015326	0.016874
RS	33	1.057199	2.267698	488.448821	0.015904	0.017488
RS	34	1.146329	2.419065	474.409841	0.015447	0.016993
RS	35	1.242323	2.419065	490.719382	0.015978	0.017551
RS	36	1.345711	2.548392	480.890482	0.015658	0.017192
RS	37	1.457063	2.548392	495.418289	0.016131	0.017677
RS	38	1.576990	2.663299	487.224132	0.015864	0.017360
RS	39	1.706155	2.663299	499.520185	0.016264	0.017743
RS	40	1.845268	2.773693	490.424782	0.015968	0.017373
RS	41	1.995096	2.773693	500.014087	0.016280	0.017626
RS	42	2.156465	2.886814	488.343240	0.015900	0.017144
RS	43	2.330262	2.886814	494.802182	0.016111	0.017254
RS	44	2.517445	3.005102	480.004370	0.015629	0.016651
RS	45	2.719045	3.005102	483.000650	0.015726	0.016622
RS	46	2.936173	3.124940	465.622098	0.015160	0.015935
RS	47	3.170024	3.124940	464.897572	0.015137	0.015784
RS	48	3.421887	3.238409	445.972144	0.014521	0.015066
RS	49	3.693149	3.238409	441.303405	0.014369	0.014812
RS	50	3.985304	3.338090	421.488667	0.013724	0.014097
RS	51	4.299962	3.338090	412.699987	0.013437	0.013747
RS	52	4.638855	3.421970	391.821913	0.012758	0.013033
RS	53	5.003850	3.421970	378.898376	0.012337	0.012586
RS	54	5.396958	3.539891	351.977461	0.011460	0.011711
RS	55	5.820343	3.539891	335.981963	0.010939	0.011188
RS	56	6.276338	3.539891	317.743710	0.010346	0.010598
RS	57	6.767455	3.539891	297.499571	0.009686	0.009944
RS	58	7.296399	4.633977	214.440235	0.006982	0.007353
RS	59	7.866083	4.633977	204.214570	0.006649	0.007000
RS	60	8.479645	4.633977	192.639061	0.006272	0.006598
RS	61	9.140464	4.633977	179.870812	0.005857	0.006154
RS	62	9.852182	4.633977	166.108797	0.005408	0.005676
RS	63	10.618716	4.633977	958.247529	0.031200	0.032749
PA	4+25*2+4+6 0.054606292 0.016248552 10.618716341 0.995108733 0.377758171 0.419201765 0.523847531 0.643177110 0.767914228 0.897499423 1.023300326 1.141457264 1.260725723 1.394632397 1.549824975 1.723965528 1.909414357 2.094834884 2.267698214 2.419064556 2.548392139 2.663299278 2.773692937 2.886813816 3.005102117 3.124940277 3.238408852 3.338090141 3.421969569 3.539890751 4.633976512
//
IT	5087
RD	8
LK	-265496.043000
QD	-449.323050 -> -384.736835
RI	0.0193962825
TR	0.052464	0.016552
MT	10.894044
MM	C_pi: 2.042107, n_recomb: 32714.492819
RS	0	0.000000	1.175016	211.374858	0.006461	0.000342
RS	1	0.007746	1.175016	226.208027	0.006915	0.002302
RS	2	0.016091	1.175016	241.955013	0.007396	0.004596
RS	3	0.025083	1.175016	258.651799	0.007906	0.006492
RS	4	0.034771	0.388267	828.796574	0.025334	0.020670
RS	5	0.045210	0.388267	868.480094	0.026547	0.023056
RS	6	0.056457	0.427484	825.971156	0.025248	0.022400
RS	7	0.068576	0.427484	864.218179	0.026417	0.023821
RS	8	0.081633	0.536435	721.342648	0.022050	0.020129
RS	9	0.095701	0.536435	756.422732	0.023122	0.021181
RS	10	0.110860	0.660976	644.239829	0.019693	0.018184
RS	11	0.127192	0.660976	676.648114	0.020683	0.019260
RS	12	0.144789	0.789693	595.056007	0.018189	0.017150
RS	13	0.163749	0.789693	625.458410	0.019119	0.018263
RS	14	0.184178	0.922545	562.787442	0.017203	0.016638
RS	15	0.206189	0.922545	591.649090	0.018085	0.017702
RS	16	0.229905	1.050150	546.286917	0.016699	0.016507
RS	17	0.255458	1.050150	574.037433	0.017547	0.017546
RS	18	0.282990	1.167914	542.092630	0.016570	0.016718
RS	19	0.312655	1.167914	569.019259	0.017393	0.017766
RS	20	0.344617	1.285721	542.187800	0.016573	0.017085
RS	21	0.379055	1.285721	568.324257	0.017372	0.018122
RS	22	0.416161	1.419405	539.249806	0.016484	0.017343
RS	23	0.456140	1.419405	564.461136	0.017254	0.018314
RS	24	0.499217	1.577273	531.388766	0.016243	0.017359
RS	25	0.545629	1.577273	555.536048	0.016981	0.018240
RS	26	0.595637	1.757314	520.967895	0.015925	0.017194
RS	27	0.649517	1.757314	543.978169	0.016628	0.017995
RS	28	0.707572	1.951254	511.206305	0.015626	0.016976
RS	29	0.770123	1.951254	533.051578	0.016294	0.017710
RS	30	0.837518	2.146424	504.857990	0.015432	0.016815
RS	31	0.910134	2.146424	525.507806	0.016063	0.017492
RS	32	0.988375	2.328663	503.616892	0.015394	0.016785
RS	33	1.072675	2.328663	522.979124	0.015986	0.017410
RS	34	1.163505	2.487769	507.579821	0.015515	0.016900
RS	35	1.261371	2.487769	525.440330	0.016061	0.017472
RS	36	1.366816	2.622989	514.893563	0.015739	0.017111
RS	37	1.480429	2.622989	530.886116	0.016228	0.017613
RS	38	1.602842	2.742895	522.234290	0.015963	0.017301
RS	39	1.734736	2.742895	535.876117	0.016380	0.017706
RS	40	1.876847	2.858837	526.172797	0.016084	0.017340
RS	41	2.029964	2.858837	536.953279	0.016413	0.017620
RS	42	2.194942	2.979173	524.264801	0.016025	0.017138
RS	43	2.372697	2.979173	531.734113	0.016254	0.017279
RS	44	2.564221	3.106684	515.482302	0.015757	0.016669
RS	45	2.770580	3.106684	519.294383	0.015874	0.016674
RS	46	2.992922	3.237068	500.221994	0.015291	0.015977
RS	47	3.232485	3.237068	500.107073	0.015287	0.015860
RS	48	3.490605	3.360931	479.529799	0.014658	0.015135
RS	49	3.768717	3.360931	475.238583	0.014527	0.014912
RS	50	4.068370	3.469429	453.982185	0.013877	0.014197
RS	51	4.391233	3.469429	445.291765	0.013611	0.013874
RS	52	4.739103	3.560078	423.131093	0.012934	0.013165
RS	53	5.113918	3.560078	409.970566	0.012532	0.012740
RS	54	5.517765	3.687890	381.100394	0.011649	0.011858
RS	55	5.952891	3.687890	364.585262	0.011144	0.011353
RS	56	6.421721	3.687890	345.585968	0.010564	0.010777
RS	57	6.926863	3.687890	324.339558	0.009914	0.010133
RS	58	7.471132	4.936880	229.435989	0.007013	0.007337
RS	59	8.057558	4.936880	219.566381	0.006712	0.007018
RS	60	8.689405	4.936880	208.196762	0.006364	0.006649
RS	61	9.370193	4.936880	195.467837	0.005975	0.006235
RS	62	10.103711	4.936880	181.566209	0.005550	0.005783
RS	63	10.894044	4.936880	1088.353707	0.033268	0.034612
PA	4+25*2+4+6 0.052463619 0.016552006 10.894043699 1.175015812 0.388266545 0.427483648 0.536435447 0.660975600 0.789692923 0.922544989 1.050150132 1.167913531 1.285720789 1.419405445 1.577273069 1.757314486 1.951253631 2.146423821 2.328663192 2.487769315 2.622988876 2.742895295 2.858836625 2.979173462 3.106683542 3.237067882 3.360931355 3.469429374 3.560077724 3.687890333 4.936880329
//
IT	4454
RD	9
LK	-265369.792886
QD	-413.025863 -> -355.299697
RI	0.0162689827
TR	0.050524	0.016843
MT	11.148583
MM	C_pi: 2.129018, n_recomb: 34671.039905
RS	0	0.000000	1.375458	192.233705	0.005545	0.000302
RS	1	0.007785	1.375458	205.997837	0.005941	0.002032
RS	2	0.016175	1.375458	220.647648	0.006364	0.004042
RS	3	0.025219	1.375458	236.224082	0.006813	0.005676
RS	4	0.034967	0.397730	865.991057	0.024977	0.020657
RS	5	0.045474	0.397730	908.224442	0.026195	0.022975
RS	6	0.056799	0.434970	870.253190	0.025100	0.022464
RS	7	0.069005	0.434970	911.149503	0.026280	0.023868
RS	8	0.082162	0.548194	757.760855	0.021856	0.020084
RS	9	0.096342	0.548194	795.194558	0.022935	0.021135
RS	10	0.111627	0.678008	675.233072	0.019475	0.018078
RS	11	0.128102	0.678008	709.760186	0.020471	0.019141
RS	12	0.145859	0.810789	624.090554	0.018000	0.017027
RS	13	0.164998	0.810789	656.489873	0.018935	0.018129
RS	14	0.185627	0.946993	591.288149	0.017054	0.016520
RS	15	0.207862	0.946993	622.082742	0.017942	0.017574
RS	16	0.231829	1.076542	575.579009	0.016601	0.016411
RS	17	0.257660	1.076542	605.250339	0.017457	0.017440
RS	18	0.285503	1.194051	573.497026	0.016541	0.016661
RS	19	0.315513	1.194051	602.370616	0.017374	0.017701
RS	20	0.347860	1.310455	576.081900	0.016616	0.017072
RS	21	0.382724	1.310455	604.186909	0.017426	0.018105
RS	22	0.420303	1.443820	574.725495	0.016577	0.017360
RS	23	0.460807	1.443820	601.887717	0.017360	0.018331
RS	24	0.504464	1.604144	566.983865	0.016353	0.017377
RS	25	0.551520	1.604144	593.024776	0.017104	0.018260
RS	26	0.602239	1.789785	555.603266	0.016025	0.017187
RS	27	0.656906	1.789785	580.429821	0.016741	0.017991
RS	28	0.715829	1.991850	544.502403	0.015705	0.016933
RS	29	0.779339	1.991850	568.084755	0.016385	0.017671
RS	30	0.847792	2.196374	537.057119	0.015490	0.016741
RS	31	0.921575	2.196374	559.373448	0.016134	0.017423
RS	32	1.001102	2.387571	535.364772	0.015441	0.016691
RS	33	1.086819	2.387571	556.332645	0.016046	0.017324
RS	34	1.179210	2.553970	539.647908	0.015565	0.016805
RS	35	1.278792	2.553970	559.053529	0.016125	0.017386
RS	36	1.386127	2.694551	547.892097	0.015803	0.017027
RS	37	1.501817	2.694551	565.352331	0.016306	0.017543
RS	38	1.626514	2.818775	556.376704	0.016047	0.017239
RS	39	1.760918	2.818775	571.375625	0.016480	0.017663
RS	40	1.905785	2.939376	561.220784	0.016187	0.017306
RS	41	2.061929	2.939376	573.209649	0.016533	0.017610
RS	42	2.230229	3.065852	559.660372	0.016142	0.017132
RS	43	2.411630	3.065852	568.159494	0.016387	0.017301
RS	44	2.607153	3.201375	550.592483	0.015880	0.016691
RS	45	2.817896	3.201375	555.238510	0.016014	0.016726
RS	46	3.045046	3.341049	534.585845	0.015419	0.016024
RS	47	3.289878	3.341049	535.094810	0.015433	0.015938
RS	48	3.553770	3.474095	512.956307	0.014795	0.015210
RS	49	3.838205	3.474095	509.051660	0.014682	0.015016
RS	50	4.144782	3.590306	486.427270	0.014030	0.014303
RS	51	4.475226	3.590306	477.838396	0.013782	0.014004
RS	52	4.831393	3.686765	454.452841	0.013108	0.013300
RS	53	5.215287	3.686765	441.053021	0.012721	0.012895
RS	54	5.629066	3.823300	410.271199	0.011833	0.012008
RS	55	6.075057	3.823300	393.228516	0.011342	0.011518
RS	56	6.555766	3.823300	373.462136	0.010772	0.010955
RS	57	7.073898	3.823300	351.209295	0.010130	0.010320
RS	58	7.632364	5.224914	244.117306	0.007041	0.007329
RS	59	8.234305	5.224914	234.611533	0.006767	0.007041
RS	60	8.883106	5.224914	223.467395	0.006445	0.006701
RS	61	9.582413	5.224914	210.809036	0.006080	0.006314
RS	62	10.336160	5.224914	196.809898	0.005676	0.005886
RS	63	11.148583	5.224914	1220.856624	0.035213	0.036427
PA	4+25*2+4+6 0.050523769 0.016842849 11.148583256 1.375457748 0.397730156 0.434969879 0.548193710 0.678007805 0.810789037 0.946993079 1.076541692 1.194051290 1.310454867 1.443819885 1.604144184 1.789785159 1.991850163 2.196374453 2.387571214 2.553969788 2.694551134 2.818775256 2.939375817 3.065851608 3.201374971 3.341049028 3.474095343 3.590306319 3.686764526 3.823300133 5.224914471
//
IT	4671
RD	10
LK	-265256.875965
QD	-380.758949 -> -328.956866
RI	0.0137609465
TR	0.048749	0.017117
MT	11.388486
MM	C_pi: 2.212936, n_recomb: 36587.040948
RS	0	0.000000	1.600155	175.074324	0.004785	0.000267
RS	1	0.007821	1.600155	187.823393	0.005134	0.001796
RS	2	0.016253	1.600155	201.421942	0.005505	0.003563
RS	3	0.025345	1.600155	215.913821	0.005901	0.004982
RS	4	0.035148	0.406519	901.855594	0.024650	0.020631
RS	5	0.045718	0.406519	946.561765	0.025872	0.022893
RS	6	0.057114	0.441877	913.163807	0.024959	0.022513
RS	7	0.069402	0.441877	956.647571	0.026147	0.023908
RS	8	0.082650	0.559230	792.785137	0.021668	0.020034
RS	9	0.096935	0.559230	832.506947	0.022754	0.021090
RS	10	0.112337	0.694267	704.750782	0.019262	0.017972
RS	11	0.128944	0.694267	741.326604	0.020262	0.019025
RS	12	0.146849	0.831108	651.634488	0.017811	0.016905
RS	13	0.166154	0.831108	685.962021	0.018749	0.017997
RS	14	0.186970	0.970682	618.304557	0.016900	0.016402
RS	15	0.209413	0.970682	650.967065	0.017792	0.017448
RS	16	0.233612	1.102278	603.373180	0.016491	0.016313
RS	17	0.259703	1.102278	634.905268	0.017353	0.017332
RS	18	0.287835	1.219673	603.427480	0.016493	0.016598
RS	19	0.318166	1.219673	634.196085	0.017334	0.017628
RS	20	0.350870	1.334755	608.603350	0.016634	0.017050
RS	21	0.386132	1.334755	638.635086	0.017455	0.018078
RS	22	0.424152	1.467784	608.962580	0.016644	0.017366
RS	23	0.465144	1.467784	638.042580	0.017439	0.018337
RS	24	0.509343	1.630451	601.436597	0.016439	0.017385
RS	25	0.556999	1.630451	629.343748	0.017201	0.018270
RS	26	0.608381	1.821540	589.125913	0.016102	0.017173
RS	27	0.663783	1.821540	615.744798	0.016830	0.017978
RS	28	0.723517	2.031563	576.679751	0.015762	0.016886
RS	29	0.787922	2.031563	601.977965	0.016453	0.017626
RS	30	0.857365	2.245280	568.125628	0.015528	0.016664
RS	31	0.932239	2.245280	592.090627	0.016183	0.017350
RS	32	1.012968	2.445283	565.983079	0.015469	0.016596
RS	33	1.100011	2.445283	588.543856	0.016086	0.017235
RS	34	1.193862	2.618804	570.613231	0.015596	0.016707
RS	35	1.295052	2.618804	591.558666	0.016169	0.017297
RS	36	1.404157	2.764499	579.852637	0.015849	0.016941
RS	37	1.521794	2.764499	598.784669	0.016366	0.017468
RS	38	1.648631	2.892647	589.590428	0.016115	0.017175
RS	39	1.785388	2.892647	605.960378	0.016562	0.017615
RS	40	1.932841	3.017316	595.489136	0.016276	0.017270
RS	41	2.091825	3.017316	608.708363	0.016637	0.017595
RS	42	2.263244	3.149137	594.447110	0.016247	0.017125
RS	43	2.448069	3.149137	604.002622	0.016509	0.017320
RS	44	2.647348	3.291729	585.261972	0.015996	0.016712
RS	45	2.862213	3.291729	590.769379	0.016147	0.016775
RS	46	3.093882	3.439675	568.659528	0.015543	0.016073
RS	47	3.343669	3.439675	569.817618	0.015574	0.016014
RS	48	3.612992	3.580895	546.221826	0.014929	0.015288
RS	49	3.903378	3.580895	542.724685	0.014834	0.015119
RS	50	4.216475	3.703890	518.819069	0.014180	0.014410
RS	51	4.554058	3.703890	510.347043	0.013949	0.014134
RS	52	4.918043	3.805344	485.806764	0.013278	0.013437
RS	53	5.310495	3.805344	472.176394	0.012906	0.013050
RS	54	5.733639	3.949619	439.531006	0.012013	0.012159
RS	55	6.189877	3.949619	421.961852	0.011533	0.011683
RS	56	6.681796	3.949619	401.429809	0.010972	0.011130
RS	57	7.212187	3.949619	378.172118	0.010336	0.010503
RS	58	7.784059	5.501981	258.567744	0.007067	0.007326
RS	59	8.400657	5.501981	249.435560	0.006818	0.007066
RS	60	9.065477	5.501981	238.535873	0.006520	0.006752
RS	61	9.782291	5.501981	225.976154	0.006176	0.006390
RS	62	10.555166	5.501981	211.916073	0.005792	0.005984
RS	63	11.388486	5.501981	1356.005854	0.037062	0.038193
PA	4+25*2+4+6 0.048749157 0.017116580 11.388486356 1.600154657 0.406519223 0.441877455 0.559229720 0.694267174 0.831107553 0.970681543 1.102278259 1.219672851 1.334754950 1.467784044 1.630451159 1.821539808 2.031562706 2.245279779 2.445283178 2.618804499 2.764499027 2.892646815 3.017316190 3.149136733 3.291729024 3.439675318 3.580894911 3.703890104 3.805344219 3.949619413 5.501981481
//
IT	5311
RD	11
LK	-265155.497444
QD	-351.938866 -> -305.306678
RI	0.0117169519
TR	0.047114	0.017371
MT	11.617619
MM	C_pi: 2.294634, n_recomb: 38465.003687
RS	0	0.000000	1.853451	159.490071	0.004146	0.000236
RS	1	0.007855	1.853451	171.273615	0.004453	0.001588
RS	2	0.016326	1.853451	183.865169	0.004780	0.003145
RS	3	0.025463	1.853451	197.309975	0.005130	0.004382
RS	4	0.035318	0.414920	936.132119	0.024337	0.020588
RS	5	0.045946	0.414920	983.235499	0.025562	0.022803
RS	6	0.057410	0.448390	954.691085	0.024820	0.022546
RS	7	0.069774	0.448390	1000.706400	0.026016	0.023938
RS	8	0.083109	0.569650	826.609465	0.021490	0.019982
RS	9	0.097492	0.569650	868.563580	0.022581	0.021044
RS	10	0.113004	0.709796	733.062462	0.019058	0.017869
RS	11	0.129734	0.709796	771.628113	0.020061	0.018915
RS	12	0.147779	0.850635	677.979526	0.017626	0.016787
RS	13	0.167241	0.850635	714.177803	0.018567	0.017870
RS	14	0.188232	0.993557	644.124449	0.016746	0.016288
RS	15	0.210871	0.993557	678.600209	0.017642	0.017327
RS	16	0.235289	1.127257	629.951959	0.016377	0.016216
RS	17	0.261625	1.127257	663.293913	0.017244	0.017226
RS	18	0.290029	1.244658	632.137862	0.016434	0.016533
RS	19	0.320664	1.244658	664.756762	0.017282	0.017554
RS	20	0.353706	1.358511	639.964864	0.016638	0.017023
RS	21	0.389343	1.358511	671.886821	0.017467	0.018045
RS	22	0.427779	1.491195	642.144602	0.016694	0.017366
RS	23	0.469234	1.491195	673.113298	0.017499	0.018336
RS	24	0.513945	1.656133	634.901361	0.016506	0.017388
RS	25	0.562168	1.656133	664.650282	0.017279	0.018273
RS	26	0.614178	1.852580	621.665628	0.016162	0.017155
RS	27	0.670274	1.852580	650.054824	0.016900	0.017962
RS	28	0.730776	2.070483	607.845200	0.015803	0.016837
RS	29	0.796031	2.070483	634.839051	0.016504	0.017579
RS	30	0.866410	2.293345	598.148176	0.015550	0.016586
RS	31	0.942318	2.293345	623.744096	0.016216	0.017276
RS	32	1.024188	2.502141	595.532160	0.015482	0.016501
RS	33	1.112489	2.502141	619.672370	0.016110	0.017145
RS	34	1.207725	2.682773	600.508790	0.015612	0.016609
RS	35	1.310442	2.682773	622.987401	0.016196	0.017206
RS	36	1.421227	2.833524	610.774931	0.015879	0.016853
RS	37	1.540713	2.833524	631.181434	0.016409	0.017391
RS	38	1.669585	2.965381	621.849323	0.016167	0.017108
RS	39	1.808579	2.965381	639.603308	0.016628	0.017562
RS	40	1.958490	3.093722	628.931125	0.016351	0.017231
RS	41	2.120177	3.093722	643.402898	0.016727	0.017575
RS	42	2.294563	3.230304	628.564623	0.016341	0.017116
RS	43	2.482647	3.230304	639.204922	0.016618	0.017334
RS	44	2.685503	3.379221	619.428219	0.016104	0.016732
RS	45	2.904294	3.379221	625.827884	0.016270	0.016820
RS	46	3.140269	3.534608	602.386254	0.015661	0.016122
RS	47	3.394780	3.534608	604.223599	0.015708	0.016088
RS	48	3.669281	3.683162	579.279179	0.015060	0.015365
RS	49	3.965344	3.683162	576.216584	0.014980	0.015220
RS	50	4.284661	3.812156	551.123266	0.014328	0.014517
RS	51	4.629059	3.812156	542.790208	0.014111	0.014262
RS	52	5.000508	3.917921	517.171391	0.013445	0.013573
RS	53	5.401133	3.917921	503.326267	0.013085	0.013202
RS	54	5.833226	4.069099	468.873228	0.012190	0.012309
RS	55	6.299258	4.069099	450.785030	0.011719	0.011845
RS	56	6.801895	4.069099	429.494415	0.011166	0.011302
RS	57	7.344012	4.069099	405.238306	0.010535	0.010681
RS	58	7.928710	5.770639	272.823831	0.007093	0.007327
RS	59	8.559334	5.770639	264.076520	0.006865	0.007091
RS	60	9.239491	5.770639	253.440171	0.006589	0.006802
RS	61	9.973072	5.770639	241.005497	0.006266	0.006462
RS	62	10.764272	5.770639	226.917894	0.005899	0.006077
RS	63	11.617619	5.770639	1493.814417	0.038836	0.039908
PA	4+25*2+4+6 0.047113749 0.017371339 11.617618909 1.853451385 0.414920302 0.448389987 0.569650185 0.709795848 0.850635382 0.993557094 1.127256692 1.244657757 1.358511484 1.491195497 1.656132597 1.852580176 2.070483154 2.293344769 2.502140927 2.682772623 2.833524105 2.965381196 3.093721990 3.230304091 3.379221141 3.534608069 3.683162433 3.812156131 3.917921260 4.069098511 5.770639152
//
IT	6036
RD	12
LK	-265064.199817
QD	-326.093553 -> -284.003726
RI	0.0100272560
TR	0.045599	0.017607
MT	11.838437
MM	C_pi: 2.374598, n_recomb: 40306.408360
RS	0	0.000000	2.140512	145.202852	0.003602	0.000208
RS	1	0.007887	2.140512	156.066869	0.003872	0.001404
RS	2	0.016395	2.140512	167.694026	0.004160	0.002777
RS	3	0.025575	2.140512	180.129822	0.004469	0.003860
RS	4	0.035478	0.423144	968.601028	0.024031	0.020524
RS	5	0.046163	0.423144	1018.024176	0.025257	0.022699
RS	6	0.057690	0.454632	994.819425	0.024681	0.022565
RS	7	0.070126	0.454632	1043.313394	0.025885	0.023958
RS	8	0.083544	0.579552	859.342514	0.021320	0.019929
RS	9	0.098019	0.579552	903.478953	0.022415	0.021000
RS	10	0.113636	0.724657	760.333221	0.018864	0.017772
RS	11	0.130484	0.724657	800.837062	0.019869	0.018811
RS	12	0.148662	0.869401	703.313672	0.017449	0.016676
RS	13	0.168273	0.869401	741.332766	0.018392	0.017751
RS	14	0.189430	1.015610	668.946468	0.016597	0.016179
RS	15	0.212256	1.015610	705.188138	0.017496	0.017211
RS	16	0.236883	1.151455	655.500719	0.016263	0.016122
RS	17	0.263451	1.151455	690.607796	0.017134	0.017124
RS	18	0.292115	1.268955	659.804689	0.016370	0.016467
RS	19	0.323040	1.268955	694.234145	0.017224	0.017481
RS	20	0.356403	1.381638	670.333679	0.016631	0.016993
RS	21	0.392397	1.381638	704.113275	0.017469	0.018011
RS	22	0.431231	1.513986	674.408574	0.016732	0.017362
RS	23	0.473127	1.513986	707.239577	0.017547	0.018331
RS	24	0.518327	1.681135	667.497059	0.016561	0.017387
RS	25	0.567092	1.681135	699.065152	0.017344	0.018274
RS	26	0.619702	1.882861	653.333089	0.016209	0.017136
RS	27	0.676462	1.882861	683.471802	0.016957	0.017944
RS	28	0.737699	2.108611	638.093455	0.015831	0.016788
RS	29	0.803764	2.108611	666.763152	0.016542	0.017532
RS	30	0.875040	2.340629	627.203889	0.015561	0.016510
RS	31	0.951938	2.340629	654.412608	0.016236	0.017202
RS	32	1.034900	2.558273	624.075209	0.015483	0.016408
RS	33	1.124404	2.558273	649.780193	0.016121	0.017055
RS	34	1.220968	2.746097	629.376530	0.015615	0.016512
RS	35	1.325147	2.746097	653.379729	0.016210	0.017114
RS	36	1.437543	2.901922	640.684119	0.015895	0.016765
RS	37	1.558802	2.901922	662.565252	0.016438	0.017311
RS	38	1.689625	3.037411	653.150367	0.016205	0.017040
RS	39	1.830765	3.037411	672.298899	0.016680	0.017507
RS	40	1.983036	3.169162	661.521763	0.016412	0.017190
RS	41	2.147316	3.169162	677.266357	0.016803	0.017551
RS	42	2.324553	3.310056	661.974962	0.016424	0.017105
RS	43	2.515767	3.310056	673.727450	0.016715	0.017343
RS	44	2.722062	3.464707	653.044260	0.016202	0.016750
RS	45	2.944626	3.464707	660.367314	0.016384	0.016861
RS	46	3.184743	3.626844	635.717915	0.015772	0.016168
RS	47	3.443796	3.626844	638.266068	0.015835	0.016158
RS	48	3.723281	3.782023	612.083209	0.015186	0.015440
RS	49	4.024807	3.782023	609.484681	0.015121	0.015317
RS	50	4.350113	3.916350	583.298880	0.014472	0.014622
RS	51	4.701074	3.916350	575.130365	0.014269	0.014386
RS	52	5.079715	4.025835	548.513068	0.013609	0.013706
RS	53	5.488217	4.025835	534.472938	0.013260	0.013350
RS	54	5.928936	4.183200	498.272291	0.012362	0.012456
RS	55	6.404413	4.183200	479.676573	0.011901	0.012004
RS	56	6.917389	4.183200	457.638326	0.011354	0.011469
RS	57	7.470821	4.183200	432.393759	0.010728	0.010855
RS	58	8.067899	6.032550	286.900331	0.007118	0.007331
RS	59	8.712067	6.032550	278.549827	0.006911	0.007117
RS	60	9.407038	6.032550	268.195297	0.006654	0.006850
RS	61	10.156818	6.032550	255.910627	0.006349	0.006531
RS	62	10.965730	6.032550	241.826531	0.006000	0.006165
RS	63	11.838437	6.032550	1634.158226	0.040543	0.041574
PA	4+25*2+4+6 0.045598651 0.017606767 11.838437385 2.140512255 0.423144309 0.454632141 0.579552470 0.724657496 0.869401140 1.015609905 1.151455209 1.268955015 1.381637543 1.513986310 1.681135465 1.882860643 2.108611048 2.340628864 2.558273351 2.746096563 2.901922338 3.037410557 3.169162325 3.310056167 3.464707466 3.626844203 3.782022799 3.916349558 4.025834699 4.183199639 6.032550290
//
IT	4780
RD	13
LK	-264981.764810
QD	-302.831493 -> -264.752860
RI	0.0086146169
TR	0.044190	0.017823
MT	12.052496
MM	C_pi: 2.453110, n_recomb: 42111.809507
RS	0	0.000000	2.467259	132.031455	0.003135	0.000184
RS	1	0.007917	2.467259	142.020317	0.003372	0.001239
RS	2	0.016461	2.467259	152.725435	0.003627	0.002451
RS	3	0.025681	2.467259	164.191705	0.003899	0.003401
RS	4	0.035631	0.431333	999.108247	0.023725	0.020440
RS	5	0.046369	0.431333	1050.770415	0.024952	0.022580
RS	6	0.057957	0.460703	1033.494350	0.024542	0.022572
RS	7	0.070463	0.460703	1084.414168	0.025751	0.023967
RS	8	0.083958	0.589013	891.047808	0.021159	0.019878
RS	9	0.098522	0.589013	937.319774	0.022258	0.020958
RS	10	0.114239	0.738896	786.683592	0.018681	0.017679
RS	11	0.131201	0.738896	829.078906	0.019688	0.018715
RS	12	0.149505	0.887450	727.753326	0.017281	0.016571
RS	13	0.169258	0.887450	767.547938	0.018226	0.017640
RS	14	0.190576	1.036867	692.893209	0.016454	0.016076
RS	15	0.213580	1.036867	730.857924	0.017355	0.017102
RS	16	0.238407	1.174867	680.150179	0.016151	0.016031
RS	17	0.265198	1.174867	716.981748	0.017026	0.017026
RS	18	0.294111	1.292534	686.553753	0.016303	0.016402
RS	19	0.325313	1.292534	722.757235	0.017163	0.017409
RS	20	0.358985	1.404101	699.816710	0.016618	0.016962
RS	21	0.395323	1.404101	735.423457	0.017464	0.017975
RS	22	0.434538	1.536106	705.852808	0.016761	0.017357
RS	23	0.476857	1.536106	740.521148	0.017585	0.018325
RS	24	0.522527	1.705402	699.314075	0.016606	0.017386
RS	25	0.571813	1.705402	732.679606	0.017398	0.018274
RS	26	0.625000	1.912323	684.212562	0.016248	0.017117
RS	27	0.682399	1.912323	716.080348	0.017004	0.017926
RS	28	0.744341	2.145874	667.508730	0.015851	0.016741
RS	29	0.811188	2.145874	697.834330	0.016571	0.017486
RS	30	0.883327	2.387083	655.365833	0.015563	0.016435
RS	31	0.961177	2.387083	684.168340	0.016246	0.017130
RS	32	1.045190	2.613675	651.670314	0.015475	0.016316
RS	33	1.135855	2.613675	678.923695	0.016122	0.016967
RS	34	1.233698	2.808812	657.260329	0.015608	0.016415
RS	35	1.339287	2.808812	682.776977	0.016213	0.017023
RS	36	1.453236	2.969806	669.601583	0.015901	0.016677
RS	37	1.576206	2.969806	692.954292	0.016455	0.017231
RS	38	1.708911	3.108901	683.498498	0.016231	0.016971
RS	39	1.852123	3.108901	704.048486	0.016719	0.017449
RS	40	2.006673	3.243896	693.244939	0.016462	0.017146
RS	41	2.173459	3.243896	710.279208	0.016867	0.017524
RS	42	2.353449	3.388769	694.642712	0.016495	0.017091
RS	43	2.547689	3.388769	707.532130	0.016801	0.017349
RS	44	2.757307	3.548669	686.065020	0.016292	0.016766
RS	45	2.983520	3.548669	694.340835	0.016488	0.016898
RS	46	3.227643	3.716974	668.603961	0.015877	0.016212
RS	47	3.491093	3.716974	671.893790	0.015955	0.016224
RS	48	3.775400	3.878170	644.581567	0.015306	0.015513
RS	49	4.082216	3.878170	642.477040	0.015256	0.015411
RS	50	4.413323	4.017248	615.295418	0.014611	0.014725
RS	51	4.770644	4.017248	607.318363	0.014422	0.014506
RS	52	5.156253	4.129946	579.783389	0.013768	0.013836
RS	53	5.572392	4.129946	565.570287	0.013430	0.013493
RS	54	6.021476	4.292876	527.685735	0.012531	0.012600
RS	55	6.506114	4.292876	508.596797	0.012077	0.012158
RS	56	7.029121	4.292876	485.824701	0.011537	0.011631
RS	57	7.593535	4.292876	459.604498	0.010914	0.011022
RS	58	8.202633	6.288790	300.795294	0.007143	0.007335
RS	59	8.859954	6.288790	292.853670	0.006954	0.007143
RS	60	9.569315	6.288790	282.798884	0.006715	0.006896
RS	61	10.334836	6.288790	270.687959	0.006428	0.006596
RS	62	11.160964	6.288790	256.636584	0.006094	0.006248
RS	63	12.052496	6.288790	1776.803121	0.042193	0.043190
PA	4+25*2+4+6 0.044189592 0.017823347 12.052496044 2.467259152 0.431332980 0.460703002 0.589012833 0.738895967 0.887449544 1.036866915 1.174866984 1.292533964 1.404100537 1.536106089 1.705402343 1.912323436 2.145873547 2.387083129 2.613675412 2.808812234 2.969806071 3.108901124 3.243895942 3.388768869 3.548668905 3.716974347 3.878169746 4.017248476 4.129945951 4.292876500 6.288789606
//
IT	5179
RD	14
LK	-264907.161689
QD	-281.825017 -> -247.303083
RI	0.0074213714
TR	0.042875	0.018022
MT	12.260816
MM	C_pi: 2.530353, n_recomb: 43881.594706
RS	0	0.000000	2.840867	119.840769	0.002731	0.000162
RS	1	0.007946	2.840867	128.997417	0.002940	0.001092
RS	2	0.016524	2.840867	138.822434	0.003164	0.002161
RS	3	0.025783	2.840867	149.359458	0.003404	0.002997
RS	4	0.035778	0.439587	1027.552565	0.023416	0.020336
RS	5	0.046567	0.439587	1081.369522	0.024643	0.022446
RS	6	0.058213	0.466656	1070.713136	0.024400	0.022568
RS	7	0.070785	0.466656	1124.006072	0.025615	0.023966
RS	8	0.084356	0.598088	921.775718	0.021006	0.019828
RS	9	0.099005	0.598088	970.138506	0.022108	0.020917
RS	10	0.114818	0.752569	812.182203	0.018508	0.017593
RS	11	0.131888	0.752569	856.425203	0.019517	0.018625
RS	12	0.150314	0.904820	751.386992	0.017123	0.016473
RS	13	0.170204	0.904820	792.915252	0.018069	0.017535
RS	14	0.191675	1.057368	716.049162	0.016318	0.015979
RS	15	0.214852	1.057368	755.697130	0.017221	0.017000
RS	16	0.239871	1.197518	703.987216	0.016043	0.015945
RS	17	0.266877	1.197518	742.505344	0.016921	0.016934
RS	18	0.296030	1.315407	712.467925	0.016236	0.016340
RS	19	0.327499	1.315407	750.410913	0.017101	0.017340
RS	20	0.361468	1.425898	728.490142	0.016601	0.016931
RS	21	0.398137	1.425898	765.894880	0.017454	0.017941
RS	22	0.437720	1.557538	736.548012	0.016785	0.017351
RS	23	0.480448	1.557538	773.029552	0.017616	0.018319
RS	24	0.526571	1.728905	730.420354	0.016645	0.017384
RS	25	0.576359	1.728905	765.562063	0.017446	0.018273
RS	26	0.630104	1.940934	714.370075	0.016279	0.017098
RS	27	0.688119	1.940934	747.946622	0.017045	0.017910
RS	28	0.750744	2.182237	696.153558	0.015864	0.016695
RS	29	0.818345	2.182237	728.114829	0.016593	0.017442
RS	30	0.891318	2.432667	682.695287	0.015558	0.016363
RS	31	0.970089	2.432667	713.071781	0.016250	0.017060
RS	32	1.055120	2.668314	678.372581	0.015459	0.016227
RS	33	1.146907	2.668314	707.156511	0.016115	0.016881
RS	34	1.245988	2.870902	684.206206	0.015592	0.016321
RS	35	1.352942	2.870902	711.222899	0.016208	0.016934
RS	36	1.468395	3.037179	697.561523	0.015896	0.016589
RS	37	1.593022	3.037179	722.379700	0.016462	0.017151
RS	38	1.727552	3.179914	712.908147	0.016246	0.016900
RS	39	1.872772	3.179914	734.862962	0.016746	0.017390
RS	40	2.029531	3.318038	724.098935	0.016501	0.017101
RS	41	2.198746	3.318038	742.436064	0.016919	0.017493
RS	42	2.381408	3.466631	726.550140	0.016557	0.017074
RS	43	2.578584	3.466631	740.597908	0.016877	0.017350
RS	44	2.791427	3.631375	718.461242	0.016373	0.016778
RS	45	3.021184	3.631375	727.716516	0.016584	0.016931
RS	46	3.269198	3.805353	701.007357	0.015975	0.016254
RS	47	3.536919	3.805353	705.067898	0.016068	0.016286
RS	48	3.825913	3.972036	676.733117	0.015422	0.015584
RS	49	4.137871	3.972036	675.151575	0.015386	0.015501
RS	50	4.474618	4.115364	647.068647	0.014746	0.014824
RS	51	4.838124	4.115364	639.310040	0.014569	0.014622
RS	52	5.230514	4.230826	610.938544	0.013922	0.013962
RS	53	5.654084	4.230826	596.575392	0.013595	0.013633
RS	54	6.111311	4.398769	557.073286	0.012695	0.012741
RS	55	6.604870	4.398769	537.506858	0.012249	0.012308
RS	56	7.137648	4.398769	514.016283	0.011714	0.011788
RS	57	7.712761	4.398769	486.835001	0.011094	0.011184
RS	58	8.333574	6.540053	314.504116	0.007167	0.007341
RS	59	9.003717	6.540053	306.982937	0.006996	0.007167
RS	60	9.727111	6.540053	297.244797	0.006774	0.006939
RS	61	10.507986	6.540053	285.329845	0.006502	0.006658
RS	62	11.350911	6.540053	271.338475	0.006183	0.006327
RS	63	12.260816	6.540053	1921.479117	0.043788	0.044757
PA	4+25*2+4+6 0.042875287 0.018021995 12.260816126 2.840867114 0.439586536 0.466656338 0.598087734 0.752569484 0.904819782 1.057368397 1.197517808 1.315406829 1.425897668 1.557538051 1.728905427 1.940934171 2.182237175 2.432666624 2.668313564 2.870901638 3.037179105 3.179914427 3.318037644 3.466631381 3.631375494 3.805353319 3.972036103 4.115364143 4.230825911 4.398768990 6.540053447
//
IT	4158
RD	15
LK	-264839.506855
QD	-262.797479 -> -231.440489
RI	0.0064077398
TR	0.041646	0.018204
MT	12.464178
MM	C_pi: 2.606434, n_recomb: 45615.630715
RS	0	0.000000	3.269145	108.558729	0.002380	0.000142
RS	1	0.007974	3.269145	116.927203	0.002563	0.000961
RS	2	0.016584	3.269145	125.916067	0.002760	0.001904
RS	3	0.025881	3.269145	135.567227	0.002972	0.002639
RS	4	0.035918	0.447966	1053.888132	0.023104	0.020212
RS	5	0.046757	0.447966	1109.772452	0.024329	0.022296
RS	6	0.058459	0.472525	1106.479512	0.024257	0.022554
RS	7	0.071095	0.472525	1162.092172	0.025476	0.023956
RS	8	0.084738	0.606816	951.564362	0.020860	0.019780
RS	9	0.099469	0.606816	1001.974360	0.021966	0.020878
RS	10	0.115375	0.765716	836.883821	0.018346	0.017512
RS	11	0.132550	0.765716	882.932689	0.019356	0.018541
RS	12	0.151093	0.921553	774.268684	0.016974	0.016381
RS	13	0.171116	0.921553	817.490656	0.017921	0.017437
RS	14	0.192735	1.077153	738.469842	0.016189	0.015887
RS	15	0.216078	1.077153	779.763075	0.017094	0.016903
RS	16	0.241282	1.219440	727.066936	0.015939	0.015863
RS	17	0.268496	1.219440	767.235142	0.016820	0.016847
RS	18	0.297880	1.337591	737.602387	0.016170	0.016280
RS	19	0.329608	1.337591	777.251336	0.017039	0.017275
RS	20	0.363865	1.447040	756.400591	0.016582	0.016901
RS	21	0.400854	1.447040	795.574488	0.017441	0.017907
RS	22	0.440793	1.578286	766.535465	0.016804	0.017345
RS	23	0.483916	1.578286	804.805988	0.017643	0.018313
RS	24	0.530478	1.751639	760.856417	0.016680	0.017382
RS	25	0.580753	1.751639	797.752728	0.017489	0.018274
RS	26	0.635037	1.968674	743.849070	0.016307	0.017081
RS	27	0.693650	1.968674	779.113577	0.017080	0.017894
RS	28	0.756936	2.217673	724.072239	0.015873	0.016651
RS	29	0.825269	2.217673	757.648189	0.016609	0.017401
RS	30	0.899051	2.477338	709.237162	0.015548	0.016295
RS	31	0.978716	2.477338	741.166695	0.016248	0.016994
RS	32	1.064734	2.722139	704.224450	0.015438	0.016141
RS	33	1.157611	2.722139	734.519359	0.016102	0.016798
RS	34	1.257894	2.932327	710.248411	0.015570	0.016229
RS	35	1.366174	2.932327	738.749291	0.016195	0.016846
RS	36	1.483088	3.104024	724.586327	0.015885	0.016503
RS	37	1.609326	3.104024	750.860663	0.016461	0.017071
RS	38	1.745629	3.250459	741.388163	0.016253	0.016830
RS	39	1.892801	3.250459	764.747390	0.016765	0.017329
RS	40	2.051709	3.391645	754.075269	0.016531	0.017054
RS	41	2.223288	3.391645	773.724493	0.016962	0.017460
RS	42	2.408550	3.543748	757.675889	0.016610	0.017055
RS	43	2.608584	3.543748	772.899622	0.016944	0.017348
RS	44	2.824569	3.713000	750.198730	0.016446	0.016788
RS	45	3.057777	3.713000	760.456949	0.016671	0.016960
RS	46	3.309581	3.892222	732.885469	0.016067	0.016293
RS	47	3.581465	3.892222	737.743313	0.016173	0.016344
RS	48	3.875028	4.063928	708.489935	0.015532	0.015651
RS	49	4.192001	4.063928	707.458794	0.015509	0.015586
RS	50	4.534250	4.211057	678.568282	0.014876	0.014920
RS	51	4.903789	4.211057	671.054396	0.014711	0.014734
RS	52	5.302796	4.328892	641.926015	0.014073	0.014084
RS	53	5.733621	4.328892	627.436064	0.013755	0.013767
RS	54	6.198799	4.501362	586.383961	0.012855	0.012877
RS	55	6.701072	4.501362	566.356984	0.012416	0.012453
RS	56	7.243396	4.501362	542.164801	0.011886	0.011940
RS	57	7.828966	4.501362	514.038778	0.011269	0.011340
RS	58	8.461229	6.786867	328.013836	0.007191	0.007347
RS	59	9.143910	6.786867	320.924048	0.007035	0.007191
RS	60	9.881029	6.786867	311.518478	0.006829	0.006980
RS	61	10.676926	6.786867	299.820424	0.006573	0.006716
RS	62	11.536289	6.786867	285.914767	0.006268	0.006401
RS	63	12.464178	6.786867	2067.859970	0.045332	0.046276
PA	4+25*2+4+6 0.041646203 0.018203714 12.464177746 3.269144542 0.447965953 0.472524612 0.606815703 0.765715708 0.921553205 1.077152912 1.219440446 1.337590871 1.447040492 1.578285895 1.751639256 1.968673543 2.217672806 2.477337679 2.722139103 2.932326540 3.104024064 3.250458831 3.391645435 3.543748007 3.713000197 3.892222314 4.063928000 4.211056595 4.328892455 4.501361739 6.786866827
//
IT	4789
RD	16
LK	-264778.037331
QD	-245.514302 -> -216.982607
RI	0.0055402306
TR	0.040494	0.018370
MT	12.663097
MM	C_pi: 2.681424, n_recomb: 47313.944316
RS	0	0.000000	3.762026	98.107167	0.002074	0.000125
RS	1	0.008001	3.762026	105.730725	0.002235	0.000844
RS	2	0.016642	3.762026	113.927215	0.002408	0.001674
RS	3	0.025975	3.762026	122.736465	0.002594	0.002321
RS	4	0.036054	0.456510	1078.116061	0.022786	0.020071
RS	5	0.046940	0.456510	1135.978072	0.024009	0.022131
RS	6	0.058696	0.478329	1140.810678	0.024112	0.022532
RS	7	0.071394	0.478329	1198.689148	0.025335	0.023937
RS	8	0.085107	0.615221	980.460154	0.020722	0.019735
RS	9	0.099918	0.615221	1032.874935	0.021830	0.020840
RS	10	0.115913	0.778364	860.838682	0.018194	0.017437
RS	11	0.133188	0.778364	908.653331	0.019205	0.018464
RS	12	0.151846	0.937692	796.439136	0.016833	0.016296
RS	13	0.171996	0.937692	841.316313	0.017782	0.017346
RS	14	0.193758	1.096268	760.193539	0.016067	0.015801
RS	15	0.217262	1.096268	803.095274	0.016974	0.016813
RS	16	0.242646	1.240676	749.430182	0.015840	0.015785
RS	17	0.270061	1.240676	791.213018	0.016723	0.016764
RS	18	0.299670	1.359126	761.992733	0.016105	0.016222
RS	19	0.331648	1.359126	803.314610	0.016978	0.017212
RS	20	0.366184	1.467558	783.580764	0.016561	0.016872
RS	21	0.403484	1.467558	824.495100	0.017426	0.017875
RS	22	0.443767	1.598371	795.845415	0.016821	0.017339
RS	23	0.487274	1.598371	835.880550	0.017667	0.018307
RS	24	0.534262	1.773608	790.657614	0.016711	0.017381
RS	25	0.585010	1.773608	829.286733	0.017527	0.018275
RS	26	0.639818	1.995538	772.686594	0.016331	0.017065
RS	27	0.699011	1.995538	809.617905	0.017112	0.017881
RS	28	0.762940	2.252157	751.307303	0.015879	0.016611
RS	29	0.831984	2.252157	786.476450	0.016623	0.017362
RS	30	0.906552	2.521064	735.033854	0.015535	0.016229
RS	31	0.987086	2.521064	768.494661	0.016242	0.016930
RS	32	1.074065	2.775111	729.267023	0.015413	0.016057
RS	33	1.168002	2.775111	761.052045	0.016085	0.016718
RS	34	1.269455	2.993038	735.425032	0.015544	0.016139
RS	35	1.379025	2.993038	765.392296	0.016177	0.016761
RS	36	1.497362	3.170295	750.706907	0.015867	0.016417
RS	37	1.625168	3.170295	778.425401	0.016452	0.016992
RS	38	1.763199	3.320502	768.958548	0.016252	0.016759
RS	39	1.912274	3.320502	793.718419	0.016776	0.017268
RS	40	2.073276	3.464720	783.179354	0.016553	0.017006
RS	41	2.247161	3.464720	804.146213	0.016996	0.017425
RS	42	2.434958	3.620162	788.011339	0.016655	0.017034
RS	43	2.637780	3.620162	804.425004	0.017002	0.017343
RS	44	2.856831	3.793634	781.257595	0.016512	0.016796
RS	45	3.093407	3.793634	792.538938	0.016751	0.016985
RS	46	3.348913	3.977721	764.210395	0.016152	0.016329
RS	47	3.624861	3.977721	769.889352	0.016272	0.016398
RS	48	3.922888	4.154037	739.817494	0.015636	0.015716
RS	49	4.244760	4.154037	739.362096	0.015627	0.015668
RS	50	4.592386	4.304568	709.754857	0.015001	0.015012
RS	51	4.967825	4.304568	702.510714	0.014848	0.014841
RS	52	5.373302	4.424424	672.704380	0.014218	0.014202
RS	53	5.811223	4.424424	658.110360	0.013909	0.013897
RS	54	6.284181	4.600981	615.576479	0.013010	0.013010
RS	55	6.794981	4.600981	595.106099	0.012578	0.012594
RS	56	7.346650	4.600981	570.229652	0.012052	0.012087
RS	57	7.942458	4.600981	541.175989	0.011438	0.011491
RS	58	8.585937	7.029568	341.314362	0.007214	0.007353
RS	59	9.280901	7.029568	334.665937	0.007073	0.007213
RS	60	10.031470	7.029568	325.607584	0.006882	0.007019
RS	61	10.842091	7.029568	314.145802	0.006640	0.006771
RS	62	11.717570	7.029568	300.349793	0.006348	0.006471
RS	63	12.663097	7.029568	2215.628472	0.046828	0.047748
PA	4+25*2+4+6 0.040494452 0.018369636 12.663096835 3.762026283 0.456509585 0.478329461 0.615221097 0.778364255 0.937692180 1.096268037 1.240675895 1.359125990 1.467558411 1.598370893 1.773607914 1.995538310 2.252156863 2.521064186 2.775111180 2.993038219 3.170294688 3.320502149 3.464719827 3.620162034 3.793633918 3.977720649 4.154037183 4.304567604 4.424423588 4.600981224 7.029568322
//
IT	4271
RD	17
LK	-264722.091568
QD	-229.775029 -> -203.772661
RI	0.0047952940
TR	0.039413	0.018521
MT	12.857866
MM	C_pi: 2.755338, n_recomb: 48976.371100
RS	0	0.000000	4.330620	88.442426	0.001806	0.000109
RS	1	0.008027	4.330620	95.365046	0.001947	0.000740
RS	2	0.016698	4.330620	102.814242	0.002099	0.001470
RS	3	0.026066	4.330620	110.827526	0.002263	0.002040
RS	4	0.036185	0.465244	1100.249835	0.022465	0.019913
RS	5	0.047117	0.465244	1159.997520	0.023685	0.021953
RS	6	0.058926	0.484077	1173.740137	0.023965	0.022503
RS	7	0.071682	0.484077	1233.829898	0.025192	0.023912
RS	8	0.085463	0.623323	1008.496884	0.020591	0.019692
RS	9	0.100351	0.623323	1062.874492	0.021702	0.020805
RS	10	0.116433	0.790544	884.077565	0.018051	0.017368
RS	11	0.133806	0.790544	933.618707	0.019063	0.018392
RS	12	0.152573	0.953274	817.924746	0.016700	0.016216
RS	13	0.172847	0.953274	864.419290	0.017650	0.017260
RS	14	0.194749	1.114752	781.247007	0.015952	0.015720
RS	15	0.218408	1.114752	825.721059	0.016860	0.016728
RS	16	0.243967	1.261264	771.101814	0.015744	0.015711
RS	17	0.271577	1.261264	814.464141	0.016630	0.016686
RS	18	0.301403	1.380041	785.664857	0.016042	0.016166
RS	19	0.333624	1.380041	828.626654	0.016919	0.017152
RS	20	0.368431	1.487472	810.053398	0.016540	0.016844
RS	21	0.406032	1.487472	852.679108	0.017410	0.017844
RS	22	0.446651	1.617808	824.497418	0.016835	0.017333
RS	23	0.490531	1.617808	866.272195	0.017688	0.018302
RS	24	0.537932	1.794819	819.844933	0.016740	0.017381
RS	25	0.589139	1.794819	860.184387	0.017563	0.018277
RS	26	0.644456	2.021519	800.909670	0.016353	0.017052
RS	27	0.704214	2.021519	839.485944	0.017141	0.017870
RS	28	0.768768	2.285667	777.888961	0.015883	0.016573
RS	29	0.838504	2.285667	814.629031	0.016633	0.017327
RS	30	0.913837	2.563803	760.119642	0.015520	0.016167
RS	31	0.995218	2.563803	795.088969	0.016234	0.016870
RS	32	1.083131	2.827164	753.536755	0.015386	0.015978
RS	33	1.178101	2.827164	786.789643	0.016065	0.016642
RS	34	1.280694	3.052963	759.768973	0.015513	0.016052
RS	35	1.391522	3.052963	791.182840	0.016154	0.016678
RS	36	1.511247	3.235921	775.948659	0.015843	0.016334
RS	37	1.640581	3.235921	805.096632	0.016438	0.016915
RS	38	1.780297	3.389982	795.635273	0.016245	0.016689
RS	39	1.931229	3.389982	821.788700	0.016779	0.017207
RS	40	2.094275	3.537208	811.417221	0.016568	0.016957
RS	41	2.270410	3.537208	833.703473	0.017023	0.017388
RS	42	2.460682	3.695850	817.549520	0.016693	0.017012
RS	43	2.666228	3.695850	835.163226	0.017052	0.017335
RS	44	2.888273	3.873289	811.619629	0.016572	0.016801
RS	45	3.128141	3.873289	823.940656	0.016823	0.017006
RS	46	3.387264	4.061909	794.953322	0.016231	0.016362
RS	47	3.667186	4.061909	801.474155	0.016365	0.016449
RS	48	3.969578	4.242460	770.680969	0.015736	0.015777
RS	49	4.296242	4.242460	770.824195	0.015739	0.015745
RS	50	4.649128	4.396034	740.587910	0.015121	0.015101
RS	51	5.030340	4.396034	733.636862	0.014979	0.014944
RS	52	5.442152	4.517594	703.229073	0.014359	0.014317
RS	53	5.887020	4.517594	688.552966	0.014059	0.014022
RS	54	6.367598	4.697834	644.607043	0.013162	0.013139
RS	55	6.886751	4.697834	623.710309	0.012735	0.012730
RS	56	7.447577	4.697834	598.167170	0.012213	0.012229
RS	57	8.053420	4.697834	568.203542	0.011602	0.011637
RS	58	8.707894	7.268334	354.393103	0.007236	0.007359
RS	59	9.414903	7.268334	348.194887	0.007109	0.007235
RS	60	10.178664	7.268334	339.497040	0.006932	0.007056
RS	61	11.003731	7.268334	328.289345	0.006703	0.006823
RS	62	11.895027	7.268334	314.625220	0.006424	0.006537
RS	63	12.857866	7.268334	2364.445286	0.048277	0.049172
PA	4+25*2+4+6 0.039413469 0.018521006 12.857866147 4.330619737 0.465244460 0.484077210 0.623322535 0.790544011 0.953273643 1.114752171 1.261263588 1.380040885 1.487471532 1.617807564 1.794818626 2.021519344 2.285667484 2.563802563 2.827163569 3.052963328 3.235921230 3.389982025 3.537207680 3.695850217 3.873289029 4.061908685 4.242460063 4.396033805 4.517593993 4.697833964 7.268333836
//
IT	4624
RD	18
LK	-264671.092641
QD	-215.407515 -> -191.675431
RI	0.0041535862
TR	0.038397	0.018659
MT	13.048789
MM	C_pi: 2.828191, n_recomb: 50602.678222
RS	0	0.000000	4.988085	79.524832	0.001572	0.000095
RS	1	0.008052	4.988085	85.790761	0.001695	0.000647
RS	2	0.016753	4.988085	92.538464	0.001829	0.001289
RS	3	0.026154	4.988085	99.802990	0.001972	0.001790
RS	4	0.036311	0.474179	1120.345560	0.022140	0.019740
RS	5	0.047287	0.474179	1181.885876	0.023356	0.021763
RS	6	0.059147	0.489772	1205.299980	0.023819	0.022468
RS	7	0.071962	0.489772	1267.545956	0.025049	0.023881
RS	8	0.085808	0.631133	1035.708474	0.020467	0.019652
RS	9	0.100770	0.631133	1092.007450	0.021580	0.020772
RS	10	0.116936	0.802267	906.640460	0.017917	0.017303
RS	11	0.134404	0.802267	957.869905	0.018929	0.018325
RS	12	0.153278	0.968317	838.757774	0.016575	0.016141
RS	13	0.173672	0.968317	886.832695	0.017525	0.017180
RS	14	0.195708	1.132643	801.648974	0.015842	0.015643
RS	15	0.219519	1.132643	847.659460	0.016751	0.016647
RS	16	0.245247	1.281232	792.105567	0.015653	0.015640
RS	17	0.273046	1.281232	837.012522	0.016541	0.016612
RS	18	0.303084	1.400363	808.638412	0.015980	0.016113
RS	19	0.335541	1.400363	853.206984	0.016861	0.017095
RS	20	0.370611	1.506809	835.830688	0.016518	0.016817
RS	21	0.408505	1.506809	880.138114	0.017393	0.017815
RS	22	0.449450	1.636615	852.504304	0.016847	0.017329
RS	23	0.493692	1.636615	895.993029	0.017706	0.018298
RS	24	0.541497	1.815298	848.426483	0.016766	0.017383
RS	25	0.593151	1.815298	890.452902	0.017597	0.018281
RS	26	0.648964	2.046624	828.536069	0.016373	0.017040
RS	27	0.709271	2.046624	868.734675	0.017168	0.017862
RS	28	0.774434	2.318203	803.838382	0.015885	0.016538
RS	29	0.844844	2.318203	842.126262	0.016642	0.017294
RS	30	0.920924	2.605529	784.521228	0.015504	0.016108
RS	31	1.003129	2.605529	820.975361	0.016224	0.016814
RS	32	1.091954	2.878270	777.058553	0.015356	0.015901
RS	33	1.187931	2.878270	811.755760	0.016042	0.016568
RS	34	1.291636	3.112067	783.303546	0.015479	0.015967
RS	35	1.403692	3.112067	816.142446	0.016128	0.016597
RS	36	1.524770	3.300863	800.331199	0.015816	0.016252
RS	37	1.655598	3.300863	830.891570	0.016420	0.016838
RS	38	1.796960	3.458859	821.431153	0.016233	0.016619
RS	39	1.949704	3.458859	848.968035	0.016777	0.017145
RS	40	2.114748	3.609085	838.791090	0.016576	0.016908
RS	41	2.293081	3.609085	862.395073	0.017042	0.017349
RS	42	2.485774	3.770812	846.281591	0.016724	0.016987
RS	43	2.693982	3.770812	865.101924	0.017096	0.017324
RS	44	2.918956	3.951994	841.266115	0.016625	0.016804
RS	45	3.162044	3.951994	854.640044	0.016889	0.017025
RS	46	3.424706	4.144845	825.087845	0.016305	0.016393
RS	47	3.708518	4.144845	832.468344	0.016451	0.016495
RS	48	4.015183	4.329296	801.046343	0.015830	0.015835
RS	49	4.346540	4.329296	801.808734	0.015845	0.015818
RS	50	4.704579	4.485585	771.028711	0.015237	0.015187
RS	51	5.091447	4.485585	764.392427	0.015106	0.015043
RS	52	5.509467	4.608558	733.458595	0.014494	0.014427
RS	53	5.961145	4.608558	718.721373	0.014203	0.014143
RS	54	6.449193	4.792116	673.432286	0.013308	0.013263
RS	55	6.976539	4.792116	652.126136	0.012887	0.012861
RS	56	7.546347	4.792116	625.934090	0.012370	0.012366
RS	57	8.162036	4.792116	595.078735	0.011760	0.011777
RS	58	8.827302	7.503340	367.237405	0.007257	0.007365
RS	59	9.546135	7.503340	361.497116	0.007144	0.007255
RS	60	10.322849	7.503340	353.171736	0.006979	0.007091
RS	61	11.162104	7.503340	342.234448	0.006763	0.006872
RS	62	12.068937	7.503340	328.722821	0.006496	0.006599
RS	63	13.048789	7.503340	2513.972383	0.049681	0.050551
PA	4+25*2+4+6 0.038397281 0.018658888 13.048788861 4.988084892 0.474178968 0.489772264 0.631132970 0.802267491 0.968317184 1.132642726 1.281231847 1.400362933 1.506808679 1.636614661 1.815298359 2.046624081 2.318202916 2.605529491 2.878269913 3.112067442 3.300863136 3.458858978 3.609085210 3.770811986 3.951994025 4.144845416 4.329295732 4.485585235 4.608557567 4.792115928 7.503339693
//
IT	5161
RD	19
LK	-264624.536108
QD	-202.263898 -> -180.574411
RI	0.0035991127
TR	0.037441	0.018784
MT	13.236032
MM	C_pi: 2.899991, n_recomb: 52193.031259
RS	0	0.000000	5.750340	71.313825	0.001366	0.000083
RS	1	0.008076	5.750340	76.966900	0.001475	0.000565
RS	2	0.016805	5.750340	83.058822	0.001591	0.001127
RS	3	0.026238	5.750340	89.622105	0.001717	0.001568
RS	4	0.036434	0.483334	1138.435929	0.021812	0.019553
RS	5	0.047453	0.483334	1201.674398	0.023024	0.021562
RS	6	0.059362	0.495398	1235.580523	0.023673	0.022429
RS	7	0.072232	0.495398	1299.928717	0.024906	0.023845
RS	8	0.086142	0.638661	1062.136041	0.020350	0.019614
RS	9	0.101176	0.638661	1120.315753	0.021465	0.020741
RS	10	0.117423	0.813562	928.549246	0.017791	0.017244
RS	11	0.134983	0.813562	981.429400	0.018804	0.018263
RS	12	0.153961	0.982861	858.953518	0.016457	0.016071
RS	13	0.174472	0.982861	908.572192	0.017408	0.017105
RS	14	0.196639	1.149986	821.411486	0.015738	0.015571
RS	15	0.220596	1.149986	868.922691	0.016648	0.016571
RS	16	0.246489	1.300644	812.444558	0.015566	0.015573
RS	17	0.274472	1.300644	858.861019	0.016455	0.016541
RS	18	0.304716	1.420135	830.926915	0.015920	0.016062
RS	19	0.337402	1.420135	877.069003	0.016804	0.017040
RS	20	0.372728	1.525603	860.926796	0.016495	0.016790
RS	21	0.410907	1.525603	906.885994	0.017376	0.017786
RS	22	0.452170	1.654829	879.874743	0.016858	0.017325
RS	23	0.496765	1.654829	925.051207	0.017724	0.018295
RS	24	0.544962	1.835066	876.420219	0.016792	0.017385
RS	25	0.597051	1.835066	920.109854	0.017629	0.018286
RS	26	0.653347	2.070885	855.579630	0.016393	0.017031
RS	27	0.714190	2.070885	897.377451	0.017193	0.017855
RS	28	0.779947	2.349763	829.182940	0.015887	0.016506
RS	29	0.851014	2.349763	868.995183	0.016650	0.017265
RS	30	0.927821	2.646242	808.266228	0.015486	0.016052
RS	31	1.010831	2.646242	846.180974	0.016213	0.016761
RS	32	1.100545	2.928394	799.867393	0.015325	0.015828
RS	33	1.197505	2.928394	835.984690	0.016017	0.016498
RS	34	1.302296	3.170306	806.062564	0.015444	0.015886
RS	35	1.415550	3.170306	840.303784	0.016100	0.016520
RS	36	1.537951	3.365058	823.887906	0.015785	0.016172
RS	37	1.670237	3.365058	855.841840	0.016398	0.016764
RS	38	1.813208	3.527078	846.371884	0.016216	0.016551
RS	39	1.967725	3.527078	875.279733	0.016770	0.017084
RS	40	2.134721	3.680306	865.317990	0.016579	0.016858
RS	41	2.315204	3.680306	890.235160	0.017057	0.017310
RS	42	2.510264	3.845016	874.215047	0.016750	0.016962
RS	43	2.721077	3.845016	894.245453	0.017133	0.017311
RS	44	2.948917	4.029741	870.194646	0.016673	0.016805
RS	45	3.195157	4.029741	884.631593	0.016949	0.017040
RS	46	3.461285	4.226548	854.603379	0.016374	0.016421
RS	47	3.748906	4.226548	862.858464	0.016532	0.016538
RS	48	4.059756	4.414593	830.895253	0.015920	0.015890
RS	49	4.395712	4.414593	832.294929	0.015946	0.015888
RS	50	4.758801	4.573297	801.053323	0.015348	0.015269
RS	51	5.151213	4.573297	794.751552	0.015227	0.015137
RS	52	5.575318	4.697417	763.364083	0.014626	0.014534
RS	53	6.033676	4.697417	748.585466	0.014343	0.014259
RS	54	6.529052	4.883948	702.022701	0.013451	0.013384
RS	55	7.064435	4.883948	680.323279	0.013035	0.012989
RS	56	7.643059	4.883948	653.499559	0.012521	0.012498
RS	57	8.268414	4.883948	621.770443	0.011913	0.011913
RS	58	8.944274	7.734660	379.841269	0.007278	0.007371
RS	59	9.674719	7.734660	374.565299	0.007177	0.007274
RS	60	10.464158	7.734660	366.622811	0.007024	0.007123
RS	61	11.317354	7.734660	355.970526	0.006820	0.006918
RS	62	12.239457	7.734660	342.630151	0.006565	0.006658
RS	63	13.236032	7.734660	2663.914832	0.051040	0.051886
PA	4+25*2+4+6 0.037440794 0.018784390 13.236031942 5.750339601 0.483334402 0.495397698 0.638660573 0.813562021 0.982861205 1.149986377 1.300643821 1.420134864 1.525602546 1.654829166 1.835065672 2.070885114 2.349763343 2.646242131 2.928394432 3.170305778 3.365058461 3.527077841 3.680305912 3.845015584 4.029741092 4.226548490 4.414593398 4.573296989 4.697416676 4.883948448 7.734660245
//
IT	5343
RD	20
LK	-264581.977198
QD	-190.215095 -> -170.367406
RI	0.0031196579
TR	0.036539	0.018898
MT	13.419796
MM	C_pi: 2.970736, n_recomb: 53747.300297
RS	0	0.000000	6.635680	63.778511	0.001187	0.000072
RS	1	0.008100	6.635680	68.862423	0.001281	0.000492
RS	2	0.016856	6.635680	74.344414	0.001383	0.000984
RS	3	0.026321	6.635680	80.254448	0.001493	0.001371
RS	4	0.036553	0.492705	1154.610235	0.021482	0.019355
RS	5	0.047613	0.492705	1219.452711	0.022689	0.021351
RS	6	0.059569	0.500958	1264.609312	0.023529	0.022386
RS	7	0.072494	0.500958	1331.005315	0.024764	0.023805
RS	8	0.086466	0.645911	1087.814753	0.020239	0.019580
RS	9	0.101569	0.645911	1147.835187	0.021356	0.020713
RS	10	0.117896	0.824441	949.831933	0.017672	0.017188
RS	11	0.135545	0.824441	1004.325927	0.018686	0.018206
RS	12	0.154624	0.996939	878.521670	0.016345	0.016005
RS	13	0.175248	0.996939	929.647552	0.017297	0.017034
RS	14	0.197542	1.166810	840.551181	0.015639	0.015502
RS	15	0.221643	1.166810	889.527630	0.016550	0.016499
RS	16	0.247695	1.319514	832.142409	0.015482	0.015509
RS	17	0.275858	1.319514	880.033581	0.016374	0.016473
RS	18	0.306302	1.439396	852.535345	0.015862	0.016013
RS	19	0.339211	1.439396	900.217202	0.016749	0.016987
RS	20	0.374787	1.543884	885.347429	0.016472	0.016765
RS	21	0.413243	1.543884	932.927825	0.017358	0.017759
RS	22	0.454815	1.672481	906.611659	0.016868	0.017321
RS	23	0.499754	1.672481	953.448864	0.017739	0.018293
RS	24	0.548333	1.854148	903.831062	0.016816	0.017389
RS	25	0.600847	1.854148	949.159387	0.017660	0.018293
RS	26	0.657614	2.094308	882.056775	0.016411	0.017023
RS	27	0.718979	2.094308	925.430096	0.017218	0.017850
RS	28	0.785315	2.380365	853.936028	0.015888	0.016476
RS	29	0.857024	2.380365	895.248493	0.016657	0.017238
RS	30	0.934541	2.685929	831.377046	0.015468	0.016000
RS	31	1.018337	2.685929	870.727536	0.016200	0.016711
RS	32	1.108920	2.977524	821.984522	0.015294	0.015758
RS	33	1.206840	2.977524	859.496762	0.015991	0.016431
RS	34	1.312692	3.227636	828.072240	0.015407	0.015807
RS	35	1.427117	3.227636	863.691796	0.016069	0.016445
RS	36	1.550810	3.428465	846.640780	0.015752	0.016094
RS	37	1.684523	3.428465	879.967621	0.016372	0.016691
RS	38	1.829066	3.594590	870.475551	0.016196	0.016482
RS	39	1.985317	3.594590	900.739455	0.016759	0.017023
RS	40	2.154223	3.750836	891.006328	0.016578	0.016808
RS	41	2.336811	3.750836	917.229264	0.017066	0.017269
RS	42	2.534188	3.918440	901.349417	0.016770	0.016935
RS	43	2.747552	3.918440	922.590222	0.017165	0.017297
RS	44	2.978198	4.106533	898.394706	0.016715	0.016804
RS	45	3.227526	4.106533	913.901739	0.017004	0.017053
RS	46	3.497050	4.307047	883.481101	0.016438	0.016446
RS	47	3.788404	4.307047	892.622917	0.016608	0.016578
RS	48	4.103357	4.498404	860.202861	0.016005	0.015943
RS	49	4.443821	4.498404	862.255529	0.016043	0.015954
RS	50	4.811862	4.659245	830.631128	0.015454	0.015348
RS	51	5.209713	4.659245	824.681757	0.015344	0.015228
RS	52	5.639790	4.784267	792.911076	0.014753	0.014636
RS	53	6.104702	4.784267	778.109522	0.014477	0.014371
RS	54	6.607271	4.973456	730.341633	0.013588	0.013500
RS	55	7.150547	4.973456	708.264554	0.013178	0.013111
RS	56	7.737827	4.973456	680.826157	0.012667	0.012625
RS	57	8.372676	4.973456	648.241330	0.012061	0.012043
RS	58	9.058946	7.962398	392.193796	0.007297	0.007376
RS	59	9.800803	7.962398	387.387400	0.007208	0.007292
RS	60	10.602749	7.962398	379.836931	0.007067	0.007154
RS	61	11.469652	7.962398	369.482817	0.006874	0.006961
RS	62	12.406771	7.962398	356.330920	0.006630	0.006714
RS	63	13.419796	7.962398	2813.954531	0.052355	0.053176
PA	4+25*2+4+6 0.036539288 0.018898452 13.419795592 6.635679648 0.492705328 0.500957939 0.645910992 0.824440539 0.996938957 1.166809947 1.319513883 1.439396375 1.543883716 1.672480976 1.854148272 2.094308021 2.380365195 2.685929101 2.977524218 3.227636232 3.428465238 3.594590333 3.750835609 3.918439609 4.106533128 4.307046613 4.498403547 4.659245080 4.784266667 4.973455687 7.962398038
//
IT	4870
RD	21
LK	-264543.024242
QD	-179.149178 -> -160.965561
RI	0.0027045884
TR	0.035689	0.019002
MT	13.600198
MM	C_pi: 3.040413, n_recomb: 55265.495933
RS	0	0.000000	7.666179	56.883560	0.001029	0.000062
RS	1	0.008123	7.666179	61.441117	0.001112	0.000428
RS	2	0.016905	7.666179	66.358320	0.001201	0.000858
RS	3	0.026401	7.666179	71.662617	0.001297	0.001197
RS	4	0.036667	0.502299	1168.930600	0.021151	0.019147
RS	5	0.047768	0.502299	1235.282722	0.022352	0.021131
RS	6	0.059771	0.506442	1292.453765	0.023386	0.022341
RS	7	0.072748	0.506442	1360.843885	0.024624	0.023763
RS	8	0.086780	0.652883	1112.788891	0.020135	0.019549
RS	9	0.101951	0.652883	1174.610977	0.021254	0.020688
RS	10	0.118355	0.834912	970.518067	0.017561	0.017138
RS	11	0.136091	0.834912	1026.589828	0.018576	0.018154
RS	12	0.155268	1.010553	897.495391	0.016240	0.015943
RS	13	0.176002	1.010553	950.092838	0.017191	0.016968
RS	14	0.198420	1.183136	859.083375	0.015545	0.015437
RS	15	0.222660	1.183136	909.489784	0.016457	0.016430
RS	16	0.248868	1.337883	851.202734	0.015402	0.015447
RS	17	0.277205	1.337883	900.533478	0.016295	0.016408
RS	18	0.307843	1.458172	873.474437	0.015805	0.015965
RS	19	0.340971	1.458172	922.662031	0.016695	0.016936
RS	20	0.376789	1.561677	909.098799	0.016450	0.016740
RS	21	0.415516	1.561677	958.269238	0.017339	0.017733
RS	22	0.457389	1.689587	932.722388	0.016877	0.017319
RS	23	0.502663	1.689587	981.192688	0.017754	0.018291
RS	24	0.551615	1.872565	930.665946	0.016840	0.017394
RS	25	0.604543	1.872565	977.607739	0.017689	0.018300
RS	26	0.661770	2.116913	907.975715	0.016429	0.017018
RS	27	0.723645	2.116913	952.900141	0.017242	0.017848
RS	28	0.790546	2.410010	878.114420	0.015889	0.016450
RS	29	0.862881	2.410010	920.902410	0.016663	0.017214
RS	30	0.941092	2.724592	853.870307	0.015450	0.015951
RS	31	1.025655	2.724592	894.631033	0.016188	0.016664
RS	32	1.117087	3.025641	843.431338	0.015261	0.015692
RS	33	1.215945	3.025641	882.312609	0.015965	0.016367
RS	34	1.322834	3.284038	849.352489	0.015369	0.015731
RS	35	1.438404	3.284038	886.325301	0.016038	0.016372
RS	36	1.563362	3.491046	868.610667	0.015717	0.016018
RS	37	1.698469	3.491046	903.288206	0.016345	0.016620
RS	38	1.844551	3.661366	893.756803	0.016172	0.016416
RS	39	2.002498	3.661366	925.359786	0.016744	0.016963
RS	40	2.173275	3.820633	915.867741	0.016572	0.016758
RS	41	2.357923	3.820633	943.386455	0.017070	0.017229
RS	42	2.557569	3.991065	927.685617	0.016786	0.016907
RS	43	2.773432	3.991065	950.134400	0.017192	0.017281
RS	44	3.006828	4.182355	925.861778	0.016753	0.016801
RS	45	3.259181	4.182355	942.443096	0.017053	0.017064
RS	46	3.532033	4.386346	911.708221	0.016497	0.016470
RS	47	3.827047	4.386346	921.746257	0.016679	0.016615
RS	48	4.146023	4.580755	888.949628	0.016085	0.015992
RS	49	4.490909	4.580755	891.668686	0.016134	0.016017
RS	50	4.863808	4.743479	859.737018	0.015556	0.015423
RS	51	5.266996	4.743479	854.156089	0.015456	0.015315
RS	52	5.702933	4.869177	822.069818	0.014875	0.014735
RS	53	6.174279	4.869177	807.262556	0.014607	0.014479
RS	54	6.683911	5.060726	758.357914	0.013722	0.013614
RS	55	7.234938	5.060726	735.918115	0.013316	0.013230
RS	56	7.830722	5.060726	707.881620	0.012809	0.012749
RS	57	8.474900	5.060726	674.459012	0.012204	0.012169
RS	58	9.171401	8.186595	404.287341	0.007315	0.007381
RS	59	9.924475	8.186595	399.954570	0.007237	0.007309
RS	60	10.738719	8.186595	392.803884	0.007108	0.007183
RS	61	11.619099	8.186595	382.759609	0.006926	0.007002
RS	62	12.570990	8.186595	369.811819	0.006692	0.006766
RS	63	13.600198	8.186595	2963.798252	0.053628	0.054423
PA	4+25*2+4+6 0.035688654 0.019002012 13.600197813 7.666179480 0.502298877 0.506442039 0.652883061 0.834911787 1.010552819 1.183136313 1.337882551 1.458172376 1.561677213 1.689587374 1.872564633 2.116913324 2.410010342 2.724592406 3.025641043 3.284038050 3.491046133 3.661365679 3.820633296 3.991064687 4.182354561 4.386346389 4.580754616 4.743478658 4.869177254 5.060725563 8.186594771
//
IT	3991
RD	22
LK	-264507.329731
QD	-168.968099 -> -152.290777
RI	0.0023449939
TR	0.034885	0.019096
MT	13.777215
MM	C_pi: 3.108999, n_recomb: 56747.891739
RS	0	0.000000	8.868224	50.593587	0.000892	0.000054
RS	1	0.008145	8.868224	54.666380	0.000963	0.000371
RS	2	0.016953	8.868224	59.062825	0.001041	0.000746
RS	3	0.026478	8.868224	63.807928	0.001124	0.001043
RS	4	0.036779	0.512114	1181.480920	0.020820	0.018930
RS	5	0.047919	0.512114	1249.249001	0.022014	0.020904
RS	6	0.059966	0.511847	1319.162817	0.023246	0.022294
RS	7	0.072995	0.511847	1389.493732	0.024485	0.023718
RS	8	0.087085	0.659588	1137.081474	0.020037	0.019521
RS	9	0.102322	0.659588	1200.666495	0.021158	0.020665
RS	10	0.118800	0.844993	990.626609	0.017457	0.017091
RS	11	0.136621	0.844993	1048.240521	0.018472	0.018106
RS	12	0.155893	1.023737	915.879713	0.016139	0.015885
RS	13	0.176734	1.023737	969.913018	0.017092	0.016905
RS	14	0.199273	1.198996	877.018455	0.015455	0.015375
RS	15	0.223647	1.198996	928.819601	0.016367	0.016365
RS	16	0.250007	1.355775	869.639939	0.015325	0.015387
RS	17	0.278514	1.355775	920.375212	0.016219	0.016346
RS	18	0.309342	1.476484	893.758296	0.015750	0.015918
RS	19	0.342681	1.476484	944.417506	0.016642	0.016887
RS	20	0.378736	1.579007	932.189266	0.016427	0.016717
RS	21	0.417727	1.579007	982.918192	0.017321	0.017707
RS	22	0.459894	1.706171	958.213525	0.016885	0.017317
RS	23	0.505495	1.706171	1008.288767	0.017768	0.018290
RS	24	0.554810	1.890335	956.933310	0.016863	0.017399
RS	25	0.608141	1.890335	1005.462872	0.017718	0.018309
RS	26	0.665817	2.138713	933.350940	0.016447	0.017014
RS	27	0.728189	2.138713	979.801720	0.017266	0.017848
RS	28	0.795642	2.438708	901.734979	0.015890	0.016426
RS	29	0.868588	2.438708	945.973476	0.016670	0.017193
RS	30	0.947476	2.762217	875.770701	0.015433	0.015904
RS	31	1.032788	2.762217	917.915897	0.016175	0.016621
RS	32	1.125049	3.072718	864.234425	0.015229	0.015628
RS	33	1.224824	3.072718	904.458415	0.015938	0.016306
RS	34	1.332726	3.339466	869.932197	0.015330	0.015658
RS	35	1.449416	3.339466	908.232502	0.016005	0.016302
RS	36	1.575609	3.552748	889.825272	0.015680	0.015944
RS	37	1.712081	3.552748	925.830174	0.016315	0.016550
RS	38	1.859667	3.727332	916.243725	0.016146	0.016350
RS	39	2.019274	3.727332	949.167122	0.016726	0.016904
RS	40	2.191880	3.889640	939.921594	0.016563	0.016708
RS	41	2.378545	3.889640	968.723957	0.017071	0.017187
RS	42	2.580412	4.062823	953.239451	0.016798	0.016879
RS	43	2.798720	4.062823	976.891216	0.017215	0.017263
RS	44	3.034809	4.257161	952.600765	0.016787	0.016797
RS	45	3.290127	4.257161	970.257987	0.017098	0.017072
RS	46	3.566239	4.464416	939.282538	0.016552	0.016491
RS	47	3.864839	4.464416	950.223775	0.016745	0.016650
RS	48	4.187759	4.661625	917.127894	0.016161	0.016039
RS	49	4.536979	4.661625	920.524375	0.016221	0.016076
RS	50	4.914642	4.825992	888.357463	0.015654	0.015496
RS	51	5.323064	4.825992	883.158983	0.015563	0.015398
RS	52	5.764750	4.952154	850.822277	0.014993	0.014831
RS	53	6.242410	4.952154	836.024887	0.014732	0.014582
RS	54	6.758973	5.145779	786.050506	0.013852	0.013723
RS	55	7.317609	5.145779	763.261789	0.013450	0.013345
RS	56	7.921742	5.145779	734.642848	0.012946	0.012867
RS	57	8.575080	5.145779	700.399709	0.012342	0.012291
RS	58	9.281630	8.407192	416.118857	0.007333	0.007386
RS	59	10.045726	8.407192	412.262489	0.007265	0.007325
RS	60	10.872053	8.407192	405.517907	0.007146	0.007210
RS	61	11.765682	8.407192	395.793550	0.006975	0.007041
RS	62	12.732093	8.407192	383.063796	0.006750	0.006816
RS	63	13.777215	8.407192	3113.191620	0.054860	0.055628
PA	4+25*2+4+6 0.034885454 0.019096064 13.777214548 8.868223871 0.512113713 0.511846594 0.659587625 0.844992905 1.023736758 1.198996073 1.355774556 1.476484080 1.579007074 1.706171039 1.890335296 2.138712821 2.438707727 2.762216859 3.072717587 3.339466465 3.552748440 3.727331828 3.889640191 4.062822521 4.257160831 4.464416440 4.661625177 4.825991562 4.952153908 5.145779166 8.407191797
//
IT	5056
RD	23
LK	-264474.586349
QD	-159.585587 -> -144.274041
RI	0.0020339087
TR	0.034126	0.019181
MT	13.951109
MM	C_pi: 3.176505, n_recomb: 58194.494060
RS	0	0.000000	10.272063	44.879008	0.000771	0.000047
RS	1	0.008166	10.272063	48.507618	0.000834	0.000321
RS	2	0.016999	10.272063	52.426418	0.000901	0.000647
RS	3	0.026553	10.272063	56.658075	0.000974	0.000907
RS	4	0.036887	0.522144	1192.354556	0.020489	0.018706
RS	5	0.048065	0.522144	1261.446465	0.021676	0.020671
RS	6	0.060156	0.517161	1344.802813	0.023109	0.022246
RS	7	0.073235	0.517161	1417.022393	0.024350	0.023672
RS	8	0.087381	0.666022	1160.735258	0.019946	0.019496
RS	9	0.102682	0.666022	1226.045688	0.021068	0.020645
RS	10	0.119233	0.854689	1010.186917	0.017359	0.017048
RS	11	0.137136	0.854689	1069.308362	0.018375	0.018061
RS	12	0.156500	1.036499	933.698740	0.016044	0.015831
RS	13	0.177446	1.036499	989.132965	0.016997	0.016846
RS	14	0.200102	1.214417	894.365006	0.015369	0.015316
RS	15	0.224608	1.214417	947.525783	0.016282	0.016302
RS	16	0.251116	1.373221	887.461388	0.015250	0.015330
RS	17	0.279788	1.373221	939.566110	0.016145	0.016286
RS	18	0.310801	1.494364	913.391799	0.015696	0.015873
RS	19	0.344347	1.494364	965.488242	0.016591	0.016839
RS	20	0.380632	1.595902	954.622979	0.016404	0.016693
RS	21	0.419881	1.595902	1006.878415	0.017302	0.017683
RS	22	0.462334	1.722263	983.085659	0.016893	0.017315
RS	23	0.508254	1.722263	1034.737108	0.017781	0.018289
RS	24	0.557924	1.907499	982.631553	0.016885	0.017406
RS	25	0.611649	1.907499	1032.722546	0.017746	0.018319
RS	26	0.669763	2.159744	958.185874	0.016465	0.017013
RS	27	0.732621	2.159744	1006.137731	0.017289	0.017849
RS	28	0.800613	2.466486	924.807819	0.015892	0.016404
RS	29	0.874156	2.466486	970.471400	0.016676	0.017174
RS	30	0.953706	2.798823	897.092718	0.015415	0.015861
RS	31	1.039751	2.798823	940.596238	0.016163	0.016580
RS	32	1.132823	3.118771	884.409462	0.015197	0.015568
RS	33	1.233495	3.118771	925.949361	0.015911	0.016248
RS	34	1.342387	3.393920	889.831319	0.015291	0.015588
RS	35	1.460172	3.393920	929.432641	0.015971	0.016235
RS	36	1.587575	3.613579	910.300675	0.015642	0.015872
RS	37	1.725382	3.613579	947.608488	0.016283	0.016483
RS	38	1.874442	3.792492	937.950290	0.016118	0.016285
RS	39	2.035675	3.792492	972.173860	0.016706	0.016845
RS	40	2.210073	3.957861	963.177642	0.016551	0.016658
RS	41	2.398713	3.957861	993.249502	0.017068	0.017146
RS	42	2.602757	4.133739	978.011400	0.016806	0.016850
RS	43	2.823464	4.133739	1002.858922	0.017233	0.017244
RS	44	3.062193	4.330987	978.606388	0.016816	0.016792
RS	45	3.320417	4.330987	997.338794	0.017138	0.017079
RS	46	3.599727	4.541310	966.192086	0.016603	0.016510
RS	47	3.901845	4.541310	978.041275	0.016806	0.016682
RS	48	4.228635	4.741096	944.718186	0.016234	0.016084
RS	49	4.582110	4.741096	948.801264	0.016304	0.016133
RS	50	4.964449	4.906880	916.468785	0.015748	0.015565
RS	51	5.378011	4.906880	911.665230	0.015666	0.015478
RS	52	5.825343	5.033313	879.140387	0.015107	0.014923
RS	53	6.309205	5.033313	864.367466	0.014853	0.014683
RS	54	6.832579	5.228752	813.389810	0.013977	0.013829
RS	55	7.398691	5.228752	790.265502	0.013580	0.013456
RS	56	8.011032	5.228752	761.079517	0.013078	0.012982
RS	57	8.673376	5.228752	726.033098	0.012476	0.012408
RS	58	9.389807	8.624331	427.680703	0.007349	0.007390
RS	59	10.164742	8.624331	424.302532	0.007291	0.007339
RS	60	11.002957	8.624331	417.969256	0.007182	0.007236
RS	61	11.909621	8.624331	408.573651	0.007021	0.007077
RS	62	12.890323	8.624331	396.074522	0.006806	0.006863
RS	63	13.951109	8.624331	3261.858402	0.056051	0.056792
PA	4+25*2+4+6 0.034125927 0.019181202 13.951108891 10.272063027 0.522144260 0.517161163 0.666022305 0.854689070 1.036499101 1.214416949 1.373220565 1.494363943 1.595901677 1.722263370 1.907499414 2.159744013 2.466486281 2.798823129 3.118771311 3.393920346 3.613578706 3.792492312 3.957860685 4.133738530 4.330986870 4.541309748 4.741096013 4.906880318 5.033313048 5.228752215 8.624331276
//
IT	4264
RD	24
LK	-264444.518153
QD	-150.925601 -> -136.854432
RI	0.0017645796
TR	0.033407	0.019258
MT	14.121833
MM	C_pi: 3.242906, n_recomb: 59605.642106
RS	0	0.000000	11.915462	39.700831	0.000666	0.000040
RS	1	0.008187	11.915462	42.923836	0.000720	0.000277
RS	2	0.017044	11.915462	46.406087	0.000779	0.000561
RS	3	0.026626	11.915462	50.168025	0.000842	0.000788
RS	4	0.036992	0.532398	1201.613729	0.020159	0.018475
RS	5	0.048207	0.532398	1271.937868	0.021339	0.020432
RS	6	0.060341	0.522381	1369.425643	0.022975	0.022198
RS	7	0.073467	0.522381	1443.482553	0.024217	0.023625
RS	8	0.087668	0.672193	1183.777891	0.019860	0.019474
RS	9	0.103032	0.672193	1250.776846	0.020984	0.020628
RS	10	0.119654	0.864017	1029.214060	0.017267	0.017008
RS	11	0.137636	0.864017	1089.808826	0.018284	0.018021
RS	12	0.157091	1.048863	950.963036	0.015954	0.015779
RS	13	0.178138	1.048863	1007.763446	0.016907	0.016790
RS	14	0.200909	1.229417	911.138334	0.015286	0.015259
RS	15	0.225543	1.229417	965.623939	0.016200	0.016243
RS	16	0.252194	1.390240	904.681228	0.015178	0.015275
RS	17	0.281027	1.390240	958.120486	0.016074	0.016228
RS	18	0.312221	1.511830	932.387845	0.015643	0.015829
RS	19	0.345968	1.511830	985.887116	0.016540	0.016792
RS	20	0.382478	1.612375	976.411818	0.016381	0.016671
RS	21	0.421978	1.612375	1030.161602	0.017283	0.017659
RS	22	0.464710	1.737880	1007.347424	0.016900	0.017314
RS	23	0.510942	1.737880	1060.546007	0.017793	0.018289
RS	24	0.560958	1.924065	1007.773808	0.016907	0.017414
RS	25	0.615068	1.924065	1059.399633	0.017773	0.018329
RS	26	0.673609	2.180022	982.491965	0.016483	0.017013
RS	27	0.736942	2.180022	1031.919336	0.017312	0.017852
RS	28	0.805460	2.493344	947.352315	0.015894	0.016385
RS	29	0.879587	2.493344	994.415429	0.016683	0.017158
RS	30	0.959783	2.834414	917.854172	0.015399	0.015821
RS	31	1.046544	2.834414	962.689690	0.016151	0.016543
RS	32	1.140409	3.163775	903.982330	0.015166	0.015510
RS	33	1.241957	3.163775	946.811151	0.015885	0.016193
RS	34	1.351819	3.447378	909.072525	0.015251	0.015520
RS	35	1.470675	3.447378	949.947955	0.015937	0.016170
RS	36	1.599262	3.673483	930.065630	0.015604	0.015802
RS	37	1.738376	3.673483	968.651129	0.016251	0.016417
RS	38	1.888878	3.856799	958.900316	0.016087	0.016222
RS	39	2.051701	3.856799	994.402591	0.016683	0.016788
RS	40	2.227855	4.025238	985.657611	0.016536	0.016609
RS	41	2.418430	4.025238	1016.983108	0.017062	0.017105
RS	42	2.624606	4.203753	1002.018616	0.016811	0.016820
RS	43	2.847662	4.203753	1028.052576	0.017248	0.017224
RS	44	3.088978	4.403784	1003.888071	0.016842	0.016785
RS	45	3.350050	4.403784	1023.692698	0.017174	0.017083
RS	46	3.632496	4.616987	992.439731	0.016650	0.016528
RS	47	3.938064	4.616987	1005.199371	0.016864	0.016711
RS	48	4.268649	4.819138	971.717548	0.016302	0.016126
RS	49	4.626297	4.819138	976.494242	0.016383	0.016186
RS	50	5.013225	4.986131	944.061673	0.015838	0.015632
RS	51	5.431830	4.986131	939.663665	0.015765	0.015555
RS	52	5.884704	5.112646	907.011204	0.015217	0.015012
RS	53	6.374654	5.112646	892.275727	0.014970	0.014779
RS	54	6.904715	5.309644	840.360210	0.014099	0.013932
RS	55	7.478171	5.309644	816.912370	0.013705	0.013564
RS	56	8.098573	5.309644	787.173643	0.013206	0.013093
RS	57	8.769766	5.309644	751.340309	0.012605	0.012521
RS	58	9.495908	8.837940	438.971315	0.007365	0.007394
RS	59	10.281497	8.837940	436.071984	0.007316	0.007353
RS	60	11.131400	8.837940	430.153912	0.007217	0.007260
RS	61	12.050881	8.837940	421.094460	0.007065	0.007111
RS	62	13.045638	8.837940	408.837005	0.006859	0.006908
RS	63	14.121833	8.837940	3409.572609	0.057202	0.057916
PA	4+25*2+4+6 0.033407280 0.019258278 14.121832941 11.915461744 0.532398410 0.522381227 0.672193284 0.864017119 1.048863041 1.229417415 1.390240194 1.511830416 1.612375485 1.737880054 1.924064668 2.180021556 2.493344275 2.834413618 3.163774581 3.447377595 3.673482528 3.856798835 4.025237578 4.203753210 4.403784306 4.616987344 4.819137569 4.986131104 5.112645585 5.309643651 8.837940211
//
IT	4104
RD	25
LK	-264416.881235
QD	-142.920927 -> -129.977851
RI	0.0015316582
TR	0.032727	0.019328
MT	14.289478
MM	C_pi: 3.308200, n_recomb: 60981.698511
RS	0	0.000000	13.843053	35.023897	0.000574	0.000035
RS	1	0.008207	13.843053	37.877994	0.000621	0.000239
RS	2	0.017087	13.843053	40.962874	0.000672	0.000485
RS	3	0.026696	13.843053	44.296891	0.000726	0.000682
RS	4	0.037094	0.542876	1209.341534	0.019831	0.018240
RS	5	0.048345	0.542876	1280.807982	0.021003	0.020189
RS	6	0.060520	0.527502	1393.085006	0.022844	0.022150
RS	7	0.073693	0.527502	1468.929062	0.024088	0.023578
RS	8	0.087948	0.678103	1206.244738	0.019780	0.019455
RS	9	0.103372	0.678103	1274.896427	0.020906	0.020614
RS	10	0.120063	0.872984	1047.734727	0.017181	0.016972
RS	11	0.138123	0.872984	1109.769572	0.018198	0.017984
RS	12	0.157665	1.060844	967.689520	0.015869	0.015730
RS	13	0.178812	1.060844	1025.821943	0.016822	0.016737
RS	14	0.201693	1.244022	927.349178	0.015207	0.015204
RS	15	0.226453	1.244022	983.125071	0.016122	0.016185
RS	16	0.253244	1.406861	921.308713	0.015108	0.015221
RS	17	0.282234	1.406861	976.047712	0.016006	0.016172
RS	18	0.313604	1.528907	950.757118	0.015591	0.015786
RS	19	0.347547	1.528907	1005.624858	0.016491	0.016747
RS	20	0.384277	1.628460	997.559265	0.016358	0.016648
RS	21	0.424021	1.628460	1052.770960	0.017264	0.017636
RS	22	0.467026	1.753045	1031.005250	0.016907	0.017313
RS	23	0.513561	1.753045	1085.721657	0.017804	0.018290
RS	24	0.563915	1.940061	1032.364920	0.016929	0.017423
RS	25	0.618401	1.940061	1085.498701	0.017800	0.018341
RS	26	0.677359	2.199567	1006.281276	0.016501	0.017014
RS	27	0.741156	2.199567	1057.158480	0.017336	0.017857
RS	28	0.810188	2.519315	969.378275	0.015896	0.016369
RS	29	0.884886	2.519315	1017.815232	0.016691	0.017145
RS	30	0.965714	2.869003	938.073144	0.015383	0.015784
RS	31	1.053175	2.869003	984.214323	0.016140	0.016508
RS	32	1.147814	3.207735	922.973189	0.015135	0.015456
RS	33	1.250220	3.207735	967.063880	0.015858	0.016141
RS	34	1.361030	3.499824	927.681245	0.015212	0.015455
RS	35	1.480935	3.499824	969.803659	0.015903	0.016108
RS	36	1.610679	3.732450	949.143007	0.015564	0.015735
RS	37	1.751072	3.732450	988.980420	0.016218	0.016354
RS	38	1.902986	3.920228	979.117788	0.016056	0.016160
RS	39	2.067368	3.920228	1015.876320	0.016659	0.016731
RS	40	2.245240	4.091756	1007.380121	0.016519	0.016560
RS	41	2.437710	4.091756	1039.942009	0.017053	0.017063
RS	42	2.645976	4.272857	1025.274605	0.016813	0.016790
RS	43	2.871333	4.272857	1052.483975	0.017259	0.017204
RS	44	3.115186	4.475551	1028.453559	0.016865	0.016777
RS	45	3.379051	4.475551	1049.325563	0.017207	0.017086
RS	46	3.664570	4.691459	1018.027145	0.016694	0.016544
RS	47	3.973522	4.691459	1031.697841	0.016918	0.016738
RS	48	4.307830	4.895769	998.122744	0.016368	0.016166
RS	49	4.669573	4.895769	1003.598233	0.016457	0.016237
RS	50	5.061004	5.063773	971.128330	0.015925	0.015696
RS	51	5.484558	5.063773	967.144797	0.015860	0.015628
RS	52	5.942874	5.190199	934.421221	0.015323	0.015098
RS	53	6.438802	5.190199	919.734901	0.015082	0.014872
RS	54	6.975431	5.388515	866.945475	0.014216	0.014031
RS	55	7.556100	5.388515	843.185297	0.013827	0.013668
RS	56	8.184423	5.388515	812.907414	0.013330	0.013201
RS	57	8.864312	5.388515	776.302991	0.012730	0.012630
RS	58	9.599998	9.048043	449.989602	0.007379	0.007397
RS	59	10.396060	9.048043	447.568762	0.007339	0.007366
RS	60	11.257454	9.048043	442.068645	0.007249	0.007282
RS	61	12.189541	9.048043	433.351458	0.007106	0.007144
RS	62	13.198123	9.048043	421.345324	0.006909	0.006950
RS	63	14.289478	9.048043	3556.122693	0.058315	0.059001
PA	4+25*2+4+6 0.032726666 0.019327932 14.289477991 13.843052814 0.542875770 0.527502160 0.678102514 0.872983788 1.060844070 1.244021624 1.406860879 1.528907022 1.628459629 1.753045004 1.940060680 2.199566522 2.519315026 2.869002581 3.207735339 3.499824238 3.732450173 3.920228186 4.091755710 4.272856541 4.475551128 4.691459214 4.895769401 5.063773114 5.190199431 5.388515387 9.048042585
//
CC
CC	Brief Description of the file format:
CC	  CC  comments
CC	  MM  useful-messages
CC	  RD  round-of-iterations
CC	  LL  \log[P(sequence)]
CC	  QD  Q-before-opt Q-after-opt
CC	  TR  \theta_0 \rho_0
CC	  RS  k t_k \lambda_k \pi_k \sum_{l\not=k}A_{kl} A_{kk}
CC	  DC  begin end best-k t_k+\Delta_k max-prob
CC
MM	Version: 0.6.5-r67
MM	pattern:4+25*2+4+6, n:63, n_free_lambdas:28
MM	n_iterations:25, skip:1, max_t:5, theta/rho:5
MM	is_decoding:0
MM	n_seqs:15, sum_L:956484, sum_n:94116
RD	0
LK	0.000000
QD	0.000000 -> 0.000000
RI	inf
TR	0.103582	0.020716
MT	5.000000
MM	C_pi: 1.000000, n_recomb: 19611.756464
RS	0	0.000000	1.000000	124.604656	0.006354	0.000000
RS	1	0.006440	1.000000	131.759430	0.006718	0.000000
RS	2	0.013294	1.000000	139.266022	0.007101	0.000000
RS	3	0.020590	1.000000	147.133923	0.007502	0.000000
RS	4	0.028356	1.000000	155.371740	0.007922	0.000000
RS	5	0.036622	1.000000	163.986989	0.008362	0.000000
RS	6	0.045421	1.000000	172.985865	0.008821	0.000000
RS	7	0.054785	1.000000	182.372983	0.009299	0.000000
RS	8	0.064753	1.000000	192.151091	0.009798	0.000000
RS	9	0.075363	1.000000	202.320763	0.010316	0.000000
RS	10	0.086656	1.000000	212.880048	0.010855	0.000000
RS	11	0.098677	1.000000	223.824105	0.011413	0.000000
RS	12	0.111471	1.000000	235.144795	0.011990	0.000000
RS	13	0.125090	1.000000	246.830254	0.012586	0.000000
RS	14	0.139585	1.000000	258.864431	0.013199	0.000000
RS	15	0.155014	1.000000	271.226607	0.013830	0.000000
RS	16	0.171437	1.000000	283.890892	0.014476	0.000000
RS	17	0.188917	1.000000	296.825702	0.015135	0.000000
RS	18	0.207523	1.000000	309.993238	0.015807	0.000000
RS	19	0.227327	1.000000	323.348950	0.016488	0.000000
RS	20	0.248406	1.000000	336.841029	0.017175	0.000000
RS	21	0.270843	1.000000	350.409918	0.017867	0.000000
RS	22	0.294725	1.000000	363.987857	0.018560	0.000000
RS	23	0.320144	1.000000	377.498507	0.019249	0.000000
RS	24	0.347201	1.000000	390.856641	0.019930	0.000000
RS	25	0.376000	1.000000	403.967956	0.020598	0.000000
RS	26	0.406654	1.000000	416.729020	0.021249	0.000000
RS	27	0.439282	1.000000	429.027387	0.021876	0.000000
RS	28	0.474011	1.000000	440.741921	0.022473	0.000000
RS	29	0.510976	1.000000	451.743359	0.023034	0.000000
RS	30	0.550322	1.000000	461.895154	0.023552	0.000000
RS	31	0.592202	1.000000	471.054628	0.024019	0.000000
RS	32	0.636779	1.000000	479.074480	0.024428	0.000000
RS	33	0.684227	1.000000	485.804676	0.024771	0.000000
RS	34	0.734730	1.000000	491.094735	0.025041	0.000000
RS	35	0.788485	1.000000	494.796441	0.025230	0.000000
RS	36	0.845702	1.000000	496.766971	0.025330	0.000000
RS	37	0.906604	1.000000	496.872425	0.025335	0.000000
RS	38	0.971428	1.000000	494.991724	0.025240	0.000000
RS	39	1.040426	1.000000	491.020805	0.025037	0.000000
RS	40	1.113868	1.000000	484.877039	0.024724	0.000000
RS	41	1.192040	1.000000	476.503727	0.024297	0.000000
RS	42	1.275245	1.000000	465.874535	0.023755	0.000000
RS	43	1.363809	1.000000	452.997685	0.023098	0.000000
RS	44	1.458076	1.000000	437.919660	0.022329	0.000000
RS	45	1.558414	1.000000	420.728211	0.021453	0.000000
RS	46	1.665214	1.000000	401.554381	0.020475	0.000000
RS	47	1.778891	1.000000	380.573312	0.019405	0.000000
RS	48	1.899889	1.000000	358.003561	0.018255	0.000000
RS	49	2.028679	1.000000	334.104740	0.017036	0.000000
RS	50	2.165763	1.000000	309.173315	0.015765	0.000000
RS	51	2.311675	1.000000	283.536492	0.014457	0.000000
RS	52	2.466983	1.000000	257.544238	0.013132	0.000000
RS	53	2.632293	1.000000	231.559597	0.011807	0.000000
RS	54	2.808249	1.000000	205.947606	0.010501	0.000000
RS	55	2.995536	1.000000	181.063272	0.009232	0.000000
RS	56	3.194884	1.000000	157.239188	0.008018	0.000000
RS	57	3.407070	1.000000	134.773485	0.006872	0.000000
RS	58	3.632920	1.000000	113.918888	0.005809	0.000000
RS	59	3.873315	1.000000	94.873633	0.004838	0.000000
RS	60	4.129191	1.000000	77.774959	0.003966	0.000000
RS	61	4.401545	1.000000	62.695719	0.003197	0.000000
RS	62	4.691438	1.000000	49.644478	0.002531	0.000000
RS	63	5.000000	1.000000	138.916627	0.007083	0.000000
PA	4+25*2+4+6 0.103581967 0.020716393 5.000000000 1.000000000 1.000000000 1.000000000 1.000000000 1.000000000 1.000000000 1.000000000 1.000000000 1.000000000 1.000000000 1.000000000 1.000000000 1.000000000 1.000000000 1.000000000 1.000000000 1.000000000 1.000000000 1.000000000 1.000000000 1.000000000 1.000000000 1.000000000 1.000000000 1.000000000 1.000000000 1.000000000 1.000000000
//
IT	4256
RD	1
LK	-262383.435458
QD	-1918.272985 -> -974.254376
RI	0.0419103200
TR	0.083451	0.016787
MT	6.919219
MM	C_pi: 1.157875, n_recomb: 18412.784721
RS	0	0.000000	0.398143	316.957688	0.017214	0.001495
RS	1	0.006981	0.398143	333.007532	0.018086	0.006990
RS	2	0.014449	0.398143	349.428756	0.018978	0.011959
RS	3	0.022439	0.398143	366.164966	0.019886	0.016363
RS	4	0.030986	0.389034	392.014632	0.021290	0.019810
RS	5	0.040130	0.389034	409.336328	0.022231	0.022068
RS	6	0.049912	0.453740	366.550386	0.019907	0.022601
RS	7	0.060377	0.453740	382.925574	0.020797	0.021932
RS	8	0.071573	0.542121	334.977837	0.018193	0.020932
RS	9	0.083550	0.542121	350.298834	0.019025	0.020050
RS	10	0.096364	0.634560	313.034064	0.017001	0.019352
RS	11	0.110072	0.634560	327.522725	0.017788	0.018780
RS	12	0.124737	0.727884	298.753756	0.016225	0.018285
RS	13	0.140425	0.727884	312.602522	0.016977	0.017854
RS	14	0.157209	0.818719	290.749609	0.015791	0.017491
RS	15	0.175165	0.818719	304.114518	0.016516	0.017197
RS	16	0.194374	0.904243	287.895485	0.015636	0.016970
RS	17	0.214923	0.904243	300.888405	0.016341	0.016804
RS	18	0.236908	0.984177	288.760467	0.015683	0.016691
RS	19	0.260427	0.984177	301.434670	0.016371	0.016620
RS	20	0.285588	1.059867	291.977410	0.015857	0.016578
RS	21	0.312505	1.059867	304.329181	0.016528	0.016554
RS	22	0.341302	1.132350	296.634049	0.016110	0.016543
RS	23	0.372109	1.132350	308.615041	0.016761	0.016542
RS	24	0.405066	1.201557	302.267744	0.016416	0.016552
RS	25	0.440324	1.201557	313.793622	0.017042	0.016571
RS	26	0.478043	1.266787	308.602705	0.016760	0.016596
RS	27	0.518396	1.266787	319.553130	0.017355	0.016627
RS	28	0.561565	1.326996	315.419718	0.017130	0.016664
RS	29	0.607749	1.326996	325.633624	0.017685	0.016709
RS	30	0.657156	1.381054	322.467135	0.017513	0.016764
RS	31	0.710012	1.381054	331.735518	0.018017	0.016832
RS	32	0.766558	1.428211	329.338093	0.017886	0.016914
RS	33	0.827051	1.428211	337.397839	0.018324	0.017011
RS	34	0.891767	1.468441	335.391517	0.018215	0.017120
RS	35	0.961002	1.468441	341.926038	0.018570	0.017237
RS	36	1.035069	1.502462	339.756359	0.018452	0.017354
RS	37	1.114307	1.502462	344.408184	0.018705	0.017463
RS	38	1.199076	1.531391	341.435540	0.018543	0.017553
RS	39	1.289763	1.531391	343.831973	0.018674	0.017616
RS	40	1.386781	1.556351	339.439567	0.018435	0.017643
RS	41	1.490571	1.556351	339.229334	0.018424	0.017624
RS	42	1.601607	1.578360	332.881702	0.018079	0.017552
RS	43	1.720394	1.578360	329.781632	0.017910	0.017421
RS	44	1.847474	1.598282	321.082471	0.017438	0.017224
RS	45	1.983424	1.598282	314.930621	0.017104	0.016959
RS	46	2.128866	1.616661	303.705320	0.016494	0.016624
RS	47	2.284460	1.616661	294.510475	0.015995	0.016223
RS	48	2.450917	1.633652	280.850957	0.015253	0.015758
RS	49	2.628993	1.633652	268.829470	0.014600	0.015235
RS	50	2.819501	1.649260	253.062897	0.013744	0.014657
RS	51	3.023308	1.649260	238.661427	0.012962	0.014030
RS	52	3.241342	1.663676	221.307140	0.012019	0.013356
RS	53	3.474597	1.663676	205.206528	0.011145	0.012642
RS	54	3.724136	1.684690	186.219480	0.010114	0.011891
RS	55	3.991094	1.684690	169.491744	0.009205	0.011109
RS	56	4.276688	1.684690	152.536920	0.008284	0.010301
RS	57	4.582220	1.684690	135.632222	0.007366	0.009473
RS	58	4.909080	1.795938	112.376425	0.006103	0.008632
RS	59	5.258758	1.795938	98.589403	0.005354	0.007786
RS	60	5.632846	1.795938	85.304961	0.004633	0.006947
RS	61	6.033050	1.795938	72.725754	0.003950	0.006125
RS	62	6.461191	1.795938	61.027242	0.003314	0.005335
RS	63	6.919219	1.795938	213.467854	0.011593	0.021408
PA	4+25*2+4+6 0.083450737 0.016787281 6.919219494 0.398142815 0.389034271 0.453740120 0.542120934 0.634560108 0.727884293 0.818718910 0.904243469 0.984176636 1.059866905 1.132350445 1.201557159 1.266786575 1.326995850 1.381053925 1.428211212 1.468441010 1.502462387 1.531391144 1.556350708 1.578359604 1.598281622 1.616661072 1.633651733 1.649259567 1.663676262 1.684689522 1.795938075
//
IT	4593
RD	2
LK	-260908.353934
QD	-1012.425269 -> -701.194431
RI	0.0539144872
TR	0.074203	0.015704
MT	8.099895
MM	C_pi: 1.310707, n_recomb: 19487.251949
RS	0	0.000000	0.390651	354.451597	0.018189	0.001089
RS	1	0.007245	0.390651	372.919374	0.019137	0.005895
RS	2	0.015015	0.390651	391.805232	0.020106	0.010582
RS	3	0.023348	0.390651	411.035313	0.021093	0.014963
RS	4	0.032285	0.319689	524.661076	0.026923	0.019635
RS	5	0.041870	0.319689	545.508002	0.027993	0.023553
RS	6	0.052148	0.373091	486.103030	0.024945	0.022626
RS	7	0.063172	0.373091	505.650983	0.025948	0.024037
RS	8	0.074994	0.464148	423.263957	0.021720	0.020833
RS	9	0.087673	0.464148	441.309236	0.022646	0.021469
RS	10	0.101270	0.566428	377.333494	0.019363	0.018967
RS	11	0.115852	0.566428	394.067650	0.020222	0.019678
RS	12	0.131491	0.675555	345.222131	0.017715	0.017813
RS	13	0.148263	0.675555	360.881439	0.018519	0.018489
RS	14	0.166251	0.787483	323.685197	0.016610	0.017055
RS	15	0.185541	0.787483	338.490446	0.017370	0.017700
RS	16	0.206229	0.897469	310.559360	0.015937	0.016641
RS	17	0.228416	0.897469	324.696041	0.016662	0.017291
RS	18	0.252211	1.004484	303.207879	0.015559	0.016511
RS	19	0.277729	1.004484	316.794317	0.016256	0.017156
RS	20	0.305096	1.110846	299.148295	0.015351	0.016537
RS	21	0.334446	1.110846	312.233436	0.016022	0.017139
RS	22	0.365923	1.218768	296.847186	0.015233	0.016594
RS	23	0.399680	1.218768	309.433316	0.015879	0.017132
RS	24	0.435883	1.328111	295.774214	0.015178	0.016640
RS	25	0.474709	1.328111	307.837223	0.015797	0.017123
RS	26	0.516348	1.436962	295.854431	0.015182	0.016685
RS	27	0.561003	1.436962	307.348012	0.015772	0.017113
RS	28	0.608894	1.542190	297.176970	0.015250	0.016728
RS	29	0.660255	1.542190	308.027088	0.015807	0.017106
RS	30	0.715337	1.639857	299.857328	0.015387	0.016789
RS	31	0.774410	1.639857	309.950300	0.015905	0.017135
RS	32	0.837763	1.726576	303.794123	0.015589	0.016900
RS	33	0.905706	1.726576	312.961294	0.016060	0.017229
RS	34	0.978571	1.800869	308.491180	0.015830	0.017074
RS	35	1.056716	1.800869	316.498415	0.016241	0.017385
RS	36	1.140523	1.863575	313.042175	0.016064	0.017280
RS	37	1.230401	1.863575	319.592848	0.016400	0.017546
RS	38	1.326792	1.916926	316.312101	0.016232	0.017442
RS	39	1.430166	1.916926	321.065759	0.016476	0.017626
RS	40	1.541029	1.963313	317.155069	0.016275	0.017474
RS	41	1.659926	1.963313	319.757549	0.016409	0.017546
RS	42	1.787436	2.004855	314.516203	0.016140	0.017308
RS	43	1.924185	2.004855	314.639604	0.016146	0.017246
RS	44	2.070841	2.043206	307.526093	0.015781	0.016896
RS	45	2.228123	2.043206	304.915471	0.015647	0.016689
RS	46	2.396800	2.079028	295.655831	0.015172	0.016224
RS	47	2.577699	2.079028	290.170630	0.014890	0.015885
RS	48	2.771704	2.111918	278.770654	0.014305	0.015324
RS	49	2.979765	2.111918	270.416557	0.013877	0.014875
RS	50	3.202900	2.141292	257.036188	0.013190	0.014239
RS	51	3.442203	2.141292	246.000008	0.012624	0.013696
RS	52	3.698843	2.167371	230.869430	0.011847	0.012994
RS	53	3.974077	2.167371	217.560943	0.011164	0.012368
RS	54	4.269252	2.204811	199.901003	0.010258	0.011558
RS	55	4.585814	2.204811	185.230663	0.009505	0.010867
RS	56	4.925311	2.204811	169.829357	0.008715	0.010133
RS	57	5.289405	2.204811	153.950709	0.007900	0.009359
RS	58	5.679879	2.453750	125.044466	0.006417	0.008074
RS	59	6.098644	2.453750	112.752890	0.005786	0.007390
RS	60	6.547748	2.453750	100.400304	0.005152	0.006683
RS	61	7.029392	2.453750	88.204633	0.004526	0.005966
RS	62	7.545931	2.453750	76.378843	0.003919	0.005255
RS	63	8.099895	2.453750	307.677403	0.015789	0.022767
PA	4+25*2+4+6 0.074202603 0.015704136 8.099895255 0.390651172 0.319689162 0.373090603 0.464148034 0.566428172 0.675555392 0.787482773 0.897468818 1.004483839 1.110845992 1.218767845 1.328110861 1.436962214 1.542190249 1.639856575 1.726576076 1.800868597 1.863574577 1.916926155 1.963313228 2.004854593 2.043205793 2.079028087 2.111917886 2.141292134 2.167371094 2.204811159 2.453750025
//
IT	4980
RD	3
LK	-260379.521693
QD	-759.729649 -> -600.610416
RI	0.0489568068
TR	0.068491	0.015465
MT	8.876363
MM	C_pi: 1.463875, n_recomb: 21411.996862
RS	0	0.000000	0.472982	328.652019	0.015349	0.000868
RS	1	0.007399	0.472982	347.311271	0.016220	0.004881
RS	2	0.015346	0.472982	366.591288	0.017121	0.008812
RS	3	0.023881	0.472982	386.444986	0.018048	0.012350
RS	4	0.033047	0.318776	600.588261	0.028049	0.019282
RS	5	0.042892	0.318776	624.751050	0.029178	0.023318
RS	6	0.053465	0.360569	574.380043	0.026825	0.022853
RS	7	0.064820	0.360569	597.117719	0.027887	0.024862
RS	8	0.077016	0.452170	495.621824	0.023147	0.021139
RS	9	0.090114	0.452170	516.599846	0.024127	0.022176
RS	10	0.104181	0.558609	436.280249	0.020376	0.019100
RS	11	0.119289	0.558609	455.660427	0.021281	0.020152
RS	12	0.135515	0.673802	394.774251	0.018437	0.017856
RS	13	0.152942	0.673802	412.824187	0.019280	0.018867
RS	14	0.171658	0.793704	366.582718	0.017120	0.017090
RS	15	0.191759	0.793704	383.565590	0.017914	0.018041
RS	16	0.213347	0.912449	349.092668	0.016304	0.016711
RS	17	0.236533	0.912449	365.242119	0.017058	0.017645
RS	18	0.261434	1.028854	338.806608	0.015823	0.016644
RS	19	0.288177	1.028854	354.275958	0.016546	0.017561
RS	20	0.316900	1.146948	332.161885	0.015513	0.016731
RS	21	0.347748	1.146948	347.014608	0.016207	0.017591
RS	22	0.380878	1.271148	326.933957	0.015269	0.016813
RS	23	0.416460	1.271148	341.177838	0.015934	0.017585
RS	24	0.454675	1.402325	322.536054	0.015063	0.016837
RS	25	0.495717	1.402325	336.158199	0.015700	0.017527
RS	26	0.539796	1.538199	319.172227	0.014906	0.016826
RS	27	0.587137	1.538199	332.148833	0.015512	0.017438
RS	28	0.637980	1.674096	317.308481	0.014819	0.016801
RS	29	0.692586	1.674096	329.598636	0.015393	0.017338
RS	30	0.751232	1.803374	317.463062	0.014826	0.016797
RS	31	0.814217	1.803374	328.992886	0.015365	0.017279
RS	32	0.881863	1.919698	319.824632	0.014937	0.016860
RS	33	0.954515	1.919698	330.464249	0.015434	0.017303
RS	34	1.032542	2.019725	323.967732	0.015130	0.017006
RS	35	1.116342	2.019725	333.511891	0.015576	0.017410
RS	36	1.206343	2.104260	328.826969	0.015357	0.017195
RS	37	1.303004	2.104260	336.992508	0.015738	0.017537
RS	38	1.406817	2.176717	333.000271	0.015552	0.017340
RS	39	1.518312	2.176717	339.444547	0.015853	0.017583
RS	40	1.638056	2.240763	335.107743	0.015650	0.017348
RS	41	1.766661	2.240763	339.460312	0.015854	0.017466
RS	42	1.904781	2.299521	333.915484	0.015595	0.017151
RS	43	2.053121	2.299521	335.819024	0.015684	0.017125
RS	44	2.212438	2.355173	328.439055	0.015339	0.016705
RS	45	2.383543	2.355173	327.594408	0.015300	0.016533
RS	46	2.567309	2.407984	318.130026	0.014858	0.016012
RS	47	2.764672	2.407984	314.329107	0.014680	0.015712
RS	48	2.976639	2.456348	302.863087	0.014145	0.015117
RS	49	3.204289	2.456348	296.009483	0.013824	0.014715
RS	50	3.448785	2.498624	282.690148	0.013202	0.014068
RS	51	3.711371	2.498624	272.835630	0.012742	0.013577
RS	52	3.993388	2.534921	257.729231	0.012037	0.012882
RS	53	4.296271	2.534921	245.139365	0.011449	0.012306
RS	54	4.621566	2.586240	226.796169	0.010592	0.011491
RS	55	4.970930	2.586240	212.334273	0.009917	0.010846
RS	56	5.346146	2.586240	196.785718	0.009190	0.010150
RS	57	5.749124	2.586240	180.397224	0.008425	0.009407
RS	58	6.181920	2.981185	143.445560	0.006699	0.007823
RS	59	6.646741	2.981185	131.544684	0.006144	0.007228
RS	60	7.145955	2.981185	119.228891	0.005568	0.006600
RS	61	7.682107	2.981185	106.717560	0.004984	0.005951
RS	62	8.257931	2.981185	94.239468	0.004401	0.005297
RS	63	8.876363	2.981185	418.582667	0.019549	0.024483
PA	4+25*2+4+6 0.068490571 0.015465499 8.876362837 0.472982251 0.318775724 0.360569046 0.452170032 0.558609491 0.673801717 0.793704074 0.912448657 1.028854098 1.146947724 1.271148399 1.402325155 1.538198612 1.674095501 1.803373691 1.919698178 2.019725253 2.104259516 2.176717092 2.240763485 2.299521046 2.355173007 2.407983917 2.456348036 2.498624098 2.534921081 2.586240024 2.981185117
//
IT	4259
RD	4
LK	-260087.756380
QD	-652.867247 -> -541.341252
RI	0.0397178317
TR	0.064350	0.015549
MT	9.430566
MM	C_pi: 1.599065, n_recomb: 23490.238938
RS	0	0.000000	0.593859	291.245908	0.012399	0.000723
RS	1	0.007502	0.593859	309.036264	0.013156	0.004117
RS	2	0.015566	0.593859	327.592639	0.013946	0.007380
RS	3	0.024235	0.593859	346.898186	0.014768	0.010154
RS	4	0.033554	0.333564	648.986228	0.027628	0.018936
RS	5	0.043573	0.333564	676.323335	0.028792	0.022732
RS	6	0.054343	0.364165	645.018638	0.027459	0.023044
RS	7	0.065921	0.364165	670.972262	0.028564	0.025220
RS	8	0.078368	0.457128	556.723273	0.023700	0.021389
RS	9	0.091748	0.457128	580.650024	0.024719	0.022520
RS	10	0.106132	0.567604	488.223191	0.020784	0.019217
RS	11	0.121595	0.567604	510.286512	0.021723	0.020344
RS	12	0.138218	0.687000	440.924896	0.018771	0.017902
RS	13	0.156088	0.687000	461.448469	0.019644	0.019012
RS	14	0.175299	0.811262	409.071026	0.017415	0.017133
RS	15	0.195950	0.811262	428.368203	0.018236	0.018183
RS	16	0.218151	0.933521	389.807922	0.016594	0.016786
RS	17	0.242017	0.933521	408.160529	0.017376	0.017820
RS	18	0.267674	1.052482	378.952738	0.016132	0.016777
RS	19	0.295255	1.052482	396.542774	0.016881	0.017800
RS	20	0.324905	1.174004	371.825530	0.015829	0.016919
RS	21	0.356779	1.174004	388.717234	0.016548	0.017890
RS	22	0.391044	1.305081	365.369804	0.015554	0.017023
RS	23	0.427880	1.305081	381.557822	0.016243	0.017902
RS	24	0.467479	1.448087	358.907478	0.015279	0.017020
RS	25	0.510049	1.448087	374.370962	0.015937	0.017808
RS	26	0.555812	1.600886	352.999555	0.015027	0.016947
RS	27	0.605007	1.600886	367.719165	0.015654	0.017649
RS	28	0.657894	1.757765	348.591581	0.014840	0.016849
RS	29	0.714747	1.757765	362.542258	0.015434	0.017469
RS	30	0.775866	1.909805	346.686303	0.014759	0.016781
RS	31	0.841569	1.909805	359.817012	0.015318	0.017337
RS	32	0.912201	2.047900	347.808337	0.014807	0.016801
RS	33	0.988131	2.047900	360.011110	0.015326	0.017309
RS	34	1.069757	2.166893	351.590954	0.014968	0.016925
RS	35	1.157507	2.166893	362.672603	0.015439	0.017386
RS	36	1.251839	2.267570	356.755604	0.015187	0.017109
RS	37	1.353247	2.267570	366.430596	0.015599	0.017499
RS	38	1.462263	2.354552	361.569221	0.015392	0.017253
RS	39	1.579456	2.354552	369.480365	0.015729	0.017539
RS	40	1.705441	2.432809	364.366411	0.015511	0.017258
RS	41	1.840876	2.432809	370.121994	0.015756	0.017415
RS	42	1.986472	2.506388	363.723411	0.015484	0.017054
RS	43	2.142989	2.506388	366.942483	0.015621	0.017066
RS	44	2.311247	2.577818	358.575385	0.015265	0.016601
RS	45	2.492127	2.577818	358.933062	0.015280	0.016467
RS	46	2.686575	2.646652	348.441580	0.014833	0.015909
RS	47	2.895611	2.646652	345.692510	0.014716	0.015651
RS	48	3.120327	2.709732	333.319227	0.014190	0.015034
RS	49	3.361900	2.709732	327.304101	0.013934	0.014675
RS	50	3.621595	2.764080	313.257184	0.013336	0.014024
RS	51	3.900771	2.764080	303.936409	0.012939	0.013575
RS	52	4.200890	2.809578	288.161439	0.012267	0.012890
RS	53	4.523521	2.809578	275.699507	0.011737	0.012351
RS	54	4.870356	2.873178	256.060107	0.010901	0.011537
RS	55	5.243208	2.873178	241.315182	0.010273	0.010925
RS	56	5.644029	2.873178	225.184374	0.009586	0.010256
RS	57	6.074918	2.873178	207.912675	0.008851	0.009536
RS	58	6.538131	3.414950	161.830574	0.006889	0.007696
RS	59	7.036091	3.414950	150.135295	0.006391	0.007167
RS	60	7.571406	3.414950	137.753375	0.005864	0.006598
RS	61	8.146877	3.414950	124.898816	0.005317	0.006001
RS	62	8.765518	3.414950	111.805549	0.004760	0.005389
RS	63	9.430566	3.414950	534.211777	0.022742	0.026321
PA	4+25*2+4+6 0.064349751 0.015549253 9.430566233 0.593858798 0.333563900 0.364164589 0.457127856 0.567604396 0.687000301 0.811261754 0.933521125 1.052481931 1.174004322 1.305080510 1.448087158 1.600886481 1.757765472 1.909804583 2.047900373 2.166892552 2.267570127 2.354552472 2.432809282 2.506387830 2.577818429 2.646651564 2.709732367 2.764079795 2.809578064 2.873177788 3.414950052
//
IT	5037
RD	5
LK	-259874.889592
QD	-585.781713 -> -495.041939
RI	0.0315987748
TR	0.061054	0.015768
MT	9.857942
MM	C_pi: 1.716034, n_recomb: 25536.167078
RS	0	0.000000	0.739094	256.963164	0.010063	0.000618
RS	1	0.007576	0.739094	273.523411	0.010711	0.003537
RS	2	0.015727	0.739094	290.917702	0.011392	0.006280
RS	3	0.024495	0.739094	309.151562	0.012106	0.008479
RS	4	0.033927	0.351893	684.211710	0.026794	0.018636
RS	5	0.044074	0.351893	714.411790	0.027976	0.022133
RS	6	0.054989	0.371636	705.342891	0.027621	0.023189
RS	7	0.066732	0.371636	734.377840	0.028758	0.025406
RS	8	0.079364	0.466706	609.602605	0.023872	0.021553
RS	9	0.092954	0.466706	636.340867	0.024919	0.022696
RS	10	0.107572	0.581866	533.339402	0.020886	0.019259
RS	11	0.123299	0.581866	557.950798	0.021849	0.020384
RS	12	0.140217	0.705393	481.776358	0.018866	0.017884
RS	13	0.158417	0.705393	504.660442	0.019763	0.019014
RS	14	0.177995	0.833148	447.688552	0.017532	0.017117
RS	15	0.199057	0.833148	469.217925	0.018375	0.018193
RS	16	0.221715	0.957255	427.986464	0.016760	0.016805
RS	17	0.246090	0.957255	448.495415	0.017563	0.017869
RS	18	0.272311	1.076216	417.883914	0.016364	0.016854
RS	19	0.300518	1.076216	437.583005	0.017136	0.017916
RS	20	0.330863	1.197669	411.533654	0.016116	0.017054
RS	21	0.363507	1.197669	430.481458	0.016858	0.018073
RS	22	0.398624	1.331235	404.899778	0.015856	0.017186
RS	23	0.436402	1.331235	423.067133	0.016567	0.018115
RS	24	0.477042	1.481003	397.126159	0.015552	0.017164
RS	25	0.520761	1.481003	414.473404	0.016231	0.018000
RS	26	0.567792	1.645177	389.178262	0.015240	0.017035
RS	27	0.618387	1.645177	405.681473	0.015887	0.017784
RS	28	0.672815	1.817296	382.560662	0.014981	0.016871
RS	29	0.731366	1.817296	398.202916	0.015594	0.017536
RS	30	0.794354	1.986479	378.836124	0.014835	0.016746
RS	31	0.862113	1.986479	393.582310	0.015413	0.017345
RS	32	0.935007	2.141126	378.904968	0.014838	0.016729
RS	33	1.013423	2.141126	392.662457	0.015377	0.017278
RS	34	1.097780	2.274399	382.463896	0.014977	0.016839
RS	35	1.188529	2.274399	395.044940	0.015470	0.017338
RS	36	1.286153	2.387086	388.001045	0.015194	0.017024
RS	37	1.391173	2.387086	399.110958	0.015629	0.017451
RS	38	1.504151	2.485042	393.411559	0.015406	0.017177
RS	39	1.625687	2.485042	402.672783	0.015769	0.017499
RS	40	1.756432	2.574557	396.711353	0.015535	0.017192
RS	41	1.897083	2.574557	403.708143	0.015809	0.017385
RS	42	2.048390	2.660580	396.276527	0.015518	0.016995
RS	43	2.211160	2.660580	400.606555	0.015688	0.017044
RS	44	2.386263	2.745925	390.978043	0.015311	0.016548
RS	45	2.574632	2.745925	392.299082	0.015362	0.016454
RS	46	2.777272	2.829318	380.450973	0.014899	0.015869
RS	47	2.995266	2.829318	378.494445	0.014822	0.015652
RS	48	3.229775	2.905908	364.880262	0.014289	0.015019
RS	49	3.482052	2.905908	359.441969	0.014076	0.014700
RS	50	3.753442	2.971228	344.371753	0.013486	0.014048
RS	51	4.045394	2.971228	335.340472	0.013132	0.013635
RS	52	4.359466	3.024878	318.657813	0.012479	0.012959
RS	53	4.697332	3.024878	306.116450	0.011988	0.012452
RS	54	5.060797	3.099338	284.985788	0.011160	0.011637
RS	55	5.451799	3.099338	269.805566	0.010566	0.011051
RS	56	5.872426	3.099338	252.972611	0.009906	0.010405
RS	57	6.324920	3.099338	234.731990	0.009192	0.009702
RS	58	6.811697	3.786076	178.966924	0.007008	0.007630
RS	59	7.335354	3.786076	167.477680	0.006558	0.007153
RS	60	7.898686	3.786076	155.078354	0.006073	0.006632
RS	61	8.504698	3.786076	141.973492	0.005560	0.006078
RS	62	9.156624	3.786076	128.395700	0.005028	0.005502
RS	63	9.857942	3.786076	650.123378	0.025459	0.028191
PA	4+25*2+4+6 0.061054355 0.015768432 9.857941828 0.739094181 0.351892997 0.371636454 0.466706138 0.581866283 0.705393016 0.833147599 0.957254970 1.076215510 1.197668563 1.331234992 1.481003377 1.645176753 1.817295508 1.986479000 2.141126306 2.274398590 2.387086307 2.485041586 2.574557424 2.660579864 2.745924997 2.829317863 2.905908198 2.971228409 3.024878365 3.099338169 3.786076070
//
IT	3991
RD	6
LK	-259698.928295
QD	-533.340698 -> -455.076145
RI	0.0253637348
TR	0.058277	0.016043
MT	10.210264
MM	C_pi: 1.819628, n_recomb: 27519.502991
RS	0	0.000000	0.902925	228.416505	0.008300	0.000537
RS	1	0.007636	0.902925	243.724415	0.008856	0.003082
RS	2	0.015855	0.902925	259.885221	0.009444	0.005426
RS	3	0.024701	0.902925	276.919192	0.010063	0.007204
RS	4	0.034223	0.370289	713.127026	0.025914	0.018377
RS	5	0.044472	0.370289	745.904676	0.027105	0.021597
RS	6	0.055503	0.379509	759.865909	0.027612	0.023306
RS	7	0.067377	0.379509	791.831092	0.028773	0.025529
RS	8	0.080158	0.477147	657.092317	0.023877	0.021657
RS	9	0.093914	0.477147	686.492978	0.024946	0.022796
RS	10	0.108721	0.597622	573.241387	0.020830	0.019245
RS	11	0.124659	0.597622	600.246704	0.021812	0.020349
RS	12	0.141813	0.725631	517.961757	0.018822	0.017815
RS	13	0.160277	0.725631	543.062687	0.019734	0.018939
RS	14	0.180152	0.856873	482.288414	0.017525	0.017049
RS	15	0.201543	0.856873	505.925338	0.018384	0.018125
RS	16	0.224569	0.982473	462.815534	0.016818	0.016772
RS	17	0.249352	0.982473	485.380466	0.017638	0.017839
RS	18	0.276028	1.100598	454.219109	0.016505	0.016879
RS	19	0.304740	1.100598	475.954050	0.017295	0.017951
RS	20	0.335646	1.220595	449.442175	0.016332	0.017139
RS	21	0.368910	1.220595	470.397277	0.017093	0.018177
RS	22	0.404715	1.354690	443.336918	0.016110	0.017302
RS	23	0.443254	1.354690	463.452224	0.016841	0.018256
RS	24	0.484736	1.508736	434.771552	0.015799	0.017269
RS	25	0.529385	1.508736	453.981272	0.016497	0.018129
RS	26	0.577444	1.681370	425.127331	0.015448	0.017094
RS	27	0.629172	1.681370	443.397338	0.016112	0.017867
RS	28	0.684850	1.865517	416.530016	0.015136	0.016871
RS	29	0.744779	1.865517	433.847396	0.015765	0.017563
RS	30	0.809285	2.048538	411.160631	0.014941	0.016696
RS	31	0.878716	2.048538	427.503055	0.015535	0.017322
RS	32	0.953448	2.216547	410.325649	0.014910	0.016649
RS	33	1.033887	2.216547	425.613236	0.015466	0.017224
RS	34	1.120468	2.361125	413.797499	0.015037	0.016750
RS	35	1.213661	2.361125	427.845349	0.015547	0.017275
RS	36	1.313969	2.483077	419.822500	0.015255	0.016941
RS	37	1.421937	2.483077	432.323636	0.015710	0.017395
RS	38	1.538148	2.589484	425.900444	0.015476	0.017108
RS	39	1.663234	2.589484	436.453516	0.015860	0.017460
RS	40	1.797870	2.687957	429.706089	0.015615	0.017139
RS	41	1.942787	2.687957	437.868739	0.015911	0.017365
RS	42	2.098770	2.784376	429.397693	0.015603	0.016957
RS	43	2.266663	2.784376	434.746059	0.015798	0.017042
RS	44	2.447377	2.881821	423.789295	0.015400	0.016525
RS	45	2.641889	2.881821	425.966639	0.015479	0.016469
RS	46	2.851253	2.978199	412.654576	0.014995	0.015865
RS	47	3.076605	2.978199	411.375085	0.014948	0.015686
RS	48	3.319163	3.066945	396.402749	0.014404	0.015042
RS	49	3.580243	3.066945	391.425661	0.014224	0.014760
RS	50	3.861258	3.142060	375.230128	0.013635	0.014107
RS	51	4.163731	3.142060	366.382146	0.013314	0.013728
RS	52	4.489300	3.202810	348.716933	0.012672	0.013060
RS	53	4.839729	3.202810	336.008837	0.012210	0.012581
RS	54	5.216916	3.286804	313.330332	0.011386	0.011765
RS	55	5.622904	3.286804	297.654981	0.010816	0.011202
RS	56	6.059892	3.286804	280.078736	0.010177	0.010574
RS	57	6.530248	3.286804	260.847553	0.009479	0.009885
RS	58	7.036519	4.116107	195.010358	0.007086	0.007595
RS	59	7.581448	4.116107	183.750328	0.006677	0.007163
RS	60	8.167987	4.116107	171.388311	0.006228	0.006684
RS	61	8.799312	4.116107	158.117130	0.005746	0.006166
RS	62	9.478844	4.116107	144.164196	0.005239	0.005621
RS	63	10.210264	4.116107	766.106643	0.027839	0.030055
PA	4+25*2+4+6 0.058276904 0.016042544 10.210263670 0.902925071 0.370288771 0.379508835 0.477146957 0.597622424 0.725630980 0.856873303 0.982473181 1.100597696 1.220595087 1.354690198 1.508736457 1.681369587 1.865516640 2.048537524 2.216547298 2.361125306 2.483077329 2.589483976 2.687957415 2.784376033 2.881820757 2.978199080 3.066945089 3.142059534 3.202809672 3.286804242 4.116107211
//
IT	4168
RD	7
LK	-259546.266915
QD	-488.700229 -> -419.627246
RI	0.0206912773
TR	0.055850	0.016333
MT	10.516442
MM	C_pi: 1.914242, n_recomb: 29445.080345
RS	0	0.000000	1.083110	205.005594	0.006962	0.000471
RS	1	0.007686	1.083110	219.155491	0.007443	0.002713
RS	2	0.015962	1.083110	234.150579	0.007952	0.004745
RS	3	0.024875	1.083110	250.020499	0.008491	0.006214
RS	4	0.034473	0.387861	738.696410	0.025087	0.018145
RS	5	0.044808	0.387861	773.832891	0.026281	0.021125
RS	6	0.055937	0.386833	811.042462	0.027544	0.023405
RS	7	0.067922	0.386833	845.816745	0.028725	0.025626
RS	8	0.080829	0.487231	701.175168	0.023813	0.021723
RS	9	0.094727	0.487231	733.118574	0.024898	0.022862
RS	10	0.109693	0.613455	609.480610	0.020699	0.019196
RS	11	0.125810	0.613455	638.750728	0.021693	0.020279
RS	12	0.143165	0.746317	550.591105	0.018699	0.017714
RS	13	0.161854	0.746317	577.782860	0.019622	0.018826
RS	14	0.181980	0.881264	513.589241	0.017442	0.016948
RS	15	0.203652	0.881264	539.218735	0.018313	0.018016
RS	16	0.226990	1.008431	494.658454	0.016799	0.016703
RS	17	0.252122	1.008431	519.180902	0.017632	0.017763
RS	18	0.279185	1.125557	487.982426	0.016573	0.016865
RS	19	0.308328	1.125557	511.675353	0.017377	0.017936
RS	20	0.339712	1.243611	485.282992	0.016481	0.017184
RS	21	0.373507	1.243611	508.187631	0.017259	0.018228
RS	22	0.409900	1.377387	480.187478	0.016308	0.017383
RS	23	0.449089	1.377387	502.208194	0.017056	0.018348
RS	24	0.491291	1.534518	471.189736	0.016002	0.017345
RS	25	0.536737	1.534518	492.229058	0.016717	0.018217
RS	26	0.585675	1.714109	460.082572	0.015625	0.017131
RS	27	0.638375	1.714109	480.092163	0.016305	0.017917
RS	28	0.695124	1.908532	449.662238	0.015271	0.016856
RS	29	0.756236	1.908532	468.630741	0.015915	0.017563
RS	30	0.822045	2.103522	442.770028	0.015037	0.016637
RS	31	0.892911	2.103522	460.686522	0.015646	0.017280
RS	32	0.969224	2.283033	441.146797	0.014982	0.016564
RS	33	1.051402	2.283033	457.943544	0.015552	0.017157
RS	34	1.139897	2.437140	444.649218	0.015101	0.016658
RS	35	1.235193	2.437140	460.143706	0.015627	0.017202
RS	36	1.337813	2.566637	451.284359	0.015326	0.016857
RS	37	1.448320	2.566637	465.156203	0.015797	0.017333
RS	38	1.567320	2.679794	458.145566	0.015559	0.017042
RS	39	1.695467	2.679794	469.967516	0.015961	0.017419
RS	40	1.833463	2.785558	462.544359	0.015709	0.017094
RS	41	1.982065	2.785558	471.845104	0.016025	0.017349
RS	42	2.142088	2.890747	462.407031	0.015704	0.016932
RS	43	2.314410	2.890747	468.739551	0.015919	0.017049
RS	44	2.499977	2.998740	456.485329	0.015503	0.016519
RS	45	2.699805	2.998740	459.478335	0.015605	0.016498
RS	46	2.914993	3.106667	444.702178	0.015103	0.015881
RS	47	3.146719	3.106667	444.054352	0.015081	0.015737
RS	48	3.396255	3.206289	427.710301	0.014526	0.015086
RS	49	3.664969	3.206289	423.147625	0.014371	0.014838
RS	50	3.954337	3.290081	405.815825	0.013782	0.014187
RS	51	4.265945	3.290081	397.107105	0.013486	0.013838
RS	52	4.601502	3.356965	378.456559	0.012853	0.013178
RS	53	4.962850	3.356965	365.544860	0.012414	0.012724
RS	54	5.351970	3.449314	341.317662	0.011592	0.011907
RS	55	5.770997	3.449314	325.121120	0.011042	0.011364
RS	56	6.222229	3.449314	306.785628	0.010419	0.010752
RS	57	6.708142	3.449314	286.558363	0.009732	0.010074
RS	58	7.231402	4.419036	210.303454	0.007142	0.007579
RS	59	7.794878	4.419036	199.293965	0.006768	0.007185
RS	60	8.401662	4.419036	187.011949	0.006351	0.006743
RS	61	9.055081	4.419036	173.637206	0.005897	0.006257
RS	62	9.758722	4.419036	159.389531	0.005413	0.005740
RS	63	10.516442	4.419036	883.051866	0.029990	0.031893
PA	4+25*2+4+6 0.055850043 0.016333339 10.516442269 1.083109503 0.387861469 0.386832806 0.487230705 0.613455279 0.746316711 0.881264434 1.008431174 1.125557464 1.243610687 1.377386881 1.534517649 1.714109421 1.908531606 2.103521678 2.283032555 2.437139699 2.566637422 2.679794481 2.785557675 2.890746558 2.998739720 3.106667033 3.206289398 3.290080714 3.356964833 3.449313725 4.419035994
//
IT	5620
RD	8
LK	-259411.221516
QD	-449.539341 -> -387.944589
RI	0.0171593335
TR	0.053680	0.016622
MT	10.793170
MM	C_pi: 2.002939, n_recomb: 31322.061361
RS	0	0.000000	1.279426	185.581723	0.005925	0.000416
RS	1	0.007730	1.279426	198.689457	0.006343	0.002405
RS	2	0.016057	1.279426	212.620943	0.006788	0.004189
RS	3	0.025028	1.279426	227.411672	0.007260	0.005424
RS	4	0.034692	0.404576	762.048686	0.024329	0.017925
RS	5	0.045104	0.404576	799.376287	0.025521	0.020701
RS	6	0.056320	0.393477	860.050122	0.027458	0.023490
RS	7	0.068403	0.393477	897.543392	0.028655	0.025710
RS	8	0.081420	0.496612	743.055958	0.023723	0.021768
RS	9	0.095444	0.496612	777.453609	0.024821	0.022913
RS	10	0.110551	0.628821	643.170871	0.020534	0.019130
RS	11	0.126826	0.628821	674.605978	0.021538	0.020195
RS	12	0.144360	0.766805	580.613590	0.018537	0.017596
RS	13	0.163248	0.766805	609.795392	0.019469	0.018695
RS	14	0.183597	0.905676	542.360270	0.017316	0.016828
RS	15	0.205518	0.905676	569.887631	0.018194	0.017887
RS	16	0.229134	1.034593	524.098880	0.016733	0.016613
RS	17	0.254575	1.034593	550.495246	0.017575	0.017662
RS	18	0.281983	1.150799	519.561782	0.016588	0.016826
RS	19	0.311509	1.150799	545.144650	0.017404	0.017890
RS	20	0.343318	1.266791	519.259213	0.016578	0.017202
RS	21	0.377586	1.266791	544.061681	0.017370	0.018247
RS	22	0.414502	1.399907	515.501643	0.016458	0.017437
RS	23	0.454272	1.399907	539.388841	0.017221	0.018408
RS	24	0.497116	1.559547	506.319680	0.016165	0.017398
RS	25	0.543272	1.559547	529.157971	0.016894	0.018276
RS	26	0.592995	1.745321	493.901689	0.015768	0.017152
RS	27	0.646562	1.745321	515.625339	0.016462	0.017944
RS	28	0.704270	1.949084	481.750851	0.015381	0.016831
RS	29	0.766438	1.949084	502.348378	0.016038	0.017547
RS	30	0.833412	2.155016	473.409914	0.015114	0.016572
RS	31	0.905563	2.155016	492.881392	0.015736	0.017226
RS	32	0.983291	2.344995	471.073936	0.015040	0.016476
RS	33	1.067027	2.344995	489.364259	0.015624	0.017081
RS	34	1.157235	2.507624	474.694341	0.015155	0.016565
RS	35	1.254417	2.507624	491.624192	0.015696	0.017123
RS	36	1.359110	2.643634	482.047085	0.015390	0.016774
RS	37	1.471896	2.643634	497.282844	0.015876	0.017266
RS	38	1.593401	2.762441	489.812186	0.015638	0.016977
RS	39	1.724297	2.762441	502.899617	0.016056	0.017376
RS	40	1.865311	2.874323	494.922010	0.015801	0.017052
RS	41	2.017225	2.874323	505.358824	0.016134	0.017332
RS	42	2.180882	2.987055	495.055729	0.015805	0.016912
RS	43	2.357189	2.987055	502.369571	0.016039	0.017059
RS	44	2.547125	3.104337	488.894589	0.015609	0.016522
RS	45	2.751742	3.104337	492.697990	0.015730	0.016533
RS	46	2.972175	3.222596	476.509732	0.015213	0.015907
RS	47	3.209648	3.222596	476.485454	0.015212	0.015797
RS	48	3.465476	3.331979	458.807551	0.014648	0.015142
RS	49	3.741080	3.331979	454.649032	0.014515	0.014924
RS	50	4.037987	3.423469	436.214575	0.013927	0.014277
RS	51	4.357844	3.423469	427.634142	0.013653	0.013955
RS	52	4.702426	3.495642	408.031637	0.013027	0.013304
RS	53	5.073643	3.495642	394.906070	0.012608	0.012873
RS	54	5.473554	3.595327	369.156698	0.011786	0.012055
RS	55	5.904378	3.595327	352.430160	0.011252	0.011529
RS	56	6.368503	3.595327	333.331615	0.010642	0.010931
RS	57	6.868504	3.595327	312.109463	0.009965	0.010264
RS	58	7.407155	4.703776	225.105905	0.007187	0.007573
RS	59	7.987441	4.703776	214.365861	0.006844	0.007214
RS	60	8.612583	4.703776	202.197842	0.006455	0.006804
RS	61	9.286047	4.703776	188.767802	0.006027	0.006348
RS	62	10.011567	4.703776	174.286273	0.005564	0.005855
RS	63	10.793170	4.703776	1001.801646	0.031984	0.033697
PA	4+25*2+4+6 0.053679649 0.016621672 10.793169636 1.279426303 0.404575732 0.393477497 0.496612237 0.628821337 0.766805214 0.905675938 1.034593185 1.150799092 1.266791345 1.399906871 1.559547242 1.745320789 1.949083826 2.155015858 2.344995332 2.507624236 2.643633564 2.762441046 2.874323458 2.987054545 3.104337182 3.222595680 3.331978834 3.423469149 3.495642492 3.595326556 4.703776338
//
IT	4556
RD	9
LK	-259290.664134
QD	-414.770659 -> -359.529900
RI	0.0144362660
TR	0.051710	0.016898
MT	11.050056
MM	C_pi: 2.087654, n_recomb: 33157.678570
RS	0	0.000000	1.493000	169.128401	0.005101	0.000370
RS	1	0.007770	1.493000	181.298748	0.005468	0.002143
RS	2	0.016143	1.493000	194.264282	0.005859	0.003723
RS	3	0.025167	1.493000	208.064029	0.006275	0.004778
RS	4	0.034892	0.420658	783.514151	0.023630	0.017708
RS	5	0.045373	0.420658	822.894804	0.024818	0.020307
RS	6	0.056667	0.399561	907.377684	0.027366	0.023560
RS	7	0.068840	0.399561	947.521288	0.028576	0.025782
RS	8	0.081958	0.505259	783.418481	0.023627	0.021800
RS	9	0.096096	0.505259	820.205040	0.024737	0.022957
RS	10	0.111332	0.643532	675.036862	0.020358	0.019056
RS	11	0.127751	0.643532	708.560354	0.021369	0.020109
RS	12	0.145447	0.786792	608.714586	0.018358	0.017473
RS	13	0.164517	0.786792	639.807077	0.019296	0.018560
RS	14	0.185069	0.929737	569.214541	0.017167	0.016701
RS	15	0.207218	0.929737	598.563675	0.018052	0.017749
RS	16	0.231088	1.060594	551.652753	0.016637	0.016511
RS	17	0.256812	1.060594	579.854319	0.017488	0.017549
RS	18	0.284535	1.176019	549.366492	0.016568	0.016772
RS	19	0.314412	1.176019	576.782507	0.017395	0.017827
RS	20	0.346611	1.289980	551.664591	0.016638	0.017202
RS	21	0.381311	1.289980	578.321391	0.017442	0.018244
RS	22	0.418707	1.422294	549.480968	0.016572	0.017473
RS	23	0.459009	1.422294	575.201926	0.017347	0.018446
RS	24	0.502442	1.584172	540.282138	0.016294	0.017436
RS	25	0.549249	1.584172	564.893439	0.017037	0.018318
RS	26	0.599694	1.775710	526.648193	0.015883	0.017161
RS	27	0.654057	1.775710	550.064051	0.016589	0.017958
RS	28	0.712645	1.988297	512.815177	0.015466	0.016799
RS	29	0.775785	1.988297	535.022717	0.016136	0.017521
RS	30	0.843830	2.204620	503.058071	0.015172	0.016503
RS	31	0.917162	2.204620	524.068365	0.015805	0.017166
RS	32	0.996192	2.404512	500.050203	0.015081	0.016386
RS	33	1.081363	2.404512	519.821865	0.015677	0.017001
RS	34	1.173150	2.575116	503.845306	0.015195	0.016472
RS	35	1.272070	2.575116	522.203748	0.015749	0.017040
RS	36	1.378675	2.717051	511.996472	0.015441	0.016690
RS	37	1.493562	2.717051	528.595902	0.015942	0.017197
RS	38	1.617377	2.840823	520.771172	0.015706	0.016912
RS	39	1.750811	2.840823	535.130109	0.016139	0.017330
RS	40	1.894612	2.958016	526.712378	0.015885	0.017011
RS	41	2.049586	2.958016	538.295959	0.016234	0.017314
RS	42	2.216602	3.077370	527.237059	0.015901	0.016895
RS	43	2.396593	3.077370	535.545273	0.016151	0.017069
RS	44	2.590570	3.202951	520.943236	0.015711	0.016528
RS	45	2.799618	3.202951	525.570198	0.015851	0.016569
RS	46	3.024908	3.330532	508.046653	0.015322	0.015939
RS	47	3.267702	3.330532	508.657620	0.015341	0.015858
RS	48	3.529361	3.448728	489.709659	0.014769	0.015203
RS	49	3.811349	3.448728	485.964894	0.014656	0.015013
RS	50	4.115247	3.547072	466.485284	0.014069	0.014371
RS	51	4.442757	3.547072	458.040478	0.013814	0.014074
RS	52	4.795713	3.623810	437.538252	0.013196	0.013434
RS	53	5.176093	3.623810	424.203768	0.012794	0.013022
RS	54	5.586027	3.729963	396.973057	0.011972	0.012206
RS	55	6.027811	3.729963	379.718190	0.011452	0.011696
RS	56	6.503920	3.729963	359.860391	0.010853	0.011110
RS	57	7.017022	3.729963	337.649067	0.010183	0.010451
RS	58	7.569989	4.975846	239.577981	0.007225	0.007574
RS	59	8.165920	4.975846	229.125340	0.006910	0.007246
RS	60	8.808153	4.975846	217.100536	0.006548	0.006865
RS	61	9.500285	4.975846	203.655081	0.006142	0.006436
RS	62	10.246194	4.975846	188.989025	0.005700	0.005966
RS	63	11.050056	4.975846	1122.903314	0.033866	0.035462
PA	4+25*2+4+6 0.051709746 0.016898244 11.050056246 1.493000274 0.420658188 0.399560852 0.505258868 0.643532051 0.786791895 0.929737446 1.060593780 1.176018807 1.289980343 1.422294245 1.584171727 1.775709807 1.988296652 2.204619762 2.404511629 2.575115931 2.717051162 2.840823087 2.958016128 3.077370431 3.202950844 3.330532134 3.448727867 3.547072404 3.623809677 3.729962806 4.975846358
//
IT	5016
RD	10
LK	-259182.473175
QD	-383.704740 -> -333.970974
RI	0.0122917536
TR	0.049904	0.017159
MT	11.292977
MM	C_pi: 2.169593, n_recomb: 34956.456735
RS	0	0.000000	1.725690	154.897807	0.004431	0.000329
RS	1	0.007807	1.725690	166.218468	0.004755	0.001915
RS	2	0.016222	1.725690	178.302032	0.005101	0.003325
RS	3	0.025295	1.725690	191.189513	0.005469	0.004238
RS	4	0.035077	0.436376	803.120280	0.022975	0.017486
RS	5	0.045621	0.436376	844.430729	0.024157	0.019932
RS	6	0.056989	0.405235	953.208703	0.027268	0.023616
RS	7	0.069245	0.405235	995.946914	0.028491	0.025840
RS	8	0.082457	0.513241	822.633214	0.023533	0.021827
RS	9	0.096700	0.513241	861.758467	0.024652	0.023000
RS	10	0.112056	0.657533	705.545548	0.020184	0.018982
RS	11	0.128610	0.657533	741.097386	0.021201	0.020025
RS	12	0.146457	0.806138	635.357563	0.018176	0.017350
RS	13	0.165696	0.806138	668.297144	0.019118	0.018427
RS	14	0.186438	0.953261	594.579320	0.017009	0.016572
RS	15	0.208799	0.953261	625.688049	0.017899	0.017612
RS	16	0.232905	1.086194	577.713329	0.016527	0.016404
RS	17	0.258894	1.086194	607.663187	0.017383	0.017432
RS	18	0.286911	1.200983	577.728454	0.016527	0.016708
RS	19	0.317115	1.200983	606.929938	0.017362	0.017756
RS	20	0.349677	1.312977	582.767765	0.016671	0.017190
RS	21	0.384781	1.312977	611.242315	0.017486	0.018229
RS	22	0.422626	1.444449	582.326185	0.016659	0.017497
RS	23	0.463425	1.444449	609.853302	0.017446	0.018471
RS	24	0.507408	1.608408	573.232577	0.016398	0.017464
RS	25	0.554826	1.608408	599.594853	0.017153	0.018348
RS	26	0.605945	1.805482	558.434070	0.015975	0.017163
RS	27	0.661055	1.805482	583.523159	0.016693	0.017963
RS	28	0.720467	2.026615	542.930043	0.015532	0.016763
RS	29	0.784517	2.026615	566.730628	0.016212	0.017489
RS	30	0.853567	2.253028	531.762030	0.015212	0.016434
RS	31	0.928007	2.253028	554.296460	0.015857	0.017102
RS	32	1.008259	2.462571	528.090856	0.015107	0.016297
RS	33	1.094775	2.462571	549.332804	0.015715	0.016919
RS	34	1.188045	2.640898	532.087546	0.015221	0.016378
RS	35	1.288597	2.640898	551.869147	0.015787	0.016956
RS	36	1.396998	2.788451	541.092660	0.015479	0.016606
RS	37	1.513862	2.788451	559.057605	0.015993	0.017125
RS	38	1.639848	2.916770	550.963539	0.015761	0.016847
RS	39	1.775670	2.916770	566.603485	0.016209	0.017281
RS	40	1.922094	3.038712	557.848409	0.015958	0.016969
RS	41	2.079950	3.038712	570.594749	0.016323	0.017293
RS	42	2.250128	3.164008	558.885314	0.015988	0.016879
RS	43	2.433591	3.164008	568.208248	0.016255	0.017076
RS	44	2.631376	3.297101	552.578556	0.015808	0.016537
RS	45	2.844602	3.297101	558.051262	0.015964	0.016604
RS	46	3.074473	3.433176	539.280208	0.015427	0.015973
RS	47	3.322289	3.433176	540.548353	0.015463	0.015920
RS	48	3.589450	3.559387	520.406865	0.014887	0.015266
RS	49	3.877468	3.559387	517.096248	0.014793	0.015102
RS	50	4.187970	3.663864	496.641386	0.014207	0.014467
RS	51	4.522711	3.663864	488.350080	0.013970	0.014193
RS	52	4.883584	3.744551	467.010182	0.013360	0.013563
RS	53	5.272629	3.744551	453.481186	0.012973	0.013170
RS	54	5.692044	3.856434	424.819277	0.012153	0.012356
RS	55	6.144202	3.856434	407.044931	0.011644	0.011860
RS	56	6.631657	3.856434	386.437361	0.011055	0.011285
RS	57	7.157165	3.856434	363.246600	0.010391	0.010634
RS	58	7.723697	5.238754	253.807321	0.007261	0.007579
RS	59	8.334456	5.238754	243.659821	0.006970	0.007279
RS	60	8.992893	5.238754	231.804863	0.006631	0.006924
RS	61	9.702732	5.238754	218.379057	0.006247	0.006520
RS	62	10.467984	5.238754	203.571003	0.005824	0.006072
RS	63	11.292977	5.238754	1246.608377	0.035662	0.037184
PA	4+25*2+4+6 0.049903734 0.017158561 11.292976522 1.725690319 0.436376265 0.405234510 0.513240753 0.657533152 0.806138182 0.953260714 1.086193859 1.200983142 1.312976866 1.444449094 1.608408478 1.805482331 2.026614808 2.253027868 2.462571160 2.640897577 2.788451180 2.916769974 3.038711786 3.164007831 3.297101152 3.433176395 3.559387090 3.663864449 3.744551379 3.856434418 5.238754333
//
IT	4367
RD	11
LK	-259085.021854
QD	-355.823213 -> -310.912620
RI	0.0105689319
TR	0.048237	0.017401
MT	11.525513
MM	C_pi: 2.249502, n_recomb: 36721.213444
RS	0	0.000000	1.979806	142.366875	0.003877	0.000294
RS	1	0.007841	1.979806	152.910261	0.004164	0.001716
RS	2	0.016297	1.979806	164.182387	0.004471	0.002980
RS	3	0.025416	1.979806	176.225180	0.004799	0.003779
RS	4	0.035250	0.451962	820.818933	0.022353	0.017256
RS	5	0.045855	0.451962	863.942541	0.023527	0.019566
RS	6	0.057292	0.410649	997.545743	0.027165	0.023657
RS	7	0.069625	0.410649	1042.829322	0.028399	0.025884
RS	8	0.082926	0.520646	860.909482	0.023444	0.021850
RS	9	0.097269	0.520646	902.332837	0.024573	0.023042
RS	10	0.112737	0.670840	734.987526	0.020015	0.018910
RS	11	0.129418	0.670840	772.518837	0.021037	0.019947
RS	12	0.147407	0.824804	660.843356	0.017996	0.017231
RS	13	0.166806	0.824804	695.577347	0.018942	0.018299
RS	14	0.187727	0.976143	618.758100	0.016850	0.016446
RS	15	0.210288	0.976143	651.574524	0.017744	0.017478
RS	16	0.234618	1.111257	602.562553	0.016409	0.016297
RS	17	0.260856	1.111257	634.212478	0.017271	0.017316
RS	18	0.289151	1.225539	604.896634	0.016473	0.016641
RS	19	0.319664	1.225539	635.842684	0.017315	0.017680
RS	20	0.352571	1.335643	612.772586	0.016687	0.017171
RS	21	0.388057	1.335643	643.033294	0.017511	0.018206
RS	22	0.426326	1.466259	614.204730	0.016726	0.017513
RS	23	0.467596	1.466259	643.514176	0.017524	0.018487
RS	24	0.512102	1.632196	605.308994	0.016484	0.017485
RS	25	0.560097	1.632196	633.403050	0.017249	0.018371
RS	26	0.611856	1.834657	589.372849	0.016050	0.017161
RS	27	0.667674	1.834657	616.118228	0.016778	0.017963
RS	28	0.727868	2.064164	572.188421	0.015582	0.016725
RS	29	0.792782	2.064164	597.566396	0.016273	0.017455
RS	30	0.862786	2.300522	559.589636	0.015239	0.016364
RS	31	0.938279	2.300522	583.634139	0.015894	0.017037
RS	32	1.019691	2.519611	555.242678	0.015120	0.016208
RS	33	1.107487	2.519611	577.943924	0.015739	0.016836
RS	34	1.202168	2.705567	559.446685	0.015235	0.016285
RS	35	1.304272	2.705567	580.645718	0.015812	0.016870
RS	36	1.414382	2.858605	569.338151	0.015504	0.016522
RS	37	1.533126	2.858605	588.670181	0.016031	0.017051
RS	38	1.661182	2.991224	580.372683	0.015805	0.016782
RS	39	1.799278	2.991224	597.303357	0.016266	0.017229
RS	40	1.948202	3.117530	588.298609	0.016021	0.016927
RS	41	2.108804	3.117530	602.224885	0.016400	0.017269
RS	42	2.281998	3.248255	589.962557	0.016066	0.016862
RS	43	2.468773	3.248255	600.322939	0.016348	0.017081
RS	44	2.670193	3.388233	583.764166	0.015897	0.016545
RS	45	2.887407	3.388233	590.108357	0.016070	0.016637
RS	46	3.121653	3.532114	570.181275	0.015527	0.016008
RS	47	3.374266	3.532114	572.133065	0.015580	0.015980
RS	48	3.646686	3.665665	550.879894	0.015002	0.015329
RS	49	3.940468	3.665665	548.029055	0.014924	0.015190
RS	50	4.257285	3.775665	526.673412	0.014342	0.014563
RS	51	4.598944	3.775665	518.559148	0.014122	0.014310
RS	52	4.967393	3.859769	496.449691	0.013519	0.013691
RS	53	5.364733	3.859769	482.745972	0.013146	0.013315
RS	54	5.793228	3.976753	452.707677	0.012328	0.012504
RS	55	6.255322	3.976753	434.427354	0.011830	0.012020
RS	56	6.753650	3.976753	413.083419	0.011249	0.011455
RS	57	7.291051	3.976753	388.926053	0.010591	0.010812
RS	58	7.870591	5.494702	267.839810	0.007294	0.007586
RS	59	8.495573	5.494702	258.014911	0.007026	0.007311
RS	60	9.169561	5.494702	246.354654	0.006709	0.006981
RS	61	9.896397	5.494702	232.980373	0.006345	0.006600
RS	62	10.680225	5.494702	218.068426	0.005938	0.006172
RS	63	11.525513	5.494702	1372.970266	0.037389	0.038862
PA	4+25*2+4+6 0.048236554 0.017400862 11.525513127 1.979805516 0.451961696 0.410649226 0.520646106 0.670839786 0.824804482 0.976142768 1.111256859 1.225538804 1.335643014 1.466258557 1.632196166 1.834657224 2.064163896 2.300521734 2.519611306 2.705566859 2.858605495 2.991223581 3.117529996 3.248254561 3.388232586 3.532113711 3.665664942 3.775665362 3.859768784 3.976753071 5.494702454
//
IT	4919
RD	12
LK	-258996.986497
QD	-330.705705 -> -290.047323
RI	0.0091584575
TR	0.046690	0.017625
MT	11.749917
MM	C_pi: 2.327837, n_recomb: 38453.555454
RS	0	0.000000	2.258276	131.155042	0.003411	0.000262
RS	1	0.007874	2.258276	140.980358	0.003666	0.001541
RS	2	0.016368	2.258276	151.499352	0.003940	0.002678
RS	3	0.025530	2.258276	162.754095	0.004232	0.003383
RS	4	0.035414	0.467587	836.583503	0.021756	0.017016
RS	5	0.046077	0.467587	881.406637	0.022921	0.019207
RS	6	0.057578	0.415913	1040.360548	0.027055	0.023683
RS	7	0.069986	0.415913	1088.143182	0.028298	0.025912
RS	8	0.083370	0.527562	898.355048	0.023362	0.021871
RS	9	0.097809	0.527562	942.041519	0.024498	0.023084
RS	10	0.113384	0.683494	763.542250	0.019856	0.018842
RS	11	0.130185	0.683494	803.011401	0.020883	0.019876
RS	12	0.148310	0.842792	685.370868	0.017823	0.017118
RS	13	0.167861	0.842792	721.854021	0.018772	0.018178
RS	14	0.188952	0.998351	641.951140	0.016694	0.016324
RS	15	0.211704	0.998351	676.430334	0.017591	0.017349
RS	16	0.236247	1.135721	626.392618	0.016290	0.016191
RS	17	0.262722	1.135721	659.700348	0.017156	0.017202
RS	18	0.291282	1.249594	631.050313	0.016411	0.016572
RS	19	0.322091	1.249594	663.704761	0.017260	0.017604
RS	20	0.355326	1.357876	641.834482	0.016691	0.017147
RS	21	0.391177	1.357876	673.853233	0.017524	0.018179
RS	22	0.429852	1.487625	645.247390	0.016780	0.017523
RS	23	0.471572	1.487625	676.317846	0.017588	0.018498
RS	24	0.516576	1.655462	636.621012	0.016556	0.017501
RS	25	0.565124	1.655462	666.429417	0.017331	0.018389
RS	26	0.617495	1.863194	619.560190	0.016112	0.017157
RS	27	0.673990	1.863194	647.946088	0.016850	0.017961
RS	28	0.734932	2.100956	600.672860	0.015621	0.016687
RS	29	0.800673	2.100956	627.613158	0.016321	0.017420
RS	30	0.871591	2.347183	586.610044	0.015255	0.016296
RS	31	0.948092	2.347183	612.150538	0.015919	0.016973
RS	32	1.030618	2.575800	581.559179	0.015124	0.016122
RS	33	1.119640	2.575800	605.708086	0.015752	0.016754
RS	34	1.215673	2.769387	585.959366	0.015238	0.016194
RS	35	1.319267	2.769387	608.568905	0.015826	0.016786
RS	36	1.431018	2.927878	596.751677	0.015519	0.016439
RS	37	1.551567	2.927878	617.450811	0.016057	0.016977
RS	38	1.681609	3.064662	608.998746	0.015837	0.016716
RS	39	1.821890	3.064662	627.228347	0.016311	0.017176
RS	40	1.973216	3.195069	618.047596	0.016073	0.016884
RS	41	2.136458	3.195069	633.169899	0.016466	0.017243
RS	42	2.312553	3.330823	620.444495	0.016135	0.016844
RS	43	2.502514	3.330823	631.864639	0.016432	0.017084
RS	44	2.707431	3.477177	614.471058	0.015980	0.016552
RS	45	2.928484	3.477177	621.712901	0.016168	0.016667
RS	46	3.166941	3.628292	600.719837	0.015622	0.016041
RS	47	3.424175	3.628292	603.383062	0.015691	0.016037
RS	48	3.701663	3.768606	581.101913	0.015112	0.015392
RS	49	4.000999	3.768606	578.738522	0.015050	0.015274
RS	50	4.323905	3.883598	556.559268	0.014474	0.014656
RS	51	4.672236	3.883598	548.648131	0.014268	0.014423
RS	52	5.047994	3.970660	525.838893	0.013675	0.013816
RS	53	5.453339	3.970660	511.983167	0.013314	0.013455
RS	54	5.890599	4.092198	480.626710	0.012499	0.012649
RS	55	6.362289	4.092198	461.856734	0.012011	0.012177
RS	56	6.871119	4.092198	439.792378	0.011437	0.011621
RS	57	7.420014	4.092198	414.683453	0.010784	0.010984
RS	58	8.012127	5.745077	281.695975	0.007326	0.007594
RS	59	8.650862	5.745077	272.210581	0.007079	0.007343
RS	60	9.339891	5.745077	260.768347	0.006781	0.007036
RS	61	10.083172	5.745077	247.475028	0.006436	0.006675
RS	62	10.884978	5.745077	232.494077	0.006046	0.006267
RS	63	11.749917	5.745077	1501.900072	0.039058	0.040497
PA	4+25*2+4+6 0.046689951 0.017624837 11.749917344 2.258276086 0.467586649 0.415912674 0.527561980 0.683494452 0.842792333 0.998350850 1.135721284 1.249594323 1.357875687 1.487625087 1.655462420 1.863194267 2.100955910 2.347182631 2.575800452 2.769386904 2.927877694 3.064661569 3.195068660 3.330822707 3.477176535 3.628292411 3.768605504 3.883597996 3.970659615 4.092197601 5.745076809
//
IT	4755
RD	13
LK	-258917.258564
QD	-308.002276 -> -271.110951
RI	0.0079868825
TR	0.045250	0.017831
MT	11.967622
MM	C_pi: 2.404867, n_recomb: 40154.174634
RS	0	0.000000	2.564130	121.011343	0.003014	0.000235
RS	1	0.007905	2.564130	130.169046	0.003242	0.001384
RS	2	0.016435	2.564130	139.985115	0.003486	0.002411
RS	3	0.025639	2.564130	150.501209	0.003748	0.003038
RS	4	0.035571	0.483378	850.408660	0.021179	0.016767
RS	5	0.046288	0.483378	896.818615	0.022334	0.018850
RS	6	0.057852	0.421095	1081.622244	0.026937	0.023696
RS	7	0.070330	0.421095	1131.858158	0.028188	0.025926
RS	8	0.083795	0.534054	935.032428	0.023286	0.021893
RS	9	0.098324	0.534054	980.950034	0.024430	0.023126
RS	10	0.114001	0.695536	791.327314	0.019707	0.018781
RS	11	0.130918	0.695536	832.697233	0.020738	0.019811
RS	12	0.149172	0.860120	709.068943	0.017659	0.017012
RS	13	0.168869	0.860120	747.260732	0.018610	0.018064
RS	14	0.190123	1.019874	664.294472	0.016544	0.016207
RS	15	0.213058	1.019874	700.396100	0.017443	0.017226
RS	16	0.237805	1.159550	649.338050	0.016171	0.016089
RS	17	0.264508	1.159550	684.265240	0.017041	0.017093
RS	18	0.293323	1.273101	656.309770	0.016345	0.016503
RS	19	0.324415	1.273101	690.639246	0.017200	0.017528
RS	20	0.357965	1.379613	670.057547	0.016687	0.017121
RS	21	0.394167	1.379613	703.808062	0.017528	0.018150
RS	22	0.433231	1.508483	675.542463	0.016824	0.017530
RS	23	0.475383	1.508483	708.353743	0.017641	0.018506
RS	24	0.520867	1.678140	667.247692	0.016617	0.017515
RS	25	0.569947	1.678140	698.753679	0.017402	0.018405
RS	26	0.622906	1.891038	649.066659	0.016164	0.017151
RS	27	0.680052	1.891038	679.077533	0.016912	0.017958
RS	28	0.741715	2.136957	628.446362	0.015651	0.016650
RS	29	0.808253	2.136957	656.933709	0.016360	0.017386
RS	30	0.880050	2.393009	612.878127	0.015263	0.016230
RS	31	0.957524	2.393009	639.899830	0.015936	0.016910
RS	32	1.041121	2.631175	607.086113	0.015119	0.016037
RS	33	1.131327	2.631175	632.669778	0.015756	0.016674
RS	34	1.228663	2.832454	611.656977	0.015233	0.016105
RS	35	1.333694	2.832454	635.668223	0.015831	0.016702
RS	36	1.447028	2.996427	623.349687	0.015524	0.016356
RS	37	1.569321	2.996427	645.413593	0.016073	0.016903
RS	38	1.701281	3.137314	636.842527	0.015860	0.016649
RS	39	1.843672	3.137314	656.376696	0.016346	0.017122
RS	40	1.997319	3.271640	647.081228	0.016115	0.016840
RS	41	2.163113	3.271640	663.413259	0.016522	0.017214
RS	42	2.342012	3.412110	650.306207	0.016195	0.016825
RS	43	2.535053	3.412110	662.806491	0.016507	0.017083
RS	44	2.743355	3.564419	644.667431	0.016055	0.016558
RS	45	2.968122	3.564419	652.831813	0.016258	0.016694
RS	46	3.210658	3.722279	630.861624	0.015711	0.016073
RS	47	3.472365	3.722279	634.263483	0.015796	0.016091
RS	48	3.754761	3.868852	611.037716	0.015217	0.015452
RS	49	4.059481	3.868852	609.189595	0.015171	0.015356
RS	50	4.388288	3.988373	586.264001	0.014600	0.014748
RS	51	4.743088	3.988373	578.582970	0.014409	0.014533
RS	52	5.125934	4.077994	555.144227	0.013825	0.013937
RS	53	5.539045	4.077994	541.160765	0.013477	0.013592
RS	54	5.984812	4.203606	508.546414	0.012665	0.012790
RS	55	6.465817	4.203606	489.305071	0.012186	0.012329
RS	56	6.984846	4.203606	466.538223	0.011619	0.011781
RS	57	7.544904	4.203606	440.494756	0.010970	0.011151
RS	58	8.149234	5.990753	295.379779	0.007356	0.007604
RS	59	8.801337	5.990753	286.250067	0.007129	0.007374
RS	60	9.504989	5.990753	275.047799	0.006850	0.007088
RS	61	10.264264	5.990753	261.862914	0.006521	0.006747
RS	62	11.083561	5.990753	246.845402	0.006147	0.006357
RS	63	11.967622	5.990753	1633.210445	0.040673	0.042087
PA	4+25*2+4+6 0.045250006 0.017830973 11.967622433 2.564129981 0.483378205 0.421095042 0.534054145 0.695536380 0.860119563 1.019874058 1.159550207 1.273100724 1.379613397 1.508483137 1.678139901 1.891037763 2.136957093 2.393008693 2.631174920 2.832454228 2.996426531 3.137313773 3.271640388 3.412109856 3.564418821 3.722278616 3.868851771 3.988373468 4.077993610 4.203605801 5.990753156
//
IT	4004
RD	14
LK	-258844.894605
QD	-287.418530 -> -253.877669
RI	0.0070000791
TR	0.043905	0.018020
MT	12.179634
MM	C_pi: 2.480768, n_recomb: 41823.475518
RS	0	0.000000	2.901053	111.744004	0.002672	0.000210
RS	1	0.007935	2.901053	120.277173	0.002876	0.001245
RS	2	0.016499	2.901053	129.433519	0.003095	0.002173
RS	3	0.025743	2.901053	139.253879	0.003330	0.002734
RS	4	0.035721	0.499424	862.331953	0.020618	0.016509
RS	5	0.046490	0.499424	910.217019	0.021763	0.018494
RS	6	0.058114	0.426248	1121.299455	0.026810	0.023696
RS	7	0.070660	0.426248	1173.942364	0.028069	0.025925
RS	8	0.084202	0.540174	970.985883	0.023216	0.021915
RS	9	0.098818	0.540174	1019.104542	0.024367	0.023168
RS	10	0.114594	0.707009	818.420915	0.019568	0.018725
RS	11	0.131621	0.707009	861.657615	0.020602	0.019754
RS	12	0.150000	0.876810	732.031584	0.017503	0.016912
RS	13	0.169837	0.876810	771.894949	0.018456	0.017958
RS	14	0.191248	1.040739	685.874210	0.016399	0.016097
RS	15	0.214358	1.040739	723.560923	0.017300	0.017110
RS	16	0.239302	1.182751	671.487948	0.016055	0.015990
RS	17	0.266225	1.182751	707.998859	0.016928	0.016987
RS	18	0.295285	1.296048	680.759475	0.016277	0.016435
RS	19	0.326650	1.296048	716.732496	0.017137	0.017454
RS	20	0.360504	1.400830	697.517617	0.016678	0.017094
RS	21	0.397044	1.400830	732.974817	0.017525	0.018119
RS	22	0.436484	1.528796	705.157381	0.016860	0.017535
RS	23	0.479053	1.528796	739.690007	0.017686	0.018511
RS	24	0.525000	1.700190	697.249637	0.016671	0.017527
RS	25	0.574593	1.700190	730.436783	0.017465	0.018419
RS	26	0.628121	1.918143	677.951513	0.016210	0.017145
RS	27	0.685896	1.918143	709.571902	0.016966	0.017955
RS	28	0.748256	2.172130	655.564186	0.015675	0.016615
RS	29	0.815564	2.172130	685.583059	0.016392	0.017353
RS	30	0.888212	2.437976	638.444283	0.015265	0.016166
RS	31	0.966625	2.437976	666.931754	0.015946	0.016850
RS	32	1.051260	2.685734	631.866620	0.015108	0.015955
RS	33	1.142611	2.685734	658.870960	0.015754	0.016596
RS	34	1.241210	2.894793	636.574295	0.015221	0.016017
RS	35	1.347633	2.894793	661.976674	0.015828	0.016620
RS	36	1.462501	3.064318	649.154440	0.015521	0.016275
RS	37	1.586483	3.064318	672.578450	0.016081	0.016829
RS	38	1.720303	3.209289	663.913906	0.015874	0.016583
RS	39	1.864741	3.209289	684.755572	0.016373	0.017066
RS	40	2.020640	3.347408	675.396512	0.016149	0.016795
RS	41	2.188909	3.347408	692.949171	0.016568	0.017184
RS	42	2.370531	3.492348	679.532564	0.016248	0.016804
RS	43	2.566564	3.492348	693.130820	0.016573	0.017080
RS	44	2.778151	3.650258	674.330336	0.016123	0.016562
RS	45	3.006528	3.650258	683.440035	0.016341	0.016718
RS	46	3.253026	3.814436	660.578868	0.015794	0.016103
RS	47	3.519084	3.814436	664.745002	0.015894	0.016141
RS	48	3.806253	3.966833	640.655851	0.015318	0.015510
RS	49	4.116208	3.966833	639.349952	0.015287	0.015433
RS	50	4.450757	4.090472	615.754788	0.014723	0.014836
RS	51	4.811853	4.090472	608.330605	0.014545	0.014638
RS	52	5.201601	4.182294	584.332511	0.013971	0.014055
RS	53	5.622275	4.182294	570.245956	0.013635	0.013723
RS	54	6.076328	4.311555	536.435020	0.012826	0.012927
RS	55	6.566410	4.311555	516.741497	0.012355	0.012476
RS	56	7.095380	4.311555	493.291105	0.011795	0.011937
RS	57	7.666322	4.311555	466.331252	0.011150	0.011312
RS	58	8.282568	6.232321	308.889517	0.007386	0.007613
RS	59	8.947711	6.232321	300.130643	0.007176	0.007404
RS	60	9.665633	6.232321	289.188785	0.006915	0.007137
RS	61	10.440521	6.232321	276.137886	0.006602	0.006815
RS	62	11.276895	6.232321	261.114005	0.006243	0.006442
RS	63	12.179634	6.232321	1766.670218	0.042241	0.043633
PA	4+25*2+4+6 0.043905415 0.018020076 12.179634299 2.901053270 0.499424299 0.426248013 0.540174058 0.707009079 0.876810497 1.040738867 1.182750519 1.296047657 1.400830076 1.528795832 1.700190198 1.918143378 2.172130263 2.437976195 2.685734281 2.894793418 3.064317749 3.209288737 3.347408396 3.492348012 3.650258023 3.814436052 3.966832518 4.090471852 4.182294300 4.311554672 6.232320909
//
IT	4540
RD	15
LK	-258779.082778
QD	-268.704068 -> -238.153410
RI	0.0061619083
TR	0.042647	0.018193
MT	12.386667
MM	C_pi: 2.555637, n_recomb: 43461.364673
RS	0	0.000000	3.272488	103.237071	0.002375	0.000188
RS	1	0.007963	3.272488	111.185054	0.002558	0.001121
RS	2	0.016561	3.272488	119.721524	0.002755	0.001961
RS	3	0.025843	3.272488	128.886193	0.002966	0.002465
RS	4	0.035865	0.515777	872.424742	0.020074	0.016245
RS	5	0.046685	0.515777	921.674491	0.021207	0.018141
RS	6	0.058366	0.431401	1159.374695	0.026676	0.023684
RS	7	0.070977	0.431401	1214.376873	0.027942	0.025911
RS	8	0.084593	0.545963	1006.234707	0.023152	0.021938
RS	9	0.099293	0.545963	1056.524837	0.024310	0.023212
RS	10	0.115164	0.717948	844.873702	0.019440	0.018676
RS	11	0.132298	0.717948	889.944921	0.020477	0.019703
RS	12	0.150797	0.892898	754.313542	0.017356	0.016819
RS	13	0.170770	0.892898	795.813279	0.018311	0.017858
RS	14	0.192332	1.060967	706.750551	0.016262	0.015992
RS	15	0.215612	1.060967	745.986836	0.017164	0.017000
RS	16	0.240746	1.205332	692.903189	0.015943	0.015895
RS	17	0.267881	1.205332	730.963560	0.016819	0.016886
RS	18	0.297178	1.318429	704.457949	0.016209	0.016368
RS	19	0.328807	1.318429	742.043943	0.017074	0.017381
RS	20	0.362955	1.421520	724.259413	0.016664	0.017066
RS	21	0.399822	1.421520	761.398387	0.017519	0.018089
RS	22	0.439625	1.548554	734.128275	0.016892	0.017538
RS	23	0.482599	1.548554	770.362526	0.017725	0.018516
RS	24	0.528994	1.721594	726.662619	0.016720	0.017538
RS	25	0.579084	1.721594	761.514086	0.017522	0.018433
RS	26	0.633162	1.944485	706.251042	0.016250	0.017140
RS	27	0.691548	1.944485	739.464917	0.017014	0.017952
RS	28	0.754583	2.206446	682.062785	0.015694	0.016581
RS	29	0.822637	2.206446	713.596900	0.016419	0.017322
RS	30	0.896111	2.482057	663.343338	0.015263	0.016105
RS	31	0.975437	2.482057	693.280084	0.015952	0.016792
RS	32	1.061079	2.739455	655.931979	0.015092	0.015876
RS	33	1.153541	2.739455	684.341432	0.015746	0.016521
RS	34	1.253367	2.956391	660.736790	0.015203	0.015932
RS	35	1.361142	2.956391	687.517703	0.015819	0.016540
RS	36	1.477500	3.131555	674.182875	0.015512	0.016195
RS	37	1.603124	3.131555	698.959724	0.016082	0.016756
RS	38	1.738753	3.280629	690.216822	0.015881	0.016517
RS	39	1.885182	3.280629	712.365908	0.016391	0.017010
RS	40	2.043271	3.422451	702.986293	0.016175	0.016750
RS	41	2.213951	3.422451	721.767290	0.016607	0.017151
RS	42	2.398222	3.571659	708.106333	0.016293	0.016782
RS	43	2.597168	3.571659	722.817292	0.016631	0.017074
RS	44	2.811957	3.734868	703.434000	0.016185	0.016564
RS	45	3.043850	3.734868	713.509035	0.016417	0.016739
RS	46	3.294210	3.904992	689.839418	0.015872	0.016131
RS	47	3.564508	3.904992	694.793229	0.015986	0.016189
RS	48	3.856331	4.062824	669.919941	0.015414	0.015566
RS	49	4.171393	4.062824	669.181579	0.015397	0.015507
RS	50	4.511545	4.190216	644.991741	0.014841	0.014921
RS	51	4.878785	4.190216	637.850244	0.014676	0.014739
RS	52	5.275270	4.283927	613.361315	0.014113	0.014169
RS	53	5.703330	4.283927	599.196250	0.013787	0.013850
RS	54	6.165478	4.416455	564.250744	0.012983	0.013060
RS	55	6.664428	4.416455	544.124887	0.012520	0.012618
RS	56	7.203113	4.416455	520.010805	0.011965	0.012086
RS	57	7.784696	4.416455	492.153882	0.011324	0.011467
RS	58	8.412593	6.470173	322.215674	0.007414	0.007623
RS	59	9.090493	6.470173	313.841710	0.007221	0.007432
RS	60	9.822378	6.470173	303.179285	0.006976	0.007183
RS	61	10.612546	6.470173	290.286217	0.006679	0.006879
RS	62	11.465638	6.470173	275.284247	0.006334	0.006522
RS	63	12.386667	6.470173	1901.993999	0.043763	0.045135
PA	4+25*2+4+6 0.042646806 0.018193123 12.386667267 3.272487750 0.515777176 0.431400829 0.545962543 0.717948215 0.892898197 1.060967042 1.205332254 1.318429278 1.421520380 1.548554286 1.721593854 1.944485298 2.206445777 2.482056539 2.739455319 2.956391317 3.131555434 3.280628641 3.422450672 3.571658699 3.734867552 3.904992330 4.062824042 4.190215957 4.283927455 4.416455397 6.470173184
//
IT	4298
RD	16
LK	-258719.120918
QD	-251.645464 -> -223.771674
RI	0.0054432918
TR	0.041466	0.018351
MT	12.589187
MM	C_pi: 2.629529, n_recomb: 45067.812389
RS	0	0.000000	3.682644	95.389888	0.002117	0.000169
RS	1	0.007991	3.682644	102.788200	0.002281	0.001009
RS	2	0.016621	3.682644	110.741019	0.002457	0.001771
RS	3	0.025940	3.682644	119.286708	0.002647	0.002225
RS	4	0.036004	0.532474	880.775028	0.019543	0.015975
RS	5	0.046872	0.532474	931.280821	0.020664	0.017789
RS	6	0.058609	0.436571	1195.848522	0.026534	0.023662
RS	7	0.071283	0.436571	1253.160808	0.027806	0.025884
RS	8	0.084971	0.551448	1040.802798	0.023094	0.021963
RS	9	0.099752	0.551448	1093.235162	0.024258	0.023256
RS	10	0.115714	0.728384	870.727826	0.019320	0.018631
RS	11	0.132952	0.728384	917.602611	0.020360	0.019659
RS	12	0.151567	0.908411	775.959531	0.017218	0.016733
RS	13	0.171670	0.908411	819.061869	0.018174	0.017766
RS	14	0.193379	1.080592	726.963652	0.016130	0.015892
RS	15	0.216824	1.080592	767.715150	0.017035	0.016895
RS	16	0.242141	1.227320	713.626261	0.015834	0.015803
RS	17	0.269482	1.227320	753.202762	0.016713	0.016790
RS	18	0.299008	1.340267	727.441552	0.016141	0.016303
RS	19	0.330892	1.340267	766.610308	0.017010	0.017311
RS	20	0.365325	1.441688	750.317960	0.016649	0.017038
RS	21	0.402510	1.441688	789.113801	0.017509	0.018059
RS	22	0.442666	1.567753	762.486168	0.016919	0.017541
RS	23	0.486031	1.567753	800.402037	0.017760	0.018519
RS	24	0.532861	1.742340	755.516078	0.016764	0.017549
RS	25	0.583433	1.742340	792.014582	0.017574	0.018446
RS	26	0.638047	1.970050	733.994577	0.016286	0.017136
RS	27	0.697024	1.970050	768.785346	0.017058	0.017951
RS	28	0.760715	2.239882	707.973631	0.015709	0.016550
RS	29	0.829496	2.239882	741.006031	0.016442	0.017293
RS	30	0.903772	2.525222	687.607055	0.015257	0.016047
RS	31	0.983984	2.525222	718.975691	0.015953	0.016737
RS	32	1.070606	2.792307	679.312563	0.015073	0.015800
RS	33	1.164150	2.792307	709.110322	0.015734	0.016449
RS	34	1.265169	3.017221	684.170511	0.015181	0.015849
RS	35	1.374261	3.017221	712.315622	0.015805	0.016462
RS	36	1.492070	3.198117	698.455209	0.015498	0.016116
RS	37	1.619293	3.198117	724.575339	0.016077	0.016684
RS	38	1.756683	3.351325	715.763182	0.015882	0.016452
RS	39	1.905052	3.351325	739.216828	0.016402	0.016954
RS	40	2.065277	3.496789	729.851414	0.016195	0.016703
RS	41	2.238306	3.496789	749.865417	0.016639	0.017118
RS	42	2.425162	3.650097	736.018866	0.016331	0.016758
RS	43	2.626949	3.650097	751.854186	0.016683	0.017066
RS	44	2.844861	3.818343	731.961182	0.016241	0.016565
RS	45	3.080187	3.818343	743.018724	0.016487	0.016757
RS	46	3.334318	3.994084	718.619676	0.015945	0.016157
RS	47	3.608757	3.994084	724.382097	0.016073	0.016233
RS	48	3.905126	4.156999	698.801855	0.015506	0.015619
RS	49	4.225179	4.156999	698.654333	0.015502	0.015578
RS	50	4.570807	4.287817	673.942152	0.014954	0.015002
RS	51	4.944054	4.287817	667.107807	0.014802	0.014837
RS	52	5.347128	4.383131	642.195502	0.014250	0.014279
RS	53	5.782412	4.383131	627.975752	0.013934	0.013973
RS	54	6.252479	4.518580	591.957740	0.013135	0.013189
RS	55	6.760110	4.518580	571.419294	0.012679	0.012756
RS	56	7.308306	4.518580	546.661527	0.012130	0.012231
RS	57	7.900309	4.518580	517.927275	0.011492	0.011616
RS	58	8.539619	6.704545	335.349821	0.007441	0.007632
RS	59	9.230017	6.704545	327.373544	0.007264	0.007458
RS	60	9.975585	6.704545	317.008003	0.007034	0.007227
RS	61	10.780732	6.704545	304.294808	0.006752	0.006939
RS	62	11.650219	6.704545	289.341070	0.006420	0.006598
RS	63	12.589187	6.704545	2038.897334	0.045241	0.046594
PA	4+25*2+4+6 0.041466402 0.018351219 12.589186706 3.682644150 0.532473667 0.436571093 0.551448066 0.728383557 0.908411392 1.080592245 1.227319784 1.340266970 1.441687967 1.567752900 1.742340143 1.970050134 2.239882002 2.525222493 2.792307168 3.017220615 3.198117442 3.351325210 3.496789334 3.650096654 3.818343004 3.994083757 4.156998883 4.287816736 4.383130876 4.518580369 6.704544544
//
IT	4509
RD	17
LK	-258664.397853
QD	-236.059245 -> -210.588492
RI	0.0048226207
TR	0.040358	0.018495
MT	12.787514
MM	C_pi: 2.702467, n_recomb: 46642.663968
RS	0	0.000000	4.136198	88.126050	0.001889	0.000152
RS	1	0.008018	4.136198	95.007298	0.002037	0.000909
RS	2	0.016678	4.136198	102.409939	0.002196	0.001600
RS	3	0.026033	4.136198	110.370831	0.002366	0.002010
RS	4	0.036138	0.549537	887.481480	0.019027	0.015700
RS	5	0.047053	0.549537	939.136901	0.020135	0.017439
RS	6	0.058843	0.441768	1230.730624	0.026386	0.023629
RS	7	0.071579	0.441768	1290.302258	0.027664	0.025846
RS	8	0.085335	0.556654	1074.704622	0.023041	0.021988
RS	9	0.100195	0.556654	1129.249840	0.024211	0.023300
RS	10	0.116246	0.738338	896.017484	0.019210	0.018593
RS	11	0.133584	0.738338	944.665763	0.020253	0.019620
RS	12	0.152311	0.923384	796.995714	0.017087	0.016652
RS	13	0.172541	0.923384	841.667580	0.018045	0.017680
RS	14	0.194392	1.099643	746.544411	0.016006	0.015798
RS	15	0.217996	1.099643	788.777501	0.016911	0.016796
RS	16	0.243491	1.248742	733.685825	0.015730	0.015716
RS	17	0.271031	1.248742	774.745553	0.016610	0.016697
RS	18	0.300779	1.361577	749.739123	0.016074	0.016240
RS	19	0.332913	1.361577	790.460519	0.016947	0.017244
RS	20	0.367622	1.461339	775.718760	0.016631	0.017010
RS	21	0.405114	1.461339	816.146278	0.017498	0.018029
RS	22	0.445613	1.586399	790.248548	0.016943	0.017543
RS	23	0.489358	1.586399	829.825410	0.017791	0.018523
RS	24	0.536611	1.762428	783.829343	0.016805	0.017560
RS	25	0.587652	1.762428	821.956927	0.017622	0.018460
RS	26	0.642786	1.994826	761.205194	0.016320	0.017133
RS	27	0.702340	1.994826	797.555570	0.017099	0.017951
RS	28	0.766668	2.272415	733.323132	0.015722	0.016520
RS	29	0.836155	2.272415	767.836107	0.016462	0.017267
RS	30	0.911213	2.567439	711.263452	0.015249	0.015992
RS	31	0.992288	2.567439	744.045685	0.015952	0.016684
RS	32	1.079864	2.844247	702.035762	0.015051	0.015727
RS	33	1.174461	2.844247	733.203806	0.015720	0.016379
RS	34	1.276643	3.077238	706.899251	0.015156	0.015769
RS	35	1.387018	3.077238	736.392547	0.015788	0.016386
RS	36	1.506242	3.263963	721.989842	0.015479	0.016039
RS	37	1.635025	3.263963	749.441487	0.016068	0.016613
RS	38	1.774133	3.421354	740.562375	0.015877	0.016387
RS	39	1.924395	3.421354	765.315041	0.016408	0.016898
RS	40	2.086704	3.570408	755.994448	0.016208	0.016657
RS	41	2.262026	3.570408	777.243085	0.016664	0.017083
RS	42	2.451405	3.727676	763.262544	0.016364	0.016734
RS	43	2.655968	3.727676	780.230781	0.016728	0.017056
RS	44	2.876932	3.900727	759.896519	0.016292	0.016564
RS	45	3.115612	3.900727	771.950757	0.016550	0.016772
RS	46	3.373429	4.081789	746.897058	0.016013	0.016181
RS	47	3.651916	4.081789	753.486387	0.016154	0.016274
RS	48	3.952732	4.249469	727.273466	0.015592	0.015669
RS	49	4.277666	4.249469	727.737914	0.015602	0.015644
RS	50	4.628653	4.383412	702.574032	0.015063	0.015081
RS	51	5.007780	4.383412	696.069631	0.014923	0.014930
RS	52	5.417304	4.480071	670.799012	0.014382	0.014386
RS	53	5.859662	4.480071	656.547453	0.014076	0.014091
RS	54	6.337488	4.618124	619.518969	0.013282	0.013314
RS	55	6.853623	4.618124	598.587403	0.012833	0.012889
RS	56	7.411141	4.618124	573.205962	0.012289	0.012371
RS	57	8.013358	4.618124	543.614434	0.011655	0.011760
RS	58	8.663859	6.935571	348.282121	0.007467	0.007641
RS	59	9.366515	6.935571	340.714964	0.007305	0.007483
RS	60	10.125508	6.935571	330.662182	0.007089	0.007268
RS	61	10.945354	6.935571	318.149147	0.006821	0.006996
RS	62	11.830932	6.935571	303.268096	0.006502	0.006669
RS	63	12.787514	6.935571	2177.083776	0.046676	0.048010
PA	4+25*2+4+6 0.040357538 0.018495481 12.787513557 4.136198181 0.549536726 0.441768140 0.556654495 0.738338453 0.923384149 1.099643195 1.248741604 1.361577396 1.461338736 1.586399360 1.762427528 1.994825688 2.272415078 2.567438937 2.844246708 3.077237661 3.263963082 3.421354361 3.570408338 3.727676037 3.900727297 4.081789155 4.249469051 4.383411558 4.480071096 4.618124137 6.935571215
//
IT	4546
RD	18
LK	-258614.379856
QD	-221.787155 -> -198.479079
RI	0.0042836441
TR	0.039314	0.018627
MT	12.981855
MM	C_pi: 2.774460, n_recomb: 48185.901792
RS	0	0.000000	4.638124	81.390399	0.001689	0.000136
RS	1	0.008043	4.638124	87.785243	0.001822	0.000819
RS	2	0.016734	4.638124	94.669387	0.001965	0.001446
RS	3	0.026123	4.638124	102.078075	0.002118	0.001818
RS	4	0.036267	0.566980	892.651009	0.018525	0.015423
RS	5	0.047228	0.566980	945.352461	0.019619	0.017093
RS	6	0.059070	0.446993	1264.050209	0.026233	0.023588
RS	7	0.071864	0.446993	1325.829153	0.027515	0.025798
RS	8	0.085688	0.561600	1107.956912	0.022993	0.022016
RS	9	0.100623	0.561600	1164.585425	0.024169	0.023345
RS	10	0.116760	0.747842	920.761496	0.019109	0.018559
RS	11	0.134195	0.747842	971.153567	0.020154	0.019587
RS	12	0.153032	0.937842	817.447953	0.016964	0.016577
RS	13	0.173384	0.937842	863.656917	0.017923	0.017599
RS	14	0.195373	1.118152	765.514759	0.015887	0.015708
RS	15	0.219131	1.118152	809.196247	0.016793	0.016702
RS	16	0.244800	1.269628	753.103635	0.015629	0.015632
RS	17	0.272533	1.269628	795.613903	0.016511	0.016609
RS	18	0.302497	1.382379	771.373721	0.016008	0.016178
RS	19	0.334871	1.382379	813.617601	0.016885	0.017178
RS	20	0.369849	1.480498	800.473667	0.016612	0.016983
RS	21	0.407641	1.480498	842.507114	0.017485	0.017999
RS	22	0.448472	1.604503	817.430102	0.016964	0.017545
RS	23	0.492587	1.604503	858.646722	0.017819	0.018526
RS	24	0.540251	1.781871	811.613161	0.016843	0.017572
RS	25	0.591748	1.781871	851.351128	0.017668	0.018475
RS	26	0.647388	2.018819	787.898053	0.016351	0.017132
RS	27	0.707503	2.018819	825.790049	0.017138	0.017952
RS	28	0.772453	2.304042	758.130666	0.015733	0.016493
RS	29	0.842627	2.304042	794.105815	0.016480	0.017243
RS	30	0.918445	2.608691	734.335018	0.015240	0.015940
RS	31	1.000362	2.608691	768.511779	0.015949	0.016635
RS	32	1.088868	2.895252	724.124228	0.015028	0.015657
RS	33	1.184492	2.895252	756.643526	0.015703	0.016312
RS	34	1.287808	3.136407	728.945981	0.015128	0.015691
RS	35	1.399434	3.136407	759.770076	0.015767	0.016312
RS	36	1.520038	3.329061	744.805005	0.015457	0.015964
RS	37	1.650343	3.329061	773.574546	0.016054	0.016544
RS	38	1.791129	3.490677	764.629291	0.015868	0.016322
RS	39	1.943239	3.490677	790.673092	0.016409	0.016842
RS	40	2.107583	3.643289	781.421022	0.016217	0.016610
RS	41	2.285146	3.643289	803.903262	0.016683	0.017047
RS	42	2.476991	3.804393	789.835947	0.016391	0.016708
RS	43	2.684267	3.804393	807.942831	0.016767	0.017044
RS	44	2.908214	3.982032	787.232685	0.016337	0.016562
RS	45	3.150174	3.982032	800.294967	0.016608	0.016785
RS	46	3.411596	4.168145	774.657887	0.016076	0.016203
RS	47	3.694045	4.168145	782.089768	0.016231	0.016312
RS	48	3.999213	4.340296	755.315476	0.015675	0.015717
RS	49	4.328925	4.340296	756.410695	0.015698	0.015708
RS	50	4.685158	4.477089	730.862618	0.015168	0.015156
RS	51	5.070044	4.477089	724.709117	0.015040	0.015019
RS	52	5.485887	4.574857	699.143120	0.014509	0.014488
RS	53	5.935178	4.574857	684.881344	0.014213	0.014204
RS	54	6.420607	4.715219	646.903798	0.013425	0.013434
RS	55	6.945080	4.715219	625.597906	0.012983	0.013017
RS	56	7.511738	4.715219	599.612376	0.012444	0.012505
RS	57	8.123975	4.715219	569.183488	0.011812	0.011899
RS	58	8.785456	7.163322	361.005038	0.007492	0.007649
RS	59	9.500141	7.163322	353.857042	0.007344	0.007507
RS	60	10.272312	7.163322	344.131300	0.007142	0.007307
RS	61	11.106590	7.163322	331.836951	0.006887	0.007050
RS	62	12.007972	7.163322	317.051173	0.006580	0.006737
RS	63	12.981855	7.163322	2316.274890	0.048070	0.049383
PA	4+25*2+4+6 0.039314464 0.018627022 12.981855041 4.638124065 0.566979911 0.446993138 0.561599522 0.747841803 0.937842077 1.118151727 1.269627779 1.382379226 1.480498167 1.604503010 1.781870812 2.018818934 2.304042376 2.608691275 2.895252277 3.136407463 3.329060574 3.490677445 3.643289102 3.804392697 3.982032129 4.168144756 4.340296135 4.477088954 4.574857146 4.715218830 7.163321826
//
IT	4111
RD	19
LK	-258568.597855
QD	-208.691805 -> -187.334625
RI	0.0038134552
TR	0.038332	0.018747
MT	13.172465
MM	C_pi: 2.845510, n_recomb: 49697.293964
RS	0	0.000000	5.193891	75.138113	0.001512	0.000122
RS	1	0.008068	5.193891	81.075616	0.001631	0.000737
RS	2	0.016787	5.193891	87.471457	0.001760	0.001307
RS	3	0.026210	5.193891	94.359199	0.001899	0.001644
RS	4	0.036393	0.584805	896.398596	0.018037	0.015144
RS	5	0.047397	0.584805	950.045993	0.019117	0.016750
RS	6	0.059289	0.452248	1295.827949	0.026074	0.023539
RS	7	0.072141	0.452248	1359.760743	0.027361	0.025741
RS	8	0.086029	0.566298	1140.572786	0.022950	0.022044
RS	9	0.101038	0.566298	1199.254721	0.024131	0.023391
RS	10	0.117258	0.756907	944.988071	0.019015	0.018530
RS	11	0.134787	0.756907	997.094834	0.020063	0.019559
RS	12	0.153730	0.951804	837.339792	0.016849	0.016507
RS	13	0.174201	0.951804	885.053958	0.017809	0.017524
RS	14	0.196324	1.136143	783.893028	0.015773	0.015623
RS	15	0.220232	1.136143	828.990004	0.016681	0.016613
RS	16	0.246069	1.290003	771.897045	0.015532	0.015551
RS	17	0.273990	1.290003	815.825230	0.016416	0.016524
RS	18	0.304164	1.402705	792.353937	0.015944	0.016119
RS	19	0.336772	1.402705	836.089690	0.016824	0.017114
RS	20	0.372012	1.499186	824.591897	0.016592	0.016956
RS	21	0.410094	1.499186	868.204889	0.017470	0.017971
RS	22	0.451249	1.622082	844.036567	0.016984	0.017547
RS	23	0.495725	1.622082	886.870891	0.017845	0.018530
RS	24	0.543789	1.800678	838.877067	0.016880	0.017583
RS	25	0.595731	1.800678	880.205919	0.017711	0.018490
RS	26	0.651863	2.042030	814.086761	0.016381	0.017131
RS	27	0.712524	2.042030	853.501624	0.017174	0.017955
RS	28	0.778080	2.334765	782.410218	0.015744	0.016468
RS	29	0.848925	2.334765	819.828334	0.016496	0.017221
RS	30	0.925485	2.648969	756.838996	0.015229	0.015890
RS	31	1.008223	2.648969	792.390356	0.015944	0.016589
RS	32	1.097635	2.945300	745.597175	0.015003	0.015590
RS	33	1.194262	2.945300	779.447648	0.015684	0.016248
RS	34	1.298685	3.194700	750.328897	0.015098	0.015616
RS	35	1.411533	3.194700	782.465001	0.015745	0.016241
RS	36	1.533485	3.393376	766.915808	0.015432	0.015890
RS	37	1.665277	3.393376	796.987758	0.016037	0.016476
RS	38	1.807702	3.559268	787.972975	0.015855	0.016259
RS	39	1.961618	3.559268	815.297691	0.016405	0.016786
RS	40	2.127952	3.715418	806.132393	0.016221	0.016563
RS	41	2.307706	3.715418	829.844532	0.016698	0.017010
RS	42	2.501963	3.880247	815.733273	0.016414	0.016682
RS	43	2.711892	3.880247	834.981681	0.016801	0.017030
RS	44	2.938760	4.062290	813.954564	0.016378	0.016558
RS	45	3.183931	4.062290	828.033526	0.016662	0.016796
RS	46	3.448883	4.253203	801.881651	0.016135	0.016223
RS	47	3.735211	4.253203	810.169209	0.016302	0.016347
RS	48	4.044641	4.429554	782.902433	0.015753	0.015762
RS	49	4.379036	4.429554	784.645025	0.015788	0.015768
RS	50	4.740411	4.568947	758.777542	0.015268	0.015229
RS	51	5.130941	4.568947	752.994185	0.015152	0.015105
RS	52	5.552981	4.667604	727.194050	0.014632	0.014586
RS	53	6.009070	4.667604	712.942489	0.014346	0.014313
RS	54	6.501958	4.810002	674.076693	0.013564	0.013551
RS	55	7.034613	4.810002	652.414757	0.013128	0.013141
RS	56	7.610243	4.810002	625.844495	0.012593	0.012635
RS	57	8.232316	4.810002	594.598246	0.011964	0.012033
RS	58	8.904578	7.387893	373.507481	0.007516	0.007657
RS	59	9.631079	7.387893	366.787451	0.007380	0.007529
RS	60	10.416195	7.387893	357.401624	0.007192	0.007344
RS	61	11.264656	7.387893	345.342957	0.006949	0.007100
RS	62	12.181571	7.387893	330.673431	0.006654	0.006801
RS	63	13.172465	7.387893	2456.173046	0.049423	0.050715
PA	4+25*2+4+6 0.038331828 0.018746779 13.172464630 5.193891177 0.584805095 0.452248391 0.566297656 0.756907256 0.951803597 1.136143228 1.290003314 1.402705386 1.499186249 1.622081737 1.800678086 2.042030300 2.334765109 2.648969435 2.945300478 3.194699735 3.393376474 3.559267531 3.715418219 3.880246916 4.062289562 4.253202931 4.429554468 4.568946952 4.667604179 4.810002024 7.387893365
//
IT	4993
RD	20
LK	-258526.638011
QD	-196.653525 -> -177.059986
RI	0.0034013513
TR	0.037405	0.018856
MT	13.359520
MM	C_pi: 2.915615, n_recomb: 51176.796412
RS	0	0.000000	5.809977	69.326551	0.001355	0.000110
RS	1	0.008092	5.809977	74.833978	0.001462	0.000664
RS	2	0.016839	5.809977	80.769971	0.001578	0.001182
RS	3	0.026294	5.809977	87.166375	0.001703	0.001488
RS	4	0.036514	0.603021	898.823223	0.017563	0.014865
RS	5	0.047561	0.603021	953.319798	0.018628	0.016412
RS	6	0.059501	0.457531	1326.103295	0.025912	0.023482
RS	7	0.072409	0.457531	1392.135614	0.027202	0.025675
RS	8	0.086360	0.570756	1172.578050	0.022912	0.022074
RS	9	0.101441	0.570756	1233.283595	0.024098	0.023438
RS	10	0.117741	0.765556	968.714127	0.018929	0.018506
RS	11	0.135361	0.765556	1022.506795	0.019980	0.019535
RS	12	0.154407	0.965303	856.679364	0.016740	0.016442
RS	13	0.174994	0.965303	905.866917	0.017701	0.017453
RS	14	0.197247	1.153645	801.695468	0.015665	0.015542
RS	15	0.221301	1.153645	848.175304	0.016573	0.016527
RS	16	0.247301	1.309894	790.082688	0.015438	0.015473
RS	17	0.275405	1.309894	835.396304	0.016324	0.016442
RS	18	0.305783	1.422569	812.699660	0.015880	0.016060
RS	19	0.338620	1.422569	857.896664	0.016763	0.017052
RS	20	0.374114	1.517420	848.085040	0.016572	0.016929
RS	21	0.412480	1.517420	893.250738	0.017454	0.017942
RS	22	0.453950	1.639161	870.070920	0.017001	0.017549
RS	23	0.498777	1.639161	914.500154	0.017869	0.018533
RS	24	0.547230	1.818864	865.629465	0.016914	0.017596
RS	25	0.599605	1.818864	908.529044	0.017753	0.018505
RS	26	0.656218	2.064475	839.781037	0.016409	0.017132
RS	27	0.717412	2.064475	880.699361	0.017209	0.017959
RS	28	0.783559	2.364583	806.178446	0.015753	0.016446
RS	29	0.855057	2.364583	845.019759	0.016512	0.017202
RS	30	0.932342	2.688271	778.792658	0.015218	0.015844
RS	31	1.015881	2.688271	815.698056	0.015939	0.016545
RS	32	1.106179	2.994383	766.472551	0.014977	0.015526
RS	33	1.203785	2.994383	801.633325	0.015664	0.016187
RS	34	1.309289	3.252095	771.066594	0.015067	0.015544
RS	35	1.423331	3.252095	804.494837	0.015720	0.016172
RS	36	1.546601	3.456878	788.340841	0.015404	0.015819
RS	37	1.679846	3.456878	819.698215	0.016017	0.016409
RS	38	1.823874	3.627100	810.606189	0.015839	0.016196
RS	39	1.979556	3.627100	839.199664	0.016398	0.016731
RS	40	2.147837	3.786775	830.136064	0.016221	0.016516
RS	41	2.329735	3.786775	855.072082	0.016708	0.016973
RS	42	2.526353	3.955230	840.955349	0.016432	0.016655
RS	43	2.738881	3.955230	861.345631	0.016831	0.017015
RS	44	2.968607	4.141503	840.057118	0.016415	0.016553
RS	45	3.216923	4.141503	855.158795	0.016710	0.016805
RS	46	3.485333	4.336993	828.555892	0.016190	0.016241
RS	47	3.775463	4.336993	837.709843	0.016369	0.016379
RS	48	4.089071	4.517292	810.016790	0.015828	0.015805
RS	49	4.428057	4.517292	812.421187	0.015875	0.015825
RS	50	4.794474	4.659050	786.296735	0.015364	0.015298
RS	51	5.190541	4.659050	780.900926	0.015259	0.015186
RS	52	5.618659	4.758396	754.925129	0.014751	0.014681
RS	53	6.081421	4.758396	740.702904	0.014473	0.014418
RS	54	6.581631	4.902575	701.008950	0.013698	0.013664
RS	55	7.122318	4.902575	679.008481	0.013268	0.013261
RS	56	7.706758	4.902575	651.872311	0.012738	0.012760
RS	57	8.338492	4.902575	619.828442	0.012112	0.012162
RS	58	9.021347	7.609322	385.782525	0.007538	0.007665
RS	59	9.759459	7.609322	379.497887	0.007415	0.007550
RS	60	10.557300	7.609322	370.463302	0.007239	0.007378
RS	61	11.419704	7.609322	358.655623	0.007008	0.007148
RS	62	12.351895	7.609322	344.121551	0.006724	0.006862
RS	63	13.359520	7.609322	2596.502262	0.050736	0.052007
PA	4+25*2+4+6 0.037404958 0.018855671 13.359519542 5.809976505 0.603021415 0.457531033 0.570756286 0.765555657 0.965302616 1.153644633 1.309893575 1.422568749 1.517419665 1.639160702 1.818863874 2.064475425 2.364583254 2.688271002 2.994382804 3.252095432 3.456878337 3.627100013 3.786774944 3.955229982 4.141503310 4.336993272 4.517292154 4.659050208 4.758396077 4.902574664 7.609321667
//
IT	5215
RD	21
LK	-258488.133988
QD	-185.567357 -> -167.571362
RI	0.0030394806
TR	0.036530	0.018955
MT	13.543093
MM	C_pi: 2.984749, n_recomb: 52624.284863
RS	0	0.000000	6.493020	63.926284	0.001215	0.000098
RS	1	0.008115	6.493020	69.029844	0.001312	0.000599
RS	2	0.016889	6.493020	74.533463	0.001416	0.001068
RS	3	0.026375	6.493020	80.467257	0.001529	0.001347
RS	4	0.036631	0.621615	900.047209	0.017103	0.014586
RS	5	0.047719	0.621615	955.300677	0.018153	0.016078
RS	6	0.059707	0.462834	1354.921113	0.025747	0.023420
RS	7	0.072668	0.462834	1422.997716	0.027041	0.025602
RS	8	0.086681	0.574990	1203.973254	0.022879	0.022106
RS	9	0.101831	0.574990	1266.671862	0.024070	0.023486
RS	10	0.118210	0.773801	991.955850	0.018850	0.018485
RS	11	0.135919	0.773801	1047.405757	0.019903	0.019516
RS	12	0.155065	0.978345	875.490466	0.016637	0.016381
RS	13	0.175764	0.978345	926.120041	0.017599	0.017387
RS	14	0.198143	1.170680	818.930885	0.015562	0.015464
RS	15	0.222339	1.170680	866.760836	0.016471	0.016446
RS	16	0.248498	1.329334	807.662571	0.015348	0.015397
RS	17	0.276780	1.329334	854.328644	0.016234	0.016363
RS	18	0.307357	1.441994	832.416137	0.015818	0.016003
RS	19	0.340416	1.441994	879.043213	0.016704	0.016992
RS	20	0.376157	1.535227	870.950651	0.016550	0.016903
RS	21	0.414799	1.535227	917.641297	0.017438	0.017915
RS	22	0.456577	1.655752	895.536171	0.017018	0.017551
RS	23	0.501745	1.655752	941.536668	0.017892	0.018537
RS	24	0.550579	1.836450	891.868515	0.016948	0.017609
RS	25	0.603376	1.836450	936.317707	0.017793	0.018521
RS	26	0.660458	2.086164	864.986688	0.016437	0.017135
RS	27	0.722172	2.086164	907.388263	0.017243	0.017965
RS	28	0.788894	2.393499	829.445552	0.015762	0.016426
RS	29	0.861032	2.393499	869.689561	0.016526	0.017185
RS	30	0.939023	2.726580	800.211601	0.015206	0.015800
RS	31	1.023344	2.726580	838.449778	0.015933	0.016504
RS	32	1.114507	3.042469	786.768163	0.014951	0.015465
RS	33	1.213069	3.042469	823.217542	0.015643	0.016129
RS	34	1.319630	3.308561	791.175127	0.015034	0.015474
RS	35	1.434839	3.308561	825.874530	0.015694	0.016106
RS	36	1.559397	3.519520	809.096160	0.015375	0.015749
RS	37	1.694063	3.519520	841.720485	0.015995	0.016344
RS	38	1.839658	3.694125	832.541639	0.015820	0.016135
RS	39	1.997069	3.694125	862.389785	0.016388	0.016677
RS	40	2.167254	3.857318	853.438075	0.016218	0.016470
RS	41	2.351251	3.857318	879.589663	0.016715	0.016936
RS	42	2.550179	4.029307	865.502364	0.016447	0.016627
RS	43	2.765251	4.029307	887.032352	0.016856	0.016999
RS	44	2.997778	4.219652	865.534003	0.016447	0.016547
RS	45	3.249174	4.219652	881.661867	0.016754	0.016811
RS	46	3.520973	4.419506	854.668937	0.016241	0.016258
RS	47	3.814829	4.419506	864.697496	0.016432	0.016410
RS	48	4.132532	4.603522	836.640163	0.015898	0.015846
RS	49	4.476018	4.603522	839.718610	0.015957	0.015879
RS	50	4.847380	4.747419	813.398300	0.015457	0.015364
RS	51	5.248879	4.747419	808.405490	0.015362	0.015265
RS	52	5.682961	4.847269	782.309782	0.014866	0.014773
RS	53	6.152271	4.847269	768.134567	0.014597	0.014519
RS	54	6.659667	4.992989	727.671343	0.013828	0.013773
RS	55	7.208240	4.992989	705.349000	0.013403	0.013377
RS	56	7.801332	4.992989	677.665149	0.012877	0.012881
RS	57	8.442555	4.992989	644.843098	0.012254	0.012287
RS	58	9.135817	7.827597	397.821310	0.007560	0.007672
RS	59	9.885339	7.827597	391.978262	0.007449	0.007570
RS	60	10.695688	7.827597	383.304880	0.007284	0.007411
RS	61	11.571800	7.827597	371.762025	0.007064	0.007194
RS	62	12.519011	7.827597	357.381080	0.006791	0.006919
RS	63	13.543093	7.827597	2736.988092	0.052010	0.053258
PA	4+25*2+4+6 0.036529827 0.018954623 13.543092919 6.493020368 0.621614810 0.462833819 0.574989836 0.773800755 0.978344995 1.170680424 1.329333810 1.441994190 1.535227251 1.655751996 1.836450154 2.086164136 2.393498534 2.726579612 3.042468649 3.308561409 3.519519620 3.694124724 3.857318152 4.029307372 4.219651980 4.419505981 4.603522131 4.747419119 4.847268623 4.992988701 7.827597127
//
IT	5063
RD	22
LK	-258452.762194
QD	-175.341437 -> -158.795140
RI	0.0027208673
TR	0.035703	0.019044
MT	13.723319
MM	C_pi: 3.052918, n_recomb: 54039.993780
RS	0	0.000000	7.250342	58.911174	0.001090	0.000088
RS	1	0.008138	7.250342	63.636074	0.001178	0.000539
RS	2	0.016938	7.250342	68.733846	0.001272	0.000966
RS	3	0.026454	7.250342	74.232887	0.001374	0.001220
RS	4	0.036745	0.640585	900.170816	0.016657	0.014310
RS	5	0.047873	0.640585	956.093082	0.017692	0.015750
RS	6	0.059907	0.468156	1382.320092	0.025580	0.023352
RS	7	0.072920	0.468156	1452.385296	0.026876	0.025523
RS	8	0.086992	0.579008	1234.777355	0.022849	0.022140
RS	9	0.102210	0.579008	1299.438575	0.024046	0.023534
RS	10	0.118665	0.781661	1014.729196	0.018777	0.018469
RS	11	0.136460	0.781661	1071.808086	0.019834	0.019502
RS	12	0.155703	0.990967	893.776129	0.016539	0.016324
RS	13	0.176512	0.990967	945.816374	0.017502	0.017325
RS	14	0.199014	1.187283	835.609748	0.015463	0.015390
RS	15	0.223348	1.187283	884.757269	0.016372	0.016368
RS	16	0.249661	1.348342	824.656660	0.015260	0.015324
RS	17	0.278116	1.348342	872.642620	0.016148	0.016286
RS	18	0.308887	1.461019	851.509156	0.015757	0.015948
RS	19	0.342162	1.461019	899.534883	0.016646	0.016934
RS	20	0.378145	1.552622	893.204346	0.016529	0.016877
RS	21	0.417056	1.552622	941.392072	0.017420	0.017887
RS	22	0.459133	1.671879	920.438852	0.017033	0.017553
RS	23	0.504635	1.671879	967.986554	0.017912	0.018540
RS	24	0.553840	1.853463	917.599983	0.016980	0.017622
RS	25	0.607049	1.853463	963.577233	0.017831	0.018538
RS	26	0.664588	2.107130	889.709603	0.016464	0.017139
RS	27	0.726809	2.107130	933.573800	0.017276	0.017973
RS	28	0.794094	2.421543	852.221330	0.015770	0.016408
RS	29	0.866855	2.421543	893.847196	0.016540	0.017170
RS	30	0.945537	2.763927	821.107661	0.015194	0.015759
RS	31	1.030621	2.763927	860.657030	0.015926	0.016466
RS	32	1.122630	3.089570	806.502040	0.014924	0.015406
RS	33	1.222127	3.089570	844.217979	0.015622	0.016074
RS	34	1.329720	3.364088	810.676867	0.015001	0.015406
RS	35	1.446070	3.364088	846.625916	0.015667	0.016042
RS	36	1.571887	3.581306	829.198858	0.015344	0.015681
RS	37	1.707944	3.581306	863.070786	0.015971	0.016281
RS	38	1.855073	3.760336	853.796520	0.015799	0.016075
RS	39	2.014175	3.760336	884.883990	0.016375	0.016623
RS	40	2.186225	3.927025	876.056123	0.016211	0.016423
RS	41	2.372276	3.927025	903.413274	0.016717	0.016898
RS	42	2.573467	4.102473	889.384545	0.016458	0.016599
RS	43	2.791032	4.102473	912.050136	0.016877	0.016981
RS	44	3.026301	4.296737	890.390820	0.016477	0.016539
RS	45	3.280717	4.296737	907.546239	0.016794	0.016816
RS	46	3.555837	4.500754	880.221261	0.016288	0.016272
RS	47	3.853345	4.500754	891.130505	0.016490	0.016437
RS	48	4.175065	4.688272	862.767646	0.015965	0.015884
RS	49	4.522966	4.688272	866.530339	0.016035	0.015930
RS	50	4.899179	4.834104	840.070859	0.015545	0.015428
RS	51	5.306007	4.834104	835.494778	0.015461	0.015340
RS	52	5.745943	4.934284	809.332507	0.014977	0.014861
RS	53	6.221681	4.934284	795.220558	0.014715	0.014617
RS	54	6.736134	5.081317	754.046009	0.013953	0.013878
RS	55	7.292452	5.081317	731.417377	0.013535	0.013488
RS	56	7.894043	5.081317	703.203159	0.013013	0.012998
RS	57	8.544592	5.081317	669.621653	0.012391	0.012407
RS	58	9.248081	8.042736	409.621721	0.007580	0.007678
RS	59	10.008819	8.042736	404.225161	0.007480	0.007588
RS	60	10.831466	8.042736	395.921468	0.007326	0.007441
RS	61	11.721059	8.042736	384.655647	0.007118	0.007236
RS	62	12.683046	8.042736	370.443768	0.006855	0.006973
RS	63	13.723319	8.042736	2877.400293	0.053246	0.054469
PA	4+25*2+4+6 0.035702628 0.019044413 13.723318595 7.250342085 0.640585433 0.468156132 0.579007825 0.781661440 0.990966923 1.187282562 1.348341526 1.461018951 1.552621572 1.671878815 1.853463014 2.107129710 2.421542780 2.763927275 3.089569817 3.364088203 3.581305620 3.760335833 3.927024882 4.102473291 4.296736537 4.500753563 4.688271725 4.834104173 4.934284310 5.081317364 8.042736403
//
IT	4367
RD	23
LK	-258420.232696
QD	-165.894083 -> -150.665591
RI	0.0024392299
TR	0.034920	0.019126
MT	13.900263
MM	C_pi: 3.120099, n_recomb: 55423.916245
RS	0	0.000000	8.091176	54.248977	0.000979	0.000079
RS	1	0.008160	8.091176	58.618761	0.001058	0.000486
RS	2	0.016985	8.091176	63.335528	0.001143	0.000873
RS	3	0.026531	8.091176	68.425981	0.001235	0.001105
RS	4	0.036856	0.659935	899.280675	0.016225	0.014035
RS	5	0.048023	0.659935	955.787412	0.017245	0.015428
RS	6	0.060101	0.473493	1408.345559	0.025410	0.023280
RS	7	0.073165	0.473493	1480.343262	0.026709	0.025438
RS	8	0.087295	0.582815	1265.010836	0.022824	0.022174
RS	9	0.102577	0.582815	1331.604163	0.024026	0.023584
RS	10	0.119107	0.789151	1037.048775	0.018711	0.018456
RS	11	0.136986	0.789151	1095.728595	0.019770	0.019491
RS	12	0.156323	1.003175	911.556833	0.016447	0.016270
RS	13	0.177238	1.003175	964.976857	0.017411	0.017267
RS	14	0.199860	1.203469	851.743839	0.015368	0.015319
RS	15	0.224328	1.203469	902.176490	0.016278	0.016293
RS	16	0.250793	1.366939	841.073674	0.015175	0.015254
RS	17	0.279416	1.366939	890.346833	0.016064	0.016212
RS	18	0.310376	1.479656	869.989750	0.015697	0.015894
RS	19	0.343861	1.479656	919.382483	0.016588	0.016876
RS	20	0.380079	1.569627	914.846013	0.016506	0.016851
RS	21	0.419253	1.569627	964.502264	0.017402	0.017861
RS	22	0.461622	1.687561	944.778485	0.017046	0.017556
RS	23	0.507449	1.687561	993.848599	0.017932	0.018544
RS	24	0.557016	1.869911	942.829520	0.017011	0.017636
RS	25	0.610626	1.869911	990.312654	0.017868	0.018555
RS	26	0.668612	2.127374	913.960069	0.016490	0.017144
RS	27	0.731328	2.127374	959.265722	0.017308	0.017982
RS	28	0.799163	2.448715	874.517735	0.015779	0.016392
RS	29	0.872532	2.448715	917.504120	0.016554	0.017158
RS	30	0.951888	2.800297	841.497551	0.015183	0.015721
RS	31	1.037720	2.800297	882.336068	0.015920	0.016430
RS	32	1.130555	3.135668	825.689939	0.014898	0.015350
RS	33	1.230965	3.135668	864.649819	0.015601	0.016021
RS	34	1.339568	3.418654	829.586837	0.014968	0.015341
RS	35	1.457033	3.418654	866.763224	0.015639	0.015980
RS	36	1.584083	3.642199	848.665409	0.015312	0.015615
RS	37	1.721500	3.642199	883.764474	0.015946	0.016220
RS	38	1.870130	3.825697	874.383853	0.015776	0.016016
RS	39	2.030887	3.825697	906.693799	0.016359	0.016570
RS	40	2.204762	3.995869	897.997127	0.016202	0.016377
RS	41	2.392825	3.995869	926.548015	0.016717	0.016861
RS	42	2.596233	4.174703	912.604770	0.016466	0.016571
RS	43	2.816239	4.174703	936.399785	0.016895	0.016963
RS	44	3.054197	4.372749	914.623541	0.016502	0.016531
RS	45	3.311571	4.372749	932.805773	0.016830	0.016820
RS	46	3.589947	4.580738	905.204030	0.016332	0.016286
RS	47	3.891037	4.580738	916.997967	0.016545	0.016463
RS	48	4.216695	4.771551	888.386406	0.016029	0.015921
RS	49	4.568926	4.771551	892.841578	0.016109	0.015979
RS	50	4.949899	4.919127	866.297135	0.015630	0.015489
RS	51	5.361958	4.919127	862.149792	0.015556	0.015412
RS	52	5.807640	5.019473	835.972431	0.015083	0.014946
RS	53	6.289688	5.019473	821.938604	0.014830	0.014710
RS	54	6.811070	5.167603	780.109390	0.014075	0.013980
RS	55	7.374996	5.167603	757.189134	0.013662	0.013596
RS	56	7.984936	5.167603	728.461155	0.013143	0.013110
RS	57	8.644647	5.167603	694.138455	0.012524	0.012523
RS	58	9.358187	8.254724	421.177549	0.007599	0.007684
RS	59	10.129951	8.254724	416.231228	0.007510	0.007606
RS	60	10.964689	8.254724	408.304430	0.007367	0.007470
RS	61	11.867540	8.254724	397.326472	0.007169	0.007277
RS	62	12.844060	8.254724	383.298146	0.006916	0.007025
RS	63	13.900263	8.254724	3017.491899	0.054444	0.055643
PA	4+25*2+4+6 0.034920024 0.019125807 13.900262629 8.091175606 0.659935087 0.473492770 0.582814587 0.789150515 1.003175440 1.203468517 1.366938546 1.479656217 1.569627358 1.687561408 1.869911416 2.127373820 2.448715324 2.800297236 3.135668397 3.418654427 3.642198772 3.825696743 3.995869234 4.174702985 4.372748636 4.580738090 4.771551260 4.919127067 5.019472777 5.167602637 8.254723561
//
IT	4876
RD	24
LK	-258390.287986
QD	-157.153438 -> -143.124716
RI	0.0021904320
TR	0.034179	0.019199
MT	14.074013
MM	C_pi: 3.186272, n_recomb: 56776.051581
RS	0	0.000000	9.024236	49.922048	0.000879	0.000071
RS	1	0.008181	9.024236	53.959605	0.000950	0.000438
RS	2	0.017031	9.024236	58.319595	0.001027	0.000789
RS	3	0.026605	9.024236	63.027069	0.001110	0.001000
RS	4	0.036963	0.679645	897.483352	0.015807	0.013764
RS	5	0.048168	0.679645	954.495179	0.016812	0.015112
RS	6	0.060289	0.478840	1433.037724	0.025240	0.023203
RS	7	0.073402	0.478840	1506.911408	0.026541	0.025349
RS	8	0.087588	0.586420	1294.679492	0.022803	0.022211
RS	9	0.102935	0.586420	1363.174027	0.024010	0.023634
RS	10	0.119537	0.796278	1058.930155	0.018651	0.018447
RS	11	0.137497	0.796278	1119.183097	0.019712	0.019484
RS	12	0.156926	1.014978	928.849686	0.016360	0.016219
RS	13	0.177945	1.014978	983.618975	0.017325	0.017213
RS	14	0.200683	1.219251	867.345910	0.015277	0.015251
RS	15	0.225282	1.219251	919.031414	0.016187	0.016221
RS	16	0.251893	1.385141	856.923444	0.015093	0.015185
RS	17	0.280681	1.385141	907.451061	0.015983	0.016141
RS	18	0.311825	1.497916	887.868743	0.015638	0.015841
RS	19	0.345516	1.497916	938.596638	0.016532	0.016821
RS	20	0.381963	1.586257	935.880812	0.016484	0.016825
RS	21	0.421392	1.586257	986.976507	0.017384	0.017834
RS	22	0.464047	1.702814	968.555998	0.017059	0.017558
RS	23	0.510191	1.702814	1019.123026	0.017950	0.018548
RS	24	0.560110	1.885821	967.552655	0.017042	0.017651
RS	25	0.614113	1.885821	1016.518681	0.017904	0.018573
RS	26	0.672534	2.146919	937.737967	0.016516	0.017151
RS	27	0.735735	2.146919	984.463212	0.017339	0.017992
RS	28	0.804105	2.475032	896.340229	0.015787	0.016379
RS	29	0.878070	2.475032	940.665228	0.016568	0.017147
RS	30	0.958085	2.835698	861.389987	0.015172	0.015685
RS	31	1.044646	2.835698	903.495096	0.015913	0.016397
RS	32	1.138288	3.180766	844.342552	0.014871	0.015297
RS	33	1.239592	3.180766	884.523188	0.015579	0.015970
RS	34	1.349183	3.472250	847.917697	0.014934	0.015279
RS	35	1.467739	3.472250	886.298400	0.015610	0.015921
RS	36	1.595995	3.702179	867.509189	0.015279	0.015551
RS	37	1.734743	3.702179	903.813936	0.015919	0.016160
RS	38	1.884842	3.890183	894.315304	0.015752	0.015958
RS	39	2.047220	3.890183	927.829532	0.016342	0.016518
RS	40	2.222882	4.063834	919.267794	0.016191	0.016332
RS	41	2.412915	4.063834	948.998935	0.016715	0.016823
RS	42	2.618495	4.245980	935.166198	0.016471	0.016542
RS	43	2.840893	4.245980	960.082537	0.016910	0.016944
RS	44	3.081485	4.447678	938.230525	0.016525	0.016522
RS	45	3.341760	4.447678	957.436781	0.016863	0.016822
RS	46	3.623328	4.659468	929.609067	0.016373	0.016298
RS	47	3.927930	4.659468	942.289754	0.016597	0.016487
RS	48	4.257452	4.853378	913.484080	0.016089	0.015955
RS	49	4.613932	4.853378	918.638112	0.016180	0.016025
RS	50	4.999575	5.002515	892.060779	0.015712	0.015547
RS	51	5.416767	5.002515	888.352523	0.015647	0.015481
RS	52	5.868090	5.102871	862.209135	0.015186	0.015028
RS	53	6.356335	5.102871	848.266982	0.014941	0.014800
RS	54	6.884522	5.251895	805.838331	0.014193	0.014078
RS	55	7.455921	5.251895	782.640290	0.013785	0.013701
RS	56	8.074065	5.251895	753.414533	0.013270	0.013219
RS	57	8.742779	5.251895	718.368514	0.012653	0.012635
RS	58	9.466200	8.463563	432.482592	0.007617	0.007690
RS	59	10.248803	8.463563	427.989206	0.007538	0.007622
RS	60	11.095430	8.463563	420.445337	0.007405	0.007497
RS	61	12.011320	8.463563	409.764795	0.007217	0.007315
RS	62	13.002138	8.463563	395.933167	0.006974	0.007073
RS	63	14.074013	8.463563	3157.023796	0.055605	0.056778
PA	4+25*2+4+6 0.034178905 0.019199478 14.074013260 9.024236208 0.679645482 0.478839667 0.586419605 0.796277566 1.014978281 1.219250774 1.385140911 1.497915982 1.586256568 1.702813540 1.885820561 2.146919489 2.475031559 2.835698333 3.180765969 3.472250218 3.702178677 3.890182971 4.063834100 4.245979827 4.447678395 4.659467778 4.853378457 5.002514536 5.102871484 5.251894739 8.463562869
//
IT	5252
RD	25
LK	-258362.697046
QD	-149.055619 -> -136.120800
RI	0.0019699350
TR	0.033477	0.019266
MT	14.244567
MM	C_pi: 3.251431, n_recomb: 58096.878789
RS	0	0.000000	10.059952	45.908640	0.000790	0.000064
RS	1	0.008201	10.059952	49.635762	0.000854	0.000395
RS	2	0.017076	10.059952	53.662100	0.000924	0.000714
RS	3	0.026677	10.059952	58.011098	0.000999	0.000906
RS	4	0.037067	0.699748	894.820065	0.015402	0.013496
RS	5	0.048308	0.699748	952.259898	0.016391	0.014802
RS	6	0.060472	0.484194	1456.447314	0.025069	0.023122
RS	7	0.073633	0.484194	1532.140750	0.026372	0.025255
RS	8	0.087873	0.589837	1323.788157	0.022786	0.022249
RS	9	0.103282	0.589837	1394.152912	0.023997	0.023685
RS	10	0.119954	0.803062	1080.383752	0.018596	0.018441
RS	11	0.137993	0.803062	1142.182322	0.019660	0.019480
RS	12	0.157512	1.026400	945.664156	0.016277	0.016172
RS	13	0.178632	1.026400	1001.752506	0.017243	0.017162
RS	14	0.201484	1.234660	882.423980	0.015189	0.015185
RS	15	0.226210	1.234660	935.330252	0.016099	0.016152
RS	16	0.252964	1.402985	872.212065	0.015013	0.015118
RS	17	0.281912	1.402985	923.961437	0.015904	0.016071
RS	18	0.313234	1.515823	905.157984	0.015580	0.015788
RS	19	0.347126	1.515823	957.189328	0.016476	0.016766
RS	20	0.383796	1.602517	956.327309	0.016461	0.016800
RS	21	0.423475	1.602517	1008.833568	0.017365	0.017808
RS	22	0.466407	1.717645	991.786272	0.017071	0.017560
RS	23	0.512861	1.717645	1043.824738	0.017967	0.018552
RS	24	0.563125	1.901196	991.786425	0.017071	0.017666
RS	25	0.617511	1.901196	1042.212381	0.017939	0.018592
RS	26	0.676357	2.165783	961.056632	0.016542	0.017159
RS	27	0.740030	2.165783	1009.179569	0.017371	0.018003
RS	28	0.808924	2.500506	917.704602	0.015796	0.016367
RS	29	0.883469	2.500506	963.346336	0.016582	0.017138
RS	30	0.964128	2.870139	880.803347	0.015161	0.015651
RS	31	1.051402	2.870139	924.152555	0.015907	0.016366
RS	32	1.145834	3.224858	862.481707	0.014846	0.015247
RS	33	1.248011	3.224858	903.859965	0.015558	0.015922
RS	34	1.358568	3.524856	865.694232	0.014901	0.015218
RS	35	1.478191	3.524856	905.256141	0.015582	0.015864
RS	36	1.607626	3.761220	885.754776	0.015246	0.015489
RS	37	1.747677	3.761220	923.243384	0.015891	0.016102
RS	38	1.899213	3.953768	913.613760	0.015726	0.015901
RS	39	2.063178	3.953768	948.313368	0.016323	0.016467
RS	40	2.240590	4.130885	939.890180	0.016178	0.016287
RS	41	2.432553	4.130885	970.787003	0.016710	0.016785
RS	42	2.640259	4.316277	957.085863	0.016474	0.016513
RS	43	2.865000	4.316277	983.114069	0.016922	0.016925
RS	44	3.108174	4.521504	961.224610	0.016545	0.016512
RS	45	3.371291	4.521504	981.450545	0.016893	0.016822
RS	46	3.655988	4.736920	953.446263	0.016411	0.016308
RS	47	3.964034	4.736920	967.014013	0.016645	0.016509
RS	48	4.297344	4.933744	938.064902	0.016147	0.015988
RS	49	4.657990	4.933744	943.922467	0.016247	0.016069
RS	50	5.048215	5.084267	917.361241	0.015790	0.015604
RS	51	5.470444	5.084267	914.100800	0.015734	0.015547
RS	52	5.927302	5.184488	888.038122	0.015285	0.015106
RS	53	6.421629	5.184488	874.199706	0.015047	0.014887
RS	54	6.956498	5.334206	831.225544	0.014308	0.014174
RS	55	7.535234	5.334206	807.762266	0.013904	0.013801
RS	56	8.161435	5.334206	778.053514	0.013392	0.013324
RS	57	8.838994	5.334206	742.300988	0.012777	0.012742
RS	58	9.572122	8.669198	443.539017	0.007634	0.007695
RS	59	10.365378	8.669198	439.500133	0.007565	0.007637
RS	60	11.223692	8.669198	432.343931	0.007442	0.007523
RS	61	12.152400	8.669198	421.968922	0.007263	0.007351
RS	62	13.157276	8.669198	408.345582	0.007029	0.007120
RS	63	14.244567	8.669198	3295.823562	0.056730	0.057877
PA	4+25*2+4+6 0.033476612 0.019266131 14.244566932 10.059951520 0.699747692 0.484193743 0.589837203 0.803062332 1.026400194 1.234659777 1.402984619 1.515823155 1.602517355 1.717644888 1.901195584 2.165782756 2.500505896 2.870139361 3.224858170 3.524855881 3.761220351 3.953768106 4.130884925 4.316277385 4.521504081 4.736919983 4.933743838 5.084267339 5.184487786 5.334206025 8.669197507
//
CC
CC	Brief Description of the file format:
CC	  CC  comments
CC	  MM  useful-messages
CC	  RD  round-of-iterations
CC	  LL  \log[P(sequence)]
CC	  QD  Q-before-opt Q-after-opt
CC	  TR  \theta_0 \rho_0
CC	  RS  k t_k \lambda_k \pi_k \sum_{l\not=k}A_{kl} A_{kk}
CC	  DC  begin end best-k t_k+\Delta_k max-prob
CC
MM	Version: 0.6.5-r67
MM	pattern:4+25*2+4+6, n:63, n_free_lambdas:28
MM	n_iterations:25, skip:1, max_t:5, theta/rho:5
MM	is_decoding:0
MM	n_seqs:10, sum_L:922915, sum_n:93474
RD	0
LK	0.000000
QD	0.000000 -> 0.000000
RI	inf
TR	0.106785	0.021357
MT	5.000000
MM	C_pi: 1.000000, n_recomb: 19502.467655
RS	0	0.000000	1.000000	123.871138	0.006352	0.000000
RS	1	0.006440	1.000000	130.984072	0.006716	0.000000
RS	2	0.013294	1.000000	138.446804	0.007099	0.000000
RS	3	0.020590	1.000000	146.268776	0.007500	0.000000
RS	4	0.028356	1.000000	154.458551	0.007920	0.000000
RS	5	0.036622	1.000000	163.023610	0.008359	0.000000
RS	6	0.045421	1.000000	171.970120	0.008818	0.000000
RS	7	0.054785	1.000000	181.302678	0.009296	0.000000
RS	8	0.064753	1.000000	191.024030	0.009795	0.000000
RS	9	0.075363	1.000000	201.134755	0.010313	0.000000
RS	10	0.086656	1.000000	211.632931	0.010852	0.000000
RS	11	0.098677	1.000000	222.513756	0.011410	0.000000
RS	12	0.111471	1.000000	233.769158	0.011987	0.000000
RS	13	0.125090	1.000000	245.387356	0.012582	0.000000
RS	14	0.139585	1.000000	257.352414	0.013196	0.000000
RS	15	0.155014	1.000000	269.643754	0.013826	0.000000
RS	16	0.171437	1.000000	282.235658	0.014472	0.000000
RS	17	0.188917	1.000000	295.096751	0.015131	0.000000
RS	18	0.207523	1.000000	308.189475	0.015803	0.000000
RS	19	0.227327	1.000000	321.469568	0.016484	0.000000
RS	20	0.248406	1.000000	334.885550	0.017171	0.000000
RS	21	0.270843	1.000000	348.378236	0.017863	0.000000
RS	22	0.294725	1.000000	361.880289	0.018556	0.000000
RS	23	0.320144	1.000000	375.315841	0.019245	0.000000
RS	24	0.347201	1.000000	388.600190	0.019926	0.000000
RS	25	0.376000	1.000000	401.639605	0.020594	0.000000
RS	26	0.406654	1.000000	414.331280	0.021245	0.000000
RS	27	0.439282	1.000000	426.563444	0.021872	0.000000
RS	28	0.474011	1.000000	438.215680	0.022470	0.000000
RS	29	0.510976	1.000000	449.159490	0.023031	0.000000
RS	30	0.550322	1.000000	459.259122	0.023549	0.000000
RS	31	0.592202	1.000000	468.372725	0.024016	0.000000
RS	32	0.636779	1.000000	476.353841	0.024425	0.000000
RS	33	0.684227	1.000000	483.053283	0.024769	0.000000
RS	34	0.734730	1.000000	488.321406	0.025039	0.000000
RS	35	0.788485	1.000000	492.010804	0.025228	0.000000
RS	36	0.845702	1.000000	493.979415	0.025329	0.000000
RS	37	0.906604	1.000000	494.094033	0.025335	0.000000
RS	38	0.971428	1.000000	492.234178	0.025240	0.000000
RS	39	1.040426	1.000000	488.296273	0.025038	0.000000
RS	40	1.113868	1.000000	482.198027	0.024725	0.000000
RS	41	1.192040	1.000000	473.882914	0.024299	0.000000
RS	42	1.275245	1.000000	463.324584	0.023757	0.000000
RS	43	1.363809	1.000000	450.531024	0.023101	0.000000
RS	44	1.458076	1.000000	435.548256	0.022333	0.000000
RS	45	1.558414	1.000000	418.463325	0.021457	0.000000
RS	46	1.665214	1.000000	399.406319	0.020480	0.000000
RS	47	1.778891	1.000000	378.551178	0.019410	0.000000
RS	48	1.899889	1.000000	356.115025	0.018260	0.000000
RS	49	2.028679	1.000000	332.355823	0.017042	0.000000
RS	50	2.165763	1.000000	307.568211	0.015771	0.000000
RS	51	2.311675	1.000000	282.077433	0.014464	0.000000
RS	52	2.466983	1.000000	256.231413	0.013138	0.000000
RS	53	2.632293	1.000000	230.391129	0.011813	0.000000
RS	54	2.808249	1.000000	204.919604	0.010507	0.000000
RS	55	2.995536	1.000000	180.169946	0.009238	0.000000
RS	56	3.194884	1.000000	156.473038	0.008023	0.000000
RS	57	3.407070	1.000000	134.125549	0.006877	0.000000
RS	58	3.632920	1.000000	113.379048	0.005814	0.000000
RS	59	3.873315	1.000000	94.430957	0.004842	0.000000
RS	60	4.129191	1.000000	77.418063	0.003970	0.000000
RS	61	4.401545	1.000000	62.413138	0.003200	0.000000
RS	62	4.691438	1.000000	49.425011	0.002534	0.000000
RS	63	5.000000	1.000000	138.348600	0.007094	0.000000
PA	4+25*2+4+6 0.106785159 0.021357032 5.000000000 1.000000000 1.000000000 1.000000000 1.000000000 1.000000000 1.000000000 1.000000000 1.000000000 1.000000000 1.000000000 1.000000000 1.000000000 1.000000000 1.000000000 1.000000000 1.000000000 1.000000000 1.000000000 1.000000000 1.000000000 1.000000000 1.000000000 1.000000000 1.000000000 1.000000000 1.000000000 1.000000000 1.000000000
//
IT	5013
RD	1
LK	-259228.894779
QD	-1711.849023 -> -878.715676
RI	0.0412934509
TR	0.086619	0.017485
MT	6.837592
MM	C_pi: 1.166586, n_recomb: 18635.741411
RS	0	0.000000	0.433534	293.846487	0.015768	0.000982
RS	1	0.006961	0.433534	309.142078	0.016589	0.006449
RS	2	0.014407	0.433534	324.859399	0.017432	0.013076
RS	3	0.022370	0.433534	340.955443	0.018296	0.018287
RS	4	0.030889	0.432460	358.255787	0.019224	0.019738
RS	5	0.040000	0.432460	374.962117	0.020121	0.020115
RS	6	0.049745	0.495649	342.421975	0.018374	0.020323
RS	7	0.060169	0.495649	358.408151	0.019232	0.019969
RS	8	0.071319	0.577325	322.128788	0.017286	0.019304
RS	9	0.083244	0.577325	337.302656	0.018100	0.018641
RS	10	0.096000	0.663468	307.348961	0.016492	0.018097
RS	11	0.109643	0.663468	321.862399	0.017271	0.017680
RS	12	0.124237	0.748331	298.794533	0.016033	0.017370
RS	13	0.139846	0.748331	312.814216	0.016786	0.017147
RS	14	0.156541	0.829728	295.268321	0.015844	0.016989
RS	15	0.174399	0.829728	308.916540	0.016577	0.016878
RS	16	0.193500	0.907083	295.488048	0.015856	0.016805
RS	17	0.213931	0.907083	308.833657	0.016572	0.016767
RS	18	0.235784	0.980665	298.369948	0.016011	0.016762
RS	19	0.259158	0.980665	311.431177	0.016711	0.016786
RS	20	0.284159	1.051373	302.963596	0.016257	0.016830
RS	21	0.310900	1.051373	315.712517	0.016941	0.016881
RS	22	0.339503	1.119926	308.572402	0.016558	0.016932
RS	23	0.370097	1.119926	320.942669	0.017222	0.016978
RS	24	0.402820	1.186031	314.862922	0.016896	0.017021
RS	25	0.437822	1.186031	326.755994	0.017534	0.017061
RS	26	0.475260	1.248629	321.692273	0.017262	0.017101
RS	27	0.515304	1.248629	332.975809	0.017868	0.017143
RS	28	0.558135	1.306400	328.927313	0.017650	0.017190
RS	29	0.603948	1.306400	339.428046	0.018214	0.017244
RS	30	0.652950	1.358178	336.326278	0.018047	0.017309
RS	31	0.705363	1.358178	345.821319	0.018557	0.017385
RS	32	0.761424	1.403262	343.458207	0.018430	0.017476
RS	33	0.821388	1.403262	351.668843	0.018871	0.017581
RS	34	0.885526	1.441609	349.659433	0.018763	0.017698
RS	35	0.954129	1.441609	356.252169	0.019117	0.017821
RS	36	1.027507	1.473980	354.008499	0.018996	0.017943
RS	37	1.105993	1.473980	358.609511	0.019243	0.018053
RS	38	1.189943	1.501646	355.427889	0.019072	0.018137
RS	39	1.279736	1.501646	357.652994	0.019192	0.018184
RS	40	1.375779	1.525965	352.844956	0.018934	0.018184
RS	41	1.478509	1.525965	352.342269	0.018907	0.018127
RS	42	1.588389	1.548021	345.359597	0.018532	0.018007
RS	43	1.705918	1.548021	341.858589	0.018344	0.017819
RS	44	1.831628	1.568459	332.372929	0.017835	0.017562
RS	45	1.966089	1.568459	325.733261	0.017479	0.017236
RS	46	2.109910	1.587436	313.676705	0.016832	0.016845
RS	47	2.263743	1.587436	303.930087	0.016309	0.016393
RS	48	2.428283	1.604844	289.465833	0.015533	0.015885
RS	49	2.604278	1.604844	276.850366	0.014856	0.015324
RS	50	2.792523	1.620658	260.324025	0.013969	0.014715
RS	51	2.993872	1.620658	245.310148	0.013163	0.014060
RS	52	3.209237	1.635195	227.236287	0.012194	0.013362
RS	53	3.439594	1.635195	210.533839	0.011297	0.012625
RS	54	3.685985	1.656441	190.834253	0.010240	0.011854
RS	55	3.949529	1.656441	173.558061	0.009313	0.011052
RS	56	4.231417	1.656441	156.074640	0.008375	0.010226
RS	57	4.532928	1.656441	138.668613	0.007441	0.009383
RS	58	4.855427	1.768583	114.641150	0.006152	0.008529
RS	59	5.200375	1.768583	100.532093	0.005395	0.007675
RS	60	5.569335	1.768583	86.949510	0.004666	0.006831
RS	61	5.963979	1.768583	74.098677	0.003976	0.006011
RS	62	6.386094	1.768583	62.156757	0.003335	0.005227
RS	63	6.837592	1.768583	217.259402	0.011658	0.020932
PA	4+25*2+4+6 0.086618841 0.017485385 6.837592125 0.433534145 0.432460308 0.495649338 0.577325344 0.663467884 0.748331070 0.829727650 0.907083035 0.980664730 1.051372528 1.119926453 1.186031342 1.248628616 1.306400299 1.358178139 1.403262138 1.441609383 1.473979950 1.501646042 1.525965214 1.548021317 1.568459034 1.587436199 1.604843616 1.620657921 1.635195255 1.656440735 1.768583477
//
IT	4338
RD	2
LK	-257917.226257
QD	-910.345606 -> -626.200422
RI	0.0511936005
TR	0.077121	0.016386
MT	7.982129
MM	C_pi: 1.322799, n_recomb: 19789.929149
RS	0	0.000000	0.425086	329.752788	0.016663	0.000731
RS	1	0.007221	0.425086	347.416719	0.017555	0.005405
RS	2	0.014963	0.425086	365.563725	0.018472	0.011229
RS	3	0.023264	0.425086	384.136807	0.019411	0.016306
RS	4	0.032164	0.363612	470.321323	0.023766	0.019566
RS	5	0.041707	0.363612	490.795176	0.024800	0.021528
RS	6	0.051939	0.419002	444.467041	0.022459	0.020299
RS	7	0.062910	0.419002	463.850667	0.023439	0.021506
RS	8	0.074673	0.504186	402.525778	0.020340	0.019215
RS	9	0.087285	0.504186	420.594669	0.021253	0.019864
RS	10	0.100808	0.601096	368.785627	0.018635	0.017883
RS	11	0.115308	0.601096	385.702934	0.019490	0.018551
RS	12	0.130854	0.701339	345.800195	0.017474	0.017097
RS	13	0.147523	0.701339	361.802512	0.018282	0.017797
RS	14	0.165396	0.801375	331.268525	0.016739	0.016724
RS	15	0.184559	0.801375	346.553485	0.017512	0.017433
RS	16	0.205106	0.899953	322.742114	0.016308	0.016623
RS	17	0.227137	0.899953	337.443704	0.017051	0.017324
RS	18	0.250758	0.997604	318.137701	0.016076	0.016695
RS	19	0.276085	0.997604	332.326091	0.016793	0.017383
RS	20	0.303240	1.096195	315.742874	0.015955	0.016865
RS	21	0.332356	1.096195	329.434288	0.016647	0.017515
RS	22	0.363575	1.197483	314.431245	0.015888	0.017041
RS	23	0.397048	1.197483	327.605347	0.016554	0.017619
RS	24	0.432938	1.301185	313.877825	0.015860	0.017161
RS	25	0.471419	1.301185	326.493797	0.016498	0.017661
RS	26	0.512679	1.404886	314.252635	0.015879	0.017230
RS	27	0.556918	1.404886	326.251624	0.016486	0.017665
RS	28	0.604351	1.504954	315.829663	0.015959	0.017282
RS	29	0.655209	1.504954	327.125373	0.016530	0.017666
RS	30	0.709740	1.597532	318.750514	0.016107	0.017352
RS	31	0.768208	1.597532	329.213958	0.016635	0.017705
RS	32	0.830898	1.679542	322.874707	0.016315	0.017475
RS	33	0.898114	1.679542	332.318252	0.016792	0.017812
RS	34	0.970184	1.749605	327.672673	0.016558	0.017663
RS	35	1.047457	1.749605	335.839925	0.016970	0.017983
RS	36	1.130311	1.808693	332.156681	0.016784	0.017884
RS	37	1.219146	1.808693	338.727836	0.017116	0.018154
RS	38	1.314396	1.859500	335.032950	0.016929	0.018043
RS	39	1.416524	1.859500	339.650522	0.017163	0.018214
RS	40	1.526026	1.905070	334.988754	0.016927	0.018028
RS	41	1.643435	1.905070	337.298004	0.017044	0.018061
RS	42	1.769321	1.947662	330.945594	0.016723	0.017761
RS	43	1.904297	1.947662	330.638535	0.016707	0.017641
RS	44	2.049019	1.988227	322.204432	0.016281	0.017217
RS	45	2.204191	1.988227	319.057683	0.016122	0.016953
RS	46	2.370567	2.026323	308.483239	0.015588	0.016425
RS	47	2.548956	2.026323	302.385057	0.015280	0.016042
RS	48	2.740227	2.060920	289.792731	0.014643	0.015438
RS	49	2.945308	2.060920	280.771597	0.014188	0.014960
RS	50	3.165197	2.091525	266.315450	0.013457	0.014294
RS	51	3.400963	2.091525	254.583508	0.012864	0.013729
RS	52	3.653753	2.118780	238.450098	0.012049	0.013002
RS	53	3.924796	2.118780	224.452303	0.011342	0.012354
RS	54	4.215410	2.158412	205.727360	0.010396	0.011520
RS	55	4.527008	2.158412	190.446119	0.009623	0.010810
RS	56	4.861106	2.158412	174.440249	0.008815	0.010058
RS	57	5.219327	2.158412	157.973197	0.007983	0.009270
RS	58	5.603413	2.411659	127.722191	0.006454	0.007968
RS	59	6.015233	2.411659	115.140708	0.005818	0.007280
RS	60	6.456789	2.411659	102.507056	0.005180	0.006574
RS	61	6.930228	2.411659	90.042687	0.004550	0.005864
RS	62	7.437852	2.411659	77.963645	0.003940	0.005165
RS	63	7.982129	2.411659	314.328684	0.015883	0.022435
PA	4+25*2+4+6 0.077120825 0.016385895 7.982129259 0.425085700 0.363611513 0.419002026 0.504186250 0.601096299 0.701339142 0.801374940 0.899953195 0.997603702 1.096194750 1.197482547 1.301185111 1.404885811 1.504953769 1.597531752 1.679542219 1.749605429 1.808692529 1.859500236 1.905069868 1.947662367 1.988226630 2.026322547 2.060920201 2.091525000 2.118779532 2.158411740 2.411658693
//
IT	4585
RD	3
LK	-257431.385061
QD	-681.444659 -> -532.774803
RI	0.0467656134
TR	0.071234	0.016140
MT	8.737884
MM	C_pi: 1.473496, n_recomb: 21690.725464
RS	0	0.000000	0.505842	310.178698	0.014300	0.000584
RS	1	0.007373	0.505842	328.072933	0.015125	0.004473
RS	2	0.015289	0.505842	346.614712	0.015980	0.009401
RS	3	0.023789	0.505842	365.768432	0.016863	0.013664
RS	4	0.032916	0.363790	533.994682	0.024619	0.019388
RS	5	0.042716	0.363790	557.620548	0.025708	0.021573
RS	6	0.053238	0.410939	515.338527	0.023758	0.020426
RS	7	0.064536	0.410939	537.836032	0.024796	0.021990
RS	8	0.076667	0.496497	464.878516	0.021432	0.019372
RS	9	0.089692	0.496497	485.813473	0.022397	0.020372
RS	10	0.103678	0.597919	421.808800	0.019447	0.017963
RS	11	0.118695	0.597919	441.323261	0.020346	0.018928
RS	12	0.134819	0.704050	392.238972	0.018083	0.017128
RS	13	0.152132	0.704050	410.616621	0.018931	0.018107
RS	14	0.170721	0.810438	373.421192	0.017216	0.016763
RS	15	0.190681	0.810438	390.910353	0.018022	0.017739
RS	16	0.212112	0.915571	362.139580	0.016696	0.016713
RS	17	0.235124	0.915571	378.911570	0.017469	0.017676
RS	18	0.259832	1.020749	355.459513	0.016388	0.016854
RS	19	0.286362	1.020749	371.602764	0.017132	0.017797
RS	20	0.314847	1.129489	350.891325	0.016177	0.017079
RS	21	0.345433	1.129489	366.425641	0.016893	0.017975
RS	22	0.378274	1.245438	346.813920	0.015989	0.017275
RS	23	0.413537	1.245438	361.718938	0.016676	0.018084
RS	24	0.451399	1.369301	342.907250	0.015809	0.017372
RS	25	0.492053	1.369301	357.150567	0.016466	0.018081
RS	26	0.535704	1.498154	339.726862	0.015662	0.017384
RS	27	0.582573	1.498154	353.271660	0.016287	0.018003
RS	28	0.632898	1.626535	338.040961	0.015585	0.017366
RS	29	0.686934	1.626535	350.834558	0.016174	0.017911
RS	30	0.744953	1.748001	338.410193	0.015602	0.017374
RS	31	0.807250	1.748001	350.362643	0.016153	0.017865
RS	32	0.874140	1.856880	340.960053	0.015719	0.017452
RS	33	0.945962	1.856880	351.919842	0.016224	0.017905
RS	34	1.023079	1.950156	345.218317	0.015915	0.017615
RS	35	1.105881	1.950156	354.953604	0.016364	0.018032
RS	36	1.194789	2.028866	350.015427	0.016137	0.017824
RS	37	1.290252	2.028866	358.214395	0.016515	0.018174
RS	38	1.392753	2.097250	353.709360	0.016307	0.017970
RS	39	1.502811	2.097250	360.008442	0.016597	0.018204
RS	40	1.620983	2.160171	354.656126	0.016351	0.017928
RS	41	1.747869	2.160171	358.686931	0.016536	0.018011
RS	42	1.884109	2.221010	351.595978	0.016210	0.017619
RS	43	2.030394	2.221010	353.031909	0.016276	0.017541
RS	44	2.187464	2.280662	343.837003	0.015852	0.017030
RS	45	2.356115	2.280662	342.423688	0.015787	0.016807
RS	46	2.537201	2.337449	331.228544	0.015271	0.016211
RS	47	2.731637	2.337449	326.794074	0.015066	0.015875
RS	48	2.940409	2.388794	313.845276	0.014469	0.015229
RS	49	3.164573	2.388794	306.317076	0.014122	0.014804
RS	50	3.405265	2.433369	291.719401	0.013449	0.014122
RS	51	3.663702	2.433369	281.175231	0.012963	0.013611
RS	52	3.941194	2.472100	264.900495	0.012213	0.012886
RS	53	4.239144	2.472100	251.645779	0.011602	0.012291
RS	54	4.559062	2.528169	232.000774	0.010696	0.011442
RS	55	4.902567	2.528169	216.995298	0.010004	0.010781
RS	56	5.271398	2.528169	200.905868	0.009262	0.010070
RS	57	5.667423	2.528169	183.988472	0.008482	0.009314
RS	58	6.092645	2.932098	145.337074	0.006700	0.007702
RS	59	6.549219	2.932098	133.288070	0.006145	0.007109
RS	60	7.039454	2.932098	120.824780	0.005570	0.006488
RS	61	7.565835	2.932098	108.167836	0.004987	0.005850
RS	62	8.131024	2.932098	95.547147	0.004405	0.005209
RS	63	8.737884	2.932098	425.709496	0.019626	0.024212
PA	4+25*2+4+6 0.071233645 0.016139758 8.737883532 0.505841670 0.363790445 0.410939469 0.496496825 0.597918774 0.704049988 0.810438189 0.915571047 1.020749094 1.129489056 1.245437762 1.369300968 1.498153553 1.626535460 1.748001175 1.856880053 1.950155580 2.028866125 2.097250080 2.160170848 2.221010017 2.280661529 2.337449215 2.388794047 2.433369433 2.472100066 2.528169143 2.932098059
//
IT	4592
RD	4
LK	-257158.044521
QD	-583.196814 -> -477.892662
RI	0.0385696891
TR	0.066978	0.016226
MT	9.276493
MM	C_pi: 1.605190, n_recomb: 23729.337727
RS	0	0.000000	0.622594	279.515953	0.011779	0.000486
RS	1	0.007474	0.622594	296.707413	0.012504	0.003773
RS	2	0.015506	0.622594	314.664758	0.013261	0.007940
RS	3	0.024139	0.622594	333.377036	0.014049	0.011473
RS	4	0.033416	0.379193	576.340609	0.024288	0.019287
RS	5	0.043387	0.379193	602.799627	0.025403	0.021360
RS	6	0.054104	0.419521	569.536055	0.024001	0.020534
RS	7	0.065621	0.419521	594.975727	0.025073	0.022116
RS	8	0.077999	0.506052	515.568819	0.021727	0.019474
RS	9	0.091302	0.506052	539.257262	0.022725	0.020556
RS	10	0.105600	0.611586	466.976262	0.019679	0.018002
RS	11	0.120966	0.611586	489.030142	0.020609	0.019034
RS	12	0.137480	0.721809	434.038059	0.018291	0.017132
RS	13	0.155228	0.721809	454.798061	0.019166	0.018185
RS	14	0.174303	0.831257	413.792030	0.017438	0.016783
RS	15	0.194804	0.831257	433.560740	0.018271	0.017837
RS	16	0.216837	0.938139	402.404878	0.016958	0.016782
RS	17	0.240516	0.938139	421.387837	0.017758	0.017835
RS	18	0.265965	1.044569	396.122657	0.016693	0.016991
RS	19	0.293317	1.044569	414.416413	0.017464	0.018032
RS	20	0.322712	1.155862	391.589054	0.016502	0.017271
RS	21	0.354304	1.155862	409.200521	0.017244	0.018270
RS	22	0.388258	1.277815	386.562358	0.016290	0.017485
RS	23	0.424749	1.277815	403.451394	0.017002	0.018397
RS	24	0.463967	1.412551	380.675568	0.016042	0.017554
RS	25	0.506116	1.412551	396.798392	0.016722	0.018361
RS	26	0.551415	1.557127	374.941141	0.015801	0.017505
RS	27	0.600100	1.557127	390.264547	0.016446	0.018214
RS	28	0.652424	1.704699	370.738248	0.015624	0.017416
RS	29	0.708658	1.704699	385.225714	0.016234	0.018044
RS	30	0.769094	1.846561	369.133775	0.015556	0.017365
RS	31	0.834048	1.846561	382.717086	0.016128	0.017931
RS	32	0.903856	1.974674	370.546392	0.015616	0.017406
RS	33	0.978881	1.974674	383.092577	0.016144	0.017926
RS	34	1.059513	2.084464	374.546560	0.015784	0.017555
RS	35	1.146172	2.084464	385.830612	0.016260	0.018028
RS	36	1.239307	2.177056	379.731317	0.016003	0.017763
RS	37	1.339403	2.177056	389.432591	0.016411	0.018163
RS	38	1.446980	2.258252	384.039704	0.016184	0.017911
RS	39	1.562597	2.258252	391.775331	0.016510	0.018191
RS	40	1.686854	2.334783	385.432899	0.016243	0.017865
RS	41	1.820399	2.334783	390.815648	0.016470	0.017991
RS	42	1.963924	2.411141	382.454106	0.016117	0.017542
RS	43	2.118175	2.411141	385.145521	0.016231	0.017506
RS	44	2.283955	2.488002	374.472879	0.015781	0.016938
RS	45	2.462125	2.488002	374.207233	0.015770	0.016758
RS	46	2.653611	2.562169	361.574247	0.015237	0.016114
RS	47	2.859408	2.562169	358.150529	0.015093	0.015823
RS	48	3.080585	2.629171	344.017193	0.014498	0.015149
RS	49	3.318293	2.629171	337.301185	0.014215	0.014768
RS	50	3.573766	2.686621	321.784628	0.013561	0.014078
RS	51	3.848332	2.686621	311.764245	0.013138	0.013611
RS	52	4.143419	2.735653	294.657130	0.012417	0.012890
RS	53	4.460560	2.735653	281.543411	0.011865	0.012334
RS	54	4.801403	2.806522	260.355856	0.010972	0.011475
RS	55	5.167719	2.806522	245.130034	0.010330	0.010850
RS	56	5.561413	2.806522	228.522934	0.009630	0.010168
RS	57	5.984530	2.806522	210.788071	0.008883	0.009437
RS	58	6.439270	3.362181	162.717614	0.006857	0.007561
RS	59	6.927996	3.362181	151.006720	0.006364	0.007037
RS	60	7.453248	3.362181	138.608998	0.005841	0.006477
RS	61	8.017756	3.362181	125.737096	0.005299	0.005893
RS	62	8.624453	3.362181	112.623492	0.004746	0.005297
RS	63	9.276493	3.362181	540.962832	0.022797	0.026072
PA	4+25*2+4+6 0.066978151 0.016226199 9.276493134 0.622593864 0.379192696 0.419521348 0.506052453 0.611585802 0.721809427 0.831257250 0.938138652 1.044568741 1.155862357 1.277815015 1.412551289 1.557127376 1.704698901 1.846561459 1.974674039 2.084463857 2.177056459 2.258251609 2.334782818 2.411140959 2.488001811 2.562169138 2.629171096 2.686621377 2.735653454 2.806522452 3.362180816
//
IT	4362
RD	5
LK	-256957.019680
QD	-521.192504 -> -435.253704
RI	0.0312199111
TR	0.063605	0.016455
MT	9.689920
MM	C_pi: 1.718841, n_recomb: 25738.846619
RS	0	0.000000	0.760283	250.708260	0.009740	0.000415
RS	1	0.007547	0.760283	266.884058	0.010369	0.003245
RS	2	0.015664	0.760283	283.884128	0.011029	0.006810
RS	3	0.024394	0.760283	301.716292	0.011722	0.009764
RS	4	0.033782	0.396802	610.150477	0.023705	0.019238
RS	5	0.043879	0.396802	639.157367	0.024832	0.021154
RS	6	0.054738	0.431846	614.720150	0.023883	0.020613
RS	7	0.066417	0.431846	642.886623	0.024977	0.022129
RS	8	0.078977	0.520161	558.487525	0.021698	0.019512
RS	9	0.092485	0.520161	584.738035	0.022718	0.020600
RS	10	0.107013	0.630321	505.522723	0.019640	0.017977
RS	11	0.122636	0.630321	529.942486	0.020589	0.019008
RS	12	0.139440	0.744608	470.396429	0.018276	0.017075
RS	13	0.157511	0.744608	493.394559	0.019169	0.018136
RS	14	0.176946	0.856422	449.921106	0.017480	0.016742
RS	15	0.197848	0.856422	471.862628	0.018333	0.017809
RS	16	0.220328	0.963594	439.686693	0.017083	0.016790
RS	17	0.244504	0.963594	460.815127	0.017903	0.017865
RS	18	0.270505	1.068979	435.117979	0.016905	0.017067
RS	19	0.298468	1.068979	455.535971	0.017698	0.018140
RS	20	0.328542	1.179673	431.894407	0.016780	0.017405
RS	21	0.360885	1.179673	451.587976	0.017545	0.018446
RS	22	0.395670	1.303690	426.995388	0.016590	0.017642
RS	23	0.433080	1.303690	445.893171	0.017324	0.018601
RS	24	0.473313	1.444696	419.923985	0.016315	0.017690
RS	25	0.516583	1.444696	437.959791	0.017016	0.018544
RS	26	0.563119	1.599946	412.181715	0.016014	0.017586
RS	27	0.613167	1.599946	429.316844	0.016680	0.018341
RS	28	0.666992	1.761450	405.852871	0.015768	0.017433
RS	29	0.724879	1.761450	422.059408	0.016398	0.018106
RS	30	0.787136	1.918488	402.587077	0.015641	0.017330
RS	31	0.854091	1.918488	417.811656	0.016233	0.017941
RS	32	0.926099	2.060894	403.123803	0.015662	0.017343
RS	33	1.003543	2.060894	417.245095	0.016211	0.017904
RS	34	1.086831	2.182702	407.072807	0.015816	0.017484
RS	35	1.176405	2.182702	419.865399	0.016313	0.017996
RS	36	1.272739	2.285137	412.779479	0.016037	0.017699
RS	37	1.376345	2.285137	423.906241	0.016470	0.018135
RS	38	1.487769	2.375545	417.721886	0.016229	0.017859
RS	39	1.607604	2.375545	426.773707	0.016581	0.018177
RS	40	1.736482	2.462517	419.423930	0.016295	0.017823
RS	41	1.875088	2.462517	425.990983	0.016551	0.017989
RS	42	2.024154	2.551684	416.210671	0.016171	0.017503
RS	43	2.184472	2.551684	419.944626	0.016316	0.017509
RS	44	2.356888	2.643514	407.535789	0.015833	0.016900
RS	45	2.542318	2.643514	408.168029	0.015858	0.016763
RS	46	2.741743	2.733225	393.781224	0.015299	0.016083
RS	47	2.956219	2.733225	391.095332	0.015195	0.015835
RS	48	3.186882	2.814331	375.457404	0.014587	0.015139
RS	49	3.434954	2.814331	369.275043	0.014347	0.014800
RS	50	3.701749	2.883265	352.550231	0.013697	0.014103
RS	51	3.988680	2.883265	342.789379	0.013318	0.013674
RS	52	4.297266	2.941302	324.606278	0.012612	0.012956
RS	53	4.629143	2.941302	311.404100	0.012099	0.012433
RS	54	4.986067	3.025284	288.462036	0.011207	0.011565
RS	55	5.369930	3.025284	272.841217	0.010600	0.010968
RS	56	5.782764	3.025284	255.576132	0.009930	0.010310
RS	57	6.226756	3.025284	236.919953	0.009205	0.009597
RS	58	6.704258	3.730455	178.900042	0.006951	0.007480
RS	59	7.217799	3.730455	167.500572	0.006508	0.007011
RS	60	7.770098	3.730455	155.194020	0.006030	0.006502
RS	61	8.364081	3.730455	142.181391	0.005524	0.005962
RS	62	9.002893	3.730455	128.691498	0.005000	0.005403
RS	63	9.689920	3.730455	656.265417	0.025497	0.027942
PA	4+25*2+4+6 0.063605038 0.016454712 9.689919607 0.760283120 0.396801729 0.431845620 0.520161051 0.630321076 0.744607590 0.856422264 0.963594052 1.068979096 1.179673490 1.303689960 1.444696288 1.599945646 1.761449799 1.918488488 2.060894281 2.182701881 2.285137350 2.375545387 2.462517466 2.551684077 2.643513787 2.733224598 2.814330872 2.883264733 2.941301765 3.025284188 3.730454615
//
IT	4657
RD	6
LK	-256790.506122
QD	-472.802571 -> -398.657861
RI	0.0254497636
TR	0.060772	0.016742
MT	10.028595
MM	C_pi: 1.819316, n_recomb: 27689.817186
RS	0	0.000000	0.913289	226.191964	0.008169	0.000361
RS	1	0.007605	0.913289	241.315970	0.008715	0.002833
RS	2	0.015789	0.913289	257.283333	0.009292	0.005921
RS	3	0.024595	0.913289	274.114742	0.009899	0.008423
RS	4	0.034071	0.412974	641.035672	0.023151	0.019225
RS	5	0.044268	0.412974	672.396779	0.024283	0.021005
RS	6	0.055240	0.444152	655.164900	0.023661	0.020673
RS	7	0.067047	0.444152	685.879188	0.024770	0.022113
RS	8	0.079752	0.534868	596.554521	0.021544	0.019507
RS	9	0.093423	0.534868	625.194685	0.022579	0.020587
RS	10	0.108133	0.650193	539.320744	0.019477	0.017908
RS	11	0.123962	0.650193	565.936023	0.020438	0.018923
RS	12	0.140996	0.768929	502.290592	0.018140	0.016974
RS	13	0.159324	0.768929	527.368316	0.019046	0.018022
RS	14	0.179047	0.883207	482.010931	0.017408	0.016653
RS	15	0.200270	0.883207	505.987788	0.018273	0.017711
RS	16	0.223107	0.990419	473.478820	0.017099	0.016747
RS	17	0.247680	0.990419	496.642378	0.017936	0.017819
RS	18	0.274123	1.094036	471.323508	0.017022	0.017088
RS	19	0.302576	1.094036	493.784685	0.017833	0.018168
RS	20	0.333194	1.202915	470.174204	0.016980	0.017486
RS	21	0.366140	1.202915	491.894439	0.017764	0.018542
RS	22	0.401592	1.327263	466.095908	0.016833	0.017751
RS	23	0.439740	1.327263	486.965292	0.017586	0.018731
RS	24	0.480789	1.472329	458.360350	0.016553	0.017785
RS	25	0.524961	1.472329	478.282916	0.017273	0.018661
RS	26	0.572492	1.635653	448.962207	0.016214	0.017634
RS	27	0.623638	1.635653	467.888232	0.016897	0.018411
RS	28	0.678673	1.808245	440.755254	0.015918	0.017424
RS	29	0.737894	1.808245	458.661589	0.016564	0.018122
RS	30	0.801620	1.977479	436.041102	0.015747	0.017277
RS	31	0.870192	1.977479	452.886434	0.016356	0.017914
RS	32	0.943979	2.131239	435.900203	0.015742	0.017267
RS	33	1.023378	2.131239	451.572285	0.016308	0.017855
RS	34	1.108815	2.262281	439.984645	0.015890	0.017406
RS	35	1.200750	2.262281	454.254789	0.016405	0.017943
RS	36	1.299678	2.371962	446.377736	0.016121	0.017632
RS	37	1.406129	2.371962	458.888674	0.016572	0.018096
RS	38	1.520677	2.469086	452.080491	0.016327	0.017810
RS	39	1.643936	2.469086	462.392421	0.016699	0.018159
RS	40	1.776569	2.564085	454.144457	0.016401	0.017792
RS	41	1.919290	2.564085	461.821297	0.016678	0.017993
RS	42	2.072865	2.663753	450.653985	0.016275	0.017485
RS	43	2.238121	2.663753	455.336474	0.016444	0.017530
RS	44	2.415944	2.768429	441.149040	0.015932	0.016892
RS	45	2.607292	2.768429	442.568159	0.015983	0.016795
RS	46	2.813193	2.871811	426.338853	0.015397	0.016090
RS	47	3.034753	2.871811	424.268376	0.015322	0.015881
RS	48	3.273164	2.965393	407.025028	0.014699	0.015169
RS	49	3.529707	2.965393	401.250277	0.014491	0.014867
RS	50	3.805761	3.044368	383.227081	0.013840	0.014166
RS	51	4.102811	3.044368	373.605212	0.013493	0.013770
RS	52	4.422452	3.110119	354.272285	0.012794	0.013057
RS	53	4.766403	3.110119	340.876604	0.012311	0.012562
RS	54	5.136513	3.205573	316.114208	0.011416	0.011685
RS	55	5.534771	3.205573	300.018507	0.010835	0.011112
RS	56	5.963319	3.205573	282.034989	0.010186	0.010473
RS	57	6.424459	3.205573	262.417651	0.009477	0.009775
RS	58	6.920671	4.057181	194.074549	0.007009	0.007434
RS	59	7.454622	4.057181	182.985307	0.006608	0.007011
RS	60	8.029182	4.057181	170.802405	0.006168	0.006544
RS	61	8.647440	4.057181	157.713469	0.005696	0.006042
RS	62	9.312719	4.057181	143.940199	0.005198	0.005514
RS	63	10.028595	4.057181	771.484064	0.027862	0.029790
PA	4+25*2+4+6 0.060772393 0.016742275 10.028594600 0.913288705 0.412973870 0.444151813 0.534867868 0.650193236 0.768928921 0.883207461 0.990419034 1.094036097 1.202914523 1.327263467 1.472329183 1.635653433 1.808244945 1.977479334 2.131238698 2.262281202 2.371961917 2.469086043 2.564085133 2.663752624 2.768429354 2.871811165 2.965393257 3.044368363 3.110119128 3.205573441 4.057181265
//
IT	4911
RD	7
LK	-256646.041001
QD	-431.776899 -> -366.369022
RI	0.0210249415
TR	0.058304	0.017049
MT	10.320995
MM	C_pi: 1.910882, n_recomb: 29585.302912
RS	0	0.000000	1.080131	205.564782	0.006948	0.000317
RS	1	0.007654	1.080131	219.691524	0.007426	0.002499
RS	2	0.015894	1.080131	234.658124	0.007932	0.005202
RS	3	0.024764	1.080131	250.493839	0.008467	0.007348
RS	4	0.034314	0.426976	671.116829	0.022684	0.019232
RS	5	0.044594	0.426976	704.713783	0.023820	0.020907
RS	6	0.055662	0.455452	693.006762	0.023424	0.020718
RS	7	0.067576	0.455452	726.139047	0.024544	0.022093
RS	8	0.080402	0.548917	631.619254	0.021349	0.019478
RS	9	0.094211	0.548917	662.517993	0.022393	0.020553
RS	10	0.109075	0.669762	569.900800	0.019263	0.017814
RS	11	0.125078	0.669762	598.575408	0.020232	0.018814
RS	12	0.142306	0.793325	530.909897	0.017945	0.016848
RS	13	0.160852	0.793325	557.933553	0.018858	0.017880
RS	14	0.180818	0.910369	510.892744	0.017268	0.016537
RS	15	0.202311	0.910369	536.782020	0.018144	0.017579
RS	16	0.225450	1.017759	504.260233	0.017044	0.016670
RS	17	0.250361	1.017759	529.353663	0.017892	0.017730
RS	18	0.277177	1.119493	504.871283	0.017065	0.017071
RS	19	0.306047	1.119493	529.292107	0.017890	0.018147
RS	20	0.337125	1.226141	506.257877	0.017112	0.017528
RS	21	0.370583	1.226141	529.941909	0.017912	0.018586
RS	22	0.406602	1.350092	503.450943	0.017017	0.017824
RS	23	0.445377	1.350092	526.244672	0.017787	0.018811
RS	24	0.487121	1.498176	495.393353	0.016745	0.017848
RS	25	0.532059	1.498176	517.165531	0.017480	0.018735
RS	26	0.580437	1.668282	484.558176	0.016378	0.017657
RS	27	0.632518	1.668282	505.244140	0.017078	0.018446
RS	28	0.688585	1.850459	474.628552	0.016043	0.017397
RS	29	0.748944	1.850459	494.207860	0.016705	0.018109
RS	30	0.813922	2.030269	468.604416	0.015839	0.017211
RS	31	0.883874	2.030269	487.046914	0.016462	0.017865
RS	32	0.959180	2.193724	467.929423	0.015816	0.017182
RS	33	1.040250	2.193724	485.131602	0.016398	0.017788
RS	34	1.127525	2.332387	472.299832	0.015964	0.017322
RS	35	1.221480	2.332387	488.029265	0.016496	0.017877
RS	36	1.322627	2.447726	479.538480	0.016209	0.017562
RS	37	1.431515	2.447726	493.416349	0.016678	0.018046
RS	38	1.548738	2.549938	486.159169	0.016432	0.017761
RS	39	1.674933	2.549938	497.712154	0.016823	0.018136
RS	40	1.810787	2.651232	488.720413	0.016519	0.017765
RS	41	1.957039	2.651232	497.482559	0.016815	0.017998
RS	42	2.114485	2.759600	485.037596	0.016395	0.017478
RS	43	2.283983	2.759600	490.636057	0.016584	0.017558
RS	44	2.466454	2.875341	474.728342	0.016046	0.016901
RS	45	2.662891	2.875341	476.893033	0.016119	0.016841
RS	46	2.874363	2.990725	458.842695	0.015509	0.016117
RS	47	3.102022	2.990725	457.338868	0.015458	0.015944
RS	48	3.347106	3.095300	438.493345	0.014821	0.015222
RS	49	3.610949	3.095300	433.072991	0.014638	0.014952
RS	50	3.894986	3.182992	413.753823	0.013985	0.014251
RS	51	4.200763	3.182992	404.216965	0.013663	0.013884
RS	52	4.529945	3.255280	383.736910	0.012971	0.013177
RS	53	4.884323	3.255280	370.097491	0.012510	0.012706
RS	54	5.265824	3.360715	343.511436	0.011611	0.011822
RS	55	5.676526	3.360715	326.898568	0.011049	0.011269
RS	56	6.118664	3.360715	308.164778	0.010416	0.010647
RS	57	6.594642	3.360715	287.565546	0.009720	0.009960
RS	58	7.107052	4.355795	208.569972	0.007050	0.007408
RS	59	7.658682	4.355795	197.792671	0.006686	0.007025
RS	60	8.252535	4.355795	185.757692	0.006279	0.006594
RS	61	8.891840	4.355795	172.638459	0.005835	0.006125
RS	62	9.580079	4.355795	158.647577	0.005362	0.005625
RS	63	10.320995	4.355795	887.450864	0.029996	0.031605
PA	4+25*2+4+6 0.058304015 0.017048955 10.320995172 1.080131453 0.426975958 0.455452190 0.548916505 0.669761796 0.793324603 0.910368860 1.017758664 1.119492894 1.226140505 1.350092389 1.498175568 1.668282237 1.850459273 2.030268642 2.193724079 2.332387419 2.447725734 2.549938335 2.651232033 2.759600122 2.875340801 2.990725246 3.095299742 3.182992491 3.255280127 3.360715313 4.355795103
//
IT	4109
RD	8
LK	-256518.307597
QD	-395.944446 -> -337.649211
RI	0.0175986754
TR	0.056101	0.017355
MT	10.583524
MM	C_pi: 1.996489, n_recomb: 31433.118271
RS	0	0.000000	1.261696	187.914475	0.005978	0.000281
RS	1	0.007697	1.261696	201.113423	0.006398	0.002220
RS	2	0.015985	1.261696	215.135690	0.006844	0.004604
RS	3	0.024912	1.261696	230.016154	0.007318	0.006464
RS	4	0.034526	0.439017	700.978294	0.022301	0.019246
RS	5	0.044880	0.439017	736.735853	0.023438	0.020842
RS	6	0.056031	0.465673	729.192070	0.023198	0.020748
RS	7	0.068040	0.465673	764.648487	0.024326	0.022073
RS	8	0.080973	0.562003	664.724304	0.021147	0.019436
RS	9	0.094902	0.562003	697.785288	0.022199	0.020511
RS	10	0.109903	0.688528	598.281237	0.019033	0.017711
RS	11	0.126058	0.688528	628.911753	0.020008	0.018698
RS	12	0.143457	0.817181	557.178660	0.017726	0.016712
RS	13	0.162195	0.817181	586.043045	0.018644	0.017729
RS	14	0.182374	0.937278	537.355032	0.017095	0.016405
RS	15	0.204108	0.937278	565.056462	0.017976	0.017431
RS	16	0.227513	1.045076	532.652914	0.016946	0.016573
RS	17	0.252721	1.045076	559.587378	0.017802	0.017619
RS	18	0.279868	1.145022	536.196773	0.017058	0.017029
RS	19	0.309105	1.145022	562.504560	0.017895	0.018096
RS	20	0.340592	1.249354	540.397613	0.017192	0.017543
RS	21	0.374502	1.249354	565.989287	0.018006	0.018598
RS	22	0.411022	1.372612	539.162953	0.017153	0.017871
RS	23	0.450354	1.372612	563.837861	0.017938	0.018860
RS	24	0.492712	1.523219	531.007970	0.016893	0.017890
RS	25	0.538330	1.523219	554.595072	0.017644	0.018781
RS	26	0.587460	1.699453	518.867598	0.016507	0.017663
RS	27	0.640370	1.699453	541.284216	0.017220	0.018459
RS	28	0.697353	1.890448	507.296417	0.016139	0.017359
RS	29	0.758722	1.890448	528.523512	0.016814	0.018078
RS	30	0.824814	2.079991	500.037686	0.015908	0.017137
RS	31	0.895993	2.079991	520.056368	0.016545	0.017801
RS	32	0.972650	2.252253	498.920325	0.015872	0.017091
RS	33	1.055207	2.252253	517.636711	0.016468	0.017709
RS	34	1.144119	2.397645	503.685909	0.016024	0.017233
RS	35	1.239873	2.397645	520.864782	0.016571	0.017802
RS	36	1.342997	2.517728	511.899981	0.016285	0.017488
RS	37	1.454058	2.517728	527.141087	0.016770	0.017988
RS	38	1.573667	2.624002	519.591210	0.016530	0.017711
RS	39	1.702482	2.624002	532.386051	0.016937	0.018106
RS	40	1.841211	2.730399	522.807160	0.016632	0.017739
RS	41	1.990617	2.730399	532.656738	0.016946	0.017999
RS	42	2.151523	2.846114	519.071411	0.016514	0.017475
RS	43	2.324813	2.846114	525.585842	0.016721	0.017586
RS	44	2.511440	2.971484	508.062270	0.016163	0.016918
RS	45	2.712431	2.971484	510.968017	0.016256	0.016892
RS	46	2.928891	3.097489	491.168136	0.015626	0.016155
RS	47	3.162011	3.097489	490.221311	0.015596	0.016015
RS	48	3.413074	3.211776	469.829414	0.014947	0.015286
RS	49	3.683459	3.211776	464.748932	0.014785	0.015047
RS	50	3.974656	3.307041	444.181609	0.014131	0.014347
RS	51	4.288264	3.307041	434.711368	0.013830	0.014007
RS	52	4.626009	3.384845	413.124710	0.013143	0.013306
RS	53	4.989749	3.384845	399.220713	0.012701	0.012856
RS	54	5.381484	3.498964	370.838318	0.011798	0.011967
RS	55	5.803370	3.498964	353.686074	0.011252	0.011431
RS	56	6.257726	3.498964	334.184981	0.010632	0.010823
RS	57	6.747052	3.498964	312.592289	0.009945	0.010147
RS	58	7.274039	4.634934	222.630676	0.007083	0.007395
RS	59	7.841586	4.634934	212.168386	0.006750	0.007046
RS	60	8.452815	4.634934	200.300148	0.006372	0.006648
RS	61	9.111087	4.634934	187.184776	0.005955	0.006207
RS	62	9.820024	4.634934	173.024524	0.005505	0.005733
RS	63	10.583524	4.634934	1004.956007	0.031971	0.033378
PA	4+25*2+4+6 0.056101252 0.017354749 10.583524148 1.261696271 0.439016744 0.465673386 0.562002909 0.688527820 0.817180873 0.937277709 1.045076490 1.145022102 1.249354217 1.372611611 1.523219076 1.699453068 1.890448179 2.079990644 2.252252622 2.397645047 2.517727717 2.624001562 2.730399138 2.846113961 2.971484296 3.097489393 3.211776122 3.307041277 3.384845477 3.498964191 4.634933925
//
IT	4576
RD	9
LK	-256404.337530
QD	-364.262431 -> -312.004613
RI	0.0148989187
TR	0.054104	0.017650
MT	10.825923
MM	C_pi: 2.078020, n_recomb: 33239.328104
RS	0	0.000000	1.459980	172.478063	0.005189	0.000250
RS	1	0.007735	1.459980	184.812505	0.005560	0.001980
RS	2	0.016068	1.459980	197.945840	0.005955	0.004096
RS	3	0.025046	1.459980	211.916527	0.006375	0.005720
RS	4	0.034718	0.449550	730.576611	0.021979	0.019259
RS	5	0.045138	0.449550	768.438670	0.023118	0.020797
RS	6	0.056365	0.475009	764.072989	0.022987	0.020764
RS	7	0.068459	0.475009	801.780789	0.024121	0.022051
RS	8	0.081490	0.574152	696.419167	0.020952	0.019387
RS	9	0.095528	0.574152	731.569405	0.022009	0.020467
RS	10	0.110652	0.706349	625.097462	0.018806	0.017605
RS	11	0.126945	0.706349	657.604808	0.019784	0.018585
RS	12	0.144499	0.840241	581.728744	0.017501	0.016573
RS	13	0.163411	0.840241	612.351314	0.018422	0.017577
RS	14	0.183786	0.963604	561.992210	0.016907	0.016269
RS	15	0.205736	0.963604	591.425127	0.017793	0.017280
RS	16	0.229385	1.072040	559.174130	0.016823	0.016466
RS	17	0.254863	1.072040	587.876266	0.017686	0.017498
RS	18	0.282311	1.170347	565.719239	0.017020	0.016972
RS	19	0.311882	1.170347	593.852830	0.017866	0.018030
RS	20	0.343741	1.272392	572.910004	0.017236	0.017540
RS	21	0.378064	1.272392	600.361571	0.018062	0.018590
RS	22	0.415042	1.394848	573.451922	0.017252	0.017900
RS	23	0.454880	1.394848	599.970950	0.018050	0.018889
RS	24	0.497799	1.547733	565.350329	0.017008	0.017917
RS	25	0.544039	1.547733	590.722194	0.017772	0.018810
RS	26	0.593855	1.729754	551.976840	0.016606	0.017659
RS	27	0.647524	1.729754	576.098164	0.017332	0.018457
RS	28	0.705344	1.929183	538.792003	0.016209	0.017313
RS	29	0.767637	1.929183	561.644205	0.016897	0.018037
RS	30	0.834748	2.128044	530.326184	0.015955	0.017058
RS	31	0.907050	2.128044	551.902234	0.016604	0.017729
RS	32	0.984944	2.308675	528.812622	0.015909	0.016997
RS	33	1.068863	2.308675	549.029816	0.016517	0.017623
RS	34	1.159274	2.460350	534.040833	0.016067	0.017140
RS	35	1.256678	2.460350	552.662986	0.016627	0.017720
RS	36	1.361616	2.584682	543.326907	0.016346	0.017411
RS	37	1.474671	2.584682	559.933463	0.016846	0.017924
RS	38	1.596470	2.694398	552.218413	0.016613	0.017657
RS	39	1.727691	2.694398	566.265057	0.017036	0.018071
RS	40	1.869061	2.805087	556.243443	0.016734	0.017712
RS	41	2.021366	2.805087	567.195456	0.017064	0.017996
RS	42	2.185452	2.927149	552.610308	0.016625	0.017472
RS	43	2.362230	2.927149	560.057186	0.016849	0.017612
RS	44	2.552681	3.061028	541.038540	0.016277	0.016938
RS	45	2.757864	3.061028	544.700181	0.016387	0.016943
RS	46	2.978917	3.196518	523.247796	0.015742	0.016199
RS	47	3.217069	3.196518	522.869318	0.015730	0.016089
RS	48	3.473641	3.319455	501.010914	0.015073	0.015357
RS	49	3.750060	3.319455	496.277375	0.014930	0.015145
RS	50	4.047858	3.421324	474.533354	0.014276	0.014449
RS	51	4.368692	3.421324	465.131935	0.013993	0.014133
RS	52	4.714341	3.503773	442.500243	0.013313	0.013439
RS	53	5.086727	3.503773	428.328593	0.012886	0.013009
RS	54	5.487916	3.625464	398.194847	0.011980	0.012117
RS	55	5.920136	3.625464	380.494065	0.011447	0.011596
RS	56	6.385789	3.625464	360.218747	0.010837	0.010999
RS	57	6.887459	3.625464	337.627944	0.010157	0.010332
RS	58	7.427933	4.900151	236.401286	0.007112	0.007390
RS	59	8.010212	4.900151	226.259207	0.006807	0.007071
RS	60	8.637531	4.900151	214.574499	0.006455	0.006702
RS	61	9.313371	4.900151	201.491115	0.006062	0.006288
RS	62	10.041488	4.900151	187.200095	0.005632	0.005837
RS	63	10.825923	4.900151	1124.492265	0.033830	0.035108
PA	4+25*2+4+6 0.054104398 0.017649510 10.825923284 1.459979999 0.449549870 0.475009328 0.574151689 0.706348711 0.840241082 0.963603605 1.072040201 1.170347123 1.272392468 1.394848337 1.547733354 1.729754138 1.929182882 2.128043674 2.308674603 2.460350296 2.584682175 2.694397783 2.805087132 2.927149383 3.061027956 3.196518419 3.319455479 3.421323835 3.503772530 3.625464185 4.900151115
//
IT	5370
RD	10
LK	-256302.102469
QD	-336.063380 -> -289.031584
RI	0.0127268057
TR	0.052275	0.017928
MT	11.054134
MM	C_pi: 2.156670, n_recomb: 35008.049560
RS	0	0.000000	1.678023	158.671996	0.004532	0.000223
RS	1	0.007770	1.678023	170.192952	0.004862	0.001771
RS	2	0.016144	1.678023	182.483234	0.005213	0.003654
RS	3	0.025169	1.678023	195.583430	0.005587	0.005082
RS	4	0.034895	0.459020	759.674976	0.021700	0.019266
RS	5	0.045377	0.459020	799.591743	0.022840	0.020758
RS	6	0.056673	0.483699	797.740380	0.022787	0.020766
RS	7	0.068847	0.483699	837.638138	0.023927	0.022025
RS	8	0.081967	0.585490	726.988160	0.020766	0.019335
RS	9	0.096106	0.585490	764.169422	0.021828	0.020424
RS	10	0.111344	0.723239	650.732417	0.018588	0.017501
RS	11	0.127766	0.723239	685.054248	0.019568	0.018477
RS	12	0.145464	0.862418	604.980567	0.017281	0.016438
RS	13	0.164537	0.862418	637.295469	0.018204	0.017431
RS	14	0.185092	0.989196	585.219545	0.016717	0.016132
RS	15	0.207245	0.989196	616.318264	0.017605	0.017131
RS	16	0.231119	1.098452	584.216999	0.016688	0.016355
RS	17	0.256848	1.098452	614.626029	0.017557	0.017374
RS	18	0.284576	1.195275	593.778236	0.016961	0.016907
RS	19	0.314458	1.195275	623.686170	0.017816	0.017955
RS	20	0.346663	1.295098	604.074128	0.017255	0.017525
RS	21	0.381370	1.295098	633.345174	0.018091	0.018570
RS	22	0.418773	1.416707	606.543898	0.017326	0.017917
RS	23	0.459083	1.416707	634.875615	0.018135	0.018906
RS	24	0.502526	1.571735	598.598090	0.017099	0.017934
RS	25	0.549344	1.571735	625.728802	0.017874	0.018828
RS	26	0.599799	1.759353	584.024134	0.016683	0.017647
RS	27	0.654176	1.759353	609.827330	0.017420	0.018448
RS	28	0.712777	1.967020	569.218895	0.016260	0.017263
RS	29	0.775932	1.967020	593.675662	0.016958	0.017991
RS	30	0.843994	2.175021	559.537246	0.015983	0.016977
RS	31	0.917345	2.175021	582.653185	0.016643	0.017653
RS	32	0.996396	2.363840	557.638409	0.015929	0.016901
RS	33	1.081589	2.363840	579.343885	0.016549	0.017535
RS	34	1.173402	2.521612	563.362984	0.016092	0.017046
RS	35	1.272348	2.521612	583.423153	0.016665	0.017634
RS	36	1.378984	2.649958	573.785359	0.016390	0.017332
RS	37	1.493905	2.649958	591.761190	0.016904	0.017856
RS	38	1.617755	2.762755	583.981029	0.016681	0.017601
RS	39	1.751230	2.762755	599.292522	0.017119	0.018031
RS	40	1.895075	2.877190	588.953506	0.016823	0.017683
RS	41	2.050098	2.877190	601.028153	0.017168	0.017988
RS	42	2.217166	3.004860	585.576702	0.016727	0.017469
RS	43	2.397217	3.004860	593.979922	0.016967	0.017635
RS	44	2.591257	3.146371	573.589674	0.016385	0.016959
RS	45	2.800375	3.146371	578.031446	0.016511	0.016991
RS	46	3.025742	3.290425	555.033069	0.015854	0.016244
RS	47	3.268621	3.290425	555.245136	0.015860	0.016161
RS	48	3.530372	3.421128	532.012004	0.015197	0.015429
RS	49	3.812462	3.421128	527.644142	0.015072	0.015243
RS	50	4.116471	3.528788	504.805800	0.014420	0.014552
RS	51	4.444102	3.528788	495.487205	0.014154	0.014258
RS	52	4.797191	3.615150	471.881926	0.013479	0.013574
RS	53	5.177716	3.615150	457.450547	0.013067	0.013161
RS	54	5.587809	3.743467	425.621041	0.012158	0.012267
RS	55	6.029767	3.743467	407.371395	0.011637	0.011759
RS	56	6.506067	3.743467	386.322196	0.011035	0.011173
RS	57	7.019377	3.743467	362.734135	0.010361	0.010513
RS	58	7.572572	5.155032	249.961795	0.007140	0.007390
RS	59	8.168751	5.155032	240.147085	0.006860	0.007099
RS	60	8.811256	5.155032	228.662050	0.006532	0.006756
RS	61	9.503685	5.155032	215.635619	0.006160	0.006367
RS	62	10.249917	5.155032	201.246955	0.005749	0.005936
RS	63	11.054134	5.155032	1246.294988	0.035600	0.036792
PA	4+25*2+4+6 0.052274837 0.017928276 11.054133931 1.678023034 0.459020494 0.483698628 0.585489747 0.723239393 0.862418313 0.989195834 1.098451527 1.195275328 1.295097901 1.416707026 1.571735136 1.759353307 1.967020459 2.175020613 2.363839890 2.521611746 2.649958232 2.762754980 2.877190169 3.004860474 3.146371462 3.290424584 3.421127606 3.528787545 3.615149587 3.743467344 5.155031924
//
IT	4765
RD	11
LK	-256210.046253
QD	-310.843743 -> -268.383703
RI	0.0109468708
TR	0.050586	0.018189
MT	11.271827
MM	C_pi: 2.233184, n_recomb: 36741.912697
RS	0	0.000000	1.919454	146.105218	0.003977	0.000199
RS	1	0.007803	1.919454	156.853984	0.004269	0.001584
RS	2	0.016216	1.919454	168.338997	0.004582	0.003266
RS	3	0.025284	1.919454	180.601892	0.004915	0.004528
RS	4	0.035061	0.467796	788.000317	0.021447	0.019261
RS	5	0.045600	0.467796	829.921648	0.022588	0.020718
RS	6	0.056962	0.491954	830.171045	0.022595	0.020754
RS	7	0.069210	0.491954	872.202412	0.023739	0.021992
RS	8	0.082414	0.596160	756.571237	0.020592	0.019282
RS	9	0.096648	0.596160	795.734039	0.021657	0.020381
RS	10	0.111993	0.739261	675.424864	0.018383	0.017402
RS	11	0.128536	0.739261	711.510093	0.019365	0.018376
RS	12	0.146369	0.883717	627.200630	0.017070	0.016309
RS	13	0.165594	0.883717	661.153431	0.017995	0.017293
RS	14	0.186320	1.013997	607.319790	0.016529	0.016000
RS	15	0.208662	1.013997	640.029403	0.017420	0.016987
RS	16	0.232748	1.124222	608.053303	0.016549	0.016244
RS	17	0.258714	1.124222	640.117521	0.017422	0.017252
RS	18	0.286705	1.219692	620.624698	0.016891	0.016838
RS	19	0.316881	1.219692	652.262753	0.017753	0.017876
RS	20	0.349412	1.317359	634.105514	0.017258	0.017503
RS	21	0.384481	1.317359	665.161119	0.018104	0.018544
RS	22	0.422287	1.438105	638.617979	0.017381	0.017927
RS	23	0.463043	1.438105	668.735103	0.018201	0.018914
RS	24	0.506979	1.595175	630.907049	0.017171	0.017945
RS	25	0.554343	1.595175	659.773896	0.017957	0.018840
RS	26	0.605404	1.788261	615.144300	0.016742	0.017632
RS	27	0.660449	1.788261	642.608863	0.017490	0.018435
RS	28	0.719789	2.004060	598.690513	0.016294	0.017212
RS	29	0.783760	2.004060	624.732759	0.017003	0.017942
RS	30	0.852723	2.221136	587.761621	0.015997	0.016896
RS	31	0.927068	2.221136	612.400573	0.016668	0.017576
RS	32	1.007213	2.418104	585.462668	0.015934	0.016805
RS	33	1.093613	2.418104	608.643745	0.016565	0.017444
RS	34	1.186754	2.581938	591.689875	0.016104	0.016952
RS	35	1.287164	2.581938	613.182132	0.016689	0.017547
RS	36	1.395410	2.714222	603.285550	0.016420	0.017251
RS	37	1.512101	2.714222	622.633751	0.016946	0.017785
RS	38	1.637899	2.829907	614.863653	0.016735	0.017542
RS	39	1.773513	2.829907	631.452868	0.017186	0.017986
RS	40	1.919710	2.947726	620.901626	0.016899	0.017651
RS	41	2.077315	2.947726	634.120092	0.017259	0.017975
RS	42	2.247218	3.080451	617.925135	0.016818	0.017464
RS	43	2.430380	3.080451	627.310997	0.017073	0.017653
RS	44	2.627834	3.228900	605.669655	0.016484	0.016978
RS	45	2.840696	3.228900	610.919601	0.016627	0.017037
RS	46	3.070169	3.380760	586.483811	0.015962	0.016289
RS	47	3.317548	3.380760	587.313651	0.015985	0.016232
RS	48	3.584231	3.518493	562.801481	0.015318	0.015502
RS	49	3.871724	3.518493	558.824059	0.015209	0.015339
RS	50	4.181651	3.631258	534.978920	0.014560	0.014656
RS	51	4.515763	3.631258	525.763756	0.014310	0.014382
RS	52	4.875947	3.720910	501.261892	0.013643	0.013707
RS	53	5.264237	3.720910	486.585311	0.013243	0.013311
RS	54	5.682827	3.855049	453.121248	0.012333	0.012416
RS	55	6.134081	3.855049	434.328366	0.011821	0.011920
RS	56	6.620548	3.855049	412.510792	0.011227	0.011344
RS	57	7.144975	3.855049	387.930580	0.010558	0.010690
RS	58	7.710325	5.401895	263.353432	0.007168	0.007394
RS	59	8.319792	5.401895	253.874658	0.006910	0.007128
RS	60	8.976817	5.401895	242.605188	0.006603	0.006809
RS	61	9.685112	5.401895	229.658801	0.006251	0.006441
RS	62	10.448678	5.401895	215.202253	0.005857	0.006031
RS	63	11.271827	5.401895	1370.416588	0.037298	0.038430
PA	4+25*2+4+6 0.050586226 0.018188948 11.271827132 1.919453604 0.467795752 0.491954352 0.596160132 0.739260554 0.883716897 1.013997048 1.124221626 1.219692059 1.317359372 1.438105385 1.595175300 1.788260986 2.004060043 2.221135590 2.418103949 2.581938467 2.714222011 2.829907324 2.947726295 3.080450808 3.228900340 3.380760354 3.518492986 3.631257992 3.720910474 3.855049214 5.401894765
//
IT	5043
RD	12
LK	-256126.905500
QD	-288.197525 -> -249.763982
RI	0.0094663017
TR	0.049019	0.018431
MT	11.481369
MM	C_pi: 2.308025, n_recomb: 38442.339167
RS	0	0.000000	2.188343	134.526779	0.003499	0.000178
RS	1	0.007835	2.188343	144.538556	0.003760	0.001418
RS	2	0.016283	2.188343	155.251086	0.004039	0.002922
RS	3	0.025393	2.188343	166.706231	0.004337	0.004040
RS	4	0.035217	0.476139	815.332732	0.021209	0.019244
RS	5	0.045811	0.476139	859.205844	0.022351	0.020671
RS	6	0.057235	0.499935	861.316482	0.022405	0.020729
RS	7	0.069553	0.499935	905.426815	0.023553	0.021951
RS	8	0.082837	0.606274	785.251275	0.020427	0.019229
RS	9	0.097162	0.606274	826.351401	0.021496	0.020339
RS	10	0.112609	0.754490	699.314663	0.018191	0.017309
RS	11	0.129266	0.754490	737.119246	0.019175	0.018283
RS	12	0.147228	0.904173	648.558503	0.016871	0.016187
RS	13	0.166597	0.904173	684.102338	0.017796	0.017163
RS	14	0.187484	1.038011	628.473027	0.016348	0.015873
RS	15	0.210007	1.038011	662.745743	0.017240	0.016850
RS	16	0.234295	1.149317	630.867509	0.016411	0.016135
RS	17	0.260485	1.149317	664.541390	0.017287	0.017133
RS	18	0.288728	1.243536	646.434460	0.016816	0.016767
RS	19	0.319183	1.243536	679.763311	0.017683	0.017797
RS	20	0.352024	1.339111	663.156672	0.017251	0.017477
RS	21	0.387439	1.339111	695.965482	0.018104	0.018513
RS	22	0.425627	1.458970	669.810923	0.017424	0.017933
RS	23	0.466808	1.458970	701.688863	0.018253	0.018919
RS	24	0.511215	1.617991	662.398792	0.017231	0.017952
RS	25	0.559102	1.617991	692.981023	0.018027	0.018849
RS	26	0.610739	1.816437	645.446824	0.016790	0.017616
RS	27	0.666423	1.816437	674.553549	0.017547	0.018421
RS	28	0.726469	2.040301	627.303388	0.016318	0.017161
RS	29	0.791220	2.040301	654.912622	0.017036	0.017894
RS	30	0.861043	2.266442	615.081469	0.016000	0.016817
RS	31	0.936337	2.266442	641.226390	0.016680	0.017500
RS	32	1.017529	2.471605	612.347306	0.015929	0.016711
RS	33	1.105083	2.471605	636.990340	0.016570	0.017355
RS	34	1.199497	2.641551	619.064047	0.016104	0.016857
RS	35	1.301307	2.641551	641.980807	0.016700	0.017459
RS	36	1.411094	2.777785	631.848742	0.016436	0.017169
RS	37	1.529482	2.777785	652.570312	0.016975	0.017712
RS	38	1.657145	2.896274	644.864623	0.016775	0.017482
RS	39	1.794810	2.896274	662.742379	0.017240	0.017939
RS	40	1.943261	3.017232	652.067410	0.016962	0.017617
RS	41	2.103342	3.017232	666.449371	0.017336	0.017958
RS	42	2.275964	3.154599	649.620073	0.016899	0.017456
RS	43	2.462111	3.154599	660.014383	0.017169	0.017667
RS	44	2.662842	3.309427	637.237315	0.016576	0.016996
RS	45	2.879300	3.309427	643.324038	0.016735	0.017078
RS	46	3.112716	3.468470	617.557646	0.016065	0.016332
RS	47	3.364419	3.468470	619.034150	0.016103	0.016299
RS	48	3.635842	3.612610	593.339545	0.015435	0.015574
RS	49	3.928530	3.612610	589.779982	0.015342	0.015432
RS	50	4.244149	3.729899	565.016593	0.014698	0.014758
RS	51	4.584495	3.729899	555.929053	0.014461	0.014502
RS	52	4.951506	3.822310	530.610009	0.013803	0.013839
RS	53	5.347271	3.822310	515.706920	0.013415	0.013457
RS	54	5.774042	3.961573	480.674064	0.012504	0.012562
RS	55	6.234249	3.961573	461.347746	0.012001	0.012078
RS	56	6.730512	3.961573	438.771174	0.011414	0.011510
RS	57	7.265654	3.961573	413.207406	0.010749	0.010862
RS	58	7.842723	5.642285	276.590967	0.007195	0.007400
RS	59	8.465003	5.642285	267.457695	0.006957	0.007157
RS	60	9.136036	5.642285	256.419603	0.006670	0.006860
RS	61	9.859641	5.642285	243.575218	0.006336	0.006513
RS	62	10.639939	5.642285	229.078455	0.005959	0.006121
RS	63	11.481369	5.642285	1496.768404	0.038935	0.040022
PA	4+25*2+4+6 0.049019382 0.018430958 11.481368756 2.188343316 0.476138927 0.499935276 0.606273652 0.754490262 0.904173229 1.038010645 1.149316701 1.243535688 1.339111108 1.458969688 1.617991424 1.816437059 2.040300608 2.266442492 2.471605089 2.641551438 2.777784820 2.896274097 3.017232143 3.154599170 3.309427427 3.468469976 3.612610046 3.729899368 3.822309912 3.961572846 5.642285164
//
IT	4199
RD	13
LK	-256051.622082
QD	-267.788465 -> -232.919031
RI	0.0082199671
TR	0.047560	0.018655
MT	11.684241
MM	C_pi: 2.381460, n_recomb: 40109.871180
RS	0	0.000000	2.489282	123.773335	0.003086	0.000158
RS	1	0.007864	2.489282	133.079765	0.003318	0.001268
RS	2	0.016347	2.489282	143.049854	0.003566	0.002613
RS	3	0.025497	2.489282	153.725055	0.003833	0.003608
RS	4	0.035367	0.484214	841.538188	0.020981	0.019212
RS	5	0.046012	0.484214	887.307711	0.022122	0.020616
RS	6	0.057495	0.507738	891.153025	0.022218	0.020692
RS	7	0.069881	0.507738	937.287988	0.023368	0.021900
RS	8	0.083241	0.615927	813.055704	0.020271	0.019177
RS	9	0.097652	0.615927	856.051175	0.021343	0.020299
RS	10	0.113195	0.768993	722.490952	0.018013	0.017223
RS	11	0.129962	0.768993	761.975208	0.018997	0.018197
RS	12	0.148047	0.923815	669.172512	0.016683	0.016072
RS	13	0.167554	0.923815	706.265632	0.017608	0.017041
RS	14	0.188595	1.061245	648.802898	0.016176	0.015751
RS	15	0.211291	1.061245	684.595640	0.017068	0.016720
RS	16	0.235772	1.173717	652.787594	0.016275	0.016030
RS	17	0.262178	1.173717	688.029625	0.017154	0.017018
RS	18	0.290661	1.266785	671.319628	0.016737	0.016696
RS	19	0.321384	1.266785	706.302688	0.017609	0.017719
RS	20	0.354523	1.360308	691.332135	0.017236	0.017449
RS	21	0.390268	1.360308	725.864702	0.018097	0.018481
RS	22	0.428825	1.479255	700.211861	0.017457	0.017935
RS	23	0.470413	1.479255	733.827180	0.018295	0.018921
RS	24	0.515272	1.640140	693.153312	0.017281	0.017958
RS	25	0.563659	1.640140	725.430828	0.018086	0.018856
RS	26	0.615851	1.843835	675.009171	0.016829	0.017599
RS	27	0.672148	1.843835	705.739111	0.017595	0.018406
RS	28	0.732872	2.075702	655.130241	0.016333	0.017112
RS	29	0.798372	2.075702	684.287744	0.017060	0.017847
RS	30	0.869023	2.310929	641.559254	0.015995	0.016739
RS	31	0.945230	2.310929	669.192239	0.016684	0.017426
RS	32	1.027430	2.524357	638.345424	0.015915	0.016618
RS	33	1.116095	2.524357	664.435206	0.016565	0.017266
RS	34	1.211733	2.700510	645.523510	0.016094	0.016764
RS	35	1.314891	2.700510	669.854877	0.016700	0.017371
RS	36	1.426163	2.840765	659.494326	0.016442	0.017087
RS	37	1.546185	2.840765	681.587364	0.016993	0.017638
RS	38	1.675647	2.962037	673.984591	0.016803	0.017420
RS	39	1.815289	2.962037	693.158570	0.017281	0.017889
RS	40	1.965913	3.085969	682.433702	0.017014	0.017580
RS	41	2.128384	3.085969	697.995926	0.017402	0.017938
RS	42	2.303631	3.227657	680.631030	0.016969	0.017446
RS	43	2.492660	3.227657	692.057281	0.017254	0.017676
RS	44	2.696555	3.388409	668.252319	0.016661	0.017012
RS	45	2.916485	3.388409	675.203016	0.016834	0.017115
RS	46	3.153711	3.554109	648.209730	0.016161	0.016374
RS	47	3.409593	3.554109	650.361350	0.016214	0.016362
RS	48	3.685599	3.704123	623.579912	0.015547	0.015643
RS	49	3.983310	3.704123	620.466172	0.015469	0.015522
RS	50	4.304435	3.825436	594.872781	0.014831	0.014857
RS	51	4.650813	3.825436	585.938599	0.014608	0.014619
RS	52	5.024432	3.920148	559.881978	0.013959	0.013967
RS	53	5.427434	3.920148	544.773570	0.013582	0.013599
RS	54	5.862129	4.063928	508.240713	0.012671	0.012706
RS	55	6.331010	4.063928	488.393781	0.012176	0.012232
RS	56	6.836765	4.063928	465.070627	0.011595	0.011672
RS	57	7.382294	4.063928	438.534906	0.010933	0.011029
RS	58	7.970726	5.877186	289.673559	0.007222	0.007407
RS	59	8.605433	5.877186	280.895777	0.007003	0.007185
RS	60	9.290056	5.877186	270.104590	0.006734	0.006909
RS	61	10.028520	5.877186	257.383204	0.006417	0.006581
RS	62	10.825059	5.877186	242.872323	0.006055	0.006206
RS	63	11.684241	5.877186	1625.158508	0.040518	0.041569
PA	4+25*2+4+6 0.047559975 0.018654670 11.684240841 2.489281844 0.484214312 0.507737944 0.615927361 0.768993270 0.923815260 1.061245154 1.173717496 1.266784622 1.360308014 1.479254645 1.640140175 1.843834948 2.075702171 2.310929415 2.524357128 2.700510321 2.840764572 2.962036989 3.085968831 3.227656618 3.388409228 3.554108678 3.704122867 3.825436208 3.920148121 4.063927784 5.877186106
//
IT	4363
RD	14
LK	-255983.299014
QD	-249.335622 -> -217.633884
RI	0.0071591150
TR	0.046196	0.018861
MT	11.881627
MM	C_pi: 2.453698, n_recomb: 41744.995045
RS	0	0.000000	2.827779	113.726961	0.002724	0.000141
RS	1	0.007893	2.827779	122.357149	0.002931	0.001132
RS	2	0.016408	2.827779	131.612902	0.003153	0.002336
RS	3	0.025596	2.827779	141.534770	0.003390	0.003223
RS	4	0.035509	0.492156	866.499230	0.020757	0.019167
RS	5	0.046205	0.492156	914.106813	0.021897	0.020552
RS	6	0.057744	0.515440	919.659241	0.022030	0.020644
RS	7	0.070195	0.515440	967.764367	0.023183	0.021842
RS	8	0.083628	0.625189	840.021195	0.020123	0.019125
RS	9	0.098121	0.625189	884.872151	0.021197	0.020258
RS	10	0.113758	0.782835	745.017861	0.017847	0.017144
RS	11	0.130630	0.782835	786.145486	0.018832	0.018118
RS	12	0.148833	0.942710	689.111291	0.016508	0.015965
RS	13	0.168473	0.942710	727.715401	0.017432	0.016928
RS	14	0.189663	1.083744	668.394278	0.016011	0.015636
RS	15	0.212525	1.083744	705.667543	0.016904	0.016597
RS	16	0.237192	1.197460	673.897481	0.016143	0.015928
RS	17	0.263806	1.197460	710.669069	0.017024	0.016907
RS	18	0.292520	1.289458	695.362235	0.016657	0.016626
RS	19	0.323501	1.289458	731.965121	0.017534	0.017642
RS	20	0.356926	1.380958	718.706468	0.017217	0.017420
RS	21	0.392991	1.380958	754.934879	0.018084	0.018448
RS	22	0.431901	1.498957	729.890744	0.017485	0.017936
RS	23	0.473883	1.498957	765.221109	0.018331	0.018921
RS	24	0.519178	1.661608	723.239965	0.017325	0.017963
RS	25	0.568048	1.661608	757.193473	0.018139	0.018863
RS	26	0.620776	1.870437	703.900313	0.016862	0.017584
RS	27	0.677665	1.870437	736.235029	0.017636	0.018393
RS	28	0.739044	2.110247	682.238291	0.016343	0.017065
RS	29	0.805268	2.110247	712.925471	0.017078	0.017802
RS	30	0.876719	2.354579	667.259659	0.015984	0.016665
RS	31	0.953809	2.354579	696.362428	0.016681	0.017354
RS	32	1.036983	2.576365	663.512887	0.015894	0.016528
RS	33	1.126723	2.576365	691.033156	0.016554	0.017180
RS	34	1.223545	2.758843	671.113996	0.016077	0.016672
RS	35	1.328009	2.758843	696.848274	0.016693	0.017285
RS	36	1.440719	2.903219	686.255351	0.016439	0.017005
RS	37	1.562324	2.903219	709.715440	0.017001	0.017564
RS	38	1.693527	3.027295	702.241413	0.016822	0.017357
RS	39	1.835086	3.027295	722.716299	0.017313	0.017837
RS	40	1.987818	3.154101	712.000330	0.017056	0.017542
RS	41	2.152604	3.154101	728.756568	0.017457	0.017914
RS	42	2.330397	3.299857	710.944503	0.017031	0.017433
RS	43	2.522222	3.299857	723.423483	0.017330	0.017682
RS	44	2.729188	3.466164	698.690227	0.016737	0.017025
RS	45	2.952489	3.466164	706.530028	0.016925	0.017149
RS	46	3.193415	3.638077	678.408904	0.016251	0.016413
RS	47	3.453356	3.638077	681.262772	0.016320	0.016422
RS	48	3.733814	3.793510	653.486855	0.015654	0.015710
RS	49	4.036408	3.793510	650.846453	0.015591	0.015608
RS	50	4.362885	3.918411	624.510114	0.014960	0.014954
RS	51	4.715130	3.918411	615.755390	0.014750	0.014732
RS	52	5.095177	4.015025	589.040436	0.014110	0.014092
RS	53	5.505220	4.015025	573.749025	0.013744	0.013736
RS	54	5.947627	4.162792	535.785932	0.012835	0.012847
RS	55	6.424952	4.162792	515.433006	0.012347	0.012381
RS	56	6.939950	4.162792	491.377562	0.011771	0.011828
RS	57	7.495597	4.162792	463.883428	0.011112	0.011190
RS	58	8.095100	6.107374	302.597817	0.007249	0.007416
RS	59	8.741919	6.107374	294.185466	0.007047	0.007213
RS	60	9.439791	6.107374	283.656127	0.006795	0.006956
RS	61	10.192744	6.107374	271.077637	0.006494	0.006645
RS	62	11.005126	6.107374	256.577187	0.006146	0.006287
RS	63	11.881627	6.107374	1755.370605	0.042050	0.043072
PA	4+25*2+4+6 0.046195996 0.018860631 11.881627242 2.827779459 0.492156282 0.515440378 0.625189392 0.782834879 0.942710472 1.083743742 1.197459907 1.289458242 1.380958289 1.498956860 1.661608265 1.870437175 2.110247190 2.354579344 2.576364505 2.758843297 2.903218935 3.027294535 3.154100966 3.299857311 3.466164110 3.638076672 3.793509926 3.918411101 4.015024906 4.162792086 6.107374274
//
IT	4452
RD	15
LK	-255921.164690
QD	-232.600783 -> -203.724459
RI	0.0062498743
TR	0.044918	0.019050
MT	12.074167
MM	C_pi: 2.524838, n_recomb: 43347.823730
RS	0	0.000000	3.209843	104.321150	0.002407	0.000126
RS	1	0.007920	3.209843	112.303844	0.002591	0.001010
RS	2	0.016467	3.209843	120.873569	0.002788	0.002087
RS	3	0.025692	3.209843	130.069586	0.003001	0.002877
RS	4	0.035647	0.500054	890.138023	0.020535	0.019109
RS	5	0.046390	0.500054	939.522323	0.021674	0.020478
RS	6	0.057984	0.523093	946.823296	0.021842	0.020587
RS	7	0.070497	0.523093	996.843174	0.022996	0.021775
RS	8	0.084000	0.634108	866.170963	0.019982	0.019075
RS	9	0.098573	0.634108	912.838406	0.021058	0.020219
RS	10	0.114300	0.796059	766.943945	0.017693	0.017070
RS	11	0.131273	0.796059	809.680778	0.018679	0.018047
RS	12	0.149590	0.960887	708.438018	0.016343	0.015865
RS	13	0.169357	0.960887	748.517458	0.017268	0.016823
RS	14	0.190691	1.105534	687.308770	0.015856	0.015527
RS	15	0.213713	1.105534	726.025329	0.016749	0.016481
RS	16	0.238560	1.220567	694.256470	0.016016	0.015830
RS	17	0.265374	1.220567	732.520702	0.016899	0.016802
RS	18	0.294312	1.311558	718.623648	0.016578	0.016558
RS	19	0.325542	1.311558	756.813150	0.017459	0.017567
RS	20	0.359245	1.401070	745.325525	0.017194	0.017390
RS	21	0.395617	1.401070	783.222233	0.018068	0.018415
RS	22	0.434870	1.518074	758.890063	0.017507	0.017936
RS	23	0.477233	1.518074	795.913188	0.018361	0.018921
RS	24	0.522950	1.682383	752.701972	0.017364	0.017968
RS	25	0.572288	1.682383	788.312052	0.018186	0.018870
RS	26	0.625534	1.896226	732.164009	0.016890	0.017569
RS	27	0.682996	1.896226	766.084763	0.017673	0.018381
RS	28	0.745010	2.143894	708.677729	0.016349	0.017020
RS	29	0.811935	2.143894	740.875529	0.017091	0.017760
RS	30	0.884161	2.397347	692.230408	0.015969	0.016593
RS	31	0.962108	2.397347	722.783816	0.016674	0.017285
RS	32	1.046227	2.627576	687.894652	0.015869	0.016441
RS	33	1.137009	2.627576	716.827733	0.016537	0.017097
RS	34	1.234981	2.816514	695.871027	0.016053	0.016582
RS	35	1.340713	2.816514	722.994415	0.016679	0.017200
RS	36	1.454818	2.965123	712.157709	0.016429	0.016924
RS	37	1.577961	2.965123	736.977632	0.017001	0.017490
RS	38	1.710856	3.092048	729.647582	0.016832	0.017294
RS	39	1.854277	3.092048	751.424746	0.017335	0.017784
RS	40	2.009057	3.221666	740.765757	0.017089	0.017501
RS	41	2.176096	3.221666	758.726278	0.017503	0.017888
RS	42	2.356365	3.371291	740.545567	0.017084	0.017419
RS	43	2.550910	3.371291	754.094813	0.017396	0.017684
RS	44	2.760864	3.542831	728.527757	0.016807	0.017035
RS	45	2.987447	3.542831	737.278926	0.017008	0.017179
RS	46	3.231975	3.720570	708.124694	0.016336	0.016449
RS	47	3.495869	3.720570	711.705707	0.016418	0.016477
RS	48	3.780665	3.881020	683.024984	0.015757	0.015774
RS	49	4.088016	3.881020	680.883911	0.015707	0.015690
RS	50	4.419709	4.009128	653.888631	0.015085	0.015047
RS	51	4.777674	4.009128	645.338858	0.014887	0.014841
RS	52	5.163989	4.107296	618.042674	0.014258	0.014213
RS	53	5.580900	4.107296	602.590981	0.013901	0.013870
RS	54	6.030831	4.258579	563.268525	0.012994	0.012984
RS	55	6.516397	4.258579	542.425391	0.012513	0.012527
RS	56	7.040420	4.258579	517.653340	0.011942	0.011980
RS	57	7.605947	4.258579	489.215939	0.011286	0.011347
RS	58	8.216263	6.333287	315.354592	0.007275	0.007425
RS	59	8.874916	6.333287	307.317243	0.007090	0.007240
RS	60	9.585736	6.333287	297.063950	0.006853	0.007000
RS	61	10.352853	6.333287	284.647166	0.006567	0.006707
RS	62	11.180726	6.333287	270.180320	0.006233	0.006364
RS	63	12.074167	6.333287	1887.148343	0.043535	0.044531
PA	4+25*2+4+6 0.044918297 0.019049907 12.074167039 3.209843159 0.500053680 0.523092527 0.634108352 0.796058865 0.960887238 1.105533836 1.220566867 1.311558212 1.401069959 1.518073787 1.682383201 1.896226288 2.143893986 2.397347172 2.627576020 2.816514334 2.965123480 3.092048248 3.221666327 3.371290818 3.542830698 3.720570197 3.881020237 4.009128262 4.107296299 4.258578988 6.333286697
//
IT	4266
RD	16
LK	-255864.553214
QD	-217.381916 -> -191.033660
RI	0.0054662855
TR	0.043719	0.019224
MT	12.262411
MM	C_pi: 2.594943, n_recomb: 44918.259403
RS	0	0.000000	3.642259	95.513282	0.002126	0.000111
RS	1	0.007946	3.642259	102.877667	0.002290	0.000899
RS	2	0.016524	3.642259	110.790595	0.002466	0.001861
RS	3	0.025784	3.642259	119.289753	0.002656	0.002567
RS	4	0.035779	0.507954	912.432853	0.020313	0.019038
RS	5	0.046568	0.507954	963.530915	0.021451	0.020394
RS	6	0.058215	0.530707	972.681753	0.021654	0.020521
RS	7	0.070787	0.530707	1024.561025	0.022809	0.021700
RS	8	0.084359	0.642710	891.537266	0.019848	0.019026
RS	9	0.099009	0.642710	939.983018	0.020927	0.020180
RS	10	0.114823	0.808704	788.302157	0.017550	0.017003
RS	11	0.131893	0.808704	832.615416	0.018536	0.017981
RS	12	0.150320	0.978395	727.181468	0.016189	0.015772
RS	13	0.170212	0.978395	768.701859	0.017113	0.016725
RS	14	0.191683	1.126667	705.576518	0.015708	0.015424
RS	15	0.214862	1.126667	745.700240	0.016601	0.016371
RS	16	0.239882	1.243067	713.905558	0.015893	0.015736
RS	17	0.266890	1.243067	753.626559	0.016778	0.016700
RS	18	0.296044	1.333121	741.133731	0.016500	0.016491
RS	19	0.327515	1.333121	780.876906	0.017384	0.017494
RS	20	0.361487	1.420658	771.221103	0.017169	0.017360
RS	21	0.398159	1.420658	810.758548	0.018050	0.018382
RS	22	0.437744	1.536624	787.233210	0.017526	0.017935
RS	23	0.480475	1.536624	825.926427	0.018387	0.018920
RS	24	0.526602	1.702474	781.565704	0.017400	0.017973
RS	25	0.576394	1.702474	818.812487	0.018229	0.018877
RS	26	0.630143	1.921193	759.834426	0.016916	0.017557
RS	27	0.688162	1.921193	795.322018	0.017706	0.018371
RS	28	0.750792	2.176636	734.481179	0.016352	0.016979
RS	29	0.818399	2.176636	768.169885	0.017102	0.017721
RS	30	0.891379	2.439214	716.506260	0.015951	0.016525
RS	31	0.970157	2.439214	748.490245	0.016663	0.017220
RS	32	1.055196	2.677974	711.522145	0.015840	0.016357
RS	33	1.146992	2.677974	741.849000	0.016516	0.017016
RS	34	1.246082	2.873491	719.825294	0.016025	0.016495
RS	35	1.353047	2.873491	748.322036	0.016660	0.017117
RS	36	1.468511	3.026453	737.223850	0.016413	0.016844
RS	37	1.593150	3.026453	763.393760	0.016995	0.017417
RS	38	1.727694	3.156291	756.214259	0.016835	0.017230
RS	39	1.872929	3.156291	779.291899	0.017349	0.017730
RS	40	2.029705	3.288676	768.730749	0.017114	0.017460
RS	41	2.198939	3.288676	787.902323	0.017541	0.017859
RS	42	2.381621	3.442010	769.421894	0.017129	0.017402
RS	43	2.578819	3.442010	784.055546	0.017455	0.017684
RS	44	2.791688	3.618514	757.741593	0.016869	0.017044
RS	45	3.021472	3.618514	767.423423	0.017085	0.017205
RS	46	3.269515	3.801743	737.326382	0.016415	0.016483
RS	47	3.537269	3.801743	741.657013	0.016511	0.016529
RS	48	3.826299	3.966855	712.157686	0.015855	0.015835
RS	49	4.138297	3.966855	710.540217	0.015819	0.015767
RS	50	4.475087	4.097827	682.968308	0.015205	0.015137
RS	51	4.838640	4.097827	674.647987	0.015019	0.014945
RS	52	5.231082	4.197241	646.845928	0.014401	0.014330
RS	53	5.654708	4.197241	631.256545	0.014053	0.013998
RS	54	6.111998	4.351619	590.645704	0.013149	0.013117
RS	55	6.605625	4.351619	569.328880	0.012675	0.012668
RS	56	7.138478	4.351619	543.856904	0.012108	0.012127
RS	57	7.713674	4.351619	514.492649	0.011454	0.011497
RS	58	8.334576	6.555277	327.931991	0.007301	0.007435
RS	59	9.004817	6.555277	320.278641	0.007130	0.007266
RS	60	9.728319	6.555277	310.314737	0.006908	0.007043
RS	61	10.509312	6.555277	298.077355	0.006636	0.006765
RS	62	11.352366	6.555277	283.665967	0.006315	0.006436
RS	63	12.262411	6.555277	2020.208706	0.044975	0.045946
PA	4+25*2+4+6 0.043718844 0.019223506 12.262411365 3.642258969 0.507953574 0.530707125 0.642710072 0.808703782 0.978395469 1.126666610 1.243067437 1.333120743 1.420658129 1.536623782 1.702474070 1.921192814 2.176635837 2.439213686 2.677973711 2.873490559 3.026453398 3.156290957 3.288675816 3.442010453 3.618513727 3.801742648 3.966855446 4.097827380 4.197240939 4.351619251 6.555276541
//
IT	5097
RD	17
LK	-255812.885194
QD	-203.506486 -> -179.426743
RI	0.0047865860
TR	0.042591	0.019383
MT	12.446667
MM	C_pi: 2.664056, n_recomb: 46456.475471
RS	0	0.000000	4.133524	87.257918	0.001878	0.000099
RS	1	0.007972	4.133524	94.032672	0.002024	0.000799
RS	2	0.016579	4.133524	101.317871	0.002181	0.001658
RS	3	0.025872	4.133524	109.149405	0.002349	0.002288
RS	4	0.035906	0.515895	933.371538	0.020091	0.018954
RS	5	0.046740	0.515895	986.118952	0.021227	0.020300
RS	6	0.058438	0.538307	997.250098	0.021466	0.020448
RS	7	0.071068	0.538307	1050.932903	0.022622	0.021620
RS	8	0.084705	0.651023	916.143279	0.019720	0.018979
RS	9	0.099430	0.651023	966.329713	0.020801	0.020142
RS	10	0.115328	0.820805	809.123044	0.017417	0.016942
RS	11	0.132493	0.820805	854.981209	0.018404	0.017922
RS	12	0.151027	0.995272	745.374945	0.016045	0.015686
RS	13	0.171038	0.995272	788.303307	0.016969	0.016633
RS	14	0.192644	1.147177	723.232776	0.015568	0.015326
RS	15	0.215973	1.147177	764.728797	0.016461	0.016266
RS	16	0.241161	1.265004	732.874240	0.015776	0.015646
RS	17	0.268358	1.265004	774.016874	0.016661	0.016603
RS	18	0.297722	1.354175	762.923233	0.016422	0.016426
RS	19	0.329427	1.354175	804.187537	0.017311	0.017423
RS	20	0.363660	1.439751	796.417175	0.017143	0.017331
RS	21	0.400621	1.439751	837.567757	0.018029	0.018349
RS	22	0.440530	1.554626	814.943432	0.017542	0.017934
RS	23	0.483619	1.554626	855.283877	0.018410	0.018920
RS	24	0.530143	1.721898	809.855006	0.017433	0.017979
RS	25	0.580377	1.721898	848.718355	0.018269	0.018885
RS	26	0.634614	1.945343	786.941341	0.016939	0.017546
RS	27	0.693176	1.945343	823.976319	0.017737	0.018363
RS	28	0.756405	2.208462	759.684548	0.016353	0.016940
RS	29	0.824675	2.208462	794.844150	0.017109	0.017685
RS	30	0.898388	2.480152	740.126153	0.015932	0.016461
RS	31	0.977976	2.480152	773.520153	0.016650	0.017158
RS	32	1.063909	2.727509	734.436664	0.015809	0.016277
RS	33	1.156693	2.727509	766.137375	0.016492	0.016939
RS	34	1.256873	2.929726	743.013012	0.015994	0.016410
RS	35	1.365039	2.929726	772.865898	0.016636	0.017036
RS	36	1.481827	3.087156	761.485917	0.016391	0.016765
RS	37	1.607926	3.087156	788.993844	0.016984	0.017344
RS	38	1.744077	3.219971	781.966421	0.016832	0.017167
RS	39	1.891081	3.219971	806.339967	0.017357	0.017675
RS	40	2.049805	3.355105	795.907130	0.017132	0.017417
RS	41	2.221181	3.355105	816.293429	0.017571	0.017829
RS	42	2.406218	3.512018	797.574732	0.017168	0.017383
RS	43	2.606007	3.512018	813.303761	0.017507	0.017680
RS	44	2.821722	3.693246	786.324026	0.016926	0.017050
RS	45	3.054633	3.693246	796.952810	0.017155	0.017228
RS	46	3.306111	3.881664	765.998368	0.016489	0.016514
RS	47	3.577636	3.881664	771.098476	0.016598	0.016578
RS	48	3.870807	4.051116	740.863927	0.015947	0.015893
RS	49	4.187348	4.051116	739.792149	0.015924	0.015842
RS	50	4.529123	4.184649	711.721593	0.015320	0.015223
RS	51	4.898143	4.184649	703.653760	0.015147	0.015045
RS	52	5.296581	4.285032	675.418541	0.014539	0.014443
RS	53	5.726780	4.285032	659.713367	0.014201	0.014122
RS	54	6.191274	4.442119	617.885587	0.013300	0.013246
RS	55	6.692796	4.442119	596.111490	0.012832	0.012804
RS	56	7.234298	4.442119	569.956405	0.012269	0.012269
RS	57	7.818967	4.442119	539.682097	0.011617	0.011643
RS	58	8.450244	6.773548	340.322140	0.007326	0.007444
RS	59	9.131845	6.773548	333.060968	0.007169	0.007291
RS	60	9.867780	6.773548	323.398724	0.006961	0.007083
RS	61	10.662383	6.773548	311.357146	0.006702	0.006820
RS	62	11.520329	6.773548	297.021599	0.006394	0.006505
RS	63	12.446667	6.773548	2154.295574	0.046372	0.047319
PA	4+25*2+4+6 0.042591052 0.019382581 12.446667493 4.133524493 0.515895435 0.538307049 0.651023478 0.820805309 0.995272151 1.147177226 1.265003586 1.354175468 1.439750607 1.554625962 1.721897672 1.945342940 2.208461509 2.480151588 2.727509441 2.929725777 3.087155584 3.219970570 3.355104762 3.512017546 3.693246062 3.881664098 4.051116169 4.184649301 4.285032369 4.442118901 6.773548381
//
IT	4831
RD	18
LK	-255765.655188
QD	-190.825785 -> -168.786969
RI	0.0041950624
TR	0.041529	0.019528
MT	12.627282
MM	C_pi: 2.732197, n_recomb: 47962.272204
RS	0	0.000000	4.693234	79.528830	0.001658	0.000087
RS	1	0.007996	4.693234	85.743033	0.001788	0.000709
RS	2	0.016632	4.693234	92.430303	0.001927	0.001474
RS	3	0.025958	4.693234	99.624579	0.002077	0.002037
RS	4	0.036030	0.523887	952.986618	0.019870	0.018860
RS	5	0.046907	0.523887	1007.318887	0.021002	0.020198
RS	6	0.058654	0.545893	1020.570097	0.021279	0.020370
RS	7	0.071340	0.545893	1076.000655	0.022434	0.021534
RS	8	0.085041	0.659072	940.002798	0.019599	0.018934
RS	9	0.099837	0.659072	991.892351	0.020681	0.020106
RS	10	0.115817	0.832392	829.427943	0.017293	0.016887
RS	11	0.133074	0.832392	876.800260	0.018281	0.017869
RS	12	0.151711	1.011542	763.046177	0.015909	0.015605
RS	13	0.171838	1.011542	807.350580	0.016833	0.016548
RS	14	0.193575	1.167098	740.300337	0.015435	0.015233
RS	15	0.217050	1.167098	783.134491	0.016328	0.016168
RS	16	0.242402	1.286405	751.185168	0.015662	0.015559
RS	17	0.269781	1.286405	793.714682	0.016549	0.016510
RS	18	0.299349	1.374747	784.012563	0.016346	0.016363
RS	19	0.331282	1.374747	826.765414	0.017238	0.017354
RS	20	0.365768	1.458375	820.925248	0.017116	0.017301
RS	21	0.403012	1.458375	863.660847	0.018007	0.018317
RS	22	0.443234	1.572098	842.032993	0.017556	0.017933
RS	23	0.486672	1.572098	883.997174	0.018431	0.018919
RS	24	0.533584	1.740667	837.583936	0.017463	0.017985
RS	25	0.584246	1.740667	878.043049	0.018307	0.018895
RS	26	0.638960	1.968685	813.502516	0.016961	0.017537
RS	27	0.698049	1.968685	852.064771	0.017765	0.018358
RS	28	0.761863	2.239367	784.310780	0.016353	0.016904
RS	29	0.830779	2.239367	820.920595	0.017116	0.017653
RS	30	0.905206	2.520143	763.116130	0.015911	0.016400
RS	31	0.985584	2.520143	797.898763	0.016636	0.017100
RS	32	1.072390	2.776167	756.661545	0.015776	0.016200
RS	33	1.166137	2.776167	789.715032	0.016465	0.016865
RS	34	1.267380	2.985190	765.457603	0.015960	0.016327
RS	35	1.376718	2.985190	796.647790	0.016610	0.016958
RS	36	1.494800	3.147204	784.961141	0.016366	0.016688
RS	37	1.622323	3.147204	813.792902	0.016967	0.017273
RS	38	1.760044	3.283069	806.913484	0.016824	0.017103
RS	39	1.908776	3.283069	832.575618	0.017359	0.017620
RS	40	2.069402	3.420941	822.296681	0.017145	0.017374
RS	41	2.242872	3.420941	843.898240	0.017595	0.017797
RS	42	2.430213	3.581317	824.997312	0.017201	0.017363
RS	43	2.632534	3.581317	841.829424	0.017552	0.017674
RS	44	2.851033	3.767070	814.257329	0.016977	0.017054
RS	45	3.087004	3.767070	825.846371	0.017219	0.017248
RS	46	3.341844	3.960404	794.116739	0.016557	0.016543
RS	47	3.617061	3.960404	800.003499	0.016680	0.016623
RS	48	3.914284	4.133914	769.111887	0.016036	0.015948
RS	49	4.235275	4.133914	768.605853	0.016025	0.015912
RS	50	4.581932	4.269733	740.112237	0.015431	0.015306
RS	51	4.956309	4.269733	732.318520	0.015269	0.015141
RS	52	5.360622	4.370837	703.720704	0.014672	0.014553
RS	53	5.797265	4.370837	687.921006	0.014343	0.014242
RS	54	6.268823	4.530285	644.946867	0.013447	0.013371
RS	55	6.778087	4.530285	622.732182	0.012984	0.012936
RS	56	7.328073	4.530285	595.911364	0.012425	0.012406
RS	57	7.922037	4.530285	564.744676	0.011775	0.011784
RS	58	8.563496	6.988309	352.512399	0.007350	0.007453
RS	59	9.256247	6.988309	345.650784	0.007207	0.007315
RS	60	10.004392	6.988309	336.301484	0.007012	0.007121
RS	61	10.812360	6.988309	324.470969	0.006765	0.006872
RS	62	11.684935	6.988309	310.230382	0.006468	0.006571
RS	63	12.627282	6.988309	2289.117611	0.047727	0.048650
PA	4+25*2+4+6 0.041528825 0.019528101 12.627282434 4.693234495 0.523887422 0.545893112 0.659071743 0.832392032 1.011541797 1.167097934 1.286405147 1.374746853 1.458374701 1.572097743 1.740667213 1.968685364 2.239367199 2.520143351 2.776166660 2.985189555 3.147204283 3.283068667 3.420941321 3.581316671 3.767070408 3.960404157 4.133913668 4.269732998 4.370837142 4.530285499 6.988309129
//
IT	5275
RD	19
LK	-255722.419097
QD	-179.211829 -> -159.013612
RI	0.0036788524
TR	0.040527	0.019661
MT	12.804377
MM	C_pi: 2.799373, n_recomb: 49435.875524
RS	0	0.000000	5.332650	72.305031	0.001463	0.000077
RS	1	0.008020	5.332650	77.988140	0.001578	0.000628
RS	2	0.016683	5.332650	84.107936	0.001701	0.001309
RS	3	0.026041	5.332650	90.696310	0.001835	0.001811
RS	4	0.036149	0.531958	971.275532	0.019647	0.018755
RS	5	0.047068	0.531958	1027.126897	0.020777	0.020088
RS	6	0.058863	0.553464	1042.690755	0.021092	0.020287
RS	7	0.071604	0.553464	1099.813725	0.022247	0.021443
RS	8	0.085366	0.666862	963.152562	0.019483	0.018891
RS	9	0.100232	0.666862	1016.708475	0.020566	0.020070
RS	10	0.116291	0.843491	849.237584	0.017179	0.016836
RS	11	0.133637	0.843491	898.094025	0.018167	0.017820
RS	12	0.152374	1.027242	780.211153	0.015782	0.015530
RS	13	0.172614	1.027242	825.860284	0.016706	0.016469
RS	14	0.194478	1.186469	756.796166	0.015309	0.015145
RS	15	0.218095	1.186469	800.934793	0.016201	0.016074
RS	16	0.243606	1.307305	768.858847	0.015553	0.015475
RS	17	0.271162	1.307305	812.740867	0.016440	0.016420
RS	18	0.300929	1.394869	804.417331	0.016272	0.016301
RS	19	0.333083	1.394869	848.626095	0.017166	0.017287
RS	20	0.367816	1.476549	844.763427	0.017088	0.017272
RS	21	0.405335	1.476549	889.055731	0.017984	0.018285
RS	22	0.445862	1.589063	868.513361	0.017568	0.017932
RS	23	0.489639	1.589063	912.077351	0.018450	0.018919
RS	24	0.536928	1.758812	864.761809	0.017493	0.017993
RS	25	0.588009	1.758812	906.795387	0.018343	0.018905
RS	26	0.643187	1.991242	839.533713	0.016982	0.017531
RS	27	0.702789	1.991242	879.602744	0.017793	0.018355
RS	28	0.767172	2.269357	808.384220	0.016352	0.016872
RS	29	0.836719	2.269357	846.423260	0.017122	0.017623
RS	30	0.911842	2.559175	785.505658	0.015889	0.016343
RS	31	0.992991	2.559175	821.655169	0.016621	0.017045
RS	32	1.080648	2.823907	778.230494	0.015742	0.016126
RS	33	1.175335	2.823907	812.615062	0.016438	0.016794
RS	34	1.277615	3.039841	787.189963	0.015923	0.016247
RS	35	1.388099	3.039841	819.697546	0.016581	0.016882
RS	36	1.507443	3.206550	807.678350	0.016338	0.016612
RS	37	1.636358	3.206550	837.818141	0.016948	0.017203
RS	38	1.775612	3.345532	831.079589	0.016811	0.017041
RS	39	1.926034	3.345532	858.020790	0.017356	0.017565
RS	40	2.088520	3.486140	847.915545	0.017152	0.017330
RS	41	2.264037	3.486140	870.730269	0.017613	0.017764
RS	42	2.453630	3.649878	851.697025	0.017228	0.017342
RS	43	2.658429	3.649878	869.637114	0.017591	0.017666
RS	44	2.879652	3.839970	841.542181	0.017023	0.017056
RS	45	3.118617	3.839970	854.101944	0.017277	0.017265
RS	46	3.376747	4.037975	821.673612	0.016621	0.016570
RS	47	3.655578	4.037975	828.361644	0.016756	0.016665
RS	48	3.956772	4.215278	796.888367	0.016120	0.016001
RS	49	4.282121	4.215278	796.965839	0.016121	0.015979
RS	50	4.633563	4.353133	768.121050	0.015538	0.015386
RS	51	5.013189	4.353133	760.621272	0.015386	0.015234
RS	52	5.423262	4.454729	731.728832	0.014802	0.014658
RS	53	5.866222	4.454729	715.854629	0.014480	0.014357
RS	54	6.344707	4.616219	671.803730	0.013589	0.013493
RS	55	6.861566	4.616219	649.164515	0.013131	0.013064
RS	56	7.419876	4.616219	621.694939	0.012576	0.012539
RS	57	8.022963	4.616219	589.653397	0.011928	0.011920
RS	58	8.674416	7.199636	364.496431	0.007373	0.007463
RS	59	9.378115	7.199636	358.040787	0.007243	0.007338
RS	60	10.138250	7.199636	349.014568	0.007060	0.007158
RS	61	10.959348	7.199636	337.409057	0.006825	0.006922
RS	62	11.846296	7.199636	323.281115	0.006539	0.006633
RS	63	12.804377	7.199636	2424.433389	0.049042	0.049940
PA	4+25*2+4+6 0.040527228 0.019661194 12.804376718 5.332649741 0.531958251 0.553464260 0.666861865 0.843491376 1.027242469 1.186468575 1.307305109 1.394869014 1.476549169 1.589062724 1.758812166 1.991242403 2.269356740 2.559174502 2.823907441 3.039841468 3.206549621 3.345531684 3.486140030 3.649877605 3.839969703 4.037974863 4.215278055 4.353132838 4.454729457 4.616218591 7.199636425
//
IT	4602
RD	20
LK	-255682.786040
QD	-168.553043 -> -150.018438
RI	0.0032277381
TR	0.039582	0.019783
MT	12.978170
MM	C_pi: 2.865576, n_recomb: 50876.998053
RS	0	0.000000	6.064720	65.570845	0.001289	0.000068
RS	1	0.008043	6.064720	70.752795	0.001391	0.000555
RS	2	0.016733	6.064720	76.336302	0.001500	0.001160
RS	3	0.026121	6.064720	82.351155	0.001619	0.001607
RS	4	0.036265	0.540103	988.286675	0.019425	0.018641
RS	5	0.047224	0.540103	1045.591831	0.020551	0.019971
RS	6	0.059065	0.561008	1063.668855	0.020907	0.020199
RS	7	0.071859	0.561008	1122.429515	0.022062	0.021349
RS	8	0.085681	0.674402	985.613619	0.019372	0.018850
RS	9	0.100615	0.674402	1040.799315	0.020457	0.020036
RS	10	0.116750	0.854108	868.581693	0.017072	0.016790
RS	11	0.134183	0.854108	918.893122	0.018061	0.017777
RS	12	0.153018	1.042387	796.891463	0.015663	0.015461
RS	13	0.173368	1.042387	843.854676	0.016586	0.016395
RS	14	0.195355	1.205303	772.740257	0.015188	0.015061
RS	15	0.219110	1.205303	818.150168	0.016081	0.015984
RS	16	0.244775	1.327727	785.907815	0.015447	0.015394
RS	17	0.272505	1.327727	831.107920	0.016336	0.016334
RS	18	0.302465	1.414554	824.152260	0.016199	0.016240
RS	19	0.334834	1.414554	869.784025	0.017096	0.017222
RS	20	0.369807	1.494300	867.932122	0.017059	0.017243
RS	21	0.407593	1.494300	913.751941	0.017960	0.018254
RS	22	0.448418	1.605549	894.379718	0.017579	0.017931
RS	23	0.492526	1.605549	939.518527	0.018466	0.018919
RS	24	0.540182	1.776342	891.394348	0.017521	0.018001
RS	25	0.591671	1.776342	934.980206	0.018377	0.018916
RS	26	0.647301	2.013024	865.042550	0.017003	0.017526
RS	27	0.707405	2.013024	906.596991	0.017819	0.018353
RS	28	0.772344	2.298435	831.915791	0.016352	0.016842
RS	29	0.842505	2.298435	871.362232	0.017127	0.017596
RS	30	0.918309	2.597246	807.307098	0.015868	0.016288
RS	31	1.000210	2.597246	844.800822	0.016605	0.016993
RS	32	1.088698	2.870731	799.155033	0.015708	0.016055
RS	33	1.184303	2.870731	834.847871	0.016409	0.016726
RS	34	1.287597	3.093662	808.224481	0.015886	0.016170
RS	35	1.399199	3.093662	842.028111	0.016550	0.016809
RS	36	1.519778	3.265159	829.651213	0.016307	0.016539
RS	37	1.650054	3.265159	861.081295	0.016925	0.017135
RS	38	1.790808	3.407329	854.472679	0.016795	0.016979
RS	39	1.942882	3.407329	882.680986	0.017349	0.017511
RS	40	2.107188	3.550671	872.765834	0.017154	0.017286
RS	41	2.284709	3.550671	896.788771	0.017627	0.017730
RS	42	2.476507	3.717690	877.666244	0.017251	0.017319
RS	43	2.683731	3.717690	896.716244	0.017625	0.017656
RS	44	2.907622	3.911952	868.163459	0.017064	0.017056
RS	45	3.149520	3.911952	881.701521	0.017330	0.017279
RS	46	3.410874	4.114412	848.645975	0.016680	0.016594
RS	47	3.693248	4.114412	856.147349	0.016828	0.016703
RS	48	3.998333	4.295266	824.164864	0.016199	0.016050
RS	49	4.327955	4.295266	824.841448	0.016212	0.016042
RS	50	4.684088	4.434929	795.714124	0.015640	0.015462
RS	51	5.068865	4.434929	788.526540	0.015499	0.015322
RS	52	5.484588	4.536813	759.404668	0.014926	0.014760
RS	53	5.933747	4.536813	743.475179	0.014613	0.014468
RS	54	6.419032	4.700049	698.416674	0.013728	0.013610
RS	55	6.943347	4.700049	675.368950	0.013275	0.013188
RS	56	7.509832	4.700049	647.267860	0.012722	0.012668
RS	57	8.121879	4.700049	614.369583	0.012076	0.012051
RS	58	8.783151	7.407645	376.261263	0.007396	0.007471
RS	59	9.497609	7.407645	370.217119	0.007277	0.007359
RS	60	10.269529	7.407645	361.523104	0.007106	0.007192
RS	61	11.103533	7.407645	350.155428	0.006882	0.006969
RS	62	12.004615	7.407645	336.156631	0.006607	0.006692
RS	63	12.978170	7.407645	2559.950900	0.050316	0.051190
PA	4+25*2+4+6 0.039581504 0.019782743 12.978169643 6.064719644 0.540103065 0.561008457 0.674401755 0.854108059 1.042386952 1.205303034 1.327726764 1.414553732 1.494299566 1.605549286 1.776341984 2.013023896 2.298435298 2.597245718 2.870731488 3.093661750 3.265159326 3.407329401 3.550671335 3.717690444 3.911952015 4.114411633 4.295266053 4.434929270 4.536813103 4.700048504 7.407644748
//
IT	4131
RD	21
LK	-255646.410904
QD	-158.752979 -> -141.725074
RI	0.0028323736
TR	0.038687	0.019894
MT	13.148823
MM	C_pi: 2.930824, n_recomb: 52285.990784
RS	0	0.000000	6.905645	59.302585	0.001134	0.000060
RS	1	0.008065	6.905645	64.012908	0.001224	0.000489
RS	2	0.016781	6.905645	69.091060	0.001321	0.001025
RS	3	0.026199	6.905645	74.564708	0.001426	0.001424
RS	4	0.036377	0.548338	1004.042220	0.019203	0.018519
RS	5	0.047376	0.548338	1062.735761	0.020325	0.019848
RS	6	0.059262	0.568531	1083.542473	0.020723	0.020109
RS	7	0.072107	0.568531	1143.886660	0.021877	0.021252
RS	8	0.085987	0.681706	1007.409801	0.019267	0.018810
RS	9	0.100987	0.681706	1064.189362	0.020353	0.020004
RS	10	0.117197	0.864270	887.476822	0.016974	0.016749
RS	11	0.134714	0.864270	939.214851	0.017963	0.017738
RS	12	0.153644	1.057004	813.106797	0.015551	0.015395
RS	13	0.174100	1.057004	861.354342	0.016474	0.016326
RS	14	0.196207	1.223638	788.148681	0.015074	0.014981
RS	15	0.220096	1.223638	834.797320	0.015966	0.015899
RS	16	0.245912	1.347703	802.351009	0.015345	0.015316
RS	17	0.273810	1.347703	848.835304	0.016234	0.016251
RS	18	0.303958	1.433839	843.230168	0.016127	0.016180
RS	19	0.336538	1.433839	890.252129	0.017027	0.017158
RS	20	0.371745	1.511657	890.443824	0.017030	0.017214
RS	21	0.409791	1.511657	937.761909	0.017935	0.018223
RS	22	0.450906	1.621581	919.645909	0.017589	0.017930
RS	23	0.495337	1.621581	966.334448	0.018482	0.018919
RS	24	0.543352	1.793290	917.492107	0.017548	0.018010
RS	25	0.595239	1.793290	962.607887	0.018410	0.018928
RS	26	0.651310	2.034057	890.046281	0.017023	0.017523
RS	27	0.711904	2.034057	933.064709	0.017845	0.018354
RS	28	0.777384	2.326624	854.927493	0.016351	0.016815
RS	29	0.848146	2.326624	895.759516	0.017132	0.017572
RS	30	0.924615	2.634365	828.547326	0.015846	0.016237
RS	31	1.007251	2.634365	867.362584	0.016589	0.016945
RS	32	1.096551	2.916621	819.468324	0.015673	0.015987
RS	33	1.193054	2.916621	856.446456	0.016380	0.016661
RS	34	1.297340	3.146632	828.592205	0.015847	0.016096
RS	35	1.410036	3.146632	863.669998	0.016518	0.016738
RS	36	1.531822	3.323009	850.909450	0.016274	0.016467
RS	37	1.663429	3.323009	883.611067	0.016900	0.017068
RS	38	1.805651	3.468439	877.118172	0.016775	0.016917
RS	39	1.959344	3.468439	906.580078	0.017339	0.017457
RS	40	2.125431	3.614520	896.866705	0.017153	0.017242
RS	41	2.304914	3.614520	922.090936	0.017636	0.017696
RS	42	2.498872	3.784746	902.918215	0.017269	0.017295
RS	43	2.708473	3.784746	923.077803	0.017654	0.017645
RS	44	2.934978	3.983026	894.126722	0.017101	0.017055
RS	45	3.179751	3.983026	908.648374	0.017378	0.017291
RS	46	3.444266	4.189735	875.034171	0.016736	0.016616
RS	47	3.730113	4.189735	883.358677	0.016895	0.016739
RS	48	4.039015	4.373923	850.934487	0.016275	0.016098
RS	49	4.372829	4.373923	852.223787	0.016299	0.016103
RS	50	4.733566	4.515184	822.879458	0.015738	0.015536
RS	51	5.123397	4.515184	816.020612	0.015607	0.015407
RS	52	5.544668	4.617163	786.732150	0.015047	0.014858
RS	53	5.999915	4.617163	770.765242	0.014741	0.014575
RS	54	6.491877	4.781877	724.765935	0.013862	0.013724
RS	55	7.023517	4.781877	701.324994	0.013413	0.013308
RS	56	7.598034	4.781877	672.609077	0.012864	0.012792
RS	57	8.218886	4.781877	638.871833	0.012219	0.012178
RS	58	8.889810	7.612423	387.803705	0.007417	0.007480
RS	59	9.614845	7.612423	382.175599	0.007309	0.007380
RS	60	10.398355	7.612423	373.821744	0.007150	0.007225
RS	61	11.245055	7.612423	362.703408	0.006937	0.007014
RS	62	12.160042	7.612423	348.848817	0.006672	0.006748
RS	63	13.148823	7.612423	2695.453626	0.051552	0.052401
PA	4+25*2+4+6 0.038687458 0.019893606 13.148822989 6.905644715 0.548337687 0.568530829 0.681705636 0.864270272 1.057004164 1.223638175 1.347702634 1.433839373 1.511656981 1.621581413 1.793290124 2.034056887 2.326623887 2.634364629 2.916620850 3.146632258 3.323009334 3.468439169 3.614519529 3.784745841 3.983026117 4.189735027 4.373922916 4.515184147 4.617163174 4.781876536 7.612423287
//
IT	4527
RD	22
LK	-255612.986682
QD	-149.726207 -> -134.065488
RI	0.0024864898
TR	0.037841	0.019995
MT	13.316403
MM	C_pi: 2.995100, n_recomb: 53662.897504
RS	0	0.000000	7.872846	53.492343	0.000997	0.000052
RS	1	0.008087	7.872846	57.761176	0.001076	0.000430
RS	2	0.016827	7.872846	62.365708	0.001162	0.000905
RS	3	0.026275	7.872846	67.331502	0.001255	0.001259
RS	4	0.036486	0.556662	1018.582605	0.018981	0.018389
RS	5	0.047523	0.556662	1078.599493	0.020100	0.019718
RS	6	0.059453	0.576016	1102.374782	0.020543	0.020017
RS	7	0.072347	0.576016	1164.249442	0.021696	0.021153
RS	8	0.086284	0.688774	1028.570285	0.019167	0.018773
RS	9	0.101348	0.688774	1086.908326	0.020254	0.019972
RS	10	0.117631	0.873990	905.941460	0.016882	0.016713
RS	11	0.135230	0.873990	959.078215	0.017872	0.017704
RS	12	0.154252	1.071118	828.866612	0.015446	0.015335
RS	13	0.174812	1.071118	878.368968	0.016368	0.016262
RS	14	0.197035	1.241493	803.035315	0.014964	0.014904
RS	15	0.221055	1.241493	850.890417	0.015856	0.015818
RS	16	0.247018	1.367257	818.198148	0.015247	0.015240
RS	17	0.275080	1.367257	865.932684	0.016137	0.016170
RS	18	0.305411	1.452748	861.658594	0.016057	0.016122
RS	19	0.338196	1.452748	910.037596	0.016958	0.017096
RS	20	0.373631	1.528639	912.303318	0.017001	0.017185
RS	21	0.411932	1.528639	961.089833	0.017910	0.018193
RS	22	0.453330	1.637177	944.313231	0.017597	0.017930
RS	23	0.498076	1.637177	992.525685	0.018496	0.018920
RS	24	0.546440	1.809681	943.054294	0.017574	0.018020
RS	25	0.598715	1.809681	989.676875	0.018442	0.018941
RS	26	0.655218	2.054363	914.548982	0.017042	0.017522
RS	27	0.716289	2.054363	959.009333	0.017871	0.018356
RS	28	0.782300	2.353933	877.430112	0.016351	0.016791
RS	29	0.853648	2.353933	919.625380	0.017137	0.017551
RS	30	0.930766	2.670527	849.242436	0.015826	0.016190
RS	31	1.014120	2.670527	889.356062	0.016573	0.016900
RS	32	1.104215	2.961570	839.185872	0.015638	0.015923
RS	33	1.201596	2.961570	877.425684	0.016351	0.016599
RS	34	1.306851	3.198727	848.312327	0.015808	0.016024
RS	35	1.420618	3.198727	884.641511	0.016485	0.016670
RS	36	1.543585	3.380072	871.469947	0.016240	0.016396
RS	37	1.676495	3.380072	905.423054	0.016872	0.017003
RS	38	1.820154	3.528819	899.032537	0.016753	0.016857
RS	39	1.975430	3.528819	929.732763	0.017325	0.017403
RS	40	2.143262	3.677642	920.229847	0.017148	0.017198
RS	41	2.324667	3.677642	946.646256	0.017641	0.017661
RS	42	2.520741	3.851015	927.456591	0.017283	0.017271
RS	43	2.732671	3.851015	948.723061	0.017679	0.017631
RS	44	2.961738	4.053169	919.430162	0.017133	0.017052
RS	45	3.209330	4.053169	934.938228	0.017422	0.017302
RS	46	3.476944	4.263938	900.829767	0.016787	0.016636
RS	47	3.766198	4.263938	909.984865	0.016957	0.016773
RS	48	4.078843	4.451255	877.183466	0.016346	0.016142
RS	49	4.416771	4.451255	879.096964	0.016382	0.016160
RS	50	4.782026	4.593920	849.597737	0.015832	0.015606
RS	51	5.176818	4.593920	843.082430	0.015711	0.015488
RS	52	5.603535	4.695819	813.687069	0.015163	0.014953
RS	53	6.064759	4.695819	797.699429	0.014865	0.014678
RS	54	6.563280	4.861756	750.825500	0.013992	0.013835
RS	55	7.102116	4.861756	727.005971	0.013548	0.013424
RS	56	7.684525	4.861756	697.691484	0.013001	0.012912
RS	57	8.314031	4.861756	663.132871	0.012357	0.012300
RS	58	8.994443	7.813988	399.116634	0.007437	0.007488
RS	59	9.729877	7.813988	393.908122	0.007340	0.007399
RS	60	10.524784	7.813988	385.901274	0.007191	0.007256
RS	61	11.383972	7.813988	375.042575	0.006989	0.007056
RS	62	12.312639	7.813988	361.345965	0.006734	0.006801
RS	63	13.316403	7.813988	2830.698331	0.052750	0.053573
PA	4+25*2+4+6 0.037841485 0.019994670 13.316403470 7.872845662 0.556662299 0.576016349 0.688773797 0.873989620 1.071117701 1.241492546 1.367256722 1.452747998 1.528639364 1.637177468 1.809680822 2.054363005 2.353933387 2.670527048 2.961569994 3.198727229 3.380071584 3.528819045 3.677642356 3.851014698 4.053169397 4.263938107 4.451254609 4.593919634 4.695818785 4.861755676 7.813987697
//
IT	5108
RD	23
LK	-255582.240867
QD	-141.398151 -> -126.980188
RI	0.0021840959
TR	0.037040	0.020087
MT	13.480964
MM	C_pi: 3.058385, n_recomb: 55007.779760
RS	0	0.000000	8.986688	48.127894	0.000875	0.000046
RS	1	0.008108	8.986688	51.985473	0.000945	0.000377
RS	2	0.016872	8.986688	56.148360	0.001021	0.000797
RS	3	0.026348	8.986688	60.640061	0.001102	0.001111
RS	4	0.036592	0.565064	1031.970943	0.018760	0.018252
RS	5	0.047666	0.565064	1093.247486	0.019874	0.019584
RS	6	0.059638	0.583459	1120.210945	0.020365	0.019923
RS	7	0.072581	0.583459	1183.563715	0.021516	0.021053
RS	8	0.086573	0.695609	1049.118740	0.019072	0.018738
RS	9	0.101699	0.695609	1108.980285	0.020160	0.019942
RS	10	0.118052	0.883279	923.991162	0.016797	0.016680
RS	11	0.135731	0.883279	978.499201	0.017788	0.017673
RS	12	0.154843	1.084728	844.196081	0.015347	0.015278
RS	13	0.175504	1.084728	894.924578	0.016269	0.016202
RS	14	0.197841	1.258885	817.411344	0.014860	0.014831
RS	15	0.221989	1.258885	866.440847	0.015751	0.015740
RS	16	0.248094	1.386406	833.460998	0.015152	0.015166
RS	17	0.276316	1.386406	882.411860	0.016042	0.016092
RS	18	0.306826	1.471298	879.445474	0.015988	0.016065
RS	19	0.339810	1.471298	929.148053	0.016891	0.017035
RS	20	0.375467	1.545268	933.511809	0.016971	0.017157
RS	21	0.414016	1.545268	983.736269	0.017884	0.018163
RS	22	0.455690	1.652360	968.379367	0.017604	0.017929
RS	23	0.500743	1.652360	1018.089151	0.018508	0.018920
RS	24	0.549449	1.825528	968.084498	0.017599	0.018031
RS	25	0.602103	1.825528	1016.190115	0.018474	0.018955
RS	26	0.659027	2.073959	938.555536	0.017062	0.017523
RS	27	0.720565	2.073959	984.435151	0.017896	0.018361
RS	28	0.787093	2.380376	899.432672	0.016351	0.016769
RS	29	0.859015	2.380376	942.968351	0.017142	0.017533
RS	30	0.936767	2.705737	869.404913	0.015805	0.016145
RS	31	1.020824	2.705737	910.793273	0.016558	0.016858
RS	32	1.111695	3.005568	858.323771	0.015604	0.015861
RS	33	1.209934	3.005568	897.801101	0.016321	0.016541
RS	34	1.316137	3.249929	867.401184	0.015769	0.015954
RS	35	1.430952	3.249929	904.958196	0.016451	0.016604
RS	36	1.555074	3.436315	891.350088	0.016204	0.016328
RS	37	1.689260	3.436315	926.533485	0.016844	0.016939
RS	38	1.834326	3.588438	920.229672	0.016729	0.016798
RS	39	1.991152	3.588438	952.151357	0.017309	0.017351
RS	40	2.160693	3.740009	942.864904	0.017141	0.017154
RS	41	2.343980	3.740009	970.462420	0.017642	0.017625
RS	42	2.542127	3.916463	951.287396	0.017294	0.017246
RS	43	2.756339	3.916463	973.655783	0.017700	0.017617
RS	44	2.987918	4.122366	944.071469	0.017163	0.017048
RS	45	3.238273	4.122366	960.566543	0.017462	0.017310
RS	46	3.508925	4.337016	926.025090	0.016834	0.016655
RS	47	3.801521	4.337016	936.016087	0.017016	0.016804
RS	48	4.117839	4.527266	902.899267	0.016414	0.016184
RS	49	4.459802	4.527266	905.446460	0.016460	0.016214
RS	50	4.829491	4.671154	875.851393	0.015922	0.015673
RS	51	5.229152	4.671154	869.692767	0.015810	0.015566
RS	52	5.661216	4.772809	840.247778	0.015275	0.015044
RS	53	6.128309	4.772809	824.254866	0.014984	0.014777
RS	54	6.633273	4.939733	776.570898	0.014117	0.013942
RS	55	7.179177	4.939733	752.386783	0.013678	0.013536
RS	56	7.769340	4.939733	722.489576	0.013134	0.013028
RS	57	8.407351	4.939733	687.127038	0.012491	0.012418
RS	58	9.097089	8.012353	410.193394	0.007457	0.007496
RS	59	9.842748	8.012353	405.407124	0.007370	0.007418
RS	60	10.648861	8.012353	397.753113	0.007231	0.007285
RS	61	11.520331	8.012353	387.163230	0.007038	0.007096
RS	62	12.462456	8.012353	373.637192	0.006792	0.006852
RS	63	13.480964	8.012353	2965.455731	0.053910	0.054708
PA	4+25*2+4+6 0.037040314 0.020086742 13.480963746 8.986688114 0.565064450 0.583458699 0.695609143 0.883278577 1.084728132 1.258885205 1.386406057 1.471297768 1.545268035 1.652359881 1.825527542 2.073958855 2.380375897 2.705736739 3.005568080 3.249929085 3.436314993 3.588437798 3.740008686 3.916462513 4.122365919 4.337015530 4.527266424 4.671154102 4.772809405 4.939732863 8.012352934
//
IT	4351
RD	24
LK	-255553.930957
QD	-133.703180 -> -120.416664
RI	0.0019187852
TR	0.036281	0.020171
MT	13.642544
MM	C_pi: 3.120681, n_recomb: 56321.160212
RS	0	0.000000	10.274580	43.178889	0.000767	0.000040
RS	1	0.008128	10.274580	46.653966	0.000828	0.000331
RS	2	0.016916	10.274580	50.405697	0.000895	0.000700
RS	3	0.026419	10.274580	54.455594	0.000967	0.000979
RS	4	0.036694	0.573570	1044.209492	0.018540	0.018110
RS	5	0.047805	0.573570	1106.681399	0.019649	0.019445
RS	6	0.059818	0.590857	1137.098626	0.020190	0.019827
RS	7	0.072808	0.590857	1201.878365	0.021340	0.020951
RS	8	0.086853	0.702222	1069.079398	0.018982	0.018705
RS	9	0.102040	0.702222	1130.430264	0.020071	0.019914
RS	10	0.118462	0.892154	941.647102	0.016719	0.016651
RS	11	0.136218	0.892154	997.499898	0.017711	0.017647
RS	12	0.155418	1.097870	859.103358	0.015254	0.015226
RS	13	0.176178	1.097870	911.029770	0.016176	0.016146
RS	14	0.198625	1.275837	831.296682	0.014760	0.014761
RS	15	0.222897	1.275837	881.469335	0.015651	0.015666
RS	16	0.249141	1.405171	848.159677	0.015059	0.015095
RS	17	0.277519	1.405171	898.293600	0.015949	0.016016
RS	18	0.308203	1.489505	896.611638	0.015920	0.016009
RS	19	0.341381	1.489505	947.604794	0.016825	0.016976
RS	20	0.377256	1.561555	954.088772	0.016940	0.017128
RS	21	0.416047	1.561555	1005.720948	0.017857	0.018133
RS	22	0.457990	1.667147	991.857343	0.017611	0.017928
RS	23	0.503343	1.667147	1043.037899	0.018519	0.018921
RS	24	0.552382	1.840855	992.593776	0.017624	0.018042
RS	25	0.605406	1.840855	1042.158650	0.018504	0.018969
RS	26	0.662741	2.092863	962.082964	0.017082	0.017526
RS	27	0.724735	2.092863	1009.359293	0.017921	0.018367
RS	28	0.791768	2.405969	920.954869	0.016352	0.016750
RS	29	0.864250	2.405969	965.808296	0.017148	0.017517
RS	30	0.942623	2.740002	889.058375	0.015786	0.016103
RS	31	1.027366	2.740002	931.698033	0.016543	0.016818
RS	32	1.118996	3.048606	876.910182	0.015570	0.015803
RS	33	1.218074	3.048606	917.600999	0.016292	0.016485
RS	34	1.325206	3.300220	885.888212	0.015729	0.015888
RS	35	1.441044	3.300220	924.649386	0.016417	0.016540
RS	36	1.566298	3.491718	910.578385	0.016168	0.016262
RS	37	1.701732	3.491718	946.970401	0.016814	0.016877
RS	38	1.848174	3.647264	940.738146	0.016703	0.016739
RS	39	2.006519	3.647264	973.863506	0.017291	0.017299
RS	40	2.177734	3.801591	964.795772	0.017130	0.017110
RS	41	2.362864	3.801591	993.561989	0.017641	0.017590
RS	42	2.563042	3.981064	974.430278	0.017301	0.017221
RS	43	2.779491	3.981064	997.893955	0.017718	0.017602
RS	44	3.013531	4.190597	968.064741	0.017188	0.017043
RS	45	3.266594	4.190597	985.545582	0.017499	0.017316
RS	46	3.540226	4.408960	950.628398	0.016879	0.016671
RS	47	3.836098	4.408960	961.458735	0.017071	0.016832
RS	48	4.156019	4.601964	928.084376	0.016478	0.016225
RS	49	4.501942	4.601964	931.272981	0.016535	0.016266
RS	50	4.875980	4.746900	901.638691	0.016009	0.015738
RS	51	5.280421	4.746900	895.848178	0.015906	0.015641
RS	52	5.717733	4.848163	866.407015	0.015383	0.015132
RS	53	6.190590	4.848163	850.422934	0.015100	0.014873
RS	54	6.701880	5.015844	801.992313	0.014240	0.014046
RS	55	7.254727	5.015844	777.456534	0.013804	0.013644
RS	56	7.852508	5.015844	746.991493	0.013263	0.013140
RS	57	8.498876	5.015844	710.841654	0.012621	0.012533
RS	58	9.197780	8.207524	421.034524	0.007476	0.007503
RS	59	9.953490	8.207524	416.672199	0.007398	0.007435
RS	60	10.770622	8.207524	409.375754	0.007269	0.007313
RS	61	11.654170	8.207524	399.062632	0.007085	0.007134
RS	62	12.609532	8.207524	385.718409	0.006849	0.006900
RS	63	13.642544	8.207524	3099.555097	0.055034	0.055806
PA	4+25*2+4+6 0.036280968 0.020170579 13.642543596 10.274579587 0.573570250 0.590856709 0.702221761 0.892153683 1.097870133 1.275837204 1.405171425 1.489504898 1.561555173 1.667147312 1.840854942 2.092863445 2.405969042 2.740001759 3.048606071 3.300219525 3.491718075 3.647263722 3.801591303 3.981063587 4.190597236 4.408959893 4.601964144 4.746900051 4.848162894 5.015844460 8.207524309
//
IT	4181
RD	25
LK	-255527.838958
QD	-126.582456 -> -114.327608
RI	0.0016866363
TR	0.035560	0.020247
MT	13.801321
MM	C_pi: 3.181989, n_recomb: 57603.068835
RS	0	0.000000	11.766694	38.629379	0.000671	0.000035
RS	1	0.008148	11.766694	41.750223	0.000725	0.000289
RS	2	0.016959	11.766694	45.120865	0.000783	0.000614
RS	3	0.026488	11.766694	48.760901	0.000846	0.000861
RS	4	0.036794	0.582168	1055.360681	0.018321	0.017962
RS	5	0.047939	0.582168	1118.965359	0.019425	0.019301
RS	6	0.059993	0.598200	1153.090516	0.020018	0.019732
RS	7	0.073028	0.598200	1219.247427	0.021166	0.020850
RS	8	0.087126	0.708611	1088.480276	0.018896	0.018674
RS	9	0.102372	0.708611	1151.287075	0.019987	0.019887
RS	10	0.118861	0.900623	958.927475	0.016647	0.016626
RS	11	0.136692	0.900623	1016.099188	0.017640	0.017625
RS	12	0.155977	1.110547	873.609271	0.015166	0.015177
RS	13	0.176833	1.110547	926.706203	0.016088	0.016095
RS	14	0.199388	1.292360	844.705650	0.014664	0.014694
RS	15	0.223781	1.292360	895.990680	0.015555	0.015595
RS	16	0.250161	1.423569	862.305310	0.014970	0.015025
RS	17	0.278691	1.423569	913.589215	0.015860	0.015943
RS	18	0.309545	1.507386	913.165786	0.015853	0.015953
RS	19	0.342913	1.507386	965.416427	0.016760	0.016917
RS	20	0.379000	1.577520	974.037865	0.016909	0.017100
RS	21	0.418027	1.577520	1027.047134	0.017830	0.018103
RS	22	0.460233	1.681558	1014.748340	0.017616	0.017928
RS	23	0.505879	1.681558	1067.372593	0.018530	0.018921
RS	24	0.555243	1.855688	1016.581079	0.017648	0.018054
RS	25	0.608629	1.855688	1067.580866	0.018533	0.018984
RS	26	0.666365	2.111107	985.131682	0.017102	0.017530
RS	27	0.728805	2.111107	1033.781674	0.017947	0.018374
RS	28	0.796333	2.430736	942.003420	0.016353	0.016733
RS	29	0.869362	2.430736	988.151571	0.017154	0.017503
RS	30	0.948342	2.773340	908.212987	0.015767	0.016064
RS	31	1.033756	2.773340	952.080195	0.016528	0.016782
RS	32	1.126130	3.090699	894.956313	0.015537	0.015747
RS	33	1.226029	3.090699	936.836200	0.016264	0.016431
RS	34	1.334069	3.349604	903.786715	0.015690	0.015823
RS	35	1.450910	3.349604	943.727828	0.016383	0.016479
RS	36	1.577272	3.546279	929.168627	0.016131	0.016197
RS	37	1.713929	3.546279	966.746730	0.016783	0.016817
RS	38	1.861720	3.705301	960.568043	0.016676	0.016682
RS	39	2.021552	3.705301	994.878075	0.017271	0.017247
RS	40	2.194407	3.862389	986.030844	0.017118	0.017066
RS	41	2.381346	3.862389	1015.951763	0.017637	0.017554
RS	42	2.583515	4.044832	996.886691	0.017306	0.017195
RS	43	2.802156	4.044832	1021.437270	0.017732	0.017586
RS	44	3.038612	4.257881	991.407783	0.017211	0.017037
RS	45	3.294332	4.257881	1009.871255	0.017532	0.017321
RS	46	3.570888	4.479805	974.631408	0.016920	0.016687
RS	47	3.869976	4.479805	986.302731	0.017122	0.016859
RS	48	4.193432	4.675393	952.726164	0.016540	0.016263
RS	49	4.543243	4.675393	956.562225	0.016606	0.016315
RS	50	4.921554	4.821222	926.941189	0.016092	0.015800
RS	51	5.330689	4.821222	921.528937	0.015998	0.015712
RS	52	5.773158	4.921950	892.143633	0.015488	0.015217
RS	53	6.251678	4.921950	876.181501	0.015211	0.014965
RS	54	6.769185	5.090180	827.065881	0.014358	0.014146
RS	55	7.328856	5.090180	802.190932	0.013926	0.013750
RS	56	7.934128	5.090180	771.172704	0.013388	0.013248
RS	57	8.588714	5.090180	734.252170	0.012747	0.012643
RS	58	9.296633	8.399593	431.633394	0.007493	0.007509
RS	59	10.062230	8.399593	427.695944	0.007425	0.007451
RS	60	10.890205	8.399593	420.760923	0.007304	0.007339
RS	61	11.785639	8.399593	410.731541	0.007130	0.007170
RS	62	12.754030	8.399593	397.579350	0.006902	0.006945
RS	63	13.801321	8.399593	3232.776759	0.056122	0.056868
PA	4+25*2+4+6 0.035560409 0.020246704 13.801321016 11.766693654 0.582167983 0.598200044 0.708610779 0.900622785 1.110547337 1.292360441 1.423569327 1.507386273 1.577519559 1.681558306 1.855687804 2.111106812 2.430735993 2.773339624 3.090699080 3.349604353 3.546279499 3.705300925 3.862389243 4.044831683 4.257880721 4.479805082 4.675392739 4.821222302 4.921950422 5.090179771 8.399593168
//
CC
CC	Brief Description of the file format:
CC	  CC  comments
CC	  MM  useful-messages
CC	  RD  round-of-iterations
CC	  LL  \log[P(sequence)]
CC	  QD  Q-before-opt Q-after-opt
CC	  TR  \theta_0 \rho_0
CC	  RS  k t_k \lambda_k \pi_k \sum_{l\not=k}A_{kl} A_{kk}
CC	  DC  begin end best-k t_k+\Delta_k max-prob
CC
MM	Version: 0.6.5-r67
MM	pattern:4+25*2+4+6, n:63, n_free_lambdas:28
MM	n_iterations:25, skip:1, max_t:5, theta/rho:5
MM	is_decoding:0
MM	n_seqs:11, sum_L:1006988, sum_n:107677
RD	0
LK	0.000000
QD	0.000000 -> 0.000000
RI	inf
TR	0.113090	0.022618
MT	5.000000
MM	C_pi: 1.000000, n_recomb: 22521.372625
RS	0	0.000000	1.000000	142.957010	0.006348	0.000000
RS	1	0.006440	1.000000	151.166528	0.006712	0.000000
RS	2	0.013294	1.000000	159.779855	0.007095	0.000000
RS	3	0.020590	1.000000	168.807903	0.007495	0.000000
RS	4	0.028356	1.000000	178.260572	0.007915	0.000000
RS	5	0.036622	1.000000	188.146516	0.008354	0.000000
RS	6	0.045421	1.000000	198.472871	0.008813	0.000000
RS	7	0.054785	1.000000	209.244967	0.009291	0.000000
RS	8	0.064753	1.000000	220.465997	0.009789	0.000000
RS	9	0.075363	1.000000	232.136659	0.010307	0.000000
RS	10	0.086656	1.000000	244.254762	0.010845	0.000000
RS	11	0.098677	1.000000	256.814800	0.011403	0.000000
RS	12	0.111471	1.000000	269.807490	0.011980	0.000000
RS	13	0.125090	1.000000	283.219277	0.012576	0.000000
RS	14	0.139585	1.000000	297.031808	0.013189	0.000000
RS	15	0.155014	1.000000	311.221379	0.013819	0.000000
RS	16	0.171437	1.000000	325.758355	0.014464	0.000000
RS	17	0.188917	1.000000	340.606575	0.015124	0.000000
RS	18	0.207523	1.000000	355.722746	0.015795	0.000000
RS	19	0.227327	1.000000	371.055837	0.016476	0.000000
RS	20	0.248406	1.000000	386.546490	0.017164	0.000000
RS	21	0.270843	1.000000	402.126453	0.017855	0.000000
RS	22	0.294725	1.000000	417.718068	0.018548	0.000000
RS	23	0.320144	1.000000	433.233828	0.019237	0.000000
RS	24	0.347201	1.000000	448.576027	0.019918	0.000000
RS	25	0.376000	1.000000	463.636537	0.020587	0.000000
RS	26	0.406654	1.000000	478.296747	0.021237	0.000000
RS	27	0.439282	1.000000	492.427694	0.021865	0.000000
RS	28	0.474011	1.000000	505.890425	0.022463	0.000000
RS	29	0.510976	1.000000	518.536644	0.023024	0.000000
RS	30	0.550322	1.000000	530.209673	0.023543	0.000000
RS	31	0.592202	1.000000	540.745769	0.024010	0.000000
RS	32	0.636779	1.000000	549.975856	0.024420	0.000000
RS	33	0.684227	1.000000	557.727674	0.024764	0.000000
RS	34	0.734730	1.000000	563.828413	0.025035	0.000000
RS	35	0.788485	1.000000	568.107809	0.025225	0.000000
RS	36	0.845702	1.000000	570.401732	0.025327	0.000000
RS	37	0.906604	1.000000	570.556237	0.025334	0.000000
RS	38	0.971428	1.000000	568.432024	0.025240	0.000000
RS	39	1.040426	1.000000	563.909264	0.025039	0.000000
RS	40	1.113868	1.000000	556.892656	0.024727	0.000000
RS	41	1.192040	1.000000	547.316599	0.024302	0.000000
RS	42	1.275245	1.000000	535.150288	0.023762	0.000000
RS	43	1.363809	1.000000	520.402526	0.023107	0.000000
RS	44	1.458076	1.000000	503.125994	0.022340	0.000000
RS	45	1.558414	1.000000	483.420718	0.021465	0.000000
RS	46	1.665214	1.000000	461.436416	0.020489	0.000000
RS	47	1.778891	1.000000	437.373440	0.019420	0.000000
RS	48	1.899889	1.000000	411.482028	0.018271	0.000000
RS	49	2.028679	1.000000	384.059619	0.017053	0.000000
RS	50	2.165763	1.000000	355.446065	0.015783	0.000000
RS	51	2.311675	1.000000	326.016640	0.014476	0.000000
RS	52	2.466983	1.000000	296.172911	0.013151	0.000000
RS	53	2.632293	1.000000	266.331643	0.011826	0.000000
RS	54	2.808249	1.000000	236.912094	0.010519	0.000000
RS	55	2.995536	1.000000	208.322216	0.009250	0.000000
RS	56	3.194884	1.000000	180.944432	0.008034	0.000000
RS	57	3.407070	1.000000	155.121792	0.006888	0.000000
RS	58	3.632920	1.000000	131.145378	0.005823	0.000000
RS	59	3.873315	1.000000	109.243831	0.004851	0.000000
RS	60	4.129191	1.000000	89.575828	0.003977	0.000000
RS	61	4.401545	1.000000	72.226137	0.003207	0.000000
RS	62	4.691438	1.000000	57.205661	0.002540	0.000000
RS	63	5.000000	1.000000	160.232447	0.007115	0.000000
PA	4+25*2+4+6 0.113090061 0.022618012 5.000000000 1.000000000 1.000000000 1.000000000 1.000000000 1.000000000 1.000000000 1.000000000 1.000000000 1.000000000 1.000000000 1.000000000 1.000000000 1.000000000 1.000000000 1.000000000 1.000000000 1.000000000 1.000000000 1.000000000 1.000000000 1.000000000 1.000000000 1.000000000 1.000000000 1.000000000 1.000000000 1.000000000 1.000000000
//
IT	5255
RD	1
LK	-296527.394005
QD	-1589.635438 -> -847.816396
RI	0.0376436819
TR	0.093593	0.018977
MT	6.616994
MM	C_pi: 1.151436, n_recomb: 21765.518938
RS	0	0.000000	0.550341	268.501948	0.012336	0.000640
RS	1	0.006906	0.550341	283.362226	0.013019	0.004301
RS	2	0.014289	0.550341	298.778389	0.013727	0.008379
RS	3	0.022182	0.550341	314.733069	0.014460	0.011870
RS	4	0.030620	0.478502	380.459398	0.017480	0.015076
RS	5	0.039641	0.478502	398.914911	0.018328	0.017670
RS	6	0.049285	0.520372	384.427768	0.017662	0.018896
RS	7	0.059595	0.520372	402.680751	0.018501	0.019000
RS	8	0.070617	0.595373	368.670003	0.016938	0.018556
RS	9	0.082400	0.595373	386.188910	0.017743	0.018008
RS	10	0.094997	0.675079	356.749797	0.016391	0.017569
RS	11	0.108464	0.675079	373.647592	0.017167	0.017296
RS	12	0.122861	0.750311	352.008898	0.016173	0.017179
RS	13	0.138252	0.750311	368.473878	0.016929	0.017179
RS	14	0.154706	0.821372	352.182958	0.016181	0.017242
RS	15	0.172296	0.821372	368.319888	0.016922	0.017327
RS	16	0.191101	0.890204	355.207751	0.016320	0.017410
RS	17	0.211205	0.890204	371.044031	0.017047	0.017490
RS	18	0.232698	0.957341	360.153883	0.016547	0.017572
RS	19	0.255675	0.957341	375.670274	0.017260	0.017659
RS	20	0.280238	1.023130	366.357132	0.016832	0.017747
RS	21	0.306498	1.023130	381.495236	0.017528	0.017828
RS	22	0.334571	1.087674	373.330536	0.017152	0.017897
RS	23	0.364584	1.087674	387.997041	0.017826	0.017953
RS	24	0.396669	1.150148	380.917729	0.017501	0.017996
RS	25	0.430969	1.150148	394.986883	0.018147	0.018026
RS	26	0.467639	1.209036	389.127855	0.017878	0.018051
RS	27	0.506841	1.209036	402.435361	0.018490	0.018075
RS	28	0.548751	1.262771	397.887759	0.018281	0.018105
RS	29	0.593554	1.262771	410.218616	0.018847	0.018145
RS	30	0.641452	1.310309	406.865481	0.018693	0.018198
RS	31	0.692658	1.310309	417.942331	0.019202	0.018266
RS	32	0.747401	1.351175	415.468646	0.019088	0.018349
RS	33	0.805924	1.351175	424.945630	0.019524	0.018448
RS	34	0.868488	1.385520	422.829288	0.019427	0.018560
RS	35	0.935374	1.385520	430.295675	0.019770	0.018676
RS	36	1.006879	1.414255	427.777057	0.019654	0.018787
RS	37	1.083322	1.414255	432.778053	0.019884	0.018879
RS	38	1.165044	1.438779	428.962054	0.019708	0.018938
RS	39	1.252410	1.438779	431.039412	0.019804	0.018951
RS	40	1.345810	1.460451	425.094499	0.019531	0.018909
RS	41	1.445660	1.460451	423.840246	0.019473	0.018803
RS	42	1.552406	1.480165	415.171834	0.019075	0.018630
RS	43	1.666524	1.480165	410.284405	0.018850	0.018387
RS	44	1.788523	1.498233	398.604818	0.018314	0.018077
RS	45	1.918947	1.498233	389.940747	0.017916	0.017704
RS	46	2.058379	1.514483	375.263394	0.017241	0.017271
RS	47	2.207441	1.514483	362.881439	0.016672	0.016783
RS	48	2.366796	1.528644	345.434046	0.015871	0.016244
RS	49	2.537158	1.528644	329.637506	0.015145	0.015655
RS	50	2.719284	1.540691	309.816736	0.014234	0.015017
RS	51	2.913989	1.540691	291.189928	0.013378	0.014332
RS	52	3.122140	1.550956	269.590818	0.012386	0.013602
RS	53	3.344667	1.550956	249.009593	0.011441	0.012828
RS	54	3.582561	1.565073	225.798613	0.010374	0.012015
RS	55	3.836885	1.565073	204.562847	0.009398	0.011167
RS	56	4.108773	1.565073	183.218372	0.008418	0.010289
RS	57	4.399438	1.565073	162.108430	0.007448	0.009389
RS	58	4.710177	1.646608	135.244515	0.006214	0.008479
RS	59	5.042376	1.646608	117.742329	0.005410	0.007572
RS	60	5.397518	1.646608	101.062234	0.004643	0.006681
RS	61	5.777186	1.646608	85.440490	0.003925	0.005823
RS	62	6.183074	1.646608	71.072751	0.003265	0.005011
RS	63	6.616994	1.646608	239.674248	0.011012	0.019141
PA	4+25*2+4+6 0.093593335 0.018976846 6.616994143 0.550341129 0.478502035 0.520372391 0.595372915 0.675078869 0.750310898 0.821371555 0.890203714 0.957340717 1.023130417 1.087674141 1.150148392 1.209035873 1.262771130 1.310309470 1.351174772 1.385520458 1.414255381 1.438779294 1.460451484 1.480164766 1.498233318 1.514483452 1.528643847 1.540690541 1.550955772 1.565073013 1.646607697
//
IT	4947
RD	2
LK	-295356.160142
QD	-878.600704 -> -619.659975
RI	0.0408210364
TR	0.084280	0.017922
MT	7.608771
MM	C_pi: 1.293288, n_recomb: 23072.582974
RS	0	0.000000	0.601429	269.185573	0.011667	0.000470
RS	1	0.007140	0.601429	284.900423	0.012348	0.003541
RS	2	0.014790	0.601429	301.269547	0.013057	0.006874
RS	3	0.022986	0.601429	318.281306	0.013795	0.009805
RS	4	0.031768	0.417417	482.340292	0.020905	0.014667
RS	5	0.041176	0.417417	504.901543	0.021883	0.018071
RS	6	0.051256	0.442888	497.664169	0.021570	0.019008
RS	7	0.062056	0.442888	519.954347	0.022536	0.020485
RS	8	0.073627	0.521833	461.203709	0.019989	0.018673
RS	9	0.086024	0.521833	482.181437	0.020898	0.019247
RS	10	0.099306	0.613196	429.121101	0.018599	0.017503
RS	11	0.113537	0.613196	448.902511	0.019456	0.018137
RS	12	0.128784	0.701952	410.207330	0.017779	0.017001
RS	13	0.145120	0.701952	429.096777	0.018598	0.017788
RS	14	0.162621	0.787573	399.953214	0.017335	0.017041
RS	15	0.181373	0.787573	418.146941	0.018123	0.017877
RS	16	0.201463	0.873331	394.077688	0.017080	0.017283
RS	17	0.222988	0.873331	411.657513	0.017842	0.018076
RS	18	0.246050	0.960911	390.623032	0.016930	0.017548
RS	19	0.270758	0.960911	407.610324	0.017666	0.018287
RS	20	0.297231	1.051584	388.421748	0.016835	0.017799
RS	21	0.325594	1.051584	404.799374	0.017545	0.018473
RS	22	0.355981	1.146181	386.777331	0.016764	0.017989
RS	23	0.388539	1.146181	402.503219	0.017445	0.018574
RS	24	0.423421	1.243470	385.783988	0.016720	0.018089
RS	25	0.460794	1.243470	400.801971	0.017371	0.018581
RS	26	0.500836	1.340144	385.995666	0.016730	0.018116
RS	27	0.543736	1.340144	400.230748	0.017347	0.018531
RS	28	0.589700	1.432053	387.904174	0.016812	0.018123
RS	29	0.638945	1.432053	401.244746	0.017391	0.018492
RS	30	0.691707	1.515669	391.587777	0.016972	0.018169
RS	31	0.748236	1.515669	403.864216	0.017504	0.018511
RS	32	0.808801	1.588603	396.709853	0.017194	0.018280
RS	33	0.873690	1.588603	407.676889	0.017669	0.018608
RS	34	0.943213	1.650040	402.497929	0.017445	0.018465
RS	35	1.017700	1.650040	411.825855	0.017849	0.018774
RS	36	1.097505	1.701360	407.634057	0.017667	0.018676
RS	37	1.183008	1.701360	414.920723	0.017983	0.018926
RS	38	1.274616	1.745548	410.439581	0.017789	0.018800
RS	39	1.372766	1.745548	415.249294	0.017998	0.018935
RS	40	1.477923	1.785583	409.311740	0.017740	0.018716
RS	41	1.590589	1.785583	411.228525	0.017823	0.018701
RS	42	1.711299	1.823192	403.076040	0.017470	0.018358
RS	43	1.840628	1.823192	401.752202	0.017413	0.018187
RS	44	1.979191	1.858465	391.109514	0.016951	0.017727
RS	45	2.127648	1.858465	386.299043	0.016743	0.017422
RS	46	2.286705	1.890253	373.242630	0.016177	0.016875
RS	47	2.457118	1.890253	364.825631	0.015812	0.016462
RS	48	2.639700	1.917339	349.516148	0.015149	0.015851
RS	49	2.835318	1.917339	337.539129	0.014629	0.015344
RS	50	3.044903	1.939400	320.093505	0.013873	0.014671
RS	51	3.269453	1.939400	304.834267	0.013212	0.014069
RS	52	3.510036	1.957216	285.419644	0.012371	0.013329
RS	53	3.767797	1.957216	267.453490	0.011592	0.012633
RS	54	4.043963	1.981606	245.399866	0.010636	0.011786
RS	55	4.339847	1.981606	225.876028	0.009790	0.011010
RS	56	4.656857	1.981606	205.663706	0.008914	0.010188
RS	57	4.996503	1.981606	185.097635	0.008022	0.009331
RS	58	5.360399	2.160148	152.123377	0.006593	0.008072
RS	59	5.750279	2.160148	135.688623	0.005881	0.007298
RS	60	6.167996	2.160148	119.455951	0.005177	0.006519
RS	61	6.615539	2.160148	103.701110	0.004495	0.005749
RS	62	7.095036	2.160148	88.682050	0.003844	0.005003
RS	63	7.608771	2.160148	337.045205	0.014608	0.020406
PA	4+25*2+4+6 0.084279895 0.017921761 7.608770864 0.601429265 0.417416933 0.442888429 0.521832798 0.613195692 0.701951731 0.787572676 0.873330547 0.960911369 1.051583773 1.146181271 1.243469834 1.340144206 1.432053291 1.515668567 1.588603493 1.650039888 1.701359604 1.745548098 1.785582953 1.823192262 1.858465428 1.890253219 1.917338704 1.939400270 1.957215905 1.981606371 2.160147767
//
IT	4558
RD	3
LK	-294911.443722
QD	-671.202352 -> -532.328048
RI	0.0341303078
TR	0.078477	0.017693
MT	8.258615
MM	C_pi: 1.424755, n_recomb: 25068.960074
RS	0	0.000000	0.771953	232.315080	0.009267	0.000366
RS	1	0.007278	0.771953	246.815955	0.009845	0.002884
RS	2	0.015085	0.771953	262.036850	0.010453	0.005555
RS	3	0.023461	0.771953	277.985730	0.011089	0.007744
RS	4	0.032446	0.427947	528.879481	0.021097	0.014188
RS	5	0.042086	0.427947	554.329946	0.022112	0.017452
RS	6	0.052426	0.433497	572.691429	0.022845	0.019095
RS	7	0.063520	0.433497	598.354390	0.023868	0.020964
RS	8	0.075421	0.512745	528.726267	0.021091	0.018886
RS	9	0.088187	0.512745	552.823396	0.022052	0.019767
RS	10	0.101883	0.609928	486.116021	0.019391	0.017584
RS	11	0.116576	0.609928	508.706673	0.020292	0.018460
RS	12	0.132338	0.703730	461.404125	0.018405	0.017016
RS	13	0.149248	0.703730	482.886851	0.019262	0.018032
RS	14	0.167387	0.792868	448.440657	0.017888	0.017075
RS	15	0.186847	0.792868	469.079951	0.018712	0.018154
RS	16	0.207724	0.882236	440.783575	0.017583	0.017390
RS	17	0.230119	0.882236	460.681095	0.018377	0.018439
RS	18	0.254145	0.975244	435.335574	0.017366	0.017734
RS	19	0.279919	0.975244	454.509633	0.018130	0.018727
RS	20	0.307569	1.074698	430.367119	0.017167	0.018032
RS	21	0.337231	1.074698	448.792905	0.017902	0.018951
RS	22	0.369053	1.182968	424.912162	0.016950	0.018220
RS	23	0.403190	1.182968	442.545983	0.017653	0.019034
RS	24	0.439811	1.299320	419.354945	0.016728	0.018272
RS	25	0.479098	1.299320	436.154888	0.017398	0.018971
RS	26	0.521243	1.419416	414.918730	0.016551	0.018225
RS	27	0.566457	1.419416	430.841776	0.017186	0.018824
RS	28	0.614960	1.536909	412.770892	0.016465	0.018158
RS	29	0.666994	1.536909	427.749574	0.017063	0.018686
RS	30	0.722815	1.645846	413.420440	0.016491	0.018142
RS	31	0.782698	1.645846	427.332327	0.017046	0.018620
RS	32	0.846939	1.741768	416.736594	0.016624	0.018213
RS	33	0.915856	1.741768	429.377167	0.017128	0.018655
RS	34	0.989789	1.822632	421.955933	0.016832	0.018378
RS	35	1.069102	1.822632	433.020709	0.017273	0.018782
RS	36	1.154188	1.890172	427.495279	0.017053	0.018583
RS	37	1.245465	1.890172	436.587642	0.017415	0.018910
RS	38	1.343386	1.949066	431.213730	0.017201	0.018697
RS	39	1.448434	1.949066	437.889622	0.017467	0.018894
RS	40	1.561127	2.004037	431.110479	0.017197	0.018588
RS	41	1.682021	2.004037	434.940852	0.017350	0.018623
RS	42	1.811714	2.057527	425.871630	0.016988	0.018191
RS	43	1.950846	2.057527	426.490539	0.017013	0.018064
RS	44	2.100103	2.109002	414.993669	0.016554	0.017525
RS	45	2.260223	2.109002	412.115833	0.016439	0.017264
RS	46	2.431997	2.155744	398.512910	0.015897	0.016660
RS	47	2.616272	2.155744	391.934965	0.015634	0.016296
RS	48	2.813958	2.195107	376.493692	0.015018	0.015658
RS	49	3.026032	2.195107	366.125391	0.014605	0.015202
RS	50	3.253540	2.226241	348.830287	0.013915	0.014528
RS	51	3.497605	2.226241	334.775462	0.013354	0.013977
RS	52	3.759434	2.250403	315.480752	0.012585	0.013252
RS	53	4.040317	2.250403	298.143046	0.011893	0.012602
RS	54	4.341644	2.283465	275.408040	0.010986	0.011757
RS	55	4.664900	2.283465	255.892606	0.010208	0.011021
RS	56	5.011682	2.283465	235.285731	0.009386	0.010233
RS	57	5.383703	2.283465	213.924034	0.008533	0.009402
RS	58	5.782799	2.563694	172.880048	0.006896	0.007897
RS	59	6.210940	2.563694	156.594533	0.006247	0.007205
RS	60	6.670241	2.563694	140.106964	0.005589	0.006496
RS	61	7.162969	2.563694	123.710029	0.004935	0.005784
RS	62	7.691557	2.563694	107.694736	0.004296	0.005083
RS	63	8.258615	2.563694	445.302747	0.017763	0.021936
PA	4+25*2+4+6 0.078476648 0.017693418 8.258615113 0.771952646 0.427947338 0.433497425 0.512744558 0.609927891 0.703730416 0.792867845 0.882235624 0.975243810 1.074697884 1.182967908 1.299319937 1.419416266 1.536909279 1.645846170 1.741768009 1.822632409 1.890171683 1.949065752 2.004036642 2.057527210 2.109002440 2.155743792 2.195106844 2.226240547 2.250402769 2.283465259 2.563694149
//
IT	4264
RD	4
LK	-294655.183045
QD	-580.116163 -> -480.014881
RI	0.0262543729
TR	0.074258	0.017792
MT	8.720891
MM	C_pi: 1.537422, n_recomb: 27173.591010
RS	0	0.000000	1.012241	194.463939	0.007156	0.000297
RS	1	0.007370	1.012241	207.239021	0.007626	0.002399
RS	2	0.015282	1.012241	220.731634	0.008123	0.004565
RS	3	0.023778	1.012241	234.963596	0.008647	0.006193
RS	4	0.032900	0.456679	550.786942	0.020269	0.013772
RS	5	0.042694	0.456679	578.426272	0.021286	0.016698
RS	6	0.053210	0.441117	627.584569	0.023095	0.019140
RS	7	0.064501	0.441117	656.257914	0.024151	0.021104
RS	8	0.076624	0.520960	581.244493	0.021390	0.019025
RS	9	0.089640	0.520960	608.195151	0.022382	0.019980
RS	10	0.103616	0.623840	531.691333	0.019566	0.017603
RS	11	0.118621	0.623840	556.892168	0.020494	0.018524
RS	12	0.134733	0.721263	504.520380	0.018567	0.016985
RS	13	0.152032	0.721263	528.482626	0.019448	0.018051
RS	14	0.170605	0.810985	492.191817	0.018113	0.017078
RS	15	0.190548	0.810985	515.257089	0.018962	0.018225
RS	16	0.211960	0.899614	486.030982	0.017886	0.017472
RS	17	0.234950	0.899614	508.313025	0.018706	0.018610
RS	18	0.259634	0.992380	481.649188	0.017725	0.017898
RS	19	0.286137	0.992380	503.145702	0.018516	0.018992
RS	20	0.314594	1.093792	476.583211	0.017538	0.018248
RS	21	0.345148	1.093792	497.239391	0.018299	0.019272
RS	22	0.377953	1.207991	469.465306	0.017277	0.018437
RS	23	0.413176	1.207991	489.212573	0.018003	0.019354
RS	24	0.450995	1.335149	460.956558	0.016963	0.018438
RS	25	0.491601	1.335149	479.745287	0.017655	0.019234
RS	26	0.535199	1.470346	453.075728	0.016673	0.018315
RS	27	0.582010	1.470346	470.874465	0.017328	0.019004
RS	28	0.632272	1.605431	447.807870	0.016480	0.018173
RS	29	0.686237	1.605431	464.573495	0.017097	0.018783
RS	30	0.744179	1.732312	446.165403	0.016419	0.018101
RS	31	0.806391	1.732312	461.802725	0.016995	0.018654
RS	32	0.873188	1.844659	448.227055	0.016495	0.018140
RS	33	0.944908	1.844659	462.552228	0.017022	0.018647
RS	34	1.021913	1.939272	453.213981	0.016678	0.018294
RS	35	1.104593	1.939272	465.928280	0.017146	0.018753
RS	36	1.193366	2.018214	459.230121	0.016900	0.018499
RS	37	1.288681	2.018214	469.924970	0.017293	0.018876
RS	38	1.391021	2.087870	463.599183	0.017061	0.018617
RS	39	1.500902	2.087870	471.809911	0.017363	0.018860
RS	40	1.618882	2.154743	463.863705	0.017070	0.018503
RS	41	1.745556	2.154743	469.146148	0.017265	0.018581
RS	42	1.881565	2.221979	458.573157	0.016876	0.018093
RS	43	2.027597	2.221979	460.555022	0.016949	0.018008
RS	44	2.184392	2.288258	447.427288	0.016466	0.017414
RS	45	2.352741	2.288258	445.809894	0.016406	0.017195
RS	46	2.533497	2.349021	430.797507	0.015854	0.016552
RS	47	2.727574	2.349021	425.331670	0.015652	0.016231
RS	48	2.935954	2.399923	408.902084	0.015048	0.015575
RS	49	3.159690	2.399923	399.406961	0.014698	0.015162
RS	50	3.399915	2.439410	381.476377	0.014038	0.014492
RS	51	3.657843	2.439410	367.931876	0.013540	0.013982
RS	52	3.934779	2.469199	348.077494	0.012809	0.013272
RS	53	4.232125	2.469199	330.763660	0.012172	0.012658
RS	54	4.551383	2.510057	306.762737	0.011289	0.011818
RS	55	4.894169	2.510057	286.783443	0.010554	0.011112
RS	56	5.262217	2.510057	265.383396	0.009766	0.010349
RS	57	5.657389	2.510057	242.904175	0.008939	0.009538
RS	58	6.081682	2.892322	192.925253	0.007100	0.007819
RS	59	6.537245	2.892322	176.658639	0.006501	0.007188
RS	60	7.026380	2.892322	159.876013	0.005884	0.006532
RS	61	7.551563	2.892322	142.875717	0.005258	0.005864
RS	62	8.115449	2.892322	125.966930	0.004636	0.005198
RS	63	8.720891	2.892322	555.336282	0.020437	0.023555
PA	4+25*2+4+6 0.074257594 0.017792189 8.720890766 1.012240737 0.456679358 0.441117497 0.520959612 0.623840336 0.721263006 0.810984904 0.899614027 0.992380257 1.093791991 1.207990632 1.335149325 1.470346401 1.605431263 1.732312362 1.844658591 1.939272429 2.018214322 2.087869697 2.154743226 2.221979121 2.288257671 2.349020946 2.399922578 2.439410187 2.469198604 2.510057445 2.892322135
//
IT	4575
RD	5
LK	-294463.644472
QD	-521.636642 -> -439.040664
RI	0.0200077238
TR	0.070890	0.018031
MT	9.076637
MM	C_pi: 1.633853, n_recomb: 29235.471385
RS	0	0.000000	1.305431	163.673777	0.005598	0.000249
RS	1	0.007437	1.305431	174.822348	0.005980	0.002040
RS	2	0.015427	1.305431	186.649233	0.006384	0.003831
RS	3	0.024011	1.305431	199.183270	0.006813	0.005064
RS	4	0.033234	0.489752	562.730496	0.019248	0.013427
RS	5	0.043142	0.489752	592.082529	0.020252	0.016005
RS	6	0.053788	0.452708	672.255249	0.022995	0.019164
RS	7	0.065225	0.452708	703.649147	0.024068	0.021139
RS	8	0.077513	0.533749	624.848006	0.021373	0.019105
RS	9	0.090714	0.533749	654.398414	0.022384	0.020070
RS	10	0.104898	0.643081	569.123460	0.019467	0.017558
RS	11	0.120136	0.643081	596.691767	0.020410	0.018468
RS	12	0.136507	0.744346	540.505273	0.018488	0.016893
RS	13	0.154096	0.744346	566.738209	0.019385	0.017952
RS	14	0.172993	0.834067	530.135861	0.018133	0.017021
RS	15	0.193296	0.834067	555.469704	0.019000	0.018174
RS	16	0.215108	0.920580	527.029136	0.018027	0.017491
RS	17	0.238542	0.920580	551.592695	0.018867	0.018653
RS	18	0.263720	1.010989	525.339356	0.017969	0.018003
RS	19	0.290769	1.010989	549.102292	0.018782	0.019133
RS	20	0.319831	1.111500	521.698194	0.017845	0.018411
RS	21	0.351053	1.111500	544.563326	0.018627	0.019479
RS	22	0.384598	1.228051	514.166814	0.017587	0.018608
RS	23	0.420637	1.228051	536.027202	0.018335	0.019572
RS	24	0.459357	1.361881	503.609487	0.017226	0.018568
RS	25	0.500956	1.361881	524.395990	0.017937	0.019410
RS	26	0.545649	1.507688	492.922266	0.016860	0.018374
RS	27	0.593666	1.507688	512.605411	0.017534	0.019109
RS	28	0.645253	1.655750	485.022860	0.016590	0.018165
RS	29	0.700677	1.655750	503.575477	0.017225	0.018822
RS	30	0.760223	1.796056	481.491884	0.016469	0.018046
RS	31	0.824198	1.796056	498.837905	0.017063	0.018643
RS	32	0.892930	1.920632	482.622134	0.016508	0.018061
RS	33	0.966774	1.920632	498.590166	0.017054	0.018608
RS	34	1.046109	2.025256	487.610537	0.016679	0.018210
RS	35	1.131345	2.025256	501.899384	0.017167	0.018705
RS	36	1.222920	2.112302	494.232779	0.016905	0.018423
RS	37	1.321305	2.112302	506.413810	0.017322	0.018835
RS	38	1.427006	2.189816	499.237419	0.017076	0.018552
RS	39	1.540569	2.189816	508.818757	0.017404	0.018832
RS	40	1.662578	2.266095	499.665204	0.017091	0.018446
RS	41	1.793660	2.266095	506.185538	0.017314	0.018563
RS	42	1.934491	2.345021	493.919708	0.016895	0.018035
RS	43	2.085795	2.345021	497.005288	0.017000	0.017991
RS	44	2.248352	2.424504	481.945079	0.016485	0.017356
RS	45	2.422998	2.424504	481.295807	0.016463	0.017179
RS	46	2.610632	2.498079	464.523248	0.015889	0.016505
RS	47	2.812220	2.498079	459.861754	0.015730	0.016224
RS	48	3.028801	2.559571	442.101542	0.015122	0.015555
RS	49	3.261489	2.559571	433.177993	0.014817	0.015181
RS	50	3.511481	2.606616	414.313649	0.014172	0.014514
RS	51	3.780066	2.606616	401.007506	0.013716	0.014039
RS	52	4.068625	2.641340	380.355475	0.013010	0.013343
RS	53	4.378644	2.641340	362.845570	0.012411	0.012759
RS	54	4.711718	2.689191	337.387345	0.011540	0.011923
RS	55	5.069564	2.689191	316.795945	0.010836	0.011242
RS	56	5.454022	2.689191	294.495352	0.010073	0.010500
RS	57	5.867073	2.689191	270.832942	0.009264	0.009705
RS	58	6.310841	3.172316	211.472128	0.007233	0.007787
RS	59	6.787613	3.172316	195.250962	0.006679	0.007206
RS	60	7.299842	3.172316	178.252235	0.006097	0.006594
RS	61	7.850165	3.172316	160.773245	0.005499	0.005963
RS	62	8.441416	3.172316	143.132291	0.004896	0.005325
RS	63	9.076637	3.172316	664.513557	0.022730	0.025192
PA	4+25*2+4+6 0.070889790 0.018031149 9.076637400 1.305430920 0.489752350 0.452708349 0.533748653 0.643080712 0.744345876 0.834067102 0.920580335 1.010989469 1.111500018 1.228050924 1.361880935 1.507687829 1.655749886 1.796055515 1.920631554 2.025256329 2.112302294 2.189816460 2.266095409 2.345021435 2.424504428 2.498079437 2.559570519 2.606615739 2.641340019 2.689190983 3.172315897
//
IT	4672
RD	6
LK	-294303.366331
QD	-475.520262 -> -403.725721
RI	0.0154705378
TR	0.068041	0.018328
MT	9.369492
MM	C_pi: 1.718834, n_recomb: 31231.287140
RS	0	0.000000	1.642359	139.917691	0.004480	0.000213
RS	1	0.007491	1.642359	149.699015	0.004793	0.001766
RS	2	0.015542	1.642359	160.108229	0.005127	0.003275
RS	3	0.024197	1.642359	171.176998	0.005481	0.004231
RS	4	0.033500	0.522789	570.976118	0.018282	0.013139
RS	5	0.043500	0.522789	601.744628	0.019267	0.015406
RS	6	0.054249	0.464381	711.893299	0.022794	0.019182
RS	7	0.065803	0.464381	745.803442	0.023880	0.021147
RS	8	0.078222	0.547062	663.400310	0.021242	0.019150
RS	9	0.091572	0.547062	695.356873	0.022265	0.020112
RS	10	0.105922	0.663610	601.194074	0.019250	0.017474
RS	11	0.121347	0.663610	630.924574	0.020202	0.018361
RS	12	0.137927	0.769314	571.173053	0.018288	0.016759
RS	13	0.155749	0.769314	599.480736	0.019195	0.017794
RS	14	0.174906	0.859190	563.153505	0.018032	0.016917
RS	15	0.195498	0.859190	590.588639	0.018910	0.018054
RS	16	0.217632	0.943301	563.785230	0.018052	0.017460
RS	17	0.241424	0.943301	590.499470	0.018907	0.018619
RS	18	0.266999	1.030645	565.661905	0.018112	0.018054
RS	19	0.294489	1.030645	591.595207	0.018942	0.019192
RS	20	0.324039	1.129101	564.362106	0.018070	0.018523
RS	21	0.355801	1.129101	589.367638	0.018871	0.019608
RS	22	0.389943	1.246387	557.206490	0.017841	0.018737
RS	23	0.426643	1.246387	581.129832	0.018607	0.019722
RS	24	0.466091	1.384851	545.170550	0.017456	0.018662
RS	25	0.508494	1.384851	567.915362	0.018184	0.019527
RS	26	0.554074	1.538918	532.068351	0.017036	0.018408
RS	27	0.603068	1.538918	553.601685	0.017726	0.019167
RS	28	0.655731	1.697407	521.842376	0.016709	0.018138
RS	29	0.712340	1.697407	542.149063	0.017359	0.018822
RS	30	0.773188	1.848524	516.691205	0.016544	0.017978
RS	31	0.838595	1.848524	535.710933	0.017153	0.018603
RS	32	0.908901	1.982805	517.128480	0.016558	0.017975
RS	33	0.984473	1.982805	534.698992	0.017121	0.018549
RS	34	1.065706	2.095124	522.320262	0.016724	0.018124
RS	35	1.153024	2.095124	538.134419	0.017231	0.018644
RS	36	1.246882	2.188153	529.710349	0.016961	0.018349
RS	37	1.347771	2.188153	543.315441	0.017397	0.018787
RS	38	1.456217	2.271522	535.454416	0.017145	0.018496
RS	39	1.572786	2.271522	546.327003	0.017493	0.018806
RS	40	1.698087	2.355289	536.059811	0.017164	0.018403
RS	41	1.832773	2.355289	543.718494	0.017409	0.018556
RS	42	1.977548	2.444149	529.760005	0.016962	0.018002
RS	43	2.133168	2.444149	533.830354	0.017093	0.017995
RS	44	2.300444	2.535323	516.759606	0.016546	0.017330
RS	45	2.480251	2.535323	516.944937	0.016552	0.017191
RS	46	2.673526	2.620476	498.293550	0.015955	0.016493
RS	47	2.881278	2.620476	494.296528	0.015827	0.016250
RS	48	3.104592	2.691570	475.083443	0.015212	0.015570
RS	49	3.344633	2.691570	466.595921	0.014940	0.015231
RS	50	3.602655	2.745352	446.697814	0.014303	0.014569
RS	51	3.880004	2.745352	433.510291	0.013881	0.014125
RS	52	4.178128	2.784330	411.988207	0.013192	0.013442
RS	53	4.498583	2.784330	394.189633	0.012622	0.012884
RS	54	4.843042	2.838367	367.221512	0.011758	0.012051
RS	55	5.213303	2.838367	345.961692	0.011077	0.011392
RS	56	5.611298	2.838367	322.727725	0.010333	0.010668
RS	57	6.039106	2.838367	297.873052	0.009538	0.009886
RS	58	6.498958	3.420873	228.808151	0.007326	0.007780
RS	59	6.993256	3.420873	212.672561	0.006810	0.007242
RS	60	7.524580	3.420873	195.531938	0.006261	0.006668
RS	61	8.095702	3.420873	177.678541	0.005689	0.006068
RS	62	8.709605	3.420873	159.434153	0.005105	0.005455
RS	63	9.369492	3.420873	773.211277	0.024758	0.026819
PA	4+25*2+4+6 0.068040747 0.018328172 9.369492468 1.642358949 0.522789205 0.464381204 0.547061624 0.663609966 0.769314439 0.859189912 0.943301263 1.030644727 1.129100938 1.246386615 1.384851350 1.538917782 1.697406702 1.848523598 1.982805318 2.095124056 2.188152825 2.271521915 2.355289029 2.444149276 2.535322956 2.620476457 2.691569855 2.745351724 2.784330443 2.838366790 3.420873300
//
IT	4777
RD	7
LK	-294163.325440
QD	-436.153282 -> -372.452436
RI	0.0122164509
TR	0.065541	0.018644
MT	9.623625
MM	C_pi: 1.796172, n_recomb: 33166.282447
RS	0	0.000000	2.017110	121.642647	0.003668	0.000185
RS	1	0.007536	2.017110	130.312707	0.003929	0.001549
RS	2	0.015639	2.017110	139.560715	0.004208	0.002842
RS	3	0.024354	2.017110	149.418971	0.004505	0.003600
RS	4	0.033725	0.554537	577.893628	0.017424	0.012887
RS	5	0.043802	0.554537	609.894247	0.018389	0.014887
RS	6	0.054638	0.475069	748.962674	0.022582	0.019197
RS	7	0.066291	0.475069	785.252394	0.023676	0.021152
RS	8	0.078823	0.559595	699.098811	0.021079	0.019176
RS	9	0.092298	0.559595	733.326336	0.022111	0.020139
RS	10	0.106789	0.683924	629.801605	0.018989	0.017369
RS	11	0.122373	0.683924	661.538686	0.019946	0.018234
RS	12	0.139130	0.794666	598.074536	0.018033	0.016601
RS	13	0.157150	0.794666	628.298227	0.018944	0.017611
RS	14	0.176528	0.885043	592.394908	0.017861	0.016784
RS	15	0.197367	0.885043	621.787901	0.018748	0.017899
RS	16	0.219776	0.966833	597.023486	0.018001	0.017392
RS	17	0.243873	0.966833	625.769974	0.018868	0.018540
RS	18	0.269786	1.050951	602.930075	0.018179	0.018065
RS	19	0.297653	1.050951	630.941651	0.019024	0.019201
RS	20	0.327619	1.146928	604.534232	0.018227	0.018596
RS	21	0.359843	1.146928	631.610138	0.019044	0.019686
RS	22	0.394495	1.264221	598.271143	0.018039	0.018830
RS	23	0.431759	1.264221	624.202794	0.018820	0.019825
RS	24	0.471831	1.406310	585.127098	0.017642	0.018730
RS	25	0.514923	1.406310	609.785177	0.018386	0.019606
RS	26	0.561262	1.567418	569.848827	0.017182	0.018422
RS	27	0.611093	1.567418	593.193245	0.017885	0.019194
RS	28	0.664679	1.734958	557.482679	0.016809	0.018099
RS	29	0.722303	1.734958	579.508352	0.017473	0.018798
RS	30	0.784270	1.895412	550.890860	0.016610	0.017903
RS	31	0.850906	1.895412	571.552182	0.017233	0.018546
RS	32	0.922564	2.037937	550.807529	0.016607	0.017886
RS	33	0.999622	2.037937	569.950564	0.017185	0.018477
RS	34	1.082486	2.156578	556.364341	0.016775	0.018037
RS	35	1.171596	2.156578	573.675102	0.017297	0.018575
RS	36	1.267420	2.254282	564.678002	0.017026	0.018277
RS	37	1.370465	2.254282	579.677997	0.017478	0.018735
RS	38	1.481275	2.342171	571.307222	0.017226	0.018443
RS	39	1.600436	2.342171	583.438390	0.017591	0.018779
RS	40	1.728577	2.432034	572.198499	0.017252	0.018369
RS	41	1.866373	2.432034	580.956119	0.017516	0.018553
RS	42	2.014554	2.529432	565.389818	0.017047	0.017981
RS	43	2.173901	2.529432	570.397221	0.017198	0.018010
RS	44	2.345257	2.631005	551.343534	0.016624	0.017321
RS	45	2.529525	2.631005	552.308553	0.016653	0.017218
RS	46	2.727679	2.726629	531.771266	0.016033	0.016502
RS	47	2.940766	2.726629	528.380009	0.015931	0.016292
RS	48	3.169910	2.806408	507.697615	0.015308	0.015606
RS	49	3.416322	2.806408	499.588684	0.015063	0.015299
RS	50	3.681303	2.866166	478.647942	0.014432	0.014641
RS	51	3.966252	2.866166	465.528505	0.014036	0.014227
RS	52	4.272674	2.908761	443.138994	0.013361	0.013556
RS	53	4.602187	2.908761	425.013365	0.012815	0.013021
RS	54	4.956532	2.968226	396.540773	0.011956	0.012191
RS	55	5.337579	2.968226	374.590118	0.011294	0.011550
RS	56	5.747341	2.968226	350.413625	0.010565	0.010841
RS	57	6.187981	2.968226	324.370789	0.009780	0.010071
RS	58	6.661827	3.648755	245.314967	0.007397	0.007787
RS	59	7.171381	3.648755	229.297831	0.006914	0.007286
RS	60	7.719333	3.648755	212.071470	0.006394	0.006745
RS	61	8.308578	3.648755	193.920605	0.005847	0.006173
RS	62	8.942227	3.648755	175.166815	0.005281	0.005583
RS	63	9.623625	3.648755	882.405275	0.026605	0.028422
PA	4+25*2+4+6 0.065541072 0.018643871 9.623625440 2.017109952 0.554536687 0.475069391 0.559595360 0.683923757 0.794665860 0.885043222 0.966833057 1.050951429 1.146928282 1.264221073 1.406310038 1.567417619 1.734957788 1.895412051 2.037936926 2.156577573 2.254282003 2.342171199 2.432034215 2.529431899 2.631005420 2.726628832 2.806408262 2.866165935 2.908760547 2.968226194 3.648755337
//
IT	5201
RD	8
LK	-294038.811927
QD	-401.582394 -> -344.527928
RI	0.0098497891
TR	0.063297	0.018959
MT	9.852703
MM	C_pi: 1.868410, n_recomb: 35049.364607
RS	0	0.000000	2.426455	107.357450	0.003063	0.000162
RS	1	0.007575	2.426455	115.125277	0.003285	0.001373
RS	2	0.015725	2.426455	123.425540	0.003521	0.002497
RS	3	0.024492	2.426455	132.290098	0.003774	0.003111
RS	4	0.033922	0.584917	584.189766	0.016668	0.012655
RS	5	0.044068	0.584917	617.295881	0.017612	0.014430
RS	6	0.054982	0.484677	784.490611	0.022382	0.019208
RS	7	0.066722	0.484677	823.065172	0.023483	0.021156
RS	8	0.079352	0.571033	733.103033	0.020916	0.019194
RS	9	0.092939	0.571033	769.508139	0.021955	0.020163
RS	10	0.107555	0.703481	656.120187	0.018720	0.017255
RS	11	0.123278	0.703481	689.748527	0.019679	0.018103
RS	12	0.140193	0.819749	622.307701	0.017755	0.016433
RS	13	0.158389	0.819749	654.323406	0.018669	0.017419
RS	14	0.177963	0.910973	618.813659	0.017655	0.016636
RS	15	0.199020	0.910973	650.048278	0.018547	0.017728
RS	16	0.221672	0.990620	627.498043	0.017903	0.017302
RS	17	0.246041	0.990620	658.178101	0.018779	0.018436
RS	18	0.272255	1.071546	637.681213	0.018194	0.018049
RS	19	0.300455	1.071546	667.692809	0.019050	0.019178
RS	20	0.330791	1.164915	642.546734	0.018333	0.018641
RS	21	0.363426	1.164915	671.632658	0.019162	0.019730
RS	22	0.398533	1.281889	637.523245	0.018189	0.018899
RS	23	0.436299	1.281889	665.415469	0.018985	0.019897
RS	24	0.476926	1.427091	623.510956	0.017790	0.018778
RS	25	0.520631	1.427091	650.042420	0.018546	0.019660
RS	26	0.567647	1.594592	606.197561	0.017296	0.018423
RS	27	0.618225	1.594592	631.318262	0.018012	0.019202
RS	28	0.672634	1.770440	591.795152	0.016885	0.018052
RS	29	0.731165	1.770440	615.509118	0.017561	0.018760
RS	30	0.794130	1.939421	583.870553	0.016659	0.017823
RS	31	0.861864	1.939421	606.147020	0.017294	0.018478
RS	32	0.934730	2.089368	583.380562	0.016645	0.017793
RS	33	1.013116	2.089368	604.074486	0.017235	0.018398
RS	34	1.097440	2.213546	589.420042	0.016817	0.017949
RS	35	1.188152	2.213546	608.211192	0.017353	0.018500
RS	36	1.285736	2.315146	598.787389	0.017084	0.018204
RS	37	1.390713	2.315146	615.171274	0.017552	0.018679
RS	38	1.503642	2.406694	606.446424	0.017303	0.018391
RS	39	1.625125	2.406694	619.828400	0.017684	0.018750
RS	40	1.755812	2.501660	607.764860	0.017340	0.018339
RS	41	1.896399	2.501660	617.613657	0.017621	0.018550
RS	42	2.047636	2.606523	600.556029	0.017135	0.017968
RS	43	2.210330	2.606523	606.490099	0.017304	0.018027
RS	44	2.385349	2.717435	585.530943	0.016706	0.017323
RS	45	2.573627	2.717435	587.261632	0.016755	0.017252
RS	46	2.776167	2.822589	564.884173	0.016117	0.016522
RS	47	2.994051	2.822589	562.082154	0.016037	0.016344
RS	48	3.228441	2.910256	539.965242	0.015406	0.015653
RS	49	3.480586	2.910256	532.218044	0.015185	0.015375
RS	50	3.751834	2.975318	510.270530	0.014559	0.014724
RS	51	4.043629	2.975318	497.204463	0.014186	0.014335
RS	52	4.357529	3.020958	473.986937	0.013523	0.013677
RS	53	4.695209	3.020958	455.523550	0.012997	0.013163
RS	54	5.058470	3.085163	425.581284	0.012142	0.012336
RS	55	5.449250	3.085163	402.933578	0.011496	0.011712
RS	56	5.869633	3.085163	377.815635	0.010780	0.011017
RS	57	6.321862	3.085163	350.592813	0.010003	0.010256
RS	58	6.808350	3.862569	261.271786	0.007454	0.007801
RS	59	7.331691	3.862569	245.399473	0.007002	0.007333
RS	60	7.894679	3.862569	228.130394	0.006509	0.006822
RS	61	8.500315	3.862569	209.740041	0.005984	0.006277
RS	62	9.151831	3.862569	190.547223	0.005437	0.005707
RS	63	9.852703	3.862569	992.908257	0.028329	0.029994
PA	4+25*2+4+6 0.063297023 0.018958687 9.852703439 2.426454525 0.584916590 0.484676560 0.571033012 0.703481189 0.819749259 0.910972645 0.990619944 1.071545978 1.164914664 1.281888744 1.427091339 1.594591696 1.770440357 1.939420926 2.089367538 2.213546377 2.315146430 2.406694065 2.501660500 2.606522720 2.717434646 2.822588614 2.910255573 2.975318352 3.020958164 3.085163282 3.862568516
//
IT	4527
RD	9
LK	-293927.177815
QD	-370.866321 -> -319.491007
RI	0.0080914044
TR	0.061252	0.019263
MT	10.064787
MM	C_pi: 1.937149, n_recomb: 36887.282078
RS	0	0.000000	2.868888	95.950094	0.002601	0.000143
RS	1	0.007612	2.868888	102.977202	0.002792	0.001226
RS	2	0.015802	2.868888	110.496429	0.002996	0.002216
RS	3	0.024617	2.868888	118.538694	0.003214	0.002721
RS	4	0.034102	0.614214	589.972751	0.015994	0.012433
RS	5	0.044309	0.614214	624.085152	0.016919	0.014017
RS	6	0.055293	0.493393	818.833901	0.022198	0.019213
RS	7	0.067113	0.493393	859.621266	0.023304	0.021157
RS	8	0.079833	0.581395	766.003566	0.020766	0.019207
RS	9	0.093521	0.581395	804.519449	0.021810	0.020188
RS	10	0.108251	0.722115	680.852713	0.018458	0.017140
RS	11	0.124102	0.722115	716.285293	0.019418	0.017977
RS	12	0.141160	0.844275	644.598048	0.017475	0.016262
RS	13	0.159515	0.844275	678.308094	0.018389	0.017228
RS	14	0.179268	0.936632	643.097529	0.017434	0.016480
RS	15	0.200525	0.936632	676.079631	0.018328	0.017552
RS	16	0.223399	1.014324	655.805357	0.017779	0.017200
RS	17	0.248015	1.014324	688.337454	0.018661	0.018318
RS	18	0.274504	1.092158	670.390364	0.018174	0.018015
RS	19	0.303010	1.092158	702.336564	0.019040	0.019136
RS	20	0.333685	1.182894	678.761803	0.018401	0.018667
RS	21	0.366695	1.182894	709.807216	0.019243	0.019753
RS	22	0.402217	1.299397	675.222403	0.018305	0.018951
RS	23	0.440443	1.299397	705.035083	0.019113	0.019950
RS	24	0.481579	1.447428	660.504031	0.017906	0.018813
RS	25	0.525846	1.447428	688.875019	0.018675	0.019698
RS	26	0.573482	1.620964	641.229286	0.017383	0.018415
RS	27	0.624745	1.620964	668.096259	0.018112	0.019198
RS	28	0.679909	1.804724	624.833708	0.016939	0.017999
RS	29	0.739271	1.804724	650.209279	0.017627	0.018714
RS	30	0.803152	1.981803	615.627166	0.016689	0.017741
RS	31	0.871896	1.981803	639.496171	0.017336	0.018404
RS	32	0.945872	2.138728	614.796990	0.016667	0.017699
RS	33	1.025478	2.138728	637.024629	0.017269	0.018314
RS	34	1.111144	2.268014	621.397354	0.016846	0.017860
RS	35	1.203331	2.268014	641.658650	0.017395	0.018422
RS	36	1.302534	2.373067	631.915826	0.017131	0.018131
RS	37	1.409288	2.373067	649.681107	0.017613	0.018619
RS	38	1.524167	2.467728	640.731088	0.017370	0.018340
RS	39	1.647791	2.467728	655.368051	0.017767	0.018717
RS	40	1.780824	2.567102	642.619039	0.017421	0.018310
RS	41	1.923983	2.567102	653.566994	0.017718	0.018545
RS	42	2.078038	2.678606	635.143651	0.017218	0.017957
RS	43	2.243820	2.678606	642.012974	0.017405	0.018046
RS	44	2.422220	2.798011	619.244098	0.016787	0.017329
RS	45	2.614199	2.798011	621.747857	0.016855	0.017288
RS	46	2.820790	2.911912	597.601961	0.016201	0.016548
RS	47	3.043106	2.911912	595.395115	0.016141	0.016399
RS	48	3.282344	3.006788	571.903895	0.015504	0.015706
RS	49	3.539791	3.006788	564.523680	0.015304	0.015455
RS	50	3.816834	3.076576	541.628314	0.014683	0.014812
RS	51	4.114964	3.076576	528.620923	0.014331	0.014446
RS	52	4.435786	3.124767	504.633535	0.013680	0.013801
RS	53	4.781027	3.124767	485.837843	0.013171	0.013307
RS	54	5.152547	3.193101	454.476787	0.012321	0.012483
RS	55	5.552345	3.193101	431.136044	0.011688	0.011874
RS	56	5.982573	3.193101	405.084587	0.010982	0.011190
RS	57	6.445549	3.193101	376.693296	0.010212	0.010438
RS	58	6.943763	4.066436	276.846161	0.007505	0.007819
RS	59	7.479900	4.066436	261.141737	0.007079	0.007382
RS	60	8.056844	4.066436	243.865548	0.006611	0.006898
RS	61	8.677703	4.066436	225.282624	0.006107	0.006376
RS	62	9.345818	4.066436	205.707074	0.005577	0.005826
RS	63	10.064787	4.066436	1105.207668	0.029962	0.031533
PA	4+25*2+4+6 0.061251994 0.019262718 10.064786654 2.868887653 0.614214130 0.493393403 0.581394727 0.722114541 0.844274676 0.936632237 1.014324134 1.092157819 1.182894127 1.299397451 1.447428469 1.620964042 1.804723796 1.981803496 2.138727635 2.268014459 2.373067262 2.467728085 2.567102153 2.678605809 2.798011045 2.911912291 3.006788013 3.076576476 3.124766724 3.193100863 4.066435697
//
IT	4836
RD	10
LK	-293826.594358
QD	-343.400099 -> -296.967505
RI	0.0067544384
TR	0.059370	0.019551
MT	10.264690
MM	C_pi: 2.003386, n_recomb: 38684.788507
RS	0	0.000000	3.344084	86.641208	0.002240	0.000128
RS	1	0.007645	3.344084	93.050860	0.002405	0.001102
RS	2	0.015874	3.344084	99.917155	0.002583	0.001981
RS	3	0.024732	3.344084	107.269851	0.002773	0.002405
RS	4	0.034268	0.642803	595.154227	0.015385	0.012215
RS	5	0.044532	0.642803	630.185499	0.016290	0.013636
RS	6	0.055581	0.501471	852.048294	0.022025	0.019209
RS	7	0.067475	0.501471	894.987296	0.023135	0.021153
RS	8	0.080278	0.590818	798.080794	0.020630	0.019219
RS	9	0.094060	0.590818	838.656536	0.021679	0.020216
RS	10	0.108896	0.739827	704.406340	0.018209	0.017029
RS	11	0.124865	0.739827	741.574868	0.019170	0.017858
RS	12	0.142056	0.868139	665.409297	0.017201	0.016094
RS	13	0.160560	0.868139	700.734653	0.018114	0.017043
RS	14	0.180480	0.961859	665.715209	0.017209	0.016323
RS	15	0.201922	0.961859	700.367013	0.018104	0.017377
RS	16	0.225003	1.037753	682.382237	0.017640	0.017091
RS	17	0.249849	1.037753	716.698126	0.018527	0.018195
RS	18	0.276594	1.112590	701.439831	0.018132	0.017971
RS	19	0.305384	1.112590	735.265652	0.019007	0.019083
RS	20	0.336374	1.200724	713.483238	0.018444	0.018679
RS	21	0.369734	1.200724	746.445586	0.019296	0.019762
RS	22	0.405644	1.316665	711.617716	0.018395	0.018990
RS	23	0.444300	1.316665	743.317146	0.019215	0.019989
RS	24	0.485910	1.467348	696.305162	0.017999	0.018839
RS	25	0.530702	1.467348	726.486915	0.018780	0.019726
RS	26	0.578917	1.646695	675.104446	0.017451	0.018402
RS	27	0.630819	1.646695	703.691700	0.018190	0.019188
RS	28	0.686689	1.838146	656.719016	0.016976	0.017945
RS	29	0.746829	1.838146	683.732576	0.017674	0.018664
RS	30	0.811567	2.023102	646.243314	0.016705	0.017658
RS	31	0.881255	2.023102	671.684641	0.017363	0.018328
RS	32	0.956269	2.186778	645.102518	0.016676	0.017606
RS	33	1.037019	2.186778	668.848802	0.017290	0.018228
RS	34	1.123941	2.320963	652.306065	0.016862	0.017770
RS	35	1.217509	2.320963	674.029613	0.017424	0.018341
RS	36	1.318229	2.429234	664.042825	0.017165	0.018057
RS	37	1.426650	2.429234	683.190276	0.017660	0.018556
RS	38	1.543359	2.526672	674.116798	0.017426	0.018288
RS	39	1.668990	2.526672	690.017863	0.017837	0.018681
RS	40	1.804225	2.629963	676.705188	0.017493	0.018280
RS	41	1.949799	2.629963	688.767309	0.017805	0.018538
RS	42	2.106501	2.747479	669.099822	0.017296	0.017948
RS	43	2.275184	2.747479	676.922050	0.017498	0.018062
RS	44	2.456761	2.874695	652.445966	0.016866	0.017338
RS	45	2.652220	2.874695	655.740771	0.016951	0.017324
RS	46	2.862621	2.996697	629.908153	0.016283	0.016577
RS	47	3.089106	2.996697	628.314002	0.016242	0.016454
RS	48	3.332906	3.098207	603.520566	0.015601	0.015762
RS	49	3.595344	3.098207	596.524384	0.015420	0.015535
RS	50	3.877845	3.172222	572.751319	0.014806	0.014901
RS	51	4.181943	3.172222	559.819015	0.014471	0.014557
RS	52	4.509288	3.222532	535.129865	0.013833	0.013925
RS	53	4.861657	3.222532	516.016634	0.013339	0.013448
RS	54	5.240965	3.294461	483.296118	0.012493	0.012629
RS	55	5.649270	3.294461	459.272791	0.011872	0.012034
RS	56	6.088788	3.294461	432.300325	0.011175	0.011360
RS	57	6.561907	3.294461	402.754675	0.010411	0.010616
RS	58	7.071195	4.262906	292.137325	0.007552	0.007840
RS	59	7.619417	4.262906	276.621737	0.007151	0.007430
RS	60	8.209549	4.262906	259.369320	0.006705	0.006971
RS	61	8.844796	4.262906	240.633697	0.006220	0.006471
RS	62	9.528605	4.262906	220.722757	0.005706	0.005939
RS	63	10.264690	4.262906	1219.543553	0.031525	0.033036
PA	4+25*2+4+6 0.059369763 0.019551243 10.264690408 3.344084380 0.642803330 0.501471105 0.590818350 0.739827275 0.868139307 0.961859180 1.037753469 1.112590418 1.200724244 1.316665111 1.467347975 1.646695077 1.838146200 2.023101778 2.186777701 2.320963405 2.429233704 2.526671564 2.629963444 2.747479434 2.874695274 2.996697365 3.098206668 3.172222169 3.222531905 3.294461145 4.262905976
//
IT	5228
RD	11
LK	-293735.646633
QD	-318.725917 -> -276.637780
RI	0.0057148967
TR	0.057626	0.019822
MT	10.455344
MM	C_pi: 2.067725, n_recomb: 40444.711496
RS	0	0.000000	3.852776	78.884631	0.001950	0.000114
RS	1	0.007676	3.852776	84.770914	0.002096	0.000995
RS	2	0.015941	3.852776	91.082513	0.002252	0.001783
RS	3	0.024841	3.852776	97.847946	0.002419	0.002144
RS	4	0.034423	0.671018	599.622305	0.014826	0.011999
RS	5	0.044741	0.671018	635.489994	0.015713	0.013279
RS	6	0.055852	0.509122	884.090588	0.021859	0.019196
RS	7	0.067815	0.509122	929.124502	0.022973	0.021139
RS	8	0.080696	0.599447	829.469389	0.020509	0.019231
RS	9	0.094566	0.599447	872.063263	0.021562	0.020247
RS	10	0.109501	0.756658	727.036451	0.017976	0.016923
RS	11	0.125582	0.756658	765.885115	0.018937	0.017747
RS	12	0.142898	0.891312	685.040453	0.016938	0.015932
RS	13	0.161542	0.891312	721.914806	0.017849	0.016865
RS	14	0.181618	0.986567	686.986212	0.016986	0.016167
RS	15	0.203235	0.986567	723.241464	0.017882	0.017205
RS	16	0.226511	1.060793	707.535265	0.017494	0.016979
RS	17	0.251574	1.060793	743.576048	0.018385	0.018070
RS	18	0.278560	1.132717	731.103434	0.018077	0.017919
RS	19	0.307618	1.132717	766.761098	0.018958	0.019023
RS	20	0.338907	1.218275	746.949653	0.018468	0.018683
RS	21	0.372597	1.218275	781.791974	0.019330	0.019762
RS	22	0.408873	1.333592	746.907437	0.018467	0.019021
RS	23	0.447934	1.333592	780.464209	0.019297	0.020020
RS	24	0.489993	1.486794	731.083389	0.018076	0.018860
RS	25	0.535280	1.486794	763.050462	0.018867	0.019748
RS	26	0.584044	1.671794	707.967049	0.017505	0.018386
RS	27	0.636550	1.671794	738.251031	0.018253	0.019175
RS	28	0.693087	1.870804	687.569970	0.017000	0.017890
RS	29	0.753964	1.870804	716.199488	0.017708	0.018613
RS	30	0.819514	2.063522	675.811486	0.016710	0.017576
RS	31	0.890095	2.063522	702.805731	0.017377	0.018251
RS	32	0.966094	2.233857	674.359650	0.016674	0.017513
RS	33	1.047927	2.233857	699.609718	0.017298	0.018142
RS	34	1.136041	2.372856	682.182613	0.016867	0.017681
RS	35	1.230918	2.372856	705.360400	0.017440	0.018260
RS	36	1.333078	2.484237	695.178479	0.017188	0.017982
RS	37	1.443080	2.484237	715.708882	0.017696	0.018493
RS	38	1.561526	2.584247	706.590879	0.017471	0.018234
RS	39	1.689064	2.584247	723.765861	0.017895	0.018643
RS	40	1.826391	2.691108	709.994403	0.017555	0.018250
RS	41	1.974259	2.691108	723.187581	0.017881	0.018527
RS	42	2.133478	2.814156	702.387392	0.017367	0.017938
RS	43	2.304918	2.814156	711.183482	0.017584	0.018076
RS	44	2.489517	2.948623	685.103139	0.016939	0.017347
RS	45	2.688287	2.948623	689.211419	0.017041	0.017358
RS	46	2.902314	3.078178	661.778960	0.016363	0.016607
RS	47	3.132769	3.078178	660.820267	0.016339	0.016509
RS	48	3.380914	3.185837	634.800347	0.015696	0.015819
RS	49	3.648106	3.185837	628.211169	0.015533	0.015615
RS	50	3.935808	3.263649	603.635514	0.014925	0.014990
RS	51	4.245593	3.263649	590.800771	0.014608	0.014666
RS	52	4.579158	3.315707	565.482116	0.013982	0.014048
RS	53	4.938327	3.315707	546.071840	0.013502	0.013587
RS	54	5.325065	3.390759	512.056945	0.012661	0.012774
RS	55	5.741489	3.390759	487.366001	0.012050	0.012190
RS	56	6.189877	3.390759	459.488612	0.011361	0.011527
RS	57	6.672683	3.390759	428.805289	0.010602	0.010789
RS	58	7.192549	4.453563	307.195334	0.007595	0.007861
RS	59	7.752320	4.453563	291.888285	0.007217	0.007477
RS	60	8.355058	4.453563	274.687629	0.006792	0.007042
RS	61	9.004062	4.453563	255.834812	0.006326	0.006562
RS	62	9.702882	4.453563	235.630265	0.005826	0.006047
RS	63	10.455344	4.453563	1335.955172	0.033032	0.034503
PA	4+25*2+4+6 0.057625715 0.019822340 10.455344314 3.852775713 0.671017806 0.509121512 0.599446997 0.756658272 0.891312435 0.986567125 1.060793192 1.132717455 1.218274617 1.333592167 1.486794349 1.671794168 1.870804457 2.063522294 2.233857270 2.372856474 2.484236743 2.584247067 2.691107856 2.814155678 2.948623184 3.078178191 3.185836572 3.263648757 3.315706574 3.390759025 4.453562925
//
IT	4348
RD	12
LK	-293653.178816
QD	-296.474711 -> -258.229312
RI	0.0048904937
TR	0.056002	0.020075
MT	10.638671
MM	C_pi: 2.130555, n_recomb: 42168.951618
RS	0	0.000000	4.396132	72.303826	0.001715	0.000103
RS	1	0.007705	4.396132	77.739714	0.001844	0.000901
RS	2	0.016004	4.396132	83.573073	0.001982	0.001613
RS	3	0.024943	4.396132	89.831177	0.002130	0.001924
RS	4	0.034570	0.699117	603.304156	0.014307	0.011782
RS	5	0.044939	0.699117	639.928823	0.015175	0.012940
RS	6	0.056108	0.516509	914.893617	0.021696	0.019174
RS	7	0.068136	0.516509	961.967116	0.022812	0.021116
RS	8	0.081092	0.607404	860.240854	0.020400	0.019243
RS	9	0.095045	0.607404	904.816798	0.021457	0.020280
RS	10	0.110074	0.772671	748.899530	0.017760	0.016824
RS	11	0.126261	0.772671	789.380843	0.018719	0.017644
RS	12	0.143696	0.913798	703.694202	0.016687	0.015776
RS	13	0.162473	0.913798	742.060333	0.017597	0.016696
RS	14	0.182698	1.010737	707.120626	0.016769	0.016016
RS	15	0.204481	1.010737	744.921077	0.017665	0.017038
RS	16	0.227942	1.083393	731.476482	0.017346	0.016867
RS	17	0.253211	1.083393	769.189903	0.018241	0.017946
RS	18	0.280427	1.152475	759.574929	0.018013	0.017863
RS	19	0.309740	1.152475	797.021743	0.018901	0.018959
RS	20	0.341312	1.235474	779.331627	0.018481	0.018680
RS	21	0.375317	1.235474	816.020837	0.019351	0.019756
RS	22	0.411942	1.350121	781.236869	0.018526	0.019046
RS	23	0.451389	1.350121	816.624530	0.019366	0.020046
RS	24	0.493876	1.505716	764.973914	0.018141	0.018877
RS	25	0.539636	1.505716	798.703218	0.018941	0.019767
RS	26	0.588922	1.696239	739.938540	0.017547	0.018369
RS	27	0.642006	1.696239	771.897402	0.018305	0.019161
RS	28	0.699180	1.902719	717.492808	0.017015	0.017837
RS	29	0.760760	1.902719	747.717270	0.017731	0.018562
RS	30	0.827084	2.103153	704.417840	0.016705	0.017496
RS	31	0.898520	2.103153	732.945893	0.017381	0.018175
RS	32	0.975459	2.280119	702.637352	0.016662	0.017422
RS	33	1.058327	2.280119	729.375955	0.017297	0.018057
RS	34	1.147580	2.423920	711.076484	0.016863	0.017593
RS	35	1.243711	2.423920	735.699537	0.017446	0.018179
RS	36	1.347249	2.538379	725.351679	0.017201	0.017908
RS	37	1.458764	2.538379	747.264549	0.017721	0.018428
RS	38	1.578873	2.640849	738.160458	0.017505	0.018180
RS	39	1.708236	2.640849	756.618089	0.017943	0.018602
RS	40	1.847567	2.751029	742.476824	0.017607	0.018219
RS	41	1.997634	2.751029	756.817494	0.017947	0.018514
RS	42	2.159264	2.879227	734.987808	0.017430	0.017928
RS	43	2.333349	2.879227	744.779054	0.017662	0.018088
RS	44	2.520847	3.020490	717.192586	0.017008	0.017356
RS	45	2.722793	3.020490	722.138034	0.017125	0.017391
RS	46	2.940299	3.157139	693.191553	0.016438	0.016637
RS	47	3.174565	3.157139	692.893199	0.016431	0.016562
RS	48	3.426882	3.270522	665.725635	0.015787	0.015875
RS	49	3.698641	3.270522	659.569006	0.015641	0.015692
RS	50	3.991339	3.351762	634.266290	0.015041	0.015078
RS	51	4.306592	3.351762	621.554691	0.014740	0.014772
RS	52	4.646135	3.405243	595.680656	0.014126	0.014169
RS	53	5.011842	3.405243	575.997052	0.013659	0.013723
RS	54	5.405728	3.482997	540.756581	0.012824	0.012915
RS	55	5.829964	3.482997	515.415765	0.012223	0.012343
RS	56	6.286889	3.482997	486.651854	0.011541	0.011688
RS	57	6.779022	3.482997	454.849365	0.010786	0.010956
RS	58	7.309075	4.639454	322.046448	0.007637	0.007884
RS	59	7.879971	4.639454	306.966562	0.007279	0.007523
RS	60	8.494856	4.639454	289.843443	0.006873	0.007109
RS	61	9.157120	4.639454	270.905740	0.006424	0.006648
RS	62	9.870415	4.639454	250.445385	0.005939	0.006150
RS	63	10.638671	4.639454	1454.376918	0.034489	0.035933
PA	4+25*2+4+6 0.056001685 0.020075465 10.638670998 4.396132036 0.699117240 0.516509430 0.607403600 0.772671060 0.913797636 1.010736974 1.083393480 1.152474839 1.235474455 1.350120643 1.505716460 1.696238699 1.902719120 2.103152924 2.280119370 2.423919541 2.538378992 2.640848696 2.751029108 2.879226802 3.020490138 3.157139408 3.270522108 3.351762443 3.405243136 3.482996508 4.639454112
//
IT	4535
RD	13
LK	-293578.216246
QD	-276.339575 -> -241.509181
RI	0.0042247404
TR	0.054484	0.020311
MT	10.815888
MM	C_pi: 2.192120, n_recomb: 43858.796656
RS	0	0.000000	4.976021	66.628385	0.001519	0.000093
RS	1	0.007733	4.976021	71.671058	0.001634	0.000820
RS	2	0.016065	4.976021	77.086241	0.001758	0.001465
RS	3	0.025040	4.976021	82.899987	0.001890	0.001738
RS	4	0.034710	0.727283	606.175945	0.013821	0.011566
RS	5	0.045128	0.727283	643.481043	0.014672	0.012616
RS	6	0.056351	0.523766	944.376424	0.021532	0.019141
RS	7	0.068442	0.523766	993.433471	0.022651	0.021081
RS	8	0.081468	0.614796	890.421923	0.020302	0.019257
RS	9	0.095502	0.614796	936.946964	0.021363	0.020315
RS	10	0.110621	0.787935	770.092900	0.017558	0.016732
RS	11	0.126909	0.787935	812.164892	0.018518	0.017550
RS	12	0.144457	0.935627	721.500677	0.016451	0.015628
RS	13	0.163361	0.935627	761.307554	0.017358	0.016536
RS	14	0.183728	1.034373	726.266156	0.016559	0.015869
RS	15	0.205670	1.034373	765.559301	0.017455	0.016878
RS	16	0.229308	1.105540	754.354176	0.017200	0.016756
RS	17	0.254775	1.105540	793.692629	0.018097	0.017823
RS	18	0.282210	1.171831	786.993734	0.017944	0.017805
RS	19	0.311768	1.171831	826.190534	0.018838	0.018894
RS	20	0.343612	1.252290	810.749298	0.018485	0.018674
RS	21	0.377918	1.252290	849.254866	0.019363	0.019747
RS	22	0.414877	1.366203	814.720780	0.018576	0.019067
RS	23	0.454694	1.366203	851.914931	0.019424	0.020068
RS	24	0.497590	1.524070	798.083732	0.018197	0.018892
RS	25	0.543804	1.524070	833.553760	0.019005	0.019784
RS	26	0.593591	1.719992	771.119716	0.017582	0.018353
RS	27	0.647229	1.719992	804.732741	0.018348	0.019147
RS	28	0.705015	1.933869	746.580398	0.017022	0.017785
RS	29	0.767270	1.933869	778.379387	0.017747	0.018513
RS	30	0.834339	2.142002	732.143670	0.016693	0.017419
RS	31	0.906594	2.142002	762.186382	0.017378	0.018102
RS	32	0.984438	2.325608	730.004322	0.016644	0.017333
RS	33	1.068301	2.325608	758.215494	0.017288	0.017973
RS	34	1.158650	2.474239	739.041188	0.016850	0.017506
RS	35	1.255985	2.474239	765.099146	0.017445	0.018099
RS	36	1.360849	2.591796	754.598583	0.017205	0.017834
RS	37	1.473821	2.591796	777.891536	0.017736	0.018362
RS	38	1.595530	2.696664	768.845260	0.017530	0.018126
RS	39	1.726651	2.696664	788.592172	0.017980	0.018560
RS	40	1.867912	2.809984	774.155823	0.017651	0.018186
RS	41	2.020098	2.809984	789.658567	0.018005	0.018498
RS	42	2.184052	2.943027	766.892514	0.017485	0.017916
RS	43	2.360686	2.943027	777.698902	0.017732	0.018096
RS	44	2.550979	3.090701	748.700068	0.017071	0.017364
RS	45	2.755989	3.090701	754.505658	0.017203	0.017420
RS	46	2.976852	3.234047	724.129586	0.016510	0.016666
RS	47	3.214796	3.234047	724.516291	0.016519	0.016613
RS	48	3.471140	3.352792	696.277109	0.015875	0.015930
RS	49	3.747309	3.352792	690.579157	0.015746	0.015767
RS	50	4.044835	3.437129	664.625822	0.015154	0.015163
RS	51	4.365369	3.437129	652.063900	0.014867	0.014876
RS	52	4.710691	3.491753	625.707095	0.014266	0.014286
RS	53	5.082719	3.491753	605.775421	0.013812	0.013854
RS	54	5.483516	3.571827	569.380076	0.012982	0.013053
RS	55	5.915309	3.571827	543.408768	0.012390	0.012492
RS	56	6.380493	3.571827	513.778206	0.011714	0.011845
RS	57	6.881652	3.571827	480.876345	0.010964	0.011119
RS	58	7.421567	4.821232	336.703565	0.007677	0.007906
RS	59	8.003236	4.821232	321.868212	0.007339	0.007566
RS	60	8.629887	4.821232	304.846369	0.006951	0.007173
RS	61	9.305000	4.821232	285.853375	0.006518	0.006730
RS	62	10.032321	4.821232	265.171791	0.006046	0.006248
RS	63	10.815888	4.821232	1574.672681	0.035903	0.037328
PA	4+25*2+4+6 0.054484005 0.020310954 10.815888163 4.976020949 0.727283256 0.523765898 0.614795893 0.787934537 0.935627407 1.034372624 1.105539703 1.171831386 1.252290300 1.366203104 1.524070222 1.719992407 1.933869464 2.142001897 2.325607553 2.474239098 2.591796074 2.696663905 2.809983705 2.943026502 3.090701001 3.234047139 3.352792312 3.437129497 3.491753100 3.571827241 4.821231706
//
IT	4609
RD	14
LK	-293509.927649
QD	-258.062112 -> -226.278330
RI	0.0036791193
TR	0.053062	0.020529
MT	10.987857
MM	C_pi: 2.252572, n_recomb: 45514.913340
RS	0	0.000000	5.594545	61.665708	0.001355	0.000084
RS	1	0.007760	5.594545	66.360826	0.001458	0.000747
RS	2	0.016122	5.594545	71.405895	0.001569	0.001337
RS	3	0.025134	5.594545	76.825789	0.001688	0.001577
RS	4	0.034844	0.755644	608.242498	0.013364	0.011350
RS	5	0.045308	0.755644	646.154365	0.014197	0.012306
RS	6	0.056584	0.530956	972.525451	0.021367	0.019099
RS	7	0.068735	0.530956	1023.509918	0.022487	0.021035
RS	8	0.081829	0.621696	920.037798	0.020214	0.019272
RS	9	0.095939	0.621696	968.480969	0.021278	0.020351
RS	10	0.111144	0.802491	790.695539	0.017372	0.016647
RS	11	0.127529	0.802491	834.320386	0.018331	0.017464
RS	12	0.145186	0.956832	738.550079	0.016227	0.015487
RS	13	0.164212	0.956832	779.750965	0.017132	0.016383
RS	14	0.184715	1.057487	744.523915	0.016358	0.015727
RS	15	0.206809	1.057487	785.261130	0.017253	0.016723
RS	16	0.230618	1.127233	776.268838	0.017055	0.016646
RS	17	0.256274	1.127233	817.187678	0.017954	0.017704
RS	18	0.283921	1.190782	813.449866	0.017872	0.017745
RS	19	0.313714	1.190782	854.359454	0.018771	0.018828
RS	20	0.345818	1.268703	841.285132	0.018484	0.018664
RS	21	0.380414	1.268703	881.577865	0.019369	0.019734
RS	22	0.417695	1.381822	847.430389	0.018619	0.019086
RS	23	0.457868	1.381822	886.407489	0.019475	0.020087
RS	24	0.501159	1.541843	830.478729	0.018246	0.018906
RS	25	0.547810	1.541843	867.668530	0.019063	0.019800
RS	26	0.598080	1.743036	801.579721	0.017611	0.018338
RS	27	0.652252	1.743036	836.826538	0.018386	0.019135
RS	28	0.710627	1.964234	774.901343	0.017025	0.017735
RS	29	0.773532	1.964234	808.254445	0.017758	0.018466
RS	30	0.841319	2.180054	759.052997	0.016677	0.017344
RS	31	0.914366	2.180054	790.590725	0.017370	0.018030
RS	32	0.993082	2.370333	756.513021	0.016621	0.017246
RS	33	1.077906	2.370333	786.179691	0.017273	0.017892
RS	34	1.169312	2.523848	766.119041	0.016832	0.017421
RS	35	1.267812	2.523848	793.599785	0.017436	0.018020
RS	36	1.373955	2.644548	782.948627	0.017202	0.017760
RS	37	1.488336	2.644548	807.616938	0.017744	0.018297
RS	38	1.611592	2.751792	798.659181	0.017547	0.018071
RS	39	1.744412	2.751792	819.699376	0.018009	0.018517
RS	40	1.887540	2.868117	805.031498	0.017687	0.018152
RS	41	2.041775	2.868117	821.708316	0.018054	0.018480
RS	42	2.207978	3.005756	798.090381	0.017535	0.017903
RS	43	2.387079	3.005756	809.929678	0.017795	0.018102
RS	44	2.580079	3.159513	779.607347	0.017129	0.017370
RS	45	2.788055	3.159513	786.294331	0.017276	0.017447
RS	46	3.012170	3.309216	754.569277	0.016579	0.016694
RS	47	3.253677	3.309216	755.664688	0.016603	0.016661
RS	48	3.513925	3.433001	726.429236	0.015960	0.015983
RS	49	3.794368	3.433001	721.215533	0.015846	0.015839
RS	50	4.096574	3.520149	694.685092	0.015263	0.015246
RS	51	4.422232	3.520149	682.299621	0.014991	0.014976
RS	52	4.773161	3.575656	655.533767	0.014403	0.014400
RS	53	5.151322	3.575656	635.379862	0.013960	0.013982
RS	54	5.558828	3.657715	597.900044	0.013136	0.013188
RS	55	5.997958	3.657715	571.318841	0.012552	0.012636
RS	56	6.471164	3.657715	540.842751	0.011883	0.011997
RS	57	6.981092	3.657715	506.862591	0.011136	0.011276
RS	58	7.530590	4.999348	351.167836	0.007715	0.007928
RS	59	8.122730	4.999348	336.593308	0.007395	0.007609
RS	60	8.760820	4.999348	319.694842	0.007024	0.007234
RS	61	9.448427	4.999348	300.674050	0.006606	0.006808
RS	62	10.189392	4.999348	279.803372	0.006148	0.006340
RS	63	10.987857	4.999348	1696.650446	0.037277	0.038686
PA	4+25*2+4+6 0.053061623 0.020529494 10.987857088 5.594545113 0.755644206 0.530955763 0.621695942 0.802491295 0.956831640 1.057487229 1.127233490 1.190781605 1.268703251 1.381822422 1.541843212 1.743035519 1.964233717 2.180053636 2.370333164 2.523847713 2.644547722 2.751791705 2.868116807 3.005755997 3.159513485 3.309215937 3.433000895 3.520148924 3.575656076 3.657715200 4.999348305
//
IT	4493
RD	15
LK	-293447.595885
QD	-241.423943 -> -212.367252
RI	0.0032265725
TR	0.051725	0.020732
MT	11.155225
MM	C_pi: 2.312017, n_recomb: 47137.770188
RS	0	0.000000	6.253528	57.280077	0.001215	0.000076
RS	1	0.007786	6.253528	61.665099	0.001308	0.000683
RS	2	0.016178	6.253528	66.379561	0.001408	0.001223
RS	3	0.025223	6.253528	71.447202	0.001516	0.001437
RS	4	0.034972	0.784284	609.535347	0.012931	0.011135
RS	5	0.045481	0.784284	647.983750	0.013747	0.012007
RS	6	0.056808	0.538137	999.312563	0.021200	0.019048
RS	7	0.069016	0.538137	1052.167300	0.022321	0.020979
RS	8	0.082175	0.628159	949.109703	0.020135	0.019288
RS	9	0.096359	0.628159	999.441461	0.021203	0.020389
RS	10	0.111647	0.816390	810.756983	0.017200	0.016569
RS	11	0.128125	0.816390	855.899701	0.018157	0.017385
RS	12	0.145886	0.977443	754.908618	0.016015	0.015353
RS	13	0.165030	0.977443	797.460038	0.016918	0.016239
RS	14	0.185665	1.080108	761.964939	0.016165	0.015590
RS	15	0.207906	1.080108	804.100416	0.017059	0.016574
RS	16	0.231878	1.148493	797.291965	0.016914	0.016539
RS	17	0.257717	1.148493	839.748648	0.017815	0.017587
RS	18	0.285568	1.209333	839.010182	0.017799	0.017686
RS	19	0.315587	1.209333	881.596740	0.018703	0.018762
RS	20	0.347944	1.284718	870.995197	0.018478	0.018653
RS	21	0.382819	1.284718	913.046682	0.019370	0.019720
RS	22	0.420410	1.396977	879.418361	0.018656	0.019103
RS	23	0.460928	1.396977	920.155374	0.019521	0.020105
RS	24	0.504600	1.559024	862.216039	0.018291	0.018919
RS	25	0.551673	1.559024	901.105055	0.019116	0.019817
RS	26	0.602410	1.765357	831.375234	0.017637	0.018324
RS	27	0.657097	1.765357	868.235665	0.018419	0.019124
RS	28	0.716043	1.993801	802.511230	0.017025	0.017689
RS	29	0.779578	1.993801	837.397954	0.017765	0.018422
RS	30	0.848059	2.217302	785.197735	0.016658	0.017273
RS	31	0.921872	2.217302	818.210363	0.017358	0.017962
RS	32	1.001432	2.414296	782.210763	0.016594	0.017163
RS	33	1.087186	2.414296	813.314865	0.017254	0.017812
RS	34	1.179617	2.572757	792.349950	0.016809	0.017338
RS	35	1.279244	2.572757	821.239748	0.017422	0.017942
RS	36	1.386628	2.696653	810.434154	0.017193	0.017687
RS	37	1.502373	2.696653	836.470840	0.017745	0.018232
RS	38	1.627129	2.806275	827.622199	0.017558	0.018015
RS	39	1.761598	2.806275	849.956972	0.018031	0.018472
RS	40	1.906537	2.925510	835.109736	0.017716	0.018117
RS	41	2.062760	2.925510	852.969850	0.018095	0.018460
RS	42	2.231146	3.067538	828.576977	0.017578	0.017889
RS	43	2.412642	3.067538	841.464334	0.017851	0.018105
RS	44	2.608269	3.227104	809.899896	0.017182	0.017375
RS	45	2.819127	3.227104	817.487404	0.017343	0.017471
RS	46	3.046402	3.382859	784.492094	0.016643	0.016720
RS	47	3.291371	3.382859	786.318105	0.016681	0.016706
RS	48	3.555414	3.511398	756.159201	0.016041	0.016034
RS	49	3.840013	3.511398	751.454079	0.015942	0.015908
RS	50	4.146771	3.601101	724.418032	0.015368	0.015327
RS	51	4.477413	3.601101	712.235101	0.015110	0.015072
RS	52	4.833796	3.657265	685.131157	0.014535	0.014511
RS	53	5.217927	3.657265	664.780956	0.014103	0.014105
RS	54	5.631966	3.741004	626.287473	0.013286	0.013319
RS	55	6.078240	3.741004	599.117598	0.012710	0.012776
RS	56	6.559260	3.741004	567.817836	0.012046	0.012144
RS	57	7.077730	3.741004	532.781308	0.011303	0.011428
RS	58	7.636567	5.174129	365.436690	0.007753	0.007949
RS	59	8.238914	5.174129	351.138091	0.007449	0.007649
RS	60	8.888157	5.174129	334.383487	0.007094	0.007292
RS	61	9.587949	5.174129	315.360423	0.006690	0.006883
RS	62	10.342224	5.174129	294.330579	0.006244	0.006429
RS	63	11.155225	5.174129	1820.095107	0.038612	0.040008
PA	4+25*2+4+6 0.051725291 0.020731916 11.155225074 6.253527825 0.784283821 0.538137450 0.628159095 0.816390187 0.977443320 1.080107848 1.148492960 1.209333058 1.284717880 1.396977221 1.559023556 1.765356725 1.993800926 2.217302095 2.414295871 2.572756505 2.696653011 2.806275069 2.925510202 3.067537936 3.227104396 3.382859195 3.511398028 3.601101026 3.657265321 3.741004164 5.174128957
//
IT	4451
RD	16
LK	-293390.598565
QD	-226.238453 -> -199.630197
RI	0.0028473582
TR	0.050468	0.020919
MT	11.318368
MM	C_pi: 2.370515, n_recomb: 48727.856473
RS	0	0.000000	6.954682	53.371144	0.001095	0.000069
RS	1	0.007810	6.954682	57.477383	0.001180	0.000625
RS	2	0.016231	6.954682	61.894315	0.001270	0.001122
RS	3	0.025309	6.954682	66.644598	0.001368	0.001315
RS	4	0.035096	0.813270	610.090635	0.012520	0.010923
RS	5	0.045647	0.813270	649.008516	0.013319	0.011719
RS	6	0.057023	0.545351	1024.725483	0.021030	0.018989
RS	7	0.069287	0.545351	1079.392299	0.022151	0.020913
RS	8	0.082508	0.634240	977.639181	0.020063	0.019306
RS	9	0.096763	0.634240	1029.830443	0.021134	0.020428
RS	10	0.112131	0.829672	830.317656	0.017040	0.016498
RS	11	0.128699	0.829672	876.945454	0.017997	0.017314
RS	12	0.146561	0.997491	770.629332	0.015815	0.015226
RS	13	0.165818	0.997491	814.490372	0.016715	0.016102
RS	14	0.186580	1.102251	778.651968	0.015980	0.015458
RS	15	0.208962	1.102251	822.142279	0.016872	0.016431
RS	16	0.233093	1.169334	817.481997	0.016776	0.016435
RS	17	0.259109	1.169334	861.435583	0.017679	0.017473
RS	18	0.287157	1.227499	863.724703	0.017725	0.017626
RS	19	0.317395	1.227499	907.953277	0.018633	0.018696
RS	20	0.349995	1.300340	899.923516	0.018468	0.018640
RS	21	0.385141	1.300340	943.705775	0.019367	0.019705
RS	22	0.423032	1.411670	910.725255	0.018690	0.019119
RS	23	0.463883	1.411670	953.199360	0.019562	0.020122
RS	24	0.507924	1.575611	893.337236	0.018333	0.018933
RS	25	0.555405	1.575611	933.905023	0.019166	0.019833
RS	26	0.606594	1.786950	860.551593	0.017660	0.018312
RS	27	0.661781	1.786950	899.005508	0.018450	0.019115
RS	28	0.721279	2.022560	829.456867	0.017022	0.017645
RS	29	0.785424	2.022560	865.856604	0.017769	0.018381
RS	30	0.854578	2.253726	810.626454	0.016636	0.017204
RS	31	0.929134	2.253726	845.093455	0.017343	0.017897
RS	32	1.009513	2.457474	807.142969	0.016564	0.017082
RS	33	1.096169	2.457474	839.665564	0.017232	0.017736
RS	34	1.189594	2.620945	817.774557	0.016782	0.017257
RS	35	1.290315	2.620945	848.058225	0.017404	0.017867
RS	36	1.398904	2.748103	837.087048	0.017179	0.017616
RS	37	1.515973	2.748103	864.483076	0.017741	0.018167
RS	38	1.642186	2.860116	855.757238	0.017562	0.017960
RS	39	1.778256	2.860116	879.385348	0.018047	0.018427
RS	40	1.924955	2.982186	864.403517	0.017739	0.018082
RS	41	2.083110	2.982186	883.453368	0.018130	0.018438
RS	42	2.253618	3.128431	858.353823	0.017615	0.017873
RS	43	2.437444	3.128431	872.301746	0.017902	0.018106
RS	44	2.635626	3.293558	839.573684	0.017230	0.017379
RS	45	2.849288	3.293558	848.078330	0.017404	0.017493
RS	46	3.079637	3.455093	813.887924	0.016703	0.016744
RS	47	3.327977	3.455093	816.464246	0.016756	0.016748
RS	48	3.595714	3.588130	785.451232	0.016119	0.016083
RS	49	3.884361	3.588130	781.277291	0.016033	0.015974
RS	50	4.195553	3.680156	753.804508	0.015470	0.015404
RS	51	4.531050	3.680156	741.848966	0.015224	0.015164
RS	52	4.892750	3.736772	714.475740	0.014663	0.014618
RS	53	5.282701	3.736772	693.954505	0.014241	0.014224
RS	54	5.703107	3.821909	654.517933	0.013432	0.013446
RS	55	6.156349	3.821909	626.780458	0.012863	0.012912
RS	56	6.644991	3.821909	594.678888	0.012204	0.012286
RS	57	7.171797	3.821909	558.608102	0.011464	0.011575
RS	58	7.739749	5.345756	379.507347	0.007788	0.007970
RS	59	8.352059	5.345756	365.498479	0.007501	0.007687
RS	60	9.012193	5.345756	348.906573	0.007160	0.007347
RS	61	9.723885	5.345756	329.904838	0.006770	0.006953
RS	62	10.491163	5.345756	308.743658	0.006336	0.006513
RS	63	11.318368	5.345756	1944.794028	0.039911	0.041295
PA	4+25*2+4+6 0.050467591 0.020919305 11.318368390 6.954681767 0.813269553 0.545351357 0.634239546 0.829671819 0.997491340 1.102250772 1.169333557 1.227498842 1.300340130 1.411669731 1.575611420 1.786950262 2.022560156 2.253725806 2.457473752 2.620945269 2.748103016 2.860116318 2.982185936 3.128430806 3.293557616 3.455092603 3.588129993 3.680156378 3.736772377 3.821908888 5.345755661
//
IT	4467
RD	17
LK	-293338.392185
QD	-212.345054 -> -187.941088
RI	0.0025268451
TR	0.049282	0.021093
MT	11.477667
MM	C_pi: 2.428103, n_recomb: 50285.183725
RS	0	0.000000	7.700507	49.856591	0.000991	0.000063
RS	1	0.007834	7.700507	53.710181	0.001068	0.000574
RS	2	0.016282	7.700507	57.857227	0.001151	0.001032
RS	3	0.025391	7.700507	62.319357	0.001239	0.001207
RS	4	0.035215	0.842579	610.000175	0.012131	0.010713
RS	5	0.045807	0.842579	649.326243	0.012913	0.011442
RS	6	0.057230	0.552600	1048.804157	0.020857	0.018923
RS	7	0.069547	0.552600	1105.225024	0.021979	0.020837
RS	8	0.082830	0.639962	1005.648712	0.019999	0.019326
RS	9	0.097153	0.639962	1059.671069	0.021073	0.020467
RS	10	0.112598	0.842363	849.409847	0.016892	0.016432
RS	11	0.129253	0.842363	897.491535	0.017848	0.017249
RS	12	0.147213	1.016995	785.752646	0.015626	0.015105
RS	13	0.166579	1.016995	830.884261	0.016523	0.015972
RS	14	0.187463	1.123945	794.618613	0.015802	0.015331
RS	15	0.209983	1.123945	839.421535	0.016693	0.016294
RS	16	0.234268	1.189779	836.872629	0.016643	0.016333
RS	17	0.260454	1.189779	882.282853	0.017546	0.017362
RS	18	0.288692	1.245294	887.624368	0.017652	0.017566
RS	19	0.319143	1.245294	933.460164	0.018563	0.018631
RS	20	0.351979	1.315582	928.093732	0.018457	0.018626
RS	21	0.387387	1.315582	973.578521	0.019361	0.019689
RS	22	0.425569	1.425913	941.368980	0.018721	0.019134
RS	23	0.466742	1.425913	985.556877	0.019599	0.020138
RS	24	0.511141	1.591620	923.861651	0.018372	0.018947
RS	25	0.559018	1.591620	966.087251	0.019212	0.019851
RS	26	0.610646	1.807820	889.135903	0.017682	0.018302
RS	27	0.666318	1.807820	929.162694	0.018478	0.019108
RS	28	0.726352	2.050502	855.771160	0.017018	0.017604
RS	29	0.791088	2.050502	893.662754	0.017772	0.018343
RS	30	0.860897	2.289319	835.369085	0.016613	0.017140
RS	31	0.936174	2.289319	871.269126	0.017327	0.017835
RS	32	1.017348	2.499853	831.339656	0.016532	0.017005
RS	33	1.104882	2.499853	865.260630	0.017207	0.017662
RS	34	1.199273	2.668402	842.418625	0.016753	0.017178
RS	35	1.301058	2.668402	874.079293	0.017382	0.017793
RS	36	1.410818	2.798888	862.927139	0.017161	0.017545
RS	37	1.529176	2.798888	891.671219	0.017732	0.018103
RS	38	1.656806	2.913321	883.073852	0.017561	0.017905
RS	39	1.794435	2.913321	907.991363	0.018057	0.018381
RS	40	1.942846	3.038168	892.912701	0.017757	0.018046
RS	41	2.102883	3.038168	913.155835	0.018160	0.018414
RS	42	2.275458	3.188483	887.412012	0.017648	0.017856
RS	43	2.461552	3.188483	902.430154	0.017946	0.018104
RS	44	2.662226	3.358953	868.611862	0.017274	0.017381
RS	45	2.878620	3.358953	878.047697	0.017461	0.017512
RS	46	3.111966	3.526025	842.734160	0.016759	0.016767
RS	47	3.363593	3.526025	846.078315	0.016826	0.016788
RS	48	3.634932	3.663326	814.278898	0.016193	0.016130
RS	49	3.927528	3.663326	810.656919	0.016121	0.016036
RS	50	4.243047	3.757467	782.813593	0.015567	0.015479
RS	51	4.583283	3.757467	771.109041	0.015335	0.015253
RS	52	4.950173	3.814353	743.532427	0.014786	0.014721
RS	53	5.345806	3.814353	722.864960	0.014375	0.014339
RS	54	5.772433	3.900630	682.555364	0.013574	0.013569
RS	55	6.232481	3.900630	654.271649	0.013011	0.013043
RS	56	6.728571	3.900630	621.390657	0.012357	0.012424
RS	57	7.263524	3.900630	584.308496	0.011620	0.011717
RS	58	7.840386	5.514405	393.369641	0.007823	0.007991
RS	59	8.462439	5.514405	379.663268	0.007550	0.007724
RS	60	9.133224	5.514405	363.251607	0.007224	0.007399
RS	61	9.856559	5.514405	344.293320	0.006847	0.007020
RS	62	10.636560	5.514405	323.027034	0.006424	0.006593
RS	63	11.477667	5.514405	2070.497415	0.041175	0.042547
PA	4+25*2+4+6 0.049281740 0.021092588 11.477666791 7.700506547 0.842579261 0.552600338 0.639961502 0.842363255 1.016994521 1.123945195 1.189778962 1.245293944 1.315581591 1.425913301 1.591620335 1.807819511 2.050501675 2.289318552 2.499853020 2.668401623 2.798888132 2.913321263 3.038167904 3.188482777 3.358952847 3.526024780 3.663326408 3.757467402 3.814353339 3.900630495 5.514405278
//
IT	4532
RD	18
LK	-293290.500546
QD	-199.606008 -> -177.191529
RI	0.0022536190
TR	0.048162	0.021253
MT	11.633329
MM	C_pi: 2.484808, n_recomb: 51810.182562
RS	0	0.000000	8.493792	46.672786	0.000901	0.000058
RS	1	0.007857	8.493792	50.295815	0.000971	0.000528
RS	2	0.016331	8.493792	54.196361	0.001046	0.000952
RS	3	0.025471	8.493792	58.395075	0.001127	0.001112
RS	4	0.035329	0.872247	609.308110	0.011760	0.010506
RS	5	0.045962	0.872247	648.984456	0.012526	0.011174
RS	6	0.057430	0.559911	1071.547398	0.020682	0.018850
RS	7	0.069799	0.559911	1129.663364	0.021804	0.020754
RS	8	0.083140	0.645360	1033.145213	0.019941	0.019347
RS	9	0.097529	0.645360	1088.970576	0.021018	0.020508
RS	10	0.113049	0.854486	868.072125	0.016755	0.016373
RS	11	0.129788	0.854486	917.578383	0.017710	0.017190
RS	12	0.147842	1.035973	800.318612	0.015447	0.014990
RS	13	0.167315	1.035973	846.683685	0.016342	0.015849
RS	14	0.188318	1.145214	809.903760	0.015632	0.015208
RS	15	0.210971	1.145214	855.978569	0.016521	0.016161
RS	16	0.235403	1.209849	855.502412	0.016512	0.016233
RS	17	0.261756	1.209849	902.330015	0.017416	0.017254
RS	18	0.290178	1.262734	910.743328	0.017578	0.017506
RS	19	0.320834	1.262734	958.152036	0.018494	0.018566
RS	20	0.353899	1.330460	955.530028	0.018443	0.018610
RS	21	0.389561	1.330460	1002.689142	0.019353	0.019672
RS	22	0.428026	1.439729	971.367965	0.018749	0.019148
RS	23	0.469512	1.439729	1017.246215	0.019634	0.020154
RS	24	0.514258	1.607062	953.816080	0.018410	0.018962
RS	25	0.562520	1.607062	997.678490	0.019256	0.019868
RS	26	0.614573	1.827972	917.159396	0.017702	0.018294
RS	27	0.670717	1.827972	958.738427	0.018505	0.019103
RS	28	0.731271	2.077629	881.487989	0.017014	0.017566
RS	29	0.796583	2.077629	920.850200	0.017774	0.018308
RS	30	0.867027	2.324070	859.463563	0.016589	0.017078
RS	31	0.943006	2.324070	896.775060	0.017309	0.017776
RS	32	1.024954	2.541414	854.839360	0.016499	0.016930
RS	33	1.113340	2.541414	890.138020	0.017181	0.017591
RS	34	1.208671	2.715101	866.318840	0.016721	0.017101
RS	35	1.311492	2.715101	899.338573	0.017358	0.017721
RS	36	1.422392	2.848984	887.986459	0.017139	0.017476
RS	37	1.542005	2.848984	918.065665	0.017720	0.018041
RS	38	1.671015	2.965866	909.598838	0.017556	0.017850
RS	39	1.810162	2.965866	935.799629	0.018062	0.018335
RS	40	1.960242	3.093446	920.654860	0.017770	0.018009
RS	41	2.122113	3.093446	942.092319	0.018184	0.018390
RS	42	2.296703	3.247702	915.760869	0.017675	0.017838
RS	43	2.485009	3.247702	931.856287	0.017986	0.018101
RS	44	2.688111	3.423319	897.016555	0.017314	0.017382
RS	45	2.907170	3.423319	907.395110	0.017514	0.017529
RS	46	3.143441	3.595710	871.026022	0.016812	0.016787
RS	47	3.398275	3.595710	875.153255	0.016892	0.016824
RS	48	3.673131	3.737063	842.631624	0.016264	0.016174
RS	49	3.969583	3.737063	839.580429	0.016205	0.016096
RS	50	4.289326	3.833129	811.429419	0.015662	0.015551
RS	51	4.634191	3.833129	799.997920	0.015441	0.015338
RS	52	5.006152	3.890114	772.282103	0.014906	0.014821
RS	53	5.407338	3.890114	751.492057	0.014505	0.014449
RS	54	5.840044	3.977295	710.378122	0.013711	0.013689
RS	55	6.306747	3.977295	681.568963	0.013155	0.013170
RS	56	6.810120	3.977295	647.930546	0.012506	0.012557
RS	57	7.353041	3.977295	609.859712	0.011771	0.011854
RS	58	7.938620	5.680162	407.020657	0.007856	0.008010
RS	59	8.570206	5.680162	393.628184	0.007598	0.007759
RS	60	9.251416	5.680162	377.412701	0.007285	0.007449
RS	61	9.986148	5.680162	358.518173	0.006920	0.007084
RS	62	10.778607	5.680162	337.171085	0.006508	0.006669
RS	63	11.633329	5.680162	2196.995572	0.042405	0.043765
PA	4+25*2+4+6 0.048162151 0.021252817 11.633329232 8.493792173 0.872247392 0.559911155 0.645359737 0.854486462 1.035973164 1.145214463 1.209848857 1.262733921 1.330460324 1.439729448 1.607061804 1.827972177 2.077628521 2.324069570 2.541414088 2.715100993 2.848984198 2.965865601 3.093446383 3.247701853 3.423319301 3.595709582 3.737062759 3.833129105 3.890114238 3.977294555 5.680162347
//
IT	4603
RD	19
LK	-293246.504247
QD	-187.900887 -> -167.286213
RI	0.0020193934
TR	0.047104	0.021401
MT	11.785589
MM	C_pi: 2.540649, n_recomb: 53302.979097
RS	0	0.000000	9.337330	43.770832	0.000821	0.000053
RS	1	0.007879	9.337330	47.182265	0.000885	0.000486
RS	2	0.016379	9.337330	50.856417	0.000954	0.000879
RS	3	0.025548	9.337330	54.813002	0.001028	0.001026
RS	4	0.035440	0.902234	608.101415	0.011408	0.010303
RS	5	0.046111	0.902234	648.075695	0.012158	0.010917
RS	6	0.057624	0.567279	1093.004053	0.020505	0.018772
RS	7	0.070043	0.567279	1152.756606	0.021626	0.020663
RS	8	0.083440	0.650445	1060.156631	0.019889	0.019369
RS	9	0.097893	0.650445	1117.757618	0.020970	0.020550
RS	10	0.113485	0.866069	886.322452	0.016628	0.016319
RS	11	0.130306	0.866069	937.224908	0.017583	0.017138
RS	12	0.148452	1.054454	814.348569	0.015278	0.014881
RS	13	0.168027	1.054454	861.911065	0.016170	0.015732
RS	14	0.189145	1.166083	824.532185	0.015469	0.015090
RS	15	0.211927	1.166083	871.839033	0.016356	0.016033
RS	16	0.236503	1.229568	873.393324	0.016385	0.016135
RS	17	0.263016	1.229568	921.599419	0.017290	0.017149
RS	18	0.291618	1.279849	933.093596	0.017505	0.017447
RS	19	0.322474	1.279849	982.040676	0.018424	0.018502
RS	20	0.355761	1.345001	982.240779	0.018428	0.018594
RS	21	0.391670	1.345001	1031.045552	0.019343	0.019654
RS	22	0.430408	1.453128	1000.738351	0.018775	0.019161
RS	23	0.472199	1.453128	1048.283129	0.019667	0.020168
RS	24	0.517283	1.621959	983.210238	0.018446	0.018977
RS	25	0.565918	1.621959	1028.687950	0.019299	0.019887
RS	26	0.618386	1.847431	944.636337	0.017722	0.018288
RS	27	0.674987	1.847431	987.746537	0.018531	0.019100
RS	28	0.736048	2.103950	906.629647	0.017009	0.017531
RS	29	0.801921	2.103950	947.440850	0.017775	0.018276
RS	30	0.872983	2.357981	882.934851	0.016564	0.017020
RS	31	0.949644	2.357981	921.635719	0.017291	0.017721
RS	32	1.032345	2.582161	877.664799	0.016466	0.016859
RS	33	1.121562	2.582161	914.319677	0.017153	0.017523
RS	34	1.217809	2.761042	889.497359	0.016688	0.017027
RS	35	1.321639	2.761042	923.857066	0.017332	0.017652
RS	36	1.433649	2.898382	912.286004	0.017115	0.017408
RS	37	1.554485	2.898382	943.685762	0.017704	0.017979
RS	38	1.684842	3.017744	935.347428	0.017548	0.017796
RS	39	1.825469	3.017744	962.823265	0.018063	0.018289
RS	40	1.977177	3.148021	947.639324	0.017778	0.017972
RS	41	2.140837	3.148021	970.269706	0.018203	0.018364
RS	42	2.317392	3.306103	943.402342	0.017699	0.017819
RS	43	2.507858	3.306103	960.579548	0.018021	0.018096
RS	44	2.713331	3.486694	924.782103	0.017350	0.017381
RS	45	2.934993	3.486694	936.112505	0.017562	0.017543
RS	46	3.174119	3.664202	898.752595	0.016861	0.016806
RS	47	3.432086	3.664202	903.675925	0.016954	0.016859
RS	48	3.710379	3.809411	870.493719	0.016331	0.016216
RS	49	4.010598	3.809411	868.030152	0.016285	0.016153
RS	50	4.334471	3.907227	839.631839	0.015752	0.015619
RS	51	4.683862	3.907227	828.493822	0.015543	0.015420
RS	52	5.060782	3.964156	800.700109	0.015022	0.014917
RS	53	5.467399	3.964156	779.810052	0.014630	0.014556
RS	54	5.906053	4.052021	737.959026	0.013845	0.013805
RS	55	6.379269	4.052021	708.644790	0.013295	0.013293
RS	56	6.889769	4.052021	674.270728	0.012650	0.012685
RS	57	7.440492	4.052021	635.233943	0.011917	0.011986
RS	58	8.034606	5.843123	420.452832	0.007888	0.008029
RS	59	8.675530	5.843123	407.384527	0.007643	0.007793
RS	60	9.366952	5.843123	391.379825	0.007343	0.007497
RS	61	10.112852	5.843123	372.567887	0.006990	0.007145
RS	62	10.917521	5.843123	351.162737	0.006588	0.006741
RS	63	11.785589	5.843123	2324.058000	0.043601	0.044950
PA	4+25*2+4+6 0.047103636 0.021400877 11.785588878 9.337330255 0.902233558 0.567278646 0.650445308 0.866069069 1.054454336 1.166083487 1.229568484 1.279848536 1.345001068 1.453127503 1.621958807 1.847430781 2.103950176 2.357980573 2.582161018 2.761042040 2.898382030 3.017743981 3.148021214 3.306102822 3.486694273 3.664202285 3.809410756 3.907227241 3.964156463 4.052021309 5.843123047
//
IT	4429
RD	20
LK	-293206.033487
QD	-177.125496 -> -158.142518
RI	0.0018175571
TR	0.046101	0.021538
MT	11.934671
MM	C_pi: 2.595647, n_recomb: 54763.819251
RS	0	0.000000	10.233555	41.114057	0.000751	0.000048
RS	1	0.007900	10.233555	44.330536	0.000809	0.000448
RS	2	0.016425	10.233555	47.795954	0.000873	0.000813
RS	3	0.025623	10.233555	51.529134	0.000941	0.000949
RS	4	0.035547	0.932570	606.410887	0.011073	0.010105
RS	5	0.046256	0.932570	646.633478	0.011808	0.010669
RS	6	0.057811	0.574705	1113.211857	0.020328	0.018688
RS	7	0.070278	0.574705	1174.542827	0.021447	0.020566
RS	8	0.083731	0.655242	1086.691095	0.019843	0.019394
RS	9	0.098246	0.655242	1146.040593	0.020927	0.020593
RS	10	0.113908	0.877130	904.188283	0.016511	0.016271
RS	11	0.130808	0.877130	956.459947	0.017465	0.017091
RS	12	0.149042	1.072455	827.872421	0.015117	0.014778
RS	13	0.168718	1.072455	876.597800	0.016007	0.015621
RS	14	0.189947	1.186569	838.535147	0.015312	0.014975
RS	15	0.212854	1.186569	887.035420	0.016197	0.015910
RS	16	0.237570	1.248954	890.574842	0.016262	0.016039
RS	17	0.264239	1.248954	940.121305	0.017167	0.017046
RS	18	0.293016	1.296658	954.695705	0.017433	0.017388
RS	19	0.324065	1.296658	1005.146779	0.018354	0.018438
RS	20	0.357568	1.359218	1008.244005	0.018411	0.018578
RS	21	0.393717	1.359218	1058.665686	0.019331	0.019635
RS	22	0.432722	1.466132	1029.488863	0.018799	0.019174
RS	23	0.474809	1.466132	1078.676035	0.019697	0.020183
RS	24	0.520221	1.636333	1012.057387	0.018480	0.018993
RS	25	0.569220	1.636333	1059.128649	0.019340	0.019906
RS	26	0.622091	1.866212	971.586784	0.017741	0.018284
RS	27	0.679139	1.866212	1016.206924	0.018556	0.019099
RS	28	0.740693	2.129481	931.219277	0.017004	0.017499
RS	29	0.807111	2.129481	973.457691	0.017776	0.018246
RS	30	0.878775	2.391060	905.808371	0.016540	0.016964
RS	31	0.956102	2.391060	945.876268	0.017272	0.017668
RS	32	1.039537	2.622093	899.843467	0.016431	0.016790
RS	33	1.129564	2.622093	937.832608	0.017125	0.017458
RS	34	1.226704	2.806216	911.982040	0.016653	0.016955
RS	35	1.331518	2.806216	947.661764	0.017305	0.017584
RS	36	1.444613	2.947075	935.849833	0.017089	0.017342
RS	37	1.566642	2.947075	968.554217	0.017686	0.017919
RS	38	1.698312	3.068948	960.339908	0.017536	0.017742
RS	39	1.840385	3.068948	989.080713	0.018061	0.018243
RS	40	1.993682	3.201898	973.877968	0.017783	0.017934
RS	41	2.159089	3.201898	997.697735	0.018218	0.018337
RS	42	2.337565	3.363704	970.341714	0.017719	0.017800
RS	43	2.530140	3.363704	988.602957	0.018052	0.018089
RS	44	2.737930	3.549111	951.908063	0.017382	0.017379
RS	45	2.962136	3.549111	964.197179	0.017606	0.017556
RS	46	3.204055	3.731551	925.908396	0.016907	0.016824
RS	47	3.465086	3.731551	931.638673	0.017012	0.016891
RS	48	3.746739	3.880439	897.853555	0.016395	0.016256
RS	49	4.050644	3.880439	895.992572	0.016361	0.016207
RS	50	4.378559	3.979843	867.404684	0.015839	0.015685
RS	51	4.732380	3.979843	856.578974	0.015641	0.015498
RS	52	5.114153	4.036580	828.764935	0.015133	0.015010
RS	53	5.526089	4.036580	807.796414	0.014751	0.014659
RS	54	5.970568	4.124925	765.274429	0.013974	0.013917
RS	55	6.450163	4.124925	735.474987	0.013430	0.013412
RS	56	6.967647	4.124925	700.386752	0.012789	0.012810
RS	57	7.526015	4.124925	660.406644	0.012059	0.012114
RS	58	8.128495	6.003387	433.660197	0.007919	0.008047
RS	59	8.778573	6.003387	420.925243	0.007686	0.007825
RS	60	9.480009	6.003387	405.144651	0.007398	0.007542
RS	61	10.236861	6.003387	386.432713	0.007056	0.007203
RS	62	11.053507	6.003387	364.990733	0.006665	0.006811
RS	63	11.934671	6.003387	2451.470523	0.044764	0.046101
PA	4+25*2+4+6 0.046101476 0.021537569 11.934671110 10.233555490 0.932570414 0.574705482 0.655242188 0.877130162 1.072454684 1.186568816 1.248954037 1.296658070 1.359218437 1.466131948 1.636333410 1.866212073 2.129480669 2.391059901 2.622092962 2.806216102 2.947074636 3.068948377 3.201898462 3.363704375 3.549111053 3.731551147 3.880438766 3.979843394 4.036579774 4.124925356 6.003386666
//
IT	4968
RD	21
LK	-293168.759215
QD	-167.188044 -> -149.687342
RI	0.0016428344
TR	0.045152	0.021664
MT	12.080648
MM	C_pi: 2.649797, n_recomb: 56192.991175
RS	0	0.000000	11.185929	38.669105	0.000688	0.000044
RS	1	0.007921	11.185929	41.705086	0.000742	0.000414
RS	2	0.016469	11.185929	44.977122	0.000800	0.000754
RS	3	0.025695	11.185929	48.503188	0.000863	0.000880
RS	4	0.035651	0.963204	604.317634	0.010754	0.009912
RS	5	0.046396	0.963204	644.744192	0.011474	0.010431
RS	6	0.057992	0.582193	1132.204046	0.020148	0.018599
RS	7	0.070507	0.582193	1195.055316	0.021267	0.020462
RS	8	0.084012	0.659765	1112.762119	0.019803	0.019419
RS	9	0.098588	0.659765	1173.833215	0.020889	0.020636
RS	10	0.114318	0.887684	921.693133	0.016402	0.016228
RS	11	0.131294	0.887684	975.308052	0.017356	0.017049
RS	12	0.149615	1.089989	840.913307	0.014965	0.014679
RS	13	0.169387	1.089989	890.768090	0.015852	0.015515
RS	14	0.190725	1.206689	851.934214	0.015161	0.014865
RS	15	0.213753	1.206689	901.590030	0.016045	0.015790
RS	16	0.238606	1.268029	907.063189	0.016142	0.015946
RS	17	0.265426	1.268029	957.912103	0.017047	0.016946
RS	18	0.294372	1.313169	975.572218	0.017361	0.017330
RS	19	0.325610	1.313169	1027.492990	0.018285	0.018375
RS	20	0.359322	1.373130	1033.546967	0.018393	0.018560
RS	21	0.395705	1.373130	1085.556356	0.019318	0.019617
RS	22	0.434970	1.478763	1057.622535	0.018821	0.019187
RS	23	0.477345	1.478763	1108.427420	0.019725	0.020197
RS	24	0.523076	1.650203	1040.365444	0.018514	0.019010
RS	25	0.572430	1.650203	1089.008056	0.019380	0.019926
RS	26	0.625693	1.884335	998.021973	0.017761	0.018281
RS	27	0.683175	1.884335	1044.130459	0.018581	0.019100
RS	28	0.745210	2.154228	955.275205	0.017000	0.017470
RS	29	0.812159	2.154228	998.918779	0.017777	0.018220
RS	30	0.884411	2.423308	928.105544	0.016516	0.016912
RS	31	0.962386	2.423308	969.517807	0.017253	0.017618
RS	32	1.046537	2.661203	921.398196	0.016397	0.016724
RS	33	1.137354	2.661203	960.699146	0.017096	0.017396
RS	34	1.235365	2.850614	933.794427	0.016618	0.016886
RS	35	1.341139	2.850614	970.773404	0.017276	0.017519
RS	36	1.455291	2.995039	958.701045	0.017061	0.017277
RS	37	1.578485	2.995039	992.692897	0.017666	0.017859
RS	38	1.711438	3.119451	984.596711	0.017522	0.017689
RS	39	1.854921	3.119451	1014.590711	0.018055	0.018198
RS	40	2.009770	3.255053	999.386268	0.017785	0.017897
RS	41	2.176885	3.255053	1024.389828	0.018230	0.018310
RS	42	2.357236	3.420491	996.587806	0.017735	0.017779
RS	43	2.551874	3.420491	1015.933125	0.018079	0.018081
RS	44	2.761928	3.610564	978.397678	0.017411	0.017376
RS	45	2.988621	3.610564	991.650142	0.017647	0.017567
RS	46	3.233270	3.797768	952.490229	0.016950	0.016840
RS	47	3.497297	3.797768	959.036232	0.017067	0.016921
RS	48	3.782238	3.950164	924.704398	0.016456	0.016294
RS	49	4.089750	3.950164	923.458941	0.016434	0.016258
RS	50	4.421619	4.051010	894.735286	0.015923	0.015749
RS	51	4.779776	4.051010	884.239054	0.015736	0.015574
RS	52	5.166302	4.107424	856.460286	0.015241	0.015100
RS	53	5.583444	4.107424	835.433509	0.014867	0.014758
RS	54	6.033629	4.196060	792.304840	0.014100	0.014026
RS	55	6.519472	4.196060	762.039285	0.013561	0.013527
RS	56	7.043799	4.196060	726.257755	0.012924	0.012930
RS	57	7.609658	4.196060	685.356576	0.012196	0.012237
RS	58	8.220339	6.160965	446.638859	0.007948	0.008065
RS	59	8.879391	6.160965	434.245237	0.007728	0.007855
RS	60	9.590647	6.160965	418.700717	0.007451	0.007585
RS	61	10.358241	6.160965	400.104696	0.007120	0.007258
RS	62	11.186636	6.160965	378.645550	0.006738	0.006877
RS	63	12.080648	6.160965	2579.033447	0.045896	0.047220
PA	4+25*2+4+6 0.045151837 0.021663817 12.080648249 11.185929373 0.963203821 0.582193376 0.659764969 0.887684030 1.089988584 1.206688668 1.268028536 1.313169013 1.373130459 1.478763399 1.650203198 1.884334909 2.154228376 2.423307796 2.661202701 2.850613860 2.995038769 3.119451382 3.255052689 3.420491042 3.610564441 3.797767589 3.950164104 4.051010438 4.107423639 4.196059917 6.160964502
//
IT	4439
RD	22
LK	-293134.389955
QD	-158.008101 -> -141.856428
RI	0.0014911278
TR	0.044251	0.021780
MT	12.223635
MM	C_pi: 2.703098, n_recomb: 57590.632541
RS	0	0.000000	12.197111	36.412137	0.000632	0.000041
RS	1	0.007941	12.197111	39.280551	0.000682	0.000383
RS	2	0.016513	12.197111	42.372952	0.000736	0.000700
RS	3	0.025765	12.197111	45.706505	0.000794	0.000817
RS	4	0.035752	0.994106	601.876388	0.010451	0.009724
RS	5	0.046532	0.994106	642.466546	0.011156	0.010201
RS	6	0.058168	0.589734	1150.032196	0.019969	0.018507
RS	7	0.070728	0.589734	1214.346399	0.021086	0.020354
RS	8	0.084285	0.664028	1138.377564	0.019767	0.019446
RS	9	0.098919	0.664028	1201.143372	0.020857	0.020681
RS	10	0.114715	0.897754	938.846426	0.016302	0.016189
RS	11	0.131766	0.897754	993.779151	0.017256	0.017013
RS	12	0.150170	1.107073	853.488944	0.014820	0.014586
RS	13	0.170036	1.107073	904.440517	0.015705	0.015414
RS	14	0.191480	1.226448	864.756553	0.015016	0.014757
RS	15	0.214626	1.226448	915.531005	0.015897	0.015675
RS	16	0.239611	1.286807	922.876885	0.016025	0.015854
RS	17	0.266579	1.286807	974.990640	0.016930	0.016847
RS	18	0.295689	1.329396	995.736663	0.017290	0.017271
RS	19	0.327111	1.329396	1049.092722	0.018216	0.018313
RS	20	0.361027	1.386752	1058.157121	0.018374	0.018542
RS	21	0.397637	1.386752	1111.724590	0.019304	0.019597
RS	22	0.437155	1.491033	1085.146499	0.018842	0.019199
RS	23	0.479810	1.491033	1137.543938	0.019752	0.020211
RS	24	0.525852	1.663580	1068.143176	0.018547	0.019027
RS	25	0.575551	1.663580	1118.334486	0.019419	0.019946
RS	26	0.629197	1.901806	1023.956781	0.017780	0.018281
RS	27	0.687102	1.901806	1071.531671	0.018606	0.019103
RS	28	0.749605	2.178208	978.810030	0.016996	0.017443
RS	29	0.817072	2.178208	1023.836339	0.017778	0.018196
RS	30	0.889897	2.454725	949.844808	0.016493	0.016863
RS	31	0.968504	2.454725	992.578402	0.017235	0.017572
RS	32	1.053354	2.699477	942.351058	0.016363	0.016661
RS	33	1.144941	2.699477	982.940838	0.017068	0.017336
RS	34	1.243802	2.894218	954.955949	0.016582	0.016819
RS	35	1.350513	2.894218	993.212577	0.017246	0.017456
RS	36	1.465698	3.042258	980.857935	0.017032	0.017214
RS	37	1.590029	3.042258	1016.118861	0.017644	0.017802
RS	38	1.724234	3.169239	1008.131841	0.017505	0.017636
RS	39	1.869096	3.169239	1039.365620	0.018047	0.018153
RS	40	2.025461	3.307472	1024.173464	0.017784	0.017860
RS	41	2.194244	3.307472	1050.353260	0.018238	0.018282
RS	42	2.376429	3.476461	1022.143804	0.017748	0.017758
RS	43	2.573082	3.476461	1042.571146	0.018103	0.018072
RS	44	2.785350	3.671062	1004.249005	0.017438	0.017372
RS	45	3.014475	3.671062	1018.467351	0.017685	0.017576
RS	46	3.261795	3.862867	978.492172	0.016990	0.016854
RS	47	3.528754	3.862867	985.860608	0.017118	0.016948
RS	48	3.816913	4.018619	951.034186	0.016514	0.016330
RS	49	4.127954	4.018619	950.415392	0.016503	0.016306
RS	50	4.463694	4.120768	921.607776	0.016003	0.015809
RS	51	4.826096	4.120768	911.456591	0.015826	0.015646
RS	52	5.217276	4.176739	883.765749	0.015346	0.015186
RS	53	5.639519	4.176739	862.699778	0.014980	0.014853
RS	54	6.095293	4.265487	819.027459	0.014222	0.014131
RS	55	6.587260	4.265487	788.314249	0.013688	0.013639
RS	56	7.118293	4.265487	751.859865	0.013055	0.013046
RS	57	7.691496	4.265487	710.059660	0.012329	0.012356
RS	58	8.310217	6.315897	459.381811	0.007977	0.008082
RS	59	8.978070	6.315897	447.336523	0.007768	0.007884
RS	60	9.698957	6.315897	432.038922	0.007502	0.007627
RS	61	10.477090	6.315897	413.573516	0.007181	0.007311
RS	62	11.317013	6.315897	392.115597	0.006809	0.006940
RS	63	12.223635	6.315897	2706.538021	0.046996	0.048306
PA	4+25*2+4+6 0.044251056 0.021780393 12.223635429 12.197110501 0.994105863 0.589733580 0.664028473 0.897754302 1.107072670 1.226448417 1.286806938 1.329396151 1.386751587 1.491033178 1.663580127 1.901805750 2.178207710 2.454725028 2.699477400 2.894217819 3.042257731 3.169238502 3.307472390 3.476460621 3.671062191 3.862867102 4.018619235 4.120768195 4.176739224 4.265486970 6.315897342
//
IT	4755
RD	23
LK	-293102.665527
QD	-149.514750 -> -134.592951
RI	0.0013590293
TR	0.043396	0.021888
MT	12.363745
MM	C_pi: 2.755556, n_recomb: 58957.115371
RS	0	0.000000	13.269995	34.322798	0.000582	0.000037
RS	1	0.007960	13.269995	37.035260	0.000628	0.000354
RS	2	0.016554	13.269995	39.960386	0.000678	0.000650
RS	3	0.025832	13.269995	43.114568	0.000731	0.000760
RS	4	0.035849	1.025225	599.151740	0.010163	0.009541
RS	5	0.046663	1.025225	639.869733	0.010853	0.009981
RS	6	0.058338	0.597341	1166.706806	0.019789	0.018411
RS	7	0.070942	0.597341	1232.426211	0.020904	0.020241
RS	8	0.084550	0.668040	1163.562045	0.019736	0.019475
RS	9	0.099241	0.668040	1227.996387	0.020829	0.020726
RS	10	0.115101	0.907338	955.687304	0.016210	0.016155
RS	11	0.132224	0.907338	1011.914102	0.017164	0.016981
RS	12	0.150710	1.123703	865.633226	0.014682	0.014496
RS	13	0.170667	1.123703	917.650554	0.015565	0.015318
RS	14	0.192213	1.245881	877.010309	0.014875	0.014653
RS	15	0.215474	1.245881	928.866838	0.015755	0.015563
RS	16	0.240587	1.305296	938.042180	0.015911	0.015764
RS	17	0.267699	1.305296	991.383868	0.016815	0.016751
RS	18	0.296969	1.345368	1015.194587	0.017219	0.017214
RS	19	0.328569	1.345368	1069.951323	0.018148	0.018251
RS	20	0.362685	1.400102	1082.081340	0.018354	0.018524
[truncated: 9,973,602 more chars]
