# Supplementary material for: Recent speciation associated with range expansion and a shift to self-fertilization in North American Arabidopsis
Source: Nat Commun. 2022 Dec 8;13:7564. doi: 10.1038/s41467-022-35368-1 (PMC9732334; doi:10.1038/s41467-022-35368-1)
Supplement: Supplementary file 5 — Source Data [file 41467_2022_35368_MOESM5_ESM.zip › Source Data/Fig2c_FigS22-3_lyrNC3_30.psmc]

CC
CC	Brief Description of the file format:
CC	  CC  comments
CC	  MM  useful-messages
CC	  RD  round-of-iterations
CC	  LL  \log[P(sequence)]
CC	  QD  Q-before-opt Q-after-opt
CC	  TR  \theta_0 \rho_0
CC	  RS  k t_k \lambda_k \pi_k \sum_{l\not=k}A_{kl} A_{kk}
CC	  DC  begin end best-k t_k+\Delta_k max-prob
CC
MM	Version: 0.6.5-r67
MM	pattern:4+25*2+4+6, n:63, n_free_lambdas:28
MM	n_iterations:25, skip:1, max_t:5, theta/rho:5
MM	is_decoding:0
MM	n_seqs:13, sum_L:978222, sum_n:92534
RD	0
LK	0.000000
QD	0.000000 -> 0.000000
RI	inf
TR	0.099372	0.019874
MT	5.000000
MM	C_pi: 1.000000, n_recomb: 19250.261092
RS	0	0.000000	1.000000	122.358690	0.006356	0.000000
RS	1	0.006440	1.000000	129.384139	0.006721	0.000000
RS	2	0.013294	1.000000	136.754999	0.007104	0.000000
RS	3	0.020590	1.000000	144.480581	0.007505	0.000000
RS	4	0.028356	1.000000	152.569326	0.007926	0.000000
RS	5	0.036622	1.000000	161.028606	0.008365	0.000000
RS	6	0.045421	1.000000	169.864490	0.008824	0.000000
RS	7	0.054785	1.000000	179.081498	0.009303	0.000000
RS	8	0.064753	1.000000	188.682314	0.009802	0.000000
RS	9	0.075363	1.000000	198.667484	0.010320	0.000000
RS	10	0.086656	1.000000	209.035078	0.010859	0.000000
RS	11	0.098677	1.000000	219.780322	0.011417	0.000000
RS	12	0.111471	1.000000	230.895203	0.011994	0.000000
RS	13	0.125090	1.000000	242.368048	0.012590	0.000000
RS	14	0.139585	1.000000	254.183074	0.013204	0.000000
RS	15	0.155014	1.000000	266.319911	0.013835	0.000000
RS	16	0.171437	1.000000	278.753107	0.014480	0.000000
RS	17	0.188917	1.000000	291.451622	0.015140	0.000000
RS	18	0.207523	1.000000	304.378306	0.015812	0.000000
RS	19	0.227327	1.000000	317.489386	0.016493	0.000000
RS	20	0.248406	1.000000	330.733956	0.017181	0.000000
RS	21	0.270843	1.000000	344.053499	0.017873	0.000000
RS	22	0.294725	1.000000	357.381449	0.018565	0.000000
RS	23	0.320144	1.000000	370.642813	0.019254	0.000000
RS	24	0.347201	1.000000	383.753873	0.019935	0.000000
RS	25	0.376000	1.000000	396.622001	0.020603	0.000000
RS	26	0.406654	1.000000	409.145607	0.021254	0.000000
RS	27	0.439282	1.000000	421.214257	0.021881	0.000000
RS	28	0.474011	1.000000	432.708989	0.022478	0.000000
RS	29	0.510976	1.000000	443.502868	0.023039	0.000000
RS	30	0.550322	1.000000	453.461814	0.023556	0.000000
RS	31	0.592202	1.000000	462.445741	0.024023	0.000000
RS	32	0.636779	1.000000	470.310034	0.024431	0.000000
RS	33	0.684227	1.000000	476.907411	0.024774	0.000000
RS	34	0.734730	1.000000	482.090167	0.025043	0.000000
RS	35	0.788485	1.000000	485.712839	0.025231	0.000000
RS	36	0.845702	1.000000	487.635282	0.025331	0.000000
RS	37	0.906604	1.000000	487.726132	0.025336	0.000000
RS	38	0.971428	1.000000	485.866638	0.025239	0.000000
RS	39	1.040426	1.000000	481.954782	0.025036	0.000000
RS	40	1.113868	1.000000	475.909613	0.024722	0.000000
RS	41	1.192040	1.000000	467.675662	0.024295	0.000000
RS	42	1.275245	1.000000	457.227296	0.023752	0.000000
RS	43	1.363809	1.000000	444.572827	0.023094	0.000000
RS	44	1.458076	1.000000	429.758145	0.022325	0.000000
RS	45	1.558414	1.000000	412.869665	0.021447	0.000000
RS	46	1.665214	1.000000	394.036308	0.020469	0.000000
RS	47	1.778891	1.000000	373.430278	0.019399	0.000000
RS	48	1.899889	1.000000	351.266386	0.018247	0.000000
RS	49	2.028679	1.000000	327.799722	0.017028	0.000000
RS	50	2.165763	1.000000	303.321512	0.015757	0.000000
RS	51	2.311675	1.000000	278.153112	0.014449	0.000000
RS	52	2.466983	1.000000	252.638160	0.013124	0.000000
RS	53	2.632293	1.000000	227.133060	0.011799	0.000000
RS	54	2.808249	1.000000	201.996098	0.010493	0.000000
RS	55	2.995536	1.000000	177.575633	0.009225	0.000000
RS	56	3.194884	1.000000	154.197942	0.008010	0.000000
RS	57	3.407070	1.000000	132.155400	0.006865	0.000000
RS	58	3.632920	1.000000	111.695748	0.005802	0.000000
RS	59	3.873315	1.000000	93.013190	0.004832	0.000000
RS	60	4.129191	1.000000	76.242027	0.003961	0.000000
RS	61	4.401545	1.000000	61.453351	0.003192	0.000000
RS	62	4.691438	1.000000	48.655163	0.002528	0.000000
RS	63	5.000000	1.000000	136.088455	0.007069	0.000000
PA	4+25*2+4+6 0.099371894 0.019874379 5.000000000 1.000000000 1.000000000 1.000000000 1.000000000 1.000000000 1.000000000 1.000000000 1.000000000 1.000000000 1.000000000 1.000000000 1.000000000 1.000000000 1.000000000 1.000000000 1.000000000 1.000000000 1.000000000 1.000000000 1.000000000 1.000000000 1.000000000 1.000000000 1.000000000 1.000000000 1.000000000 1.000000000 1.000000000
//
IT	5126
RD	1
LK	-262627.468201
QD	-1984.057385 -> -1015.744367
RI	0.0523768579
TR	0.078907	0.016064
MT	7.024326
MM	C_pi: 1.172671, n_recomb: 18255.360222
RS	0	0.000000	0.406168	309.287996	0.016942	0.000741
RS	1	0.007006	0.406168	325.120276	0.017810	0.005765
RS	2	0.014503	0.406168	341.337256	0.018698	0.012425
RS	3	0.022525	0.406168	357.885464	0.019604	0.017720
RS	4	0.031110	0.403404	377.239190	0.020665	0.020013
RS	5	0.040295	0.403404	394.297861	0.021599	0.020928
RS	6	0.050125	0.464978	357.578752	0.019588	0.020974
RS	7	0.060642	0.464978	373.810627	0.020477	0.020487
RS	8	0.071897	0.540447	336.266332	0.018420	0.020192
RS	9	0.083941	0.540447	351.657524	0.019263	0.019925
RS	10	0.096828	0.629266	315.904777	0.017305	0.019536
RS	11	0.110618	0.629266	330.495160	0.018104	0.019023
RS	12	0.125374	0.724728	300.235090	0.016446	0.018452
RS	13	0.141164	0.724728	314.148232	0.017209	0.017897
RS	14	0.158060	0.818031	291.170038	0.015950	0.017414
RS	15	0.176140	0.818031	304.569768	0.016684	0.017041
RS	16	0.195487	0.905341	287.753579	0.015763	0.016788
RS	17	0.216189	0.905341	300.764492	0.016475	0.016638
RS	18	0.238342	0.987548	288.033551	0.015778	0.016558
RS	19	0.262046	0.987548	300.710660	0.016472	0.016521
RS	20	0.287412	1.066234	290.568753	0.015917	0.016506
RS	21	0.314554	1.066234	302.910327	0.016593	0.016505
RS	22	0.343598	1.141575	294.678585	0.016142	0.016512
RS	23	0.374677	1.141575	306.643145	0.016797	0.016526
RS	24	0.407934	1.212907	300.014123	0.016434	0.016546
RS	25	0.443520	1.212907	311.524410	0.017065	0.016572
RS	26	0.481600	1.279143	306.345608	0.016781	0.016608
RS	27	0.522348	1.279143	317.285438	0.017380	0.016659
RS	28	0.565950	1.338980	313.467842	0.017171	0.016733
RS	29	0.612607	1.338980	323.674944	0.017730	0.016833
RS	30	0.662534	1.391704	320.991331	0.017583	0.016959
RS	31	0.715958	1.391704	330.249371	0.018091	0.017109
RS	32	0.773125	1.437524	328.268565	0.017982	0.017274
RS	33	0.834297	1.437524	336.305259	0.018422	0.017447
RS	34	0.899755	1.477154	334.491351	0.018323	0.017621
RS	35	0.969799	1.477154	340.985041	0.018679	0.017787
RS	36	1.044750	1.511422	338.778377	0.018558	0.017938
RS	37	1.124953	1.511422	343.372601	0.018809	0.018069
RS	38	1.210775	1.541289	340.188786	0.018635	0.018169
RS	39	1.302609	1.541289	342.517560	0.018763	0.018230
RS	40	1.400878	1.567942	337.750840	0.018501	0.018240
RS	41	1.506031	1.567942	337.478123	0.018487	0.018189
RS	42	1.618551	1.592561	330.596844	0.018110	0.018069
RS	43	1.738955	1.592561	327.465922	0.017938	0.017875
RS	44	1.867795	1.615906	318.150048	0.017428	0.017606
RS	45	2.005661	1.615906	312.031109	0.017093	0.017262
RS	46	2.153186	1.638232	300.219191	0.016446	0.016847
RS	47	2.311047	1.638232	291.149138	0.015949	0.016367
RS	48	2.479968	1.659479	277.015886	0.015174	0.015827
RS	49	2.660724	1.659479	265.228816	0.014529	0.015233
RS	50	2.854144	1.679575	249.140489	0.013648	0.014591
RS	51	3.061114	1.679575	235.087202	0.012878	0.013906
RS	52	3.282586	1.698753	217.568116	0.011918	0.013184
RS	53	3.519574	1.698753	201.918495	0.011061	0.012428
RS	54	3.773166	1.727861	182.649187	0.010005	0.011644
RS	55	4.044525	1.727861	166.511197	0.009121	0.010837
RS	56	4.334895	1.727861	150.105467	0.008223	0.010012
RS	57	4.645610	1.727861	133.701391	0.007324	0.009178
RS	58	4.978093	1.870033	109.457384	0.005996	0.008341
RS	59	5.333870	1.870033	96.484563	0.005285	0.007513
RS	60	5.714574	1.870033	83.902480	0.004596	0.006704
RS	61	6.121950	1.870033	71.909019	0.003939	0.005925
RS	62	6.557868	1.870033	60.679515	0.003324	0.005186
RS	63	7.024326	1.870033	217.631759	0.011922	0.021394
PA	4+25*2+4+6 0.078906653 0.016063797 7.024326324 0.406167984 0.403403759 0.464977980 0.540447235 0.629265547 0.724727869 0.818030596 0.905341148 0.987547874 1.066234112 1.141574860 1.212906837 1.279143333 1.338979959 1.391703725 1.437524319 1.477153778 1.511421680 1.541289330 1.567942142 1.592561483 1.615906239 1.638232231 1.659478903 1.679574966 1.698753119 1.727861166 1.870033205
//
IT	4436
RD	2
LK	-261095.513895
QD	-1095.473857 -> -756.317492
RI	0.0652366179
TR	0.069510	0.015056
MT	8.284581
MM	C_pi: 1.341522, n_recomb: 19560.689590
RS	0	0.000000	0.404968	345.167938	0.017646	0.000562
RS	1	0.007283	0.404968	363.490000	0.018583	0.004649
RS	2	0.015097	0.404968	382.267034	0.019543	0.010580
RS	3	0.023479	0.404968	401.430899	0.020522	0.015779
RS	4	0.032473	0.337929	503.212713	0.025726	0.019590
RS	5	0.042121	0.337929	524.163713	0.026797	0.022166
RS	6	0.052472	0.389189	474.077416	0.024236	0.020903
RS	7	0.063576	0.389189	493.830127	0.025246	0.022304
RS	8	0.075490	0.462786	432.795102	0.022126	0.020377
RS	9	0.088271	0.462786	451.261282	0.023070	0.021533
RS	10	0.101983	0.559664	389.326306	0.019904	0.019389
RS	11	0.116694	0.559664	406.504919	0.020782	0.020173
RS	12	0.132476	0.672959	353.182754	0.018056	0.018124
RS	13	0.149407	0.672959	369.203061	0.018875	0.018698
RS	14	0.167572	0.790148	328.790672	0.016809	0.017079
RS	15	0.187059	0.790148	343.888265	0.017581	0.017633
RS	16	0.207966	0.904112	314.319680	0.016069	0.016492
RS	17	0.230396	0.904112	328.710848	0.016805	0.017120
RS	18	0.254459	1.015424	305.985056	0.015643	0.016323
RS	19	0.280275	1.015424	319.799142	0.016349	0.016984
RS	20	0.307971	1.127043	300.996107	0.015388	0.016357
RS	21	0.337684	1.127043	314.288186	0.016067	0.016986
RS	22	0.369561	1.239752	298.153893	0.015243	0.016447
RS	23	0.403760	1.239752	310.937542	0.015896	0.017018
RS	24	0.440449	1.352326	297.053465	0.015186	0.016541
RS	25	0.479811	1.352326	309.314350	0.015813	0.017049
RS	26	0.522039	1.462025	297.639703	0.015216	0.016633
RS	27	0.567343	1.462025	309.335765	0.015814	0.017091
RS	28	0.615947	1.564814	300.028843	0.015338	0.016763
RS	29	0.668090	1.564814	311.081718	0.015903	0.017206
RS	30	0.724031	1.657396	304.092419	0.015546	0.016991
RS	31	0.784046	1.657396	314.372079	0.016072	0.017436
RS	32	0.848432	1.738804	309.247952	0.015810	0.017313
RS	33	0.917508	1.738804	318.561959	0.016286	0.017741
RS	34	0.991615	1.809794	314.633049	0.016085	0.017665
RS	35	1.071118	1.809794	322.726749	0.016499	0.018041
RS	36	1.156412	1.871640	319.309672	0.016324	0.017970
RS	37	1.247919	1.871640	325.874800	0.016660	0.018270
RS	38	1.346089	1.926156	322.242927	0.016474	0.018165
RS	39	1.451410	1.926156	326.937073	0.016714	0.018358
RS	40	1.564401	1.975990	322.275160	0.016476	0.018168
RS	41	1.685622	1.975990	324.758932	0.016603	0.018213
RS	42	1.815671	2.023760	318.345372	0.016275	0.017892
RS	43	1.955192	2.023760	318.329792	0.016274	0.017767
RS	44	2.104874	2.070740	309.778012	0.015837	0.017303
RS	45	2.265458	2.070740	307.062925	0.015698	0.017018
RS	46	2.437738	2.116705	296.334719	0.015150	0.016434
RS	47	2.622564	2.116705	290.834256	0.014868	0.016020
RS	48	2.820852	2.160650	278.102932	0.014217	0.015351
RS	49	3.033582	2.160650	269.867908	0.013796	0.014838
RS	50	3.261805	2.201791	255.377580	0.013056	0.014111
RS	51	3.506650	2.201791	244.625583	0.012506	0.013522
RS	52	3.769327	2.240483	228.634708	0.011688	0.012749
RS	53	4.051135	2.240483	215.787944	0.011032	0.012095
RS	54	4.353468	2.299566	196.944994	0.010068	0.011221
RS	55	4.677820	2.299566	183.021857	0.009357	0.010525
RS	56	5.025795	2.299566	168.313698	0.008605	0.009793
RS	57	5.399113	2.299566	153.060772	0.007825	0.009031
RS	58	5.799621	2.631222	121.573197	0.006215	0.007680
RS	59	6.229298	2.631222	110.491120	0.005649	0.007056
RS	60	6.690269	2.631222	99.213452	0.005072	0.006417
RS	61	7.184814	2.631222	87.939788	0.004496	0.005775
RS	62	7.715376	2.631222	76.870936	0.003930	0.005139
RS	63	8.284581	2.631222	324.908779	0.016610	0.023384
PA	4+25*2+4+6 0.069510110 0.015056118 8.284580672 0.404967774 0.337928976 0.389188736 0.462785674 0.559663680 0.672959026 0.790147799 0.904111666 1.015424184 1.127043183 1.239751891 1.352326070 1.462025004 1.564813816 1.657395682 1.738804184 1.809793573 1.871640081 1.926155997 1.975990257 2.023759728 2.070739703 2.116705106 2.160649520 2.201791218 2.240482837 2.299566267 2.631221886
//
IT	4709
RD	3
LK	-260510.522984
QD	-837.051087 -> -653.208403
RI	0.0584026050
TR	0.063725	0.014878
MT	9.113390
MM	C_pi: 1.510205, n_recomb: 21734.808258
RS	0	0.000000	0.498853	318.346827	0.014647	0.000434
RS	1	0.007444	0.498853	336.810564	0.015496	0.003656
RS	2	0.015442	0.498853	355.936470	0.016376	0.008509
RS	3	0.024035	0.498853	375.684942	0.017285	0.012876
RS	4	0.033268	0.341170	576.385917	0.026519	0.019243
RS	5	0.043188	0.341170	600.941647	0.027649	0.022033
RS	6	0.053846	0.382325	558.853175	0.025712	0.021072
RS	7	0.065298	0.382325	582.139440	0.026784	0.022804
RS	8	0.077603	0.451547	513.606115	0.023631	0.020676
RS	9	0.090823	0.451547	535.389206	0.024633	0.022231
RS	10	0.105028	0.550043	458.506174	0.021095	0.019640
RS	11	0.120290	0.550043	478.719368	0.022025	0.020826
RS	12	0.136687	0.671198	409.907483	0.018859	0.018261
RS	13	0.154306	0.671198	428.650923	0.019722	0.019187
RS	14	0.173236	0.799380	376.524889	0.017324	0.017147
RS	15	0.193575	0.799380	394.079221	0.018131	0.018003
RS	16	0.215428	0.924621	356.595114	0.016407	0.016548
RS	17	0.238908	0.924621	373.248487	0.017173	0.017442
RS	18	0.264135	1.047509	344.766188	0.015862	0.016394
RS	19	0.291241	1.047509	360.696813	0.016595	0.017312
RS	20	0.320364	1.173098	336.832493	0.015497	0.016457
RS	21	0.351655	1.173098	352.116478	0.016201	0.017336
RS	22	0.385275	1.303871	331.008496	0.015229	0.016564
RS	23	0.421398	1.303871	345.671490	0.015904	0.017368
RS	24	0.460209	1.439147	326.849148	0.015038	0.016652
RS	25	0.501910	1.439147	340.892658	0.015684	0.017369
RS	26	0.546715	1.575437	324.531047	0.014931	0.016715
RS	27	0.594855	1.575437	337.937340	0.015548	0.017353
RS	28	0.646578	1.706376	324.574742	0.014933	0.016806
RS	29	0.702152	1.706376	337.297790	0.015519	0.017402
RS	30	0.761862	1.825899	327.162497	0.015052	0.017001
RS	31	0.826017	1.825899	339.105169	0.015602	0.017580
RS	32	0.894948	1.931603	331.727325	0.015262	0.017310
RS	33	0.969010	1.931603	342.721517	0.015768	0.017854
RS	34	1.048584	2.024223	337.233586	0.015516	0.017659
RS	35	1.134082	2.024223	347.036207	0.015967	0.018136
RS	36	1.225945	2.105524	342.553130	0.015761	0.017964
RS	37	1.324645	2.105524	350.854116	0.016142	0.018347
RS	38	1.430692	2.178219	346.438189	0.015939	0.018150
RS	39	1.544634	2.178219	352.881326	0.016236	0.018411
RS	40	1.667056	2.246548	347.445872	0.015986	0.018128
RS	41	1.798592	2.246548	351.672341	0.016180	0.018226
RS	42	1.939919	2.314616	344.288992	0.015840	0.017804
RS	43	2.091766	2.314616	345.991447	0.015919	0.017722
RS	44	2.254916	2.383941	336.280817	0.015472	0.017157
RS	45	2.430211	2.383941	335.237053	0.015424	0.016915
RS	46	2.618554	2.453212	323.336328	0.014876	0.016242
RS	47	2.820917	2.453212	319.418714	0.014696	0.015876
RS	48	3.038344	2.519811	305.672688	0.014064	0.015142
RS	49	3.271955	2.519811	298.856900	0.013750	0.014686
RS	50	3.522956	2.581753	283.544636	0.013046	0.013921
RS	51	3.792641	2.581753	273.940932	0.012604	0.013393
RS	52	4.082400	2.639367	257.177616	0.011833	0.012605
RS	53	4.393728	2.639367	245.091272	0.011276	0.012011
RS	54	4.728232	2.727603	224.491465	0.010329	0.011096
RS	55	5.087634	2.727603	210.976173	0.009707	0.010462
RS	56	5.473790	2.727603	196.308405	0.009032	0.009784
RS	57	5.888690	2.727603	180.714992	0.008315	0.009068
RS	58	6.334475	3.265977	139.297009	0.006409	0.007357
RS	59	6.813443	3.265977	129.016848	0.005936	0.006844
RS	60	7.328064	3.265977	118.181692	0.005437	0.006306
RS	61	7.880993	3.265977	106.978277	0.004922	0.005749
RS	62	8.475080	3.265977	95.608932	0.004399	0.005183
RS	63	9.113390	3.265977	454.065147	0.020891	0.025594
PA	4+25*2+4+6 0.063724885 0.014877647 9.113389534 0.498853046 0.341170410 0.382325444 0.451547219 0.550042806 0.671197971 0.799380216 0.924620623 1.047508682 1.173097590 1.303871445 1.439147236 1.575437016 1.706375552 1.825898799 1.931602615 2.024222603 2.105523693 2.178218914 2.246548447 2.314615745 2.383940821 2.453211592 2.519810605 2.581752732 2.639366711 2.727603285 3.265976821
//
IT	4175
RD	4
LK	-260170.562091
QD	-720.165834 -> -587.716452
RI	0.0471278669
TR	0.059556	0.015015
MT	9.700081
MM	C_pi: 1.659574, n_recomb: 24076.335409
RS	0	0.000000	0.639421	279.108296	0.011593	0.000343
RS	1	0.007549	0.639421	296.540906	0.012317	0.002919
RS	2	0.015668	0.639421	314.772501	0.013074	0.006867
RS	3	0.024400	0.639421	333.794439	0.013864	0.010435
RS	4	0.033791	0.359783	624.581040	0.025942	0.018958
RS	5	0.043891	0.359783	652.499313	0.027101	0.021601
RS	6	0.054754	0.392040	625.038578	0.025961	0.021178
RS	7	0.066436	0.392040	651.816707	0.027073	0.022888
RS	8	0.079001	0.457413	582.665585	0.024201	0.020898
RS	9	0.092514	0.457413	607.799144	0.025245	0.022529
RS	10	0.107047	0.556567	521.441569	0.021658	0.019854
RS	11	0.122677	0.556567	544.767006	0.022627	0.021170
RS	12	0.139487	0.683300	463.952014	0.019270	0.018395
RS	13	0.157566	0.683300	485.532620	0.020166	0.019435
RS	14	0.177010	0.818877	424.186164	0.017618	0.017216
RS	15	0.197922	0.818877	444.351367	0.018456	0.018171
RS	16	0.220412	0.950290	401.123750	0.016660	0.016605
RS	17	0.244601	0.950290	420.239728	0.017454	0.017588
RS	18	0.270615	1.078008	388.011603	0.016116	0.016470
RS	19	0.298593	1.078008	406.303850	0.016876	0.017482
RS	20	0.328683	1.209307	379.115204	0.015746	0.016559
RS	21	0.361045	1.209307	396.669280	0.016475	0.017539
RS	22	0.395850	1.348810	371.930260	0.015448	0.016677
RS	23	0.433282	1.348810	388.766854	0.016147	0.017582
RS	24	0.473540	1.496924	365.948378	0.015200	0.016747
RS	25	0.516837	1.496924	382.066700	0.015869	0.017559
RS	26	0.563403	1.649992	361.638200	0.015020	0.016771
RS	27	0.613484	1.649992	377.027442	0.015660	0.017493
RS	28	0.667346	1.799797	360.032142	0.014954	0.016815
RS	29	0.725273	1.799797	374.662482	0.015561	0.017484
RS	30	0.787574	1.937653	361.724983	0.015024	0.016973
RS	31	0.854578	1.937653	375.516604	0.015597	0.017616
RS	32	0.926640	2.059689	366.189869	0.015210	0.017263
RS	33	1.004142	2.059689	378.982193	0.015741	0.017870
RS	34	1.087495	2.166663	372.172980	0.015458	0.017614
RS	35	1.177141	2.166663	383.716004	0.015937	0.018151
RS	36	1.273553	2.260946	378.287257	0.015712	0.017931
RS	37	1.377244	2.260946	388.250678	0.016126	0.018370
RS	38	1.488763	2.346244	383.002219	0.015908	0.018130
RS	39	1.608701	2.346244	391.000753	0.016240	0.018441
RS	40	1.737692	2.428449	384.521314	0.015971	0.018110
RS	41	1.876422	2.428449	390.168981	0.016205	0.018256
RS	42	2.025624	2.513175	381.295858	0.015837	0.017774
RS	43	2.186090	2.513175	384.271284	0.015961	0.017740
RS	44	2.358669	2.602111	372.667321	0.015479	0.017108
RS	45	2.544277	2.602111	372.744196	0.015482	0.016913
RS	46	2.743896	2.692673	358.804656	0.014903	0.016178
RS	47	2.958585	2.692673	355.843632	0.014780	0.015861
RS	48	3.189481	2.780332	340.182308	0.014129	0.015081
RS	49	3.437807	2.780332	334.122718	0.013878	0.014674
RS	50	3.704880	2.861635	317.127697	0.013172	0.013883
RS	51	3.992115	2.861635	308.016903	0.012793	0.013403
RS	52	4.301033	2.936764	289.701873	0.012033	0.012602
RS	53	4.633272	2.936764	277.774613	0.011537	0.012054
RS	54	4.990592	3.052280	254.663495	0.010577	0.011105
RS	55	5.374886	3.052280	241.058794	0.010012	0.010516
RS	56	5.788191	3.052280	225.991829	0.009386	0.009877
RS	57	6.232697	3.052280	209.681385	0.008709	0.009192
RS	58	6.710760	3.800571	157.030513	0.006522	0.007175
RS	59	7.224911	3.800571	147.339728	0.006120	0.006740
RS	60	7.777877	3.800571	136.829041	0.005683	0.006273
RS	61	8.372586	3.800571	125.666900	0.005220	0.005778
RS	62	9.012191	3.800571	114.046964	0.004737	0.005265
RS	63	9.700081	3.800571	591.556748	0.024570	0.027853
PA	4+25*2+4+6 0.059555812 0.015015304 9.700080673 0.639420930 0.359783266 0.392040036 0.457413247 0.556567304 0.683299782 0.818876513 0.950290323 1.078007606 1.209307151 1.348810404 1.496924432 1.649991780 1.799797113 1.937652771 2.059688889 2.166662720 2.260945661 2.346244327 2.428448907 2.513174853 2.602110728 2.692673077 2.780331967 2.861635316 2.936763835 3.052280305 3.800570650
//
IT	4425
RD	5
LK	-259917.250066
QD	-643.108991 -> -534.777212
RI	0.0372316750
TR	0.056263	0.015286
MT	10.146113
MM	C_pi: 1.789334, n_recomb: 26394.302450
RS	0	0.000000	0.816220	242.123149	0.009173	0.000277
RS	1	0.007625	0.816220	258.086099	0.009778	0.002370
RS	2	0.015832	0.816220	274.899402	0.010415	0.005611
RS	3	0.024664	0.816220	292.576559	0.011085	0.008536
RS	4	0.034170	0.381201	661.442892	0.025060	0.018729
RS	5	0.044400	0.381201	692.378241	0.026232	0.021169
RS	6	0.055411	0.405809	680.010030	0.025764	0.021217
RS	7	0.067261	0.405809	710.078852	0.026903	0.022829
RS	8	0.080015	0.468071	642.805034	0.024354	0.021033
RS	9	0.093742	0.468071	671.152459	0.025428	0.022647
RS	10	0.108515	0.567807	578.040669	0.021900	0.019993
RS	11	0.124414	0.567807	604.372137	0.022898	0.021350
RS	12	0.141526	0.699552	513.326032	0.019448	0.018469
RS	13	0.159942	0.699552	537.654134	0.020370	0.019545
RS	14	0.179763	0.841550	468.343717	0.017744	0.017232
RS	15	0.201096	0.841550	491.049174	0.018604	0.018214
RS	16	0.224055	0.977527	443.255178	0.016794	0.016612
RS	17	0.248764	0.977527	464.791072	0.017610	0.017618
RS	18	0.275358	1.107571	430.031247	0.016293	0.016498
RS	19	0.303979	1.107571	450.674673	0.017075	0.017540
RS	20	0.334783	1.241115	421.309571	0.015962	0.016617
RS	21	0.367936	1.241115	441.151432	0.016714	0.017635
RS	22	0.403617	1.385069	413.713854	0.015674	0.016747
RS	23	0.442018	1.385069	432.760641	0.016396	0.017695
RS	24	0.483347	1.541177	406.606778	0.015405	0.016802
RS	25	0.527828	1.541177	424.845369	0.016096	0.017657
RS	26	0.575701	1.705897	400.777902	0.015184	0.016788
RS	27	0.627224	1.705897	418.195740	0.015844	0.017551
RS	28	0.682676	1.869477	397.854887	0.015074	0.016788
RS	29	0.742356	1.869477	414.431679	0.015702	0.017492
RS	30	0.806586	2.020747	398.938023	0.015115	0.016911
RS	31	0.875714	2.020747	414.606025	0.015708	0.017587
RS	32	0.950114	2.154322	403.589316	0.015291	0.017186
RS	33	1.030186	2.154322	418.189843	0.015844	0.017826
RS	34	1.116364	2.270973	410.323378	0.015546	0.017542
RS	35	1.209114	2.270973	423.592090	0.016049	0.018116
RS	36	1.308935	2.373758	417.452384	0.015816	0.017879
RS	37	1.416368	2.373758	429.029867	0.016255	0.018358
RS	38	1.531993	2.467450	423.114082	0.016031	0.018103
RS	39	1.656434	2.467450	432.577220	0.016389	0.018456
RS	40	1.790364	2.559584	425.108965	0.016106	0.018103
RS	41	1.934507	2.559584	432.038463	0.016369	0.018295
RS	42	2.089640	2.657319	421.587597	0.015973	0.017778
RS	43	2.256603	2.657319	425.647678	0.016126	0.017792
RS	44	2.436297	2.762594	411.925449	0.015607	0.017114
RS	45	2.629692	2.762594	412.892530	0.015643	0.016968
RS	46	2.837834	2.871600	396.599796	0.015026	0.016188
RS	47	3.061848	2.871600	394.335688	0.014940	0.015918
RS	48	3.302942	2.977871	376.413029	0.014261	0.015102
RS	49	3.562421	2.977871	370.837982	0.014050	0.014741
RS	50	3.841685	3.076388	351.828620	0.013330	0.013926
RS	51	4.142243	3.076388	342.947172	0.012993	0.013489
RS	52	4.465719	3.167105	322.784418	0.012229	0.012675
RS	53	4.813860	3.167105	310.782563	0.011775	0.012165
RS	54	5.188548	3.307408	284.862637	0.010793	0.011182
RS	55	5.591806	3.307408	270.989043	0.010267	0.010629
RS	56	6.025812	3.307408	255.375888	0.009675	0.010019
RS	57	6.492913	3.307408	238.236386	0.009026	0.009359
RS	58	6.995630	4.263074	173.636603	0.006579	0.007065
RS	59	7.536680	4.263074	164.490498	0.006232	0.006690
RS	60	8.118986	4.263074	154.315865	0.005847	0.006277
RS	61	8.745693	4.263074	143.260820	0.005428	0.005833
RS	62	9.420188	4.263074	131.505381	0.004982	0.005362
RS	63	10.146113	4.263074	731.748547	0.027724	0.030101
PA	4+25*2+4+6 0.056263348 0.015285524 10.146113282 0.816219742 0.381201429 0.405808673 0.468070618 0.567807185 0.699551820 0.841550369 0.977527285 1.107570734 1.241114756 1.385069356 1.541176507 1.705897034 1.869476911 2.020746827 2.154321641 2.270973202 2.373758349 2.467449773 2.559583749 2.657319012 2.762593613 2.871599597 2.977871040 3.076388414 3.167104541 3.307408139 4.263073778
//
IT	5038
RD	6
LK	-259707.345854
QD	-581.863925 -> -488.750239
RI	0.0295159822
TR	0.053511	0.015609
MT	10.507593
MM	C_pi: 1.904523, n_recomb: 28654.085699
RS	0	0.000000	1.028023	210.268877	0.007338	0.000226
RS	1	0.007684	1.028023	224.690034	0.007841	0.001950
RS	2	0.015959	1.028023	239.958249	0.008374	0.004637
RS	3	0.024870	1.028023	256.100765	0.008938	0.007058
RS	4	0.034465	0.401796	693.414750	0.024200	0.018545
RS	5	0.044798	0.401796	727.086886	0.025375	0.020801
RS	6	0.055925	0.419985	728.354168	0.025419	0.021213
RS	7	0.067907	0.419985	761.506496	0.026576	0.022723
RS	8	0.080809	0.479784	696.784677	0.024317	0.021106
RS	9	0.094704	0.479784	728.186391	0.025413	0.022681
RS	10	0.109665	0.580146	629.723944	0.021977	0.020075
RS	11	0.125777	0.580146	658.927102	0.022996	0.021445
RS	12	0.143126	0.716753	558.549112	0.019493	0.018495
RS	13	0.161809	0.716753	585.499421	0.020433	0.019582
RS	14	0.181927	0.865010	508.816976	0.017757	0.017204
RS	15	0.203592	0.865010	533.945916	0.018634	0.018188
RS	16	0.226921	1.005192	482.190921	0.016828	0.016575
RS	17	0.252042	1.005192	506.046905	0.017661	0.017580
RS	18	0.279095	1.136756	469.472316	0.016384	0.016484
RS	19	0.308226	1.136756	492.390596	0.017184	0.017529
RS	20	0.339595	1.271183	461.602252	0.016109	0.016632
RS	21	0.373375	1.271183	483.678592	0.016880	0.017663
RS	22	0.409751	1.417717	454.193784	0.015851	0.016777
RS	23	0.448922	1.417717	475.415020	0.016592	0.017743
RS	24	0.491104	1.579539	446.402200	0.015579	0.016821
RS	25	0.536526	1.579539	466.736457	0.016289	0.017695
RS	26	0.585439	1.753394	439.337376	0.015332	0.016773
RS	27	0.638111	1.753394	458.765151	0.016010	0.017555
RS	28	0.694830	1.928181	435.281243	0.015191	0.016733
RS	29	0.755907	1.928181	453.788744	0.015837	0.017454
RS	30	0.821678	2.090320	435.919698	0.015213	0.016825
RS	31	0.892504	2.090320	453.450176	0.015825	0.017516
RS	32	0.968771	2.232831	440.956691	0.015389	0.017086
RS	33	1.050899	2.232831	457.352472	0.015961	0.017745
RS	34	1.139339	2.356439	448.679363	0.015658	0.017450
RS	35	1.234574	2.356439	463.659242	0.016181	0.018048
RS	36	1.337128	2.464894	457.077061	0.015952	0.017812
RS	37	1.447562	2.464894	470.247823	0.016411	0.018320
RS	38	1.566482	2.564072	463.919163	0.016190	0.018068
RS	39	1.694541	2.564072	474.813635	0.016571	0.018456
RS	40	1.832440	2.663136	466.560923	0.016283	0.018099
RS	41	1.980935	2.663136	474.720238	0.016567	0.018330
RS	42	2.140842	2.770788	462.812444	0.016152	0.017798
RS	43	2.313036	2.770788	467.882527	0.016329	0.017856
RS	44	2.498463	2.889340	452.064923	0.015777	0.017151
RS	45	2.698138	2.889340	453.825307	0.015838	0.017050
RS	46	2.913157	3.013918	435.123722	0.015185	0.016238
RS	47	3.144699	3.013918	433.441814	0.015127	0.016013
RS	48	3.394034	3.136214	413.159708	0.014419	0.015170
RS	49	3.662528	3.136214	407.944027	0.014237	0.014849
RS	50	3.951655	3.249670	386.807619	0.013499	0.014016
RS	51	4.262998	3.249670	378.029662	0.013193	0.013615
RS	52	4.598267	3.353962	355.907507	0.012421	0.012790
RS	53	4.959299	3.353962	343.716012	0.011995	0.012311
RS	54	5.348074	3.516465	314.852300	0.010988	0.011297
RS	55	5.766724	3.516465	300.619490	0.010491	0.010773
RS	56	6.217544	3.516465	284.387841	0.009925	0.010188
RS	57	6.703007	3.516465	266.366529	0.009296	0.009546
RS	58	7.225775	4.675181	189.285977	0.006606	0.006996
RS	59	7.788714	4.675181	180.665467	0.006305	0.006669
RS	60	8.394912	4.675181	170.844055	0.005962	0.006301
RS	61	9.047692	4.675181	159.949162	0.005582	0.005898
RS	62	9.750634	4.675181	148.144940	0.005170	0.005464
RS	63	10.507593	4.675181	873.782859	0.030494	0.032312
PA	4+25*2+4+6 0.053510876 0.015608843 10.507592565 1.028022560 0.401796447 0.419985211 0.479783922 0.580146417 0.716752809 0.865010146 1.005191586 1.136756303 1.271183420 1.417717176 1.579539246 1.753394323 1.928180650 2.090320231 2.232831060 2.356438771 2.464894102 2.564072198 2.663136245 2.770787623 2.889339651 3.013917644 3.136213571 3.249670266 3.353961870 3.516464710 4.675181444
//
IT	4528
RD	7
LK	-259526.032765
QD	-529.742291 -> -448.060202
RI	0.0236275648
TR	0.051125	0.015947
MT	10.816394
MM	C_pi: 2.009761, n_recomb: 30857.539156
RS	0	0.000000	1.277963	183.235785	0.005938	0.000187
RS	1	0.007733	1.277963	196.181920	0.006358	0.001619
RS	2	0.016065	1.277963	209.941712	0.006804	0.003864
RS	3	0.025041	1.277963	224.550175	0.007277	0.005885
RS	4	0.034711	0.420690	723.176061	0.023436	0.018393
RS	5	0.045128	0.420690	759.387169	0.024609	0.020496
RS	6	0.056352	0.433541	772.570381	0.025037	0.021179
RS	7	0.068443	0.433541	808.636852	0.026205	0.022602
RS	8	0.081470	0.491362	746.538352	0.024193	0.021138
RS	9	0.095503	0.491362	780.857600	0.025305	0.022674
RS	10	0.110622	0.592334	677.883310	0.021968	0.020121
RS	11	0.126911	0.592334	709.842268	0.023004	0.021496
RS	12	0.144459	0.733677	600.626548	0.019464	0.018492
RS	13	0.163364	0.733677	630.088295	0.020419	0.019581
RS	14	0.183731	0.888221	546.278537	0.017703	0.017149
RS	15	0.205673	0.888221	573.722299	0.018593	0.018129
RS	16	0.229312	1.032650	518.284678	0.016796	0.016510
RS	17	0.254779	1.032650	544.361410	0.017641	0.017506
RS	18	0.282216	1.165581	506.372100	0.016410	0.016441
RS	19	0.311774	1.165581	531.482353	0.017224	0.017479
RS	20	0.343618	1.300412	499.750259	0.016195	0.016617
RS	21	0.377925	1.300412	523.996173	0.016981	0.017649
RS	22	0.414885	1.448736	492.903296	0.015974	0.016778
RS	23	0.454703	1.448736	516.248712	0.016730	0.017750
RS	24	0.497601	1.615240	484.698354	0.015708	0.016812
RS	25	0.543816	1.615240	507.088068	0.016433	0.017695
RS	26	0.593605	1.797051	476.554566	0.015444	0.016734
RS	27	0.647244	1.797051	497.958606	0.016137	0.017525
RS	28	0.705032	1.981846	471.450386	0.015278	0.016657
RS	29	0.767288	1.981846	491.860117	0.015940	0.017386
RS	30	0.834359	2.153677	471.722101	0.015287	0.016721
RS	31	0.906617	2.153677	491.092674	0.015915	0.017419
RS	32	0.984463	2.303872	477.266230	0.015467	0.016971
RS	33	1.068329	2.303872	495.442637	0.016056	0.017640
RS	34	1.158681	2.432976	486.164963	0.015755	0.017343
RS	35	1.256020	2.432976	502.849479	0.016296	0.017958
RS	36	1.360887	2.545439	496.068170	0.016076	0.017732
RS	37	1.473864	2.545439	510.831784	0.016555	0.018262
RS	38	1.595577	2.648224	504.354763	0.016345	0.018024
RS	39	1.726704	2.648224	516.681791	0.016744	0.018439
RS	40	1.867970	2.752079	507.901998	0.016460	0.018092
RS	41	2.020162	2.752079	517.287780	0.016764	0.018358
RS	42	2.184123	2.867240	504.136919	0.016338	0.017823
RS	43	2.360764	2.867240	510.203147	0.016534	0.017921
RS	44	2.551065	2.996512	492.433837	0.015958	0.017202
RS	45	2.756083	2.996512	494.959815	0.016040	0.017142
RS	46	2.976956	3.134126	473.924124	0.015358	0.016310
RS	47	3.214910	3.134126	472.782628	0.015321	0.016124
RS	48	3.471266	3.270096	450.164653	0.014588	0.015262
RS	49	3.747448	3.270096	445.254949	0.014429	0.014978
RS	50	4.044987	3.396389	421.985480	0.013675	0.014132
RS	51	4.365537	3.396389	413.250368	0.013392	0.013762
RS	52	4.710875	3.512401	389.142657	0.012611	0.012929
RS	53	5.082921	3.512401	376.699862	0.012208	0.012476
RS	54	5.483738	3.694717	344.827436	0.011175	0.011433
RS	55	5.915552	3.694717	330.181517	0.010700	0.010933
RS	56	6.380760	3.694717	313.286528	0.010153	0.010368
RS	57	6.881945	3.694717	294.348580	0.009539	0.009742
RS	58	7.421888	5.052049	204.305403	0.006621	0.006950
RS	59	8.003588	5.052049	196.197648	0.006358	0.006664
RS	60	8.630273	5.052049	186.740715	0.006052	0.006336
RS	61	9.305422	5.052049	176.041610	0.005705	0.005968
RS	62	10.032783	5.052049	164.247666	0.005323	0.005565
RS	63	10.816394	5.052049	1018.232901	0.032998	0.034475
PA	4+25*2+4+6 0.051124635 0.015947182 10.816394190 1.277963446 0.420690432 0.433541319 0.491361502 0.592333864 0.733677476 0.888220600 1.032650452 1.165581313 1.300411852 1.448736365 1.615240121 1.797051262 1.981845834 2.153677162 2.303871890 2.432976468 2.545438699 2.648224401 2.752078802 2.867240245 2.996511640 3.134126445 3.270096407 3.396389139 3.512400693 3.694716596 5.052048828
//
IT	5365
RD	8
LK	-259366.647398
QD	-484.299385 -> -411.938361
RI	0.0191009982
TR	0.049006	0.016281
MT	11.091122
MM	C_pi: 2.108285, n_recomb: 33011.715778
RS	0	0.000000	1.572373	160.108678	0.004850	0.000156
RS	1	0.007776	1.572373	171.685676	0.005201	0.001351
RS	2	0.016157	1.572373	184.027185	0.005575	0.003236
RS	3	0.025189	1.572373	197.172034	0.005973	0.004935
RS	4	0.034923	0.437936	751.642003	0.022769	0.018254
RS	5	0.045415	0.437936	790.249442	0.023938	0.020237
RS	6	0.056722	0.446320	813.873606	0.024654	0.021121
RS	7	0.068909	0.446320	852.719825	0.025831	0.022475
RS	8	0.082043	0.502478	793.227196	0.024029	0.021140
RS	9	0.096199	0.502478	830.353901	0.025153	0.022644
RS	10	0.111455	0.603949	723.518316	0.021917	0.020146
RS	11	0.127898	0.603949	758.141659	0.022966	0.021523
RS	12	0.145619	0.749841	640.415375	0.019400	0.018473
RS	13	0.164718	0.749841	672.300608	0.020366	0.019565
RS	14	0.185302	0.910673	581.451657	0.017613	0.017082
RS	15	0.207487	0.910673	611.121091	0.018512	0.018056
RS	16	0.231397	1.059480	552.105279	0.016725	0.016432
RS	17	0.257166	1.059480	580.317968	0.017579	0.017417
RS	18	0.284939	1.193847	541.122917	0.016392	0.016381
RS	19	0.314872	1.193847	568.351507	0.017217	0.017409
RS	20	0.347132	1.328962	535.973554	0.016236	0.016584
RS	21	0.381901	1.328962	562.329052	0.017034	0.017611
RS	22	0.419373	1.478760	529.919825	0.016052	0.016760
RS	23	0.459760	1.478760	555.341069	0.016823	0.017732
RS	24	0.503286	1.649491	521.458921	0.015796	0.016786
RS	25	0.550197	1.649491	545.863801	0.016535	0.017672
RS	26	0.600756	1.838738	512.305580	0.015519	0.016680
RS	27	0.655246	1.838738	535.650981	0.016226	0.017476
RS	28	0.713974	2.033049	506.166481	0.015333	0.016570
RS	29	0.777268	2.033049	528.448342	0.016008	0.017301
RS	30	0.845484	2.214146	506.078458	0.015330	0.016606
RS	31	0.919004	2.214146	527.265639	0.015972	0.017307
RS	32	0.998241	2.371533	512.185033	0.015515	0.016845
RS	33	1.083640	2.371533	532.128277	0.016119	0.017519
RS	34	1.175679	2.505463	522.384590	0.015824	0.017226
RS	35	1.274875	2.505463	540.771885	0.016381	0.017852
RS	36	1.381784	2.621018	533.989095	0.016176	0.017640
RS	37	1.497007	2.621018	550.355600	0.016672	0.018188
RS	38	1.621189	2.726243	543.969837	0.016478	0.017970
RS	39	1.755027	2.726243	557.748478	0.016895	0.018409
RS	40	1.899273	2.833417	548.701335	0.016621	0.018079
RS	41	2.054735	2.833417	559.335990	0.016944	0.018375
RS	42	2.222286	2.954292	545.188143	0.016515	0.017848
RS	43	2.402866	2.954292	552.269440	0.016729	0.017981
RS	44	2.597487	3.092244	532.748194	0.016138	0.017258
RS	45	2.807242	3.092244	536.049734	0.016238	0.017236
RS	46	3.033307	3.240790	512.819982	0.015534	0.016392
RS	47	3.276951	3.240790	512.217182	0.015516	0.016243
RS	48	3.539541	3.388423	487.351309	0.014763	0.015368
RS	49	3.822549	3.388423	482.733914	0.014623	0.015116
RS	50	4.127564	3.525728	457.381631	0.013855	0.014262
RS	51	4.456297	3.525728	448.665245	0.013591	0.013920
RS	52	4.810591	3.651849	422.590883	0.012801	0.013080
RS	53	5.192436	3.651849	409.865539	0.012416	0.012650
RS	54	5.603972	3.851895	374.956611	0.011358	0.011582
RS	55	6.047509	3.851895	359.864913	0.010901	0.011102
RS	56	6.525536	3.851895	342.277740	0.010368	0.010553
RS	57	7.040733	3.851895	322.398680	0.009766	0.009940
RS	58	7.595992	5.403868	218.930159	0.006632	0.006920
RS	59	8.194428	5.403868	211.327582	0.006402	0.006670
RS	60	8.839397	5.403868	202.244276	0.006126	0.006375
RS	61	9.534519	5.403868	191.767273	0.005809	0.006038
RS	62	10.283693	5.403868	180.026682	0.005453	0.005663
RS	63	11.091122	5.403868	1165.762921	0.035314	0.036584
PA	4+25*2+4+6 0.049006325 0.016281406 11.091122036 1.572373427 0.437935985 0.446320455 0.502477604 0.603948642 0.749840825 0.910672910 1.059479691 1.193846695 1.328961791 1.478759716 1.649491301 1.838737773 2.033048785 2.214146226 2.371532923 2.505463354 2.621017698 2.726243494 2.833417210 2.954291833 3.092244284 3.240789611 3.388422592 3.525727609 3.651849391 3.851895396 5.403867991
//
IT	4381
RD	9
LK	-259225.300687
QD	-444.264699 -> -379.789957
RI	0.0155696195
TR	0.047096	0.016602
MT	11.342986
MM	C_pi: 2.202204, n_recomb: 35122.217198
RS	0	0.000000	1.920277	140.073493	0.003988	0.000130
RS	1	0.007814	1.920277	150.391821	0.004282	0.001132
RS	2	0.016239	1.920277	161.417748	0.004596	0.002718
RS	3	0.025322	1.920277	173.191320	0.004931	0.004152
RS	4	0.035114	0.453877	778.958738	0.022179	0.018119
RS	5	0.045672	0.453877	819.848799	0.023343	0.020006
RS	6	0.057055	0.458441	852.804123	0.024281	0.021043
RS	7	0.069327	0.458441	894.318922	0.025463	0.022342
RS	8	0.082558	0.513124	837.477816	0.023845	0.021120
RS	9	0.096824	0.513124	877.321588	0.024979	0.022598
RS	10	0.112203	0.614915	767.239907	0.021845	0.020156
RS	11	0.128785	0.614915	804.455403	0.022904	0.021537
RS	12	0.146662	0.765087	678.517770	0.019319	0.018447
RS	13	0.165937	0.765087	712.757991	0.020294	0.019542
RS	14	0.186717	0.932127	614.908701	0.017508	0.017010
RS	15	0.209121	0.932127	646.732992	0.018414	0.017979
RS	16	0.233276	1.085424	584.154121	0.016632	0.016348
RS	17	0.259318	1.085424	614.433218	0.017494	0.017322
RS	18	0.287395	1.221349	574.135522	0.016347	0.016314
RS	19	0.317666	1.221349	603.420385	0.017181	0.017330
RS	20	0.350303	1.356758	570.584015	0.016246	0.016541
RS	21	0.385489	1.356758	598.997375	0.017055	0.017561
RS	22	0.423426	1.507913	565.464994	0.016100	0.016731
RS	23	0.464326	1.507913	592.919389	0.016882	0.017701
RS	24	0.508423	1.682666	556.835768	0.015854	0.016750
RS	25	0.555965	1.682666	583.219282	0.016605	0.017636
RS	26	0.607222	1.879135	546.683714	0.015565	0.016618
RS	27	0.662485	1.879135	571.937758	0.016284	0.017415
RS	28	0.722065	2.082835	539.468475	0.015360	0.016475
RS	29	0.786302	2.082835	563.593213	0.016047	0.017208
RS	30	0.855558	2.273156	538.977429	0.015346	0.016485
RS	31	0.930225	2.273156	561.957639	0.016000	0.017186
RS	32	1.010727	2.437678	545.644155	0.015536	0.016713
RS	33	1.097519	2.437678	567.340119	0.016153	0.017390
RS	34	1.191094	2.576213	557.214034	0.015865	0.017101
RS	35	1.291980	2.576213	577.302897	0.016437	0.017735
RS	36	1.400750	2.694423	570.664177	0.016248	0.017541
RS	37	1.518018	2.694423	588.646764	0.016760	0.018103
RS	38	1.644451	2.801396	582.553590	0.016586	0.017908
RS	39	1.780762	2.801396	597.809992	0.017021	0.018366
RS	40	1.927725	2.910893	588.735851	0.016762	0.018059
RS	41	2.086172	2.910893	600.653667	0.017102	0.018381
RS	42	2.257000	3.036155	585.757605	0.016678	0.017869
RS	43	2.441176	3.036155	593.889397	0.016909	0.018033
RS	44	2.639744	3.181198	572.837062	0.016310	0.017314
RS	45	2.853828	3.181198	576.944244	0.016427	0.017326
RS	46	3.084641	3.338964	551.692155	0.015708	0.016479
RS	47	3.333490	3.338964	551.648631	0.015707	0.016362
RS	48	3.601783	3.496579	524.657980	0.014938	0.015481
RS	49	3.891041	3.496579	520.342088	0.014815	0.015259
RS	50	4.202902	3.643359	492.988285	0.014036	0.014399
RS	51	4.539131	3.643359	484.288428	0.013789	0.014081
RS	52	4.901634	3.778226	456.292896	0.012992	0.013237
RS	53	5.292462	3.778226	443.272911	0.012621	0.012828
RS	54	5.713830	3.994236	405.321836	0.011540	0.011736
RS	55	6.168124	3.994236	389.766271	0.011097	0.011274
RS	56	6.657916	3.994236	371.469786	0.010576	0.010739
RS	57	7.185981	3.994236	350.633664	0.009983	0.010137
RS	58	7.755308	5.737467	233.295876	0.006642	0.006901
RS	59	8.369124	5.737467	226.196063	0.006440	0.006681
RS	60	9.030902	5.737467	217.496227	0.006193	0.006415
RS	61	9.744393	5.737467	207.263860	0.005901	0.006107
RS	62	10.513635	5.737467	195.611654	0.005569	0.005758
RS	63	11.342986	5.737467	1316.785601	0.037492	0.038636
PA	4+25*2+4+6 0.047095769 0.016601762 11.342986493 1.920276508 0.453876890 0.458440678 0.513123511 0.614915116 0.765086841 0.932127104 1.085424201 1.221349290 1.356758336 1.507912511 1.682665932 1.879135342 2.082834997 2.273156284 2.437677725 2.576213371 2.694423371 2.801396302 2.910893462 3.036155144 3.181197738 3.338964357 3.496579277 3.643359347 3.778226088 3.994236217 5.737466624
//
IT	5151
RD	10
LK	-259099.275484
QD	-408.774587 -> -351.094164
RI	0.0127698094
TR	0.045354	0.016904
MT	11.578743
MM	C_pi: 2.292835, n_recomb: 37192.565215
RS	0	0.000000	2.333647	122.512301	0.003294	0.000109
RS	1	0.007849	2.333647	131.676253	0.003540	0.000949
RS	2	0.016314	2.333647	141.487616	0.003804	0.002286
RS	3	0.025443	2.333647	151.985947	0.004086	0.003499
RS	4	0.035289	0.468899	804.985924	0.021644	0.017976
RS	5	0.045908	0.468899	848.056949	0.022802	0.019790
RS	6	0.057360	0.470083	889.572291	0.023918	0.020948
RS	7	0.069711	0.470083	933.657527	0.025103	0.022202
RS	8	0.083032	0.523383	879.619463	0.023650	0.021085
RS	9	0.097398	0.523383	922.102289	0.024793	0.022540
RS	10	0.112891	0.625258	809.432315	0.021763	0.020159
RS	11	0.129601	0.625258	849.181125	0.022832	0.021544
RS	12	0.147622	0.779391	715.337781	0.019233	0.018420
RS	13	0.167058	0.779391	751.878719	0.020216	0.019519
RS	14	0.188019	0.952501	647.048001	0.017397	0.016939
RS	15	0.210626	0.952501	680.970179	0.018309	0.017905
RS	16	0.235006	1.110343	614.812681	0.016531	0.016264
RS	17	0.261301	1.110343	647.100973	0.017399	0.017229
RS	18	0.289659	1.247939	605.746834	0.016287	0.016244
RS	19	0.320243	1.247939	637.035768	0.017128	0.017250
RS	20	0.353227	1.383690	603.860646	0.016236	0.016493
RS	21	0.388801	1.383690	634.287542	0.017054	0.017506
RS	22	0.427167	1.536151	599.766329	0.016126	0.016696
RS	23	0.468543	1.536151	629.216642	0.016918	0.017663
RS	24	0.513168	1.714831	591.009823	0.015891	0.016709
RS	25	0.561295	1.714831	619.339228	0.016652	0.017595
RS	26	0.613200	1.918443	579.834177	0.015590	0.016552
RS	27	0.669178	1.918443	606.966519	0.016320	0.017350
RS	28	0.729550	2.131550	571.472296	0.015365	0.016377
RS	29	0.794661	2.131550	597.411661	0.016063	0.017110
RS	30	0.864882	2.331242	570.499401	0.015339	0.016362
RS	31	0.940615	2.331242	595.248635	0.016005	0.017062
RS	32	1.022292	2.503068	577.680971	0.015532	0.016578
RS	33	1.110380	2.503068	601.113941	0.016162	0.017256
RS	34	1.205382	2.646254	590.641973	0.015881	0.016972
RS	35	1.307840	2.646254	612.429170	0.016466	0.017611
RS	36	1.418341	2.766963	606.035594	0.016295	0.017435
RS	37	1.537514	2.766963	625.646113	0.016822	0.018008
RS	38	1.666041	2.875299	620.006417	0.016670	0.017838
RS	39	1.804656	2.875299	636.767352	0.017121	0.018314
RS	40	1.954151	2.986447	627.879126	0.016882	0.018032
RS	41	2.115380	2.986447	641.117954	0.017238	0.018377
RS	42	2.289264	3.115116	625.710506	0.016824	0.017884
RS	43	2.476795	3.115116	634.935061	0.017072	0.018077
RS	44	2.679046	3.266001	612.576699	0.016470	0.017368
RS	45	2.897171	3.266001	617.529274	0.016604	0.017411
RS	46	3.132417	3.431595	590.441690	0.015875	0.016565
RS	47	3.386126	3.431595	590.989675	0.015890	0.016479
RS	48	3.659750	3.597798	562.014923	0.015111	0.015596
RS	49	3.954850	3.597798	558.022603	0.015004	0.015400
RS	50	4.273112	3.752759	528.766939	0.014217	0.014538
RS	51	4.616354	3.752759	520.094487	0.013984	0.014243
RS	52	4.986537	3.895218	490.239335	0.013181	0.013397
RS	53	5.385775	3.895218	476.924845	0.012823	0.013005
RS	54	5.816349	4.125697	435.941338	0.011721	0.011893
RS	55	6.280719	4.125697	419.913912	0.011290	0.011446
RS	56	6.781537	4.125697	400.899619	0.010779	0.010924
RS	57	7.321663	4.125697	379.097436	0.010193	0.010330
RS	58	7.904184	6.057319	247.470754	0.006654	0.006888
RS	59	8.532426	6.057319	240.875446	0.006476	0.006695
RS	60	9.209979	6.057319	232.570353	0.006253	0.006457
RS	61	9.940712	6.057319	222.603799	0.005985	0.006173
RS	62	10.728799	6.057319	211.070962	0.005675	0.005847
RS	63	11.578743	6.057319	1471.443110	0.039563	0.040630
PA	4+25*2+4+6 0.045354236 0.016903691 11.578743413 2.333647188 0.468898542 0.470083397 0.523383280 0.625257667 0.779390776 0.952501294 1.110343154 1.247938501 1.383689687 1.536150746 1.714830845 1.918442893 2.131550138 2.331241678 2.503068311 2.646253779 2.766963246 2.875298646 2.986447325 3.115115516 3.266000775 3.431595194 3.597798494 3.752758614 3.895218298 4.125697440 6.057319174
//
IT	4608
RD	11
LK	-258986.476317
QD	-377.161525 -> -325.395158
RI	0.0105217740
TR	0.043755	0.017185
MT	11.802732
MM	C_pi: 2.381006, n_recomb: 39224.526845
RS	0	0.000000	2.827079	107.013775	0.002728	0.000091
RS	1	0.007881	2.827079	115.122070	0.002935	0.000796
RS	2	0.016384	2.827079	123.817127	0.003157	0.001922
RS	3	0.025557	2.827079	133.136904	0.003394	0.002949
RS	4	0.035453	0.483323	829.538109	0.021148	0.017822
RS	5	0.046128	0.483323	874.692165	0.022300	0.019580
RS	6	0.057645	0.481422	924.233493	0.023563	0.020837
RS	7	0.070070	0.481422	970.797063	0.024750	0.022056
RS	8	0.083474	0.533346	919.834531	0.023450	0.021036
RS	9	0.097934	0.533346	964.885565	0.024599	0.022473
RS	10	0.113534	0.635054	850.301056	0.021678	0.020157
RS	11	0.130364	0.635054	892.532290	0.022754	0.021546
RS	12	0.148520	0.792800	751.122851	0.019149	0.018394
RS	13	0.168107	0.792800	789.919539	0.020138	0.019499
RS	14	0.189238	0.971787	678.140384	0.017289	0.016873
RS	15	0.212034	0.971787	714.113305	0.018206	0.017837
RS	16	0.236627	1.134190	644.344286	0.016427	0.016184
RS	17	0.263158	1.134190	678.593399	0.017300	0.017141
RS	18	0.291780	1.273541	636.201122	0.016219	0.016175
RS	19	0.322658	1.273541	669.449173	0.017067	0.017171
RS	20	0.355969	1.409675	636.019920	0.016215	0.016445
RS	21	0.391906	1.409675	668.421617	0.017041	0.017451
RS	22	0.430675	1.563422	633.006033	0.016138	0.016660
RS	23	0.472500	1.563422	664.419086	0.016939	0.017624
RS	24	0.517622	1.745964	624.140069	0.015912	0.016666
RS	25	0.566299	1.745964	654.385504	0.016683	0.017552
RS	26	0.618813	1.956685	611.896324	0.015600	0.016485
RS	27	0.675466	1.956685	640.878378	0.016339	0.017284
RS	28	0.736584	2.179279	602.299055	0.015355	0.016279
RS	29	0.802519	2.179279	630.025327	0.016062	0.017013
RS	30	0.873651	2.388568	600.743776	0.015316	0.016238
RS	31	0.950388	2.388568	627.237134	0.015991	0.016938
RS	32	1.033174	2.567983	608.364823	0.015510	0.016442
RS	33	1.122485	2.567983	633.516727	0.016151	0.017121
RS	34	1.218834	2.716015	622.698911	0.015875	0.016841
RS	35	1.322778	2.716015	646.177768	0.016474	0.017484
RS	36	1.434913	2.839239	640.092783	0.016319	0.017325
RS	37	1.555887	2.839239	661.339368	0.016860	0.017907
RS	38	1.686394	2.948741	656.279493	0.016731	0.017762
RS	39	1.827188	2.948741	674.568770	0.017198	0.018253
RS	40	1.979079	3.061100	666.048190	0.016980	0.017998
RS	41	2.142940	3.061100	680.644789	0.017353	0.018364
RS	42	2.319716	3.192440	664.945940	0.016952	0.017894
RS	43	2.510425	3.192440	675.306795	0.017216	0.018113
RS	44	2.716164	3.348179	651.863214	0.016619	0.017417
RS	45	2.938119	3.348179	657.704534	0.016768	0.017489
RS	46	3.177567	3.520467	628.972206	0.016035	0.016649
RS	47	3.435886	3.520467	630.149544	0.016065	0.016590
RS	48	3.714565	3.694088	599.342094	0.015280	0.015709
RS	49	4.015208	3.694088	595.702354	0.015187	0.015538
RS	50	4.339547	3.856141	564.654434	0.014395	0.014678
RS	51	4.689447	3.856141	556.028129	0.014176	0.014403
RS	52	5.066925	4.005220	524.385299	0.013369	0.013557
RS	53	5.474154	4.005220	510.784489	0.013022	0.013181
RS	54	5.913478	4.248905	466.789568	0.011900	0.012050
RS	55	6.387427	4.248905	450.289620	0.011480	0.011616
RS	56	6.898730	4.248905	430.555729	0.010977	0.011105
RS	57	7.450332	4.248905	407.784403	0.010396	0.010518
RS	58	8.045407	6.366471	261.480997	0.006666	0.006880
RS	59	8.687383	6.366471	255.394912	0.006511	0.006712
RS	60	9.379956	6.366471	247.497102	0.006310	0.006497
RS	61	10.127114	6.366471	237.817047	0.006063	0.006236
RS	62	10.933159	6.366471	226.432354	0.005773	0.005932
RS	63	11.802732	6.366471	1629.654024	0.041547	0.042566
PA	4+25*2+4+6 0.043754626 0.017185229 11.802731966 2.827079315 0.483322891 0.481421515 0.533345809 0.635053555 0.792800008 0.971787026 1.134189712 1.273540511 1.409675040 1.563422221 1.745963767 1.956684560 2.179279374 2.388568058 2.567983433 2.716014799 2.839239479 2.948740955 3.061100249 3.192439646 3.348179048 3.520466577 3.694087955 3.856140783 4.005220056 4.248904618 6.366470988
//
IT	4518
RD	12
LK	-258885.202153
QD	-348.884221 -> -302.301110
RI	0.0086957045
TR	0.042277	0.017446
MT	12.017673
MM	C_pi: 2.467222, n_recomb: 41218.731717
RS	0	0.000000	3.419070	93.270310	0.002263	0.000076
RS	1	0.007912	3.419070	100.415320	0.002436	0.000667
RS	2	0.016450	3.419070	108.087715	0.002622	0.001614
RS	3	0.025664	3.419070	116.323149	0.002822	0.002484
RS	4	0.035607	0.497413	852.431372	0.020681	0.017654
RS	5	0.046336	0.497413	899.569529	0.021824	0.019369
RS	6	0.057914	0.492571	956.836358	0.023214	0.020713
RS	7	0.070408	0.492571	1005.789231	0.024401	0.021901
RS	8	0.083891	0.543086	958.227710	0.023247	0.020976
RS	9	0.098441	0.543086	1005.779739	0.024401	0.022397
RS	10	0.114142	0.644375	889.968248	0.021591	0.020152
RS	11	0.131085	0.644375	934.635566	0.022675	0.021544
RS	12	0.149369	0.805375	786.031554	0.019070	0.018372
RS	13	0.169099	0.805375	827.044943	0.020065	0.019483
RS	14	0.190390	0.990013	708.365276	0.017186	0.016813
RS	15	0.213366	0.990013	746.348346	0.018107	0.017776
RS	16	0.238160	1.156947	672.937790	0.016326	0.016109
RS	17	0.264916	1.156947	709.105617	0.017203	0.017060
RS	18	0.293788	1.298116	665.675747	0.016150	0.016109
RS	19	0.324945	1.298116	700.843030	0.017003	0.017097
RS	20	0.358567	1.434663	667.221389	0.016187	0.016398
RS	21	0.394849	1.434663	701.562959	0.017020	0.017398
RS	22	0.434002	1.589670	665.326976	0.016141	0.016624
RS	23	0.476253	1.589670	698.672346	0.016950	0.017585
RS	24	0.521847	1.776017	656.353110	0.015924	0.016624
RS	25	0.571048	1.776017	688.486529	0.016703	0.017509
RS	26	0.624142	1.993813	642.988635	0.015599	0.016419
RS	27	0.681437	1.993813	673.792822	0.016347	0.017219
RS	28	0.743265	2.225984	632.058704	0.015334	0.016184
RS	29	0.809985	2.225984	661.544189	0.016050	0.016918
RS	30	0.881984	2.445129	629.805377	0.015280	0.016117
RS	31	0.959680	2.445129	658.016680	0.015964	0.016817
RS	32	1.043522	2.632453	637.773137	0.015473	0.016307
RS	33	1.133999	2.632453	664.623156	0.016124	0.016986
RS	34	1.231634	2.785596	653.434905	0.015853	0.016708
RS	35	1.336995	2.785596	678.594624	0.016463	0.017356
RS	36	1.450691	2.911465	672.848472	0.016324	0.017211
RS	37	1.573383	2.911465	695.734315	0.016879	0.017802
RS	38	1.705783	3.022067	691.347752	0.016773	0.017682
RS	39	1.848658	3.022067	711.184332	0.017254	0.018185
RS	40	2.002838	3.135333	703.188193	0.017060	0.017958
RS	41	2.169217	3.135333	719.175435	0.017448	0.018343
RS	42	2.348760	3.268788	703.385077	0.017065	0.017898
RS	43	2.542508	3.268788	714.923662	0.017345	0.018140
RS	44	2.751586	3.428592	690.605559	0.016755	0.017462
RS	45	2.977206	3.428592	697.378897	0.016919	0.017560
RS	46	3.220678	3.606626	667.193192	0.016187	0.016730
RS	47	3.483413	3.606626	669.039394	0.016231	0.016696
RS	48	3.766936	3.786684	636.553742	0.015443	0.015821
RS	49	4.072892	3.786684	633.298890	0.015364	0.015673
RS	50	4.403056	3.954899	600.575432	0.014570	0.014815
RS	51	4.759342	3.954899	592.018410	0.014363	0.014560
RS	52	5.143818	4.109770	558.666403	0.013554	0.013714
RS	53	5.558714	4.109770	544.792628	0.013217	0.013353
RS	54	6.006437	4.365575	497.817218	0.012077	0.012205
RS	55	6.489585	4.365575	480.849177	0.011666	0.011784
RS	56	7.010959	4.365575	460.398846	0.011170	0.011281
RS	57	7.573586	4.365575	436.660010	0.010594	0.010702
RS	58	8.180728	6.666944	275.328509	0.006680	0.006875
RS	59	8.835907	6.666944	269.758212	0.006545	0.006729
RS	60	9.542925	6.666944	262.280979	0.006363	0.006536
RS	61	10.305883	6.666944	252.907737	0.006136	0.006296
RS	62	11.129207	6.666944	241.698493	0.005864	0.006012
RS	63	12.017673	6.666944	1791.180664	0.043456	0.044443
PA	4+25*2+4+6 0.042277427 0.017446027 12.017673009 3.419070224 0.497412679 0.492571056 0.543085722 0.644374872 0.805375014 0.990012852 1.156946901 1.298115572 1.434662861 1.589669708 1.776016810 1.993813154 2.225983703 2.445128713 2.632452656 2.785596140 2.911464929 3.022067467 3.135333483 3.268787768 3.428591786 3.606626144 3.786684471 3.954899192 4.109770304 4.365574891 6.666944286
//
IT	4389
RD	13
LK	-258794.036995
QD	-323.495444 -> -281.478564
RI	0.0071995209
TR	0.040908	0.017687
MT	12.225391
MM	C_pi: 2.551812, n_recomb: 43175.436027
RS	0	0.000000	4.132455	81.062925	0.001878	0.000064
RS	1	0.007941	4.132455	87.332037	0.002023	0.000558
RS	2	0.016513	4.132455	94.071598	0.002179	0.001354
RS	3	0.025766	4.132455	101.314544	0.002347	0.002089
RS	4	0.035753	0.511357	873.549722	0.020233	0.017471
RS	5	0.046533	0.511357	922.571327	0.021368	0.019153
RS	6	0.058170	0.503623	987.409058	0.022870	0.020577
RS	7	0.070731	0.503623	1038.663305	0.024057	0.021739
RS	8	0.084289	0.552670	994.854294	0.023042	0.020909
RS	9	0.098923	0.552670	1044.841642	0.024200	0.022314
RS	10	0.114720	0.653287	928.508623	0.021505	0.020145
RS	11	0.131772	0.653287	975.568336	0.022595	0.021540
RS	12	0.150177	0.817199	820.152090	0.018996	0.018354
RS	13	0.170044	0.817199	863.346622	0.019996	0.019470
RS	14	0.191489	1.007247	737.832740	0.017089	0.016760
RS	15	0.214637	1.007247	777.789590	0.018015	0.017722
RS	16	0.239623	1.178661	700.711496	0.016229	0.016040
RS	17	0.266593	1.178661	738.760031	0.017111	0.016985
RS	18	0.295705	1.321677	694.293705	0.016081	0.016048
RS	19	0.327129	1.321677	731.343919	0.016939	0.017029
RS	20	0.361048	1.458656	697.577812	0.016157	0.016353
RS	21	0.397661	1.458656	733.827007	0.016996	0.017348
RS	22	0.437181	1.614884	696.834432	0.016140	0.016590
RS	23	0.479840	1.614884	732.083675	0.016956	0.017549
RS	24	0.525886	1.804959	687.753083	0.015929	0.016584
RS	25	0.575589	1.804959	721.747913	0.016717	0.017469
RS	26	0.629239	2.029789	673.211580	0.015592	0.016356
RS	27	0.687150	2.029789	705.811196	0.016348	0.017157
RS	28	0.749659	2.271613	660.848478	0.015306	0.016091
RS	29	0.817132	2.271613	692.065601	0.016029	0.016826
RS	30	0.889964	2.500859	657.778025	0.015235	0.015999
RS	31	0.968579	2.500859	687.680170	0.015928	0.016698
RS	32	1.053437	2.696425	665.986921	0.015425	0.016175
RS	33	1.145034	2.696425	694.511936	0.016086	0.016854
RS	34	1.243905	2.854987	682.909672	0.015817	0.016576
RS	35	1.350628	2.854987	709.735721	0.016438	0.017227
RS	36	1.465825	2.983676	704.337571	0.016313	0.017096
RS	37	1.590171	2.983676	728.860990	0.016881	0.017694
RS	38	1.724391	3.095387	725.216148	0.016797	0.017597
RS	39	1.869270	3.095387	746.613623	0.017293	0.018112
RS	40	2.025654	3.209368	739.271233	0.017122	0.017913
RS	41	2.194457	3.209368	756.677104	0.017526	0.018315
RS	42	2.376664	3.344509	740.975165	0.017162	0.017896
RS	43	2.573342	3.344509	753.729236	0.017457	0.018160
RS	44	2.785637	3.507730	728.736577	0.016878	0.017502
RS	45	3.014792	3.507730	736.483064	0.017058	0.017623
RS	46	3.262145	3.690720	705.030477	0.016329	0.016806
RS	47	3.529140	3.690720	707.584537	0.016389	0.016797
RS	48	3.817338	3.876376	673.576100	0.015601	0.015929
RS	49	4.128422	3.876376	670.739320	0.015535	0.015802
RS	50	4.464210	4.049949	636.460347	0.014741	0.014950
RS	51	4.826664	4.049949	627.997769	0.014545	0.014711
RS	52	5.217901	4.209899	593.019127	0.013735	0.013869
RS	53	5.640207	4.209899	578.888657	0.013408	0.013520
RS	54	6.096050	4.476890	528.970230	0.012252	0.012358
RS	55	6.588092	4.476890	511.541853	0.011848	0.011947
RS	56	7.119207	4.476890	490.381645	0.011358	0.011453
RS	57	7.692500	4.476890	465.680360	0.010786	0.010879
RS	58	8.311320	6.960142	289.006675	0.006694	0.006872
RS	59	8.979281	6.960142	283.959562	0.006577	0.006746
RS	60	9.700287	6.960142	276.916275	0.006414	0.006573
RS	61	10.478549	6.960142	267.869455	0.006204	0.006353
RS	62	11.318614	6.960142	256.861513	0.005949	0.006088
RS	63	12.225391	6.960142	1955.710590	0.045297	0.046263
PA	4+25*2+4+6 0.040907633 0.017686511 12.225391196 4.132454719 0.511357488 0.503623390 0.552670477 0.653287310 0.817198614 1.007247362 1.178660840 1.321676797 1.458655551 1.614883513 1.804959467 2.029788557 2.271613062 2.500858916 2.696425281 2.854986594 2.983675688 3.095387280 3.209368038 3.344509196 3.507729785 3.690719622 3.876375848 4.049949209 4.209899256 4.476890023 6.960141808
//
IT	4943
RD	14
LK	-258711.782833
QD	-300.621485 -> -262.644270
RI	0.0059672658
TR	0.039633	0.017908
MT	12.427069
MM	C_pi: 2.634965, n_recomb: 45094.424122
RS	0	0.000000	4.994653	70.236798	0.001558	0.000053
RS	1	0.007969	4.994653	75.713897	0.001679	0.000466
RS	2	0.016573	4.994653	81.607794	0.001810	0.001133
RS	3	0.025863	4.994653	87.948504	0.001950	0.001754
RS	4	0.035893	0.525305	892.805998	0.019799	0.017274
RS	5	0.046722	0.525305	943.607655	0.020925	0.018932
RS	6	0.058415	0.514635	1015.996111	0.022530	0.020432
RS	7	0.071039	0.514635	1069.464127	0.023716	0.021572
RS	8	0.084669	0.562139	1029.768431	0.022836	0.020834
RS	9	0.099385	0.562139	1082.125902	0.023997	0.022225
RS	10	0.115274	0.661843	965.964842	0.021421	0.020137
RS	11	0.132429	0.661843	1015.374267	0.022517	0.021534
RS	12	0.150952	0.828335	853.544611	0.018928	0.018340
RS	13	0.170950	0.828335	898.886714	0.019933	0.019462
RS	14	0.192542	1.023552	766.616746	0.017000	0.016712
RS	15	0.215855	1.023552	808.513593	0.017929	0.017675
RS	16	0.241026	1.199367	727.752572	0.016138	0.015977
RS	17	0.268202	1.199367	767.646551	0.017023	0.016917
RS	18	0.297544	1.344254	722.135748	0.016014	0.015991
RS	19	0.329225	1.344254	761.034642	0.016876	0.016965
RS	20	0.363430	1.481665	727.167279	0.016125	0.016313
RS	21	0.400361	1.481665	765.293326	0.016971	0.017302
RS	22	0.440235	1.639070	727.599398	0.016135	0.016559
RS	23	0.483286	1.639070	764.724966	0.016958	0.017517
RS	24	0.529768	1.832787	718.409540	0.015931	0.016546
RS	25	0.579955	1.832787	754.239723	0.016726	0.017432
RS	26	0.634140	2.064574	702.641034	0.015582	0.016297
RS	27	0.692644	2.064574	737.009622	0.016344	0.017099
RS	28	0.755810	2.316108	688.745122	0.015273	0.016003
RS	29	0.824010	2.316108	721.666017	0.016003	0.016738
RS	30	0.897645	2.555669	684.739667	0.015185	0.015885
RS	31	0.977147	2.555669	716.304440	0.015885	0.016584
RS	32	1.062986	2.759816	693.073889	0.015369	0.016045
RS	33	1.155664	2.759816	723.248435	0.016039	0.016725
RS	34	1.255729	2.924103	711.178821	0.015771	0.016446
RS	35	1.363767	2.924103	739.652966	0.016402	0.017100
RS	36	1.480415	3.055821	734.593787	0.016290	0.016981
RS	37	1.606359	3.055821	760.748187	0.016870	0.017585
RS	38	1.742339	3.168703	757.890913	0.016807	0.017509
RS	39	1.889155	3.168703	780.857283	0.017316	0.018036
RS	40	2.047672	3.283268	774.277706	0.017170	0.017863
RS	41	2.218820	3.283268	793.124646	0.017588	0.018281
RS	42	2.403608	3.419758	777.672831	0.017245	0.017889
RS	43	2.603121	3.419758	791.675437	0.017556	0.018173
RS	44	2.818534	3.585859	766.195239	0.016991	0.017537
RS	45	3.051113	3.585859	774.952655	0.017185	0.017680
RS	46	3.302226	3.773127	742.414460	0.016464	0.016879
RS	47	3.573350	3.773127	745.713434	0.016537	0.016891
RS	48	3.866080	3.963652	710.337058	0.015752	0.016033
RS	49	4.182138	3.963652	707.950909	0.015699	0.015926
RS	50	4.523383	4.141885	672.237403	0.014907	0.015081
RS	51	4.891822	4.141885	663.895055	0.014722	0.014858
RS	52	5.289622	4.306288	627.375607	0.013912	0.014019
RS	53	5.719122	4.306288	613.006277	0.013594	0.013683
RS	54	6.182850	4.583646	560.188458	0.012423	0.012508
RS	55	6.683532	4.583646	542.309609	0.012026	0.012107
RS	56	7.224114	4.583646	520.448441	0.011541	0.011620
RS	57	7.807775	4.583646	494.792346	0.010972	0.011051
RS	58	8.437948	7.246997	302.501428	0.006708	0.006870
RS	59	9.118339	7.246997	297.985018	0.006608	0.006763
RS	60	9.852951	7.246997	291.388638	0.006462	0.006608
RS	61	10.646105	7.246997	282.686909	0.006269	0.006407
RS	62	11.502465	7.246997	271.904671	0.006030	0.006158
RS	63	12.427069	7.246997	2122.859965	0.047076	0.048025
PA	4+25*2+4+6 0.039633468 0.017907618 12.427069297 4.994653434 0.525304807 0.514634820 0.562139247 0.661843289 0.828334622 1.023551628 1.199367123 1.344253964 1.481665444 1.639070359 1.832786706 2.064573631 2.316108321 2.555669310 2.759816254 2.924103028 3.055820774 3.168702937 3.283268060 3.419757591 3.585859347 3.773127400 3.963651753 4.141885277 4.306288322 4.583646345 7.246997433
//
IT	5079
RD	15
LK	-258637.415585
QD	-279.948603 -> -245.558135
RI	0.0049481936
TR	0.038445	0.018110
MT	12.623577
MM	C_pi: 2.716802, n_recomb: 46975.242956
RS	0	0.000000	6.039513	60.659306	0.001291	0.000044
RS	1	0.007996	6.039513	65.424240	0.001393	0.000388
RS	2	0.016631	6.039513	70.556128	0.001502	0.000947
RS	3	0.025956	6.039513	76.082011	0.001620	0.001470
RS	4	0.036027	0.539336	910.202253	0.019376	0.017064
RS	5	0.046904	0.539336	962.679876	0.020493	0.018704
RS	6	0.058650	0.525627	1042.680131	0.022196	0.020279
RS	7	0.071335	0.525627	1098.275153	0.023380	0.021399
RS	8	0.085034	0.571515	1063.023237	0.022629	0.020755
RS	9	0.099829	0.571515	1117.685618	0.023793	0.022131
RS	10	0.115807	0.670089	1002.355525	0.021338	0.020128
RS	11	0.133062	0.670089	1054.071924	0.022439	0.021527
RS	12	0.151697	0.838847	886.237683	0.018866	0.018330
RS	13	0.171822	0.838847	933.694507	0.019876	0.019458
RS	14	0.193556	1.038994	794.758720	0.016919	0.016671
RS	15	0.217028	1.038994	838.563096	0.017851	0.017634
RS	16	0.242376	1.219132	754.106608	0.016053	0.015919
RS	17	0.269752	1.219132	795.812070	0.016941	0.016856
RS	18	0.299316	1.365890	749.255454	0.015950	0.015939
RS	19	0.331244	1.365890	789.969936	0.016817	0.016907
RS	20	0.365725	1.503733	756.037107	0.016094	0.016275
RS	21	0.402963	1.503733	796.009832	0.016945	0.017261
RS	22	0.443179	1.662245	757.674861	0.016129	0.016532
RS	23	0.486610	1.662245	796.649622	0.016959	0.017487
RS	24	0.533514	1.859500	748.376516	0.015931	0.016513
RS	25	0.584167	1.859500	786.016155	0.016733	0.017399
RS	26	0.638871	2.098162	731.330719	0.015568	0.016242
RS	27	0.697949	2.098162	767.441692	0.016337	0.017046
RS	28	0.761751	2.359426	715.809875	0.015238	0.015919
RS	29	0.830654	2.359426	750.406261	0.015975	0.016655
RS	30	0.905067	2.609497	710.751687	0.015130	0.015775
RS	31	0.985429	2.609497	743.949785	0.015837	0.016474
RS	32	1.072217	2.822531	719.095943	0.015308	0.015920
RS	33	1.165944	2.822531	750.892478	0.015985	0.016600
RS	34	1.267165	2.992850	738.294023	0.015717	0.016318
RS	35	1.376479	2.992850	768.394679	0.016357	0.016974
RS	36	1.494534	3.127826	763.650359	0.016256	0.016865
RS	37	1.622029	3.127826	791.424559	0.016848	0.017475
RS	38	1.759717	3.241962	789.385415	0.016804	0.017420
RS	39	1.908414	3.241962	813.923203	0.017327	0.017957
RS	40	2.069001	3.357034	808.195081	0.017205	0.017810
RS	41	2.242428	3.357034	828.499889	0.017637	0.018242
RS	42	2.429722	3.494600	813.442721	0.017316	0.017877
RS	43	2.631991	3.494600	828.721826	0.017642	0.018180
RS	44	2.850433	3.663134	802.928417	0.017093	0.017567
RS	45	3.086341	3.663134	812.730553	0.017301	0.017731
RS	46	3.341112	3.854094	779.281628	0.016589	0.016946
RS	47	3.616253	3.854094	783.359844	0.016676	0.016979
RS	48	3.913394	4.048850	746.767487	0.015897	0.016133
RS	49	4.234293	4.048850	744.863101	0.015857	0.016044
RS	50	4.580851	4.231131	707.835894	0.015068	0.015208
RS	51	4.955118	4.231131	699.639345	0.014894	0.015000
RS	52	5.359310	4.399436	661.666647	0.014085	0.014166
RS	53	5.795821	4.399436	647.077125	0.013775	0.013841
RS	54	6.267233	4.686438	591.408977	0.012590	0.012654
RS	55	6.776339	4.686438	573.090995	0.012200	0.012262
RS	56	7.326151	4.686438	550.539591	0.011720	0.011782
RS	57	7.919924	4.686438	523.938455	0.011154	0.011218
RS	58	8.561174	7.528204	315.795403	0.006723	0.006869
RS	59	9.253696	7.528204	311.816891	0.006638	0.006779
RS	60	10.001590	7.528204	305.679664	0.006507	0.006642
RS	61	10.809284	7.528204	297.340583	0.006330	0.006457
RS	62	11.681558	7.528204	286.806983	0.006105	0.006225
RS	63	12.623577	7.528204	2292.207611	0.048796	0.049731
PA	4+25*2+4+6 0.038445117 0.018110420 12.623576976 6.039513026 0.539336468 0.525626643 0.571514525 0.670088748 0.838847429 1.038994082 1.219131512 1.365889948 1.503732675 1.662244681 1.859499580 2.098161622 2.359426457 2.609496555 2.822530737 2.992850024 3.127826255 3.241961605 3.357033692 3.494600337 3.663133546 3.854093529 4.048849914 4.231130806 4.399436115 4.686437601 7.528203835
//
IT	4075
RD	16
LK	-258570.053868
QD	-261.211675 -> -230.015946
RI	0.0041025399
TR	0.037335	0.018296
MT	12.815430
MM	C_pi: 2.797379, n_recomb: 48817.495444
RS	0	0.000000	7.309388	52.209124	0.001069	0.000037
RS	1	0.008021	7.309388	56.336972	0.001154	0.000323
RS	2	0.016686	7.309388	60.785990	0.001245	0.000789
RS	3	0.026046	7.309388	65.580301	0.001343	0.001229
RS	4	0.036157	0.553509	925.769441	0.018964	0.016843
RS	5	0.047078	0.553509	979.818810	0.020071	0.018469
RS	6	0.058876	0.536619	1067.528727	0.021868	0.020121
RS	7	0.071620	0.536619	1125.164323	0.023048	0.021223
RS	8	0.085386	0.580808	1094.676284	0.022424	0.020671
RS	9	0.100257	0.580808	1151.578286	0.023589	0.022034
RS	10	0.116320	0.678059	1037.695611	0.021257	0.020119
RS	11	0.133672	0.678059	1091.675831	0.022362	0.021518
RS	12	0.152415	0.848793	918.248723	0.018810	0.018323
RS	13	0.172663	0.848793	967.787575	0.019825	0.019457
RS	14	0.194534	1.053635	822.288480	0.016844	0.016635
RS	15	0.218160	1.053635	867.968670	0.017780	0.017600
RS	16	0.243680	1.238008	779.810289	0.015974	0.015867
RS	17	0.271248	1.238008	823.294152	0.016865	0.016801
RS	18	0.301027	1.386633	775.689673	0.015890	0.015892
RS	19	0.333195	1.386633	818.187240	0.016760	0.016855
RS	20	0.367943	1.524888	784.227094	0.016064	0.016241
RS	21	0.405479	1.524888	826.016676	0.016921	0.017223
RS	22	0.446025	1.684434	787.097767	0.016123	0.016507
RS	23	0.489824	1.684434	827.894629	0.016959	0.017461
RS	24	0.537136	1.885114	777.693343	0.015931	0.016483
RS	25	0.588243	1.885114	817.116435	0.016738	0.017370
RS	26	0.643449	2.130545	759.326580	0.015554	0.016191
RS	27	0.703084	2.130545	797.153179	0.016329	0.016996
RS	28	0.767502	2.401524	742.097019	0.015201	0.015840
RS	29	0.837088	2.401524	778.340277	0.015944	0.016578
RS	30	0.912255	2.662260	735.873663	0.015074	0.015670
RS	31	0.993452	2.662260	770.674959	0.015787	0.016370
RS	32	1.081161	2.884464	744.112106	0.015243	0.015798
RS	33	1.175907	2.884464	777.501384	0.015927	0.016479
RS	34	1.278252	3.061117	764.306559	0.015656	0.016193
RS	35	1.388807	3.061117	796.009267	0.016306	0.016851
RS	36	1.508229	3.199573	791.548561	0.016214	0.016750
RS	37	1.637231	3.199573	820.927270	0.016816	0.017366
RS	38	1.776581	3.315071	819.720022	0.016792	0.017329
RS	39	1.927108	3.315071	845.826693	0.017326	0.017875
RS	40	2.089710	3.430605	841.022147	0.017228	0.017754
RS	41	2.265355	3.430605	862.796165	0.017674	0.018200
RS	42	2.455088	3.569026	848.262366	0.017376	0.017862
RS	43	2.660041	3.569026	864.840782	0.017716	0.018181
RS	44	2.881434	3.739600	838.897203	0.017184	0.017592
RS	45	3.120586	3.739600	849.773491	0.017407	0.017775
RS	46	3.378921	3.933739	815.580715	0.016707	0.017009
RS	47	3.657978	3.933739	820.469251	0.016807	0.017061
RS	48	3.959419	4.132164	782.809119	0.016035	0.016229
RS	49	4.285040	4.132164	781.415526	0.016007	0.016157
RS	50	4.636780	4.317942	743.194930	0.015224	0.015330
RS	51	5.016735	4.317942	735.168678	0.015060	0.015137
RS	52	5.427167	4.489657	695.831067	0.014254	0.014309
RS	53	5.870521	4.489657	681.039912	0.013951	0.013994
RS	54	6.349438	4.785650	622.574897	0.012753	0.012797
RS	55	6.866771	4.785650	603.829659	0.012369	0.012412
RS	56	7.425602	4.785650	580.599628	0.011893	0.011939
RS	57	8.029258	4.785650	553.064468	0.011329	0.011378
RS	58	8.681335	7.804179	328.872608	0.006737	0.006869
RS	59	9.385718	7.804179	325.438416	0.006666	0.006794
RS	60	10.146602	7.804179	319.771494	0.006550	0.006673
RS	61	10.968520	7.804179	311.811223	0.006387	0.006504
RS	62	11.856366	7.804179	301.547519	0.006177	0.006287
RS	63	12.815430	7.804179	2463.326193	0.050460	0.051381
PA	4+25*2+4+6 0.037334612 0.018296196 12.815430002 7.309387717 0.553509290 0.536619138 0.580807980 0.678059095 0.848793271 1.053635306 1.238008369 1.386632776 1.524888094 1.684433682 1.885113949 2.130545205 2.401524035 2.662260061 2.884463771 3.061116880 3.199573120 3.315071275 3.430604548 3.569025597 3.739599628 3.933739022 4.132163877 4.317942395 4.489656828 4.785650137 7.804178931
//
IT	4157
RD	17
LK	-258508.935355
QD	-244.185002 -> -215.842865
RI	0.0034001271
TR	0.036295	0.018466
MT	13.003156
MM	C_pi: 2.876749, n_recomb: 50620.732476
RS	0	0.000000	8.855708	44.784243	0.000885	0.000030
RS	1	0.008046	8.855708	48.345658	0.000955	0.000268
RS	2	0.016740	8.855708	52.186646	0.001031	0.000657
RS	3	0.026133	8.855708	56.328544	0.001113	0.001026
RS	4	0.036281	0.567863	939.560530	0.018561	0.016614
RS	5	0.047247	0.567863	995.078151	0.019658	0.018230
RS	6	0.059094	0.547608	1090.648783	0.021545	0.019959
RS	7	0.071895	0.547608	1150.240190	0.022723	0.021045
RS	8	0.085726	0.590025	1124.787072	0.022220	0.020584
RS	9	0.100670	0.590025	1183.863505	0.023387	0.021933
RS	10	0.116816	0.685777	1072.006780	0.021177	0.020109
RS	11	0.134261	0.685777	1128.207398	0.022287	0.021509
RS	12	0.153110	0.858224	949.585761	0.018759	0.018319
RS	13	0.173476	0.858224	1001.173787	0.019778	0.019458
RS	14	0.195480	1.067539	849.221044	0.016776	0.016604
RS	15	0.219255	1.067539	896.745600	0.017715	0.017570
RS	16	0.244942	1.256055	804.887884	0.015900	0.015820
RS	17	0.272697	1.256055	850.117568	0.016794	0.016751
RS	18	0.302684	1.406536	801.462883	0.015833	0.015848
RS	19	0.335085	1.406536	845.711309	0.016707	0.016806
RS	20	0.370092	1.545184	811.759086	0.016036	0.016211
RS	21	0.407916	1.545184	855.335655	0.016897	0.017189
RS	22	0.448784	1.705686	815.889753	0.016118	0.016486
RS	23	0.492939	1.705686	858.481382	0.016959	0.017439
RS	24	0.540648	1.909664	806.387988	0.015930	0.016456
RS	25	0.592195	1.909664	847.568298	0.016744	0.017345
RS	26	0.647890	2.161738	786.664296	0.015540	0.016144
RS	27	0.708066	2.161738	826.179543	0.016321	0.016952
RS	28	0.773084	2.442399	767.646435	0.015165	0.015765
RS	29	0.843333	2.442399	805.507578	0.015913	0.016505
RS	30	0.919235	2.713921	760.153182	0.015017	0.015570
RS	31	1.001244	2.713921	796.526865	0.015735	0.016270
RS	32	1.089851	2.945554	768.171076	0.015175	0.015680
RS	33	1.185588	2.945554	803.122447	0.015865	0.016362
RS	34	1.289027	3.128827	789.262033	0.015592	0.016071
RS	35	1.400790	3.128827	822.539914	0.016249	0.016731
RS	36	1.521545	3.270987	818.323738	0.016166	0.016637
RS	37	1.652017	3.270987	849.288108	0.016777	0.017258
RS	38	1.792986	3.387969	848.914802	0.016770	0.017238
RS	39	1.945298	3.387969	876.583280	0.017317	0.017793
RS	40	2.109865	3.503936	872.761513	0.017241	0.017695
RS	41	2.287673	3.503936	896.010988	0.017700	0.018154
RS	42	2.479788	3.643035	882.112855	0.017426	0.017842
RS	43	2.687360	3.643035	900.008486	0.017779	0.018178
RS	44	2.911634	3.815310	874.066615	0.017267	0.017613
RS	45	3.153954	3.815310	886.042220	0.017504	0.017815
RS	46	3.415770	4.012183	851.263482	0.016816	0.017068
RS	47	3.698653	4.012183	856.990187	0.016930	0.017137
RS	48	4.004297	4.213772	818.406993	0.016167	0.016321
RS	49	4.334533	4.213772	817.550986	0.016151	0.016265
RS	50	4.691341	4.402557	778.255605	0.015374	0.015449
RS	51	5.076858	4.402557	770.422925	0.015220	0.015269
RS	52	5.493393	4.577243	729.808405	0.014417	0.014447
RS	53	5.943444	4.577243	714.833955	0.014121	0.014142
RS	54	6.429706	4.881639	653.629811	0.012912	0.012935
RS	55	6.955094	4.881639	634.469571	0.012534	0.012558
RS	56	7.522754	4.881639	610.573256	0.012062	0.012090
RS	57	8.136090	4.881639	582.116195	0.011500	0.011533
RS	58	8.798775	8.075322	341.717001	0.006751	0.006869
RS	59	9.514780	8.075322	338.832630	0.006694	0.006808
RS	60	10.288396	8.075322	333.645976	0.006591	0.006702
RS	61	11.124258	8.075322	326.079223	0.006442	0.006548
RS	62	12.027374	8.075322	316.104997	0.006245	0.006346
RS	63	13.003156	8.075322	2635.779801	0.052069	0.052976
PA	4+25*2+4+6 0.036294710 0.018466040 13.003156027 8.855707839 0.567862538 0.547607646 0.590024903 0.685776833 0.858223624 1.067538566 1.256054708 1.406536159 1.545183560 1.705685566 1.909663599 2.161738108 2.442398516 2.713920919 2.945554404 3.128827323 3.270986932 3.387969103 3.503935971 3.643035390 3.815309887 4.012183010 4.213772139 4.402557225 4.577242678 4.881639168 8.075322396
//
IT	4759
RD	18
LK	-258453.394528
QD	-228.675357 -> -202.888640
RI	0.0028164181
TR	0.035320	0.018621
MT	13.186998
MM	C_pi: 2.954920, n_recomb: 52384.691752
RS	0	0.000000	10.741710	38.288753	0.000731	0.000025
RS	1	0.008070	10.741710	41.349562	0.000789	0.000222
RS	2	0.016791	10.741710	44.652518	0.000852	0.000545
RS	3	0.026216	10.741710	48.216352	0.000920	0.000854
RS	4	0.036402	0.582418	951.650908	0.018167	0.016377
RS	5	0.047410	0.582418	1008.534778	0.019252	0.017986
RS	6	0.059306	0.558586	1112.141153	0.021230	0.019795
RS	7	0.072162	0.558586	1173.605224	0.022404	0.020866
RS	8	0.086055	0.599171	1153.406845	0.022018	0.020495
RS	9	0.101070	0.599171	1214.592385	0.023186	0.021830
RS	10	0.117296	0.693265	1105.300715	0.021100	0.020099
RS	11	0.134832	0.693265	1163.677654	0.022214	0.021498
RS	12	0.153783	0.867177	980.259146	0.018713	0.018319
RS	13	0.174263	0.867177	1033.863232	0.019736	0.019463
RS	14	0.196396	1.080757	875.567861	0.016714	0.016577
RS	15	0.220315	1.080757	924.905329	0.017656	0.017545
RS	16	0.246165	1.273329	829.352475	0.015832	0.015777
RS	17	0.274100	1.273329	876.295431	0.016728	0.016706
RS	18	0.304290	1.425652	826.591423	0.015779	0.015808
RS	19	0.336917	1.425652	872.558433	0.016657	0.016762
RS	20	0.372176	1.564663	838.650801	0.016009	0.016183
RS	21	0.410280	1.564663	883.984284	0.016875	0.017159
RS	22	0.451460	1.726035	844.071294	0.016113	0.016467
RS	23	0.495963	1.726035	888.430084	0.016960	0.017420
RS	24	0.544057	1.933177	834.483854	0.015930	0.016434
RS	25	0.596033	1.933177	877.394837	0.016749	0.017323
RS	26	0.652203	2.191755	813.373229	0.015527	0.016102
RS	27	0.712906	2.191755	854.549876	0.016313	0.016911
RS	28	0.778507	2.482033	792.496951	0.015128	0.015695
RS	29	0.849403	2.482033	831.946744	0.015881	0.016437
RS	30	0.926020	2.764440	783.632871	0.014959	0.015474
RS	31	1.008819	2.764440	821.547600	0.015683	0.016176
RS	32	1.098301	3.005720	791.323047	0.015106	0.015567
RS	33	1.195004	3.005720	827.804804	0.015802	0.016250
RS	34	1.299511	3.195884	813.207974	0.015524	0.015952
RS	35	1.412452	3.195884	848.032167	0.016189	0.016614
RS	36	1.534507	3.341969	844.015117	0.016112	0.016525
RS	37	1.666412	3.341969	876.543235	0.016733	0.017151
RS	38	1.808961	3.460554	876.998102	0.016741	0.017146
RS	39	1.963015	3.460554	906.217227	0.017299	0.017709
RS	40	2.129500	3.576949	903.423411	0.017246	0.017635
RS	41	2.309421	3.576949	928.149923	0.017718	0.018105
RS	42	2.503862	3.716567	914.989316	0.017467	0.017820
RS	43	2.713994	3.716567	934.215255	0.017834	0.018171
RS	44	2.941083	3.890250	908.413328	0.017341	0.017630
RS	45	3.186499	3.890250	921.509182	0.017591	0.017849
RS	46	3.451719	4.089451	886.295688	0.016919	0.017122
RS	47	3.738344	4.089451	892.884876	0.017045	0.017209
RS	48	4.048098	4.293746	853.519008	0.016293	0.016408
RS	49	4.382850	4.293746	853.224680	0.016288	0.016367
RS	50	4.744617	4.485093	812.970173	0.015519	0.015563
RS	51	5.135578	4.485093	805.352571	0.015374	0.015396
RS	52	5.558089	4.662347	763.549181	0.014576	0.014581
RS	53	6.014697	4.662347	748.408759	0.014287	0.014285
RS	54	6.508154	4.974610	684.525457	0.013067	0.013070
RS	55	7.041433	4.974610	664.962156	0.012694	0.012699
RS	56	7.617747	4.974610	640.411928	0.012225	0.012236
RS	57	8.240570	4.974610	611.045486	0.011665	0.011682
RS	58	8.913655	8.341822	354.315464	0.006764	0.006868
RS	59	9.641057	8.341822	351.985268	0.006719	0.006822
RS	60	10.427162	8.341822	347.287463	0.006630	0.006729
RS	61	11.276705	8.341822	340.127330	0.006493	0.006589
RS	62	12.194806	8.341822	330.460365	0.006308	0.006401
RS	63	13.186998	8.341822	2809.151207	0.053625	0.054517
PA	4+25*2+4+6 0.035319518 0.018621225 13.186997531 10.741710211 0.582417665 0.558585640 0.599170611 0.693264568 0.867177230 1.080757370 1.273329150 1.425652129 1.564663103 1.726035189 1.933177075 2.191754918 2.482033080 2.764439930 3.005719699 3.195884109 3.341968599 3.460553948 3.576948560 3.716566562 3.890249732 4.089451154 4.293745626 4.485093417 4.662346594 4.974609963 8.341821932
//
IT	4203
RD	19
LK	-258402.849763
QD	-214.516011 -> -191.022999
RI	0.0023313625
TR	0.034404	0.018763
MT	13.367188
MM	C_pi: 3.031899, n_recomb: 54109.180023
RS	0	0.000000	13.045351	32.631152	0.000603	0.000021
RS	1	0.008093	13.045351	35.252054	0.000651	0.000184
RS	2	0.016841	13.045351	38.081718	0.000704	0.000452
RS	3	0.026297	13.045351	41.136479	0.000760	0.000710
RS	4	0.036519	0.597186	962.128313	0.017781	0.016136
RS	5	0.047567	0.597186	1020.278676	0.018856	0.017739
RS	6	0.059510	0.569540	1132.114327	0.020923	0.019630
RS	7	0.072419	0.569540	1195.370143	0.022092	0.020687
RS	8	0.086374	0.608238	1180.607777	0.021819	0.020404
RS	9	0.101457	0.608238	1243.837716	0.022988	0.021726
RS	10	0.117761	0.700537	1137.595471	0.021024	0.020089
RS	11	0.135385	0.700537	1198.104222	0.022142	0.021486
RS	12	0.154435	0.875700	1010.263156	0.018671	0.018321
RS	13	0.175027	0.875700	1065.849478	0.019698	0.019469
RS	14	0.197285	1.093345	901.334115	0.016658	0.016555
RS	15	0.221344	1.093345	952.452850	0.017602	0.017524
RS	16	0.247351	1.289887	853.213640	0.015768	0.015738
RS	17	0.275463	1.289887	901.837265	0.016667	0.016665
RS	18	0.305849	1.444034	851.085974	0.015729	0.015771
RS	19	0.338695	1.444034	898.739133	0.016610	0.016722
RS	20	0.374199	1.583375	864.913887	0.015985	0.016159
RS	21	0.412577	1.583375	911.973925	0.016854	0.017132
RS	22	0.454060	1.745531	871.653400	0.016109	0.016452
RS	23	0.498901	1.745531	917.751332	0.016961	0.017405
RS	24	0.547371	1.955699	861.995827	0.015931	0.016414
RS	25	0.599763	1.955699	906.610563	0.016755	0.017305
RS	26	0.656396	2.220624	839.476825	0.015514	0.016063
RS	27	0.717612	2.220624	882.287388	0.016306	0.016875
RS	28	0.783782	2.520431	816.680851	0.015093	0.015630
RS	29	0.855308	2.520431	857.689895	0.015851	0.016374
RS	30	0.932622	2.813788	806.353180	0.014902	0.015384
RS	31	1.016193	2.813788	845.777315	0.015631	0.016086
RS	32	1.106528	3.064914	813.609946	0.015036	0.015459
RS	33	1.204174	3.064914	851.589590	0.015738	0.016142
RS	34	1.309722	3.262217	836.188069	0.015454	0.015836
RS	35	1.423813	3.262217	872.528155	0.016125	0.016501
RS	36	1.547137	3.412436	868.662273	0.016054	0.016415
RS	37	1.680442	3.412436	902.729677	0.016683	0.017045
RS	38	1.824535	3.532743	903.999951	0.016707	0.017055
RS	39	1.980290	3.532743	934.755025	0.017275	0.017625
RS	40	2.148650	3.649572	933.023257	0.017243	0.017573
RS	41	2.330636	3.649572	959.224162	0.017728	0.018054
RS	42	2.527350	3.789581	946.888568	0.017500	0.017794
RS	43	2.739985	3.789581	967.453612	0.017880	0.018160
RS	44	2.969828	3.964407	941.920857	0.017408	0.017644
RS	45	3.218273	3.964407	956.153871	0.017671	0.017878
RS	46	3.486825	4.165571	920.648663	0.017015	0.017173
RS	47	3.777110	4.165571	928.121296	0.017153	0.017276
RS	48	4.090890	4.372158	888.107388	0.016413	0.016491
RS	49	4.430063	4.372158	888.396321	0.016419	0.016465
RS	50	4.796687	4.565659	847.296467	0.015659	0.015673
RS	51	5.192981	4.565659	839.913655	0.015523	0.015518
RS	52	5.621349	4.745116	797.007684	0.014730	0.014710
RS	53	6.084384	4.745116	781.717676	0.014447	0.014423
RS	54	6.584894	5.064745	715.218577	0.013218	0.013200
RS	55	7.125910	5.064745	695.263669	0.012849	0.012836
RS	56	7.710711	5.064745	670.071717	0.012384	0.012378
RS	57	8.342842	5.064745	639.808577	0.011824	0.011827
RS	58	9.026131	8.603841	366.657321	0.006776	0.006868
RS	59	9.764719	8.603841	364.884452	0.006743	0.006834
RS	60	10.563083	8.603841	360.682648	0.006666	0.006754
RS	61	11.426059	8.603841	353.940602	0.006541	0.006627
RS	62	12.358876	8.603841	344.596857	0.006369	0.006452
RS	63	13.367188	8.603841	2983.041394	0.055130	0.056005
PA	4+25*2+4+6 0.034403709 0.018762867 13.367187904 13.045350657 0.597186174 0.569540263 0.608237803 0.700537203 0.875700340 1.093344679 1.289886693 1.444034026 1.583375028 1.745531306 1.955698753 2.220623997 2.520431385 2.813787604 3.064913896 3.262217137 3.412436477 3.532743429 3.649572239 3.789581080 3.964406764 4.165571443 4.372157620 4.565658848 4.745115589 5.064745402 8.603840869
//
IT	3805
RD	20
LK	-258356.791301
QD	-201.563053 -> -180.133135
RI	0.0019284757
TR	0.033543	0.018892
MT	13.543874
MM	C_pi: 3.107672, n_recomb: 55793.926592
RS	0	0.000000	15.863483	27.723186	0.000497	0.000017
RS	1	0.008115	15.863483	29.959495	0.000537	0.000151
RS	2	0.016890	15.863483	32.375008	0.000580	0.000374
RS	3	0.026376	15.863483	34.983885	0.000627	0.000589
RS	4	0.036632	0.612158	971.106997	0.017405	0.015892
RS	5	0.047720	0.612158	1030.427597	0.018468	0.017490
RS	6	0.059708	0.580458	1150.668320	0.020624	0.019466
RS	7	0.072669	0.580458	1215.637117	0.021788	0.020510
RS	8	0.086682	0.617219	1206.453717	0.021623	0.020312
RS	9	0.101833	0.617219	1271.663804	0.022792	0.021621
RS	10	0.118212	0.707603	1168.911869	0.020951	0.020079
RS	11	0.135921	0.707603	1231.507473	0.022072	0.021474
RS	12	0.155067	0.883818	1039.605410	0.018633	0.018325
RS	13	0.175767	0.883818	1097.139679	0.019664	0.019478
RS	14	0.198147	1.105346	926.520040	0.016606	0.016536
RS	15	0.222343	1.105346	979.387904	0.017554	0.017506
RS	16	0.248503	1.305778	876.473987	0.015709	0.015703
RS	17	0.276786	1.305778	926.745269	0.016610	0.016628
RS	18	0.307364	1.461725	874.953835	0.015682	0.015737
RS	19	0.340423	1.461725	924.260337	0.016566	0.016685
RS	20	0.376166	1.601359	890.555340	0.015962	0.016137
RS	21	0.414809	1.601359	939.311057	0.016835	0.017108
RS	22	0.456588	1.764210	898.644652	0.016106	0.016440
RS	23	0.501758	1.764210	946.453144	0.016963	0.017392
RS	24	0.550593	1.977256	888.937890	0.015933	0.016398
RS	25	0.603392	1.977256	935.228971	0.016762	0.017291
RS	26	0.660476	2.248363	864.994547	0.015503	0.016029
RS	27	0.722192	2.248363	909.411147	0.016299	0.016843
RS	28	0.788917	2.557597	840.222682	0.015059	0.015570
RS	29	0.861057	2.557597	882.761224	0.015822	0.016315
RS	30	0.939051	2.861934	828.347459	0.014847	0.015298
RS	31	1.023375	2.861934	869.248960	0.015580	0.016002
RS	32	1.114543	3.123082	835.069268	0.014967	0.015355
RS	33	1.213109	3.123082	874.513516	0.015674	0.016039
RS	34	1.319674	3.327749	858.241381	0.015382	0.015724
RS	35	1.434887	3.327749	896.065472	0.016060	0.016391
RS	36	1.559451	3.482306	892.299888	0.015993	0.016308
RS	37	1.694123	3.482306	927.879730	0.016630	0.016942
RS	38	1.839725	3.604458	929.944938	0.016667	0.016964
RS	39	1.997143	3.604458	962.217955	0.017246	0.017542
RS	40	2.167337	3.721730	961.574246	0.017234	0.017510
RS	41	2.351342	3.721730	989.242879	0.017730	0.018001
RS	42	2.550280	3.862017	977.809425	0.017525	0.017767
RS	43	2.765363	3.862017	999.718091	0.017918	0.018145
RS	44	2.997902	4.037752	974.571690	0.017467	0.017654
RS	45	3.249311	4.037752	989.954837	0.017743	0.017904
RS	46	3.521124	4.240547	954.293401	0.017104	0.017219
RS	47	3.814996	4.240547	962.667083	0.017254	0.017338
RS	48	4.132717	4.449045	922.134894	0.016528	0.016570
RS	49	4.476222	4.449045	923.026032	0.016543	0.016558
RS	50	4.847605	4.644325	881.191425	0.015794	0.015779
RS	51	5.249127	4.644325	874.061283	0.015666	0.015635
RS	52	5.683235	4.825648	830.138346	0.014879	0.014835
RS	53	6.152572	4.825648	814.714025	0.014602	0.014556
RS	54	6.659999	5.152178	745.664927	0.013365	0.013327
RS	55	7.208605	5.152178	725.329317	0.013000	0.012969
RS	56	7.801734	5.152178	699.507614	0.012537	0.012514
RS	57	8.442998	5.152178	668.360605	0.011979	0.011966
RS	58	9.136304	8.861470	378.730983	0.006788	0.006867
RS	59	9.885875	8.861470	377.517365	0.006766	0.006845
RS	60	10.696277	8.861470	373.817296	0.006700	0.006778
RS	61	11.572447	8.861470	367.503206	0.006587	0.006663
RS	62	12.519723	8.861470	358.496898	0.006425	0.006500
RS	63	13.543874	8.861470	3157.046570	0.056584	0.057442
PA	4+25*2+4+6 0.033542621 0.018892069 13.543874405 15.863483351 0.612157745 0.580457697 0.617219464 0.707602528 0.883817832 1.105346095 1.305777536 1.461724743 1.601359415 1.764209718 1.977255575 2.248362578 2.557596941 2.861933830 3.123081658 3.327749194 3.482305809 3.604457808 3.721730034 3.862016554 4.037752425 4.240547288 4.449045310 4.644325304 4.825647736 5.152177776 8.861470200
//
IT	5195
RD	21
LK	-258314.769375
QD	-189.691216 -> -170.120520
RI	0.0015947480
TR	0.032732	0.019010
MT	13.717165
MM	C_pi: 3.182232, n_recomb: 57439.007581
RS	0	0.000000	19.310341	23.489462	0.000409	0.000014
RS	1	0.008137	19.310341	25.391741	0.000442	0.000125
RS	2	0.016936	19.310341	27.447275	0.000478	0.000309
RS	3	0.026452	19.310341	29.668275	0.000517	0.000488
RS	4	0.036741	0.627337	978.675707	0.017039	0.015646
RS	5	0.047868	0.627337	1039.073166	0.018090	0.017241
RS	6	0.059900	0.591319	1167.914093	0.020333	0.019302
RS	7	0.072912	0.591319	1234.520071	0.021493	0.020335
RS	8	0.086982	0.626112	1231.005953	0.021432	0.020220
RS	9	0.102197	0.626112	1298.132682	0.022600	0.021516
RS	10	0.118650	0.714475	1199.262668	0.020879	0.020069
RS	11	0.136442	0.714475	1263.899744	0.022004	0.021462
RS	12	0.155681	0.891565	1068.283652	0.018599	0.018331
RS	13	0.176486	0.891565	1127.731008	0.019634	0.019488
RS	14	0.198984	1.116804	951.130396	0.016559	0.016519
RS	15	0.223313	1.116804	1005.715054	0.017509	0.017492
RS	16	0.249622	1.321048	899.140001	0.015654	0.015670
RS	17	0.278071	1.321048	951.025800	0.016557	0.016594
RS	18	0.308835	1.478771	898.202094	0.015637	0.015706
RS	19	0.342103	1.478771	949.128931	0.016524	0.016651
RS	20	0.378077	1.618659	915.583617	0.015940	0.016117
RS	21	0.416979	1.618659	966.003875	0.016818	0.017086
RS	22	0.459046	1.782115	925.052960	0.016105	0.016430
RS	23	0.504537	1.782115	974.543084	0.016967	0.017382
RS	24	0.553729	1.997887	915.323233	0.015936	0.016385
RS	25	0.606924	1.997887	963.263011	0.016770	0.017279
RS	26	0.664447	2.274996	889.947940	0.015494	0.015998
RS	27	0.726651	2.274996	935.942643	0.016295	0.016815
RS	28	0.793917	2.593540	863.150077	0.015027	0.015513
RS	29	0.866657	2.593540	907.188397	0.015794	0.016261
RS	30	0.945315	2.908866	849.649536	0.014792	0.015216
RS	31	1.030374	2.908866	891.996355	0.015529	0.015922
RS	32	1.122354	3.180187	855.739839	0.014898	0.015255
RS	33	1.221818	3.180187	896.615108	0.015610	0.015940
RS	34	1.329377	3.392426	879.408595	0.015310	0.015616
RS	35	1.445687	3.392426	918.683924	0.015994	0.016284
RS	36	1.571462	3.551509	914.967577	0.015929	0.016203
RS	37	1.707471	3.551509	952.031309	0.016575	0.016841
RS	38	1.854548	3.675625	954.866601	0.016624	0.016874
RS	39	2.013592	3.675625	988.636951	0.017212	0.017458
RS	40	2.185579	3.793359	989.098293	0.017220	0.017446
RS	41	2.371559	3.793359	1018.224681	0.017727	0.017947
RS	42	2.572674	3.933822	1007.760953	0.017545	0.017737
RS	43	2.790153	3.933822	1031.014121	0.017950	0.018128
RS	44	3.025329	4.110253	1006.362632	0.017521	0.017662
RS	45	3.279642	4.110253	1022.905311	0.017809	0.017926
RS	46	3.554648	4.314372	987.215334	0.017187	0.017263
RS	47	3.852032	4.314372	996.504513	0.017349	0.017395
RS	48	4.173615	4.524435	955.577488	0.016636	0.016645
RS	49	4.521365	4.524435	957.087248	0.016663	0.016646
RS	50	4.897412	4.721145	914.625588	0.015923	0.015881
RS	51	5.304059	4.721145	907.764045	0.015804	0.015748
RS	52	5.743795	4.904021	862.907681	0.015023	0.014957
RS	53	6.219313	4.904021	847.363020	0.014752	0.014685
RS	54	6.733525	5.237015	775.831025	0.013507	0.013450
RS	55	7.289579	5.237015	755.124820	0.013147	0.013097
RS	56	7.890880	5.237015	728.684799	0.012686	0.012646
RS	57	8.541110	5.237015	696.666511	0.012129	0.012100
RS	58	9.244249	9.114771	390.530135	0.006799	0.006867
RS	59	10.004604	9.114771	389.876479	0.006788	0.006855
RS	60	10.826831	9.114771	386.682467	0.006732	0.006799
RS	61	11.715963	9.114771	380.804598	0.006630	0.006697
RS	62	12.677445	9.114771	372.148173	0.006479	0.006545
RS	63	13.717165	9.114771	3330.815262	0.057989	0.058827
PA	4+25*2+4+6 0.032732094 0.019009863 13.717164662 19.310341206 0.627337106 0.591319109 0.626111842 0.714475425 0.891564691 1.116803545 1.321048485 1.478771387 1.618659352 1.782115107 1.997886557 2.274995757 2.593539885 2.908866416 3.180186574 3.392426143 3.551508508 3.675624791 3.793358827 3.933822389 4.110253420 4.314372352 4.524435464 4.721144894 4.904021436 5.237015489 9.114771248
//
IT	4637
RD	22
LK	-258276.385696
QD	-178.790681 -> -160.898443
RI	0.0013181450
TR	0.031968	0.019117
MT	13.887188
MM	C_pi: 3.255560, n_recomb: 59044.266567
RS	0	0.000000	23.536578	19.845347	0.000336	0.000012
RS	1	0.008158	23.536578	21.458357	0.000363	0.000103
RS	2	0.016982	23.536578	23.201942	0.000393	0.000254
RS	3	0.026525	23.536578	25.086582	0.000425	0.000403
RS	4	0.036847	0.642678	984.992980	0.016682	0.015401
RS	5	0.048012	0.642678	1046.380028	0.017722	0.016992
RS	6	0.060087	0.602099	1183.963695	0.020052	0.019141
RS	7	0.073147	0.602099	1252.134259	0.021207	0.020162
RS	8	0.087272	0.634899	1254.340097	0.021244	0.020128
RS	9	0.102550	0.634899	1323.321131	0.022412	0.021411
RS	10	0.119075	0.721161	1228.665686	0.020809	0.020058
RS	11	0.136947	0.721161	1295.298432	0.021938	0.021448
RS	12	0.156278	0.898969	1096.291724	0.018567	0.018338
RS	13	0.177185	0.898969	1157.616449	0.019606	0.019499
RS	14	0.199798	1.127761	975.156892	0.016516	0.016506
RS	15	0.224256	1.127761	1031.425233	0.017469	0.017480
RS	16	0.250709	1.335732	921.217647	0.015602	0.015641
RS	17	0.279321	1.335732	974.684547	0.016508	0.016563
RS	18	0.310266	1.495208	920.835576	0.015596	0.015676
RS	19	0.343736	1.495208	973.349337	0.016485	0.016619
RS	20	0.379937	1.635320	939.995753	0.015920	0.016100
RS	21	0.419091	1.635320	992.048678	0.016802	0.017067
RS	22	0.461439	1.799284	950.880677	0.016105	0.016422
RS	23	0.507242	1.799284	1002.022869	0.016971	0.017375
RS	24	0.556782	2.017622	941.159634	0.015940	0.016375
RS	25	0.610363	2.017622	990.719942	0.016779	0.017271
RS	26	0.668315	2.300558	914.345941	0.015486	0.015971
RS	27	0.730996	2.300558	961.890335	0.016291	0.016790
RS	28	0.798789	2.628276	885.480445	0.014997	0.015461
RS	29	0.872114	2.628276	930.988524	0.015768	0.016211
RS	30	0.951420	2.954584	870.282260	0.014739	0.015139
RS	31	1.037197	2.954584	914.042050	0.015481	0.015846
RS	32	1.129971	3.236204	875.649956	0.014830	0.015159
RS	33	1.230314	3.236204	917.922158	0.015546	0.015845
RS	34	1.338842	3.456206	899.720160	0.015238	0.015511
RS	35	1.456225	3.456206	940.412964	0.015927	0.016181
RS	36	1.583184	3.619992	936.694717	0.015864	0.016100
RS	37	1.720501	3.619992	975.212077	0.016517	0.016742
RS	38	1.869020	3.746189	978.788564	0.016577	0.016785
RS	39	2.029655	3.746189	1014.033102	0.017174	0.017375
RS	40	2.203395	3.864407	1015.609588	0.017201	0.017382
RS	41	2.391310	3.864407	1046.180540	0.017719	0.017892
RS	42	2.594554	4.004960	1036.744953	0.017559	0.017706
RS	43	2.814380	4.004960	1061.339970	0.017975	0.018108
RS	44	3.052139	4.181889	1037.283447	0.017568	0.017666
RS	45	3.309295	4.181889	1054.991609	0.017868	0.017944
RS	46	3.587430	4.387053	1019.392730	0.017265	0.017303
RS	47	3.888256	4.387053	1029.608858	0.017438	0.017449
RS	48	4.213623	4.598357	988.406095	0.016740	0.016717
RS	49	4.565535	4.598357	990.548416	0.016776	0.016731
RS	50	4.946156	4.796176	947.563501	0.016048	0.015980
RS	51	5.357828	4.796176	940.984703	0.015937	0.015856
RS	52	5.803085	4.980315	895.277374	0.015163	0.015074
RS	53	6.284667	4.980315	879.625170	0.014898	0.014809
RS	54	6.805537	5.319363	805.679074	0.013645	0.013569
RS	55	7.368901	5.319363	784.611709	0.013289	0.013221
RS	56	7.978224	5.319363	757.564422	0.012830	0.012774
RS	57	8.637257	5.319363	724.687386	0.012274	0.012229
RS	58	9.350055	9.363813	402.045727	0.006809	0.006865
RS	59	10.121004	9.363813	401.951584	0.006808	0.006864
RS	60	10.954848	9.363813	399.266623	0.006762	0.006819
RS	61	11.856718	9.363813	393.831757	0.006670	0.006728
RS	62	12.832164	9.363813	385.536043	0.006530	0.006587
RS	63	13.887188	9.363813	3503.978544	0.059345	0.060163
PA	4+25*2+4+6 0.031968289 0.019117152 13.887187616 23.536577744 0.642678080 0.602099115 0.634898865 0.721161095 0.898968775 1.127760953 1.335732036 1.495208040 1.635320224 1.799284036 2.017621998 2.300558043 2.628276207 2.954583769 3.236203540 3.456206250 3.619991599 3.746189219 3.864407250 4.004959950 4.181888553 4.387053045 4.598357267 4.796175716 4.980314716 5.319363274 9.363812582
//
IT	4808
RD	23
LK	-258241.287206
QD	-168.765464 -> -152.390952
RI	0.0010895409
TR	0.031248	0.019215
MT	14.053987
MM	C_pi: 3.327653, n_recomb: 60610.116961
RS	0	0.000000	28.720832	16.722822	0.000276	0.000010
RS	1	0.008178	28.720832	18.086615	0.000298	0.000084
RS	2	0.017026	28.720832	19.561285	0.000323	0.000209
RS	3	0.026597	28.720832	21.155789	0.000349	0.000333
RS	4	0.036951	0.658195	990.123454	0.016336	0.015158
RS	5	0.048151	0.658195	1052.415391	0.017364	0.016745
RS	6	0.060268	0.612798	1198.885735	0.019780	0.018984
RS	7	0.073375	0.612798	1268.550555	0.020930	0.019994
RS	8	0.087554	0.643583	1276.508311	0.021061	0.020037
RS	9	0.102894	0.643583	1347.282371	0.022229	0.021307
RS	10	0.119487	0.727669	1257.146684	0.020742	0.020048
RS	11	0.137438	0.727669	1325.729566	0.021873	0.021435
RS	12	0.156857	0.906041	1123.655433	0.018539	0.018347
RS	13	0.177864	0.906041	1186.822293	0.019581	0.019511
RS	14	0.200589	1.138249	998.611482	0.016476	0.016494
RS	15	0.225173	1.138249	1056.530575	0.017432	0.017470
RS	16	0.251767	1.349883	942.705977	0.015554	0.015613
RS	17	0.280536	1.349883	997.720323	0.016461	0.016534
RS	18	0.311658	1.511087	942.857635	0.015556	0.015649
RS	19	0.345326	1.511087	996.924767	0.016448	0.016590
RS	20	0.381747	1.651375	963.806091	0.015902	0.016084
RS	21	0.421146	1.651375	1017.459936	0.016787	0.017050
RS	22	0.463768	1.815754	976.140489	0.016105	0.016416
RS	23	0.509876	1.815754	1028.905212	0.016976	0.017370
RS	24	0.559755	2.036521	966.452274	0.015945	0.016367
RS	25	0.613713	2.036521	1017.604793	0.016789	0.017265
RS	26	0.672083	2.325087	938.207655	0.015479	0.015948
RS	27	0.735228	2.325087	987.273534	0.016289	0.016769
RS	28	0.803537	2.661822	907.242431	0.014968	0.015413
RS	29	0.877433	2.661822	954.190673	0.015743	0.016165
RS	30	0.957372	2.999082	890.280387	0.014689	0.015066
RS	31	1.043850	2.999082	935.421252	0.015433	0.015775
RS	32	1.137399	3.291097	894.842475	0.014764	0.015067
RS	33	1.238600	3.291097	938.477845	0.015484	0.015754
RS	34	1.348077	3.519049	919.218528	0.015166	0.015410
RS	35	1.466508	3.519049	961.294876	0.015860	0.016082
RS	36	1.594625	3.687699	957.524958	0.015798	0.016000
RS	37	1.733220	3.687699	997.464845	0.016457	0.016645
RS	38	1.883150	3.816084	1001.752435	0.016528	0.016697
RS	39	2.045341	3.816084	1038.446349	0.017133	0.017294
RS	40	2.220798	3.934813	1041.141442	0.017178	0.017318
RS	41	2.410604	3.934813	1073.141343	0.017706	0.017837
RS	42	2.615934	4.075374	1064.784443	0.017568	0.017673
RS	43	2.838056	4.075374	1090.715752	0.017996	0.018087
RS	44	3.078345	4.252627	1067.343259	0.017610	0.017669
RS	45	3.338286	4.252627	1086.219960	0.017921	0.017959
RS	46	3.619486	4.458576	1050.824859	0.017337	0.017340
RS	47	3.923684	4.458576	1061.976689	0.017521	0.017499
RS	48	4.252761	4.670820	1020.611295	0.016839	0.016786
RS	49	4.608751	4.670820	1023.397816	0.016885	0.016811
RS	50	4.993856	4.869448	979.989531	0.016169	0.016074
RS	51	5.410457	4.869448	973.705773	0.016065	0.015960
RS	52	5.861129	5.054570	927.228803	0.015298	0.015187
RS	53	6.348660	5.054570	911.480313	0.015038	0.014929
RS	54	6.876063	5.399286	835.188857	0.013780	0.013685
RS	55	7.446600	5.399286	813.768633	0.013426	0.013341
RS	56	8.063798	5.399286	786.124169	0.012970	0.012897
RS	57	8.731474	5.399286	752.400165	0.012414	0.012354
RS	58	9.453756	9.608597	413.277238	0.006819	0.006864
RS	59	10.235109	9.608597	413.741016	0.006826	0.006873
RS	60	11.080366	9.608597	411.566753	0.006790	0.006838
RS	61	11.994751	9.608597	406.580130	0.006708	0.006757
RS	62	12.983920	9.608597	398.654234	0.006577	0.006627
RS	63	14.053987	9.608597	3676.250388	0.060654	0.061450
PA	4+25*2+4+6 0.031247873 0.019214841 14.053987337 28.720831903 0.658194858 0.612798161 0.643583059 0.727668612 0.906041051 1.138248786 1.349882955 1.511086523 1.651375047 1.815753541 2.036521041 2.325086774 2.661822211 2.999082288 3.291096577 3.519048775 3.687699264 3.816084435 3.934812863 4.075373960 4.252626541 4.458575706 4.670820272 4.869448456 5.054569934 5.399285544 9.608597475
//
IT	5244
RD	24
LK	-258209.159965
QD	-159.530463 -> -144.530389
RI	0.0009009876
TR	0.030568	0.019304
MT	14.217691
MM	C_pi: 3.398496, n_recomb: 62136.521796
RS	0	0.000000	35.087041	14.056282	0.000226	0.000008
RS	1	0.008198	35.087041	15.206203	0.000245	0.000069
RS	2	0.017069	35.087041	16.449981	0.000265	0.000172
RS	3	0.026666	35.087041	17.795239	0.000286	0.000274
RS	4	0.037051	0.673883	994.149037	0.015999	0.014917
RS	5	0.048286	0.673883	1057.264602	0.017015	0.016500
RS	6	0.060443	0.623380	1212.806921	0.019518	0.018829
RS	7	0.073597	0.623380	1283.900003	0.020663	0.019829
RS	8	0.087829	0.652155	1297.572524	0.020883	0.019947
RS	9	0.103227	0.652155	1370.079564	0.022050	0.021204
RS	10	0.119888	0.734000	1284.728442	0.020676	0.020038
RS	11	0.137915	0.734000	1355.215899	0.021810	0.021421
RS	12	0.157420	0.912813	1150.361683	0.018513	0.018357
RS	13	0.178524	0.912813	1215.334538	0.019559	0.019524
RS	14	0.201358	1.148296	1021.495146	0.016440	0.016484
RS	15	0.226064	1.148296	1081.031715	0.017398	0.017462
RS	16	0.252796	1.363529	963.611222	0.015508	0.015587
RS	17	0.281719	1.363529	1020.139207	0.016418	0.016508
RS	18	0.313013	1.526428	964.278536	0.015519	0.015624
RS	19	0.346873	1.526428	1019.865397	0.016413	0.016563
RS	20	0.383509	1.666856	987.017286	0.015885	0.016070
RS	21	0.423148	1.666856	1042.239884	0.016773	0.017035
RS	22	0.466037	1.831558	1000.834283	0.016107	0.016412
RS	23	0.512442	1.831558	1055.191516	0.016982	0.017366
RS	24	0.562651	2.054588	991.219823	0.015952	0.016362
RS	25	0.616977	2.054588	1043.936142	0.016801	0.017262
RS	26	0.675756	2.348596	961.548589	0.015475	0.015927
RS	27	0.739355	2.348596	1012.107584	0.016288	0.016752
RS	28	0.808167	2.694196	928.451528	0.014942	0.015368
RS	29	0.882621	2.694196	976.810188	0.015720	0.016123
RS	30	0.963178	3.042364	909.664673	0.014640	0.014997
RS	31	1.050340	3.042364	956.154626	0.015388	0.015707
RS	32	1.144648	3.344858	913.340458	0.014699	0.014980
RS	33	1.246687	3.344858	958.304978	0.015423	0.015668
RS	34	1.357092	3.580915	937.933739	0.015095	0.015312
RS	35	1.476548	3.580915	981.359132	0.015794	0.015985
RS	36	1.605797	3.754597	977.484793	0.015731	0.015902
RS	37	1.745643	3.754597	1018.814919	0.016396	0.016550
RS	38	1.896953	3.885278	1023.779519	0.016476	0.016611
RS	39	2.060668	3.885278	1061.896113	0.017090	0.017213
RS	40	2.237805	4.004542	1065.709070	0.017151	0.017253
RS	41	2.429464	4.004542	1099.119769	0.017689	0.017780
RS	42	2.636835	4.145045	1091.883474	0.017572	0.017638
RS	43	2.861208	4.145045	1119.142650	0.018011	0.018063
RS	44	3.103975	4.322454	1096.537535	0.017647	0.017669
RS	45	3.366644	4.322454	1116.582859	0.017970	0.017971
RS	46	3.650848	4.528951	1081.496201	0.017405	0.017374
RS	47	3.958352	4.528951	1093.589846	0.017600	0.017546
RS	48	4.291065	4.741855	1052.170106	0.016933	0.016851
RS	49	4.651055	4.741855	1055.610255	0.016989	0.016887
RS	50	5.040558	4.941015	1011.874949	0.016285	0.016165
RS	51	5.461994	4.941015	1005.896846	0.016188	0.016060
RS	52	5.917980	5.126866	958.728181	0.015429	0.015297
RS	53	6.411348	5.126866	942.893730	0.015175	0.015045
RS	54	6.945164	5.476873	864.328722	0.013910	0.013797
RS	55	7.522744	5.476873	842.563220	0.013560	0.013457
RS	56	8.147675	5.476873	814.331195	0.013106	0.013016
RS	57	8.823839	5.476873	779.771811	0.012549	0.012474
RS	58	9.555437	9.849184	424.218136	0.006827	0.006862
RS	59	10.347013	9.849184	425.237185	0.006844	0.006880
RS	60	11.203485	9.849184	423.574056	0.006817	0.006855
RS	61	12.130172	9.849184	419.039558	0.006744	0.006783
RS	62	13.132831	9.849184	411.491102	0.006622	0.006664
RS	63	14.217691	9.849184	3847.299424	0.061917	0.062691
PA	4+25*2+4+6 0.030567641 0.019303661 14.217690685 35.087040662 0.673883366 0.623380070 0.652154645 0.734000293 0.912812752 1.148296346 1.363528851 1.526428307 1.666856058 1.831558197 2.054588150 2.348596499 2.694195848 3.042364189 3.344858243 3.580915445 3.754596613 3.885278478 4.004542375 4.145044784 4.322454191 4.528951041 4.741855248 4.941015105 5.126866496 5.476873086 9.849183876
//
IT	4591
RD	25
LK	-258179.723982
QD	-151.010934 -> -137.257254
RI	0.0007462108
TR	0.029925	0.019384
MT	14.378338
MM	C_pi: 3.468080, n_recomb: 63623.848064
RS	0	0.000000	42.904041	11.788924	0.000185	0.000006
RS	1	0.008217	42.904041	12.756181	0.000200	0.000057
RS	2	0.017110	42.904041	13.802668	0.000217	0.000141
RS	3	0.026733	42.904041	14.934852	0.000235	0.000226
RS	4	0.037148	0.689686	997.227511	0.015674	0.014679
RS	5	0.048418	0.689686	1061.092572	0.016678	0.016259
RS	6	0.060614	0.633834	1225.802043	0.019266	0.018679
RS	7	0.073812	0.633834	1298.260172	0.020405	0.019668
RS	8	0.088095	0.660608	1317.588207	0.020709	0.019858
RS	9	0.103551	0.660608	1391.769426	0.021875	0.021103
RS	10	0.120278	0.740171	1311.413955	0.020612	0.020027
RS	11	0.138379	0.740171	1383.759988	0.021749	0.021407
RS	12	0.157968	0.919306	1176.410304	0.018490	0.018368
RS	13	0.179166	0.919306	1243.152599	0.019539	0.019538
RS	14	0.202106	1.157942	1043.802046	0.016406	0.016476
RS	15	0.226932	1.157942	1104.922310	0.017366	0.017455
RS	16	0.253797	1.376699	983.940360	0.015465	0.015563
RS	17	0.282870	1.376699	1041.948142	0.016377	0.016483
RS	18	0.314332	1.541278	985.096247	0.015483	0.015600
RS	19	0.348379	1.541278	1042.168810	0.016380	0.016537
RS	20	0.385224	1.681806	1009.628678	0.015869	0.016057
RS	21	0.425097	1.681806	1066.387496	0.016761	0.017021
RS	22	0.468246	1.846734	1024.966935	0.016110	0.016410
RS	23	0.514942	1.846734	1080.886434	0.016989	0.017365
RS	24	0.565474	2.071876	1015.462293	0.015960	0.016360
RS	25	0.620158	2.071876	1069.713680	0.016813	0.017262
RS	26	0.679337	2.371139	984.374433	0.015472	0.015910
RS	27	0.743378	2.371139	1036.398046	0.016289	0.016737
RS	28	0.812682	2.725431	949.123788	0.014918	0.015328
RS	29	0.887681	2.725431	998.863281	0.015700	0.016085
RS	30	0.968842	3.084433	928.461565	0.014593	0.014932
RS	31	1.056674	3.084433	976.268968	0.015344	0.015644
RS	32	1.151722	3.397481	931.173509	0.014636	0.014896
RS	33	1.254581	3.397481	977.433403	0.015363	0.015585
RS	34	1.365893	3.641783	955.898864	0.015024	0.015218
RS	35	1.486351	3.641783	1000.638751	0.015727	0.015892
RS	36	1.616708	3.820644	996.610090	0.015664	0.015807
RS	37	1.757777	3.820644	1039.297600	0.016335	0.016458
RS	38	1.910438	3.953727	1044.903376	0.016423	0.016526
RS	39	2.075644	3.953727	1084.414700	0.017044	0.017133
RS	40	2.254425	4.073551	1089.340668	0.017122	0.017189
RS	41	2.447898	4.073551	1124.142084	0.017669	0.017724
RS	42	2.657269	4.213934	1118.061626	0.017573	0.017603
RS	43	2.883845	4.213934	1146.637848	0.018022	0.018038
RS	44	3.129040	4.391349	1124.874937	0.017680	0.017667
RS	45	3.394383	4.391349	1146.086481	0.018013	0.017981
RS	46	3.681531	4.598169	1111.406911	0.017468	0.017406
RS	47	3.992275	4.598169	1124.446090	0.017673	0.017589
RS	48	4.328553	4.811472	1083.074237	0.017023	0.016913
RS	49	4.692466	4.811472	1087.175391	0.017088	0.016960
RS	50	5.086282	5.010901	1043.206006	0.016396	0.016253
RS	51	5.512460	5.010901	1037.542470	0.016307	0.016157
RS	52	5.973659	5.197242	989.758024	0.015556	0.015403
RS	53	6.472756	5.197242	973.846597	0.015306	0.015157
RS	54	7.012866	5.552186	893.079173	0.014037	0.013906
RS	55	7.597359	5.552186	870.975082	0.013689	0.013570
RS	56	8.229882	5.552186	842.164390	0.013237	0.013131
RS	57	8.914383	5.552186	806.780695	0.012680	0.012591
RS	58	9.655131	10.085575	434.868069	0.006835	0.006859
RS	59	10.456750	10.085575	436.438754	0.006860	0.006886
RS	60	11.324241	10.085575	435.286035	0.006842	0.006870
RS	61	12.263017	10.085575	431.206215	0.006777	0.006808
RS	62	13.278937	10.085575	424.041334	0.006665	0.006698
RS	63	14.378338	10.085575	4016.865744	0.063135	0.063885
PA	4+25*2+4+6 0.029924812 0.019384358 14.378338267 42.904040723 0.689685862 0.633833785 0.660608096 0.740171469 0.919306006 1.157941994 1.376698922 1.541278061 1.681806204 1.846733613 2.071876006 2.371138927 2.725430581 3.084433395 3.397480518 3.641783180 3.820643721 3.953727232 4.073551278 4.213934111 4.391348746 4.598168567 4.811472033 5.010900545 5.197242124 5.552185732 10.085574748
//
CC
CC	Brief Description of the file format:
CC	  CC  comments
CC	  MM  useful-messages
CC	  RD  round-of-iterations
CC	  LL  \log[P(sequence)]
CC	  QD  Q-before-opt Q-after-opt
CC	  TR  \theta_0 \rho_0
CC	  RS  k t_k \lambda_k \pi_k \sum_{l\not=k}A_{kl} A_{kk}
CC	  DC  begin end best-k t_k+\Delta_k max-prob
CC
MM	Version: 0.6.5-r67
MM	pattern:4+25*2+4+6, n:63, n_free_lambdas:28
MM	n_iterations:25, skip:1, max_t:5, theta/rho:5
MM	is_decoding:0
MM	n_seqs:12, sum_L:1018461, sum_n:101092
RD	0
LK	0.000000
QD	0.000000 -> 0.000000
RI	inf
TR	0.104538	0.020908
MT	5.000000
MM	C_pi: 1.000000, n_recomb: 21073.309856
RS	0	0.000000	1.000000	133.878108	0.006353	0.000000
RS	1	0.006440	1.000000	141.565451	0.006718	0.000000
RS	2	0.013294	1.000000	149.630813	0.007100	0.000000
RS	3	0.020590	1.000000	158.084392	0.007502	0.000000
RS	4	0.028356	1.000000	166.935438	0.007922	0.000000
RS	5	0.036622	1.000000	176.192029	0.008361	0.000000
RS	6	0.045421	1.000000	185.860825	0.008820	0.000000
RS	7	0.054785	1.000000	195.946786	0.009298	0.000000
RS	8	0.064753	1.000000	206.452870	0.009797	0.000000
RS	9	0.075363	1.000000	217.379696	0.010315	0.000000
RS	10	0.086656	1.000000	228.725174	0.010854	0.000000
RS	11	0.098677	1.000000	240.484105	0.011412	0.000000
RS	12	0.111471	1.000000	252.647752	0.011989	0.000000
RS	13	0.125090	1.000000	265.203371	0.012585	0.000000
RS	14	0.139585	1.000000	278.133723	0.013198	0.000000
RS	15	0.155014	1.000000	291.416554	0.013829	0.000000
RS	16	0.171437	1.000000	305.024053	0.014474	0.000000
RS	17	0.188917	1.000000	318.922294	0.015134	0.000000
RS	18	0.207523	1.000000	333.070669	0.015805	0.000000
RS	19	0.227327	1.000000	347.421322	0.016486	0.000000
RS	20	0.248406	1.000000	361.918596	0.017174	0.000000
RS	21	0.270843	1.000000	376.498507	0.017866	0.000000
RS	22	0.294725	1.000000	391.088263	0.018558	0.000000
RS	23	0.320144	1.000000	405.605847	0.019247	0.000000
RS	24	0.347201	1.000000	419.959698	0.019929	0.000000
RS	25	0.376000	1.000000	434.048501	0.020597	0.000000
RS	26	0.406654	1.000000	447.761131	0.021248	0.000000
RS	27	0.439282	1.000000	460.976778	0.021875	0.000000
RS	28	0.474011	1.000000	473.565292	0.022472	0.000000
RS	29	0.510976	1.000000	485.387792	0.023033	0.000000
RS	30	0.550322	1.000000	496.297565	0.023551	0.000000
RS	31	0.592202	1.000000	506.141311	0.024018	0.000000
RS	32	0.636779	1.000000	514.760760	0.024427	0.000000
RS	33	0.684227	1.000000	521.994697	0.024770	0.000000
RS	34	0.734730	1.000000	527.681428	0.025040	0.000000
RS	35	0.788485	1.000000	531.661685	0.025229	0.000000
RS	36	0.845702	1.000000	533.781992	0.025330	0.000000
RS	37	0.906604	1.000000	533.898450	0.025335	0.000000
RS	38	0.971428	1.000000	531.880935	0.025240	0.000000
RS	39	1.040426	1.000000	527.617598	0.025037	0.000000
RS	40	1.113868	1.000000	521.019613	0.024724	0.000000
RS	41	1.192040	1.000000	512.026007	0.024297	0.000000
RS	42	1.275245	1.000000	500.608433	0.023756	0.000000
RS	43	1.363809	1.000000	486.775665	0.023099	0.000000
RS	44	1.458076	1.000000	470.577585	0.022331	0.000000
RS	45	1.558414	1.000000	452.108411	0.021454	0.000000
RS	46	1.665214	1.000000	431.508883	0.020477	0.000000
RS	47	1.778891	1.000000	408.967119	0.019407	0.000000
RS	48	1.899889	1.000000	384.717897	0.018256	0.000000
RS	49	2.028679	1.000000	359.040109	0.017038	0.000000
RS	50	2.165763	1.000000	332.252261	0.015766	0.000000
RS	51	2.311675	1.000000	304.705896	0.014459	0.000000
RS	52	2.466983	1.000000	276.777035	0.013134	0.000000
RS	53	2.632293	1.000000	248.855761	0.011809	0.000000
RS	54	2.808249	1.000000	221.334324	0.010503	0.000000
RS	55	2.995536	1.000000	194.594213	0.009234	0.000000
RS	56	3.194884	1.000000	168.992852	0.008019	0.000000
RS	57	3.407070	1.000000	144.850655	0.006874	0.000000
RS	58	3.632920	1.000000	122.439264	0.005810	0.000000
RS	59	3.873315	1.000000	101.971780	0.004839	0.000000
RS	60	4.129191	1.000000	83.595772	0.003967	0.000000
RS	61	4.401545	1.000000	67.389628	0.003198	0.000000
RS	62	4.691438	1.000000	53.362649	0.002532	0.000000
RS	63	5.000000	1.000000	149.335793	0.007086	0.000000
PA	4+25*2+4+6 0.104538153 0.020907631 5.000000000 1.000000000 1.000000000 1.000000000 1.000000000 1.000000000 1.000000000 1.000000000 1.000000000 1.000000000 1.000000000 1.000000000 1.000000000 1.000000000 1.000000000 1.000000000 1.000000000 1.000000000 1.000000000 1.000000000 1.000000000 1.000000000 1.000000000 1.000000000 1.000000000 1.000000000 1.000000000 1.000000000 1.000000000
//
IT	4751
RD	1
LK	-287082.758588
QD	-1909.139457 -> -1041.954706
RI	0.0526605977
TR	0.083293	0.017169
MT	6.931412
MM	C_pi: 1.170521, n_recomb: 20264.049529
RS	0	0.000000	0.564511	246.680181	0.012173	0.000409
RS	1	0.006984	0.564511	260.566911	0.012859	0.002905
RS	2	0.014455	0.564511	274.990616	0.013570	0.005707
RS	3	0.022449	0.564511	289.936642	0.014308	0.008261
RS	4	0.031000	0.482419	356.859875	0.017610	0.010801
RS	5	0.040149	0.482419	374.393486	0.018476	0.013475
RS	6	0.049937	0.492017	384.681608	0.018983	0.016172
RS	7	0.060408	0.492017	402.620147	0.019869	0.018528
RS	8	0.071611	0.542920	381.736106	0.018838	0.020163
RS	9	0.083596	0.542920	399.215111	0.019701	0.020899
RS	10	0.096418	0.626785	361.667326	0.017848	0.020827
RS	11	0.110136	0.626785	378.307443	0.018669	0.020216
RS	12	0.124811	0.722955	343.103800	0.016932	0.019383
RS	13	0.140511	0.722955	358.958691	0.017714	0.018587
RS	14	0.157308	0.812819	333.962871	0.016481	0.017979
RS	15	0.175278	0.812819	349.260974	0.017235	0.017603
RS	16	0.194503	0.891579	332.835896	0.016425	0.017436
RS	17	0.215071	0.891579	347.744614	0.017161	0.017422
RS	18	0.237075	0.963816	335.866099	0.016574	0.017503
RS	19	0.260616	0.963816	350.427864	0.017293	0.017624
RS	20	0.285800	1.034233	340.453658	0.016801	0.017749
RS	21	0.312744	1.034233	354.627433	0.017500	0.017857
RS	22	0.341569	1.104073	345.704310	0.017060	0.017937
RS	23	0.372408	1.104073	359.409404	0.017736	0.017991
RS	24	0.405400	1.171849	351.666649	0.017354	0.018027
RS	25	0.440696	1.171849	364.795544	0.018002	0.018056
RS	26	0.478458	1.235010	358.603152	0.017697	0.018092
RS	27	0.518856	1.235010	371.011916	0.018309	0.018149
RS	28	0.562076	1.291506	366.499741	0.018086	0.018237
RS	29	0.608314	1.291506	377.990681	0.018653	0.018357
RS	30	0.657782	1.340765	374.840015	0.018498	0.018506
RS	31	0.710704	1.340765	385.150190	0.019007	0.018675
RS	32	0.767322	1.383398	382.732683	0.018887	0.018852
RS	33	0.827894	1.383398	391.535358	0.019322	0.019027
RS	34	0.892697	1.420272	389.174800	0.019205	0.019191
RS	35	0.962025	1.420272	396.090653	0.019546	0.019338
RS	36	1.036195	1.452103	393.159851	0.019402	0.019463
RS	37	1.115545	1.452103	397.775032	0.019630	0.019560
RS	38	1.200437	1.479843	393.592016	0.019423	0.019618
RS	39	1.291257	1.479843	395.490959	0.019517	0.019628
RS	40	1.388420	1.504908	389.298456	0.019211	0.019574
RS	41	1.492368	1.504908	388.117644	0.019153	0.019445
RS	42	1.603577	1.528705	379.275479	0.018717	0.019231
RS	43	1.722552	1.528705	374.766271	0.018494	0.018928
RS	44	1.849836	1.552065	362.958879	0.017911	0.018537
RS	45	1.986009	1.552065	355.040270	0.017521	0.018060
RS	46	2.131692	1.575096	340.328584	0.016795	0.017507
RS	47	2.287550	1.575096	329.121852	0.016242	0.016885
RS	48	2.454292	1.597492	311.859956	0.015390	0.016206
RS	49	2.632679	1.597492	297.709492	0.014692	0.015479
RS	50	2.823525	1.619005	278.434221	0.013740	0.014712
RS	51	3.027699	1.619005	261.919195	0.012925	0.013913
RS	52	3.246132	1.639887	241.287893	0.011907	0.013086
RS	53	3.479820	1.639887	223.219250	0.011016	0.012237
RS	54	3.729829	1.672508	200.742595	0.009906	0.011372
RS	55	3.997297	1.672508	182.449431	0.009004	0.010497
RS	56	4.283445	1.672508	163.946525	0.008091	0.009619
RS	57	4.589578	1.672508	145.537114	0.007182	0.008747
RS	58	4.917090	1.830328	117.549525	0.005801	0.007890
RS	59	5.267475	1.830328	103.486574	0.005107	0.007059
RS	60	5.642330	1.830328	89.874747	0.004435	0.006264
RS	61	6.043365	1.830328	76.925372	0.003796	0.005515
RS	62	6.472407	1.830328	64.824440	0.003199	0.004819
RS	63	6.931412	1.830328	231.255459	0.011412	0.020207
PA	4+25*2+4+6 0.083292662 0.017168986 6.931412220 0.564511418 0.482418537 0.492017269 0.542919755 0.626785278 0.722955227 0.812818825 0.891579390 0.963815749 1.034233093 1.104072571 1.171849251 1.235010207 1.291505814 1.340764999 1.383398056 1.420271873 1.452102661 1.479843140 1.504907608 1.528705418 1.552064776 1.575096130 1.597492218 1.619005203 1.639886856 1.672507763 1.830328047
//
IT	4556
RD	2
LK	-285692.574836
QD	-1129.758720 -> -801.320457
RI	0.0568715220
TR	0.073481	0.016154
MT	8.140041
MM	C_pi: 1.341443, n_recomb: 21833.182822
RS	0	0.000000	0.671418	232.092795	0.010630	0.000279
RS	1	0.007254	0.671418	246.171599	0.011275	0.002079
RS	2	0.015033	0.671418	260.893662	0.011949	0.004344
RS	3	0.023377	0.671418	276.256795	0.012653	0.006547
RS	4	0.032326	0.446995	437.416565	0.020034	0.010308
RS	5	0.041925	0.446995	458.858849	0.021017	0.013211
RS	6	0.052219	0.424508	505.706937	0.023162	0.016074
RS	7	0.063260	0.424508	528.015851	0.024184	0.019269
RS	8	0.075103	0.463668	504.398834	0.023102	0.020141
RS	9	0.087804	0.463668	525.903260	0.024087	0.022329
RS	10	0.101426	0.553545	459.522274	0.021047	0.020713
RS	11	0.116037	0.553545	479.616827	0.021967	0.021593
RS	12	0.131707	0.670166	413.749880	0.018951	0.019185
RS	13	0.148514	0.670166	432.439740	0.019807	0.019528
RS	14	0.166540	0.785559	385.672471	0.017665	0.017707
RS	15	0.185873	0.785559	403.297821	0.018472	0.018176
RS	16	0.206609	0.888086	372.963051	0.017082	0.017145
RS	17	0.228849	0.888086	389.842742	0.017856	0.017859
RS	18	0.252702	0.983395	367.817242	0.016847	0.017276
RS	19	0.278286	0.983395	384.087503	0.017592	0.018085
RS	20	0.305725	1.080405	364.844832	0.016711	0.017621
RS	21	0.335154	1.080405	380.513068	0.017428	0.018375
RS	22	0.366718	1.182768	362.261813	0.016592	0.017888
RS	23	0.400572	1.182768	377.292053	0.017281	0.018524
RS	24	0.436881	1.288364	360.455433	0.016510	0.018015
RS	25	0.475824	1.288364	374.803201	0.017167	0.018546
RS	26	0.517591	1.391601	360.462277	0.016510	0.018083
RS	27	0.562388	1.391601	374.066497	0.017133	0.018565
RS	28	0.610435	1.486698	362.912753	0.016622	0.018222
RS	29	0.661966	1.486698	375.667789	0.017206	0.018708
RS	30	0.717236	1.570764	367.502551	0.016832	0.018503
RS	31	0.776514	1.570764	379.232698	0.017370	0.018995
RS	32	0.840092	1.644064	373.202816	0.017093	0.018881
RS	33	0.908282	1.644064	383.654990	0.017572	0.019335
RS	34	0.981418	1.707897	378.828269	0.017351	0.019247
RS	35	1.059859	1.707897	387.679109	0.017756	0.019627
RS	36	1.143990	1.763304	383.280038	0.017555	0.019528
RS	37	1.234223	1.763304	390.148015	0.017869	0.019814
RS	38	1.331001	1.812063	385.292829	0.017647	0.019670
RS	39	1.434799	1.812063	389.766761	0.017852	0.019830
RS	40	1.546126	1.857432	383.338887	0.017558	0.019576
RS	41	1.665528	1.857432	385.037612	0.017635	0.019557
RS	42	1.793591	1.902703	376.076891	0.017225	0.019132
RS	43	1.930943	1.902703	374.719031	0.017163	0.018908
RS	44	2.078258	1.949403	362.836504	0.016619	0.018304
RS	45	2.236259	1.949403	358.284074	0.016410	0.017894
RS	46	2.405720	1.996973	343.672867	0.015741	0.017149
RS	47	2.587473	1.996973	335.942728	0.015387	0.016600
RS	48	2.782410	2.043807	319.086078	0.014615	0.015773
RS	49	2.991486	2.043807	308.354667	0.014123	0.015134
RS	50	3.215728	2.088694	289.743715	0.013271	0.014267
RS	51	3.456235	2.088694	276.369135	0.012658	0.013570
RS	52	3.714187	2.132042	256.402652	0.011744	0.012681
RS	53	3.990851	2.132042	240.964344	0.011037	0.011940
RS	54	4.287581	2.200424	217.818361	0.009976	0.010966
RS	55	4.605836	2.200424	201.643794	0.009236	0.010214
RS	56	4.947175	2.200424	184.688476	0.008459	0.009439
RS	57	5.313273	2.200424	167.233492	0.007660	0.008649
RS	58	5.705926	2.567275	129.919656	0.005951	0.007241
RS	59	6.127060	2.567275	117.975048	0.005403	0.006635
RS	60	6.578742	2.567275	105.842843	0.004848	0.006026
RS	61	7.063186	2.567275	93.736458	0.004293	0.005421
RS	62	7.582770	2.567275	81.869739	0.003750	0.004829
RS	63	8.140041	2.567275	345.033283	0.015803	0.022267
PA	4+25*2+4+6 0.073481015 0.016154018 8.140041266 0.671418417 0.446995435 0.424508102 0.463668018 0.553545482 0.670165739 0.785559393 0.888085604 0.983394911 1.080404777 1.182768234 1.288364085 1.391600742 1.486698119 1.570764012 1.644063604 1.707897055 1.763303894 1.812063250 1.857432319 1.902703026 1.949403045 1.996973489 2.043806963 2.088694211 2.132042460 2.200423849 2.567274831
//
IT	5191
RD	3
LK	-285116.937971
QD	-882.910367 -> -692.888025
RI	0.0463638652
TR	0.067455	0.015977
MT	8.936368
MM	C_pi: 1.504796, n_recomb: 24195.192291
RS	0	0.000000	0.947964	186.175771	0.007695	0.000198
RS	1	0.007411	0.947964	198.370287	0.008199	0.001491
RS	2	0.015371	0.947964	211.237568	0.008731	0.003149
RS	3	0.023920	0.947964	224.795486	0.009291	0.004736
RS	4	0.033104	0.489685	460.543568	0.019035	0.009485
RS	5	0.042968	0.489685	484.487459	0.020024	0.012062
RS	6	0.053562	0.427211	582.324210	0.024068	0.015733
RS	7	0.064943	0.427211	608.496163	0.025149	0.018965
RS	8	0.077166	0.450482	602.244372	0.024891	0.020290
RS	9	0.090295	0.450482	627.687352	0.025943	0.022910
RS	10	0.104397	0.539808	546.242557	0.022576	0.020998
RS	11	0.119545	0.539808	569.969490	0.023557	0.022385
RS	12	0.135814	0.667433	481.453784	0.019899	0.019358
RS	13	0.153290	0.667433	503.354877	0.020804	0.020083
RS	14	0.172060	0.797277	440.744430	0.018216	0.017753
RS	15	0.192222	0.797277	461.231699	0.019063	0.018484
RS	16	0.213878	0.910613	422.545233	0.017464	0.017142
RS	17	0.237138	0.910613	442.080610	0.018271	0.018088
RS	18	0.262122	1.013787	415.258971	0.017163	0.017307
RS	19	0.288958	1.013787	434.052924	0.017940	0.018363
RS	20	0.317783	1.120489	410.258859	0.016956	0.017716
RS	21	0.348743	1.120489	428.325448	0.017703	0.018725
RS	22	0.381998	1.237984	404.503482	0.016718	0.018013
RS	23	0.417718	1.237984	421.798651	0.017433	0.018892
RS	24	0.456084	1.364793	398.704378	0.016479	0.018119
RS	25	0.497294	1.364793	415.192353	0.017160	0.018865
RS	26	0.541558	1.493123	394.883548	0.016321	0.018136
RS	27	0.589101	1.493123	410.533321	0.016968	0.018799
RS	28	0.640169	1.613523	394.539350	0.016307	0.018223
RS	29	0.695020	1.613523	409.285509	0.016916	0.018864
RS	30	0.753937	1.720420	397.657482	0.016435	0.018477
RS	31	0.817219	1.720420	411.357923	0.017002	0.019108
RS	32	0.885192	1.813551	402.990546	0.016656	0.018856
RS	33	0.958201	1.813551	415.408975	0.017169	0.019437
RS	34	1.036621	1.894732	409.019382	0.016905	0.019241
RS	35	1.120853	1.894732	419.831366	0.017352	0.019733
RS	36	1.211326	1.965391	414.420154	0.017128	0.019545
RS	37	1.308505	1.965391	423.225390	0.017492	0.019927
RS	38	1.412885	2.028194	417.636126	0.017261	0.019703
RS	39	1.525000	2.028194	423.990074	0.017524	0.019942
RS	40	1.645424	2.088481	416.651780	0.017220	0.019600
RS	41	1.774772	2.088481	420.141618	0.017365	0.019645
RS	42	1.913705	2.151637	409.729948	0.016934	0.019114
RS	43	2.062935	2.151637	410.061717	0.016948	0.018942
RS	44	2.223224	2.219729	396.206346	0.016375	0.018220
RS	45	2.395391	2.219729	393.242049	0.016253	0.017859
RS	46	2.580316	2.291002	376.466692	0.015560	0.017004
RS	47	2.778946	2.291002	370.207164	0.015301	0.016511
RS	48	2.992296	2.361887	351.342527	0.014521	0.015599
RS	49	3.221457	2.361887	341.907628	0.014131	0.015023
RS	50	3.467600	2.429743	321.570084	0.013291	0.014102
RS	51	3.731984	2.429743	309.222655	0.012780	0.013472
RS	52	4.015960	2.494990	287.671182	0.011890	0.012552
RS	53	4.320982	2.494990	272.887294	0.011279	0.011879
RS	54	4.648607	2.598403	246.959288	0.010207	0.010842
RS	55	5.000512	2.598403	231.176111	0.009555	0.010161
RS	56	5.378495	2.598403	214.207296	0.008853	0.009447
RS	57	5.784489	2.598403	196.323056	0.008114	0.008708
RS	58	6.220571	3.192024	147.139031	0.006081	0.006908
RS	59	6.688969	3.192024	136.251822	0.005631	0.006424
RS	60	7.192079	3.192024	124.790011	0.005158	0.005922
RS	61	7.732473	3.192024	112.949981	0.004668	0.005406
RS	62	8.312913	3.192024	100.944069	0.004172	0.004884
RS	63	8.936368	3.192024	480.283809	0.019850	0.024473
PA	4+25*2+4+6 0.067454944 0.015977053 8.936368383 0.947963526 0.489685200 0.427210628 0.450481963 0.539807621 0.667432863 0.797276752 0.910613055 1.013786973 1.120488650 1.237983772 1.364793494 1.493123166 1.613522638 1.720419934 1.813550592 1.894731686 1.965390611 2.028193807 2.088481104 2.151637386 2.219729491 2.291002476 2.361887306 2.429743319 2.494990026 2.598403486 3.192023837
//
IT	4803
RD	4
LK	-284762.905515
QD	-761.700710 -> -621.192711
RI	0.0350453485
TR	0.063136	0.016130
MT	9.497192
MM	C_pi: 1.646303, n_recomb: 26691.291906
RS	0	0.000000	1.372188	143.843007	0.005389	0.000145
RS	1	0.007513	1.372188	153.784101	0.005762	0.001096
RS	2	0.015591	1.372188	164.342848	0.006157	0.002307
RS	3	0.024276	1.372188	175.546869	0.006577	0.003428
RS	4	0.033614	0.557667	458.718715	0.017186	0.008699
RS	5	0.043652	0.557667	484.099612	0.018137	0.010898
RS	6	0.054446	0.448486	632.772101	0.023707	0.015319
RS	7	0.066050	0.448486	662.361188	0.024816	0.018386
RS	8	0.078526	0.454469	682.966663	0.025588	0.020395
RS	9	0.091939	0.454469	712.219410	0.026684	0.023135
RS	10	0.106360	0.541847	623.230786	0.023350	0.021278
RS	11	0.121865	0.541847	650.543161	0.024373	0.022866
RS	12	0.138535	0.678221	543.101949	0.020348	0.019516
RS	13	0.156457	0.678221	568.203053	0.021288	0.020386
RS	14	0.175725	0.819658	492.169010	0.018439	0.017780
RS	15	0.196442	0.819658	515.543051	0.019315	0.018591
RS	16	0.218714	0.939800	470.945086	0.017644	0.017127
RS	17	0.242661	0.939800	493.219129	0.018479	0.018138
RS	18	0.268406	1.045116	464.265275	0.017394	0.017332
RS	19	0.296086	1.045116	485.732023	0.018198	0.018472
RS	20	0.325846	1.154238	459.867886	0.017229	0.017803
RS	21	0.357841	1.154238	480.532597	0.018003	0.018916
RS	22	0.392240	1.278582	453.026048	0.016973	0.018127
RS	23	0.429225	1.278582	472.811235	0.017714	0.019113
RS	24	0.468987	1.417983	444.683293	0.016660	0.018207
RS	25	0.511738	1.417983	463.538032	0.017367	0.019049
RS	26	0.557700	1.563065	438.030002	0.016411	0.018163
RS	27	0.607116	1.563065	455.934117	0.017082	0.018907
RS	28	0.660244	1.700993	435.670383	0.016323	0.018190
RS	29	0.717364	1.700993	452.583206	0.016956	0.018900
RS	30	0.778776	1.823383	438.030915	0.016411	0.018407
RS	31	0.844802	1.823383	453.829157	0.017003	0.019101
RS	32	0.915789	1.929315	443.652224	0.016622	0.018780
RS	33	0.992109	1.929315	458.099051	0.017163	0.019426
RS	34	1.074164	2.021179	450.613741	0.016882	0.019186
RS	35	1.162383	2.021179	463.363515	0.017360	0.019743
RS	36	1.257231	2.100942	457.287310	0.017132	0.019527
RS	37	1.359205	2.100942	467.900320	0.017530	0.019971
RS	38	1.468841	2.172271	461.741510	0.017299	0.019723
RS	39	1.586715	2.172271	469.722321	0.017598	0.020020
RS	40	1.713444	2.242673	461.370970	0.017285	0.019643
RS	41	1.849696	2.242673	466.266760	0.017469	0.019742
RS	42	1.996184	2.319708	453.975701	0.017008	0.019151
RS	43	2.153679	2.319708	455.487591	0.017065	0.019032
RS	44	2.323007	2.405981	438.944802	0.016445	0.018231
RS	45	2.505057	2.405981	436.959162	0.016371	0.017922
RS	46	2.700786	2.498399	417.141227	0.015628	0.016989
RS	47	2.911220	2.498399	411.678667	0.015424	0.016549
RS	48	3.137465	2.591201	389.893223	0.014608	0.015574
RS	49	3.380709	2.591201	381.059330	0.014277	0.015052
RS	50	3.642229	2.680103	358.133921	0.013418	0.014088
RS	51	3.923397	2.680103	346.142544	0.012968	0.013511
RS	52	4.225691	2.765414	322.238200	0.012073	0.012565
RS	53	4.550698	2.765414	307.509208	0.011521	0.011941
RS	54	4.900124	2.901288	278.079758	0.010418	0.010850
RS	55	5.275803	2.901288	262.203555	0.009824	0.010219
RS	56	5.679709	2.901288	244.807603	0.009172	0.009548
RS	57	6.113962	2.901288	226.155152	0.008473	0.008844
RS	58	6.580842	3.723776	163.958962	0.006143	0.006714
RS	59	7.082800	3.723776	153.897065	0.005766	0.006311
RS	60	7.622473	3.723776	142.985293	0.005357	0.005882
RS	61	8.202693	3.723776	131.396743	0.004923	0.005430
RS	62	8.826508	3.723776	119.330441	0.004471	0.004961
RS	63	9.497192	3.723776	623.152130	0.023347	0.026695
PA	4+25*2+4+6 0.063136324 0.016130352 9.497192451 1.372188270 0.557667353 0.448485683 0.454468773 0.541846747 0.678221131 0.819657809 0.939800062 1.045115892 1.154237651 1.278581620 1.417983393 1.563064900 1.700992770 1.823382517 1.929315396 2.021178919 2.100942127 2.172271204 2.242672934 2.319708408 2.405980616 2.498399097 2.591201409 2.680103153 2.765414494 2.901288219 3.723776351
//
IT	5695
RD	5
LK	-284493.667608
QD	-679.236500 -> -563.607485
RI	0.0263573053
TR	0.059747	0.016427
MT	9.918657
MM	C_pi: 1.767662, n_recomb: 29150.347547
RS	0	0.000000	1.957994	111.122446	0.003812	0.000109
RS	1	0.007587	1.957994	119.080919	0.004085	0.000824
RS	2	0.015749	1.957994	127.571066	0.004376	0.001726
RS	3	0.024531	1.957994	136.622405	0.004687	0.002529
RS	4	0.033979	0.636703	447.383804	0.015347	0.008014
RS	5	0.044143	0.636703	473.457679	0.016242	0.009885
RS	6	0.055079	0.475337	668.215612	0.022923	0.014903
RS	7	0.066845	0.475337	700.750438	0.024039	0.017768
RS	8	0.079503	0.463267	752.274212	0.025807	0.020456
RS	9	0.093121	0.463267	785.121410	0.026934	0.023213
RS	10	0.107773	0.548181	692.694942	0.023763	0.021509
RS	11	0.123536	0.548181	723.434857	0.024817	0.023190
RS	12	0.140495	0.692548	598.758658	0.020540	0.019618
RS	13	0.158741	0.692548	626.908526	0.021506	0.020552
RS	14	0.178371	0.844909	538.380852	0.018469	0.017752
RS	15	0.199491	0.844909	564.495990	0.019365	0.018583
RS	16	0.222212	0.970750	515.106093	0.017671	0.017063
RS	17	0.246658	0.970750	540.003244	0.018525	0.018080
RS	18	0.272958	1.076113	510.397428	0.017509	0.017309
RS	19	0.301253	1.076113	534.467389	0.018335	0.018470
RS	20	0.331696	1.184530	508.109034	0.017431	0.017843
RS	21	0.364447	1.184530	531.343353	0.018228	0.018997
RS	22	0.399684	1.311820	501.418100	0.017201	0.018197
RS	23	0.437594	1.311820	523.690191	0.017965	0.019232
RS	24	0.478380	1.459504	491.328309	0.016855	0.018253
RS	25	0.522260	1.459504	512.557346	0.017583	0.019141
RS	26	0.569470	1.617051	482.293178	0.016545	0.018152
RS	27	0.620261	1.617051	502.459779	0.017237	0.018933
RS	28	0.674905	1.768464	478.224199	0.016405	0.018120
RS	29	0.733696	1.768464	497.307046	0.017060	0.018859
RS	30	0.796946	1.902412	480.146702	0.016471	0.018299
RS	31	0.864996	1.902412	498.038050	0.017085	0.019022
RS	32	0.938208	2.017140	486.433793	0.016687	0.018665
RS	33	1.016974	2.017140	502.891318	0.017252	0.019346
RS	34	1.101716	2.115588	494.731760	0.016972	0.019095
RS	35	1.192888	2.115588	509.380274	0.017474	0.019694
RS	36	1.290976	2.200372	503.055130	0.017257	0.019482
RS	37	1.396506	2.200372	515.404383	0.017681	0.019970
RS	38	1.510043	2.276260	509.029342	0.017462	0.019729
RS	39	1.632193	2.276260	518.521032	0.017788	0.020073
RS	40	1.763611	2.352905	509.380008	0.017474	0.019690
RS	41	1.904999	2.352905	515.512274	0.017685	0.019838
RS	42	2.057114	2.440084	501.365124	0.017199	0.019219
RS	43	2.220769	2.440084	503.834045	0.017284	0.019150
RS	44	2.396840	2.540997	484.434781	0.016618	0.018298
RS	45	2.586270	2.540997	483.160705	0.016575	0.018040
RS	46	2.790071	2.651324	460.004420	0.015780	0.017049
RS	47	3.009334	2.651324	455.043990	0.015610	0.016659
RS	48	3.245232	2.763134	429.998549	0.014751	0.015633
RS	49	3.499028	2.763134	421.462452	0.014458	0.015159
RS	50	3.772078	2.870453	395.621982	0.013572	0.014159
RS	51	4.065843	2.870453	383.696631	0.013163	0.013626
RS	52	4.381896	2.973416	357.145946	0.012252	0.012654
RS	53	4.721928	2.973416	342.218413	0.011740	0.012070
RS	54	5.087756	3.138418	309.006959	0.010600	0.010929
RS	55	5.481340	3.138418	292.842443	0.010046	0.010336
RS	56	5.904783	3.138418	274.864404	0.009429	0.009697
RS	57	6.360353	3.138418	255.331433	0.008759	0.009016
RS	58	6.850485	4.185224	179.535493	0.006159	0.006591
RS	59	7.377802	4.185224	170.214901	0.005839	0.006250
RS	60	7.945126	4.185224	159.835639	0.005483	0.005876
RS	61	8.555492	4.185224	148.546105	0.005096	0.005473
RS	62	9.212164	4.185224	136.527197	0.004684	0.005047
RS	63	9.918657	4.185224	768.153363	0.026351	0.028887
PA	4+25*2+4+6 0.059747102 0.016427071 9.918656994 1.957993966 0.636702528 0.475337111 0.463267101 0.548181463 0.692548121 0.844909023 0.970750270 1.076113019 1.184529516 1.311820199 1.459503562 1.617051388 1.768463837 1.902411769 2.017139572 2.115587974 2.200371750 2.276260243 2.352904565 2.440084473 2.540996596 2.651323515 2.763134066 2.870452725 2.973415754 3.138418138 4.185223696
//
IT	4482
RD	6
LK	-284269.625542
QD	-613.612959 -> -514.246222
RI	0.0201479041
TR	0.056931	0.016785
MT	10.254654
MM	C_pi: 1.874246, n_recomb: 31543.116375
RS	0	0.000000	2.728677	86.866252	0.002754	0.000084
RS	1	0.007643	2.728677	93.240232	0.002956	0.000633
RS	2	0.015870	2.728677	100.060181	0.003172	0.001317
RS	3	0.024727	2.728677	107.353868	0.003403	0.001906
RS	4	0.034260	0.721537	433.201641	0.013734	0.007428
RS	5	0.044521	0.721537	459.518749	0.014568	0.009030
RS	6	0.055567	0.503640	695.063989	0.022035	0.014508
RS	7	0.067457	0.503640	730.151121	0.023148	0.017179
RS	8	0.080256	0.473088	814.305800	0.025816	0.020493
RS	9	0.094033	0.473088	850.545425	0.026965	0.023230
RS	10	0.108864	0.555260	757.062950	0.024001	0.021703
RS	11	0.124827	0.555260	791.075380	0.025079	0.023434
RS	12	0.142011	0.707225	649.835253	0.020601	0.019677
RS	13	0.160508	0.707225	680.876748	0.021586	0.020646
RS	14	0.180419	0.870445	580.073130	0.018390	0.017682
RS	15	0.201852	0.870445	608.764770	0.019299	0.018514
RS	16	0.224923	1.001917	555.000514	0.017595	0.016960
RS	17	0.249757	1.001917	582.370072	0.018463	0.017963
RS	18	0.276490	1.106676	552.912967	0.017529	0.017245
RS	19	0.305265	1.106676	579.468175	0.018371	0.018401
RS	20	0.336240	1.213081	553.626488	0.017551	0.017841
RS	21	0.369582	1.213081	579.345964	0.018367	0.019007
RS	22	0.405473	1.341484	547.878802	0.017369	0.018227
RS	23	0.444107	1.341484	572.576291	0.018152	0.019283
RS	24	0.485694	1.495336	536.524524	0.017009	0.018263
RS	25	0.530459	1.495336	560.078439	0.017756	0.019172
RS	26	0.578646	1.663250	525.324109	0.016654	0.018109
RS	27	0.630516	1.663250	547.709379	0.017364	0.018906
RS	28	0.686350	1.826214	519.655577	0.016474	0.018021
RS	29	0.746452	1.826214	540.868672	0.017147	0.018771
RS	30	0.811147	1.969862	521.275972	0.016526	0.018164
RS	31	0.880787	1.969862	541.226170	0.017158	0.018898
RS	32	0.955750	2.091348	528.463134	0.016754	0.018523
RS	33	1.036442	2.091348	546.903487	0.017338	0.019222
RS	34	1.123301	2.194069	538.428288	0.017070	0.018978
RS	35	1.216800	2.194069	554.951510	0.017593	0.019602
RS	36	1.317444	2.281359	548.787971	0.017398	0.019412
RS	37	1.425781	2.281359	562.846925	0.017844	0.019934
RS	38	1.542399	2.359129	556.677047	0.017648	0.019719
RS	39	1.667929	2.359129	567.640905	0.017996	0.020100
RS	40	1.803054	2.439154	558.077085	0.017693	0.019733
RS	41	1.948507	2.439154	565.384689	0.017924	0.019925
RS	42	2.105077	2.533382	549.631170	0.017425	0.019297
RS	43	2.273613	2.533382	552.967302	0.017531	0.019276
RS	44	2.455032	2.645736	530.810963	0.016828	0.018392
RS	45	2.650316	2.645736	530.131130	0.016807	0.018183
RS	46	2.860526	2.770824	503.621093	0.015966	0.017149
RS	47	3.086802	2.770824	499.024062	0.015820	0.016805
RS	48	3.330373	2.898690	470.640784	0.014921	0.015741
RS	49	3.592561	2.898690	462.251151	0.014655	0.015309
RS	50	3.874788	3.021733	433.392113	0.013740	0.014279
RS	51	4.178586	3.021733	421.380034	0.013359	0.013783
RS	52	4.505603	3.139872	392.072597	0.012430	0.012789
RS	53	4.857615	3.139872	376.805573	0.011946	0.012235
RS	54	5.236531	3.330609	339.683355	0.010769	0.011048
RS	55	5.644409	3.330609	323.115082	0.010244	0.010485
RS	56	6.083461	3.330609	304.462204	0.009652	0.009870
RS	57	6.556070	3.330609	283.980519	0.009003	0.009208
RS	58	7.064802	4.594854	194.148896	0.006155	0.006512
RS	59	7.612416	4.594854	185.510935	0.005881	0.006218
RS	60	8.201886	4.594854	175.647546	0.005568	0.005888
RS	61	8.836409	4.594854	164.683044	0.005221	0.005526
RS	62	9.519429	4.594854	152.778703	0.004843	0.005136
RS	63	10.254654	4.594854	914.379475	0.028988	0.031030
PA	4+25*2+4+6 0.056931382 0.016784622 10.254653751 2.728676705 0.721536915 0.503639831 0.473087564 0.555260189 0.707225477 0.870445423 1.001916872 1.106676108 1.213080708 1.341484453 1.495336405 1.663250058 1.826214290 1.969861756 2.091348000 2.194068884 2.281358604 2.359128780 2.439153528 2.533382142 2.645736348 2.770824178 2.898690094 3.021733234 3.139872433 3.330609494 4.594854208
//
IT	4763
RD	7
LK	-284076.230010
QD	-558.130753 -> -471.113661
RI	0.0157355628
TR	0.054504	0.017162
MT	10.536436
MM	C_pi: 1.970640, n_recomb: 33872.509672
RS	0	0.000000	3.712671	68.914882	0.002035	0.000066
RS	1	0.007689	3.712671	74.059392	0.002186	0.000495
RS	2	0.015969	3.712671	79.575199	0.002349	0.001024
RS	3	0.024886	3.712671	85.487075	0.002524	0.001465
RS	4	0.034489	0.809995	418.776361	0.012363	0.006923
RS	5	0.044829	0.809995	445.078277	0.013140	0.008307
RS	6	0.055965	0.532032	716.672593	0.021158	0.014136
RS	7	0.067958	0.532032	754.005505	0.022260	0.016633
RS	8	0.080872	0.482723	871.591393	0.025732	0.020515
RS	9	0.094779	0.482723	911.060932	0.026897	0.023221
RS	10	0.109756	0.561937	818.116783	0.024153	0.021873
RS	11	0.125884	0.561937	855.278426	0.025250	0.023637
RS	12	0.143252	0.721153	697.682563	0.020597	0.019710
RS	13	0.161956	0.721153	731.487055	0.021595	0.020703
RS	14	0.182097	0.895276	618.296920	0.018254	0.017587
RS	15	0.203788	0.895276	649.422661	0.019173	0.018416
RS	16	0.227146	1.032610	591.361416	0.017458	0.016833
RS	17	0.252300	1.032610	621.065023	0.018335	0.017816
RS	18	0.279389	1.136680	592.163151	0.017482	0.017155
RS	19	0.308560	1.136680	621.088061	0.018336	0.018295
RS	20	0.339974	1.240547	596.413405	0.017608	0.017810
RS	21	0.373804	1.240547	624.529377	0.018438	0.018974
RS	22	0.410235	1.369184	592.129147	0.017481	0.018228
RS	23	0.449467	1.369184	619.182792	0.018280	0.019292
RS	24	0.491715	1.528150	579.805393	0.017117	0.018247
RS	25	0.537212	1.528150	605.625563	0.017880	0.019167
RS	26	0.586208	1.705443	566.515273	0.016725	0.018043
RS	27	0.638970	1.705443	591.066182	0.017450	0.018848
RS	28	0.695790	1.879172	559.230187	0.016510	0.017903
RS	29	0.756978	1.879172	582.526046	0.017198	0.018655
RS	30	0.822871	2.031814	560.562794	0.016549	0.018010
RS	31	0.893831	2.031814	582.533673	0.017198	0.018747
RS	32	0.970246	2.159184	568.771374	0.016792	0.018362
RS	33	1.052538	2.159184	589.169818	0.017394	0.019069
RS	34	1.141156	2.265006	580.646474	0.017142	0.018839
RS	35	1.236589	2.265006	599.034347	0.017685	0.019482
RS	36	1.339359	2.353340	593.388461	0.017518	0.019323
RS	37	1.450032	2.353340	609.158796	0.017984	0.019869
RS	38	1.569214	2.431287	603.599671	0.017820	0.019691
RS	39	1.697560	2.431287	616.041756	0.018187	0.020104
RS	40	1.835774	2.512673	606.464786	0.017904	0.019766
RS	41	1.984616	2.512673	614.947358	0.018155	0.019996
RS	42	2.144902	2.611578	597.932348	0.017652	0.019376
RS	43	2.317513	2.611578	602.119222	0.017776	0.019397
RS	44	2.503395	2.732729	577.440925	0.017047	0.018499
RS	45	2.703571	2.732729	577.318235	0.017044	0.018333
RS	46	2.919137	2.869843	547.582961	0.016166	0.017271
RS	47	3.151279	2.869843	543.292045	0.016039	0.016969
RS	48	3.401270	3.011119	511.624767	0.015104	0.015875
RS	49	3.670483	3.011119	503.307598	0.014859	0.015480
RS	50	3.960396	3.147437	471.436899	0.013918	0.014427
RS	51	4.272600	3.147437	459.253187	0.013558	0.013962
RS	52	4.608809	3.278496	427.163623	0.012611	0.012949
RS	53	4.970870	3.278496	411.469474	0.012148	0.012421
RS	54	5.360769	3.491855	370.372693	0.010934	0.011191
RS	55	5.780648	3.491855	353.320087	0.010431	0.010652
RS	56	6.232811	3.491855	333.923654	0.009858	0.010056
RS	57	6.719742	3.491855	312.437876	0.009224	0.009408
RS	58	7.244112	4.966284	208.161741	0.006145	0.006459
RS	59	7.808801	4.966284	200.158928	0.005909	0.006204
RS	60	8.416909	4.966284	190.791211	0.005633	0.005912
RS	61	9.071775	4.966284	180.160061	0.005319	0.005584
RS	62	9.776993	4.966284	168.407019	0.004972	0.005224
RS	63	10.536436	4.966284	1062.308779	0.031362	0.033117
PA	4+25*2+4+6 0.054503707 0.017162416 10.536435808 3.712671339 0.809994860 0.532032420 0.482723458 0.561937391 0.721153260 0.895276016 1.032609758 1.136679791 1.240547157 1.369184147 1.528149958 1.705442552 1.879171536 2.031813739 2.159184113 2.265006349 2.353339661 2.431286790 2.512672917 2.611578490 2.732729127 2.869842583 3.011119189 3.147437303 3.278495913 3.491855412 4.966283833
//
IT	5238
RD	8
LK	-283906.523818
QD	-510.084550 -> -433.145231
RI	0.0125514708
TR	0.052359	0.017540
MT	10.782544
MM	C_pi: 2.060028, n_recomb: 36145.941245
RS	0	0.000000	4.943708	55.459968	0.001534	0.000052
RS	1	0.007728	4.943708	59.653250	0.001650	0.000392
RS	2	0.016053	4.943708	64.155881	0.001775	0.000808
RS	3	0.025022	4.943708	68.989450	0.001909	0.001145
RS	4	0.034684	0.901232	404.982408	0.011204	0.006481
RS	5	0.045093	0.901232	431.119010	0.011927	0.007690
RS	6	0.056306	0.560161	734.709559	0.020326	0.013784
RS	7	0.068385	0.560161	774.045892	0.021414	0.016127
RS	8	0.081398	0.491878	925.496011	0.025604	0.020525
RS	9	0.095417	0.491878	968.067351	0.026782	0.023198
RS	10	0.110519	0.567917	876.954407	0.024261	0.022027
RS	11	0.126788	0.567917	917.171886	0.025374	0.023816
RS	12	0.144314	0.733995	743.272945	0.020563	0.019729
RS	13	0.163195	0.733995	779.741464	0.021572	0.020743
RS	14	0.183535	0.919004	653.938521	0.018092	0.017480
RS	15	0.205447	0.919004	687.383454	0.019017	0.018307
RS	16	0.229052	1.062472	624.949426	0.017290	0.016693
RS	17	0.254482	1.062472	656.870475	0.018173	0.017658
RS	18	0.281877	1.165955	628.719344	0.017394	0.017049
RS	19	0.311388	1.165955	659.913184	0.018257	0.018172
RS	20	0.343181	1.267087	636.833213	0.017618	0.017760
RS	21	0.377430	1.267087	667.266371	0.018460	0.018918
RS	22	0.414327	1.395507	634.365403	0.017550	0.018210
RS	23	0.454075	1.395507	663.711911	0.018362	0.019277
RS	24	0.496894	1.559034	621.247521	0.017187	0.018216
RS	25	0.543023	1.559034	649.279051	0.017963	0.019141
RS	26	0.592716	1.745252	605.856662	0.016761	0.017965
RS	27	0.646250	1.745252	632.522321	0.017499	0.018773
RS	28	0.703921	1.929534	596.855342	0.016512	0.017773
RS	29	0.766049	1.929534	622.187443	0.017213	0.018524
RS	30	0.832979	2.091084	597.825266	0.016539	0.017846
RS	31	0.905080	2.091084	621.779350	0.017202	0.018580
RS	32	0.982754	2.224127	607.081210	0.016795	0.018188
RS	33	1.066430	2.224127	629.415299	0.017413	0.018899
RS	34	1.156573	2.332555	621.022702	0.017181	0.018686
RS	35	1.253683	2.332555	641.271650	0.017741	0.019340
RS	36	1.358297	2.421159	636.421112	0.017607	0.019217
RS	37	1.470996	2.421159	653.918091	0.018091	0.019782
RS	38	1.592404	2.498229	649.327579	0.017964	0.019647
RS	39	1.723195	2.498229	663.276814	0.018350	0.020086
RS	40	1.864094	2.579595	654.083958	0.018096	0.019786
RS	41	2.015881	2.579595	663.773879	0.018364	0.020049
RS	42	2.179399	2.681409	645.873127	0.017868	0.019450
RS	43	2.355553	2.681409	650.935003	0.018009	0.019509
RS	44	2.545321	2.809261	624.031660	0.017264	0.018608
RS	45	2.749755	2.809261	624.474369	0.017276	0.018482
RS	46	2.969987	2.956146	591.715431	0.016370	0.017403
RS	47	3.207239	2.956146	587.719975	0.016260	0.017138
RS	48	3.462826	3.108587	552.893722	0.015296	0.016024
RS	49	3.738165	3.108587	544.619765	0.015067	0.015662
RS	50	4.034783	3.256069	509.804342	0.014104	0.014590
RS	51	4.354324	3.256069	497.404055	0.013761	0.014152
RS	52	4.698559	3.398090	462.553870	0.012797	0.013123
RS	53	5.069397	3.398090	446.377161	0.012349	0.012617
RS	54	5.468894	3.631354	401.276686	0.011102	0.011349
RS	55	5.899265	3.631354	383.681323	0.010615	0.010829
RS	56	6.362895	3.631354	363.488381	0.010056	0.010248
RS	57	6.862354	3.631354	340.952122	0.009433	0.009610
RS	58	7.400413	5.309112	221.824036	0.006137	0.006423
RS	59	7.980053	5.309112	214.419566	0.005932	0.006202
RS	60	8.604489	5.309112	205.529064	0.005686	0.005941
RS	61	9.277182	5.309112	195.232421	0.005401	0.005643
RS	62	10.001861	5.309112	183.651841	0.005081	0.005310
RS	63	10.782544	5.309112	1212.567292	0.033546	0.035144
PA	4+25*2+4+6 0.052358633 0.017539528 10.782544487 4.943707996 0.901232072 0.560160866 0.491877621 0.567916519 0.733994540 0.919004020 1.062471842 1.165955169 1.267087440 1.395507203 1.559034275 1.745252031 1.929533626 2.091083757 2.224127396 2.332554700 2.421159072 2.498228701 2.579594792 2.681408868 2.809261497 2.956146125 3.108586518 3.256068923 3.398089808 3.631353833 5.309112261
//
IT	4907
RD	9
LK	-283756.304640
QD	-467.987721 -> -399.556553
RI	0.0102043939
TR	0.050432	0.017905
MT	11.004288
MM	C_pi: 2.144475, n_recomb: 38369.055645
RS	0	0.000000	6.460442	45.208718	0.001178	0.000042
RS	1	0.007763	6.460442	48.660836	0.001268	0.000315
RS	2	0.016128	6.460442	52.371775	0.001365	0.000646
RS	3	0.025142	6.460442	56.360170	0.001469	0.000908
RS	4	0.034857	0.995009	392.017743	0.010217	0.006090
RS	5	0.045325	0.995009	417.897618	0.010892	0.007154
RS	6	0.056606	0.588054	749.976665	0.019546	0.013447
RS	7	0.068763	0.588054	791.114985	0.020619	0.015652
RS	8	0.081863	0.500559	976.710836	0.025456	0.020523
RS	9	0.095981	0.500559	1022.279184	0.026643	0.023163
RS	10	0.111194	0.573204	934.185285	0.024347	0.022170
RS	11	0.127588	0.573204	977.386445	0.025473	0.023980
RS	12	0.145255	0.745719	787.223374	0.020517	0.019742
RS	13	0.164293	0.745719	826.279322	0.021535	0.020775
RS	14	0.184809	0.941502	687.629333	0.017921	0.017370
RS	15	0.206917	0.941502	723.301179	0.018851	0.018197
RS	16	0.230742	1.091319	656.368759	0.017107	0.016551
RS	17	0.256417	1.091319	690.410415	0.017994	0.017499
RS	18	0.284084	1.194356	663.099266	0.017282	0.016937
RS	19	0.313899	1.194356	696.476328	0.018152	0.018042
RS	20	0.346028	1.292682	675.286773	0.017600	0.017700
RS	21	0.380651	1.292682	707.968709	0.018452	0.018850
RS	22	0.417963	1.420629	674.884692	0.017589	0.018182
RS	23	0.458170	1.420629	706.468777	0.018412	0.019250
RS	24	0.501499	1.588376	661.081479	0.017230	0.018176
RS	25	0.548191	1.588376	691.275492	0.018016	0.019103
RS	26	0.598507	1.783307	643.525944	0.016772	0.017880
RS	27	0.652729	1.783307	672.259625	0.017521	0.018689
RS	28	0.711161	1.978198	632.656381	0.016489	0.017638
RS	29	0.774128	1.978198	659.980361	0.017201	0.018387
RS	30	0.841983	2.148882	633.126305	0.016501	0.017675
RS	31	0.915106	2.148882	659.026407	0.017176	0.018406
RS	32	0.993905	2.287750	643.381108	0.016768	0.018007
RS	33	1.078820	2.287750	667.627721	0.017400	0.018719
RS	34	1.170327	2.398696	659.463086	0.017187	0.018523
RS	35	1.268938	2.398696	681.569704	0.017764	0.019185
RS	36	1.375203	2.487217	677.717747	0.017663	0.019097
RS	37	1.489717	2.487217	696.959927	0.018165	0.019678
RS	38	1.613121	2.562792	693.633300	0.018078	0.019589
RS	39	1.746104	2.562792	709.127336	0.018482	0.020050
RS	40	1.889410	2.643202	700.680663	0.018262	0.019794
RS	41	2.043840	2.643202	711.625627	0.018547	0.020085
RS	42	2.210258	2.746617	693.211741	0.018067	0.019514
RS	43	2.389594	2.746617	699.194126	0.018223	0.019608
RS	44	2.582852	2.879540	670.385380	0.017472	0.018715
RS	45	2.791111	2.879540	671.427009	0.017499	0.018625
RS	46	3.015537	3.034368	635.883688	0.016573	0.017538
RS	47	3.257384	3.034368	632.200094	0.016477	0.017307
RS	48	3.518005	3.196119	594.376913	0.015491	0.016179
RS	49	3.798856	3.196119	586.144210	0.015276	0.015846
RS	50	4.101509	3.352988	548.486596	0.014295	0.014761
RS	51	4.427656	3.352988	535.850321	0.013966	0.014347
RS	52	4.779120	3.504309	498.290581	0.012987	0.013305
RS	53	5.157868	3.504309	481.597736	0.012552	0.012818
RS	54	5.566015	3.755161	432.487118	0.011272	0.011514
RS	55	6.005846	3.755161	414.307280	0.010798	0.011011
RS	56	6.479819	3.755161	393.278012	0.010250	0.010442
RS	57	6.990585	3.755161	369.654105	0.009634	0.009813
RS	58	7.541000	5.630046	235.274451	0.006132	0.006401
RS	59	8.134141	5.630046	228.441580	0.005954	0.006208
RS	60	8.773325	5.630046	220.014495	0.005734	0.005975
RS	61	9.462127	5.630046	210.052626	0.005475	0.005703
RS	62	10.204398	5.630046	198.659345	0.005178	0.005394
RS	63	11.004288	5.630046	1365.552837	0.035590	0.037111
PA	4+25*2+4+6 0.050431547 0.017905005 11.004287869 6.460441773 0.995008851 0.588053894 0.500559089 0.573203962 0.745718702 0.941502430 1.091319130 1.194356379 1.292682322 1.420628505 1.588376489 1.783306919 1.978198144 2.148882029 2.287749586 2.398695685 2.487217173 2.562792273 2.643201735 2.746617232 2.879540187 3.034367665 3.196118681 3.352987788 3.504309281 3.755160690 5.630045659
//
IT	5069
RD	10
LK	-283622.600232
QD	-430.825175 -> -369.704421
RI	0.0084363323
TR	0.048680	0.018253
MT	11.208716
MM	C_pi: 2.225298, n_recomb: 40545.433134
RS	0	0.000000	8.305471	37.274153	0.000919	0.000034
RS	1	0.007794	8.305471	40.143046	0.000990	0.000256
RS	2	0.016195	8.305471	43.229713	0.001066	0.000522
RS	3	0.025251	8.305471	46.550195	0.001148	0.000730
RS	4	0.035013	1.091347	379.847731	0.009368	0.005741
RS	5	0.045536	1.091347	405.411791	0.009999	0.006684
RS	6	0.056878	0.615864	762.872695	0.018815	0.013121
RS	7	0.069105	0.615864	805.636815	0.019870	0.015204
RS	8	0.082285	0.508874	1025.553364	0.025294	0.020509
RS	9	0.096492	0.508874	1074.027834	0.026489	0.023117
RS	10	0.111806	0.577893	990.138243	0.024420	0.022303
RS	11	0.128314	0.577893	1036.264678	0.025558	0.024133
RS	12	0.146108	0.756397	829.922172	0.020469	0.019752
RS	13	0.165290	0.756397	871.504511	0.021495	0.020804
RS	14	0.185966	0.962763	719.800630	0.017753	0.017262
RS	15	0.208253	0.962763	757.623907	0.018686	0.018090
RS	16	0.232278	1.119076	686.057792	0.016921	0.016409
RS	17	0.258175	1.119076	722.138663	0.017811	0.017343
RS	18	0.286091	1.221798	695.703395	0.017159	0.016823
RS	19	0.316182	1.221798	731.190241	0.018034	0.017912
RS	20	0.348619	1.317286	712.111857	0.017563	0.017637
RS	21	0.383583	1.317286	746.983404	0.018423	0.018777
RS	22	0.421273	1.444572	713.970012	0.017609	0.018150
RS	23	0.461900	1.444572	747.743501	0.018442	0.019216
RS	24	0.505693	1.616297	699.548118	0.017253	0.018133
RS	25	0.552900	1.616297	731.861190	0.018050	0.019062
RS	26	0.603786	1.819832	679.731989	0.016765	0.017794
RS	27	0.658637	1.819832	710.490780	0.017523	0.018603
RS	28	0.717764	2.025491	666.816070	0.016446	0.017503
RS	29	0.781499	2.025491	696.089465	0.017168	0.018249
RS	30	0.850202	2.205682	666.607750	0.016441	0.017504
RS	31	0.924259	2.205682	694.416282	0.017127	0.018231
RS	32	1.004088	2.350718	677.757602	0.016716	0.017823
RS	33	1.090138	2.350718	703.891203	0.017361	0.018534
RS	34	1.182896	2.464322	695.989930	0.017166	0.018354
RS	35	1.282882	2.464322	719.947488	0.017757	0.019022
RS	36	1.390661	2.552662	717.231903	0.017690	0.018968
RS	37	1.506841	2.552662	738.235377	0.018208	0.019561
RS	38	1.632075	2.626401	736.408040	0.018163	0.019519
RS	39	1.767070	2.626401	753.484977	0.018584	0.019998
RS	40	1.912586	2.705229	746.100934	0.018402	0.019788
RS	41	2.069443	2.705229	758.353638	0.018704	0.020106
RS	42	2.238526	2.809281	739.778352	0.018246	0.019569
RS	43	2.420787	2.809281	746.736487	0.018417	0.019693
RS	44	2.617252	2.946001	716.344931	0.017668	0.018815
RS	45	2.829030	2.946001	718.032380	0.017709	0.018758
RS	46	3.057313	3.107295	679.961089	0.016770	0.017671
RS	47	3.303388	3.107295	676.621389	0.016688	0.017470
RS	48	3.568642	3.276823	635.986050	0.015686	0.016335
RS	49	3.854570	3.276823	627.809247	0.015484	0.016029
RS	50	4.162782	3.441597	587.432716	0.014488	0.014935
RS	51	4.495015	3.441597	574.557669	0.014171	0.014542
RS	52	4.853143	3.600825	534.358224	0.013179	0.013490
RS	53	5.239182	3.600825	517.131052	0.012754	0.013019
RS	54	5.655308	3.867295	464.021729	0.011444	0.011684
RS	55	6.103866	3.867295	445.228425	0.010981	0.011194
RS	56	6.587384	3.867295	423.333834	0.010441	0.010635
RS	57	7.108587	3.867295	398.593759	0.009831	0.010012
RS	58	7.670411	5.933777	248.580335	0.006131	0.006386
RS	59	8.276023	5.933777	242.300674	0.005976	0.006219
RS	60	8.928835	5.933777	234.328258	0.005779	0.006010
RS	61	9.632526	5.933777	224.702990	0.005542	0.005761
RS	62	10.391062	5.933777	213.509901	0.005266	0.005474
RS	63	11.208716	5.933777	1521.420563	0.037524	0.039018
PA	4+25*2+4+6 0.048680362 0.018253298 11.208716269 8.305471208 1.091347325 0.615864310 0.508874284 0.577893261 0.756396605 0.962763040 1.119076019 1.221798173 1.317285964 1.444571507 1.616296791 1.819832299 2.025490821 2.205681871 2.350717593 2.464321621 2.552661705 2.626401464 2.705228658 2.809280947 2.946000980 3.107294824 3.276823211 3.441597298 3.600824532 3.867295234 5.933776621
//
IT	4468
RD	11
LK	-283503.113678
QD	-397.826181 -> -343.052605
RI	0.0070754535
TR	0.047076	0.018582
MT	11.400410
MM	C_pi: 2.303351, n_recomb: 42677.119419
RS	0	0.000000	10.527335	31.037407	0.000727	0.000028
RS	1	0.007823	10.527335	33.442029	0.000784	0.000210
RS	2	0.016257	10.527335	36.030986	0.000844	0.000427
RS	3	0.025351	10.527335	38.818090	0.000910	0.000593
RS	4	0.035157	1.190338	368.386204	0.008632	0.005426
RS	5	0.045730	1.190338	393.594734	0.009223	0.006268
RS	6	0.057130	0.643771	773.614788	0.018127	0.012804
RS	7	0.069421	0.643771	817.844427	0.019164	0.014776
RS	8	0.082674	0.516939	1072.165220	0.025123	0.020483
RS	9	0.096964	0.516939	1123.462721	0.026325	0.023059
RS	10	0.112372	0.582109	1044.954273	0.024485	0.022428
RS	11	0.128985	0.582109	1093.955635	0.025633	0.024276
RS	12	0.146898	0.766146	871.595365	0.020423	0.019762
RS	13	0.166211	0.766146	915.653185	0.021455	0.020832
RS	14	0.187036	0.982848	750.734547	0.017591	0.017158
RS	15	0.209490	0.982848	790.645630	0.018526	0.017988
RS	16	0.233700	1.145730	714.330075	0.016738	0.016273
RS	17	0.259804	1.145730	752.380469	0.017630	0.017195
RS	18	0.287950	1.248245	726.831217	0.017031	0.016712
RS	19	0.318297	1.248245	764.363956	0.017910	0.017785
RS	20	0.351019	1.340869	747.574209	0.017517	0.017574
RS	21	0.386300	1.340869	784.583534	0.018384	0.018705
RS	22	0.424341	1.467339	751.852445	0.017617	0.018117
RS	23	0.465358	1.467339	787.772834	0.018459	0.019182
RS	24	0.509584	1.642835	736.856249	0.017266	0.018090
RS	25	0.557269	1.642835	771.249409	0.018072	0.019022
RS	26	0.608685	1.854889	714.672941	0.016746	0.017710
RS	27	0.664122	1.854889	747.417206	0.017513	0.018520
RS	28	0.723896	2.071506	699.517573	0.016391	0.017370
RS	29	0.788346	2.071506	730.699523	0.017122	0.018113
RS	30	0.857838	2.261621	698.432928	0.016366	0.017334
RS	31	0.932766	2.261621	728.111712	0.017061	0.018057
RS	32	1.013555	2.413259	710.337487	0.016644	0.017639
RS	33	1.100663	2.413259	738.329576	0.017300	0.018348
RS	34	1.194586	2.529789	730.679022	0.017121	0.018181
RS	35	1.295856	2.529789	756.476018	0.017726	0.018853
RS	36	1.405048	2.618015	754.977231	0.017690	0.018832
RS	37	1.522782	2.618015	777.752858	0.018224	0.019435
RS	38	1.649726	2.689754	777.606770	0.018221	0.019437
RS	39	1.786599	2.689754	796.300766	0.018659	0.019933
RS	40	1.934180	2.766578	790.251521	0.018517	0.019771
RS	41	2.093306	2.766578	803.863651	0.018836	0.020112
RS	42	2.264879	2.870550	785.450108	0.018404	0.019613
RS	43	2.449873	2.870550	793.441956	0.018592	0.019766
RS	44	2.649339	3.010067	761.781746	0.017850	0.018908
RS	45	2.864409	3.010067	764.167904	0.017906	0.018881
RS	46	3.096302	3.176631	723.829760	0.016961	0.017800
RS	47	3.346336	3.176631	720.874415	0.016891	0.017627
RS	48	3.615928	3.352672	677.622562	0.015878	0.016490
RS	49	3.906610	3.352672	669.526384	0.015688	0.016208
RS	50	4.220030	3.524111	626.567740	0.014682	0.015109
RS	51	4.557968	3.524111	613.462001	0.014374	0.014735
RS	52	4.922342	3.690075	570.705260	0.013373	0.013675
RS	53	5.315218	3.690075	552.936450	0.012956	0.013218
RS	54	5.738829	3.970499	495.853594	0.011619	0.011854
RS	55	6.195576	3.970499	476.427625	0.011164	0.011376
RS	56	6.688052	3.970499	453.647569	0.010630	0.010826
RS	57	7.219054	3.970499	427.770524	0.010023	0.010207
RS	58	7.791593	6.223648	261.767863	0.006134	0.006378
RS	59	8.408919	6.223648	256.029355	0.005999	0.006233
RS	60	9.074537	6.223648	248.507122	0.005823	0.006046
RS	61	9.792222	6.223648	239.222309	0.005605	0.005818
RS	62	10.566050	6.223648	228.242045	0.005348	0.005550
RS	63	11.400410	6.223648	1680.128709	0.039368	0.040865
PA	4+25*2+4+6 0.047075771 0.018581746 11.400410442 10.527334616 1.190338415 0.643771484 0.516938762 0.582108517 0.766146453 0.982847842 1.145730190 1.248244662 1.340868510 1.467338563 1.642834661 1.854889083 2.071505826 2.261621355 2.413258738 2.529788860 2.618014603 2.689753641 2.766577559 2.870550179 3.010066589 3.176631224 3.352672185 3.524110875 3.690074553 3.970498616 6.223647974
//
IT	5184
RD	12
LK	-283395.987222
QD	-368.377701 -> -319.154212
RI	0.0060077895
TR	0.045596	0.018889
MT	11.582412
MM	C_pi: 2.379191, n_recomb: 44765.218621
RS	0	0.000000	13.176740	26.074044	0.000582	0.000024
RS	1	0.007849	13.176740	28.105477	0.000628	0.000173
RS	2	0.016315	13.176740	30.293891	0.000677	0.000352
RS	3	0.025445	13.176740	32.651205	0.000729	0.000487
RS	4	0.035292	1.292122	357.534322	0.007987	0.005139
RS	5	0.045912	1.292122	382.359332	0.008541	0.005895
RS	6	0.057365	0.671941	782.346449	0.017477	0.012494
RS	7	0.069717	0.671941	827.892067	0.018494	0.014364
RS	8	0.083039	0.524864	1116.579581	0.024943	0.020445
RS	9	0.097407	0.524864	1170.620477	0.026150	0.022991
RS	10	0.112902	0.585954	1098.698364	0.024544	0.022546
RS	11	0.129614	0.585954	1150.529046	0.025701	0.024409
RS	12	0.147637	0.775091	912.372350	0.020381	0.019775
RS	13	0.167075	0.775091	958.861124	0.021420	0.020861
RS	14	0.188039	1.001845	780.615922	0.017438	0.017060
RS	15	0.210649	1.001845	822.559404	0.018375	0.017894
RS	16	0.235033	1.171320	741.398804	0.016562	0.016142
RS	17	0.261331	1.171320	781.357425	0.017455	0.017054
RS	18	0.289694	1.273698	756.700764	0.016904	0.016604
RS	19	0.320283	1.273698	796.222671	0.017787	0.017664
RS	20	0.353273	1.363433	781.870051	0.017466	0.017512
RS	21	0.388852	1.363433	820.970787	0.018339	0.018636
RS	22	0.427224	1.488939	788.711803	0.017619	0.018086
RS	23	0.468609	1.488939	826.740912	0.018468	0.019150
RS	24	0.513241	1.668006	773.177407	0.017272	0.018050
RS	25	0.561378	1.668006	809.615188	0.018086	0.018984
RS	26	0.613292	1.888485	748.518572	0.016721	0.017630
RS	27	0.669282	1.888485	783.211354	0.017496	0.018441
RS	28	0.729666	2.116236	730.928610	0.016328	0.017241
RS	29	0.794790	2.116236	763.979667	0.017066	0.017983
RS	30	0.865027	2.316692	728.760497	0.016280	0.017168
RS	31	0.940776	2.316692	760.270838	0.016984	0.017888
RS	32	1.022471	2.475399	741.255917	0.016559	0.017456
RS	33	1.110579	2.475399	771.075107	0.017225	0.018164
RS	34	1.205603	2.595205	763.623823	0.017058	0.018007
RS	35	1.308086	2.595205	791.243722	0.017675	0.018682
RS	36	1.418613	2.683463	791.002469	0.017670	0.018690
RS	37	1.537816	2.683463	815.554742	0.018218	0.019303
RS	38	1.666376	2.753155	817.223525	0.018256	0.019348
RS	39	1.805027	2.753155	837.562583	0.018710	0.019859
RS	40	1.954561	2.827703	833.075756	0.018610	0.019744
RS	41	2.115833	2.827703	848.094765	0.018945	0.020106
RS	42	2.289764	2.931053	830.136854	0.018544	0.019647
RS	43	2.477348	2.931053	839.218975	0.018747	0.019825
RS	44	2.679656	3.072570	806.589807	0.018018	0.018993
RS	45	2.897843	3.072570	809.729061	0.018088	0.018993
RS	46	3.133158	3.243427	767.383480	0.017142	0.017923
RS	47	3.386943	3.243427	764.856820	0.017086	0.017776
RS	48	3.660650	3.424926	719.189238	0.016066	0.016641
RS	49	3.955840	3.424926	711.204066	0.015887	0.016381
RS	50	4.274202	3.601989	665.807354	0.014873	0.015280
RS	51	4.617553	3.601989	652.485970	0.014576	0.014923
RS	52	4.987856	3.773698	607.263898	0.013566	0.013858
RS	53	5.387225	3.773698	588.953621	0.013157	0.013413
RS	54	5.817943	4.066662	527.933056	0.011793	0.012024
RS	55	6.282469	4.066662	507.862512	0.011345	0.011556
RS	56	6.783458	4.066662	484.183764	0.010816	0.011013
RS	57	7.323773	4.066662	457.155345	0.010212	0.010398
RS	58	7.906499	6.502069	274.839999	0.006140	0.006374
RS	59	8.534966	6.502069	269.635152	0.006023	0.006249
RS	60	9.212764	6.502069	262.561847	0.005865	0.006082
RS	61	9.943766	6.502069	253.623112	0.005666	0.005873
RS	62	10.732147	6.502069	242.868558	0.005425	0.005623
RS	63	11.582412	6.502069	1841.495319	0.041137	0.042652
PA	4+25*2+4+6 0.045596417 0.018889386 11.582412386 13.176740165 1.292122284 0.671940815 0.524864089 0.585953986 0.775091487 1.001845378 1.171320134 1.273698198 1.363433366 1.488939132 1.668005733 1.888485173 2.116236046 2.316692212 2.475399387 2.595205158 2.683463345 2.753155145 2.827703015 2.931052528 3.072570103 3.243426528 3.424926067 3.601989425 3.773698303 4.066662158 6.502068892
//
IT	5113
RD	13
LK	-283299.676574
QD	-341.980970 -> -297.636749
RI	0.0051559418
TR	0.044227	0.019176
MT	11.756650
MM	C_pi: 2.453153, n_recomb: 46810.045278
RS	0	0.000000	16.308251	22.079348	0.000472	0.000020
RS	1	0.007875	16.308251	23.807971	0.000509	0.000145
RS	2	0.016370	16.308251	25.671075	0.000548	0.000293
RS	3	0.025534	16.308251	27.678980	0.000591	0.000403
RS	4	0.035419	1.396746	347.227581	0.007418	0.004879
RS	5	0.046083	1.396746	371.650057	0.007940	0.005560
RS	6	0.057587	0.700488	789.205413	0.016860	0.012190
RS	7	0.069997	0.700488	835.926103	0.017858	0.013967
RS	8	0.083383	0.532724	1158.816201	0.024756	0.020394
RS	9	0.097825	0.532724	1215.521856	0.025967	0.022911
RS	10	0.113403	0.589512	1151.380246	0.024597	0.022656
RS	11	0.130208	0.589512	1205.996486	0.025764	0.024535
RS	12	0.148336	0.783332	952.328194	0.020345	0.019789
RS	13	0.167892	0.783332	1001.206957	0.021389	0.020892
RS	14	0.188988	1.019839	809.564667	0.017295	0.016968
RS	15	0.211746	1.019839	853.490402	0.018233	0.017806
RS	16	0.236295	1.195893	767.408427	0.016394	0.016018
RS	17	0.262778	1.195893	809.219597	0.017287	0.016921
RS	18	0.291346	1.298182	785.460460	0.016780	0.016502
RS	19	0.322163	1.298182	826.919512	0.017665	0.017550
RS	20	0.355408	1.384989	815.140290	0.017414	0.017455
RS	21	0.391270	1.384989	856.289633	0.018293	0.018570
RS	22	0.429957	1.509388	824.675763	0.017617	0.018059
RS	23	0.471690	1.509388	864.778051	0.018474	0.019121
RS	24	0.516710	1.691815	808.640191	0.017275	0.018015
RS	25	0.565274	1.691815	847.089289	0.018096	0.018950
RS	26	0.617663	1.920600	781.402987	0.016693	0.017555
RS	27	0.674178	1.920600	818.009011	0.017475	0.018368
RS	28	0.735143	2.159629	761.186000	0.016261	0.017118
RS	29	0.800909	2.159629	796.067473	0.017006	0.017859
RS	30	0.871854	2.370826	757.722663	0.016187	0.017007
RS	31	0.948385	2.370826	791.025037	0.016899	0.017724
RS	32	1.030944	2.537071	770.632148	0.016463	0.017277
RS	33	1.120003	2.537071	802.244108	0.017138	0.017984
RS	34	1.216076	2.660524	794.918868	0.016982	0.017833
RS	35	1.319715	2.660524	824.339965	0.017610	0.018511
RS	36	1.431515	2.749016	825.362480	0.017632	0.018545
RS	37	1.552118	2.749016	851.689056	0.018195	0.019166
RS	38	1.682220	2.816686	855.266879	0.018271	0.019252
RS	39	1.822566	2.816686	877.271676	0.018741	0.019776
RS	40	1.973964	2.888775	874.537736	0.018683	0.019708
RS	41	2.137285	2.888775	891.004750	0.019034	0.020089
RS	42	2.313467	2.991089	873.764999	0.018666	0.019671
RS	43	2.503523	2.991089	883.989936	0.018885	0.019874
RS	44	2.708545	3.133964	850.674798	0.018173	0.019070
RS	45	2.929712	3.133964	854.620092	0.018257	0.019095
RS	46	3.168297	3.308299	810.520921	0.017315	0.018039
RS	47	3.425669	3.308299	808.468164	0.017271	0.017917
RS	48	3.703308	3.494365	760.587642	0.016248	0.016788
RS	49	4.002811	3.494365	752.746604	0.016081	0.016547
RS	50	4.325900	3.676170	705.060368	0.015062	0.015448
RS	51	4.674431	3.676170	691.542657	0.014773	0.015107
RS	52	5.050408	3.852780	643.953463	0.013757	0.014039
RS	53	5.455993	3.852780	625.107217	0.013354	0.013604
RS	54	5.893516	4.157067	560.195011	0.011967	0.012192
RS	55	6.365494	4.157067	539.473487	0.011525	0.011733
RS	56	6.874640	4.157067	514.888334	0.011000	0.011195
RS	57	7.423879	4.157067	486.699561	0.010397	0.010584
RS	58	8.016370	6.770716	287.785161	0.006148	0.006373
RS	59	8.655518	6.770716	283.109625	0.006048	0.006266
RS	60	9.344998	6.770716	276.486268	0.005907	0.006117
RS	61	10.088774	6.770716	267.900555	0.005723	0.005925
RS	62	10.891120	6.770716	257.384913	0.005498	0.005692
RS	63	11.756650	6.770716	2005.231913	0.042838	0.044382
PA	4+25*2+4+6 0.044226510 0.019176390 11.756649611 16.308251069 1.396746413 0.700487739 0.532723841 0.589511924 0.783331920 1.019839070 1.195893174 1.298181555 1.384989265 1.509388019 1.691815048 1.920599701 2.159629363 2.370825640 2.537070962 2.660523606 2.749015974 2.816685799 2.888775355 2.991088628 3.133963575 3.308298864 3.494365207 3.676170086 3.852780074 4.157066600 6.770715944
//
IT	4957
RD	14
LK	-283212.881655
QD	-318.226523 -> -278.190497
RI	0.0044650285
TR	0.042953	0.019443
MT	11.924527
MM	C_pi: 2.525477, n_recomb: 48811.808503
RS	0	0.000000	19.978772	18.832965	0.000386	0.000017
RS	1	0.007899	19.978772	20.313831	0.000416	0.000122
RS	2	0.016422	19.978772	21.910566	0.000449	0.000246
RS	3	0.025618	19.978772	23.632143	0.000484	0.000337
RS	4	0.035540	1.504315	337.397065	0.006912	0.004640
RS	5	0.046246	1.504315	361.403567	0.007404	0.005257
RS	6	0.057798	0.729520	794.306947	0.016273	0.011893
RS	7	0.070262	0.729520	842.068832	0.017251	0.013583
RS	8	0.083711	0.540582	1198.874142	0.024561	0.020332
RS	9	0.098222	0.540582	1258.165766	0.025776	0.022820
RS	10	0.113880	0.592850	1202.990478	0.024645	0.022761
RS	11	0.130774	0.592850	1260.349421	0.025821	0.024653
RS	12	0.149002	0.790961	991.506670	0.020313	0.019806
RS	13	0.168671	0.790961	1042.736781	0.021362	0.020924
RS	14	0.189893	1.036919	837.662238	0.017161	0.016883
RS	15	0.212791	1.036919	883.523897	0.018101	0.017724
RS	16	0.237498	1.219505	792.469112	0.016235	0.015901
RS	17	0.264157	1.219505	836.081631	0.017129	0.016796
RS	18	0.292921	1.321733	813.224130	0.016660	0.016405
RS	19	0.323957	1.321733	856.572084	0.017548	0.017442
RS	20	0.357445	1.405578	847.486470	0.017362	0.017401
RS	21	0.393578	1.405578	890.644338	0.018246	0.018510
RS	22	0.432565	1.528718	859.845495	0.017616	0.018035
RS	23	0.474632	1.528718	901.987623	0.018479	0.019097
RS	24	0.520022	1.714293	843.346323	0.017278	0.017985
RS	25	0.568996	1.714293	883.775281	0.018106	0.018922
RS	26	0.621840	1.951243	813.434112	0.016665	0.017487
RS	27	0.678857	1.951243	851.919666	0.017453	0.018301
RS	28	0.740378	2.201647	790.409618	0.016193	0.017002
RS	29	0.806758	2.201647	827.083829	0.016944	0.017742
RS	30	0.878382	2.423942	785.444282	0.016091	0.016853
RS	31	0.955664	2.423942	820.498936	0.016809	0.017567
RS	32	1.039049	2.598185	798.582978	0.016360	0.017103
RS	33	1.129021	2.598185	831.951258	0.017044	0.017808
RS	34	1.226100	2.725666	824.662430	0.016895	0.017661
RS	35	1.330847	2.725666	855.858749	0.017534	0.018342
RS	36	1.443868	2.814626	858.124644	0.017580	0.018399
RS	37	1.565817	2.814626	886.217037	0.018156	0.019027
RS	38	1.697398	2.880339	891.767184	0.018269	0.019150
RS	39	1.839372	2.880339	915.451231	0.018755	0.019687
RS	40	1.992561	2.949858	914.625428	0.018738	0.019664
RS	41	2.157850	2.949858	932.574823	0.019106	0.020063
RS	42	2.336195	3.050815	916.286858	0.018772	0.019687
RS	43	2.528627	3.050815	927.702036	0.019006	0.019912
RS	44	2.736259	3.194515	893.966891	0.018315	0.019138
RS	45	2.960292	3.194515	898.768118	0.018413	0.019188
RS	46	3.202021	3.371647	853.160443	0.017479	0.018149
RS	47	3.462844	3.371647	851.625858	0.017447	0.018049
RS	48	3.744269	3.561528	801.731919	0.016425	0.016929
RS	49	4.047923	3.561528	794.069149	0.016268	0.016707
RS	50	4.375562	3.747315	744.244671	0.015247	0.015612
RS	51	4.729082	3.747315	730.552369	0.014967	0.015284
RS	52	5.110526	3.928107	680.697384	0.013945	0.014215
RS	53	5.522099	3.928107	661.324328	0.013548	0.013791
RS	54	5.966182	4.242660	592.575133	0.012140	0.012358
RS	55	6.445343	4.242660	571.200234	0.011702	0.011906
RS	56	6.962352	4.242660	545.705127	0.011180	0.011373
RS	57	7.520199	4.242660	516.351268	0.010578	0.010764
RS	58	8.122109	7.030877	300.588579	0.006158	0.006375
RS	59	8.771564	7.030877	296.440028	0.006073	0.006283
RS	60	9.472319	7.030877	290.269051	0.005947	0.006150
RS	61	10.228425	7.030877	282.044031	0.005778	0.005975
RS	62	11.044255	7.030877	271.780517	0.005568	0.005758
RS	63	11.924527	7.030877	2171.010506	0.044477	0.046054
PA	4+25*2+4+6 0.042953326 0.019443350 11.924527109 19.978772462 1.504314733 0.729519632 0.540582027 0.592850282 0.790960728 1.036919285 1.219504793 1.321733455 1.405577682 1.528717870 1.714292695 1.951242814 2.201646917 2.423942077 2.598184898 2.725665554 2.814625786 2.880339359 2.949858125 3.050814784 3.194514775 3.371647327 3.561528137 3.747314686 3.928106845 4.242659889 7.030876860
//
IT	4397
RD	15
LK	-283134.492803
QD	-296.773524 -> -260.555626
RI	0.0038979813
TR	0.041767	0.019691
MT	12.087035
MM	C_pi: 2.596307, n_recomb: 50770.290366
RS	0	0.000000	24.245489	16.173009	0.000319	0.000014
RS	1	0.007922	24.245489	17.449702	0.000344	0.000103
RS	2	0.016471	24.245489	18.826791	0.000371	0.000207
RS	3	0.025698	24.245489	20.312108	0.000400	0.000284
RS	4	0.035656	1.614584	328.053900	0.006462	0.004421
RS	5	0.046402	1.614584	351.639350	0.006926	0.004981
RS	6	0.058000	0.759106	797.775355	0.015713	0.011602
RS	7	0.070517	0.759106	846.451303	0.016672	0.013211
RS	8	0.084025	0.548470	1236.779509	0.024360	0.020260
RS	9	0.098603	0.548470	1298.577629	0.025578	0.022718
RS	10	0.114336	0.596020	1253.498405	0.024690	0.022859
RS	11	0.131315	0.596020	1313.556652	0.025873	0.024764
RS	12	0.149640	0.798051	1029.927343	0.020286	0.019825
RS	13	0.169416	0.798051	1083.471031	0.021341	0.020958
RS	14	0.190759	1.053164	864.959323	0.017037	0.016803
RS	15	0.213792	1.053164	912.712806	0.017977	0.017649
RS	16	0.238651	1.242229	816.641631	0.016085	0.015790
RS	17	0.265478	1.242229	862.006762	0.016979	0.016679
RS	18	0.294431	1.344415	840.057061	0.016546	0.016313
RS	19	0.325677	1.344415	885.247695	0.017436	0.017340
RS	20	0.359399	1.425242	878.976509	0.017313	0.017351
RS	21	0.395792	1.425242	924.104330	0.018202	0.018453
RS	22	0.435068	1.546974	894.285169	0.017614	0.018016
RS	23	0.477455	1.546974	938.434842	0.018484	0.019077
RS	24	0.523201	1.735476	877.365722	0.017281	0.017960
RS	25	0.572570	1.735476	919.743992	0.018116	0.018900
RS	26	0.625850	1.980421	844.694611	0.016638	0.017424
RS	27	0.683351	1.980421	885.026867	0.017432	0.018241
RS	28	0.745407	2.242258	818.690858	0.016125	0.016893
RS	29	0.812379	2.242258	857.120635	0.016882	0.017633
RS	30	0.884657	2.475970	812.023631	0.015994	0.016705
RS	31	0.962660	2.475970	848.790387	0.016718	0.017417
RS	32	1.046842	2.658649	825.204555	0.016254	0.016934
RS	33	1.137694	2.658649	860.290694	0.016945	0.017637
RS	34	1.235743	2.790534	852.939005	0.016800	0.017492
RS	35	1.341558	2.790534	885.880601	0.017449	0.018175
RS	36	1.455757	2.880207	889.350692	0.017517	0.018252
RS	37	1.579002	2.880207	919.194544	0.018105	0.018886
RS	38	1.712011	2.944065	926.751684	0.018254	0.019045
RS	39	1.855556	2.944065	952.121433	0.018754	0.019593
RS	40	2.010473	3.010941	953.330781	0.018777	0.019614
RS	41	2.177662	3.010941	972.789809	0.019161	0.020029
RS	42	2.358095	3.110288	957.660904	0.018863	0.019695
RS	43	2.552822	3.110288	970.307818	0.019112	0.019941
RS	44	2.762976	3.254374	936.398886	0.018444	0.019199
RS	45	2.989777	3.254374	942.101986	0.018556	0.019271
RS	46	3.234546	3.433728	895.220842	0.017633	0.018252
RS	47	3.498704	3.433728	894.246782	0.017614	0.018173
RS	48	3.783789	3.626769	842.537879	0.016595	0.017064
RS	49	4.091458	3.626769	835.087205	0.016448	0.016860
RS	50	4.423500	3.815884	783.275624	0.015428	0.015770
RS	51	4.781847	3.815884	769.431776	0.015155	0.015456
RS	52	5.168581	4.000231	717.416169	0.014131	0.014387
RS	53	5.585951	4.000231	697.527894	0.013739	0.013971
RS	54	6.036385	4.324129	625.003541	0.012310	0.012520
RS	55	6.522502	4.324129	602.975930	0.011877	0.012074
RS	56	7.047129	4.324129	576.570674	0.011356	0.011546
RS	57	7.613315	4.324129	546.050612	0.010755	0.010938
RS	58	8.224355	7.283515	313.229881	0.006170	0.006377
RS	59	8.883800	7.283515	309.607227	0.006098	0.006301
RS	60	9.595486	7.283515	303.891876	0.005986	0.006183
RS	61	10.363550	7.283515	296.035571	0.005831	0.006023
RS	62	11.192460	7.283515	286.037262	0.005634	0.005820
RS	63	12.087035	7.283515	2338.445312	0.046059	0.047670
PA	4+25*2+4+6 0.041766558 0.019691154 12.087034636 24.245488827 1.614584416 0.759105823 0.548469777 0.596020119 0.798051326 1.053163671 1.242228853 1.344414951 1.425242279 1.546973681 1.735475795 1.980420945 2.242258427 2.475970413 2.658648716 2.790533512 2.880207047 2.944064823 3.010941222 3.110287541 3.254374454 3.433728087 3.626768837 3.815883609 4.000231174 4.324129441 7.283515388
//
IT	4315
RD	16
LK	-283063.557921
QD	-277.337426 -> -244.514284
RI	0.0034267170
TR	0.040658	0.019921
MT	12.244794
MM	C_pi: 2.665731, n_recomb: 52685.391049
RS	0	0.000000	29.164579	13.978033	0.000265	0.000012
RS	1	0.007944	29.164579	15.085404	0.000286	0.000088
RS	2	0.016519	29.164579	16.280244	0.000309	0.000176
RS	3	0.025775	29.164579	17.569418	0.000333	0.000240
RS	4	0.035767	1.727587	319.144128	0.006058	0.004220
RS	5	0.046552	1.727587	342.306117	0.006497	0.004731
RS	6	0.058194	0.789276	799.758953	0.015180	0.011317
RS	7	0.070760	0.789276	849.229467	0.016119	0.012850
RS	8	0.084325	0.556409	1272.564321	0.024154	0.020178
RS	9	0.098968	0.556409	1336.788602	0.025373	0.022607
RS	10	0.114774	0.599052	1302.892021	0.024730	0.022952
RS	11	0.131835	0.599052	1365.605584	0.025920	0.024869
RS	12	0.150252	0.804667	1067.598798	0.020264	0.019846
RS	13	0.170132	0.804667	1123.418539	0.021323	0.020992
RS	14	0.191591	1.068640	891.494504	0.016921	0.016730
RS	15	0.214755	1.068640	941.097286	0.017863	0.017580
RS	16	0.239759	1.264124	839.977575	0.015943	0.015685
RS	17	0.266749	1.264124	887.048539	0.016837	0.016569
RS	18	0.295883	1.366277	866.013011	0.016437	0.016226
RS	19	0.327332	1.366277	913.001654	0.017329	0.017244
RS	20	0.361278	1.444028	909.661284	0.017266	0.017305
RS	21	0.397922	1.444028	956.721498	0.018159	0.018402
RS	22	0.437476	1.564208	928.039883	0.017615	0.018001
RS	23	0.480173	1.564208	974.165397	0.018490	0.019062
RS	24	0.526262	1.755406	910.752438	0.017287	0.017941
RS	25	0.576011	1.755406	955.050083	0.018127	0.018883
RS	26	0.629713	2.008151	875.250773	0.016613	0.017369
RS	27	0.687681	2.008151	917.397603	0.017413	0.018188
RS	28	0.750253	2.281442	846.107075	0.016060	0.016791
RS	29	0.817797	2.281442	886.255778	0.016822	0.017531
RS	30	0.890706	2.526846	837.547083	0.015897	0.016564
RS	31	0.969407	2.526846	875.985618	0.016627	0.017275
RS	32	1.054359	2.718359	850.588466	0.016145	0.016770
RS	33	1.146061	2.718359	887.352572	0.016842	0.017473
RS	34	1.245047	2.855015	879.832166	0.016700	0.017326
RS	35	1.351896	2.855015	914.485879	0.017357	0.018011
RS	36	1.467233	2.945652	919.106445	0.017445	0.018106
RS	37	1.591733	2.945652	950.682318	0.018045	0.018746
RS	38	1.726123	3.007765	960.261069	0.018226	0.018937
RS	39	1.871188	3.007765	987.316440	0.018740	0.019495
RS	40	2.027778	3.071963	990.660745	0.018803	0.019558
RS	41	2.196807	3.071963	1011.649775	0.019202	0.019988
RS	42	2.379263	3.169494	997.862880	0.018940	0.019696
RS	43	2.576213	3.169494	1011.776930	0.019204	0.019961
RS	44	2.788809	3.313600	977.921610	0.018562	0.019253
RS	45	3.018294	3.313600	984.568021	0.018688	0.019345
RS	46	3.266008	3.494673	936.639371	0.017778	0.018349
RS	47	3.533401	3.494673	936.265318	0.017771	0.018290
RS	48	3.822035	3.690306	882.934441	0.016759	0.017194
RS	49	4.133599	3.690306	875.728533	0.016622	0.017006
RS	50	4.469912	3.882174	822.080892	0.015604	0.015924
RS	51	4.832942	3.882174	808.108744	0.015338	0.015622
RS	52	5.224810	4.069527	754.039221	0.014312	0.014554
RS	53	5.647809	4.069527	733.648719	0.013925	0.014147
RS	54	6.104409	4.401958	657.416678	0.012478	0.012678
RS	55	6.597282	4.401958	634.739125	0.012048	0.012238
RS	56	7.129309	4.401958	607.425975	0.011529	0.011713
RS	57	7.703599	4.401958	575.741359	0.010928	0.011107
RS	58	8.323510	7.529296	325.691418	0.006182	0.006381
RS	59	8.992666	7.529296	322.594087	0.006123	0.006318
RS	60	9.714979	7.529296	317.337798	0.006023	0.006214
RS	61	10.494673	7.529296	309.858057	0.005881	0.006068
RS	62	11.336304	7.529296	300.137487	0.005697	0.005878
RS	63	12.244794	7.529296	2507.151800	0.047587	0.049231
PA	4+25*2+4+6 0.040657892 0.019920966 12.244794451 29.164578950 1.727587125 0.789276192 0.556408805 0.599052013 0.804666643 1.068639586 1.264124141 1.366276618 1.444028017 1.564207503 1.755406252 2.008150967 2.281442180 2.526846323 2.718359387 2.855015179 2.945651815 3.007765445 3.071963279 3.169494403 3.313599932 3.494672753 3.690306190 3.882173640 4.069527247 4.401958130 7.529295811
//
IT	4966
RD	17
LK	-282999.253571
QD	-259.677461 -> -229.881353
RI	0.0030310015
TR	0.039620	0.020134
MT	12.398407
MM	C_pi: 2.733831, n_recomb: 54557.058226
RS	0	0.000000	34.796182	12.153118	0.000223	0.000010
RS	1	0.007965	34.796182	13.119097	0.000240	0.000075
RS	2	0.016565	34.796182	14.161682	0.000260	0.000151
RS	3	0.025849	34.796182	15.286919	0.000280	0.000205
RS	4	0.035873	1.842997	310.683908	0.005695	0.004035
RS	5	0.046696	1.842997	333.426117	0.006112	0.004503
RS	6	0.058380	0.820067	800.382994	0.014671	0.011040
RS	7	0.070995	0.820067	850.535462	0.015590	0.012501
RS	8	0.084615	0.564417	1306.262339	0.023943	0.020087
RS	9	0.099320	0.564417	1372.831691	0.025163	0.022488
RS	10	0.115196	0.601972	1351.158021	0.024766	0.023040
RS	11	0.132337	0.601972	1416.482306	0.025963	0.024967
RS	12	0.150842	0.810860	1104.527863	0.020245	0.019869
RS	13	0.170822	0.810860	1162.586314	0.021310	0.021028
RS	14	0.192393	1.083421	917.288348	0.016813	0.016662
RS	15	0.215683	1.083421	968.698892	0.017756	0.017516
RS	16	0.240827	1.285263	862.508968	0.015809	0.015586
RS	17	0.267975	1.285263	911.240348	0.016703	0.016465
RS	18	0.297284	1.387376	891.132261	0.016334	0.016144
RS	19	0.328928	1.387376	939.875501	0.017227	0.017153
RS	20	0.363093	1.462004	939.569425	0.017222	0.017263
RS	21	0.399979	1.462004	988.525062	0.018119	0.018355
RS	22	0.439803	1.580481	961.143731	0.017617	0.017991
RS	23	0.482798	1.580481	1009.213889	0.018498	0.019051
RS	24	0.529219	1.774146	943.546052	0.017295	0.017927
RS	25	0.579337	1.774146	989.733648	0.018141	0.018872
RS	26	0.633447	2.034482	905.152512	0.016591	0.017320
RS	27	0.691867	2.034482	949.082442	0.017396	0.018142
RS	28	0.754940	2.319207	872.723045	0.015997	0.016696
RS	29	0.823036	2.319207	914.554717	0.016763	0.017437
RS	30	0.896557	2.576542	862.088960	0.015802	0.016429
RS	31	0.975934	2.576542	902.159149	0.016536	0.017139
RS	32	1.061633	2.777263	874.813137	0.016035	0.016612
RS	33	1.154159	2.777263	913.214456	0.016739	0.017314
RS	34	1.254054	2.919039	905.418292	0.016596	0.017165
RS	35	1.361905	2.919039	941.748563	0.017262	0.017850
RS	36	1.478348	3.010885	947.456491	0.017366	0.017960
RS	37	1.604065	3.010885	980.740796	0.017976	0.018606
RS	38	1.739795	3.071372	992.339851	0.018189	0.018827
RS	39	1.886337	3.071372	1021.075101	0.018716	0.019395
RS	40	2.044551	3.132883	1026.630177	0.018818	0.019497
RS	41	2.215366	3.132883	1049.163321	0.019231	0.019942
RS	42	2.399788	3.228430	1036.879961	0.019005	0.019691
RS	43	2.598898	3.228430	1052.090715	0.019284	0.019974
RS	44	2.813868	3.372240	1018.498994	0.018669	0.019300
RS	45	3.045961	3.372240	1026.125538	0.018808	0.019412
RS	46	3.296540	3.554595	977.364654	0.017915	0.018439
RS	47	3.567078	3.554595	977.626944	0.017919	0.018398
RS	48	3.859164	3.752326	922.861120	0.016916	0.017317
RS	49	4.174516	3.752326	915.930982	0.016788	0.017146
RS	50	4.514986	3.946443	860.595666	0.015774	0.016072
RS	51	4.882574	3.946443	846.518189	0.015516	0.015782
RS	52	5.279441	4.136323	790.501571	0.014489	0.014717
RS	53	5.707919	4.136323	769.622740	0.014107	0.014316
RS	54	6.170526	4.476566	689.755583	0.012643	0.012832
RS	55	6.669980	4.476566	666.432389	0.012215	0.012398
RS	56	7.209216	4.476566	638.215463	0.011698	0.011875
RS	57	7.791403	4.476566	605.370127	0.011096	0.011270
RS	58	8.419961	7.768835	337.956281	0.006195	0.006385
RS	59	9.098585	7.768835	335.383886	0.006147	0.006335
RS	60	9.831262	7.768835	330.590011	0.006060	0.006244
RS	61	10.622297	7.768835	323.494309	0.005929	0.006110
RS	62	11.476339	7.768835	314.063346	0.005757	0.005934
RS	63	12.398407	7.768835	2676.744792	0.049063	0.050738
PA	4+25*2+4+6 0.039619846 0.020133797 12.398406729 34.796181947 1.842997150 0.820067023 0.564416982 0.601971644 0.810859671 1.083421107 1.285263081 1.387376471 1.462004071 1.580480944 1.774146388 2.034481740 2.319207266 2.576542185 2.777263275 2.919039394 3.010885479 3.071372133 3.132883205 3.228430333 3.372240237 3.554595297 3.752325940 3.946443300 4.136322715 4.476565597 7.768834915
//
IT	4984
RD	18
LK	-282940.862809
QD	-243.588882 -> -216.498993
RI	0.0026962072
TR	0.038646	0.020331
MT	12.548155
MM	C_pi: 2.800620, n_recomb: 56385.020453
RS	0	0.000000	41.178276	10.631210	0.000189	0.000009
RS	1	0.007986	41.178276	11.478821	0.000204	0.000065
RS	2	0.016609	41.178276	12.393894	0.000220	0.000130
RS	3	0.025921	41.178276	13.381781	0.000237	0.000177
RS	4	0.035976	1.960611	302.654466	0.005368	0.003866
RS	5	0.046834	1.960611	324.983447	0.005764	0.004294
RS	6	0.058560	0.851494	799.772260	0.014184	0.010769
RS	7	0.071222	0.851494	850.500792	0.015084	0.012164
RS	8	0.084895	0.572492	1337.935832	0.023729	0.019989
RS	9	0.099659	0.572492	1406.768551	0.024949	0.022362
RS	10	0.115603	0.604793	1398.284204	0.024799	0.023123
RS	11	0.132820	0.604793	1466.173352	0.026003	0.025059
RS	12	0.151412	0.816673	1140.708048	0.020231	0.019894
RS	13	0.171489	0.816673	1200.967140	0.021299	0.021066
RS	14	0.193168	1.097557	942.359421	0.016713	0.016598
RS	15	0.216579	1.097557	995.536636	0.017656	0.017456
RS	16	0.241860	1.305690	884.264299	0.015683	0.015492
RS	17	0.269159	1.305690	934.611496	0.016576	0.016366
RS	18	0.298638	1.407756	915.442839	0.016236	0.016066
RS	19	0.330472	1.407756	965.897752	0.017130	0.017068
RS	20	0.364847	1.479207	968.726743	0.017181	0.017225
RS	21	0.401968	1.479207	1019.540921	0.018082	0.018312
RS	22	0.442052	1.595835	993.618692	0.017622	0.017984
RS	23	0.485338	1.595835	1043.602097	0.018508	0.019045
RS	24	0.532080	1.791748	975.767511	0.017305	0.017918
RS	25	0.582555	1.791748	1023.815365	0.018158	0.018866
RS	26	0.637061	2.059439	934.437337	0.016572	0.017277
RS	27	0.695919	2.059439	980.118956	0.017383	0.018102
RS	28	0.759477	2.355545	898.588558	0.015937	0.016608
RS	29	0.828111	2.355545	942.067403	0.016708	0.017350
RS	30	0.902225	2.624999	885.712856	0.015708	0.016302
RS	31	0.982258	2.624999	927.374472	0.016447	0.017011
RS	32	1.068682	2.835266	897.948698	0.015925	0.016460
RS	33	1.162007	2.835266	937.945497	0.016635	0.017161
RS	34	1.262785	2.982495	929.765724	0.016490	0.017007
RS	35	1.371611	2.982495	967.734615	0.017163	0.017694
RS	36	1.489126	3.075796	974.457690	0.017282	0.017817
RS	37	1.616026	3.075796	1009.422802	0.017902	0.018467
RS	38	1.753060	3.134785	1023.023779	0.018144	0.018716
RS	39	1.901036	3.134785	1053.427707	0.018683	0.019293
RS	40	2.060829	3.193603	1061.254444	0.018822	0.019433
RS	41	2.233383	3.193603	1085.339459	0.019249	0.019891
RS	42	2.419715	3.287031	1074.698745	0.019060	0.019681
RS	43	2.620927	3.287031	1091.229744	0.019353	0.019980
RS	44	2.838208	3.430268	1058.096318	0.018766	0.019340
RS	45	3.072839	3.430268	1066.734769	0.018919	0.019471
RS	46	3.326206	3.613525	1017.344180	0.018043	0.018523
RS	47	3.599807	3.613525	1018.275633	0.018059	0.018500
RS	48	3.895255	3.812915	962.255522	0.017066	0.017435
RS	49	4.214297	3.812915	955.630137	0.016948	0.017278
RS	50	4.558816	4.008832	898.753835	0.015940	0.016214
RS	51	4.930846	4.008832	884.593266	0.015688	0.015935
RS	52	5.332585	4.200802	826.738030	0.014662	0.014874
RS	53	5.766405	4.200802	805.385033	0.014284	0.014481
RS	54	6.234868	4.548204	721.960599	0.012804	0.012982
RS	55	6.740740	4.548204	697.996965	0.012379	0.012552
RS	56	7.287009	4.548204	668.881685	0.011863	0.012033
RS	57	7.876900	4.548204	634.881177	0.011260	0.011427
RS	58	8.513896	8.002493	350.005859	0.006207	0.006389
RS	59	9.201760	8.002493	347.957805	0.006171	0.006351
RS	60	9.944554	8.002493	343.629297	0.006094	0.006272
RS	61	10.746663	8.002493	336.924508	0.005975	0.006151
RS	62	11.612826	8.002493	327.794212	0.005813	0.005986
RS	63	12.548155	8.002493	2846.815565	0.050489	0.052193
PA	4+25*2+4+6 0.038646446 0.020330899 12.548155266 41.178275805 1.960611414 0.851493608 0.572491705 0.604792554 0.816673263 1.097556739 1.305689744 1.407755932 1.479206645 1.595835444 1.791748249 2.059438957 2.355544962 2.624999045 2.835266392 2.982494843 3.075795723 3.134785439 3.193602880 3.287031256 3.430267871 3.613525352 3.812915259 4.008832385 4.200802366 4.548203599 8.002492919
//
IT	4757
RD	19
LK	-282887.761686
QD	-228.896781 -> -204.231950
RI	0.0024102656
TR	0.037732	0.020513
MT	12.694336
MM	C_pi: 2.866127, n_recomb: 58169.319643
RS	0	0.000000	48.366555	9.352352	0.000161	0.000008
RS	1	0.008005	48.366555	10.100152	0.000174	0.000056
RS	2	0.016651	48.366555	10.907668	0.000188	0.000113
RS	3	0.025989	48.366555	11.779658	0.000203	0.000153
RS	4	0.036075	2.080110	295.053630	0.005072	0.003710
RS	5	0.046968	2.080110	316.979273	0.005449	0.004104
RS	6	0.058733	0.883554	798.059553	0.013720	0.010505
RS	7	0.071440	0.883554	849.265733	0.014600	0.011837
RS	8	0.085165	0.580638	1367.636933	0.023511	0.019884
RS	9	0.099987	0.580638	1438.650912	0.024732	0.022230
RS	10	0.115997	0.607528	1444.264485	0.024829	0.023201
RS	11	0.133288	0.607528	1514.671823	0.026039	0.025145
RS	12	0.151963	0.822133	1176.156600	0.020220	0.019921
RS	13	0.172133	0.822133	1238.578370	0.021293	0.021103
RS	14	0.193918	1.111107	966.714185	0.016619	0.016539
RS	15	0.217447	1.111107	1021.617177	0.017563	0.017401
RS	16	0.242859	1.325458	905.264871	0.015563	0.015403
RS	17	0.270306	1.325458	957.184031	0.016455	0.016273
RS	18	0.299949	1.427472	938.962809	0.016142	0.015992
RS	19	0.331966	1.427472	991.086870	0.017038	0.016986
RS	20	0.366546	1.495692	997.148293	0.017142	0.017190
RS	21	0.403894	1.495692	1049.784215	0.018047	0.018273
RS	22	0.444232	1.610335	1025.475966	0.017629	0.017981
RS	23	0.487799	1.610335	1077.341103	0.018521	0.019042
RS	24	0.534853	1.808250	1007.449865	0.017319	0.017914
RS	25	0.585675	1.808250	1057.328565	0.018177	0.018866
RS	26	0.640564	2.083073	963.136057	0.016557	0.017240
RS	27	0.699848	2.083073	1010.538235	0.017372	0.018068
RS	28	0.763878	2.390469	923.750286	0.015880	0.016526
RS	29	0.833033	2.390469	968.841033	0.016656	0.017269
RS	30	0.907724	2.672197	908.475566	0.015618	0.016181
RS	31	0.988395	2.672197	951.688719	0.016361	0.016890
RS	32	1.075523	2.892318	920.059560	0.015817	0.016315
RS	33	1.169626	2.892318	961.609771	0.016531	0.017015
RS	34	1.271263	3.045319	952.938097	0.016382	0.016854
RS	35	1.381035	3.045319	992.506155	0.017062	0.017543
RS	36	1.499595	3.140301	1000.171232	0.017194	0.017675
RS	37	1.627646	3.140301	1036.786499	0.017824	0.018330
RS	38	1.765948	3.197921	1052.361061	0.018091	0.018605
RS	39	1.915321	3.197921	1084.417910	0.018642	0.019190
RS	40	2.076652	3.254058	1094.557575	0.018817	0.019366
RS	41	2.250898	3.254058	1120.196816	0.019258	0.019836
RS	42	2.439092	3.345255	1111.319580	0.019105	0.019665
RS	43	2.642352	3.345255	1129.188965	0.019412	0.019981
RS	44	2.861883	3.487680	1096.691023	0.018853	0.019376
RS	45	3.098989	3.487680	1106.368654	0.019020	0.019524
RS	46	3.355074	3.671500	1056.541112	0.018163	0.018602
RS	47	3.631661	3.671500	1058.171136	0.018191	0.018595
RS	48	3.930388	3.872152	1001.072341	0.017210	0.017548
RS	49	4.253029	3.872152	994.778366	0.017101	0.017405
RS	50	4.601499	4.069473	936.502864	0.016100	0.016352
RS	51	4.977864	4.069473	922.280434	0.015855	0.016083
RS	52	5.384358	4.263145	862.694234	0.014831	0.015026
RS	53	5.823392	4.263145	840.881284	0.014456	0.014639
RS	54	6.297573	4.617118	753.980398	0.012962	0.013129
RS	55	6.809712	4.617118	729.382316	0.012539	0.012702
RS	56	7.362849	4.617118	699.375238	0.012023	0.012185
RS	57	7.960267	4.617118	664.226596	0.011419	0.011580
RS	58	8.605508	8.230610	361.827146	0.006220	0.006393
RS	59	9.302403	8.230610	360.302431	0.006194	0.006366
RS	60	10.055086	8.230610	356.441639	0.006128	0.006299
RS	61	10.868022	8.230610	350.133828	0.006019	0.006189
RS	62	11.746036	8.230610	341.314252	0.005868	0.006035
RS	63	12.694336	8.230610	3016.996138	0.051866	0.053596
PA	4+25*2+4+6 0.037732239 0.020513370 12.694336364 48.366554867 2.080110292 0.883554059 0.580637587 0.607527622 0.822132544 1.111106945 1.325457805 1.427472484 1.495691867 1.610335415 1.808249592 2.083073160 2.390468973 2.672196787 2.892317768 3.045318954 3.140300619 3.197920554 3.254057650 3.345254670 3.487680211 3.671499535 3.872152068 4.069472810 4.263144806 4.617117878 8.230609921
//
IT	4466
RD	20
LK	-282839.401863
QD	-215.450192 -> -192.963170
RI	0.0021645807
TR	0.036872	0.020682
MT	12.837190
MM	C_pi: 2.930367, n_recomb: 59909.940377
RS	0	0.000000	56.400356	8.272631	0.000138	0.000007
RS	1	0.008024	56.400356	8.935897	0.000149	0.000049
RS	2	0.016692	56.400356	9.652293	0.000161	0.000099
RS	3	0.026056	56.400356	10.426066	0.000174	0.000133
RS	4	0.036171	2.201148	287.875820	0.004805	0.003566
RS	5	0.047098	2.201148	309.410586	0.005165	0.003929
RS	6	0.058901	0.916242	795.366670	0.013276	0.010249
RS	7	0.071652	0.916242	846.959249	0.014137	0.011521
RS	8	0.085426	0.588846	1395.443581	0.023292	0.019774
RS	9	0.100305	0.588846	1468.556983	0.024513	0.022092
RS	10	0.116378	0.610183	1489.099607	0.024856	0.023275
RS	11	0.133740	0.610183	1561.977637	0.026072	0.025227
RS	12	0.152496	0.827271	1210.867934	0.020211	0.019949
RS	13	0.172757	0.827271	1275.413820	0.021289	0.021142
RS	14	0.194644	1.124103	990.374097	0.016531	0.016484
RS	15	0.218287	1.124103	1046.962555	0.017476	0.017349
RS	16	0.243827	1.344613	925.527885	0.015449	0.015318
RS	17	0.271417	1.344613	978.975655	0.016341	0.016184
RS	18	0.301220	1.446576	961.705225	0.016053	0.015921
RS	19	0.333415	1.446576	1015.456063	0.016950	0.016909
RS	20	0.368194	1.511505	1024.846406	0.017106	0.017158
RS	21	0.405763	1.511505	1079.267192	0.018015	0.018238
RS	22	0.446346	1.624026	1056.728749	0.017639	0.017982
RS	23	0.490186	1.624026	1110.443912	0.018535	0.019043
RS	24	0.537544	1.823716	1038.601095	0.017336	0.017915
RS	25	0.588703	1.823716	1090.280935	0.018199	0.018870
RS	26	0.643966	2.105424	991.276076	0.016546	0.017209
RS	27	0.703664	2.105424	1040.367839	0.017366	0.018040
RS	28	0.768152	2.424004	948.243074	0.015828	0.016451
RS	29	0.837814	2.424004	994.910760	0.016607	0.017196
RS	30	0.913067	2.718123	930.424278	0.015530	0.016066
RS	31	0.994358	2.718123	975.149354	0.016277	0.016775
RS	32	1.082172	2.948381	941.199207	0.015710	0.016174
RS	33	1.177032	2.948381	984.260494	0.016429	0.016874
RS	34	1.279505	3.107445	974.995129	0.016274	0.016706
RS	35	1.390200	3.107445	1016.121642	0.016961	0.017395
RS	36	1.509777	3.204340	1024.647617	0.017103	0.017537
RS	37	1.638949	3.204340	1062.879780	0.017741	0.018195
RS	38	1.778487	3.260714	1080.391779	0.018034	0.018493
RS	39	1.929222	3.260714	1114.081799	0.018596	0.019086
RS	40	2.092052	3.314191	1126.561882	0.018804	0.019297
RS	41	2.267947	3.314191	1153.752765	0.019258	0.019779
RS	42	2.457957	3.403058	1146.744484	0.019141	0.019646
RS	43	2.663214	3.403058	1165.965288	0.019462	0.019977
RS	44	2.884942	3.544460	1134.265800	0.018933	0.019406
RS	45	3.124461	3.544460	1145.005361	0.019112	0.019570
RS	46	3.383200	3.728541	1094.921512	0.018276	0.018674
RS	47	3.662701	3.728541	1097.276110	0.018315	0.018684
RS	48	3.964629	3.930103	1039.266882	0.017347	0.017655
RS	49	4.290785	3.930103	1033.328773	0.017248	0.017525
RS	50	4.643113	4.128463	973.794244	0.016254	0.016484
RS	51	5.023712	4.128463	959.529882	0.016016	0.016225
RS	52	5.434852	4.323491	898.318446	0.014994	0.015174
RS	53	5.878982	4.323491	876.059550	0.014623	0.014793
RS	54	6.358751	4.683502	785.766337	0.013116	0.013270
RS	55	6.877017	4.683502	760.540208	0.012695	0.012848
RS	56	7.436871	4.683502	729.648650	0.012179	0.012332
RS	57	8.041649	4.683502	693.360032	0.011573	0.011727
RS	58	8.694955	8.453468	373.406959	0.006233	0.006397
RS	59	9.400684	8.453468	372.404057	0.006216	0.006380
RS	60	10.163043	8.453468	369.012647	0.006159	0.006324
RS	61	10.986576	8.453468	363.107030	0.006061	0.006225
RS	62	11.876191	8.453468	354.607217	0.005919	0.006081
RS	63	12.837190	8.453468	3186.918889	0.053195	0.054948
PA	4+25*2+4+6 0.036872395 0.020682238 12.837190262 56.400356163 2.201147670 0.916241504 0.588846216 0.610183226 0.827271186 1.124103358 1.344612664 1.446576222 1.511504970 1.624025730 1.823716464 2.105424097 2.424003784 2.718122876 2.948380808 3.107445056 3.204340439 3.260713890 3.314190511 3.403057821 3.544460252 3.728541083 3.930102739 4.128463276 4.323491274 4.683502025 8.453468342
//
IT	5031
RD	21
LK	-282795.301273
QD	-203.118593 -> -182.591195
RI	0.0019520224
TR	0.036063	0.020839
MT	12.976816
MM	C_pi: 2.993344, n_recomb: 61607.232293
RS	0	0.000000	65.321536	7.355775	0.000119	0.000006
RS	1	0.008043	65.321536	7.947050	0.000129	0.000043
RS	2	0.016732	65.321536	8.585824	0.000139	0.000087
RS	3	0.026121	65.321536	9.275910	0.000151	0.000117
RS	4	0.036264	2.323326	281.117633	0.004563	0.003434
RS	5	0.047223	2.323326	302.276240	0.004907	0.003770
RS	6	0.059064	0.949538	791.814668	0.012853	0.010000
RS	7	0.071857	0.949538	843.709708	0.013695	0.011216
RS	8	0.085679	0.597122	1421.406204	0.023072	0.019659
RS	9	0.100612	0.597122	1496.537014	0.024292	0.021949
RS	10	0.116747	0.612761	1532.805049	0.024880	0.023345
RS	11	0.134179	0.612761	1608.105851	0.026103	0.025305
RS	12	0.153013	0.832122	1244.834379	0.020206	0.019979
RS	13	0.173362	0.832122	1311.465204	0.021288	0.021182
RS	14	0.195348	1.136593	1013.345159	0.016448	0.016433
RS	15	0.219102	1.136593	1071.578862	0.017394	0.017300
RS	16	0.244766	1.363208	945.063637	0.015340	0.015237
RS	17	0.272494	1.363208	999.996955	0.016232	0.016099
RS	18	0.302453	1.465118	983.682023	0.015967	0.015853
RS	19	0.334821	1.465118	1039.017453	0.016865	0.016836
RS	20	0.369792	1.526698	1051.828338	0.017073	0.017129
RS	21	0.407576	1.526698	1107.997025	0.017985	0.018205
RS	22	0.448398	1.636961	1087.384105	0.017650	0.017986
RS	23	0.492504	1.636961	1142.917446	0.018552	0.019048
RS	24	0.540157	1.838201	1069.237471	0.017356	0.017920
RS	25	0.591643	1.838201	1122.688807	0.018223	0.018878
RS	26	0.647269	2.126543	1018.880377	0.016538	0.017184
RS	27	0.707369	2.126543	1069.631046	0.017362	0.018018
RS	28	0.772303	2.456169	972.105199	0.015779	0.016381
RS	29	0.842460	2.456169	1020.315502	0.016562	0.017128
RS	30	0.918259	2.762765	951.607996	0.015446	0.015958
RS	31	1.000154	2.762765	997.806032	0.016196	0.016666
RS	32	1.088635	3.003406	961.427337	0.015606	0.016040
RS	33	1.184233	3.003406	1005.957643	0.016329	0.016739
RS	34	1.287520	3.168809	995.999013	0.016167	0.016562
RS	35	1.399113	3.168809	1038.642660	0.016859	0.017252
RS	36	1.519682	3.267833	1047.949422	0.017010	0.017400
RS	37	1.649947	3.267833	1087.763337	0.017656	0.018063
RS	38	1.790690	3.323086	1107.167859	0.017971	0.018382
RS	39	1.942751	3.323086	1142.468045	0.018544	0.018983
RS	40	2.107043	3.373927	1157.303822	0.018785	0.019225
RS	41	2.284548	3.373927	1186.039458	0.019252	0.019719
RS	42	2.476329	3.460378	1180.991044	0.019170	0.019623
RS	43	2.683535	3.460378	1201.571652	0.019504	0.019968
RS	44	2.907405	3.600571	1170.818223	0.019005	0.019431
RS	45	3.149280	3.600571	1182.638281	0.019196	0.019611
RS	46	3.410609	3.784633	1132.470297	0.018382	0.018742
RS	47	3.692955	3.784633	1135.571928	0.018432	0.018766
RS	48	3.998010	3.986786	1076.811901	0.017479	0.017757
RS	49	4.327598	3.986786	1071.251607	0.017388	0.017640
RS	50	4.683695	4.185856	1010.593719	0.016404	0.016612
RS	51	5.068432	4.185856	996.305800	0.016172	0.016362
RS	52	5.484111	4.381925	933.572796	0.015154	0.015317
RS	53	5.933222	4.381925	910.881282	0.014785	0.014941
RS	54	6.418454	4.747477	817.282461	0.013266	0.013408
RS	55	6.942711	4.747477	791.434491	0.012846	0.012989
RS	56	7.509132	4.747477	759.665860	0.012331	0.012474
RS	57	8.121109	4.747477	722.245821	0.011723	0.011868
RS	58	8.782305	8.671232	384.737545	0.006245	0.006401
RS	59	9.496678	8.671232	384.254276	0.006237	0.006394
RS	60	10.268506	8.671232	381.333091	0.006190	0.006347
RS	61	11.102410	8.671232	375.833891	0.006100	0.006258
RS	62	12.003382	8.671232	367.661730	0.005968	0.006125
RS	63	12.976816	8.671232	3356.266057	0.054478	0.056251
PA	4+25*2+4+6 0.036062844 0.020838611 12.976815959 65.321535814 2.323326127 0.949537501 0.597122037 0.612761114 0.832122423 1.136593026 1.363207703 1.465117543 1.526698206 1.636961334 1.838200784 2.126543072 2.456168919 2.762764516 3.003406232 3.168808573 3.267832815 3.323085877 3.373926954 3.460378232 3.600570890 3.784633158 3.986786426 4.185855977 4.381925301 4.747476773 8.671231660
//
IT	5242
RD	22
LK	-282755.033921
QD	-191.787703 -> -173.026830
RI	0.0017673545
TR	0.035300	0.020983
MT	13.113369
MM	C_pi: 3.055056, n_recomb: 63261.207127
RS	0	0.000000	75.128930	6.576339	0.000104	0.000005
RS	1	0.008060	75.128930	7.106256	0.000112	0.000038
RS	2	0.016771	75.128930	7.678858	0.000121	0.000077
RS	3	0.026183	75.128930	8.297581	0.000131	0.000103
RS	4	0.036354	2.446250	274.769375	0.004343	0.003312
RS	5	0.047345	2.446250	295.568027	0.004672	0.003623
RS	6	0.059221	0.983419	787.512457	0.012449	0.009759
RS	7	0.072055	0.983419	839.632948	0.013272	0.010923
RS	8	0.085924	0.605458	1445.595833	0.022851	0.019540
RS	9	0.100910	0.605458	1522.662426	0.024069	0.021803
RS	10	0.117104	0.615264	1575.385784	0.024903	0.023412
RS	11	0.134604	0.615264	1653.060690	0.026131	0.025378
RS	12	0.153514	0.836691	1278.080087	0.020203	0.020009
RS	13	0.173949	0.836691	1346.756796	0.021289	0.021222
RS	14	0.196030	1.148599	1035.643430	0.016371	0.016384
RS	15	0.219892	1.148599	1095.482470	0.017317	0.017255
RS	16	0.245677	1.381276	963.885507	0.015237	0.015159
RS	17	0.273540	1.381276	1020.261587	0.016128	0.016018
RS	18	0.303649	1.483127	1004.907126	0.015885	0.015788
RS	19	0.336185	1.483127	1061.785064	0.016784	0.016765
RS	20	0.371344	1.541310	1078.097954	0.017042	0.017102
RS	21	0.409336	1.541310	1135.977204	0.017957	0.018175
RS	22	0.450391	1.649185	1117.443862	0.017664	0.017993
RS	23	0.494755	1.649185	1174.763031	0.018570	0.019056
RS	24	0.542695	1.851754	1099.362486	0.017378	0.017930
RS	25	0.594500	1.851754	1154.555224	0.018251	0.018891
RS	26	0.650480	2.146473	1045.963964	0.016534	0.017163
RS	27	0.710972	2.146473	1098.342748	0.017362	0.018001
RS	28	0.776340	2.486992	995.360477	0.015734	0.016318
RS	29	0.846977	2.486992	1045.079226	0.016520	0.017066
RS	30	0.923308	2.806124	972.059800	0.015366	0.015855
RS	31	1.005792	2.806124	1019.692059	0.016119	0.016564
RS	32	1.094924	3.057366	980.786397	0.015504	0.015911
RS	33	1.191240	3.057366	1026.743622	0.016230	0.016610
RS	34	1.295321	3.229370	1015.994471	0.016060	0.016422
RS	35	1.407790	3.229370	1060.113153	0.016758	0.017114
RS	36	1.529325	3.330724	1070.121729	0.016916	0.017267
RS	37	1.660656	3.330724	1111.480385	0.017570	0.017933
RS	38	1.802574	3.384982	1132.725907	0.017906	0.018272
RS	39	1.955930	3.384982	1169.610148	0.018489	0.018879
RS	40	2.121648	3.433213	1186.807454	0.018760	0.019152
RS	41	2.300724	3.433213	1217.076837	0.019239	0.019656
RS	42	2.494233	3.517178	1214.064167	0.019191	0.019596
RS	43	2.703341	3.517178	1236.008576	0.019538	0.019955
RS	44	2.929304	3.655988	1206.337839	0.019069	0.019452
RS	45	3.173480	3.655988	1219.252825	0.019273	0.019647
RS	46	3.437338	3.839788	1169.159468	0.018481	0.018805
RS	47	3.722464	3.839788	1173.027470	0.018543	0.018844
RS	48	4.030573	4.042238	1113.671494	0.017604	0.017855
RS	49	4.363517	4.042238	1108.508637	0.017523	0.017749
RS	50	4.723298	4.241719	1046.858303	0.016548	0.016735
RS	51	5.112079	4.241719	1032.563928	0.016322	0.016493
RS	52	5.532197	4.438540	968.412280	0.015308	0.015455
RS	53	5.986179	4.438540	945.301009	0.014943	0.015084
RS	54	6.476754	4.809176	848.485543	0.013412	0.013542
RS	55	7.006872	4.809176	822.022096	0.012994	0.013125
RS	56	7.579720	4.809176	789.384286	0.012478	0.012612
RS	57	8.198742	4.809176	750.842220	0.011869	0.012006
RS	58	8.867660	8.884086	395.808014	0.006257	0.006404
RS	59	9.590497	8.884086	395.841530	0.006257	0.006407
RS	60	10.371597	8.884086	393.390619	0.006219	0.006369
RS	61	11.215658	8.884086	388.301132	0.006138	0.006290
RS	62	12.127754	8.884086	380.463459	0.006014	0.006166
RS	63	13.113369	8.884086	3524.695454	0.055717	0.057506
PA	4+25*2+4+6 0.035299738 0.020983398 13.113368948 75.128929849 2.446249643 0.983418636 0.605457791 0.615263990 0.836690630 1.148599011 1.381275884 1.483126634 1.541310349 1.649184966 1.851754013 2.146472518 2.486991781 2.806123733 3.057366240 3.229369681 3.330723519 3.384982383 3.433213349 3.517178278 3.655987678 3.839787887 4.042238093 4.241719232 4.438540395 4.809175915 8.884085768
//
IT	4648
RD	23
LK	-282718.223683
QD	-181.358407 -> -164.192634
RI	0.0016060674
TR	0.034580	0.021118
MT	13.246932
MM	C_pi: 3.115505, n_recomb: 64872.300547
RS	0	0.000000	85.829607	5.910892	0.000091	0.000005
RS	1	0.008078	85.829607	6.388299	0.000098	0.000034
RS	2	0.016808	85.829607	6.904260	0.000106	0.000068
RS	3	0.026243	85.829607	7.461888	0.000115	0.000091
RS	4	0.036441	2.569428	268.829720	0.004144	0.003201
RS	5	0.047462	2.569428	289.286385	0.004459	0.003490
RS	6	0.059374	1.017895	782.535357	0.012063	0.009526
RS	7	0.072248	1.017895	834.809649	0.012869	0.010639
RS	8	0.086161	0.613836	1468.115228	0.022631	0.019417
RS	9	0.101199	0.613836	1547.037600	0.023847	0.021654
RS	10	0.117451	0.617694	1616.854382	0.024924	0.023476
RS	11	0.135016	0.617694	1696.854374	0.026157	0.025448
RS	12	0.154000	0.841005	1310.595346	0.020203	0.020041
RS	13	0.174518	0.841005	1381.278273	0.021292	0.021262
RS	14	0.196693	1.160174	1057.261486	0.016298	0.016339
RS	15	0.220659	1.160174	1118.665588	0.017244	0.017212
RS	16	0.246561	1.398851	982.010145	0.015138	0.015084
RS	17	0.274555	1.398851	1039.786742	0.016028	0.015939
RS	18	0.304811	1.500643	1025.392911	0.015806	0.015726
RS	19	0.337510	1.500643	1083.771522	0.016706	0.016697
RS	20	0.372851	1.555383	1103.662266	0.017013	0.017077
RS	21	0.411047	1.555383	1163.214701	0.017931	0.018147
RS	22	0.452328	1.660743	1146.912833	0.017680	0.018002
RS	23	0.496943	1.660743	1205.985341	0.018590	0.019066
RS	24	0.545163	1.864424	1128.987491	0.017403	0.017943
RS	25	0.597277	1.864424	1185.891555	0.018280	0.018907
RS	26	0.653601	2.165253	1072.548603	0.016533	0.017147
RS	27	0.714475	2.165253	1126.525048	0.017365	0.017988
RS	28	0.780266	2.516501	1018.037855	0.015693	0.016259
RS	29	0.851372	2.516501	1069.231462	0.016482	0.017010
RS	30	0.928221	2.848202	991.818916	0.015289	0.015759
RS	31	1.011278	2.848202	1040.847374	0.016045	0.016468
RS	32	1.101044	3.110243	999.321873	0.015404	0.015788
RS	33	1.198061	3.110243	1046.664399	0.016134	0.016487
RS	34	1.302915	3.289086	1035.034158	0.015955	0.016287
RS	35	1.416238	3.289086	1080.585667	0.016657	0.016980
RS	36	1.538716	3.392964	1091.216541	0.016821	0.017137
RS	37	1.671087	3.392964	1134.081830	0.017482	0.017806
RS	38	1.814151	3.446343	1157.115305	0.017837	0.018162
RS	39	1.968771	3.446343	1195.555159	0.018429	0.018776
RS	40	2.135880	3.491994	1215.110092	0.018731	0.019079
RS	41	2.316489	3.491994	1246.898851	0.019221	0.019592
RS	42	2.511686	3.573412	1245.985454	0.019207	0.019567
RS	43	2.722651	3.573412	1269.293816	0.019566	0.019939
RS	44	2.950657	3.710684	1240.828894	0.019127	0.019469
RS	45	3.197081	3.710684	1254.849618	0.019343	0.019679
RS	46	3.463410	3.893994	1204.981228	0.018575	0.018864
RS	47	3.751253	3.893994	1209.631780	0.018646	0.018916
RS	48	4.062347	4.096474	1149.826537	0.017724	0.017947
RS	49	4.398570	4.096474	1145.078397	0.017651	0.017853
RS	50	4.761952	4.296091	1082.562520	0.016688	0.016853
RS	51	5.154687	4.296091	1068.277153	0.016467	0.016619
RS	52	5.579147	4.493397	1002.807523	0.015458	0.015588
RS	53	6.037893	4.493397	979.288429	0.015096	0.015222
RS	54	6.533695	4.868693	879.345838	0.013555	0.013672
RS	55	7.069547	4.868693	852.272935	0.013138	0.013257
RS	56	7.648684	4.868693	818.773749	0.012621	0.012745
RS	57	8.274602	4.868693	779.119228	0.012010	0.012138
RS	58	8.951079	9.092155	406.613230	0.006268	0.006407
RS	59	9.682201	9.092155	407.159985	0.006276	0.006418
RS	60	10.472381	9.092155	405.178549	0.006246	0.006390
RS	61	11.326389	9.092155	400.501077	0.006174	0.006319
RS	62	12.249382	9.092155	393.003593	0.006058	0.006205
RS	63	13.246932	9.092155	3691.923648	0.056911	0.058715
PA	4+25*2+4+6 0.034579727 0.021117524 13.246931780 85.829606581 2.569428107 1.017894879 0.613836004 0.617694356 0.841005040 1.160173991 1.398851132 1.500642720 1.555383250 1.660743366 1.864423966 2.165253048 2.516501470 2.848201834 3.110243034 3.289086361 3.392963988 3.446343453 3.491994477 3.573412155 3.710684053 3.893994183 4.096473788 4.296091017 4.493396947 4.868693466 9.092154552
//
IT	4087
RD	24
LK	-282684.535363
QD	-171.742805 -> -156.019612
RI	0.0014643462
TR	0.033900	0.021242
MT	13.377610
MM	C_pi: 3.174696, n_recomb: 66440.913454
RS	0	0.000000	97.457836	5.338318	0.000080	0.000004
RS	1	0.008094	97.457836	5.770443	0.000087	0.000031
RS	2	0.016844	97.457836	6.237549	0.000094	0.000061
RS	3	0.026302	97.457836	6.742467	0.000101	0.000081
RS	4	0.036525	2.692513	263.279184	0.003963	0.003098
RS	5	0.047576	2.692513	283.412061	0.004266	0.003367
RS	6	0.059522	1.052930	776.985884	0.011694	0.009300
RS	7	0.072434	1.052930	829.349218	0.012483	0.010366
RS	8	0.086392	0.622255	1489.027482	0.022411	0.019292
RS	9	0.101479	0.622255	1569.726462	0.023626	0.021502
RS	10	0.117788	0.620052	1657.232048	0.024943	0.023537
RS	11	0.135417	0.620052	1739.508039	0.026181	0.025514
RS	12	0.154472	0.845076	1342.396730	0.020204	0.020073
RS	13	0.175070	0.845076	1415.046370	0.021298	0.021303
RS	14	0.197336	1.171336	1078.219323	0.016228	0.016296
RS	15	0.221404	1.171336	1141.148807	0.017175	0.017171
RS	16	0.247419	1.415975	999.444427	0.015043	0.015011
RS	17	0.275541	1.415975	1058.579474	0.015933	0.015864
RS	18	0.305939	1.517702	1045.149376	0.015731	0.015665
RS	19	0.338798	1.517702	1104.986995	0.016631	0.016632
RS	20	0.374316	1.568953	1128.528003	0.016985	0.017054
RS	21	0.412709	1.568953	1189.716192	0.017906	0.018121
RS	22	0.454210	1.671676	1175.795960	0.017697	0.018014
RS	23	0.499070	1.671676	1236.589171	0.018612	0.019079
RS	24	0.547562	1.876259	1158.119160	0.017431	0.017959
RS	25	0.599978	1.876259	1216.704379	0.018313	0.018927
RS	26	0.656637	2.182941	1098.644322	0.016536	0.017136
RS	27	0.717883	2.182941	1154.188062	0.017372	0.017980
RS	28	0.784086	2.544734	1040.160306	0.015655	0.016206
RS	29	0.855648	2.544734	1092.795657	0.016448	0.016959
RS	30	0.933003	2.889005	1010.919929	0.015215	0.015667
RS	31	1.016618	2.889005	1061.307244	0.015974	0.016377
RS	32	1.107002	3.162020	1017.076103	0.015308	0.015670
RS	33	1.204703	3.162020	1065.762847	0.016041	0.016368
RS	34	1.310311	3.347924	1053.166033	0.015851	0.016157
RS	35	1.424468	3.347924	1100.108176	0.016558	0.016850
RS	36	1.547865	3.454515	1111.281359	0.016726	0.017010
RS	37	1.681251	3.454515	1155.614289	0.017393	0.017682
RS	38	1.825433	3.507127	1180.379147	0.017766	0.018054
RS	39	1.981286	3.507127	1220.344193	0.018367	0.018674
RS	40	2.149755	3.550230	1242.245355	0.018697	0.019004
RS	41	2.331860	3.550230	1275.536144	0.019198	0.019527
RS	42	2.528705	3.629046	1276.775220	0.019217	0.019536
RS	43	2.741485	3.629046	1301.444169	0.019588	0.019919
RS	44	2.971487	3.764643	1274.295419	0.019179	0.019483
RS	45	3.220107	3.764643	1289.429323	0.019407	0.019706
RS	46	3.488851	3.947255	1239.926601	0.018662	0.018919
RS	47	3.779349	3.947255	1245.373020	0.018744	0.018984
RS	48	4.093361	4.149519	1185.258032	0.017839	0.018036
RS	49	4.432790	4.149519	1180.939733	0.017774	0.017952
RS	50	4.799694	4.349019	1117.680723	0.016822	0.016967
RS	51	5.196297	4.349019	1103.418404	0.016608	0.016741
RS	52	5.625003	4.546564	1036.729193	0.015604	0.015718
RS	53	6.088410	4.546564	1012.813476	0.015244	0.015356
RS	54	6.589328	4.926127	909.834380	0.013694	0.013798
RS	55	7.130792	4.926127	882.157788	0.013277	0.013386
RS	56	7.716084	4.926127	847.805013	0.012760	0.012874
RS	57	8.348753	4.926127	807.047857	0.012147	0.012266
RS	58	9.032633	9.295576	417.148151	0.006278	0.006410
RS	59	9.771869	9.295576	418.203946	0.006294	0.006429
RS	60	10.570942	9.295576	416.690401	0.006272	0.006409
RS	61	11.434695	9.295576	412.426328	0.006207	0.006347
RS	62	12.368365	9.295576	405.273688	0.006100	0.006241
RS	63	13.377610	9.295576	3857.679902	0.058062	0.059878
PA	4+25*2+4+6 0.033899688 0.021241793 13.377610207 97.457836347 2.692512803 1.052930349 0.622255221 0.620051851 0.845075819 1.171335638 1.415974977 1.517702439 1.568953115 1.671676394 1.876258688 2.182941119 2.544734162 2.889005446 3.162020304 3.347924118 3.454515045 3.507127484 3.550230129 3.629045656 3.764643433 3.947254666 4.149518741 4.349019037 4.546563886 4.926126884 9.295575681
//
IT	4744
RD	25
LK	-282653.670826
QD	-162.863565 -> -148.446927
RI	0.0013396723
TR	0.033257	0.021357
MT	13.505521
MM	C_pi: 3.232632, n_recomb: 67967.360951
RS	0	0.000000	109.967127	4.845711	0.000071	0.000004
RS	1	0.008111	109.967127	5.238800	0.000077	0.000028
RS	2	0.016879	109.967127	5.663783	0.000083	0.000055
RS	3	0.026359	109.967127	6.123248	0.000090	0.000073
RS	4	0.036607	2.814981	258.114617	0.003798	0.003004
RS	5	0.047687	2.814981	277.943087	0.004089	0.003255
RS	6	0.059665	1.088493	770.950483	0.011343	0.009081
RS	7	0.072615	1.088493	823.344272	0.012114	0.010103
RS	8	0.086616	0.630710	1508.401657	0.022193	0.019165
RS	9	0.101751	0.630710	1590.799179	0.023405	0.021349
RS	10	0.118115	0.622338	1696.532127	0.024961	0.023595
RS	11	0.135805	0.622338	1781.034790	0.026204	0.025578
RS	12	0.154931	0.848914	1373.494331	0.020208	0.020107
RS	13	0.175607	0.848914	1448.071145	0.021305	0.021344
RS	14	0.197961	1.182106	1098.528289	0.016163	0.016255
RS	15	0.222127	1.182106	1162.943761	0.017110	0.017133
RS	16	0.248254	1.432674	1016.201815	0.014951	0.014941
RS	17	0.276500	1.432674	1076.653654	0.015841	0.015791
RS	18	0.307036	1.534336	1064.186666	0.015657	0.015607
RS	19	0.340049	1.534336	1125.441785	0.016559	0.016569
RS	20	0.375740	1.582051	1152.700652	0.016960	0.017033
RS	21	0.414326	1.582051	1215.487052	0.017883	0.018097
RS	22	0.456041	1.682026	1204.091660	0.017716	0.018028
RS	23	0.501140	1.682026	1266.572604	0.018635	0.019094
RS	24	0.549896	1.887303	1186.761058	0.017461	0.017979
RS	25	0.602607	1.887303	1246.997061	0.018347	0.018950
RS	26	0.659593	2.199581	1124.262537	0.016541	0.017129
RS	27	0.721201	2.199581	1181.343282	0.017381	0.017977
RS	28	0.787806	2.571726	1061.746712	0.015621	0.016158
RS	29	0.859812	2.571726	1115.791054	0.016417	0.016913
RS	30	0.937659	2.928557	1029.387834	0.015145	0.015581
RS	31	1.021820	2.928557	1081.097172	0.015906	0.016291
RS	32	1.112807	3.212695	1034.083588	0.015214	0.015556
RS	33	1.211174	3.212695	1084.073942	0.015950	0.016255
RS	34	1.317519	3.405861	1070.430879	0.015749	0.016031
RS	35	1.432489	3.405861	1118.721529	0.016460	0.016725
RS	36	1.556784	3.515341	1130.360110	0.016631	0.016886
RS	37	1.691160	3.515341	1176.120967	0.017304	0.017561
RS	38	1.836434	3.567305	1202.555136	0.017693	0.017948
RS	39	1.993492	3.567305	1244.013229	0.018303	0.018573
RS	40	2.163288	3.607890	1268.243352	0.018660	0.018929
RS	41	2.346855	3.607890	1303.016144	0.019171	0.019461
RS	42	2.545311	3.684053	1306.451770	0.019222	0.019503
RS	43	2.759863	3.684053	1332.474700	0.019605	0.019897
RS	44	2.991817	3.817851	1306.742136	0.019226	0.019493
RS	45	3.242583	3.817851	1322.993409	0.019465	0.019729
RS	46	3.513689	3.999576	1273.986290	0.018744	0.018970
RS	47	3.806783	3.999576	1280.239168	0.018836	0.019047
RS	48	4.123648	4.201399	1219.947332	0.017949	0.018120
RS	49	4.466214	4.201399	1216.071884	0.017892	0.018047
RS	50	4.836564	4.400552	1152.186934	0.016952	0.017076
RS	51	5.236951	4.400552	1137.960359	0.016743	0.016858
RS	52	5.669813	4.598114	1070.146777	0.015745	0.015843
RS	53	6.137782	4.598114	1045.845095	0.015387	0.015485
RS	54	6.643707	4.981572	939.921902	0.013829	0.013920
RS	55	7.190666	4.981572	911.647224	0.013413	0.013510
RS	56	7.781987	4.981572	876.448725	0.012895	0.012998
RS	57	8.421268	4.981572	834.599092	0.012279	0.012389
RS	58	9.112398	9.494476	427.408004	0.006288	0.006413
RS	59	9.859584	9.494476	428.967965	0.006311	0.006439
RS	60	10.667371	9.494476	427.919929	0.006296	0.006427
RS	61	11.540675	9.494476	424.069714	0.006239	0.006373
RS	62	12.484810	9.494476	417.265526	0.006139	0.006276
RS	63	13.505521	9.494476	4021.696262	0.059171	0.060996
PA	4+25*2+4+6 0.033256744 0.021356907 13.505520745 109.967126623 2.814980517 1.088493419 0.630709802 0.622337924 0.848914449 1.182106453 1.432673763 1.534335889 1.582051465 1.682026167 1.887303388 2.199581065 2.571725561 2.928557293 3.212694904 3.405861198 3.515341071 3.567304560 3.607889678 3.684052774 3.817850845 3.999575997 4.201398806 4.400552318 4.598113891 4.981572332 9.494475834
//
CC
CC	Brief Description of the file format:
CC	  CC  comments
CC	  MM  useful-messages
CC	  RD  round-of-iterations
CC	  LL  \log[P(sequence)]
CC	  QD  Q-before-opt Q-after-opt
CC	  TR  \theta_0 \rho_0
CC	  RS  k t_k \lambda_k \pi_k \sum_{l\not=k}A_{kl} A_{kk}
CC	  DC  begin end best-k t_k+\Delta_k max-prob
CC
MM	Version: 0.6.5-r67
MM	pattern:4+25*2+4+6, n:63, n_free_lambdas:28
MM	n_iterations:25, skip:1, max_t:5, theta/rho:5
MM	is_decoding:0
MM	n_seqs:12, sum_L:911958, sum_n:82877
RD	0
LK	0.000000
QD	0.000000 -> 0.000000
RI	inf
TR	0.095276	0.019055
MT	5.000000
MM	C_pi: 1.000000, n_recomb: 17213.552322
RS	0	0.000000	1.000000	109.457189	0.006359	0.000000
RS	1	0.006440	1.000000	115.741559	0.006724	0.000000
RS	2	0.013294	1.000000	122.334864	0.007107	0.000000
RS	3	0.020590	1.000000	129.245423	0.007508	0.000000
RS	4	0.028356	1.000000	136.480780	0.007929	0.000000
RS	5	0.036622	1.000000	144.047520	0.008368	0.000000
RS	6	0.045421	1.000000	151.951061	0.008827	0.000000
RS	7	0.054785	1.000000	160.195436	0.009306	0.000000
RS	8	0.064753	1.000000	168.783033	0.009805	0.000000
RS	9	0.075363	1.000000	177.714326	0.010324	0.000000
RS	10	0.086656	1.000000	186.987575	0.010863	0.000000
RS	11	0.098677	1.000000	196.598491	0.011421	0.000000
RS	12	0.111471	1.000000	206.539890	0.011999	0.000000
RS	13	0.125090	1.000000	216.801311	0.012595	0.000000
RS	14	0.139585	1.000000	227.368613	0.013209	0.000000
RS	15	0.155014	1.000000	238.223552	0.013839	0.000000
RS	16	0.171437	1.000000	249.343340	0.014485	0.000000
RS	17	0.188917	1.000000	260.700182	0.015145	0.000000
RS	18	0.207523	1.000000	272.260823	0.015817	0.000000
RS	19	0.227327	1.000000	283.986077	0.016498	0.000000
RS	20	0.248406	1.000000	295.830380	0.017186	0.000000
RS	21	0.270843	1.000000	307.741360	0.017878	0.000000
RS	22	0.294725	1.000000	319.659442	0.018570	0.000000
RS	23	0.320144	1.000000	331.517514	0.019259	0.000000
RS	24	0.347201	1.000000	343.240663	0.019940	0.000000
RS	25	0.376000	1.000000	354.746006	0.020609	0.000000
RS	26	0.406654	1.000000	365.942646	0.021259	0.000000
RS	27	0.439282	1.000000	376.731779	0.021886	0.000000
RS	28	0.474011	1.000000	387.006978	0.022483	0.000000
RS	29	0.510976	1.000000	396.654690	0.023043	0.000000
RS	30	0.550322	1.000000	405.554979	0.023560	0.000000
RS	31	0.592202	1.000000	413.582545	0.024027	0.000000
RS	32	0.636779	1.000000	420.608052	0.024435	0.000000
RS	33	0.684227	1.000000	426.499786	0.024777	0.000000
RS	34	0.734730	1.000000	431.125670	0.025046	0.000000
RS	35	0.788485	1.000000	434.355654	0.025233	0.000000
RS	36	0.845702	1.000000	436.064455	0.025333	0.000000
RS	37	0.906604	1.000000	436.134670	0.025337	0.000000
RS	38	0.971428	1.000000	434.460196	0.025239	0.000000
RS	39	1.040426	1.000000	430.949918	0.025036	0.000000
RS	40	1.113868	1.000000	425.531584	0.024721	0.000000
RS	41	1.192040	1.000000	418.155755	0.024292	0.000000
RS	42	1.275245	1.000000	408.799699	0.023749	0.000000
RS	43	1.363809	1.000000	397.471057	0.023091	0.000000
RS	44	1.458076	1.000000	384.211095	0.022320	0.000000
RS	45	1.558414	1.000000	369.097330	0.021442	0.000000
RS	46	1.665214	1.000000	352.245297	0.020463	0.000000
RS	47	1.778891	1.000000	333.809235	0.019392	0.000000
RS	48	1.899889	1.000000	313.981474	0.018240	0.000000
RS	49	2.028679	1.000000	292.990341	0.017021	0.000000
RS	50	2.165763	1.000000	271.096449	0.015749	0.000000
RS	51	2.311675	1.000000	248.587310	0.014441	0.000000
RS	52	2.466983	1.000000	225.770312	0.013116	0.000000
RS	53	2.632293	1.000000	202.964196	0.011791	0.000000
RS	54	2.808249	1.000000	180.489320	0.010485	0.000000
RS	55	2.995536	1.000000	158.657095	0.009217	0.000000
RS	56	3.194884	1.000000	137.759117	0.008003	0.000000
RS	57	3.407070	1.000000	118.056600	0.006858	0.000000
RS	58	3.632920	1.000000	99.770789	0.005796	0.000000
RS	59	3.873315	1.000000	83.075014	0.004826	0.000000
RS	60	4.129191	1.000000	68.089009	0.003956	0.000000
RS	61	4.401545	1.000000	54.875981	0.003188	0.000000
RS	62	4.691438	1.000000	43.442732	0.002524	0.000000
RS	63	5.000000	1.000000	121.457108	0.007056	0.000000
PA	4+25*2+4+6 0.095276078 0.019055216 5.000000000 1.000000000 1.000000000 1.000000000 1.000000000 1.000000000 1.000000000 1.000000000 1.000000000 1.000000000 1.000000000 1.000000000 1.000000000 1.000000000 1.000000000 1.000000000 1.000000000 1.000000000 1.000000000 1.000000000 1.000000000 1.000000000 1.000000000 1.000000000 1.000000000 1.000000000 1.000000000 1.000000000 1.000000000
//
IT	5137
RD	1
LK	-239493.065737
QD	-1960.510176 -> -1005.005228
RI	0.0641568302
TR	0.074524	0.015244
MT	7.160201
MM	C_pi: 1.185437, n_recomb: 16332.592736
RS	0	0.000000	0.456807	247.484690	0.015153	0.000417
RS	1	0.007038	0.456807	260.726465	0.015964	0.003397
RS	2	0.014572	0.456807	274.369706	0.016799	0.007761
RS	3	0.022636	0.456807	288.381423	0.017657	0.012284
RS	4	0.031267	0.401678	343.792791	0.021049	0.015969
RS	5	0.040506	0.401678	359.358632	0.022003	0.018457
RS	6	0.050395	0.444494	339.308713	0.020775	0.020145
RS	7	0.060980	0.444494	354.376919	0.021698	0.021408
RS	8	0.072310	0.514719	319.657918	0.019572	0.022199
RS	9	0.084438	0.514719	333.944719	0.020447	0.022316
RS	10	0.097419	0.607382	295.746933	0.018108	0.021772
RS	11	0.111314	0.607382	309.188473	0.018931	0.020856
RS	12	0.126186	0.707945	277.378787	0.016983	0.019907
RS	13	0.142106	0.707945	290.107076	0.017762	0.019115
RS	14	0.159146	0.804491	266.982727	0.016347	0.018509
RS	15	0.177385	0.804491	279.185630	0.017094	0.018053
RS	16	0.196908	0.895548	262.176358	0.016052	0.017705
RS	17	0.217805	0.895548	273.977374	0.016775	0.017440
RS	18	0.240173	0.982760	260.769895	0.015966	0.017238
RS	19	0.264115	0.982760	272.224416	0.016668	0.017080
RS	20	0.289742	1.067053	261.558987	0.016015	0.016948
RS	21	0.317173	1.067053	272.675826	0.016695	0.016832
RS	22	0.346535	1.147359	264.149152	0.016173	0.016732
RS	23	0.377963	1.147359	274.905063	0.016832	0.016659
RS	24	0.411603	1.221557	268.444745	0.016436	0.016621
RS	25	0.447610	1.221557	278.783352	0.017069	0.016625
RS	26	0.486152	1.288267	274.182959	0.016787	0.016673
RS	27	0.527407	1.288267	284.004864	0.017389	0.016766
RS	28	0.571565	1.347108	280.903774	0.017199	0.016902
RS	29	0.618832	1.347108	290.059043	0.017760	0.017080
RS	30	0.669425	1.398590	287.970446	0.017632	0.017293
RS	31	0.723578	1.398590	296.256195	0.018139	0.017528
RS	32	0.781544	1.444158	294.545815	0.018034	0.017772
RS	33	0.843588	1.444158	301.712046	0.018473	0.018005
RS	34	0.910000	1.485572	299.712580	0.018351	0.018210
RS	35	0.981086	1.485572	305.477203	0.018704	0.018375
RS	36	1.057175	1.524055	302.654452	0.018531	0.018488
RS	37	1.138620	1.524055	306.721936	0.018780	0.018545
RS	38	1.225797	1.559943	302.738010	0.018536	0.018546
RS	39	1.319109	1.559943	304.816743	0.018663	0.018493
RS	40	1.418989	1.593112	299.440095	0.018334	0.018387
RS	41	1.525899	1.593112	299.262645	0.018323	0.018230
RS	42	1.640333	1.623548	292.273131	0.017895	0.018020
RS	43	1.762822	1.623548	289.626438	0.017733	0.017755
RS	44	1.893931	1.651588	280.807352	0.017193	0.017433
RS	45	2.034268	1.651588	275.574077	0.016873	0.017052
RS	46	2.184483	1.677712	264.803317	0.016213	0.016612
RS	47	2.345270	1.677712	257.004665	0.015736	0.016117
RS	48	2.517373	1.702257	244.341285	0.014960	0.015569
RS	49	2.701590	1.702257	234.170133	0.014338	0.014973
RS	50	2.898771	1.725466	219.868147	0.013462	0.014334
RS	51	3.109832	1.725466	207.708120	0.012717	0.013657
RS	52	3.335746	1.747804	192.186002	0.011767	0.012944
RS	53	3.577562	1.747804	178.614057	0.010936	0.012200
RS	54	3.836397	1.781777	161.462928	0.009886	0.011430
RS	55	4.113449	1.781777	147.464843	0.009029	0.010639
RS	56	4.410000	1.781777	133.185123	0.008155	0.009834
RS	57	4.727424	1.781777	118.859427	0.007277	0.009026
RS	58	5.067189	1.930214	97.410043	0.005964	0.008222
RS	59	5.430867	1.930214	86.044636	0.005268	0.007431
RS	60	5.820141	1.930214	74.985256	0.004591	0.006659
RS	61	6.236813	1.930214	64.409135	0.003944	0.005913
RS	62	6.682812	1.930214	54.474982	0.003335	0.005195
RS	63	7.160201	1.930214	197.204064	0.012074	0.021250
PA	4+25*2+4+6 0.074523992 0.015244333 7.160201073 0.456807494 0.401677728 0.444493771 0.514719009 0.607381880 0.707945466 0.804491043 0.895548284 0.982759595 1.067053318 1.147359371 1.221557021 1.288267255 1.347107887 1.398590088 1.444157600 1.485571861 1.524055481 1.559942722 1.593112230 1.623547554 1.651588440 1.677711904 1.702256680 1.725465775 1.747804403 1.781776905 1.930214465
//
IT	5731
RD	2
LK	-237971.762856
QD	-1105.539564 -> -761.414038
RI	0.0721355572
TR	0.065173	0.014264
MT	8.510349
MM	C_pi: 1.373429, n_recomb: 17692.514389
RS	0	0.000000	0.510406	249.773215	0.014117	0.000294
RS	1	0.007328	0.510406	264.131689	0.014929	0.002506
RS	2	0.015194	0.510406	279.012237	0.015770	0.005973
RS	3	0.023636	0.510406	294.387601	0.016639	0.009860
RS	4	0.032696	0.346224	455.278755	0.025733	0.015515
RS	5	0.042421	0.346224	474.657385	0.026828	0.019327
RS	6	0.052858	0.369825	462.770831	0.026156	0.020483
RS	7	0.064060	0.369825	481.373547	0.027208	0.023211
RS	8	0.076083	0.434450	426.362547	0.024098	0.022179
RS	9	0.088987	0.434450	443.777634	0.025083	0.023965
RS	10	0.102837	0.533971	376.162309	0.021261	0.021438
RS	11	0.117701	0.533971	392.289633	0.022173	0.022215
RS	12	0.133655	0.652597	335.008609	0.018935	0.019559
RS	13	0.150778	0.652597	349.956930	0.019780	0.020046
RS	14	0.169156	0.773109	308.698554	0.017448	0.018134
RS	15	0.188881	0.773109	322.721412	0.018241	0.018709
RS	16	0.210052	0.891780	292.490778	0.016532	0.017379
RS	17	0.232773	0.891780	305.795075	0.017284	0.017989
RS	18	0.257160	1.011093	281.922001	0.015935	0.016971
RS	19	0.283334	1.011093	294.628515	0.016653	0.017565
RS	20	0.311427	1.132813	274.725094	0.015528	0.016731
RS	21	0.341577	1.132813	286.898786	0.016216	0.017283
RS	22	0.373938	1.255108	270.278348	0.015276	0.016580
RS	23	0.408670	1.255108	281.955607	0.015936	0.017085
RS	24	0.445947	1.373157	268.657173	0.015185	0.016528
RS	25	0.485957	1.373157	279.850335	0.015817	0.017027
RS	26	0.528898	1.482642	269.724788	0.015245	0.016638
RS	27	0.574986	1.482642	280.408192	0.015849	0.017157
RS	28	0.624451	1.581111	273.024507	0.015432	0.016929
RS	29	0.677542	1.581111	283.120827	0.016002	0.017479
RS	30	0.734523	1.668178	277.844902	0.015704	0.017390
RS	31	0.795680	1.668178	287.217458	0.016234	0.017959
RS	32	0.861319	1.746274	283.114292	0.016002	0.017941
RS	33	0.931769	1.746274	291.570061	0.016480	0.018466
RS	34	1.007381	1.819344	287.613921	0.016256	0.018416
RS	35	1.088534	1.819344	294.921585	0.016669	0.018816
RS	36	1.175634	1.890204	290.383581	0.016413	0.018653
RS	37	1.269118	1.890204	296.295357	0.016747	0.018884
RS	38	1.369452	1.959063	290.910578	0.016443	0.018596
RS	39	1.477139	1.959063	295.173271	0.016684	0.018668
RS	40	1.592718	2.024615	288.904019	0.016329	0.018283
RS	41	1.716767	2.024615	291.264326	0.016463	0.018224
RS	42	1.849907	2.085919	284.000944	0.016052	0.017762
RS	43	1.992804	2.085919	284.221962	0.016065	0.017581
RS	44	2.146172	2.143159	275.717747	0.015584	0.017042
RS	45	2.310781	2.143159	273.612665	0.015465	0.016740
RS	46	2.487452	2.196915	263.644075	0.014901	0.016123
RS	47	2.677071	2.196915	259.114595	0.014645	0.015712
RS	48	2.880585	2.247410	247.612203	0.013995	0.015031
RS	49	3.099014	2.247410	240.680917	0.013604	0.014532
RS	50	3.333450	2.294813	227.711893	0.012871	0.013804
RS	51	3.585067	2.294813	218.552945	0.012353	0.013233
RS	52	3.855123	2.340148	204.265687	0.011545	0.012463
RS	53	4.144970	2.340148	193.238102	0.010922	0.011829
RS	54	4.456058	2.409808	176.242177	0.009961	0.010957
RS	55	4.789943	2.409808	164.261031	0.009284	0.010289
RS	56	5.148298	2.409808	151.519645	0.008564	0.009589
RS	57	5.532913	2.409808	138.224236	0.007813	0.008866
RS	58	5.945715	2.760307	110.021870	0.006219	0.007560
RS	59	6.388769	2.760307	100.313647	0.005670	0.006977
RS	60	6.864291	2.760307	90.375498	0.005108	0.006378
RS	61	7.374662	2.760307	80.384226	0.004543	0.005769
RS	62	7.922434	2.760307	70.520007	0.003986	0.005156
RS	63	8.510349	2.760307	303.222049	0.017138	0.023556
PA	4+25*2+4+6 0.065173299 0.014264016 8.510349137 0.510406494 0.346223691 0.369824653 0.434450139 0.533970749 0.652596718 0.773108576 0.891780165 1.011093307 1.132813281 1.255107592 1.373157162 1.482642066 1.581110611 1.668178299 1.746274201 1.819344047 1.890204165 1.959063485 2.024615323 2.085919274 2.143159095 2.196914503 2.247410121 2.294812578 2.340147973 2.409807954 2.760306792
//
IT	4774
RD	3
LK	-237374.535347
QD	-849.181540 -> -659.223958
RI	0.0598797829
TR	0.059473	0.014109
MT	9.394533
MM	C_pi: 1.559717, n_recomb: 19849.701336
RS	0	0.000000	0.706181	207.285500	0.010443	0.000202
RS	1	0.007495	0.706181	220.393818	0.011103	0.001751
RS	2	0.015552	0.706181	234.138754	0.011796	0.004238
RS	3	0.024213	0.706181	248.521454	0.012520	0.007070
RS	4	0.033522	0.362639	509.775252	0.025682	0.014576
RS	5	0.043530	0.362639	532.558115	0.026830	0.018403
RS	6	0.054288	0.364148	552.906195	0.027855	0.020503
RS	7	0.065851	0.364148	575.136771	0.028975	0.023553
RS	8	0.078282	0.420717	517.814920	0.026087	0.022521
RS	9	0.091644	0.420717	538.639022	0.027136	0.024781
RS	10	0.106008	0.521212	452.747244	0.022809	0.021745
RS	11	0.121449	0.521212	472.006588	0.023779	0.023048
RS	12	0.138046	0.648197	396.095521	0.019955	0.019772
RS	13	0.155888	0.648197	413.852117	0.020849	0.020658
RS	14	0.175067	0.779837	359.607923	0.018117	0.018246
RS	15	0.195683	0.779837	376.160740	0.018950	0.019150
RS	16	0.217845	0.910425	337.082915	0.016982	0.017460
RS	17	0.241668	0.910425	352.706009	0.017769	0.018375
RS	18	0.267276	1.043942	321.821404	0.016213	0.017050
RS	19	0.294803	1.043942	336.675597	0.016961	0.017923
RS	20	0.324394	1.183955	310.487793	0.015642	0.016795
RS	21	0.356203	1.183955	324.661414	0.016356	0.017606
RS	22	0.390395	1.328957	302.324687	0.015231	0.016626
RS	23	0.427151	1.328957	315.877808	0.015913	0.017366
RS	24	0.466661	1.472372	297.718357	0.014999	0.016560
RS	25	0.509132	1.472372	310.694744	0.015652	0.017265
RS	26	0.554787	1.607368	296.759919	0.014950	0.016664
RS	27	0.603864	1.607368	309.168097	0.015575	0.017364
RS	28	0.656619	1.729540	299.011408	0.015064	0.016964
RS	29	0.713328	1.729540	310.802879	0.015658	0.017674
RS	30	0.774287	1.837558	303.640109	0.015297	0.017448
RS	31	0.839815	1.837558	314.695546	0.015854	0.018162
RS	32	0.910255	1.934938	309.211109	0.015578	0.018031
RS	33	0.985974	1.934938	319.341085	0.016088	0.018689
RS	34	1.067369	2.028345	313.996992	0.015819	0.018524
RS	35	1.154863	2.028345	322.967692	0.016271	0.019039
RS	36	1.248916	2.122733	316.724075	0.015956	0.018738
RS	37	1.350018	2.122733	324.290504	0.016337	0.019061
RS	38	1.458698	2.218257	316.954731	0.015968	0.018616
RS	39	1.575523	2.218257	322.872543	0.016266	0.018760
RS	40	1.701104	2.311976	314.683337	0.015853	0.018220
RS	41	1.836098	2.311976	318.703492	0.016056	0.018219
RS	42	1.981209	2.401455	309.748790	0.015605	0.017620
RS	43	2.137197	2.401455	311.624084	0.015699	0.017493
RS	44	2.304876	2.486277	301.696958	0.015199	0.016839
RS	45	2.485123	2.486277	301.211758	0.015175	0.016592
RS	46	2.678879	2.566732	290.067931	0.014613	0.015886
RS	47	2.887157	2.566732	287.073558	0.014462	0.015534
RS	48	3.111046	2.642501	274.623051	0.013835	0.014792
RS	49	3.351716	2.642501	269.066075	0.013555	0.014357
RS	50	3.610424	2.713373	255.302928	0.012862	0.013593
RS	51	3.888522	2.713373	247.259720	0.012457	0.013087
RS	52	4.187464	2.780872	232.165421	0.011696	0.012300
RS	53	4.508811	2.780872	221.894126	0.011179	0.011731
RS	54	4.854244	2.885231	203.093344	0.010232	0.010814
RS	55	5.225567	2.885231	191.548964	0.009650	0.010214
RS	56	5.624721	2.885231	178.898503	0.009013	0.009574
RS	57	6.053792	2.885231	165.332174	0.008329	0.008901
RS	58	6.515022	3.458207	127.803313	0.006439	0.007243
RS	59	7.010821	3.458207	118.820020	0.005986	0.006770
RS	60	7.543781	3.458207	109.272498	0.005505	0.006270
RS	61	8.116686	3.458207	99.323376	0.005004	0.005746
RS	62	8.732531	3.458207	89.151871	0.004491	0.005205
RS	63	9.394533	3.458207	433.208693	0.021824	0.026019
PA	4+25*2+4+6 0.059472805 0.014108653 9.394533455 0.706181143 0.362639151 0.364147895 0.420717062 0.521212141 0.648197377 0.779836751 0.910424759 1.043941575 1.183954716 1.328956672 1.472371543 1.607367978 1.729540276 1.837558112 1.934938083 2.028345241 2.122733351 2.218256730 2.311975943 2.401455106 2.486276786 2.566732021 2.642501261 2.713372686 2.780871794 2.885230786 3.458206918
//
IT	4611
RD	4
LK	-237022.545721
QD	-729.583512 -> -592.321368
RI	0.0452033745
TR	0.055393	0.014266
MT	10.014685
MM	C_pi: 1.723048, n_recomb: 22144.357516
RS	0	0.000000	1.023286	161.938025	0.007313	0.000141
RS	1	0.007603	1.023286	172.921336	0.007809	0.001229
RS	2	0.015784	1.023286	184.542137	0.008334	0.002992
RS	3	0.024587	1.023286	196.820581	0.008888	0.004996
RS	4	0.034060	0.398714	534.207406	0.024124	0.013593
RS	5	0.044252	0.398714	559.815470	0.025280	0.017167
RS	6	0.055220	0.375382	621.294404	0.028057	0.020367
RS	7	0.067022	0.375382	647.127964	0.029223	0.023416
RS	8	0.079720	0.423738	596.872654	0.026954	0.022806
RS	9	0.093385	0.423738	621.178082	0.028051	0.025184
RS	10	0.108088	0.524335	522.979509	0.023617	0.022054
RS	11	0.123909	0.524335	545.456787	0.024632	0.023541
RS	12	0.140933	0.657448	454.235853	0.020512	0.019984
RS	13	0.159251	0.657448	474.904689	0.021446	0.021008
RS	14	0.178962	0.796540	410.064768	0.018518	0.018369
RS	15	0.200172	0.796540	429.282835	0.019386	0.019380
RS	16	0.222994	0.933638	383.472788	0.017317	0.017554
RS	17	0.247551	0.933638	401.589629	0.018135	0.018579
RS	18	0.273976	1.074272	365.478087	0.016504	0.017143
RS	19	0.302409	1.074272	382.690236	0.017282	0.018123
RS	20	0.333005	1.224142	351.582106	0.015877	0.016871
RS	21	0.365927	1.224142	367.989344	0.016618	0.017785
RS	22	0.401351	1.382512	340.929010	0.015396	0.016672
RS	23	0.439469	1.382512	356.601788	0.016104	0.017511
RS	24	0.480485	1.541593	334.332345	0.015098	0.016577
RS	25	0.524620	1.541593	349.333724	0.015775	0.017370
RS	26	0.572110	1.692380	332.232690	0.015003	0.016661
RS	27	0.623211	1.692380	346.594134	0.015652	0.017439
RS	28	0.678198	1.828721	334.265190	0.015095	0.016956
RS	29	0.737365	1.828721	347.954560	0.015713	0.017735
RS	30	0.801030	1.948463	339.478250	0.015330	0.017451
RS	31	0.869536	1.948463	352.378296	0.015913	0.018229
RS	32	0.943250	2.056208	346.022012	0.015626	0.018054
RS	33	1.022569	2.056208	357.928062	0.016163	0.018778
RS	34	1.107919	2.161515	351.530587	0.015874	0.018564
RS	35	1.199758	2.161515	362.186038	0.016356	0.019148
RS	36	1.298579	2.271831	354.294026	0.015999	0.018776
RS	37	1.404914	2.271831	363.440057	0.016412	0.019166
RS	38	1.519334	2.387563	353.924397	0.015983	0.018628
RS	39	1.642453	2.387563	361.316045	0.016316	0.018832
RS	40	1.774932	2.504208	350.759690	0.015840	0.018192
RS	41	1.917485	2.504208	356.150328	0.016083	0.018247
RS	42	2.070875	2.617693	344.910702	0.015576	0.017556
RS	43	2.235928	2.617693	348.048801	0.015717	0.017482
RS	44	2.413531	2.726770	336.008532	0.015174	0.016753
RS	45	2.604636	2.726770	336.664368	0.015203	0.016559
RS	46	2.810271	2.831234	323.596133	0.014613	0.015796
RS	47	3.031541	2.831234	321.595065	0.014523	0.015498
RS	48	3.269634	2.930052	307.428813	0.013883	0.014717
RS	49	3.525829	2.930052	302.675088	0.013668	0.014335
RS	50	3.801504	3.022464	287.375695	0.012977	0.013547
RS	51	4.098137	3.022464	279.888107	0.012639	0.013093
RS	52	4.417325	3.110373	263.305964	0.011890	0.012293
RS	53	4.760780	3.110373	253.284045	0.011438	0.011772
RS	54	5.130348	3.247231	232.006075	0.010477	0.010817
RS	55	5.528015	3.247231	220.489590	0.009957	0.010265
RS	56	5.955916	3.247231	207.575226	0.009374	0.009666
RS	57	6.416351	3.247231	193.441551	0.008735	0.009028
RS	58	6.911794	4.047319	145.344597	0.006564	0.007069
RS	59	7.444905	4.047319	136.936227	0.006184	0.006672
RS	60	8.018549	4.047319	127.716651	0.005767	0.006240
RS	61	8.635808	4.047319	117.829001	0.005321	0.005779
RS	62	9.299997	4.047319	107.441663	0.004852	0.005292
RS	63	10.014685	4.047319	572.699700	0.025862	0.028508
PA	4+25*2+4+6 0.055392690 0.014265792 10.014684511 1.023286362 0.398714376 0.375382007 0.423737900 0.524334590 0.657447661 0.796539554 0.933638256 1.074271679 1.224141618 1.382511582 1.541593265 1.692379855 1.828721026 1.948462960 2.056207558 2.161515266 2.271830643 2.387562926 2.504207715 2.617693499 2.726769582 2.831233739 2.930051847 3.022463858 3.110373261 3.247230840 4.047319115
//
IT	4588
RD	5
LK	-236760.052326
QD	-649.505911 -> -537.531660
RI	0.0334767739
TR	0.052186	0.014553
MT	10.481048
MM	C_pi: 1.863810, n_recomb: 24404.756352
RS	0	0.000000	1.487041	124.038980	0.005083	0.000099
RS	1	0.007680	1.487041	132.858614	0.005444	0.000872
RS	2	0.015950	1.487041	142.247393	0.005829	0.002128
RS	3	0.024855	1.487041	152.232855	0.006238	0.003546
RS	4	0.034444	0.442227	543.114839	0.022254	0.012672
RS	5	0.044769	0.442227	570.864313	0.023392	0.015960
RS	6	0.055888	0.391303	675.676125	0.027686	0.020153
RS	7	0.067860	0.391303	704.884533	0.028883	0.023121
RS	8	0.080752	0.431434	666.427535	0.027307	0.023011
RS	9	0.094634	0.431434	694.106730	0.028441	0.025400
RS	10	0.109582	0.531992	586.841543	0.024046	0.022295
RS	11	0.125678	0.531992	612.444777	0.025095	0.023849
RS	12	0.143010	0.670615	507.654276	0.020801	0.020128
RS	13	0.161674	0.670615	531.148745	0.021764	0.021202
RS	14	0.181770	0.816056	456.984457	0.018725	0.018437
RS	15	0.203411	0.816056	478.796366	0.019619	0.019478
RS	16	0.226713	0.957762	427.496989	0.017517	0.017599
RS	17	0.251804	0.957762	448.061741	0.018360	0.018661
RS	18	0.278823	1.102697	407.855727	0.016712	0.017194
RS	19	0.307917	1.102697	427.405964	0.017513	0.018213
RS	20	0.339246	1.258813	392.268182	0.016073	0.016910
RS	21	0.372980	1.258813	410.908842	0.016837	0.017864
RS	22	0.409305	1.426322	379.770238	0.015561	0.016680
RS	23	0.448420	1.426322	397.574974	0.016291	0.017560
RS	24	0.490540	1.596478	371.675775	0.015230	0.016554
RS	25	0.535894	1.596478	388.721555	0.015928	0.017383
RS	26	0.584731	1.758261	368.871503	0.015115	0.016615
RS	27	0.637319	1.758261	385.209193	0.015784	0.017425
RS	28	0.693945	1.903860	371.122184	0.015207	0.016903
RS	29	0.754921	1.903860	386.732550	0.015847	0.017710
RS	30	0.820579	2.030311	377.383181	0.015464	0.017405
RS	31	0.891281	2.030311	392.145917	0.016068	0.018210
RS	32	0.967412	2.143227	385.370329	0.015791	0.018027
RS	33	1.049390	2.143227	399.057166	0.016352	0.018786
RS	34	1.137664	2.255001	391.997695	0.016062	0.018559
RS	35	1.232718	2.255001	404.318371	0.016567	0.019189
RS	36	1.335071	2.375705	395.018050	0.016186	0.018784
RS	37	1.445286	2.375705	405.690244	0.016623	0.019226
RS	38	1.563965	2.506324	394.050910	0.016146	0.018633
RS	39	1.691759	2.506324	402.823496	0.016506	0.018891
RS	40	1.829368	2.641051	389.809976	0.015973	0.018186
RS	41	1.977545	2.641051	396.437289	0.016244	0.018292
RS	42	2.137102	2.774224	382.733790	0.015683	0.017539
RS	43	2.308913	2.774224	386.961748	0.015856	0.017516
RS	44	2.493920	2.903720	372.573606	0.015266	0.016734
RS	45	2.693135	2.903720	374.163890	0.015332	0.016593
RS	46	2.907650	3.028790	358.901682	0.014706	0.015788
RS	47	3.138640	3.028790	357.663595	0.014655	0.015542
RS	48	3.387370	3.147683	341.494634	0.013993	0.014730
RS	49	3.655203	3.147683	337.304893	0.013821	0.014397
RS	50	3.943606	3.259061	320.184631	0.013120	0.013589
RS	51	4.254158	3.259061	313.023348	0.012826	0.013179
RS	52	4.588561	3.365139	294.687992	0.012075	0.012366
RS	53	4.948646	3.365139	284.717249	0.011666	0.011884
RS	54	5.336386	3.531687	260.684087	0.010682	0.010894
RS	55	5.753905	3.531687	249.051411	0.010205	0.010378
RS	56	6.203490	3.531687	235.760800	0.009660	0.009812
RS	57	6.687603	3.531687	220.981313	0.009055	0.009199
RS	58	7.208896	4.557104	161.619011	0.006622	0.006966
RS	59	7.770225	4.557104	153.766951	0.006301	0.006626
RS	60	8.374665	4.557104	144.910549	0.005938	0.006249
RS	61	9.025526	4.557104	135.171573	0.005539	0.005837
RS	62	9.726374	4.557104	124.702888	0.005110	0.005393
RS	63	10.481048	4.557104	715.596590	0.029322	0.030977
PA	4+25*2+4+6 0.052185615 0.014552856 10.481047507 1.487041066 0.442226989 0.391303351 0.431433934 0.531992270 0.670615098 0.816056207 0.957762397 1.102696578 1.258813193 1.426321563 1.596477947 1.758260872 1.903859706 2.030311055 2.143226779 2.255000983 2.375705468 2.506324472 2.641051494 2.774224468 2.903719811 3.028790119 3.147682719 3.259060803 3.365138788 3.531687464 4.557103719
//
IT	4061
RD	6
LK	-236543.248701
QD	-585.547718 -> -489.663815
RI	0.0249226931
TR	0.049514	0.014891
MT	10.855079
MM	C_pi: 1.988037, n_recomb: 26603.632075
RS	0	0.000000	2.144670	94.436483	0.003550	0.000071
RS	1	0.007739	2.144670	101.370781	0.003810	0.000625
RS	2	0.016078	2.144670	108.783196	0.004089	0.001526
RS	3	0.025062	2.144670	116.701721	0.004387	0.002537
RS	4	0.034741	0.489492	543.877139	0.020444	0.011831
RS	5	0.045169	0.489492	573.194016	0.021546	0.014852
RS	6	0.056404	0.408335	721.153821	0.027107	0.019903
RS	7	0.068509	0.408335	753.482738	0.028323	0.022777
RS	8	0.081551	0.440213	729.424004	0.027418	0.023160
RS	9	0.095602	0.440213	760.337440	0.028580	0.025529
RS	10	0.110741	0.540691	645.836111	0.024276	0.022481
RS	11	0.127051	0.540691	674.445488	0.025352	0.024062
RS	12	0.144624	0.684617	556.947762	0.020935	0.020218
RS	13	0.163556	0.684617	583.149871	0.021920	0.021311
RS	14	0.183954	0.836120	500.290371	0.018805	0.018457
RS	15	0.205930	0.836120	524.585117	0.019719	0.019503
RS	16	0.229608	0.981808	468.509365	0.017611	0.017603
RS	17	0.255118	0.981808	491.427914	0.018472	0.018673
RS	18	0.282602	1.129973	447.831298	0.016833	0.017204
RS	19	0.312213	1.129973	469.644475	0.017653	0.018236
RS	20	0.344117	1.290860	431.047694	0.016203	0.016912
RS	21	0.378489	1.290860	451.861848	0.016985	0.017880
RS	22	0.415521	1.465725	417.051059	0.015676	0.016655
RS	23	0.455420	1.465725	436.938476	0.016424	0.017549
RS	24	0.498407	1.644982	407.705834	0.015325	0.016496
RS	25	0.544720	1.644982	426.754859	0.016041	0.017338
RS	26	0.594618	1.815668	404.415572	0.015202	0.016533
RS	27	0.648378	1.815668	422.696197	0.015889	0.017354
RS	28	0.706298	1.968273	407.132546	0.015304	0.016812
RS	29	0.768702	1.968273	424.639081	0.015962	0.017628
RS	30	0.835935	2.098996	414.746164	0.015590	0.017322
RS	31	0.908371	2.098996	431.354907	0.016214	0.018138
RS	32	0.986414	2.214323	424.543283	0.015958	0.017965
RS	33	1.070496	2.214323	439.999091	0.016539	0.018741
RS	34	1.161087	2.329336	432.669373	0.016264	0.018523
RS	35	1.258688	2.329336	446.641575	0.016789	0.019183
RS	36	1.363843	2.456753	436.253683	0.016398	0.018770
RS	37	1.477137	2.456753	448.428987	0.016856	0.019254
RS	38	1.599199	2.598353	434.869972	0.016346	0.018631
RS	39	1.730708	2.598353	444.985838	0.016727	0.018936
RS	40	1.872395	2.747301	429.612962	0.016149	0.018189
RS	41	2.025048	2.747301	437.422034	0.016442	0.018342
RS	42	2.189516	2.896477	421.282965	0.015836	0.017547
RS	43	2.366712	2.896477	426.527687	0.016033	0.017571
RS	44	2.557623	3.042887	409.777933	0.015403	0.016753
RS	45	2.763309	3.042887	412.211937	0.015495	0.016659
RS	46	2.984914	3.185277	394.708648	0.014837	0.015826
RS	47	3.223670	3.185277	394.128108	0.014815	0.015627
RS	48	3.480905	3.321263	375.880388	0.014129	0.014794
RS	49	3.758048	3.321263	372.140663	0.013988	0.014503
RS	50	4.056641	3.448984	353.102893	0.013273	0.013680
RS	51	4.378343	3.448984	346.154806	0.013012	0.013308
RS	52	4.724943	3.570946	325.958244	0.012252	0.012483
RS	53	5.098368	3.570946	315.938311	0.011876	0.012034
RS	54	5.500694	3.764347	289.006900	0.010863	0.011009
RS	55	5.934159	3.764347	277.184911	0.010419	0.010524
RS	56	6.401171	3.764347	263.462948	0.009903	0.009983
RS	57	6.904327	3.764347	248.001955	0.009322	0.009391
RS	58	7.446425	5.011379	176.840553	0.006647	0.006903
RS	59	8.030479	5.011379	169.539389	0.006373	0.006609
RS	60	8.659735	5.011379	161.075997	0.006055	0.006276
RS	61	9.337693	5.011379	151.550592	0.005697	0.005905
RS	62	10.068120	5.011379	141.098523	0.005304	0.005499
RS	63	10.855079	5.011379	860.857580	0.032359	0.033404
PA	4+25*2+4+6 0.049513576 0.014890969 10.855079335 2.144669663 0.489492293 0.408335475 0.440212577 0.540691248 0.684617370 0.836119540 0.981808392 1.129973327 1.290860482 1.465725176 1.644982389 1.815668079 1.968273497 2.098995605 2.214323455 2.329336159 2.456752982 2.598352618 2.747301090 2.896477280 3.042887492 3.185277279 3.321262513 3.448983686 3.570946157 3.764346826 5.011379207
//
IT	4910
RD	7
LK	-236356.712651
QD	-531.078497 -> -447.287990
RI	0.0188013741
TR	0.047203	0.015242
MT	11.171774
MM	C_pi: 2.101097, n_recomb: 28745.880331
RS	0	0.000000	3.066071	71.778411	0.002497	0.000051
RS	1	0.007788	3.066071	77.169524	0.002685	0.000450
RS	2	0.016183	3.066071	82.948899	0.002886	0.001101
RS	3	0.025232	3.066071	89.141813	0.003101	0.001827
RS	4	0.034985	0.539480	539.979437	0.018785	0.011062
RS	5	0.045498	0.539480	570.417777	0.019843	0.013846
RS	6	0.056830	0.425405	760.653951	0.026461	0.019632
RS	7	0.069044	0.425405	795.880340	0.027687	0.022418
RS	8	0.082209	0.448934	787.954186	0.027411	0.023269
RS	9	0.096400	0.448934	821.980007	0.028595	0.025612
RS	10	0.111696	0.549257	701.407558	0.024400	0.022631
RS	11	0.128184	0.549257	732.920520	0.025497	0.024225
RS	12	0.145955	0.698329	603.139025	0.020982	0.020273
RS	13	0.165111	0.698329	631.945863	0.021984	0.021377
RS	14	0.185758	0.855802	540.676629	0.018809	0.018447
RS	15	0.208013	0.855802	567.353155	0.019737	0.019490
RS	16	0.232002	1.005295	506.888773	0.017633	0.017579
RS	17	0.257859	1.005295	532.070534	0.018509	0.018647
RS	18	0.285730	1.156295	485.509096	0.016890	0.017188
RS	19	0.315772	1.156295	509.507943	0.017725	0.018222
RS	20	0.348153	1.321378	467.796040	0.016273	0.016890
RS	21	0.383056	1.321378	490.717192	0.017071	0.017859
RS	22	0.420677	1.502910	452.462625	0.015740	0.016605
RS	23	0.461229	1.502910	474.373706	0.016502	0.017503
RS	24	0.504939	1.690555	441.953844	0.015375	0.016415
RS	25	0.552053	1.690555	462.953245	0.016105	0.017259
RS	26	0.602836	1.869412	438.252597	0.015246	0.016427
RS	27	0.657574	1.869412	458.430729	0.015948	0.017248
RS	28	0.716576	2.028187	441.551366	0.015361	0.016696
RS	29	0.780173	2.028187	460.918876	0.016034	0.017512
RS	30	0.848722	2.162167	450.701626	0.015679	0.017213
RS	31	0.922611	2.162167	469.133869	0.016320	0.018029
RS	32	1.002254	2.278579	462.579644	0.016092	0.017876
RS	33	1.088100	2.278579	479.794535	0.016691	0.018660
RS	34	1.180632	2.395015	472.539382	0.016439	0.018463
RS	35	1.280371	2.395015	488.161741	0.016982	0.019143
RS	36	1.387877	2.526812	477.015105	0.016594	0.018738
RS	37	1.503756	2.526812	490.694365	0.017070	0.019254
RS	38	1.628660	2.676690	475.474028	0.016541	0.018621
RS	39	1.763292	2.676690	486.930863	0.016939	0.018964
RS	40	1.908409	2.836999	469.381317	0.016329	0.018194
RS	41	2.064829	2.836999	478.363110	0.016641	0.018388
RS	42	2.233430	2.999296	459.916378	0.015999	0.017567
RS	43	2.415163	2.999296	466.159639	0.016217	0.017633
RS	44	2.611050	3.159742	447.141448	0.015555	0.016792
RS	45	2.822192	3.159742	450.389876	0.015668	0.016741
RS	46	3.049779	3.316631	430.707341	0.014983	0.015890
RS	47	3.295091	3.316631	430.743366	0.014985	0.015732
RS	48	3.559508	3.467065	410.444426	0.014278	0.014885
RS	49	3.844518	3.467065	407.103754	0.014162	0.014632
RS	50	4.151726	3.608764	386.142382	0.013433	0.013799
RS	51	4.482860	3.608764	379.351007	0.013197	0.013459
RS	52	4.839783	3.744539	357.258156	0.012428	0.012625
RS	53	5.224505	3.744539	347.133960	0.012076	0.012204
RS	54	5.639189	3.962215	317.218772	0.011035	0.011147
RS	55	6.086170	3.962215	305.163930	0.010616	0.010687
RS	56	6.567962	3.962215	290.976416	0.010122	0.010167
RS	57	7.087278	3.962215	274.809954	0.009560	0.009591
RS	58	7.647039	5.427072	191.355869	0.006657	0.006862
RS	59	8.250396	5.427072	184.601579	0.006422	0.006608
RS	60	8.900743	5.427072	176.550887	0.006142	0.006313
RS	61	9.601741	5.427072	167.282873	0.005819	0.005977
RS	62	10.357334	5.427072	156.914595	0.005459	0.005604
RS	63	11.171774	5.427072	1009.010476	0.035101	0.035781
PA	4+25*2+4+6 0.047203237 0.015242419 11.171774154 3.066071396 0.539480375 0.425405270 0.448934116 0.549257148 0.698328639 0.855802209 1.005295179 1.156295433 1.321378395 1.502910015 1.690555374 1.869412114 2.028186516 2.162167090 2.278578528 2.395014902 2.526811640 2.676690307 2.836999144 2.999295979 3.159742154 3.316631205 3.467064990 3.608763502 3.744539115 3.962214701 5.427072196
//
IT	4629
RD	8
LK	-236193.376208
QD	-483.630650 -> -409.681383
RI	0.0144063631
TR	0.045156	0.015588
MT	11.451767
MM	C_pi: 2.206747, n_recomb: 30839.920720
RS	0	0.000000	4.350605	54.519693	0.001768	0.000037
RS	1	0.007830	4.350605	58.682574	0.001903	0.000326
RS	2	0.016274	4.350605	63.154379	0.002048	0.000798
RS	3	0.025378	4.350605	67.956582	0.002204	0.001322
RS	4	0.035195	0.592134	533.051887	0.017284	0.010353
RS	5	0.045781	0.592134	564.260780	0.018296	0.012925
RS	6	0.057196	0.442288	795.707492	0.025801	0.019346
RS	7	0.069505	0.442288	833.642579	0.027031	0.022052
RS	8	0.082778	0.457292	843.271305	0.027343	0.023347
RS	9	0.097090	0.457292	880.312084	0.028545	0.025668
RS	10	0.112522	0.557315	754.583911	0.024468	0.022757
RS	11	0.129163	0.557315	788.921381	0.025581	0.024360
RS	12	0.147107	0.711326	647.092185	0.020982	0.020309
RS	13	0.166456	0.711326	678.423425	0.021998	0.021420
RS	14	0.187320	0.874688	578.857878	0.018770	0.018421
RS	15	0.209818	0.874688	607.834766	0.019709	0.019459
RS	16	0.234077	1.027919	543.193774	0.017613	0.017540
RS	17	0.260236	1.027919	570.563649	0.018501	0.018603
RS	18	0.288444	1.181601	521.292451	0.016903	0.017157
RS	19	0.318860	1.181601	547.411013	0.017750	0.018188
RS	20	0.351657	1.350664	502.779843	0.016303	0.016853
RS	21	0.387023	1.350664	527.749166	0.017113	0.017820
RS	22	0.425158	1.538645	486.155079	0.015764	0.016542
RS	23	0.466279	1.538645	510.035397	0.016538	0.017438
RS	24	0.510620	1.734537	474.467009	0.015385	0.016319
RS	25	0.558433	1.734537	497.365900	0.016127	0.017161
RS	26	0.609989	1.921484	470.333442	0.015251	0.016305
RS	27	0.665583	1.921484	492.363671	0.015965	0.017122
RS	28	0.725530	2.086314	474.231655	0.015377	0.016563
RS	29	0.790170	2.086314	495.424016	0.016064	0.017374
RS	30	0.859872	2.223293	485.007958	0.015727	0.017085
RS	31	0.935033	2.223293	505.240992	0.016383	0.017898
RS	32	1.016078	2.340258	499.150563	0.016185	0.017769
RS	33	1.103469	2.340258	518.117346	0.016800	0.018555
RS	34	1.197703	2.457167	511.215387	0.016576	0.018385
RS	35	1.299316	2.457167	528.494201	0.017137	0.019080
RS	36	1.408885	2.591899	516.890407	0.016760	0.018692
RS	37	1.527034	2.591899	532.088138	0.017253	0.019234
RS	38	1.654434	2.748227	515.472113	0.016714	0.018602
RS	39	1.791810	2.748227	528.287293	0.017130	0.018979
RS	40	1.939943	2.917847	508.772526	0.016497	0.018198
RS	41	2.099675	2.917847	518.943310	0.016827	0.018428
RS	42	2.271914	3.091097	498.359073	0.016160	0.017591
RS	43	2.457640	3.091097	505.612862	0.016395	0.017695
RS	44	2.657909	3.263321	484.468960	0.015709	0.016841
RS	45	2.873859	3.263321	488.536493	0.015841	0.016829
RS	46	3.106718	3.432415	466.789861	0.015136	0.015967
RS	47	3.357811	3.432415	467.437466	0.015157	0.015846
RS	48	3.628565	3.595084	445.167784	0.014435	0.014991
RS	49	3.920519	3.595084	442.210869	0.014339	0.014773
RS	50	4.235334	3.748750	419.367045	0.013598	0.013932
RS	51	4.574800	3.748750	412.708545	0.013382	0.013622
RS	52	4.940846	3.896561	388.723663	0.012605	0.012779
RS	53	5.335555	3.896561	378.466816	0.012272	0.012383
RS	54	5.761171	4.136305	345.512238	0.011203	0.011295
RS	55	6.220113	4.136305	333.199221	0.010804	0.010857
RS	56	6.714991	4.136305	318.525108	0.010328	0.010355
RS	57	7.248619	4.136305	301.636879	0.009781	0.009793
RS	58	7.824031	5.815774	205.410316	0.006661	0.006835
RS	59	8.444500	5.815774	199.201824	0.006459	0.006615
RS	60	9.113552	5.815774	191.579438	0.006212	0.006353
RS	61	9.834992	5.815774	182.601655	0.005921	0.006049
RS	62	10.612923	5.815774	172.366965	0.005589	0.005705
RS	63	11.451767	5.815774	1160.718439	0.037637	0.038101
PA	4+25*2+4+6 0.045156347 0.015588057 11.451767426 4.350604814 0.592134229 0.442287990 0.457292205 0.557315478 0.711325867 0.874688073 1.027918673 1.181600864 1.350663991 1.538644719 1.734537462 1.921484438 2.086313977 2.223293114 2.340257579 2.457166572 2.591899133 2.748227233 2.917847083 3.091096816 3.263321300 3.432415470 3.595084154 3.748749974 3.896561384 4.136305235 5.815774243
//
IT	4996
RD	9
LK	-236049.078470
QD	-441.897989 -> -376.254656
RI	0.0112150094
TR	0.043314	0.015918
MT	11.707183
MM	C_pi: 2.307382, n_recomb: 32892.156500
RS	0	0.000000	6.138302	41.373368	0.001258	0.000027
RS	1	0.007868	6.138302	44.571968	0.001355	0.000237
RS	2	0.016354	6.138302	48.013066	0.001460	0.000580
RS	3	0.025509	6.138302	51.714268	0.001572	0.000960
RS	4	0.035383	0.647784	523.890104	0.015928	0.009694
RS	5	0.046035	0.647784	555.582363	0.016891	0.012077
RS	6	0.057524	0.459047	827.078887	0.025145	0.019049
RS	7	0.069918	0.459047	867.557707	0.026376	0.021681
RS	8	0.083286	0.465274	896.055055	0.027242	0.023401
RS	9	0.097706	0.465274	936.032279	0.028458	0.025703
RS	10	0.113261	0.564795	806.010219	0.024505	0.022867
RS	11	0.130040	0.564795	843.111920	0.025633	0.024479
RS	12	0.148139	0.723485	689.413356	0.020960	0.020336
RS	13	0.167661	0.723485	723.207571	0.021987	0.021454
RS	14	0.188720	0.892597	615.394257	0.018709	0.018389
RS	15	0.211436	0.892597	646.607860	0.019658	0.019423
RS	16	0.235938	1.049502	577.910379	0.017570	0.017497
RS	17	0.262369	1.049502	607.408517	0.018467	0.018553
RS	18	0.290879	1.205773	555.588674	0.016891	0.017120
RS	19	0.321631	1.205773	583.773495	0.017748	0.018147
RS	20	0.354804	1.378719	536.331067	0.016306	0.016810
RS	21	0.390586	1.378719	563.299639	0.017126	0.017774
RS	22	0.429184	1.573112	518.390640	0.015760	0.016473
RS	23	0.470818	1.573112	544.193199	0.016545	0.017366
RS	24	0.515728	1.777336	505.447436	0.015367	0.016217
RS	25	0.564172	1.777336	530.200042	0.016119	0.017054
RS	26	0.616426	1.972584	500.797155	0.015225	0.016176
RS	27	0.672792	1.972584	524.636899	0.015950	0.016987
RS	28	0.733593	2.143696	505.245808	0.015361	0.016419
RS	29	0.799177	2.143696	528.227817	0.016059	0.017225
RS	30	0.869921	2.283803	517.664140	0.015738	0.016946
RS	31	0.946231	2.283803	539.675136	0.016407	0.017753
RS	32	1.028545	2.401223	534.180936	0.016240	0.017648
RS	33	1.117335	2.401223	554.892739	0.016870	0.018435
RS	34	1.213110	2.518144	548.560516	0.016678	0.018294
RS	35	1.316421	2.518144	567.504487	0.017253	0.018998
RS	36	1.427860	2.654936	555.703264	0.016895	0.018634
RS	37	1.548067	2.654936	572.439551	0.017404	0.019197
RS	38	1.677731	2.816472	554.678901	0.016864	0.018575
RS	39	1.817596	2.816472	568.878775	0.017295	0.018980
RS	40	1.968466	2.993928	547.614154	0.016649	0.018197
RS	41	2.131206	2.993928	559.002443	0.016995	0.018459
RS	42	2.306749	3.176508	536.464630	0.016310	0.017617
RS	43	2.496104	3.176508	544.756224	0.016562	0.017754
RS	44	2.700356	3.358765	521.648537	0.015859	0.016894
RS	45	2.920678	3.358765	526.557826	0.016009	0.016916
RS	46	3.158335	3.538227	502.886903	0.015289	0.016050
RS	47	3.414689	3.538227	504.160903	0.015328	0.015963
RS	48	3.691212	3.711315	480.027389	0.014594	0.015105
RS	49	3.989492	3.711315	477.459375	0.014516	0.014917
RS	50	4.311239	3.875264	452.801088	0.013766	0.014072
RS	51	4.658299	3.875264	446.271009	0.013568	0.013788
RS	52	5.032666	4.033624	420.420164	0.012782	0.012940
RS	53	5.436486	4.033624	410.019054	0.012466	0.012564
RS	54	5.872077	4.293575	373.988392	0.011370	0.011449
RS	55	6.341939	4.293575	361.404249	0.010988	0.011030
RS	56	6.848768	4.293575	346.232073	0.010526	0.010544
RS	57	7.395473	4.293575	328.612274	0.009991	0.009993
RS	58	7.985190	6.185068	219.148263	0.006663	0.006816
RS	59	8.621304	6.185068	213.487901	0.006491	0.006627
RS	60	9.307466	6.185068	206.308583	0.006272	0.006394
RS	61	10.047612	6.185068	197.648750	0.006009	0.006118
RS	62	10.845991	6.185068	187.588252	0.005703	0.005800
RS	63	11.707183	6.185068	1316.404602	0.040022	0.040361
PA	4+25*2+4+6 0.043314023 0.015918475 11.707182851 6.138302028 0.647783753 0.459047317 0.465273633 0.564795242 0.723484689 0.892596816 1.049501931 1.205772626 1.378718669 1.573112228 1.777336161 1.972583790 2.143695889 2.283803225 2.401222617 2.518143561 2.654935526 2.816471895 2.993928222 3.176507787 3.358764585 3.538226698 3.711315497 3.875264244 4.033624191 4.293575017 6.185067513
//
IT	4728
RD	10
LK	-235920.910081
QD	-404.979583 -> -346.474369
RI	0.0088669271
TR	0.041638	0.016229
MT	11.945541
MM	C_pi: 2.404514, n_recomb: 34906.340531
RS	0	0.000000	8.623632	31.359349	0.000898	0.000019
RS	1	0.007902	8.623632	33.807363	0.000969	0.000172
RS	2	0.016428	8.623632	36.443927	0.001044	0.000422
RS	3	0.025628	8.623632	39.283143	0.001125	0.000698
RS	4	0.035555	0.706910	512.934190	0.014695	0.009077
RS	5	0.046267	0.706910	544.866273	0.015609	0.011290
RS	6	0.057824	0.475819	855.163099	0.024499	0.018741
RS	7	0.070295	0.475819	898.034825	0.025727	0.021305
RS	8	0.083752	0.472950	946.658808	0.027120	0.023434
RS	9	0.098272	0.472950	989.506176	0.028347	0.025720
RS	10	0.113939	0.571737	856.062475	0.024525	0.022966
RS	11	0.130844	0.571737	895.880881	0.025665	0.024587
RS	12	0.149085	0.734799	730.506383	0.020928	0.020358
RS	13	0.168768	0.734799	766.715855	0.021965	0.021485
RS	14	0.190005	0.909475	650.680143	0.018641	0.018357
RS	15	0.212921	0.909475	684.080225	0.019598	0.019387
RS	16	0.237648	1.069958	611.405959	0.017516	0.017453
RS	17	0.264328	1.069958	642.984583	0.018420	0.018504
RS	18	0.293117	1.228730	588.723652	0.016866	0.017081
RS	19	0.324181	1.228730	618.931531	0.017731	0.018106
RS	20	0.357699	1.405484	568.737331	0.016293	0.016765
RS	21	0.393866	1.405484	597.664749	0.017122	0.017727
RS	22	0.432890	1.606303	549.419535	0.015740	0.016403
RS	23	0.474999	1.606303	577.104094	0.016533	0.017292
RS	24	0.520434	1.819025	535.108504	0.015330	0.016113
RS	25	0.569460	1.819025	561.673905	0.016091	0.016945
RS	26	0.622360	2.022895	529.819888	0.015178	0.016043
RS	27	0.679440	2.022895	555.429374	0.015912	0.016848
RS	28	0.741030	2.200671	534.725523	0.015319	0.016271
RS	29	0.807488	2.200671	559.462702	0.016028	0.017070
RS	30	0.879196	2.344219	548.751128	0.015721	0.016799
RS	31	0.956571	2.344219	572.516268	0.016401	0.017600
RS	32	1.040060	2.462223	567.693121	0.016263	0.017519
RS	33	1.130146	2.462223	590.141286	0.016906	0.018303
RS	34	1.227351	2.578991	584.538044	0.016746	0.018193
RS	35	1.332236	2.578991	605.154617	0.017337	0.018905
RS	36	1.445410	2.717312	593.375204	0.016999	0.018566
RS	37	1.567526	2.717312	611.670439	0.017523	0.019148
RS	38	1.699292	2.883216	592.991549	0.016988	0.018540
RS	39	1.841470	2.883216	608.604832	0.017435	0.018970
RS	40	1.994882	3.067440	585.796947	0.016782	0.018192
RS	41	2.160417	3.067440	598.435751	0.017144	0.018482
RS	42	2.339032	3.258128	574.128376	0.016448	0.017640
RS	43	2.531762	3.258128	583.491705	0.016716	0.017807
RS	44	2.739720	3.449053	558.588906	0.016003	0.016947
RS	45	2.964111	3.449053	564.371273	0.016168	0.017000
RS	46	3.206233	3.637416	538.925706	0.015439	0.016135
RS	47	3.467488	3.637416	540.851367	0.015494	0.016079
RS	48	3.749386	3.819437	514.974848	0.014753	0.015222
RS	49	4.053560	3.819437	512.812394	0.014691	0.015060
RS	50	4.381769	3.992275	486.421729	0.013935	0.014216
RS	51	4.735913	3.992275	480.027383	0.013752	0.013954
RS	52	5.118040	4.159940	452.350836	0.012959	0.013102
RS	53	5.530363	4.159940	441.804703	0.012657	0.012746
RS	54	5.975268	4.438540	402.674706	0.011536	0.011605
RS	55	6.455328	4.438540	389.815268	0.011167	0.011202
RS	56	6.973321	4.438540	374.140929	0.010718	0.010729
RS	57	7.532246	4.438540	355.785492	0.010193	0.010188
RS	58	8.135337	6.540029	232.642059	0.006665	0.006803
RS	59	8.786083	6.540029	227.535090	0.006518	0.006640
RS	60	9.488250	6.540029	220.813931	0.006326	0.006434
RS	61	10.245901	6.540029	212.497440	0.006088	0.006184
RS	62	11.063421	6.540029	202.646838	0.005805	0.005890
RS	63	11.945541	6.540029	1476.195921	0.042290	0.042559
PA	4+25*2+4+6 0.041637678 0.016229094 11.945541012 8.623632190 0.706909737 0.475819388 0.472949758 0.571737115 0.734798797 0.909475122 1.069958479 1.228729516 1.405483726 1.606303465 1.819024682 2.022894670 2.200671441 2.344218891 2.462222648 2.578991284 2.717311861 2.883215561 3.067440465 3.258127669 3.449053068 3.637415558 3.819436669 3.992275068 4.159940374 4.438539721 6.540029486
//
IT	4912
RD	11
LK	-235806.628207
QD	-372.173471 -> -319.866757
RI	0.0071132062
TR	0.040101	0.016518
MT	12.171419
MM	C_pi: 2.499071, n_recomb: 36884.512450
RS	0	0.000000	12.080488	23.726533	0.000643	0.000014
RS	1	0.007934	12.080488	25.593189	0.000694	0.000125
RS	2	0.016497	12.080488	27.605355	0.000748	0.000307
RS	3	0.025739	12.080488	29.774152	0.000807	0.000508
RS	4	0.035715	0.770013	500.504232	0.013569	0.008499
RS	5	0.046482	0.770013	532.465915	0.014436	0.010556
RS	6	0.058104	0.492743	880.181469	0.023863	0.018423
RS	7	0.070647	0.492743	925.302644	0.025086	0.020923
RS	8	0.084186	0.480409	995.250154	0.026983	0.023449
RS	9	0.098799	0.480409	1040.908143	0.028221	0.025720
RS	10	0.114571	0.578215	904.949230	0.024535	0.023056
RS	11	0.131594	0.578215	947.444653	0.025687	0.024686
RS	12	0.149968	0.745330	770.613458	0.020893	0.020380
RS	13	0.169800	0.745330	809.199287	0.021939	0.021515
RS	14	0.191205	0.925339	684.980899	0.018571	0.018327
RS	15	0.214308	0.925339	720.526583	0.019535	0.019355
RS	16	0.239245	1.089276	643.937098	0.017458	0.017412
RS	17	0.266159	1.089276	677.557091	0.018370	0.018459
RS	18	0.295209	1.250441	620.938064	0.016835	0.017046
RS	19	0.326564	1.250441	653.133418	0.017708	0.018068
RS	20	0.360406	1.430921	600.220217	0.016273	0.016724
RS	21	0.396933	1.430921	631.072570	0.017109	0.017682
RS	22	0.436359	1.638158	579.452231	0.015710	0.016335
RS	23	0.478912	1.638158	608.984025	0.016511	0.017221
RS	24	0.524841	1.859549	563.641885	0.015281	0.016011
RS	25	0.574414	1.859549	591.983243	0.016050	0.016839
RS	26	0.627920	2.072385	557.573209	0.015117	0.015911
RS	27	0.685671	2.072385	584.915079	0.015858	0.016710
RS	28	0.748004	2.257252	562.817521	0.015259	0.016122
RS	29	0.815282	2.257252	589.275901	0.015976	0.016914
RS	30	0.887897	2.404643	578.377090	0.015681	0.016649
RS	31	0.966274	2.404643	603.871123	0.016372	0.017445
RS	32	1.050869	2.523476	599.750367	0.016260	0.017384
RS	33	1.142176	2.523476	623.923423	0.016916	0.018166
RS	34	1.240726	2.640076	619.166304	0.016787	0.018085
RS	35	1.347095	2.640076	641.459718	0.017391	0.018803
RS	36	1.461903	2.779614	629.882379	0.017077	0.018492
RS	37	1.585820	2.779614	649.754352	0.017616	0.019088
RS	38	1.719568	2.949293	630.359862	0.017090	0.018499
RS	39	1.863927	2.949293	647.413764	0.017552	0.018950
RS	40	2.019739	3.139499	623.254447	0.016897	0.018182
RS	41	2.187913	3.139499	637.176661	0.017275	0.018497
RS	42	2.369429	3.337356	611.276762	0.016573	0.017660
RS	43	2.565346	3.337356	621.747186	0.016857	0.017855
RS	44	2.776806	3.535873	595.215928	0.016137	0.016999
RS	45	3.005044	3.535873	601.905781	0.016319	0.017080
RS	46	3.251388	3.731943	574.838215	0.015585	0.016220
RS	47	3.517277	3.731943	577.445421	0.015655	0.016191
RS	48	3.804261	3.921673	549.951760	0.014910	0.015338
RS	49	4.114014	3.921673	548.217468	0.014863	0.015202
RS	50	4.448341	4.102236	520.184550	0.014103	0.014359
RS	51	4.809193	4.102236	513.939907	0.013934	0.014118
RS	52	5.198673	4.278158	484.487019	0.013135	0.013264
RS	53	5.619054	4.278158	473.801738	0.012846	0.012924
RS	54	6.072786	4.574093	431.558970	0.011700	0.011759
RS	55	6.562517	4.574093	418.425905	0.011344	0.011372
RS	56	7.091101	4.574093	402.250499	0.010906	0.010911
RS	57	7.661621	4.574093	383.159776	0.010388	0.010379
RS	58	8.277404	6.883929	245.924731	0.006667	0.006793
RS	59	8.942043	6.883929	241.378162	0.006544	0.006655
RS	60	9.659411	6.883929	235.130345	0.006375	0.006472
RS	61	10.433693	6.883929	227.180984	0.006159	0.006245
RS	62	11.269405	6.883929	217.572733	0.005899	0.005974
RS	63	12.171419	6.883929	1640.001670	0.044463	0.044692
PA	4+25*2+4+6 0.040101077 0.016518221 12.171418978 12.080487612 0.770013122 0.492743105 0.480409171 0.578214969 0.745329799 0.925338826 1.089276028 1.250440771 1.430921339 1.638158359 1.859549476 2.072385440 2.257251986 2.404643265 2.523476123 2.640075867 2.779613739 2.949293054 3.139498882 3.337356421 3.535873438 3.731943350 3.921673411 4.102236475 4.278158322 4.574092677 6.883928788
//
IT	5098
RD	12
LK	-235704.418058
QD	-342.906537 -> -296.019656
RI	0.0057858972
TR	0.038685	0.016786
MT	12.387819
MM	C_pi: 2.591621, n_recomb: 38827.277986
RS	0	0.000000	16.885869	17.918137	0.000461	0.000010
RS	1	0.007964	16.885869	19.336935	0.000498	0.000091
RS	2	0.016562	16.885869	20.867376	0.000537	0.000224
RS	3	0.025844	16.885869	22.518130	0.000580	0.000370
RS	4	0.035866	0.837588	486.866456	0.012539	0.007956
RS	5	0.046686	0.837588	518.675031	0.013359	0.009870
RS	6	0.058367	0.509924	902.298775	0.023239	0.018098
RS	7	0.070979	0.509924	949.529659	0.024455	0.020535
RS	8	0.084595	0.487730	1041.895602	0.026834	0.023447
RS	9	0.099296	0.487730	1090.307441	0.028081	0.025705
RS	10	0.115167	0.584302	952.775514	0.024539	0.023140
RS	11	0.132302	0.584302	997.912356	0.025701	0.024778
RS	12	0.150802	0.755142	809.888322	0.020859	0.020402
RS	13	0.170775	0.755142	850.817041	0.021913	0.021546
RS	14	0.192338	0.940241	718.461585	0.018504	0.018301
RS	15	0.215619	0.940241	756.117833	0.019474	0.019329
RS	16	0.240754	1.107477	675.676381	0.017402	0.017376
RS	17	0.267891	1.107477	711.304344	0.018320	0.018419
RS	18	0.297188	1.270897	652.405697	0.016803	0.017015
RS	19	0.328819	1.270897	686.558211	0.017682	0.018035
RS	20	0.362968	1.454995	630.948863	0.016250	0.016686
RS	21	0.399838	1.454995	663.696870	0.017094	0.017643
RS	22	0.439643	1.668637	608.642879	0.015676	0.016271
RS	23	0.482618	1.668637	639.990838	0.016483	0.017155
RS	24	0.529016	1.898832	591.199074	0.015226	0.015912
RS	25	0.579108	1.898832	621.282398	0.016001	0.016737
RS	26	0.633190	2.120966	584.197639	0.015046	0.015782
RS	27	0.691579	2.120966	613.236062	0.015794	0.016575
RS	28	0.754618	2.313363	589.643799	0.015186	0.015974
RS	29	0.822676	2.313363	617.789248	0.015911	0.016760
RS	30	0.896155	2.465011	606.644454	0.015624	0.016498
RS	31	0.975485	2.465011	633.840179	0.016325	0.017288
RS	32	1.061133	2.584973	630.420859	0.016237	0.017245
RS	33	1.153602	2.584973	656.303778	0.016903	0.018026
RS	34	1.253434	2.701489	652.471138	0.016804	0.017972
RS	35	1.361217	2.701489	676.441251	0.017422	0.018695
RS	36	1.477583	2.842065	665.214324	0.017133	0.018411
RS	37	1.603217	2.842065	686.676502	0.017685	0.019021
RS	38	1.738855	3.015101	666.745212	0.017172	0.018452
RS	39	1.885295	3.015101	685.263292	0.017649	0.018923
RS	40	2.043397	3.210689	659.930098	0.016997	0.018167
RS	41	2.214090	3.210689	675.165925	0.017389	0.018505
RS	42	2.398376	3.414977	647.842791	0.016685	0.017677
RS	43	2.597338	3.414977	659.454122	0.016984	0.017896
RS	44	2.812144	3.620222	631.455912	0.016263	0.017049
RS	45	3.044057	3.620222	639.087510	0.016460	0.017155
RS	46	3.294439	3.823021	610.549169	0.015725	0.016303
RS	47	3.564760	3.823021	613.869132	0.015810	0.016299
RS	48	3.856609	4.019434	584.887015	0.015064	0.015453
RS	49	4.171699	4.019434	583.606085	0.015031	0.015339
RS	50	4.511883	4.206741	554.025367	0.014269	0.014500
RS	51	4.879157	4.206741	547.948011	0.014112	0.014279
RS	52	5.275680	4.390033	516.773849	0.013310	0.013423
RS	53	5.703780	4.390033	505.959490	0.013031	0.013099
RS	54	6.165973	4.702178	460.599932	0.011863	0.011912
RS	55	6.664973	4.702178	447.198874	0.011518	0.011538
RS	56	7.203712	4.702178	430.527288	0.011088	0.011087
RS	57	7.785354	4.702178	410.705173	0.010578	0.010563
RS	58	8.413316	7.218984	259.002217	0.006671	0.006785
RS	59	9.091287	7.218984	255.023932	0.006568	0.006669
RS	60	9.823249	7.218984	249.264444	0.006420	0.006508
RS	61	10.613502	7.218984	241.704705	0.006225	0.006303
RS	62	11.466688	7.218984	232.368895	0.005985	0.006053
RS	63	12.387819	7.218984	1807.548561	0.046554	0.046762
PA	4+25*2+4+6 0.038684854 0.016785550 12.387818899 16.885869028 0.837587984 0.509924190 0.487729783 0.584302191 0.755141531 0.940240688 1.107477098 1.270897143 1.454994829 1.668636676 1.898832160 2.120965868 2.313363289 2.465010686 2.584972521 2.701489375 2.842065025 3.015100627 3.210689382 3.414977355 3.620221596 3.823020548 4.019434185 4.206741052 4.390033131 4.702177620 7.218984331
//
IT	5196
RD	13
LK	-235612.770592
QD	-316.704299 -> -274.580950
RI	0.0047669959
TR	0.037374	0.017032
MT	12.596685
MM	C_pi: 2.682527, n_recomb: 40734.817605
RS	0	0.000000	23.561133	13.507073	0.000332	0.000007
RS	1	0.007992	23.561133	14.582456	0.000358	0.000066
RS	2	0.016623	23.561133	15.743103	0.000386	0.000163
RS	3	0.025943	23.561133	16.995714	0.000417	0.000270
RS	4	0.036009	0.910123	472.261544	0.011594	0.007446
RS	5	0.046879	0.910123	503.758614	0.012367	0.009228
RS	6	0.058618	0.527455	921.640387	0.022625	0.017767
RS	7	0.071294	0.527455	970.842843	0.023833	0.020143
RS	8	0.084984	0.494970	1086.631802	0.026676	0.023430
RS	9	0.099769	0.494970	1137.741561	0.027930	0.025675
RS	10	0.115734	0.590062	999.597989	0.024539	0.023217
RS	11	0.132976	0.590062	1047.342779	0.025711	0.024864
RS	12	0.151596	0.764317	848.410272	0.020828	0.020427
RS	13	0.171703	0.764317	891.651377	0.021889	0.021579
RS	14	0.193418	0.954255	751.225597	0.018442	0.018279
RS	15	0.216868	0.954255	790.961077	0.019417	0.019307
RS	16	0.242193	1.124620	706.736191	0.017350	0.017346
RS	17	0.269541	1.124620	744.342493	0.018273	0.018386
RS	18	0.299075	1.290153	683.235579	0.016773	0.016990
RS	19	0.330969	1.290153	719.318304	0.017659	0.018008
RS	20	0.365413	1.477736	661.036068	0.016228	0.016654
RS	21	0.402609	1.477736	695.653566	0.017078	0.017610
RS	22	0.442778	1.697717	637.114611	0.015641	0.016214
RS	23	0.486157	1.697717	670.250616	0.016454	0.017096
RS	24	0.533003	1.936821	617.901434	0.015169	0.015819
RS	25	0.583593	1.936821	649.695042	0.015949	0.016641
RS	26	0.638227	2.168552	609.811761	0.014970	0.015657
RS	27	0.697226	2.168552	640.512255	0.015724	0.016446
RS	28	0.760941	2.368889	615.318985	0.015105	0.015829
RS	29	0.829748	2.368889	645.117426	0.015837	0.016610
RS	30	0.904055	2.525208	633.651360	0.015556	0.016348
RS	31	0.984299	2.525208	662.519960	0.016264	0.017134
RS	32	1.070957	2.646618	659.778310	0.016197	0.017106
RS	33	1.164541	2.646618	687.352824	0.016874	0.017885
RS	34	1.265605	2.763181	684.496373	0.016804	0.017857
RS	35	1.374745	2.763181	710.138714	0.017433	0.018583
RS	36	1.492608	2.904696	699.383261	0.017169	0.018327
RS	37	1.619890	2.904696	722.444449	0.017735	0.018948
RS	38	1.757345	3.080783	702.133464	0.017237	0.018401
RS	39	1.905786	3.080783	722.134873	0.017728	0.018889
RS	40	2.066090	3.281286	695.791289	0.017081	0.018148
RS	41	2.239205	3.281286	712.367097	0.017488	0.018507
RS	42	2.426156	3.491413	683.779213	0.016786	0.017690
RS	43	2.628049	3.491413	696.562309	0.017100	0.017932
RS	44	2.846077	3.702668	667.253251	0.016380	0.017095
RS	45	3.081530	3.702668	675.858914	0.016592	0.017225
RS	46	3.335800	3.911382	645.996640	0.015859	0.016384
RS	47	3.610392	3.911382	650.059896	0.015958	0.016402
RS	48	3.906929	4.113609	619.717720	0.015213	0.015565
RS	49	4.227166	4.113609	618.915843	0.015194	0.015472
RS	50	4.572997	4.306820	587.883922	0.014432	0.014638
RS	51	4.946467	4.306820	581.992889	0.014287	0.014435
RS	52	5.349785	4.496719	549.156327	0.013481	0.013579
RS	53	5.785336	4.496719	538.225060	0.013213	0.013269
RS	54	6.255697	4.824103	489.751381	0.012023	0.012061
RS	55	6.763649	4.824103	476.090239	0.011688	0.011699
RS	56	7.312197	4.824103	458.929667	0.011266	0.011258
RS	57	7.904586	4.824103	438.382357	0.010762	0.010741
RS	58	8.544319	7.546660	271.872242	0.006674	0.006778
RS	59	9.235180	7.546660	268.470097	0.006591	0.006682
RS	60	9.981255	7.546660	263.213123	0.006462	0.006541
RS	61	10.786957	7.546660	256.063910	0.006286	0.006356
RS	62	11.657052	7.546660	247.028294	0.006064	0.006126
RS	63	12.596685	7.546660	1978.483818	0.048570	0.048766
PA	4+25*2+4+6 0.037374287 0.017031629 12.596685012 23.561133374 0.910122658 0.527455332 0.494969848 0.590061866 0.764317033 0.954254728 1.124620230 1.290153142 1.477735540 1.697717147 1.936820538 2.168552159 2.368888533 2.525208067 2.646618476 2.763180505 2.904696373 3.080782859 3.281285748 3.491413282 3.702668023 3.911382297 4.113609008 4.306819680 4.496719219 4.824103064 7.546659695
//
IT	4924
RD	14
LK	-235530.411215
QD	-293.169285 -> -255.250239
RI	0.0039738907
TR	0.036158	0.017258
MT	12.799190
MM	C_pi: 2.771967, n_recomb: 42606.645753
RS	0	0.000000	32.836143	10.161392	0.000238	0.000005
RS	1	0.008019	32.836143	10.974258	0.000258	0.000048
RS	2	0.016681	32.836143	11.851975	0.000278	0.000119
RS	3	0.026038	32.836143	12.799691	0.000300	0.000197
RS	4	0.036146	0.988049	456.929895	0.010724	0.006967
RS	5	0.047064	0.988049	487.980142	0.011453	0.008627
RS	6	0.058857	0.545382	938.361207	0.022024	0.017432
RS	7	0.071596	0.545382	989.398541	0.023222	0.019749
RS	8	0.085357	0.502168	1129.470503	0.026509	0.023400
RS	9	0.100221	0.502168	1183.221054	0.027771	0.025632
RS	10	0.116277	0.595548	1045.423859	0.024537	0.023290
RS	11	0.133620	0.595548	1095.742993	0.025718	0.024945
RS	12	0.152355	0.772918	886.224451	0.020800	0.020452
RS	13	0.172592	0.772918	931.748516	0.021869	0.021613
RS	14	0.194452	0.967443	783.335469	0.018385	0.018262
RS	15	0.218064	0.967443	825.120612	0.019366	0.019291
RS	16	0.243570	1.140764	737.183670	0.017302	0.017321
RS	17	0.271122	1.140764	776.740498	0.018231	0.018359
RS	18	0.300883	1.308255	713.499687	0.016746	0.016970
RS	19	0.333031	1.308255	751.487411	0.017638	0.017987
RS	20	0.367756	1.499166	690.560227	0.016208	0.016628
RS	21	0.405267	1.499166	727.022722	0.017064	0.017583
RS	22	0.445785	1.725396	664.949371	0.015607	0.016162
RS	23	0.489553	1.725396	699.846789	0.016426	0.017043
RS	24	0.536830	1.973466	643.836694	0.015111	0.015732
RS	25	0.587899	1.973466	677.310098	0.015897	0.016551
RS	26	0.643063	2.215050	634.506395	0.014892	0.015538
RS	27	0.702651	2.215050	666.835026	0.015651	0.016322
RS	28	0.767017	2.423703	639.930945	0.015020	0.015688
RS	29	0.836545	2.423703	671.347764	0.015757	0.016464
RS	30	0.911649	2.585091	659.476819	0.015478	0.016200
RS	31	0.992775	2.585091	689.987505	0.016194	0.016982
RS	32	1.080407	2.708261	687.885757	0.016145	0.016967
RS	33	1.175066	2.708261	717.130096	0.016831	0.017744
RS	34	1.277316	2.825023	715.278648	0.016788	0.017739
RS	35	1.387766	2.825023	742.584062	0.017429	0.018469
RS	36	1.507073	2.967432	732.398305	0.017190	0.018239
RS	37	1.635948	2.967432	757.062116	0.017769	0.018871
RS	38	1.775157	3.146336	736.510336	0.017286	0.018346
RS	39	1.925530	3.146336	758.009085	0.017791	0.018850
RS	40	2.087961	3.351373	730.805633	0.017152	0.018125
RS	41	2.263419	3.351373	748.743051	0.017573	0.018504
RS	42	2.452946	3.566844	719.040834	0.016876	0.017700
RS	43	2.657672	3.566844	733.022434	0.017204	0.017962
RS	44	2.878816	3.783513	702.550041	0.016489	0.017138
RS	45	3.117693	3.783513	712.158985	0.016715	0.017290
RS	46	3.375727	3.997441	681.116626	0.015986	0.016461
RS	47	3.654452	3.997441	685.951643	0.016100	0.016501
RS	48	3.955530	4.204733	654.375683	0.015359	0.015673
RS	49	4.280751	4.204733	654.077675	0.015352	0.015600
RS	50	4.632053	4.403111	621.692971	0.014591	0.014773
RS	51	5.011526	4.403111	616.007374	0.014458	0.014586
RS	52	5.421430	4.598955	581.569577	0.013650	0.013731
RS	53	5.864205	4.598955	570.534521	0.013391	0.013434
RS	54	6.342487	4.940717	518.956607	0.012180	0.012207
RS	55	6.859123	4.940717	505.044537	0.011854	0.011856
RS	56	7.417190	4.940717	487.403639	0.011440	0.011424
RS	57	8.020009	4.940717	466.139007	0.010941	0.010913
RS	58	8.671169	7.867829	284.523473	0.006678	0.006771
RS	59	9.374548	7.867829	281.704658	0.006612	0.006693
RS	60	10.134332	7.867829	276.963166	0.006500	0.006572
RS	61	10.955044	7.867829	270.243612	0.006343	0.006405
RS	62	11.841571	7.867829	261.533657	0.006138	0.006193
RS	63	12.799190	7.867829	2152.361764	0.050517	0.050706
PA	4+25*2+4+6 0.036157980 0.017257582 12.799190428 32.836143343 0.988048595 0.545381729 0.502168458 0.595547609 0.772918165 0.967443147 1.140764090 1.308254580 1.499166438 1.725395945 1.973465999 2.215049858 2.423702810 2.585091017 2.708261161 2.825022775 2.967431605 3.146335830 3.351372968 3.566843652 3.783513459 3.997441391 4.204733457 4.403111299 4.598955345 4.940717361 7.867828748
//
IT	4465
RD	15
LK	-235456.253621
QD	-271.967380 -> -237.772214
RI	0.0033481771
TR	0.035026	0.017465
MT	12.996248
MM	C_pi: 2.860065, n_recomb: 44442.187759
RS	0	0.000000	45.716307	7.630014	0.000172	0.000004
RS	1	0.008045	45.716307	8.242958	0.000185	0.000035
RS	2	0.016738	45.716307	8.905062	0.000200	0.000087
RS	3	0.026129	45.716307	9.620258	0.000216	0.000143
RS	4	0.036277	1.071818	441.077378	0.009925	0.006518
RS	5	0.047241	1.071818	471.566215	0.010611	0.008065
RS	6	0.059086	0.563738	952.611847	0.021435	0.017095
RS	7	0.071885	0.563738	1005.348991	0.022622	0.019353
RS	8	0.085714	0.509351	1170.428731	0.026336	0.023359
RS	9	0.100655	0.509351	1226.761442	0.027604	0.025577
RS	10	0.116798	0.600804	1090.245807	0.024532	0.023358
RS	11	0.134240	0.600804	1143.104920	0.025721	0.025020
RS	12	0.153085	0.781013	923.342618	0.020776	0.020480
RS	13	0.173446	0.781013	971.120260	0.021851	0.021648
RS	14	0.195445	0.979884	814.819492	0.018334	0.018250
RS	15	0.219214	0.979884	858.625411	0.019320	0.019279
RS	16	0.244896	1.155983	767.057750	0.017260	0.017301
RS	17	0.272644	1.155983	808.538245	0.018193	0.018337
RS	18	0.302623	1.325263	743.246664	0.016724	0.016955
RS	19	0.335015	1.325263	783.115259	0.017621	0.017972
RS	20	0.370013	1.519342	719.573129	0.016191	0.016607
RS	21	0.407827	1.519342	757.857148	0.017053	0.017563
RS	22	0.448683	1.751703	692.206425	0.015575	0.016116
RS	23	0.492825	1.751703	728.839656	0.016400	0.016996
RS	24	0.540519	2.008758	669.072536	0.015055	0.015651
RS	25	0.592050	2.008758	704.196180	0.015845	0.016468
RS	26	0.647727	2.260395	658.357884	0.014814	0.015424
RS	27	0.707883	2.260395	692.281290	0.015577	0.016205
RS	28	0.772879	2.477707	663.557201	0.014931	0.015552
RS	29	0.843104	2.477707	696.557505	0.015673	0.016324
RS	30	0.918979	2.644535	684.193953	0.015395	0.016056
RS	31	1.000958	2.644535	716.314416	0.016118	0.016833
RS	32	1.089532	2.769772	714.802361	0.016084	0.016830
RS	33	1.185233	2.769772	745.691788	0.016779	0.017604
RS	34	1.288632	2.886897	744.857408	0.016760	0.017621
RS	35	1.400350	2.886897	773.812569	0.017412	0.018354
RS	36	1.521057	3.030185	764.275375	0.017197	0.018150
RS	37	1.651474	3.030185	790.540599	0.017788	0.018790
RS	38	1.792384	3.211724	769.870980	0.017323	0.018287
RS	39	1.944630	3.211724	792.876117	0.017841	0.018806
RS	40	2.109125	3.420986	764.949929	0.017212	0.018099
RS	41	2.286853	3.420986	784.265881	0.017647	0.018495
RS	42	2.478881	3.641383	753.590339	0.016957	0.017706
RS	43	2.686357	3.641383	768.792988	0.017299	0.017988
RS	44	2.910525	3.862951	737.299305	0.016590	0.017178
RS	45	3.152728	3.862951	747.937215	0.016829	0.017350
RS	46	3.414417	4.081486	715.853540	0.016108	0.016534
RS	47	3.697159	4.081486	721.486193	0.016234	0.016594
RS	48	4.002648	4.293191	688.800213	0.015499	0.015778
RS	49	4.332715	4.293191	689.029289	0.015504	0.015723
RS	50	4.689336	4.496097	655.388985	0.014747	0.014904
RS	51	5.074648	4.496097	649.927380	0.014624	0.014731
RS	52	5.490959	4.697296	613.952156	0.013815	0.013879
RS	53	5.940764	4.697296	602.826578	0.013564	0.013593
RS	54	6.426755	5.052668	548.160268	0.012334	0.012349
RS	55	6.951846	5.052668	534.006954	0.012016	0.012007
RS	56	7.519182	5.052668	515.895172	0.011608	0.011583
RS	57	8.132161	5.052668	493.922141	0.011114	0.011078
RS	58	8.794456	8.183156	296.942967	0.006682	0.006765
RS	59	9.510033	8.183156	294.713698	0.006631	0.006704
RS	60	10.283180	8.183156	290.499234	0.006537	0.006600
RS	61	11.118528	8.183156	284.226612	0.006395	0.006450
RS	62	12.021082	8.183156	275.865519	0.006207	0.006255
RS	63	12.996248	8.183156	2328.711361	0.052399	0.052581
PA	4+25*2+4+6 0.035026248 0.017464572 12.996248276 45.716306549 1.071817925 0.563737682 0.509351138 0.600804348 0.781013131 0.979883601 1.155982695 1.325262528 1.519341882 1.751702829 2.008758085 2.260395413 2.477706899 2.644535172 2.769772459 2.886896662 3.030184626 3.211723712 3.420986423 3.641382645 3.862950658 4.081485936 4.293191368 4.496097451 4.697296120 5.052668210 8.183156403
//
IT	4769
RD	16
LK	-235389.363276
QD	-252.815509 -> -221.928899
RI	0.0028483847
TR	0.033971	0.017654
MT	13.188451
MM	C_pi: 2.946875, n_recomb: 46240.749819
RS	0	0.000000	63.592591	5.719235	0.000124	0.000003
RS	1	0.008070	63.592591	6.180431	0.000134	0.000026
RS	2	0.016792	63.592591	6.678786	0.000144	0.000063
RS	3	0.026217	63.592591	7.217289	0.000156	0.000105
RS	4	0.036403	1.161824	424.909388	0.009189	0.006097
RS	5	0.047411	1.161824	454.742506	0.009834	0.007540
RS	6	0.059307	0.582541	964.547662	0.020859	0.016758
RS	7	0.072164	0.582541	1018.851549	0.022034	0.018959
RS	8	0.086058	0.516539	1209.510316	0.026157	0.023307
RS	9	0.101073	0.516539	1268.364308	0.027430	0.025510
RS	10	0.117300	0.605863	1134.053865	0.024525	0.023421
RS	11	0.134836	0.605863	1189.417245	0.025722	0.025090
RS	12	0.153788	0.788649	959.773212	0.020756	0.020509
RS	13	0.174269	0.788649	1009.774555	0.021837	0.021685
RS	14	0.196403	0.991637	845.694247	0.018289	0.018241
RS	15	0.220324	0.991637	891.492036	0.019279	0.019272
RS	16	0.246175	1.170341	796.380321	0.017222	0.017286
RS	17	0.274111	1.170341	839.757778	0.018161	0.018321
RS	18	0.304303	1.341247	772.499371	0.016706	0.016946
RS	19	0.336931	1.341247	814.224816	0.017608	0.017963
RS	20	0.372192	1.538317	748.107212	0.016179	0.016592
RS	21	0.410299	1.538317	788.189559	0.017045	0.017548
RS	22	0.451481	1.776673	718.926322	0.015547	0.016076
RS	23	0.495987	1.776673	757.270162	0.016377	0.016956
RS	24	0.544084	2.042699	693.657647	0.015001	0.015577
RS	25	0.596063	2.042699	730.402374	0.015796	0.016392
RS	26	0.652237	2.304559	681.419550	0.014736	0.015316
RS	27	0.712944	2.304559	716.904463	0.015504	0.016095
RS	28	0.778550	2.530833	686.255601	0.014841	0.015421
RS	29	0.849450	2.530833	720.803991	0.015588	0.016190
RS	30	0.926073	2.703440	707.860737	0.015308	0.015915
RS	31	1.008879	2.703440	741.557178	0.016037	0.016689
RS	32	1.098368	2.831029	740.579393	0.016016	0.016694
RS	33	1.195079	2.831029	773.086428	0.016719	0.017467
RS	34	1.299594	2.948672	773.270076	0.016723	0.017504
RS	35	1.412544	2.948672	803.857749	0.017384	0.018239
RS	36	1.534609	3.092849	795.030948	0.017193	0.018059
RS	37	1.666525	3.092849	822.891747	0.017796	0.018708
RS	38	1.809087	3.276877	802.212534	0.017349	0.018227
RS	39	1.963154	3.276877	826.728254	0.017879	0.018759
RS	40	2.129655	3.490101	798.205989	0.017262	0.018070
RS	41	2.309593	3.490101	818.912632	0.017710	0.018483
RS	42	2.504052	3.715066	787.395195	0.017028	0.017709
RS	43	2.714204	3.715066	803.837073	0.017384	0.018009
RS	44	2.941315	3.941077	771.458166	0.016684	0.017214
RS	45	3.186756	3.941077	783.146939	0.016936	0.017405
RS	46	3.452003	4.163692	750.154773	0.016223	0.016604
RS	47	3.738657	4.163692	756.608018	0.016362	0.016682
RS	48	4.048444	4.379231	722.933442	0.015634	0.015879
RS	49	4.383232	4.379231	723.710781	0.015651	0.015841
RS	50	4.745037	4.586095	688.911709	0.014898	0.015030
RS	51	5.136041	4.586095	683.691472	0.014785	0.014872
RS	52	5.558600	4.792120	646.244093	0.013976	0.014023
RS	53	6.015260	4.792120	635.040825	0.013733	0.013747
RS	54	6.508774	5.160407	577.307344	0.012485	0.012486
RS	55	7.042115	5.160407	562.922469	0.012174	0.012154
RS	56	7.618498	5.160407	544.349544	0.011772	0.011737
RS	57	8.241395	5.160407	521.677654	0.011282	0.011237
RS	58	8.914562	8.493049	309.117008	0.006685	0.006758
RS	59	9.642055	8.493049	307.482238	0.006650	0.006713
RS	60	10.428258	8.493049	303.804721	0.006570	0.006625
RS	61	11.277910	8.493049	297.994316	0.006444	0.006492
RS	62	12.196129	8.493049	290.002976	0.006272	0.006313
RS	63	13.188451	8.493049	2507.039604	0.054217	0.054392
PA	4+25*2+4+6 0.033971060 0.017653903 13.188451150 63.592591025 1.161823661 0.582541017 0.516538613 0.605862542 0.788649151 0.991637147 1.170340756 1.341246677 1.538317428 1.776672600 2.042698560 2.304558850 2.530832552 2.703439594 2.831029257 2.948672048 3.092848695 3.276877007 3.490101000 3.715066248 3.941077179 4.163691654 4.379231169 4.586095423 4.792119972 5.160407285 8.493048551
//
IT	4329
RD	17
LK	-235328.931396
QD	-235.472550 -> -207.533521
RI	0.0024442505
TR	0.032986	0.017827
MT	13.376158
MM	C_pi: 3.032396, n_recomb: 48001.514974
RS	0	0.000000	88.380078	4.280463	0.000089	0.000002
RS	1	0.008094	88.380078	4.626841	0.000096	0.000019
RS	2	0.016844	88.380078	5.001241	0.000104	0.000046
RS	3	0.026301	88.380078	5.405926	0.000113	0.000076
RS	4	0.036524	1.258495	408.588795	0.008512	0.005703
RS	5	0.047575	1.258495	437.689370	0.009118	0.007049
RS	6	0.059520	0.601794	974.331383	0.020298	0.016423
RS	7	0.072432	0.601794	1030.071630	0.021459	0.018567
RS	8	0.086389	0.523734	1246.744501	0.025973	0.023246
RS	9	0.101476	0.523734	1308.056714	0.027250	0.025435
RS	10	0.117784	0.610748	1176.823903	0.024516	0.023480
RS	11	0.135412	0.610748	1234.653807	0.025721	0.025154
RS	12	0.154467	0.795872	995.504534	0.020739	0.020539
RS	13	0.175064	0.795872	1047.698380	0.021826	0.021722
RS	14	0.197329	1.002764	875.957617	0.018249	0.018236
RS	15	0.221395	1.002764	923.717547	0.019244	0.019268
RS	16	0.247410	1.183904	825.155245	0.017190	0.017276
RS	17	0.275530	1.183904	870.402362	0.018133	0.018309
RS	18	0.305927	1.356267	801.269968	0.016693	0.016941
RS	19	0.338783	1.356267	844.827847	0.017600	0.017958
RS	20	0.374300	1.556145	776.182236	0.016170	0.016582
RS	21	0.412691	1.556145	818.039491	0.017042	0.017540
RS	22	0.454189	1.800333	745.139816	0.015523	0.016042
RS	23	0.499047	1.800333	785.169080	0.016357	0.016923
RS	24	0.547535	2.075284	717.630954	0.014950	0.015508
RS	25	0.599948	2.075284	755.967707	0.015749	0.016322
RS	26	0.656604	2.347477	703.743672	0.014661	0.015214
RS	27	0.717845	2.347477	740.756918	0.015432	0.015990
RS	28	0.784044	2.582982	708.081889	0.014751	0.015295
RS	29	0.855601	2.582982	744.142518	0.015502	0.016061
RS	30	0.932949	2.761686	730.530440	0.015219	0.015779
RS	31	1.016559	2.761686	765.767652	0.015953	0.016550
RS	32	1.106936	2.891905	765.261498	0.015942	0.016561
RS	33	1.204629	2.891905	799.356047	0.016653	0.017333
RS	34	1.310229	3.010234	800.544196	0.016677	0.017387
RS	35	1.424377	3.010234	832.743416	0.017348	0.018125
RS	36	1.547764	3.155309	824.678572	0.017180	0.017967
RS	37	1.681138	3.155309	854.124639	0.017794	0.018624
RS	38	1.825308	3.341707	833.531168	0.017365	0.018165
RS	39	1.981147	3.341707	859.556911	0.017907	0.018710
RS	40	2.149601	3.558660	830.555724	0.017303	0.018038
RS	41	2.331689	3.558660	852.660489	0.017763	0.018466
RS	42	2.528517	3.787875	820.425551	0.017092	0.017709
RS	43	2.741276	3.787875	838.120357	0.017460	0.018026
RS	44	2.971256	4.017930	804.984447	0.016770	0.017247
RS	45	3.219851	4.017930	817.742085	0.017036	0.017455
RS	46	3.488569	4.244148	783.970112	0.016332	0.016670
RS	47	3.779037	4.244148	791.263694	0.016484	0.016766
RS	48	4.093016	4.463001	756.719159	0.015764	0.015977
RS	49	4.432410	4.463001	758.063551	0.015792	0.015954
RS	50	4.799275	4.673307	722.201933	0.015045	0.015153
RS	51	5.195835	4.673307	717.238855	0.014942	0.015008
RS	52	5.624494	4.883685	678.384668	0.014133	0.014162
RS	53	6.087849	4.883685	667.115822	0.013898	0.013896
RS	54	6.588710	5.264238	606.342983	0.012632	0.012619
RS	55	7.130111	5.264238	591.735796	0.012327	0.012296
RS	56	7.715336	5.264238	572.711364	0.011931	0.011885
RS	57	8.347929	5.264238	549.350421	0.011444	0.011390
RS	58	9.031727	8.797715	321.030932	0.006688	0.006751
RS	59	9.770872	8.797715	319.994170	0.006666	0.006720
RS	60	10.569847	8.797715	316.861764	0.006601	0.006647
RS	61	11.433492	8.797715	311.526811	0.006490	0.006530
RS	62	12.367043	8.797715	303.923802	0.006332	0.006366
RS	63	13.376158	8.797715	2686.833585	0.055974	0.056141
PA	4+25*2+4+6 0.032985659 0.017826944 13.376157568 88.380077868 1.258494566 0.601794033 0.523733669 0.610748382 0.795872458 1.002764240 1.183903894 1.356267295 1.556145066 1.800332741 2.075283912 2.347477461 2.582981784 2.761686309 2.891904799 3.010233946 3.155308797 3.341706655 3.558659789 3.787875028 4.017930131 4.244148121 4.463000604 4.673306926 4.883684646 5.264237883 8.797714584
//
IT	4689
RD	18
LK	-235274.255863
QD	-219.731979 -> -194.425261
RI	0.0021137664
TR	0.032064	0.017985
MT	13.559775
MM	C_pi: 3.116643, n_recomb: 49723.827745
RS	0	0.000000	122.746100	3.198715	0.000064	0.000002
RS	1	0.008117	122.746100	3.458395	0.000070	0.000014
RS	2	0.016894	122.746100	3.739159	0.000075	0.000034
RS	3	0.026383	122.746100	4.042718	0.000081	0.000056
RS	4	0.036642	1.362196	392.278193	0.007889	0.005336
RS	5	0.047734	1.362196	420.586678	0.008458	0.006592
RS	6	0.059726	0.621498	982.119133	0.019751	0.016090
RS	7	0.072692	0.621498	1039.168724	0.020899	0.018179
RS	8	0.086710	0.530940	1282.161831	0.025786	0.023178
RS	9	0.101866	0.530940	1345.867398	0.027067	0.025350
RS	10	0.118253	0.615479	1218.545677	0.024506	0.023535
RS	11	0.135969	0.615479	1278.802761	0.025718	0.025214
RS	12	0.155124	0.802727	1030.521574	0.020725	0.020569
RS	13	0.175834	0.802727	1084.875446	0.021818	0.021760
RS	14	0.198224	1.013317	905.608834	0.018213	0.018233
RS	15	0.222433	1.013317	955.300492	0.019212	0.019266
RS	16	0.248606	1.196741	853.378657	0.017162	0.017269
RS	17	0.276904	1.196741	900.467412	0.018109	0.018302
RS	18	0.307499	1.370394	829.561191	0.016683	0.016941
RS	19	0.340578	1.370394	874.926553	0.017596	0.017958
RS	20	0.376342	1.572896	803.806308	0.016165	0.016577
RS	21	0.415009	1.572896	847.414654	0.017042	0.017536
RS	22	0.456814	1.822739	770.865655	0.015503	0.016013
RS	23	0.502014	1.822739	812.555049	0.016341	0.016895
RS	24	0.550882	2.106539	741.022656	0.014903	0.015445
RS	25	0.603717	2.106539	780.922497	0.015705	0.016259
RS	26	0.660841	2.389159	725.363782	0.014588	0.015118
RS	27	0.722603	2.389159	763.872163	0.015362	0.015892
RS	28	0.789377	2.634123	729.077866	0.014663	0.015175
RS	29	0.861572	2.634123	766.614580	0.015417	0.015938
RS	30	0.939628	2.819219	752.246905	0.015128	0.015647
RS	31	1.024019	2.819219	788.988672	0.015867	0.016415
RS	32	1.115261	2.952317	788.891321	0.015865	0.016431
RS	33	1.213910	2.952317	824.541292	0.016582	0.017201
RS	34	1.320567	3.071489	826.713947	0.016626	0.017271
RS	35	1.435881	3.071489	860.500690	0.017306	0.018012
RS	36	1.560556	3.217490	853.235234	0.017159	0.017875
RS	37	1.695351	3.217490	884.252454	0.017783	0.018539
RS	38	1.841088	3.406155	863.829374	0.017373	0.018101
RS	39	1.998656	3.406155	891.360405	0.017926	0.018658
RS	40	2.169014	3.626637	861.987508	0.017336	0.018005
RS	41	2.353201	3.626637	885.493607	0.017808	0.018447
RS	42	2.552339	3.859816	852.658590	0.017148	0.017706
RS	43	2.767642	3.859816	871.615965	0.017529	0.018039
RS	44	3.000423	4.093557	837.845139	0.016850	0.017277
RS	45	3.252099	4.093557	851.685962	0.017128	0.017502
RS	46	3.524205	4.322954	817.257397	0.016436	0.016733
RS	47	3.818399	4.322954	825.407987	0.016600	0.016845
RS	48	4.136474	4.544653	790.108214	0.015890	0.016070
RS	49	4.480370	4.544653	792.036120	0.015929	0.016063
RS	50	4.852180	4.757937	755.206469	0.015188	0.015271
RS	51	5.254173	4.757937	750.514775	0.015094	0.015139
RS	52	5.688797	4.972232	710.320698	0.014285	0.014296
RS	53	6.158702	4.972232	698.997372	0.014058	0.014040
RS	54	6.666751	5.364461	635.216572	0.012775	0.012748
RS	55	7.216040	5.364461	620.395827	0.012477	0.012433
RS	56	7.809919	5.364461	600.929334	0.012085	0.012028
RS	57	8.452005	5.364461	576.889283	0.011602	0.011537
RS	58	9.146213	9.097390	332.672483	0.006690	0.006744
RS	59	9.896773	9.097390	332.235797	0.006682	0.006727
RS	60	10.708259	9.097390	329.654934	0.006630	0.006668
RS	61	11.585618	9.097390	324.806657	0.006532	0.006564
RS	62	12.534196	9.097390	317.608294	0.006387	0.006415
RS	63	13.559775	9.097390	2867.597716	0.057670	0.057827
PA	4+25*2+4+6 0.032063822 0.017984851 13.559774599 122.746099891 1.362195524 0.621498418 0.530939542 0.615479081 0.802726825 1.013317126 1.196741292 1.370394217 1.572895601 1.822738692 2.106538693 2.389159236 2.634123457 2.819218587 2.952316683 3.071488556 3.217489603 3.406155330 3.626636803 3.859815957 4.093557346 4.322953628 4.544653018 4.757937344 4.972231692 5.364461382 9.097390450
//
IT	4889
RD	19
LK	-235224.721519
QD	-205.415648 -> -182.464850
RI	0.0018408418
TR	0.031200	0.018129
MT	13.739416
MM	C_pi: 3.199582, n_recomb: 51407.200334
RS	0	0.000000	170.280955	2.388177	0.000046	0.000001
RS	1	0.008140	170.280955	2.582643	0.000050	0.000010
RS	2	0.016942	170.280955	2.792949	0.000054	0.000024
RS	3	0.026461	170.280955	3.020388	0.000059	0.000041
RS	4	0.036755	1.473344	376.097117	0.007316	0.004993
RS	5	0.047887	1.473344	403.568190	0.007850	0.006166
RS	6	0.059925	0.641639	988.079596	0.019221	0.015761
RS	7	0.072943	0.641639	1046.315817	0.020353	0.017797
RS	8	0.087020	0.538158	1315.789937	0.025595	0.023102
RS	9	0.102243	0.538158	1381.821993	0.026880	0.025258
RS	10	0.118706	0.620073	1259.196414	0.024495	0.023587
RS	11	0.136508	0.620073	1321.839279	0.025713	0.025270
RS	12	0.155760	0.809248	1064.807686	0.020713	0.020600
RS	13	0.176578	0.809248	1121.287567	0.021812	0.021797
RS	14	0.199091	1.023348	934.635421	0.018181	0.018233
RS	15	0.223437	1.023348	986.227189	0.019185	0.019268
RS	16	0.249765	1.208903	881.049281	0.017139	0.017265
RS	17	0.278235	1.208903	929.950842	0.018090	0.018297
RS	18	0.309023	1.383691	857.369012	0.016678	0.016944
RS	19	0.342317	1.383691	904.516030	0.017595	0.017962
RS	20	0.378322	1.588626	830.984446	0.016165	0.016577
RS	21	0.417256	1.588626	876.319463	0.017047	0.017537
RS	22	0.459361	1.843941	796.115918	0.015486	0.015990
RS	23	0.504892	1.843941	839.439769	0.016329	0.016873
RS	24	0.554130	2.136483	763.856904	0.014859	0.015388
RS	25	0.607375	2.136483	805.290828	0.015665	0.016202
RS	26	0.664955	2.429585	746.314393	0.014518	0.015028
RS	27	0.727222	2.429585	786.284740	0.015295	0.015800
RS	28	0.794557	2.684207	749.283856	0.014575	0.015060
RS	29	0.867373	2.684207	788.260279	0.015334	0.015820
RS	30	0.946116	2.875954	773.054544	0.015038	0.015519
RS	31	1.031269	2.875954	811.263844	0.015781	0.016285
RS	32	1.123353	3.012170	811.509828	0.015786	0.016304
RS	33	1.222933	3.012170	848.681392	0.016509	0.017073
RS	34	1.330619	3.132331	851.812749	0.016570	0.017157
RS	35	1.447070	3.132331	887.160274	0.017258	0.017900
RS	36	1.573000	3.279288	880.722275	0.017132	0.017784
RS	37	1.709180	3.279288	913.293059	0.017766	0.018454
RS	38	1.856446	3.470129	893.115904	0.017373	0.018037
RS	39	2.015699	3.470129	922.143595	0.017938	0.018604
RS	40	2.187915	3.693959	892.496930	0.017361	0.017969
RS	41	2.374149	3.693959	917.403574	0.017846	0.018425
RS	42	2.575542	3.930841	884.078782	0.017198	0.017702
RS	43	2.793329	3.930841	904.304472	0.017591	0.018049
RS	44	3.028843	4.167940	870.014709	0.016924	0.017305
RS	45	3.283528	4.167940	884.949451	0.017215	0.017545
RS	46	3.558944	4.400119	849.983800	0.016534	0.016793
RS	47	3.856779	4.400119	859.004897	0.016710	0.016920
RS	48	4.178857	4.624240	823.060402	0.016011	0.016160
RS	49	4.527152	4.624240	825.585759	0.016060	0.016166
RS	50	4.903798	4.840073	787.881214	0.015326	0.015386
RS	51	5.311103	4.840073	783.473211	0.015241	0.015265
RS	52	5.751562	5.057886	742.005398	0.014434	0.014426
RS	53	6.227874	5.057886	730.637466	0.014213	0.014179
RS	54	6.742957	5.461230	663.885112	0.012914	0.012873
RS	55	7.299967	5.461230	648.858600	0.012622	0.012565
RS	56	7.902318	5.461230	628.958808	0.012235	0.012166
RS	57	8.553699	5.461230	604.249241	0.011754	0.011678
RS	58	9.258102	9.392091	344.032510	0.006692	0.006736
RS	59	10.019843	9.392091	344.196440	0.006695	0.006732
RS	60	10.843589	9.392091	342.171760	0.006656	0.006686
RS	61	11.734387	9.392091	337.819330	0.006571	0.006596
RS	62	12.697695	9.392091	331.039645	0.006440	0.006460
RS	63	13.739416	9.392091	3048.865238	0.059308	0.059451
PA	4+25*2+4+6 0.031200490 0.018128936 13.739415658 170.280954501 1.473344116 0.641639271 0.538157974 0.620072976 0.809247695 1.023348456 1.208903143 1.383690717 1.588626417 1.843940726 2.136482874 2.429585164 2.684207113 2.875954442 3.012169615 3.132330964 3.279287928 3.470128588 3.693959043 3.930840534 4.167940451 4.400118529 4.624240442 4.840073310 5.057885631 5.461229558 9.392091243
//
IT	5657
RD	20
LK	-235179.790285
QD	-192.369216 -> -171.531053
RI	0.0016131311
TR	0.030391	0.018260
MT	13.915155
MM	C_pi: 3.281163, n_recomb: 53051.079979
RS	0	0.000000	236.029110	1.781114	0.000034	0.000001
RS	1	0.008162	236.029110	1.926561	0.000036	0.000007
RS	2	0.016989	236.029110	2.083892	0.000039	0.000018
RS	3	0.026537	236.029110	2.254080	0.000042	0.000030
RS	4	0.036865	1.592286	360.161477	0.006789	0.004673
RS	5	0.048035	1.592286	386.763468	0.007290	0.005768
RS	6	0.060117	0.662209	992.356437	0.018706	0.015438
RS	7	0.073185	0.662209	1051.660623	0.019824	0.017420
RS	8	0.087320	0.545384	1347.669411	0.025403	0.023021
RS	9	0.102608	0.545384	1415.959402	0.026690	0.025160
RS	10	0.119144	0.624536	1298.770817	0.024482	0.023634
RS	11	0.137030	0.624536	1363.756227	0.025706	0.025321
RS	12	0.156375	0.815462	1098.346889	0.020704	0.020632
RS	13	0.177299	0.815462	1156.917115	0.021808	0.021835
RS	14	0.199931	1.032901	963.023595	0.018153	0.018235
RS	15	0.224410	1.032901	1016.482488	0.019160	0.019271
RS	16	0.250887	1.220441	908.154977	0.017119	0.017263
RS	17	0.279525	1.220441	958.839275	0.018074	0.018296
RS	18	0.310501	1.396207	884.688345	0.016676	0.016950
RS	19	0.344004	1.396207	933.590181	0.017598	0.017970
RS	20	0.380241	1.603378	857.722015	0.016168	0.016580
RS	21	0.419437	1.603378	904.758595	0.017054	0.017543
RS	22	0.461831	1.863982	820.897875	0.015474	0.015971
RS	23	0.507685	1.863982	865.829924	0.016321	0.016856
RS	24	0.557282	2.165134	786.151640	0.014819	0.015336
RS	25	0.610926	2.165134	829.090364	0.015628	0.016150
RS	26	0.668949	2.468743	766.621694	0.014451	0.014943
RS	27	0.731707	2.468743	808.020666	0.015231	0.015714
RS	28	0.799588	2.733193	768.731478	0.014490	0.014950
RS	29	0.873008	2.733193	809.110881	0.015252	0.015708
RS	30	0.952421	2.931818	792.991271	0.014948	0.015396
RS	31	1.038315	2.931818	832.630286	0.015695	0.016160
RS	32	1.131219	3.071376	833.152211	0.015705	0.016181
RS	33	1.231706	3.071376	871.809904	0.016433	0.016949
RS	34	1.340394	3.192662	875.869928	0.016510	0.017046
RS	35	1.457953	3.192662	912.748943	0.017205	0.017790
RS	36	1.585107	3.340602	907.159057	0.017100	0.017693
RS	37	1.722638	3.340602	941.262519	0.017743	0.018369
RS	38	1.871394	3.533542	921.395720	0.017368	0.017972
RS	39	2.032290	3.533542	951.907744	0.017943	0.018549
RS	40	2.206319	3.760550	922.079003	0.017381	0.017932
RS	41	2.394550	3.760550	948.381520	0.017877	0.018401
RS	42	2.598145	4.000893	914.670209	0.017241	0.017695
RS	43	2.818356	4.000893	936.166136	0.017647	0.018056
RS	44	3.056540	4.241052	901.466799	0.016992	0.017329
RS	45	3.314163	4.241052	917.502659	0.017295	0.017584
RS	46	3.592812	4.475653	882.113219	0.016628	0.016850
RS	47	3.894204	4.475653	892.015324	0.016814	0.016991
RS	48	4.220193	4.701796	855.534944	0.016127	0.016247
RS	49	4.572789	4.701796	858.669161	0.016186	0.016266
RS	50	4.954162	4.919780	820.181053	0.015460	0.015496
RS	51	5.366661	4.919780	816.067150	0.015383	0.015386
RS	52	5.812826	5.140737	773.392066	0.014578	0.014552
RS	53	6.295406	5.140737	761.988075	0.014363	0.014313
RS	54	6.817371	5.554657	692.305065	0.013050	0.012994
RS	55	7.381937	5.554657	677.079560	0.012763	0.012692
RS	56	7.992581	5.554657	656.754512	0.012380	0.012298
RS	57	8.653062	5.554657	631.384644	0.011901	0.011814
RS	58	9.367450	9.681779	355.101411	0.006694	0.006728
RS	59	10.140142	9.681779	355.864973	0.006708	0.006735
RS	60	10.975899	9.681779	354.399343	0.006680	0.006701
RS	61	11.879866	9.681779	350.549927	0.006608	0.006624
RS	62	12.857611	9.681779	344.200742	0.006488	0.006501
RS	63	13.915155	9.681779	3230.163398	0.060888	0.061016
PA	4+25*2+4+6 0.030391136 0.018260432 13.915155402 236.029109521 1.592286427 0.662208637 0.545383831 0.624535729 0.815461896 1.032900724 1.220441365 1.396206702 1.603377907 1.863981686 2.165134323 2.468743022 2.733193222 2.931818242 3.071375931 3.192662426 3.340602415 3.533541957 3.760550291 4.000893269 4.241051997 4.475652619 4.701796145 4.919779870 5.140736571 5.554657470 9.681778974
//
IT	4909
RD	21
LK	-235138.988078
QD	-180.458372 -> -161.518011
RI	0.0014214862
TR	0.029631	0.018380
MT	14.087221
MM	C_pi: 3.361378, n_recomb: 54655.203856
RS	0	0.000000	327.184666	1.325939	0.000024	0.000001
RS	1	0.008183	327.184666	1.434510	0.000026	0.000005
RS	2	0.017035	327.184666	1.551976	0.000028	0.000013
RS	3	0.026611	327.184666	1.679070	0.000031	0.000022
RS	4	0.036971	1.719399	344.558982	0.006304	0.004375
RS	5	0.048179	1.719399	370.271797	0.006775	0.005399
RS	6	0.060303	0.683178	995.121088	0.018207	0.015120
RS	7	0.073420	0.683178	1055.380628	0.019310	0.017051
RS	8	0.087610	0.552613	1377.848633	0.025210	0.022935
RS	9	0.102962	0.552613	1448.327105	0.026499	0.025056
RS	10	0.119569	0.628882	1337.254011	0.024467	0.023678
RS	11	0.137535	0.628882	1404.537190	0.025698	0.025368
RS	12	0.156972	0.821393	1131.132652	0.020696	0.020663
RS	13	0.177998	0.821393	1191.756527	0.021805	0.021871
RS	14	0.200746	1.042014	990.765395	0.018128	0.018238
RS	15	0.225354	1.042014	1046.057533	0.019139	0.019276
RS	16	0.251976	1.231411	934.684869	0.017101	0.017264
RS	17	0.280777	1.231411	987.120912	0.018061	0.018297
RS	18	0.311934	1.408005	911.510513	0.016677	0.016960
RS	19	0.345641	1.408005	962.139503	0.017604	0.017981
RS	20	0.382105	1.617228	884.009567	0.016174	0.016588
RS	21	0.421554	1.617228	932.721798	0.017066	0.017552
RS	22	0.464230	1.882910	845.223050	0.015465	0.015957
RS	23	0.510398	1.882910	891.736875	0.016316	0.016844
RS	24	0.560344	2.192543	807.920381	0.014782	0.015289
RS	25	0.614377	2.192543	852.334549	0.015595	0.016104
RS	26	0.672831	2.506658	786.308336	0.014387	0.014863
RS	27	0.736068	2.506658	829.102700	0.015170	0.015634
RS	28	0.804480	2.781073	787.452640	0.014408	0.014845
RS	29	0.878489	2.781073	829.198377	0.015171	0.015602
RS	30	0.958554	2.986793	812.089665	0.014858	0.015278
RS	31	1.045170	2.986793	853.120211	0.015609	0.016040
RS	32	1.138874	3.129892	853.854724	0.015623	0.016061
RS	33	1.240245	3.129892	893.962078	0.016356	0.016828
RS	34	1.349911	3.252439	898.915345	0.016447	0.016936
RS	35	1.468551	3.252439	937.294719	0.017149	0.017682
RS	36	1.596898	3.401388	932.567333	0.017063	0.017603
RS	37	1.735747	3.401388	968.180050	0.017714	0.018285
RS	38	1.885957	3.596358	948.680716	0.017358	0.017906
RS	39	2.048458	3.596358	980.661763	0.017943	0.018493
RS	40	2.224256	3.826392	950.734296	0.017395	0.017894
RS	41	2.414439	3.826392	978.424852	0.017902	0.018375
RS	42	2.620184	4.069981	944.422531	0.017280	0.017686
RS	43	2.842763	4.069981	967.187500	0.017696	0.018061
RS	44	3.083555	4.312914	932.184411	0.017056	0.017351
RS	45	3.344051	4.312914	949.325564	0.017369	0.017620
RS	46	3.625861	4.549605	913.620882	0.016716	0.016903
RS	47	3.930730	4.549605	924.411790	0.016914	0.017058
RS	48	4.260546	4.777410	887.499111	0.016238	0.016329
RS	49	4.617348	4.777410	891.251456	0.016307	0.016361
RS	50	5.003346	4.997177	852.069194	0.015590	0.015603
RS	51	5.420929	4.997177	848.258164	0.015520	0.015503
RS	52	5.872680	5.220928	804.442557	0.014718	0.014674
RS	53	6.361396	5.220928	793.009837	0.014509	0.014443
RS	54	6.890101	5.644927	720.439487	0.013182	0.013111
RS	55	7.462067	5.644927	705.020946	0.012899	0.012815
RS	56	8.080835	5.644927	684.278106	0.012520	0.012426
RS	57	8.750234	5.644927	658.256841	0.012044	0.011945
RS	58	9.474406	9.966552	365.873243	0.006694	0.006719
RS	59	10.257834	9.966552	367.234122	0.006719	0.006737
RS	60	11.105366	9.966552	366.328840	0.006703	0.006715
RS	61	12.022247	9.966552	362.987793	0.006641	0.006650
RS	62	13.014153	9.966552	357.078896	0.006533	0.006539
RS	63	14.087221	9.966552	3411.069726	0.062411	0.062521
PA	4+25*2+4+6 0.029631360 0.018380286 14.087221047 327.184665568 1.719398923 0.683178320 0.552613219 0.628881849 0.821393300 1.042014415 1.231411156 1.408004692 1.617228498 1.882909906 2.192542917 2.506657906 2.781073420 2.986793189 3.129891873 3.252438679 3.401388371 3.596357612 3.826391911 4.069981418 4.312914115 4.549605444 4.777409537 4.997176920 5.220927598 5.644926693 9.966551877
//
IT	4977
RD	22
LK	-235101.895015
QD	-169.565631 -> -152.332862
RI	0.0012590800
TR	0.028917	0.018489
MT	14.255745
MM	C_pi: 3.440201, n_recomb: 56219.284292
RS	0	0.000000	452.680338	0.987350	0.000018	0.000000
RS	1	0.008203	452.680338	1.068405	0.000019	0.000004
RS	2	0.017078	452.680338	1.156119	0.000021	0.000009
RS	3	0.026682	452.680338	1.251041	0.000022	0.000016
RS	4	0.037074	1.855185	329.334822	0.005858	0.004098
RS	5	0.048318	1.855185	354.146634	0.006299	0.005055
RS	6	0.060484	0.704538	996.504404	0.017725	0.014809
RS	7	0.073648	0.704538	1057.611700	0.018812	0.016689
RS	8	0.087892	0.559840	1406.381354	0.025016	0.022844
RS	9	0.103304	0.559840	1478.978196	0.026307	0.024948
RS	10	0.119981	0.633118	1374.642609	0.024451	0.023719
RS	11	0.138026	0.633118	1444.177433	0.025688	0.025411
RS	12	0.157550	0.827071	1163.145515	0.020689	0.020694
RS	13	0.178677	0.827071	1225.784935	0.021804	0.021908
RS	14	0.201536	1.050728	1017.849151	0.018105	0.018242
RS	15	0.226270	1.050728	1074.939609	0.019120	0.019282
RS	16	0.253034	1.241854	960.633121	0.017087	0.017267
RS	17	0.281992	1.241854	1014.789111	0.018051	0.018300
RS	18	0.313326	1.419128	937.833184	0.016682	0.016972
RS	19	0.347231	1.419128	990.160980	0.017612	0.017995
RS	20	0.383916	1.630227	909.847522	0.016184	0.016598
RS	21	0.423611	1.630227	960.208914	0.017080	0.017565
RS	22	0.466562	1.900773	869.097664	0.015459	0.015947
RS	23	0.513035	1.900773	917.166501	0.016314	0.016836
RS	24	0.563322	2.218738	829.179289	0.014749	0.015246
RS	25	0.617732	2.218738	875.039529	0.015565	0.016062
RS	26	0.676607	2.543333	805.398842	0.014326	0.014788
RS	27	0.740310	2.543333	849.555527	0.015111	0.015558
RS	28	0.809239	2.827827	805.477985	0.014327	0.014745
RS	29	0.883822	2.827827	848.553520	0.015094	0.015500
RS	30	0.964523	3.040834	830.385348	0.014770	0.015164
RS	31	1.051844	3.040834	872.769018	0.015524	0.015924
RS	32	1.146327	3.187662	873.652588	0.015540	0.015944
RS	33	1.248561	3.187662	915.172257	0.016279	0.016711
RS	34	1.359181	3.311596	920.980577	0.016382	0.016829
RS	35	1.478875	3.311596	960.827499	0.017091	0.017576
RS	36	1.608387	3.461587	956.969273	0.017022	0.017514
RS	37	1.748522	3.461587	994.065440	0.017682	0.018201
RS	38	1.900153	3.658529	974.981921	0.017342	0.017841
RS	39	2.064221	3.658529	1008.413857	0.017937	0.018436
RS	40	2.241748	3.891446	978.464861	0.017404	0.017855
RS	41	2.433837	3.891446	1007.532557	0.017921	0.018347
RS	42	2.641682	4.138077	973.329649	0.017313	0.017675
RS	43	2.866577	4.138077	997.359313	0.017741	0.018063
RS	44	3.109920	4.383526	962.150982	0.017114	0.017371
RS	45	3.373223	4.383526	980.398636	0.017439	0.017652
RS	46	3.658125	4.621999	944.482550	0.016800	0.016954
RS	47	3.966396	4.621999	956.167377	0.017008	0.017121
RS	48	4.299954	4.851127	918.922492	0.016345	0.016409
RS	49	4.660874	4.851127	923.299952	0.016423	0.016452
RS	50	5.051399	5.072340	883.510098	0.015715	0.015706
RS	51	5.473958	5.072340	880.008968	0.015653	0.015615
RS	52	5.931179	5.298561	835.118456	0.014855	0.014792
RS	53	6.425904	5.298561	823.663148	0.014651	0.014567
RS	54	6.961211	5.732160	748.252693	0.013310	0.013224
RS	55	7.540428	5.732160	732.646098	0.013032	0.012934
RS	56	8.167157	5.732160	711.492194	0.012656	0.012549
RS	57	8.845296	5.732160	684.827982	0.012181	0.012071
RS	58	9.579061	10.246421	376.342088	0.006694	0.006710
RS	59	10.373015	10.246421	378.296640	0.006729	0.006739
RS	60	11.232095	10.246421	377.951444	0.006723	0.006727
RS	61	12.161645	10.246421	375.122346	0.006672	0.006673
RS	62	13.167443	10.246421	369.661544	0.006575	0.006574
RS	63	14.255745	10.246421	3591.163477	0.063878	0.063969
PA	4+25*2+4+6 0.028917327 0.018489438 14.255744931 452.680338062 1.855184699 0.704538067 0.559839622 0.633118472 0.827070961 1.050728045 1.241853611 1.419128264 1.630226695 1.900773359 2.218737567 2.543333498 2.827827076 3.040834277 3.187661579 3.311595584 3.461587121 3.658528761 3.891445894 4.138077344 4.383526023 4.621999020 4.851127118 5.072340022 5.298561172 5.732159656 10.246421431
//
IT	4288
RD	23
LK	-235068.140031
QD	-159.587794 -> -143.893711
RI	0.0011206937
TR	0.028246	0.018589
MT	14.420629
MM	C_pi: 3.517570, n_recomb: 57743.265409
RS	0	0.000000	625.227763	0.735368	0.000013	0.000000
RS	1	0.008222	625.227763	0.795885	0.000014	0.000003
RS	2	0.017121	625.227763	0.861388	0.000015	0.000007
RS	3	0.026751	625.227763	0.932287	0.000016	0.000012
RS	4	0.037173	1.999964	314.556613	0.005448	0.003840
RS	5	0.048452	1.999964	338.464865	0.005862	0.004735
RS	6	0.060658	0.726265	996.642126	0.017260	0.014504
RS	7	0.073868	0.726265	1058.495067	0.018331	0.016336
RS	8	0.088165	0.567056	1433.318851	0.024822	0.022750
RS	9	0.103636	0.567056	1507.963201	0.026115	0.024835
RS	10	0.120380	0.637248	1410.937096	0.024435	0.023757
RS	11	0.138501	0.637248	1482.675994	0.025677	0.025450
RS	12	0.158111	0.832510	1194.377405	0.020684	0.020725
RS	13	0.179334	0.832510	1258.992959	0.021803	0.021943
RS	14	0.202302	1.059069	1044.265463	0.018085	0.018248
RS	15	0.227159	1.059069	1103.118156	0.019104	0.019289
RS	16	0.254059	1.251807	985.987602	0.017075	0.017272
RS	17	0.283171	1.251807	1041.830566	0.018042	0.018305
RS	18	0.314677	1.429625	963.643214	0.016688	0.016986
RS	19	0.348774	1.429625	1017.640313	0.017624	0.018011
RS	20	0.385674	1.642416	935.231748	0.016196	0.016612
RS	21	0.425608	1.642416	987.214973	0.017097	0.017582
RS	22	0.468825	1.917617	892.522153	0.015457	0.015941
RS	23	0.515597	1.917617	942.118616	0.016316	0.016832
RS	24	0.566214	2.243735	849.942656	0.014719	0.015208
RS	25	0.620992	2.243735	897.219445	0.015538	0.016025
RS	26	0.680275	2.578770	823.912815	0.014269	0.014718
RS	27	0.744433	2.578770	869.398745	0.015056	0.015488
RS	28	0.813866	2.873426	822.834394	0.014250	0.014650
RS	29	0.889008	2.873426	867.203226	0.015018	0.015404
RS	30	0.970328	3.093892	847.909548	0.014684	0.015054
RS	31	1.058335	3.093892	891.607715	0.015441	0.015813
RS	32	1.153578	3.244620	892.578288	0.015458	0.015831
RS	33	1.256652	3.244620	935.472165	0.016201	0.016597
RS	34	1.368202	3.370055	942.096585	0.016315	0.016724
RS	35	1.488924	3.370055	983.376791	0.017030	0.017473
RS	36	1.619572	3.521122	980.388070	0.016978	0.017426
RS	37	1.760962	3.521122	1018.939787	0.017646	0.018118
RS	38	1.913978	3.719974	1000.315934	0.017324	0.017776
RS	39	2.079576	3.719974	1035.178064	0.017927	0.018379
RS	40	2.258789	3.955638	1005.278188	0.017409	0.017816
RS	41	2.452739	3.955638	1035.709320	0.017936	0.018318
RS	42	2.662636	4.205120	1001.389472	0.017342	0.017663
RS	43	2.889791	4.205120	1026.676632	0.017780	0.018062
RS	44	3.135624	4.452836	991.357210	0.017168	0.017388
RS	45	3.401671	4.452836	1010.709777	0.017504	0.017682
RS	46	3.689593	4.692803	974.680410	0.016880	0.017002
RS	47	4.001189	4.692803	987.261776	0.017097	0.017182
RS	48	4.338406	4.922933	949.781886	0.016448	0.016486
RS	49	4.703350	4.922933	954.789285	0.016535	0.016540
RS	50	5.098301	5.145267	914.477003	0.015837	0.015805
RS	51	5.525727	5.145267	911.290989	0.015782	0.015724
RS	52	5.988298	5.373648	865.390782	0.014987	0.014906
RS	53	6.488903	5.373648	853.917597	0.014788	0.014688
RS	54	7.030671	5.816374	775.717715	0.013434	0.013334
RS	55	7.616984	5.816374	759.926780	0.013160	0.013049
RS	56	8.251507	5.816374	738.367476	0.012787	0.012668
RS	57	8.938202	5.816374	711.067959	0.012314	0.012192
RS	58	9.681361	10.521228	386.505660	0.006694	0.006701
RS	59	10.485625	10.521228	389.048944	0.006738	0.006739
RS	60	11.356020	10.521228	389.262064	0.006741	0.006738
RS	61	12.297981	10.521228	386.946768	0.006701	0.006695
RS	62	13.317395	10.521228	381.939943	0.006614	0.006606
RS	63	14.420629	10.521228	3770.075633	0.065290	0.065361
PA	4+25*2+4+6 0.028245936 0.018588976 14.420629188 625.227762606 1.999963983 0.726265293 0.567055877 0.637248387 0.832510027 1.059069129 1.251807262 1.429625127 1.642415584 1.917617141 2.243735436 2.578770074 2.873426360 3.093892046 3.244620370 3.370055143 3.521122270 3.719974331 3.955638037 4.205120388 4.452835897 4.692802825 4.922933400 5.145266858 5.373647737 5.816373520 10.521228052
//
IT	4484
RD	24
LK	-235037.394035
QD	-150.434065 -> -136.128294
RI	0.0010018514
TR	0.027614	0.018680
MT	14.582030
MM	C_pi: 3.593467, n_recomb: 59227.076578
RS	0	0.000000	863.246526	0.547098	0.000009	0.000000
RS	1	0.008241	863.246526	0.592228	0.000010	0.000002
RS	2	0.017162	863.246526	0.641084	0.000011	0.000005
RS	3	0.026818	863.246526	0.693976	0.000012	0.000008
RS	4	0.037269	2.154155	300.259791	0.005070	0.003600
RS	5	0.048582	2.154155	323.268724	0.005458	0.004438
RS	6	0.060828	0.748336	995.666533	0.016811	0.014207
RS	7	0.074082	0.748336	1058.169113	0.017866	0.015992
RS	8	0.088429	0.574255	1458.720645	0.024629	0.022653
RS	9	0.103958	0.574255	1535.341689	0.025923	0.024720
RS	10	0.120767	0.641278	1446.138181	0.024417	0.023792
RS	11	0.138961	0.641278	1520.032601	0.025664	0.025486
RS	12	0.158655	0.837729	1224.820439	0.020680	0.020755
RS	13	0.179972	0.837729	1291.371784	0.021804	0.021978
RS	14	0.203046	1.067066	1070.008388	0.018066	0.018254
RS	15	0.228021	1.067066	1130.586485	0.019089	0.019297
RS	16	0.255054	1.261308	1010.742842	0.017066	0.017277
RS	17	0.284316	1.261308	1068.239125	0.018036	0.018311
RS	18	0.315989	1.439537	988.935578	0.016697	0.017003
RS	19	0.350272	1.439537	1044.571825	0.017637	0.018028
RS	20	0.387381	1.653837	960.163141	0.016212	0.016629
RS	21	0.427548	1.653837	1013.740427	0.017116	0.017601
RS	22	0.471025	1.933486	915.501442	0.015457	0.015938
RS	23	0.518086	1.933486	966.597882	0.016320	0.016832
RS	24	0.569025	2.267577	870.221016	0.014693	0.015174
RS	25	0.624162	2.267577	918.884807	0.015515	0.015992
RS	26	0.683843	2.612985	841.869853	0.014214	0.014653
RS	27	0.748443	2.612985	888.652191	0.015004	0.015422
RS	28	0.818367	2.917877	839.545142	0.014175	0.014560
RS	29	0.894053	2.917877	885.170979	0.014945	0.015312
RS	30	0.975977	3.145952	864.690911	0.014600	0.014948
RS	31	1.064652	3.145952	909.664978	0.015359	0.015706
RS	32	1.160636	3.300739	910.662980	0.015376	0.015721
RS	33	1.264530	3.300739	954.892525	0.016123	0.016487
RS	34	1.376987	3.427784	962.291860	0.016247	0.016621
RS	35	1.498711	3.427784	1004.969995	0.016968	0.017372
RS	36	1.630468	3.579958	1002.847187	0.016932	0.017339
RS	37	1.773083	3.579958	1042.824825	0.017607	0.018036
RS	38	1.927451	3.780664	1024.698331	0.017301	0.017711
RS	39	2.094541	3.780664	1060.967770	0.017914	0.018322
RS	40	2.275402	4.018958	1031.178915	0.017411	0.017775
RS	41	2.471169	4.018958	1062.957373	0.017947	0.018287
RS	42	2.683070	4.271108	1028.599809	0.017367	0.017650
RS	43	2.912434	4.271108	1055.134728	0.017815	0.018060
RS	44	3.160701	4.520859	1019.792703	0.017218	0.017404
RS	45	3.429428	4.520859	1040.246116	0.017564	0.017710
RS	46	3.720303	4.762050	1004.197307	0.016955	0.017047
RS	47	4.035149	4.762050	1017.675526	0.017183	0.017239
RS	48	4.375944	4.992890	980.052650	0.016547	0.016559
RS	49	4.744825	4.992890	985.692920	0.016643	0.016623
RS	50	5.144106	5.216045	944.940261	0.015955	0.015902
RS	51	5.576295	5.216045	942.073164	0.015906	0.015828
RS	52	6.044101	5.446296	895.227680	0.015115	0.015016
RS	53	6.550462	5.446296	883.740348	0.014921	0.014805
RS	54	7.098553	5.897697	802.804797	0.013555	0.013440
RS	55	7.691815	5.897697	786.832449	0.013285	0.013159
RS	56	8.333971	5.897697	764.872829	0.012914	0.012782
RS	57	9.029048	5.897697	736.945301	0.012443	0.012308
RS	58	9.781411	10.791018	396.360740	0.006692	0.006691
RS	59	10.595778	10.791018	399.486729	0.006745	0.006738
RS	60	11.477260	10.791018	400.255101	0.006758	0.006747
RS	61	12.431390	10.791018	398.453964	0.006728	0.006713
RS	62	13.464152	10.791018	393.905308	0.006651	0.006635
RS	63	14.582030	10.791018	3947.443493	0.066649	0.066697
PA	4+25*2+4+6 0.027613921 0.018679636 14.582029510 863.246526034 2.154155084 0.748335647 0.574254829 0.641277924 0.837729411 1.067066364 1.261307653 1.439537022 1.653837260 1.933486399 2.267577008 2.612985180 2.917876975 3.145951822 3.300738603 3.427783844 3.579957855 3.780663877 4.018957609 4.271108121 4.520859342 4.762049656 4.992889974 5.216045339 5.446295624 5.897697002 10.791018165
//
IT	4419
RD	25
LK	-235009.362984
QD	-142.024114 -> -128.972541
RI	0.0008995660
TR	0.027018	0.018762
MT	14.740003
MM	C_pi: 3.667870, n_recomb: 60670.830934
RS	0	0.000000	1189.842231	0.407177	0.000007	0.000000
RS	1	0.008260	1189.842231	0.440841	0.000007	0.000001
RS	2	0.017202	1189.842231	0.477292	0.000008	0.000004
RS	3	0.026882	1189.842231	0.516760	0.000009	0.000006
RS	4	0.037363	2.318106	286.478502	0.004722	0.003376
RS	5	0.048709	2.318106	308.598635	0.005086	0.004161
RS	6	0.060992	0.770731	993.690503	0.016378	0.013918
RS	7	0.074289	0.770731	1056.752331	0.017418	0.015657
RS	8	0.088685	0.581430	1482.645504	0.024438	0.022554
RS	9	0.104270	0.581430	1561.172645	0.025732	0.024603
RS	10	0.121142	0.645208	1480.258647	0.024398	0.023824
RS	11	0.139408	0.645208	1556.259357	0.025651	0.025519
RS	12	0.159183	0.842743	1254.471418	0.020677	0.020784
RS	13	0.180591	0.842743	1322.917415	0.021805	0.022011
RS	14	0.203767	1.074747	1095.071187	0.018049	0.018260
RS	15	0.228858	1.074747	1157.337084	0.019076	0.019305
RS	16	0.256021	1.270393	1034.888579	0.017057	0.017284
RS	17	0.285427	1.270393	1094.003692	0.018032	0.018318
RS	18	0.317263	1.448906	1013.702744	0.016708	0.017021
RS	19	0.351728	1.448906	1070.947272	0.017652	0.018048
RS	20	0.389040	1.664535	984.639891	0.016229	0.016647
RS	21	0.429433	1.664535	1039.782964	0.017138	0.017622
RS	22	0.473164	1.948423	938.040237	0.015461	0.015939
RS	23	0.520506	1.948423	990.608764	0.016328	0.016835
RS	24	0.571758	2.290302	890.023408	0.014670	0.015145
RS	25	0.627244	2.290302	940.044623	0.015494	0.015964
RS	26	0.687313	2.645999	859.287501	0.014163	0.014591
RS	27	0.752343	2.645999	907.333651	0.014955	0.015361
RS	28	0.822745	2.961174	855.635557	0.014103	0.014474
RS	29	0.898962	2.961174	902.482470	0.014875	0.015225
RS	30	0.981474	3.196990	880.759588	0.014517	0.014847
RS	31	1.070802	3.196990	926.971165	0.015279	0.015603
RS	32	1.167508	3.355986	927.937364	0.015295	0.015615
RS	33	1.272201	3.355986	973.463806	0.016045	0.016380
RS	34	1.385542	3.484742	981.596759	0.016179	0.016521
RS	35	1.508245	3.484742	1025.636655	0.016905	0.017273
RS	36	1.641083	3.638054	1024.371924	0.016884	0.017254
RS	37	1.784893	3.638054	1065.744448	0.017566	0.017955
RS	38	1.940581	3.840569	1048.145428	0.017276	0.017647
RS	39	2.109129	3.840569	1085.797467	0.017897	0.018264
RS	40	2.291598	4.081378	1056.177407	0.017408	0.017735
RS	41	2.489140	4.081378	1089.284959	0.017954	0.018256
RS	42	2.702997	4.336027	1054.962825	0.017388	0.017635
RS	43	2.934519	4.336027	1082.733538	0.017846	0.018056
RS	44	3.185164	4.587600	1047.451485	0.017264	0.017418
RS	45	3.456512	4.587600	1068.999508	0.017620	0.017735
RS	46	3.750273	4.829758	1033.020921	0.017027	0.017090
RS	47	4.068297	4.829758	1047.394290	0.017264	0.017293
RS	48	4.412590	5.061026	1009.718170	0.016643	0.016630
RS	49	4.785321	5.061026	1015.992406	0.016746	0.016704
RS	50	5.188839	5.284722	974.878849	0.016068	0.015995
RS	51	5.625686	5.284722	972.332957	0.016026	0.015929
RS	52	6.098616	5.516564	924.605890	0.015240	0.015123
RS	53	6.610609	5.516564	913.106928	0.015050	0.014917
RS	54	7.164892	5.976209	829.491036	0.013672	0.013542
RS	55	7.764957	5.976209	813.339252	0.013406	0.013266
RS	56	8.414586	5.976209	790.983614	0.013037	0.012892
RS	57	9.117874	5.976209	762.434785	0.012567	0.012420
RS	58	9.879251	11.055768	405.906748	0.006690	0.006681
RS	59	10.703517	11.055768	409.608397	0.006751	0.006736
RS	60	11.595866	11.055768	410.927744	0.006773	0.006754
RS	61	12.561920	11.055768	409.639712	0.006752	0.006730
RS	62	13.607769	11.055768	405.551811	0.006684	0.006662
RS	63	14.740003	11.055768	4122.946446	0.067956	0.067981
PA	4+25*2+4+6 0.027018465 0.018762179 14.740003084 1189.842230776 2.318105528 0.770731456 0.581429892 0.645208180 0.842743440 1.074746701 1.270393056 1.448905690 1.664534769 1.948422813 2.290302494 2.645998982 2.961173768 3.196989953 3.355986161 3.484741898 3.638054124 3.840569175 4.081378210 4.336027263 4.587600239 4.829758051 5.061025960 5.284722022 5.516564496 5.976209149 11.055768081
//
CC
CC	Brief Description of the file format:
CC	  CC  comments
CC	  MM  useful-messages
CC	  RD  round-of-iterations
CC	  LL  \log[P(sequence)]
CC	  QD  Q-before-opt Q-after-opt
CC	  TR  \theta_0 \rho_0
CC	  RS  k t_k \lambda_k \pi_k \sum_{l\not=k}A_{kl} A_{kk}
CC	  DC  begin end best-k t_k+\Delta_k max-prob
CC
MM	Version: 0.6.5-r67
MM	pattern:4+25*2+4+6, n:63, n_free_lambdas:28
MM	n_iterations:25, skip:1, max_t:5, theta/rho:5
MM	is_decoding:0
MM	n_seqs:17, sum_L:995485, sum_n:93152
RD	0
LK	0.000000
QD	0.000000 -> 0.000000
RI	inf
TR	0.098246	0.019649
MT	5.000000
MM	C_pi: 1.000000, n_recomb: 19370.262388
RS	0	0.000000	1.000000	123.135121	0.006357	0.000000
RS	1	0.006440	1.000000	130.205053	0.006722	0.000000
RS	2	0.013294	1.000000	137.622570	0.007105	0.000000
RS	3	0.020590	1.000000	145.397039	0.007506	0.000000
RS	4	0.028356	1.000000	153.536954	0.007926	0.000000
RS	5	0.036622	1.000000	162.049729	0.008366	0.000000
RS	6	0.045421	1.000000	170.941469	0.008825	0.000000
RS	7	0.054785	1.000000	180.216719	0.009304	0.000000
RS	8	0.064753	1.000000	189.878176	0.009803	0.000000
RS	9	0.075363	1.000000	199.926386	0.010321	0.000000
RS	10	0.086656	1.000000	210.359401	0.010860	0.000000
RS	11	0.098677	1.000000	221.172412	0.011418	0.000000
RS	12	0.111471	1.000000	232.357350	0.011996	0.000000
RS	13	0.125090	1.000000	243.902463	0.012592	0.000000
RS	14	0.139585	1.000000	255.791860	0.013205	0.000000
RS	15	0.155014	1.000000	268.005034	0.013836	0.000000
RS	16	0.171437	1.000000	280.516368	0.014482	0.000000
RS	17	0.188917	1.000000	293.294614	0.015141	0.000000
RS	18	0.207523	1.000000	306.302381	0.015813	0.000000
RS	19	0.227327	1.000000	319.495609	0.016494	0.000000
RS	20	0.248406	1.000000	332.823060	0.017182	0.000000
RS	21	0.270843	1.000000	346.225840	0.017874	0.000000
RS	22	0.294725	1.000000	359.636951	0.018566	0.000000
RS	23	0.320144	1.000000	372.980915	0.019255	0.000000
RS	24	0.347201	1.000000	386.173477	0.019936	0.000000
RS	25	0.376000	1.000000	399.121415	0.020605	0.000000
RS	26	0.406654	1.000000	411.722488	0.021255	0.000000
RS	27	0.439282	1.000000	423.865557	0.021882	0.000000
RS	28	0.474011	1.000000	435.430902	0.022479	0.000000
RS	29	0.510976	1.000000	446.290782	0.023040	0.000000
RS	30	0.550322	1.000000	456.310269	0.023557	0.000000
RS	31	0.592202	1.000000	465.348392	0.024024	0.000000
RS	32	0.636779	1.000000	473.259629	0.024432	0.000000
RS	33	0.684227	1.000000	479.895773	0.024775	0.000000
RS	34	0.734730	1.000000	485.108201	0.025044	0.000000
RS	35	0.788485	1.000000	488.750549	0.025232	0.000000
RS	36	0.845702	1.000000	490.681809	0.025332	0.000000
RS	37	0.906604	1.000000	490.769818	0.025336	0.000000
RS	38	0.971428	1.000000	488.895110	0.025239	0.000000
RS	39	1.040426	1.000000	484.955066	0.025036	0.000000
RS	40	1.113868	1.000000	478.868270	0.024722	0.000000
RS	41	1.192040	1.000000	470.578959	0.024294	0.000000
RS	42	1.275245	1.000000	460.061397	0.023751	0.000000
RS	43	1.363809	1.000000	447.324013	0.023093	0.000000
RS	44	1.458076	1.000000	432.413056	0.022324	0.000000
RS	45	1.558414	1.000000	415.415553	0.021446	0.000000
RS	46	1.665214	1.000000	396.461308	0.020468	0.000000
RS	47	1.778891	1.000000	375.723677	0.019397	0.000000
RS	48	1.899889	1.000000	353.418887	0.018245	0.000000
RS	49	2.028679	1.000000	329.803687	0.017026	0.000000
RS	50	2.165763	1.000000	305.171181	0.015755	0.000000
RS	51	2.311675	1.000000	279.844775	0.014447	0.000000
RS	52	2.466983	1.000000	254.170284	0.013122	0.000000
RS	53	2.632293	1.000000	228.506347	0.011797	0.000000
RS	54	2.808249	1.000000	203.213478	0.010491	0.000000
RS	55	2.995536	1.000000	178.642178	0.009222	0.000000
RS	56	3.194884	1.000000	155.120708	0.008008	0.000000
RS	57	3.407070	1.000000	132.943197	0.006863	0.000000
RS	58	3.632920	1.000000	112.358841	0.005801	0.000000
RS	59	3.873315	1.000000	93.562955	0.004830	0.000000
RS	60	4.129191	1.000000	76.690565	0.003959	0.000000
RS	61	4.401545	1.000000	61.813095	0.003191	0.000000
RS	62	4.691438	1.000000	48.938487	0.002526	0.000000
RS	63	5.000000	1.000000	136.864780	0.007066	0.000000
PA	4+25*2+4+6 0.098246424 0.019649285 5.000000000 1.000000000 1.000000000 1.000000000 1.000000000 1.000000000 1.000000000 1.000000000 1.000000000 1.000000000 1.000000000 1.000000000 1.000000000 1.000000000 1.000000000 1.000000000 1.000000000 1.000000000 1.000000000 1.000000000 1.000000000 1.000000000 1.000000000 1.000000000 1.000000000 1.000000000 1.000000000 1.000000000 1.000000000
//
IT	4910
RD	1
LK	-266967.493509
QD	-2167.087941 -> -1128.231042
RI	0.0546971365
TR	0.076662	0.015730
MT	7.173122
MM	C_pi: 1.190688, n_recomb: 18471.486944
RS	0	0.000000	0.497395	257.242703	0.013926	0.000505
RS	1	0.007041	0.497395	271.365848	0.014691	0.003745
RS	2	0.014578	0.497395	285.970352	0.015482	0.007464
RS	3	0.022646	0.497395	301.029533	0.016297	0.010640
RS	4	0.031282	0.438092	358.903332	0.019430	0.013447
RS	5	0.040526	0.438092	375.903268	0.020350	0.016107
RS	6	0.050420	0.458879	375.502854	0.020329	0.018631
RS	7	0.061012	0.458879	392.487895	0.021248	0.020771
RS	8	0.072349	0.515536	365.072635	0.019764	0.022181
RS	9	0.084485	0.515536	381.409669	0.020649	0.022669
RS	10	0.097475	0.603760	340.336693	0.018425	0.022330
RS	11	0.111379	0.603760	355.759443	0.019260	0.021465
RS	12	0.126263	0.705402	318.367608	0.017236	0.020411
RS	13	0.142195	0.705402	332.953513	0.018025	0.019417
RS	14	0.159248	0.803511	305.672129	0.016548	0.018617
RS	15	0.177502	0.803511	319.638466	0.017304	0.018046
RS	16	0.197042	0.892905	300.675300	0.016278	0.017679
RS	17	0.217958	0.892905	314.190502	0.017009	0.017468
RS	18	0.240346	0.976052	300.178073	0.016251	0.017361
RS	19	0.264310	0.976052	313.312541	0.016962	0.017315
RS	20	0.289962	1.055959	302.058893	0.016353	0.017294
RS	21	0.317420	1.055959	314.811639	0.017043	0.017279
RS	22	0.346812	1.133387	305.423588	0.016535	0.017262
RS	23	0.378273	1.133387	317.750929	0.017202	0.017240
RS	24	0.411949	1.207508	309.963272	0.016781	0.017215
RS	25	0.447997	1.207508	321.787597	0.017421	0.017190
RS	26	0.486583	1.276823	315.538959	0.017082	0.017172
RS	27	0.527885	1.276823	326.745108	0.017689	0.017172
RS	28	0.572096	1.339643	322.009229	0.017433	0.017200
RS	29	0.619420	1.339643	332.435416	0.017997	0.017264
RS	30	0.670076	1.395059	328.990603	0.017811	0.017365
RS	31	0.724299	1.395059	338.419044	0.018321	0.017499
RS	32	0.782340	1.443401	335.765992	0.018178	0.017655
RS	33	0.844468	1.443401	343.921701	0.018619	0.017822
RS	34	0.910970	1.485586	341.449654	0.018485	0.017989
RS	35	0.982155	1.485586	348.009234	0.018840	0.018146
RS	36	1.058352	1.522505	345.129400	0.018684	0.018285
RS	37	1.139914	1.522505	349.736985	0.018934	0.018400
RS	38	1.227220	1.555033	345.876870	0.018725	0.018482
RS	39	1.320672	1.555033	348.169195	0.018849	0.018522
RS	40	1.420705	1.584297	342.733697	0.018555	0.018509
RS	41	1.527782	1.584297	342.379806	0.018536	0.018433
RS	42	1.642398	1.611465	334.844633	0.018128	0.018285
RS	43	1.765084	1.611465	331.595658	0.017952	0.018059
RS	44	1.896409	1.637354	321.639583	0.017413	0.017756
RS	45	2.036981	1.637354	315.377400	0.017074	0.017376
RS	46	2.187451	1.662264	302.947943	0.016401	0.016924
RS	47	2.348516	1.662264	293.724399	0.015902	0.016406
RS	48	2.520921	1.686158	279.012722	0.015105	0.015829
RS	49	2.705467	1.686158	267.078591	0.014459	0.015199
RS	50	2.903006	1.709038	250.461807	0.013559	0.014522
RS	51	3.114455	1.709038	236.285681	0.012792	0.013803
RS	52	3.340793	1.731349	218.286630	0.011817	0.013049
RS	53	3.583067	1.731349	202.558095	0.010966	0.012263
RS	54	3.842401	1.766759	182.638935	0.009888	0.011452
RS	55	4.119994	1.766759	166.540438	0.009016	0.010622
RS	56	4.417134	1.766759	150.157168	0.008129	0.009781
RS	57	4.735197	1.766759	133.760480	0.007241	0.008937
RS	58	5.075654	1.943182	107.918303	0.005842	0.008101
RS	59	5.440084	1.943182	95.423546	0.005166	0.007284
RS	60	5.830175	1.943182	83.248291	0.004507	0.006495
RS	61	6.247733	1.943182	71.588561	0.003876	0.005745
RS	62	6.694692	1.943182	60.620682	0.003282	0.005041
RS	63	7.173122	1.943182	220.698231	0.011948	0.021408
PA	4+25*2+4+6 0.076662454 0.015729588 7.173122168 0.497395039 0.438091993 0.458878994 0.515535831 0.603760242 0.705401897 0.803510666 0.892904997 0.976051807 1.055958748 1.133386612 1.207508087 1.276822805 1.339643478 1.395059347 1.443401337 1.485586405 1.522505045 1.555032730 1.584297180 1.611464977 1.637354374 1.662264347 1.686158180 1.709038258 1.731348753 1.766758919 1.943181574
//
IT	4542
RD	2
LK	-265308.311425
QD	-1240.714322 -> -857.311176
RI	0.0599034704
TR	0.066901	0.014698
MT	8.546869
MM	C_pi: 1.384730, n_recomb: 20056.282338
RS	0	0.000000	0.579382	249.798108	0.012455	0.000337
RS	1	0.007336	0.579382	264.641122	0.013195	0.002617
RS	2	0.015209	0.579382	280.097483	0.013966	0.005635
RS	3	0.023661	0.579382	296.151710	0.014766	0.008550
RS	4	0.032732	0.397883	453.722458	0.022622	0.012899
RS	5	0.042469	0.397883	474.843395	0.023676	0.016162
RS	6	0.052919	0.390255	505.583899	0.025208	0.018690
RS	7	0.064137	0.390255	526.787024	0.026265	0.021961
RS	8	0.076177	0.435027	492.151969	0.024539	0.022230
RS	9	0.089101	0.435027	512.286631	0.025542	0.024426
RS	10	0.102973	0.527263	440.282164	0.021952	0.022216
RS	11	0.117862	0.527263	458.999812	0.022886	0.023095
RS	12	0.133844	0.647515	389.985096	0.019445	0.020235
RS	13	0.150997	0.647515	407.308230	0.020308	0.020578
RS	14	0.169410	0.771851	357.032110	0.017802	0.018382
RS	15	0.189172	0.771851	373.241927	0.018610	0.018799
RS	16	0.210385	0.889145	338.715499	0.016888	0.017411
RS	17	0.233154	0.889145	354.100738	0.017655	0.018020
RS	18	0.257592	1.001538	328.548261	0.016381	0.017124
RS	19	0.283824	1.001538	343.272893	0.017115	0.017817
RS	20	0.311980	1.114363	322.197724	0.016065	0.017132
RS	21	0.342201	1.114363	336.324159	0.016769	0.017796
RS	22	0.374639	1.229793	317.931895	0.015852	0.017185
RS	23	0.409457	1.229793	331.473091	0.016527	0.017770
RS	24	0.446828	1.346636	315.376373	0.015725	0.017205
RS	25	0.486941	1.346636	328.319349	0.016370	0.017704
RS	26	0.529997	1.461537	314.639534	0.015688	0.017194
RS	27	0.576211	1.461537	326.945885	0.016301	0.017631
RS	28	0.625815	1.569608	315.984422	0.015755	0.017221
RS	29	0.679058	1.569608	327.578763	0.016333	0.017652
RS	30	0.736207	1.666904	319.324027	0.015921	0.017384
RS	31	0.797548	1.666904	330.075211	0.016457	0.017838
RS	32	0.863388	1.752632	323.937545	0.016151	0.017690
RS	33	0.934059	1.752632	333.647265	0.016636	0.018137
RS	34	1.009913	1.828092	328.780084	0.016393	0.018041
RS	35	1.091332	1.828092	337.186349	0.016812	0.018433
RS	36	1.178723	1.894768	332.824052	0.016595	0.018334
RS	37	1.272525	1.894768	339.612644	0.016933	0.018641
RS	38	1.373208	1.954249	335.035565	0.016705	0.018501
RS	39	1.481277	1.954249	339.859585	0.016945	0.018692
RS	40	1.597273	2.008982	334.260867	0.016666	0.018463
RS	41	1.721778	2.008982	336.778306	0.016792	0.018499
RS	42	1.855416	2.061597	329.420139	0.016425	0.018134
RS	43	1.998858	2.061597	329.343418	0.016421	0.017990
RS	44	2.152822	2.113591	319.809379	0.015946	0.017476
RS	45	2.318080	2.113591	316.947046	0.015803	0.017164
RS	46	2.495460	2.164911	305.196064	0.015217	0.016525
RS	47	2.685853	2.164911	299.478923	0.014932	0.016079
RS	48	2.890212	2.214639	285.706097	0.014245	0.015355
RS	49	3.109562	2.214639	277.208373	0.013822	0.014809
RS	50	3.345003	2.262159	261.678145	0.013047	0.014030
RS	51	3.597714	2.262159	250.647522	0.012497	0.013411
RS	52	3.868964	2.308341	233.616628	0.011648	0.012591
RS	53	4.160111	2.308341	220.515232	0.010995	0.011913
RS	54	4.472616	2.382965	200.183282	0.009981	0.010987
RS	55	4.808045	2.382965	186.175363	0.009283	0.010282
RS	56	5.168080	2.382965	171.337120	0.008543	0.009547
RS	57	5.554525	2.382965	155.912484	0.007774	0.008789
RS	58	5.969318	2.804976	120.717764	0.006019	0.007357
RS	59	6.414539	2.804976	110.287523	0.005499	0.006777
RS	60	6.892420	2.804976	99.574401	0.004965	0.006186
RS	61	7.405356	2.804976	88.768445	0.004426	0.005593
RS	62	7.955919	2.804976	78.064753	0.003892	0.005006
RS	63	8.546869	2.804976	340.051011	0.016955	0.023670
PA	4+25*2+4+6 0.066900585 0.014697646 8.546868755 0.579382189 0.397883202 0.390254752 0.435026623 0.527263002 0.647515371 0.771850732 0.889144594 1.001538084 1.114363082 1.229792613 1.346636102 1.461536511 1.569607884 1.666903912 1.752631616 1.828092322 1.894767936 1.954248992 2.008981944 2.061597435 2.113590871 2.164910880 2.214639200 2.262159326 2.308340618 2.382965156 2.804976314
//
IT	5032
RD	3
LK	-264640.100736
QD	-956.209459 -> -740.278036
RI	0.0484951639
TR	0.060944	0.014518
MT	9.454491
MM	C_pi: 1.574475, n_recomb: 22497.207840
RS	0	0.000000	0.818113	203.141083	0.009030	0.000234
RS	1	0.007506	0.818113	216.331837	0.009616	0.001838
RS	2	0.015575	0.818113	230.215574	0.010233	0.004027
RS	3	0.024250	0.818113	244.803379	0.010882	0.006157
RS	4	0.033576	0.434316	487.311627	0.021661	0.011902
RS	5	0.043602	0.434316	511.530157	0.022737	0.014878
RS	6	0.054380	0.392222	592.668482	0.026344	0.018399
RS	7	0.065968	0.392222	617.976744	0.027469	0.021767
RS	8	0.078425	0.421841	598.463781	0.026602	0.022507
RS	9	0.091817	0.421841	622.603210	0.027675	0.025195
RS	10	0.106214	0.511990	534.069032	0.023739	0.022640
RS	11	0.121692	0.511990	556.493986	0.024736	0.024091
RS	12	0.138332	0.641010	463.682467	0.020611	0.020542
RS	13	0.156221	0.641010	484.326727	0.021528	0.021331
RS	14	0.175452	0.779141	416.487267	0.018513	0.018547
RS	15	0.196127	0.779141	435.658696	0.019365	0.019283
RS	16	0.218354	0.909621	390.396145	0.017353	0.017494
RS	17	0.242249	0.909621	408.489240	0.018157	0.018376
RS	18	0.267937	1.034177	375.862528	0.016707	0.017196
RS	19	0.295554	1.034177	393.115712	0.017474	0.018157
RS	20	0.325243	1.161036	366.094750	0.016273	0.017227
RS	21	0.357161	1.161036	382.599504	0.017007	0.018157
RS	22	0.391475	1.294910	358.335381	0.015928	0.017300
RS	23	0.428364	1.294910	374.117223	0.016629	0.018139
RS	24	0.468022	1.435494	352.132793	0.015652	0.017315
RS	25	0.510656	1.435494	367.195183	0.016322	0.018045
RS	26	0.556491	1.578637	347.924359	0.015465	0.017277
RS	27	0.605765	1.578637	362.255718	0.016102	0.017910
RS	28	0.658739	1.716747	346.501399	0.015402	0.017261
RS	29	0.715688	1.716747	360.062375	0.016005	0.017854
RS	30	0.776912	1.842548	348.173238	0.015476	0.017387
RS	31	0.842731	1.842548	360.868280	0.016041	0.017981
RS	32	0.913491	1.953719	352.187414	0.015655	0.017678
RS	33	0.989561	1.953719	363.841703	0.016173	0.018252
RS	34	1.071341	2.051946	357.202080	0.015878	0.018033
RS	35	1.159260	2.051946	367.561267	0.016338	0.018537
RS	36	1.253777	2.139442	361.926211	0.016088	0.018333
RS	37	1.355389	2.139442	370.669180	0.016476	0.018734
RS	38	1.464627	2.218587	365.104717	0.016229	0.018497
RS	39	1.582065	2.218587	371.864919	0.016529	0.018765
RS	40	1.708317	2.293258	365.295188	0.016237	0.018439
RS	41	1.844046	2.293258	369.704442	0.016433	0.018537
RS	42	1.989962	2.367649	361.155850	0.016053	0.018066
RS	43	2.146830	2.367649	362.902281	0.016131	0.017974
RS	44	2.315473	2.443730	351.931860	0.015643	0.017353
RS	45	2.496773	2.443730	350.798988	0.015593	0.017090
RS	46	2.691681	2.520560	337.528020	0.015003	0.016356
RS	47	2.901219	2.520560	333.405856	0.014820	0.015963
RS	48	3.126484	2.595701	318.210373	0.014144	0.015166
RS	49	3.368658	2.595701	311.102597	0.013828	0.014679
RS	50	3.629008	2.667418	294.292956	0.013081	0.013854
RS	51	3.908899	2.667418	284.348625	0.012639	0.013298
RS	52	4.209799	2.736849	266.034725	0.011825	0.012453
RS	53	4.533284	2.736849	253.614481	0.011273	0.011839
RS	54	4.881048	2.850170	230.688512	0.010254	0.010853
RS	55	5.254916	2.850170	217.058265	0.009648	0.010218
RS	56	5.656844	2.850170	202.200598	0.008988	0.009544
RS	57	6.088941	2.850170	186.345228	0.008283	0.008837
RS	58	6.553470	3.545024	138.787576	0.006169	0.006982
RS	59	7.052866	3.545024	129.393770	0.005752	0.006527
RS	60	7.589745	3.545024	119.352221	0.005305	0.006047
RS	61	8.166922	3.545024	108.831117	0.004838	0.005549
RS	62	8.787420	3.545024	98.018031	0.004357	0.005040
RS	63	9.454491	3.545024	485.960912	0.021601	0.026096
PA	4+25*2+4+6 0.060944360 0.014517552 9.454491025 0.818112896 0.434315620 0.392222447 0.421841003 0.511989825 0.641010428 0.779141009 0.909620572 1.034177168 1.161036474 1.294909942 1.435493516 1.578637382 1.716747396 1.842548036 1.953719191 2.051945703 2.139441815 2.218587206 2.293257911 2.367649228 2.443729590 2.520560498 2.595700609 2.667417855 2.736848535 2.850170304 3.545024099
//
IT	4882
RD	4
LK	-264239.200129
QD	-820.996950 -> -663.736371
RI	0.0360342853
TR	0.056684	0.014664
MT	10.094767
MM	C_pi: 1.740320, n_recomb: 25085.023513
RS	0	0.000000	1.190825	157.921495	0.006295	0.000168
RS	1	0.007617	1.190825	168.834814	0.006731	0.001322
RS	2	0.015813	1.190825	180.411854	0.007192	0.002904
RS	3	0.024634	1.190825	192.678769	0.007681	0.004418
RS	4	0.034127	0.494674	492.111909	0.019618	0.010924
RS	5	0.044343	0.494674	518.402884	0.020666	0.013496
RS	6	0.055337	0.412669	652.010058	0.025992	0.017970
RS	7	0.067168	0.412669	681.160229	0.027154	0.021165
RS	8	0.079900	0.426101	687.984286	0.027426	0.022690
RS	9	0.093603	0.426101	716.156991	0.028549	0.025501
RS	10	0.108348	0.512964	619.619522	0.024701	0.023037
RS	11	0.124217	0.512964	645.821289	0.025745	0.024708
RS	12	0.141295	0.648340	533.263164	0.021258	0.020830
RS	13	0.159673	0.648340	557.319074	0.022217	0.021787
RS	14	0.179451	0.796808	474.317542	0.018908	0.018693
RS	15	0.200736	0.796808	496.566819	0.019795	0.019536
RS	16	0.223641	0.935702	442.774798	0.017651	0.017568
RS	17	0.248292	0.935702	463.733397	0.018486	0.018536
RS	18	0.274819	1.065910	426.263767	0.016993	0.017266
RS	19	0.303368	1.065910	446.250721	0.017790	0.018321
RS	20	0.334090	1.198588	415.297918	0.016556	0.017319
RS	21	0.367153	1.198588	434.423994	0.017318	0.018357
RS	22	0.402734	1.341402	405.858873	0.016179	0.017406
RS	23	0.441025	1.341402	424.143937	0.016908	0.018355
RS	24	0.482232	1.495542	397.354022	0.015840	0.017407
RS	25	0.526578	1.495542	414.798291	0.016536	0.018242
RS	26	0.574301	1.656761	390.616185	0.015572	0.017330
RS	27	0.625660	1.656761	407.216523	0.016233	0.018057
RS	28	0.680930	1.815351	387.102324	0.015432	0.017267
RS	29	0.740410	1.815351	402.839271	0.016059	0.017936
RS	30	0.804420	1.960818	387.667139	0.015454	0.017350
RS	31	0.873305	1.960818	402.466232	0.016044	0.018010
RS	32	0.947438	2.089122	391.582821	0.015610	0.017620
RS	33	1.027216	2.089122	405.277218	0.016156	0.018258
RS	34	1.113071	2.202317	397.158665	0.015833	0.017979
RS	35	1.205465	2.202317	409.483872	0.016324	0.018547
RS	36	1.304896	2.303521	402.754226	0.016056	0.018297
RS	37	1.411900	2.303521	413.364138	0.016479	0.018758
RS	38	1.527055	2.396043	406.820128	0.016218	0.018480
RS	39	1.650980	2.396043	415.313552	0.016556	0.018805
RS	40	1.784344	2.485271	407.557347	0.016247	0.018432
RS	41	1.927866	2.485271	413.532436	0.016485	0.018584
RS	42	2.082319	2.576999	403.324815	0.016078	0.018056
RS	43	2.248536	2.576999	406.449926	0.016203	0.018018
RS	44	2.427413	2.673631	393.349479	0.015681	0.017330
RS	45	2.619914	2.673631	393.401644	0.015683	0.017121
RS	46	2.827077	2.773185	377.775863	0.015060	0.016323
RS	47	3.050019	2.773185	374.635015	0.014935	0.015983
RS	48	3.289942	2.871438	357.140577	0.014237	0.015135
RS	49	3.548138	2.871438	350.779192	0.013984	0.014702
RS	50	3.825999	2.965292	331.849870	0.013229	0.013842
RS	51	4.125025	2.965292	322.362935	0.012851	0.013338
RS	52	4.446825	3.055996	302.005062	0.012039	0.012472
RS	53	4.793135	3.055996	289.697692	0.011549	0.011907
RS	54	5.165823	3.205333	263.421346	0.010501	0.010869
RS	55	5.566896	3.205333	249.709521	0.009955	0.010283
RS	56	5.998517	3.205333	234.434906	0.009346	0.009651
RS	57	6.463013	3.205333	217.817492	0.008683	0.008978
RS	58	6.962887	4.179307	156.444347	0.006237	0.006764
RS	59	7.500834	4.179307	147.890104	0.005896	0.006392
RS	60	8.079755	4.179307	138.428867	0.005518	0.005988
RS	61	8.702768	4.179307	128.202105	0.005111	0.005558
RS	62	9.373234	4.179307	117.379489	0.004679	0.005106
RS	63	10.094767	4.179307	642.290775	0.025605	0.028548
PA	4+25*2+4+6 0.056684340 0.014664168 10.094766588 1.190825352 0.494674488 0.412669370 0.426101349 0.512964293 0.648340479 0.796807689 0.935702279 1.065909854 1.198588050 1.341402299 1.495542353 1.656760719 1.815350686 1.960817516 2.089122287 2.202316884 2.303521131 2.396043334 2.485271262 2.576998827 2.673630939 2.773184805 2.871438225 2.965292268 3.055996495 3.205333272 4.179307315
//
IT	5027
RD	5
LK	-263938.280608
QD	-730.386208 -> -601.833244
RI	0.0265036933
TR	0.053342	0.014949
MT	10.577547
MM	C_pi: 1.883286, n_recomb: 27636.915020
RS	0	0.000000	1.713692	122.114220	0.004419	0.000123
RS	1	0.007696	1.713692	130.907609	0.004737	0.000972
RS	2	0.015983	1.713692	140.284498	0.005076	0.002133
RS	3	0.024909	1.713692	150.275707	0.005437	0.003221
RS	4	0.034522	0.565486	484.665330	0.017537	0.010054
RS	5	0.044874	0.565486	512.176092	0.018532	0.012266
RS	6	0.056023	0.438914	694.196136	0.025118	0.017498
RS	7	0.068030	0.438914	726.750131	0.026296	0.020469
RS	8	0.080960	0.435514	765.008593	0.027681	0.022783
RS	9	0.094886	0.435514	797.063237	0.028841	0.025596
RS	10	0.109884	0.518663	697.612128	0.025242	0.023356
RS	11	0.126036	0.518663	727.485379	0.026323	0.025120
RS	12	0.143431	0.659546	597.399167	0.021616	0.021044
RS	13	0.162164	0.659546	624.766602	0.022606	0.022074
RS	14	0.182339	0.817326	527.733586	0.019095	0.018772
RS	15	0.204067	0.817326	552.965918	0.020008	0.019650
RS	16	0.227467	0.963166	491.776877	0.017794	0.017586
RS	17	0.252667	0.963166	515.528388	0.018654	0.018573
RS	18	0.279807	1.096644	474.536698	0.017170	0.017285
RS	19	0.309036	1.096644	497.218875	0.017991	0.018367
RS	20	0.340513	1.231691	463.665171	0.016777	0.017364
RS	21	0.374414	1.231691	485.406297	0.017564	0.018442
RS	22	0.410923	1.379055	453.646313	0.016415	0.017466
RS	23	0.450241	1.379055	474.450630	0.017167	0.018463
RS	24	0.492586	1.541673	443.637540	0.016052	0.017454
RS	25	0.538189	1.541673	463.490679	0.016771	0.018340
RS	26	0.587301	1.715589	434.879967	0.015735	0.017341
RS	27	0.640193	1.715589	453.777455	0.016419	0.018115
RS	28	0.697155	1.889393	429.597437	0.015544	0.017233
RS	29	0.758501	1.889393	447.532668	0.016193	0.017940
RS	30	0.824568	2.049526	429.320000	0.015534	0.017278
RS	31	0.895719	2.049526	446.235049	0.016146	0.017968
RS	32	0.972346	2.190048	433.428182	0.015683	0.017529
RS	33	1.054869	2.190048	449.159631	0.016252	0.018199
RS	34	1.143743	2.313259	439.875347	0.015916	0.017893
RS	35	1.239457	2.313259	454.141550	0.016432	0.018500
RS	36	1.342536	2.423278	446.613985	0.016160	0.018236
RS	37	1.453547	2.423278	459.034695	0.016609	0.018741
RS	38	1.573102	2.524463	451.742094	0.016346	0.018452
RS	39	1.701858	2.524463	461.872076	0.016712	0.018823
RS	40	1.840521	2.623737	453.050281	0.016393	0.018433
RS	41	1.989856	2.623737	460.446964	0.016661	0.018635
RS	42	2.150683	2.728516	448.554126	0.016230	0.018078
RS	43	2.323887	2.728516	452.864748	0.016386	0.018092
RS	44	2.510419	2.841718	437.460560	0.015829	0.017364
RS	45	2.711307	2.841718	438.461916	0.015865	0.017207
RS	46	2.927654	2.960394	420.203247	0.015204	0.016366
RS	47	3.160650	2.960394	417.778109	0.015117	0.016077
RS	48	3.411576	3.078547	397.661794	0.014389	0.015192
RS	49	3.681813	3.078547	391.769063	0.014176	0.014807
RS	50	3.972846	3.191656	370.399027	0.013402	0.013921
RS	51	4.286276	3.191656	361.100522	0.013066	0.013460
RS	52	4.623827	3.300980	338.404194	0.012245	0.012574
RS	53	4.987353	3.300980	325.972274	0.011795	0.012049
RS	54	5.378856	3.482682	296.034889	0.010712	0.010962
RS	55	5.800487	3.482682	282.060593	0.010206	0.010414
RS	56	6.254564	3.482682	266.223618	0.009633	0.009813
RS	57	6.743586	3.482682	248.736802	0.009000	0.009164
RS	58	7.270241	4.732843	172.743803	0.006250	0.006627
RS	59	7.837426	4.732843	164.966898	0.005969	0.006316
RS	60	8.448258	4.732843	156.087681	0.005648	0.005970
RS	61	9.106098	4.732843	146.220294	0.005291	0.005592
RS	62	9.814562	4.732843	135.512582	0.004903	0.005187
RS	63	10.577547	4.732843	802.229098	0.029027	0.030978
PA	4+25*2+4+6 0.053341811 0.014948899 10.577547383 1.713692096 0.565486361 0.438914381 0.435513910 0.518662994 0.659546342 0.817325615 0.963166296 1.096643648 1.231690858 1.379054785 1.541673318 1.715589237 1.889392928 2.049525689 2.190048369 2.313258563 2.423277973 2.524462862 2.623737174 2.728515867 2.841718360 2.960393610 3.078547433 3.191656199 3.300980177 3.482682258 4.732843302
//
IT	4818
RD	6
LK	-263689.304365
QD	-658.451976 -> -548.307598
RI	0.0197385368
TR	0.050563	0.015289
MT	10.964969
MM	C_pi: 2.009546, n_recomb: 30123.370032
RS	0	0.000000	2.415261	95.126672	0.003158	0.000093
RS	1	0.007757	2.415261	102.170124	0.003392	0.000729
RS	2	0.016115	2.415261	109.707227	0.003642	0.001594
RS	3	0.025121	2.415261	117.768108	0.003910	0.002391
RS	4	0.034826	0.642016	472.626358	0.015690	0.009294
RS	5	0.045284	0.642016	500.783242	0.016624	0.011211
RS	6	0.056553	0.466994	725.963915	0.024100	0.017024
RS	7	0.068696	0.466994	761.503157	0.025279	0.019780
RS	8	0.081781	0.446319	833.462226	0.027668	0.022819
RS	9	0.095881	0.446319	869.218367	0.028855	0.025595
RS	10	0.111075	0.525512	770.065283	0.025564	0.023612
RS	11	0.127447	0.525512	803.480603	0.026673	0.025423
RS	12	0.145089	0.671470	657.040844	0.021812	0.021200
RS	13	0.164099	0.671470	687.592844	0.022826	0.022267
RS	14	0.184584	0.838257	576.962261	0.019153	0.018798
RS	15	0.206658	0.838257	605.047139	0.020086	0.019687
RS	16	0.230444	0.990754	536.963156	0.017825	0.017558
RS	17	0.256076	0.990754	563.387539	0.018703	0.018540
RS	18	0.283695	1.126793	519.609766	0.017249	0.017260
RS	19	0.313456	1.126793	544.891049	0.018089	0.018341
RS	20	0.345526	1.262873	509.594631	0.016917	0.017365
RS	21	0.380083	1.262873	533.881023	0.017723	0.018453
RS	22	0.417321	1.412835	499.704029	0.016589	0.017484
RS	23	0.457448	1.412835	522.978517	0.017361	0.018500
RS	24	0.500686	1.581517	488.708043	0.016224	0.017463
RS	25	0.547279	1.581517	510.934033	0.016961	0.018372
RS	26	0.597485	1.765447	478.245763	0.015876	0.017317
RS	27	0.651586	1.765447	499.411276	0.016579	0.018115
RS	28	0.709883	1.951795	471.369965	0.015648	0.017168
RS	29	0.772702	1.951795	491.477805	0.016315	0.017893
RS	30	0.840394	2.124056	470.391329	0.015615	0.017178
RS	31	0.913336	2.124056	489.399617	0.016247	0.017882
RS	32	0.991935	2.274202	474.887735	0.015765	0.017412
RS	33	1.076632	2.274202	492.636786	0.016354	0.018099
RS	34	1.167898	2.404600	482.474482	0.016017	0.017783
RS	35	1.266243	2.404600	498.663604	0.016554	0.018415
RS	36	1.372216	2.520368	490.665133	0.016289	0.018155
RS	37	1.486409	2.520368	504.874955	0.016760	0.018692
RS	38	1.609460	2.626984	497.157517	0.016504	0.018411
RS	39	1.742055	2.626984	508.891574	0.016894	0.018820
RS	40	1.884934	2.732918	499.281570	0.016575	0.018434
RS	41	2.038897	2.732918	508.048879	0.016866	0.018679
RS	42	2.204801	2.847193	494.662711	0.016421	0.018114
RS	43	2.383574	2.847193	500.083797	0.016601	0.018176
RS	44	2.576214	2.973344	482.461532	0.016016	0.017427
RS	45	2.783795	2.973344	484.311838	0.016078	0.017320
RS	46	3.007478	3.107621	463.412489	0.015384	0.016451
RS	47	3.248511	3.107621	461.581241	0.015323	0.016210
RS	48	3.508240	3.242402	438.773918	0.014566	0.015298
RS	49	3.788115	3.242402	433.213815	0.014381	0.014956
RS	50	4.089698	3.371788	409.303534	0.013588	0.014049
RS	51	4.414674	3.371788	400.053460	0.013281	0.013626
RS	52	4.764856	3.497007	374.905351	0.012446	0.012723
RS	53	5.142201	3.497007	362.217645	0.012024	0.012229
RS	54	5.548815	3.707310	328.466021	0.010904	0.011097
RS	55	5.986967	3.707310	314.122702	0.010428	0.010579
RS	56	6.459106	3.707310	297.636018	0.009881	0.010002
RS	57	6.967866	3.707310	279.213626	0.009269	0.009372
RS	58	7.516088	5.227447	187.986348	0.006241	0.006536
RS	59	8.106833	5.227447	180.942456	0.006007	0.006274
RS	60	8.743400	5.227447	172.641469	0.005731	0.005975
RS	61	9.429342	5.227447	163.171310	0.005417	0.005640
RS	62	10.168489	5.227447	152.657082	0.005068	0.005274
RS	63	10.964969	5.227447	964.503526	0.032018	0.033362
PA	4+25*2+4+6 0.050562763 0.015289455 10.964969263 2.415261274 0.642015900 0.466994494 0.446319354 0.525511718 0.671469522 0.838257300 0.990753935 1.126793149 1.262872637 1.412835233 1.581517208 1.765446521 1.951795134 2.124055779 2.274201954 2.404599732 2.520368460 2.626984498 2.732917766 2.847193151 2.973343935 3.107620521 3.242401776 3.371788315 3.497006727 3.707309777 5.227446846
//
IT	4696
RD	7
LK	-263474.952308
QD	-597.537336 -> -501.238741
RI	0.0149711027
TR	0.048165	0.015646
MT	11.292901
MM	C_pi: 2.124515, n_recomb: 32549.185982
RS	0	0.000000	3.333395	74.895624	0.002301	0.000071
RS	1	0.007807	3.333395	80.551239	0.002475	0.000555
RS	2	0.016222	3.333395	86.617903	0.002661	0.001211
RS	3	0.025295	3.333395	93.122898	0.002861	0.001804
RS	4	0.035077	0.722430	459.223227	0.014109	0.008629
RS	5	0.045621	0.722430	487.663405	0.014982	0.010307
RS	6	0.056989	0.495608	751.074070	0.023075	0.016559
RS	7	0.069245	0.495608	789.249610	0.024248	0.019122
RS	8	0.082457	0.457294	895.986326	0.027527	0.022816
RS	9	0.096700	0.457294	935.285721	0.028735	0.025543
RS	10	0.112056	0.532317	838.727568	0.025768	0.023826
RS	11	0.128610	0.532317	875.576549	0.026900	0.025665
RS	12	0.146456	0.682983	713.443070	0.021919	0.021318
RS	13	0.165696	0.682983	747.072666	0.022952	0.022411
RS	14	0.186437	0.858643	622.909018	0.019137	0.018792
RS	15	0.208798	0.858643	653.730921	0.020084	0.019683
RS	16	0.232905	1.017873	578.901496	0.017785	0.017499
RS	17	0.258893	1.017873	607.885705	0.018676	0.018470
RS	18	0.286910	1.156396	561.697652	0.017257	0.017205
RS	19	0.317114	1.156396	589.480888	0.018110	0.018275
RS	20	0.349676	1.293072	552.971335	0.016989	0.017335
RS	21	0.384780	1.293072	579.726238	0.017811	0.018421
RS	22	0.422624	1.444809	543.657461	0.016703	0.017470
RS	23	0.463423	1.444809	569.342723	0.017492	0.018494
RS	24	0.507407	1.618435	532.003843	0.016345	0.017442
RS	25	0.554824	1.618435	556.555095	0.017099	0.018362
RS	26	0.605943	1.811097	520.018293	0.015976	0.017267
RS	27	0.661053	1.811097	543.411610	0.016695	0.018077
RS	28	0.720464	2.008750	511.623149	0.015718	0.017080
RS	29	0.784514	2.008750	533.868945	0.016402	0.017815
RS	30	0.853564	2.192015	509.993944	0.015668	0.017059
RS	31	0.928004	2.192015	531.067842	0.016316	0.017769
RS	32	1.008255	2.350604	514.989080	0.015822	0.017277
RS	33	1.094771	2.350604	534.738123	0.016429	0.017972
RS	34	1.188041	2.486729	523.923464	0.016096	0.017656
RS	35	1.288592	2.486729	542.029213	0.016653	0.018304
RS	36	1.396992	2.606461	533.855137	0.016401	0.018058
RS	37	1.513855	2.606461	549.857032	0.016893	0.018619
RS	38	1.639841	2.716433	542.045204	0.016653	0.018358
RS	39	1.775662	2.716433	555.390232	0.017063	0.018798
RS	40	1.922086	2.826633	545.323398	0.016754	0.018428
RS	41	2.079940	2.826633	555.464346	0.017065	0.018712
RS	42	2.250117	2.947681	540.874119	0.016617	0.018153
RS	43	2.433580	2.947681	547.396790	0.016818	0.018259
RS	44	2.631364	3.083802	527.770939	0.016215	0.017503
RS	45	2.844588	3.083802	530.443947	0.016297	0.017442
RS	46	3.074457	3.230636	507.034517	0.015577	0.016557
RS	47	3.322272	3.230636	505.751940	0.015538	0.016360
RS	48	3.589432	3.379120	480.314636	0.014757	0.015431
RS	49	3.877448	3.379120	475.024821	0.014594	0.015127
RS	50	4.187948	3.522078	448.586349	0.013782	0.014205
RS	51	4.522687	3.522078	439.309781	0.013497	0.013815
RS	52	4.883557	3.660709	411.683810	0.012648	0.012898
RS	53	5.272599	3.660709	398.660154	0.012248	0.012431
RS	54	5.692012	3.896159	361.010396	0.011091	0.011257
RS	55	6.144166	3.896159	346.223995	0.010637	0.010763
RS	56	6.631617	3.896159	329.022436	0.010108	0.010206
RS	57	7.157121	3.896159	309.609664	0.009512	0.009590
RS	58	7.723649	5.679452	202.572540	0.006224	0.006473
RS	59	8.334403	5.679452	196.225196	0.006029	0.006253
RS	60	8.992836	5.679452	188.492188	0.005791	0.005992
RS	61	9.702669	5.679452	179.436736	0.005513	0.005694
RS	62	10.467916	5.679452	169.161458	0.005197	0.005360
RS	63	11.292901	5.679452	1129.628304	0.034705	0.035693
PA	4+25*2+4+6 0.048164650 0.015646038 11.292901083 3.333394823 0.722430141 0.495608026 0.457293716 0.532317065 0.682983213 0.858642623 1.017873209 1.156396056 1.293072195 1.444808672 1.618434700 1.811097305 2.008749545 2.192014561 2.350603962 2.486728576 2.606460987 2.716433288 2.826632980 2.947680788 3.083801965 3.230636032 3.379120099 3.522078463 3.660708806 3.896158506 5.679452064
//
IT	5310
RD	8
LK	-263287.146317
QD	-544.687435 -> -459.640645
RI	0.0115667250
TR	0.046045	0.015999
MT	11.582435
MM	C_pi: 2.231934, n_recomb: 34922.910642
RS	0	0.000000	4.516070	59.585505	0.001706	0.000055
RS	1	0.007849	4.516070	64.150860	0.001837	0.000428
RS	2	0.016315	4.516070	69.056567	0.001977	0.000931
RS	3	0.025445	4.516070	74.326464	0.002128	0.001381
RS	4	0.035292	0.806122	445.682731	0.012762	0.008041
RS	5	0.045912	0.806122	474.172948	0.013578	0.009525
RS	6	0.057365	0.524399	771.509761	0.022092	0.016106
RS	7	0.069717	0.524399	812.034037	0.023252	0.018498
RS	8	0.083039	0.468079	954.127112	0.027321	0.022784
RS	9	0.097407	0.468079	996.839075	0.028544	0.025461
RS	10	0.112902	0.538710	904.765910	0.025908	0.024011
RS	11	0.129614	0.538710	944.965626	0.027059	0.025870
RS	12	0.147637	0.693697	767.587914	0.021979	0.021415
RS	13	0.167075	0.693697	804.213664	0.023028	0.022528
RS	14	0.188039	0.878066	666.422250	0.019083	0.018767
RS	15	0.210649	0.878066	699.889130	0.020041	0.019662
RS	16	0.235033	1.044162	618.290424	0.017704	0.017425
RS	17	0.261332	1.044162	649.740068	0.018605	0.018383
RS	18	0.289694	1.185303	601.305161	0.017218	0.017133
RS	19	0.320283	1.185303	631.505840	0.018083	0.018189
RS	20	0.353273	1.322492	594.105698	0.017012	0.017286
RS	21	0.388852	1.322492	623.260069	0.017847	0.018365
RS	22	0.427225	1.475683	585.644534	0.016770	0.017438
RS	23	0.468609	1.475683	613.685359	0.017573	0.018461
RS	24	0.513242	1.653735	573.537325	0.016423	0.017404
RS	25	0.561378	1.653735	600.368277	0.017191	0.018328
RS	26	0.613293	1.854551	560.112858	0.016039	0.017201
RS	27	0.669282	1.854551	585.694426	0.016771	0.018018
RS	28	0.729667	2.063000	550.197952	0.015755	0.016979
RS	29	0.794791	2.063000	574.547111	0.016452	0.017718
RS	30	0.865028	2.256918	547.894735	0.015689	0.016927
RS	31	0.940777	2.256918	571.006895	0.016350	0.017639
RS	32	1.022472	2.423576	553.422329	0.015847	0.017131
RS	33	1.110580	2.423576	575.155755	0.016469	0.017829
RS	34	1.205605	2.564802	563.840786	0.016145	0.017518
RS	35	1.308088	2.564802	583.862782	0.016719	0.018175
RS	36	1.418615	2.687543	575.750834	0.016486	0.017949
RS	37	1.537818	2.687543	593.559931	0.016996	0.018528
RS	38	1.666378	2.799593	585.952232	0.016778	0.018294
RS	39	1.805029	2.799593	600.935377	0.017207	0.018759
RS	40	1.954564	2.912427	590.742077	0.016916	0.018415
RS	41	2.115836	2.912427	602.288679	0.017246	0.018731
RS	42	2.289767	3.038230	586.817209	0.016803	0.018189
RS	43	2.477351	3.038230	594.469255	0.017022	0.018333
RS	44	2.679659	3.181988	573.112539	0.016411	0.017583
RS	45	2.897848	3.181988	576.623996	0.016511	0.017562
RS	46	3.133163	3.338886	550.906401	0.015775	0.016673
RS	47	3.386949	3.338886	550.171541	0.015754	0.016514
RS	48	3.660655	3.498600	522.236935	0.014954	0.015576
RS	49	3.955847	3.498600	517.198349	0.014810	0.015307
RS	50	4.274209	3.652816	488.305202	0.013982	0.014375
RS	51	4.617561	3.652816	478.966420	0.013715	0.014014
RS	52	4.987864	3.802714	448.886595	0.012854	0.013086
RS	53	5.387234	3.802714	435.478600	0.012470	0.012641
RS	54	5.817952	4.060311	393.885449	0.011279	0.011431
RS	55	6.282480	4.060311	378.603532	0.010841	0.010957
RS	56	6.783470	4.060311	360.637538	0.010327	0.010415
RS	57	7.323786	4.060311	340.188694	0.009741	0.009810
RS	58	7.906513	6.100364	216.775018	0.006207	0.006430
RS	59	8.534982	6.100364	211.096946	0.006045	0.006243
RS	60	9.212781	6.100364	203.922273	0.005839	0.006016
RS	61	9.943785	6.100364	195.290931	0.005592	0.005749
RS	62	10.732168	6.100364	185.283651	0.005306	0.005445
RS	63	11.582435	6.100364	1298.316505	0.037177	0.037963
PA	4+25*2+4+6 0.046044560 0.015998522 11.582435034 4.516069748 0.806121930 0.524398709 0.468079134 0.538709737 0.693697163 0.878066111 1.044162235 1.185302759 1.322491925 1.475682760 1.653735165 1.854550990 2.063000050 2.256918366 2.423576126 2.564801688 2.687542521 2.799592608 2.912427271 3.038230015 3.181988279 3.338886075 3.498600477 3.652815862 3.802713765 4.060311069 6.100364220
//
IT	4986
RD	9
LK	-263121.100091
QD	-498.326163 -> -422.760932
RI	0.0090886480
TR	0.044139	0.016336
MT	11.846431
MM	C_pi: 2.334238, n_recomb: 37250.855884
RS	0	0.000000	6.022777	47.842984	0.001284	0.000043
RS	1	0.007888	6.022777	51.549941	0.001384	0.000334
RS	2	0.016398	6.022777	55.538449	0.001491	0.000724
RS	3	0.025579	6.022777	59.828965	0.001606	0.001070
RS	4	0.035484	0.893031	432.411368	0.011608	0.007516
RS	5	0.046171	0.893031	460.794114	0.012370	0.008841
RS	6	0.057700	0.553387	788.280540	0.021161	0.015662
RS	7	0.070139	0.553387	830.908403	0.022306	0.017904
RS	8	0.083559	0.478643	1008.703166	0.027079	0.022726
RS	9	0.098038	0.478643	1054.717622	0.028314	0.025355
RS	10	0.113659	0.544633	968.870316	0.026009	0.024173
RS	11	0.130511	0.544633	1012.357758	0.027177	0.026051
RS	12	0.148693	0.703519	820.145422	0.022017	0.021499
RS	13	0.168310	0.703519	859.706816	0.023079	0.022632
RS	14	0.189473	0.896370	708.142301	0.019010	0.018736
RS	15	0.212306	0.896370	744.182784	0.019978	0.019634
RS	16	0.236940	1.069422	655.713103	0.017603	0.017344
RS	17	0.263517	1.069422	689.551793	0.018511	0.018292
RS	18	0.292190	1.213341	638.926556	0.017152	0.017054
RS	19	0.323125	1.213341	671.474211	0.018026	0.018095
RS	20	0.356500	1.351091	633.375475	0.017003	0.017228
RS	21	0.392507	1.351091	664.870381	0.017848	0.018297
RS	22	0.431355	1.505620	625.938844	0.016803	0.017395
RS	23	0.473267	1.505620	656.287176	0.017618	0.018415
RS	24	0.518485	1.687867	613.493742	0.016469	0.017355
RS	25	0.567269	1.687867	642.563705	0.017250	0.018281
RS	26	0.619901	1.896581	598.651669	0.016071	0.017126
RS	27	0.676685	1.896581	626.385079	0.016815	0.017947
RS	28	0.737948	2.115700	587.159555	0.015762	0.016869
RS	29	0.804043	2.115700	613.579058	0.016472	0.017612
RS	30	0.875351	2.320311	584.106620	0.015680	0.016789
RS	31	0.952284	2.320311	609.229984	0.016355	0.017500
RS	32	1.035286	2.495102	590.138246	0.015842	0.016978
RS	33	1.124834	2.495102	613.840129	0.016479	0.017676
RS	34	1.221445	2.641302	602.107475	0.016164	0.017370
RS	35	1.325677	2.641302	624.045854	0.016753	0.018035
RS	36	1.438131	2.766617	616.171466	0.016541	0.017830
RS	37	1.559454	2.766617	635.806147	0.017068	0.018422
RS	38	1.690347	2.879997	628.653821	0.016876	0.018218
RS	39	1.831565	2.879997	645.309995	0.017323	0.018704
RS	40	1.983922	2.994372	635.295094	0.017055	0.018391
RS	41	2.148296	2.994372	648.292737	0.017403	0.018736
RS	42	2.325635	3.123462	632.261472	0.016973	0.018219
RS	43	2.516962	3.123462	641.089621	0.017210	0.018398
RS	44	2.723381	3.273053	618.297564	0.016598	0.017661
RS	45	2.946082	3.273053	622.686400	0.016716	0.017677
RS	46	3.186348	3.438014	594.897968	0.015970	0.016791
RS	47	3.445566	3.438014	594.735568	0.015966	0.016668
RS	48	3.725231	3.606928	564.474772	0.015153	0.015727
RS	49	4.026955	3.606928	559.694752	0.015025	0.015489
RS	50	4.352478	3.770467	528.457176	0.014186	0.014552
RS	51	4.703677	3.770467	519.045534	0.013934	0.014216
RS	52	5.082578	3.929839	486.565896	0.013062	0.013281
RS	53	5.491365	3.929839	472.747019	0.012691	0.012856
RS	54	5.932396	4.207050	427.191065	0.011468	0.011612
RS	55	6.408215	4.207050	411.377757	0.011043	0.011154
RS	56	6.921565	4.207050	392.611017	0.010540	0.010626
RS	57	7.475407	4.207050	371.089960	0.009962	0.010030
RS	58	8.072934	6.498247	230.746441	0.006194	0.006399
RS	59	8.717593	6.498247	225.719422	0.006059	0.006242
RS	60	9.413101	6.498247	219.097381	0.005882	0.006044
RS	61	10.163468	6.498247	210.898149	0.005662	0.005805
RS	62	10.973022	6.498247	201.181198	0.005401	0.005528
RS	63	11.846431	6.498247	1471.040891	0.039490	0.040170
PA	4+25*2+4+6 0.044139350 0.016336496 11.846431347 6.022777249 0.893031104 0.553386829 0.478642626 0.544632546 0.703518700 0.896369762 1.069421960 1.213341022 1.351091499 1.505619990 1.687867299 1.896580895 2.115699635 2.320310898 2.495101687 2.641301719 2.766617440 2.879996633 2.994371889 3.123462343 3.273053005 3.438013714 3.606928282 3.770467373 3.929838864 4.207050328 6.498247054
//
IT	4699
RD	10
LK	-262973.461395
QD	-457.382009 -> -389.955172
RI	0.0072502455
TR	0.042408	0.016655
MT	12.092703
MM	C_pi: 2.432941, n_recomb: 39536.661329
RS	0	0.000000	7.924929	38.722434	0.000979	0.000034
RS	1	0.007923	7.924929	41.749739	0.001056	0.000262
RS	2	0.016473	7.924929	45.010256	0.001138	0.000569
RS	3	0.025701	7.924929	48.521380	0.001227	0.000837
RS	4	0.035660	0.983312	419.510810	0.010611	0.007043
RS	5	0.046408	0.983312	447.673715	0.011323	0.008234
RS	6	0.058007	0.582695	801.949956	0.020284	0.015228
RS	7	0.070525	0.582695	846.464134	0.021410	0.017334
RS	8	0.084035	0.489054	1060.117723	0.026814	0.022646
RS	9	0.098616	0.489054	1109.336578	0.028058	0.025229
RS	10	0.114352	0.550140	1031.399610	0.026087	0.024318
RS	11	0.131334	0.550140	1078.124360	0.027269	0.026212
RS	12	0.149662	0.712485	871.523192	0.022043	0.021577
RS	13	0.169442	0.712485	913.973820	0.023117	0.022729
RS	14	0.190789	0.913523	748.507546	0.018932	0.018703
RS	15	0.213827	0.913523	787.065389	0.019907	0.019606
RS	16	0.238691	1.093553	691.600679	0.017493	0.017263
RS	17	0.265524	1.093553	727.766017	0.018407	0.018203
RS	18	0.294483	1.240390	674.949865	0.017071	0.016973
RS	19	0.325737	1.240390	709.785349	0.017953	0.018001
RS	20	0.359467	1.378774	671.108587	0.016974	0.017165
RS	21	0.395869	1.378774	704.893639	0.017829	0.018225
RS	22	0.435155	1.534591	664.807785	0.016815	0.017346
RS	23	0.477553	1.534591	697.421830	0.017640	0.018363
RS	24	0.523311	1.720919	652.085720	0.016493	0.017302
RS	25	0.572694	1.720919	683.358373	0.017284	0.018228
RS	26	0.625989	1.937416	635.806764	0.016081	0.017047
RS	27	0.683507	1.937416	665.658361	0.016836	0.017870
RS	28	0.745582	2.167242	622.644789	0.015749	0.016757
RS	29	0.812574	2.167242	651.102714	0.016468	0.017501
RS	30	0.884875	2.382771	618.730346	0.015650	0.016647
RS	31	0.962903	2.382771	645.837183	0.016335	0.017357
RS	32	1.047113	2.566005	625.186063	0.015813	0.016821
RS	33	1.137995	2.566005	650.838172	0.016462	0.017519
RS	34	1.236078	2.717328	638.716347	0.016155	0.017218
RS	35	1.341931	2.717328	662.568201	0.016758	0.017887
RS	36	1.456170	2.845097	655.051475	0.016568	0.017703
RS	37	1.579461	2.845097	676.527760	0.017111	0.018307
RS	38	1.712519	2.959399	670.032338	0.016947	0.018134
RS	39	1.856119	2.959399	688.396433	0.017412	0.018638
RS	40	2.011096	3.074594	678.827880	0.017170	0.018359
RS	41	2.178351	3.074594	693.325645	0.017536	0.018729
RS	42	2.358857	3.205894	677.040599	0.017124	0.018241
RS	43	2.553665	3.205894	687.099392	0.017379	0.018451
RS	44	2.763906	3.359923	663.169338	0.016774	0.017734
RS	45	2.990804	3.359923	668.486041	0.016908	0.017783
RS	46	3.235678	3.531343	638.879710	0.016159	0.016907
RS	47	3.499953	3.531343	639.328770	0.016171	0.016816
RS	48	3.785165	3.707795	606.934368	0.015351	0.015879
RS	49	4.092974	3.707795	602.436061	0.015237	0.015669
RS	50	4.425170	3.879055	568.986282	0.014391	0.014731
RS	51	4.783685	3.879055	559.507292	0.014152	0.014417
RS	52	5.170603	4.046401	524.702734	0.013271	0.013478
RS	53	5.588176	4.046401	510.461516	0.012911	0.013069
RS	54	6.038831	4.341098	460.942945	0.011659	0.011795
RS	55	6.525191	4.341098	444.574907	0.011245	0.011352
RS	56	7.050083	4.341098	424.982001	0.010749	0.010834
RS	57	7.616561	4.341098	402.361540	0.010177	0.010245
RS	58	8.227919	6.878561	244.560697	0.006186	0.006376
RS	59	8.887713	6.878561	240.173802	0.006075	0.006246
RS	60	9.599780	6.878561	234.102911	0.005921	0.006074
RS	61	10.368262	6.878561	226.344727	0.005725	0.005860
RS	62	11.197629	6.878561	216.938026	0.005487	0.005606
RS	63	12.092703	6.878561	1647.968708	0.041682	0.042314
PA	4+25*2+4+6 0.042408332 0.016654999 12.092702894 7.924929403 0.983311836 0.582694678 0.489053776 0.550140026 0.712485313 0.913522650 1.093552837 1.240390143 1.378773660 1.534591203 1.720918770 1.937415926 2.167242494 2.382771088 2.566005268 2.717327785 2.845096875 2.959398853 3.074593679 3.205893729 3.359923088 3.531343201 3.707794560 3.879055075 4.046400643 4.341098460 6.878561004
//
IT	4585
RD	11
LK	-262841.655195
QD	-421.034536 -> -360.668104
RI	0.0058585898
TR	0.040823	0.016952
MT	12.326236
MM	C_pi: 2.529012, n_recomb: 41782.323232
RS	0	0.000000	10.310837	31.548938	0.000755	0.000027
RS	1	0.007955	10.310837	34.033787	0.000815	0.000208
RS	2	0.016543	10.310837	36.712208	0.000879	0.000450
RS	3	0.025814	10.310837	39.598928	0.000948	0.000661
RS	4	0.035823	1.077244	406.966047	0.009740	0.006614
RS	5	0.046628	1.077244	434.824461	0.010407	0.007692
RS	6	0.058293	0.612498	812.832563	0.019454	0.014802
RS	7	0.070885	0.612498	859.033506	0.020560	0.016786
RS	8	0.084479	0.499413	1108.553821	0.026532	0.022544
RS	9	0.099155	0.499413	1160.885046	0.027784	0.025084
RS	10	0.114998	0.555311	1092.543518	0.026148	0.024448
RS	11	0.132102	0.555311	1142.463091	0.027343	0.026357
RS	12	0.150566	0.720683	921.968917	0.022066	0.021652
RS	13	0.170499	0.720683	967.271771	0.023150	0.022823
RS	14	0.192017	0.929570	787.808825	0.018855	0.018673
RS	15	0.215248	0.929570	828.838551	0.019837	0.019582
RS	16	0.240327	1.116528	726.265532	0.017382	0.017186
RS	17	0.267400	1.116528	764.705807	0.018302	0.018119
RS	18	0.296627	1.266377	709.676644	0.016985	0.016894
RS	19	0.328180	1.266377	746.749904	0.017872	0.017911
RS	20	0.362242	1.405458	707.572315	0.016935	0.017104
RS	21	0.399015	1.405458	743.604142	0.017797	0.018155
RS	22	0.438712	1.562547	702.476140	0.016813	0.017298
RS	23	0.481568	1.562547	737.319244	0.017647	0.018311
RS	24	0.527832	1.752874	689.508872	0.016502	0.017248
RS	25	0.577777	1.752874	722.951626	0.017303	0.018174
RS	26	0.631696	1.977104	671.746391	0.016077	0.016969
RS	27	0.689904	1.977104	703.684894	0.016842	0.017794
RS	28	0.752742	2.217719	656.808007	0.015720	0.016645
RS	29	0.820579	2.217719	687.273439	0.016449	0.017390
RS	30	0.893813	2.444487	651.891856	0.015602	0.016506
RS	31	0.972872	2.444487	680.953602	0.016298	0.017215
RS	32	1.058221	2.636571	658.662337	0.015764	0.016663
RS	33	1.150360	2.636571	686.243687	0.016424	0.017361
RS	34	1.249828	2.793315	673.719595	0.016125	0.017063
RS	35	1.357210	2.793315	699.477712	0.016741	0.017735
RS	36	1.473133	2.923618	692.388791	0.016571	0.017571
RS	37	1.598279	2.923618	715.717910	0.017130	0.018184
RS	38	1.733380	3.038649	710.036580	0.016994	0.018042
RS	39	1.879229	3.038649	730.139566	0.017475	0.018562
RS	40	2.036680	3.154184	721.249175	0.017262	0.018318
RS	41	2.206656	3.154184	737.294426	0.017646	0.018710
RS	42	2.390155	3.286902	721.036554	0.017257	0.018255
RS	43	2.588251	3.286902	732.381940	0.017529	0.018493
RS	44	2.802107	3.444286	707.601893	0.016935	0.017800
RS	45	3.032974	3.444286	713.901529	0.017086	0.017880
RS	46	3.282208	3.620875	682.733523	0.016340	0.017019
RS	47	3.551269	3.620875	683.840277	0.016367	0.016957
RS	48	3.841734	3.803494	649.515644	0.015545	0.016027
RS	49	4.155306	3.803494	645.331305	0.015445	0.015843
RS	50	4.493823	3.981142	609.814956	0.014595	0.014908
RS	51	4.859270	3.981142	600.284278	0.014367	0.014615
RS	52	5.253789	4.155213	563.242732	0.013480	0.013673
RS	53	5.679693	4.155213	548.578063	0.013129	0.013280
RS	54	6.139478	4.465612	495.112039	0.011850	0.011979
RS	55	6.635839	4.465612	478.175245	0.011444	0.011548
RS	56	7.171687	4.465612	457.739325	0.010955	0.011039
RS	57	7.750163	4.465612	433.999895	0.010387	0.010456
RS	58	8.374658	7.245125	258.247887	0.006181	0.006360
RS	59	9.048832	7.245125	254.495558	0.006091	0.006253
RS	60	9.776638	7.245125	248.977804	0.005959	0.006104
RS	61	10.562342	7.245125	241.670995	0.005784	0.005913
RS	62	11.410551	7.245125	232.593697	0.005567	0.005680
RS	63	12.326236	7.245125	1829.045922	0.043776	0.044393
PA	4+25*2+4+6 0.040823182 0.016951885 12.326236022 10.310836684 1.077243546 0.612498031 0.499412709 0.555311020 0.720682547 0.929570211 1.116528297 1.266376711 1.405457933 1.562546984 1.752874087 1.977103744 2.217718946 2.444486862 2.636570804 2.793314804 2.923617621 3.038649465 3.154184258 3.286902030 3.444285971 3.620874869 3.803494075 3.981142481 4.155213340 4.465611888 7.245124915
//
IT	4616
RD	12
LK	-262723.600026
QD	-388.623082 -> -334.425860
RI	0.0047887361
TR	0.039363	0.017227
MT	12.550161
MM	C_pi: 2.623025, n_recomb: 43988.326957
RS	0	0.000000	13.281932	25.856845	0.000588	0.000022
RS	1	0.007986	13.281932	27.906261	0.000634	0.000166
RS	2	0.016609	13.281932	30.116782	0.000685	0.000359
RS	3	0.025921	13.281932	32.500851	0.000739	0.000525
RS	4	0.035977	1.175004	394.777713	0.008975	0.006222
RS	5	0.046836	1.175004	422.267733	0.009600	0.007204
RS	6	0.058562	0.642936	821.170880	0.018668	0.014383
RS	7	0.071225	0.642936	868.871773	0.019752	0.016256
RS	8	0.084898	0.509797	1154.105259	0.026237	0.022424
RS	9	0.099664	0.509797	1209.458271	0.027495	0.024921
RS	10	0.115609	0.560234	1152.339942	0.026196	0.024565
RS	11	0.132827	0.560234	1205.414829	0.027403	0.026487
RS	12	0.151420	0.728195	971.621972	0.022088	0.021725
RS	13	0.171498	0.728195	1019.745165	0.023182	0.022915
RS	14	0.193179	0.944573	826.232555	0.018783	0.018647
RS	15	0.216591	0.944573	869.695408	0.019771	0.019563
RS	16	0.241874	1.138365	759.911645	0.017275	0.017114
RS	17	0.269175	1.138365	800.582012	0.018200	0.018042
RS	18	0.298657	1.291276	743.311479	0.016898	0.016819
RS	19	0.330492	1.291276	782.578375	0.017791	0.017826
RS	20	0.364871	1.431092	742.958324	0.016890	0.017044
RS	21	0.401994	1.431092	781.198121	0.017759	0.018088
RS	22	0.442082	1.589423	739.117503	0.016803	0.017251
RS	23	0.485372	1.589423	776.156336	0.017645	0.018261
RS	24	0.532118	1.783671	725.919165	0.016503	0.017196
RS	25	0.582598	1.783671	761.501677	0.017311	0.018122
RS	26	0.637109	2.015588	706.613842	0.016064	0.016892
RS	27	0.695973	2.015588	740.609217	0.016836	0.017719
RS	28	0.759538	2.267095	689.777760	0.015681	0.016536
RS	29	0.828179	2.267095	722.219812	0.016418	0.017282
RS	30	0.902301	2.505426	683.711052	0.015543	0.016367
RS	31	0.982343	2.505426	714.697650	0.016247	0.017076
RS	32	1.068776	2.706816	690.662427	0.015701	0.016507
RS	33	1.162112	2.706816	720.148583	0.016371	0.017203
RS	34	1.262902	2.869375	707.174697	0.016076	0.016907
RS	35	1.371740	2.869375	734.826584	0.016705	0.017581
RS	36	1.489270	3.002389	728.201247	0.016554	0.017435
RS	37	1.616186	3.002389	753.388006	0.017127	0.018056
RS	38	1.753237	3.118100	748.637390	0.017019	0.017944
RS	39	1.901233	3.118100	770.503859	0.017516	0.018478
RS	40	2.061047	3.233660	762.488319	0.017334	0.018270
RS	41	2.233623	3.233660	780.123384	0.017735	0.018682
RS	42	2.419982	3.367202	764.147633	0.017372	0.018261
RS	43	2.621222	3.367202	776.832897	0.017660	0.018524
RS	44	2.838533	3.527078	751.477786	0.017084	0.017860
RS	45	3.073198	3.527078	758.815475	0.017250	0.017967
RS	46	3.326603	3.707783	726.339131	0.016512	0.017125
RS	47	3.600244	3.707783	728.152455	0.016553	0.017090
RS	48	3.895738	3.895433	692.105437	0.015734	0.016172
RS	49	4.214829	3.895433	688.272089	0.015647	0.016011
RS	50	4.559402	4.078350	650.843198	0.014796	0.015082
RS	51	4.931492	4.078350	641.282800	0.014578	0.014808
RS	52	5.333297	4.258097	602.101613	0.013688	0.013866
RS	53	5.767188	4.258097	587.019626	0.013345	0.013485
RS	54	6.235729	4.582678	529.635394	0.012040	0.012161
RS	55	6.741687	4.582678	512.122791	0.011642	0.011741
RS	56	7.288050	4.582678	490.833851	0.011158	0.011239
RS	57	7.878044	4.582678	465.962458	0.010593	0.010661
RS	58	8.515154	7.600533	271.808565	0.006179	0.006348
RS	59	9.203142	7.600533	268.688878	0.006108	0.006261
RS	60	9.946071	7.600533	263.728700	0.005995	0.006133
RS	61	10.748329	7.600533	256.884737	0.005840	0.005963
RS	62	11.614654	7.600533	248.155766	0.005641	0.005751
RS	63	12.550161	7.600533	2014.014970	0.045785	0.046407
PA	4+25*2+4+6 0.039363494 0.017226741 12.550161107 13.281932059 1.175004146 0.642935546 0.509796502 0.560234315 0.728195041 0.944572573 1.138365305 1.291276087 1.431092110 1.589422781 1.783671282 2.015587537 2.267095306 2.505425589 2.706816431 2.869374837 3.002389255 3.118100333 3.233659954 3.367201559 3.527078338 3.707783380 3.895433298 4.078349733 4.258097445 4.582678245 7.600533079
//
IT	4771
RD	13
LK	-262617.569713
QD	-359.606005 -> -310.828248
RI	0.0039531399
TR	0.038014	0.017480
MT	12.766580
MM	C_pi: 2.715354, n_recomb: 46154.660134
RS	0	0.000000	16.959621	21.302084	0.000462	0.000017
RS	1	0.008015	16.959621	22.999786	0.000498	0.000133
RS	2	0.016672	16.959621	24.831956	0.000538	0.000288
RS	3	0.026023	16.959621	26.809106	0.000581	0.000421
RS	4	0.036124	1.276728	382.947885	0.008297	0.005865
RS	5	0.047034	1.276728	410.021419	0.008884	0.006762
RS	6	0.058819	0.674125	827.170275	0.017922	0.013972
RS	7	0.071548	0.674125	876.194641	0.018984	0.015744
RS	8	0.085297	0.520279	1196.801655	0.025930	0.022286
RS	9	0.100148	0.520279	1255.084763	0.027193	0.024741
RS	10	0.116190	0.564973	1210.803907	0.026234	0.024670
RS	11	0.133517	0.564973	1266.995855	0.027451	0.026605
RS	12	0.152233	0.735116	1020.546095	0.022111	0.021799
RS	13	0.172450	0.735116	1071.460349	0.023215	0.023006
RS	14	0.194286	0.958618	863.888744	0.018717	0.018626
RS	15	0.217873	0.958618	909.750129	0.019711	0.019549
RS	16	0.243350	1.159113	792.678160	0.017174	0.017048
RS	17	0.270869	1.159113	835.538569	0.018103	0.017972
RS	18	0.300593	1.315102	776.000982	0.016813	0.016749
RS	19	0.332700	1.315102	817.421655	0.017710	0.017748
RS	20	0.367381	1.455662	777.409703	0.016844	0.016990
RS	21	0.404841	1.455662	817.822046	0.017719	0.018026
RS	22	0.445303	1.615199	774.860563	0.016788	0.017208
RS	23	0.489008	1.615199	814.064164	0.017638	0.018215
RS	24	0.536217	1.813281	761.437336	0.016498	0.017147
RS	25	0.587209	1.813281	799.130901	0.017314	0.018074
RS	26	0.642287	2.052823	740.526861	0.016044	0.016820
RS	27	0.701781	2.052823	776.550049	0.016825	0.017649
RS	28	0.766042	2.315306	721.670489	0.015636	0.016430
RS	29	0.835455	2.315306	756.058406	0.016381	0.017178
RS	30	0.910430	2.565513	714.297828	0.015476	0.016233
RS	31	0.991415	2.565513	747.178042	0.016189	0.016940
RS	32	1.078890	2.776672	721.283578	0.015628	0.016354
RS	33	1.173377	2.776672	752.647165	0.016307	0.017049
RS	34	1.275436	2.945459	739.157831	0.016015	0.016752
RS	35	1.385676	2.945459	768.686144	0.016655	0.017428
RS	36	1.504750	3.081439	762.527517	0.016521	0.017298
RS	37	1.633369	3.081439	789.570375	0.017107	0.017926
RS	38	1.772296	3.197863	785.834499	0.017026	0.017841
RS	39	1.922358	3.197863	809.482089	0.017538	0.018388
RS	40	2.084448	3.313248	802.505025	0.017387	0.018215
RS	41	2.259528	3.313248	821.765899	0.017805	0.018645
RS	42	2.448642	3.447159	806.301523	0.017470	0.018260
RS	43	2.652912	3.447159	820.375279	0.017774	0.018547
RS	44	2.873554	3.608836	794.703261	0.017218	0.017912
RS	45	3.111881	3.608836	803.131732	0.017401	0.018045
RS	46	3.369309	3.792783	769.594260	0.016674	0.017225
RS	47	3.647369	3.792783	772.162885	0.016730	0.017215
RS	48	3.947716	3.984510	734.600999	0.015916	0.016311
RS	49	4.272135	3.984510	731.157593	0.015841	0.016172
RS	50	4.622556	4.171747	691.974159	0.014993	0.015252
RS	51	5.001062	4.171747	682.409595	0.014785	0.014994
RS	52	5.409906	4.356276	641.193365	0.013892	0.014054
RS	53	5.851518	4.356276	625.704818	0.013557	0.013686
RS	54	6.328524	4.693744	564.442038	0.012229	0.012340
RS	55	6.843762	4.693744	546.351513	0.011837	0.011929
RS	56	7.400295	4.693744	524.204633	0.011358	0.011434
RS	57	8.001434	4.693744	498.193417	0.010794	0.010859
RS	58	8.650753	7.946644	285.232166	0.006180	0.006338
RS	59	9.352114	7.946644	282.745449	0.006126	0.006271
RS	60	10.109689	7.946644	278.348741	0.006031	0.006162
RS	61	10.927982	7.946644	271.979667	0.005893	0.006011
RS	62	11.811860	7.946644	263.617587	0.005712	0.005817
RS	63	12.766580	7.946644	2202.520933	0.047720	0.048357
PA	4+25*2+4+6 0.038013548 0.017479973 12.766580340 16.959620584 1.276728485 0.674125087 0.520279268 0.564972587 0.735116039 0.958618075 1.159112775 1.315101698 1.455661847 1.615198819 1.813281311 2.052822746 2.315306102 2.565513215 2.776671950 2.945459067 3.081439283 3.197863349 3.313248173 3.447159173 3.608836042 3.792782839 3.984510033 4.171747285 4.356276330 4.693744416 7.946644405
//
IT	4688
RD	14
LK	-262522.109924
QD	-333.533815 -> -289.537661
RI	0.0032918476
TR	0.036761	0.017713
MT	12.976858
MM	C_pi: 2.806212, n_recomb: 48280.817111
RS	0	0.000000	21.483500	17.633657	0.000365	0.000014
RS	1	0.008043	21.483500	19.045866	0.000394	0.000108
RS	2	0.016732	21.483500	20.570652	0.000426	0.000232
RS	3	0.026121	21.483500	22.216901	0.000460	0.000339
RS	4	0.036264	1.382510	371.478132	0.007694	0.005538
RS	5	0.047223	1.382510	398.099318	0.008245	0.006362
RS	6	0.059064	0.706154	831.024039	0.017212	0.013571
RS	7	0.071857	0.706154	881.204614	0.018252	0.015247
RS	8	0.085679	0.530905	1236.685304	0.025614	0.022133
RS	9	0.100612	0.530905	1297.804540	0.026880	0.024547
RS	10	0.116747	0.569581	1267.900999	0.026261	0.024763
RS	11	0.134179	0.569581	1327.170950	0.027489	0.026709
RS	12	0.153013	0.741525	1068.763203	0.022136	0.021873
RS	13	0.173362	0.741525	1122.439931	0.023248	0.023097
RS	14	0.195348	0.971779	900.852280	0.018659	0.018611
RS	15	0.219102	0.971779	949.080071	0.019657	0.019540
RS	16	0.244766	1.178822	824.659439	0.017080	0.016988
RS	17	0.272495	1.178822	869.672851	0.018013	0.017909
RS	18	0.302453	1.337879	807.846605	0.016732	0.016686
RS	19	0.334821	1.337879	851.383884	0.017634	0.017677
RS	20	0.369792	1.479181	811.021540	0.016798	0.016940
RS	21	0.407576	1.479181	853.572897	0.017679	0.017970
RS	22	0.448399	1.639860	809.802570	0.016773	0.017169
RS	23	0.492505	1.639860	851.141377	0.017629	0.018173
RS	24	0.540158	1.841674	796.157280	0.016490	0.017103
RS	25	0.591643	1.841674	835.934055	0.017314	0.018030
RS	26	0.647270	2.088756	773.580276	0.016023	0.016752
RS	27	0.707371	2.088756	811.602634	0.016810	0.017583
RS	28	0.772305	2.362278	752.579451	0.015588	0.016330
RS	29	0.842461	2.362278	788.882222	0.016339	0.017080
RS	30	0.918260	2.624650	743.744255	0.015405	0.016102
RS	31	1.000155	2.624650	778.485558	0.016124	0.016810
RS	32	1.088637	2.846016	750.612624	0.015547	0.016205
RS	33	1.184235	2.846016	783.823452	0.016235	0.016899
RS	34	1.287522	3.021460	769.737645	0.015943	0.016599
RS	35	1.399116	3.021460	801.120404	0.016593	0.017277
RS	36	1.519685	3.160684	795.411436	0.016475	0.017160
RS	37	1.649951	3.160684	824.302570	0.017073	0.017794
RS	38	1.790693	3.277915	821.636367	0.017018	0.017735
RS	39	1.942755	3.277915	847.075496	0.017545	0.018293
RS	40	2.107047	3.393001	841.271967	0.017425	0.018154
RS	41	2.284553	3.393001	862.187530	0.017858	0.018602
RS	42	2.476335	3.526928	847.438752	0.017552	0.018253
RS	43	2.683541	3.526928	862.943703	0.017873	0.018560
RS	44	2.907411	3.689835	837.195839	0.017340	0.017957
RS	45	3.149287	3.689835	846.763785	0.017538	0.018115
RS	46	3.410617	3.876292	812.402704	0.016827	0.017318
RS	47	3.692964	3.876292	815.773485	0.016896	0.017332
RS	48	3.998019	4.071278	776.903266	0.016091	0.016445
RS	49	4.327609	4.071278	773.888737	0.016029	0.016326
RS	50	4.683707	4.262025	733.110204	0.015184	0.015416
RS	51	5.068445	4.262025	723.568737	0.014987	0.015174
RS	52	5.484126	4.450568	680.426236	0.014093	0.014237
RS	53	5.933238	4.450568	664.544960	0.013764	0.013880
RS	54	6.418471	4.799804	599.452936	0.012416	0.012515
RS	55	6.942730	4.799804	580.785991	0.012029	0.012112
RS	56	7.509154	4.799804	557.780206	0.011553	0.011624
RS	57	8.121132	4.799804	530.625553	0.010990	0.011051
RS	58	8.782331	8.284730	298.500820	0.006183	0.006331
RS	59	9.496707	8.284730	296.648542	0.006144	0.006281
RS	60	10.268538	8.284730	292.821794	0.006065	0.006190
RS	61	11.102445	8.284730	286.939638	0.005943	0.006056
RS	62	12.003420	8.284730	278.962371	0.005778	0.005879
RS	63	12.976858	8.284730	2394.122007	0.049587	0.050243
PA	4+25*2+4+6 0.036760993 0.017712539 12.976857524 21.483499937 1.382510285 0.706154476 0.530905022 0.569581211 0.741525491 0.971779034 1.178822344 1.337879465 1.479181194 1.639860201 1.841674357 2.088755797 2.362277906 2.624650156 2.846016193 3.021459605 3.160683985 3.277914691 3.393000508 3.526927920 3.689835375 3.876292164 4.071277517 4.262025151 4.450568232 4.799803713 8.284729818
//
IT	4612
RD	15
LK	-262435.981214
QD	-310.030483 -> -270.268818
RI	0.0027623127
TR	0.035596	0.017926
MT	13.181948
MM	C_pi: 2.895727, n_recomb: 50366.106470
RS	0	0.000000	27.012698	14.663322	0.000291	0.000012
RS	1	0.008069	27.012698	15.842826	0.000315	0.000087
RS	2	0.016790	27.012698	17.116882	0.000340	0.000188
RS	3	0.026214	27.012698	18.493016	0.000367	0.000275
RS	4	0.036399	1.492387	360.375792	0.007155	0.005238
RS	5	0.047405	1.492387	386.518867	0.007674	0.005997
RS	6	0.059300	0.739082	832.926922	0.016537	0.013178
RS	7	0.072154	0.739082	884.105678	0.017554	0.014767
RS	8	0.086046	0.541708	1273.792982	0.025291	0.021965
RS	9	0.101059	0.541708	1337.651415	0.026559	0.024339
RS	10	0.117283	0.574096	1323.599661	0.026280	0.024846
RS	11	0.134816	0.574096	1385.907047	0.027517	0.026802
RS	12	0.153764	0.747485	1116.281211	0.022163	0.021946
RS	13	0.174242	0.747485	1172.691618	0.023283	0.023187
RS	14	0.196371	0.984134	937.159755	0.018607	0.018600
RS	15	0.220286	0.984134	987.722844	0.019611	0.019537
RS	16	0.246131	1.197556	855.914665	0.016994	0.016934
RS	17	0.274062	1.197556	903.045772	0.017930	0.017854
RS	18	0.304246	1.359647	838.918924	0.016656	0.016628
RS	19	0.336867	1.359647	884.537316	0.017562	0.017613
RS	20	0.372119	1.501667	843.866806	0.016755	0.016895
RS	21	0.410216	1.501667	888.524876	0.017641	0.017920
RS	22	0.451387	1.663419	844.010431	0.016758	0.017135
RS	23	0.495880	1.663419	887.455535	0.017620	0.018137
RS	24	0.543964	1.868849	830.145870	0.016482	0.017064
RS	25	0.595928	1.868849	871.978326	0.017313	0.017992
RS	26	0.652085	2.123369	805.842462	0.016000	0.016690
RS	27	0.712773	2.123369	845.835363	0.016794	0.017523
RS	28	0.778359	2.407947	782.582429	0.015538	0.016236
RS	29	0.849237	2.407947	820.768743	0.016296	0.016987
RS	30	0.925834	2.682726	772.134116	0.015330	0.015977
RS	31	1.008612	2.682726	808.702918	0.016056	0.016685
RS	32	1.098070	2.914721	778.728260	0.015461	0.016060
RS	33	1.194746	2.914721	813.753724	0.016157	0.016753
RS	34	1.299224	3.097249	798.979908	0.015863	0.016449
RS	35	1.412133	3.097249	832.191022	0.016523	0.017128
RS	36	1.534152	3.240028	826.893447	0.016418	0.017022
RS	37	1.666017	3.240028	857.619303	0.017028	0.017662
RS	38	1.808524	3.358176	856.059521	0.016997	0.017627
RS	39	1.962529	3.358176	883.293691	0.017537	0.018195
RS	40	2.128962	3.472893	878.773272	0.017448	0.018090
RS	41	2.308825	3.472893	901.365242	0.017896	0.018552
RS	42	2.503202	3.606556	887.513266	0.017621	0.018239
RS	43	2.713263	3.606556	904.485727	0.017958	0.018566
RS	44	2.940276	3.770221	878.885199	0.017450	0.017996
RS	45	3.185606	3.770221	889.636502	0.017663	0.018175
RS	46	3.450734	3.958559	854.680230	0.016969	0.017405
RS	47	3.737255	3.958559	858.896990	0.017053	0.017440
RS	48	4.046897	4.156098	818.920286	0.016259	0.016572
RS	49	4.381525	4.156098	816.372411	0.016209	0.016472
RS	50	4.743155	4.349654	774.158369	0.015371	0.015574
RS	51	5.133967	4.349654	764.667739	0.015182	0.015347
RS	52	5.556314	4.541546	719.710433	0.014290	0.014415
RS	53	6.012742	4.541546	703.452124	0.013967	0.014068
RS	54	6.506001	4.901570	634.588668	0.012600	0.012686
RS	55	7.039063	4.901570	615.349322	0.012218	0.012291
RS	56	7.615140	4.901570	591.486620	0.011744	0.011807
RS	57	8.237702	4.901570	563.188272	0.011182	0.011237
RS	58	8.910501	8.615720	311.593652	0.006187	0.006325
RS	59	9.637590	8.615720	310.377702	0.006162	0.006291
RS	60	10.423351	8.615720	307.127422	0.006098	0.006216
RS	61	11.272518	8.615720	301.743798	0.005991	0.006098
RS	62	12.190207	8.615720	294.168392	0.005841	0.005937
RS	63	13.181948	8.615720	2588.331566	0.051390	0.052067
PA	4+25*2+4+6 0.035595658 0.017925605 13.181947554 27.012697967 1.492387165 0.739082393 0.541707662 0.574096248 0.747485199 0.984133681 1.197556222 1.359646979 1.501667068 1.663418678 1.868848720 2.123368663 2.407947414 2.682726188 2.914721400 3.097248514 3.240028433 3.358176360 3.472892638 3.606556380 3.770221154 3.958558977 4.156098387 4.349653516 4.541546257 4.901569570 8.615720191
//
IT	5354
RD	16
LK	-262358.119317
QD	-288.779391 -> -252.779909
RI	0.0023335862
TR	0.034509	0.018121
MT	13.382380
MM	C_pi: 2.983955, n_recomb: 52409.940268
RS	0	0.000000	33.736360	12.243723	0.000234	0.000009
RS	1	0.008095	33.736360	13.232565	0.000252	0.000071
RS	2	0.016845	33.736360	14.301068	0.000273	0.000154
RS	3	0.026304	33.736360	15.455616	0.000295	0.000224
RS	4	0.036528	1.606224	349.676811	0.006672	0.004963
RS	5	0.047581	1.606224	375.326121	0.007161	0.005664
RS	6	0.059527	0.772955	833.060434	0.015895	0.012796
RS	7	0.072441	0.772955	885.088162	0.016888	0.014302
RS	8	0.086400	0.552705	1308.180806	0.024961	0.021785
RS	9	0.101489	0.552705	1374.678542	0.026229	0.024119
RS	10	0.117800	0.578554	1377.840291	0.026290	0.024918
RS	11	0.135431	0.578554	1443.142059	0.027536	0.026884
RS	12	0.154489	0.753053	1163.084814	0.022192	0.022020
RS	13	0.175091	0.753053	1222.198977	0.023320	0.023276
RS	14	0.197359	0.995749	972.833838	0.018562	0.018595
RS	15	0.221431	0.995749	1025.701406	0.019571	0.019539
RS	16	0.247451	1.215377	886.481982	0.016914	0.016886
RS	17	0.275577	1.215377	935.696341	0.017853	0.017805
RS	18	0.305980	1.380463	869.257311	0.016586	0.016575
RS	19	0.338844	1.380463	916.921980	0.017495	0.017555
RS	20	0.374369	1.523161	875.989916	0.016714	0.016855
RS	21	0.412770	1.523161	922.722838	0.017606	0.017876
RS	22	0.454278	1.685903	877.530004	0.016744	0.017105
RS	23	0.499148	1.685903	923.052663	0.017612	0.018106
RS	24	0.547649	1.894804	863.458973	0.016475	0.017030
RS	25	0.600076	1.894804	907.319719	0.017312	0.017959
RS	26	0.656748	2.156641	837.372817	0.015977	0.016634
RS	27	0.718007	2.156641	879.307602	0.016777	0.017468
RS	28	0.784225	2.452267	811.743505	0.015488	0.016147
RS	29	0.855804	2.452267	851.781757	0.016252	0.016901
RS	30	0.933177	2.739655	799.536755	0.015255	0.015858
RS	31	1.016813	2.739655	837.898610	0.015987	0.016567
RS	32	1.107219	2.982655	805.704714	0.015373	0.015919
RS	33	1.204944	2.982655	842.510324	0.016075	0.016613
RS	34	1.310580	3.172680	826.951126	0.015779	0.016302
RS	35	1.424768	3.172680	861.961098	0.016447	0.016982
RS	36	1.548198	3.319311	857.028834	0.016352	0.016885
RS	37	1.681621	3.319311	889.570800	0.016973	0.017530
RS	38	1.825844	3.438523	889.131356	0.016965	0.017518
RS	39	1.981742	3.438523	918.157751	0.017519	0.018095
RS	40	2.150260	3.552829	915.009382	0.017459	0.018021
RS	41	2.332420	3.552829	939.292594	0.017922	0.018498
RS	42	2.529326	3.686000	926.497573	0.017678	0.018220
RS	43	2.742171	3.686000	944.967380	0.018030	0.018566
RS	44	2.972246	3.850014	919.721183	0.017549	0.018029
RS	45	3.220946	3.850014	931.694377	0.017777	0.018229
RS	46	3.489779	4.039688	896.359753	0.017103	0.017486
RS	47	3.780373	4.039688	901.462563	0.017200	0.017541
RS	48	4.094491	4.239168	860.574745	0.016420	0.016694
RS	49	4.434038	4.239168	858.529256	0.016381	0.016612
RS	50	4.801070	4.434904	815.039146	0.015551	0.015727
RS	51	5.197814	4.434904	805.626430	0.015372	0.015514
RS	52	5.626675	4.629560	758.967264	0.014481	0.014588
RS	53	6.090253	4.629560	742.348224	0.014164	0.014250
RS	54	6.591357	4.999500	669.777717	0.012780	0.012852
RS	55	7.133026	4.999500	649.971341	0.012402	0.012464
RS	56	7.718543	4.999500	625.255513	0.011930	0.011984
RS	57	8.351458	4.999500	595.815471	0.011368	0.011417
RS	58	9.035608	8.940177	324.492077	0.006191	0.006320
RS	59	9.775141	8.940177	323.914129	0.006180	0.006300
RS	60	10.574539	8.940177	321.246288	0.006129	0.006240
RS	61	11.438648	8.940177	316.371922	0.006036	0.006138
RS	62	12.372708	8.940177	309.214193	0.005900	0.005992
RS	63	13.382380	8.940177	2784.657739	0.053132	0.053828
PA	4+25*2+4+6 0.034509312 0.018120583 13.382380191 33.736359650 1.606224497 0.772955076 0.552705313 0.578554000 0.753053328 0.995749089 1.215376646 1.380462917 1.523160761 1.685902947 1.894803963 2.156641474 2.452266740 2.739655473 2.982655059 3.172680322 3.319311451 3.438522552 3.552828791 3.685999773 3.850013890 4.039687509 4.239167759 4.434904279 4.629559679 4.999500367 8.940177453
//
IT	4954
RD	17
LK	-262287.605956
QD	-269.511958 -> -236.864674
RI	0.0019834965
TR	0.033495	0.018299
MT	13.578679
MM	C_pi: 3.070936, n_recomb: 54411.630910
RS	0	0.000000	41.859243	10.265702	0.000189	0.000008
RS	1	0.008120	41.859243	11.097880	0.000204	0.000059
RS	2	0.016899	41.859243	11.997396	0.000220	0.000126
RS	3	0.026391	41.859243	12.969678	0.000238	0.000184
RS	4	0.036654	1.723890	339.397600	0.006238	0.004710
RS	5	0.047750	1.723890	364.545141	0.006700	0.005361
RS	6	0.059747	0.807787	831.619499	0.015284	0.012425
RS	7	0.072718	0.807787	884.356932	0.016253	0.013854
RS	8	0.086743	0.563911	1339.911704	0.024625	0.021595
RS	9	0.101906	0.563911	1408.946221	0.025894	0.023888
RS	10	0.118300	0.582962	1430.616759	0.026292	0.024981
RS	11	0.136026	0.582962	1498.867975	0.027547	0.026955
RS	12	0.155191	0.758275	1209.157513	0.022222	0.022094
RS	13	0.175912	0.758275	1270.944158	0.023358	0.023365
RS	14	0.198316	1.006698	1007.873315	0.018523	0.018594
RS	15	0.222539	1.006698	1063.014024	0.019537	0.019545
RS	16	0.248728	1.232359	916.374721	0.016842	0.016844
RS	17	0.277045	1.232359	967.637934	0.017784	0.017762
RS	18	0.307660	1.400368	898.899411	0.016520	0.016527
RS	19	0.340762	1.400368	948.576102	0.017433	0.017503
RS	20	0.376551	1.543708	907.421297	0.016677	0.016819
RS	21	0.415246	1.543708	956.197279	0.017573	0.017837
RS	22	0.457083	1.707340	910.398568	0.016732	0.017081
RS	23	0.502318	1.707340	957.970018	0.017606	0.018080
RS	24	0.551225	1.919585	896.124118	0.016469	0.017001
RS	25	0.604104	1.919585	941.985349	0.017312	0.017931
RS	26	0.661276	2.188582	868.214280	0.015956	0.016582
RS	27	0.723090	2.188582	912.062047	0.016762	0.017420
RS	28	0.789924	2.495215	840.112964	0.015440	0.016064
RS	29	0.862185	2.495215	881.971199	0.016209	0.016820
RS	30	0.940313	2.795373	826.011275	0.015181	0.015745
RS	31	1.024785	2.795373	866.131016	0.015918	0.016454
RS	32	1.116115	3.049739	831.598960	0.015283	0.015784
RS	33	1.214862	3.049739	870.148562	0.015992	0.016478
RS	34	1.321627	3.247646	853.708333	0.015690	0.016159
RS	35	1.437061	3.247646	890.484723	0.016366	0.016840
RS	36	1.561869	3.398429	885.860861	0.016281	0.016750
RS	37	1.696810	3.398429	920.195886	0.016912	0.017399
RS	38	1.842708	3.518861	920.876017	0.016924	0.017407
RS	39	2.000453	3.518861	951.686088	0.017490	0.017994
RS	40	2.171007	3.632736	949.981509	0.017459	0.017949
RS	41	2.355410	3.632736	975.964358	0.017937	0.018439
RS	42	2.554786	3.765231	964.365984	0.017724	0.018196
RS	43	2.770350	3.765231	984.356759	0.018091	0.018559
RS	44	3.003419	3.929242	959.655927	0.017637	0.018055
RS	45	3.255412	3.929242	972.884296	0.017880	0.018275
RS	46	3.527866	4.119773	937.377258	0.017228	0.017561
RS	47	3.822444	4.119773	943.402323	0.017338	0.017635
RS	48	4.140941	4.320650	901.793520	0.016574	0.016809
RS	49	4.485299	4.320650	900.283710	0.016546	0.016744
RS	50	4.857619	4.518024	855.672822	0.015726	0.015874
RS	51	5.260171	4.518024	846.364285	0.015555	0.015674
RS	52	5.695409	4.714920	798.117535	0.014668	0.014755
RS	53	6.165988	4.714920	781.154481	0.014356	0.014426
RS	54	6.674777	5.094002	704.947633	0.012956	0.013014
RS	55	7.224879	5.094002	684.580741	0.012582	0.012632
RS	56	7.819649	5.094002	659.017199	0.012112	0.012156
RS	57	8.462713	5.094002	628.439561	0.011550	0.011589
RS	58	9.157993	9.258625	337.176557	0.006197	0.006316
RS	59	9.909729	9.258625	337.237813	0.006198	0.006309
RS	60	10.722504	9.258625	335.157650	0.006160	0.006263
RS	61	11.601276	9.258625	330.802261	0.006080	0.006175
RS	62	12.551403	9.258625	324.076739	0.005956	0.006043
RS	63	13.578679	9.258625	2982.591487	0.054815	0.055528
PA	4+25*2+4+6 0.033494535 0.018298708 13.578679162 41.859243344 1.723889722 0.807786949 0.563910555 0.582961947 0.758274766 1.006697737 1.232358811 1.400367920 1.543707778 1.707339776 1.919584612 2.188581518 2.495214546 2.795373440 3.049739311 3.247645914 3.398429427 3.518860833 3.632736233 3.765230721 3.929241874 4.119773277 4.320649593 4.518023630 4.714919967 5.094002133 9.258624744
//
IT	4718
RD	18
LK	-262223.641697
QD	-251.999149 -> -222.346590
RI	0.0016955450
TR	0.032545	0.018461
MT	13.771150
MM	C_pi: 3.156670, n_recomb: 56370.528145
RS	0	0.000000	51.609465	8.642918	0.000153	0.000006
RS	1	0.008144	51.609465	9.345979	0.000166	0.000048
RS	2	0.016951	51.609465	10.106161	0.000179	0.000104
RS	3	0.026475	51.609465	10.928091	0.000194	0.000151
RS	4	0.036775	1.845111	329.566000	0.005846	0.004479
RS	5	0.047914	1.845111	354.211123	0.006284	0.005083
RS	6	0.059960	0.843570	828.796301	0.014703	0.012065
RS	7	0.072987	0.843570	882.114429	0.015649	0.013421
RS	8	0.087074	0.575324	1369.068740	0.024287	0.021396
RS	9	0.102309	0.575324	1440.535338	0.025555	0.023649
RS	10	0.118785	0.587350	1481.856776	0.026288	0.025036
RS	11	0.136603	0.587350	1553.009369	0.027550	0.027016
RS	12	0.155871	0.763186	1254.479537	0.022254	0.022167
RS	13	0.176709	0.763186	1318.905773	0.023397	0.023452
RS	14	0.199244	1.017030	1042.283164	0.018490	0.018596
RS	15	0.223614	1.017030	1099.665138	0.019508	0.019554
RS	16	0.249968	1.248556	945.608113	0.016775	0.016806
RS	17	0.278469	1.248556	998.885718	0.017720	0.017724
RS	18	0.309291	1.419424	927.856927	0.016460	0.016484
RS	19	0.342623	1.419424	979.511106	0.017376	0.017457
RS	20	0.378669	1.563348	938.183830	0.016643	0.016788
RS	21	0.417652	1.563348	988.970892	0.017544	0.017803
RS	22	0.459808	1.727771	942.636255	0.016722	0.017060
RS	23	0.505398	1.727771	992.227280	0.017602	0.018059
RS	24	0.554701	1.943198	928.177470	0.016466	0.016977
RS	25	0.608019	1.943198	976.011142	0.017314	0.017908
RS	26	0.665678	2.219202	898.399578	0.015937	0.016537
RS	27	0.728034	2.219202	944.131013	0.016749	0.017376
RS	28	0.795468	2.536766	867.734992	0.015393	0.015987
RS	29	0.868393	2.536766	911.380904	0.016168	0.016745
RS	30	0.947258	2.849831	851.605605	0.015107	0.015637
RS	31	1.032545	2.849831	893.447382	0.015850	0.016347
RS	32	1.124777	3.115875	856.468246	0.015194	0.015654
RS	33	1.224521	3.115875	896.724366	0.015908	0.016348
RS	34	1.332388	3.322027	879.306658	0.015599	0.016020
RS	35	1.449039	3.322027	917.814531	0.016282	0.016702
RS	36	1.575191	3.477257	913.435628	0.016204	0.016618
RS	37	1.711616	3.477257	949.536742	0.016845	0.017271
RS	38	1.859151	3.599066	951.324813	0.016876	0.017297
RS	39	2.018701	3.599066	983.904737	0.017454	0.017891
RS	40	2.191244	3.712519	983.695839	0.017451	0.017875
RS	41	2.377840	3.712519	1011.380689	0.017942	0.018377
RS	42	2.579631	3.844175	1001.103373	0.017759	0.018168
RS	43	2.797856	3.844175	1022.632604	0.018141	0.018547
RS	44	3.033852	4.007881	998.650681	0.017716	0.018077
RS	45	3.289068	4.007881	1013.162181	0.017973	0.018315
RS	46	3.565069	4.198847	977.677173	0.017344	0.017629
RS	47	3.863546	4.198847	984.656590	0.017468	0.017722
RS	48	4.186331	4.400633	942.510201	0.016720	0.016919
RS	49	4.535403	4.400633	941.566633	0.016703	0.016869
RS	50	4.912902	4.599153	895.988311	0.015895	0.016016
RS	51	5.321145	4.599153	886.808729	0.015732	0.015828
RS	52	5.762635	4.797826	837.087876	0.014850	0.014916
RS	53	6.240078	4.797826	819.797339	0.014543	0.014595
RS	54	6.756404	5.185343	740.031152	0.013128	0.013171
RS	55	7.314778	5.185343	719.110701	0.012757	0.012794
RS	56	7.918626	5.185343	692.705777	0.012288	0.012322
RS	57	8.571650	5.185343	660.996062	0.011726	0.011756
RS	58	9.277855	9.571377	349.629003	0.006202	0.006312
RS	59	10.041573	9.571377	350.329868	0.006215	0.006318
RS	60	10.867486	9.571377	348.841600	0.006188	0.006284
RS	61	11.760661	9.571377	345.013655	0.006120	0.006209
RS	62	12.726574	9.571377	338.733391	0.006009	0.006090
RS	63	13.771150	9.571377	3181.619954	0.056441	0.057168
PA	4+25*2+4+6 0.032545067 0.018461282 13.771149625 51.609464693 1.845110582 0.843570435 0.575324009 0.587349551 0.763186381 1.017030402 1.248556368 1.419424097 1.563348324 1.727771008 1.943198276 2.219201697 2.536766316 2.849831285 3.115874739 3.322026637 3.477256904 3.599065581 3.712519422 3.844174544 4.007880971 4.198846761 4.400632989 4.599152577 4.797826398 5.185342607 9.571377028
//
IT	4945
RD	19
LK	-262165.529964
QD	-236.044257 -> -209.073394
RI	0.0014569185
TR	0.031655	0.018610
MT	13.959992
MM	C_pi: 3.241145, n_recomb: 58286.146835
RS	0	0.000000	63.242815	7.306412	0.000125	0.000005
RS	1	0.008167	63.242815	7.902693	0.000136	0.000040
RS	2	0.017001	63.242815	8.547599	0.000147	0.000086
RS	3	0.026557	63.242815	9.245087	0.000159	0.000125
RS	4	0.036893	1.969620	320.192142	0.005493	0.004266
RS	5	0.048073	1.969620	344.339568	0.005908	0.004830
RS	6	0.060166	0.880296	824.764344	0.014150	0.011717
RS	7	0.073247	0.880296	878.544092	0.015073	0.013005
RS	8	0.087396	0.586946	1395.737463	0.023946	0.021190
RS	9	0.102701	0.586946	1469.529736	0.025212	0.023403
RS	10	0.119255	0.591718	1531.555123	0.026276	0.025082
RS	11	0.137162	0.591718	1605.558883	0.027546	0.027068
RS	12	0.156531	0.767823	1299.024114	0.022287	0.022240
RS	13	0.177482	0.767823	1366.055210	0.023437	0.023539
RS	14	0.200144	1.026803	1076.052925	0.018462	0.018602
RS	15	0.224657	1.026803	1135.643244	0.019484	0.019567
RS	16	0.251172	1.264025	974.187773	0.016714	0.016773
RS	17	0.279853	1.264025	1029.444913	0.017662	0.017690
RS	18	0.310875	1.437688	956.137809	0.016404	0.016446
RS	19	0.344432	1.437688	1009.734539	0.017324	0.017415
RS	20	0.380729	1.582130	968.290328	0.016613	0.016762
RS	21	0.419990	1.582130	1021.056064	0.017518	0.017773
RS	22	0.462458	1.747236	974.259723	0.016715	0.017044
RS	23	0.508394	1.747236	1025.840632	0.017600	0.018043
RS	24	0.558082	1.965688	959.634822	0.016464	0.016957
RS	25	0.611828	1.965688	1009.412318	0.017318	0.017890
RS	26	0.669963	2.248518	927.957794	0.015921	0.016496
RS	27	0.732847	2.248518	975.543251	0.016737	0.017339
RS	28	0.800866	2.576920	894.644494	0.015349	0.015915
RS	29	0.874440	2.576920	940.045470	0.016128	0.016676
RS	30	0.954023	2.902984	876.365628	0.015036	0.015535
RS	31	1.040105	2.902984	919.893186	0.015782	0.016246
RS	32	1.133219	3.180981	880.364471	0.015104	0.015529
RS	33	1.233936	3.180981	922.288675	0.015823	0.016223
RS	34	1.342879	3.395727	903.796554	0.015506	0.015885
RS	35	1.460720	3.395727	943.999003	0.016196	0.016568
RS	36	1.588185	3.555684	939.798689	0.016124	0.016487
RS	37	1.726060	3.555684	977.635672	0.016773	0.017144
RS	38	1.875195	3.679029	980.510333	0.016822	0.017187
RS	39	2.036511	3.679029	1014.841758	0.017411	0.017789
RS	40	2.211001	3.792076	1016.167929	0.017434	0.017799
RS	41	2.399741	3.792076	1045.551685	0.017938	0.018313
RS	42	2.603896	3.922761	1036.701393	0.017786	0.018136
RS	43	2.824725	3.922761	1059.780990	0.018182	0.018531
RS	44	3.063589	4.085884	1036.679653	0.017786	0.018094
RS	45	3.321961	4.085884	1052.497053	0.018057	0.018349
RS	46	3.601434	4.276905	1017.216712	0.017452	0.017693
RS	47	3.903732	4.276905	1025.178393	0.017589	0.017803
RS	48	4.230719	4.479163	982.670342	0.016859	0.017023
RS	49	4.584412	4.479163	982.320586	0.016853	0.016988
RS	50	4.966990	4.678385	935.924178	0.016057	0.016151
RS	51	5.380814	4.678385	926.896562	0.015903	0.015975
RS	52	5.828435	4.878414	875.814739	0.015026	0.015072
RS	53	6.312613	4.878414	858.212538	0.014724	0.014759
RS	54	6.836335	5.273724	774.967426	0.013296	0.013324
RS	55	7.402829	5.273724	753.500511	0.012928	0.012951
RS	56	8.015589	5.273724	726.261127	0.012460	0.012482
RS	57	8.678394	5.273724	693.425925	0.011897	0.011917
RS	58	9.395330	9.878642	361.834594	0.006208	0.006308
RS	59	10.170819	9.878642	363.174517	0.006231	0.006325
RS	60	11.009642	9.878642	362.281197	0.006216	0.006304
RS	61	11.916972	9.878642	358.987781	0.006159	0.006241
RS	62	12.898405	9.878642	353.164240	0.006059	0.006135
RS	63	13.959992	9.878642	3381.254228	0.058011	0.058750
PA	4+25*2+4+6 0.031655457 0.018609555 13.959991788 63.242814857 1.969620125 0.880295872 0.586945974 0.591717804 0.767822666 1.026803273 1.264024961 1.437687790 1.582129508 1.747235652 1.965688448 2.248518010 2.576919800 2.902983513 3.180980955 3.395726880 3.555684131 3.679028508 3.792075673 3.922760860 4.085883742 4.276905213 4.479163486 4.678385166 4.878414374 5.273724408 9.878642401
//
IT	4539
RD	20
LK	-262112.661320
QD	-221.477740 -> -196.913396
RI	0.0012579301
TR	0.030821	0.018745
MT	14.145419
MM	C_pi: 3.324354, n_recomb: 60158.129534
RS	0	0.000000	77.053353	6.200572	0.000103	0.000004
RS	1	0.008190	77.053353	6.708165	0.000112	0.000034
RS	2	0.017050	77.053353	7.257292	0.000121	0.000072
RS	3	0.026636	77.053353	7.851349	0.000131	0.000104
RS	4	0.037007	2.097001	311.297598	0.005175	0.004071
RS	5	0.048227	2.097001	334.957576	0.005568	0.004598
RS	6	0.060366	0.917955	819.677465	0.013625	0.011381
RS	7	0.073499	0.917955	873.809250	0.014525	0.012605
RS	8	0.087708	0.598772	1420.016176	0.023605	0.020977
RS	9	0.103080	0.598772	1496.026840	0.024868	0.023151
RS	10	0.119712	0.596067	1579.710772	0.026259	0.025120
RS	11	0.137705	0.596067	1656.513617	0.027536	0.027111
RS	12	0.157172	0.772209	1342.774918	0.022321	0.022312
RS	13	0.178233	0.772209	1412.374634	0.023478	0.023624
RS	14	0.201019	1.036064	1109.174905	0.018438	0.018611
RS	15	0.225672	1.036064	1170.939735	0.019464	0.019582
RS	16	0.252343	1.278821	1002.113730	0.016658	0.016743
RS	17	0.281198	1.278821	1059.315026	0.017609	0.017661
RS	18	0.312416	1.455210	983.749141	0.016353	0.016411
RS	19	0.346191	1.455210	1039.253125	0.017275	0.017377
RS	20	0.382732	1.600103	997.747628	0.016585	0.016738
RS	21	0.422266	1.600103	1052.459136	0.017495	0.017748
RS	22	0.465037	1.765785	1005.276684	0.016711	0.017032
RS	23	0.511311	1.765785	1058.817207	0.017601	0.018031
RS	24	0.561375	1.987097	990.511407	0.016465	0.016942
RS	25	0.615539	1.987097	1042.203654	0.017324	0.017877
RS	26	0.674138	2.276565	956.909814	0.015907	0.016461
RS	27	0.737536	2.276565	1006.319301	0.016728	0.017306
RS	28	0.806127	2.615690	920.870490	0.015307	0.015849
RS	29	0.880335	2.615690	967.993696	0.016091	0.016612
RS	30	0.960620	2.954808	900.330880	0.014966	0.015438
RS	31	1.047480	2.954808	945.507728	0.015717	0.016151
RS	32	1.141453	3.245007	903.333123	0.015016	0.015410
RS	33	1.243122	3.245007	946.886319	0.015740	0.016104
RS	34	1.353118	3.468669	927.226825	0.015413	0.015754
RS	35	1.472122	3.468669	969.085444	0.016109	0.016439
RS	36	1.600872	3.633631	964.992844	0.016041	0.016359
RS	37	1.740165	3.633631	1004.532811	0.016698	0.017020
RS	38	1.890867	3.758667	1008.465598	0.016764	0.017077
RS	39	2.053910	3.758667	1044.526294	0.017363	0.017686
RS	40	2.230305	3.871326	1047.416213	0.017411	0.017722
RS	41	2.421147	3.871326	1078.490942	0.017928	0.018246
RS	42	2.627618	4.000930	1071.158835	0.017806	0.018102
RS	43	2.850997	4.000930	1095.795546	0.018215	0.018510
RS	44	3.092671	4.163224	1073.721486	0.017848	0.018107
RS	45	3.354136	4.163224	1090.862789	0.018133	0.018378
RS	46	3.637014	4.353961	1055.958166	0.017553	0.017752
RS	47	3.943059	4.353961	1064.926131	0.017702	0.017877
RS	48	4.274168	4.556293	1022.225596	0.016992	0.017122
RS	49	4.632392	4.556293	1022.494346	0.016997	0.017101
RS	50	5.019954	4.755813	975.425400	0.016214	0.016282
RS	51	5.439255	4.755813	966.570949	0.016067	0.016116
RS	52	5.892895	4.956818	914.239382	0.015197	0.015223
RS	53	6.383687	4.956818	896.340630	0.014900	0.014916
RS	54	6.914672	5.359330	809.701461	0.013460	0.013472
RS	55	7.489142	5.359330	787.695045	0.013094	0.013103
RS	56	8.110658	5.359330	759.628409	0.012627	0.012636
RS	57	8.783075	5.359330	725.675033	0.012063	0.012072
RS	58	9.510559	10.180624	373.780446	0.006213	0.006304
RS	59	10.297620	10.180624	375.757886	0.006246	0.006332
RS	60	11.149139	10.180624	375.461378	0.006241	0.006322
RS	61	12.070393	10.180624	372.708187	0.006195	0.006271
RS	62	13.067093	10.180624	367.351257	0.006106	0.006176
RS	63	14.145419	10.180624	3581.025254	0.059527	0.060273
PA	4+25*2+4+6 0.030820737 0.018744640 14.145419230 77.053353184 2.097001262 0.917955281 0.598772484 0.596067475 0.772208860 1.036063907 1.278820877 1.455210268 1.600102766 1.765784834 1.987096684 2.276565087 2.615689986 2.954808464 3.245007019 3.468668996 3.633630540 3.758666597 3.871325576 4.000929813 4.163223506 4.353961423 4.556292637 4.755812741 4.956817512 5.359330089 10.180623965
//
IT	5158
RD	21
LK	-262064.498355
QD	-208.152244 -> -185.751761
RI	0.0010914367
TR	0.030037	0.018868
MT	14.327404
MM	C_pi: 3.406243, n_recomb: 61986.206326
RS	0	0.000000	93.310690	5.284939	0.000085	0.000004
RS	1	0.008211	93.310690	5.718841	0.000092	0.000028
RS	2	0.017097	93.310690	6.188362	0.000100	0.000060
RS	3	0.026712	93.310690	6.696424	0.000108	0.000087
RS	4	0.037117	2.226800	302.892575	0.004886	0.003892
RS	5	0.048376	2.226800	326.079498	0.005261	0.004387
RS	6	0.060560	0.956515	813.690820	0.013127	0.011058
RS	7	0.073744	0.956515	868.074788	0.014004	0.012221
RS	8	0.088011	0.610798	1441.999944	0.023263	0.020760
RS	9	0.103449	0.610798	1520.120845	0.024524	0.022895
RS	10	0.120155	0.600405	1626.300230	0.026236	0.025152
RS	11	0.138233	0.600405	1705.847563	0.027520	0.027146
RS	12	0.157795	0.776368	1385.707893	0.022355	0.022383
RS	13	0.178963	0.776368	1457.838065	0.023519	0.023708
RS	14	0.201870	1.044842	1141.649044	0.018418	0.018622
RS	15	0.226657	1.044842	1205.553637	0.019449	0.019600
RS	16	0.253480	1.292984	1029.387758	0.016607	0.016717
RS	17	0.282506	1.292984	1088.497156	0.017560	0.017635
RS	18	0.313915	1.472030	1010.695983	0.016305	0.016379
RS	19	0.347903	1.472030	1068.071315	0.017231	0.017344
RS	20	0.384682	1.617311	1026.556745	0.016561	0.016719
RS	21	0.424481	1.617311	1083.180291	0.017475	0.017726
RS	22	0.467548	1.783446	1035.697297	0.016709	0.017024
RS	23	0.514151	1.783446	1091.166494	0.017603	0.018023
RS	24	0.564581	2.007449	1020.819685	0.016468	0.016931
RS	25	0.619152	2.007449	1074.396950	0.017333	0.017868
RS	26	0.678204	2.303357	985.275062	0.015895	0.016430
RS	27	0.742105	2.303357	1036.478102	0.016721	0.017278
RS	28	0.811253	2.653068	946.440546	0.015269	0.015788
RS	29	0.886080	2.653068	995.252832	0.016056	0.016554
RS	30	0.967050	3.005268	923.536289	0.014899	0.015347
RS	31	1.054669	3.005268	970.325617	0.015654	0.016061
RS	32	1.149483	3.307880	925.416089	0.014929	0.015295
RS	33	1.252083	3.307880	970.558553	0.015658	0.015990
RS	34	1.363107	3.540757	949.641852	0.015320	0.015627
RS	35	1.483248	3.540757	993.116883	0.016022	0.016313
RS	36	1.613254	3.710978	989.062345	0.015956	0.016234
RS	37	1.753936	3.710978	1030.270008	0.016621	0.016898
RS	38	1.906169	3.837855	1035.226747	0.016701	0.016968
RS	39	2.070902	3.837855	1072.990893	0.017310	0.017584
RS	40	2.249163	3.950156	1077.460706	0.017382	0.017644
RS	41	2.442061	3.950156	1110.213966	0.017911	0.018178
RS	42	2.650799	4.078582	1104.478019	0.017818	0.018064
RS	43	2.876676	4.078582	1130.673679	0.018241	0.018486
RS	44	3.121102	4.239820	1109.761143	0.017903	0.018115
RS	45	3.385598	4.239820	1128.239655	0.018201	0.018402
RS	46	3.671813	4.429951	1093.873852	0.017647	0.017806
RS	47	3.981530	4.429951	1103.867945	0.017808	0.017947
RS	48	4.316678	4.631994	1061.134818	0.017119	0.017216
RS	49	4.679347	4.631994	1062.043641	0.017134	0.017209
RS	50	5.071797	4.831440	1014.443382	0.016366	0.016407
RS	51	5.496471	4.831440	1005.781170	0.016226	0.016252
RS	52	5.956017	5.033067	952.309711	0.015363	0.015369
RS	53	6.453298	5.033067	934.128339	0.015070	0.015068
RS	54	6.991412	5.442230	844.182892	0.013619	0.013615
RS	55	7.573713	5.442230	821.643466	0.013255	0.013250
RS	56	8.203829	5.442230	792.756731	0.012789	0.012785
RS	57	8.885686	5.442230	757.692905	0.012224	0.012222
RS	58	9.623532	10.477321	385.455461	0.006218	0.006299
RS	59	10.421966	10.477321	388.067774	0.006261	0.006338
RS	60	11.285962	10.477321	388.368661	0.006265	0.006338
RS	61	12.220903	10.477321	386.159939	0.006230	0.006298
RS	62	13.232616	10.477321	381.277884	0.006151	0.006215
RS	63	14.327404	10.477321	3780.485630	0.060989	0.061740
PA	4+25*2+4+6 0.030036835 0.018867781 14.327404362 93.310689512 2.226799932 0.956514925 0.610797745 0.600405065 0.776367881 1.044841899 1.292983844 1.472029670 1.617311208 1.783446455 2.007448973 2.303356752 2.653067819 3.005267637 3.307880469 3.540757334 3.710977771 3.837855443 3.950156352 4.078581717 4.239819678 4.429950917 4.631993960 4.831439593 5.033067079 5.442230131 10.477320677
//
IT	5064
RD	22
LK	-262020.568306
QD	-195.939460 -> -175.488126
RI	0.0009512579
TR	0.029300	0.018980
MT	14.506180
MM	C_pi: 3.486814, n_recomb: 63770.202919
RS	0	0.000000	112.364980	4.522537	0.000071	0.000003
RS	1	0.008233	112.364980	4.894880	0.000077	0.000024
RS	2	0.017143	112.364980	5.297880	0.000083	0.000051
RS	3	0.026787	112.364980	5.734062	0.000090	0.000073
RS	4	0.037224	2.358566	294.976938	0.004626	0.003729
RS	5	0.048521	2.358566	317.708264	0.004982	0.004193
RS	6	0.060748	0.995938	806.948604	0.012654	0.010746
RS	7	0.073982	0.995938	861.494716	0.013509	0.011853
RS	8	0.088305	0.623009	1461.809622	0.022923	0.020539
RS	9	0.103807	0.623009	1541.933360	0.024180	0.022636
RS	10	0.120586	0.604733	1671.323976	0.026209	0.025177
RS	11	0.138745	0.604733	1753.559667	0.027498	0.027173
RS	12	0.158400	0.780319	1427.811523	0.022390	0.022454
RS	13	0.179673	0.780319	1502.432788	0.023560	0.023790
RS	14	0.202697	1.053181	1173.463574	0.018401	0.018636
RS	15	0.227617	1.053181	1239.472271	0.019437	0.019619
RS	16	0.254588	1.306563	1056.008746	0.016560	0.016693
RS	17	0.283779	1.306563	1116.989744	0.017516	0.017612
RS	18	0.315374	1.488199	1036.978379	0.016261	0.016351
RS	19	0.349569	1.488199	1096.188716	0.017190	0.017313
RS	20	0.386580	1.633796	1054.726035	0.016539	0.016702
RS	21	0.426638	1.633796	1113.227603	0.017457	0.017707
RS	22	0.469994	1.800279	1065.521498	0.016709	0.017019
RS	23	0.516918	1.800279	1122.887849	0.017608	0.018018
RS	24	0.567706	2.026800	1050.565954	0.016474	0.016924
RS	25	0.622675	2.026800	1105.998070	0.017343	0.017863
RS	26	0.682169	2.328941	1013.067712	0.015886	0.016404
RS	27	0.746562	2.328941	1066.033596	0.016717	0.017255
RS	28	0.816255	2.689078	971.380098	0.015233	0.015733
RS	29	0.891686	2.689078	1021.848345	0.016024	0.016501
RS	30	0.973326	3.054368	946.013264	0.014835	0.015261
RS	31	1.061688	3.054368	994.378306	0.015593	0.015976
RS	32	1.157324	3.369585	946.650872	0.014845	0.015185
RS	33	1.260833	3.369585	993.342688	0.015577	0.015881
RS	34	1.372864	3.611952	971.083979	0.015228	0.015505
RS	35	1.494118	3.611952	1016.134879	0.015934	0.016191
RS	36	1.625353	3.787678	1012.047870	0.015870	0.016112
RS	37	1.767393	3.787678	1054.886218	0.016542	0.016779
RS	38	1.921127	3.916554	1060.825569	0.016635	0.016861
RS	39	2.087516	3.916554	1100.264559	0.017254	0.017483
RS	40	2.267604	4.028532	1106.321592	0.017349	0.017565
RS	41	2.462517	4.028532	1140.737241	0.017888	0.018109
RS	42	2.673476	4.155678	1136.667901	0.017824	0.018025
RS	43	2.901803	4.155678	1164.420033	0.018260	0.018459
RS	44	3.148926	4.315666	1144.788004	0.017952	0.018121
RS	45	3.416395	4.315666	1164.612909	0.018263	0.018421
RS	46	3.705882	4.504906	1130.936103	0.017735	0.017855
RS	47	4.019202	4.504906	1141.972769	0.017908	0.018011
RS	48	4.358315	4.706327	1099.360751	0.017239	0.017305
RS	49	4.725346	4.706327	1100.928552	0.017264	0.017311
RS	50	5.122594	4.905360	1052.933208	0.016511	0.016528
RS	51	5.552544	4.905360	1044.480597	0.016379	0.016382
RS	52	6.017890	5.107283	989.978006	0.015524	0.015509
RS	53	6.521546	5.107283	971.527017	0.015235	0.015215
RS	54	7.066665	5.522589	878.365372	0.013774	0.013754
RS	55	7.656662	5.522589	855.299121	0.013412	0.013393
RS	56	8.295230	5.522589	825.599489	0.012946	0.012929
RS	57	8.986368	5.522589	789.433368	0.012379	0.012366
RS	58	9.734404	10.768911	396.850879	0.006223	0.006295
RS	59	10.544022	10.768911	400.094397	0.006274	0.006343
RS	60	11.420292	10.768911	400.992057	0.006288	0.006353
RS	61	12.368701	10.768911	399.330649	0.006262	0.006324
RS	62	13.395187	10.768911	394.930157	0.006193	0.006251
RS	63	14.506180	10.768911	3979.207535	0.062399	0.063153
PA	4+25*2+4+6 0.029299589 0.018979828 14.506179920 112.364979769 2.358565541 0.995938089 0.623009319 0.604732707 0.780318667 1.053181096 1.306562581 1.488199063 1.633796252 1.800278690 2.026800259 2.328941160 2.689078359 3.054368030 3.369585240 3.611952296 3.787678140 3.916554143 4.028532171 4.155678245 4.315665909 4.504906084 4.706326885 4.905359638 5.107283238 5.522588683 10.768911430
//
IT	5387
RD	23
LK	-261980.451645
QD	-184.727031 -> -166.034382
RI	0.0008326309
TR	0.028606	0.019082
MT	14.681653
MM	C_pi: 3.566020, n_recomb: 65510.291383
RS	0	0.000000	134.632369	3.883710	0.000059	0.000003
RS	1	0.008253	134.632369	4.204310	0.000064	0.000020
RS	2	0.017187	134.632369	4.551382	0.000069	0.000043
RS	3	0.026859	134.632369	4.927114	0.000075	0.000062
RS	4	0.037328	2.491844	287.542684	0.004389	0.003579
RS	5	0.048662	2.491844	309.837856	0.004730	0.004016
RS	6	0.060931	1.036203	799.564607	0.012205	0.010447
[truncated: 9,982,839 more chars]
