# Supplementary material for: Recent speciation associated with range expansion and a shift to self-fertilization in North American Arabidopsis
Source: Nat Commun. 2022 Dec 8;13:7564. doi: 10.1038/s41467-022-35368-1 (PMC9732334; doi:10.1038/s41467-022-35368-1)
Supplement: Supplementary file 5 — Source Data [file 41467_2022_35368_MOESM5_ESM.zip › Source Data/Fig2c_FigS24-1_areGL2.psmc]

CC
CC	Brief Description of the file format:
CC	  CC  comments
CC	  MM  useful-messages
CC	  RD  round-of-iterations
CC	  LL  \log[P(sequence)]
CC	  QD  Q-before-opt Q-after-opt
CC	  TR  \theta_0 \rho_0
CC	  RS  k t_k \lambda_k \pi_k \sum_{l\not=k}A_{kl} A_{kk}
CC	  DC  begin end best-k t_k+\Delta_k max-prob
CC
MM	Version: 0.6.5-r67
MM	pattern:4+25*2+4+6, n:63, n_free_lambdas:28
MM	n_iterations:25, skip:1, max_t:5, theta/rho:5
MM	is_decoding:0
MM	n_seqs:12, sum_L:901236, sum_n:23826
RD	0
LK	0.000000
QD	0.000000 -> 0.000000
RI	inf
TR	0.026793	0.005359
MT	5.000000
MM	C_pi: 1.000000, n_recomb: 4816.416992
RS	0	0.000000	1.000000	30.835036	0.006402	0.000000
RS	1	0.006440	1.000000	32.603914	0.006769	0.000000
RS	2	0.013294	1.000000	34.459550	0.007155	0.000000
RS	3	0.020590	1.000000	36.404255	0.007558	0.000000
RS	4	0.028356	1.000000	38.440112	0.007981	0.000000
RS	5	0.036622	1.000000	40.568931	0.008423	0.000000
RS	6	0.045421	1.000000	42.792191	0.008885	0.000000
RS	7	0.054785	1.000000	45.110973	0.009366	0.000000
RS	8	0.064753	1.000000	47.525892	0.009867	0.000000
RS	9	0.075363	1.000000	50.037014	0.010389	0.000000
RS	10	0.086656	1.000000	52.643780	0.010930	0.000000
RS	11	0.098677	1.000000	55.344905	0.011491	0.000000
RS	12	0.111471	1.000000	58.138281	0.012071	0.000000
RS	13	0.125090	1.000000	61.020872	0.012669	0.000000
RS	14	0.139585	1.000000	63.988599	0.013286	0.000000
RS	15	0.155014	1.000000	67.036220	0.013918	0.000000
RS	16	0.171437	1.000000	70.157207	0.014566	0.000000
RS	17	0.188917	1.000000	73.343617	0.015228	0.000000
RS	18	0.207523	1.000000	76.585963	0.015901	0.000000
RS	19	0.227327	1.000000	79.873085	0.016584	0.000000
RS	20	0.248406	1.000000	83.192022	0.017273	0.000000
RS	21	0.270843	1.000000	86.527896	0.017965	0.000000
RS	22	0.294725	1.000000	89.863799	0.018658	0.000000
RS	23	0.320144	1.000000	93.180708	0.019346	0.000000
RS	24	0.347201	1.000000	96.457404	0.020027	0.000000
RS	25	0.376000	1.000000	99.670439	0.020694	0.000000
RS	26	0.406654	1.000000	102.794120	0.021342	0.000000
RS	27	0.439282	1.000000	105.800546	0.021967	0.000000
RS	28	0.474011	1.000000	108.659696	0.022560	0.000000
RS	29	0.510976	1.000000	111.339573	0.023117	0.000000
RS	30	0.550322	1.000000	113.806420	0.023629	0.000000
RS	31	0.592202	1.000000	116.025017	0.024089	0.000000
RS	32	0.636779	1.000000	117.959058	0.024491	0.000000
RS	33	0.684227	1.000000	119.571630	0.024826	0.000000
RS	34	0.734730	1.000000	120.825789	0.025086	0.000000
RS	35	0.788485	1.000000	121.685233	0.025265	0.000000
RS	36	0.845702	1.000000	122.115091	0.025354	0.000000
RS	37	0.906604	1.000000	122.082797	0.025347	0.000000
RS	38	0.971428	1.000000	121.559056	0.025238	0.000000
RS	39	1.040426	1.000000	120.518891	0.025023	0.000000
RS	40	1.113868	1.000000	118.942721	0.024695	0.000000
RS	41	1.192040	1.000000	116.817475	0.024254	0.000000
RS	42	1.275245	1.000000	114.137674	0.023698	0.000000
RS	43	1.363809	1.000000	110.906447	0.023027	0.000000
RS	44	1.458076	1.000000	107.136426	0.022244	0.000000
RS	45	1.558414	1.000000	102.850456	0.021354	0.000000
RS	46	1.665214	1.000000	98.082059	0.020364	0.000000
RS	47	1.778891	1.000000	92.875593	0.019283	0.000000
RS	48	1.899889	1.000000	87.286030	0.018123	0.000000
RS	49	2.028679	1.000000	81.378330	0.016896	0.000000
RS	50	2.165763	1.000000	75.226343	0.015619	0.000000
RS	51	2.311675	1.000000	68.911256	0.014308	0.000000
RS	52	2.466983	1.000000	62.519577	0.012981	0.000000
RS	53	2.632293	1.000000	56.140709	0.011656	0.000000
RS	54	2.808249	1.000000	49.864192	0.010353	0.000000
RS	55	2.995536	1.000000	43.776731	0.009089	0.000000
RS	56	3.194884	1.000000	37.959157	0.007881	0.000000
RS	57	3.407070	1.000000	32.483490	0.006744	0.000000
RS	58	3.632920	1.000000	27.410296	0.005691	0.000000
RS	59	3.873315	1.000000	22.786526	0.004731	0.000000
RS	60	4.129191	1.000000	18.644005	0.003871	0.000000
RS	61	4.401545	1.000000	14.998702	0.003114	0.000000
RS	62	4.691438	1.000000	11.850858	0.002461	0.000000
RS	63	5.000000	1.000000	32.886350	0.006828	0.000000
PA	4+25*2+4+6 0.026792769 0.005358554 5.000000000 1.000000000 1.000000000 1.000000000 1.000000000 1.000000000 1.000000000 1.000000000 1.000000000 1.000000000 1.000000000 1.000000000 1.000000000 1.000000000 1.000000000 1.000000000 1.000000000 1.000000000 1.000000000 1.000000000 1.000000000 1.000000000 1.000000000 1.000000000 1.000000000 1.000000000 1.000000000 1.000000000 1.000000000
//
IT	9878
RD	1
LK	-89321.169241
QD	-5315.276415 -> -1701.866333
RI	0.0942112884
TR	0.013305	0.002889
MT	13.723598
MM	C_pi: 2.232186, n_recomb: 5792.888427
RS	0	0.000000	0.654808	71.318884	0.012311	0.000193
RS	1	0.008138	0.654808	76.132732	0.013142	0.001620
RS	2	0.016938	0.654808	81.186102	0.014015	0.004387
RS	3	0.026455	0.654808	86.476522	0.014928	0.008244
RS	4	0.036745	0.472762	127.009417	0.021925	0.012830
RS	5	0.047874	0.472762	134.024519	0.023136	0.017820
RS	6	0.059907	0.448255	148.751161	0.025678	0.022919
RS	7	0.072921	0.448255	156.073307	0.026942	0.027795
RS	8	0.086993	0.465427	157.424939	0.027176	0.032081
RS	9	0.102210	0.465427	164.546107	0.028405	0.035421
RS	10	0.118666	0.515467	155.150399	0.026783	0.037534
RS	11	0.136461	0.515467	161.861490	0.027941	0.038282
RS	12	0.155704	0.596642	145.860698	0.025179	0.037764
RS	13	0.176513	0.596642	152.114463	0.026259	0.036306
RS	14	0.199015	0.704488	134.372046	0.023196	0.034311
RS	15	0.223349	0.704488	140.182959	0.024199	0.032113
RS	16	0.249663	0.832239	123.815873	0.021374	0.029934
RS	17	0.278118	0.832239	129.218071	0.022306	0.027906
RS	18	0.308890	0.974342	115.188657	0.019884	0.026093
RS	19	0.342165	0.974342	120.220302	0.020753	0.024511
RS	20	0.378148	1.128011	108.358897	0.018706	0.023145
RS	21	0.417059	1.128011	113.052684	0.019516	0.021960
RS	22	0.459137	1.292768	102.880461	0.017760	0.020916
RS	23	0.504640	1.292768	107.259654	0.018516	0.019983
RS	24	0.553845	1.468753	98.374917	0.016982	0.019133
RS	25	0.607054	1.468753	102.453670	0.017686	0.018351
RS	26	0.664594	1.655894	94.578092	0.016327	0.017623
RS	27	0.726816	1.655894	98.362686	0.016980	0.016942
RS	28	0.794102	1.854092	91.286486	0.015758	0.016299
RS	29	0.866864	1.854092	94.776332	0.016361	0.015689
RS	30	0.945547	2.063360	88.331182	0.015248	0.015106
RS	31	1.030633	2.063360	91.519841	0.015799	0.014545
RS	32	1.122643	2.283867	85.568256	0.014771	0.014002
RS	33	1.222141	2.283867	88.444587	0.015268	0.013473
RS	34	1.329736	2.515689	82.881719	0.014307	0.012957
RS	35	1.446087	2.515689	85.431033	0.014748	0.012451
RS	36	1.571907	2.758538	80.182882	0.013842	0.011955
RS	37	1.707966	2.758538	82.387923	0.014222	0.011470
RS	38	1.855097	3.011694	77.401799	0.013362	0.010997
RS	39	2.014202	3.011694	79.243623	0.013679	0.010538
RS	40	2.186254	3.274157	74.476715	0.012857	0.010094
RS	41	2.372308	3.274157	75.935787	0.013108	0.009669
RS	42	2.573503	3.545227	71.341274	0.012315	0.009262
RS	43	2.791072	3.545227	72.399409	0.012498	0.008876
RS	44	3.026345	3.825213	67.920567	0.011725	0.008511
RS	45	3.280766	3.825213	68.564176	0.011836	0.008167
RS	46	3.555890	4.116065	64.137875	0.011072	0.007842
RS	47	3.853405	4.116065	64.362513	0.011111	0.007538
RS	48	4.175131	4.422023	59.927364	0.010345	0.007252
RS	49	4.523038	4.422023	59.743234	0.010313	0.006983
RS	50	4.899259	4.750816	55.245253	0.009537	0.006731
RS	51	5.306096	4.750816	54.683293	0.009440	0.006494
RS	52	5.746041	5.115715	50.081556	0.008645	0.006271
RS	53	6.221788	5.115715	49.199225	0.008493	0.006060
RS	54	6.736252	5.795716	42.596163	0.007353	0.005861
RS	55	7.292583	5.795716	41.720701	0.007202	0.005672
RS	56	7.894187	5.795716	40.535519	0.006997	0.005493
RS	57	8.544749	5.795716	39.042597	0.006740	0.005325
RS	58	9.248254	10.651039	20.875864	0.003604	0.005169
RS	59	10.009010	10.651039	20.981929	0.003622	0.005028
RS	60	10.831676	10.651039	20.963368	0.003619	0.004907
RS	61	11.721290	10.651039	20.810435	0.003592	0.004813
RS	62	12.683300	10.651039	20.515322	0.003541	0.004760
RS	63	13.723598	10.651039	203.122915	0.035064	0.037629
PA	4+25*2+4+6 0.013305323 0.002888846 13.723597527 0.654808044 0.472762108 0.448254585 0.465427399 0.515466690 0.596641541 0.704487801 0.832239151 0.974342346 1.128010750 1.292768478 1.468752861 1.655894279 1.854091644 2.063360214 2.283866882 2.515688896 2.758538246 3.011693954 3.274156511 3.545227051 3.825213432 4.116065025 4.422022820 4.750816345 5.115715146 5.795715570 10.651039183
//
IT	5402
RD	2
LK	-83096.333091
QD	-2597.685356 -> -1003.536514
RI	0.0762565807
TR	0.009252	0.003268
MT	16.979408
MM	C_pi: 4.731433, n_recomb: 13827.690299
RS	0	0.000000	1.688455	68.916875	0.004984	0.000051
RS	1	0.008502	1.688455	74.385509	0.005379	0.000440
RS	2	0.017726	1.688455	80.252366	0.005804	0.001280
RS	3	0.027735	1.688455	86.540154	0.006258	0.002637
RS	4	0.038594	0.746739	209.972977	0.015185	0.006270
RS	5	0.050377	0.746739	224.111959	0.016207	0.009604
RS	6	0.063161	0.571653	311.146727	0.022502	0.014353
RS	7	0.077032	0.571653	329.175316	0.023806	0.019199
RS	8	0.092083	0.517845	383.043445	0.027701	0.023674
RS	9	0.108413	0.517845	402.181292	0.029085	0.029239
RS	10	0.126131	0.524834	415.592391	0.030055	0.031643
RS	11	0.145356	0.524834	434.047935	0.031390	0.036898
RS	12	0.166215	0.576667	412.033643	0.029798	0.036256
RS	13	0.188848	0.576667	429.161833	0.031036	0.040257
RS	14	0.213404	0.666640	386.526476	0.027953	0.037033
RS	15	0.240049	0.666640	402.294758	0.029093	0.039438
RS	16	0.268958	0.789491	353.586983	0.025571	0.034974
RS	17	0.300326	0.789491	368.105373	0.026621	0.036173
RS	18	0.334360	0.940722	321.683593	0.023264	0.031658
RS	19	0.371287	0.940722	335.061546	0.024231	0.032233
RS	20	0.411354	1.117624	293.802314	0.021247	0.028239
RS	21	0.454827	1.117624	306.137860	0.022139	0.028591
RS	22	0.501996	1.320106	270.076273	0.019532	0.025245
RS	23	0.553175	1.320106	281.457133	0.020355	0.025551
RS	24	0.608706	1.550297	249.749840	0.018062	0.022764
RS	25	0.668957	1.550297	260.252324	0.018821	0.023038
RS	26	0.734330	1.811848	232.011666	0.016779	0.020665
RS	27	0.805262	1.811848	241.701006	0.017479	0.020874
RS	28	0.882223	2.109727	216.194173	0.015635	0.018798
RS	29	0.965728	2.109727	225.126357	0.016281	0.018914
RS	30	1.056331	2.450186	201.796899	0.014594	0.017057
RS	31	1.154638	2.450186	210.021036	0.015188	0.017068
RS	32	1.261302	2.840288	188.498890	0.013632	0.015379
RS	33	1.377034	2.840288	196.059238	0.014179	0.015282
RS	34	1.502605	3.286280	176.184067	0.012741	0.013736
RS	35	1.638852	3.286280	183.120837	0.013243	0.013549
RS	36	1.786682	3.791015	164.919529	0.011927	0.012146
RS	37	1.947080	3.791015	171.267922	0.012386	0.011903
RS	38	2.121114	4.352167	154.844663	0.011198	0.010658
RS	39	2.309944	4.352167	160.632524	0.011617	0.010401
RS	40	2.514828	4.962400	146.042888	0.010562	0.009326
RS	41	2.737129	4.962400	151.287955	0.010941	0.009088
RS	42	2.978330	5.612413	138.444761	0.010012	0.008181
RS	43	3.240037	5.612413	143.152865	0.010353	0.007982
RS	44	3.523993	6.295334	131.813252	0.009533	0.007228
RS	45	3.832090	6.295334	135.978767	0.009834	0.007073
RS	46	4.166380	7.010535	125.791786	0.009097	0.006445
RS	47	4.529090	7.010535	129.401263	0.009358	0.006332
RS	48	4.922636	7.766658	119.963620	0.008676	0.005803
RS	49	5.349639	7.766658	123.003130	0.008895	0.005726
RS	50	5.812945	8.585960	113.885251	0.008236	0.005270
RS	51	6.315639	8.585960	116.352101	0.008414	0.005221
RS	52	6.861069	9.511546	107.112149	0.007746	0.004812
RS	53	7.452871	9.511546	109.030818	0.007885	0.004781
RS	54	8.094984	11.309313	93.372438	0.006753	0.004207
RS	55	8.791688	11.309313	95.122416	0.006879	0.004205
RS	56	9.547622	11.309313	96.387432	0.006971	0.004187
RS	57	10.367822	11.309313	97.103210	0.007022	0.004148
RS	58	11.257753	29.316791	38.486314	0.002783	0.002289
RS	59	12.223342	29.316791	40.414176	0.002923	0.002380
RS	60	13.271021	29.316791	42.320637	0.003061	0.002464
RS	61	14.407770	29.316791	44.183364	0.003195	0.002542
RS	62	15.641160	29.316791	45.977116	0.003325	0.002612
RS	63	16.979408	29.316791	1031.386890	0.074589	0.044529
PA	4+25*2+4+6 0.009252168 0.003267856 16.979407751 1.688454880 0.746738664 0.571653099 0.517844885 0.524834378 0.576667304 0.666640366 0.789491420 0.940721841 1.117623799 1.320106362 1.550296704 1.811848159 2.109727331 2.450185649 2.840288484 3.286280203 3.791015055 4.352166650 4.962399707 5.612412884 6.295334237 7.010534872 7.766657912 8.585959672 9.511546197 11.309312936 29.316791062
//
IT	5128
RD	3
LK	-80407.525503
QD	-1635.126903 -> -878.404566
RI	0.0575452804
TR	0.006737	0.003854
MT	18.594027
MM	C_pi: 7.575044, n_recomb: 25932.514996
RS	0	0.000000	5.161916	42.831207	0.001652	0.000016
RS	1	0.008657	5.161916	46.458669	0.001792	0.000138
RS	2	0.018064	5.161916	50.385790	0.001943	0.000403
RS	3	0.028285	5.161916	54.635964	0.002107	0.000836
RS	4	0.039391	1.384906	220.079470	0.008487	0.003284
RS	5	0.051459	1.384906	236.974182	0.009138	0.005095
RS	6	0.064571	0.849224	414.451899	0.015982	0.009542
RS	7	0.078818	0.849224	442.532086	0.017065	0.012892
RS	8	0.094299	0.666653	599.386582	0.023113	0.018364
RS	9	0.111120	0.666653	634.380925	0.024463	0.022825
RS	10	0.129397	0.612470	728.200844	0.028081	0.027165
RS	11	0.149257	0.612470	764.960536	0.029498	0.031922
RS	12	0.170835	0.628276	781.446399	0.030134	0.033408
RS	13	0.194282	0.628276	816.721069	0.031494	0.037658
RS	14	0.219759	0.693220	772.603035	0.029793	0.036094
RS	15	0.247441	0.693220	805.287832	0.031053	0.039363
RS	16	0.277520	0.797252	729.430446	0.028128	0.035761
RS	17	0.310203	0.797252	759.455494	0.029286	0.038029
RS	18	0.345716	0.934340	674.586818	0.026013	0.033624
RS	19	0.384303	0.934340	702.140100	0.027076	0.035167
RS	20	0.426230	1.101237	620.026206	0.023909	0.030792
RS	21	0.471787	1.101237	645.312524	0.024884	0.031907
RS	22	0.521288	1.297891	569.835575	0.021974	0.027915
RS	23	0.575075	1.297891	593.039945	0.022869	0.028794
RS	24	0.633518	1.527277	524.447459	0.020224	0.025257
RS	25	0.697020	1.527277	545.735986	0.021044	0.025989
RS	26	0.766020	1.794977	483.141928	0.018631	0.022856
RS	27	0.840994	1.794977	502.665909	0.019384	0.023465
RS	28	0.922459	2.109289	444.998776	0.017160	0.020660
RS	29	1.010976	2.109289	462.898982	0.017850	0.021147
RS	30	1.107156	2.481651	409.234759	0.015781	0.018602
RS	31	1.211662	2.481651	425.644969	0.016414	0.018961
RS	32	1.325216	2.926497	375.405640	0.014476	0.016630
RS	33	1.448601	2.926497	390.453890	0.015057	0.016858
RS	34	1.582668	3.458991	343.593743	0.013250	0.014721
RS	35	1.728341	3.458991	357.400197	0.013782	0.014825
RS	36	1.886625	4.090288	314.393530	0.012124	0.012897
RS	37	2.058613	4.090288	327.066506	0.012612	0.012903
RS	38	2.245489	4.822698	288.570336	0.011128	0.011212
RS	39	2.448545	4.822698	300.203340	0.011576	0.011160
RS	40	2.669179	5.647620	266.644899	0.010282	0.009725
RS	41	2.908914	5.647620	277.314546	0.010694	0.009653
RS	42	3.169404	6.548807	248.630989	0.009588	0.008467
RS	43	3.452445	6.548807	258.394145	0.009964	0.008400
RS	44	3.759990	7.509750	234.034737	0.009025	0.007435
RS	45	4.094159	7.509750	242.925480	0.009368	0.007389
RS	46	4.457259	8.521546	222.022492	0.008562	0.006603
RS	47	4.851793	8.521546	230.052151	0.008871	0.006582
RS	48	5.280483	9.589753	211.588455	0.008159	0.005932
RS	49	5.746285	9.589753	218.752145	0.008435	0.005934
RS	50	6.252414	10.742378	201.638949	0.007776	0.005379
RS	51	6.802359	10.742378	207.931215	0.008018	0.005400
RS	52	7.399915	12.042529	191.022823	0.007366	0.004902
RS	53	8.049202	12.042529	196.463669	0.007576	0.004937
RS	54	8.754701	14.600636	166.785539	0.006432	0.004196
RS	55	9.521276	14.600636	171.828110	0.006626	0.004252
RS	56	10.354215	14.600636	176.208923	0.006795	0.004295
RS	57	11.259264	14.600636	179.798496	0.006933	0.004319
RS	58	12.242666	50.680792	53.943248	0.002080	0.001710
RS	59	13.311204	50.680792	57.458430	0.002216	0.001793
RS	60	14.472247	50.680792	61.097045	0.002356	0.001874
RS	61	15.733806	50.680792	64.844200	0.002500	0.001950
RS	62	17.104580	50.680792	68.680829	0.002648	0.002021
RS	63	18.594027	50.680792	2523.433935	0.097308	0.047718
PA	4+25*2+4+6 0.006736537 0.003854026 18.594026726 5.161916005 1.384906476 0.849223581 0.666653384 0.612469861 0.628275975 0.693220128 0.797252496 0.934339571 1.101237434 1.297890903 1.527276799 1.794976816 2.109288716 2.481651370 2.926497248 3.458990936 4.090288306 4.822697851 5.647620285 6.548807012 7.509750378 8.521546223 9.589753341 10.742377793 12.042529421 14.600635874 50.680792420
//
IT	5509
RD	4
LK	-79076.999230
QD	-1229.675637 -> -778.576226
RI	0.0443553829
TR	0.005052	0.004329
MT	20.036259
MM	C_pi: 9.998813, n_recomb: 38185.039648
RS	0	0.000000	16.351675	20.076437	0.000526	0.000005
RS	1	0.008786	16.351675	21.828444	0.000572	0.000044
RS	2	0.018343	16.351675	23.732214	0.000622	0.000127
RS	3	0.028740	16.351675	25.800687	0.000676	0.000262
RS	4	0.040050	2.672960	171.251297	0.004485	0.001694
RS	5	0.052355	2.672960	185.408715	0.004856	0.002633
RS	6	0.065740	1.314760	406.789411	0.010653	0.006171
RS	7	0.080301	1.314760	437.455907	0.011456	0.008364
RS	8	0.096141	0.896672	686.987063	0.017991	0.013785
RS	9	0.113373	0.896672	732.529283	0.019184	0.017171
RS	10	0.132119	0.749151	931.180051	0.024386	0.022573
RS	11	0.152512	0.749151	984.658945	0.025787	0.026548
RS	12	0.174696	0.718912	1081.575730	0.028325	0.029787
RS	13	0.198830	0.718912	1136.150739	0.029754	0.033629
RS	14	0.225084	0.756290	1132.118089	0.029648	0.033873
RS	15	0.253644	0.756290	1184.062279	0.031009	0.037116
RS	16	0.284714	0.840554	1112.871380	0.029144	0.034956
RS	17	0.318513	0.840554	1160.978705	0.030404	0.037481
RS	18	0.355281	0.961192	1058.396622	0.027718	0.034016
RS	19	0.395280	0.961192	1102.549190	0.028874	0.035939
RS	20	0.438793	1.112873	991.529583	0.025966	0.032050
RS	21	0.486129	1.112873	1031.917767	0.027024	0.033550
RS	22	0.537623	1.294641	922.814725	0.024167	0.029706
RS	23	0.593642	1.294641	959.686736	0.025133	0.030921
RS	24	0.654582	1.509338	855.773289	0.022411	0.027295
RS	25	0.720876	1.509338	889.381118	0.023291	0.028300
RS	26	0.792994	1.763014	791.072805	0.020717	0.024924
RS	27	0.871448	1.763014	821.667017	0.021518	0.025757
RS	28	0.956795	2.065058	728.438960	0.019077	0.022616
RS	29	1.049639	2.065058	756.272372	0.019805	0.023300
RS	30	1.150641	2.429021	667.420800	0.017479	0.020370
RS	31	1.260517	2.429021	692.750851	0.018142	0.020917
RS	32	1.380045	2.873041	607.903345	0.015920	0.018179
RS	33	1.510075	2.873041	630.987236	0.016524	0.018593
RS	34	1.651528	3.417856	550.608919	0.014419	0.016052
RS	35	1.805409	3.417856	571.688408	0.014972	0.016340
RS	36	1.972809	4.081399	497.172369	0.013020	0.014029
RS	37	2.154916	4.081399	516.456259	0.013525	0.014208
RS	38	2.353022	4.872094	449.509605	0.011772	0.012173
RS	39	2.568533	4.872094	467.167290	0.012234	0.012272
RS	40	2.802978	5.784357	408.980491	0.010710	0.010544
RS	41	3.058019	5.784357	425.146601	0.011134	0.010594
RS	42	3.335468	6.800235	375.882252	0.009844	0.009171
RS	43	3.637291	6.800235	390.661436	0.010231	0.009200
RS	44	3.965632	7.897192	349.486974	0.009152	0.008048
RS	45	4.322819	7.897192	362.952745	0.009505	0.008075
RS	46	4.711386	9.058450	328.394346	0.008600	0.007144
RS	47	5.134092	9.058450	340.586737	0.008919	0.007178
RS	48	5.593934	10.283164	310.871710	0.008141	0.006415
RS	49	6.094176	10.283164	321.802404	0.008427	0.006460
RS	50	6.638366	11.597869	295.023210	0.007726	0.005813
RS	51	7.230367	11.597869	304.695208	0.007979	0.005866
RS	52	7.874377	13.073438	278.835490	0.007302	0.005287
RS	53	8.574968	13.073438	287.281360	0.007523	0.005347
RS	54	9.337109	15.993790	242.170710	0.006342	0.004474
RS	55	10.166208	15.993790	250.031577	0.006548	0.004550
RS	56	11.068148	15.993790	256.964499	0.006729	0.004614
RS	57	12.049328	15.993790	262.773154	0.006882	0.004659
RS	58	13.116709	72.794072	60.394647	0.001582	0.001384
RS	59	14.277866	72.794072	64.780392	0.001696	0.001459
RS	60	15.541036	72.794072	69.398067	0.001817	0.001534
RS	61	16.915183	72.794072	74.244065	0.001944	0.001608
RS	62	18.410055	72.794072	79.311148	0.002077	0.001680
RS	63	20.036259	72.794072	4047.749784	0.106004	0.051169
PA	4+25*2+4+6 0.005051862 0.004329179 20.036259376 16.351674506 2.672959814 1.314760365 0.896672224 0.749150843 0.718911884 0.756289663 0.840554149 0.961192424 1.112872842 1.294640531 1.509338332 1.763013652 2.065058091 2.429021128 2.873041261 3.417855513 4.081399352 4.872094151 5.784357117 6.800235495 7.897192467 9.058450055 10.283164118 11.597869078 13.073437634 15.993790301 72.794071739
//
IT	4390
RD	5
LK	-78246.298438
QD	-991.425814 -> -672.850724
RI	0.0349406398
TR	0.003904	0.004691
MT	21.443645
MM	C_pi: 12.022950, n_recomb: 49434.612529
RS	0	0.000000	52.150638	8.206556	0.000166	0.000002
RS	1	0.008902	52.150638	8.935724	0.000181	0.000014
RS	2	0.018597	52.150638	9.729546	0.000197	0.000040
RS	3	0.029155	52.150638	10.593727	0.000214	0.000083
RS	4	0.040652	5.229083	114.911687	0.002325	0.000878
RS	5	0.053174	5.229083	124.832633	0.002525	0.001360
RS	6	0.066810	2.068637	341.976605	0.006918	0.003971
RS	7	0.081659	2.068637	369.651788	0.007478	0.005383
RS	8	0.097831	1.228984	670.159622	0.013556	0.010219
RS	9	0.115442	1.228984	719.008485	0.014545	0.012745
RS	10	0.134622	0.936889	1007.915075	0.020389	0.018444
RS	11	0.155508	0.936889	1072.436815	0.021694	0.021717
RS	12	0.178254	0.843950	1262.303028	0.025535	0.026073
RS	13	0.203025	0.843950	1333.261282	0.026970	0.029467
RS	14	0.230001	0.848682	1396.683924	0.028253	0.031169
RS	15	0.259379	0.848682	1467.127197	0.029678	0.034210
RS	16	0.291371	0.912568	1430.681361	0.028941	0.033417
RS	17	0.326212	0.912568	1497.279060	0.030288	0.035936
RS	18	0.364155	1.017744	1403.332073	0.028388	0.033546
RS	19	0.405475	1.017744	1464.973027	0.029635	0.035587
RS	20	0.450473	1.155419	1345.859207	0.027225	0.032450
RS	21	0.499478	1.155419	1402.345624	0.028368	0.034125
RS	22	0.552845	1.322961	1275.171140	0.025795	0.030751
RS	23	0.610962	1.322961	1326.617384	0.026836	0.032150
RS	24	0.674254	1.522486	1198.450325	0.024243	0.028765
RS	25	0.743180	1.522486	1245.088959	0.025187	0.029941
RS	26	0.818242	1.759800	1118.431781	0.022624	0.026629
RS	27	0.899986	1.759800	1160.563850	0.023477	0.027612
RS	28	0.989007	2.044363	1036.139083	0.020960	0.024401
RS	29	1.085953	2.044363	1074.122481	0.021728	0.025215
RS	30	1.191530	2.390234	952.038543	0.019259	0.022116
RS	31	1.306505	2.390234	986.281070	0.019951	0.022781
RS	32	1.431715	2.816905	866.851504	0.017535	0.019807
RS	33	1.568072	2.816905	897.791227	0.018161	0.020335
RS	34	1.716568	3.347697	782.439692	0.015828	0.017518
RS	35	1.878283	3.347697	810.501270	0.016395	0.017918
RS	36	2.054395	4.004386	702.028887	0.014201	0.015318
RS	37	2.246184	4.004386	727.572109	0.014718	0.015607
RS	38	2.455047	4.799750	629.254035	0.012729	0.013293
RS	39	2.682503	4.799750	652.549923	0.013200	0.013492
RS	40	2.930208	5.731565	566.791068	0.011465	0.011514
RS	41	3.199965	5.731565	588.033446	0.011895	0.011651
RS	42	3.493736	6.782463	515.531125	0.010429	0.010015
RS	43	3.813659	6.782463	534.858859	0.010820	0.010113
RS	44	4.162062	7.926928	474.647456	0.009602	0.008788
RS	45	4.541481	7.926928	492.155381	0.009956	0.008867
RS	46	4.954677	9.142432	442.185761	0.008945	0.007798
RS	47	5.404656	9.142432	457.925932	0.009263	0.007869
RS	48	5.894694	10.421651	415.631334	0.008408	0.006996
RS	49	6.428356	10.421651	429.619535	0.008691	0.007065
RS	50	7.009526	11.786436	392.201503	0.007934	0.006328
RS	51	7.642433	11.786436	404.443645	0.008181	0.006396
RS	52	8.331683	13.307860	368.924610	0.007463	0.005737
RS	53	9.082291	13.307860	379.472589	0.007676	0.005803
RS	54	9.899721	16.325662	318.501571	0.006443	0.004810
RS	55	10.789920	16.325662	328.356995	0.006642	0.004890
RS	56	11.759367	16.325662	336.868742	0.006814	0.004953
RS	57	12.815116	16.325662	343.768376	0.006954	0.004995
RS	58	13.964850	95.469990	61.555843	0.001245	0.001132
RS	59	15.216937	95.469990	66.319818	0.001342	0.001198
RS	60	16.580488	95.469990	71.383526	0.001444	0.001265
RS	61	18.065425	95.469990	76.752969	0.001553	0.001333
RS	62	19.682554	95.469990	82.431515	0.001667	0.001401
RS	63	21.443645	95.469990	5382.153618	0.108874	0.054600
PA	4+25*2+4+6 0.003903506 0.004690929 21.443644867 52.150638196 5.229082660 2.068637090 1.228983854 0.936889370 0.843950292 0.848682304 0.912568025 1.017744209 1.155419499 1.322961287 1.522485969 1.759799769 2.044362726 2.390233735 2.816905254 3.347696768 4.004385795 4.799749842 5.731565238 6.782462777 7.926928118 9.142432258 10.421650697 11.786435544 13.307860359 16.325662182 95.469990075
//
IT	5838
RD	6
LK	-77648.546594
QD	-814.616968 -> -576.424773
RI	0.0282633811
TR	0.003098	0.004964
MT	22.838178
MM	C_pi: 13.786426, n_recomb: 59635.822345
RS	0	0.000000	164.198471	3.164305	0.000053	0.000001
RS	1	0.009011	164.198471	3.449314	0.000058	0.000005
RS	2	0.018833	164.198471	3.759983	0.000063	0.000013
RS	3	0.029541	164.198471	4.098619	0.000069	0.000027
RS	4	0.041214	10.179609	72.022975	0.001208	0.000465
RS	5	0.053938	10.179609	78.412854	0.001315	0.000717
RS	6	0.067809	3.252173	266.762270	0.004473	0.002592
RS	7	0.082930	3.252173	289.401312	0.004853	0.003505
RS	8	0.099413	1.688974	602.739661	0.010107	0.007626
RS	9	0.117382	1.688974	649.817003	0.010896	0.009503
RS	10	0.136969	1.179010	999.862173	0.016766	0.015067
RS	11	0.158322	1.179010	1069.583694	0.017935	0.017743
RS	12	0.181598	1.000514	1343.430133	0.022527	0.022700
RS	13	0.206972	1.000514	1426.279545	0.023916	0.025670
RS	14	0.234633	0.964872	1565.572048	0.026252	0.028426
RS	15	0.264786	0.964872	1651.946874	0.027701	0.031229
RS	16	0.297656	1.006354	1667.608098	0.027963	0.031567
RS	17	0.333487	1.006354	1751.652374	0.029372	0.033994
RS	18	0.372547	1.096559	1685.852983	0.028269	0.032593
RS	19	0.415127	1.096559	1764.892562	0.029595	0.034641
RS	20	0.461544	1.221941	1655.909021	0.027767	0.032282
RS	21	0.512143	1.221941	1728.918599	0.028991	0.034020
RS	22	0.567302	1.377584	1599.393541	0.026819	0.031215
RS	23	0.627430	1.377584	1666.051904	0.027937	0.032705
RS	24	0.692977	1.564514	1526.572491	0.025598	0.029706
RS	25	0.764430	1.564514	1586.886033	0.026610	0.030981
RS	26	0.842321	1.787983	1442.087017	0.024182	0.027897
RS	27	0.927231	1.787983	1496.270832	0.025090	0.028977
RS	28	1.019792	2.057117	1348.311923	0.022609	0.025861
RS	29	1.120693	2.057117	1396.751745	0.023421	0.026764
RS	30	1.230686	2.385843	1246.806859	0.020907	0.023651
RS	31	1.350591	2.385843	1290.036473	0.021632	0.024396
RS	32	1.481299	2.793953	1139.365256	0.019105	0.021320
RS	33	1.623786	2.793953	1178.025525	0.019754	0.021922
RS	34	1.779111	3.305743	1029.307952	0.017260	0.018938
RS	35	1.948432	3.305743	1064.060210	0.017843	0.019412
RS	36	2.133011	3.944815	921.881066	0.015459	0.016607
RS	37	2.334221	3.944815	953.297329	0.015985	0.016967
RS	38	2.553562	4.726379	822.947728	0.013800	0.014438
RS	39	2.792667	4.726379	851.445536	0.014277	0.014704
RS	40	3.053317	5.650460	736.984544	0.012358	0.012521
RS	41	3.337453	5.650460	762.835236	0.012792	0.012717
RS	42	3.647192	6.700471	665.840279	0.011165	0.010900
RS	43	3.984841	6.700471	689.212856	0.011557	0.011046
RS	44	4.352914	7.849185	608.803968	0.010209	0.009570
RS	45	4.754154	7.849185	629.797872	0.010561	0.009684
RS	46	5.191548	9.069786	563.458572	0.009448	0.008492
RS	47	5.668354	9.069786	582.116584	0.009761	0.008587
RS	48	6.188124	10.349112	526.516014	0.008829	0.007614
RS	49	6.754729	10.349112	542.837326	0.009103	0.007695
RS	50	7.372389	11.703122	494.271749	0.008288	0.006875
RS	51	8.045705	11.703122	508.249820	0.008523	0.006946
RS	52	8.779691	13.198864	462.736117	0.007759	0.006214
RS	53	9.579814	13.198864	474.440025	0.007956	0.006276
RS	54	10.452035	16.161201	397.676246	0.006668	0.005177
RS	55	11.402849	16.161201	408.647840	0.006852	0.005250
RS	56	12.439338	16.161201	417.691641	0.007004	0.005302
RS	57	13.569222	16.161201	424.463793	0.007118	0.005327
RS	58	14.800916	118.799540	60.423699	0.001013	0.000939
RS	59	16.143596	118.799540	65.313244	0.001095	0.000996
RS	60	17.607260	118.799540	70.543747	0.001183	0.001056
RS	61	19.202810	118.799540	76.128592	0.001277	0.001117
RS	62	20.942132	118.799540	82.079509	0.001376	0.001179
RS	63	22.838178	118.799540	6540.117251	0.109668	0.057667
PA	4+25*2+4+6 0.003097959 0.004963968 22.838178319 164.198470898 10.179608751 3.252172767 1.688973762 1.179010196 1.000513858 0.964871723 1.006353866 1.096558708 1.221940834 1.377584210 1.564514281 1.787983055 2.057117377 2.385843409 2.793952734 3.305742648 3.944814610 4.726379300 5.650460039 6.700470702 7.849184556 9.069785814 10.349111922 11.703121545 13.198863746 16.161201036 118.799540445
//
IT	4957
RD	7
LK	-77199.273159
QD	-675.199396 -> -494.146501
RI	0.0235419428
TR	0.002518	0.005168
MT	24.232445
MM	C_pi: 15.353040, n_recomb: 68784.372215
RS	0	0.000000	503.177167	1.198195	0.000017	0.000000
RS	1	0.009113	503.177167	1.307392	0.000019	0.000002
RS	2	0.019056	503.177167	1.426542	0.000021	0.000005
RS	3	0.029906	503.177167	1.556551	0.000023	0.000009
RS	4	0.041744	19.470448	43.878221	0.000638	0.000254
RS	5	0.054661	19.470448	47.845257	0.000696	0.000389
RS	6	0.068755	5.051650	200.842681	0.002920	0.001731
RS	7	0.084133	5.051650	218.457880	0.003176	0.002330
RS	8	0.100913	2.303619	519.804117	0.007557	0.005778
RS	9	0.119222	2.303619	562.507569	0.008178	0.007182
RS	10	0.139199	1.478385	945.297682	0.013743	0.012413
RS	11	0.160997	1.478385	1015.723945	0.014767	0.014601
RS	12	0.184781	1.186212	1355.391253	0.019705	0.019816
RS	13	0.210733	1.186212	1445.567483	0.021016	0.022404
RS	14	0.239050	1.100650	1656.476301	0.024082	0.025873
RS	15	0.269947	1.100650	1755.307579	0.025519	0.028436
RS	16	0.303660	1.116605	1829.010657	0.026590	0.029653
RS	17	0.340445	1.116605	1928.323653	0.028034	0.031960
RS	18	0.380582	1.191457	1901.681116	0.027647	0.031396
RS	19	0.424377	1.191457	1997.003171	0.029033	0.033408
RS	20	0.472162	1.305581	1910.750572	0.027779	0.031758
RS	21	0.524303	1.305581	1999.917242	0.029075	0.033513
RS	22	0.581195	1.451226	1880.490559	0.027339	0.031273
RS	23	0.643271	1.451226	1962.468356	0.028531	0.032808
RS	24	0.711004	1.628096	1823.134359	0.026505	0.030235
RS	25	0.784910	1.628096	1897.473056	0.027586	0.031570
RS	26	0.865551	1.840734	1744.603018	0.025363	0.028785
RS	27	0.953540	1.840734	1811.246959	0.026332	0.029930
RS	28	1.049548	2.097803	1648.233718	0.023962	0.026997
RS	29	1.154304	2.097803	1707.460093	0.024823	0.027963
RS	30	1.268608	2.412886	1536.480500	0.022338	0.024930
RS	31	1.393327	2.412886	1588.864651	0.023099	0.025733
RS	32	1.529412	2.805663	1412.137641	0.020530	0.022646
RS	33	1.677898	2.805663	1458.492665	0.021204	0.023302
RS	34	1.839915	3.300694	1280.034289	0.018609	0.020234
RS	35	2.016697	3.300694	1321.275645	0.019209	0.020757
RS	36	2.209589	3.922293	1147.645680	0.016685	0.017818
RS	37	2.420059	3.922293	1184.603267	0.017222	0.018226
RS	38	2.649708	4.686795	1023.403010	0.014878	0.015538
RS	39	2.900286	4.686795	1056.688059	0.015362	0.015850
RS	40	3.173698	5.595323	913.979172	0.013288	0.013505
RS	41	3.472025	5.595323	943.970127	0.013724	0.013741
RS	42	3.797539	6.631535	822.529149	0.011958	0.011776
RS	43	4.152717	6.631535	849.432745	0.012349	0.011955
RS	44	4.540261	7.766696	748.705962	0.010885	0.010350
RS	45	4.963122	7.766696	772.617008	0.011232	0.010489
RS	46	5.424518	8.970369	689.773121	0.010028	0.009191
RS	47	5.927959	8.970369	710.706103	0.010332	0.009300
RS	48	6.477279	10.224005	641.735071	0.009330	0.008240
RS	49	7.076658	10.224005	659.649463	0.009590	0.008326
RS	50	7.730657	11.537131	599.982295	0.008723	0.007434
RS	51	8.444255	11.537131	614.837346	0.008939	0.007501
RS	52	9.222881	12.970366	559.487777	0.008134	0.006705
RS	53	10.072463	12.970366	571.358614	0.008307	0.006754
RS	54	10.999466	15.792264	479.627881	0.006973	0.005566
RS	55	12.010945	15.792264	490.750743	0.007135	0.005626
RS	56	13.114599	15.792264	499.195983	0.007257	0.005659
RS	57	14.318828	15.792264	504.547814	0.007335	0.005659
RS	58	15.632797	142.559844	58.390376	0.000849	0.000793
RS	59	17.066505	142.559844	63.279328	0.000920	0.000843
RS	60	18.630866	142.559844	68.534042	0.000996	0.000896
RS	61	20.337785	142.559844	74.173427	0.001078	0.000950
RS	62	22.200253	142.559844	80.215602	0.001166	0.001007
RS	63	24.232445	142.559844	7542.882481	0.109660	0.060227
PA	4+25*2+4+6 0.002517591 0.005168381 24.232444971 503.177166659 19.470448440 5.051650046 2.303619210 1.478385119 1.186211777 1.100649747 1.116604730 1.191457365 1.305580758 1.451226087 1.628096322 1.840734110 2.097803317 2.412885559 2.805663303 3.300693756 3.922292988 4.686795080 5.595322875 6.631534661 7.766696429 8.970369224 10.224005064 11.537131466 12.970365933 15.792263782 142.559843654
//
IT	5748
RD	8
LK	-76856.552526
QD	-564.596475 -> -424.777216
RI	0.0201555887
TR	0.002088	0.005319
MT	25.640708
MM	C_pi: 16.740490, n_recomb: 76829.267311
RS	0	0.000000	1488.381956	0.455171	0.000006	0.000000
RS	1	0.009210	1488.381956	0.497104	0.000006	0.000001
RS	2	0.019269	1488.381956	0.542900	0.000007	0.000002
RS	3	0.030254	1488.381956	0.592917	0.000008	0.000003
RS	4	0.042251	36.291460	26.552283	0.000346	0.000143
RS	5	0.055353	36.291460	28.987951	0.000377	0.000218
RS	6	0.069661	7.697451	149.083561	0.001940	0.001187
RS	7	0.085288	7.697451	162.476371	0.002115	0.001589
RS	8	0.102353	3.098740	438.984801	0.005714	0.004465
RS	9	0.120991	3.098740	476.434901	0.006201	0.005528
RS	10	0.141345	1.836492	869.831944	0.011322	0.010360
RS	11	0.163574	1.836492	938.053878	0.012210	0.012159
RS	12	0.187850	1.398623	1323.810894	0.017231	0.017424
RS	13	0.214362	1.398623	1417.462317	0.018450	0.019679
RS	14	0.243316	1.252692	1689.249213	0.021987	0.023607
RS	15	0.274936	1.252692	1796.927612	0.023389	0.025941
RS	16	0.309469	1.239532	1926.783091	0.025079	0.027817
RS	17	0.347183	1.239532	2038.558480	0.026534	0.029995
RS	18	0.388370	1.298172	2055.060098	0.026748	0.030110
RS	19	0.433350	1.298172	2164.740593	0.028176	0.032067
RS	20	0.482474	1.401509	2108.321759	0.027442	0.031031
RS	21	0.536122	1.401509	2212.486950	0.028797	0.032778
RS	22	0.594711	1.538474	2111.600136	0.027484	0.031056
RS	23	0.658696	1.538474	2208.332652	0.028743	0.032615
RS	24	0.728575	1.707242	2077.959465	0.027046	0.030459
RS	25	0.804889	1.707242	2166.170212	0.028195	0.031835
RS	26	0.888233	1.911599	2013.784708	0.026211	0.029367
RS	27	0.979253	1.911599	2092.971796	0.027242	0.030561
RS	28	1.078655	2.159695	1922.832259	0.025027	0.027851
RS	29	1.187214	2.159695	1993.009120	0.025941	0.028867
RS	30	1.305771	2.464746	1808.023454	0.023533	0.025966
RS	31	1.435247	2.464746	1869.685232	0.024336	0.026814
RS	32	1.576649	2.846227	1672.859202	0.021774	0.023775
RS	33	1.731074	2.846227	1726.914244	0.022477	0.024472
RS	34	1.899723	3.328659	1523.518063	0.019830	0.021379
RS	35	2.083904	3.328659	1571.108440	0.020449	0.021939
RS	36	2.285050	3.936567	1369.664290	0.017827	0.018920
RS	37	2.504721	3.936567	1411.891490	0.018377	0.019362
RS	38	2.744625	4.686638	1222.434842	0.015911	0.016561
RS	39	3.006625	4.686638	1260.136200	0.016402	0.016904
RS	40	3.292756	5.580247	1090.947748	0.014200	0.014435
RS	41	3.605241	5.580247	1124.637530	0.014638	0.014699
RS	42	3.946507	6.600669	979.939164	0.012755	0.012614
RS	43	4.319205	6.600669	1009.875246	0.013144	0.012817
RS	44	4.726229	7.717487	889.657729	0.011580	0.011106
RS	45	5.170742	7.717487	915.927561	0.011922	0.011260
RS	46	5.656196	8.896768	817.221411	0.010637	0.009874
RS	47	6.186362	8.896768	839.795858	0.010931	0.009990
RS	48	6.765359	10.114764	758.033425	0.009866	0.008858
RS	49	7.397682	10.114764	776.808751	0.010111	0.008943
RS	50	8.088246	11.374265	706.641193	0.009198	0.007990
RS	51	8.842412	11.374265	721.515374	0.009391	0.008047
RS	52	9.666040	12.728088	656.999752	0.008551	0.007198
RS	53	10.565527	12.728088	668.032481	0.008695	0.007229
RS	54	11.547860	15.364894	562.997157	0.007328	0.005970
RS	55	12.620669	15.364894	573.218123	0.007461	0.006011
RS	56	13.792288	15.364894	579.864497	0.007547	0.006018
RS	57	15.071817	15.364894	582.461229	0.007581	0.005986
RS	58	16.469195	166.319158	56.086282	0.000730	0.000681
RS	59	17.995276	166.319158	60.913219	0.000793	0.000727
RS	60	19.661915	166.319158	66.120554	0.000861	0.000774
RS	61	21.482058	166.319158	71.731315	0.000934	0.000824
RS	62	23.469842	166.319158	77.768454	0.001012	0.000875
RS	63	25.640708	166.319158	8393.282662	0.109246	0.062264
PA	4+25*2+4+6 0.002087855 0.005319094 25.640707866 1488.381955595 36.291459865 7.697450890 3.098740278 1.836491788 1.398623038 1.252692413 1.239532030 1.298172278 1.401509087 1.538474299 1.707241532 1.911598554 2.159694533 2.464745607 2.846227418 3.328658695 3.936567079 4.686637524 5.580247014 6.600668796 7.717486844 8.896767910 10.114764345 11.374264503 12.728087533 15.364894499 166.319157645
//
IT	6250
RD	9
LK	-76590.448381
QD	-476.448133 -> -365.780014
RI	0.0176630764
TR	0.001760	0.005427
MT	27.080323
MM	C_pi: 17.959555, n_recomb: 83759.334208
RS	0	0.000000	4218.506844	0.176164	0.000002	0.000000
RS	1	0.009305	4218.506844	0.192561	0.000002	0.000000
RS	2	0.019475	4218.506844	0.210483	0.000003	0.000001
RS	3	0.030592	4218.506844	0.230075	0.000003	0.000001
RS	4	0.042743	65.610905	16.168193	0.000193	0.000084
RS	5	0.056025	65.610905	17.669522	0.000211	0.000126
RS	6	0.070543	11.457737	110.512163	0.001319	0.000836
RS	7	0.086412	11.457737	120.625506	0.001440	0.001112
RS	8	0.103757	4.096473	367.667230	0.004390	0.003522
RS	9	0.122716	4.096473	399.957506	0.004775	0.004341
RS	10	0.143439	2.253143	788.895562	0.009419	0.008774
RS	11	0.166090	2.253143	853.331095	0.010188	0.010266
RS	12	0.190849	1.635238	1267.703560	0.015135	0.015462
RS	13	0.217912	1.635238	1361.975046	0.016261	0.017435
RS	14	0.247493	1.418405	1681.708259	0.020078	0.021642
RS	15	0.279826	1.418405	1795.025992	0.021431	0.023768
RS	16	0.315168	1.372552	1974.720673	0.023576	0.026124
RS	17	0.353798	1.372552	2096.057525	0.025025	0.028175
RS	18	0.396022	1.413985	2154.825401	0.025726	0.028829
RS	19	0.442176	1.413985	2276.545946	0.027180	0.030722
RS	20	0.492624	1.506744	2252.630631	0.026894	0.030199
RS	21	0.547766	1.506744	2370.108813	0.028297	0.031930
RS	22	0.608039	1.635960	2292.543022	0.027371	0.030663
RS	23	0.673920	1.635960	2402.925181	0.028688	0.032235
RS	24	0.745931	1.798124	2287.476565	0.027310	0.030464
RS	25	0.824643	1.798124	2388.931862	0.028521	0.031872
RS	26	0.910678	1.996222	2243.563805	0.026786	0.029715
RS	27	1.004719	1.996222	2335.014454	0.027878	0.030950
RS	28	1.107511	2.237927	2164.372744	0.025840	0.028474
RS	29	1.219866	2.237927	2245.430716	0.026808	0.029532
RS	30	1.342676	2.536121	2052.824373	0.024509	0.026789
RS	31	1.476913	2.536121	2123.775859	0.025356	0.027678
RS	32	1.623641	2.910097	1912.732425	0.022836	0.024721
RS	33	1.784021	2.910097	1974.478257	0.023573	0.025453
RS	34	1.959324	3.384301	1751.304728	0.020909	0.022374
RS	35	2.150939	3.384301	1805.151117	0.021552	0.022965
RS	36	2.360383	3.983251	1580.200230	0.018866	0.019904
RS	37	2.589315	3.983251	1627.500365	0.019431	0.020374
RS	38	2.839548	4.723582	1413.209171	0.016872	0.017494
RS	39	3.113065	4.723582	1455.036265	0.017372	0.017863
RS	40	3.412032	5.606402	1261.982789	0.015067	0.015298
RS	41	3.738817	5.606402	1299.006057	0.015509	0.015584
RS	42	4.096009	6.614089	1133.017660	0.013527	0.013404
RS	43	4.486436	6.614089	1165.558982	0.013916	0.013622
RS	44	4.913192	7.714215	1027.354608	0.012266	0.011826
RS	45	5.379656	7.714215	1055.494473	0.012602	0.011990
RS	46	5.889523	8.869290	942.132800	0.011248	0.010531
RS	47	6.446832	8.869290	965.786194	0.011530	0.010649
RS	48	7.055997	10.050357	872.283994	0.010414	0.009458
RS	49	7.721844	10.050357	891.260715	0.010641	0.009537
RS	50	8.449645	11.253322	811.599314	0.009690	0.008536
RS	51	9.245167	11.253322	825.704631	0.009858	0.008578
RS	52	10.114710	12.522274	753.078202	0.008991	0.007688
RS	53	11.065161	12.522274	762.323094	0.009101	0.007696
RS	54	12.104049	14.953633	646.293433	0.007716	0.006386
RS	55	13.239603	14.953633	654.523651	0.007814	0.006403
RS	56	14.480817	14.953633	658.164061	0.007858	0.006378
RS	57	15.837523	14.953633	656.702189	0.007840	0.006307
RS	58	17.320467	189.652819	53.825380	0.000643	0.000597
RS	59	18.941395	189.652819	58.565618	0.000699	0.000638
RS	60	20.713145	189.652819	63.694854	0.000760	0.000682
RS	61	22.649753	189.652819	69.239217	0.000827	0.000727
RS	62	24.766556	189.652819	75.225348	0.000898	0.000775
RS	63	27.080323	189.652819	9093.107902	0.108562	0.063837
PA	4+25*2+4+6 0.001759707 0.005427057 27.080322538 4218.506843747 65.610904570 11.457737310 4.096472671 2.253142921 1.635237966 1.418404976 1.372551897 1.413985366 1.506743630 1.635960063 1.798124185 1.996222361 2.237927066 2.536120500 2.910096638 3.384300565 3.983250593 4.723581507 5.606402027 6.614089498 7.714215338 8.869290471 10.050356727 11.253322042 12.522274041 14.953633121 189.652819417
//
IT	5859
RD	10
LK	-76378.306105
QD	-405.277410 -> -314.902472
RI	0.0157652520
TR	0.001501	0.005501
MT	28.565926
MM	C_pi: 19.024629, n_recomb: 89625.297485
RS	0	0.000000	11442.725360	0.069944	0.000001	0.000000
RS	1	0.009397	11442.725360	0.076519	0.000001	0.000000
RS	2	0.019677	11442.725360	0.083712	0.000001	0.000000
RS	3	0.030923	11442.725360	0.091581	0.000001	0.000000
RS	4	0.043226	114.766789	9.988816	0.000111	0.000050
RS	5	0.056686	114.766789	10.926556	0.000122	0.000076
RS	6	0.071409	16.631167	82.444725	0.000920	0.000605
RS	7	0.087517	16.631167	90.104906	0.001005	0.000800
RS	8	0.105138	5.314486	307.765697	0.003434	0.002835
RS	9	0.124415	5.314486	335.429187	0.003743	0.003477
RS	10	0.145504	2.726822	710.787353	0.007931	0.007540
RS	11	0.168574	2.726822	770.774980	0.008600	0.008791
RS	12	0.193812	1.893680	1199.890253	0.013388	0.013854
RS	13	0.221422	1.893680	1292.864693	0.014425	0.015588
RS	14	0.251626	1.595852	1647.988965	0.018388	0.019950
RS	15	0.284669	1.595852	1764.364001	0.019686	0.021890
RS	16	0.320817	1.514007	1985.712690	0.022156	0.024592
RS	17	0.360361	1.514007	2113.964373	0.023587	0.026521
RS	18	0.403622	1.537311	2211.244162	0.024672	0.027595
RS	19	0.450948	1.537311	2342.648360	0.026138	0.029424
RS	20	0.502721	1.619598	2350.859836	0.026230	0.029325
RS	21	0.559359	1.619598	2479.741810	0.027668	0.031033
RS	22	0.621320	1.741762	2427.453704	0.027084	0.030160
RS	23	0.689103	1.741762	2550.066021	0.028453	0.031738
RS	24	0.763256	1.898480	2453.068007	0.027370	0.030316
RS	25	0.844377	1.898480	2566.811444	0.028639	0.031749
RS	26	0.933121	2.091927	2432.995396	0.027146	0.029885
RS	27	1.030204	2.091927	2536.143160	0.028297	0.031156
RS	28	1.136410	2.329336	2370.113007	0.026445	0.028912
RS	29	1.252597	2.329336	2461.773456	0.027467	0.030011
RS	30	1.379702	2.623329	2266.885630	0.025293	0.027435
RS	31	1.518751	2.623329	2347.021986	0.026187	0.028363
RS	32	1.670867	2.993094	2127.038592	0.023733	0.025508
RS	33	1.837277	2.993094	2196.436480	0.024507	0.026274
RS	34	2.019325	3.463068	1958.429132	0.021851	0.023234
RS	35	2.218480	3.463068	2018.476798	0.022521	0.023854
RS	36	2.436350	4.057710	1774.413915	0.019798	0.020779
RS	37	2.674693	4.057710	1826.670879	0.020381	0.021273
RS	38	2.935434	4.793433	1591.248360	0.017754	0.018342
RS	39	3.220676	4.793433	1637.011845	0.018265	0.018731
RS	40	3.532724	5.670757	1423.084367	0.015878	0.016095
RS	41	3.874094	5.670757	1463.184688	0.016326	0.016398
RS	42	4.247544	6.670796	1278.262975	0.014262	0.014142
RS	43	4.656087	6.670796	1313.094290	0.014651	0.014373
RS	44	5.103021	7.758790	1158.762958	0.012929	0.012507
RS	45	5.591954	7.758790	1188.399513	0.013260	0.012677
RS	46	6.126833	8.893549	1061.892183	0.011848	0.011159
RS	47	6.711975	8.893549	1086.182730	0.012119	0.011277
RS	48	7.352103	10.040810	982.244404	0.010959	0.010038
RS	49	8.052384	10.040810	1000.889526	0.011167	0.010108
RS	50	8.818472	11.189424	912.960956	0.010186	0.009070
RS	51	9.656550	11.189424	925.637881	0.010328	0.009093
RS	52	10.573383	12.374257	846.161451	0.009441	0.008173
RS	53	11.576371	12.374257	852.787892	0.009515	0.008154
RS	54	12.673611	14.593595	728.440610	0.008128	0.006812
RS	55	13.873960	14.593595	733.615025	0.008185	0.006799
RS	56	15.187107	14.593595	733.098868	0.008180	0.006736
RS	57	16.623652	14.593595	726.371787	0.008105	0.006620
RS	58	18.195190	212.202359	51.773955	0.000578	0.000534
RS	59	19.914408	212.202359	56.424985	0.000630	0.000572
RS	60	21.795182	212.202359	61.470398	0.000686	0.000612
RS	61	23.852694	212.202359	66.938730	0.000747	0.000654
RS	62	26.103552	212.202359	72.859507	0.000813	0.000699
RS	63	28.565926	212.202359	9650.876876	0.107680	0.065030
PA	4+25*2+4+6 0.001500803 0.005500801 28.565926323 11442.725360231 114.766788921 16.631167253 5.314486259 2.726821946 1.893680407 1.595851689 1.514007433 1.537310744 1.619598236 1.741762421 1.898480023 2.091927480 2.329336079 2.623329150 2.993094294 3.463068203 4.057709853 4.793433416 5.670757360 6.670795607 7.758790486 8.893549204 10.040810299 11.189423689 12.374256801 14.593595414 212.202358978
//
IT	6353
RD	11
LK	-76203.703508
QD	-346.672342 -> -270.412742
RI	0.0142624265
TR	0.001290	0.005548
MT	30.102408
MM	C_pi: 19.948719, n_recomb: 94510.139564
RS	0	0.000000	30301.052235	0.028042	0.000000	0.000000
RS	1	0.009488	30301.052235	0.030703	0.000000	0.000000
RS	2	0.019876	30301.052235	0.033617	0.000000	0.000000
RS	3	0.031249	30301.052235	0.036808	0.000000	0.000000
RS	4	0.043702	194.284757	6.285255	0.000067	0.000031
RS	5	0.057336	194.284757	6.881354	0.000073	0.000047
RS	6	0.072264	23.536960	62.169787	0.000658	0.000449
RS	7	0.088608	23.536960	68.022073	0.000720	0.000589
RS	8	0.106503	6.766122	258.615746	0.002736	0.002325
RS	9	0.126095	6.766122	282.311264	0.002987	0.002837
RS	10	0.147547	3.255383	639.152278	0.006763	0.006566
RS	11	0.171034	3.255383	694.573038	0.007349	0.007627
RS	12	0.196749	2.171955	1128.077788	0.011936	0.012524
RS	13	0.224904	2.171955	1218.552051	0.012893	0.014059
RS	14	0.255730	1.783735	1598.017348	0.016908	0.018490
RS	15	0.289481	1.783735	1715.472341	0.018151	0.020266
RS	16	0.326434	1.662975	1969.979925	0.020844	0.023209
RS	17	0.366893	1.662975	2102.874093	0.022250	0.025027
RS	18	0.411191	1.667331	2233.573567	0.023633	0.026426
RS	19	0.459692	1.667331	2372.453406	0.025103	0.028192
RS	20	0.512794	1.739197	2410.629042	0.025507	0.028441
RS	21	0.570935	1.739197	2548.979290	0.026970	0.030124
RS	22	0.634592	1.854822	2522.043600	0.026685	0.029588
RS	23	0.704289	1.854822	2655.326637	0.028096	0.031170
RS	24	0.780598	2.006973	2578.504036	0.027283	0.030057
RS	25	0.864148	2.006973	2703.383902	0.028604	0.031514
RS	26	0.955624	2.197007	2584.056262	0.027342	0.029920
RS	27	1.055779	2.197007	2698.134490	0.028549	0.031226
RS	28	1.165438	2.431762	2540.488247	0.026881	0.029205
RS	29	1.285500	2.431762	2642.306089	0.027958	0.030344
RS	30	1.416953	2.723680	2449.422764	0.025917	0.027937
RS	31	1.560879	2.723680	2538.530595	0.026860	0.028904
RS	32	1.718460	3.091948	2314.118424	0.024485	0.026162
RS	33	1.890991	3.091948	2391.087499	0.025300	0.026963
RS	34	2.079893	3.561081	2142.711845	0.022672	0.023978
RS	35	2.286717	3.561081	2208.924023	0.023372	0.024628
RS	36	2.513164	4.155521	1949.906602	0.020632	0.021556
RS	37	2.761095	4.155521	2007.067138	0.021237	0.022075
RS	38	3.032551	4.891400	1754.163211	0.018561	0.019111
RS	39	3.329761	4.891400	1803.764747	0.019085	0.019520
RS	40	3.655170	5.768470	1572.011154	0.016633	0.016831
RS	41	4.011453	5.768470	1615.039157	0.017089	0.017149
RS	42	4.401539	6.766304	1413.652158	0.014958	0.014833
RS	43	4.828637	6.766304	1450.575193	0.015348	0.015075
RS	44	5.296256	7.847580	1282.093548	0.013566	0.013152
RS	45	5.808242	7.847580	1312.979136	0.013892	0.013327
RS	46	6.368804	8.967209	1174.940486	0.012432	0.011760
RS	47	6.982552	8.967209	1199.561686	0.012692	0.011876
RS	48	7.654530	10.085490	1086.575622	0.011497	0.010600
RS	49	8.390265	10.085490	1104.501641	0.011687	0.010658
RS	50	9.195804	11.184104	1009.596454	0.010682	0.009592
RS	51	10.077772	11.184104	1020.338840	0.010796	0.009595
RS	52	11.043419	12.288340	935.334670	0.009897	0.008653
RS	53	12.100684	12.288340	938.663344	0.009932	0.008603
RS	54	13.258261	14.295835	808.802586	0.008558	0.007249
RS	55	14.525666	14.295835	809.920607	0.008570	0.007200
RS	56	15.913321	14.295835	804.194051	0.008509	0.007094
RS	57	17.432633	14.295835	791.129947	0.008371	0.006926
RS	58	19.096095	233.600649	50.021334	0.000529	0.000486
RS	59	20.917382	233.600649	54.594161	0.000578	0.000522
RS	60	22.911470	233.600649	59.565430	0.000630	0.000559
RS	61	25.094753	233.600649	64.965636	0.000687	0.000600
RS	62	27.485181	233.600649	70.826641	0.000749	0.000642
RS	63	30.102408	233.600649	10079.567157	0.106651	0.065931
PA	4+25*2+4+6 0.001290142 0.005547729 30.102408413 30301.052235238 194.284756989 23.536960139 6.766122167 3.255383335 2.171955401 1.783734577 1.662975111 1.667331270 1.739196549 1.854821768 2.006972510 2.197007047 2.431761820 2.723680166 3.091947734 3.561080627 4.155521241 4.891400254 5.768470110 6.766304011 7.847580022 8.967209341 10.085490342 11.184104163 12.288339541 14.295834926 233.600649297
//
IT	5368
RD	12
LK	-76055.294176
QD	-297.336758 -> -231.068153
RI	0.0130190695
TR	0.001114	0.005574
MT	31.682950
MM	C_pi: 20.737424, n_recomb: 98489.706243
RS	0	0.000000	78488.399113	0.011360	0.000000	0.000000
RS	1	0.009576	78488.399113	0.012449	0.000000	0.000000
RS	2	0.020070	78488.399113	0.013641	0.000000	0.000000
RS	3	0.031569	78488.399113	0.014948	0.000000	0.000000
RS	4	0.044168	318.986369	4.030353	0.000041	0.000020
RS	5	0.057974	318.986369	4.416297	0.000045	0.000030
RS	6	0.073103	32.511816	47.468413	0.000482	0.000340
RS	7	0.089680	32.511816	51.988951	0.000528	0.000444
RS	8	0.107845	8.460556	218.605793	0.002220	0.001939
RS	9	0.127749	8.460556	238.964646	0.002426	0.002354
RS	10	0.149559	3.836423	574.962021	0.005838	0.005785
RS	11	0.173458	3.836423	625.967785	0.006356	0.006696
RS	12	0.199646	2.468536	1056.293791	0.010725	0.011410
RS	13	0.228342	2.468536	1143.533140	0.011611	0.012780
RS	14	0.259785	1.981294	1538.001975	0.015616	0.017218
RS	15	0.294240	1.981294	1655.026652	0.016804	0.018851
RS	16	0.331994	1.819019	1934.676277	0.019643	0.021957
RS	17	0.373364	1.819019	2070.283745	0.021020	0.023674
RS	18	0.418696	1.803690	2228.900336	0.022631	0.025322
RS	19	0.468368	1.803690	2373.234799	0.024096	0.027029
RS	20	0.522798	1.865113	2438.311320	0.024757	0.027561
RS	21	0.582440	1.865113	2584.240750	0.026239	0.029220
RS	22	0.647794	1.974537	2581.606874	0.026212	0.028972
RS	23	0.719407	1.974537	2723.940965	0.027657	0.030557
RS	24	0.797877	2.122731	2667.842208	0.027088	0.029718
RS	25	0.883862	2.122731	2802.579678	0.028456	0.031197
RS	26	0.978081	2.310242	2699.542574	0.027409	0.029851
RS	27	1.081324	2.310242	2823.629999	0.028669	0.031192
RS	28	1.194453	2.543557	2677.117090	0.027182	0.029382
RS	29	1.318416	2.543557	2788.499667	0.028313	0.030562
RS	30	1.454251	2.835012	2601.042148	0.026409	0.028322
RS	31	1.603093	2.835012	2698.793446	0.027402	0.029331
RS	32	1.766190	3.203887	2473.785014	0.025117	0.026705
RS	33	1.944905	3.203887	2558.177190	0.025974	0.027544
RS	34	2.140735	3.674878	2303.408378	0.023387	0.024623
RS	35	2.355319	3.674878	2375.730807	0.024122	0.025305
RS	36	2.590452	4.272482	2105.601106	0.021379	0.022251
RS	37	2.848103	4.272482	2167.636997	0.022009	0.022796
RS	38	3.130427	5.012531	1900.732803	0.019299	0.019814
RS	39	3.439789	5.012531	1954.130313	0.019841	0.020243
RS	40	3.778776	5.893909	1707.531128	0.017337	0.017514
RS	41	4.150227	5.893909	1753.414991	0.017803	0.017848
RS	42	4.557249	6.894483	1538.013066	0.015616	0.015484
RS	43	5.003250	6.894483	1576.922756	0.016011	0.015736
RS	44	5.491962	7.974150	1396.275317	0.014177	0.013766
RS	45	6.027475	7.974150	1428.269093	0.014502	0.013946
RS	46	6.614272	9.083762	1280.322391	0.013000	0.012339
RS	47	7.257264	9.083762	1305.088679	0.013251	0.012452
RS	48	7.961831	10.178085	1184.437598	0.012026	0.011145
RS	49	8.733871	10.178085	1201.393502	0.012198	0.011192
RS	50	9.579845	11.231483	1100.787569	0.011177	0.010105
RS	51	10.506834	11.231483	1109.240405	0.011263	0.010086
RS	52	11.522596	12.259463	1020.008733	0.010357	0.009131
RS	53	12.635633	12.259463	1019.519101	0.010352	0.009048
RS	54	13.855259	14.058093	886.921842	0.009005	0.007696
RS	55	15.191682	14.058093	883.072771	0.008966	0.007607
RS	56	16.656088	14.058093	871.203205	0.008846	0.007452
RS	57	18.260732	14.058093	850.886540	0.008639	0.007229
RS	58	20.019045	253.378532	48.616606	0.000494	0.000450
RS	59	21.945743	253.378532	53.130533	0.000539	0.000484
RS	60	24.056950	253.378532	58.046881	0.000589	0.000520
RS	61	26.370337	253.378532	63.397804	0.000644	0.000559
RS	62	28.905265	253.378532	69.217155	0.000703	0.000600
RS	63	31.682950	253.378532	10391.231880	0.105506	0.066618
PA	4+25*2+4+6 0.001114370 0.005574436 31.682950212 78488.399113424 318.986369323 32.511815636 8.460556414 3.836423263 2.468535801 1.981293742 1.819018590 1.803690319 1.865112883 1.974537103 2.122731117 2.310241614 2.543556779 2.835011777 3.203886706 3.674877519 4.272481669 5.012531188 5.893909425 6.894483430 7.974150031 9.083761785 10.178085458 11.231482503 12.259463011 14.058092722 253.378531914
//
IT	6233
RD	13
LK	-75925.577986
QD	-254.965744 -> -196.093632
RI	0.0119484085
TR	0.000966	0.005588
MT	33.279296
MM	C_pi: 21.383439, n_recomb: 101616.626613
RS	0	0.000000	184089.973527	0.005033	0.000000	0.000000
RS	1	0.009662	184089.973527	0.005519	0.000000	0.000000
RS	2	0.020257	184089.973527	0.006052	0.000000	0.000000
RS	3	0.031876	184089.973527	0.006637	0.000000	0.000000
RS	4	0.044617	507.995138	2.637773	0.000026	0.000013
RS	5	0.058590	507.995138	2.892663	0.000028	0.000020
RS	6	0.073913	43.892859	36.706971	0.000361	0.000263
RS	7	0.090716	43.892859	40.239338	0.000396	0.000342
RS	8	0.109142	10.402341	185.985594	0.001830	0.001641
RS	9	0.129349	10.402341	203.552211	0.002003	0.001984
RS	10	0.151508	4.466931	517.890104	0.005097	0.005152
RS	11	0.175808	4.466931	564.738132	0.005558	0.005942
RS	12	0.202456	2.782009	986.306473	0.009706	0.010468
RS	13	0.231679	2.782009	1069.848693	0.010528	0.011698
RS	14	0.263725	2.187907	1471.502922	0.014481	0.016099
RS	15	0.298867	2.187907	1586.899023	0.015617	0.017608
RS	16	0.337404	1.981794	1884.391051	0.018544	0.020815
RS	17	0.379665	1.981794	2021.031247	0.019889	0.022441
RS	18	0.426009	1.946077	2202.111051	0.021671	0.024277
RS	19	0.476831	1.946077	2350.022158	0.023126	0.025928
RS	20	0.532563	1.996910	2438.580002	0.023998	0.026691
RS	21	0.593680	1.996910	2590.235395	0.025490	0.028326
RS	22	0.660701	2.100253	2610.243259	0.025687	0.028326
RS	23	0.734199	2.100253	2759.953996	0.027160	0.029912
RS	24	0.814797	2.244787	2724.421226	0.026811	0.029317
RS	25	0.903182	2.244787	2867.618556	0.028220	0.030817
RS	26	1.000107	2.430269	2781.942577	0.027377	0.029699
RS	27	1.106397	2.430269	2914.964466	0.028686	0.031075
RS	28	1.222956	2.662879	2781.641317	0.027374	0.029465
RS	29	1.350777	2.662879	2901.836843	0.028557	0.030687
RS	30	1.490947	2.954914	2722.605562	0.026793	0.028611
RS	31	1.644661	2.954914	2828.532046	0.027835	0.029662
RS	32	1.813226	3.325801	2606.266118	0.025648	0.027156
RS	33	1.998077	3.325801	2697.828184	0.026549	0.028034
RS	34	2.200788	3.800513	2440.269761	0.024014	0.025186
RS	35	2.423084	3.800513	2518.584983	0.024785	0.025903
RS	36	2.666859	4.403654	2240.940502	0.022053	0.022876
RS	37	2.934186	4.403654	2307.800060	0.022711	0.023450
RS	38	3.227341	5.150776	2030.228955	0.019979	0.020459
RS	39	3.548821	5.150776	2087.389796	0.020542	0.020912
RS	40	3.901361	6.039801	1828.857516	0.017998	0.018153
RS	41	4.287963	6.039801	1877.560011	0.018477	0.018504
RS	42	4.711917	7.046794	1650.566883	0.016243	0.016100
RS	43	5.176832	7.046794	1691.412835	0.016645	0.016364
RS	44	5.686667	8.128720	1500.573668	0.014767	0.014355
RS	45	6.245761	8.128720	1533.607530	0.015092	0.014540
RS	46	6.858873	9.232264	1377.364694	0.013555	0.012900
RS	47	7.531222	9.232264	1402.181817	0.013799	0.013010
RS	48	8.268532	10.306605	1275.226458	0.012549	0.011679
RS	49	9.077079	10.306605	1291.072939	0.012705	0.011714
RS	50	9.963746	11.318742	1185.999913	0.011671	0.010612
RS	51	10.936080	11.318742	1191.941808	0.011730	0.010571
RS	52	12.002359	12.274244	1099.729212	0.010822	0.009608
RS	53	13.171660	12.274244	1095.052608	0.010776	0.009490
RS	54	14.453935	13.867146	962.385030	0.009471	0.008157
RS	55	15.860101	13.867146	952.764458	0.009376	0.008022
RS	56	17.402126	13.867146	933.956437	0.009191	0.007814
RS	57	19.093139	13.867146	905.641498	0.008912	0.007530
RS	58	20.947533	270.856683	47.590300	0.000468	0.000424
RS	59	22.981094	270.856683	52.069782	0.000512	0.000457
RS	60	25.211133	270.856683	56.956341	0.000561	0.000492
RS	61	27.656633	270.856683	62.283608	0.000613	0.000529
RS	62	30.338411	270.856683	68.087175	0.000670	0.000569
RS	63	33.279296	270.856683	10595.081844	0.104265	0.067153
PA	4+25*2+4+6 0.000965632 0.005587915 33.279295606 184089.973527122 507.995138451 43.892858733 10.402341316 4.466931320 2.782009180 2.187906823 1.981793775 1.946076920 1.996909532 2.100253369 2.244786902 2.430268529 2.662878787 2.954914486 3.325800502 3.800512597 4.403653852 5.150775717 6.039800512 7.046793788 8.128720216 9.232264245 10.306605413 11.318742441 12.274244034 13.867145775 270.856683331
//
IT	7621
RD	14
LK	-75809.952743
QD	-218.065576 -> -165.163201
RI	0.0109946697
TR	0.000839	0.005593
MT	34.858043
MM	C_pi: 21.877455, n_recomb: 103926.337695
RS	0	0.000000	423410.309900	0.002253	0.000000	0.000000
RS	1	0.009742	423410.309900	0.002473	0.000000	0.000000
RS	2	0.020434	423410.309900	0.002714	0.000000	0.000000
RS	3	0.032166	423410.309900	0.002979	0.000000	0.000000
RS	4	0.045042	786.435719	1.759882	0.000017	0.000009
RS	5	0.059173	786.435719	1.931378	0.000019	0.000013
RS	6	0.074680	57.968040	28.751953	0.000277	0.000208
RS	7	0.091697	57.968040	31.544894	0.000304	0.000269
RS	8	0.110373	12.585510	159.301878	0.001533	0.001409
RS	9	0.130868	12.585510	174.533615	0.001679	0.001696
RS	10	0.153360	5.141693	467.321756	0.004497	0.004633
RS	11	0.178043	5.141693	510.310930	0.004910	0.005326
RS	12	0.205130	3.110230	919.048718	0.008843	0.009666
RS	13	0.234857	3.110230	998.613528	0.009609	0.010777
RS	14	0.267479	2.402600	1400.917458	0.013480	0.015111
RS	15	0.303280	2.402600	1513.722006	0.014565	0.016510
RS	16	0.342568	2.150728	1822.485846	0.017536	0.019771
RS	17	0.385684	2.150728	1958.681343	0.018847	0.021313
RS	18	0.433001	2.094006	2156.977214	0.020755	0.023288
RS	19	0.484927	2.094006	2306.713256	0.022196	0.024886
RS	20	0.541912	2.134025	2415.170842	0.023239	0.025838
RS	21	0.604448	2.134025	2570.736536	0.024736	0.027448
RS	22	0.673077	2.231232	2611.331917	0.025127	0.027659
RS	23	0.748392	2.231232	2766.700204	0.026622	0.029245
RS	24	0.831044	2.372153	2751.043448	0.026471	0.028869
RS	25	0.921749	2.372153	2901.193451	0.027916	0.030387
RS	26	1.021290	2.555782	2833.372734	0.027263	0.029480
RS	27	1.130528	2.555782	2974.103893	0.028617	0.030888
RS	28	1.250409	2.788024	2855.470588	0.027476	0.029470
RS	29	1.381969	2.788024	2983.561311	0.028708	0.030731
RS	30	1.526346	3.081176	2814.880397	0.027085	0.028816
RS	31	1.684788	3.081176	2928.355284	0.028177	0.029911
RS	32	1.858666	3.454893	2711.751261	0.026093	0.027526
RS	33	2.049484	3.454893	2810.097279	0.027039	0.028447
RS	34	2.258892	3.934463	2553.050754	0.024566	0.025677
RS	35	2.488700	3.934463	2637.143987	0.025375	0.026430
RS	36	2.740897	4.544639	2355.385071	0.022664	0.023440
RS	37	3.017664	4.544639	2426.956279	0.023353	0.024045
RS	38	3.321393	5.300687	2141.952042	0.020610	0.021055
RS	39	3.654713	5.300687	2202.815964	0.021196	0.021533
RS	40	4.020506	6.199543	1935.215014	0.018621	0.018752
RS	41	4.421935	6.199543	1986.698883	0.019116	0.019123
RS	42	4.862472	7.215374	1750.531685	0.016844	0.016687
RS	43	5.345927	7.215374	1793.286589	0.017255	0.016964
RS	44	5.876482	8.302159	1594.230646	0.015340	0.014922
RS	45	6.458724	8.302159	1628.281214	0.015668	0.015113
RS	46	7.097690	9.402382	1465.347208	0.014100	0.013446
RS	47	7.798905	9.402382	1490.188416	0.014339	0.013555
RS	48	8.568434	10.459628	1358.268481	0.013070	0.012203
RS	49	9.412933	10.459628	1372.959450	0.013211	0.012228
RS	50	10.339704	11.433573	1264.611105	0.012168	0.011115
RS	51	11.356764	11.433573	1267.943240	0.012200	0.011052
RS	52	12.472907	12.319833	1173.930022	0.011296	0.010087
RS	53	13.697788	12.319833	1164.850769	0.011208	0.009933
RS	54	15.042000	13.710501	1034.605686	0.009955	0.008632
RS	55	16.517168	13.710501	1018.545914	0.009801	0.008447
RS	56	18.136050	13.710501	992.171863	0.009547	0.008181
RS	57	19.912647	13.710501	955.311243	0.009192	0.007832
RS	58	21.862324	285.324590	46.959729	0.000452	0.000406
RS	59	24.001943	285.324590	51.432483	0.000495	0.000438
RS	60	26.350009	285.324590	56.318134	0.000542	0.000472
RS	61	28.926829	285.324590	61.651661	0.000593	0.000509
RS	62	31.754688	285.324590	67.470216	0.000649	0.000549
RS	63	34.858043	285.324590	10697.828731	0.102937	0.067581
PA	4+25*2+4+6 0.000839462 0.005593474 34.858043318 423410.309900469 786.435718927 57.968039680 12.585509630 5.141693118 3.110229803 2.402599572 2.150727795 2.094006324 2.134024523 2.231231780 2.372153403 2.555782163 2.788024225 3.081176143 3.454893106 3.934462801 4.544639305 5.300686628 6.199542665 7.215373673 8.302159106 9.402381808 10.459627997 11.433573204 12.319833078 13.710501200 285.324590056
//
IT	11212
RD	15
LK	-75706.021362
QD	-185.774364 -> -138.289290
RI	0.0101229234
TR	0.000733	0.005591
MT	36.420296
MM	C_pi: 22.232690, n_recomb: 105467.865376
RS	0	0.000000	1206685.222114	0.000808	0.000000	0.000000
RS	1	0.009818	1206685.222114	0.000887	0.000000	0.000000
RS	2	0.020601	1206685.222114	0.000974	0.000000	0.000000
RS	3	0.032442	1206685.222114	0.001070	0.000000	0.000000
RS	4	0.045446	1182.303294	1.199523	0.000011	0.000006
RS	5	0.059726	1182.303294	1.317335	0.000012	0.000009
RS	6	0.075409	74.907522	22.831905	0.000216	0.000167
RS	7	0.092631	74.907522	25.068853	0.000238	0.000215
RS	8	0.111544	14.984944	137.514411	0.001304	0.001228
RS	9	0.132315	14.984944	150.805887	0.001430	0.001472
RS	10	0.155124	5.851699	422.898224	0.004010	0.004210
RS	11	0.180173	5.851699	462.373175	0.004384	0.004822
RS	12	0.207682	3.449773	855.604063	0.008112	0.008985
RS	13	0.237891	3.449773	931.101281	0.008828	0.009995
RS	14	0.271067	2.623896	1328.791048	0.012599	0.014243
RS	15	0.307500	2.623896	1438.310624	0.013637	0.015543
RS	16	0.347510	2.325108	1752.547934	0.016617	0.018821
RS	17	0.391448	2.325108	1887.088908	0.017893	0.020284
RS	18	0.439700	2.247078	2097.630427	0.019889	0.022358
RS	19	0.492690	2.247078	2247.653586	0.021311	0.023904
RS	20	0.550883	2.276232	2372.259529	0.022493	0.025007
RS	21	0.614789	2.276232	2530.054547	0.023989	0.026591
RS	22	0.684970	2.367276	2588.803247	0.024546	0.026984
RS	23	0.762042	2.367276	2748.163402	0.026057	0.028565
RS	24	0.846681	2.504630	2751.123030	0.026085	0.028385
RS	25	0.939630	2.504630	2906.698789	0.027560	0.029918
RS	26	1.041705	2.686528	2856.590776	0.027085	0.029205
RS	27	1.153802	2.686528	3003.730964	0.028480	0.030642
RS	28	1.276905	2.918656	2900.636188	0.027503	0.029405
RS	29	1.412096	2.918656	3035.596201	0.028782	0.030706
RS	30	1.560559	3.213362	2879.168265	0.027299	0.028948
RS	31	1.723600	3.213362	2999.446706	0.028439	0.030085
RS	32	1.902648	3.590591	2790.897890	0.026462	0.027824
RS	33	2.099277	3.590591	2895.533552	0.027454	0.028787
RS	34	2.315211	4.076002	2641.873449	0.025049	0.026100
RS	35	2.552346	4.076002	2731.444779	0.025898	0.026892
RS	36	2.812764	4.694544	2448.661423	0.023217	0.023945
RS	37	3.098751	4.694544	2524.775991	0.023939	0.024583
RS	38	3.412818	5.461233	2235.357243	0.021195	0.021603
RS	39	3.757720	5.461233	2299.836531	0.021806	0.022107
RS	40	4.136487	6.371985	2025.906939	0.019209	0.019314
RS	41	4.552443	6.371985	2080.132838	0.019723	0.019705
RS	42	5.009239	7.399041	1837.131115	0.017419	0.017244
RS	43	5.510885	7.399041	1881.788471	0.017842	0.017536
RS	44	6.061784	8.493358	1676.438956	0.015895	0.015467
RS	45	6.666773	8.493358	1711.525984	0.016228	0.015666
RS	46	7.331163	9.593210	1543.459610	0.014634	0.013976
RS	47	8.060785	9.593210	1568.365655	0.014871	0.014084
RS	48	8.862044	10.636652	1432.760539	0.013585	0.012718
RS	49	9.741974	10.636652	1446.346800	0.013714	0.012733
RS	50	10.708300	11.576086	1335.837553	0.012666	0.011614
RS	51	11.769503	11.576086	1336.593957	0.012673	0.011529
RS	52	12.934899	12.397330	1241.855190	0.011775	0.010566
RS	53	14.214719	12.397330	1228.332955	0.011647	0.010376
RS	54	15.620196	13.592317	1102.717448	0.010455	0.009119
RS	55	17.163669	13.592317	1079.747998	0.010238	0.008879
RS	56	18.858687	13.592317	1045.405747	0.009912	0.008551
RS	57	20.720128	13.592317	999.701144	0.009479	0.008134
RS	58	22.764334	296.511765	46.726385	0.000443	0.000395
RS	59	25.009248	296.511765	51.222375	0.000486	0.000426
RS	60	27.474576	296.511765	56.138664	0.000532	0.000461
RS	61	30.181961	296.511765	61.511502	0.000583	0.000498
RS	62	33.155168	296.511765	67.379483	0.000639	0.000537
RS	63	36.420296	296.511765	10707.444642	0.101523	0.067932
PA	4+25*2+4+6 0.000732957 0.005590816 36.420296005 1206685.222114161 1182.303294046 74.907522223 14.984944370 5.851698869 3.449773281 2.623895949 2.325107565 2.247077751 2.276232016 2.367275985 2.504629756 2.686527848 2.918656027 3.213361801 3.590591002 4.076001971 4.694544376 5.461233408 6.371985064 7.399040566 8.493358184 9.593210097 10.636651976 11.576085880 12.397330197 13.592317172 296.511765205
//
IT	10395
RD	16
LK	-75612.937869
QD	-157.663630 -> -115.546429
RI	0.0093662622
TR	0.000645	0.005587
MT	37.906317
MM	C_pi: 22.458715, n_recomb: 106400.545004
RS	0	0.000000	1111200.012058	0.000891	0.000000	0.000000
RS	1	0.009888	1111200.012058	0.000979	0.000000	0.000000
RS	2	0.020754	1111200.012058	0.001076	0.000000	0.000000
RS	3	0.032694	1111200.012058	0.001182	0.000000	0.000000
RS	4	0.045814	1726.775104	0.836090	0.000008	0.000004
RS	5	0.060232	1726.775104	0.918793	0.000009	0.000006
RS	6	0.076076	94.738200	18.401647	0.000173	0.000137
RS	7	0.093486	94.738200	20.218325	0.000190	0.000176
RS	8	0.112618	17.553604	119.832478	0.001126	0.001086
RS	9	0.133642	17.553604	131.524158	0.001236	0.001297
RS	10	0.156744	6.581880	384.483956	0.003614	0.003866
RS	11	0.182131	6.581880	420.826180	0.003955	0.004414
RS	12	0.210028	3.794525	797.273062	0.007493	0.008413
RS	13	0.240684	3.794525	868.789079	0.008165	0.009337
RS	14	0.274370	2.848386	1258.107229	0.011824	0.013488
RS	15	0.311388	2.848386	1363.930798	0.012819	0.014700
RS	16	0.352066	2.502533	1678.941119	0.015779	0.017968
RS	17	0.396766	2.502533	1810.934445	0.017020	0.019358
RS	18	0.445886	2.403253	2029.357497	0.019073	0.021497
RS	19	0.499863	2.403253	2178.425259	0.020474	0.022992
RS	20	0.559177	2.421559	2315.636248	0.021763	0.024213
RS	21	0.624356	2.421559	2474.220942	0.023254	0.025768
RS	22	0.695980	2.506334	2548.566354	0.023953	0.026315
RS	23	0.774686	2.506334	2710.424464	0.025474	0.027888
RS	24	0.861174	2.639946	2730.437158	0.025662	0.027880
RS	25	0.956215	2.639946	2890.012713	0.027162	0.029424
RS	26	1.060653	2.819944	2857.003591	0.026851	0.028889
RS	27	1.175418	2.819944	3009.290160	0.028283	0.030351
RS	28	1.301531	3.051816	2922.035277	0.027463	0.029285
RS	29	1.440113	3.051816	3062.827845	0.028786	0.030621
RS	30	1.592399	3.348007	2919.768807	0.027441	0.029015
RS	31	1.759743	3.348007	3046.065119	0.028628	0.030193
RS	32	1.943633	3.728784	2847.377178	0.026761	0.028056
RS	33	2.145707	3.728784	2957.756009	0.027798	0.029059
RS	34	2.367761	4.220203	2709.795665	0.025468	0.026460
RS	35	2.611772	4.220203	2804.497210	0.026358	0.027290
RS	36	2.879911	4.847418	2523.271698	0.023715	0.024393
RS	37	3.174563	4.847418	2603.727386	0.024471	0.025064
RS	38	3.498351	5.625178	2312.491151	0.021734	0.022101
RS	39	3.854154	5.625178	2380.481419	0.022373	0.022633
RS	40	4.245139	6.548376	2102.614045	0.019761	0.019833
RS	41	4.674784	6.548376	2159.543193	0.020296	0.020247
RS	42	5.146913	7.587309	1911.773365	0.017968	0.017768
RS	43	5.665725	7.587309	1958.342746	0.018405	0.018075
RS	44	6.235838	8.689943	1748.410266	0.016432	0.015985
RS	45	6.862322	8.689943	1784.584017	0.016772	0.016193
RS	46	7.550754	9.790432	1612.771696	0.015158	0.014484
RS	47	8.307257	9.790432	1637.829003	0.015393	0.014594
RS	48	9.138563	10.821431	1499.673983	0.014095	0.013217
RS	49	10.052068	10.821431	1512.269629	0.014213	0.013223
RS	50	11.055899	11.728286	1400.572383	0.013163	0.012101
RS	51	12.158990	11.728286	1398.873239	0.013147	0.011996
RS	52	13.371153	12.487218	1304.336282	0.012259	0.011040
RS	53	14.703175	12.487218	1286.445529	0.012091	0.010814
RS	54	16.166906	13.491452	1167.335696	0.010971	0.009612
RS	55	17.775370	13.491452	1137.127760	0.010687	0.009315
RS	56	19.542879	13.491452	1094.568899	0.010287	0.008922
RS	57	21.485158	13.491452	1039.882556	0.009773	0.008434
RS	58	23.619489	304.231664	46.869420	0.000440	0.000389
RS	59	25.964861	304.231664	51.417328	0.000483	0.000421
RS	60	28.542143	304.231664	56.394506	0.000530	0.000456
RS	61	31.374265	304.231664	61.838420	0.000581	0.000493
RS	62	34.486427	304.231664	67.788998	0.000637	0.000533
RS	63	37.906317	304.231664	10650.791407	0.100101	0.068219
PA	4+25*2+4+6 0.000645293 0.005586564 37.906316994 1111200.012058141 1726.775104439 94.738199597 17.553604257 6.581880477 3.794524918 2.848386070 2.502533287 2.403252532 2.421559493 2.506334339 2.639946395 2.819943936 3.051816145 3.348006765 3.728783638 4.220202684 4.847418285 5.625178325 6.548375534 7.587309038 8.689942698 9.790431881 10.821430756 11.728286301 12.487217628 13.491452410 304.231664301
//
IT	11540
RD	17
LK	-75530.795014
QD	-133.514808 -> -96.796306
RI	0.0087138884
TR	0.000574	0.005574
MT	39.372211
MM	C_pi: 22.613130, n_recomb: 106869.810130
RS	0	0.000000	1020886.186615	0.000980	0.000000	0.000000
RS	1	0.009954	1020886.186615	0.001078	0.000000	0.000000
RS	2	0.020899	1020886.186615	0.001185	0.000000	0.000000
RS	3	0.032933	1020886.186615	0.001303	0.000000	0.000000
RS	4	0.046165	2440.636994	0.599393	0.000006	0.000003
RS	5	0.060714	2440.636994	0.659080	0.000006	0.000005
RS	6	0.076712	116.996415	15.117019	0.000141	0.000115
RS	7	0.094302	116.996415	16.619997	0.000156	0.000148
RS	8	0.113643	20.192408	105.824530	0.000990	0.000978
RS	9	0.134909	20.192408	116.236947	0.001088	0.001163
RS	10	0.158291	7.305838	352.441869	0.003298	0.003597
RS	11	0.184002	7.305838	386.123968	0.003613	0.004093
RS	12	0.212271	4.134109	746.087226	0.006981	0.007952
RS	13	0.243354	4.134109	813.977467	0.007617	0.008802
RS	14	0.277532	3.070830	1192.729132	0.011161	0.012856
RS	15	0.315111	3.070830	1294.857127	0.012116	0.013989
RS	16	0.356431	2.679880	1607.031008	0.015037	0.017226
RS	17	0.401865	2.679880	1736.060084	0.016245	0.018548
RS	18	0.451820	2.560572	1958.454871	0.018326	0.020723
RS	19	0.506748	2.560572	2105.794678	0.019704	0.022165
RS	20	0.567144	2.568795	2252.048982	0.021073	0.023475
RS	21	0.633551	2.568795	2410.402446	0.022555	0.024997
RS	22	0.706569	2.647766	2497.400697	0.023369	0.025670
RS	23	0.786855	2.647766	2660.604444	0.024896	0.027230
RS	24	0.875132	2.777947	2695.464600	0.025222	0.027371
RS	25	0.972197	2.777947	2857.868181	0.026742	0.028919
RS	26	1.078923	2.956296	2840.559767	0.026580	0.028544
RS	27	1.196273	2.956296	2996.899136	0.028043	0.030025
RS	28	1.325303	3.188234	2924.858963	0.027368	0.029118
RS	29	1.467178	3.188234	3070.542536	0.028732	0.030483
RS	30	1.623175	3.486326	2941.018889	0.027520	0.029023
RS	31	1.794699	3.486326	3072.587442	0.028751	0.030237
RS	32	1.983297	3.871255	2884.627617	0.026992	0.028221
RS	33	2.190668	3.871255	3000.209745	0.028074	0.029262
RS	34	2.418681	4.369519	2759.410457	0.025820	0.026753
RS	35	2.669390	4.369519	2858.887227	0.026751	0.027619
RS	36	2.945055	5.006566	2581.056782	0.024151	0.024777
RS	37	3.248159	5.006566	2665.645172	0.024943	0.025480
RS	38	3.581434	5.796918	2374.573405	0.022219	0.022542
RS	39	3.947884	5.796918	2445.973156	0.022887	0.023101
RS	40	4.350810	6.734485	2166.075541	0.020268	0.020303
RS	41	4.793843	6.734485	2225.684225	0.020826	0.020738
RS	42	5.280975	7.787622	1974.843290	0.018479	0.018248
RS	43	5.816596	7.787622	2023.362509	0.018933	0.018572
RS	44	6.405534	8.901313	1810.271894	0.016939	0.016466
RS	45	7.053093	8.901313	1847.625479	0.017289	0.016684
RS	46	7.765111	10.005607	1673.228545	0.015657	0.014963
RS	47	8.548003	10.005607	1698.583911	0.015894	0.015075
RS	48	9.408824	11.027836	1558.820641	0.014586	0.013690
RS	49	10.355331	11.027836	1570.623442	0.014697	0.013689
RS	50	11.396053	11.906417	1458.533045	0.013648	0.012569
RS	51	12.540369	11.906417	1454.614157	0.013611	0.012444
RS	52	13.798589	12.608191	1361.025873	0.012735	0.011500
RS	53	15.182053	12.608191	1339.000123	0.012529	0.011239
RS	54	16.703226	13.431216	1227.865138	0.011489	0.010103
RS	55	18.375817	13.431216	1190.319062	0.011138	0.009747
RS	56	20.214897	13.431216	1139.532318	0.010663	0.009287
RS	57	22.237039	13.431216	1075.962509	0.010068	0.008728
RS	58	24.460464	309.451826	47.320680	0.000443	0.000389
RS	59	26.905209	309.451826	51.945682	0.000486	0.000421
RS	60	29.593304	309.451826	57.010514	0.000533	0.000457
RS	61	32.548971	309.451826	62.553848	0.000585	0.000495
RS	62	35.798845	309.451826	68.616897	0.000642	0.000536
RS	63	39.372211	309.451826	10547.132222	0.098691	0.068447
PA	4+25*2+4+6 0.000573589 0.005574429 39.372210886 1020886.186615208 2440.636994223 116.996415005 20.192408413 7.305838384 4.134108926 3.070829815 2.679880467 2.560572228 2.568794823 2.647765844 2.777946923 2.956295891 3.188233863 3.486325538 3.871255254 4.369519014 5.006565673 5.796917566 6.734485254 7.787621909 8.901312719 10.005607362 11.027835747 11.906416662 12.608191061 13.431215704 309.451825838
//
IT	11193
RD	18
LK	-75459.501605
QD	-113.105596 -> -81.575026
RI	0.0081825528
TR	0.000515	0.005554
MT	40.836589
MM	C_pi: 22.739960, n_recomb: 107055.684997
RS	0	0.000000	919764.929895	0.001097	0.000000	0.000000
RS	1	0.010018	919764.929895	0.001207	0.000000	0.000000
RS	2	0.021039	919764.929895	0.001328	0.000000	0.000000
RS	3	0.033164	919764.929895	0.001461	0.000000	0.000000
RS	4	0.046504	3357.913948	0.440173	0.000004	0.000002
RS	5	0.061180	3357.913948	0.484286	0.000005	0.000004
RS	6	0.077326	140.893544	12.697973	0.000119	0.000099
RS	7	0.095090	140.893544	13.968877	0.000130	0.000126
RS	8	0.114633	22.790524	94.962062	0.000887	0.000896
RS	9	0.136134	22.790524	104.378055	0.000975	0.001062
RS	10	0.159789	7.995681	326.639025	0.003051	0.003393
RS	11	0.185814	7.995681	358.161402	0.003346	0.003846
RS	12	0.214445	4.457752	703.080966	0.006567	0.007591
RS	13	0.245945	4.457752	767.865068	0.007173	0.008379
RS	14	0.280600	3.285563	1135.246746	0.010604	0.012341
RS	15	0.318727	3.285563	1233.982346	0.011527	0.013406
RS	16	0.360674	2.853561	1540.864738	0.014393	0.016599
RS	17	0.406822	2.853561	1666.904311	0.015570	0.017858
RS	18	0.457593	2.716500	1890.112599	0.017655	0.020044
RS	19	0.513451	2.716500	2035.375882	0.019012	0.021437
RS	20	0.574904	2.715960	2187.534663	0.020434	0.022807
RS	21	0.642513	2.715960	2345.051184	0.021905	0.024295
RS	22	0.716895	2.790014	2441.806314	0.022809	0.025067
RS	23	0.798728	2.790014	2605.575952	0.024339	0.026610
RS	24	0.888758	2.917394	2652.853203	0.024780	0.026877
RS	25	0.987808	2.917394	2817.223228	0.026315	0.028423
RS	26	1.096780	3.094616	2813.764224	0.026283	0.028189
RS	27	1.216668	3.094616	2973.301851	0.027773	0.029683
RS	28	1.348567	3.327119	2915.286813	0.027231	0.028919
RS	29	1.493678	3.327119	3065.089171	0.028631	0.030309
RS	30	1.653326	3.627709	2948.559879	0.027542	0.028983
RS	31	1.828967	3.627709	3084.763563	0.028815	0.030228
RS	32	2.022203	4.017547	2907.640733	0.027160	0.028328
RS	33	2.234796	4.017547	3027.948691	0.028284	0.029404
RS	34	2.468686	4.523692	2794.963994	0.026108	0.026983
RS	35	2.726006	4.523692	2898.894934	0.027078	0.027883
RS	36	3.009104	5.171928	2625.543368	0.024525	0.025098
RS	37	3.320561	5.171928	2714.076117	0.025352	0.025832
RS	38	3.663218	5.976655	2424.470729	0.022647	0.022922
RS	39	4.040202	5.976655	2499.194921	0.023345	0.023508
RS	40	4.454950	6.930839	2218.603270	0.020724	0.020717
RS	41	4.911245	6.930839	2280.885652	0.021306	0.021174
RS	42	5.413251	8.000929	2028.200349	0.018945	0.018679
RS	43	5.965545	8.000929	2078.729011	0.019417	0.019018
RS	44	6.573166	9.128919	1863.532249	0.017407	0.016903
RS	45	7.241656	9.128919	1902.185745	0.017768	0.017131
RS	46	7.977112	10.240755	1726.066113	0.016123	0.015401
RS	47	8.786244	10.240755	1751.900558	0.016364	0.015517
RS	48	9.676430	11.258445	1611.228551	0.015050	0.014129
RS	49	10.655792	11.258445	1622.481196	0.015155	0.014123
RS	50	11.733262	12.113573	1510.582024	0.014110	0.013008
RS	51	12.918669	12.113573	1504.741206	0.014056	0.012865
RS	52	14.222824	12.763765	1412.650650	0.013195	0.011936
RS	53	15.657625	12.763765	1386.812187	0.012954	0.011641
RS	54	17.236157	13.415631	1284.734821	0.012001	0.010581
RS	55	18.972821	13.415631	1239.904429	0.011582	0.010164
RS	56	20.883456	13.415631	1181.025352	0.011032	0.009638
RS	57	22.985491	13.415631	1108.802654	0.010357	0.009007
RS	58	25.298098	313.051783	48.011958	0.000448	0.000392
RS	59	27.842373	313.051783	52.734540	0.000493	0.000425
RS	60	30.641523	313.051783	57.908927	0.000541	0.000461
RS	61	33.721080	313.051783	63.575005	0.000594	0.000501
RS	62	37.109134	313.051783	69.775261	0.000652	0.000543
RS	63	40.836589	313.051783	10421.900156	0.097350	0.068616
PA	4+25*2+4+6 0.000515430 0.005553588 40.836588578 919764.929895062 3357.913948005 140.893543875 22.790524222 7.995681452 4.457751992 3.285563113 2.853560746 2.716500171 2.715959593 2.790014077 2.917394354 3.094615701 3.327119311 3.627709315 4.017546993 4.523691745 5.171928226 5.976654595 6.930838913 8.000929076 9.128918536 10.240755490 11.258445155 12.113573012 12.763764983 13.415631147 313.051783072
//
IT	11663
RD	19
LK	-75398.494904
QD	-96.110496 -> -69.277663
RI	0.0077553194
TR	0.000468	0.005520
MT	42.354389
MM	C_pi: 22.880911, n_recomb: 107067.961736
RS	0	0.000000	964723.570453	0.001052	0.000000	0.000000
RS	1	0.010081	964723.570453	0.001159	0.000000	0.000000
RS	2	0.021179	964723.570453	0.001275	0.000000	0.000000
RS	3	0.033395	964723.570453	0.001404	0.000000	0.000000
RS	4	0.046843	4513.807052	0.330331	0.000003	0.000002
RS	5	0.061646	4513.807052	0.363646	0.000003	0.000003
RS	6	0.077942	165.599715	10.911181	0.000102	0.000087
RS	7	0.095881	165.599715	12.010414	0.000112	0.000111
RS	8	0.115628	25.222234	86.767864	0.000810	0.000836
RS	9	0.137365	25.222234	95.434667	0.000891	0.000988
RS	10	0.161295	8.623580	306.673407	0.002864	0.003243
RS	11	0.187636	8.623580	336.533959	0.003143	0.003665
RS	12	0.216633	4.754877	668.558572	0.006244	0.007320
RS	13	0.248554	4.754877	730.853603	0.006826	0.008060
RS	14	0.283692	3.487100	1087.051931	0.010153	0.011937
RS	15	0.322373	3.487100	1182.911440	0.011048	0.012945
RS	16	0.364953	3.020179	1482.964250	0.013851	0.016084
RS	17	0.411826	3.020179	1606.288931	0.015003	0.017288
RS	18	0.463424	2.868785	1827.800563	0.017071	0.019464
RS	19	0.520223	2.868785	1970.981903	0.018409	0.020812
RS	20	0.582749	2.861622	2126.210261	0.019859	0.022218
RS	21	0.651578	2.861622	2282.630193	0.021319	0.023673
RS	22	0.727346	2.932210	2386.364485	0.022288	0.024518
RS	23	0.810752	2.932210	2550.242889	0.023819	0.026041
RS	24	0.902567	3.057892	2607.402811	0.024353	0.026409
RS	25	1.003637	3.057892	2773.155379	0.025901	0.027951
RS	26	1.114897	3.234937	2781.398033	0.025978	0.027836
RS	27	1.237373	3.234937	2943.499232	0.027492	0.029339
RS	28	1.372196	3.468939	2897.853361	0.027066	0.028700
RS	29	1.520611	3.468939	3051.160438	0.028497	0.030110
RS	30	1.683987	3.773068	2946.512186	0.027520	0.028905
RS	31	1.863834	3.773068	3086.814932	0.028830	0.030178
RS	32	2.061812	4.169094	2919.972381	0.027272	0.028385
RS	33	2.279748	4.169094	3044.584211	0.028436	0.029492
RS	34	2.519654	4.684688	2819.438825	0.026333	0.027155
RS	35	2.783746	4.684688	2927.526507	0.027343	0.028086
RS	36	3.074461	5.346198	2659.094160	0.024836	0.025358
RS	37	3.394484	5.346198	2751.389425	0.025698	0.026121
RS	38	3.746770	6.167966	2463.987386	0.023013	0.023242
RS	39	4.134569	6.167966	2541.950584	0.023741	0.023853
RS	40	4.561463	7.142118	2261.521523	0.021122	0.021073
RS	41	5.031394	7.142118	2326.470938	0.021729	0.021551
RS	42	5.548699	8.233209	2072.785585	0.019360	0.019054
RS	43	6.118154	8.233209	2125.385198	0.019851	0.019410
RS	44	6.745017	9.380217	1908.827979	0.017828	0.017289
RS	45	7.435075	9.380217	1948.908593	0.018203	0.017528
RS	46	8.194699	10.504884	1771.685978	0.016547	0.015793
RS	47	9.030902	10.504884	1798.195590	0.016795	0.015913
RS	48	9.951404	11.523841	1657.106447	0.015477	0.014526
RS	49	10.964704	11.523841	1668.079862	0.015580	0.014515
RS	50	12.080156	12.361729	1556.776961	0.014540	0.013409
RS	51	13.308059	12.361729	1549.360902	0.014471	0.013251
RS	52	14.659749	12.967001	1459.147538	0.013628	0.012339
RS	53	16.147705	12.967001	1429.899967	0.013355	0.012014
RS	54	17.785665	13.458869	1337.603575	0.012493	0.011037
RS	55	19.588750	13.458869	1285.709555	0.012008	0.010560
RS	56	21.573607	13.458869	1219.033427	0.011386	0.009968
RS	57	23.758562	13.458869	1138.533034	0.010634	0.009268
RS	58	26.163785	316.002179	48.869415	0.000456	0.000397
RS	59	28.811483	316.002179	53.705082	0.000502	0.000432
RS	60	31.726100	316.002179	59.005751	0.000551	0.000469
RS	61	34.934545	316.002179	64.812556	0.000605	0.000509
RS	62	38.466439	316.002179	71.169276	0.000665	0.000553
RS	63	42.354389	316.002179	10287.737776	0.096086	0.068727
PA	4+25*2+4+6 0.000467926 0.005520050 42.354389359 964723.570453315 4513.807052403 165.599715336 25.222233834 8.623580042 4.754876720 3.487100253 3.020178518 2.868785110 2.861621833 2.932209670 3.057892115 3.234936833 3.468938796 3.773067942 4.169094472 4.684688285 5.346198107 6.167966352 7.142117924 8.233208646 9.380216575 10.504883862 11.523840943 12.361728747 12.967001187 13.458868953 316.002179305
//
IT	7597
RD	20
LK	-75346.640341
QD	-82.093106 -> -60.009670
RI	0.0078252944
TR	0.000442	0.005587
MT	42.754475
MM	C_pi: 22.693754, n_recomb: 107463.421856
RS	0	0.000000	1522079.701552	0.000670	0.000000	0.000000
RS	1	0.010098	1522079.701552	0.000738	0.000000	0.000000
RS	2	0.021215	1522079.701552	0.000813	0.000000	0.000000
RS	3	0.033454	1522079.701552	0.000895	0.000000	0.000000
RS	4	0.046930	5934.540538	0.252679	0.000002	0.000001
RS	5	0.061766	5934.540538	0.278205	0.000003	0.000002
RS	6	0.078101	190.346837	9.549579	0.000089	0.000078
RS	7	0.096085	190.346837	10.513365	0.000098	0.000099
RS	8	0.115885	27.409549	80.351351	0.000748	0.000793
RS	9	0.137684	27.409549	88.396656	0.000823	0.000934
RS	10	0.161684	9.156603	290.800395	0.002706	0.003138
RS	11	0.188108	9.156603	319.219827	0.002970	0.003537
RS	12	0.217200	5.003372	640.172180	0.005957	0.007125
RS	13	0.249229	5.003372	700.156186	0.006515	0.007828
RS	14	0.284493	3.655588	1045.893591	0.009733	0.011630
RS	15	0.323317	3.655588	1138.858477	0.010598	0.012592
RS	16	0.366062	3.159189	1431.895233	0.013324	0.015670
RS	17	0.413123	3.159189	1552.221190	0.014444	0.016829
RS	18	0.464936	2.994529	1771.528282	0.016485	0.018979
RS	19	0.521980	2.994529	1912.092619	0.017793	0.020288
RS	20	0.584785	2.979540	2069.922443	0.019262	0.021707
RS	21	0.653932	2.979540	2224.509173	0.020700	0.023132
RS	22	0.730061	3.043977	2335.022675	0.021729	0.024027
RS	23	0.813876	3.043977	2498.136793	0.023246	0.025532
RS	24	0.906156	3.164108	2565.357820	0.023872	0.025979
RS	25	1.007753	3.164108	2731.553734	0.025418	0.027515
RS	26	1.119609	3.336040	2752.067093	0.025609	0.027497
RS	27	1.242760	3.336040	2915.793485	0.027133	0.029007
RS	28	1.378346	3.565448	2883.424305	0.026832	0.028475
RS	29	1.527623	3.565448	3039.354888	0.028283	0.029901
RS	30	1.691973	3.865586	2947.769391	0.027430	0.028803
RS	31	1.872919	3.865586	3091.387543	0.028767	0.030100
RS	32	2.072136	4.258359	2936.169718	0.027323	0.028402
RS	33	2.291469	4.258359	3064.419896	0.028516	0.029537
RS	34	2.532949	4.771459	2848.442031	0.026506	0.027277
RS	35	2.798812	4.771459	2960.141567	0.027546	0.028237
RS	36	3.091522	5.430980	2697.877896	0.025105	0.025563
RS	37	3.413788	5.430980	2793.498988	0.025995	0.026353
RS	38	3.768595	6.250600	2509.380962	0.023351	0.023504
RS	39	4.159229	6.250600	2590.235283	0.024103	0.024140
RS	40	4.589307	7.221286	2310.881943	0.021504	0.021372
RS	41	5.062813	7.221286	2378.217629	0.022130	0.021871
RS	42	5.584132	8.305955	2124.314404	0.019768	0.019376
RS	43	6.158090	8.305955	2178.749581	0.020274	0.019748
RS	44	6.790005	9.441508	1961.531280	0.018253	0.017623
RS	45	7.485728	9.441508	2002.826779	0.018637	0.017874
RS	46	8.251702	10.547009	1825.172723	0.016984	0.016137
RS	47	9.095021	10.547009	1852.142657	0.017235	0.016262
RS	48	10.023494	11.535690	1711.322228	0.015925	0.014877
RS	49	11.045720	11.535690	1721.765095	0.016022	0.014864
RS	50	12.171167	12.327405	1611.788132	0.014998	0.013768
RS	51	13.410256	12.327405	1602.459226	0.014912	0.013597
RS	52	14.774463	12.863211	1514.934923	0.014097	0.012706
RS	53	16.276422	12.863211	1481.771485	0.013789	0.012353
RS	54	17.930041	13.165577	1401.442666	0.013041	0.011463
RS	55	19.750637	13.165577	1341.318737	0.012482	0.010928
RS	56	21.755068	13.165577	1265.732818	0.011778	0.010272
RS	57	23.961898	13.165577	1175.936608	0.010943	0.009506
RS	58	26.391564	312.520851	49.785061	0.000463	0.000404
RS	59	29.066567	312.520851	54.717273	0.000509	0.000440
RS	60	32.011680	312.520851	60.123962	0.000559	0.000478
RS	61	35.254178	312.520851	66.047000	0.000615	0.000520
RS	62	38.824089	312.520851	72.530904	0.000675	0.000565
RS	63	42.754475	312.520851	10251.260127	0.095393	0.068784
PA	4+25*2+4+6 0.000442082 0.005587434 42.754475024 1522079.701552332 5934.540538236 190.346836521 27.409549292 9.156603154 5.003371875 3.655588400 3.159189189 2.994529197 2.979539534 3.043976506 3.164107524 3.336039985 3.565448365 3.865586416 4.258359457 4.771459311 5.430980318 6.250599935 7.221285560 8.305954588 9.441507844 10.547009301 11.535689528 12.327404890 12.863210865 13.165576563 312.520850889
//
IT	5283
RD	21
LK	-80619.914965
QD	-3082.881356 -> -368.017495
RI	0.0048696270
TR	0.000517	0.005691
MT	43.028557
MM	C_pi: 34.425185, n_recomb: 160803.585572
RS	0	0.000000	1550691.564686	0.000955	0.000000	0.000000
RS	1	0.010109	1550691.564686	0.001051	0.000000	0.000000
RS	2	0.021239	1550691.564686	0.001158	0.000000	0.000000
RS	3	0.033495	1550691.564686	0.001275	0.000000	0.000000
RS	4	0.046990	8220.655158	0.264762	0.000002	0.000001
RS	5	0.061848	8220.655158	0.291538	0.000002	0.000001
RS	6	0.078209	232.623928	11.344182	0.000071	0.000062
RS	7	0.096224	232.623928	12.490588	0.000078	0.000078
RS	8	0.116059	31.707547	100.868124	0.000627	0.000658
RS	9	0.137900	31.707547	110.991490	0.000690	0.000773
RS	10	0.161949	10.342033	374.092261	0.002326	0.002650
RS	11	0.188429	10.342033	410.834213	0.002555	0.002983
RS	12	0.217585	5.588216	833.680328	0.005184	0.006061
RS	13	0.249689	5.588216	912.518978	0.005675	0.006664
RS	14	0.285038	4.055770	1373.575969	0.008542	0.009956
RS	15	0.323960	4.055770	1497.430556	0.009312	0.010810
RS	16	0.366817	3.486450	1895.315530	0.011787	0.013533
RS	17	0.414006	3.486450	2057.736568	0.012797	0.014596
RS	18	0.465966	3.287969	2364.401759	0.014704	0.016574
RS	19	0.523177	3.287969	2556.697906	0.015900	0.017806
RS	20	0.586173	3.254626	2787.549872	0.017335	0.019197
RS	21	0.655536	3.254626	3002.011292	0.018669	0.020563
RS	22	0.731911	3.307618	3174.707968	0.019743	0.021531
RS	23	0.816006	3.307618	3404.370927	0.021171	0.022996
RS	24	0.908602	3.420417	3522.611761	0.021906	0.023591
RS	25	1.010559	3.420417	3760.294813	0.023384	0.025109
RS	26	1.122822	3.588517	3817.224611	0.023738	0.025299
RS	27	1.246434	3.588517	4055.250993	0.025219	0.026817
RS	28	1.382541	3.817667	4039.929078	0.025123	0.026539
RS	29	1.532406	3.817667	4270.557949	0.026558	0.028000
RS	30	1.697422	4.121636	4171.483988	0.025941	0.027186
RS	31	1.879118	4.121636	4387.743935	0.027286	0.028543
RS	32	2.079181	4.523221	4195.922986	0.026093	0.027142
RS	33	2.299468	4.523221	4392.607491	0.027317	0.028358
RS	34	2.542023	5.051118	4109.505117	0.025556	0.026384
RS	35	2.809098	5.051118	4283.925668	0.026641	0.027440
RS	36	3.103170	5.732120	3928.276248	0.024429	0.025021
RS	37	3.426969	5.732120	4080.178921	0.025374	0.025914
RS	38	3.783500	6.579834	3686.306908	0.022924	0.023276
RS	39	4.176071	6.579834	3816.884932	0.023736	0.024015
RS	40	4.608327	7.584143	3423.682143	0.021291	0.021407
RS	41	5.084278	7.584143	3534.324948	0.021979	0.022003
RS	42	5.608342	8.705915	3173.110047	0.019733	0.019623
RS	43	6.185381	8.705915	3264.513273	0.020301	0.020086
RS	44	6.820752	9.879288	2953.296369	0.018366	0.018041
RS	45	7.520350	9.879288	3025.012611	0.018812	0.018371
RS	46	8.290669	11.020248	2769.568188	0.017223	0.016691
RS	47	9.138858	11.020248	2819.763672	0.017535	0.016881
RS	48	10.072787	12.038703	2617.427941	0.016277	0.015541
RS	49	11.101124	12.038703	2642.679270	0.016434	0.015574
RS	50	12.233413	12.850544	2485.778882	0.015458	0.014518
RS	51	13.480162	12.850544	2480.915008	0.015428	0.014370
RS	52	14.852941	13.390945	2358.125722	0.014665	0.013522
RS	53	16.364490	13.390945	2316.373544	0.014405	0.013161
RS	54	18.028837	13.631962	2212.080509	0.013756	0.012384
RS	55	19.861428	13.631962	2126.199224	0.013222	0.011791
RS	56	21.879270	13.631962	2015.741106	0.012535	0.011067
RS	57	24.101090	13.631962	1882.298425	0.011706	0.010226
RS	58	26.547508	460.136182	56.279759	0.000350	0.000431
RS	59	29.241226	460.136182	62.048391	0.000386	0.000471
RS	60	32.207245	460.136182	68.412829	0.000425	0.000515
RS	61	35.473090	460.136182	75.434651	0.000469	0.000564
RS	62	39.069070	460.136182	83.181534	0.000517	0.000617
RS	63	43.028557	460.136182	20957.452876	0.130330	0.106018
PA	4+25*2+4+6 0.000517429 0.005690678 43.028556809 1550691.564686042 8220.655157705 232.623927753 31.707547200 10.342032617 5.588216378 4.055770491 3.486449634 3.287969111 3.254625971 3.307617728 3.420416736 3.588517117 3.817667489 4.121636227 4.523221081 5.051117775 5.732120205 6.579833948 7.584143493 8.705914546 9.879288330 11.020247521 12.038702923 12.850543915 13.390944572 13.631961716 460.136182036
//
IT	4589
RD	22
LK	-76907.453485
QD	-779.516940 -> -248.495013
RI	0.0155833196
TR	0.000571	0.005716
MT	43.196704
MM	C_pi: 35.118884, n_recomb: 164424.566896
RS	0	0.000000	1553724.325999	0.000973	0.000000	0.000000
RS	1	0.010116	1553724.325999	0.001071	0.000000	0.000000
RS	2	0.021254	1553724.325999	0.001180	0.000000	0.000000
RS	3	0.033520	1553724.325999	0.001299	0.000000	0.000000
RS	4	0.047026	7498.443371	0.296417	0.000002	0.000001
RS	5	0.061898	7498.443371	0.326414	0.000002	0.000002
RS	6	0.078275	195.750439	13.768515	0.000084	0.000090
RS	7	0.096309	195.750439	15.160623	0.000092	0.000111
RS	8	0.116166	26.453597	123.483219	0.000751	0.000964
RS	9	0.138033	26.453597	135.865064	0.000826	0.001104
RS	10	0.162111	8.805267	448.619862	0.002728	0.003779
RS	11	0.188625	8.805267	492.479002	0.002995	0.004139
RS	12	0.217820	4.891609	971.445525	0.005908	0.008272
RS	13	0.249970	4.891609	1062.454444	0.006462	0.008842
RS	14	0.285371	3.643883	1556.677929	0.009467	0.012931
RS	15	0.324353	3.643883	1695.186221	0.010310	0.013661
RS	16	0.367279	3.200579	2097.462492	0.012756	0.016741
RS	17	0.414546	3.200579	2274.399912	0.013832	0.017605
RS	18	0.466595	3.069208	2566.850228	0.015611	0.019618
RS	19	0.523909	3.069208	2772.074062	0.016859	0.020612
RS	20	0.587021	3.076085	2981.220448	0.018131	0.021885
RS	21	0.656516	3.076085	3206.468913	0.019501	0.023004
RS	22	0.733042	3.154576	3356.073129	0.020411	0.023800
RS	23	0.817308	3.154576	3594.218035	0.021859	0.025021
RS	24	0.910099	3.283586	3689.977938	0.022442	0.025430
RS	25	1.012275	3.283586	3933.789858	0.023925	0.026708
RS	26	1.124787	3.461451	3969.036521	0.024139	0.026711
RS	27	1.248681	3.461451	4210.840485	0.025610	0.027991
RS	28	1.385107	3.695446	4174.474273	0.025388	0.027532
RS	29	1.535333	3.695446	4406.601851	0.026800	0.028758
RS	30	1.700755	4.000135	4286.982075	0.026073	0.027776
RS	31	1.882911	4.000135	4502.641348	0.027384	0.028904
RS	32	2.083492	4.398635	4290.820257	0.026096	0.027355
RS	33	2.304364	4.398635	4485.118835	0.027278	0.028350
RS	34	2.547577	4.919726	4182.971930	0.025440	0.026261
RS	35	2.815393	4.919726	4353.649726	0.026478	0.027107
RS	36	3.110300	5.590271	3980.672300	0.024210	0.024612
RS	37	3.435038	5.590271	4127.934156	0.025105	0.025310
RS	38	3.792625	6.424181	3719.219422	0.022620	0.022636
RS	39	4.186384	6.424181	3844.642665	0.023382	0.023197
RS	40	4.619974	7.411922	3439.522296	0.020919	0.020589
RS	41	5.097423	7.411922	3544.744748	0.021558	0.021027
RS	42	5.623169	8.515113	3174.496024	0.019307	0.018670
RS	43	6.202096	8.515113	3260.330985	0.019829	0.018993
RS	44	6.839586	9.668489	2942.580401	0.017896	0.016985
RS	45	7.541560	9.668489	3008.608213	0.018298	0.017193
RS	46	8.314543	10.787885	2748.677107	0.016717	0.015552
RS	47	9.165716	10.787885	2793.039180	0.016987	0.015640
RS	48	10.102991	11.781824	2587.917106	0.015739	0.014335
RS	49	11.135075	11.781824	2607.129190	0.015856	0.014287
RS	50	12.271560	12.562641	2449.099679	0.014895	0.013260
RS	51	13.523006	12.562641	2437.870568	0.014827	0.013054
RS	52	14.901043	13.058433	2316.028621	0.014086	0.012232
RS	53	16.418475	13.058433	2267.314827	0.013789	0.011839
RS	54	18.089402	13.161755	2177.311939	0.013242	0.011132
RS	55	19.929353	13.161755	2081.258339	0.012658	0.010525
RS	56	21.955424	13.161755	1961.147357	0.011927	0.009804
RS	57	24.186442	13.161755	1819.043262	0.011063	0.008981
RS	58	26.643139	524.506230	45.919053	0.000279	0.000263
RS	59	29.348344	524.506230	50.668995	0.000308	0.000284
RS	60	32.327194	524.506230	55.918406	0.000340	0.000307
RS	61	35.607369	524.506230	61.720778	0.000375	0.000332
RS	62	39.219351	524.506230	68.135308	0.000414	0.000360
RS	63	43.196704	524.506230	21002.175894	0.127731	0.087535
PA	4+25*2+4+6 0.000570888 0.005716491 43.196703791 1553724.325998795 7498.443371243 195.750438701 26.453596596 8.805267164 4.891609225 3.643883376 3.200578991 3.069208019 3.076084575 3.154576185 3.283585519 3.461451409 3.695445905 4.000135385 4.398635269 4.919725975 5.590271446 6.424181326 7.411922320 8.515113370 9.668488925 10.787885339 11.781824119 12.562640901 13.058433270 13.161754876 524.506230223
//
IT	4469
RD	23
LK	-76115.967963
QD	-356.295514 -> -201.606826
RI	0.0152827120
TR	0.000620	0.005742
MT	43.305161
MM	C_pi: 32.897625, n_recomb: 155549.658132
RS	0	0.000000	1556675.410337	0.000924	0.000000	0.000000
RS	1	0.010120	1556675.410337	0.001018	0.000000	0.000000
RS	2	0.021264	1556675.410337	0.001120	0.000000	0.000000
RS	3	0.033536	1556675.410337	0.001234	0.000000	0.000000
RS	4	0.047049	7352.498913	0.287703	0.000002	0.000001
RS	5	0.061931	7352.498913	0.316832	0.000002	0.000002
RS	6	0.078318	175.194457	14.642250	0.000094	0.000097
RS	7	0.096363	175.194457	16.123160	0.000104	0.000121
RS	8	0.116235	23.216735	133.915816	0.000861	0.001065
RS	9	0.138118	23.216735	147.331704	0.000947	0.001227
RS	10	0.162215	7.805321	481.548947	0.003096	0.004139
RS	11	0.188751	7.805321	528.432808	0.003397	0.004559
RS	12	0.217972	4.419119	1022.245827	0.006572	0.008912
RS	13	0.250150	4.419119	1117.225958	0.007182	0.009577
RS	14	0.285585	3.355500	1604.598931	0.010316	0.013713
RS	15	0.324606	3.355500	1745.733322	0.011223	0.014551
RS	16	0.367576	2.995611	2123.061067	0.013649	0.017521
RS	17	0.414894	2.995611	2299.767494	0.014785	0.018489
RS	18	0.467000	2.909334	2560.067269	0.016458	0.020324
RS	19	0.524380	2.909334	2761.816342	0.017755	0.021409
RS	20	0.587567	2.943252	2939.416843	0.018897	0.022500
RS	21	0.657147	2.943252	3158.154800	0.020303	0.023695
RS	22	0.733770	3.038522	3280.069194	0.021087	0.024332
RS	23	0.818146	3.038522	3509.068183	0.022559	0.025612
RS	24	0.911062	3.177563	3581.925389	0.023028	0.025887
RS	25	1.013380	3.177563	3814.414196	0.024522	0.027207
RS	26	1.126053	3.360572	3831.832829	0.024634	0.027095
RS	27	1.250128	3.360572	4060.631100	0.026105	0.028402
RS	28	1.386759	3.595793	4011.834992	0.025791	0.027842
RS	29	1.537217	3.595793	4229.801627	0.027193	0.029081
RS	30	1.702902	3.898211	4103.584040	0.026381	0.028009
RS	31	1.885353	3.898211	4304.471342	0.027673	0.029137
RS	32	2.086269	4.290982	4092.300173	0.026309	0.027508
RS	33	2.307517	4.290982	4271.745249	0.027462	0.028492
RS	34	2.551154	4.802679	3975.567194	0.025558	0.026333
RS	35	2.819448	4.802679	4131.772463	0.026562	0.027161
RS	36	3.114893	5.459889	3770.366726	0.024239	0.024608
RS	37	3.440236	5.459889	3903.879727	0.025097	0.025282
RS	38	3.798504	6.276359	3510.730523	0.022570	0.022564
RS	39	4.193028	6.276359	3623.331044	0.023294	0.023100
RS	40	4.627477	7.242659	3235.658191	0.020801	0.020461
RS	41	5.105892	7.242659	3329.071599	0.021402	0.020873
RS	42	5.632722	8.320665	2976.216322	0.019134	0.018498
RS	43	6.212867	8.320665	3051.279745	0.019616	0.018796
RS	44	6.851722	9.445288	2749.530847	0.017676	0.016779
RS	45	7.555228	9.445288	2805.837619	0.018038	0.016964
RS	46	8.329928	10.532070	2559.870304	0.016457	0.015322
RS	47	9.183027	10.532070	2595.603408	0.016687	0.015388
RS	48	10.122458	11.488176	2402.378670	0.015444	0.014089
RS	49	11.156959	11.488176	2414.141540	0.015520	0.014021
RS	50	12.296150	12.222810	2266.425554	0.014570	0.013006
RS	51	13.550625	12.222810	2249.043706	0.014459	0.012781
RS	52	14.932052	12.657857	2136.969115	0.013738	0.011980
RS	53	16.453278	12.657857	2083.453328	0.013394	0.011566
RS	54	18.128450	12.603259	2014.454988	0.012951	0.010945
RS	55	19.973148	12.603259	1912.505374	0.012295	0.010300
RS	56	22.004527	12.603259	1788.641299	0.011499	0.009542
RS	57	24.241479	12.603259	1645.349479	0.010578	0.008686
RS	58	26.704808	540.491412	38.427095	0.000247	0.000215
RS	59	29.417423	540.491412	42.412050	0.000273	0.000232
RS	60	32.404551	540.491412	46.817947	0.000301	0.000251
RS	61	35.693973	540.491412	51.690250	0.000332	0.000271
RS	62	39.316281	540.491412	57.079346	0.000367	0.000294
RS	63	43.305161	540.491412	18434.782996	0.118514	0.079184
PA	4+25*2+4+6 0.000620366 0.005741976 43.305161472 1556675.410336758 7352.498913090 175.194457056 23.216734752 7.805320897 4.419119445 3.355500119 2.995611034 2.909333921 2.943251944 3.038522106 3.177563495 3.360571939 3.595793278 3.898210854 4.290982436 4.802679234 5.459889214 6.276359283 7.242658583 8.320664527 9.445288418 10.532069721 11.488176274 12.222810003 12.657857346 12.603258685 540.491412395
//
IT	4015
RD	24
LK	-75871.366604
QD	-238.601292 -> -178.023800
RI	0.0130671113
TR	0.000646	0.005658
MT	44.669846
MM	C_pi: 31.397817, n_recomb: 147049.543633
RS	0	0.000000	1581001.247176	0.000869	0.000000	0.000000
RS	1	0.010174	1581001.247176	0.000958	0.000000	0.000000
RS	2	0.021383	1581001.247176	0.001055	0.000000	0.000000
RS	3	0.033733	1581001.247176	0.001162	0.000000	0.000000
RS	4	0.047339	7717.182459	0.262374	0.000002	0.000001
RS	5	0.062329	7717.182459	0.289080	0.000002	0.000002
RS	6	0.078844	166.832024	14.732414	0.000100	0.000100
RS	7	0.097040	166.832024	16.230308	0.000110	0.000124
RS	8	0.117087	21.530812	138.484749	0.000942	0.001118
RS	9	0.139173	21.530812	152.419815	0.001037	0.001293
RS	10	0.163507	7.262255	496.699881	0.003378	0.004335
RS	11	0.190316	7.262255	545.158832	0.003707	0.004796
RS	12	0.219852	4.166494	1040.789087	0.007078	0.009238
RS	13	0.252394	4.166494	1137.416538	0.007735	0.009971
RS	14	0.288247	3.210400	1609.598555	0.010946	0.014066
RS	15	0.327747	3.210400	1750.785440	0.011906	0.014985
RS	16	0.371266	2.903438	2101.294356	0.014290	0.017818
RS	17	0.419213	2.903438	2275.580710	0.015475	0.018867
RS	18	0.472037	2.849140	2506.417877	0.017045	0.020543
RS	19	0.530237	2.849140	2703.252793	0.018383	0.021702
RS	20	0.594357	2.904881	2854.089323	0.019409	0.022654
RS	21	0.665001	2.904881	3065.780795	0.020849	0.023913
RS	22	0.742832	3.015963	3165.427920	0.021526	0.024442
RS	23	0.828582	3.015963	3385.705027	0.023024	0.025774
RS	24	0.923056	3.166995	3441.054629	0.023401	0.025969
RS	25	1.027141	3.166995	3663.610543	0.024914	0.027330
RS	26	1.141817	3.359562	3668.373026	0.024947	0.027161
RS	27	1.268159	3.359562	3886.487465	0.026430	0.028498
RS	28	1.407356	3.602890	3830.088049	0.026046	0.027896
RS	29	1.560714	3.602890	4037.063731	0.027454	0.029158
RS	30	1.729676	3.912717	3908.599251	0.026580	0.028056
RS	31	1.915827	3.912717	4098.593524	0.027872	0.029197
RS	32	2.120917	4.312903	3889.799346	0.026452	0.027546
RS	33	2.346873	4.312903	4058.785153	0.027601	0.028538
RS	34	2.595818	4.832729	3771.479207	0.025648	0.026361
RS	35	2.870091	4.832729	3917.895455	0.026643	0.027190
RS	36	3.172268	5.499431	3569.978946	0.024277	0.024622
RS	37	3.505189	5.499431	3694.500449	0.025124	0.025296
RS	38	3.871981	6.327213	3317.798368	0.022562	0.022566
RS	39	4.276091	6.327213	3422.245244	0.023273	0.023099
RS	40	4.721315	7.306639	3052.012850	0.020755	0.020453
RS	41	5.211835	7.306639	3138.104953	0.021340	0.020860
RS	42	5.752262	8.398804	2802.012489	0.019055	0.018482
RS	43	6.347671	8.398804	2870.573521	0.019521	0.018775
RS	44	7.003657	9.536825	2583.859718	0.017571	0.016759
RS	45	7.726384	9.536825	2634.486909	0.017916	0.016939
RS	46	8.522641	10.633187	2401.432335	0.016331	0.015303
RS	47	9.399908	10.633187	2432.340608	0.016541	0.015363
RS	48	10.366430	11.590549	2250.037133	0.015301	0.014076
RS	49	11.431285	11.590549	2257.884272	0.015355	0.013999
RS	50	12.604478	12.311820	2119.633380	0.014414	0.013004
RS	51	13.897032	12.311820	2099.286244	0.014276	0.012766
RS	52	15.321091	12.709967	1996.181541	0.013575	0.011996
RS	53	16.890034	12.709967	1940.573434	0.013197	0.011561
RS	54	18.618600	12.512440	1889.853683	0.012852	0.011044
RS	55	20.523032	12.512440	1784.232052	0.012134	0.010350
RS	56	22.621220	12.512440	1658.239820	0.011277	0.009544
RS	57	24.932878	12.512440	1514.679566	0.010300	0.008641
RS	58	27.479724	551.873093	34.272764	0.000233	0.000198
RS	59	30.285687	551.873093	37.848102	0.000257	0.000215
RS	60	33.377128	551.873093	41.803533	0.000284	0.000233
RS	61	36.783093	551.873093	46.180388	0.000314	0.000252
RS	62	40.535580	551.873093	51.024511	0.000347	0.000274
RS	63	44.669846	551.873093	16276.217523	0.110685	0.074693
PA	4+25*2+4+6 0.000646246 0.005658292 44.669846298 1581001.247175819 7717.182458800 166.832023794 21.530812174 7.262255369 4.166493516 3.210400058 2.903438035 2.849139560 2.904881218 3.015963402 3.166995112 3.359562398 3.602890040 3.912717021 4.312903327 4.832728727 5.499430839 6.327212963 7.306639398 8.398804465 9.536824960 10.633186835 11.590548939 12.311819648 12.709966879 12.512440067 551.873092976
//
IT	3532
RD	25
LK	-75771.349454
QD	-196.128942 -> -168.157665
RI	0.0121960405
TR	0.000682	0.005715
MT	44.669852
MM	C_pi: 29.812753, n_recomb: 141501.486220
RS	0	0.000000	1581001.247176	0.000839	0.000000	0.000000
RS	1	0.010174	1581001.247176	0.000925	0.000000	0.000000
RS	2	0.021383	1581001.247176	0.001019	0.000000	0.000000
RS	3	0.033733	1581001.247176	0.001122	0.000000	0.000000
RS	4	0.047339	8590.862797	0.227559	0.000002	0.000001
RS	5	0.062329	8590.862797	0.250722	0.000002	0.000002
RS	6	0.078844	166.902765	14.218097	0.000100	0.000097
RS	7	0.097040	166.902765	15.663708	0.000111	0.000122
RS	8	0.117087	20.771991	138.588861	0.000979	0.001136
RS	9	0.139173	20.771991	152.528497	0.001078	0.001321
RS	10	0.163507	6.968402	499.709039	0.003531	0.004442
RS	11	0.190316	6.968402	548.372299	0.003875	0.004941
RS	12	0.219852	4.022093	1040.393764	0.007353	0.009441
RS	13	0.252394	4.022093	1136.650677	0.008033	0.010237
RS	14	0.288247	3.126548	1593.904370	0.011264	0.014292
RS	15	0.327747	3.126548	1733.115711	0.012248	0.015284
RS	16	0.371266	2.850896	2062.406572	0.014575	0.018003
RS	17	0.419213	2.850896	2232.756652	0.015779	0.019122
RS	18	0.472037	2.815589	2442.816328	0.017264	0.020664
RS	19	0.530237	2.815589	2633.987436	0.018615	0.021885
RS	20	0.594357	2.883474	2767.998753	0.019562	0.022718
RS	21	0.665001	2.883474	2972.747171	0.021009	0.024030
RS	22	0.742832	3.002086	3060.336148	0.021628	0.024467
RS	23	0.828582	3.002086	3272.856564	0.023129	0.025843
RS	24	0.923056	3.157360	3320.760836	0.023468	0.025970
RS	25	1.027141	3.157360	3535.175077	0.024983	0.027368
RS	26	1.141817	3.351806	3536.830281	0.024995	0.027149
RS	27	1.268159	3.351806	3746.795035	0.026479	0.028517
RS	28	1.407356	3.595238	3691.410071	0.026087	0.027880
RS	29	1.560715	3.595238	3890.539183	0.027495	0.029167
RS	30	1.729676	3.903738	3767.007983	0.026622	0.028039
RS	31	1.915827	3.903738	3949.687428	0.027913	0.029202
RS	32	2.120917	4.301326	3749.475336	0.026498	0.027531
RS	33	2.346874	4.301326	3911.811811	0.027645	0.028539
RS	34	2.595819	4.817261	3636.205047	0.025697	0.026346
RS	35	2.870091	4.817261	3776.677503	0.026690	0.027189
RS	36	3.172269	5.478547	3442.651717	0.024329	0.024608
RS	37	3.505189	5.478547	3561.903687	0.025172	0.025292
RS	38	3.871982	6.298921	3200.055923	0.022615	0.022552
RS	39	4.276091	6.298921	3299.841129	0.023320	0.023092
RS	40	4.721315	7.268294	2944.199818	0.020807	0.020438
RS	41	5.211836	7.268294	3026.168420	0.021386	0.020852
RS	42	5.752262	8.346837	2703.536858	0.019106	0.018470
RS	43	6.347672	8.346837	2768.452932	0.019565	0.018768
RS	44	7.003658	9.466453	2493.669014	0.017623	0.016752
RS	45	7.726385	9.466453	2541.078609	0.017958	0.016936
RS	46	8.522641	10.537977	2318.438816	0.016385	0.015304
RS	47	9.399909	10.537977	2346.500879	0.016583	0.015367
RS	48	10.366431	11.461774	2173.411744	0.015360	0.014090
RS	49	11.431286	11.461774	2178.695650	0.015397	0.014013
RS	50	12.604479	12.137318	2049.009572	0.014480	0.013036
RS	51	13.897034	12.137318	2026.201839	0.014319	0.012793
RS	52	15.321093	12.471871	1931.843600	0.013652	0.012051
RS	53	16.890035	12.471871	1873.471858	0.013240	0.011603
RS	54	18.618602	12.109059	1843.038581	0.013025	0.011187
RS	55	20.523034	12.109059	1730.897909	0.012232	0.010449
RS	56	22.621222	12.109059	1599.370636	0.011303	0.009599
RS	57	24.932881	12.109059	1451.605015	0.010259	0.008653
RS	58	27.479727	542.360189	32.231808	0.000228	0.000193
RS	59	30.285690	542.360189	35.593425	0.000252	0.000210
RS	60	33.377132	542.360189	39.312192	0.000278	0.000228
RS	61	36.783097	542.360189	43.426881	0.000307	0.000248
RS	62	40.535585	542.360189	47.980481	0.000339	0.000269
RS	63	44.669852	542.360189	14966.988801	0.105773	0.072004
PA	4+25*2+4+6 0.000681676 0.005715142 44.669851623 1581001.247175821 8590.862797424 166.902765150 20.771990754 6.968402076 4.022093357 3.126548404 2.850895777 2.815589195 2.883473643 3.002085511 3.157360413 3.351806488 3.595238104 3.903737734 4.301325965 4.817261429 5.478546579 6.298920574 7.268293644 8.346837375 9.466453341 10.537976768 11.461774396 12.137317977 12.471870757 12.109059467 542.360189114
//
CC
CC	Brief Description of the file format:
CC	  CC  comments
CC	  MM  useful-messages
CC	  RD  round-of-iterations
CC	  LL  \log[P(sequence)]
CC	  QD  Q-before-opt Q-after-opt
CC	  TR  \theta_0 \rho_0
CC	  RS  k t_k \lambda_k \pi_k \sum_{l\not=k}A_{kl} A_{kk}
CC	  DC  begin end best-k t_k+\Delta_k max-prob
CC
MM	Version: 0.6.5-r67
MM	pattern:4+25*2+4+6, n:63, n_free_lambdas:28
MM	n_iterations:25, skip:1, max_t:5, theta/rho:5
MM	is_decoding:0
MM	n_seqs:9, sum_L:876741, sum_n:23149
RD	0
LK	0.000000
QD	0.000000 -> 0.000000
RI	inf
TR	0.026758	0.005352
MT	5.000000
MM	C_pi: 1.000000, n_recomb: 4679.497485
RS	0	0.000000	1.000000	29.958571	0.006402	0.000000
RS	1	0.006440	1.000000	31.677168	0.006769	0.000000
RS	2	0.013294	1.000000	33.480059	0.007155	0.000000
RS	3	0.020590	1.000000	35.369485	0.007558	0.000000
RS	4	0.028356	1.000000	37.347473	0.007981	0.000000
RS	5	0.036622	1.000000	39.415781	0.008423	0.000000
RS	6	0.045421	1.000000	41.575845	0.008885	0.000000
RS	7	0.054785	1.000000	43.828715	0.009366	0.000000
RS	8	0.064753	1.000000	46.174989	0.009868	0.000000
RS	9	0.075363	1.000000	48.614732	0.010389	0.000000
RS	10	0.086656	1.000000	51.147400	0.010930	0.000000
RS	11	0.098677	1.000000	53.771744	0.011491	0.000000
RS	12	0.111471	1.000000	56.485717	0.012071	0.000000
RS	13	0.125090	1.000000	59.286368	0.012669	0.000000
RS	14	0.139585	1.000000	62.169735	0.013286	0.000000
RS	15	0.155014	1.000000	65.130724	0.013918	0.000000
RS	16	0.171437	1.000000	68.162993	0.014566	0.000000
RS	17	0.188917	1.000000	71.258826	0.015228	0.000000
RS	18	0.207523	1.000000	74.409003	0.015901	0.000000
RS	19	0.227327	1.000000	77.602683	0.016584	0.000000
RS	20	0.248406	1.000000	80.827273	0.017273	0.000000
RS	21	0.270843	1.000000	84.068316	0.017965	0.000000
RS	22	0.294725	1.000000	87.309389	0.018658	0.000000
RS	23	0.320144	1.000000	90.532005	0.019347	0.000000
RS	24	0.347201	1.000000	93.715551	0.020027	0.000000
RS	25	0.376000	1.000000	96.837244	0.020694	0.000000
RS	26	0.406654	1.000000	99.872121	0.021342	0.000000
RS	27	0.439282	1.000000	102.793075	0.021967	0.000000
RS	28	0.474011	1.000000	105.570938	0.022560	0.000000
RS	29	0.510976	1.000000	108.174623	0.023117	0.000000
RS	30	0.550322	1.000000	110.571332	0.023629	0.000000
RS	31	0.592202	1.000000	112.726845	0.024090	0.000000
RS	32	0.636779	1.000000	114.605891	0.024491	0.000000
RS	33	0.684227	1.000000	116.172604	0.024826	0.000000
RS	34	0.734730	1.000000	117.391089	0.025086	0.000000
RS	35	0.788485	1.000000	118.226080	0.025265	0.000000
RS	36	0.845702	1.000000	118.643695	0.025354	0.000000
RS	37	0.906604	1.000000	118.612292	0.025347	0.000000
RS	38	0.971428	1.000000	118.103414	0.025238	0.000000
RS	39	1.040426	1.000000	117.092789	0.025023	0.000000
RS	40	1.113868	1.000000	115.561396	0.024695	0.000000
RS	41	1.192040	1.000000	113.496536	0.024254	0.000000
RS	42	1.275245	1.000000	110.892885	0.023698	0.000000
RS	43	1.363809	1.000000	107.753484	0.023027	0.000000
RS	44	1.458076	1.000000	104.090607	0.022244	0.000000
RS	45	1.558414	1.000000	99.926448	0.021354	0.000000
RS	46	1.665214	1.000000	95.293580	0.020364	0.000000
RS	47	1.778891	1.000000	90.235097	0.019283	0.000000
RS	48	1.899889	1.000000	84.804413	0.018123	0.000000
RS	49	2.028679	1.000000	79.064637	0.016896	0.000000
RS	50	2.165763	1.000000	73.087524	0.015619	0.000000
RS	51	2.311675	1.000000	66.951952	0.014308	0.000000
RS	52	2.466983	1.000000	60.741971	0.012980	0.000000
RS	53	2.632293	1.000000	54.544440	0.011656	0.000000
RS	54	2.808249	1.000000	48.446355	0.010353	0.000000
RS	55	2.995536	1.000000	42.531957	0.009089	0.000000
RS	56	3.194884	1.000000	36.879778	0.007881	0.000000
RS	57	3.407070	1.000000	31.559790	0.006744	0.000000
RS	58	3.632920	1.000000	26.630836	0.005691	0.000000
RS	59	3.873315	1.000000	22.138533	0.004731	0.000000
RS	60	4.129191	1.000000	18.113799	0.003871	0.000000
RS	61	4.401545	1.000000	14.572149	0.003114	0.000000
RS	62	4.691438	1.000000	11.513816	0.002460	0.000000
RS	63	5.000000	1.000000	31.950928	0.006828	0.000000
PA	4+25*2+4+6 0.026758296 0.005351659 5.000000000 1.000000000 1.000000000 1.000000000 1.000000000 1.000000000 1.000000000 1.000000000 1.000000000 1.000000000 1.000000000 1.000000000 1.000000000 1.000000000 1.000000000 1.000000000 1.000000000 1.000000000 1.000000000 1.000000000 1.000000000 1.000000000 1.000000000 1.000000000 1.000000000 1.000000000 1.000000000 1.000000000 1.000000000
//
IT	11403
RD	1
LK	-86174.491525
QD	-5102.184462 -> -1534.076943
RI	0.1001985865
TR	0.013406	0.002925
MT	13.504095
MM	C_pi: 2.230606, n_recomb: 5701.253402
RS	0	0.000000	0.607790	75.328125	0.013213	0.000210
RS	1	0.008110	0.607790	80.315710	0.014087	0.001774
RS	2	0.016879	0.607790	85.537249	0.015003	0.004987
RS	3	0.026358	0.607790	90.987531	0.015959	0.009605
RS	4	0.036606	0.442718	132.249283	0.023197	0.014922
RS	5	0.047686	0.442718	139.303154	0.024434	0.020240
RS	6	0.059664	0.431889	150.040601	0.026317	0.025241
RS	7	0.072613	0.431889	157.230999	0.027578	0.030025
RS	8	0.086613	0.452383	157.028308	0.027543	0.034733
RS	9	0.101748	0.452383	163.960746	0.028759	0.039001
RS	10	0.118111	0.502808	153.896136	0.026993	0.041850
RS	11	0.135801	0.502808	160.402795	0.028135	0.042352
RS	12	0.154925	0.594054	141.529574	0.024824	0.040502
RS	13	0.175601	0.594054	147.572018	0.025884	0.037259
RS	14	0.197954	0.715065	127.894673	0.022433	0.033732
RS	15	0.222119	0.715065	133.495805	0.023415	0.030540
RS	16	0.248245	0.849833	117.276342	0.020570	0.027846
RS	17	0.276489	0.849833	122.484476	0.021484	0.025624
RS	18	0.307024	0.992582	109.523796	0.019210	0.023816
RS	19	0.340035	0.992582	114.385720	0.020063	0.022355
RS	20	0.375724	1.143678	103.654842	0.018181	0.021166
RS	21	0.414308	1.143678	108.203336	0.018979	0.020172
RS	22	0.456021	1.305408	98.916678	0.017350	0.019307
RS	23	0.501117	1.305408	103.171418	0.018096	0.018525
RS	24	0.549870	1.478575	94.953173	0.016655	0.017800
RS	25	0.602578	1.478575	98.925119	0.017351	0.017119
RS	26	0.659560	1.662175	91.613617	0.016069	0.016477
RS	27	0.721164	1.662175	95.306822	0.016717	0.015874
RS	28	0.787764	1.855076	88.760531	0.015569	0.015307
RS	29	0.859766	1.855076	92.172154	0.016167	0.014774
RS	30	0.937608	2.057199	86.219979	0.015123	0.014271
RS	31	1.021763	2.057199	89.340821	0.015670	0.013792
RS	32	1.112743	2.269266	83.820812	0.014702	0.013332
RS	33	1.211102	2.269266	86.636875	0.015196	0.012886
RS	34	1.317439	2.492219	81.422927	0.014282	0.012450
RS	35	1.432400	2.492219	83.917248	0.014719	0.012021
RS	36	1.556684	2.726527	78.930729	0.013844	0.011597
RS	37	1.691049	2.726527	81.084829	0.014222	0.011179
RS	38	1.836312	2.971912	76.283823	0.013380	0.010767
RS	39	1.993356	2.971912	78.078629	0.013695	0.010362
RS	40	2.163137	3.227600	73.436706	0.012881	0.009969
RS	41	2.346688	3.227600	74.853492	0.013129	0.009587
RS	42	2.545126	3.493260	70.335208	0.012337	0.009220
RS	43	2.759659	3.493260	71.357585	0.012516	0.008868
RS	44	2.991591	3.769915	66.911388	0.011736	0.008530
RS	45	3.242333	3.769915	67.528817	0.011845	0.008205
RS	46	3.513412	4.060819	63.091114	0.011066	0.007893
RS	47	3.806477	4.060819	63.303936	0.011104	0.007590
RS	48	4.123311	4.371842	58.816736	0.010316	0.007298
RS	49	4.465842	4.371842	58.641570	0.010286	0.007014
RS	50	4.836153	4.712031	54.066824	0.009483	0.006739
RS	51	5.236498	4.712031	53.541176	0.009391	0.006474
RS	52	5.669314	5.095213	48.864957	0.008571	0.006221
RS	53	6.137233	5.095213	48.050328	0.008428	0.005980
RS	54	6.643102	5.814273	41.358004	0.007254	0.005754
RS	55	7.189999	5.814273	40.579317	0.007118	0.005544
RS	56	7.781253	5.814273	39.503498	0.006929	0.005351
RS	57	8.420460	5.814273	38.130758	0.006688	0.005177
RS	58	9.111509	10.862102	20.103090	0.003526	0.005024
RS	59	9.858606	10.862102	20.255786	0.003553	0.004895
RS	60	10.666297	10.862102	20.293442	0.003559	0.004792
RS	61	11.539494	10.862102	20.206059	0.003544	0.004724
RS	62	12.483513	10.862102	19.985248	0.003505	0.004702
RS	63	13.504095	10.862102	206.180956	0.036164	0.038658
PA	4+25*2+4+6 0.013405753 0.002924762 13.504095078 0.607789516 0.442717552 0.431888580 0.452383041 0.502807617 0.594053745 0.715065479 0.849832535 0.992581844 1.143677711 1.305408001 1.478574753 1.662174702 1.855076313 2.057199478 2.269266129 2.492218971 2.726527333 2.971911907 3.227599621 3.493259907 3.769914627 4.060818791 4.371842384 4.712030888 5.095212936 5.814273357 10.862102449
//
IT	5424
RD	2
LK	-80080.101964
QD	-2353.721173 -> -838.196306
RI	0.0775605399
TR	0.009383	0.003385
MT	16.333613
MM	C_pi: 4.655709, n_recomb: 13707.274333
RS	0	0.000000	1.494077	76.567396	0.005586	0.000061
RS	1	0.008435	1.494077	82.540190	0.006022	0.000526
RS	2	0.017582	1.494077	88.934868	0.006488	0.001525
RS	3	0.027500	1.494077	95.773542	0.006987	0.003150
RS	4	0.038255	0.668900	229.134902	0.016716	0.007435
RS	5	0.049917	0.668900	243.994665	0.017800	0.011337
RS	6	0.062563	0.532117	325.251130	0.023728	0.016276
RS	7	0.076276	0.532117	343.350817	0.025049	0.021416
RS	8	0.091145	0.491195	391.275853	0.028545	0.025754
RS	9	0.107268	0.491195	410.026751	0.029913	0.031473
RS	10	0.124752	0.500425	420.685908	0.030691	0.033888
RS	11	0.143710	0.500425	438.531187	0.031993	0.039751
RS	12	0.164268	0.560296	407.893836	0.029757	0.038552
RS	13	0.186559	0.560296	424.357893	0.030959	0.042872
RS	14	0.210731	0.663733	372.731560	0.027192	0.038340
RS	15	0.236942	0.663733	387.898315	0.028299	0.040061
RS	16	0.265364	0.798170	335.829702	0.024500	0.034452
RS	17	0.296183	0.798170	349.817370	0.025521	0.034771
RS	18	0.329602	0.953869	304.997738	0.022251	0.029894
RS	19	0.365840	0.953869	317.910158	0.023193	0.030017
RS	20	0.405135	1.127975	280.247199	0.020445	0.026216
RS	21	0.447744	1.127975	292.180612	0.021316	0.026462
RS	22	0.493947	1.324063	259.496948	0.018931	0.023463
RS	23	0.544048	1.324063	270.532399	0.019736	0.023785
RS	24	0.598375	1.546515	241.435050	0.017614	0.021299
RS	25	0.657285	1.546515	251.639948	0.018358	0.021594
RS	26	0.721163	1.797558	225.594966	0.016458	0.019457
RS	27	0.790430	1.797558	235.026354	0.017146	0.019684
RS	28	0.865540	2.078982	211.637392	0.015440	0.017818
RS	29	0.946985	2.078982	220.342649	0.016075	0.017973
RS	30	1.035301	2.395281	199.031076	0.014520	0.016316
RS	31	1.131066	2.395281	207.049301	0.015105	0.016385
RS	32	1.234909	2.753970	187.251094	0.013661	0.014873
RS	33	1.347512	2.753970	194.616641	0.014198	0.014842
RS	34	1.469612	3.163089	176.023490	0.012842	0.013438
RS	35	1.602013	3.163089	182.768895	0.013334	0.013315
RS	36	1.745581	3.627761	165.377591	0.012065	0.012018
RS	37	1.901260	3.627761	171.533389	0.012514	0.011830
RS	38	2.070071	4.148168	155.503233	0.011345	0.010655
RS	39	2.253121	4.148168	161.095255	0.011753	0.010439
RS	40	2.451612	4.720058	146.560594	0.010692	0.009404
RS	41	2.666846	4.720058	151.606976	0.011060	0.009192
RS	42	2.900236	5.338330	138.539723	0.010107	0.008299
RS	43	3.153312	5.338330	143.049840	0.010436	0.008108
RS	44	3.427736	6.001532	131.243293	0.009575	0.007343
RS	45	3.725309	6.001532	135.219690	0.009865	0.007178
RS	46	4.047982	6.714736	124.364276	0.009073	0.006517
RS	47	4.397873	6.714736	127.807343	0.009324	0.006377
RS	48	4.777279	7.490418	117.581163	0.008578	0.005801
RS	49	5.188688	7.490418	120.495351	0.008791	0.005687
RS	50	5.634800	8.350579	110.599482	0.008069	0.005181
RS	51	6.118543	8.350579	113.000692	0.008244	0.005097
RS	52	6.643091	9.333372	103.145146	0.007525	0.004648
RS	53	7.211886	9.333372	105.069814	0.007665	0.004594
RS	54	7.828659	11.222227	89.077624	0.006499	0.003999
RS	55	8.497459	11.222227	90.882660	0.006630	0.003991
RS	56	9.222674	11.222227	92.249068	0.006730	0.003973
RS	57	10.009062	11.222227	93.115788	0.006793	0.003944
RS	58	10.861784	29.291163	36.706114	0.002678	0.002149
RS	59	11.786434	29.291163	38.576087	0.002814	0.002245
RS	60	12.789081	29.291163	40.434356	0.002950	0.002338
RS	61	13.876303	29.291163	42.260882	0.003083	0.002427
RS	62	15.055235	29.291163	44.032879	0.003212	0.002512
RS	63	16.333613	29.291163	1035.768227	0.075563	0.045584
PA	4+25*2+4+6 0.009383177 0.003384561 16.333612893 1.494077305 0.668900481 0.532117465 0.491194995 0.500425388 0.560295554 0.663733159 0.798169541 0.953869343 1.127974960 1.324063027 1.546515168 1.797557618 2.078982037 2.395280661 2.753969831 3.163089477 3.627760670 4.148168053 4.720058484 5.338329519 6.001531767 6.714736048 7.490418226 8.350578512 9.333372102 11.222227221 29.291162626
//
IT	5152
RD	3
LK	-77536.986470
QD	-1433.659287 -> -726.488659
RI	0.0557618995
TR	0.006843	0.004018
MT	17.736566
MM	C_pi: 7.317542, n_recomb: 25403.788599
RS	0	0.000000	4.288389	50.019190	0.001969	0.000021
RS	1	0.008576	4.288389	54.196817	0.002133	0.000179
RS	2	0.017888	4.288389	58.712950	0.002311	0.000519
RS	3	0.027999	4.288389	63.593159	0.002503	0.001070
RS	4	0.038976	1.174488	250.520623	0.009862	0.004124
RS	5	0.050895	1.174488	269.149402	0.010595	0.006346
RS	6	0.063836	0.756417	447.100570	0.017600	0.011312
RS	7	0.077888	0.756417	476.146787	0.018743	0.015069
RS	8	0.093144	0.611857	624.235866	0.024573	0.020732
RS	9	0.109708	0.611857	658.930394	0.025938	0.025375
RS	10	0.127694	0.569481	744.625561	0.029312	0.029663
RS	11	0.147221	0.569481	780.124431	0.030709	0.034560
RS	12	0.168424	0.597571	777.249049	0.030596	0.035331
RS	13	0.191445	0.597571	810.723519	0.031913	0.039710
RS	14	0.216440	0.678261	744.472271	0.029306	0.036992
RS	15	0.243579	0.678261	775.338114	0.030521	0.040042
RS	16	0.273045	0.796902	687.208498	0.027051	0.035406
RS	17	0.305039	0.796902	715.606784	0.028169	0.037101
RS	18	0.339776	0.942158	630.316275	0.024812	0.032199
RS	19	0.377493	0.942158	656.450249	0.025841	0.033209
RS	20	0.418444	1.108658	580.962578	0.022869	0.028899
RS	21	0.462908	1.108658	605.012454	0.023816	0.029734
RS	22	0.511184	1.299301	537.539213	0.021160	0.026075
RS	23	0.563601	1.299301	559.662597	0.022031	0.026854
RS	24	0.620514	1.519947	498.023632	0.019604	0.023676
RS	25	0.682307	1.519947	518.361949	0.020405	0.024367
RS	26	0.749401	1.774784	461.964929	0.018185	0.021556
RS	27	0.822248	1.774784	480.646036	0.018920	0.022140
RS	28	0.901343	2.067512	429.168679	0.016894	0.019641
RS	29	0.987221	2.067512	446.307090	0.017569	0.020129
RS	30	1.080465	2.405777	398.758753	0.015697	0.017882
RS	31	1.181705	2.405777	414.460490	0.016315	0.018273
RS	32	1.291628	2.802931	369.647723	0.014551	0.016208
RS	33	1.410978	2.802931	384.018131	0.015117	0.016486
RS	34	1.540565	3.275192	341.355539	0.013437	0.014556
RS	35	1.681265	3.275192	354.501850	0.013955	0.014714
RS	36	1.834032	3.836001	314.287178	0.012372	0.012925
RS	37	1.999900	3.836001	326.312628	0.012845	0.012980
RS	38	2.179994	4.491460	289.313912	0.011389	0.011366
RS	39	2.375534	4.491460	300.309700	0.011821	0.011351
RS	40	2.587843	5.239224	267.173393	0.010517	0.009941
RS	41	2.818361	5.239224	277.214095	0.010912	0.009890
RS	42	3.068649	6.072446	248.075394	0.009765	0.008690
RS	43	3.340403	6.072446	257.218268	0.010125	0.008629
RS	44	3.635462	6.986410	231.685973	0.009120	0.007619
RS	45	3.955827	6.986410	239.972736	0.009446	0.007563
RS	46	4.303668	7.983643	217.358009	0.008556	0.006711
RS	47	4.681340	7.983643	224.818771	0.008850	0.006667
RS	48	5.091403	9.076299	204.371236	0.008045	0.005942
RS	49	5.536634	9.076299	211.030625	0.008307	0.005915
RS	50	6.020050	10.290281	192.021946	0.007559	0.005289
RS	51	6.544925	10.290281	197.908074	0.007790	0.005282
RS	52	7.114814	11.676978	179.584662	0.007069	0.004729
RS	53	7.733580	11.676978	184.742664	0.007272	0.004743
RS	54	8.405412	14.359194	154.726988	0.006091	0.003974
RS	55	9.134863	14.359194	159.570443	0.006281	0.004020
RS	56	9.926874	14.359194	163.840689	0.006449	0.004059
RS	57	10.786810	14.359194	167.420848	0.006590	0.004086
RS	58	11.720497	50.135222	49.978699	0.001967	0.001609
RS	59	12.734261	50.135222	53.242964	0.002096	0.001691
RS	60	13.834967	50.135222	56.627746	0.002229	0.001771
RS	61	15.030074	50.135222	60.120814	0.002367	0.001850
RS	62	16.327677	50.135222	63.706300	0.002508	0.001925
RS	63	17.736566	50.135222	2456.041689	0.096680	0.048632
PA	4+25*2+4+6 0.006842683 0.004017907 17.736566212 4.288389257 1.174487526 0.756416757 0.611856720 0.569481234 0.597570542 0.678261437 0.796902154 0.942158114 1.108657705 1.299300992 1.519946827 1.774784205 2.067512281 2.405777243 2.802930999 3.275192284 3.836001009 4.491459958 5.239223629 6.072445539 6.986409907 7.983643129 9.076298872 10.290280886 11.676977977 14.359194330 50.135222014
//
IT	5220
RD	4
LK	-76295.170586
QD	-1072.972074 -> -654.897905
RI	0.0410022931
TR	0.005140	0.004516
MT	19.056623
MM	C_pi: 9.543149, n_recomb: 36984.479728
RS	0	0.000000	12.640942	24.907365	0.000673	0.000007
RS	1	0.008699	12.640942	27.055284	0.000732	0.000061
RS	2	0.018156	12.640942	29.386648	0.000795	0.000177
RS	3	0.028435	12.640942	31.916800	0.000863	0.000364
RS	4	0.039608	2.127517	205.462944	0.005555	0.002284
RS	5	0.051753	2.127517	222.017028	0.006003	0.003513
RS	6	0.064954	1.112694	457.065731	0.012358	0.007743
RS	7	0.079304	1.112694	490.203687	0.013254	0.010343
RS	8	0.094903	0.791846	735.640666	0.019891	0.016275
RS	9	0.111858	0.791846	782.002264	0.021144	0.019930
RS	10	0.130289	0.677449	967.717055	0.026165	0.025439
RS	11	0.150323	0.677449	1019.993146	0.027579	0.029480
RS	12	0.172099	0.670194	1083.620702	0.029299	0.031942
RS	13	0.195770	0.670194	1135.341408	0.030698	0.035705
RS	14	0.221501	0.729595	1091.032821	0.029500	0.034666
RS	15	0.249469	0.729595	1139.530163	0.030811	0.037679
RS	16	0.279871	0.833030	1041.691850	0.028166	0.034432
RS	17	0.312918	0.833030	1086.494296	0.029377	0.036568
RS	18	0.348840	0.965839	977.014877	0.026417	0.032566
RS	19	0.387886	0.965839	1018.245634	0.027532	0.034076
RS	20	0.430329	1.120444	914.428193	0.024725	0.030182
RS	21	0.476465	1.120444	952.289814	0.025748	0.031390
RS	22	0.526614	1.298675	855.261698	0.023125	0.027823
RS	23	0.581126	1.298675	889.949414	0.024063	0.028878
RS	24	0.640380	1.506526	797.959823	0.021576	0.025600
RS	25	0.704789	1.506526	829.669136	0.022433	0.026519
RS	26	0.774801	1.748753	742.858219	0.020086	0.023497
RS	27	0.850904	1.748753	771.783090	0.020868	0.024278
RS	28	0.933627	2.029489	690.638189	0.018674	0.021505
RS	29	1.023547	2.029489	716.963386	0.019386	0.022165
RS	30	1.121289	2.357174	640.572539	0.017320	0.019611
RS	31	1.227535	2.357174	664.483405	0.017967	0.020165
RS	32	1.343023	2.747393	591.198921	0.015985	0.017774
RS	33	1.468557	2.747393	612.898597	0.016572	0.018222
RS	34	1.605013	3.220622	541.930803	0.014653	0.015957
RS	35	1.753339	3.220622	561.639465	0.015186	0.016291
RS	36	1.914569	3.796126	493.793935	0.013351	0.014165
RS	37	2.089826	3.796126	511.724431	0.013836	0.014389
RS	38	2.280328	4.485964	448.760117	0.012134	0.012451
RS	39	2.487403	4.485964	465.092963	0.012575	0.012585
RS	40	2.712493	5.292191	408.577503	0.011047	0.010881
RS	41	2.957164	5.292191	423.453201	0.011449	0.010953
RS	42	3.223120	6.209655	373.974920	0.010112	0.009498
RS	43	3.512212	6.209655	387.500233	0.010477	0.009535
RS	44	3.826454	7.232622	344.619266	0.009318	0.008312
RS	45	4.168033	7.232622	356.875990	0.009649	0.008332
RS	46	4.539328	8.360945	319.540575	0.008640	0.007308
RS	47	4.942924	8.360945	330.592609	0.008939	0.007325
RS	48	5.381629	9.603643	297.578542	0.008046	0.006460
RS	49	5.858500	9.603643	307.478825	0.008314	0.006481
RS	50	6.376856	10.985058	277.546225	0.007504	0.005740
RS	51	6.940306	10.985058	286.347569	0.007742	0.005769
RS	52	7.552773	12.560416	258.174414	0.006981	0.005118
RS	53	8.218521	12.560416	265.948474	0.007191	0.005159
RS	54	8.942185	15.621877	220.578079	0.005964	0.004244
RS	55	9.728804	15.621877	227.911060	0.006162	0.004310
RS	56	10.583854	15.621877	234.450728	0.006339	0.004366
RS	57	11.513289	15.621877	240.023628	0.006490	0.004409
RS	58	12.523579	71.710957	54.726543	0.001480	0.001302
RS	59	13.621759	71.710957	58.691585	0.001587	0.001373
RS	60	14.815475	71.710957	62.869752	0.001700	0.001445
RS	61	16.113037	71.710957	67.259042	0.001819	0.001517
RS	62	17.523479	71.710957	71.854431	0.001943	0.001588
RS	63	19.056623	71.710957	3847.670030	0.104035	0.051880
PA	4+25*2+4+6 0.005140132 0.004515591 19.056622520 12.640942372 2.127517033 1.112694247 0.791846261 0.677449440 0.670193893 0.729594538 0.833030326 0.965838622 1.120444071 1.298675241 1.506526043 1.748752538 2.029489375 2.357174486 2.747392681 3.220622196 3.796125586 4.485964369 5.292191351 6.209654909 7.232622197 8.360944760 9.603643063 10.985057574 12.560416258 15.621876512 71.710956927
//
IT	5214
RD	5
LK	-75526.205004
QD	-871.702798 -> -579.251779
RI	0.0312979335
TR	0.003982	0.004886
MT	20.386146
MM	C_pi: 11.401392, n_recomb: 47513.838132
RS	0	0.000000	37.320175	10.917799	0.000230	0.000002
RS	1	0.008815	37.320175	11.877570	0.000250	0.000021
RS	2	0.018408	37.320175	12.921458	0.000272	0.000061
RS	3	0.028846	37.320175	14.056788	0.000296	0.000125
RS	4	0.040204	3.878801	146.918618	0.003092	0.001277
RS	5	0.052563	3.878801	159.343950	0.003354	0.001959
RS	6	0.066012	1.652969	404.388575	0.008511	0.005309
RS	7	0.080646	1.652969	436.004261	0.009176	0.007090
RS	8	0.096571	1.039090	744.903568	0.015678	0.012685
RS	9	0.113899	1.039090	796.614739	0.016766	0.015540
RS	10	0.132755	0.821347	1073.311855	0.022589	0.021570
RS	11	0.153273	0.821347	1137.924165	0.023949	0.024959
RS	12	0.175599	0.770396	1282.018847	0.026982	0.028611
RS	13	0.199894	0.770396	1349.941982	0.028412	0.031886
RS	14	0.226331	0.807922	1352.687318	0.028469	0.032201
RS	15	0.255098	0.807922	1418.333014	0.029851	0.034970
RS	16	0.286400	0.898036	1336.372445	0.028126	0.032931
RS	17	0.320463	0.898036	1397.851733	0.029420	0.035100
RS	18	0.357528	1.020572	1285.569331	0.027057	0.032047
RS	19	0.397860	1.020572	1342.504221	0.028255	0.033743
RS	20	0.441747	1.165194	1227.038676	0.025825	0.030509
RS	21	0.489504	1.165194	1279.446125	0.026928	0.031916
RS	22	0.541470	1.332536	1165.697765	0.024534	0.028752
RS	23	0.598018	1.332536	1213.674789	0.025544	0.029978
RS	24	0.659550	1.528290	1101.004355	0.023172	0.026908
RS	25	0.726506	1.528290	1144.705080	0.024092	0.027978
RS	26	0.799365	1.757153	1034.442024	0.021771	0.025024
RS	27	0.878646	1.757153	1074.067621	0.022605	0.025941
RS	28	0.964917	2.023038	968.010470	0.020373	0.023137
RS	29	1.058792	2.023038	1003.783015	0.021126	0.023915
RS	30	1.160943	2.334195	901.569616	0.018975	0.021255
RS	31	1.272098	2.334195	933.741031	0.019652	0.021914
RS	32	1.393052	2.706624	833.569107	0.017544	0.019360
RS	33	1.524669	2.706624	862.452015	0.018152	0.019909
RS	34	1.667888	3.162360	763.486152	0.016069	0.017438
RS	35	1.823732	3.162360	789.450760	0.016615	0.017875
RS	36	1.993314	3.723510	693.181534	0.014589	0.015517
RS	37	2.177846	3.723510	716.599620	0.015082	0.015844
RS	38	2.378644	4.405783	626.079648	0.013177	0.013662
RS	39	2.597143	4.405783	647.262341	0.013623	0.013894
RS	40	2.834903	5.214719	565.358447	0.011899	0.011952
RS	41	3.093623	5.214719	584.533813	0.012302	0.012109
RS	42	3.375150	6.147290	512.629701	0.010789	0.010437
RS	43	3.681493	6.147290	529.957925	0.011154	0.010543
RS	44	4.014842	7.197748	467.797841	0.009846	0.009131
RS	45	4.377577	7.197748	483.395460	0.010174	0.009205
RS	46	4.772287	8.363755	429.688795	0.009043	0.008021
RS	47	5.201793	8.363755	443.646102	0.009337	0.008077
RS	48	5.669160	9.650618	396.734157	0.008350	0.007080
RS	49	6.177727	9.650618	409.126914	0.008611	0.007129
RS	50	6.731126	11.078840	367.240721	0.007729	0.006278
RS	51	7.333308	11.078840	378.145592	0.007959	0.006326
RS	52	7.988574	12.702302	339.338867	0.007142	0.005578
RS	53	8.701604	12.702302	348.861853	0.007342	0.005629
RS	54	9.477489	15.866981	287.565707	0.006052	0.004580
RS	55	10.321770	15.866981	296.633681	0.006243	0.004650
RS	56	11.240478	15.866981	304.548722	0.006410	0.004707
RS	57	12.240171	15.866981	311.075186	0.006547	0.004746
RS	58	13.327991	93.847063	55.092491	0.001160	0.001066
RS	59	14.511704	93.847063	59.337528	0.001249	0.001127
RS	60	15.799766	93.847063	63.851310	0.001344	0.001190
RS	61	17.201373	93.847063	68.640082	0.001445	0.001255
RS	62	18.726536	93.847063	73.707966	0.001551	0.001320
RS	63	20.386146	93.847063	5043.205292	0.106142	0.055048
PA	4+25*2+4+6 0.003982004 0.004885638 20.386145871 37.320174537 3.878801275 1.652969224 1.039089792 0.821346780 0.770396118 0.807921638 0.898035746 1.020571959 1.165194473 1.332536193 1.528289707 1.757152947 2.023038447 2.334194544 2.706623648 3.162360341 3.723510261 4.405783300 5.214719487 6.147290449 7.197748103 8.363755461 9.650618280 11.078840223 12.702302140 15.866981409 93.847062552
//
IT	5746
RD	6
LK	-74978.038753
QD	-724.879833 -> -507.720923
RI	0.0249021281
TR	0.003169	0.005157
MT	21.742779
MM	C_pi: 13.033874, n_recomb: 57014.611077
RS	0	0.000000	108.449029	4.539966	0.000080	0.000001
RS	1	0.008926	108.449029	4.944900	0.000087	0.000008
RS	2	0.018649	108.449029	5.385923	0.000094	0.000022
RS	3	0.029240	108.449029	5.866243	0.000103	0.000044
RS	4	0.040776	7.000136	98.903531	0.001735	0.000731
RS	5	0.053341	7.000136	107.533553	0.001886	0.001117
RS	6	0.067029	2.440719	334.603210	0.005869	0.003705
RS	7	0.081938	2.440719	362.166479	0.006352	0.004937
RS	8	0.098178	1.361088	700.528872	0.012287	0.009985
RS	9	0.115867	1.361088	752.805710	0.013204	0.012222
RS	10	0.135136	0.998722	1098.109803	0.019260	0.018345
RS	11	0.156124	0.998722	1170.225389	0.020525	0.021208
RS	12	0.178986	0.892541	1390.655803	0.024391	0.025607
RS	13	0.203889	0.892541	1471.381689	0.025807	0.028495
RS	14	0.231014	0.905676	1530.606152	0.026846	0.029829
RS	15	0.260560	0.905676	1611.509162	0.028265	0.032361
RS	16	0.292744	0.983261	1560.442650	0.027369	0.031300
RS	17	0.327801	0.983261	1637.758100	0.028725	0.033389
RS	18	0.365987	1.097579	1538.138918	0.026978	0.031156
RS	19	0.407581	1.097579	1610.601517	0.028249	0.032883
RS	20	0.452888	1.234813	1497.488699	0.026265	0.030293
RS	21	0.502240	1.234813	1564.683517	0.027444	0.031777
RS	22	0.555996	1.394222	1446.488397	0.025370	0.029091
RS	23	0.614551	1.394222	1508.229826	0.026453	0.030404
RS	24	0.678332	1.581046	1385.423059	0.024299	0.027665
RS	25	0.747807	1.581046	1441.671532	0.025286	0.028826
RS	26	0.823482	1.799700	1316.703725	0.023094	0.026083
RS	27	0.905913	1.799700	1367.551203	0.023986	0.027091
RS	28	0.995702	2.053635	1243.592088	0.021812	0.024400
RS	29	1.093505	2.053635	1289.215018	0.022612	0.025263
RS	30	1.200038	2.350624	1166.628036	0.020462	0.022636
RS	31	1.316081	2.350624	1207.288782	0.021175	0.023369
RS	32	1.442481	2.706473	1084.278883	0.019018	0.020779
RS	33	1.580164	2.706473	1120.372708	0.019651	0.021394
RS	34	1.730137	3.143583	996.148515	0.017472	0.018827
RS	35	1.893497	3.143583	1028.204024	0.018034	0.019329
RS	36	2.071438	3.685186	905.030677	0.015874	0.016827
RS	37	2.265262	3.685186	933.616164	0.016375	0.017219
RS	38	2.476387	4.348772	816.029974	0.014313	0.014865
RS	39	2.706357	4.348772	841.633765	0.014762	0.015159
RS	40	2.956855	5.141812	734.101060	0.012876	0.013036
RS	41	3.229712	5.141812	757.074332	0.013279	0.013249
RS	42	3.526925	6.062580	662.090419	0.011613	0.011403
RS	43	3.850667	6.062580	682.664141	0.011973	0.011553
RS	44	4.203307	7.105080	600.422595	0.010531	0.009984
RS	45	4.587424	7.105080	618.750661	0.010852	0.010093
RS	46	5.005827	8.264852	547.892456	0.009610	0.008771
RS	47	5.461577	8.264852	564.086295	0.009894	0.008852
RS	48	5.958008	9.543160	502.617714	0.008816	0.007737
RS	49	6.498750	9.543160	516.767814	0.009064	0.007801
RS	50	7.087760	10.955569	462.418421	0.008111	0.006849
RS	51	7.729345	10.955569	474.619215	0.008325	0.006904
RS	52	8.428199	12.551656	424.798179	0.007451	0.006069
RS	53	9.189432	12.551656	435.192449	0.007633	0.006118
RS	54	10.018614	15.663026	357.848206	0.006276	0.004950
RS	55	10.921810	15.663026	367.881303	0.006452	0.005016
RS	56	11.905625	15.663026	376.246387	0.006599	0.005064
RS	57	12.977257	15.663026	382.641509	0.006711	0.005088
RS	58	14.144543	116.608757	53.795189	0.000944	0.000887
RS	59	15.416022	116.608757	58.124482	0.001019	0.000940
RS	60	16.800995	116.608757	62.756046	0.001101	0.000995
RS	61	18.309591	116.608757	67.702301	0.001187	0.001052
RS	62	19.952846	116.608757	72.974382	0.001280	0.001111
RS	63	21.742779	116.608757	6074.159358	0.106537	0.057839
PA	4+25*2+4+6 0.003169428 0.005157000 21.742778597 108.449028914 7.000135612 2.440719069 1.361087663 0.998721719 0.892541155 0.905675767 0.983260955 1.097579408 1.234812714 1.394221729 1.581046496 1.799699862 2.053634565 2.350623990 2.706472645 3.143582831 3.685185920 4.348771723 5.141811952 6.062580067 7.105079952 8.264852347 9.543159968 10.955568664 12.551655699 15.663025655 116.608757247
//
IT	5169
RD	7
LK	-74568.431742
QD	-609.042935 -> -444.195108
RI	0.0206091415
TR	0.002582	0.005351
MT	23.142820
MM	C_pi: 14.501408, n_recomb: 65496.687081
RS	0	0.000000	306.646208	1.857403	0.000028	0.000000
RS	1	0.009034	306.646208	2.025182	0.000031	0.000003
RS	2	0.018883	306.646208	2.208114	0.000034	0.000008
RS	3	0.029623	306.646208	2.407569	0.000037	0.000016
RS	4	0.041332	12.374868	65.015641	0.000993	0.000430
RS	5	0.054099	12.374868	70.814989	0.001081	0.000655
RS	6	0.068020	3.547552	268.621651	0.004101	0.002645
RS	7	0.083198	3.547552	291.593336	0.004452	0.003515
RS	8	0.099747	1.763223	634.958892	0.009695	0.007994
RS	9	0.117792	1.763223	684.987796	0.010458	0.009766
RS	10	0.137466	1.206609	1075.790183	0.016425	0.015765
RS	11	0.158918	1.206609	1151.449827	0.017580	0.018201
RS	12	0.182307	1.032025	1435.948630	0.021924	0.023034
RS	13	0.207809	1.032025	1525.862868	0.023297	0.025600
RS	14	0.235615	1.017348	1640.632104	0.025049	0.027664
RS	15	0.265933	1.017348	1734.140062	0.026477	0.029989
RS	16	0.298990	1.082357	1719.876498	0.026259	0.029686
RS	17	0.335033	1.082357	1811.296248	0.027655	0.031673
RS	18	0.374332	1.189808	1732.950828	0.026459	0.030111
RS	19	0.417181	1.189808	1819.935133	0.027787	0.031816
RS	20	0.463901	1.321700	1718.382057	0.026236	0.029785
RS	21	0.514841	1.321700	1799.916331	0.027481	0.031292
RS	22	0.570383	1.475736	1686.422466	0.025748	0.029058
RS	23	0.630943	1.475736	1761.889437	0.026900	0.030414
RS	24	0.696973	1.656651	1637.727343	0.025005	0.028028
RS	25	0.768967	1.656651	1706.747642	0.026059	0.029244
RS	26	0.847466	1.868483	1575.170621	0.024050	0.026763
RS	27	0.933056	1.868483	1637.593890	0.025003	0.027832
RS	28	1.026377	2.114185	1502.885558	0.022946	0.025323
RS	29	1.128129	2.114185	1558.731135	0.023799	0.026248
RS	30	1.239073	2.401014	1421.919746	0.021710	0.023732
RS	31	1.360039	2.401014	1471.369144	0.022465	0.024522
RS	32	1.491932	2.744443	1330.668655	0.020317	0.021975
RS	33	1.635740	2.744443	1374.131973	0.020980	0.022639
RS	34	1.792539	3.166865	1228.761007	0.018761	0.020053
RS	35	1.963502	3.166865	1266.891785	0.019343	0.020599
RS	36	2.149909	3.691849	1119.866410	0.017098	0.018024
RS	37	2.353156	3.691849	1153.434052	0.017611	0.018458
RS	38	2.574763	4.337576	1010.828047	0.015433	0.015994
RS	39	2.816389	4.337576	1040.528123	0.015887	0.016327
RS	40	3.079842	5.112295	908.579093	0.013872	0.014074
RS	41	3.367095	5.112295	934.920203	0.014274	0.014322
RS	42	3.680297	6.014626	817.478857	0.012481	0.012341
RS	43	4.021791	6.014626	840.786647	0.012837	0.012522
RS	44	4.394135	7.037788	738.732330	0.011279	0.010825
RS	45	4.800115	7.037788	759.208136	0.011592	0.010955
RS	46	5.242769	8.174817	671.309084	0.010250	0.009519
RS	47	5.725411	8.174817	689.084508	0.010521	0.009613
RS	48	6.251652	9.422670	613.134720	0.009361	0.008399
RS	49	6.825432	9.422670	628.307496	0.009593	0.008467
RS	50	7.451044	10.791169	561.605868	0.008575	0.007431
RS	51	8.133171	10.791169	574.279140	0.008768	0.007482
RS	52	8.876918	12.323671	513.607019	0.007842	0.006572
RS	53	9.687852	12.323671	523.957743	0.008000	0.006611
RS	54	10.572043	15.298812	431.219777	0.006584	0.005341
RS	55	11.536107	15.298812	441.370836	0.006739	0.005397
RS	56	12.587260	15.298812	449.186071	0.006858	0.005428
RS	57	13.733369	15.298812	454.299220	0.006936	0.005430
RS	58	14.983013	139.809153	51.942075	0.000793	0.000751
RS	59	16.345544	139.809153	56.265379	0.000859	0.000798
RS	60	17.831160	139.809153	60.911636	0.000930	0.000847
RS	61	19.450980	139.809153	65.897874	0.001006	0.000898
RS	62	21.217127	139.809153	71.240552	0.001088	0.000951
RS	63	23.142820	139.809153	6963.124439	0.106313	0.060145
PA	4+25*2+4+6 0.002581904 0.005351438 23.142819519 306.646208121 12.374868339 3.547552077 1.763223165 1.206608888 1.032024969 1.017347817 1.082357403 1.189807864 1.321700251 1.475736071 1.656651153 1.868483190 2.114185464 2.401013591 2.744443111 3.166864944 3.691849350 4.337576054 5.112294647 6.014626424 7.037788168 8.174816519 9.422669811 10.791168685 12.323671429 15.298812016 139.809152911
//
IT	5008
RD	8
LK	-74256.059876
QD	-516.276720 -> -388.527729
RI	0.0176333690
TR	0.002144	0.005485
MT	24.600855
MM	C_pi: 15.821278, n_recomb: 72923.499374
RS	0	0.000000	838.039169	0.762171	0.000010	0.000000
RS	1	0.009139	838.039169	0.831837	0.000011	0.000001
RS	2	0.019113	838.039169	0.907873	0.000012	0.000003
RS	3	0.029999	838.039169	0.990859	0.000014	0.000006
RS	4	0.041879	21.306626	42.522701	0.000583	0.000261
RS	5	0.054845	21.306626	46.381008	0.000636	0.000396
RS	6	0.068996	5.048621	213.241109	0.002924	0.001936
RS	7	0.084441	5.048621	231.995990	0.003181	0.002564
RS	8	0.101297	2.247837	565.441648	0.007754	0.006523
RS	9	0.119693	2.247837	611.890640	0.008391	0.007950
RS	10	0.139770	1.441361	1029.040461	0.014111	0.013730
RS	11	0.161683	1.441361	1105.442108	0.015159	0.015823
RS	12	0.185598	1.184921	1439.614841	0.019741	0.020888
RS	13	0.211698	1.184921	1535.524041	0.021057	0.023182
RS	14	0.240184	1.138948	1699.466494	0.023305	0.025758
RS	15	0.271273	1.138948	1802.756629	0.024721	0.027899
RS	16	0.305203	1.191066	1825.190056	0.025029	0.028171
RS	17	0.342234	1.191066	1928.490643	0.026445	0.030056
RS	18	0.382650	1.292581	1874.767366	0.025709	0.029026
RS	19	0.426758	1.292581	1974.642501	0.027078	0.030691
RS	20	0.474898	1.420691	1889.591528	0.025912	0.029126
RS	21	0.527438	1.420691	1984.370452	0.027212	0.030631
RS	22	0.584779	1.571359	1881.415859	0.025800	0.028797
RS	23	0.647360	1.571359	1969.976152	0.027014	0.030175
RS	24	0.715660	1.748788	1850.835407	0.025381	0.028122
RS	25	0.790203	1.748788	1932.361905	0.026498	0.029374
RS	26	0.871557	1.956656	1800.670322	0.024693	0.027160
RS	27	0.960347	1.956656	1874.662391	0.025707	0.028276
RS	28	1.057251	2.197412	1735.474003	0.023799	0.025973
RS	29	1.163011	2.197412	1801.687528	0.024707	0.026947
RS	30	1.278436	2.477859	1656.486698	0.022715	0.024577
RS	31	1.404410	2.477859	1714.921645	0.023517	0.025413
RS	32	1.541896	2.813194	1561.838347	0.021417	0.022954
RS	33	1.691948	2.813194	1612.828929	0.022117	0.023659
RS	34	1.855712	3.225734	1450.988003	0.019897	0.021102
RS	35	2.034442	3.225734	1495.245055	0.020504	0.021684
RS	36	2.229507	3.739128	1328.279280	0.018215	0.019085
RS	37	2.442398	3.739128	1366.741657	0.018742	0.019551
RS	38	2.674745	4.371703	1202.194821	0.016486	0.017020
RS	39	2.928326	4.371703	1235.767300	0.016946	0.017382
RS	40	3.205082	5.131782	1081.690272	0.014833	0.015038
RS	41	3.507130	5.131782	1111.058384	0.015236	0.015310
RS	42	3.836782	6.017632	972.800255	0.013340	0.013228
RS	43	4.196560	6.017632	998.404226	0.013691	0.013427
RS	44	4.589218	7.021130	877.717881	0.012036	0.011630
RS	45	5.017761	7.021130	899.817617	0.012339	0.011772
RS	46	5.485468	8.132430	795.775790	0.010912	0.010244
RS	47	5.995918	8.132430	814.523703	0.011170	0.010342
RS	48	6.553017	9.343812	724.848681	0.009940	0.009047
RS	49	7.161030	9.343812	740.341615	0.010152	0.009113
RS	50	7.824608	10.658734	661.996468	0.009078	0.008007
RS	51	8.548829	10.658734	674.333216	0.009247	0.008048
RS	52	9.339237	12.113015	603.520796	0.008276	0.007076
RS	53	10.201879	12.113015	612.902420	0.008405	0.007099
RS	54	11.143357	14.911248	506.270662	0.006942	0.005747
RS	55	12.170875	14.911248	515.610316	0.007071	0.005787
RS	56	13.292298	14.911248	521.810175	0.007156	0.005795
RS	57	14.516206	14.911248	524.449921	0.007192	0.005766
RS	58	15.851966	163.093248	49.983782	0.000685	0.000648
RS	59	17.309799	163.093248	54.260362	0.000744	0.000691
RS	60	18.900863	163.093248	58.872954	0.000807	0.000735
RS	61	20.637332	163.093248	63.842072	0.000875	0.000782
RS	62	22.532495	163.093248	69.188251	0.000949	0.000831
RS	63	24.600855	163.093248	7713.241300	0.105772	0.061970
PA	4+25*2+4+6 0.002144382 0.005485324 24.600854934 838.039168515 21.306626024 5.048620936 2.247837294 1.441361021 1.184921403 1.138948271 1.191066311 1.292581203 1.420691387 1.571358527 1.748787992 1.956656374 2.197412000 2.477859348 2.813194476 3.225733859 3.739127827 4.371703292 5.131781877 6.017632086 7.021129585 8.132429543 9.343811779 10.658734314 12.113014799 14.911248317 163.093247963
//
IT	5521
RD	9
LK	-74012.522512
QD	-441.308786 -> -339.551161
RI	0.0154868858
TR	0.001808	0.005571
MT	26.130197
MM	C_pi: 17.003701, n_recomb: 79300.468208
RS	0	0.000000	2215.895389	0.315825	0.000004	0.000000
RS	1	0.009243	2215.895389	0.345024	0.000004	0.000000
RS	2	0.019340	2215.895389	0.376924	0.000005	0.000001
RS	3	0.030371	2215.895389	0.411774	0.000005	0.000002
RS	4	0.042421	35.637072	27.966239	0.000353	0.000163
RS	5	0.055585	35.637072	30.540529	0.000385	0.000246
RS	6	0.069966	7.019049	169.175957	0.002133	0.001452
RS	7	0.085676	7.019049	184.389105	0.002325	0.001917
RS	8	0.102838	2.814195	500.147066	0.006307	0.005426
RS	9	0.121586	2.814195	542.610588	0.006842	0.006595
RS	10	0.142068	1.698863	971.998844	0.012257	0.012126
RS	11	0.164442	1.698863	1047.379940	0.013208	0.013944
RS	12	0.188884	1.347884	1417.790478	0.017879	0.019115
RS	13	0.215586	1.347884	1517.189665	0.019132	0.021182
RS	14	0.244756	1.267622	1721.781690	0.021712	0.024107
RS	15	0.276622	1.267622	1832.281939	0.023106	0.026089
RS	16	0.311433	1.306650	1887.900708	0.023807	0.026787
RS	17	0.349461	1.306650	2000.782990	0.025230	0.028576
RS	18	0.391005	1.403056	1971.528887	0.024862	0.027962
RS	19	0.436389	1.403056	2082.383810	0.026259	0.029582
RS	20	0.485967	1.528675	2015.627815	0.025418	0.028397
RS	21	0.540129	1.528675	2122.162452	0.026761	0.029892
RS	22	0.599296	1.677587	2032.851773	0.025635	0.028398
RS	23	0.663932	1.677587	2133.437295	0.026903	0.029788
RS	24	0.734542	1.853473	2023.409696	0.025516	0.028034
RS	25	0.811679	1.853473	2116.758843	0.026693	0.029314
RS	26	0.895945	2.059688	1989.653614	0.025090	0.027353
RS	27	0.988001	2.059688	2074.851023	0.026164	0.028507
RS	28	1.088565	2.298211	1936.132153	0.024415	0.026409
RS	29	1.198424	2.298211	2012.591103	0.025379	0.027427
RS	30	1.318438	2.575478	1863.960112	0.023505	0.025216
RS	31	1.449544	2.575478	1931.411134	0.024356	0.026094
RS	32	1.592769	2.906521	1770.779722	0.022330	0.023745
RS	33	1.749232	2.906521	1829.388822	0.023069	0.024488
RS	34	1.920156	3.313673	1655.646276	0.020878	0.021989
RS	35	2.106880	3.313673	1706.097701	0.021514	0.022603
RS	36	2.310862	3.820620	1523.318663	0.019209	0.020012
RS	37	2.533698	3.820620	1566.662517	0.019756	0.020504
RS	38	2.777131	4.445627	1383.699118	0.017449	0.017941
RS	39	3.043065	4.445627	1421.024482	0.017919	0.018325
RS	40	3.333579	5.196711	1247.678442	0.015734	0.015919
RS	41	3.650945	5.196711	1279.847742	0.016139	0.016209
RS	42	3.997645	6.071328	1123.019796	0.014162	0.014052
RS	43	4.376391	6.071328	1150.597165	0.014509	0.014263
RS	44	4.790145	7.059591	1013.040052	0.012775	0.012389
RS	45	5.242142	7.059591	1036.350755	0.013069	0.012537
RS	46	5.735916	8.148437	917.589659	0.011571	0.010936
RS	47	6.275331	8.148437	936.805662	0.011813	0.011034
RS	48	6.864604	9.325126	834.626706	0.010525	0.009674
RS	49	7.508343	9.325126	849.833300	0.010717	0.009732
RS	50	8.211583	10.586278	760.969025	0.009596	0.008570
RS	51	8.979824	10.586278	772.242260	0.009738	0.008596
RS	52	9.819074	11.959180	692.394273	0.008731	0.007575
RS	53	10.735895	11.959180	699.939091	0.008826	0.007575
RS	54	11.737459	14.563515	581.556959	0.007334	0.006162
RS	55	12.831597	14.563515	589.122025	0.007429	0.006180
RS	56	14.026866	14.563515	592.632548	0.007473	0.006158
RS	57	15.332614	14.563515	591.632672	0.007461	0.006093
RS	58	16.759053	186.111692	48.130039	0.000607	0.000571
RS	59	18.317338	186.111692	52.345816	0.000660	0.000610
RS	60	20.019655	186.111692	56.906296	0.000718	0.000651
RS	61	21.879317	186.111692	61.834698	0.000780	0.000694
RS	62	23.910869	186.111692	67.154743	0.000847	0.000739
RS	63	26.130197	186.111692	8327.456184	0.105011	0.063374
PA	4+25*2+4+6 0.001808264 0.005571341 26.130196946 2215.895388873 35.637072194 7.019048515 2.814195499 1.698862776 1.347884031 1.267622175 1.306649868 1.403055911 1.528675075 1.677587252 1.853473449 2.059688278 2.298210969 2.575477803 2.906520838 3.313672957 3.820619572 4.445627043 5.196711220 6.071327740 7.059590668 8.148436800 9.325125510 10.586278470 11.959179975 14.563515053 186.111691731
//
IT	5393
RD	10
LK	-73817.099125
QD	-379.835134 -> -296.123132
RI	0.0138695993
TR	0.001542	0.005620
MT	27.739763
MM	C_pi: 18.060963, n_recomb: 84689.851398
RS	0	0.000000	5704.109645	0.132066	0.000002	0.000000
RS	1	0.009346	5704.109645	0.144413	0.000002	0.000000
RS	2	0.019566	5704.109645	0.157915	0.000002	0.000000
RS	3	0.030741	5704.109645	0.172679	0.000002	0.000001
RS	4	0.042961	57.909563	18.597186	0.000220	0.000104
RS	5	0.056322	57.909563	20.331229	0.000240	0.000157
RS	6	0.070933	9.532132	134.936074	0.001593	0.001114
RS	7	0.086909	9.532132	147.295948	0.001739	0.001466
RS	8	0.104378	3.459154	442.222529	0.005222	0.004595
RS	9	0.123480	3.459154	480.794269	0.005677	0.005569
RS	10	0.144367	1.975023	912.782457	0.010778	0.010849
RS	11	0.167206	1.975023	986.152807	0.011644	0.012449
RS	12	0.192180	1.518231	1381.548390	0.016313	0.017648
RS	13	0.219488	1.518231	1482.619461	0.017506	0.019525
RS	14	0.249349	1.401430	1719.139368	0.020299	0.022683
RS	15	0.282000	1.401430	1834.710746	0.021664	0.024527
RS	16	0.317703	1.427464	1918.468216	0.022653	0.025537
RS	17	0.356743	1.427464	2038.818833	0.024074	0.027240
RS	18	0.399431	1.519632	2031.894449	0.023992	0.026946
RS	19	0.446110	1.519632	2151.813308	0.025408	0.028522
RS	20	0.497151	1.643932	2103.115035	0.024833	0.027642
RS	21	0.552963	1.643932	2219.775637	0.026211	0.029124
RS	22	0.613991	1.792456	2145.266608	0.025331	0.027916
RS	23	0.680723	1.792456	2256.583145	0.026645	0.029315
RS	24	0.753692	1.968394	2157.956502	0.025481	0.027823
RS	25	0.833481	1.968394	2262.181968	0.026711	0.029127
RS	26	0.920727	2.174818	2142.797605	0.025302	0.027397
RS	27	1.016127	2.174818	2238.579832	0.026433	0.028586
RS	28	1.120444	2.413316	2103.962391	0.024843	0.026685
RS	29	1.234511	2.413316	2190.325898	0.025863	0.027743
RS	30	1.359239	2.690029	2042.183663	0.024114	0.025691
RS	31	1.495624	2.690029	2118.525076	0.025015	0.026611
RS	32	1.644757	3.019954	1954.416752	0.023077	0.024381
RS	33	1.807827	3.019954	2020.654012	0.023859	0.025161
RS	34	1.986139	3.425578	1839.093177	0.021716	0.022737
RS	35	2.181117	3.425578	1895.799175	0.022385	0.023381
RS	36	2.394318	3.930704	1701.101936	0.020086	0.020820
RS	37	2.627445	3.930704	1749.367078	0.020656	0.021338
RS	38	2.882361	4.553489	1551.496224	0.018320	0.018764
RS	39	3.161102	4.553489	1592.550148	0.018804	0.019168
RS	40	3.465895	5.301456	1402.930912	0.016566	0.016723
RS	41	3.799176	5.301456	1437.795526	0.016977	0.017028
RS	42	4.163606	6.170979	1264.861845	0.014935	0.014815
RS	43	4.562096	6.170979	1294.222687	0.015282	0.015036
RS	44	4.997831	7.150123	1141.799554	0.013482	0.013101
RS	45	5.474291	7.150123	1166.047435	0.013768	0.013252
RS	46	5.995283	8.222323	1034.229807	0.012212	0.011593
RS	47	6.564968	8.222323	1053.551156	0.012440	0.011687
RS	48	7.187898	9.369524	940.309321	0.011103	0.010276
RS	49	7.869050	9.369524	954.763676	0.011274	0.010323
RS	50	8.613863	10.581094	856.708151	0.010116	0.009117
RS	51	9.428290	10.581094	866.324365	0.010229	0.009124
RS	52	10.318835	11.875067	778.744996	0.009195	0.008066
RS	53	11.292614	11.875067	783.700349	0.009254	0.008040
RS	54	12.357406	14.280877	656.069838	0.007747	0.006585
RS	55	13.521716	14.280877	660.916075	0.007804	0.006576
RS	56	14.794847	14.280877	660.710733	0.007802	0.006519
RS	57	16.186968	14.280877	654.987930	0.007734	0.006410
RS	58	17.709202	208.559898	46.488377	0.000549	0.000513
RS	59	19.373709	208.559898	50.645014	0.000598	0.000549
RS	60	21.193786	208.559898	55.152817	0.000651	0.000587
RS	61	23.183974	208.559898	60.037188	0.000709	0.000628
RS	62	25.360171	208.559898	65.324437	0.000771	0.000670
RS	63	27.739763	208.559898	8815.065003	0.104086	0.064439
PA	4+25*2+4+6 0.001541760 0.005619766 27.739763336 5704.109645269 57.909562592 9.532131736 3.459154105 1.975023405 1.518230855 1.401430338 1.427464164 1.519631572 1.643932247 1.792455653 1.968394394 2.174818423 2.413315925 2.690028521 3.019954249 3.425577553 3.930704467 4.553489015 5.301455646 6.170979176 7.150123272 8.222323039 9.369524475 10.581094245 11.875066900 14.280876950 208.559898339
//
IT	5420
RD	11
LK	-73655.089212
QD	-328.437211 -> -257.296961
RI	0.0125938316
TR	0.001324	0.005640
MT	29.428618
MM	C_pi: 19.002666, n_recomb: 89179.510699
RS	0	0.000000	13979.898141	0.057209	0.000001	0.000000
RS	1	0.009449	13979.898141	0.062616	0.000001	0.000000
RS	2	0.019790	13979.898141	0.068535	0.000001	0.000000
RS	3	0.031108	13979.898141	0.075013	0.000001	0.000000
RS	4	0.043496	91.553961	12.535891	0.000141	0.000069
RS	5	0.057055	91.553961	13.718779	0.000154	0.000103
RS	6	0.071894	12.660008	108.511086	0.001217	0.000871
RS	7	0.088136	12.660008	118.610099	0.001330	0.001144
RS	8	0.105912	4.178616	392.139503	0.004397	0.003952
RS	9	0.125368	4.178616	427.128154	0.004790	0.004778
RS	10	0.146662	2.266251	855.424890	0.009592	0.009820
RS	11	0.169968	2.266251	926.285916	0.010387	0.011244
RS	12	0.195476	1.693990	1337.718395	0.015000	0.016423
RS	13	0.223395	1.693990	1439.182859	0.016138	0.018142
RS	14	0.253951	1.539168	1699.643791	0.019059	0.021448
RS	15	0.287394	1.539168	1818.571552	0.020392	0.023174
RS	16	0.323998	1.552609	1925.067725	0.021586	0.024407
RS	17	0.364059	1.552609	2051.041471	0.022999	0.026035
RS	18	0.407906	1.641481	2063.417404	0.023138	0.025984
RS	19	0.455897	1.641481	2190.609673	0.024564	0.027521
RS	20	0.508421	1.765556	2158.633583	0.024205	0.026884
RS	21	0.565908	1.765556	2283.797709	0.025609	0.028354
RS	22	0.628827	1.914867	2224.046471	0.024939	0.027384
RS	23	0.697691	1.914867	2344.717296	0.026292	0.028792
RS	24	0.773062	2.092158	2258.564063	0.025326	0.027526
RS	25	0.855554	2.092158	2372.579608	0.026605	0.028854
RS	26	0.945840	2.300272	2262.882545	0.025374	0.027332
RS	27	1.044658	2.300272	2368.464409	0.026558	0.028555
RS	28	1.152812	2.540481	2240.526852	0.025124	0.026838
RS	29	1.271185	2.540481	2336.293647	0.026198	0.027936
RS	30	1.400743	2.818712	2191.639610	0.024576	0.026039
RS	31	1.542542	2.818712	2276.613994	0.025528	0.027000
RS	32	1.697739	3.150058	2112.332505	0.023686	0.024891
RS	33	1.867600	3.150058	2186.122591	0.024514	0.025709
RS	34	2.053511	3.557300	2000.228010	0.022429	0.023368
RS	35	2.256988	3.557300	2063.219239	0.023136	0.024046
RS	36	2.479690	4.064472	1860.086326	0.020858	0.021526
RS	37	2.723434	4.064472	1913.335989	0.021455	0.022071
RS	38	2.990209	4.689658	1703.818685	0.019105	0.019501
RS	39	3.282191	4.689658	1748.643218	0.019608	0.019926
RS	40	3.601761	5.439819	1545.629664	0.017332	0.017457
RS	41	3.951525	5.439819	1583.180912	0.017753	0.017777
RS	42	4.334338	6.310094	1396.577436	0.015660	0.015524
RS	43	4.753320	6.310094	1427.649875	0.016009	0.015753
RS	44	5.211891	7.286279	1262.389362	0.014156	0.013771
RS	45	5.713790	7.286279	1287.432826	0.014436	0.013924
RS	46	6.263112	8.348107	1144.263007	0.012831	0.012219
RS	47	6.864337	8.348107	1163.469324	0.013046	0.012308
RS	48	7.522370	9.471952	1040.649642	0.011669	0.010856
RS	49	8.242577	9.471952	1054.035016	0.011819	0.010890
RS	50	9.030833	10.639561	948.158798	0.010632	0.009651
RS	51	9.893569	10.639561	955.675057	0.010716	0.009636
RS	52	10.837822	11.859143	861.717938	0.009663	0.008551
RS	53	11.871292	11.859143	863.472251	0.009682	0.008494
RS	54	13.002412	14.067129	729.221415	0.008177	0.007017
RS	55	14.240406	14.067129	730.458103	0.008191	0.006974
RS	56	15.595374	14.067129	725.591966	0.008136	0.006876
RS	57	17.078367	14.067129	714.177955	0.008008	0.006719
RS	58	18.701482	230.100165	45.115698	0.000506	0.000470
RS	59	20.477959	230.100165	49.224372	0.000552	0.000504
RS	60	22.422288	230.100165	53.689853	0.000602	0.000540
RS	61	24.550328	230.100165	58.539399	0.000656	0.000578
RS	62	26.879439	230.100165	63.801504	0.000715	0.000619
RS	63	29.428618	230.100165	9188.972411	0.103039	0.065244
PA	4+25*2+4+6 0.001324294 0.005639600 29.428618146 13979.898141162 91.553960531 12.660007911 4.178615906 2.266250906 1.693990442 1.539167523 1.552609052 1.641481322 1.765555603 1.914867142 2.092157724 2.300272084 2.540480516 2.818712108 3.150057754 3.557300003 4.064471808 4.689658215 5.439819424 6.310094215 7.286279437 8.348107230 9.471951823 10.639561023 11.859142610 14.067128759 230.100165172
//
IT	5273
RD	12
LK	-73516.443818
QD	-284.552303 -> -222.347573
RI	0.0115393187
TR	0.001143	0.005639
MT	31.182615
MM	C_pi: 19.830264, n_recomb: 92848.969264
RS	0	0.000000	33135.121774	0.025341	0.000000	0.000000
RS	1	0.009549	33135.121774	0.027761	0.000000	0.000000
RS	2	0.020010	33135.121774	0.030413	0.000000	0.000000
RS	3	0.031469	33135.121774	0.033318	0.000000	0.000000
RS	4	0.044023	141.209811	8.564658	0.000092	0.000046
RS	5	0.057776	141.209811	9.381912	0.000101	0.000069
RS	6	0.072841	16.476666	88.038684	0.000948	0.000694
RS	7	0.089346	16.476666	96.348931	0.001038	0.000909
RS	8	0.107426	4.968152	349.179560	0.003761	0.003445
RS	9	0.127233	4.968152	380.950155	0.004103	0.004157
RS	10	0.148931	2.569553	801.466434	0.008632	0.008976
RS	11	0.172702	2.569553	869.590449	0.009366	0.010260
RS	12	0.198742	1.873793	1289.995049	0.013893	0.015385
RS	13	0.227268	1.873793	1390.932603	0.014981	0.016974
RS	14	0.258519	1.680118	1668.369417	0.017969	0.020366
RS	15	0.292753	1.680118	1789.261289	0.019271	0.021990
RS	16	0.330257	1.681620	1913.335564	0.020607	0.023380
RS	17	0.371342	1.681620	2043.321930	0.022007	0.024941
RS	18	0.416349	1.768188	2071.743035	0.022313	0.025075
RS	19	0.465655	1.768188	2204.557359	0.023743	0.026576
RS	20	0.519669	1.893051	2187.483068	0.023560	0.026134
RS	21	0.578840	1.893051	2319.578190	0.024982	0.027592
RS	22	0.643662	2.044126	2273.925856	0.024491	0.026822
RS	23	0.714674	2.044126	2402.548238	0.025876	0.028237
RS	24	0.792466	2.223778	2329.221405	0.025086	0.027170
RS	25	0.877687	2.223778	2451.857490	0.026407	0.028520
RS	26	0.971045	2.434701	2353.046898	0.025343	0.027186
RS	27	1.073318	2.434701	2467.524947	0.026576	0.028442
RS	28	1.185356	2.677902	2348.109209	0.025290	0.026895
RS	29	1.308094	2.677902	2452.647354	0.026415	0.028033
RS	30	1.442551	2.959182	2313.797526	0.024920	0.026285
RS	31	1.589848	2.959182	2407.025492	0.025924	0.027288
RS	32	1.751209	3.293841	2245.263864	0.024182	0.025300
RS	33	1.927979	3.293841	2326.436378	0.025056	0.026159
RS	34	2.121629	3.705083	2139.183483	0.023039	0.023905
RS	35	2.333770	3.705083	2208.434523	0.023785	0.024618
RS	36	2.566168	4.217302	1999.941878	0.021540	0.022148
RS	37	2.820757	4.217302	2058.226335	0.022167	0.022722
RS	38	3.099657	4.848563	1840.035355	0.019818	0.020167
RS	39	3.405189	4.848563	1888.698960	0.020342	0.020614
RS	40	3.739895	5.605251	1674.981056	0.018040	0.018133
RS	41	4.106563	5.605251	1715.268707	0.018474	0.018469
RS	42	4.508243	6.481168	1517.319363	0.016342	0.016186
RS	43	4.948279	6.481168	1550.114589	0.016695	0.016424
RS	44	5.430334	7.459723	1373.974791	0.014798	0.014405
RS	45	5.958419	7.459723	1399.774847	0.015076	0.014560
RS	46	6.536931	8.516767	1246.911143	0.013429	0.012818
RS	47	7.170684	8.516767	1265.900822	0.013634	0.012902
RS	48	7.864954	9.622905	1134.948082	0.012224	0.011418
RS	49	8.625519	9.622905	1147.080337	0.012354	0.011438
RS	50	9.458709	10.751961	1034.713814	0.011144	0.010173
RS	51	10.371460	10.751961	1039.829951	0.011199	0.010135
RS	52	11.371368	11.901807	940.815707	0.010133	0.009031
RS	53	12.466756	11.901807	938.901253	0.010112	0.008941
RS	54	13.666742	13.914084	800.638769	0.008623	0.007459
RS	55	14.981313	13.914084	797.448087	0.008589	0.007378
RS	56	16.421412	13.914084	787.076164	0.008477	0.007234
RS	57	17.999023	13.914084	769.133334	0.008284	0.007023
RS	58	19.727279	250.265181	44.044423	0.000474	0.000437
RS	59	21.620564	250.265181	48.122223	0.000518	0.000470
RS	60	23.694637	250.265181	52.562564	0.000566	0.000505
RS	61	25.966761	250.265181	57.394345	0.000618	0.000542
RS	62	28.455848	250.265181	62.647990	0.000675	0.000581
RS	63	31.182615	250.265181	9461.226591	0.101899	0.065859
PA	4+25*2+4+6 0.001142793 0.005639037 31.182614527 33135.121774133 141.209811207 16.476665540 4.968151693 2.569552610 1.873792536 1.680117747 1.681619514 1.768187920 1.893051133 2.044125572 2.223777529 2.434700876 2.677901525 2.959181524 3.293841385 3.705083062 4.217301927 4.848562821 5.605251097 6.481167893 7.459723401 8.516766979 9.622904913 10.751960828 11.901807264 13.914083521 250.265180712
//
IT	6925
RD	13
LK	-73394.553173
QD	-246.370879 -> -190.816228
RI	0.0106280660
TR	0.000989	0.005625
MT	32.976414
MM	C_pi: 20.536543, n_recomb: 95750.567965
RS	0	0.000000	84393.873079	0.010346	0.000000	0.000000
RS	1	0.009646	84393.873079	0.011345	0.000000	0.000000
RS	2	0.020222	84393.873079	0.012439	0.000000	0.000000
RS	3	0.031819	84393.873079	0.013640	0.000000	0.000000
RS	4	0.044534	213.067594	5.923754	0.000062	0.000032
RS	5	0.058475	213.067594	6.494974	0.000068	0.000047
RS	6	0.073762	21.054234	72.040855	0.000752	0.000561
RS	7	0.090523	21.054234	78.927848	0.000824	0.000734
RS	8	0.108900	5.822794	312.257836	0.003261	0.003039
RS	9	0.129050	5.822794	341.158453	0.003563	0.003661
RS	10	0.151144	2.882220	751.161117	0.007845	0.008276
RS	11	0.175370	2.882220	816.451531	0.008527	0.009445
RS	12	0.201931	2.056500	1240.168526	0.012952	0.014497
RS	13	0.231055	2.056500	1339.874066	0.013993	0.015975
RS	14	0.262989	1.823771	1628.235151	0.017005	0.019406
RS	15	0.298002	1.823771	1749.910063	0.018276	0.020943
RS	16	0.336393	1.814204	1886.834571	0.019706	0.022437
RS	17	0.378487	1.814204	2019.385716	0.021090	0.023939
RS	18	0.424641	1.899481	2060.692833	0.021521	0.024210
RS	19	0.475248	1.899481	2197.578029	0.022951	0.025679
RS	20	0.530735	2.026041	2193.467837	0.022908	0.025393
RS	21	0.591575	2.026041	2330.956863	0.024344	0.026841
RS	22	0.658284	2.179669	2298.442283	0.024004	0.026239
RS	23	0.731427	2.179669	2433.587564	0.025416	0.027661
RS	24	0.811626	2.362417	2373.033838	0.024783	0.026769
RS	25	0.899560	2.362417	2503.044347	0.026141	0.028139
RS	26	0.995977	2.576909	2415.856605	0.025231	0.026977
RS	27	1.101693	2.576909	2538.215318	0.026509	0.028265
RS	28	1.217607	2.823946	2428.682552	0.025365	0.026878
RS	29	1.344702	2.823946	2541.229602	0.026540	0.028055
RS	30	1.484057	3.109283	2410.032488	0.025170	0.026449
RS	31	1.636853	3.109283	2511.003195	0.026224	0.027495
RS	32	1.804388	3.448529	2354.023792	0.024585	0.025627
RS	33	1.988083	3.448529	2442.292547	0.025507	0.026528
RS	34	2.189497	3.865416	2256.276870	0.023564	0.024364
RS	35	2.410339	3.865416	2331.675436	0.024352	0.025115
RS	36	2.652484	4.384804	2120.597267	0.022147	0.022701
RS	37	2.917986	4.384804	2183.915529	0.022808	0.023307
RS	38	3.209097	5.024800	1959.799098	0.020468	0.020774
RS	39	3.528289	5.024800	2012.354857	0.021017	0.021246
RS	40	3.878270	5.791217	1790.472134	0.018699	0.018761
RS	41	4.262009	5.791217	1833.562413	0.019149	0.019114
RS	42	4.682764	6.676479	1626.490663	0.016987	0.016809
RS	43	5.144104	6.676479	1661.063435	0.017348	0.017059
RS	44	5.649945	7.661511	1475.937990	0.015414	0.015010
RS	45	6.204578	7.661511	1502.522382	0.015692	0.015169
RS	46	6.812711	8.718175	1341.570624	0.014011	0.013395
RS	47	7.479503	8.718175	1360.329928	0.014207	0.013475
RS	48	8.210613	9.811164	1222.636644	0.012769	0.011964
RS	49	9.012246	9.811164	1233.439710	0.012882	0.011971
RS	50	9.891203	10.906156	1115.853533	0.011654	0.010687
RS	51	10.854944	10.906156	1118.396281	0.011680	0.010626
RS	52	11.911646	11.990284	1015.581866	0.010607	0.009510
RS	53	13.070276	11.990284	1009.670932	0.010545	0.009385
RS	54	14.340666	13.808936	869.909767	0.009085	0.007912
RS	55	15.733597	13.808936	861.564872	0.008998	0.007788
RS	56	17.260888	13.808936	844.960343	0.008825	0.007593
RS	57	18.935500	13.808936	819.798400	0.008562	0.007323
RS	58	20.771643	268.432540	43.295867	0.000452	0.000413
RS	59	22.784899	268.432540	47.363806	0.000495	0.000445
RS	60	24.992351	268.432540	51.800696	0.000541	0.000479
RS	61	27.412732	268.432540	56.636947	0.000592	0.000515
RS	62	30.066579	268.432540	61.904733	0.000647	0.000554
RS	63	32.976414	268.432540	9640.173017	0.100680	0.066340
PA	4+25*2+4+6 0.000989201 0.005625095 32.976414221 84393.873078869 213.067593715 21.054234219 5.822794261 2.882219502 2.056500313 1.823771423 1.814204038 1.899481324 2.026040748 2.179669444 2.362417411 2.576908679 2.823945757 3.109283135 3.448529195 3.865415668 4.384803602 5.024800334 5.791217282 6.676478890 7.661510834 8.718175239 9.811163723 10.906155944 11.990284006 13.808935971 268.432540143
//
IT	6496
RD	14
LK	-73285.347840
QD	-212.707354 -> -162.541950
RI	0.0098147113
TR	0.000859	0.005603
MT	34.776510
MM	C_pi: 21.111083, n_recomb: 97920.883770
RS	0	0.000000	227721.225512	0.003954	0.000000	0.000000
RS	1	0.009738	227721.225512	0.004339	0.000000	0.000000
RS	2	0.020425	227721.225512	0.004761	0.000000	0.000000
RS	3	0.032152	227721.225512	0.005225	0.000000	0.000000
RS	4	0.045021	314.956559	4.146003	0.000042	0.000022
RS	5	0.059143	314.956559	4.549722	0.000046	0.000033
RS	6	0.074641	26.457733	59.416913	0.000607	0.000460
RS	7	0.091648	26.457733	65.162344	0.000665	0.000601
RS	8	0.110311	6.735364	280.386074	0.002863	0.002711
RS	9	0.130791	6.735364	306.729391	0.003132	0.003261
RS	10	0.153266	3.201143	704.370211	0.007193	0.007690
RS	11	0.177929	3.201143	766.798656	0.007831	0.008764
RS	12	0.204994	2.240814	1189.215393	0.012145	0.013731
RS	13	0.234695	2.240814	1287.123057	0.013145	0.015116
RS	14	0.267289	1.969475	1581.156232	0.016147	0.018551
RS	15	0.303056	1.969475	1702.582299	0.017387	0.020010
RS	16	0.342306	1.949951	1848.077087	0.018873	0.021567
RS	17	0.385378	1.949951	1981.865649	0.020239	0.023015
RS	18	0.432645	2.034986	2033.091348	0.020763	0.023388
RS	19	0.484515	2.034986	2172.572543	0.022187	0.024825
RS	20	0.541436	2.164072	2179.482763	0.022258	0.024664
RS	21	0.603900	2.164072	2320.853997	0.023701	0.026100
RS	22	0.672447	2.320871	2300.372670	0.023492	0.025643
RS	23	0.747669	2.320871	2440.586050	0.024924	0.027069
RS	24	0.830216	2.507191	2392.500800	0.024433	0.026332
RS	25	0.920802	2.507191	2528.567386	0.025823	0.027721
RS	26	1.020210	2.725678	2453.419338	0.025055	0.026716
RS	27	1.129298	2.725678	2582.535336	0.026374	0.028034
RS	28	1.249008	2.977001	2483.891597	0.025366	0.026797
RS	29	1.380377	2.977001	2603.555025	0.026588	0.028014
RS	30	1.524538	3.266927	2481.512247	0.025342	0.026545
RS	31	1.682739	3.266927	2589.577520	0.026446	0.027634
RS	32	1.856345	3.611458	2439.320015	0.024911	0.025884
RS	33	2.046856	3.611458	2534.269445	0.025881	0.026828
RS	34	2.255921	4.034947	2351.802036	0.024017	0.024756
RS	35	2.485344	4.034947	2433.127689	0.024848	0.025547
RS	36	2.737109	4.562799	2222.010353	0.022692	0.023193
RS	37	3.013391	4.562799	2290.282914	0.023389	0.023834
RS	38	3.316578	5.213223	2062.820411	0.021066	0.021330
RS	39	3.649290	5.213223	2119.275318	0.021643	0.021830
RS	40	4.014402	5.991461	1891.655191	0.019318	0.019347
RS	41	4.415069	5.991461	1937.599168	0.019787	0.019721
RS	42	4.854753	6.888546	1723.559126	0.017602	0.017400
RS	43	5.337255	6.888546	1759.976932	0.017973	0.017663
RS	44	5.866743	7.882857	1567.715854	0.016010	0.015590
RS	45	6.447794	7.882857	1595.150348	0.016290	0.015754
RS	46	7.085429	8.942246	1427.676064	0.014580	0.013955
RS	47	7.785157	8.942246	1446.253824	0.014770	0.014032
RS	48	8.553026	10.025394	1303.167527	0.013308	0.012500
RS	49	9.395671	10.025394	1312.652920	0.013405	0.012494
RS	50	10.320375	11.089717	1191.059502	0.012163	0.011195
RS	51	11.335128	11.089717	1190.969161	0.012163	0.011111
RS	52	12.448698	12.111367	1085.536836	0.011086	0.009988
RS	53	13.670710	12.111367	1075.439706	0.010983	0.009828
RS	54	15.011724	13.738392	936.536284	0.009564	0.008377
RS	55	16.483328	13.738392	922.425474	0.009420	0.008206
RS	56	18.098238	13.738392	899.003818	0.009181	0.007955
RS	57	19.870412	13.738392	866.101749	0.008845	0.007623
RS	58	21.815162	283.911780	42.885446	0.000438	0.000397
RS	59	23.949295	283.911780	46.967300	0.000480	0.000428
RS	60	26.291253	283.911780	51.425579	0.000525	0.000462
RS	61	28.861275	283.911780	56.292112	0.000575	0.000498
RS	62	31.681570	283.911780	61.600693	0.000629	0.000536
RS	63	34.776510	283.911780	9732.209041	0.099388	0.066727
PA	4+25*2+4+6 0.000858886 0.005603374 34.776509754 227721.225512388 314.956559050 26.457732545 6.735363648 3.201142768 2.240813910 1.969474719 1.949950646 2.034985952 2.164072039 2.320871022 2.507191448 2.725677814 2.977001411 3.266927339 3.611457923 4.034947110 4.562798672 5.213222679 5.991460963 6.888545993 7.882856553 8.942245619 10.025393693 11.089716595 12.111367377 13.738391711 283.911779999
//
IT	9292
RD	15
LK	-73186.701420
QD	-182.876599 -> -137.611182
RI	0.0090839116
TR	0.000749	0.005578
MT	36.545207
MM	C_pi: 21.550288, n_recomb: 99418.453609
RS	0	0.000000	496457.967394	0.001856	0.000000	0.000000
RS	1	0.009824	496457.967394	0.002038	0.000000	0.000000
RS	2	0.020614	496457.967394	0.002239	0.000000	0.000000
RS	3	0.032463	496457.967394	0.002459	0.000000	0.000000
RS	4	0.045477	456.359251	2.937426	0.000030	0.000016
RS	5	0.059769	456.359251	3.226039	0.000032	0.000023
RS	6	0.075466	32.715533	49.410490	0.000497	0.000383
RS	7	0.092704	32.715533	54.237501	0.000546	0.000499
RS	8	0.111636	7.692404	252.930888	0.002544	0.002444
RS	9	0.132428	7.692404	277.010015	0.002786	0.002936
RS	10	0.155262	3.521366	661.277563	0.006651	0.007202
RS	11	0.180340	3.521366	720.891149	0.007251	0.008197
RS	12	0.207882	2.424464	1138.395124	0.011451	0.013075
RS	13	0.238129	2.424464	1234.088535	0.012413	0.014379
RS	14	0.271348	2.115876	1529.309283	0.015383	0.017791
RS	15	0.307831	2.115876	1649.625440	0.016593	0.019181
RS	16	0.347898	2.087855	1799.856025	0.018104	0.020767
RS	17	0.391901	2.087855	1933.709584	0.019450	0.022165
RS	18	0.440227	2.173840	1992.036181	0.020037	0.022607
RS	19	0.493301	2.173840	2132.757113	0.021452	0.024014
RS	20	0.551589	2.306269	2148.735453	0.021613	0.023952
RS	21	0.615603	2.306269	2292.550695	0.023060	0.025375
RS	22	0.685907	2.466741	2282.852049	0.022962	0.025039
RS	23	0.763117	2.466741	2426.702670	0.024409	0.026467
RS	24	0.847913	2.656912	2390.529979	0.024045	0.025868
RS	25	0.941039	2.656912	2531.310361	0.025461	0.027273
RS	26	1.043315	2.879560	2468.290277	0.024827	0.026412
RS	27	1.155638	2.879560	2602.975315	0.026182	0.027758
RS	28	1.278997	3.135281	2515.878590	0.025306	0.026663
RS	29	1.414474	3.135281	2641.670864	0.026571	0.027916
RS	30	1.563262	3.429927	2529.924125	0.025447	0.026580
RS	31	1.726666	3.429927	2644.323702	0.026598	0.027711
RS	32	1.906125	3.779954	2502.386811	0.025170	0.026078
RS	33	2.103214	3.779954	2603.486660	0.026187	0.027065
RS	34	2.319665	4.210419	2426.566706	0.024408	0.025087
RS	35	2.557382	4.210419	2513.495557	0.025282	0.025919
RS	36	2.818453	4.747320	2304.623274	0.023181	0.023631
RS	37	3.105172	4.747320	2377.688644	0.023916	0.024307
RS	38	3.420060	5.408999	2149.261702	0.021618	0.021838
RS	39	3.765883	5.408999	2209.567049	0.022225	0.022368
RS	40	4.145682	6.200156	1978.491551	0.019901	0.019893
RS	41	4.562793	6.200156	2027.311748	0.020392	0.020290
RS	42	5.020882	7.110421	1808.358188	0.018189	0.017960
RS	43	5.523976	7.110421	1846.685743	0.018575	0.018238
RS	44	6.076496	8.115630	1649.063130	0.016587	0.016146
RS	45	6.683297	8.115630	1677.435496	0.016872	0.016318
RS	46	7.349713	9.179622	1504.943995	0.015137	0.014498
RS	47	8.081600	9.179622	1523.435622	0.015323	0.014573
RS	48	8.885389	10.255093	1376.237965	0.013843	0.013024
RS	49	9.768146	10.255093	1384.490353	0.013926	0.013007
RS	50	10.737629	11.291173	1260.024066	0.012674	0.011698
RS	51	11.802357	11.291173	1257.343757	0.012647	0.011591
RS	52	12.971687	12.252937	1150.381986	0.011571	0.010466
RS	53	14.255897	12.252937	1136.043376	0.011427	0.010269
RS	54	15.666272	13.690596	1000.130632	0.010060	0.008854
RS	55	17.215207	13.690596	979.780148	0.009855	0.008631
RS	56	18.916316	13.690596	949.118686	0.009547	0.008320
RS	57	20.784548	13.690596	908.138619	0.009135	0.007922
RS	58	22.836321	296.174929	42.815671	0.000431	0.000387
RS	59	25.089668	296.174929	46.936500	0.000472	0.000419
RS	60	27.564392	296.174929	51.442503	0.000517	0.000452
RS	61	30.282242	296.174929	56.366860	0.000567	0.000488
RS	62	33.267103	296.174929	61.744880	0.000621	0.000527
RS	63	36.545207	296.174929	9747.204708	0.098042	0.067045
PA	4+25*2+4+6 0.000749346 0.005578170 36.545207375 496457.967394345 456.359251264 32.715532591 7.692403664 3.521365879 2.424463722 2.115875581 2.087854792 2.173840388 2.306268716 2.466741083 2.656912352 2.879560222 3.135280667 3.429926552 3.779953718 4.210419474 4.747319714 5.408998935 6.200155535 7.110421080 8.115630171 9.179622220 10.255093378 11.291173110 12.252936517 13.690595792 296.174928895
//
IT	10794
RD	16
LK	-73097.924324
QD	-156.560447 -> -116.171416
RI	0.0084372039
TR	0.000659	0.005550
MT	38.270811
MM	C_pi: 21.874148, n_recomb: 100347.489672
RS	0	0.000000	977765.239983	0.000958	0.000000	0.000000
RS	1	0.009905	977765.239983	0.001053	0.000000	0.000000
RS	2	0.020790	977765.239983	0.001158	0.000000	0.000000
RS	3	0.032754	977765.239983	0.001272	0.000000	0.000000
RS	4	0.045903	649.425753	2.105444	0.000021	0.000011
RS	5	0.060354	649.425753	2.314024	0.000023	0.000017
RS	6	0.076236	39.796879	41.493846	0.000414	0.000323
RS	7	0.093692	39.796879	45.584976	0.000454	0.000421
RS	8	0.112876	8.671010	229.619406	0.002288	0.002230
RS	9	0.133961	8.671010	251.734549	0.002509	0.002676
RS	10	0.157134	3.834988	622.690097	0.006205	0.006805
RS	11	0.182602	3.834988	679.662386	0.006773	0.007735
RS	12	0.210592	2.603699	1089.855348	0.010861	0.012527
RS	13	0.241355	2.603699	1183.147273	0.011791	0.013760
RS	14	0.275165	2.260650	1475.936193	0.014708	0.017130
RS	15	0.312324	2.260650	1594.554447	0.015890	0.018457
RS	16	0.353163	2.226257	1746.085897	0.017400	0.020044
RS	17	0.398047	2.226257	1879.101342	0.018726	0.021394
RS	18	0.447376	2.314732	1941.808504	0.019351	0.021878
RS	19	0.501592	2.314732	2082.653630	0.020754	0.023253
RS	20	0.561177	2.451517	2105.642310	0.020984	0.023266
RS	21	0.626664	2.451517	2250.660849	0.022429	0.024672
RS	22	0.698637	2.616267	2250.245740	0.022425	0.024439
RS	23	0.777739	2.616267	2396.448275	0.023881	0.025865
RS	24	0.864676	2.810603	2371.262031	0.023631	0.025387
RS	25	0.960223	2.810603	2515.504610	0.025068	0.026804
RS	26	1.065234	3.037550	2464.261168	0.024557	0.026074
RS	27	1.180646	3.037550	2603.366115	0.025944	0.027443
RS	28	1.307489	3.297729	2527.975872	0.025192	0.026482
RS	29	1.446895	3.297729	2658.904486	0.026497	0.027767
RS	30	1.600109	3.597123	2558.101854	0.025492	0.026560
RS	31	1.768498	3.597123	2678.037642	0.026688	0.027729
RS	32	1.953565	3.952730	2545.526447	0.025367	0.026212
RS	33	2.156962	3.952730	2652.189574	0.026430	0.027241
RS	34	2.380506	4.390372	2482.354378	0.024738	0.025359
RS	35	2.626190	4.390372	2574.501124	0.025656	0.026231
RS	36	2.896208	4.936696	2369.741491	0.023615	0.024012
RS	37	3.192971	4.936696	2447.384725	0.024389	0.024725
RS	38	3.519126	5.610228	2220.018160	0.022123	0.022297
RS	39	3.877587	5.610228	2284.087979	0.022762	0.022857
RS	40	4.271551	6.415136	2051.559242	0.020445	0.020397
RS	41	4.704536	6.415136	2103.260469	0.020960	0.020818
RS	42	5.180406	7.339664	1881.234705	0.018747	0.018485
RS	43	5.703409	7.339664	1921.539272	0.019149	0.018779
RS	44	6.278214	8.357174	1720.157203	0.017142	0.016674
RS	45	6.909951	8.357174	1749.578687	0.017435	0.016854
RS	46	7.604259	9.427498	1573.435556	0.015680	0.015019
RS	47	8.367335	9.427498	1591.982004	0.015865	0.015094
RS	48	9.205991	10.497421	1441.830621	0.014368	0.013532
RS	49	10.127713	10.497421	1449.005113	0.014440	0.013505
RS	50	11.140728	11.507854	1322.676103	0.013181	0.012190
RS	51	12.254077	11.507854	1317.549178	0.013130	0.012061
RS	52	13.477700	12.412840	1210.010209	0.012058	0.010939
RS	53	14.822517	12.412840	1191.510560	0.011874	0.010705
RS	54	16.300534	13.665488	1060.419066	0.010567	0.009337
RS	55	17.924942	13.665488	1033.520269	0.010299	0.009059
RS	56	19.710241	13.665488	995.378099	0.009919	0.008686
RS	57	21.672367	13.665488	946.175319	0.009429	0.008219
RS	58	23.828834	305.264118	43.064895	0.000429	0.000383
RS	59	26.198890	305.264118	47.249209	0.000471	0.000414
RS	60	28.803691	305.264118	51.828820	0.000516	0.000448
RS	61	31.666488	305.264118	56.838218	0.000566	0.000485
RS	62	34.812833	305.264118	62.314142	0.000621	0.000524
RS	63	38.270811	305.264118	9700.806081	0.096672	0.067308
PA	4+25*2+4+6 0.000658535 0.005550054 38.270810772 977765.239982937 649.425752843 39.796879035 8.671010434 3.834988199 2.603698606 2.260650206 2.226256987 2.314732249 2.451516824 2.616267453 2.810603021 3.037549533 3.297728610 3.597122943 3.952730324 4.390372247 4.936696199 5.610227740 6.415135594 7.339663835 8.357173601 9.427497828 10.497421470 11.507854239 12.412839771 13.665488394 305.264118035
//
IT	11469
RD	17
LK	-73019.065460
QD	-133.636431 -> -98.189510
RI	0.0078824789
TR	0.000584	0.005516
MT	39.976047
MM	C_pi: 22.124762, n_recomb: 100850.640346
RS	0	0.000000	1074723.428663	0.000883	0.000000	0.000000
RS	1	0.009980	1074723.428663	0.000971	0.000000	0.000000
RS	2	0.020957	1074723.428663	0.001068	0.000000	0.000000
RS	3	0.033029	1074723.428663	0.001174	0.000000	0.000000
RS	4	0.046306	902.595957	1.537924	0.000015	0.000008
RS	5	0.060908	902.595957	1.691459	0.000017	0.000012
RS	6	0.076968	47.596047	35.272427	0.000350	0.000278
RS	7	0.094630	47.596047	38.779658	0.000385	0.000361
RS	8	0.114055	9.638683	210.342665	0.002086	0.002062
RS	9	0.135419	9.638683	230.812460	0.002289	0.002471
RS	10	0.158914	4.131644	589.674546	0.005847	0.006494
RS	11	0.184755	4.131644	644.330732	0.006389	0.007371
RS	12	0.213175	2.773539	1046.187283	0.010374	0.012089
RS	13	0.244432	2.773539	1137.172383	0.011276	0.013261
RS	14	0.278808	2.400710	1424.853798	0.014128	0.016576
RS	15	0.316615	2.400710	1541.536159	0.015285	0.017846
RS	16	0.358195	2.362938	1691.402027	0.016771	0.019409
RS	17	0.403925	2.362938	1823.043284	0.018077	0.020713
RS	18	0.454219	2.456008	1887.499570	0.018716	0.021213
RS	19	0.509533	2.456008	2027.704483	0.020106	0.022554
RS	20	0.570367	2.598603	2055.502254	0.020382	0.022621
RS	21	0.637273	2.598603	2200.798823	0.021822	0.024007
RS	22	0.710856	2.768551	2207.904509	0.021893	0.023855
RS	23	0.791784	2.768551	2355.441484	0.023356	0.025274
RS	24	0.880788	2.967662	2339.889223	0.023202	0.024902
RS	25	0.978676	2.967662	2486.553668	0.024656	0.026324
RS	26	1.086333	3.199286	2446.228253	0.024256	0.025714
RS	27	1.204734	3.199286	2588.757309	0.025669	0.027100
RS	28	1.334953	3.464220	2524.660514	0.025034	0.026263
RS	29	1.478168	3.464220	2659.831399	0.026374	0.027576
RS	30	1.635677	3.768636	2570.008531	0.025483	0.026490
RS	31	1.808906	3.768636	2694.733733	0.026720	0.027694
RS	32	1.999424	4.130145	2572.141119	0.025504	0.026290
RS	33	2.208957	4.130145	2683.796171	0.026612	0.027357
RS	34	2.439402	4.575449	2521.968019	0.025007	0.025571
RS	35	2.692847	4.575449	2618.942008	0.025969	0.026482
RS	36	2.971587	5.131889	2419.594721	0.023992	0.024335
RS	37	3.278146	5.131889	2501.588037	0.024805	0.025084
RS	38	3.615301	5.818257	2276.803850	0.022576	0.022701
RS	39	3.986107	5.818257	2344.542228	0.023248	0.023291
RS	40	4.393920	6.638260	2112.130185	0.020943	0.020852
RS	41	4.842435	6.638260	2166.716849	0.021484	0.021297
RS	42	5.335714	7.578788	1943.105586	0.019267	0.018967
RS	43	5.878224	7.578788	1985.467007	0.019687	0.019279
RS	44	6.474880	8.610763	1781.650963	0.017666	0.017165
RS	45	7.131085	8.610763	1812.259879	0.017970	0.017356
RS	46	7.852783	9.690078	1633.601210	0.016198	0.015509
RS	47	8.646509	9.690078	1652.387562	0.016385	0.015586
RS	48	9.519453	10.757653	1500.245151	0.014876	0.014015
RS	49	10.479521	10.757653	1506.561824	0.014939	0.013980
RS	50	11.535409	11.746274	1379.199530	0.013676	0.012663
RS	51	12.696679	11.746274	1371.861490	0.013603	0.012513
RS	52	13.973850	12.599006	1264.520446	0.012539	0.011398
RS	53	15.378488	12.599006	1242.067455	0.012316	0.011129
RS	54	16.923317	13.674070	1117.260462	0.011078	0.009819
RS	55	18.622326	13.674070	1083.683697	0.010745	0.009483
RS	56	20.490906	13.674070	1038.005437	0.010293	0.009046
RS	57	22.545978	13.674070	980.620047	0.009723	0.008509
RS	58	24.806156	311.840303	43.587204	0.000432	0.000383
RS	59	27.291912	311.840303	47.857144	0.000475	0.000415
RS	60	30.025758	311.840303	52.533893	0.000521	0.000450
RS	61	33.032455	311.840303	57.653233	0.000572	0.000487
RS	62	36.339234	311.840303	63.253288	0.000627	0.000528
RS	63	39.976047	311.840303	9612.880003	0.095318	0.067519
PA	4+25*2+4+6 0.000584075 0.005516379 39.976046907 1074723.428663013 902.595957327 47.596046534 9.638683153 4.131643816 2.773538828 2.400710080 2.362938144 2.456008154 2.598602725 2.768551377 2.967661724 3.199285874 3.464220385 3.768635553 4.130145481 4.575448510 5.131888717 5.818256600 6.638260291 7.578787590 8.610762760 9.690077544 10.757653059 11.746273715 12.599005555 13.674070246 311.840303492
//
IT	9480
RD	18
LK	-72950.162170
QD	-113.997824 -> -84.583554
RI	0.0080575557
TR	0.000540	0.005650
MT	40.016211
MM	C_pi: 21.826193, n_recomb: 101840.058787
RS	0	0.000000	1549104.995724	0.000618	0.000000	0.000000
RS	1	0.009982	1549104.995724	0.000680	0.000000	0.000000
RS	2	0.020961	1549104.995724	0.000748	0.000000	0.000000
RS	3	0.033036	1549104.995724	0.000822	0.000000	0.000000
RS	4	0.046315	1233.146798	1.136317	0.000011	0.000006
RS	5	0.060921	1233.146798	1.249786	0.000012	0.000009
RS	6	0.076984	55.965526	30.283185	0.000297	0.000242
RS	7	0.094652	55.965526	33.296830	0.000327	0.000315
RS	8	0.114082	10.551375	194.020166	0.001905	0.001932
RS	9	0.135452	10.551375	212.947940	0.002091	0.002312
RS	10	0.158956	4.388319	560.886242	0.005508	0.006262
RS	11	0.184805	4.388319	613.119067	0.006020	0.007098
RS	12	0.213235	2.914655	1006.653580	0.009885	0.011757
RS	13	0.244503	2.914655	1094.842613	0.010751	0.012880
RS	14	0.278892	2.515468	1376.769979	0.013519	0.016131
RS	15	0.316714	2.515468	1490.656560	0.014637	0.017351
RS	16	0.358311	2.473739	1638.373337	0.016088	0.018870
RS	17	0.404061	2.473739	1767.513597	0.017356	0.020131
RS	18	0.454378	2.568305	1833.844921	0.018007	0.020623
RS	19	0.509717	2.568305	1972.119655	0.019365	0.021932
RS	20	0.570580	2.711874	2005.423261	0.019692	0.022028
RS	21	0.637519	2.711874	2149.621135	0.021108	0.023392
RS	22	0.711140	2.880749	2165.437808	0.021263	0.023302
RS	23	0.792110	2.880749	2312.912443	0.022711	0.024711
RS	24	0.881162	3.076895	2308.687171	0.022670	0.024426
RS	25	0.979104	3.076895	2456.422276	0.024120	0.025849
RS	26	1.086823	3.303991	2429.128096	0.023852	0.025343
RS	27	1.205295	3.303991	2573.831171	0.025273	0.026742
RS	28	1.335592	3.562910	2523.523969	0.024779	0.026016
RS	29	1.478896	3.562910	2661.829119	0.026137	0.027352
RS	30	1.636505	3.859847	2585.729021	0.025390	0.026379
RS	31	1.809847	3.859847	2714.300809	0.026653	0.027614
RS	32	2.000493	4.212553	2604.452216	0.025574	0.026317
RS	33	2.210169	4.212553	2720.326166	0.026712	0.027418
RS	34	2.440776	4.647710	2569.255961	0.025228	0.025727
RS	35	2.694402	4.647710	2670.439641	0.026222	0.026673
RS	36	2.973345	5.192332	2478.981793	0.024342	0.024599
RS	37	3.280134	5.192332	2564.834167	0.025185	0.025381
RS	38	3.617547	5.864448	2344.723303	0.023024	0.023046
RS	39	3.988641	5.864448	2415.729564	0.023721	0.023667
RS	40	4.396779	6.666630	2185.101957	0.021456	0.021253
RS	41	4.845658	6.666630	2242.227528	0.022017	0.021722
RS	42	5.339345	7.584221	2018.324005	0.019819	0.019399
RS	43	5.882313	7.584221	2062.415864	0.020252	0.019729
RS	44	6.479482	8.586116	1857.178552	0.018236	0.017613
RS	45	7.136261	8.586116	1888.634711	0.018545	0.017814
RS	46	7.858601	9.625446	1708.285613	0.016774	0.015961
RS	47	8.653048	9.625446	1726.920613	0.016957	0.016040
RS	48	9.526797	10.639249	1573.524881	0.015451	0.014465
RS	49	10.487767	10.639249	1578.493559	0.015500	0.014423
RS	50	11.544663	11.554766	1450.844463	0.014246	0.013107
RS	51	12.707060	11.554766	1440.636955	0.014146	0.012940
RS	52	13.985491	12.306653	1334.321714	0.013102	0.011835
RS	53	15.391537	12.306653	1306.982690	0.012834	0.011533
RS	54	16.937939	13.132067	1190.985184	0.011695	0.010289
RS	55	18.638706	13.132067	1148.987294	0.011282	0.009895
RS	56	20.509248	13.132067	1094.051887	0.010743	0.009392
RS	57	22.566511	13.132067	1026.847507	0.010083	0.008786
RS	58	24.829135	307.319913	44.322195	0.000435	0.000386
RS	59	27.317620	307.319913	48.666137	0.000478	0.000419
RS	60	30.054511	307.319913	53.424141	0.000525	0.000455
RS	61	33.064605	307.319913	58.632622	0.000576	0.000494
RS	62	36.375173	307.319913	64.330366	0.000632	0.000536
RS	63	40.016211	307.319913	9652.612619	0.094782	0.067678
PA	4+25*2+4+6 0.000540389 0.005650082 40.016210677 1549104.995724290 1233.146798434 55.965526393 10.551374896 4.388319345 2.914654872 2.515467897 2.473739460 2.568304852 2.711874138 2.880748955 3.076895282 3.303991201 3.562910473 3.859846950 4.212552602 4.647710321 5.192331781 5.864447976 6.666629912 7.584220558 8.586115878 9.625446477 10.639249225 11.554766480 12.306653364 13.132066649 307.319913350
//
IT	10643
RD	19
LK	-72893.529207
QD	-97.786431 -> -71.993686
RI	0.0076849595
TR	0.000496	0.005677
MT	40.944321
MM	C_pi: 21.724953, n_recomb: 101847.889055
RS	0	0.000000	1561609.215432	0.000616	0.000000	0.000000
RS	1	0.010022	1561609.215432	0.000677	0.000000	0.000000
RS	2	0.021049	1561609.215432	0.000745	0.000000	0.000000
RS	3	0.033180	1561609.215432	0.000820	0.000000	0.000000
RS	4	0.046528	1588.653291	0.886916	0.000009	0.000005
RS	5	0.061213	1588.653291	0.975837	0.000010	0.000008
RS	6	0.077370	62.634091	27.229085	0.000267	0.000226
RS	7	0.095147	62.634091	29.950690	0.000294	0.000292
RS	8	0.114705	11.120436	185.401559	0.001820	0.001909
RS	9	0.136223	11.120436	203.581812	0.001999	0.002267
RS	10	0.159897	4.531911	547.495320	0.005376	0.006281
RS	11	0.185945	4.531911	598.788197	0.005879	0.007067
RS	12	0.214603	3.002247	986.218451	0.009683	0.011750
RS	13	0.246133	3.002247	1073.260019	0.010538	0.012792
RS	14	0.280823	2.599767	1346.004517	0.013216	0.015979
RS	15	0.318989	2.599767	1458.416603	0.014320	0.017104
RS	16	0.360981	2.566829	1597.860184	0.015689	0.018542
RS	17	0.407182	2.566829	1725.326784	0.016940	0.019715
RS	18	0.458012	2.672208	1786.899460	0.017545	0.020166
RS	19	0.513937	2.672208	1923.577658	0.018887	0.021401
RS	20	0.575467	2.824726	1955.961065	0.019205	0.021502
RS	21	0.643163	2.824726	2098.941410	0.020609	0.022805
RS	22	0.717645	2.999835	2117.381362	0.020790	0.022763
RS	23	0.799590	2.999835	2264.278917	0.022232	0.024123
RS	24	0.889749	3.200136	2265.684245	0.022246	0.023919
RS	25	0.988943	3.200136	2413.653176	0.023699	0.025307
RS	26	1.098079	3.430056	2394.182471	0.023507	0.024906
RS	27	1.218152	3.430056	2539.990291	0.024939	0.026281
RS	28	1.350260	3.690781	2498.916784	0.024536	0.025676
RS	29	1.495607	3.690781	2639.155861	0.025913	0.026999
RS	30	1.655522	3.988867	2572.969484	0.025263	0.026154
RS	31	1.831463	3.988867	2704.162793	0.026551	0.027386
RS	32	2.025038	4.342608	2604.200859	0.025570	0.026218
RS	33	2.238013	4.342608	2723.147166	0.026737	0.027325
RS	34	2.472332	4.779293	2581.125716	0.025343	0.025753
RS	35	2.730136	4.779293	2685.534659	0.026368	0.026710
RS	36	3.013777	5.326371	2501.472648	0.024561	0.024739
RS	37	3.325845	5.326371	2590.411628	0.025434	0.025533
RS	38	3.669189	6.001832	2375.570914	0.023325	0.023279
RS	39	4.046943	6.001832	2449.300277	0.024049	0.023911
RS	40	4.462557	6.807670	2221.830211	0.021815	0.021554
RS	41	4.919824	6.807670	2281.173191	0.022398	0.022033
RS	42	5.422920	7.727940	2058.769201	0.020214	0.019749
RS	43	5.976436	7.727940	2104.485060	0.020663	0.020085
RS	44	6.585427	8.729459	1899.726691	0.018653	0.017994
RS	45	7.255452	8.729459	1932.137631	0.018971	0.018197
RS	46	7.992627	9.762134	1751.906044	0.017201	0.016363
RS	47	8.803684	9.762134	1770.720574	0.017386	0.016438
RS	48	9.696027	10.758322	1617.662661	0.015883	0.014880
RS	49	10.677801	10.758322	1621.858417	0.015924	0.014826
RS	50	11.757971	11.638647	1495.264326	0.014681	0.013532
RS	51	12.946397	11.638647	1483.033611	0.014561	0.013341
RS	52	14.253929	12.328504	1378.899111	0.013539	0.012266
RS	53	15.692504	12.328504	1347.807471	0.013234	0.011925
RS	54	17.275256	12.968195	1241.882685	0.012194	0.010783
RS	55	19.016634	12.968195	1192.679048	0.011710	0.010319
RS	56	20.932535	12.968195	1129.912444	0.011094	0.009743
RS	57	23.040452	12.968195	1054.507791	0.010354	0.009061
RS	58	25.359627	307.167968	44.839085	0.000440	0.000387
RS	59	27.911234	307.167968	49.250251	0.000484	0.000421
RS	60	30.718568	307.167968	54.083203	0.000531	0.000457
RS	61	33.807257	307.167968	59.375062	0.000583	0.000496
RS	62	37.205500	307.167968	65.165328	0.000640	0.000539
RS	63	40.944321	307.167968	9523.002282	0.093502	0.067816
PA	4+25*2+4+6 0.000495529 0.005676875 40.944321032 1561609.215431637 1588.653290852 62.634091443 11.120436167 4.531911037 3.002246619 2.599766697 2.566829426 2.672208338 2.824725572 2.999835320 3.200136033 3.430055836 3.690781146 3.988867064 4.342607997 4.779292822 5.326370950 6.001831659 6.807670016 7.727939619 8.729459230 9.762134433 10.758322052 11.638646792 12.328503866 12.968194625 307.167968076
//
IT	11933
RD	20
LK	-72844.455917
QD	-84.032189 -> -62.733188
RI	0.0076279123
TR	0.000464	0.005757
MT	41.285445
MM	C_pi: 21.480379, n_recomb: 102112.801324
RS	0	0.000000	1671450.632065	0.000577	0.000000	0.000000
RS	1	0.010037	1671450.632065	0.000635	0.000000	0.000000
RS	2	0.021081	1671450.632065	0.000699	0.000000	0.000000
RS	3	0.033233	1671450.632065	0.000769	0.000000	0.000000
RS	4	0.046605	1990.569729	0.710965	0.000007	0.000004
RS	5	0.061319	1990.569729	0.782351	0.000008	0.000006
RS	6	0.077510	68.745767	24.924899	0.000244	0.000211
RS	7	0.095326	68.745767	27.420531	0.000269	0.000272
RS	8	0.114931	11.535828	179.625547	0.001759	0.001882
RS	9	0.136502	11.535828	197.278980	0.001932	0.002229
RS	10	0.160239	4.620745	539.898608	0.005287	0.006285
RS	11	0.186358	4.620745	590.616774	0.005784	0.007053
RS	12	0.215099	3.060134	973.326989	0.009532	0.011727
RS	13	0.246724	3.060134	1059.557231	0.010376	0.012738
RS	14	0.281524	2.662929	1322.810944	0.012954	0.015827
RS	15	0.319816	2.662929	1433.928935	0.014043	0.016915
RS	16	0.361951	2.642205	1564.112181	0.015317	0.018241
RS	17	0.408316	2.642205	1689.911116	0.016549	0.019378
RS	18	0.459333	2.759598	1745.738377	0.017096	0.019756
RS	19	0.515472	2.759598	1880.673522	0.018418	0.020959
RS	20	0.577244	2.920983	1911.328012	0.018718	0.021034
RS	21	0.645217	2.920983	2052.816966	0.020103	0.022312
RS	22	0.720011	3.101298	2073.237842	0.020303	0.022283
RS	23	0.802313	3.101298	2219.183771	0.021733	0.023625
RS	24	0.892874	3.303929	2225.729803	0.021797	0.023467
RS	25	0.992526	3.303929	2373.489420	0.023244	0.024844
RS	26	1.102178	3.534127	2361.550883	0.023127	0.024512
RS	27	1.222836	3.534127	2507.988416	0.024561	0.025886
RS	28	1.355605	3.793505	2476.046761	0.024248	0.025365
RS	29	1.501698	3.793505	2617.748755	0.025636	0.026695
RS	30	1.662455	4.088988	2561.565735	0.025086	0.025944
RS	31	1.839345	4.088988	2694.946905	0.026392	0.027190
RS	32	2.033990	4.439273	2605.152817	0.025512	0.026117
RS	33	2.248171	4.439273	2726.802620	0.026704	0.027244
RS	34	2.483848	4.872022	2594.265109	0.025406	0.025763
RS	35	2.743179	4.872022	2701.611821	0.026457	0.026742
RS	36	3.028539	5.414837	2525.476917	0.024732	0.024849
RS	37	3.342538	5.414837	2617.299386	0.025631	0.025667
RS	38	3.688053	6.085427	2408.287337	0.023585	0.023472
RS	39	4.068246	6.085427	2484.612987	0.024332	0.024126
RS	40	4.486597	6.885029	2260.850905	0.022141	0.021810
RS	41	4.946936	6.885029	2322.346102	0.022743	0.022307
RS	42	5.453478	7.796457	2101.946484	0.020585	0.020047
RS	43	6.010860	7.796457	2149.266850	0.021048	0.020398
RS	44	6.624184	8.784728	1945.434732	0.019052	0.018322
RS	45	7.299066	8.784728	1978.811405	0.019379	0.018534
RS	46	8.041682	9.797025	1799.104346	0.017619	0.016709
RS	47	8.858832	9.797025	1818.123550	0.017805	0.016788
RS	48	9.757997	10.761998	1665.776391	0.016313	0.015240
RS	49	10.747407	10.761998	1669.219640	0.016347	0.015181
RS	50	11.836121	11.594936	1544.049962	0.015121	0.013903
RS	51	13.034104	11.594936	1529.782665	0.014981	0.013695
RS	52	14.352325	12.213418	1428.244026	0.013987	0.012645
RS	53	15.802851	12.213418	1393.297918	0.013645	0.012272
RS	54	17.398961	12.660416	1298.674504	0.012718	0.011226
RS	55	19.155266	12.660416	1241.711388	0.012160	0.010700
RS	56	21.087845	12.660416	1170.609214	0.011464	0.010057
RS	57	23.214390	12.660416	1086.570969	0.010641	0.009305
RS	58	25.554368	303.424566	45.530240	0.000446	0.000392
RS	59	28.129200	303.424566	50.014226	0.000490	0.000426
RS	60	30.962460	303.424566	54.927103	0.000538	0.000464
RS	61	34.080082	303.424566	60.306530	0.000591	0.000504
RS	62	37.510609	303.424566	66.192538	0.000648	0.000548
RS	63	41.285445	303.424566	9461.546741	0.092658	0.067904
PA	4+25*2+4+6 0.000463955 0.005757369 41.285445287 1671450.632064942 1990.569728778 68.745766536 11.535828193 4.620745290 3.060134099 2.662928577 2.642204839 2.759597999 2.920983377 3.101297538 3.303928821 3.534127056 3.793504842 4.088988073 4.439272942 4.872021645 5.414837350 6.085426578 6.885029018 7.796457007 8.784727749 9.797025018 10.761997674 11.594936352 12.213418246 12.660415567 303.424565719
//
IT	5824
RD	21
LK	-72803.878798
QD	-72.931412 -> -9034.373185
RI	0.0075936227
TR	0.000448	0.005847
MT	41.527761
MM	C_pi: 21.178638, n_recomb: 102244.517459
RS	0	0.000000	1671246.298685	0.000579	0.000000	0.000000
RS	1	0.010047	1671246.298685	0.000637	0.000000	0.000000
RS	2	0.021103	1671246.298685	0.000701	0.000000	0.000000
RS	3	0.033270	1671246.298685	0.000772	0.000000	0.000000
RS	4	0.046659	2416.716306	0.587122	0.000006	0.000004
RS	5	0.061394	2416.716306	0.646135	0.000006	0.000005
RS	6	0.077609	73.295877	23.443040	0.000229	0.000204
RS	7	0.095453	73.295877	25.793138	0.000252	0.000261
RS	8	0.115090	11.692737	177.750901	0.001738	0.001905
RS	9	0.136700	11.692737	195.242871	0.001910	0.002246
RS	10	0.160480	4.627734	540.832806	0.005290	0.006413
RS	11	0.186650	4.627734	591.692699	0.005787	0.007165
RS	12	0.215450	3.076351	971.532787	0.009502	0.011868
RS	13	0.247142	3.076351	1057.739520	0.010345	0.012843
RS	14	0.282019	2.698272	1310.399183	0.012816	0.015827
RS	15	0.320400	2.698272	1420.840081	0.013896	0.016868
RS	16	0.362637	2.696344	1539.387530	0.015056	0.018060
RS	17	0.409117	2.696344	1663.895082	0.016274	0.019151
RS	18	0.460267	2.829703	1711.464346	0.016739	0.019435
RS	19	0.516556	2.829703	1844.797691	0.018043	0.020597
RS	20	0.578501	3.002646	1871.383478	0.018303	0.020627
RS	21	0.646668	3.002646	2011.305680	0.019672	0.021869
RS	22	0.721685	3.190062	2031.499277	0.019869	0.021840
RS	23	0.804238	3.190062	2176.221868	0.021284	0.023152
RS	24	0.895085	3.396312	2185.838313	0.021379	0.023028
RS	25	0.995060	3.396312	2332.950688	0.022817	0.024382
RS	26	1.105078	3.627646	2326.653769	0.022756	0.024111
RS	27	1.226150	3.627646	2473.156980	0.024189	0.025469
RS	28	1.359386	3.886260	2448.682494	0.023949	0.025027
RS	29	1.506008	3.886260	2591.204445	0.025343	0.026350
RS	30	1.667361	4.179500	2543.672402	0.024878	0.025690
RS	31	1.844925	4.179500	2678.571964	0.026198	0.026937
RS	32	2.040328	4.526553	2597.944350	0.025409	0.025960
RS	33	2.255363	4.526553	2721.654335	0.026619	0.027094
RS	34	2.492002	4.955515	2598.003945	0.025410	0.025707
RS	35	2.752416	4.955515	2707.717066	0.026483	0.026698
RS	36	3.038993	5.494158	2539.359340	0.024836	0.024889
RS	37	3.354362	5.494158	2633.596182	0.025758	0.025720
RS	38	3.701415	6.159965	2430.662038	0.023773	0.023594
RS	39	4.083337	6.159965	2509.229503	0.024541	0.024261
RS	40	4.503629	6.953510	2289.714102	0.022394	0.021997
RS	41	4.966148	6.953510	2353.121385	0.023015	0.022506
RS	42	5.475135	7.856489	2135.423099	0.020885	0.020283
RS	43	6.035259	7.856489	2184.216989	0.021363	0.020643
RS	44	6.651657	8.832246	1982.065096	0.019386	0.018592
RS	45	7.329984	8.832246	2016.380586	0.019721	0.018811
RS	46	8.076462	9.825568	1837.913842	0.017976	0.017006
RS	47	8.897936	9.825568	1857.214111	0.018164	0.017085
RS	48	9.801943	10.761656	1706.232364	0.016688	0.015558
RS	49	10.796774	10.761656	1709.103773	0.016716	0.015492
RS	50	11.891553	11.551037	1585.931042	0.015511	0.014238
RS	51	13.096323	11.551037	1569.913291	0.015354	0.014013
RS	52	14.422134	12.104257	1471.486741	0.014392	0.012996
RS	53	15.881148	12.104257	1433.066878	0.014016	0.012592
RS	54	17.486745	12.375024	1350.551255	0.013209	0.011656
RS	55	19.253654	12.375024	1286.079977	0.012578	0.011065
RS	56	21.198082	12.375024	1207.002905	0.011805	0.010354
RS	57	23.337862	12.375024	1114.799038	0.010903	0.009533
RS	58	25.692623	298.535418	46.283755	0.000453	0.000396
RS	59	28.283962	298.535418	50.843796	0.000497	0.000431
RS	60	31.135648	298.535418	55.839725	0.000546	0.000469
RS	61	34.273838	298.535418	61.309657	0.000600	0.000511
RS	62	37.727317	298.535418	67.294056	0.000658	0.000555
RS	63	41.527761	298.535418	9387.374258	0.091813	0.067960
PA	4+25*2+4+6 0.000448161 0.005847395 41.527760687 1671246.298685299 2416.716306475 73.295877024 11.692736677 4.627734294 3.076350759 2.698271884 2.696344222 2.829702761 3.002645548 3.190062049 3.396312390 3.627645717 3.886260121 4.179499853 4.526553265 4.955514888 5.494157547 6.159965474 6.953509900 7.856489000 8.832246456 9.825568405 10.761656415 11.551036914 12.104256721 12.375024482 298.535418439
//
IT	4424
RD	22
LK	-78370.621527
QD	-3263.905241 -> -344.947153
RI	0.0036433045
TR	0.000480	0.005518
MT	46.232236
MM	C_pi: 35.177500, n_recomb: 155139.454843
RS	0	0.000000	1723065.124859	0.000840	0.000000	0.000000
RS	1	0.010234	1723065.124859	0.000926	0.000000	0.000000
RS	2	0.021515	1723065.124859	0.001021	0.000000	0.000000
RS	3	0.033951	1723065.124859	0.001125	0.000000	0.000000
RS	4	0.047660	3112.308225	0.686723	0.000004	0.000003
RS	5	0.062771	3112.308225	0.757032	0.000005	0.000004
RS	6	0.079429	83.550593	31.083847	0.000200	0.000170
RS	7	0.097792	83.550593	34.258880	0.000221	0.000218
RS	8	0.118034	12.736114	247.510624	0.001595	0.001665
RS	9	0.140348	12.736114	272.356499	0.001756	0.001959
RS	10	0.164945	4.997485	762.382118	0.004914	0.005655
RS	11	0.192060	4.997485	835.690876	0.005387	0.006314
RS	12	0.221949	3.341740	1366.907207	0.008811	0.010426
RS	13	0.254897	3.341740	1491.404316	0.009613	0.011300
RS	14	0.291218	2.957933	1835.028957	0.011828	0.013852
RS	15	0.331255	2.957933	1994.483292	0.012856	0.014816
RS	16	0.375390	2.979520	2149.110118	0.013853	0.015820
RS	17	0.424041	2.979520	2329.068243	0.015013	0.016860
RS	18	0.477671	3.145172	2388.237645	0.015394	0.017121
RS	19	0.536790	3.145172	2581.593270	0.016640	0.018248
RS	20	0.601960	3.350489	2616.174662	0.016863	0.018334
RS	21	0.673798	3.350489	2820.240378	0.018179	0.019549
RS	22	0.752989	3.568695	2850.077244	0.018371	0.019618
RS	23	0.840284	3.568695	3062.789950	0.019742	0.020910
RS	24	0.936513	3.805859	3081.085345	0.019860	0.020920
RS	25	1.042589	3.805859	3299.373568	0.021267	0.022264
RS	26	1.159522	4.070122	3297.551021	0.021255	0.022158
RS	27	1.288422	4.070122	3517.344944	0.022672	0.023521
RS	28	1.430513	4.364879	3491.178932	0.022503	0.023269
RS	29	1.587146	4.364879	3707.720686	0.023899	0.024615
RS	30	1.759808	4.699123	3649.309376	0.023523	0.024163
RS	31	1.950141	4.699123	3857.271666	0.024863	0.025453
RS	32	2.159953	5.095086	3751.219722	0.024180	0.024701
RS	33	2.391237	5.095086	3945.139836	0.025430	0.025897
RS	34	2.646190	5.585148	3775.906707	0.024339	0.024743
RS	35	2.927236	5.585148	3951.168736	0.025468	0.025812
RS	36	3.237043	6.201616	3714.956691	0.023946	0.024230
RS	37	3.578557	6.201616	3868.717629	0.024937	0.025151
RS	38	3.955021	6.965504	3579.170852	0.023071	0.023230
RS	39	4.370012	6.965504	3710.474140	0.023917	0.023994
RS	40	4.827473	7.879102	3393.331452	0.021873	0.021902
RS	41	5.331752	7.879102	3502.394951	0.022576	0.022510
RS	42	5.887638	8.923559	3184.723735	0.020528	0.020423
RS	43	6.500413	8.923559	3272.007714	0.021091	0.020877
RS	44	7.175900	10.059092	2974.589917	0.019174	0.018928
RS	45	7.920516	10.059092	3040.096686	0.019596	0.019232
RS	46	8.741337	11.224320	2775.772119	0.017892	0.017502
RS	47	9.646160	11.224320	2818.592011	0.018168	0.017653
RS	48	10.643583	12.334312	2593.942071	0.016720	0.016183
RS	49	11.743083	12.334312	2611.869980	0.016836	0.016170
RS	50	12.955105	13.285113	2428.408081	0.015653	0.014964
RS	51	14.291166	13.285113	2417.584832	0.015583	0.014769
RS	52	15.763959	13.968710	2271.917552	0.014644	0.013800
RS	53	17.387478	13.968710	2226.636192	0.014352	0.013395
RS	54	19.177148	14.317841	2107.103335	0.013582	0.012580
RS	55	21.149974	14.317841	2020.761761	0.013025	0.011937
RS	56	23.324698	14.317841	1910.501475	0.012315	0.011163
RS	57	25.721984	14.317841	1778.063083	0.011461	0.010274
RS	58	28.364609	494.602619	51.884913	0.000334	0.000425
RS	59	31.277680	494.602619	57.285541	0.000369	0.000465
RS	60	34.488875	494.602619	63.254173	0.000408	0.000510
RS	61	38.028704	494.602619	69.850872	0.000450	0.000559
RS	62	41.930799	494.602619	77.141833	0.000497	0.000613
RS	63	46.232236	494.602619	19624.304917	0.126495	0.106204
PA	4+25*2+4+6 0.000480287 0.005518454 46.232235743 1723065.124859494 3112.308225458 83.550592690 12.736114429 4.997484870 3.341740493 2.957933263 2.979520042 3.145171511 3.350489243 3.568695312 3.805859029 4.070121766 4.364879427 4.699123302 5.095085568 5.585148118 6.201615620 6.965503962 7.879101873 8.923559454 10.059092183 11.224319650 12.334312063 13.285112542 13.968709595 14.317841432 494.602618528
//
IT	4425
RD	23
LK	-74409.759743
QD	-787.096822 -> -235.683531
RI	0.0140958539
TR	0.000535	0.005533
MT	46.503128
MM	C_pi: 35.853830, n_recomb: 158223.733151
RS	0	0.000000	1724747.805645	0.000855	0.000000	0.000000
RS	1	0.010244	1724747.805645	0.000943	0.000000	0.000000
RS	2	0.021538	1724747.805645	0.001039	0.000000	0.000000
RS	3	0.033988	1724747.805645	0.001146	0.000000	0.000000
RS	4	0.047715	3121.952046	0.697818	0.000004	0.000003
RS	5	0.062847	3121.952046	0.769334	0.000005	0.000004
RS	6	0.079529	74.324320	35.623131	0.000225	0.000214
RS	7	0.097920	74.324320	39.264324	0.000248	0.000274
RS	8	0.118196	10.933533	293.931983	0.001858	0.002192
RS	9	0.140548	10.933533	323.368362	0.002044	0.002576
RS	10	0.165190	4.311063	900.333438	0.005690	0.007472
RS	11	0.192357	4.311063	986.090284	0.006232	0.008295
RS	12	0.222307	2.942998	1578.197371	0.009974	0.013504
RS	13	0.255325	2.942998	1719.639055	0.010868	0.014486
RS	14	0.291725	2.667848	2063.085129	0.013039	0.017383
RS	15	0.331854	2.667848	2239.016483	0.014151	0.018342
RS	16	0.376094	2.745464	2358.069832	0.014903	0.019150
RS	17	0.424866	2.745464	2551.907615	0.016128	0.020107
RS	18	0.478634	2.948391	2568.627226	0.016234	0.019999
RS	19	0.537911	2.948391	2773.030109	0.017526	0.021008
RS	20	0.603260	3.181976	2770.460765	0.017510	0.020736
RS	21	0.675303	3.181976	2983.073964	0.018854	0.021824
RS	22	0.754727	3.421614	2982.698473	0.018851	0.021582
RS	23	0.842287	3.421614	3201.805929	0.020236	0.022746
RS	24	0.938817	3.674208	3195.397943	0.020195	0.022485
RS	25	1.045236	3.674208	3418.179723	0.021603	0.023700
RS	26	1.162556	3.948985	3395.719351	0.021462	0.023350
RS	27	1.291895	3.948985	3618.275682	0.022868	0.024581
RS	28	1.434484	4.250281	3574.653014	0.022592	0.024104
RS	29	1.591679	4.250281	3792.342325	0.023968	0.025313
RS	30	1.764979	4.587532	3718.978540	0.023505	0.024654
RS	31	1.956031	4.587532	3926.566896	0.024817	0.025804
RS	32	2.166655	4.983007	3807.442743	0.024064	0.024861
RS	33	2.398856	4.983007	3999.582369	0.025278	0.025915
RS	34	2.654844	5.468987	3818.701139	0.024135	0.024591
RS	35	2.937056	5.468987	3990.952919	0.025223	0.025518
RS	36	3.248179	6.077762	3744.348129	0.023665	0.023796
RS	37	3.591173	6.077762	3894.111831	0.024611	0.024578
RS	38	3.969305	6.830555	3595.497459	0.022724	0.022550
RS	39	4.386173	6.830555	3722.085513	0.023524	0.023181
RS	40	4.845746	7.730059	3397.355905	0.021472	0.021016
RS	41	5.352398	7.730059	3501.227614	0.022128	0.021499
RS	42	5.910954	8.757841	3177.548613	0.020083	0.019368
RS	43	6.526728	8.757841	3259.345152	0.020600	0.019708
RS	44	7.205584	9.874262	2957.493151	0.018692	0.017739
RS	45	7.953984	9.874262	3017.331695	0.019070	0.017942
RS	46	8.779051	11.017490	2750.064351	0.017381	0.016207
RS	47	9.688640	11.017490	2787.090620	0.017615	0.016274
RS	48	10.691409	12.101048	2560.915951	0.016185	0.014805
RS	49	11.796904	12.101048	2572.919624	0.016261	0.014730
RS	50	13.015647	13.017643	2389.371544	0.015101	0.013526
RS	51	14.359242	13.017643	2372.406497	0.014994	0.013293
RS	52	15.840477	13.652516	2228.420832	0.014084	0.012325
RS	53	17.473454	13.652516	2176.532860	0.013756	0.011910
RS	54	19.273715	13.856896	2070.824062	0.013088	0.011104
RS	55	21.258400	13.856896	1974.928786	0.012482	0.010481
RS	56	23.446399	13.856896	1855.687208	0.011728	0.009741
RS	57	25.858542	13.856896	1715.302785	0.010841	0.008897
RS	58	28.517790	562.724740	42.438076	0.000268	0.000254
RS	59	31.449457	562.724740	46.896279	0.000296	0.000275
RS	60	34.681450	562.724740	51.831714	0.000328	0.000298
RS	61	38.244535	562.724740	57.296607	0.000362	0.000323
RS	62	42.172630	562.724740	63.348904	0.000400	0.000351
RS	63	46.503128	562.724740	19614.624137	0.123968	0.087057
PA	4+25*2+4+6 0.000535230 0.005532674 46.503127749 1724747.805645489 3121.952045709 74.324319674 10.933532968 4.311063230 2.942998124 2.667848320 2.745463526 2.948391328 3.181976003 3.421614291 3.674207991 3.948984741 4.250281028 4.587532255 4.983007276 5.468987055 6.077761594 6.830555029 7.730058818 8.757840924 9.874261967 11.017490289 12.101047545 13.017643125 13.652516433 13.856895995 562.724739537
//
IT	4238
RD	24
LK	-73587.701833
QD	-354.617582 -> -192.701961
RI	0.0138096805
TR	0.000588	0.005557
MT	46.582606
MM	C_pi: 33.374921, n_recomb: 148812.939872
RS	0	0.000000	1725366.268375	0.000809	0.000000	0.000000
RS	1	0.010247	1725366.268375	0.000892	0.000000	0.000000
RS	2	0.021544	1725366.268375	0.000983	0.000000	0.000000
RS	3	0.033999	1725366.268375	0.001084	0.000000	0.000000
RS	4	0.047730	3340.279696	0.617281	0.000004	0.000003
RS	5	0.062869	3340.279696	0.680562	0.000005	0.000004
RS	6	0.079558	69.978532	35.810968	0.000241	0.000222
RS	7	0.097958	69.978532	39.471797	0.000265	0.000285
RS	8	0.118243	9.841766	309.040699	0.002077	0.002374
RS	9	0.140607	9.841766	339.918007	0.002284	0.002801
RS	10	0.165262	3.863286	950.206583	0.006385	0.008122
RS	11	0.192444	3.863286	1039.939296	0.006988	0.009057
RS	12	0.222411	2.669871	1642.518733	0.011037	0.014510
RS	13	0.255450	2.669871	1787.602062	0.012012	0.015634
RS	14	0.291873	2.461405	2106.144824	0.014153	0.018400
RS	15	0.332029	2.461405	2282.755923	0.015340	0.019495
RS	16	0.376300	2.573669	2363.145391	0.015880	0.019998
RS	17	0.425107	2.573669	2554.248885	0.017164	0.021069
RS	18	0.478916	2.799960	2534.891239	0.017034	0.020660
RS	19	0.538239	2.799960	2733.574484	0.018369	0.021760
RS	20	0.603640	3.051326	2701.726578	0.018155	0.021249
RS	21	0.675744	3.051326	2906.123768	0.019529	0.022408
RS	22	0.755236	3.304025	2882.778202	0.019372	0.021986
RS	23	0.842874	3.304025	3091.595847	0.020775	0.023204
RS	24	0.939492	3.565185	3067.585320	0.020614	0.022805
RS	25	1.046010	3.565185	3278.399674	0.022030	0.024059
RS	26	1.163444	3.844641	3242.948102	0.021792	0.023601
RS	27	1.292912	3.844641	3452.243467	0.023199	0.024857
RS	28	1.435646	4.147276	3399.712438	0.022846	0.024294
RS	29	1.593007	4.147276	3603.223257	0.024213	0.025517
RS	30	1.766492	4.482681	3524.970587	0.023687	0.024789
RS	31	1.957756	4.482681	3717.849239	0.024983	0.025941
RS	32	2.168618	4.872928	3598.324114	0.024180	0.024942
RS	33	2.401087	4.872928	3775.628525	0.025372	0.025989
RS	34	2.657379	5.349914	3599.428939	0.024188	0.024618
RS	35	2.939933	5.349914	3757.118651	0.025247	0.025531
RS	36	3.251440	5.945568	3520.300892	0.023656	0.023770
RS	37	3.594869	5.945568	3656.117949	0.024569	0.024530
RS	38	3.973489	6.680860	3371.516572	0.022656	0.022472
RS	39	4.390907	6.680860	3485.023971	0.023419	0.023077
RS	40	4.851099	7.558403	3176.975153	0.021349	0.020889
RS	41	5.358448	7.558403	3268.791732	0.021966	0.021343
RS	42	5.917786	8.559712	2962.820302	0.019910	0.019197
RS	43	6.534440	8.559712	3033.683039	0.020386	0.019509
RS	44	7.214284	9.644840	2749.290985	0.018475	0.017532
RS	45	7.963793	9.644840	2799.382034	0.018811	0.017708
RS	46	8.790105	10.751177	2548.501133	0.017126	0.015972
RS	47	9.701091	10.751177	2577.028466	0.017317	0.016015
RS	48	10.705428	11.790690	2365.724896	0.015897	0.014552
RS	49	11.812681	11.790690	2370.555305	0.015930	0.014454
RS	50	13.033397	12.653126	2200.314260	0.014786	0.013265
RS	51	14.379201	12.653126	2177.589781	0.014633	0.013010
RS	52	15.862913	13.218161	2045.802941	0.013747	0.012065
RS	53	17.498663	13.218161	1989.609870	0.013370	0.011627
RS	54	19.302032	13.250792	1905.876249	0.012807	0.010906
RS	55	21.290196	13.250792	1804.780293	0.012128	0.010244
RS	56	23.482091	13.250792	1682.601244	0.011307	0.009467
RS	57	25.898593	13.250792	1541.949912	0.010362	0.008590
RS	58	28.562719	576.327396	35.456340	0.000238	0.000208
RS	59	31.499843	576.327396	39.188627	0.000263	0.000225
RS	60	34.737940	576.327396	43.321920	0.000291	0.000244
RS	61	38.307851	576.327396	47.900403	0.000322	0.000264
RS	62	42.243578	576.327396	52.973160	0.000356	0.000286
RS	63	46.582606	576.327396	17039.635238	0.114504	0.078398
PA	4+25*2+4+6 0.000587675 0.005557314 46.582606411 1725366.268374868 3340.279695546 69.978531603 9.841765622 3.863286307 2.669870996 2.461404647 2.573669139 2.799960004 3.051325678 3.304024607 3.565184603 3.844640806 4.147276438 4.482680724 4.872928101 5.349914165 5.945567544 6.680860439 7.558402763 8.559711745 9.644839737 10.751177395 11.790690001 12.653125878 13.218160913 13.250791588 576.327396039
//
IT	3579
RD	25
LK	-73331.131507
QD	-233.702009 -> -171.911171
RI	0.0121718608
TR	0.000633	0.005600
MT	46.582656
MM	C_pi: 31.061137, n_recomb: 140304.705121
RS	0	0.000000	1833201.557308	0.000722	0.000000	0.000000
RS	1	0.010247	1833201.557308	0.000795	0.000000	0.000000
RS	2	0.021544	1833201.557308	0.000877	0.000000	0.000000
RS	3	0.033999	1833201.557308	0.000967	0.000000	0.000000
RS	4	0.047731	3805.169088	0.513595	0.000004	0.000002
RS	5	0.062869	3805.169088	0.566247	0.000004	0.000003
RS	6	0.079558	69.759965	34.048977	0.000243	0.000218
RS	7	0.097958	69.759965	37.529667	0.000267	0.000281
RS	8	0.118243	9.320559	309.277546	0.002204	0.002452
RS	9	0.140607	9.320559	340.133259	0.002424	0.002900
RS	10	0.165262	3.618295	961.128148	0.006850	0.008469
RS	11	0.192444	3.618295	1051.366299	0.007493	0.009472
RS	12	0.222412	2.515679	1649.530070	0.011757	0.015036
RS	13	0.255450	2.515679	1793.803576	0.012785	0.016254
RS	14	0.291873	2.345810	2087.813462	0.014881	0.018873
RS	15	0.332029	2.345810	2260.978415	0.016115	0.020063
RS	16	0.376300	2.480805	2312.337029	0.016481	0.020323
RS	17	0.425108	2.480805	2497.470652	0.017800	0.021479
RS	18	0.478916	2.724017	2454.033847	0.017491	0.020852
RS	19	0.538239	2.724017	2644.740955	0.018850	0.022023
RS	20	0.603641	2.988600	2594.919168	0.018495	0.021351
RS	21	0.675744	2.988600	2789.786144	0.019884	0.022566
RS	22	0.755236	3.250821	2753.500656	0.019625	0.022033
RS	23	0.842874	3.250821	2951.613055	0.021037	0.023295
RS	24	0.939492	3.517919	2918.966293	0.020804	0.022820
RS	25	1.046011	3.517919	3118.259010	0.022225	0.024108
RS	26	1.163445	3.800248	3077.920816	0.021937	0.023599
RS	27	1.292912	3.800248	3275.221121	0.023344	0.024881
RS	28	1.435647	4.103105	3221.116242	0.022958	0.024285
RS	29	1.593008	4.103105	3412.483359	0.024322	0.025527
RS	30	1.766493	4.436245	3335.905203	0.023776	0.024780
RS	31	1.957757	4.436245	3516.803258	0.025065	0.025945
RS	32	2.168619	4.821703	3402.584760	0.024251	0.024937
RS	33	2.401089	4.821703	3568.362491	0.025433	0.025992
RS	34	2.657380	5.291210	3401.492767	0.024244	0.024619
RS	35	2.939934	5.291210	3548.348655	0.025290	0.025534
RS	36	3.251442	5.876443	3324.706844	0.023696	0.023773
RS	37	3.594871	5.876443	3450.540644	0.024593	0.024532
RS	38	3.973492	6.598090	3181.987059	0.022679	0.022474
RS	39	4.390910	6.598090	3286.437600	0.023424	0.023074
RS	40	4.851103	7.458387	2995.888683	0.021353	0.020887
RS	41	5.358452	7.458387	3079.593686	0.021949	0.021334
RS	42	5.917790	8.438327	2791.219240	0.019894	0.019190
RS	43	6.534445	8.438327	2854.907776	0.020348	0.019493
RS	44	7.214289	9.497069	2587.265790	0.018440	0.017520
RS	45	7.963799	9.497069	2631.105007	0.018753	0.017687
RS	46	8.790112	10.570563	2395.617362	0.017074	0.015960
RS	47	9.701099	10.570563	2418.801300	0.017240	0.015992
RS	48	10.705437	11.568558	2221.360612	0.015832	0.014544
RS	49	11.812691	11.568558	2221.739206	0.015835	0.014434
RS	50	13.033408	12.377420	2063.963307	0.014711	0.013265
RS	51	14.379214	12.377420	2037.631819	0.014523	0.012995
RS	52	15.862927	12.871230	1917.442139	0.013666	0.012080
RS	53	17.498679	12.871230	1858.322887	0.013245	0.011620
RS	54	19.302050	12.728076	1795.851575	0.012800	0.011003
RS	55	21.290216	12.728076	1689.706339	0.012043	0.010290
RS	56	23.482113	12.728076	1564.206370	0.011149	0.009463
RS	57	25.898618	12.728076	1422.311649	0.010137	0.008538
RS	58	28.562748	570.026556	31.628005	0.000225	0.000193
RS	59	31.499875	570.026556	34.957190	0.000249	0.000209
RS	60	34.737976	570.026556	38.644006	0.000275	0.000227
RS	61	38.307891	570.026556	42.727832	0.000305	0.000247
RS	62	42.243623	570.026556	47.252407	0.000337	0.000268
RS	63	46.582656	570.026556	14996.330683	0.106884	0.073736
PA	4+25*2+4+6 0.000633436 0.005600190 46.582656389 1833201.557308454 3805.169087733 69.759964646 9.320559418 3.618295350 2.515679457 2.345810345 2.480804706 2.724017095 2.988599800 3.250820590 3.517918731 3.800248231 4.103105311 4.436245485 4.821703328 5.291210001 5.876442927 6.598090036 7.458387329 8.438327340 9.497069265 10.570562888 11.568558145 12.377419949 12.871229822 12.728076428 570.026556417
//
CC
CC	Brief Description of the file format:
CC	  CC  comments
CC	  MM  useful-messages
CC	  RD  round-of-iterations
CC	  LL  \log[P(sequence)]
CC	  QD  Q-before-opt Q-after-opt
CC	  TR  \theta_0 \rho_0
CC	  RS  k t_k \lambda_k \pi_k \sum_{l\not=k}A_{kl} A_{kk}
CC	  DC  begin end best-k t_k+\Delta_k max-prob
CC
MM	Version: 0.6.5-r67
MM	pattern:4+25*2+4+6, n:63, n_free_lambdas:28
MM	n_iterations:25, skip:1, max_t:5, theta/rho:5
MM	is_decoding:0
MM	n_seqs:14, sum_L:908771, sum_n:24009
RD	0
LK	0.000000
QD	0.000000 -> 0.000000
RI	inf
TR	0.026774	0.005355
MT	5.000000
MM	C_pi: 1.000000, n_recomb: 4853.374995
RS	0	0.000000	1.000000	31.071700	0.006402	0.000000
RS	1	0.006440	1.000000	32.854154	0.006769	0.000000
RS	2	0.013294	1.000000	34.724033	0.007155	0.000000
RS	3	0.020590	1.000000	36.683662	0.007558	0.000000
RS	4	0.028356	1.000000	38.735144	0.007981	0.000000
RS	5	0.036622	1.000000	40.880302	0.008423	0.000000
RS	6	0.045421	1.000000	43.120625	0.008885	0.000000
RS	7	0.054785	1.000000	45.457203	0.009366	0.000000
RS	8	0.064753	1.000000	47.890655	0.009867	0.000000
RS	9	0.075363	1.000000	50.421050	0.010389	0.000000
RS	10	0.086656	1.000000	53.047822	0.010930	0.000000
RS	11	0.098677	1.000000	55.769676	0.011491	0.000000
RS	12	0.111471	1.000000	58.584490	0.012071	0.000000
RS	13	0.125090	1.000000	61.489204	0.012669	0.000000
RS	14	0.139585	1.000000	64.479706	0.013286	0.000000
RS	15	0.155014	1.000000	67.550715	0.013918	0.000000
RS	16	0.171437	1.000000	70.695653	0.014566	0.000000
RS	17	0.188917	1.000000	73.906516	0.015228	0.000000
RS	18	0.207523	1.000000	77.173744	0.015901	0.000000
RS	19	0.227327	1.000000	80.486090	0.016584	0.000000
RS	20	0.248406	1.000000	83.830496	0.017273	0.000000
RS	21	0.270843	1.000000	87.191968	0.017965	0.000000
RS	22	0.294725	1.000000	90.553469	0.018658	0.000000
RS	23	0.320144	1.000000	93.895829	0.019347	0.000000
RS	24	0.347201	1.000000	97.197668	0.020027	0.000000
RS	25	0.376000	1.000000	100.435356	0.020694	0.000000
RS	26	0.406654	1.000000	103.583003	0.021342	0.000000
RS	27	0.439282	1.000000	106.612496	0.021967	0.000000
RS	28	0.474011	1.000000	109.493580	0.022560	0.000000
RS	29	0.510976	1.000000	112.194015	0.023117	0.000000
RS	30	0.550322	1.000000	114.679785	0.023629	0.000000
RS	31	0.592202	1.000000	116.915399	0.024090	0.000000
RS	32	0.636779	1.000000	118.864271	0.024491	0.000000
RS	33	0.684227	1.000000	120.489208	0.024826	0.000000
RS	34	0.734730	1.000000	121.752979	0.025086	0.000000
RS	35	0.788485	1.000000	122.619006	0.025265	0.000000
RS	36	0.845702	1.000000	123.052150	0.025354	0.000000
RS	37	0.906604	1.000000	123.019593	0.025347	0.000000
RS	38	0.971428	1.000000	122.491819	0.025238	0.000000
RS	39	1.040426	1.000000	121.443656	0.025023	0.000000
RS	40	1.113868	1.000000	119.855375	0.024695	0.000000
RS	41	1.192040	1.000000	117.713805	0.024254	0.000000
RS	42	1.275245	1.000000	115.013424	0.023698	0.000000
RS	43	1.363809	1.000000	111.757387	0.023027	0.000000
RS	44	1.458076	1.000000	107.958421	0.022244	0.000000
RS	45	1.558414	1.000000	103.639547	0.021354	0.000000
RS	46	1.665214	1.000000	98.834547	0.020364	0.000000
RS	47	1.778891	1.000000	93.588116	0.019283	0.000000
RS	48	1.899889	1.000000	87.955652	0.018123	0.000000
RS	49	2.028679	1.000000	82.002610	0.016896	0.000000
RS	50	2.165763	1.000000	75.803410	0.015619	0.000000
RS	51	2.311675	1.000000	69.439861	0.014308	0.000000
RS	52	2.466983	1.000000	62.999134	0.012980	0.000000
RS	53	2.632293	1.000000	56.571320	0.011656	0.000000
RS	54	2.808249	1.000000	50.246644	0.010353	0.000000
RS	55	2.995536	1.000000	44.112478	0.009089	0.000000
RS	56	3.194884	1.000000	38.250272	0.007881	0.000000
RS	57	3.407070	1.000000	32.732598	0.006744	0.000000
RS	58	3.632920	1.000000	27.620487	0.005691	0.000000
RS	59	3.873315	1.000000	22.961250	0.004731	0.000000
RS	60	4.129191	1.000000	18.786956	0.003871	0.000000
RS	61	4.401545	1.000000	15.113696	0.003114	0.000000
RS	62	4.691438	1.000000	11.941711	0.002460	0.000000
RS	63	5.000000	1.000000	33.138401	0.006828	0.000000
PA	4+25*2+4+6 0.026774455 0.005354891 5.000000000 1.000000000 1.000000000 1.000000000 1.000000000 1.000000000 1.000000000 1.000000000 1.000000000 1.000000000 1.000000000 1.000000000 1.000000000 1.000000000 1.000000000 1.000000000 1.000000000 1.000000000 1.000000000 1.000000000 1.000000000 1.000000000 1.000000000 1.000000000 1.000000000 1.000000000 1.000000000 1.000000000 1.000000000
//
IT	6420
RD	1
LK	-89821.171208
QD	-5327.276783 -> -1718.863007
RI	0.0949654672
TR	0.013389	0.002855
MT	13.709223
MM	C_pi: 2.185293, n_recomb: 5651.610519
RS	0	0.000000	0.601306	75.720117	0.013398	0.000244
RS	1	0.008136	0.601306	80.737000	0.014286	0.001989
RS	2	0.016934	0.601306	85.987814	0.015215	0.005142
RS	3	0.026448	0.601306	91.466853	0.016184	0.009343
RS	4	0.036736	0.447828	130.053459	0.023012	0.014257
RS	5	0.047861	0.447828	137.048451	0.024249	0.019523
RS	6	0.059892	0.436718	147.728418	0.026139	0.024688
RS	7	0.072901	0.436718	154.875589	0.027404	0.029208
RS	8	0.086968	0.469544	150.819638	0.026686	0.032585
RS	9	0.102180	0.469544	157.688297	0.027901	0.034597
RS	10	0.118630	0.533101	145.142122	0.025682	0.035401
RS	11	0.136418	0.533101	151.599786	0.026824	0.035373
RS	12	0.155653	0.617038	136.779409	0.024202	0.034857
RS	13	0.176454	0.617038	142.814705	0.025270	0.034037
RS	14	0.198946	0.718395	128.066730	0.022660	0.032972
RS	15	0.223269	0.718395	133.697828	0.023657	0.031674
RS	16	0.249571	0.838643	119.558554	0.021155	0.030171
RS	17	0.278012	0.838643	124.808934	0.022084	0.028528
RS	18	0.308768	0.976418	111.895982	0.019799	0.026845
RS	19	0.342026	0.976418	116.792792	0.020665	0.025230
RS	20	0.377990	1.127468	105.548166	0.018676	0.023759
RS	21	0.416880	1.127468	110.118607	0.019484	0.022458
RS	22	0.458934	1.289143	100.438404	0.017772	0.021318
RS	23	0.504410	1.289143	104.703320	0.018526	0.020311
RS	24	0.553586	1.461179	96.243711	0.017029	0.019409
RS	25	0.606763	1.461179	100.215139	0.017732	0.018589
RS	26	0.664266	1.643978	92.680316	0.016399	0.017833
RS	27	0.726448	1.643978	96.362456	0.017050	0.017129
RS	28	0.793689	1.837856	89.543058	0.015844	0.016463
RS	29	0.866401	1.837856	92.933717	0.016444	0.015830
RS	30	0.945029	2.042791	86.686698	0.015338	0.015222
RS	31	1.030054	2.042791	89.778399	0.015885	0.014637
RS	32	1.121997	2.258487	83.998981	0.014863	0.014073
RS	33	1.221420	2.258487	86.779775	0.015355	0.013527
RS	34	1.328933	2.484711	81.376994	0.014399	0.012998
RS	35	1.445194	2.484711	83.831391	0.014833	0.012483
RS	36	1.570913	2.721313	78.726251	0.013930	0.011981
RS	37	1.706861	2.721313	80.836409	0.014303	0.011489
RS	38	1.853870	2.968027	75.966329	0.013442	0.011007
RS	39	2.012840	2.968027	77.713344	0.013751	0.010536
RS	40	2.184744	3.224101	73.036322	0.012923	0.010077
RS	41	2.370635	3.224101	74.401363	0.013165	0.009633
RS	42	2.571650	3.488628	69.882141	0.012365	0.009206
RS	43	2.789019	3.488628	70.848021	0.012536	0.008800
RS	44	3.024074	3.761318	66.444592	0.011757	0.008416
RS	45	3.278254	3.761318	66.998529	0.011855	0.008056
RS	46	3.553114	4.043539	62.655963	0.011086	0.007720
RS	47	3.850338	4.043539	62.794069	0.011111	0.007407
RS	48	4.171743	4.339294	58.450363	0.010342	0.007116
RS	49	4.519299	4.339294	58.183581	0.010295	0.006847
RS	50	4.895133	4.656624	53.777773	0.009515	0.006597
RS	51	5.301545	4.656624	53.138773	0.009402	0.006364
RS	52	5.741023	5.010098	48.618191	0.008603	0.006146
RS	53	6.216258	5.010098	47.668309	0.008434	0.005940
RS	54	6.730159	5.678884	41.169201	0.007285	0.005743
RS	55	7.285871	5.678884	40.243884	0.007121	0.005556
RS	56	7.886797	5.678884	39.017764	0.006904	0.005378
RS	57	8.536616	5.678884	37.494729	0.006634	0.005210
RS	58	9.239305	10.519770	19.856846	0.003513	0.005054
RS	59	9.999166	10.519770	19.940408	0.003528	0.004917
RS	60	10.820850	10.519770	19.904122	0.003522	0.004802
RS	61	11.709387	10.519770	19.738975	0.003493	0.004720
RS	62	12.670218	10.519770	19.437881	0.003439	0.004683
RS	63	13.709223	10.519770	190.144777	0.033644	0.037897
PA	4+25*2+4+6 0.013389372 0.002854701 13.709223270 0.601305962 0.447827816 0.436717987 0.469544411 0.533100605 0.617038488 0.718395233 0.838643074 0.976418495 1.127468109 1.289142609 1.461178780 1.643978119 1.837856293 2.042791367 2.258487225 2.484710693 2.721313477 2.968027115 3.224101067 3.488628447 3.761318207 4.043539047 4.339294434 4.656623781 5.010097504 5.678884029 10.519769728
//
IT	4626
RD	2
LK	-83646.003598
QD	-2565.662267 -> -1003.990832
RI	0.0782876464
TR	0.009337	0.003167
MT	17.109858
MM	C_pi: 4.610445, n_recomb: 13174.955728
RS	0	0.000000	1.473667	75.354280	0.005720	0.000063
RS	1	0.008515	1.473667	81.280530	0.006169	0.000547
RS	2	0.017754	1.473667	87.628003	0.006651	0.001578
RS	3	0.027781	1.473667	94.418732	0.007167	0.003207
RS	4	0.038661	0.678488	219.803367	0.016683	0.007308
RS	5	0.050467	0.678488	234.235812	0.017779	0.011102
RS	6	0.063279	0.539467	312.634807	0.023729	0.016024
RS	7	0.077182	0.539467	330.270024	0.025068	0.021265
RS	8	0.092269	0.513141	365.679642	0.027756	0.025032
RS	9	0.108640	0.513141	383.847615	0.029135	0.030404
RS	10	0.126405	0.542758	380.243049	0.028861	0.031410
RS	11	0.145682	0.542758	397.636019	0.030181	0.035754
RS	12	0.166601	0.604896	372.730202	0.028291	0.034344
RS	13	0.189302	0.604896	388.966353	0.029523	0.037515
RS	14	0.213935	0.691743	354.746025	0.026926	0.034764
RS	15	0.240665	0.691743	369.771456	0.028066	0.037153
RS	16	0.269672	0.804869	331.177016	0.025137	0.033727
RS	17	0.301148	0.804869	345.039602	0.026189	0.035428
RS	18	0.335305	0.946948	305.535475	0.023191	0.031663
RS	19	0.372370	0.946948	318.316434	0.024161	0.032633
RS	20	0.412591	1.117722	280.970905	0.021326	0.028881
RS	21	0.456236	1.117722	292.755766	0.022221	0.029325
RS	22	0.503598	1.316014	259.068607	0.019664	0.025938
RS	23	0.554992	1.316014	269.936984	0.020489	0.026183
RS	24	0.610763	1.542734	239.902603	0.018209	0.023300
RS	25	0.671282	1.542734	249.924999	0.018970	0.023493
RS	26	0.736954	1.801646	222.909965	0.016919	0.021040
RS	27	0.808218	1.801646	232.147598	0.017620	0.021177
RS	28	0.885550	2.098517	207.518442	0.015751	0.019035
RS	29	0.969467	2.098517	216.025124	0.016397	0.019085
RS	30	1.060529	2.439760	193.375438	0.014678	0.017169
RS	31	1.159344	2.439760	201.199592	0.015271	0.017117
RS	32	1.266573	2.831169	180.343647	0.013688	0.015386
RS	33	1.382933	2.831169	187.529176	0.014234	0.015242
RS	34	1.509200	3.277426	168.388876	0.012781	0.013682
RS	35	1.646218	3.277426	174.975034	0.013281	0.013470
RS	36	1.794903	3.781438	157.516566	0.011956	0.012072
RS	37	1.956248	3.781438	163.537237	0.012413	0.011814
RS	38	2.131331	4.342202	147.780758	0.011217	0.010570
RS	39	2.321322	4.342202	153.262847	0.011633	0.010291
RS	40	2.527490	4.952306	139.268028	0.010571	0.009208
RS	41	2.751213	4.952306	144.228613	0.010947	0.008943
RS	42	2.993985	5.599540	131.978663	0.010017	0.008030
RS	43	3.257428	5.599540	136.422161	0.010355	0.007810
RS	44	3.543303	6.272692	125.732524	0.009543	0.007060
RS	45	3.853518	6.272692	129.650008	0.009841	0.006897
RS	46	4.190148	6.967849	120.175581	0.009122	0.006286
RS	47	4.555441	6.967849	123.548096	0.009377	0.006178
RS	48	4.951837	7.692852	114.847270	0.008717	0.005676
RS	49	5.381986	7.692852	117.654163	0.008930	0.005612
RS	50	5.848760	8.471848	109.238590	0.008291	0.005184
RS	51	6.355278	8.471848	111.471580	0.008461	0.005151
RS	52	6.904925	9.352785	102.834951	0.007805	0.004767
RS	53	7.501372	9.352785	104.517645	0.007933	0.004752
RS	54	8.148605	11.093217	89.583991	0.006800	0.004192
RS	55	8.850948	11.093217	91.108942	0.006915	0.004203
RS	56	9.613094	11.093217	92.149832	0.006994	0.004195
RS	57	10.440134	11.093217	92.646076	0.007032	0.004163
RS	58	11.337593	28.780426	36.635079	0.002781	0.002284
RS	59	12.311469	28.780426	38.437279	0.002917	0.002379
RS	60	13.368266	28.780426	40.212518	0.003052	0.002467
RS	61	14.515047	28.780426	41.938869	0.003183	0.002547
RS	62	15.759473	28.780426	43.591677	0.003309	0.002618
RS	63	17.109858	28.780426	948.698982	0.072008	0.044210
PA	4+25*2+4+6 0.009336766 0.003167462 17.109857854 1.473666853 0.678487909 0.539466929 0.513140588 0.542757746 0.604896334 0.691742886 0.804869442 0.946948345 1.117722158 1.316014090 1.542734098 1.801645908 2.098516762 2.439759660 2.831168780 3.277426426 3.781438044 4.342201908 4.952306143 5.599539838 6.272692280 6.967848994 7.692852083 8.471847528 9.352784672 11.093216775 28.780425861
//
IT	5196
RD	3
LK	-81002.044803
QD	-1636.987816 -> -883.697306
RI	0.0591314388
TR	0.006805	0.003698
MT	18.878515
MM	C_pi: 7.477065, n_recomb: 24784.730754
RS	0	0.000000	4.339659	48.867539	0.001972	0.000020
RS	1	0.008683	4.339659	53.000983	0.002138	0.000173
RS	2	0.018121	4.339659	57.473718	0.002319	0.000506
RS	3	0.028377	4.339659	62.311725	0.002514	0.001047
RS	4	0.039525	1.218506	239.692718	0.009671	0.003922
RS	5	0.051640	1.218506	257.823568	0.010403	0.006050
RS	6	0.064808	0.781622	430.535421	0.017371	0.010859
RS	7	0.079118	0.781622	459.079721	0.018523	0.014606
RS	8	0.094672	0.650056	586.337096	0.023657	0.019704
RS	9	0.111576	0.650056	620.216022	0.025024	0.024294
RS	10	0.129948	0.630347	674.653124	0.027221	0.027396
RS	11	0.149915	0.630347	709.429606	0.028624	0.031752
RS	12	0.171616	0.663073	707.800591	0.028558	0.032265
RS	13	0.195201	0.663073	741.274964	0.029909	0.035855
RS	14	0.220834	0.728140	706.003750	0.028485	0.034356
RS	15	0.248693	0.728140	737.327165	0.029749	0.037245
RS	16	0.278971	0.822484	681.107808	0.027481	0.034429
RS	17	0.311879	0.822484	710.037311	0.028648	0.036781
RS	18	0.347643	0.948014	641.855226	0.025897	0.033193
RS	19	0.386514	0.948014	668.433237	0.026970	0.035022
RS	20	0.428759	1.105860	596.587026	0.024071	0.031111
RS	21	0.474673	1.105860	620.964223	0.025054	0.032429
RS	22	0.524574	1.296615	551.155555	0.022238	0.028563
RS	23	0.578807	1.296615	573.501027	0.023139	0.029500
RS	24	0.637750	1.522748	508.062650	0.020499	0.025911
RS	25	0.701812	1.522748	528.537438	0.021325	0.026621
RS	26	0.771435	1.790289	467.616556	0.018867	0.023377
RS	27	0.847105	1.790289	486.372212	0.019624	0.023935
RS	28	0.929345	2.108908	429.419679	0.017326	0.021004
RS	29	1.018726	2.108908	446.600987	0.018019	0.021429
RS	30	1.115869	2.490843	393.244388	0.015866	0.018765
RS	31	1.221447	2.490843	408.989482	0.016502	0.019061
RS	32	1.336192	2.949446	359.241178	0.014494	0.016641
RS	33	1.460901	2.949446	373.679104	0.015077	0.016814
RS	34	1.596439	3.498031	327.764876	0.013224	0.014632
RS	35	1.743747	3.498031	341.013250	0.013759	0.014698
RS	36	1.903845	4.147784	299.241304	0.012074	0.012756
RS	37	2.077845	4.147784	311.405026	0.012564	0.012735
RS	38	2.266955	4.902659	274.170802	0.011062	0.011041
RS	39	2.472485	4.902659	285.340969	0.011513	0.010964
RS	40	2.695862	5.753062	253.036636	0.010209	0.009528
RS	41	2.938635	5.753062	263.288466	0.010623	0.009431
RS	42	3.202490	6.676336	235.985101	0.009521	0.008253
RS	43	3.489256	6.676336	245.373778	0.009900	0.008169
RS	44	3.800922	7.646516	222.620294	0.008982	0.007226
RS	45	4.139652	7.646516	231.175423	0.009327	0.007173
RS	46	4.507794	8.647335	212.073582	0.008557	0.006423
RS	47	4.907904	8.647335	219.796802	0.008868	0.006404
RS	48	5.342756	9.682313	203.201230	0.008199	0.005798
RS	49	5.815368	9.682313	210.072606	0.008476	0.005809
RS	50	6.329018	10.783165	194.727118	0.007857	0.005298
RS	51	6.887270	10.783165	200.724193	0.008099	0.005333
RS	52	7.493997	12.022144	185.309145	0.007477	0.004873
RS	53	8.153408	12.022144	190.440062	0.007684	0.004923
RS	54	8.870078	14.503301	162.333604	0.006550	0.004207
RS	55	9.648978	14.503301	167.064815	0.006741	0.004277
RS	56	10.495513	14.503301	171.121498	0.006904	0.004333
RS	57	11.415555	14.503301	174.376725	0.007036	0.004367
RS	58	12.415487	49.908309	52.721802	0.002127	0.001732
RS	59	13.502247	49.908309	56.127456	0.002265	0.001821
RS	60	14.683374	49.908309	59.645677	0.002407	0.001906
RS	61	15.967061	49.908309	63.260537	0.002552	0.001985
RS	62	17.362215	49.908309	66.951898	0.002701	0.002057
RS	63	18.878515	49.908309	2367.133276	0.095508	0.047211
PA	4+25*2+4+6 0.006804547 0.003697954 18.878515265 4.339658920 1.218505729 0.781622178 0.650056246 0.630347372 0.663072933 0.728139712 0.822483944 0.948013979 1.105860345 1.296614800 1.522748422 1.790288715 2.108907520 2.490843152 2.949445547 3.498031091 4.147783607 4.902659415 5.753062218 6.676335809 7.646515715 8.647335232 9.682313477 10.783165214 12.022144427 14.503300573 49.908309291
//
IT	5752
RD	4
LK	-79672.783231
QD	-1242.775175 -> -787.020749
RI	0.0459674833
TR	0.005092	0.004135
MT	20.460406
MM	C_pi: 10.020125, n_recomb: 36885.257104
RS	0	0.000000	13.400154	23.781718	0.000645	0.000006
RS	1	0.008822	13.400154	25.862337	0.000701	0.000055
RS	2	0.018421	13.400154	28.123328	0.000762	0.000160
RS	3	0.028868	13.400154	30.580022	0.000829	0.000332
RS	4	0.040236	2.295888	193.628207	0.005249	0.002048
RS	5	0.052607	2.295888	209.532685	0.005681	0.003180
RS	6	0.066069	1.186513	437.224953	0.011854	0.007118
RS	7	0.080719	1.186513	469.715877	0.012735	0.009636
RS	8	0.096661	0.862325	691.646656	0.018751	0.014963
RS	9	0.114010	0.862325	737.045062	0.019982	0.018572
RS	10	0.132888	0.766101	881.127998	0.023888	0.023003
RS	11	0.153433	0.766101	932.428178	0.025279	0.026844
RS	12	0.175789	0.759863	992.236740	0.026901	0.029089
RS	13	0.200118	0.759863	1044.330637	0.028313	0.032508
RS	14	0.226593	0.800124	1041.771102	0.028244	0.032583
RS	15	0.255404	0.800124	1091.919915	0.029603	0.035436
RS	16	0.286756	0.874941	1045.050229	0.028332	0.033828
RS	17	0.320873	0.874941	1091.960647	0.029604	0.036231
RS	18	0.358001	0.982471	1015.007697	0.027518	0.033495
RS	19	0.398403	0.982471	1058.230145	0.028690	0.035526
RS	20	0.442370	1.122677	964.774041	0.026156	0.032166
RS	21	0.490215	1.122677	1004.306989	0.027228	0.033832
RS	22	0.542281	1.296298	904.928079	0.024534	0.030232
RS	23	0.598940	1.296298	940.954666	0.025510	0.031560
RS	24	0.660598	1.506469	841.552033	0.022815	0.027963
RS	25	0.727694	1.506469	874.317212	0.023704	0.029014
RS	26	0.800709	1.760256	777.149160	0.021069	0.025540
RS	27	0.880165	1.760256	806.922768	0.021877	0.026372
RS	28	0.966631	2.069058	712.661289	0.019321	0.023068
RS	29	1.060724	2.069058	739.727184	0.020055	0.023721
RS	30	1.163117	2.447940	648.958308	0.017594	0.020611
RS	31	1.274543	2.447940	673.600352	0.018262	0.021111
RS	32	1.395799	2.914583	587.300619	0.015922	0.018224
RS	33	1.527751	2.914583	609.784252	0.016532	0.018590
RS	34	1.671344	3.488362	529.111560	0.014345	0.015954
RS	35	1.827603	3.488362	549.670567	0.014902	0.016202
RS	36	1.997647	4.187778	475.801833	0.012900	0.013843
RS	37	2.182691	4.187778	494.633451	0.013410	0.013991
RS	38	2.384059	5.023475	428.789684	0.011625	0.011934
RS	39	2.603191	5.023475	446.056059	0.012093	0.012007
RS	40	2.841654	5.988653	389.293873	0.010554	0.010275
RS	41	3.101152	5.988653	405.127192	0.010983	0.010303
RS	42	3.383543	7.056738	357.760720	0.009699	0.008894
RS	43	3.690844	7.056738	372.265652	0.010093	0.008907
RS	44	4.025254	8.191749	333.552494	0.009043	0.007789
RS	45	4.389164	8.191749	346.800198	0.009402	0.007808
RS	46	4.785177	9.365482	315.148154	0.008544	0.006928
RS	47	5.216124	9.365482	327.167965	0.008870	0.006961
RS	48	5.685086	10.572920	300.536602	0.008148	0.006257
RS	49	6.195419	10.572920	311.318435	0.008440	0.006307
RS	50	6.750771	11.844850	287.481885	0.007794	0.005717
RS	51	7.355113	11.844850	296.999581	0.008052	0.005781
RS	52	8.012767	13.264334	273.618406	0.007418	0.005251
RS	53	8.728436	13.264334	281.878925	0.007642	0.005324
RS	54	9.507239	16.120799	239.119218	0.006483	0.004489
RS	55	10.354743	16.120799	246.761177	0.006690	0.004579
RS	56	11.277011	16.120799	253.457331	0.006872	0.004655
RS	57	12.280636	16.120799	259.011453	0.007022	0.004713
RS	58	13.372796	72.102781	60.547972	0.001642	0.001416
RS	59	14.561302	72.102781	64.926516	0.001760	0.001496
RS	60	15.854651	72.102781	69.530878	0.001885	0.001576
RS	61	17.262094	72.102781	74.355979	0.002016	0.001654
RS	62	18.793695	72.102781	79.392882	0.002152	0.001729
RS	63	20.460406	72.102781	3886.999375	0.105381	0.050643
PA	4+25*2+4+6 0.005091989 0.004134562 20.460405777 13.400154125 2.295887695 1.186513372 0.862325298 0.766100589 0.759863182 0.800124317 0.874941047 0.982470908 1.122677484 1.296298243 1.506469192 1.760256387 2.069057889 2.447940093 2.914582871 3.488361746 4.187778040 5.023475378 5.988652517 7.056738394 8.191748974 9.365482100 10.572920183 11.844849510 13.264334045 16.120799311 72.102781471
//
IT	4650
RD	5
LK	-78832.098808
QD	-1005.166817 -> -680.361957
RI	0.0366070010
TR	0.003920	0.004468
MT	21.995210
MM	C_pi: 12.197363, n_recomb: 48215.774354
RS	0	0.000000	42.237699	9.940244	0.000206	0.000002
RS	1	0.008946	42.237699	10.827324	0.000225	0.000017
RS	2	0.018692	42.237699	11.793355	0.000245	0.000050
RS	3	0.029310	42.237699	12.845327	0.000266	0.000104
RS	4	0.040878	4.427720	133.294012	0.002765	0.001057
RS	5	0.053481	4.427720	144.791500	0.003003	0.001647
RS	6	0.067212	1.842084	377.053520	0.007820	0.004596
RS	7	0.082170	1.842084	407.328711	0.008448	0.006252
RS	8	0.098467	1.169661	690.569613	0.014322	0.011161
RS	9	0.116222	1.169661	740.542704	0.015359	0.013925
RS	10	0.135565	0.952592	971.724629	0.020154	0.018920
RS	11	0.156639	0.952592	1034.522534	0.021456	0.022193
RS	12	0.179597	0.891902	1172.854834	0.024325	0.025629
RS	13	0.204610	0.891902	1240.963883	0.025738	0.028761
RS	14	0.231860	0.901999	1295.180674	0.026862	0.030162
RS	15	0.261548	0.901999	1363.457437	0.028278	0.032877
RS	16	0.293892	0.956363	1351.085059	0.028022	0.032463
RS	17	0.329130	0.956363	1416.500120	0.029378	0.034796
RS	18	0.367519	1.046859	1354.592139	0.028094	0.033043
RS	19	0.409343	1.046859	1415.599401	0.029360	0.035085
RS	20	0.454909	1.170609	1321.332339	0.027405	0.032491
RS	21	0.504551	1.170609	1377.331918	0.028566	0.034271
RS	22	0.558633	1.327319	1264.930422	0.026235	0.031214
RS	23	0.617554	1.327319	1315.839399	0.027291	0.032728
RS	24	0.681747	1.519983	1194.314074	0.024770	0.029445
RS	25	0.751681	1.519983	1240.314388	0.025724	0.030700
RS	26	0.827872	1.755910	1114.298385	0.023111	0.027324
RS	27	0.910879	1.755910	1155.727320	0.023970	0.028343
RS	28	1.001312	2.047037	1027.765058	0.021316	0.024956
RS	29	1.099835	2.047037	1065.062274	0.022089	0.025771
RS	30	1.207171	2.409442	937.500627	0.019444	0.022448
RS	31	1.324110	2.409442	971.153867	0.020142	0.023089
RS	32	1.451510	2.862696	846.741735	0.017562	0.019910
RS	33	1.590307	2.862696	877.226102	0.018194	0.020403
RS	34	1.741521	3.429325	758.807085	0.015738	0.017438
RS	35	1.906263	3.429325	786.538767	0.016313	0.017805
RS	36	2.085742	4.132352	676.822529	0.014037	0.015115
RS	37	2.281278	4.132352	702.136111	0.014562	0.015376
RS	38	2.494305	4.987602	603.733389	0.012521	0.013014
RS	39	2.726391	4.987602	626.880219	0.013002	0.013189
RS	40	2.979238	5.992106	541.955230	0.011240	0.011193
RS	41	3.254705	5.992106	563.119275	0.011679	0.011310
RS	42	3.554815	7.119170	492.501670	0.010215	0.009686
RS	43	3.881773	7.119170	511.819153	0.010615	0.009768
RS	44	4.237980	8.327496	454.579560	0.009428	0.008483
RS	45	4.626054	8.327496	472.142813	0.009792	0.008552
RS	46	5.048844	9.580108	425.973189	0.008835	0.007543
RS	47	5.509457	9.580108	441.821789	0.009163	0.007612
RS	48	6.011276	10.863240	403.705350	0.008373	0.006808
RS	49	6.557988	10.863240	417.826182	0.008666	0.006880
RS	50	7.153608	12.202508	384.462935	0.007974	0.006211
RS	51	7.802512	12.202508	396.819683	0.008230	0.006287
RS	52	8.509467	13.682706	364.734959	0.007565	0.005687
RS	53	9.279665	13.682706	375.338856	0.007785	0.005764
RS	54	10.118765	16.663655	317.413397	0.006583	0.004820
RS	55	11.032930	16.663655	327.234514	0.006787	0.004911
RS	56	12.028876	16.663655	335.696450	0.006962	0.004987
RS	57	13.113919	16.663655	342.527917	0.007104	0.005041
RS	58	14.296030	95.137456	62.814600	0.001303	0.001166
RS	59	15.583891	95.137456	67.669285	0.001403	0.001236
RS	60	16.986964	95.137456	72.825235	0.001510	0.001308
RS	61	18.515555	95.137456	78.287305	0.001624	0.001380
RS	62	20.180892	95.137456	84.057420	0.001743	0.001451
RS	63	21.995210	95.137456	5260.524561	0.109104	0.054141
PA	4+25*2+4+6 0.003919594 0.004468330 21.995210362 42.237698871 4.427720268 1.842084441 1.169661438 0.952591739 0.891902350 0.901998666 0.956362658 1.046859315 1.170609448 1.327318523 1.519983332 1.755910204 2.047036648 2.409441817 2.862695729 3.429325045 4.132352412 4.987602171 5.992105666 7.119170187 8.327495791 9.580108364 10.863239746 12.202508245 13.682705852 16.663654978 95.137456227
//
IT	6121
RD	6
LK	-78222.055651
QD	-826.156334 -> -581.820622
RI	0.0299020376
TR	0.003098	0.004722
MT	23.494992
MM	C_pi: 14.114853, n_recomb: 58610.726972
RS	0	0.000000	133.228509	3.856933	0.000066	0.000001
RS	1	0.009060	133.228509	4.206150	0.000072	0.000006
RS	2	0.018940	133.228509	4.586966	0.000078	0.000016
RS	3	0.029715	133.228509	5.002236	0.000085	0.000033
RS	4	0.041467	8.579996	84.646139	0.001444	0.000552
RS	5	0.054283	8.579996	92.173609	0.001573	0.000860
RS	6	0.068261	2.875611	298.908236	0.005100	0.002986
RS	7	0.083504	2.875611	324.198964	0.005531	0.004070
RS	8	0.100129	1.596519	631.436312	0.010773	0.008336
RS	9	0.118260	1.596519	680.546415	0.011611	0.010430
RS	10	0.138033	1.193627	977.774410	0.016683	0.015506
RS	11	0.159598	1.193627	1046.465784	0.017855	0.018247
RS	12	0.183117	1.057005	1260.844657	0.021512	0.022392
RS	13	0.208766	1.057005	1340.722658	0.022875	0.025201
RS	14	0.236739	1.029081	1460.425113	0.024917	0.027585
RS	15	0.267246	1.029081	1544.261752	0.026348	0.030124
RS	16	0.300517	1.060641	1580.718849	0.026970	0.030714
RS	17	0.336802	1.060641	1663.530663	0.028383	0.032943
RS	18	0.376375	1.134368	1633.763942	0.027875	0.032103
RS	19	0.419532	1.134368	1712.509066	0.029218	0.034095
RS	20	0.466599	1.243174	1635.281455	0.027901	0.032282
RS	21	0.517931	1.243174	1708.332744	0.029147	0.034078
RS	22	0.573913	1.384958	1599.702219	0.027294	0.031648
RS	23	0.634967	1.384958	1666.335662	0.028431	0.033238
RS	24	0.701551	1.562081	1537.068548	0.026225	0.030408
RS	25	0.774169	1.562081	1597.122798	0.027250	0.031773
RS	26	0.853365	1.781681	1453.518645	0.024800	0.028668
RS	27	0.939735	1.781681	1507.223788	0.025716	0.029806
RS	28	1.033931	2.055671	1353.571631	0.023094	0.026521
RS	29	1.136660	2.055671	1401.447866	0.023911	0.027447
RS	30	1.248696	2.400290	1242.095668	0.021192	0.024084
RS	31	1.370883	2.400290	1284.840060	0.021922	0.024825
RS	32	1.504138	2.835683	1124.783384	0.019191	0.021499
RS	33	1.649467	2.835683	1163.137368	0.019845	0.022082
RS	34	1.807961	3.385737	1007.478907	0.017189	0.018903
RS	35	1.980814	3.385737	1042.116833	0.017780	0.019352
RS	36	2.169327	4.075845	895.701066	0.015282	0.016416
RS	37	2.374918	4.075845	927.162398	0.015819	0.016754
RS	38	2.599135	4.925025	794.566998	0.013557	0.014144
RS	39	2.843666	4.925025	823.233772	0.014046	0.014391
RS	40	3.110349	5.933323	708.221410	0.012083	0.012169
RS	41	3.401193	5.933323	734.339993	0.012529	0.012348
RS	42	3.718387	7.074978	638.611062	0.010896	0.010533
RS	43	4.064316	7.074978	662.336581	0.011301	0.010666
RS	44	4.441586	8.305966	584.971341	0.009981	0.009226
RS	45	4.853034	8.305966	606.393437	0.010346	0.009332
RS	46	5.301758	9.583114	544.441035	0.009289	0.008203
RS	47	5.791134	9.583114	563.583221	0.009616	0.008295
RS	48	6.324846	10.884919	513.046811	0.008753	0.007397
RS	49	6.906910	10.884919	529.868733	0.009040	0.007481
RS	50	7.541706	12.230214	486.331340	0.008298	0.006736
RS	51	8.234013	12.230214	500.768314	0.008544	0.006814
RS	52	8.989039	13.700270	459.554866	0.007841	0.006148
RS	53	9.812467	13.700270	471.618049	0.008047	0.006219
RS	54	10.710495	16.652511	398.494672	0.006799	0.005177
RS	55	11.689880	16.652511	409.656139	0.006989	0.005260
RS	56	12.757993	16.652511	418.879842	0.007147	0.005323
RS	57	13.922873	16.652511	425.815431	0.007265	0.005361
RS	58	15.193286	119.030237	62.349371	0.001064	0.000970
RS	59	16.578793	119.030237	67.397032	0.001150	0.001031
RS	60	18.089821	119.030237	72.793885	0.001242	0.001094
RS	61	19.737742	119.030237	78.552745	0.001340	0.001159
RS	62	21.534957	119.030237	84.684499	0.001445	0.001224
RS	63	23.494992	119.030237	6472.716500	0.110436	0.057315
PA	4+25*2+4+6 0.003098469 0.004721521 23.494992491 133.228509474 8.579995914 2.875611275 1.596519273 1.193627448 1.057005028 1.029081368 1.060641043 1.134367815 1.243174438 1.384957757 1.562081354 1.781681363 2.055671256 2.400289589 2.835682959 3.385737182 4.075845061 4.925025024 5.933323284 7.074978179 8.305965791 9.583114208 10.884919326 12.230213553 13.700269598 16.652510923 119.030237141
//
IT	3663
RD	7
LK	-77761.095390
QD	-683.928737 -> -497.805989
RI	0.0251134182
TR	0.002510	0.004913
MT	24.964864
MM	C_pi: 15.823558, n_recomb: 68009.104758
RS	0	0.000000	414.337696	1.447928	0.000021	0.000000
RS	1	0.009164	414.337696	1.580620	0.000023	0.000002
RS	2	0.019168	414.337696	1.725473	0.000025	0.000005
RS	3	0.030089	414.337696	1.883600	0.000028	0.000011
RS	4	0.042011	16.481047	51.674267	0.000760	0.000294
RS	5	0.055025	16.481047	56.365141	0.000829	0.000458
RS	6	0.069232	4.459746	226.902581	0.003336	0.001972
RS	7	0.084741	4.459746	246.807137	0.003629	0.002688
RS	8	0.101671	2.169260	550.531554	0.008095	0.006298
RS	9	0.120152	2.169260	595.681137	0.008759	0.007887
RS	10	0.140328	1.492216	934.058961	0.013734	0.012787
RS	11	0.162352	1.492216	1004.098622	0.014764	0.015068
RS	12	0.186395	1.252911	1281.595683	0.018844	0.019579
RS	13	0.212640	1.252911	1368.824551	0.020127	0.022070
RS	14	0.241292	1.177364	1551.452597	0.022812	0.025130
RS	15	0.272568	1.177364	1647.367550	0.024223	0.027476
RS	16	0.306711	1.182741	1736.971026	0.025540	0.028846
RS	17	0.343984	1.182741	1834.867947	0.026980	0.030959
RS	18	0.384671	1.239072	1846.170199	0.027146	0.030890
RS	19	0.429088	1.239072	1941.443573	0.028547	0.032816
RS	20	0.477575	1.333729	1893.101214	0.027836	0.031711
RS	21	0.530505	1.333729	1982.866601	0.029156	0.033489
RS	22	0.588286	1.462198	1891.143742	0.027807	0.031672
RS	23	0.651362	1.462198	1973.733978	0.029022	0.033289
RS	24	0.720219	1.625925	1849.632911	0.027197	0.030951
RS	25	0.795386	1.625925	1924.241204	0.028294	0.032376
RS	26	0.877441	1.831674	1774.609518	0.026094	0.029622
RS	27	0.967016	1.831674	1841.108982	0.027072	0.030834
RS	28	1.064800	2.091111	1671.314241	0.024575	0.027755
RS	29	1.171545	2.091111	1730.138774	0.025440	0.028758
RS	30	1.288072	2.420263	1546.271297	0.022736	0.025467
RS	31	1.415279	2.420263	1598.251290	0.023501	0.026279
RS	32	1.554142	2.839242	1407.600461	0.020697	0.022913
RS	33	1.705732	2.839242	1453.744729	0.021376	0.023561
RS	34	1.871214	3.372345	1263.935882	0.018585	0.020259
RS	35	2.051860	3.372345	1305.226575	0.019192	0.020768
RS	36	2.249062	4.046024	1123.638439	0.016522	0.017659
RS	37	2.464336	4.046024	1160.885513	0.017070	0.018051
RS	38	2.699338	4.881008	994.518379	0.014623	0.015249
RS	39	2.955876	4.881008	1028.288567	0.015120	0.015547
RS	40	3.235924	5.879183	882.951950	0.012983	0.013139
RS	41	3.541636	5.879183	913.580996	0.013433	0.013363
RS	42	3.875364	7.015532	792.210611	0.011649	0.011383
RS	43	4.239676	7.015532	819.872604	0.012055	0.011553
RS	44	4.637374	8.244284	721.806035	0.010613	0.009978
RS	45	5.071519	8.244284	746.570262	0.010978	0.010111
RS	46	5.545449	9.517577	668.353360	0.009827	0.008873
RS	47	6.062812	9.517577	690.201195	0.010149	0.008981
RS	48	6.627587	10.807116	626.923065	0.009218	0.007998
RS	49	7.244119	10.807116	645.758319	0.009495	0.008087
RS	50	7.917152	12.124407	591.902977	0.008703	0.007274
RS	51	8.651863	12.124407	607.606600	0.008934	0.007347
RS	52	9.453905	13.544201	557.287169	0.008194	0.006622
RS	53	10.329448	13.544201	569.855902	0.008379	0.006680
RS	54	11.285228	16.376133	482.225281	0.007091	0.005554
RS	55	12.328598	16.376133	493.782004	0.007261	0.005624
RS	56	13.467584	16.376133	502.656483	0.007391	0.005667
RS	57	14.710951	16.376133	508.421698	0.007476	0.005679
RS	58	16.068262	143.486333	60.646791	0.000892	0.000820
RS	59	17.549960	143.486333	65.732926	0.000967	0.000873
RS	60	19.167445	143.486333	71.197864	0.001047	0.000929
RS	61	20.933161	143.486333	77.060523	0.001133	0.000987
RS	62	22.860690	143.486333	83.338808	0.001225	0.001046
RS	63	24.964864	143.486333	7533.458891	0.110771	0.059987
PA	4+25*2+4+6 0.002510109 0.004913272 24.964863542 414.337696421 16.481047086 4.459745712 2.169259690 1.492216443 1.252910768 1.177364337 1.182741464 1.239071517 1.333728715 1.462198061 1.625924660 1.831673571 2.091111126 2.420263083 2.839241841 3.372345358 4.046023777 4.881008308 5.879183158 7.015531754 8.244283514 9.517577221 10.807116219 12.124406838 13.544201063 16.376132628 143.486332983
//
IT	5253
RD	8
LK	-77409.019416
QD	-570.836782 -> -427.384355
RI	0.0216585184
TR	0.002078	0.005058
MT	26.416029
MM	C_pi: 17.333736, n_recomb: 76325.255284
RS	0	0.000000	1258.423527	0.538157	0.000007	0.000000
RS	1	0.009262	1258.423527	0.588010	0.000008	0.000001
RS	2	0.019381	1258.423527	0.642482	0.000008	0.000002
RS	3	0.030438	1258.423527	0.702002	0.000009	0.000004
RS	4	0.042519	31.084382	31.046372	0.000407	0.000161
RS	5	0.055719	31.084382	33.907944	0.000444	0.000250
RS	6	0.070142	6.815643	168.740411	0.002211	0.001332
RS	7	0.085900	6.815643	183.931029	0.002410	0.001812
RS	8	0.103117	2.913379	468.061546	0.006132	0.004841
RS	9	0.121930	2.913379	507.994374	0.006656	0.006058
RS	10	0.142484	1.849556	865.990723	0.011346	0.010668
RS	11	0.164943	1.849556	934.308410	0.012241	0.012570
RS	12	0.189481	1.476822	1258.652455	0.016491	0.017228
RS	13	0.216293	1.476822	1349.449264	0.017680	0.019426
RS	14	0.245587	1.343273	1586.149842	0.020781	0.022928
RS	15	0.277595	1.343273	1690.533194	0.022149	0.025080
RS	16	0.312567	1.318741	1830.604656	0.023984	0.027027
RS	17	0.350778	1.318741	1940.631629	0.025426	0.029018
RS	18	0.392528	1.356615	1995.207954	0.026141	0.029568
RS	19	0.438145	1.356615	2104.908215	0.027578	0.031421
RS	20	0.487987	1.437372	2091.426366	0.027401	0.030923
RS	21	0.542445	1.437372	2196.656746	0.028780	0.032668
RS	22	0.601947	1.553580	2130.388888	0.027912	0.031411
RS	23	0.666960	1.553580	2228.395668	0.029196	0.033033
RS	24	0.737995	1.705570	2119.316179	0.027767	0.031174
RS	25	0.815608	1.705570	2208.422598	0.028934	0.032633
RS	26	0.900410	1.899674	2062.759391	0.027026	0.030254
RS	27	0.993066	1.899674	2142.238830	0.028067	0.031518
RS	28	1.094304	2.147229	1965.581258	0.025753	0.028695
RS	29	1.204918	2.147229	2035.572874	0.026670	0.029754
RS	30	1.325777	2.463929	1835.177641	0.024044	0.026601
RS	31	1.457830	2.463929	1896.505053	0.024848	0.027467
RS	32	1.602113	2.869601	1681.673044	0.022033	0.024133
RS	33	1.759760	2.869601	1735.550051	0.022739	0.024829
RS	34	1.932007	3.388500	1516.394938	0.019868	0.021474
RS	35	2.120208	3.388500	1564.113590	0.020493	0.022026
RS	36	2.325839	4.047428	1350.695273	0.017697	0.018804
RS	37	2.550516	4.047428	1393.376100	0.018256	0.019236
RS	38	2.796001	4.867883	1195.388114	0.015662	0.016290
RS	39	3.064224	4.867883	1233.830792	0.016165	0.016624
RS	40	3.357288	5.852619	1059.455583	0.013881	0.014067
RS	41	3.677495	5.852619	1094.118865	0.014335	0.014323
RS	42	4.027360	6.976813	947.840109	0.012418	0.012207
RS	43	4.409628	6.976813	978.927607	0.012826	0.012403
RS	44	4.827301	8.193100	860.594144	0.011275	0.010712
RS	45	5.283658	8.193100	888.145626	0.011636	0.010863
RS	46	5.782282	9.449611	793.980571	0.010403	0.009533
RS	47	6.327088	9.449611	817.913378	0.010716	0.009650
RS	48	6.922353	10.711885	742.210730	0.009724	0.008594
RS	49	7.572750	10.711885	762.343765	0.009988	0.008683
RS	50	8.283385	11.983933	698.564804	0.009152	0.007811
RS	51	9.059838	11.983933	714.693200	0.009364	0.007875
RS	52	9.908205	13.332288	655.783443	0.008592	0.007099
RS	53	10.835146	13.332288	667.864474	0.008750	0.007140
RS	54	11.847939	15.991226	567.243529	0.007432	0.005947
RS	55	12.954534	15.991226	578.148841	0.007575	0.005997
RS	56	14.163620	15.991226	585.477835	0.007671	0.006014
RS	57	15.484689	15.991226	588.738239	0.007714	0.005994
RS	58	16.928113	167.992777	58.451750	0.000766	0.000704
RS	59	18.505225	167.992777	63.493775	0.000832	0.000752
RS	60	20.228405	167.992777	68.932204	0.000903	0.000802
RS	61	22.111184	167.992777	74.790539	0.000980	0.000854
RS	62	24.168341	167.992777	81.092046	0.001062	0.000908
RS	63	26.416029	167.992777	8440.398162	0.110585	0.062127
PA	4+25*2+4+6 0.002077956 0.005057702 26.416028553 1258.423526641 31.084382169 6.815642973 2.913378721 1.849556455 1.476822090 1.343272534 1.318740529 1.356614663 1.437371704 1.553579862 1.705569811 1.899673781 2.147229011 2.463928528 2.869600877 3.388499925 4.047428303 4.867882676 5.852619418 6.976813224 8.193099541 9.449611124 10.711885088 11.983932611 13.332287945 15.991225747 167.992776700
//
IT	5071
RD	9
LK	-77136.391462
QD	-480.871197 -> -367.906212
RI	0.0191092092
TR	0.001751	0.005165
MT	27.868441
MM	C_pi: 18.652726, n_recomb: 83522.032681
RS	0	0.000000	3703.840344	0.201250	0.000002	0.000000
RS	1	0.009354	3703.840344	0.220081	0.000003	0.000000
RS	2	0.019584	3703.840344	0.240674	0.000003	0.000001
RS	3	0.030770	3703.840344	0.263194	0.000003	0.000001
RS	4	0.043003	57.232981	18.624353	0.000223	0.000091
RS	5	0.056380	57.232981	20.362291	0.000244	0.000141
RS	6	0.071008	10.211042	124.698286	0.001493	0.000922
RS	7	0.087004	10.211042	136.145434	0.001630	0.001251
RS	8	0.104498	3.850841	393.480958	0.004711	0.003795
RS	9	0.123627	3.850841	428.079035	0.005125	0.004739
RS	10	0.144546	2.264581	789.915212	0.009458	0.009029
RS	11	0.167421	2.264581	854.774339	0.010234	0.010626
RS	12	0.192437	1.725421	1210.516078	0.014493	0.015299
RS	13	0.219792	1.725421	1302.063060	0.015589	0.017240
RS	14	0.249707	1.523646	1581.575921	0.018936	0.021013
RS	15	0.282420	1.523646	1691.241424	0.020249	0.022983
RS	16	0.318192	1.465714	1875.112475	0.022451	0.025342
RS	17	0.357311	1.465714	1994.244935	0.023877	0.027211
RS	18	0.400090	1.484076	2089.671186	0.025019	0.028241
RS	19	0.446870	1.484076	2211.273562	0.026475	0.030018
RS	20	0.498026	1.550955	2233.984386	0.026747	0.030022
RS	21	0.553967	1.550955	2352.821999	0.028170	0.031729
RS	22	0.615142	1.655598	2316.345651	0.027733	0.030960
RS	23	0.682038	1.655598	2428.591453	0.029077	0.032578
RS	24	0.755193	1.797106	2340.974644	0.028028	0.031162
RS	25	0.835191	1.797106	2443.974577	0.029261	0.032644
RS	26	0.922671	1.981351	2309.892913	0.027656	0.030633
RS	27	1.018336	1.981351	2402.141430	0.028761	0.031935
RS	28	1.122948	2.219367	2226.531163	0.026658	0.029387
RS	29	1.237347	2.219367	2307.676594	0.027630	0.030491
RS	30	1.362447	2.526499	2098.287898	0.025123	0.027512
RS	31	1.499249	2.526499	2168.980859	0.025969	0.028423
RS	32	1.648848	2.922218	1936.654293	0.023187	0.025166
RS	33	1.812441	2.922218	1998.205463	0.023924	0.025901
RS	34	1.991338	3.430587	1755.269513	0.021016	0.022541
RS	35	2.186968	3.430587	1809.236424	0.021662	0.023127
RS	36	2.400899	4.078408	1568.377800	0.018778	0.019838
RS	37	2.634841	4.078408	1616.196107	0.019351	0.020300
RS	38	2.890668	4.887392	1389.885770	0.016641	0.017250
RS	39	3.170425	4.887392	1432.617350	0.017153	0.017611
RS	40	3.476351	5.860510	1231.583801	0.014746	0.014937
RS	41	3.810895	5.860510	1269.840216	0.015204	0.015217
RS	42	4.176733	6.972575	1100.339856	0.013174	0.012988
RS	43	4.576793	6.972575	1134.369670	0.013582	0.013204
RS	44	5.014276	8.174431	996.990256	0.011937	0.011416
RS	45	5.492683	8.174431	1026.801577	0.012294	0.011579
RS	46	6.015841	9.410414	917.635470	0.010987	0.010170
RS	47	6.587937	9.410414	943.065047	0.011291	0.010292
RS	48	7.213549	10.640227	855.762071	0.010246	0.009175
RS	49	7.897683	10.640227	876.516514	0.010494	0.009260
RS	50	8.645813	11.860322	803.635921	0.009622	0.008340
RS	51	9.463926	11.860322	819.389374	0.009810	0.008391
RS	52	10.358568	13.128102	752.798636	0.009013	0.007574
RS	53	11.336897	13.128102	763.432866	0.009140	0.007593
RS	54	12.406743	15.587008	652.003845	0.007806	0.006351
RS	55	13.576666	15.587008	661.164751	0.007916	0.006377
RS	56	14.856027	15.587008	665.733597	0.007971	0.006363
RS	57	16.255064	15.587008	665.173515	0.007964	0.006304
RS	58	17.784971	192.062977	56.161812	0.000672	0.000616
RS	59	19.457991	192.062977	61.120516	0.000732	0.000659
RS	60	21.287511	192.062977	66.485697	0.000796	0.000705
RS	61	23.288171	192.062977	72.284290	0.000865	0.000752
RS	62	25.475978	192.062977	78.543635	0.000940	0.000802
RS	63	27.868441	192.062977	9191.849715	0.110053	0.063782
PA	4+25*2+4+6 0.001750992 0.005164576 27.868441106 3703.840343841 57.232981141 10.211041926 3.850841460 2.264581019 1.725420766 1.523645844 1.465714419 1.484076094 1.550954905 1.655597916 1.797105996 1.981351116 2.219367400 2.526498612 2.922218045 3.430586503 4.078408089 4.887392255 5.860509556 6.972574876 8.174431020 9.410414076 10.640227413 11.860321905 13.128101622 15.587007612 192.062976917
//
IT	5374
RD	10
LK	-76920.258371
QD	-408.577027 -> -316.964429
RI	0.0171687190
TR	0.001495	0.005241
MT	29.343167
MM	C_pi: 19.796393, n_recomb: 89637.019525
RS	0	0.000000	10407.655162	0.077323	0.000001	0.000000
RS	1	0.009444	10407.655162	0.084628	0.000001	0.000000
RS	2	0.019779	10407.655162	0.092622	0.000001	0.000000
RS	3	0.031090	10407.655162	0.101372	0.000001	0.000000
RS	4	0.043470	102.538353	11.260561	0.000126	0.000053
RS	5	0.057019	102.538353	12.322712	0.000137	0.000082
RS	6	0.071847	14.957776	92.398844	0.001031	0.000655
RS	7	0.088075	14.957776	101.014256	0.001127	0.000885
RS	8	0.105836	4.999152	329.961137	0.003681	0.003035
RS	9	0.125275	4.999152	359.672989	0.004013	0.003780
RS	10	0.146548	2.734483	715.109565	0.007978	0.007756
RS	11	0.169831	2.734483	775.743905	0.008654	0.009110
RS	12	0.195313	1.995283	1150.146022	0.012831	0.013723
RS	13	0.223201	1.995283	1240.567402	0.013840	0.015445
RS	14	0.253723	1.715903	1551.716086	0.017311	0.019371
RS	15	0.287127	1.715903	1664.139997	0.018565	0.021173
RS	16	0.323686	1.621638	1883.567423	0.021013	0.023817
RS	17	0.363697	1.621638	2009.091882	0.022414	0.025569
RS	18	0.407486	1.619652	2140.366237	0.023878	0.026962
RS	19	0.455411	1.619652	2271.334605	0.025339	0.028664
RS	20	0.507861	1.672669	2328.430995	0.025976	0.029075
RS	21	0.565265	1.672669	2458.770119	0.027430	0.030743
RS	22	0.628090	1.766257	2453.193504	0.027368	0.030391
RS	23	0.696848	1.766257	2578.128183	0.028762	0.032001
RS	24	0.772098	1.898241	2515.448013	0.028063	0.030981
RS	25	0.854456	1.898241	2631.347212	0.029356	0.032480
RS	26	0.944590	2.074064	2514.003202	0.028046	0.030816
RS	27	1.043237	2.074064	2618.484994	0.029212	0.032151
RS	28	1.151199	2.304504	2450.050024	0.027333	0.029878
RS	29	1.269357	2.304504	2542.119857	0.028360	0.031022
RS	30	1.398673	2.604601	2330.172684	0.025996	0.028233
RS	31	1.540201	2.604601	2410.148987	0.026888	0.029184
RS	32	1.695095	2.993511	2166.514783	0.024170	0.026031
RS	33	1.864616	2.993511	2235.677224	0.024941	0.026803
RS	34	2.050145	3.495067	1974.524212	0.022028	0.023469
RS	35	2.253196	3.495067	2034.618033	0.022698	0.024086
RS	36	2.475421	4.135961	1771.042093	0.019758	0.020763
RS	37	2.718633	4.135961	1823.790098	0.020346	0.021251
RS	38	2.984812	4.937847	1572.970735	0.017548	0.018128
RS	39	3.276129	4.937847	1619.703526	0.018070	0.018511
RS	40	3.594956	5.903477	1394.967670	0.015562	0.015745
RS	41	3.943891	5.903477	1436.469048	0.016025	0.016044
RS	42	4.325779	7.006833	1245.981610	0.013900	0.013724
RS	43	4.743730	7.006833	1282.559908	0.014308	0.013954
RS	44	5.201151	8.196694	1127.822851	0.012582	0.012085
RS	45	5.701768	8.196694	1159.456677	0.012935	0.012257
RS	46	6.249662	9.413550	1036.616244	0.011565	0.010783
RS	47	6.849296	9.413550	1063.049975	0.011859	0.010905
RS	48	7.505558	10.611380	965.275202	0.010769	0.009738
RS	49	8.223793	10.611380	986.078288	0.011001	0.009815
RS	50	9.009856	11.779081	905.167245	0.010098	0.008858
RS	51	9.870152	11.779081	919.855571	0.010262	0.008892
RS	52	10.811689	12.964429	846.721154	0.009446	0.008045
RS	53	11.842142	12.964429	855.054642	0.009539	0.008038
RS	54	12.969906	15.212263	735.389720	0.008204	0.006764
RS	55	14.204171	15.212263	741.731729	0.008275	0.006761
RS	56	15.554994	15.212263	742.376740	0.008282	0.006710
RS	57	17.033384	15.212263	736.771760	0.008220	0.006607
RS	58	18.651386	215.321851	54.000286	0.000602	0.000549
RS	59	20.422185	215.321851	58.863901	0.000657	0.000589
RS	60	22.360211	215.321851	64.139775	0.000716	0.000631
RS	61	24.481256	215.321851	69.857458	0.000779	0.000675
RS	62	26.802602	215.321851	76.047431	0.000848	0.000721
RS	63	29.343167	215.321851	9794.856596	0.109272	0.065035
PA	4+25*2+4+6 0.001495323 0.005240968 29.343167133 10407.655162348 102.538352527 14.957776314 4.999152328 2.734482617 1.995282993 1.715903371 1.621637797 1.619651516 1.672669047 1.766256688 1.898240511 2.074064447 2.304503788 2.604600553 2.993511095 3.495067490 4.135960621 4.937847369 5.903476525 7.006833438 8.196693718 9.413549532 10.611379875 11.779081478 12.964428533 15.212262756 215.321850843
//
IT	6237
RD	11
LK	-76743.635127
QD	-349.426828 -> -272.703561
RI	0.0156348361
TR	0.001289	0.005293
MT	30.852755
MM	C_pi: 20.782673, n_recomb: 94753.299810
RS	0	0.000000	29185.454851	0.029329	0.000000	0.000000
RS	1	0.009530	29185.454851	0.032125	0.000000	0.000000
RS	2	0.019969	29185.454851	0.035187	0.000000	0.000000
RS	3	0.031403	29185.454851	0.038542	0.000000	0.000000
RS	4	0.043926	178.662708	6.896083	0.000073	0.000032
RS	5	0.057643	178.662708	7.552992	0.000080	0.000049
RS	6	0.072667	21.411896	69.002631	0.000728	0.000475
RS	7	0.089123	21.411896	75.521515	0.000797	0.000641
RS	8	0.107147	6.371549	277.448211	0.002928	0.002472
RS	9	0.126889	6.371549	302.922032	0.003197	0.003070
RS	10	0.148513	3.255428	645.970451	0.006817	0.006755
RS	11	0.172197	3.255428	702.208431	0.007411	0.007917
RS	12	0.198139	2.283272	1085.554396	0.011457	0.012428
RS	13	0.226553	2.283272	1173.705551	0.012387	0.013965
RS	14	0.257675	1.918072	1506.633399	0.015901	0.017963
RS	15	0.291763	1.918072	1619.938565	0.017096	0.019616
RS	16	0.329100	1.785216	1866.611722	0.019700	0.022448
RS	17	0.369995	1.785216	1996.260437	0.021068	0.024093
RS	18	0.414788	1.762344	2157.322981	0.022768	0.025754
RS	19	0.463850	1.762344	2295.331720	0.024224	0.027385
RS	20	0.517587	1.801549	2383.286775	0.025153	0.028120
RS	21	0.576446	1.801549	2523.020079	0.026627	0.029749
RS	22	0.640914	1.884466	2547.332669	0.026884	0.029749
RS	23	0.711527	1.884466	2683.252948	0.028318	0.031350
RS	24	0.788869	2.007643	2646.782786	0.027933	0.030680
RS	25	0.873582	2.007643	2774.360342	0.029280	0.032193
RS	26	0.966369	2.176156	2676.882949	0.028251	0.030849
RS	27	1.067999	2.176156	2792.835654	0.029475	0.032216
RS	28	1.179315	2.400590	2636.020404	0.027820	0.030208
RS	29	1.301240	2.400590	2738.612122	0.028903	0.031391
RS	30	1.434784	2.695762	2529.281196	0.026693	0.028797
RS	31	1.581056	2.695762	2618.364937	0.027633	0.029787
RS	32	1.741268	3.080578	2368.788839	0.025000	0.026754
RS	33	1.916750	3.080578	2445.485518	0.025809	0.027561
RS	34	2.108955	3.578685	2171.243373	0.022915	0.024276
RS	35	2.319479	3.578685	2237.391141	0.023613	0.024922
RS	36	2.550066	4.216655	1955.688805	0.020640	0.021590
RS	37	2.802630	4.216655	2013.246041	0.021247	0.022102
RS	38	3.079264	5.015971	1741.807821	0.018383	0.018929
RS	39	3.382262	5.015971	1792.359596	0.018916	0.019332
RS	40	3.714138	5.978902	1547.061884	0.016327	0.016495
RS	41	4.077643	5.978902	1591.571382	0.016797	0.016810
RS	42	4.475791	7.078260	1382.545049	0.014591	0.014415
RS	43	4.911885	7.078260	1421.391456	0.015001	0.014657
RS	44	5.389541	8.260447	1251.186526	0.013205	0.012721
RS	45	5.912719	8.260447	1284.322650	0.013554	0.012899
RS	46	6.485759	9.461969	1149.300552	0.012129	0.011370
RS	47	7.113412	9.461969	1176.370154	0.012415	0.011492
RS	48	7.800884	10.631083	1069.378454	0.011286	0.010283
RS	49	8.553874	10.631083	1089.791760	0.011501	0.010351
RS	50	9.378628	11.749119	1002.017196	0.010575	0.009364
RS	51	10.281985	11.749119	1015.093749	0.010713	0.009379
RS	52	11.271436	12.853958	936.635527	0.009885	0.008511
RS	53	12.355186	12.853958	941.958480	0.009941	0.008475
RS	54	13.542222	14.888404	816.775106	0.008620	0.007187
RS	55	14.842389	14.888404	819.286999	0.008647	0.007150
RS	56	16.266467	14.888404	814.939885	0.008601	0.007057
RS	57	17.826266	14.888404	803.198937	0.008477	0.006904
RS	58	19.534722	237.436726	52.091198	0.000550	0.000498
RS	59	21.406001	237.436726	56.865065	0.000600	0.000535
RS	60	23.455622	237.436726	62.054923	0.000655	0.000574
RS	61	25.700581	237.436726	67.692393	0.000714	0.000616
RS	62	28.159495	237.436726	73.810452	0.000779	0.000660
RS	63	30.852755	237.436726	10262.899742	0.108312	0.065977
PA	4+25*2+4+6 0.001288852 0.005292866 30.852754564 29185.454851016 178.662708351 21.411895687 6.371549024 3.255428343 2.283272227 1.918072376 1.785215709 1.762343516 1.801548547 1.884466030 2.007642566 2.176156009 2.400590345 2.695761796 3.080577843 3.578684710 4.216655312 5.015971308 5.978901554 7.078259870 8.260447023 9.461969464 10.631083126 11.749119172 12.853957600 14.888403591 237.436725778
//
IT	5729
RD	12
LK	-76594.628085
QD	-299.976399 -> -233.769649
RI	0.0143711471
TR	0.001117	0.005326
MT	32.397487
MM	C_pi: 21.623818, n_recomb: 98958.726124
RS	0	0.000000	73129.190302	0.012303	0.000000	0.000000
RS	1	0.009615	73129.190302	0.013486	0.000000	0.000000
RS	2	0.020155	73129.190302	0.014783	0.000000	0.000000
RS	3	0.031708	73129.190302	0.016205	0.000000	0.000000
RS	4	0.044372	303.043524	4.286704	0.000043	0.000019
RS	5	0.058253	303.043524	4.698834	0.000047	0.000030
RS	6	0.073470	29.970418	52.066649	0.000526	0.000353
RS	7	0.090149	29.970418	57.042317	0.000576	0.000474
RS	8	0.108432	7.977504	234.551302	0.002370	0.002048
RS	9	0.128473	7.977504	256.442084	0.002591	0.002536
RS	10	0.150442	3.823257	583.922217	0.005901	0.005958
RS	11	0.174522	3.823257	635.898919	0.006426	0.006966
RS	12	0.200918	2.586720	1021.052598	0.010318	0.011354
RS	13	0.229851	2.586720	1106.274514	0.011179	0.012736
RS	14	0.261567	2.128772	1452.732460	0.014680	0.016748
RS	15	0.296332	2.128772	1565.546016	0.015820	0.018271
RS	16	0.334440	1.955707	1831.829179	0.018511	0.021217
RS	17	0.376212	1.955707	1963.747905	0.019844	0.022765
RS	18	0.422001	1.911657	2148.438259	0.021710	0.024620
RS	19	0.472192	1.911657	2291.426918	0.023155	0.026185
RS	20	0.527210	1.937127	2405.957740	0.024313	0.027176
RS	21	0.587517	1.937127	2553.080483	0.025799	0.028768
RS	22	0.653623	2.009626	2605.074645	0.026325	0.029064
RS	23	0.726085	2.009626	2750.240971	0.027792	0.030654
RS	24	0.805514	2.124476	2739.814413	0.027686	0.030293
RS	25	0.892581	2.124476	2877.722396	0.029080	0.031819
RS	26	0.988019	2.286473	2801.764577	0.028312	0.030767
RS	27	1.092634	2.286473	2928.264728	0.029591	0.032164
RS	28	1.207307	2.506089	2786.165484	0.028155	0.030409
RS	29	1.333007	2.506089	2898.731150	0.029292	0.031630
RS	30	1.470793	2.797983	2696.087096	0.027245	0.029231
RS	31	1.621827	2.797983	2794.004857	0.028234	0.030261
RS	32	1.787384	3.180897	2543.028231	0.025698	0.027357
RS	33	1.968859	3.180897	2627.144458	0.026548	0.028200
RS	34	2.167783	3.678362	2344.391581	0.023691	0.024979
RS	35	2.385834	3.678362	2416.537661	0.024420	0.025656
RS	36	2.624851	4.316871	2120.988999	0.021433	0.022331
RS	37	2.886850	4.316871	2183.292825	0.022063	0.022868
RS	38	3.174040	5.117695	1894.991174	0.019149	0.019662
RS	39	3.488844	5.117695	1949.262147	0.019698	0.020085
RS	40	3.833918	6.082460	1686.522658	0.017043	0.017193
RS	41	4.212170	6.082460	1733.898876	0.017521	0.017524
RS	42	4.626792	7.182551	1508.818663	0.015247	0.015067
RS	43	5.081281	7.182551	1549.755967	0.015661	0.015320
RS	44	5.579470	8.361739	1366.023005	0.013804	0.013327
RS	45	6.125560	8.361739	1400.451938	0.014152	0.013511
RS	46	6.724158	9.552386	1254.780802	0.012680	0.011935
RS	47	7.380311	9.552386	1282.238781	0.012957	0.012056
RS	48	8.099556	10.696974	1167.305928	0.011796	0.010813
RS	49	8.887956	10.696974	1187.024769	0.011995	0.010872
RS	50	9.752163	11.769221	1093.557643	0.011051	0.009862
RS	51	10.699464	11.769221	1104.622906	0.011162	0.009857
RS	52	11.737850	12.797005	1022.052090	0.010328	0.008974
RS	53	12.876079	12.797005	1023.809266	0.010346	0.008906
RS	54	14.123750	14.619820	895.807045	0.009052	0.007621
RS	55	15.491386	14.619820	893.565809	0.009030	0.007544
RS	56	16.990523	14.619820	883.276821	0.008926	0.007404
RS	57	18.633805	14.619820	864.461571	0.008736	0.007197
RS	58	20.435091	258.015334	50.502451	0.000510	0.000460
RS	59	22.409573	258.015334	55.202401	0.000558	0.000495
RS	60	24.573905	258.015334	60.321516	0.000610	0.000532
RS	61	26.946341	258.015334	65.893137	0.000666	0.000572
RS	62	29.546891	258.015334	71.952305	0.000727	0.000614
RS	63	32.397487	258.015334	10610.320505	0.107220	0.066689
PA	4+25*2+4+6 0.001117435 0.005325754 32.397487244 73129.190301993 303.043524448 29.970417701 7.977503541 3.823256839 2.586719649 2.128771577 1.955707201 1.911657060 1.937126511 2.009626121 2.124475639 2.286473000 2.506088615 2.797982507 3.180897220 3.678361859 4.316870525 5.117694626 6.082459913 7.182551162 8.361739469 9.552386310 10.696973829 11.769220643 12.797004659 14.619820319 258.015334099
//
IT	6680
RD	13
LK	-76465.257293
QD	-257.776859 -> -199.261269
RI	0.0132861524
TR	0.000972	0.005345
MT	33.960043
MM	C_pi: 22.320498, n_recomb: 102320.133026
RS	0	0.000000	177466.302109	0.005276	0.000000	0.000000
RS	1	0.009697	177466.302109	0.005788	0.000000	0.000000
RS	2	0.020334	177466.302109	0.006349	0.000000	0.000000
RS	3	0.032003	177466.302109	0.006965	0.000000	0.000000
RS	4	0.044803	501.112928	2.705988	0.000026	0.000012
RS	5	0.058844	501.112928	2.968414	0.000029	0.000019
RS	6	0.074247	41.084868	39.709588	0.000388	0.000267
RS	7	0.091144	41.084868	43.543470	0.000426	0.000358
RS	8	0.109679	9.823224	199.535633	0.001950	0.001722
RS	9	0.130011	9.823224	218.422355	0.002135	0.002127
RS	10	0.152315	4.433461	528.857595	0.005169	0.005313
RS	11	0.176782	4.433461	576.832944	0.005638	0.006198
RS	12	0.203621	2.903289	958.549025	0.009368	0.010451
RS	13	0.233063	2.903289	1040.464392	0.010169	0.011704
RS	14	0.265360	2.346916	1393.675811	0.013621	0.015689
RS	15	0.300789	2.346916	1504.964111	0.014708	0.017100
RS	16	0.339653	2.132598	1784.110606	0.017437	0.020104
RS	17	0.382286	2.132598	1916.754603	0.018733	0.021565
RS	18	0.429052	2.067276	2119.239196	0.020712	0.023555
RS	19	0.480354	2.067276	2265.368775	0.022140	0.025060
RS	20	0.536630	2.079050	2402.030894	0.023476	0.026250
RS	21	0.598364	2.079050	2554.644025	0.024967	0.027808
RS	22	0.666083	2.141219	2631.521347	0.025719	0.028351
RS	23	0.740370	2.141219	2784.185379	0.027211	0.029932
RS	24	0.821860	2.247960	2798.769878	0.027353	0.029841
RS	25	0.911252	2.247960	2945.563895	0.028788	0.031381
RS	26	1.009312	2.403897	2891.792427	0.028262	0.030596
RS	27	1.116881	2.403897	3027.773329	0.029591	0.032022
RS	28	1.234880	2.619455	2902.529534	0.028367	0.030505
RS	29	1.364322	2.619455	3024.373120	0.029558	0.031766
RS	30	1.506316	2.909216	2831.641146	0.027674	0.029559
RS	31	1.662079	2.909216	2937.998996	0.028714	0.030630
RS	32	1.832946	3.291823	2689.494009	0.026285	0.027859
RS	33	2.020382	3.291823	2780.839496	0.027178	0.028741
RS	34	2.225994	3.790742	2493.681907	0.024371	0.025593
RS	35	2.451543	3.790742	2571.742468	0.025134	0.026303
RS	36	2.698964	4.432449	2266.325587	0.022149	0.022999
RS	37	2.970376	4.432449	2333.325147	0.022804	0.023563
RS	38	3.268108	5.237972	2031.759541	0.019857	0.020337
RS	39	3.594710	5.237972	2089.689974	0.020423	0.020782
RS	40	3.952982	6.208225	1812.558528	0.017715	0.017846
RS	41	4.345996	6.208225	1862.718824	0.018205	0.018193
RS	42	4.777120	7.312958	1624.051916	0.015872	0.015685
RS	43	5.250050	7.312958	1666.974851	0.016292	0.015950
RS	44	5.768839	8.493116	1471.655883	0.014383	0.013908
RS	45	6.337935	8.493116	1507.252021	0.014731	0.014098
RS	46	6.962215	9.676788	1352.464783	0.013218	0.012483
RS	47	7.647031	9.676788	1380.161156	0.013489	0.012603
RS	48	8.398253	10.800641	1258.550167	0.012300	0.011332
RS	49	9.222321	10.800641	1277.383923	0.012484	0.011380
RS	50	10.126297	11.830796	1179.361128	0.011526	0.010353
RS	51	11.117931	11.830796	1188.148513	0.011612	0.010327
RS	52	12.205723	12.785060	1102.627776	0.010776	0.009436
RS	53	13.398997	12.785060	1100.412849	0.010755	0.009335
RS	54	14.707982	14.399246	972.184012	0.009501	0.008067
RS	55	16.143898	14.399246	964.369592	0.009425	0.007946
RS	56	17.719053	14.399246	947.321266	0.009258	0.007755
RS	57	19.446949	14.399246	920.656984	0.008998	0.007489
RS	58	21.342398	276.502955	49.272660	0.000482	0.000431
RS	59	23.421646	276.502955	53.920907	0.000527	0.000465
RS	60	25.702518	276.502955	58.991887	0.000577	0.000501
RS	61	28.204563	276.502955	64.520425	0.000631	0.000539
RS	62	30.949229	276.502955	70.543341	0.000689	0.000579
RS	63	33.960043	276.502955	10848.620651	0.106026	0.067237
PA	4+25*2+4+6 0.000972437 0.005345236 33.960042911 177466.302108751 501.112927772 41.084867516 9.823223602 4.433461238 2.903288614 2.346916149 2.132597748 2.067275928 2.079050231 2.141218823 2.247959813 2.403896739 2.619455363 2.909215931 3.291822781 3.790742402 4.432448826 5.237972476 6.208224582 7.312957932 8.493115821 9.676788355 10.800640752 11.830795526 12.785059823 14.399245738 276.502955153
//
IT	6701
RD	14
LK	-76350.447910
QD	-221.195654 -> -168.701153
RI	0.0123216430
TR	0.000849	0.005356
MT	35.512084
MM	C_pi: 22.866237, n_recomb: 104880.609943
RS	0	0.000000	494134.630479	0.001955	0.000000	0.000000
RS	1	0.009775	494134.630479	0.002146	0.000000	0.000000
RS	2	0.020504	494134.630479	0.002356	0.000000	0.000000
RS	3	0.032283	494134.630479	0.002586	0.000000	0.000000
RS	4	0.045213	808.688899	1.734840	0.000017	0.000008
RS	5	0.059407	808.688899	1.904453	0.000018	0.000012
RS	6	0.074988	55.209556	30.618686	0.000292	0.000205
RS	7	0.092093	55.209556	33.602210	0.000320	0.000275
RS	8	0.110869	11.907947	170.851963	0.001629	0.001468
RS	9	0.131480	11.907947	187.222572	0.001785	0.001809
RS	10	0.154106	5.080452	480.118048	0.004578	0.004787
RS	11	0.178944	5.080452	524.388276	0.005000	0.005572
RS	12	0.206209	3.230341	898.804937	0.008570	0.009688
RS	13	0.236140	3.230341	977.199449	0.009317	0.010831
RS	14	0.268996	2.571335	1331.562833	0.012696	0.014762
RS	15	0.305064	2.571335	1440.517092	0.013735	0.016073
RS	16	0.344657	2.315291	1726.646448	0.016463	0.019094
RS	17	0.388120	2.315291	1858.695004	0.017722	0.020476
RS	18	0.435831	2.228782	2073.626753	0.019771	0.022553
RS	19	0.488206	2.228782	2221.230140	0.021179	0.024003
RS	20	0.545700	2.226879	2375.650542	0.022651	0.025348
RS	21	0.608814	2.226879	2531.941131	0.024141	0.026872
RS	22	0.678097	2.278643	2630.623599	0.025082	0.027623
RS	23	0.754153	2.278643	2789.027871	0.026592	0.029194
RS	24	0.837642	2.377254	2827.036606	0.026955	0.029340
RS	25	0.929292	2.377254	2981.181054	0.028425	0.030891
RS	26	1.029900	2.527258	2949.584935	0.028123	0.030350
RS	27	1.140343	2.527258	3093.836432	0.029499	0.031805
RS	28	1.261580	2.739133	2986.868541	0.028479	0.030514
RS	29	1.394668	2.739133	3117.133708	0.029721	0.031814
RS	30	1.540765	3.027424	2936.894907	0.028002	0.029794
RS	31	1.701142	3.027424	3051.152674	0.029092	0.030908
RS	32	1.877195	3.410722	2808.478383	0.026778	0.028274
RS	33	2.070456	3.410722	2906.750398	0.027715	0.029197
RS	34	2.282608	3.912486	2618.916513	0.024970	0.026130
RS	35	2.515496	3.912486	2702.736665	0.025770	0.026876
RS	36	2.771148	4.559190	2391.198673	0.022799	0.023602
RS	37	3.051789	4.559190	2462.810508	0.023482	0.024196
RS	38	3.359862	5.371637	2151.449022	0.020513	0.020960
RS	39	3.698047	5.371637	2212.977648	0.021100	0.021429
RS	40	4.069287	6.349929	1924.460371	0.018349	0.018460
RS	41	4.476815	6.349929	1977.343212	0.018853	0.018826
RS	42	4.924177	7.462073	1727.551383	0.016472	0.016275
RS	43	5.415266	7.462073	1772.393348	0.016899	0.016552
RS	44	5.954357	8.646047	1567.439187	0.014945	0.014469
RS	45	6.546141	8.646047	1604.131547	0.015295	0.014665
RS	46	7.195770	9.825616	1441.763232	0.013747	0.013017
RS	47	7.908896	9.825616	1469.620122	0.014012	0.013135
RS	48	8.691727	10.931639	1342.579484	0.012801	0.011841
RS	49	9.551076	10.931639	1360.430622	0.012971	0.011880
RS	50	10.494423	11.922716	1258.951886	0.012004	0.010841
RS	51	11.529977	11.922716	1265.312927	0.012064	0.010794
RS	52	12.666751	12.806629	1177.942777	0.011231	0.009900
RS	53	13.914640	12.806629	1171.493822	0.011170	0.009765
RS	54	15.284503	14.215672	1045.468952	0.009968	0.008526
RS	55	16.788265	14.215672	1031.385185	0.009834	0.008357
RS	56	18.439011	14.215672	1006.913318	0.009601	0.008109
RS	57	20.251111	14.215672	971.807803	0.009266	0.007780
RS	58	22.240334	292.240216	48.424128	0.000462	0.000411
RS	59	24.423994	292.240216	53.046850	0.000506	0.000443
RS	60	26.821097	292.240216	58.096849	0.000554	0.000478
RS	61	29.452505	292.240216	63.610289	0.000607	0.000516
RS	62	32.341120	292.240216	69.625564	0.000664	0.000555
RS	63	35.512084	292.240216	10985.834529	0.104746	0.067671
PA	4+25*2+4+6 0.000848863 0.005356227 35.512084133 494134.630478663 808.688898829 55.209556345 11.907947473 5.080452322 3.230341069 2.571335210 2.315291284 2.228781860 2.226879122 2.278643048 2.377253690 2.527258311 2.739133439 3.027423914 3.410721645 3.912485644 4.559190343 5.371637244 6.349928804 7.462073314 8.646046635 9.825616448 10.931639244 11.922715893 12.806628857 14.215672094 292.240215633
//
IT	7944
RD	15
LK	-76247.305471
QD	-189.234585 -> -141.965219
RI	0.0114460547
TR	0.000744	0.005362
MT	37.029320
MM	C_pi: 23.261058, n_recomb: 106686.656302
RS	0	0.000000	920061.475908	0.001075	0.000000	0.000000
RS	1	0.009847	920061.475908	0.001181	0.000000	0.000000
RS	2	0.020664	920061.475908	0.001297	0.000000	0.000000
RS	3	0.032546	920061.475908	0.001425	0.000000	0.000000
RS	4	0.045598	1274.866379	1.129547	0.000011	0.000005
RS	5	0.059936	1274.866379	1.240812	0.000012	0.000008
RS	6	0.075685	72.781933	23.872683	0.000224	0.000161
RS	7	0.092985	72.781933	26.218220	0.000246	0.000215
RS	8	0.111989	14.218615	147.301238	0.001381	0.001269
RS	9	0.132864	14.218615	161.566774	0.001514	0.001560
RS	10	0.155795	5.755415	437.169244	0.004098	0.004357
RS	11	0.180983	5.755415	478.052176	0.004481	0.005059
RS	12	0.208653	3.564150	842.411146	0.007896	0.009042
RS	13	0.239046	3.564150	917.201557	0.008597	0.010092
RS	14	0.272433	2.800175	1268.203453	0.011887	0.013949
RS	15	0.309107	2.800175	1374.217252	0.012881	0.015173
RS	16	0.349393	2.502766	1662.252325	0.015581	0.018178
RS	17	0.393646	2.502766	1792.603197	0.016803	0.019488
RS	18	0.442257	2.395510	2015.111721	0.018888	0.021616
RS	19	0.495654	2.395510	2162.708288	0.020272	0.023012
RS	20	0.554309	2.380010	2330.690970	0.021846	0.024473
RS	21	0.618741	2.380010	2488.966606	0.023330	0.025965
RS	22	0.689517	2.421238	2606.203068	0.024429	0.026888
RS	23	0.767263	2.421238	2768.625709	0.025951	0.028447
RS	24	0.852664	2.511543	2828.049200	0.026508	0.028803
RS	25	0.946475	2.511543	2987.962298	0.028007	0.030363
RS	26	1.049524	2.655538	2977.930814	0.027913	0.030045
RS	27	1.162721	2.655538	3129.135312	0.029330	0.031527
RS	28	1.287064	2.863824	3041.221556	0.028506	0.030449
RS	29	1.423651	2.863824	3178.913268	0.029797	0.031787
RS	30	1.573689	3.150962	3013.136928	0.028243	0.029950
RS	31	1.738501	3.150962	3134.614230	0.029382	0.031106
RS	32	1.919543	3.535534	2900.602017	0.027188	0.028611
RS	33	2.118412	3.535534	3005.378627	0.028170	0.029575
RS	34	2.336865	4.041018	2720.199216	0.025497	0.026597
RS	35	2.576829	4.041018	2809.537472	0.026334	0.027380
RS	36	2.840422	4.693905	2495.355444	0.023390	0.024146
RS	37	3.129973	4.693905	2571.443975	0.024103	0.024771
RS	38	3.448036	5.514758	2253.601814	0.021124	0.021537
RS	39	3.797420	5.514758	2318.645064	0.021733	0.022031
RS	40	4.181208	6.502836	2021.666229	0.018950	0.019038
RS	41	4.602789	6.502836	2077.211804	0.019470	0.019423
RS	42	5.065884	7.624299	1818.726735	0.017047	0.016837
RS	43	5.574581	7.624299	1865.442225	0.017485	0.017128
RS	44	6.133371	8.814114	1652.788029	0.015492	0.015010
RS	45	6.747186	8.814114	1690.544870	0.015846	0.015214
RS	46	7.421445	9.991706	1522.116734	0.014267	0.013537
RS	47	8.162100	9.991706	1550.115166	0.014530	0.013656
RS	48	8.975689	11.082211	1418.864867	0.013299	0.012343
RS	49	9.869394	11.082211	1435.718709	0.013457	0.012372
RS	50	10.851105	12.036840	1331.833568	0.012484	0.011325
RS	51	11.929487	12.036840	1335.732551	0.012520	0.011257
RS	52	13.114059	12.853528	1247.534891	0.011693	0.010365
RS	53	14.415280	12.853528	1236.737950	0.011592	0.010195
RS	54	15.844634	14.062124	1115.116772	0.010452	0.008997
RS	55	17.414741	14.062124	1094.224531	0.010256	0.008776
RS	56	19.139460	14.062124	1061.849423	0.009953	0.008468
RS	57	21.034016	14.062124	1017.919595	0.009541	0.008073
RS	58	23.115134	304.713610	47.964620	0.000450	0.000397
RS	59	25.401185	304.713610	52.590301	0.000493	0.000429
RS	60	27.912348	304.713610	57.649168	0.000540	0.000464
RS	61	30.670792	304.713610	63.178624	0.000592	0.000501
RS	62	33.700867	304.713610	69.218486	0.000649	0.000540
RS	63	37.029320	304.713610	11030.432252	0.103391	0.068023
PA	4+25*2+4+6 0.000743930 0.005361636 37.029319822 920061.475908380 1274.866379386 72.781932637 14.218614580 5.755414897 3.564149977 2.800174661 2.502765776 2.395509654 2.380009502 2.421238333 2.511543486 2.655537501 2.863823875 3.150961502 3.535533910 4.041018365 4.693904979 5.514758460 6.502836089 7.624299376 8.814114403 9.991706291 11.082210748 12.036840477 12.853528132 14.062124138 304.713610194
//
IT	12092
RD	16
LK	-76154.558707
QD	-161.349658 -> -119.093617
RI	0.0106591235
TR	0.000656	0.005363
MT	38.493964
MM	C_pi: 23.520979, n_recomb: 107834.185406
RS	0	0.000000	1164958.210310	0.000863	0.000000	0.000000
RS	1	0.009915	1164958.210310	0.000949	0.000000	0.000000
RS	2	0.020812	1164958.210310	0.001043	0.000000	0.000000
RS	3	0.032791	1164958.210310	0.001147	0.000000	0.000000
RS	4	0.045957	1954.421974	0.751173	0.000007	0.000003
RS	5	0.060428	1954.421974	0.825677	0.000008	0.000005
RS	6	0.076334	94.087928	18.850707	0.000175	0.000128
RS	7	0.093817	94.087928	20.716681	0.000192	0.000171
RS	8	0.113033	16.718998	128.057351	0.001188	0.001113
RS	9	0.134155	16.718998	140.575725	0.001304	0.001365
RS	10	0.157370	6.444358	399.819578	0.003708	0.004007
RS	11	0.182888	6.444358	437.669454	0.004059	0.004643
RS	12	0.210936	3.898741	790.369610	0.007329	0.008503
RS	13	0.241764	3.898741	861.627718	0.007990	0.009473
RS	14	0.275649	3.030401	1205.831117	0.011182	0.013246
RS	15	0.312893	3.030401	1308.537525	0.012135	0.014392
RS	16	0.353831	2.693183	1594.287244	0.014785	0.017357
RS	17	0.398827	2.693183	1722.117517	0.015970	0.018600
RS	18	0.448284	2.566142	1947.953327	0.018064	0.020746
RS	19	0.502645	2.566142	2094.335793	0.019422	0.022090
RS	20	0.562395	2.537389	2271.928481	0.021069	0.023637
RS	21	0.628070	2.537389	2430.721244	0.022541	0.025094
RS	22	0.700256	2.568043	2563.183607	0.023770	0.026159
RS	23	0.779599	2.568043	2728.051741	0.025299	0.027703
RS	24	0.866809	2.649823	2806.554817	0.026027	0.028243
RS	25	0.962666	2.649823	2970.720799	0.027549	0.029808
RS	26	1.068026	2.787639	2981.082291	0.027645	0.029694
RS	27	1.183832	2.787639	3137.914446	0.029099	0.031197
RS	28	1.311121	2.992289	3069.152262	0.028462	0.030321
RS	29	1.451029	2.992289	3213.216970	0.029798	0.031693
RS	30	1.604810	3.278395	3063.164239	0.028406	0.030035
RS	31	1.773837	3.278395	3191.098999	0.029593	0.031232
RS	32	1.959622	3.664564	2967.924915	0.027523	0.028876
RS	33	2.163828	3.664564	3078.703392	0.028550	0.029881
RS	34	2.388281	4.174309	2798.952102	0.025956	0.026997
RS	35	2.634987	4.174309	2893.503011	0.026833	0.027817
RS	36	2.906153	4.834168	2579.702254	0.023923	0.024631
RS	37	3.204205	4.834168	2660.092039	0.024668	0.025288
RS	38	3.531807	5.664447	2338.750611	0.021688	0.022064
RS	39	3.891891	5.664447	2407.209035	0.022323	0.022585
RS	40	4.287676	6.663529	2104.461694	0.019516	0.019576
RS	41	4.722702	6.663529	2162.614696	0.020055	0.019982
RS	42	5.200859	7.795694	1897.703881	0.017598	0.017369
RS	43	5.726425	7.795694	1946.269221	0.018049	0.017675
RS	44	6.304098	8.992873	1727.735589	0.016022	0.015527
RS	45	6.939047	8.992873	1766.562980	0.016382	0.015740
RS	46	7.636949	10.170187	1593.505167	0.014777	0.014040
RS	47	8.404046	10.170187	1621.681433	0.015039	0.014160
RS	48	9.247198	11.247193	1487.355270	0.013793	0.012832
RS	49	10.173947	11.247193	1503.274157	0.013941	0.012854
RS	50	11.192580	12.167938	1397.933269	0.012964	0.011802
RS	51	12.312208	12.167938	1399.440471	0.012978	0.011715
RS	52	13.542843	12.920698	1311.323272	0.012161	0.010828
RS	53	14.895493	12.920698	1296.206875	0.012020	0.010623
RS	54	16.382255	13.934934	1180.884385	0.010951	0.009477
RS	55	18.016424	13.934934	1152.819934	0.010691	0.009200
RS	56	19.812617	13.934934	1112.256617	0.010315	0.008830
RS	57	21.786898	13.934934	1059.328021	0.009824	0.008365
RS	58	23.956923	313.799887	47.880214	0.000444	0.000389
RS	59	26.342100	313.799887	52.537546	0.000487	0.000421
RS	60	28.963760	313.799887	57.635537	0.000534	0.000456
RS	61	31.845351	313.799887	63.212761	0.000586	0.000493
RS	62	35.012644	313.799887	69.310349	0.000643	0.000533
RS	63	38.493964	313.799887	10998.294617	0.101993	0.068313
PA	4+25*2+4+6 0.000656048 0.005363017 38.493964292 1164958.210309609 1954.421973658 94.087928138 16.718998267 6.444357698 3.898741322 3.030401066 2.693183418 2.566142221 2.537388565 2.568042832 2.649822855 2.787639334 2.992289226 3.278394909 3.664563958 4.174309316 4.834168313 5.664446544 6.663528530 7.795693710 8.992872555 10.170187301 11.247192667 12.167938256 12.920697812 13.934933833 313.799887060
//
IT	8382
RD	17
LK	-76071.956113
QD	-137.253282 -> -100.577798
RI	0.0104069646
TR	0.000596	0.005469
MT	38.871208
MM	C_pi: 23.321889, n_recomb: 108963.567156
RS	0	0.000000	1742959.259037	0.000584	0.000000	0.000000
RS	1	0.009932	1742959.259037	0.000642	0.000000	0.000000
RS	2	0.020850	1742959.259037	0.000705	0.000000	0.000000
RS	3	0.032852	1742959.259037	0.000775	0.000000	0.000000
RS	4	0.046047	2943.677133	0.504799	0.000005	0.000002
RS	5	0.060552	2943.677133	0.554955	0.000005	0.000004
RS	6	0.076497	119.299282	15.052880	0.000138	0.000105
RS	7	0.094026	119.299282	16.546166	0.000152	0.000139
RS	8	0.113296	19.331745	112.185848	0.001030	0.000992
RS	9	0.134480	19.331745	123.193518	0.001131	0.001213
RS	10	0.157768	7.113382	367.190867	0.003370	0.003731
RS	11	0.183369	7.113382	402.166703	0.003691	0.004313
RS	12	0.211512	4.211906	742.519855	0.006814	0.008066
RS	13	0.242451	4.211906	810.067514	0.007434	0.008968
RS	14	0.276462	3.242711	1145.515349	0.010513	0.012654
RS	15	0.313851	3.242711	1244.270302	0.011419	0.013731
RS	16	0.354953	2.866973	1525.457906	0.014000	0.016637
RS	17	0.400138	2.866973	1649.665143	0.015140	0.017817
RS	18	0.449810	2.719430	1876.746962	0.017224	0.019957
RS	19	0.504415	2.719430	2020.433443	0.018542	0.021250
RS	20	0.564444	2.675267	2205.999301	0.020245	0.022852
RS	21	0.630435	2.675267	2363.567439	0.021691	0.024273
RS	22	0.702979	2.692112	2510.364902	0.023039	0.025452
RS	23	0.782728	2.692112	2675.827426	0.024557	0.026978
RS	24	0.870398	2.761346	2773.414460	0.025453	0.027675
RS	25	0.966775	2.761346	2940.028248	0.026982	0.029241
RS	26	1.072724	2.888109	2971.852721	0.027274	0.029310
RS	27	1.189196	2.888109	3132.687298	0.028750	0.030831
RS	28	1.317235	3.083209	3085.117273	0.028313	0.030142
RS	29	1.457990	3.083209	3234.193629	0.029681	0.031544
RS	30	1.612725	3.360955	3102.658396	0.028474	0.030057
RS	31	1.782827	3.360955	3235.978534	0.029698	0.031291
RS	32	1.969824	3.739477	3026.858037	0.027779	0.029074
RS	33	2.175392	3.739477	3142.831104	0.028843	0.030118
RS	34	2.401377	4.241671	2871.791385	0.026356	0.027331
RS	35	2.649807	4.241671	2970.959432	0.027266	0.028187
RS	36	2.922909	4.893256	2660.634034	0.024418	0.025056
RS	37	3.223135	4.893256	2744.880795	0.025191	0.025745
RS	38	3.553179	5.713469	2422.739450	0.022234	0.022539
RS	39	3.916001	5.713469	2494.269156	0.022891	0.023086
RS	40	4.314858	6.699254	2188.007936	0.020080	0.020070
RS	41	4.753328	6.699254	2248.488015	0.020635	0.020497
RS	42	5.235346	7.813184	1978.986366	0.018162	0.017864
RS	43	5.765236	7.813184	2029.159230	0.018622	0.018185
RS	44	6.347753	8.985172	1806.258802	0.016577	0.016015
RS	45	6.988124	8.985172	1845.930329	0.016941	0.016237
RS	46	7.692095	10.127831	1669.537133	0.015322	0.014518
RS	47	8.465982	10.127831	1697.655123	0.015580	0.014640
RS	48	9.316729	11.157184	1561.436811	0.014330	0.013302
RS	49	10.251970	11.157184	1576.137656	0.014465	0.013317
RS	50	11.280096	12.012005	1470.493147	0.013495	0.012264
RS	51	12.410332	12.012005	1469.220022	0.013484	0.012158
RS	52	13.652820	12.671893	1382.370589	0.012687	0.011281
RS	53	15.018708	12.671893	1362.344795	0.012503	0.011042
RS	54	16.520252	13.447934	1256.083129	0.011528	0.009959
RS	55	18.170924	13.447934	1219.549592	0.011192	0.009624
RS	56	19.985537	13.447934	1169.550182	0.010733	0.009188
RS	57	21.980371	13.447934	1106.479274	0.010155	0.008653
RS	58	24.173325	313.748339	48.103536	0.000441	0.000386
RS	59	26.584078	313.748339	52.795654	0.000485	0.000419
RS	60	29.234258	313.748339	57.933391	0.000532	0.000454
RS	61	32.147647	313.748339	63.555972	0.000583	0.000492
RS	62	35.350385	313.748339	69.705248	0.000640	0.000532
RS	63	38.871208	313.748339	11015.057287	0.101089	0.068548
PA	4+25*2+4+6 0.000596066 0.005469060 38.871208087 1742959.259037065 2943.677133243 119.299281841 19.331745341 7.113381504 4.211905656 3.242710828 2.866973460 2.719429962 2.675267399 2.692111823 2.761345525 2.888109035 3.083208559 3.360954800 3.739476755 4.241670659 4.893256378 5.713469356 6.699253829 7.813183960 8.985171599 10.127830959 11.157184105 12.012004693 12.671893059 13.447934225 313.748339027
//
IT	7492
RD	18
LK	-76001.125143
QD	-116.795307 -> -85.434211
RI	0.0101117520
TR	0.000547	0.005583
MT	39.070573
MM	C_pi: 22.980599, n_recomb: 109560.136119
RS	0	0.000000	1745073.908793	0.000586	0.000000	0.000000
RS	1	0.009941	1745073.908793	0.000645	0.000000	0.000000
RS	2	0.020869	1745073.908793	0.000709	0.000000	0.000000
RS	3	0.032884	1745073.908793	0.000779	0.000000	0.000000
RS	4	0.046094	4198.496656	0.356177	0.000003	0.000002
RS	5	0.060617	4198.496656	0.391599	0.000004	0.000003
RS	6	0.076583	145.074884	12.459317	0.000114	0.000090
RS	7	0.094136	145.074884	13.696812	0.000125	0.000119
RS	8	0.113435	21.614005	101.022263	0.000922	0.000925
RS	9	0.134651	21.614005	110.956992	0.001013	0.001123
RS	10	0.157977	7.649677	343.931905	0.003139	0.003596
RS	11	0.183621	7.649677	376.820865	0.003439	0.004130
RS	12	0.211815	4.460603	706.756456	0.006451	0.007843
RS	13	0.242811	4.460603	771.435475	0.007041	0.008672
RS	14	0.276889	3.417392	1096.885568	0.010012	0.012292
RS	15	0.314354	3.417392	1192.256398	0.010882	0.013279
RS	16	0.355543	3.015913	1465.480196	0.013376	0.016114
RS	17	0.400827	3.015913	1586.176224	0.014478	0.017206
RS	18	0.450612	2.854590	1810.094844	0.016521	0.019314
RS	19	0.505346	2.854590	1950.694508	0.017805	0.020528
RS	20	0.565521	2.798662	2139.481828	0.019528	0.022160
RS	21	0.631678	2.798662	2294.966685	0.020947	0.023516
RS	22	0.704411	2.803728	2451.362299	0.022375	0.024785
RS	23	0.784374	2.803728	2616.184030	0.023879	0.026263
RS	24	0.872287	2.861538	2728.562827	0.024905	0.027101
RS	25	0.968938	2.861538	2896.150810	0.026434	0.028636
RS	26	1.075196	2.977870	2945.971904	0.026889	0.028876
RS	27	1.192018	2.977870	3109.255682	0.028379	0.030384
RS	28	1.320452	3.163720	3080.564076	0.028118	0.029880
RS	29	1.461654	3.163720	3233.166585	0.029510	0.031283
RS	30	1.616891	3.433192	3119.134655	0.028470	0.029973
RS	31	1.787561	3.433192	3256.529102	0.029724	0.031219
RS	32	1.975195	3.803963	3061.736790	0.027946	0.029155
RS	33	2.181482	3.803963	3181.819901	0.029042	0.030216
RS	34	2.408275	4.298346	2920.849851	0.026660	0.027548
RS	35	2.657613	4.298346	3023.779130	0.027599	0.028422
RS	36	2.931736	4.941238	2719.072865	0.024818	0.025372
RS	37	3.233109	4.941238	2806.518592	0.025616	0.026078
RS	38	3.564440	5.750817	2486.140916	0.022692	0.022918
RS	39	3.928707	5.750817	2560.240218	0.023368	0.023480
RS	40	4.329184	6.722631	2253.091773	0.020565	0.020484
RS	41	4.769472	6.722631	2315.519049	0.021135	0.020923
RS	42	5.253526	7.817679	2043.843134	0.018655	0.018293
RS	43	5.785699	7.817679	2095.345756	0.019125	0.018623
RS	44	6.370773	8.964052	1870.153289	0.017070	0.016452
RS	45	7.014006	8.964052	1910.486472	0.017438	0.016678
RS	46	7.721181	10.072188	1732.470760	0.015813	0.014958
RS	47	8.498653	10.072188	1760.444158	0.016068	0.015079
RS	48	9.353410	11.055092	1623.735748	0.014820	0.013746
RS	49	10.293136	11.055092	1637.230660	0.014944	0.013751
RS	50	11.326276	11.846949	1532.472648	0.013988	0.012712
RS	51	12.462116	11.846949	1528.522974	0.013951	0.012584
RS	52	13.710865	12.419522	1444.067308	0.013181	0.011731
RS	53	15.083748	12.419522	1419.289120	0.012954	0.011453
RS	54	16.593103	12.973139	1324.295595	0.012087	0.010461
RS	55	18.252497	12.973139	1279.080872	0.011675	0.010059
RS	56	20.076845	12.973139	1219.595010	0.011132	0.009551
RS	57	22.082544	12.973139	1146.517922	0.010465	0.008941
RS	58	24.287622	311.028954	48.341623	0.000441	0.000384
RS	59	26.711897	311.028954	53.063549	0.000484	0.000417
RS	60	29.377160	311.028954	58.234683	0.000532	0.000452
RS	61	32.307366	311.028954	63.894639	0.000583	0.000490
RS	62	35.528852	311.028954	70.085678	0.000640	0.000531
RS	63	39.070573	311.028954	10959.446637	0.100031	0.068748
PA	4+25*2+4+6 0.000547349 0.005582619 39.070573089 1745073.908792886 4198.496656147 145.074883519 21.614004966 7.649677010 4.460602969 3.417392447 3.015912668 2.854590229 2.798662021 2.803727521 2.861538103 2.977870108 3.163720487 3.433192462 3.803963343 4.298345547 4.941238081 5.750816718 6.722630838 7.817678917 8.964052407 10.072188067 11.055091566 11.846948972 12.419521928 12.973138564 311.028953718
//
IT	13016
RD	19
LK	-75940.738993
QD	-99.655677 -> -72.134181
RI	0.0093568176
TR	0.000497	0.005573
MT	40.307448
MM	C_pi: 22.964933, n_recomb: 109309.689947
RS	0	0.000000	1813215.166771	0.000566	0.000000	0.000000
RS	1	0.009995	1813215.166771	0.000623	0.000000	0.000000
RS	2	0.020989	1813215.166771	0.000685	0.000000	0.000000
RS	3	0.033081	1813215.166771	0.000754	0.000000	0.000000
RS	4	0.046383	5716.427976	0.262983	0.000002	0.000001
RS	5	0.061013	5716.427976	0.289279	0.000003	0.000002
RS	6	0.077106	169.508268	10.730514	0.000098	0.000080
RS	7	0.094808	169.508268	11.802331	0.000108	0.000105
RS	8	0.114279	23.440018	93.837090	0.000858	0.000885
RS	9	0.135696	23.440018	103.123466	0.000943	0.001069
RS	10	0.159253	8.050033	329.612028	0.003015	0.003533
RS	11	0.185165	8.050033	361.360436	0.003306	0.004032
RS	12	0.213667	4.656863	683.633393	0.006254	0.007730
RS	13	0.245018	4.656863	746.733801	0.006831	0.008500
RS	14	0.279502	3.571019	1061.621837	0.009712	0.012049
RS	15	0.317432	3.571019	1154.907752	0.010565	0.012962
RS	16	0.359154	3.160052	1417.037531	0.012964	0.015703
RS	17	0.405046	3.160052	1535.290496	0.014045	0.016719
RS	18	0.455525	2.995335	1751.393121	0.016022	0.018766
RS	19	0.511048	2.995335	1889.622404	0.017287	0.019913
RS	20	0.572122	2.935224	2076.029956	0.018992	0.021542
RS	21	0.639300	2.935224	2229.753618	0.020398	0.022842
RS	22	0.713192	2.934836	2389.475015	0.021860	0.024169
RS	23	0.794469	2.934836	2553.597185	0.023361	0.025603
RS	24	0.883870	2.987150	2674.266060	0.024465	0.026549
RS	25	0.982206	2.987150	2842.459535	0.026004	0.028054
RS	26	1.090371	3.099307	2904.024190	0.026567	0.028438
RS	27	1.209347	3.099307	3069.191392	0.028078	0.029931
RS	28	1.340215	3.283055	3053.943015	0.027938	0.029586
RS	29	1.484162	3.283055	3209.439106	0.029361	0.030988
RS	30	1.642497	3.552913	3108.707115	0.028439	0.029838
RS	31	1.816657	3.552913	3249.591452	0.029728	0.031091
RS	32	2.008225	3.926809	3066.387409	0.028052	0.029170
RS	33	2.218939	3.926809	3190.121070	0.029184	0.030245
RS	34	2.450714	4.427269	2937.999221	0.026878	0.027691
RS	35	2.705654	4.427269	3044.385347	0.027851	0.028582
RS	36	2.986075	5.079342	2745.411187	0.025116	0.025614
RS	37	3.294524	5.079342	2835.898869	0.025944	0.026335
RS	38	3.633802	5.901093	2518.369317	0.023039	0.023226
RS	39	4.006991	5.901093	2595.003040	0.023740	0.023801
RS	40	4.417479	6.887230	2288.561418	0.020936	0.020832
RS	41	4.868995	6.887230	2353.001347	0.021526	0.021283
RS	42	5.365639	7.997054	2080.793230	0.019036	0.018665
RS	43	5.911922	7.997054	2133.789808	0.019521	0.019004
RS	44	6.512806	9.155723	1907.706334	0.017452	0.016837
RS	45	7.173746	9.155723	1948.983085	0.017830	0.017068
RS	46	7.900747	10.269648	1770.376467	0.016196	0.015354
RS	47	8.700411	10.269648	1798.641736	0.016455	0.015474
RS	48	9.580000	11.246859	1662.079566	0.015205	0.014152
RS	49	10.547503	11.246859	1675.011788	0.015324	0.014147
RS	50	11.611706	12.015201	1571.470765	0.014376	0.013127
RS	51	12.782275	12.015201	1565.753427	0.014324	0.012979
RS	52	14.069841	12.538167	1483.850324	0.013575	0.012155
RS	53	15.486097	12.538167	1455.543321	0.013316	0.011841
RS	54	17.043907	12.929030	1371.614146	0.012548	0.010951
RS	55	18.757417	12.929030	1319.170976	0.012068	0.010481
RS	56	20.642190	12.929030	1251.810071	0.011452	0.009900
RS	57	22.715343	12.929030	1170.470178	0.010708	0.009214
RS	58	24.995705	313.377352	48.682905	0.000445	0.000384
RS	59	27.503987	313.377352	53.463653	0.000489	0.000417
RS	60	30.262967	313.377352	58.701425	0.000537	0.000453
RS	61	33.297704	313.377352	64.436640	0.000589	0.000492
RS	62	36.635759	313.377352	70.712392	0.000647	0.000533
RS	63	40.307448	313.377352	10759.750757	0.098434	0.068910
PA	4+25*2+4+6 0.000496866 0.005572840 40.307448091 1813215.166770924 5716.427975879 169.508268127 23.440017676 8.050033070 4.656863250 3.571019340 3.160052455 2.995334501 2.935223859 2.934836401 2.987149600 3.099306787 3.283055158 3.552913097 3.926808668 4.427269145 5.079341507 5.901092533 6.887229592 7.997053592 9.155722613 10.269647719 11.246858726 12.015201444 12.538167291 12.929029532 313.377352446
//
IT	10858
RD	20
LK	-75887.899709
QD	-85.294767 -> -62.946164
RI	0.0093703363
TR	0.000467	0.005688
MT	40.306256
MM	C_pi: 22.599172, n_recomb: 109758.591475
RS	0	0.000000	1813132.164368	0.000569	0.000000	0.000000
RS	1	0.009995	1813132.164368	0.000625	0.000000	0.000000
RS	2	0.020989	1813132.164368	0.000688	0.000000	0.000000
RS	3	0.033081	1813132.164368	0.000757	0.000000	0.000000
RS	4	0.046382	7667.013546	0.196829	0.000002	0.000001
RS	5	0.061013	7667.013546	0.216511	0.000002	0.000002
RS	6	0.077106	195.411783	9.343910	0.000085	0.000071
RS	7	0.094807	195.411783	10.277382	0.000094	0.000093
RS	8	0.114278	25.144757	87.816609	0.000800	0.000843
RS	9	0.135695	25.144757	96.513539	0.000879	0.001015
RS	10	0.159252	8.388763	317.589765	0.002894	0.003455
RS	11	0.185164	8.388763	348.228091	0.003173	0.003937
RS	12	0.213665	4.817647	663.721038	0.006047	0.007596
RS	13	0.245015	4.817647	725.155619	0.006607	0.008342
RS	14	0.279499	3.698513	1030.090986	0.009385	0.011800
RS	15	0.317429	3.698513	1121.039254	0.010214	0.012683
RS	16	0.359151	3.280928	1372.751481	0.012507	0.015313
RS	17	0.405042	3.280928	1488.148001	0.013558	0.016298
RS	18	0.455520	3.112520	1697.286671	0.015464	0.018264
RS	19	0.511043	3.112520	1832.593315	0.016697	0.019382
RS	20	0.572116	3.046047	2017.646195	0.018383	0.020984
RS	21	0.639292	3.046047	2168.949958	0.019761	0.022260
RS	22	0.713183	3.036727	2333.303463	0.021259	0.023614
RS	23	0.794459	3.036727	2496.012499	0.022741	0.025033
RS	24	0.883859	3.079103	2626.583683	0.023931	0.026051
RS	25	0.982194	3.079103	2794.676703	0.025462	0.027554
RS	26	1.090357	3.181666	2869.909833	0.026147	0.028042
RS	27	1.209331	3.181666	3036.323367	0.027664	0.029545
RS	28	1.340196	3.356672	3036.645799	0.027667	0.029322
RS	29	1.484141	3.356672	3194.511195	0.029105	0.030744
RS	30	1.642473	3.618634	3109.232889	0.028328	0.029716
RS	31	1.816630	3.618634	3253.213608	0.029640	0.030997
RS	32	2.008193	3.985164	3083.566148	0.028094	0.029184
RS	33	2.218903	3.985164	3210.680829	0.029252	0.030289
RS	34	2.450673	4.478224	2969.032847	0.027051	0.027821
RS	35	2.705608	4.478224	3078.707003	0.028050	0.028741
RS	36	2.986023	5.122158	2786.604335	0.025388	0.025831
RS	37	3.294466	5.122158	2880.037984	0.026240	0.026580
RS	38	3.633736	5.934016	2566.038897	0.023379	0.023502
RS	39	4.006916	5.934016	2645.157432	0.024100	0.024101
RS	40	4.417394	6.907232	2339.750744	0.021317	0.021143
RS	41	4.868899	6.907232	2406.177591	0.021922	0.021614
RS	42	5.365532	7.999629	2133.623508	0.019439	0.018994
RS	43	5.911801	7.999629	2188.088638	0.019935	0.019349
RS	44	6.512669	9.134821	1961.294786	0.017869	0.017177
RS	45	7.173593	9.134821	2003.463546	0.018253	0.017419
RS	46	7.900575	10.217435	1824.541487	0.016623	0.015702
RS	47	8.700218	10.217435	1852.986402	0.016882	0.015826
RS	48	9.579783	11.153099	1717.009857	0.015644	0.014506
RS	49	10.547259	11.153099	1729.156433	0.015754	0.014500
RS	50	11.611432	11.866042	1627.429557	0.014827	0.013491
RS	51	12.781968	11.866042	1619.538565	0.014755	0.013330
RS	52	14.069496	12.313341	1540.941385	0.014039	0.012527
RS	53	15.485711	12.313341	1508.404216	0.013743	0.012185
RS	54	17.043473	12.512140	1437.800586	0.013100	0.011385
RS	55	18.756931	12.512140	1376.577360	0.012542	0.010856
RS	56	20.641646	12.512140	1299.793235	0.011842	0.010210
RS	57	22.714734	12.512140	1208.693862	0.011012	0.009456
RS	58	24.995024	308.025313	49.350337	0.000450	0.000389
RS	59	27.503224	308.025313	54.195757	0.000494	0.000423
RS	60	30.262115	308.025313	59.504080	0.000542	0.000460
RS	61	33.296751	308.025313	65.316145	0.000595	0.000500
RS	62	36.634693	308.025313	71.675459	0.000653	0.000543
RS	63	40.306256	308.025313	10725.471630	0.097719	0.069008
PA	4+25*2+4+6 0.000466878 0.005687785 40.306256445 1813132.164367655 7667.013546420 195.411782601 25.144757182 8.388762508 4.817646899 3.698513327 3.280928132 3.112520255 3.046047472 3.036726759 3.079103197 3.181666152 3.356671786 3.618634049 3.985164455 4.478223911 5.122157954 5.934016456 6.907231734 7.999629471 9.134821399 10.217434605 11.153099464 11.866042126 12.313341124 12.512140165 308.025312741
//
IT	7037
RD	21
LK	-75844.899477
QD	-73.821355 -> -54.257782
RI	0.0090407036
TR	0.000440	0.005718
MT	40.975408
MM	C_pi: 22.433849, n_recomb: 109554.786264
RS	0	0.000000	1776834.324485	0.000581	0.000000	0.000000
RS	1	0.010023	1776834.324485	0.000639	0.000000	0.000000
RS	2	0.021052	1776834.324485	0.000703	0.000000	0.000000
RS	3	0.033185	1776834.324485	0.000774	0.000000	0.000000
RS	4	0.046535	9769.028240	0.154813	0.000001	0.000001
RS	5	0.061223	9769.028240	0.170338	0.000002	0.000001
RS	6	0.077383	216.157510	8.469947	0.000077	0.000067
RS	7	0.095163	216.157510	9.318624	0.000085	0.000087
RS	8	0.114725	26.105822	84.858820	0.000775	0.000841
RS	9	0.136248	26.105822	93.289866	0.000852	0.001007
RS	10	0.159929	8.531885	313.460781	0.002861	0.003503
RS	11	0.185983	8.531885	343.803228	0.003138	0.003967
RS	12	0.214648	4.898418	655.684167	0.005985	0.007663
RS	13	0.246187	4.898418	716.613533	0.006541	0.008369
RS	14	0.280887	3.785409	1011.652443	0.009234	0.011764
RS	15	0.319065	3.785409	1101.456199	0.010054	0.012589
RS	16	0.361070	3.380353	1340.543334	0.012236	0.015105
RS	17	0.407285	3.380353	1454.092513	0.013273	0.016027
RS	18	0.458133	3.219867	1652.836887	0.015087	0.017900
RS	19	0.514077	3.219867	1785.934210	0.016302	0.018957
RS	20	0.575629	3.155052	1965.404756	0.017940	0.020519
RS	21	0.643351	3.155052	2114.648489	0.019302	0.021742
RS	22	0.717861	3.142907	2278.796794	0.020801	0.023112
RS	23	0.799839	3.142907	2440.082723	0.022273	0.024486
RS	24	0.890034	3.180567	2575.313921	0.023507	0.025569
RS	25	0.989270	3.180567	2742.956148	0.025037	0.027037
RS	26	1.098453	3.278514	2826.610081	0.025801	0.027626
RS	27	1.218580	3.278514	2993.657447	0.027326	0.029106
RS	28	1.350748	3.450063	3004.730503	0.027427	0.029005
RS	29	1.496164	3.450063	3164.200944	0.028882	0.030417
RS	30	1.656155	3.710189	3090.420078	0.028209	0.029518
RS	31	1.832183	3.710189	3236.697588	0.029544	0.030797
RS	32	2.025855	4.076659	3077.832751	0.028094	0.029108
RS	33	2.238940	4.076659	3207.588542	0.029278	0.030217
RS	34	2.473383	4.571485	2974.898468	0.027154	0.027854
RS	35	2.731326	4.571485	3087.238899	0.028180	0.028782
RS	36	3.015124	5.218939	2801.691251	0.025573	0.025952
RS	37	3.327368	5.218939	2897.587701	0.026449	0.026711
RS	38	3.670910	6.035719	2587.727656	0.023620	0.023690
RS	39	4.048887	6.035719	2668.981873	0.024362	0.024298
RS	40	4.464751	7.014392	2365.758594	0.021594	0.021376
RS	41	4.922298	7.014392	2433.946512	0.022217	0.021854
RS	42	5.425708	8.111230	2162.346066	0.019738	0.019258
RS	43	5.979577	8.111230	2218.175635	0.020247	0.019618
RS	44	6.588963	9.247581	1991.842335	0.018181	0.017462
RS	45	7.259430	9.247581	2034.935137	0.018575	0.017708
RS	46	7.997102	10.325058	1856.595882	0.016947	0.016005
RS	47	8.808715	10.325058	1885.420180	0.017210	0.016129
RS	48	9.701679	11.245527	1750.611995	0.015979	0.014827
RS	49	10.684150	11.245527	1762.388907	0.016087	0.014813
RS	50	11.765098	11.928333	1662.795944	0.015178	0.013830
RS	51	12.954395	11.928333	1653.424098	0.015092	0.013652
RS	52	14.262902	12.323581	1578.303564	0.014407	0.012885
RS	53	15.702566	12.323581	1542.563721	0.014080	0.012511
RS	54	17.286535	12.365636	1485.113625	0.013556	0.011829
RS	55	19.029273	12.365636	1416.434144	0.012929	0.011232
RS	56	20.946695	12.365636	1331.708558	0.012156	0.010515
RS	57	23.056308	12.365636	1232.461811	0.011250	0.009691
RS	58	25.377379	306.483701	49.856842	0.000455	0.000392
RS	59	27.931103	306.483701	54.763751	0.000500	0.000426
RS	60	30.740798	306.483701	60.140166	0.000549	0.000464
RS	61	33.832123	306.483701	66.027453	0.000603	0.000504
RS	62	37.233307	306.483701	72.469637	0.000661	0.000548
RS	63	40.975408	306.483701	10577.292696	0.096548	0.069078
PA	4+25*2+4+6 0.000440460 0.005718379 40.975408085 1776834.324484912 9769.028239588 216.157509845 26.105822481 8.531885144 4.898418475 3.785408864 3.380353230 3.219866593 3.155052337 3.142907474 3.180566756 3.278514087 3.450062769 3.710188820 4.076658871 4.571484653 5.218939451 6.035719314 7.014392285 8.111229946 9.247580570 10.325058245 11.245527334 11.928332917 12.323580948 12.365635831 306.483700507
//
IT	4166
RD	22
LK	-81410.410113
QD	-3263.333366 -> -370.661819
RI	0.0054051286
TR	0.000519	0.005798
MT	41.458744
MM	C_pi: 34.207172, n_recomb: 163970.030887
RS	0	0.000000	1776841.314385	0.000843	0.000000	0.000000
RS	1	0.010044	1776841.314385	0.000928	0.000000	0.000000
RS	2	0.021097	1776841.314385	0.001021	0.000000	0.000000
RS	3	0.033260	1776841.314385	0.001124	0.000000	0.000000
RS	4	0.046644	13807.147927	0.159160	0.000001	0.000001
RS	5	0.061373	13807.147927	0.175154	0.000001	0.000001
RS	6	0.077581	262.138234	10.152330	0.000062	0.000052
RS	7	0.095417	262.138234	11.171831	0.000068	0.000068
RS	8	0.115045	29.595200	108.855586	0.000664	0.000696
RS	9	0.136644	29.595200	119.705049	0.000730	0.000833
RS	10	0.160412	9.421253	413.090707	0.002519	0.002963
RS	11	0.186567	9.421253	453.293859	0.002764	0.003363
RS	12	0.215350	5.371429	871.082647	0.005312	0.006522
RS	13	0.247024	5.371429	952.747708	0.005810	0.007156
RS	14	0.281878	4.150458	1346.383865	0.008211	0.010051
RS	15	0.320234	4.150458	1467.475837	0.008950	0.010826
RS	16	0.362442	3.708338	1787.237748	0.010900	0.012996
RS	17	0.408889	3.708338	1941.321960	0.011839	0.013890
RS	18	0.460002	3.528437	2212.456594	0.013493	0.015564
RS	19	0.516248	3.528437	2394.668270	0.014604	0.016602
RS	20	0.578143	3.447275	2647.898968	0.016149	0.018071
RS	21	0.646255	3.447275	2854.611368	0.017409	0.019274
RS	22	0.721209	3.419661	3095.621253	0.018879	0.020633
RS	23	0.803690	3.419661	3322.184220	0.020261	0.021990
RS	24	0.894456	3.444397	3531.191336	0.021536	0.023140
RS	25	0.994339	3.444397	3770.472575	0.022995	0.024605
RS	26	1.104253	3.533841	3913.936771	0.023870	0.025340
RS	27	1.225208	3.533841	4156.543445	0.025349	0.026842
RS	28	1.358310	3.702465	4202.066316	0.025627	0.026961
RS	29	1.504782	3.702465	4437.965113	0.027066	0.028423
RS	30	1.665965	3.965881	4364.655724	0.026619	0.027796
RS	31	1.843337	3.965881	4585.194128	0.027964	0.029153
RS	32	2.038525	4.342383	4388.984202	0.026767	0.027761
RS	33	2.253316	4.342383	4588.392564	0.027983	0.028969
RS	34	2.489682	4.854574	4282.109464	0.026115	0.026897
RS	35	2.749787	4.854574	4457.976840	0.027188	0.027938
RS	36	3.036018	5.527333	4069.422007	0.024818	0.025369
RS	37	3.350997	5.527333	4222.131722	0.025749	0.026243
RS	38	3.697613	6.377478	3791.463643	0.023123	0.023434
RS	39	4.079042	6.377478	3922.883954	0.023924	0.024158
RS	40	4.498782	7.396534	3495.263805	0.021316	0.021393
RS	41	4.960680	7.396534	3607.277384	0.022000	0.021981
RS	42	5.468971	8.538245	3220.408959	0.019640	0.019493
RS	43	6.028314	8.538245	3313.904173	0.020210	0.019953
RS	44	6.643837	9.720269	2989.526980	0.018232	0.017870
RS	45	7.321183	9.720269	3063.937169	0.018686	0.018202
RS	46	8.066561	10.840085	2807.816361	0.017124	0.016551
RS	47	8.886804	10.840085	2860.883477	0.017448	0.016746
RS	48	9.789432	11.795463	2667.959393	0.016271	0.015486
RS	49	10.782719	11.795463	2695.477833	0.016439	0.015523
RS	50	11.875772	12.501571	2554.728328	0.015580	0.014579
RS	51	13.078609	12.501571	2550.303036	0.015553	0.014427
RS	52	14.402259	12.903093	2446.974028	0.014923	0.013703
RS	53	15.858854	12.903093	2402.112119	0.014650	0.013324
RS	54	17.461750	12.887178	2333.841554	0.014233	0.012760
RS	55	19.225639	12.887178	2236.068096	0.013637	0.012104
RS	56	21.166691	12.887178	2112.766517	0.012885	0.011318
RS	57	23.302702	12.887178	1965.904670	0.011989	0.010417
RS	58	25.653251	454.624564	56.120700	0.000342	0.000419
RS	59	28.239888	454.624564	61.837880	0.000377	0.000458
RS	60	31.086325	454.624564	68.142255	0.000416	0.000501
RS	61	34.218656	454.624564	75.094270	0.000458	0.000548
RS	62	37.665596	454.624564	82.760358	0.000505	0.000600
RS	63	41.458744	454.624564	21605.233709	0.131763	0.107061
PA	4+25*2+4+6 0.000519440 0.005797679 41.458744132 1776841.314385111 13807.147926556 262.138234015 29.595200329 9.421253431 5.371429331 4.150457740 3.708338171 3.528437039 3.447275024 3.419661109 3.444396651 3.533840742 3.702465017 3.965881383 4.342383287 4.854573540 5.527332589 6.377477582 7.396533564 8.538244904 9.720268779 10.840084745 11.795463205 12.501570915 12.903092507 12.887177834 454.624563616
//
IT	4492
RD	23
LK	-77460.899687
QD	-807.131870 -> -245.726464
RI	0.0173960480
TR	0.000573	0.005800
MT	41.823859
MM	C_pi: 35.139262, n_recomb: 168082.710976
RS	0	0.000000	1771418.825022	0.000866	0.000000	0.000000
RS	1	0.010059	1771418.825022	0.000953	0.000000	0.000000
RS	2	0.021130	1771418.825022	0.001049	0.000000	0.000000
RS	3	0.033315	1771418.825022	0.001155	0.000000	0.000000
RS	4	0.046725	12977.350419	0.173513	0.000001	0.000001
RS	5	0.061485	12977.350419	0.190975	0.000001	0.000001
RS	6	0.077729	219.863914	12.406192	0.000074	0.000075
RS	7	0.095607	219.863914	13.653734	0.000081	0.000096
RS	8	0.115284	24.129856	136.863850	0.000814	0.001041
RS	9	0.136939	24.129856	150.499268	0.000895	0.001222
RS	10	0.160774	7.799869	511.346294	0.003042	0.004364
RS	11	0.187005	7.799869	560.844113	0.003337	0.004833
RS	12	0.215876	4.595479	1042.218085	0.006201	0.009190
RS	13	0.247650	4.595479	1138.867688	0.006776	0.009800
RS	14	0.282621	3.677407	1552.425266	0.009236	0.013368
RS	15	0.321110	3.677407	1690.107363	0.010055	0.013978
RS	16	0.363470	3.384337	1996.057437	0.011875	0.016291
RS	17	0.410092	3.384337	2165.599385	0.012884	0.016936
RS	18	0.461403	3.291573	2411.714138	0.014348	0.018513
RS	19	0.517876	3.291573	2607.366328	0.015512	0.019286
RS	20	0.580029	3.264630	2836.815613	0.016877	0.020609
RS	21	0.648434	3.264630	3054.863062	0.018175	0.021563
RS	22	0.723721	3.271027	3276.129254	0.019491	0.022785
RS	23	0.806581	3.271027	3511.919330	0.020894	0.023910
RS	24	0.897776	3.316840	3703.636361	0.022035	0.024926
RS	25	0.998144	3.316840	3949.914519	0.023500	0.026166
RS	26	1.108608	3.418862	4076.164123	0.024251	0.026755
RS	27	1.230185	3.418862	4323.371304	0.025722	0.028029
RS	28	1.363991	3.594153	4350.275870	0.025882	0.027985
RS	29	1.511257	3.594153	4588.320437	0.027298	0.029215
RS	30	1.673336	3.859807	4494.675009	0.026741	0.028420
RS	31	1.851720	3.859807	4715.053671	0.028052	0.029546
RS	32	2.048047	4.234960	4497.417544	0.026757	0.027996
RS	33	2.264124	4.234960	4694.724864	0.027931	0.028978
RS	34	2.501936	4.742679	4367.117461	0.025982	0.026778
RS	35	2.763670	4.742679	4539.449288	0.027007	0.027603
RS	36	3.051732	5.408154	4131.029711	0.024577	0.024946
RS	37	3.368771	5.408154	4279.300837	0.025459	0.025620
RS	38	3.717702	6.248636	3831.394630	0.022795	0.022770
RS	39	4.101732	6.248636	3957.908376	0.023547	0.023310
RS	40	4.524393	7.256463	3516.311914	0.020920	0.020544
RS	41	4.989570	7.256463	3623.218616	0.021556	0.020967
RS	42	5.501541	8.386457	3225.634161	0.019191	0.018505
RS	43	6.065011	8.386457	3313.929789	0.019716	0.018820
RS	44	6.685162	9.557115	2981.631302	0.017739	0.016774
RS	45	7.367696	9.557115	3050.752793	0.018150	0.016980
RS	46	8.118886	10.665762	2788.916810	0.016593	0.015365
RS	47	8.945641	10.665762	2836.560105	0.016876	0.015455
RS	48	9.855561	11.608358	2639.691003	0.015705	0.014224
RS	49	10.857011	11.608358	2661.578991	0.015835	0.014178
RS	50	11.959199	12.295969	2518.569369	0.014984	0.013254
RS	51	13.172258	12.295969	2508.188213	0.014922	0.013045
RS	52	14.507342	12.665796	2404.748831	0.014307	0.012336
RS	53	15.976724	12.665796	2353.336502	0.014001	0.011928
RS	54	17.593915	12.533209	2298.359026	0.013674	0.011409
RS	55	19.373782	12.533209	2190.624498	0.013033	0.010752
RS	56	21.332689	12.533209	2057.918856	0.012243	0.009981
RS	57	23.488647	12.533209	1902.677528	0.011320	0.009111
RS	58	25.861478	521.370161	45.922226	0.000273	0.000255
RS	59	28.472996	521.370161	50.647124	0.000301	0.000275
RS	60	31.347212	521.370161	55.866418	0.000332	0.000297
RS	61	34.510551	521.370161	61.632864	0.000367	0.000322
RS	62	37.992097	521.370161	68.004843	0.000405	0.000348
RS	63	41.823859	521.370161	21758.170273	0.129449	0.087969
PA	4+25*2+4+6 0.000572655 0.005799877 41.823859081 1771418.825022369 12977.350418689 219.863913879 24.129855529 7.799868560 4.595479253 3.677407141 3.384337430 3.291572747 3.264630360 3.271026699 3.316840031 3.418861909 3.594153255 3.859806945 4.234960055 4.742678753 5.408154329 6.248635719 7.256462825 8.386456743 9.557114978 10.665761731 11.608358084 12.295968659 12.665796177 12.533208633 521.370161425
//
IT	3839
RD	24
LK	-76627.774265
QD	-356.489899 -> -196.393269
RI	0.0171194476
TR	0.000622	0.005815
MT	41.997459
MM	C_pi: 32.986239, n_recomb: 159061.296675
RS	0	0.000000	1771364.765610	0.000825	0.000000	0.000000
RS	1	0.010066	1771364.765610	0.000908	0.000000	0.000000
RS	2	0.021146	1771364.765610	0.000999	0.000000	0.000000
RS	3	0.033341	1771364.765610	0.001100	0.000000	0.000000
RS	4	0.046764	13137.060197	0.163251	0.000001	0.000001
RS	5	0.061538	13137.060197	0.179692	0.000001	0.000001
RS	6	0.077799	197.065065	13.184812	0.000083	0.000081
RS	7	0.095697	197.065065	14.511460	0.000091	0.000105
RS	8	0.115397	20.799043	151.255192	0.000951	0.001169
RS	9	0.137079	20.799043	166.310000	0.001046	0.001380
RS	10	0.160945	6.752490	562.458652	0.003536	0.004880
RS	11	0.187213	6.752490	616.603313	0.003877	0.005434
RS	12	0.216125	4.070161	1119.243671	0.007037	0.010056
RS	13	0.247947	4.070161	1221.955760	0.007682	0.010783
RS	14	0.282973	3.344851	1620.396118	0.010187	0.014279
RS	15	0.321525	3.344851	1762.260688	0.011079	0.015008
RS	16	0.363957	3.149837	2031.872680	0.012774	0.017064
RS	17	0.410661	3.149837	2202.168136	0.013845	0.017821
RS	18	0.462066	3.115801	2408.828906	0.015144	0.019138
RS	19	0.518646	3.115801	2601.678731	0.016356	0.020011
RS	20	0.580922	3.125447	2796.067170	0.017579	0.021134
RS	21	0.649466	3.125447	3008.091606	0.018912	0.022174
RS	22	0.724910	3.154157	3199.764685	0.020117	0.023252
RS	23	0.807949	3.154157	3426.701668	0.021543	0.024447
RS	24	0.899347	3.212904	3593.757673	0.022594	0.025353
RS	25	0.999946	3.212904	3828.757288	0.024071	0.026644
RS	26	1.110671	3.321497	3935.271897	0.024741	0.027138
RS	27	1.232543	3.321497	4169.257075	0.026212	0.028445
RS	28	1.366682	3.498721	4182.010200	0.026292	0.028311
RS	29	1.514324	3.498721	4405.471188	0.027697	0.029557
RS	30	1.676829	3.762516	4304.133398	0.027060	0.028674
RS	31	1.855692	3.762516	4509.208138	0.028349	0.029799
RS	32	2.052561	4.132356	4290.887317	0.026976	0.028164
RS	33	2.269246	4.132356	4472.791856	0.028120	0.029134
RS	34	2.507745	4.631314	4151.433319	0.026100	0.026855
RS	35	2.770251	4.631314	4308.787831	0.027089	0.027660
RS	36	3.059183	5.284381	3912.729134	0.024599	0.024937
RS	37	3.377200	5.284381	4046.822893	0.025442	0.025586
RS	38	3.727229	6.108702	3615.658579	0.022731	0.022683
RS	39	4.112495	6.108702	3729.005908	0.023444	0.023197
RS	40	4.536542	7.096887	3306.133252	0.020785	0.020395
RS	41	5.003276	7.096887	3400.962270	0.021381	0.020791
RS	42	5.516994	8.204431	3021.716961	0.018997	0.018307
RS	43	6.082424	8.204431	3099.030016	0.019483	0.018596
RS	44	6.704773	9.350517	2783.019939	0.017497	0.016538
RS	45	7.389770	9.350517	2842.256176	0.017869	0.016721
RS	46	8.143722	10.432525	2593.913394	0.016308	0.015102
RS	47	8.973570	10.432525	2632.820612	0.016552	0.015171
RS	48	9.886954	11.345149	2446.705134	0.015382	0.013941
RS	49	10.892283	11.345149	2461.136925	0.015473	0.013878
RS	50	11.998813	11.996190	2326.822446	0.014628	0.012961
RS	51	13.216731	11.996190	2310.463787	0.014526	0.012736
RS	52	14.557249	12.316581	2214.958126	0.013925	0.012044
RS	53	16.032710	12.316581	2159.217368	0.013575	0.011621
RS	54	17.656697	12.047221	2122.421123	0.013343	0.011182
RS	55	19.444162	12.047221	2009.687594	0.012635	0.010492
RS	56	21.411560	12.047221	1874.311597	0.011784	0.009690
RS	57	23.577004	12.047221	1719.126206	0.010808	0.008793
RS	58	25.960432	538.227103	38.471683	0.000242	0.000208
RS	59	28.583785	538.227103	42.440874	0.000267	0.000224
RS	60	31.471217	538.227103	46.827359	0.000294	0.000243
RS	61	34.649309	538.227103	51.676047	0.000325	0.000262
RS	62	38.147322	538.227103	57.036709	0.000359	0.000284
RS	63	41.997459	538.227103	19120.457358	0.120208	0.079465
PA	4+25*2+4+6 0.000622248 0.005815021 41.997459391 1771364.765609985 13137.060197137 197.065065219 20.799043474 6.752490385 4.070161134 3.344851025 3.149837354 3.115800866 3.125446854 3.154157190 3.212904093 3.321497431 3.498720578 3.762516308 4.132356046 4.631314446 5.284381493 6.108701527 7.096886711 8.204431435 9.350517159 10.432525498 11.345149201 11.996190397 12.316581186 12.047221180 538.227103109
//
IT	5284
RD	25
LK	-76375.857129
QD	-233.270167 -> -171.336216
RI	0.0141408723
TR	0.000632	0.005602
MT	44.633395
MM	C_pi: 32.116919, n_recomb: 149999.108822
RS	0	0.000000	1317118.442110	0.001063	0.000000	0.000000
RS	1	0.010173	1317118.442110	0.001171	0.000000	0.000000
RS	2	0.021380	1317118.442110	0.001290	0.000000	0.000000
RS	3	0.033727	1317118.442110	0.001422	0.000000	0.000000
RS	4	0.047331	14399.404473	0.143261	0.000001	0.000001
RS	5	0.062318	14399.404473	0.157841	0.000001	0.000001
RS	6	0.078830	188.698676	13.269962	0.000088	0.000082
RS	7	0.097022	188.698676	14.619161	0.000097	0.000106
RS	8	0.117064	19.052259	159.429711	0.001063	0.001239
RS	9	0.139145	19.052259	175.445431	0.001170	0.001468
RS	10	0.163472	6.177137	594.547805	0.003964	0.005188
RS	11	0.190274	6.177137	652.100316	0.004347	0.005801
RS	12	0.219803	3.789068	1163.533787	0.007757	0.010539
RS	13	0.252335	3.789068	1270.503688	0.008470	0.011352
RS	14	0.288177	3.183989	1647.821136	0.010986	0.014707
RS	15	0.327664	3.183989	1792.150866	0.011948	0.015531
RS	16	0.371169	3.058690	2025.681083	0.013505	0.017338
RS	17	0.419099	3.058690	2195.609672	0.014637	0.018188
RS	18	0.471904	3.071789	2365.809464	0.015772	0.019285
RS	19	0.530082	3.071789	2555.555557	0.017037	0.020244
RS	20	0.594177	3.114047	2718.022927	0.018120	0.021213
RS	21	0.664793	3.114047	2924.620287	0.019498	0.022325
RS	22	0.742592	3.165504	3089.027457	0.020594	0.023305
RS	23	0.828306	3.165504	3308.641596	0.022058	0.024560
RS	24	0.922738	3.241143	3452.570900	0.023017	0.025404
RS	25	1.026777	3.241143	3678.772851	0.024525	0.026741
RS	26	1.141399	3.363937	3766.556545	0.025111	0.027194
RS	27	1.267682	3.363937	3990.722533	0.026605	0.028536
RS	28	1.406810	3.554903	3990.074070	0.026601	0.028372
RS	29	1.560092	3.554903	4203.180949	0.028021	0.029642
RS	30	1.728966	3.833671	4094.747527	0.027298	0.028733
RS	31	1.915019	3.833671	4289.406494	0.028596	0.029874
RS	32	2.119999	4.221204	4070.819975	0.027139	0.028215
RS	33	2.345830	4.221204	4242.646228	0.028284	0.029192
RS	34	2.594634	4.742087	3927.709288	0.026185	0.026891
RS	35	2.868747	4.742087	4075.604151	0.027171	0.027697
RS	36	3.170746	5.422941	3691.692760	0.024611	0.024954
RS	37	3.503465	5.422941	3817.098410	0.025447	0.025600
RS	38	3.870030	6.282430	3401.986339	0.022680	0.022682
RS	39	4.273885	6.282430	3507.468747	0.023383	0.023191
RS	40	4.718822	7.313920	3102.157142	0.020681	0.020377
RS	41	5.209020	7.313920	3189.947048	0.021266	0.020768
RS	42	5.749085	8.471962	2827.534961	0.018850	0.018276
RS	43	6.344087	8.471962	2898.639377	0.019324	0.018560
RS	44	6.999617	9.672521	2597.229373	0.017315	0.016499
RS	45	7.721832	9.672521	2651.131016	0.017674	0.016678
RS	46	8.517514	10.807283	2414.574173	0.016097	0.015061
RS	47	9.394137	10.807283	2449.122909	0.016328	0.015125
RS	48	10.359936	11.763111	2272.128456	0.015148	0.013904
RS	49	11.423982	11.763111	2283.343068	0.015222	0.013834
RS	50	12.596268	12.438121	2156.178679	0.014375	0.012934
RS	51	13.887806	12.438121	2137.945295	0.014253	0.012699
RS	52	15.310727	12.751578	2048.807173	0.013659	0.012035
RS	53	16.878395	12.751578	1992.667724	0.013285	0.011595
RS	54	18.605536	12.365616	1968.879685	0.013126	0.011258
RS	55	20.508372	12.365616	1855.450550	0.012370	0.010522
RS	56	22.604775	12.365616	1720.972029	0.011473	0.009675
RS	57	24.914437	12.365616	1568.517028	0.010457	0.008736
RS	58	27.459051	564.197020	34.267803	0.000228	0.000192
RS	59	30.262517	564.197020	37.843800	0.000252	0.000208
RS	60	33.351169	564.197020	41.800323	0.000279	0.000225
RS	61	36.754016	564.197020	46.178853	0.000308	0.000244
RS	62	40.503020	564.197020	51.025424	0.000340	0.000265
RS	63	44.633395	564.197020	16785.013214	0.111901	0.074942
PA	4+25*2+4+6 0.000631809 0.005601544 44.633394979 1317118.442109832 14399.404472939 188.698676159 19.052258725 6.177136669 3.789067688 3.183989227 3.058690192 3.071789097 3.114047326 3.165503512 3.241142508 3.363937295 3.554902921 3.833670614 4.221204129 4.742086928 5.422941250 6.282430077 7.313919969 8.471962289 9.672521483 10.807283205 11.763110829 12.438121015 12.751578410 12.365616440 564.197020488
//
CC
CC	Brief Description of the file format:
CC	  CC  comments
CC	  MM  useful-messages
CC	  RD  round-of-iterations
CC	  LL  \log[P(sequence)]
CC	  QD  Q-before-opt Q-after-opt
CC	  TR  \theta_0 \rho_0
CC	  RS  k t_k \lambda_k \pi_k \sum_{l\not=k}A_{kl} A_{kk}
CC	  DC  begin end best-k t_k+\Delta_k max-prob
CC
MM	Version: 0.6.5-r67
MM	pattern:4+25*2+4+6, n:63, n_free_lambdas:28
MM	n_iterations:25, skip:1, max_t:5, theta/rho:5
MM	is_decoding:0
MM	n_seqs:16, sum_L:897045, sum_n:25012
RD	0
LK	0.000000
QD	0.000000 -> 0.000000
RI	inf
TR	0.028279	0.005656
MT	5.000000
MM	C_pi: 1.000000, n_recomb: 5059.157525
RS	0	0.000000	1.000000	32.384294	0.006401	0.000000
RS	1	0.006440	1.000000	34.242080	0.006768	0.000000
RS	2	0.013294	1.000000	36.190990	0.007154	0.000000
RS	3	0.020590	1.000000	38.233450	0.007557	0.000000
RS	4	0.028356	1.000000	40.371650	0.007980	0.000000
RS	5	0.036622	1.000000	42.607493	0.008422	0.000000
RS	6	0.045421	1.000000	44.942531	0.008883	0.000000
RS	7	0.054785	1.000000	47.377901	0.009365	0.000000
RS	8	0.064753	1.000000	49.914251	0.009866	0.000000
RS	9	0.075363	1.000000	52.551653	0.010387	0.000000
RS	10	0.086656	1.000000	55.289519	0.010929	0.000000
RS	11	0.098677	1.000000	58.126502	0.011489	0.000000
RS	12	0.111471	1.000000	61.060391	0.012069	0.000000
RS	13	0.125090	1.000000	64.087999	0.012668	0.000000
RS	14	0.139585	1.000000	67.205044	0.013284	0.000000
RS	15	0.155014	1.000000	70.406023	0.013917	0.000000
RS	16	0.171437	1.000000	73.684082	0.014564	0.000000
RS	17	0.188917	1.000000	77.030882	0.015226	0.000000
RS	18	0.207523	1.000000	80.436463	0.015899	0.000000
RS	19	0.227327	1.000000	83.889105	0.016582	0.000000
RS	20	0.248406	1.000000	87.375200	0.017271	0.000000
RS	21	0.270843	1.000000	90.879125	0.017963	0.000000
RS	22	0.294725	1.000000	94.383126	0.018656	0.000000
RS	23	0.320144	1.000000	97.867226	0.019345	0.000000
RS	24	0.347201	1.000000	101.309143	0.020025	0.000000
RS	25	0.376000	1.000000	104.684253	0.020692	0.000000
RS	26	0.406654	1.000000	107.965574	0.021341	0.000000
RS	27	0.439282	1.000000	111.123804	0.021965	0.000000
RS	28	0.474011	1.000000	114.127416	0.022559	0.000000
RS	29	0.510976	1.000000	116.942804	0.023115	0.000000
RS	30	0.550322	1.000000	119.534516	0.023627	0.000000
RS	31	0.592202	1.000000	121.865559	0.024088	0.000000
RS	32	0.636779	1.000000	123.897800	0.024490	0.000000
RS	33	0.684227	1.000000	125.592469	0.024825	0.000000
RS	34	0.734730	1.000000	126.910757	0.025085	0.000000
RS	35	0.788485	1.000000	127.814533	0.025264	0.000000
RS	36	0.845702	1.000000	128.267163	0.025353	0.000000
RS	37	0.906604	1.000000	128.234433	0.025347	0.000000
RS	38	0.971428	1.000000	127.685564	0.025239	0.000000
RS	39	1.040426	1.000000	126.594305	0.025023	0.000000
RS	40	1.113868	1.000000	124.940077	0.024696	0.000000
RS	41	1.192040	1.000000	122.709132	0.024255	0.000000
RS	42	1.275245	1.000000	119.895695	0.023699	0.000000
RS	43	1.363809	1.000000	116.503028	0.023028	0.000000
RS	44	1.458076	1.000000	112.544376	0.022246	0.000000
RS	45	1.558414	1.000000	108.043709	0.021356	0.000000
RS	46	1.665214	1.000000	103.036211	0.020366	0.000000
RS	47	1.778891	1.000000	97.568447	0.019286	0.000000
RS	48	1.899889	1.000000	91.698135	0.018125	0.000000
RS	49	2.028679	1.000000	85.493482	0.016899	0.000000
RS	50	2.165763	1.000000	79.032040	0.015622	0.000000
RS	51	2.311675	1.000000	72.399071	0.014310	0.000000
RS	52	2.466983	1.000000	65.685430	0.012983	0.000000
RS	53	2.632293	1.000000	58.985022	0.011659	0.000000
RS	54	2.808249	1.000000	52.391900	0.010356	0.000000
RS	55	2.995536	1.000000	45.997152	0.009092	0.000000
RS	56	3.194884	1.000000	39.885698	0.007884	0.000000
RS	57	3.407070	1.000000	34.133213	0.006747	0.000000
RS	58	3.632920	1.000000	28.803344	0.005693	0.000000
RS	59	3.873315	1.000000	23.945447	0.004733	0.000000
RS	60	4.129191	1.000000	19.592988	0.003873	0.000000
RS	61	4.401545	1.000000	15.762779	0.003116	0.000000
RS	62	4.691438	1.000000	12.455113	0.002462	0.000000
RS	63	5.000000	1.000000	34.568964	0.006833	0.000000
PA	4+25*2+4+6 0.028278761 0.005655752 5.000000000 1.000000000 1.000000000 1.000000000 1.000000000 1.000000000 1.000000000 1.000000000 1.000000000 1.000000000 1.000000000 1.000000000 1.000000000 1.000000000 1.000000000 1.000000000 1.000000000 1.000000000 1.000000000 1.000000000 1.000000000 1.000000000 1.000000000 1.000000000 1.000000000 1.000000000 1.000000000 1.000000000 1.000000000
//
IT	11959
RD	1
LK	-93060.243613
QD	-5164.407436 -> -1717.994933
RI	0.0900850445
TR	0.014257	0.003050
MT	13.519310
MM	C_pi: 2.151225, n_recomb: 5865.788995
RS	0	0.000000	0.652636	72.225161	0.012313	0.000215
RS	1	0.008112	0.652636	77.081956	0.013141	0.001587
RS	2	0.016883	0.652636	82.179172	0.014010	0.004265
RS	3	0.026365	0.652636	87.514238	0.014919	0.008285
RS	4	0.036616	0.460447	131.468206	0.022413	0.013441
RS	5	0.047699	0.460447	138.620757	0.023632	0.019221
RS	6	0.059681	0.432883	155.015930	0.026427	0.024970
RS	7	0.072635	0.432883	162.457642	0.027696	0.030087
RS	8	0.086640	0.457614	160.800636	0.027413	0.034100
RS	9	0.101781	0.457614	167.967318	0.028635	0.036660
RS	10	0.118150	0.520459	154.195284	0.026287	0.037619
RS	11	0.135847	0.520459	160.914794	0.027433	0.037149
RS	12	0.154980	0.612702	142.660560	0.024321	0.035728
RS	13	0.175665	0.612702	148.915719	0.025387	0.033879
RS	14	0.198028	0.725449	131.313012	0.022386	0.031926
RS	15	0.222205	0.725449	137.133124	0.023378	0.029988
RS	16	0.248343	0.853973	121.670371	0.020742	0.028112
RS	17	0.276602	0.853973	127.095117	0.021667	0.026352
RS	18	0.307154	0.994569	113.985961	0.019432	0.024771
RS	19	0.340184	0.994569	119.054244	0.020296	0.023403
RS	20	0.375893	1.144672	108.012939	0.018414	0.022239
RS	21	0.414500	1.144672	112.756022	0.019223	0.021241
RS	22	0.456238	1.304379	103.249761	0.017602	0.020365
RS	23	0.501362	1.304379	107.687596	0.018359	0.019574
RS	24	0.550147	1.474416	99.304101	0.016929	0.018846
RS	25	0.602889	1.474416	103.446841	0.017636	0.018167
RS	26	0.659910	1.655105	95.926509	0.016354	0.017527
RS	27	0.721557	1.655105	99.776593	0.017010	0.016920
RS	28	0.788205	1.846635	92.934176	0.015843	0.016339
RS	29	0.860260	1.846635	96.487677	0.016449	0.015779
RS	30	0.938160	2.049113	90.183974	0.015375	0.015238
RS	31	1.022380	2.049113	93.431682	0.015928	0.014712
RS	32	1.113432	2.262426	87.563927	0.014928	0.014198
RS	33	1.211870	2.262426	90.492275	0.015427	0.013695
RS	34	1.318294	2.486271	84.980914	0.014488	0.013201
RS	35	1.433351	2.486271	87.572823	0.014929	0.012716
RS	36	1.557743	2.719936	82.360367	0.014041	0.012238
RS	37	1.692226	2.719936	84.595966	0.014422	0.011769
RS	38	1.837618	2.962251	79.639969	0.013577	0.011309
RS	39	1.994805	2.962251	81.497289	0.013894	0.010861
RS	40	2.164744	3.211779	76.759539	0.013086	0.010427
RS	41	2.348469	3.211779	78.215538	0.013334	0.010010
RS	42	2.547098	3.467313	73.651152	0.012556	0.009610
RS	43	2.761841	3.467313	74.683655	0.012732	0.009229
RS	44	2.994005	3.728518	70.236082	0.011974	0.008868
RS	45	3.245003	3.728518	70.827134	0.012075	0.008528
RS	46	3.516363	3.996393	66.433345	0.011326	0.008207
RS	47	3.809736	3.996393	66.573947	0.011350	0.007905
RS	48	4.126909	4.273818	62.172058	0.010599	0.007622
RS	49	4.469813	4.273818	61.868054	0.010547	0.007356
RS	50	4.840534	4.566638	57.401601	0.009786	0.007106
RS	51	5.241329	4.566638	56.680584	0.009663	0.006869
RS	52	5.674639	4.885993	52.098932	0.008882	0.006645
RS	53	6.143100	4.885993	51.017986	0.008698	0.006431
RS	54	6.649565	5.473029	44.506413	0.007587	0.006225
RS	55	7.197116	5.473029	43.400008	0.007399	0.006024
RS	56	7.789087	5.473029	41.968581	0.007155	0.005828
RS	57	8.429081	5.473029	40.219040	0.006857	0.005637
RS	58	9.120993	9.573807	22.455591	0.003828	0.005455
RS	59	9.869037	9.573807	22.408675	0.003820	0.005285
RS	60	10.677764	9.573807	22.217080	0.003788	0.005134
RS	61	11.552098	9.573807	21.872994	0.003729	0.005011
RS	62	12.497362	9.573807	21.371388	0.003643	0.004928
RS	63	13.519310	9.573807	192.579010	0.032831	0.036972
PA	4+25*2+4+6 0.014257074 0.003049640 13.519309759 0.652635813 0.460447311 0.432883263 0.457613945 0.520458698 0.612702370 0.725448608 0.853973389 0.994569302 1.144672394 1.304378986 1.474415779 1.655104637 1.846635342 2.049112797 2.262426376 2.486270666 2.719936371 2.962251186 3.211778522 3.467313290 3.728517532 3.996393204 4.273817539 4.566637516 4.885992527 5.473029137 9.573806822
//
IT	5031
RD	2
LK	-87074.085702
QD	-2641.374552 -> -1041.866869
RI	0.0719999095
TR	0.009896	0.003313
MT	17.251065
MM	C_pi: 4.457810, n_recomb: 13150.793767
RS	0	0.000000	1.635229	67.910244	0.005164	0.000063
RS	1	0.008529	1.635229	73.303534	0.005574	0.000462
RS	2	0.017785	1.635229	79.088562	0.006014	0.001292
RS	3	0.027831	1.635229	85.287316	0.006485	0.002639
RS	4	0.038733	0.715763	209.032425	0.015895	0.006484
RS	5	0.050565	0.715763	222.988693	0.016956	0.010121
RS	6	0.063406	0.538579	314.665014	0.023927	0.015563
RS	7	0.077343	0.538579	332.421162	0.025278	0.021130
RS	8	0.092468	0.495661	380.211477	0.028912	0.025766
RS	9	0.108883	0.495661	398.648150	0.030314	0.031752
RS	10	0.126698	0.520644	397.122817	0.030198	0.033127
RS	11	0.146033	0.520644	414.641695	0.031530	0.038015
RS	12	0.167017	0.590877	381.201250	0.028987	0.036005
RS	13	0.189790	0.590877	397.437573	0.030222	0.039155
RS	14	0.214505	0.694426	352.555745	0.026809	0.035250
RS	15	0.241329	0.694426	367.541867	0.027948	0.037018
RS	16	0.270440	0.825772	322.272493	0.024506	0.032681
RS	17	0.302034	0.825772	336.102582	0.025558	0.033708
RS	18	0.336322	0.981603	294.925660	0.022426	0.029675
RS	19	0.373535	0.981603	307.697225	0.023398	0.030285
RS	20	0.413922	1.160054	271.652065	0.020657	0.026774
RS	21	0.457753	1.160054	283.456397	0.021554	0.027212
RS	22	0.505323	1.361781	251.939598	0.019158	0.024272
RS	23	0.556949	1.361781	262.856013	0.019988	0.024684
RS	24	0.612979	1.589717	234.880856	0.017861	0.022213
RS	25	0.673787	1.589717	244.975195	0.018628	0.022587
RS	26	0.739782	1.848483	219.678964	0.016705	0.020438
RS	27	0.811405	1.848483	229.005875	0.017414	0.020724
RS	28	0.889136	2.144203	205.740871	0.015645	0.018793
RS	29	0.973497	2.144203	214.347346	0.016299	0.018960
RS	30	1.065053	2.484023	192.698993	0.014653	0.017183
RS	31	1.164418	2.484023	200.627536	0.015256	0.017218
RS	32	1.272257	2.874724	180.427963	0.013720	0.015567
RS	33	1.389294	2.874724	187.718234	0.014274	0.015480
RS	34	1.516312	3.320988	168.990739	0.012850	0.013955
RS	35	1.654164	3.320988	175.679227	0.013359	0.013776
RS	36	1.803772	3.823388	158.557939	0.012057	0.012391
RS	37	1.966140	3.823388	164.675979	0.012522	0.012160
RS	38	2.142356	4.377294	149.296708	0.011353	0.010933
RS	39	2.333602	4.377294	154.867553	0.011776	0.010689
RS	40	2.541158	4.973854	141.266356	0.010742	0.009631
RS	41	2.766416	4.973854	146.302254	0.011125	0.009407
RS	42	3.010886	5.603496	134.355177	0.010217	0.008513
RS	43	3.276206	5.603496	138.855777	0.010559	0.008322
RS	44	3.564155	6.259900	128.296100	0.009756	0.007574
RS	45	3.876662	6.259900	132.249379	0.010056	0.007420
RS	46	4.215822	6.942000	122.741881	0.009333	0.006791
RS	47	4.583908	6.942000	126.127811	0.009591	0.006671
RS	48	4.983388	7.655737	117.315519	0.008921	0.006139
RS	49	5.416938	7.655737	120.112847	0.009134	0.006052
RS	50	5.887465	8.418222	111.616971	0.008487	0.005594
RS	51	6.398121	8.418222	113.814472	0.008655	0.005534
RS	52	6.952331	9.266621	105.210628	0.008000	0.005125
RS	53	7.553808	9.266621	106.824768	0.008123	0.005085
RS	54	8.206583	10.896215	92.239553	0.007014	0.004517
RS	55	8.915032	10.896215	93.660781	0.007122	0.004506
RS	56	9.683903	10.896215	94.565708	0.007191	0.004477
RS	57	10.518349	10.896215	94.893135	0.007216	0.004425
RS	58	11.423963	26.634502	39.730001	0.003021	0.002559
RS	59	12.406814	26.634502	41.560453	0.003160	0.002650
RS	60	13.473491	26.634502	43.338893	0.003296	0.002735
RS	61	14.631142	26.634502	45.039617	0.003425	0.002810
RS	62	15.887527	26.634502	46.634188	0.003546	0.002876
RS	63	17.251065	26.634502	926.911965	0.070483	0.044389
PA	4+25*2+4+6 0.009895687 0.003312922 17.251065032 1.635229339 0.715762978 0.538579212 0.495661448 0.520644332 0.590876905 0.694426426 0.825771913 0.981603372 1.160053667 1.361781185 1.589717001 1.848482928 2.144202536 2.484022808 2.874723822 3.320987691 3.823387883 4.377293844 4.973854272 5.603496327 6.259899659 6.941999832 7.655737498 8.418222351 9.266620862 10.896214779 26.634501823
//
IT	5609
RD	3
LK	-84344.140383
QD	-1682.293629 -> -888.648599
RI	0.0550651383
TR	0.007236	0.003850
MT	19.104964
MM	C_pi: 7.189475, n_recomb: 24493.916225
RS	0	0.000000	4.879077	43.060082	0.001758	0.000020
RS	1	0.008704	4.879077	46.721703	0.001907	0.000149
RS	2	0.018165	4.879077	50.686554	0.002069	0.000418
RS	3	0.028450	4.879077	54.978274	0.002245	0.000855
RS	4	0.039630	1.320496	219.559081	0.008964	0.003385
RS	5	0.051783	1.320496	236.393755	0.009651	0.005294
RS	6	0.064994	0.793248	421.814081	0.017221	0.010221
RS	7	0.079355	0.793248	449.960964	0.018370	0.014013
RS	8	0.094965	0.629440	602.235328	0.024587	0.019903
RS	9	0.111935	0.629440	636.517279	0.025987	0.024948
RS	10	0.130381	0.599342	704.249979	0.028752	0.028737
RS	11	0.150433	0.599342	739.316450	0.030184	0.033687
RS	12	0.172230	0.638696	726.979379	0.029680	0.033894
RS	13	0.195924	0.638696	760.290129	0.031040	0.037821
RS	14	0.221681	0.722282	702.518316	0.028681	0.035243
RS	15	0.249679	0.722282	733.439164	0.029944	0.038004
RS	16	0.280115	0.839799	658.351193	0.026878	0.034056
RS	17	0.313199	0.839799	686.882376	0.028043	0.035968
RS	18	0.349163	0.985907	610.356116	0.024919	0.031748
RS	19	0.388257	0.985907	636.644041	0.025992	0.033151
RS	20	0.430754	1.158144	565.230392	0.023076	0.029185
RS	21	0.476950	1.158144	589.438867	0.024065	0.030286
RS	22	0.527166	1.357353	524.377475	0.021408	0.026724
RS	23	0.581753	1.357353	546.658279	0.022318	0.027652
RS	24	0.641091	1.587347	487.204992	0.019891	0.024491
RS	25	0.705594	1.587347	507.694085	0.020727	0.025306
RS	26	0.775712	1.854909	452.624263	0.018479	0.022471
RS	27	0.851932	1.854909	471.446243	0.019247	0.023175
RS	28	0.934786	2.170373	419.586669	0.017130	0.020574
RS	29	1.024851	2.170373	436.861573	0.017836	0.021143
RS	30	1.122756	2.547551	387.447658	0.015818	0.018707
RS	31	1.229182	2.547551	403.295566	0.016465	0.019116
RS	32	1.344871	3.001907	356.230308	0.014544	0.016821
RS	33	1.470629	3.001907	370.770382	0.015137	0.017066
RS	34	1.607334	3.547274	326.572759	0.013333	0.014932
RS	35	1.755936	3.547274	339.918084	0.013878	0.015037
RS	36	1.917473	4.191274	299.444359	0.012225	0.013108
RS	37	2.093069	4.191274	311.696664	0.012725	0.013116
RS	38	2.283949	4.931809	275.709453	0.011256	0.011434
RS	39	2.491443	4.931809	286.955894	0.011715	0.011389
RS	40	2.716997	5.757010	255.788266	0.010443	0.009970
RS	41	2.962182	5.757010	266.098679	0.010864	0.009908
RS	42	3.228708	6.650342	239.526720	0.009779	0.008737
RS	43	3.518431	6.650342	248.950085	0.010164	0.008680
RS	44	3.833372	7.597678	226.318884	0.009240	0.007720
RS	45	4.175724	7.597678	234.880662	0.009589	0.007676
RS	46	4.547873	8.591633	215.354929	0.008792	0.006887
RS	47	4.952414	8.591633	223.057736	0.009107	0.006860
RS	48	5.392165	9.635349	205.759354	0.008400	0.006203
RS	49	5.870192	9.635349	212.588956	0.008679	0.006194
RS	50	6.389824	10.749873	196.595549	0.008026	0.005634
RS	51	6.954684	10.749873	202.534924	0.008269	0.005644
RS	52	7.568709	11.990323	186.788736	0.007626	0.005146
RS	53	8.236177	11.990323	191.844903	0.007832	0.005172
RS	54	8.961739	14.406194	164.081031	0.006699	0.004436
RS	55	9.750453	14.406194	168.723744	0.006888	0.004487
RS	56	10.607815	14.406194	172.660811	0.007049	0.004523
RS	57	11.539800	14.406194	175.763318	0.007176	0.004538
RS	58	12.552903	46.630484	56.420882	0.002303	0.001901
RS	59	13.654185	46.630484	59.967935	0.002448	0.001989
RS	60	14.851319	46.630484	63.613048	0.002597	0.002072
RS	61	16.152650	46.630484	67.335902	0.002749	0.002150
RS	62	17.567245	46.630484	71.111431	0.002903	0.002219
RS	63	19.104964	46.630484	2308.031533	0.094229	0.048005
PA	4+25*2+4+6 0.007236459 0.003850498 19.104963570 4.879077114 1.320496194 0.793247594 0.629439924 0.599341579 0.638696147 0.722281603 0.839799174 0.985907230 1.158144170 1.357353282 1.587347380 1.854908518 2.170372794 2.547550907 3.001907081 3.547273557 4.191274328 4.931808979 5.757009963 6.650341680 7.597677880 8.591633111 9.635348740 10.749872832 11.990323329 14.406193878 46.630484384
//
IT	5726
RD	4
LK	-82945.633489
QD	-1258.786773 -> -782.294322
RI	0.0429741210
TR	0.005442	0.004300
MT	20.694615
MM	C_pi: 9.607363, n_recomb: 36311.434280
RS	0	0.000000	14.991408	20.975034	0.000578	0.000006
RS	1	0.008841	14.991408	22.815854	0.000628	0.000049
RS	2	0.018464	14.991408	24.816920	0.000683	0.000137
RS	3	0.028937	14.991408	26.991943	0.000743	0.000278
RS	4	0.040337	2.520344	174.255708	0.004799	0.001773
RS	5	0.052744	2.520344	188.694648	0.005197	0.002761
RS	6	0.066248	1.215775	422.070999	0.011624	0.006650
RS	7	0.080946	1.215775	453.639313	0.012493	0.009099
RS	8	0.096944	0.836079	705.911853	0.019440	0.014988
RS	9	0.114356	0.836079	751.826139	0.020705	0.018833
RS	10	0.133308	0.723208	922.152473	0.025396	0.024035
RS	11	0.153934	0.723208	974.280851	0.026831	0.028344
RS	12	0.176385	0.722671	1027.404803	0.028294	0.030590
RS	13	0.200820	0.722671	1079.514015	0.029729	0.034410
RS	14	0.227416	0.783011	1045.203471	0.028784	0.033617
RS	15	0.256363	0.783011	1094.614738	0.030145	0.036580
RS	16	0.287870	0.884563	1013.832595	0.027920	0.033831
RS	17	0.322162	0.884563	1059.783021	0.029186	0.036039
RS	18	0.359485	1.017717	962.308252	0.026502	0.032475
RS	19	0.400109	1.017717	1004.731948	0.027670	0.034178
RS	20	0.444324	1.177862	905.959988	0.024950	0.030507
RS	21	0.492448	1.177862	944.987062	0.026025	0.031900
RS	22	0.544827	1.364929	850.205169	0.023414	0.028405
RS	23	0.601837	1.364929	886.005975	0.024400	0.029598
RS	24	0.663887	1.582589	795.955821	0.021920	0.026339
RS	25	0.731423	1.582589	828.707273	0.022822	0.027380
RS	26	0.804929	1.838146	742.526423	0.020449	0.024330
RS	27	0.884935	1.838146	772.414800	0.021272	0.025235
RS	28	0.972014	2.143432	688.817961	0.018970	0.022340
RS	29	1.066792	2.143432	716.050412	0.019720	0.023106
RS	30	1.169949	2.515282	634.176721	0.017465	0.020324
RS	31	1.282226	2.515282	658.985572	0.018148	0.020940
RS	32	1.404430	2.974120	579.092535	0.015948	0.018264
RS	33	1.537438	2.974120	601.721745	0.016571	0.018722
RS	34	1.682205	3.540379	525.287345	0.014466	0.016193
RS	35	1.839771	3.540379	545.967074	0.015036	0.016502
RS	36	2.011268	4.228663	475.183605	0.013086	0.014192
RS	37	2.197927	4.228663	494.110486	0.013608	0.014382
RS	38	2.401089	5.042243	430.954020	0.011868	0.012356
RS	39	2.622212	5.042243	448.287833	0.012346	0.012465
RS	40	2.862885	5.971209	393.774343	0.010844	0.010754
RS	41	3.124837	5.971209	409.643416	0.011281	0.010816
RS	42	3.409947	6.997041	363.595336	0.010013	0.009408
RS	43	3.720265	6.997041	378.098903	0.010413	0.009447
RS	44	4.058018	8.100574	339.455016	0.009348	0.008301
RS	45	4.425632	8.100574	352.660456	0.009712	0.008332
RS	46	4.825747	9.268164	319.981376	0.008812	0.007397
RS	47	5.261236	9.268164	331.921950	0.009141	0.007430
RS	48	5.735228	10.497386	303.680659	0.008363	0.006658
RS	49	6.251125	10.497386	314.359819	0.008657	0.006696
RS	50	6.812634	11.807416	288.953248	0.007958	0.006042
RS	51	7.423786	11.807416	298.361459	0.008217	0.006089
RS	52	8.088970	13.260591	273.950760	0.007544	0.005508
RS	53	8.812964	13.260591	282.103236	0.007769	0.005563
RS	54	9.600967	16.108887	239.316896	0.006591	0.004691
RS	55	10.458638	16.108887	246.858479	0.006798	0.004767
RS	56	11.392137	16.108887	253.431305	0.006979	0.004828
RS	57	12.408166	16.108887	258.837678	0.007128	0.004870
RS	58	13.514024	67.514711	64.518126	0.001777	0.001549
RS	59	14.717652	67.514711	69.107991	0.001903	0.001631
RS	60	16.027694	67.514711	73.919216	0.002036	0.001711
RS	61	17.453557	67.514711	78.943036	0.002174	0.001789
RS	62	19.005482	67.514711	84.166164	0.002318	0.001863
RS	63	20.694615	67.514711	3790.573010	0.104391	0.051705
PA	4+25*2+4+6 0.005441645 0.004300362 20.694614546 14.991407590 2.520344179 1.215775459 0.836078747 0.723207959 0.722670836 0.783010854 0.884562792 1.017717240 1.177861568 1.364928538 1.582589467 1.838145677 2.143431902 2.515281838 2.974120340 3.540379118 4.228663301 5.042243392 5.971209016 6.997041325 8.100573646 9.268163914 10.497385766 11.807415521 13.260590858 16.108886697 67.514710633
//
IT	5365
RD	5
LK	-82068.448672
QD	-1014.265076 -> -676.781666
RI	0.0341512128
TR	0.004204	0.004642
MT	22.247830
MM	C_pi: 11.689490, n_recomb: 47389.066080
RS	0	0.000000	46.392159	8.915593	0.000188	0.000002
RS	1	0.008966	46.392159	9.713180	0.000205	0.000016
RS	2	0.018735	46.392159	10.581948	0.000223	0.000045
RS	3	0.029380	46.392159	11.528217	0.000243	0.000091
RS	4	0.040980	4.863270	119.663434	0.002525	0.000932
RS	5	0.053620	4.863270	130.042379	0.002744	0.001446
RS	6	0.067393	1.891350	362.416871	0.007648	0.004323
RS	7	0.082401	1.891350	391.663661	0.008265	0.005900
RS	8	0.098754	1.132205	704.327278	0.014863	0.011195
RS	9	0.116573	1.132205	754.991206	0.015932	0.014066
RS	10	0.135990	0.893046	1021.972306	0.021566	0.019783
RS	11	0.157148	0.893046	1086.431199	0.022926	0.023389
RS	12	0.180203	0.838709	1225.950324	0.025870	0.027014
RS	13	0.205325	0.838709	1294.792511	0.027323	0.030515
RS	14	0.232700	0.871439	1313.330823	0.027714	0.031262
RS	15	0.262528	0.871439	1380.915357	0.029140	0.034180
RS	16	0.295031	0.956328	1321.233658	0.027881	0.032693
RS	17	0.330448	0.956328	1385.179912	0.029230	0.034988
RS	18	0.369040	1.077211	1287.954321	0.027178	0.032313
RS	19	0.411093	1.077211	1347.489022	0.028435	0.034145
RS	20	0.456915	1.226155	1237.473545	0.026113	0.031052
RS	21	0.506846	1.226155	1292.425730	0.027273	0.032587
RS	22	0.561253	1.401435	1180.049581	0.024901	0.029447
RS	23	0.620539	1.401435	1230.445495	0.025965	0.030782
RS	24	0.685139	1.606001	1118.705115	0.023607	0.027712
RS	25	0.755532	1.606001	1164.653368	0.024576	0.028887
RS	26	0.832236	1.846967	1053.541757	0.022232	0.025892
RS	27	0.915816	1.846967	1095.221166	0.023111	0.026918
RS	28	1.006890	2.136425	983.692158	0.020758	0.023968
RS	29	1.106130	2.136425	1021.368161	0.021553	0.024850
RS	30	1.214267	2.492187	908.716680	0.019176	0.021923
RS	31	1.332099	2.492187	942.746602	0.019894	0.022658
RS	32	1.460495	2.936797	829.825487	0.017511	0.019770
RS	33	1.600403	2.936797	860.624105	0.018161	0.020356
RS	34	1.752854	3.494156	750.223409	0.015831	0.017569
RS	35	1.918974	3.494156	778.195838	0.016421	0.018010
RS	36	2.099987	4.183408	674.348560	0.014230	0.015421
RS	37	2.297230	4.183408	699.831612	0.014768	0.015737
RS	38	2.512156	5.012400	606.292639	0.012794	0.013439
RS	39	2.746352	5.012400	629.539180	0.013284	0.013658
RS	40	3.001544	5.974444	548.475655	0.011574	0.011700
RS	41	3.279617	5.974444	569.671907	0.012021	0.011853
RS	42	3.582620	7.051600	501.248944	0.010577	0.010234
RS	43	3.912789	7.051600	520.533457	0.010984	0.010344
RS	44	4.272560	8.222310	463.413886	0.009779	0.009024
RS	45	4.664587	8.222310	480.883244	0.010148	0.009109
RS	46	5.091761	9.468186	433.050751	0.009138	0.008034
RS	47	5.557234	9.468186	448.758041	0.009470	0.008107
RS	48	6.064440	10.781140	408.001604	0.008610	0.007223
RS	49	6.617119	10.781140	421.960235	0.008904	0.007290
RS	50	7.219350	12.176015	385.928929	0.008144	0.006544
RS	51	7.875574	12.176015	398.134016	0.008401	0.006609
RS	52	8.590633	13.715797	364.123663	0.007684	0.005947
RS	53	9.369801	13.715797	374.605628	0.007905	0.006012
RS	54	10.218827	16.743198	315.984409	0.006668	0.005016
RS	55	11.143972	16.743198	325.717965	0.006873	0.005097
RS	56	12.152063	16.743198	334.083046	0.007050	0.005162
RS	57	13.250535	16.743198	340.807874	0.007192	0.005204
RS	58	14.447492	89.107941	67.012444	0.001414	0.001281
RS	59	15.751763	89.107941	72.132121	0.001522	0.001354
RS	60	17.172970	89.107941	77.556958	0.001637	0.001428
RS	61	18.721597	89.107941	83.289012	0.001758	0.001502
RS	62	20.409068	89.107941	89.326739	0.001885	0.001575
RS	63	22.247830	89.107941	5137.352161	0.108408	0.055414
PA	4+25*2+4+6 0.004203738 0.004641881 22.247830404 46.392159167 4.863270250 1.891349639 1.132205386 0.893046401 0.838708689 0.871439490 0.956328134 1.077211288 1.226155447 1.401434801 1.606001434 1.846966735 2.136424604 2.492186580 2.936796559 3.494156209 4.183407583 5.012399959 5.974443899 7.051599779 8.222310031 9.468186182 10.781140021 12.176015105 13.715797046 16.743198230 89.107940562
//
IT	6060
RD	6
LK	-81434.416314
QD	-836.098998 -> -581.630423
RI	0.0278045689
TR	0.003327	0.004896
MT	23.801597
MM	C_pi: 13.563086, n_recomb: 57652.603069
RS	0	0.000000	142.503380	3.556131	0.000062	0.000001
RS	1	0.009082	142.503380	3.878928	0.000067	0.000005
RS	2	0.018989	142.503380	4.231009	0.000073	0.000015
RS	3	0.029795	142.503380	4.615028	0.000080	0.000030
RS	4	0.041583	9.356863	76.615887	0.001329	0.000497
RS	5	0.054442	9.356863	83.456855	0.001448	0.000769
RS	6	0.068468	2.944004	288.382322	0.005002	0.002842
RS	7	0.083768	2.944004	312.880859	0.005427	0.003868
RS	8	0.100458	1.539849	646.865960	0.011220	0.008414
RS	9	0.118663	1.539849	696.979570	0.012089	0.010560
RS	10	0.138522	1.111638	1036.290596	0.017975	0.016283
RS	11	0.160184	1.111638	1107.675040	0.019213	0.019266
RS	12	0.183814	0.984244	1332.765270	0.023117	0.023712
RS	13	0.209590	0.984244	1414.645125	0.024537	0.026843
RS	14	0.237706	0.982943	1499.788203	0.026014	0.028750
RS	15	0.268377	0.982943	1583.630022	0.027468	0.031522
RS	16	0.301832	1.049600	1563.177784	0.027114	0.031127
RS	17	0.338327	1.049600	1644.447115	0.028523	0.033404
RS	18	0.378135	1.158810	1564.784857	0.027142	0.031595
RS	19	0.421559	1.158810	1641.523902	0.028473	0.033469
RS	20	0.468926	1.298209	1535.323903	0.026631	0.031019
RS	21	0.520596	1.298209	1606.739565	0.027869	0.032620
RS	22	0.576958	1.463867	1489.547203	0.025837	0.029944
RS	23	0.638439	1.463867	1555.296329	0.026977	0.031356
RS	24	0.705503	1.657701	1432.524507	0.024848	0.028608
RS	25	0.778659	1.657701	1492.473727	0.025887	0.029865
RS	26	0.858458	1.886368	1365.056983	0.023677	0.027071
RS	27	0.945504	1.886368	1419.243162	0.024617	0.028178
RS	28	1.040456	2.161777	1286.447241	0.022314	0.025320
RS	29	1.144032	2.161777	1335.102187	0.023158	0.026279
RS	30	1.257014	2.501886	1196.422850	0.020752	0.023348
RS	31	1.380257	2.501886	1239.987829	0.021508	0.024160
RS	32	1.514693	2.929961	1096.936225	0.019027	0.021184
RS	33	1.661338	2.929961	1136.008042	0.019704	0.021850
RS	34	1.821301	3.471493	992.838316	0.017221	0.018911
RS	35	1.995793	3.471493	1028.045190	0.017832	0.019437
RS	36	2.186131	4.148066	890.968128	0.015454	0.016655
RS	37	2.393756	4.148066	922.842942	0.016007	0.017055
RS	38	2.620237	4.970492	797.845338	0.013839	0.014549
RS	39	2.867287	4.970492	826.773167	0.014341	0.014846
RS	40	3.136774	5.934673	717.630918	0.012448	0.012687
RS	41	3.430735	5.934673	743.870638	0.012903	0.012906
RS	42	3.751394	7.023802	651.438355	0.011299	0.011106
RS	43	4.101175	7.023802	675.164431	0.011711	0.011269
RS	44	4.482722	8.215127	598.047485	0.010373	0.009795
RS	45	4.898922	8.215127	619.373208	0.010743	0.009920
RS	46	5.352921	9.486692	555.086550	0.009628	0.008718
RS	47	5.848151	9.486692	574.069210	0.009957	0.008818
RS	48	6.388358	10.825290	519.748060	0.009015	0.007830
RS	49	6.977626	10.825290	536.395557	0.009304	0.007914
RS	50	7.620411	12.240427	488.928241	0.008481	0.007081
RS	51	8.321573	12.240427	503.228337	0.008729	0.007153
RS	52	9.086414	13.792023	458.996426	0.007961	0.006414
RS	53	9.920718	13.792023	470.993474	0.008170	0.006478
RS	54	10.830792	16.842624	396.121023	0.006871	0.005371
RS	55	11.823519	16.842624	407.289894	0.007065	0.005448
RS	56	12.906404	16.842624	416.529233	0.007225	0.005503
RS	57	14.087637	16.842624	423.488032	0.007346	0.005532
RS	58	15.376148	111.624989	66.862028	0.001160	0.001072
RS	59	16.781681	111.624989	72.229768	0.001253	0.001137
RS	60	18.314863	111.624989	77.958616	0.001352	0.001203
RS	61	19.987288	111.624989	84.059517	0.001458	0.001271
RS	62	21.811601	111.624989	90.540870	0.001570	0.001340
RS	63	23.801597	111.624989	6347.939901	0.110107	0.058808
PA	4+25*2+4+6 0.003326549 0.004895886 23.801596647 142.503380462 9.356862512 2.944004229 1.539848875 1.111637839 0.984243895 0.982943249 1.049599622 1.158810422 1.298209222 1.463866970 1.657700671 1.886368478 2.161776635 2.501886033 2.929961334 3.471493325 4.148065637 4.970491971 5.934672712 7.023802282 8.215127303 9.486692277 10.825289625 12.240426607 13.792023096 16.842624223 111.624988762
//
IT	4801
RD	7
LK	-80953.736383
QD	-695.620047 -> -500.781369
RI	0.0232934998
TR	0.002691	0.005083
MT	25.361209
MM	C_pi: 15.284665, n_recomb: 67080.993015
RS	0	0.000000	429.986723	1.380315	0.000021	0.000000
RS	1	0.009191	429.986723	1.507189	0.000022	0.000002
RS	2	0.019228	429.986723	1.645725	0.000025	0.000005
RS	3	0.030186	429.986723	1.796995	0.000027	0.000010
RS	4	0.042152	17.770305	47.461758	0.000708	0.000271
RS	5	0.055218	17.770305	51.786131	0.000772	0.000417
RS	6	0.069485	4.541209	220.812064	0.003292	0.001900
RS	7	0.085063	4.541209	240.254266	0.003582	0.002579
RS	8	0.102073	2.083246	568.279567	0.008472	0.006404
RS	9	0.120646	2.083246	614.783720	0.009165	0.008023
RS	10	0.140927	1.381491	999.390303	0.014898	0.013500
RS	11	0.163072	1.381491	1073.170337	0.015998	0.015968
RS	12	0.187252	1.156919	1371.443345	0.020445	0.020851
RS	13	0.213654	1.156919	1462.284830	0.021799	0.023624
RS	14	0.242484	1.113505	1615.539314	0.024083	0.026358
RS	15	0.273963	1.113505	1712.786694	0.025533	0.028944
RS	16	0.308335	1.159435	1740.391315	0.025945	0.029424
RS	17	0.345867	1.159435	1837.290460	0.027389	0.031634
RS	18	0.386849	1.256874	1786.331114	0.026629	0.030581
RS	19	0.431597	1.256874	1879.462944	0.028018	0.032451
RS	20	0.480458	1.387823	1788.324484	0.026659	0.030608
RS	21	0.533811	1.387823	1876.024522	0.027967	0.032237
RS	22	0.592067	1.545676	1764.643939	0.026306	0.030037
RS	23	0.655678	1.545676	1845.994550	0.027519	0.031495
RS	24	0.725136	1.731118	1721.938264	0.025670	0.029114
RS	25	0.800977	1.731118	1796.382810	0.026779	0.030425
RS	26	0.883790	1.950261	1661.339110	0.024766	0.027898
RS	27	0.974214	1.950261	1728.609092	0.025769	0.029063
RS	28	1.072950	2.214699	1582.010795	0.023584	0.026380
RS	29	1.180761	2.214699	1642.166942	0.024480	0.027395
RS	30	1.298481	2.542252	1483.579658	0.022116	0.024547
RS	31	1.427022	2.542252	1537.050916	0.022913	0.025415
RS	32	1.567377	2.956339	1368.518649	0.020401	0.022437
RS	33	1.720633	2.956339	1416.042398	0.021109	0.023160
RS	34	1.887975	3.483061	1243.251075	0.018534	0.020146
RS	35	2.070698	3.483061	1285.689926	0.019166	0.020730
RS	36	2.270216	4.145174	1117.149848	0.016654	0.017823
RS	37	2.488073	4.145174	1155.274601	0.017222	0.018281
RS	38	2.725954	4.955091	999.501323	0.014900	0.015622
RS	39	2.985700	4.955091	1033.872280	0.015412	0.015973
RS	40	3.269320	5.910308	896.612754	0.013366	0.013657
RS	41	3.579008	5.910308	927.587750	0.013828	0.013923
RS	42	3.917162	6.994771	810.720745	0.012086	0.011975
RS	43	4.286397	6.994771	838.517341	0.012500	0.012176
RS	44	4.689569	8.184800	740.836651	0.011044	0.010571
RS	45	5.129799	8.184800	765.578462	0.011413	0.010724
RS	46	5.610493	9.455432	684.286994	0.010201	0.009411
RS	47	6.135369	9.455432	706.021292	0.010525	0.009530
RS	48	6.708488	10.788639	637.688020	0.009506	0.008449
RS	49	7.334286	10.788639	656.399112	0.009785	0.008542
RS	50	8.017603	12.188130	597.183233	0.008902	0.007631
RS	51	8.763727	12.188130	612.833898	0.009136	0.007703
RS	52	9.578430	13.708425	558.197106	0.008321	0.006896
RS	53	10.468016	13.708425	570.836874	0.008510	0.006951
RS	54	11.439368	16.686561	479.959184	0.007155	0.005746
RS	55	12.500001	16.686561	491.721367	0.007330	0.005813
RS	56	13.658121	16.686561	500.827130	0.007466	0.005851
RS	57	14.922689	16.686561	506.846160	0.007556	0.005857
RS	58	16.303489	134.947844	65.507068	0.000977	0.000910
RS	59	17.811205	134.947844	70.968668	0.001058	0.000968
RS	60	19.457501	134.947844	76.828875	0.001145	0.001028
RS	61	21.255115	134.947844	83.105701	0.001239	0.001090
RS	62	23.217955	134.947844	89.815612	0.001339	0.001154
RS	63	25.361209	134.947844	7436.949450	0.110865	0.061711
PA	4+25*2+4+6 0.002691040 0.005082518 25.361208925 429.986722612 17.770304750 4.541209404 2.083246167 1.381490761 1.156918542 1.113505397 1.159434739 1.256874484 1.387823117 1.545675636 1.731117971 1.950261093 2.214698700 2.542252118 2.956338855 3.483060820 4.145173872 4.955090962 5.910307510 6.994771330 8.184799738 9.455431888 10.788638842 12.188129863 13.708425292 16.686561153 134.947843980
//
IT	5281
RD	8
LK	-80584.746193
QD	-583.517645 -> -432.762945
RI	0.0200618389
TR	0.002221	0.005218
MT	26.927242
MM	C_pi: 16.855734, n_recomb: 75573.244156
RS	0	0.000000	1265.469386	0.531711	0.000007	0.000000
RS	1	0.009295	1265.469386	0.581144	0.000008	0.000001
RS	2	0.019454	1265.469386	0.635173	0.000008	0.000002
RS	3	0.030557	1265.469386	0.694227	0.000009	0.000004
RS	4	0.042692	33.073589	29.026643	0.000384	0.000151
RS	5	0.055955	33.073589	31.712487	0.000420	0.000232
RS	6	0.070451	6.895514	166.022974	0.002197	0.001299
RS	7	0.086295	6.895514	181.026766	0.002395	0.001756
RS	8	0.103611	2.786005	487.448112	0.006450	0.004955
RS	9	0.122536	2.786005	529.009805	0.007000	0.006192
RS	10	0.143221	1.703710	935.800125	0.012383	0.011321
RS	11	0.165828	1.703710	1008.741499	0.013348	0.013373
RS	12	0.190536	1.354111	1363.560050	0.018043	0.018449
RS	13	0.217541	1.354111	1459.634062	0.019314	0.020899
RS	14	0.247057	1.259626	1674.945680	0.022163	0.024201
RS	15	0.279315	1.259626	1782.387803	0.023585	0.026593
RS	16	0.314572	1.281902	1859.633880	0.024607	0.027750
RS	17	0.353107	1.281902	1969.765725	0.026064	0.029867
RS	18	0.395223	1.367033	1952.968576	0.025842	0.029442
RS	19	0.441253	1.367033	2060.870063	0.027270	0.031281
RS	20	0.491562	1.490123	1991.879584	0.026357	0.029974
RS	21	0.546548	1.490123	2094.897535	0.027720	0.031609
RS	22	0.606644	1.641428	1997.040848	0.026425	0.029855
RS	23	0.672326	1.641428	2093.554519	0.027702	0.031340
RS	24	0.744113	1.820260	1976.060254	0.026148	0.029324
RS	25	0.822573	1.820260	2064.951577	0.027324	0.030676
RS	26	0.908325	2.032151	1929.933476	0.025537	0.028438
RS	27	1.002049	2.032151	2010.481107	0.026603	0.029648
RS	28	1.104483	2.288390	1857.269823	0.024576	0.027176
RS	29	1.216439	2.288390	1929.216846	0.025528	0.028238
RS	30	1.338801	2.606598	1757.216966	0.023252	0.025522
RS	31	1.472537	2.606598	1820.852640	0.024094	0.026435
RS	32	1.618703	3.010144	1632.402610	0.021600	0.023511
RS	33	1.778455	3.010144	1688.518629	0.022343	0.024277
RS	34	1.953057	3.525313	1490.539962	0.019723	0.021246
RS	35	2.143887	3.525313	1540.200402	0.020380	0.021873
RS	36	2.352455	4.175293	1343.451357	0.017777	0.018893
RS	37	2.580409	4.175293	1387.675934	0.018362	0.019392
RS	38	2.829551	4.973223	1203.298385	0.015922	0.016627
RS	39	3.101851	4.973223	1242.853073	0.016446	0.017017
RS	40	3.399461	5.917289	1078.806306	0.014275	0.014579
RS	41	3.724733	5.917289	1114.174406	0.014743	0.014879
RS	42	4.080239	6.991624	973.625255	0.012883	0.012812
RS	43	4.468790	6.991624	1005.080142	0.013299	0.013041
RS	44	4.893456	8.171433	887.249881	0.011740	0.011328
RS	45	5.357594	8.171433	914.924333	0.012106	0.011500
RS	46	5.864874	9.428832	816.886307	0.010809	0.010094
RS	47	6.419305	9.428832	840.805808	0.011126	0.010223
RS	48	7.025270	10.741084	758.682929	0.010039	0.009064
RS	49	7.687559	10.741084	778.789247	0.010305	0.009158
RS	50	8.411407	12.105705	708.089254	0.009370	0.008181
RS	51	9.202537	12.105705	724.297853	0.009584	0.008246
RS	52	10.067202	13.570253	659.600880	0.008728	0.007381
RS	53	11.012236	13.570253	671.949168	0.008891	0.007420
RS	54	12.045111	16.416803	566.166738	0.007492	0.006137
RS	55	13.173991	16.416803	577.566558	0.007642	0.006187
RS	56	14.407799	16.416803	585.428378	0.007747	0.006202
RS	57	15.756290	16.416803	589.250660	0.007797	0.006179
RS	58	17.230121	158.644893	63.621212	0.000842	0.000786
RS	59	18.840944	158.644893	69.088818	0.000914	0.000838
RS	60	20.601492	158.644893	74.979958	0.000992	0.000892
RS	61	22.525682	158.644893	81.318186	0.001076	0.000949
RS	62	24.628724	158.644893	88.126383	0.001166	0.001008
RS	63	26.927242	158.644893	8397.443463	0.111117	0.064078
PA	4+25*2+4+6 0.002220816 0.005217910 26.927242280 1265.469385671 33.073588699 6.895513984 2.786005195 1.703709925 1.354110586 1.259625530 1.281901592 1.367032716 1.490122819 1.641428351 1.820259545 2.032150778 2.288389913 2.606597832 3.010143988 3.525312916 4.175292890 4.973223165 5.917288678 6.991623578 8.171432590 9.428831678 10.741083788 12.105704673 13.570252812 16.416802698 158.644893472
//
IT	4982
RD	9
LK	-80298.051855
QD	-493.750362 -> -374.884640
RI	0.0176932035
TR	0.001864	0.005314
MT	28.506808
MM	C_pi: 18.267785, n_recomb: 83048.634653
RS	0	0.000000	3606.987094	0.206271	0.000002	0.000000
RS	1	0.009394	3606.987094	0.225652	0.000003	0.000000
RS	2	0.019669	3606.987094	0.246855	0.000003	0.000001
RS	3	0.030911	3606.987094	0.270051	0.000003	0.000001
RS	4	0.043208	60.018677	17.752542	0.000214	0.000087
RS	5	0.056660	60.018677	19.416300	0.000234	0.000133
RS	6	0.071376	10.261225	124.127835	0.001495	0.000909
RS	7	0.087474	10.261225	135.571022	0.001632	0.001224
RS	8	0.105084	3.668547	413.401742	0.004978	0.003907
RS	9	0.124349	3.668547	449.779356	0.005416	0.004867
RS	10	0.145423	2.077477	861.626222	0.010375	0.009623
RS	11	0.168477	2.077477	931.736295	0.011219	0.011344
RS	12	0.193697	1.572780	1326.603322	0.015974	0.016464
RS	13	0.221285	1.572780	1424.922391	0.017158	0.018633
RS	14	0.251465	1.418206	1692.502422	0.020380	0.022315
RS	15	0.284480	1.418206	1807.081339	0.021759	0.024519
RS	16	0.320596	1.413992	1930.679456	0.023248	0.026185
RS	17	0.360105	1.413992	2051.386577	0.024701	0.028199
RS	18	0.403325	1.486219	2069.719399	0.024922	0.028279
RS	19	0.450605	1.486219	2190.276349	0.026373	0.030074
RS	20	0.502326	1.601836	2146.799413	0.025850	0.029221
RS	21	0.558906	1.601836	2263.576616	0.027256	0.030848
RS	22	0.620800	1.747512	2184.015003	0.026298	0.029492
RS	23	0.688508	1.747512	2294.651825	0.027630	0.030993
RS	24	0.762577	1.921079	2189.321651	0.026362	0.029319
RS	25	0.843603	1.921079	2292.066995	0.027599	0.030702
RS	26	0.932241	2.127501	2163.138987	0.026047	0.028749
RS	27	1.029205	2.127501	2256.716102	0.027173	0.029999
RS	28	1.135276	2.377813	2103.116457	0.025324	0.027751
RS	29	1.251312	2.377813	2186.826205	0.026332	0.028854
RS	30	1.378248	2.689478	2007.526919	0.024173	0.026296
RS	31	1.517108	2.689478	2081.389423	0.025062	0.027249
RS	32	1.669011	3.085790	1878.736692	0.022622	0.024413
RS	33	1.835183	3.085790	1943.488057	0.023402	0.025216
RS	34	2.016965	3.593050	1725.351136	0.020775	0.022207
RS	35	2.215822	3.593050	1782.188562	0.021460	0.022868
RS	36	2.433359	4.234537	1561.364866	0.018801	0.019854
RS	37	2.671331	4.234537	1611.535026	0.019405	0.020386
RS	38	2.931656	5.023549	1401.745251	0.016879	0.017548
RS	39	3.216435	5.023549	1446.228653	0.017414	0.017968
RS	40	3.527965	5.958343	1257.737715	0.015145	0.015440
RS	41	3.868759	5.958343	1297.160972	0.015619	0.015766
RS	42	4.241565	7.022675	1134.610795	0.013662	0.013604
RS	43	4.649390	7.022675	1169.315020	0.014080	0.013853
RS	44	5.095525	8.190323	1032.555552	0.012433	0.012051
RS	45	5.583567	8.190323	1062.683680	0.012796	0.012238
RS	46	6.117454	9.430378	948.836780	0.011425	0.010753
RS	47	6.701491	9.430378	974.382577	0.011733	0.010889
RS	48	7.340391	10.715311	879.267630	0.010587	0.009663
RS	49	8.039305	10.715311	900.110841	0.010838	0.009755
RS	50	8.803872	12.036106	818.691395	0.009858	0.008723
RS	51	9.640258	12.036106	834.673484	0.010050	0.008777
RS	52	10.555211	13.432289	760.724202	0.009160	0.007863
RS	53	11.556110	13.432289	771.843417	0.009294	0.007883
RS	54	12.651028	16.112272	653.025997	0.007863	0.006538
RS	55	13.848798	16.112272	663.031775	0.007984	0.006566
RS	56	15.159080	16.112272	668.486462	0.008049	0.006554
RS	57	16.592444	16.112272	668.834414	0.008054	0.006494
RS	58	18.160452	182.217943	61.567176	0.000741	0.000690
RS	59	19.875750	182.217943	66.992894	0.000807	0.000737
RS	60	21.752175	182.217943	72.858613	0.000877	0.000787
RS	61	23.804862	182.217943	79.192212	0.000954	0.000839
RS	62	26.050369	182.217943	86.021642	0.001036	0.000894
RS	63	28.506808	182.217943	9218.714173	0.111004	0.065944
PA	4+25*2+4+6 0.001864118 0.005313933 28.506807969 3606.987094388 60.018677143 10.261224581 3.668546873 2.077476953 1.572780044 1.418205515 1.413992068 1.486219291 1.601836271 1.747511569 1.921079165 2.127500870 2.377812879 2.689478403 3.085789724 3.593050500 4.234537137 5.023549390 5.958342712 7.022675205 8.190322545 9.430378308 10.715311153 12.036106246 13.432288868 16.112272336 182.217942681
//
IT	6314
RD	10
LK	-80070.581515
QD	-421.157802 -> -324.850876
RI	0.0159002151
TR	0.001586	0.005379
MT	30.111923
MM	C_pi: 19.521417, n_recomb: 89498.298201
RS	0	0.000000	9980.891754	0.080838	0.000001	0.000000
RS	1	0.009488	9980.891754	0.088511	0.000001	0.000000
RS	2	0.019877	9980.891754	0.096912	0.000001	0.000000
RS	3	0.031251	9980.891754	0.106110	0.000001	0.000001
RS	4	0.043705	105.912852	10.947974	0.000122	0.000052
RS	5	0.057340	105.912852	11.985600	0.000134	0.000079
RS	6	0.072269	14.928613	93.047948	0.001040	0.000651
RS	7	0.088615	14.928613	101.764578	0.001137	0.000874
RS	8	0.106511	4.746598	349.515938	0.003905	0.003140
RS	9	0.126106	4.746598	381.049195	0.004258	0.003897
RS	10	0.147559	2.500311	786.580741	0.008789	0.008296
RS	11	0.171049	2.500311	852.838303	0.009529	0.009755
RS	12	0.196767	1.809786	1273.571448	0.014230	0.014832
RS	13	0.224925	1.809786	1371.983250	0.015330	0.016761
RS	14	0.255755	1.586706	1681.006194	0.018783	0.020687
RS	15	0.289510	1.586706	1800.125132	0.020114	0.022717
RS	16	0.326468	1.553572	1964.127315	0.021946	0.024761
RS	17	0.366933	1.553572	2092.864030	0.023384	0.026669
RS	18	0.411237	1.612486	2144.249384	0.023959	0.027148
RS	19	0.459745	1.612486	2275.208115	0.025422	0.028890
RS	20	0.512856	1.721004	2257.770279	0.025227	0.028414
RS	21	0.571006	1.721004	2386.450900	0.026665	0.030025
RS	22	0.634673	1.861824	2327.439577	0.026005	0.029014
RS	23	0.704381	1.861824	2450.781857	0.027384	0.030524
RS	24	0.780704	2.031211	2361.100740	0.026382	0.029161
RS	25	0.864268	2.031211	2476.714174	0.027673	0.030568
RS	26	0.955761	2.233599	2358.223757	0.026349	0.028885
RS	27	1.055935	2.233599	2464.226552	0.027534	0.030170
RS	28	1.165615	2.479845	2315.174307	0.025868	0.028145
RS	29	1.285701	2.479845	2410.338273	0.026932	0.029287
RS	30	1.417181	2.787337	2229.003415	0.024906	0.026898
RS	31	1.561136	2.787337	2312.968453	0.025844	0.027888
RS	32	1.718751	3.179351	2101.408842	0.023480	0.025161
RS	33	1.891320	3.179351	2174.742795	0.024299	0.025999
RS	34	2.080263	3.682192	1941.451931	0.021693	0.023037
RS	35	2.287134	3.682192	2005.397077	0.022407	0.023729
RS	36	2.513634	4.319082	1764.917540	0.019720	0.020709
RS	37	2.761625	4.319082	1820.899531	0.020346	0.021269
RS	38	3.033146	5.103168	1589.365991	0.017759	0.018386
RS	39	3.330430	5.103168	1638.566998	0.018308	0.018831
RS	40	3.655921	6.032361	1428.532059	0.015962	0.016236
RS	41	4.012296	6.032361	1471.727151	0.016444	0.016583
RS	42	4.402485	7.089598	1289.412574	0.014407	0.014348
RS	43	4.829696	7.089598	1327.017598	0.014827	0.014612
RS	44	5.297443	8.246920	1173.054715	0.013107	0.012739
RS	45	5.809571	8.246920	1205.223231	0.013466	0.012934
RS	46	6.370292	9.470193	1076.945960	0.012033	0.011386
RS	47	6.984216	9.470193	1103.630672	0.012331	0.011523
RS	48	7.656391	10.726940	996.697662	0.011136	0.010244
RS	49	8.392345	10.726940	1017.696326	0.011371	0.010330
RS	50	9.198128	12.001315	926.650455	0.010354	0.009254
RS	51	10.080367	12.001315	941.699909	0.010522	0.009292
RS	52	11.046316	13.324054	859.613276	0.009605	0.008341
RS	53	12.103917	13.324054	868.635376	0.009706	0.008337
RS	54	13.261868	15.818646	739.170321	0.008259	0.006949
RS	55	14.529689	15.818646	746.736791	0.008344	0.006951
RS	56	15.917805	15.818646	748.636921	0.008365	0.006904
RS	57	17.437630	15.818646	744.286218	0.008316	0.006802
RS	58	19.101662	205.238918	59.566128	0.000666	0.000616
RS	59	20.923582	205.238918	64.929075	0.000725	0.000660
RS	60	22.918373	205.238918	70.743154	0.000790	0.000706
RS	61	25.102437	205.238918	77.039656	0.000861	0.000755
RS	62	27.493733	205.238918	83.850563	0.000937	0.000806
RS	63	30.111923	205.238918	9898.621909	0.110601	0.067386
PA	4+25*2+4+6 0.001585610 0.005379143 30.111922623 9980.891754329 105.912852201 14.928613102 4.746598150 2.500311437 1.809785768 1.586706144 1.553571862 1.612485623 1.721003641 1.861824456 2.031211222 2.233599369 2.479844782 2.787336517 3.179351386 3.682191785 4.319081913 5.103168194 6.032360592 7.089598425 8.246920328 9.470192575 10.726940280 12.001314835 13.324053732 15.818646111 205.238918019
//
IT	5887
RD	11
LK	-79884.903790
QD	-361.456980 -> -280.962748
RI	0.0144893284
TR	0.001362	0.005420
MT	31.751719
MM	C_pi: 20.624206, n_recomb: 94969.934456
RS	0	0.000000	26524.365280	0.032487	0.000000	0.000000
RS	1	0.009580	26524.365280	0.035600	0.000000	0.000000
RS	2	0.020078	26524.365280	0.039011	0.000000	0.000000
RS	3	0.031582	26524.365280	0.042750	0.000000	0.000000
RS	4	0.044188	181.627465	6.841212	0.000072	0.000031
RS	5	0.058002	181.627465	7.496314	0.000079	0.000048
RS	6	0.073138	21.220158	70.281942	0.000740	0.000477
RS	7	0.089726	21.220158	76.955691	0.000810	0.000638
RS	8	0.107902	6.031408	296.089093	0.003118	0.002569
RS	9	0.127819	6.031408	323.352636	0.003405	0.003178
RS	10	0.149645	2.968733	715.729542	0.007536	0.007248
RS	11	0.173561	2.968733	777.758178	0.008190	0.008499
RS	12	0.199769	2.062240	1213.115742	0.012774	0.013484
RS	13	0.228488	2.062240	1310.185944	0.013796	0.015211
RS	14	0.259958	1.763191	1650.387288	0.017378	0.019283
RS	15	0.294443	1.763191	1771.989386	0.018658	0.021159
RS	16	0.332231	1.699256	1969.415622	0.020737	0.023475
RS	17	0.373640	1.699256	2103.936459	0.022154	0.025283
RS	18	0.419016	1.744704	2184.602072	0.023003	0.026071
RS	19	0.468739	1.744704	2323.800136	0.024469	0.027759
RS	20	0.523226	1.846574	2331.051300	0.024545	0.027590
RS	21	0.582932	1.846574	2469.712489	0.026005	0.029181
RS	22	0.648359	1.983245	2431.682585	0.025605	0.028465
RS	23	0.720053	1.983245	2566.139422	0.027021	0.029979
RS	24	0.798617	2.149360	2493.891557	0.026260	0.028892
RS	25	0.884706	2.149360	2621.157997	0.027600	0.030321
RS	26	0.979044	2.348878	2515.954978	0.026492	0.028888
RS	27	1.082419	2.348878	2633.541569	0.027730	0.030205
RS	28	1.195697	2.592568	2492.711407	0.026247	0.028394
RS	29	1.319828	2.592568	2598.813815	0.027365	0.029575
RS	30	1.455851	2.897849	2419.718488	0.025479	0.027356
RS	31	1.604905	2.897849	2513.512869	0.026466	0.028384
RS	32	1.768240	3.288075	2297.653677	0.024193	0.025776
RS	33	1.947222	3.288075	2379.437867	0.025055	0.026649
RS	34	2.143350	3.789605	2135.606342	0.022487	0.023751
RS	35	2.358269	3.789605	2206.574083	0.023234	0.024473
RS	36	2.593777	4.425570	1950.734225	0.020541	0.021468
RS	37	2.851847	4.425570	2012.426114	0.021190	0.022054
RS	38	3.134642	5.208816	1762.885175	0.018563	0.019147
RS	39	3.444528	5.208816	1816.654980	0.019129	0.019614
RS	40	3.784103	6.136632	1588.160252	0.016723	0.016972
RS	41	4.156209	6.136632	1634.924110	0.017215	0.017336
RS	42	4.563965	7.190837	1435.309798	0.015113	0.015044
RS	43	5.010784	7.190837	1475.558903	0.015537	0.015321
RS	44	5.500410	8.341425	1306.354469	0.013755	0.013390
RS	45	6.036942	8.341425	1340.251078	0.014112	0.013593
RS	46	6.624877	9.550853	1199.134599	0.012626	0.011993
RS	47	7.269136	9.550853	1226.580842	0.012915	0.012130
RS	48	7.975118	10.781502	1109.188280	0.011679	0.010807
RS	49	8.748734	10.781502	1129.879431	0.011897	0.010884
RS	50	9.596464	12.010440	1030.458529	0.010850	0.009773
RS	51	10.525409	12.010440	1043.993042	0.010993	0.009794
RS	52	11.543349	13.259052	955.033394	0.010056	0.008815
RS	53	12.658811	13.259052	961.209880	0.010121	0.008783
RS	54	13.881136	15.559371	823.744167	0.008674	0.007369
RS	55	15.220563	15.559371	827.863581	0.008717	0.007340
RS	56	16.688311	15.559371	825.129835	0.008688	0.007253
RS	57	18.296672	15.559371	814.961295	0.008581	0.007105
RS	58	20.059118	227.330878	57.757581	0.000608	0.000560
RS	59	21.990411	227.330878	63.055458	0.000664	0.000601
RS	60	24.106727	227.330878	68.812608	0.000725	0.000644
RS	61	26.425791	227.330878	75.063082	0.000790	0.000690
RS	62	28.967026	227.330878	81.842135	0.000862	0.000739
RS	63	31.751719	227.330878	10443.720060	0.109969	0.068488
PA	4+25*2+4+6 0.001361579 0.005420194 31.751718885 26524.365280116 181.627464736 21.220158141 6.031408235 2.968732950 2.062239919 1.763190765 1.699255893 1.744704474 1.846574459 1.983244876 2.149359677 2.348877546 2.592568439 2.897848991 3.288075200 3.789604965 4.425570355 5.208815830 6.136632038 7.190836773 8.341424679 9.550852718 10.781502025 12.010439637 13.259052056 15.559371496 227.330877601
//
IT	5532
RD	12
LK	-79728.552613
QD	-311.339884 -> -242.008736
RI	0.0133318648
TR	0.001177	0.005443
MT	33.421766
MM	C_pi: 21.580801, n_recomb: 99531.224564
RS	0	0.000000	64041.290254	0.014194	0.000000	0.000000
RS	1	0.009669	64041.290254	0.015567	0.000000	0.000000
RS	2	0.020273	64041.290254	0.017073	0.000000	0.000000
RS	3	0.031903	64041.290254	0.018724	0.000000	0.000000
RS	4	0.044657	302.997435	4.340212	0.000044	0.000020
RS	5	0.058644	302.997435	4.759834	0.000048	0.000030
RS	6	0.073983	29.487183	53.624853	0.000539	0.000358
RS	7	0.090806	29.487183	58.777588	0.000591	0.000476
RS	8	0.109255	7.530086	252.019020	0.002532	0.002137
RS	9	0.129489	7.530086	275.625630	0.002769	0.002634
RS	10	0.151678	3.478760	651.101764	0.006542	0.006410
RS	11	0.176013	3.478760	708.889948	0.007122	0.007495
RS	12	0.202702	2.327619	1150.308521	0.011557	0.012362
RS	13	0.231970	2.327619	1245.118367	0.012510	0.013918
RS	14	0.264069	1.946237	1607.428013	0.016150	0.018067
RS	15	0.299271	1.946237	1729.919167	0.017381	0.019806
RS	16	0.337878	1.850168	1953.746772	0.019629	0.022313
RS	17	0.380217	1.850168	2092.128194	0.021020	0.024030
RS	18	0.426650	1.882234	2197.583103	0.022079	0.025053
RS	19	0.477573	1.882234	2343.030432	0.023541	0.026688
RS	20	0.533419	1.977954	2372.595336	0.023838	0.026768
RS	21	0.594665	1.977954	2519.356505	0.025312	0.028337
RS	22	0.661834	2.111095	2501.588977	0.025134	0.027872
RS	23	0.735497	2.111095	2645.510184	0.026580	0.029387
RS	24	0.816282	2.274655	2591.311266	0.026035	0.028543
RS	25	0.904879	2.274655	2728.888287	0.027417	0.029992
RS	26	1.002043	2.472189	2638.697677	0.026511	0.028787
RS	27	1.108601	2.472189	2766.866631	0.027799	0.030136
RS	28	1.225463	2.714475	2636.912481	0.026493	0.028529
RS	29	1.353624	2.714475	2753.280436	0.027662	0.029747
RS	30	1.494177	3.019058	2579.828438	0.025920	0.027696
RS	31	1.648321	3.019058	2683.052723	0.026957	0.028764
RS	32	1.817369	3.409485	2466.806591	0.024784	0.026279
RS	33	2.002763	3.409485	2556.830615	0.025689	0.027188
RS	34	2.206082	3.912233	2306.586605	0.023175	0.024365
RS	35	2.429061	3.912233	2384.465382	0.023957	0.025120
RS	36	2.673601	4.550385	2117.259747	0.021272	0.022142
RS	37	2.941785	4.550385	2184.577787	0.021949	0.022756
RS	38	3.235900	5.336382	1920.632894	0.019297	0.019840
RS	39	3.558454	5.336382	1978.873590	0.019882	0.020329
RS	40	3.912196	6.266736	1734.980316	0.017432	0.017654
RS	41	4.300142	6.266736	1785.183203	0.017936	0.018036
RS	42	4.725599	7.321912	1570.776525	0.015782	0.015699
RS	43	5.192195	7.321912	1613.502214	0.016211	0.015988
RS	44	5.703906	8.469651	1431.082050	0.014378	0.014011
RS	45	6.265095	8.469651	1466.496838	0.014734	0.014219
RS	46	6.880547	9.668797	1314.201578	0.013204	0.012577
RS	47	7.555508	9.668797	1342.146673	0.013485	0.012712
RS	48	8.295732	10.876426	1215.710787	0.012214	0.011355
RS	49	9.107530	10.876426	1235.758291	0.012416	0.011422
RS	50	9.997821	12.062309	1129.257634	0.011346	0.010284
RS	51	10.974197	12.062309	1140.831808	0.011462	0.010285
RS	52	12.044980	13.238049	1046.302426	0.010512	0.009286
RS	53	13.219298	13.238049	1049.023782	0.010540	0.009224
RS	54	14.507164	15.340206	906.277764	0.009105	0.007800
RS	55	15.919555	15.340206	906.009380	0.009103	0.007734
RS	56	17.468513	15.340206	897.659064	0.009019	0.007604
RS	57	19.167242	15.340206	880.684417	0.008848	0.007403
RS	58	21.030225	248.052355	56.230253	0.000565	0.000517
RS	59	23.073342	248.052355	61.473269	0.000618	0.000556
RS	60	25.314012	248.052355	67.182373	0.000675	0.000597
RS	61	27.771335	248.052355	73.393922	0.000737	0.000641
RS	62	30.466262	248.052355	80.145908	0.000805	0.000688
RS	63	33.421766	248.052355	10864.524964	0.109157	0.069335
PA	4+25*2+4+6 0.001176610 0.005443336 33.421765501 64041.290254131 302.997435087 29.487183480 7.530085855 3.478760260 2.327619258 1.946236553 1.850168374 1.882234126 1.977954389 2.111094848 2.274655087 2.472188600 2.714474609 3.019057906 3.409485279 3.912233259 4.550384762 5.336381586 6.266735594 7.321911734 8.469651364 9.668797427 10.876425833 12.062309293 13.238049014 15.340205773 248.052354864
//
IT	6143
RD	13
LK	-79593.022588
QD	-268.413017 -> -207.191371
RI	0.0123390671
TR	0.001021	0.005454
MT	35.107100
MM	C_pi: 22.389524, n_recomb: 103236.451651
RS	0	0.000000	167083.281406	0.005680	0.000000	0.000000
RS	1	0.009755	167083.281406	0.006235	0.000000	0.000000
RS	2	0.020461	167083.281406	0.006843	0.000000	0.000000
RS	3	0.032211	167083.281406	0.007511	0.000000	0.000000
RS	4	0.045108	491.988483	2.799595	0.000027	0.000013
RS	5	0.059262	491.988483	3.072716	0.000030	0.000019
RS	6	0.074798	40.099557	41.369533	0.000401	0.000273
RS	7	0.091849	40.099557	45.386932	0.000440	0.000362
RS	8	0.110563	9.245288	215.780518	0.002090	0.001805
RS	9	0.131102	9.245288	236.291749	0.002289	0.002218
RS	10	0.153645	4.026006	593.037108	0.005744	0.005731
RS	11	0.178387	4.026006	646.749745	0.006265	0.006683
RS	12	0.205543	2.603692	1087.749096	0.010536	0.011417
RS	13	0.235348	2.603692	1179.709470	0.011427	0.012830
RS	14	0.268059	2.134769	1556.320450	0.015075	0.017006
RS	15	0.303962	2.134769	1678.444900	0.016258	0.018625
RS	16	0.343367	2.005744	1922.055839	0.018618	0.021259
RS	17	0.386616	2.005744	2062.637494	0.019980	0.022891
RS	18	0.434083	2.024711	2188.227045	0.021196	0.024092
RS	19	0.486180	2.024711	2338.095911	0.022648	0.025676
RS	20	0.543360	2.114796	2387.127632	0.023123	0.025956
RS	21	0.606117	2.114796	2540.171288	0.024605	0.027502
RS	22	0.674996	2.244923	2541.292188	0.024616	0.027249
RS	23	0.750594	2.244923	2693.004050	0.026086	0.028764
RS	24	0.833566	2.406452	2656.713650	0.025734	0.028135
RS	25	0.924631	2.406452	2803.168912	0.027153	0.029601
RS	26	1.024580	2.602606	2728.940329	0.026434	0.028605
RS	27	1.134278	2.602606	2866.559903	0.027767	0.029984
RS	28	1.254677	2.844274	2749.388061	0.026632	0.028569
RS	29	1.386820	2.844274	2875.206086	0.027851	0.029824
RS	30	1.531853	3.149238	2710.114637	0.026252	0.027939
RS	31	1.691034	3.149238	2822.240818	0.027338	0.029046
RS	32	1.865742	3.541316	2608.954325	0.025272	0.026689
RS	33	2.057492	3.541316	2706.912265	0.026221	0.027636
RS	34	2.267946	4.047206	2453.935751	0.023770	0.024895
RS	35	2.498930	4.047206	2538.560608	0.024590	0.025684
RS	36	2.752445	4.689941	2263.697809	0.021927	0.022745
RS	37	3.030689	4.689941	2336.545040	0.022633	0.023387
RS	38	3.336075	5.481548	2061.628846	0.019970	0.020474
RS	39	3.671251	5.481548	2124.262614	0.020577	0.020987
RS	40	4.039121	6.417649	1867.952744	0.018094	0.018290
RS	41	4.442875	6.417649	1921.510551	0.018613	0.018690
RS	42	4.886014	7.477186	1694.797750	0.016417	0.016318
RS	43	5.372379	7.477186	1739.898063	0.016854	0.016620
RS	44	5.906188	8.625479	1546.297200	0.014978	0.014605
RS	45	6.492067	8.625479	1583.102763	0.015335	0.014819
RS	46	7.135096	9.817641	1421.300027	0.013767	0.013142
RS	47	7.840850	9.817641	1449.580359	0.014041	0.013276
RS	48	8.615448	11.005315	1315.519902	0.012743	0.011890
RS	49	9.465604	11.005315	1334.703803	0.012929	0.011947
RS	50	10.398690	12.150792	1222.411890	0.011841	0.010789
RS	51	11.422795	12.150792	1231.713010	0.011931	0.010769
RS	52	12.546796	13.255623	1132.899422	0.010974	0.009757
RS	53	13.780440	13.255623	1131.700180	0.010962	0.009663
RS	54	15.134420	15.158316	986.357259	0.009554	0.008244
RS	55	16.620476	15.158316	980.849668	0.009501	0.008137
RS	56	18.251490	15.158316	966.019024	0.009357	0.007957
RS	57	20.041603	15.158316	941.401397	0.009119	0.007700
RS	58	22.006335	266.851929	55.042655	0.000533	0.000484
RS	59	24.162717	266.851929	60.249557	0.000584	0.000522
RS	60	26.529447	266.851929	65.929193	0.000639	0.000562
RS	61	29.127041	266.851929	72.119911	0.000699	0.000604
RS	62	31.978019	266.851929	78.862060	0.000764	0.000650
RS	63	35.107100	266.851929	11170.054079	0.108199	0.069995
PA	4+25*2+4+6 0.001020852 0.005453963 35.107099627 167083.281406124 491.988482602 40.099557474 9.245287797 4.026005934 2.603691576 2.134769426 2.005743729 2.024711032 2.114796135 2.244922722 2.406452413 2.602605663 2.844273913 3.149237784 3.541315658 4.047205784 4.689940665 5.481547935 6.417648538 7.477185587 8.625479433 9.817640933 11.005314714 12.150792170 13.255622718 15.158316451 266.851929386
//
IT	6311
RD	14
LK	-79472.802467
QD	-231.056754 -> -176.104853
RI	0.0114564092
TR	0.000889	0.005457
MT	36.775244
MM	C_pi: 23.040057, n_recomb: 106122.447523
RS	0	0.000000	377514.241830	0.002601	0.000000	0.000000
RS	1	0.009835	377514.241830	0.002857	0.000000	0.000000
RS	2	0.020638	377514.241830	0.003138	0.000000	0.000000
RS	3	0.032503	377514.241830	0.003447	0.000000	0.000000
RS	4	0.045535	779.192218	1.834402	0.000017	0.000008
RS	5	0.059849	779.192218	2.014864	0.000019	0.000012
RS	6	0.075570	53.427688	32.270879	0.000304	0.000212
RS	7	0.092838	53.427688	35.434542	0.000334	0.000281
RS	8	0.111804	11.173093	185.910243	0.001752	0.001546
RS	9	0.132636	11.173093	203.808134	0.001920	0.001894
RS	10	0.155516	4.605056	541.129253	0.005099	0.005177
RS	11	0.180647	4.605056	591.000156	0.005569	0.006021
RS	12	0.208249	2.888076	1026.621573	0.009674	0.010616
RS	13	0.238566	2.888076	1115.339677	0.010510	0.011908
RS	14	0.271865	2.327654	1499.570210	0.014131	0.016073
RS	15	0.308439	2.327654	1620.299944	0.015268	0.017585
RS	16	0.348610	2.165345	1877.622726	0.017693	0.020298
RS	17	0.392732	2.165345	2018.933122	0.019025	0.021853
RS	18	0.441194	2.171658	2160.127183	0.020355	0.023182
RS	19	0.494422	2.171658	2312.710757	0.021793	0.024718
RS	20	0.552885	2.256609	2378.194453	0.022410	0.025158
RS	21	0.617098	2.256609	2535.747932	0.023895	0.026679
RS	22	0.687626	2.384100	2554.032032	0.024067	0.026606
RS	23	0.765091	2.384100	2711.833075	0.025554	0.028119
RS	24	0.850175	2.543885	2692.849080	0.025375	0.027681
RS	25	0.943628	2.543885	2846.661695	0.026824	0.029161
RS	26	1.046271	2.738949	2788.815277	0.026279	0.028357
RS	27	1.159010	2.738949	2934.622871	0.027653	0.029764
RS	28	1.282837	2.980393	2831.602048	0.026682	0.028531
RS	29	1.418843	2.980393	2965.904524	0.027948	0.029824
RS	30	1.568225	3.286317	2811.398894	0.026492	0.028099
RS	31	1.732300	3.286317	2931.752909	0.027626	0.029247
RS	32	1.912511	3.680905	2724.333307	0.025672	0.027017
RS	33	2.110447	3.680905	2829.796860	0.026665	0.028004
RS	34	2.327851	4.191115	2577.443272	0.024287	0.025352
RS	35	2.566637	4.191115	2668.561419	0.025146	0.026176
RS	36	2.828908	4.839972	2389.514883	0.022517	0.023284
RS	37	3.116973	4.839972	2467.743810	0.023254	0.023957
RS	38	3.433372	5.639056	2185.153823	0.020591	0.021056
RS	39	3.780888	5.639056	2252.085812	0.021222	0.021594
RS	40	4.162584	6.583008	1986.283430	0.018717	0.018885
RS	41	4.581821	6.583008	2043.122691	0.019253	0.019305
RS	42	5.042290	7.649159	1806.572681	0.017023	0.016907
RS	43	5.548049	7.649159	1853.979512	0.017470	0.017223
RS	44	6.103549	8.800296	1651.235407	0.015560	0.015177
RS	45	6.713685	8.800296	1689.359022	0.015919	0.015398
RS	46	7.383830	9.987736	1519.725492	0.014320	0.013692
RS	47	8.119885	9.987736	1548.252675	0.014589	0.013825
RS	48	8.928332	11.157625	1407.983706	0.013268	0.012417
RS	49	9.816293	11.157625	1426.180972	0.013439	0.012463
RS	50	10.791588	12.264719	1309.364682	0.012338	0.011290
RS	51	11.862805	12.264719	1316.200161	0.012403	0.011250
RS	52	13.039379	13.300358	1214.349945	0.011443	0.010230
RS	53	14.331672	13.300358	1208.906008	0.011392	0.010102
RS	54	15.751066	15.003231	1063.544421	0.010022	0.008701
RS	55	17.310062	15.003231	1052.054941	0.009914	0.008549
RS	56	19.022388	15.003231	1030.018879	0.009706	0.008316
RS	57	20.903127	15.003231	997.090947	0.009396	0.007998
RS	58	22.968841	283.029387	54.236404	0.000511	0.000461
RS	59	25.237724	283.029387	59.431790	0.000560	0.000497
RS	60	27.729758	283.029387	65.107143	0.000614	0.000536
RS	61	30.466890	283.029387	71.302585	0.000672	0.000578
RS	62	33.473226	283.029387	78.060528	0.000736	0.000623
RS	63	36.775244	283.029387	11367.395810	0.107116	0.070522
PA	4+25*2+4+6 0.000888573 0.005457448 36.775243979 377514.241830014 779.192218426 53.427688120 11.173092570 4.605056055 2.888075534 2.327654310 2.165345171 2.171657518 2.256609308 2.384099984 2.543884508 2.738948984 2.980393139 3.286316556 3.680904642 4.191115303 4.839972107 5.639055869 6.583008062 7.649159087 8.800296221 9.987735502 11.157625207 12.264718593 13.300357993 15.003231441 283.029386701
//
IT	6986
RD	15
LK	-79364.692631
QD	-198.272241 -> -148.689809
RI	0.0106515772
TR	0.000776	0.005457
MT	38.398077
MM	C_pi: 23.528095, n_recomb: 108225.233061
RS	0	0.000000	1072678.382702	0.000940	0.000000	0.000000
RS	1	0.009910	1072678.382702	0.001033	0.000000	0.000000
RS	2	0.020803	1072678.382702	0.001135	0.000000	0.000000
RS	3	0.032775	1072678.382702	0.001248	0.000000	0.000000
RS	4	0.045933	1204.395611	1.221359	0.000011	0.000005
RS	5	0.060396	1204.395611	1.342439	0.000012	0.000008
RS	6	0.076292	69.791286	25.460323	0.000235	0.000168
RS	7	0.093763	69.791286	27.977587	0.000259	0.000222
RS	8	0.112966	13.296871	161.257610	0.001490	0.001342
RS	9	0.134071	13.296871	176.954529	0.001635	0.001640
RS	10	0.157269	5.207592	494.994226	0.004574	0.004723
RS	11	0.182765	5.207592	541.301169	0.005002	0.005479
RS	12	0.210788	3.177325	967.866571	0.008943	0.009938
RS	13	0.241589	3.177325	1053.111281	0.009731	0.011126
RS	14	0.275441	2.523212	1439.292720	0.013299	0.015254
RS	15	0.312649	2.523212	1557.806010	0.014394	0.016672
RS	16	0.353544	2.327967	1823.348966	0.016848	0.019423
RS	17	0.398492	2.327967	1964.106137	0.018148	0.020906
RS	18	0.447894	2.322349	2116.560568	0.019557	0.022324
RS	19	0.502193	2.322349	2270.291209	0.020977	0.023813
RS	20	0.561872	2.402746	2349.131882	0.021706	0.024378
RS	21	0.627467	2.402746	2509.497387	0.023188	0.025874
RS	22	0.699561	2.527934	2542.941650	0.023497	0.025953
RS	23	0.778801	2.527934	2705.137344	0.024995	0.027460
RS	24	0.865893	2.686114	2702.459880	0.024971	0.027191
RS	25	0.961617	2.686114	2862.053707	0.026445	0.028683
RS	26	1.066827	2.880170	2820.531742	0.026062	0.028055
RS	27	1.182464	2.880170	2973.160535	0.027472	0.029487
RS	28	1.309561	3.121506	2885.156923	0.026659	0.028427
RS	29	1.449254	3.121506	3026.844445	0.027968	0.029754
RS	30	1.602791	3.428622	2884.661744	0.026654	0.028186
RS	31	1.771545	3.428622	3012.428275	0.027835	0.029374
RS	32	1.957022	3.826140	2813.360382	0.025995	0.027274
RS	33	2.160880	3.826140	2925.772510	0.027034	0.028301
RS	34	2.384942	4.341325	2677.049907	0.024736	0.025742
RS	35	2.631210	4.341325	2774.306434	0.025635	0.026604
RS	36	2.901883	4.997203	2494.307547	0.023047	0.023766
RS	37	3.199381	4.997203	2577.700829	0.023818	0.024472
RS	38	3.526362	5.804881	2290.588721	0.021165	0.021591
RS	39	3.885748	5.804881	2361.685745	0.021822	0.022156
RS	40	4.280751	6.757983	2089.234456	0.019305	0.019443
RS	41	4.714900	6.757983	2149.271628	0.019859	0.019884
RS	42	5.192075	7.832142	1905.325132	0.017605	0.017468
RS	43	5.716540	7.832142	1954.985003	0.018064	0.017798
RS	44	6.292982	8.987586	1745.125527	0.016125	0.015729
RS	45	6.926550	8.987586	1784.532304	0.016489	0.015958
RS	46	7.622908	10.171807	1608.741517	0.014865	0.014229
RS	47	8.388278	10.171807	1637.488525	0.015130	0.014362
RS	48	9.229499	11.325515	1492.409953	0.013790	0.012935
RS	49	10.154088	11.325515	1509.585164	0.013949	0.012973
RS	50	11.170307	12.395954	1389.475468	0.012839	0.011789
RS	51	12.287237	12.395954	1393.770332	0.012878	0.011728
RS	52	13.514860	13.364248	1290.074104	0.011920	0.010706
RS	53	14.864144	13.364248	1280.211031	0.011829	0.010543
RS	54	16.347148	14.868677	1137.234975	0.010508	0.009173
RS	55	17.977123	14.868677	1119.165594	0.010341	0.008971
RS	56	19.768635	14.868677	1089.373382	0.010066	0.008680
RS	57	21.737693	14.868677	1047.670100	0.009680	0.008298
RS	58	23.901891	296.002162	53.834517	0.000497	0.000445
RS	59	26.280570	296.002162	59.046813	0.000546	0.000481
RS	60	28.894985	296.002162	64.747424	0.000598	0.000520
RS	61	31.768499	296.002162	70.978074	0.000656	0.000561
RS	62	34.926789	296.002162	77.783012	0.000719	0.000606
RS	63	38.398077	296.002162	11463.494377	0.105923	0.070953
PA	4+25*2+4+6 0.000776453 0.005456938 38.398077316 1072678.382702291 1204.395611351 69.791285685 13.296870531 5.207591761 3.177324874 2.523211936 2.327966605 2.322349478 2.402745645 2.527933668 2.686113979 2.880170295 3.121506018 3.428622397 3.826139769 4.341325020 4.997203257 5.804881034 6.757983474 7.832142015 8.987585851 10.171807032 11.325514812 12.395953852 13.364248357 14.868677161 296.002161869
//
IT	13179
RD	16
LK	-79267.248151
QD	-169.524422 -> -125.068789
RI	0.0099151391
TR	0.000682	0.005452
MT	39.973072
MM	C_pi: 23.872285, n_recomb: 109620.328027
RS	0	0.000000	1297506.242888	0.000792	0.000000	0.000000
RS	1	0.009980	1297506.242888	0.000871	0.000000	0.000000
RS	2	0.020957	1297506.242888	0.000958	0.000000	0.000000
RS	3	0.033029	1297506.242888	0.001053	0.000000	0.000000
RS	4	0.046305	1804.567285	0.832924	0.000008	0.000004
RS	5	0.060907	1804.567285	0.916083	0.000008	0.000006
RS	6	0.076966	89.385574	20.339050	0.000186	0.000136
RS	7	0.094628	89.385574	22.365449	0.000204	0.000179
RS	8	0.114053	15.580350	141.013995	0.001286	0.001183
RS	9	0.135416	15.580350	154.874060	0.001413	0.001441
RS	10	0.158911	5.821357	454.553432	0.004147	0.004354
RS	11	0.184752	5.821357	497.631953	0.004540	0.005038
RS	12	0.213171	3.466466	912.807009	0.008327	0.009371
RS	13	0.244427	3.466466	994.539342	0.009073	0.010470
RS	14	0.278802	2.718959	1378.139462	0.012572	0.014544
RS	15	0.316607	2.718959	1493.880920	0.013628	0.015876
RS	16	0.358186	2.492166	1762.808726	0.016081	0.018636
RS	17	0.403915	2.492166	1902.005837	0.017351	0.020050
RS	18	0.454207	2.475823	2061.650718	0.018807	0.021524
RS	19	0.509519	2.475823	2215.205791	0.020208	0.022966
RS	20	0.570351	2.552532	2304.239527	0.021020	0.023626
RS	21	0.637255	2.552532	2465.909655	0.022495	0.025095
RS	22	0.710835	2.675886	2512.244650	0.022918	0.025299
RS	23	0.791760	2.675886	2677.265753	0.024423	0.026797
RS	24	0.880760	2.832668	2689.457058	0.024534	0.026677
RS	25	0.978644	2.832668	2853.313722	0.026029	0.028176
RS	26	1.086296	3.025802	2827.518367	0.025794	0.027709
RS	27	1.204693	3.025802	2985.598742	0.027236	0.029163
RS	28	1.334906	3.267115	2912.876680	0.026572	0.028265
RS	29	1.478115	3.267115	3060.801109	0.027922	0.029624
RS	30	1.635616	3.575590	2932.068350	0.026747	0.028208
RS	31	1.808837	3.575590	3066.357182	0.027973	0.029433
RS	32	1.999345	3.976365	2877.545168	0.026250	0.027463
RS	33	2.208867	3.976365	2996.268360	0.027333	0.028530
RS	34	2.439301	4.497067	2753.674998	0.025120	0.026068
RS	35	2.692732	4.497067	2856.645625	0.026059	0.026967
RS	36	2.971456	5.160728	2578.521848	0.023522	0.024191
RS	37	3.277999	5.160728	2666.813326	0.024328	0.024930
RS	38	3.615135	5.978019	2378.015062	0.021693	0.022078
RS	39	3.985919	5.978019	2453.119219	0.022378	0.022671
RS	40	4.393708	6.941490	2176.647005	0.019856	0.019962
RS	41	4.842196	6.941490	2239.796997	0.020432	0.020425
RS	42	5.335445	8.025044	1990.745256	0.018160	0.017998
RS	43	5.877922	8.025044	2042.624878	0.018634	0.018344
RS	44	6.474539	9.186370	1827.569702	0.016672	0.016257
RS	45	7.130702	9.186370	1868.266355	0.017043	0.016495
RS	46	7.852352	10.369138	1687.905508	0.015398	0.014748
RS	47	8.646025	10.369138	1716.909846	0.015662	0.014883
RS	48	9.518909	11.508699	1568.341139	0.014307	0.013443
RS	49	10.478910	11.508699	1584.549936	0.014455	0.013472
RS	50	11.534723	12.544904	1462.288548	0.013340	0.012282
RS	51	12.695910	12.544904	1464.091293	0.013356	0.012200
RS	52	13.972987	13.448785	1359.631609	0.012403	0.011181
RS	53	15.377522	13.448785	1345.337000	0.012273	0.010983
RS	54	16.922233	14.759400	1206.866326	0.011010	0.009655
RS	55	18.621113	14.759400	1181.806117	0.010781	0.009401
RS	56	20.489547	14.759400	1143.917874	0.010435	0.009049
RS	57	22.544457	14.759400	1093.203781	0.009973	0.008599
RS	58	24.804454	305.658885	53.835660	0.000491	0.000436
RS	59	27.290007	305.658885	59.095221	0.000539	0.000472
RS	60	30.023628	305.658885	64.852948	0.000592	0.000511
RS	61	33.030073	305.658885	71.152059	0.000649	0.000552
RS	62	36.336572	305.658885	78.038462	0.000712	0.000597
RS	63	39.973072	305.658885	11471.031679	0.104643	0.071311
PA	4+25*2+4+6 0.000682336 0.005452101 39.973071695 1297506.242887518 1804.567284579 89.385574379 15.580349792 5.821356763 3.466466048 2.718958745 2.492165715 2.475822730 2.552531570 2.675886325 2.832667572 3.025802341 3.267114947 3.575590426 3.976364621 4.497067047 5.160728276 5.978019061 6.941489546 8.025044485 9.186370348 10.369138275 11.508698622 12.544904352 13.448785281 14.759399951 305.658885325
//
IT	7773
RD	17
LK	-79180.159595
QD	-144.558394 -> -105.690229
RI	0.0096425152
TR	0.000616	0.005541
MT	40.542756
MM	C_pi: 23.781813, n_recomb: 110907.764832
RS	0	0.000000	1461912.250494	0.000712	0.000000	0.000000
RS	1	0.010005	1461912.250494	0.000783	0.000000	0.000000
RS	2	0.021011	1461912.250494	0.000862	0.000000	0.000000
RS	3	0.033118	1461912.250494	0.000948	0.000000	0.000000
RS	4	0.046437	2660.529313	0.573075	0.000005	0.000003
RS	5	0.061088	2660.529313	0.630434	0.000006	0.000004
RS	6	0.077204	112.180121	16.447084	0.000148	0.000112
RS	7	0.094934	112.180121	18.090545	0.000163	0.000147
RS	8	0.114437	17.956789	124.244957	0.001120	0.001058
RS	9	0.135891	17.956789	136.512826	0.001231	0.001285
RS	10	0.159492	6.418976	419.001155	0.003778	0.004060
RS	11	0.185454	6.418976	459.003585	0.004139	0.004685
RS	12	0.214014	3.738349	861.509903	0.007768	0.008908
RS	13	0.245431	3.738349	939.464210	0.008471	0.009931
RS	14	0.279992	2.899873	1317.602327	0.011880	0.013942
RS	15	0.318010	2.899873	1429.772261	0.012892	0.015199
RS	16	0.359832	2.642260	1699.122223	0.015320	0.017942
RS	17	0.405838	2.642260	1835.507564	0.016550	0.019293
RS	18	0.456447	2.614363	2000.140615	0.018034	0.020794
RS	19	0.512119	2.614363	2151.959085	0.019403	0.022189
RS	20	0.573362	2.685241	2249.950254	0.020287	0.022915
RS	21	0.640732	2.685241	2411.190973	0.021741	0.024355
RS	22	0.714842	2.803599	2470.011355	0.022271	0.024661
RS	23	0.796367	2.803599	2636.069522	0.023768	0.026145
RS	24	0.886049	2.954921	2663.533121	0.024016	0.026153
RS	25	0.984703	2.954921	2829.919868	0.025516	0.027654
RS	26	1.093227	3.142239	2821.021614	0.025436	0.027333
RS	27	1.212610	3.142239	2982.971443	0.026896	0.028802
RS	28	1.343936	3.377688	2927.419619	0.026395	0.028056
RS	29	1.488402	3.377688	3080.220073	0.027773	0.029443
RS	30	1.647322	3.680494	2967.407117	0.026756	0.028173
RS	31	1.822142	3.680494	3107.114565	0.028015	0.029433
RS	32	2.014452	4.075829	2931.458626	0.026432	0.027591
RS	33	2.226003	4.075829	3055.643593	0.027551	0.028694
RS	34	2.458719	4.591083	2822.270354	0.025447	0.026332
RS	35	2.714719	4.591083	2930.325116	0.026421	0.027268
RS	36	2.996332	5.248656	2657.093335	0.023958	0.024559
RS	37	3.306120	5.248656	2749.821967	0.024794	0.025330
RS	38	3.646902	6.058178	2462.104328	0.022200	0.022514
RS	39	4.021780	6.058178	2540.873470	0.022910	0.023135
RS	40	4.434164	7.010821	2262.783439	0.020402	0.020436
RS	41	4.887807	7.010821	2328.782499	0.020997	0.020923
RS	42	5.386838	8.078839	2076.645911	0.018724	0.018491
RS	43	5.935796	8.078839	2130.528750	0.019210	0.018854
RS	44	6.539677	9.217799	1911.978399	0.017239	0.016755
RS	45	7.203977	9.217799	1953.768106	0.017616	0.017004
RS	46	7.934740	10.368532	1770.284440	0.015962	0.015244
RS	47	8.738616	10.368532	1799.340256	0.016224	0.015381
RS	48	9.622919	11.462404	1648.561111	0.014864	0.013932
RS	49	10.595698	11.462404	1663.551171	0.014999	0.013954
RS	50	11.665802	12.433418	1540.335734	0.013888	0.012762
RS	51	12.842971	12.433418	1539.291275	0.013879	0.012661
RS	52	14.137916	13.243504	1435.270296	0.012941	0.011648
RS	53	15.562419	13.243504	1415.995018	0.012767	0.011416
RS	54	17.129444	14.312829	1284.701436	0.011584	0.010141
RS	55	18.853251	14.312829	1251.449420	0.011284	0.009831
RS	56	20.749524	14.312829	1204.303473	0.010859	0.009416
RS	57	22.835519	14.312829	1143.510003	0.010310	0.008897
RS	58	25.130218	306.950791	54.198631	0.000489	0.000433
RS	59	27.654501	306.950791	59.513071	0.000537	0.000469
RS	60	30.431340	306.950791	65.333264	0.000589	0.000508
RS	61	33.486001	306.950791	71.703380	0.000647	0.000551
RS	62	36.846280	306.950791	78.670380	0.000709	0.000596
RS	63	40.542756	306.950791	11511.259902	0.103791	0.071603
PA	4+25*2+4+6 0.000616174 0.005541353 40.542756280 1461912.250493614 2660.529312572 112.180120813 17.956789198 6.418975862 3.738349441 2.899873406 2.642260430 2.614362538 2.685240963 2.803598800 2.954920668 3.142238954 3.377687945 3.680494090 4.075829102 4.591082602 5.248656086 6.058177717 7.010820799 8.078839381 9.217798642 10.368531970 11.462403751 12.433417875 13.243504164 14.312828503 306.950790801
//
IT	10295
RD	18
LK	-79104.995379
QD	-123.261186 -> -1000000000000000052504760255204420248704468581108159154915854115511802457988908195786371375080447864043704443832883878176942523235360430575644792184786706982848387200926575803737830233794788090059368953234970799945081119038967640880074652742780142494579258788820056842838115669472196386865459400540160.000000
RI	0.0094296182
TR	0.000565	0.005662
MT	40.703110
MM	C_pi: 23.463484, n_recomb: 111745.605808
RS	0	0.000000	1463339.463492	0.000717	0.000000	0.000000
RS	1	0.010012	1463339.463492	0.000789	0.000000	0.000000
RS	2	0.021026	1463339.463492	0.000868	0.000000	0.000000
RS	3	0.033143	1463339.463492	0.000955	0.000000	0.000000
RS	4	0.046473	3737.575639	0.411197	0.000004	0.000002
RS	5	0.061138	3737.575639	0.452384	0.000004	0.000003
RS	6	0.077271	135.327870	13.744872	0.000123	0.000097
RS	7	0.095019	135.327870	15.119706	0.000135	0.000126
RS	8	0.114544	20.052177	112.194076	0.001004	0.000987
RS	9	0.136024	20.052177	123.295924	0.001103	0.001190
RS	10	0.159654	6.905756	392.912617	0.003516	0.003906
RS	11	0.185651	6.905756	430.578589	0.003853	0.004480
RS	12	0.214250	3.955139	822.152763	0.007357	0.008659
RS	13	0.245712	3.955139	897.026471	0.008027	0.009603
RS	14	0.280324	3.046546	1267.741293	0.011345	0.013570
RS	15	0.318402	3.046546	1376.639112	0.012319	0.014736
RS	16	0.360292	2.767337	1642.324818	0.014697	0.017440
RS	17	0.406376	2.767337	1775.680586	0.015890	0.018705
RS	18	0.457073	2.732486	1940.729357	0.017367	0.020199
RS	19	0.512847	2.732486	2090.112962	0.018704	0.021521
RS	20	0.574204	2.799757	2192.885872	0.019624	0.022284
RS	21	0.641705	2.799757	2352.610495	0.021053	0.023667
RS	22	0.715963	2.913954	2420.344801	0.021659	0.024052
RS	23	0.797657	2.913954	2586.068095	0.023142	0.025495
RS	24	0.887529	3.059784	2625.880356	0.023499	0.025616
RS	25	0.986399	3.059784	2793.250796	0.024997	0.027092
RS	26	1.095168	3.240586	2799.117713	0.025049	0.026908
RS	27	1.214827	3.240586	2963.334444	0.026519	0.028367
RS	28	1.346466	3.468957	2923.678280	0.026164	0.027770
RS	29	1.491284	3.468957	3079.808842	0.027561	0.029160
RS	30	1.650601	3.764329	2982.614467	0.026691	0.028041
RS	31	1.825869	3.764329	3126.344075	0.027977	0.029313
RS	32	2.018685	4.151879	2964.487401	0.026529	0.027611
RS	33	2.230805	4.151879	3092.944364	0.027678	0.028733
RS	34	2.464163	4.658601	2870.296051	0.025686	0.026489
RS	35	2.720883	4.658601	2982.467714	0.026690	0.027444
RS	36	3.003307	5.306109	2716.265207	0.024308	0.024823
RS	37	3.314006	5.306109	2812.669096	0.025170	0.025615
RS	38	3.655812	6.102914	2528.482223	0.022627	0.022857
RS	39	4.031840	6.102914	2610.327926	0.023360	0.023496
RS	40	4.445514	7.038785	2333.111125	0.020879	0.020832
RS	41	4.900606	7.038785	2401.512681	0.021491	0.021333
RS	42	5.401260	8.084422	2148.635925	0.019228	0.018918
RS	43	5.952040	8.084422	2204.192632	0.019725	0.019292
RS	44	6.557962	9.193582	1984.243748	0.017757	0.017201
RS	45	7.224549	9.193582	2026.897202	0.018138	0.017455
RS	46	7.957874	10.304762	1842.121985	0.016485	0.015700
RS	47	8.764619	10.304762	1871.086602	0.016744	0.015836
RS	48	9.652133	11.346072	1719.695918	0.015389	0.014393
RS	49	10.628505	11.346072	1733.395855	0.015512	0.014405
RS	50	11.702630	12.246687	1610.653266	0.014414	0.013226
RS	51	12.884295	12.246687	1606.735126	0.014379	0.013103
RS	52	14.184266	12.960433	1504.526076	0.013464	0.012111
RS	53	15.614389	12.960433	1480.229450	0.013246	0.011841
RS	54	17.187695	13.790399	1358.781806	0.012160	0.010645
RS	55	18.918518	13.790399	1316.827585	0.011784	0.010271
RS	56	20.822628	13.790399	1260.055833	0.011276	0.009787
RS	57	22.917376	13.790399	1188.991664	0.010640	0.009194
RS	58	25.221848	304.216975	54.603780	0.000489	0.000431
RS	59	27.757040	304.216975	59.964710	0.000537	0.000467
RS	60	30.546053	304.216975	65.836648	0.000589	0.000507
RS	61	33.614298	304.216975	72.264306	0.000647	0.000550
RS	62	36.989732	304.216975	79.295221	0.000710	0.000596
RS	63	40.703110	304.216975	11496.948391	0.102885	0.071851
PA	4+25*2+4+6 0.000564927 0.005661781 40.703110398 1463339.463491986 3737.575638747 135.327870101 20.052177274 6.905756152 3.955139499 3.046545964 2.767337258 2.732486041 2.799757485 2.913954093 3.059784040 3.240586002 3.468957226 3.764329168 4.151879493 4.658600503 5.306109000 6.102913842 7.038784742 8.084422314 9.193582247 10.304761715 11.346071791 12.246687047 12.960432940 13.790399500 304.216975192
//
IT	1489
RD	19
LK	-79041.000265
QD	-1000000000000000052504760255204420248704468581108159154915854115511802457988908195786371375080447864043704443832883878176942523235360430575644792184786706982848387200926575803737830233794788090059368953234970799945081119038967640880074652742780142494579258788820056842838115669472196386865459400540160.000000 -> -1000000000000000052504760255204420248704468581108159154915854115511802457988908195786371375080447864043704443832883878176942523235360430575644792184786706982848387200926575803737830233794788090059368953234970799945081119038967640880074652742780142494579258788820056842838115669472196386865459400540160.000000
RI	0.0081213038
TR	0.000565	0.005662
MT	40.703110
MM	C_pi: 23.463485, n_recomb: 111745.610539
RS	0	0.000000	1463339.463492	0.000717	0.000000	0.000000
RS	1	0.010012	1463339.463492	0.000789	0.000000	0.000000
RS	2	0.021026	1463339.463492	0.000868	0.000000	0.000000
RS	3	0.033143	1463339.463492	0.000955	0.000000	0.000000
RS	4	0.046473	3737.575639	0.411197	0.000004	0.000002
RS	5	0.061138	3737.575639	0.452384	0.000004	0.000002
RS	6	0.077271	135.327870	13.744872	0.000123	0.000087
RS	7	0.095019	135.327870	15.119707	0.000135	0.000113
RS	8	0.114544	20.052177	112.194080	0.001004	0.000949
RS	9	0.136024	20.052177	123.295929	0.001103	0.001137
RS	10	0.159654	6.905756	392.912632	0.003516	0.003844
RS	11	0.185651	6.905756	430.578606	0.003853	0.004378
RS	12	0.214250	3.955139	822.152795	0.007357	0.008550
RS	13	0.245712	3.955139	897.026506	0.008027	0.009428
RS	14	0.280324	3.046546	1267.741343	0.011345	0.013349
RS	15	0.318402	3.046546	1376.639166	0.012319	0.014433
RS	16	0.360292	2.767337	1642.324882	0.014697	0.017073
RS	17	0.406376	2.767337	1775.680656	0.015890	0.018256
RS	18	0.457073	2.732486	1940.729434	0.017367	0.019708
RS	19	0.512847	2.732486	2090.113045	0.018704	0.020959
RS	20	0.574204	2.799757	2192.885959	0.019624	0.021725
RS	21	0.641705	2.799757	2352.610588	0.021053	0.023050
RS	22	0.715963	2.913954	2420.344897	0.021659	0.023484
RS	23	0.797657	2.913954	2586.068197	0.023142	0.024884
RS	24	0.887529	3.059784	2625.880460	0.023499	0.025091
RS	25	0.986399	3.059784	2793.250906	0.024997	0.026537
RS	26	1.095168	3.240586	2799.117823	0.025049	0.026467
RS	27	1.214827	3.240586	2963.334561	0.026519	0.027909
RS	28	1.346466	3.468957	2923.678396	0.026164	0.027445
RS	29	1.491284	3.468957	3079.808963	0.027561	0.028829
RS	30	1.650601	3.764329	2982.614585	0.026691	0.027850
RS	31	1.825869	3.764329	3126.344198	0.027977	0.029127
RS	32	2.018685	4.151879	2964.487518	0.026529	0.027559
RS	33	2.230805	4.151879	3092.944486	0.027678	0.028691
RS	34	2.464163	4.658601	2870.296165	0.025686	0.026565
RS	35	2.720883	4.658601	2982.467832	0.026690	0.027535
RS	36	3.003307	5.306109	2716.265315	0.024308	0.025008
RS	37	3.314006	5.306109	2812.669207	0.025170	0.025814
RS	38	3.655812	6.102914	2528.482323	0.022627	0.023123
RS	39	4.031840	6.102914	2610.328029	0.023360	0.023777
RS	40	4.445514	7.038785	2333.111217	0.020879	0.021157
RS	41	4.900606	7.038785	2401.512776	0.021491	0.021669
RS	42	5.401260	8.084422	2148.636010	0.019228	0.019283
RS	43	5.952040	8.084422	2204.192719	0.019725	0.019666
RS	44	6.557962	9.193582	1984.243827	0.017757	0.017592
RS	45	7.224549	9.193582	2026.897282	0.018138	0.017851
RS	46	7.957874	10.304762	1842.122057	0.016485	0.016110
RS	47	8.764619	10.304762	1871.086676	0.016744	0.016244
RS	48	9.652133	11.346072	1719.695986	0.015389	0.014817
RS	49	10.628505	11.346072	1733.395923	0.015512	0.014819
RS	50	11.702630	12.246687	1610.653330	0.014414	0.013660
RS	51	12.884295	12.246687	1606.735190	0.014379	0.013516
RS	52	14.184266	12.960433	1504.526136	0.013464	0.012551
RS	53	15.614389	12.960433	1480.229508	0.013246	0.012245
RS	54	17.187695	13.790399	1358.781860	0.012160	0.011143
RS	55	18.918518	13.790399	1316.827637	0.011784	0.010703
RS	56	20.822628	13.790399	1260.055883	0.011276	0.010147
RS	57	22.917376	13.790399	1188.991711	0.010640	0.009479
RS	58	25.221848	304.216993	54.603779	0.000489	0.000431
RS	59	27.757040	304.216993	59.964709	0.000537	0.000468
RS	60	30.546053	304.216993	65.836647	0.000589	0.000508
RS	61	33.614298	304.216993	72.264305	0.000647	0.000551
RS	62	36.989732	304.216993	79.295220	0.000710	0.000598
RS	63	40.703110	304.216993	11496.949179	0.102885	0.072055
PA	4+25*2+4+6 0.000564927 0.005661781 40.703110398 1463339.463491986 3737.575638747 135.327870101 20.052177274 6.905756152 3.955139499 3.046545964 2.767337258 2.732486041 2.799757485 2.913954093 3.059784040 3.240586002 3.468957226 3.764329168 4.151879493 4.658600503 5.306109000 6.102913842 7.038784742 8.084422314 9.193582247 10.304761715 11.346071791 12.246687047 12.960432940 13.790399500 304.216993325
//
IT	1489
RD	20
LK	-79041.000260
QD	-1000000000000000052504760255204420248704468581108159154915854115511802457988908195786371375080447864043704443832883878176942523235360430575644792184786706982848387200926575803737830233794788090059368953234970799945081119038967640880074652742780142494579258788820056842838115669472196386865459400540160.000000 -> -1000000000000000052504760255204420248704468581108159154915854115511802457988908195786371375080447864043704443832883878176942523235360430575644792184786706982848387200926575803737830233794788090059368953234970799945081119038967640880074652742780142494579258788820056842838115669472196386865459400540160.000000
RI	0.0081213127
TR	0.000565	0.005662
MT	40.703110
MM	C_pi: 23.463486, n_recomb: 111745.615269
RS	0	0.000000	1463339.463492	0.000717	0.000000	0.000000
RS	1	0.010012	1463339.463492	0.000789	0.000000	0.000000
RS	2	0.021026	1463339.463492	0.000868	0.000000	0.000000
RS	3	0.033143	1463339.463492	0.000955	0.000000	0.000000
RS	4	0.046473	3737.575639	0.411197	0.000004	0.000002
RS	5	0.061138	3737.575639	0.452384	0.000004	0.000002
RS	6	0.077271	135.327870	13.744873	0.000123	0.000087
RS	7	0.095019	135.327870	15.119708	0.000135	0.000113
RS	8	0.114544	20.052177	112.194085	0.001004	0.000949
RS	9	0.136024	20.052177	123.295934	0.001103	0.001137
RS	10	0.159654	6.905756	392.912648	0.003516	0.003844
RS	11	0.185651	6.905756	430.578623	0.003853	0.004378
RS	12	0.214250	3.955139	822.152828	0.007357	0.008550
RS	13	0.245712	3.955139	897.026542	0.008027	0.009428
RS	14	0.280324	3.046546	1267.741393	0.011345	0.013349
RS	15	0.318402	3.046546	1376.639221	0.012319	0.014433
RS	16	0.360292	2.767337	1642.324947	0.014697	0.017073
RS	17	0.406376	2.767337	1775.680726	0.015890	0.018256
RS	18	0.457073	2.732486	1940.729511	0.017367	0.019708
RS	19	0.512847	2.732486	2090.113127	0.018704	0.020959
RS	20	0.574204	2.799757	2192.886046	0.019624	0.021725
RS	21	0.641705	2.799757	2352.610681	0.021053	0.023050
RS	22	0.715963	2.913954	2420.344993	0.021659	0.023484
RS	23	0.797657	2.913954	2586.068299	0.023142	0.024884
RS	24	0.887529	3.059784	2625.880564	0.023499	0.025091
RS	25	0.986399	3.059784	2793.251017	0.024997	0.026537
RS	26	1.095168	3.240586	2799.117934	0.025049	0.026467
RS	27	1.214827	3.240586	2963.334678	0.026519	0.027909
RS	28	1.346466	3.468957	2923.678511	0.026164	0.027445
RS	29	1.491284	3.468957	3079.809085	0.027561	0.028829
RS	30	1.650601	3.764329	2982.614703	0.026691	0.027850
RS	31	1.825869	3.764329	3126.344322	0.027977	0.029127
RS	32	2.018685	4.151879	2964.487635	0.026529	0.027559
RS	33	2.230805	4.151879	3092.944608	0.027678	0.028691
RS	34	2.464163	4.658601	2870.296278	0.025686	0.026565
RS	35	2.720883	4.658601	2982.467950	0.026690	0.027535
RS	36	3.003307	5.306109	2716.265422	0.024308	0.025008
RS	37	3.314006	5.306109	2812.669318	0.025170	0.025814
RS	38	3.655812	6.102914	2528.482423	0.022627	0.023123
RS	39	4.031840	6.102914	2610.328132	0.023360	0.023777
RS	40	4.445514	7.038785	2333.111309	0.020879	0.021157
RS	41	4.900606	7.038785	2401.512871	0.021491	0.021669
RS	42	5.401260	8.084422	2148.636095	0.019228	0.019283
RS	43	5.952040	8.084422	2204.192806	0.019725	0.019666
RS	44	6.557962	9.193582	1984.243905	0.017757	0.017592
RS	45	7.224549	9.193582	2026.897362	0.018138	0.017851
RS	46	7.957874	10.304762	1842.122130	0.016485	0.016110
RS	47	8.764619	10.304762	1871.086750	0.016744	0.016244
RS	48	9.652133	11.346072	1719.696054	0.015389	0.014817
RS	49	10.628505	11.346072	1733.395992	0.015512	0.014819
RS	50	11.702630	12.246687	1610.653393	0.014414	0.013660
RS	51	12.884295	12.246687	1606.735253	0.014379	0.013516
RS	52	14.184266	12.960433	1504.526195	0.013464	0.012551
RS	53	15.614389	12.960433	1480.229567	0.013246	0.012245
RS	54	17.187695	13.790399	1358.781914	0.012160	0.011143
RS	55	18.918518	13.790399	1316.827689	0.011784	0.010703
RS	56	20.822628	13.790399	1260.055933	0.011276	0.010147
RS	57	22.917376	13.790399	1188.991758	0.010640	0.009479
RS	58	25.221848	304.217011	54.603778	0.000489	0.000431
RS	59	27.757040	304.217011	59.964708	0.000537	0.000468
RS	60	30.546053	304.217011	65.836645	0.000589	0.000508
RS	61	33.614298	304.217011	72.264304	0.000647	0.000551
RS	62	36.989732	304.217011	79.295218	0.000710	0.000598
RS	63	40.703110	304.217011	11496.949967	0.102885	0.072055
PA	4+25*2+4+6 0.000564927 0.005661781 40.703110398 1463339.463491986 3737.575638747 135.327870101 20.052177274 6.905756152 3.955139499 3.046545964 2.767337258 2.732486041 2.799757485 2.913954093 3.059784040 3.240586002 3.468957226 3.764329168 4.151879493 4.658600503 5.306109000 6.102913842 7.038784742 8.084422314 9.193582247 10.304761715 11.346071791 12.246687047 12.960432940 13.790399500 304.217011458
//
IT	1489
RD	21
LK	-79041.000254
[truncated: 10,192,119 more chars]
