# Supplementary material for: Recent speciation associated with range expansion and a shift to self-fertilization in North American Arabidopsis
Source: Nat Commun. 2022 Dec 8;13:7564. doi: 10.1038/s41467-022-35368-1 (PMC9732334; doi:10.1038/s41467-022-35368-1)
Supplement: Supplementary file 5 — Source Data [file 41467_2022_35368_MOESM5_ESM.zip › Source Data/Fig3a_srk_alignment.fasta]

>8_contig_1827_length_690-1604|07C_02_srk.fasta
TAACCTTGTCATCCTCGATCACTCTAATATCCCTATATGGTCTACGAATACTAAA---GGAGATGTGAGGTCTCCGATAGTGGCAGAGCTTCTCGATACGGGCAATTTAGTGATAAGATATTTCAA---CAACAACTCACAAGAATTTTTGTGGCAGAGCTTTGATTTTCCAA------------CCGATACTTTACTTCCGGAGATGAAACTCGGCTGGGATCGTAAAACAGGTCTCAACAGATTTCTTAGATCTTACAAAAGCTCCAATGATCCGACAAGTGGGAGTTTCTCGTACAAACTCGAAAC------TGGGGTGTATTCAGAGTTTTTTATGTTGGCCAAAAACTCACCAGTATACCGGACTGGTCCATGGAATGGGATCCAATTTATTGGCATGCCGGAAATGCGAAAATCGGATT------ACGTGATTTACAATTTCACGGAGAACAATGAGGAGGTTTCTTTCACGTTCTTAATGACCAGCCAAAACACCTACTCAAGATTGAAGCTGAGTGACAAAGGGGAATTTGAGCGATTCACGTGGATTCCTACATCATCGCAGTGGAGCCTGTCATGGTCTTCACCAAAAGACCA---GTGTGATGTGTACGATCTGTGTGGGCCTTACAGCTACTGTGATATTAATACGTCACCTATTTGTCATTGTATCCAAGGGTTCGAGCCCAAGTTCCC---AGAGTGGAAGTTGATAGACGTGGCGGGTGGGTGTGTGAGGAGGACACCGTTGAATTGCGGG---AAAGACAGGTTTTTGCCGCTTAAGCAAATGAAGTTGCCCGATACTAAGACAGTGATTGTGGACAGGAAGATTGGGATGAAAGACTGTAAGAAGAGGTGCCTTAACGATTGTAATTGTACGGCCTATGCGAATACTGACAT------TGGCGGGACGGGTTGTGTAATGTGGATCGGAGAGCTTTTGGATAT-----
>10_contig_1392_length_365-1279|07J_05_srk.fasta
TAACCTTGTCATCCTCGATCACTCTAATATCCCTATATGGTCTACGAATACTAAA---GGAGATGTGAGGTCTCCGATAGTGGCAGAGCTTCTCGATACGGGCAATTTAGTGATAAGATATTTCAA---CAACAACTCACAAGAATTTTTGTGGCAGAGCTTTGATTTTCCAA------------CCGATACTTTACTTCCGGAGATGAAACTCGGCTGGGATCGTAAAACAGGTCTCAACAGATTTCTTAGATCTTACAAAAGCTCCAATGATCCGACAAGTGGGAGTTTCTCGTACAAACTCGAAAC------TGGGGTGTATTCAGAGTTTTTTATGTTGGCCAAAAACTCACCAGTATACCGGACTGGTCCATGGAATGGGATCCAATTTATTGGCATGCCGGAAATGCGAAAATCGGATT------ACGTGATTTACAATTTCACGGAGAACAATGAGGAGGTTTCTTTCACGTTCTTAATGACCAGCCAAAACACCTACTCAAGATTGAAGCTGAGTGACAAAGGGGAATTTGAGCGATTCACGTGGATTCCTACATCATCGCAGTGGAGCCTGTCATGGTCTTCACCAAAAGACCA---GTGTGATGTGTACGATCTGTGTGGGCCTTACAGCTACTGTGATATTAATACGTCACCTATTTGTCATTGTATCCAAGGGTTCGAGCCCAAGTTCCC---AGAGTGGAAGTTGATAGACGTGGCGGGTGGGTGTGTGAGGAGGACACCGTTGAATTGCGGG---AAAGACAGGTTTTTGCCGCTTAAGCAAATGAAGTTGCCCGATACTAAGACAGTGATTGTGGACAGGAAGATTGGGATGAAAGACTGTAAGAAGAGGTGCCTTAACGATTGTAATTGTACGGCCTATGCGAATACTGACAT------TGGCGGGACGGGTTGTGTAATGTGGATCGGAGAGCTTTTGGATAT-----
>9_contig_1333_length_217-1131|07N_24_srk.fasta
TAACCTTGTCATCCTCGATCACTCTAATATCCCTATATGGTCTACGAATACTAAA---GGAGATGTGAGGTCTCCGATAGTGGCAGAGCTTCTCGATACGGGCAATTTAGTGATAAGATATTTCAA---CAACAACTCACAAGAATTTTTGTGGCAGAGCTTTGATTTTCCAA------------CCGATACTTTACTTCCGGAGATGAAACTCGGCTGGGATCGTAAAACAGGTCTCAACAGATTTCTTAGATCTTACAAAAGCTCCAATGATCCGACAAGTGGGAGTTTCTCGTACAAACTCGAAAC------TGGGGTGTATTCAGAGTTTTTTATGTTGGCCAAAAACTCACCAGTATACCGGACTGGTCCATGGAATGGGATCCAATTTATTGGCATGCCGGAAATGCGAAAATCGGATT------ACGTGATTTACAATTTCACGGAGAACAATGAGGAGGTTTCTTTCACGTTCTTAATGACCAGCCAAAACACCTACTCAAGATTGAAGCTGAGTGACAAAGGGGAATTTGAGCGATTCACGTGGATTCCTACATCATCGCAGTGGAGCCTGTCATGGTCTTCACCAAAAGACCA---GTGTGATGTGTACGATCTGTGTGGGCCTTACAGCTACTGTGATATTAATACGTCACCTATTTGTCATTGTATCCAAGGGTTCGAGCCCAAGTTCCC---AGAGTGGAAGTTGATAGACGTGGCGGGTGGGTGTGTGAGGAGGACACCGTTGAATTGCGGG---AAAGACAGGTTTTTGCCGCTTAAGCAAATGAAGTTGCCCGATACTAAGACAGTGATTGTGGACAGGAAGATTGGGATGAAAGACTGTAAGAAGAGGTGCCTTAACGATTGTAATTGTACGGCCTATGCGAATACTGACAT------TGGCGGGACGGGTTGTGTAATGTGGATCGGAGAGCTTTTGGATAT-----
>9_contig_1246_length_131-1045|07O_07_srk.fasta
TAACCTTGTCATCCTCGATCACTCTAATATCCCTATATGGTCTACGAATACTAAA---GGAGATGTGAGGTCTCCGATAGTGGCAGAGCTTCTCGATACGGGCAATTTAGTGATAAGATATTTCAA---CAACAACTCACAAGAATTTTTGTGGCAGAGCTTTGATTTTCCAA------------CCGATACTTTACTTCCGGAGATGAAACTCGGCTGGGATCGTAAAACAGGTCTCAACAGATTTCTTAGATCTTACAAAAGCTCCAATGATCCGACAAGTGGGAGTTTCTCGTACAAACTCGAAAC------TGGGGTGTATTCAGAGTTTTTTATGTTGGCCAAAAACTCACCAGTATACCGGACTGGTCCATGGAATGGGATCCAATTTATTGGCATGCCGGAAATGCGAAAATCGGATT------ACGTGATTTACAATTTCACGGAGAACAATGAGGAGGTTTCTTTCACGTTCTTAATGACCAGCCAAAACACCTACTCAAGATTGAAGCTGAGTGACAAAGGGGAATTTGAGCGATTCACGTGGATTCCTACATCATCGCAGTGGAGCCTGTCATGGTCTTCACCAAAAGACCA---GTGTGATGTGTACGATCTGTGTGGGCCTTACAGCTACTGTGATATTAATACGTCACCTATTTGTCATTGTATCCAAGGGTTCGAGCCCAAGTTCCC---AGAGTGGAAGTTGATAGACGTGGCGGGTGGGTGTGTGAGGAGGACACCGTTGAATTGCGGG---AAAGACAGGTTTTTGCCGCTTAAGCAAATGAAGTTGCCCGATACTAAGACAGTGATTGTGGACAGGAAGATTGGGATGAAAGACTGTAAGAAGAGGTGCCTTAACGATTGTAATTGTACGGCCTATGCGAATACTGACAT------TGGCGGGACGGGTTGTGTAATGTGGATCGGAGAGCTTTTGGATAT-----
>9_contig_1207_length_180-1094|11AG_01_srk.fasta
TAACCTTGTCATCCTCGATCACTCTAATATCCCTATATGGTCTACGAATACTAAA---GGAGATGTGAGGTCTCCGATAGTGGCAGAGCTTCTCGATACGGGCAATTTAGTGATAAGATATTTCAA---CAACAACTCACAAGAATTTTTGTGGCAGAGCTTTGATTTTCCAA------------CCGATACTTTACTTCCGGAGATGAAACTCGGCTGGGATCGTAAAACAGGTCTCAACAGATTTCTTAGATCTTACAAAAGCTCCAATGATCCGACAAGTGGGAGTTTCTCGTACAAACTCGAAAC------TGGGGTGTATTCAGAGTTTTTTATGTTGGCCAAAAACTCACCAGTATACCGGACTGGTCCATGGAATGGGATCCAATTTATTGGCATGCCGGAAATGCGAAAATCGGATT------ACGTGATTTACAATTTCACGGAGAACAATGAGGAGGTTTCTTTCACGTTCTTAATGACCAGCCAAAACACCTACTCAAGATTGAAGCTGAGTGACAAAGGGGAATTTGAGCGATTCACGTGGATTCCTACATCATCGCAGTGGAGCCTGTCATGGTCTTCACCAAAAGACCA---GTGTGATGTGTACGATCTGTGTGGGCCTTACAGCTACTGTGATATTAATACGTCACCTATTTGTCATTGTATCCAAGGGTTCGAGCCCAAGTTCCC---AGAGTGGAAGTTGATAGACGTGGCGGGTGGGTGTGTGAGGAGGACACCGTTGAATTGCGGG---AAAGACAGGTTTTTGCCGCTTAAGCAAATGAAGTTGCCCGATACTAAGACAGTGATTGTGGACAGGAAGATTGGGATGAAAGACTGTAAGAAGAGGTGCCTTAACGATTGTAATTGTACGGCCTATGCGAATACTGACAT------TGGCGGGACGGGTTGTGTAATGTGGATCGGAGAGCTTTTGGATAT-----
>8_contig_1241_length_240-1154|11AG_29_srk.fasta
TAACCTTGTCATCCTCGATCACTCTAATATCCCTATATGGTCTACGAATACTAAA---GGAGATGTGAGGTCTCCGATAGTGGCAGAGCTTCTCGATACGGGCAATTTAGTGATAAGATATTTCAA---CAACAACTCACAAGAATTTTTGTGGCAGAGCTTTGATTTTCCAA------------CCGATACTTTACTTCCGGAGATGAAACTCGGCTGGGATCGTAAAACAGGTCTCAACAGATTTCTTAGATCTTACAAAAGCTCCAATGATCCGACAAGTGGGAGTTTCTCGTACAAACTCGAAAC------TGGGGTGTATTCAGAGTTTTTTATGTTGGCCAAAAACTCACCAGTATACCGGACTGGTCCATGGAATGGGATCCAATTTATTGGCATGCCGGAAATGCGAAAATCGGATT------ACGTGATTTACAATTTCACGGAGAACAATGAGGAGGTTTCTTTCACGTTCTTAATGACCAGCCAAAACACCTACTCAAGATTGAAGCTGAGTGACAAAGGGGAATTTGAGCGATTCACGTGGATTCCTACATCATCGCAGTGGAGCCTGTCATGGTCTTCACCAAAAGACCA---GTGTGATGTGTACGATCTGTGTGGGCCTTACAGCTACTGTGATATTAATACGTCACCTATTTGTCATTGTATCCAAGGGTTCGAGCCCAAGTTCCC---AGAGTGGAAGTTGATAGACGTGGCGGGTGGGTGTGTGAGGAGGACACCGTTGAATTGCGGG---AAAGACAGGTTTTTGCCGCTTAAGCAAATGAAGTTGCCCGATACTAAGACAGTGATTGTGGACAGGAAGATTGGGATGAAAGACTGTAAGAAGAGGTGCCTTAACGATTGTAATTGTACGGCCTATGCGAATACTGACAT------TGGCGGGACGGGTTGTGTAATGTGGATCGGAGAGCTTTTGGATAT-----
>10_contig_1286_length_193-1107|11AJ_27_srk.fasta
TAACCTTGTCATCCTCGATCACTCTAATATCCCTATATGGTCTACGAATACTAAA---GGAGATGTGAGGTCTCCGATAGTGGCAGAGCTTCTCGATACGGGCAATTTAGTGATAAGATATTTCAA---CAACAACTCACAAGAATTTTTGTGGCAGAGCTTTGATTTTCCAA------------CCGATACTTTACTTCCGGAGATGAAACTCGGCTGGGATCGTAAAACAGGTCTCAACAGATTTCTTAGATCTTACAAAAGCTCCAATGATCCGACAAGTGGGAGTTTCTCGTACAAACTCGAAAC------TGGGGTGTATTCAGAGTTTTTTATGTTGGCCAAAAACTCACCAGTATACCGGACTGGTCCATGGAATGGGATCCAATTTATTGGCATGCCGGAAATGCGAAAATCGGATT------ACGTGATTTACAATTTCACGGAGAACAATGAGGAGGTTTCTTTCACGTTCTTAATGACCAGCCAAAACACCTACTCAAGATTGAAGCTGAGTGACAAAGGGGAATTTGAGCGATTCACGTGGATTCCTACATCATCGCAGTGGAGCCTGTCATGGTCTTCACCAAAAGACCA---GTGTGATGTGTACGATCTGTGTGGGCCTTACAGCTACTGTGATATTAATACGTCACCTATTTGTCATTGTATCCAAGGGTTCGAGCCCAAGTTCCC---AGAGTGGAAGTTGATAGACGTGGCGGGTGGGTGTGTGAGGAGGACACCGTTGAATTGCGGG---AAAGACAGGTTTTTGCCGCTTAAGCAAATGAAGTTGCCCGATACTAAGACAGTGATTGTGGACAGGAAGATTGGGATGAAAGACTGTAAGAAGAGGTGCCTTAACGATTGTAATTGTACGGCCTATGCGAATACTGACAT------TGGCGGGACGGGTTGTGTAATGTGGATCGGAGAGCTTTTGGATAT-----
>8_contig_1668_length_554-1468|11G_28_srk.fasta
TAACCTTGTCATCCTCGATCACTCTAATATCCCTATATGGTCTACGAATACTAAA---GGAGATGTGAGGTCTCCGATAGTGGCAGAGCTTCTCGATACGGGCAATTTAGTGATAAGATATTTCAA---CAACAACTCACAAGAATTTTTGTGGCAGAGCTTTGATTTTCCAA------------CCGATACTTTACTTCCGGAGATGAAACTCGGCTGGGATCGTAAAACAGGTCTCAACAGATTTCTTAGATCTTACAAAAGCTCCAATGATCCGACAAGTGGGAGTTTCTCGTACAAACTCGAAAC------TGGGGTGTATTCAGAGTTTTTTATGTTGGCCAAAAACTCACCAGTATACCGGACTGGTCCATGGAATGGGATCCAATTTATTGGCATGCCGGAAATGCGAAAATCGGATT------ACGTGATTTACAATTTCACGGAGAACAATGAGGAGGTTTCTTTCACGTTCTTAATGACCAGCCAAAACACCTACTCAAGATTGAAGCTGAGTGACAAAGGGGAATTTGAGCGATTCACGTGGATTCCTACATCATCGCAGTGGAGCCTGTCATGGTCTTCACCAAAAGACCA---GTGTGATGTGTACGATCTGTGTGGGCCTTACAGCTACTGTGATATTAATACGTCACCTATTTGTCATTGTATCCAAGGGTTCGAGCCCAAGTTCCC---AGAGTGGAAGTTGATAGACGTGGCGGGTGGGTGTGTGAGGAGGACACCGTTGAATTGCGGG---AAAGACAGGTTTTTGCCGCTTAAGCAAATGAAGTTGCCCGATACTAAGACAGTGATTGTGGACAGGAAGATTGGGATGAAAGACTGTAAGAAGAGGTGCCTTAACGATTGTAATTGTACGGCCTATGCGAATACTGACAT------TGGCGGGACGGGTTGTGTAATGTGGATCGGAGAGCTTTTGGATAT-----
>2_contig_2067_length_612-1526|11Q_07_srk.fasta
TAACCTTGTCATCCTCGATCACTCTAATATCCCTATATGGTCTACGAATACTAAA---GGAGATGTGAGGTCTCCGATAGTGGCAGAGCTTCTCGATACGGGCAATTTAGTGATAAGATATTTCAA---CAACAACTCACAAGAATTTTTGTGGCAGAGCTTTGATTTTCCAA------------CCGATACTTTACTTCCGGAGATGAAACTCGGCTGGGATCGTAAAACAGGTCTCAACAGATTTCTTAGATCTTACAAAAGCTCCAATGATCCGACAAGTGGGAGTTTCTCGTACAAACTCGAAAC------TGGGGTGTATTCAGAGTTTTTTATGTTGGCCAAAAACTCACCAGTATACCGGACTGGTCCATGGAATGGGATCCAATTTATTGGCATGCCGGAAATGCGAAAATCGGATT------ACGTGATTTACAATTTCACGGAGAACAATGAGGAGGTTTCTTTCACGTTCTTAATGACCAGCCAAAACACCTACTCAAGATTGAAGCTGAGTGACAAAGGGGAATTTGAGCGATTCACGTGGATTCCTACATCATCGCAGTGGAGCCTGTCATGGTCTTCACCAAAAGACCA---GTGTGATGTGTACGATCTGTGTGGGCCTTACAGCTACTGTGATATTAATACGTCACCTATTTGTCATTGTATCCAAGGGTTCGAGCCCAAGTTCCC---AGAGTGGAAGTTGATAGACGTGGCGGGTGGGTGTGTGAGGAGGACACCGTTGAATTGCGGG---AAAGACAGGTTTTTGCCGCTTAAGCAAATGAAGTTGCCCGATACTAAGACAGTGATTGTGGACAGGAAGATTGGGATGAAAGACTGTAAGAAGAGGTGCCTTAACGATTGTAATTGTACGGCCTATGCGAATACTGACAT------TGGCGGGACGGGTTGTGTAATGTGGATCGGAGAGCTTTTGGATAT-----
>8_contig_1412_length_342-1256|11Q_23_srk.fasta
TAACCTTGTCATCCTCGATCACTCTAATATCCCTATATGGTCTACGAATACTAAA---GGAGATGTGAGGTCTCCGATAGTGGCAGAGCTTCTCGATACGGGCAATTTAGTGATAAGATATTTCAA---CAACAACTCACAAGAATTTTTGTGGCAGAGCTTTGATTTTCCAA------------CCGATACTTTACTTCCGGAGATGAAACTCGGCTGGGATCGTAAAACAGGTCTCAACAGATTTCTTAGATCTTACAAAAGCTCCAATGATCCGACAAGTGGGAGTTTCTCGTACAAACTCGAAAC------TGGGGTGTATTCAGAGTTTTTTATGTTGGCCAAAAACTCACCAGTATACCGGACTGGTCCATGGAATGGGATCCAATTTATTGGCATGCCGGAAATGCGAAAATCGGATT------ACGTGATTTACAATTTCACGGAGAACAATGAGGAGGTTTCTTTCACGTTCTTAATGACCAGCCAAAACACCTACTCAAGATTGAAGCTGAGTGACAAAGGGGAATTTGAGCGATTCACGTGGATTCCTACATCATCGCAGTGGAGCCTGTCATGGTCTTCACCAAAAGACCA---GTGTGATGTGTACGATCTGTGTGGGCCTTACAGCTACTGTGATATTAATACGTCACCTATTTGTCATTGTATCCAAGGGTTCGAGCCCAAGTTCCC---AGAGTGGAAGTTGATAGACGTGGCGGGTGGGTGTGTGAGGAGGACACCGTTGAATTGCGGG---AAAGACAGGTTTTTGCCGCTTAAGCAAATGAAGTTGCCCGATACTAAGACAGTGATTGTGGACAGGAAGATTGGGATGAAAGACTGTAAGAAGAGGTGCCTTAACGATTGTAATTGTACGGCCTATGCGAATACTGACAT------TGGCGGGACGGGTTGTGTAATGTGGATCGGAGAGCTTTTGGATAT-----
>10_contig_1523_length_455-1369|11R_19_srk.fasta
TAACCTTGTCATCCTCGATCACTCTAATATCCCTATATGGTCTACGAATACTAAA---GGAGATGTGAGGTCTCCGATAGTGGCAGAGCTTCTCGATACGGGCAATTTAGTGATAAGATATTTCAA---CAACAACTCACAAGAATTTTTGTGGCAGAGCTTTGATTTTCCAA------------CCGATACTTTACTTCCGGAGATGAAACTCGGCTGGGATCGTAAAACAGGTCTCAACAGATTTCTTAGATCTTACAAAAGCTCCAATGATCCGACAAGTGGGAGTTTCTCGTACAAACTCGAAAC------TGGGGTGTATTCAGAGTTTTTTATGTTGGCCAAAAACTCACCAGTATACCGGACTGGTCCATGGAATGGGATCCAATTTATTGGCATGCCGGAAATGCGAAAATCGGATT------ACGTGATTTACAATTTCACGGAGAACAATGAGGAGGTTTCTTTCACGTTCTTAATGACCAGCCAAAACACCTACTCAAGATTGAAGCTGAGTGACAAAGGGGAATTTGAGCGATTCACGTGGATTCCTACATCATCGCAGTGGAGCCTGTCATGGTCTTCACCAAAAGACCA---GTGTGATGTGTACGATCTGTGTGGGCCTTACAGCTACTGTGATATTAATACGTCACCTATTTGTCATTGTATCCAAGGGTTCGAGCCCAAGTTCCC---AGAGTGGAAGTTGATAGACGTGGCGGGTGGGTGTGTGAGGAGGACACCGTTGAATTGCGGG---AAAGACAGGTTTTTGCCGCTTAAGCAAATGAAGTTGCCCGATACTAAGACAGTGATTGTGGACAGGAAGATTGGGATGAAAGACTGTAAGAAGAGGTGCCTTAACGATTGTAATTGTACGGCCTATGCGAATACTGACAT------TGGCGGGACGGGTTGTGTAATGTGGATCGGAGAGCTTTTGGATAT-----
>8_contig_1611_length_573-1487|11U_19_srk.fasta
TAACCTTGTCATCCTCGATCACTCTAATATCCCTATATGGTCTACGAATACTAAA---GGAGATGTGAGGTCTCCGATAGTGGCAGAGCTTCTCGATACGGGCAATTTAGTGATAAGATATTTCAA---CAACAACTCACAAGAATTTTTGTGGCAGAGCTTTGATTTTCCAA------------CCGATACTTTACTTCCGGAGATGAAACTCGGCTGGGATCGTAAAACAGGTCTCAACAGATTTCTTAGATCTTACAAAAGCTCCAATGATCCGACAAGTGGGAGTTTCTCGTACAAACTCGAAAC------TGGGGTGTATTCAGAGTTTTTTATGTTGGCCAAAAACTCACCAGTATACCGGACTGGTCCATGGAATGGGATCCAATTTATTGGCATGCCGGAAATGCGAAAATCGGATT------ACGTGATTTACAATTTCACGGAGAACAATGAGGAGGTTTCTTTCACGTTCTTAATGACCAGCCAAAACACCTACTCAAGATTGAAGCTGAGTGACAAAGGGGAATTTGAGCGATTCACGTGGATTCCTACATCATCGCAGTGGAGCCTGTCATGGTCTTCACCAAAAGACCA---GTGTGATGTGTACGATCTGTGTGGGCCTTACAGCTACTGTGATATTAATACGTCACCTATTTGTCATTGTATCCAAGGGTTCGAGCCCAAGTTCCC---AGAGTGGAAGTTGATAGACGTGGCGGGTGGGTGTGTGAGGAGGACACCGTTGAATTGCGGG---AAAGACAGGTTTTTGCCGCTTAAGCAAATGAAGTTGCCCGATACTAAGACAGTGATTGTGGACAGGAAGATTGGGATGAAAGACTGTAAGAAGAGGTGCCTTAACGATTGTAATTGTACGGCCTATGCGAATACTGACAT------TGGCGGGACGGGTTGTGTAATGTGGATCGGAGAGCTTTTGGATAT-----
>8_contig_1565_length_430-1344|11V_24_srk.fasta
TAACCTTGTCATCCTCGATCACTCTAATATCCCTATATGGTCTACGAATACTAAA---GGAGATGTGAGGTCTCCGATAGTGGCAGAGCTTCTCGATACGGGCAATTTAGTGATAAGATATTTCAA---CAACAACTCACAAGAATTTTTGTGGCAGAGCTTTGATTTTCCAA------------CCGATACTTTACTTCCGGAGATGAAACTCGGCTGGGATCGTAAAACAGGTCTCAACAGATTTCTTAGATCTTACAAAAGCTCCAATGATCCGACAAGTGGGAGTTTCTCGTACAAACTCGAAAC------TGGGGTGTATTCAGAGTTTTTTATGTTGGCCAAAAACTCACCAGTATACCGGACTGGTCCATGGAATGGGATCCAATTTATTGGCATGCCGGAAATGCGAAAATCGGATT------ACGTGATTTACAATTTCACGGAGAACAATGAGGAGGTTTCTTTCACGTTCTTAATGACCAGCCAAAACACCTACTCAAGATTGAAGCTGAGTGACAAAGGGGAATTTGAGCGATTCACGTGGATTCCTACATCATCGCAGTGGAGCCTGTCATGGTCTTCACCAAAAGACCA---GTGTGATGTGTACGATCTGTGTGGGCCTTACAGCTACTGTGATATTAATACGTCACCTATTTGTCATTGTATCCAAGGGTTCGAGCCCAAGTTCCC---AGAGTGGAAGTTGATAGACGTGGCGGGTGGGTGTGTGAGGAGGACACCGTTGAATTGCGGG---AAAGACAGGTTTTTGCCGCTTAAGCAAATGAAGTTGCCCGATACTAAGACAGTGATTGTGGACAGGAAGATTGGGATGAAAGACTGTAAGAAGAGGTGCCTTAACGATTGTAATTGTACGGCCTATGCGAATACTGACAT------TGGCGGGACGGGTTGTGTAATGTGGATCGGAGAGCTTTTGGATAT-----
>8_contig_1446_length_392-1306|11X_01_srk.fasta
TAACCTTGTCATCCTCGATCACTCTAATATCCCTATATGGTCTACGAATACTAAA---GGAGATGTGAGGTCTCCGATAGTGGCAGAGCTTCTCGATACGGGCAATTTAGTGATAAGATATTTCAA---CAACAACTCACAAGAATTTTTGTGGCAGAGCTTTGATTTTCCAA------------CCGATACTTTACTTCCGGAGATGAAACTCGGCTGGGATCGTAAAACAGGTCTCAACAGATTTCTTAGATCTTACAAAAGCTCCAATGATCCGACAAGTGGGAGTTTCTCGTACAAACTCGAAAC------TGGGGTGTATTCAGAGTTTTTTATGTTGGCCAAAAACTCACCAGTATACCGGACTGGTCCATGGAATGGGATCCAATTTATTGGCATGCCGGAAATGCGAAAATCGGATT------ACGTGATTTACAATTTCACGGAGAACAATGAGGAGGTTTCTTTCACGTTCTTAATGACCAGCCAAAACACCTACTCAAGATTGAAGCTGAGTGACAAAGGGGAATTTGAGCGATTCACGTGGATTCCTACATCATCGCAGTGGAGCCTGTCATGGTCTTCACCAAAAGACCA---GTGTGATGTGTACGATCTGTGTGGGCCTTACAGCTACTGTGATATTAATACGTCACCTATTTGTCATTGTATCCAAGGGTTCGAGCCCAAGTTCCC---AGAGTGGAAGTTGATAGACGTGGCGGGTGGGTGTGTGAGGAGGACACCGTTGAATTGCGGG---AAAGACAGGTTTTTGCCGCTTAAGCAAATGAAGTTGCCCGATACTAAGACAGTGATTGTGGACAGGAAGATTGGGATGAAAGACTGTAAGAAGAGGTGCCTTAACGATTGTAATTGTACGGCCTATGCGAATACTGACAT------TGGCGGGACGGGTTGTGTAATGTGGATCGGAGAGCTTTTGGATAT-----
>7_contig_1543_length_472-1386|11Y_03_srk.fasta
TAACCTTGTCATCCTCGATCACTCTAATATCCCTATATGGTCTACGAATACTAAA---GGAGATGTGAGGTCTCCGATAGTGGCAGAGCTTCTCGATACGGGCAATTTAGTGATAAGATATTTCAA---CAACAACTCACAAGAATTTTTGTGGCAGAGCTTTGATTTTCCAA------------CCGATACTTTACTTCCGGAGATGAAACTCGGCTGGGATCGTAAAACAGGTCTCAACAGATTTCTTAGATCTTACAAAAGCTCCAATGATCCGACAAGTGGGAGTTTCTCGTACAAACTCGAAAC------TGGGGTGTATTCAGAGTTTTTTATGTTGGCCAAAAACTCACCAGTATACCGGACTGGTCCATGGAATGGGATCCAATTTATTGGCATGCCGGAAATGCGAAAATCGGATT------ACGTGATTTACAATTTCACGGAGAACAATGAGGAGGTTTCTTTCACGTTCTTAATGACCAGCCAAAACACCTACTCAAGATTGAAGCTGAGTGACAAAGGGGAATTTGAGCGATTCACGTGGATTCCTACATCATCGCAGTGGAGCCTGTCATGGTCTTCACCAAAAGACCA---GTGTGATGTGTACGATCTGTGTGGGCCTTACAGCTACTGTGATATTAATACGTCACCTATTTGTCATTGTATCCAAGGGTTCGAGCCCAAGTTCCC---AGAGTGGAAGTTGATAGACGTGGCGGGTGGGTGTGTGAGGAGGACACCGTTGAATTGCGGG---AAAGACAGGTTTTTGCCGCTTAAGCAAATGAAGTTGCCCGATACTAAGACAGTGATTGTGGACAGGAAGATTGGGATGAAAGACTGTAAGAAGAGGTGCCTTAACGATTGTAATTGTACGGCCTATGCGAATACTGACAT------TGGCGGGACGGGTTGTGTAATGTGGATCGGAGAGCTTTTGGATAT-----
>7_contig_1669_length_472-1386|11E_03_srk.fasta
TAACCTTGTCATCCTCGATCACTCTAATATCCCTATATGGTCTACGAATACTAAA---GGAGATGTGAGGTCTCCGATAGTGGCAGAGCTTCTCGATACGGGCAATTTAGTGATAAGATATTTCAA---CAACAACTCACAAGAATTTTTGTGGCAGAGCTTTGATTTTCCAA------------CCGATACTTTACTTCCGGAGATGAAACTCGGCTGGGATCGTAAAACAGGTCTCAACAGATTTCTTAGATCTTACAAAAGCTCCAATGATCCGACAAGTGGGAGTTTCTCGTACAAACTCGAAAC------TGGGGTGTATTCAGAGTTTTTTATGTTGGCCAAAAACTCACCAGTATACCGGACTGGTCCATGGAATGGGATCCAATTTATTGGCATGCCGGAAATGCGAAAATCGGATT------ACGTGATTTACAATTTCACGGAGAACAATGAGGAGGTTTCTTTCACGTTCTTAATGACCAGCCAAAACACCTACTCAAGATTGAAGCTGAGTGACAAAGGGGAATTTGAGCGATTCACGTGGATTCCTACATCATCGCAGTGGAGCCTGTCATGGTCTTCACCAAAAGACCA---GTGTGATGTGTACGATCTGTGTGGGCCTTACAGCTACTGTGATATTAATACGTCACCTATTTGTCATTGTATCCAAGGGTTCGAGCCCAAGTTCCC---AGAGTGGAAGTTGATAGACGTGGCGGGTGGGTGTGTGAGGAGGACACCGTTGAATTGCGGG---AAAGACAGGTTTTTGCCGCTTAAGCAAATGAAGTTGCCCGATACTAAGACAGTGATTGTGGACAGGAAGATTGGGATGAAAGACTGTAAGAAGAGGTGCCTTAACGATTGTAATTGTACGGCCTATGCGGATACTGACAT------TGGCGGGACGGGTTGTGTAATGTGGATCGGAGAGCTTTTGGATAT-----
>2_contig_1916_length_498-1412|11E_29_srk.fasta
TAACCTTGTCATCCTCGATCACTCTAATATCCCTATATGGTCTACGAATACTAAA---GGAGATGTGAGGTCTCCGATAGTGGCAGAGCTTCTCGATACGGGCAATTTAGTGATAAGATATTTCAA---CAACAACTCACAAGAATTTTTGTGGCAGAGCTTTGATTTTCCAA------------CCGATACTTTACTTCCGGAGATGAAACTCGGCTGGGATCGTAAAACAGGTCTCAACAGATTTCTTAGATCTTACAAAAGCTCCAATGATCCGACAAGTGGGAGTTTCTCGTACAAACTCGAAAC------TGGGGTGTATTCAGAGTTTTTTATGTTGGCCAAAAACTCACCAGTATACCGGACTGGTCCATGGAATGGGATCCAATTTATTGGCATGCCGGAAATGCGAAAATCGGATT------ACGTGATTTACAATTTCACGGAGAACAATGAGGAGGTTTCTTTCACGTTCTTAATGACCAGCCAAAACACCTACTCAAGATTGAAGCTGAGTGACAAAGGGGAATTTGAGCGATTCACGTGGATTCCTACATCATCGCAGTGGAGCCTGTCATGGTCTTCACCAAAAGACCA---GTGTGATGTGTACGATCTGTGTGGGCCTTACAGCTACTGTGATATTAATACGTCACCTATTTGTCATTGTATCCAAGGGTTCGAGCCCAAGTTCCC---AGAGTGGAAGTTGATAGACGTGGCGGGTGGGTGTGTGAGGAGGACACCGTTGAATTGCGGG---AAAGACAGGTTTTTGCCGCTTAAGCAAATGAAGTTGCCCGATACTAAGACAGTGATTGTGGACAGGAAGATTGGGATGAAAGACTGTAAGAAGAGGTGCCTTAACGATTGTAATTGTACGGCCTATGCGGATACTGACAT------TGGCGGGACGGGTTGTGTAATGTGGATCGGAGAGCTTTTGGATAT-----
>7_contig_1476_length_414-1328|11F_07_srk.fasta
TAACCTTGTCATCCTCGATCACTCTAATATCCCTATATGGTCTACGAATACTAAA---GGAGATGTGAGGTCTCCGATAGTGGCAGAGCTTCTCGATACGGGCAATTTAGTGATAAGATATTTCAA---CAACAACTCACAAGAATTTTTGTGGCAGAGCTTTGATTTTCCAA------------CCGATACTTTACTTCCGGAGATGAAACTCGGCTGGGATCGTAAAACAGGTCTCAACAGATTTCTTAGATCTTACAAAAGCTCCAATGATCCGACAAGTGGGAGTTTCTCGTACAAACTCGAAAC------TGGGGTGTATTCAGAGTTTTTTATGTTGGCCAAAAACTCACCAGTATACCGGACTGGTCCATGGAATGGGATCCAATTTATTGGCATGCCGGAAATGCGAAAATCGGATT------ACGTGATTTACAATTTCACGGAGAACAATGAGGAGGTTTCTTTCACGTTCTTAATGACCAGCCAAAACACCTACTCAAGATTGAAGCTGAGTGACAAAGGGGAATTTGAGCGATTCACGTGGATTCCTACATCATCGCAGTGGAGCCTGTCATGGTCTTCACCAAAAGACCA---GTGTGATGTGTACGATCTGTGTGGGCCTTACAGCTACTGTGATATTAATACGTCACCTATTTGTCATTGTATCCAAGGGTTCGAGCCCAAGTTCCC---AGAGTGGAAGTTGATAGACGTGGCGGGTGGGTGTGTGAGGAGGACACCGTTGAATTGCGGG---AAAGACAGGTTTTTGCCGCTTAAGCAAATGAAGTTGCCCGATACTAAGACAGTGATTGTGGACAGGAAGATTGGGATGAAAGACTGTAAGAAGAGGTGCCTTAACGATTGTAATTGTACGGCCTATGCGGATACTGACAT------TGGCGGGACGGGTTGTGTAATGTGGATCGGAGAGCTTTTGGATAT-----
>9_contig_1622_length_333-1247|11P_29_srk.fasta
TAACCTTGTCATCCTCGATCACTCTAATATCCCTATATGGTCTACGAATACTAAA---GGAGATGTGAGGTCTCCGATAGTGGCAGAGCTTCTCGATACGGGCAATTTAGTGATAAGATATTTCAA---CAACAACTCACAAGAATTTTTGTGGCAGAGCTTTGATTTTCCAA------------CCGATACTTTACTTCCGGAGATGAAACTCGGCTGGGATCGTAAAACAGGTCTCAACAGATTTCTTAGATCTTACAAAAGCTCCAATGATCCGACAAGTGGGAGTTTCTCGTACAAACTCGAAAC------TGGGGTGTATTCAGAGTTTTTTATGTTGGCCAAAAACTCACCAGTATACCGGACTGGTCCATGGAATGGGATCCAATTTAGTGGCATGCCGGAAATGCGAAAATCGGATT------ACGTGATTTACAATTTCACGGAGAACAATGAGGAGGTTTCTTTCACGTTCTTAATGACCAGCCAAAACACCTACTCAAGATTGAAGCTGAGTGACAAAGGGGAATTTGAGCGATTCACGTGGATTCCTACATCATCGCAGTGGAGCCTGTCATGGTCTTCACCAAAAGACCA---GTGTGATGTGTACGATCTGTGTGGGCCTTACAGCTACTGTGATATTAATACGTCACCTATTTGTCATTGTATCCAAGGGTTCGAGCCCAAGTTCCC---AGAGTGGAAGTTGATAGACGTGGCGGGTGGGTGTGTGAGGAGGACACCGTTGAATTGCGGG---AAAGACAGGTTTTTGCCGCTTAAGCAAATGAAGTTGCCCGATACTAAGACAGTGATTGTGGACAGGAAGATTGGGATGAAAGACTGTAAGAAGAGGTGCCTTAACGATTGTAATTGTACGGCCTATGCGAATACTGACAT------TGGCGGGACGGGTTGTGTAATGTGGATCGGAGAGCTTTTGGATAT-----
>_R_6_contig_1438_length_543-1438|11S_11_srk.fasta
-------------------CACTCTAATATCCCTATATGGTCTACGAATACTAAA---GGAGATGTGAGGTCTCCGATAGTGGCAGAGCTTCTCGATACGGGCAATTTAGTGATAAGATATTTCAA---CAACAACTCACAAGAATTTTTGTGGCAGAGCTTTGATTTTCCAA------------CCGATACTTTACTTCCGGAGATGAAACTCGGCTGGGATCGTAAAACAGGTCTCAACAGATTTCTTAGATCTTACAAAAGCTCCAATGATCCGACAAGTGGGAGTTTCTCGTACAAACTCGAAAC------TGGGGTGTATTCAGAGTTTTTTATGTTGGCCAAAAACTCACCAGTATACCGGACTGGTCCATGGAATGGGATCCAATTTATTGGCATGCCGGAAATGCGAAAATCGGATT------ACGTGATTTACAATTTCACGGAGAACAATGAGGAGGTTTCTTTCACGTTCTTAATGACCAGCCAAAACACCTACTCAAGATTGAAGCTGAGTGACAAAGGGGAATTTGAGCGATTCACGTGGATTCCTACATCATCGCAGTGGAGCCTGTCATGGTCTTCACCAAAAGACCA---GTGTGATGTGTACGATCTGTGTGGGCCTTACAGCTACTGTGATATTAATACGTCACCTATTTGTCATTGTATCCAAGGGTTCGAGCCCAAGTTCCC---AGAGTGGAAGTTGATAGACGTGGCGGGTGGGTGTGTGAGGAGGACACCGTTGAATTGCGGG---AAAGACAGGTTTTTGCCGCTTAAGCAAATGAAGTTGCCCGATACTAAGACAGTGATTGTGGACAGGAAGATTGGGATGAAAGACTGTAAGAAGAGGTGCCTTAACGATTGTAATTGTACGGCCTATGCGAATACTGACAT------TGGCGGGACGGGTTGTGTAATGTGGATCGGAGAGCTTTTGGATAT-----
>_R_8_contig_1426_length_170-1155|07E_03_srk.fasta
TAACCTTGTCATCCTCGATCACTCTAATATCCCTATATGGTCTACGAATACTAAA---GGAGATGTGAGGTCTCCGATAGTGGCAGAGCTTCTCGATACGGGCAATTTAGTGATAAGATATTTCAA---CAACAACTCACAAGAATTTTTGTGGCAGAGCTTTGATTTTCCAA------------CCGATACTTTACTTCCGGAGATGAAACTCGGCTGGGATCGTAAAACAGGTCTCAACAGATTTCTTAGATCTTACAAAAGCTCCAATGATCCGACAAGTGGGAGTTTCTCGTACAAACTCGAAAC------TGGGGTGTATTCAGAGTTTTTTATGTTGGCCAAAAACTCACCAGTATACCGGACTGGTCCATGGAATGGGATCCAATTTATTGGCATGCCGGAAATGCGAAAATCGGATT------ACGTGATTTACAATTTCACGGAGAACAATGAGGAGGTTTCTTTCACGTTCTTAATGACCAGCCAAAACACCTACTCAAGATTGAAGCTGAGTGACAAAGGGGAATTTGAGCGATTCACGTGGATTCCTACATCATCGCAGTGGAGCCTGTCATGGTCTTCACCAAAAGACCA---GTGTGATGTGTACGATCTGTGTGGGCCTTACAGCTACTGTGATATTAATACGTCACCTATTTGTCATTGTATCCAAGGGTTCGAGCCCAAGTTCCC---AGAGTGGAAGTTGATAGACGTGGCGGGTGGGTGTGTGAGGAGGACACCGTTGAATTGCGGG---AAAGACAGGTTTTTGCCGCTTAAGCAAATGAAGTTGCCCGATACTAAGACAGTGATTGTGGACAGGAAGATTGGGATGAAAGACTGTAAGAAGAGGTGCCTTAACGATTGTAATTGTACGGCCTATGCGAATACTGACAT------TGGCGGGACGGGTTGTGTAATGTGGATCGGAGAGCTTTTGGATAT-----
>_R_8_contig_1410_length_154-1139|07F_20_srk.fasta
TAACCTTGTCATCCTCGATCACTCTAATATCCCTATATGGTCTACGAATACTAAA---GGAGATGTGAGGTCTCCGATAGTGGCAGAGCTTCTCGATACGGGCAATTTAGTGATAAGATATTTCAA---CAACAACTCACAAGAATTTTTGTGGCAGAGCTTTGATTTTCCAA------------CCGATACTTTACTTCCGGAGATGAAACTCGGCTGGGATCGTAAAACAGGTCTCAACAGATTTCTTAGATCTTACAAAAGCTCCAATGATCCGACAAGTGGGAGTTTCTCGTACAAACTCGAAAC------TGGGGTGTATTCAGAGTTTTTTATGTTGGCCAAAAACTCACCAGTATACCGGACTGGTCCATGGAATGGGATCCAATTTATTGGCATGCCGGAAATGCGAAAATCGGATT------ACGTGATTTACAATTTCACGGAGAACAATGAGGAGGTTTCTTTCACGTTCTTAATGACCAGCCAAAACACCTACTCAAGATTGAAGCTGAGTGACAAAGGGGAATTTGAGCGATTCACGTGGATTCCTACATCATCGCAGTGGAGCCTGTCATGGTCTTCACCAAAAGACCA---GTGTGATGTGTACGATCTGTGTGGGCCTTACAGCTACTGTGATATTAATACGTCACCTATTTGTCATTGTATCCAAGGGTTCGAGCCCAAGTTCCC---AGAGTGGAAGTTGATAGACGTGGCGGGTGGGTGTGTGAGGAGGACACCGTTGAATTGCGGG---AAAGACAGGTTTTTGCCGCTTAAGCAAATGAAGTTGCCCGATACTAAGACAGTGATTGTGGACAGGAAGATTGGGATGAAAGACTGTAAGAAGAGGTGCCTTAACGATTGTAATTGTACGGCCTATGCGAATACTGACAT------TGGCGGGACGGGTTGTGTAATGTGGATCGGAGAGCTTTTGGATAT-----
>_R_5_contig_1894_length_566-1551|07F_22_srk.fasta
TAACCTTGTCATCCTCGATCACTCTAATATCCCTATATGGTCTACGAATACTAAA---GGAGATGTGAGGTCTCCGATAGTGGCAGAGCTTCTCGATACGGGCAATTTAGTGATAAGATATTTCAA---CAACAACTCACAAGAATTTTTGTGGCAGAGCTTTGATTTTCCAA------------CCGATACTTTACTTCCGGAGATGAAACTCGGCTGGGATCGTAAAACAGGTCTCAACAGATTTCTTAGATCTTACAAAAGCTCCAATGATCCGACAAGTGGGAGTTTCTCGTACAAACTCGAAAC------TGGGGTGTATTCAGAGTTTTTTATGTTGGCCAAAAACTCACCAGTATACCGGACTGGTCCATGGAATGGGATCCAATTTATTGGCATGCCGGAAATGCGAAAATCGGATT------ACGTGATTTACAATTTCACGGAGAACAATGAGGAGGTTTCTTTCACGTTCTTAATGACCAGCCAAAACACCTACTCAAGATTGAAGCTGAGTGACAAAGGGGAATTTGAGCGATTCACGTGGATTCCTACATCATCGCAGTGGAGCCTGTCATGGTCTTCACCAAAAGACCA---GTGTGATGTGTACGATCTGTGTGGGCCTTACAGCTACTGTGATATTAATACGTCACCTATTTGTCATTGTATCCAAGGGTTCGAGCCCAAGTTCCC---AGAGTGGAAGTTGATAGACGTGGCGGGTGGGTGTGTGAGGAGGACACCGTTGAATTGCGGG---AAAGACAGGTTTTTGCCGCTTAAGCAAATGAAGTTGCCCGATACTAAGACAGTGATTGTGGACAGGAAAATTGGGATGAAAGACTGTAAGAAGAGGTGCCTTAACGATTGTAATTGTACGGCCTATGCGAATACTGACAT------TGGCGGGACGGGTTGTGTAATGTGGATCGGAGAGCTTTTGGATAT-----
>_R_7_contig_1719_length_219-1204|11F_02_srk.fasta
TAACCTTGTCATCCTCGATCACTCTAATATCCCTATATGGTCTACGAATACTAAA---GGAGATGTGAGGTCTCCGATAGTGGCAGAGCTTCTCGATACGGGCAATTTAGTGATAAGATATTTCAA---CAACAACTCACAAGAATTTTTGTGGCAGAGCTTTGATTTTCCAA------------CCGATACTTTACTTCCGGAGATGAAACTCGGCTGGGATCGTAAAACAGGTCTCAACAGATTTCTTAGATCTTACAAAAGCTCCAATGATCCGACAAGTGGGAGTTTCTCGTACAAACTCGAAAC------TGGGGTGTATTCAGAGTTTTTTATGTTGGCCAAAAACTCACCAGTATACCGGACTGGTCCATGGAATGGGATCCAATTTATTGGCATGCCGGAAATGCGAAAATCGGATT------ACGTGATTTACAATTTCACGGAGAACAATGAGGAGGTTTCTTTCACGTTCTTAATGACCAGCCAAAACACCTACTCAAGATTGAAGCTGAGTGACAAAGGGGAATTTGAGCGATTCACGTGGATTCCTACATCATCGCAGTGGAGCCTGTCATGGTCTTCACCAAAAGACCA---GTGTGATGTGTACGATCTGTGTGGGCCTTACAGCTACTGTGATATTAATACGTCACCTATTTGTCATTGTATCCAAGGGTTCGAGCCCAAGTTCCC---AGAGTGGAAGTTGATAGACGTGGCGGGTGGGTGTGTGAGGAGGACACCGTTGAATTGCGGG---AAAGACAGGTTTTTGCCGCTTAAGCAAATGAAGTTGCCCGATACTAAGACAGTGATTGTGGACAGGAAGATTGGGATGAAAGACTGTAAGAAGAGGTGCCTTAACGATTGTAATTGTACGGCCTATGCGGATACTGACAT------TGGCGGGACGGGTTGTGTAATGTGGATCGGAGAGCTTTTGGATAT-----
>_R_7_contig_1490_length_145-1130|11S_23_srk.fasta
TAACCTTGTCATCCTCGATCACTCTAATATCCCTATATGGTCTACGAATACTAAA---GGAGATGTGAGGTCTCCGATAGTGGCAGAGCTTCTCGATACGGGCAATTTAGTGATAAGATATTTCAA---CAACAACTCACAAGAATTTTTGTGGCAGAGCTTTGATTTTCCAA------------CCGATACTTTACTTCCGGAGATGAAACTCGGCTGGGATCGTAAAACAGGTCTCAACAGATTTCTTAGATCTTACAAAAGCTCCAATGATCCGACAAGTGGGAGTTTCTCGTACAAACTCGAAAC------TGGGGTGTATTCAGAGTTTTTTATGTTGGCCAAAAACTCACCAGTATACCGGACTGGTCCATGGAATGGGATCCAATTTATTGGCATGCCGGAAATGCGAAAATCGGATT------ACGTGATTTACAATTTCACGGAGAACAATGAGGAGGTTTCTTTCACGTTCTTAATGACCAGCCAAAACACCTACTCAAGATTGAAGCTGAGTGACAAAGGGGAATTTGAGCGATTCACGTGGATTCCTACATCATCGCAGTGGAGCCTGTCATGGTCTTCACCAAAAGACCA---GTGTGATGTGTACGATCTGTGTGGGCCTTACAGCTACTGTGATATTAATACGTCACCTATTTGTCATTGTATCCAAGGGTTCGAGCCCAAGTTCCC---AGAGTGGAAGTTGATAGACGTGGCGGGTGGGTGTGTGAGGAGGACACCGTTGAATTGCGGG---AAAGACAGGTTTTTGCCGCTTAAGCAAATGAAGTTGCCCGATACTAAGACAGTGATTGTGGACAGGAAGATTGGGATGAAAGACTGTAAGAAGAGGTGCCTTAACGATTGTAATTGTACGGCCTATGCGAATACTGATAT------TGGCGGGACGGGTTGTGTAATGTGGATCGGAGAGCTTTTGGATAT-----
>_R_5_contig_1693_length_246-1231|07J_30_srk.fasta
TAACCTTGTCATCCTCGATCACTCTAATATCCCTATATGGTCTACGAATACTAAA---GGAGATGTGAGGTCTCCGATAGTGGCAGAGCTTCTCGATACGGGCAATTTAGTGATAAGATATTTCAA---CAACAACTCACAAGAATTTTTGTGGCAGAGCTTTGATTTTCCAA------------CCGATACTTTACTTCCGGAGATGAAACTCGGCTGGGATCGTAAAACAGGTCTCAACAGATTTCTTAGATCTTACAAAAGCTCCAATGATCCGACAAGTGGGAGTTTCTCGTACAAACTCGAAAC------TGGGGTGTATTCAGAGTTTTTTATGTTGGCCAAAAACTCACCAGTATACCGGACTGGTCCATGGAATGGGATCCAATTTATTGGCATGCCGGAAATGCGAAAATCGGATT------ACGTGATTTACAATTTCACGGAGAACAATGAGGAGGTTTCTTTCACGTTCTTAATGACCAGCCAAAACACCTACTCAAGATTGAAGCTGAGTGACAAAGGGGAATTTGAGCGATTCACGTGGATTCCTACATCATCGCAGTGGAGCCTGTCATGGTCTTCACCAAAAGACCA---GTGTGATGTGTACGATCTGTGTGGGCCTTACAGCTACTGTGATATTAATACGTCACCTATTTGTCATTGTATCCAAGGGTTCGAGCCCAAGTTCCC---AGAGTGGAAGTTGATAGACGTGGCGGGTGGGTGTGTGAGGAGGACACCGTTGAATTGCGGG---AAAGACAGGTTTTTGCCGCTTAAGCAAATGAAGTTGCCCGATACTAAGACAGTGATTGTGGACAGGAAGATTGGGATGAAAGACTGTAAGAAGAGGTGCCTTAACGATTGTAATTGTACGGCCTATGCGAATACTGACAT------TGGCGGGACGGGTTGTGTAATGTGGATCGGAGAGCTTTTGGATAT-----
>_R_9_contig_1590_length_103-1088|07N_08a_srk.fasta
TAACCTTGTCATCCTCGATCACTCTAATATCCCTATATGGTCTACGAATACTAAA---GGAGATGTGAGGTCTCCGATAGTGGCAGAGCTTCTCGATACGGGCAATTTAGTGATAAGATATTTCAA---CAACAACTCACAAGAATTTTTGTGGCAGAGCTTTGATTTTCCAA------------CCGATACTTTACTTCCGGAGATGAAACTCGGCTGGGATCGTAAAACAGGTCTCAACAGATTTCTTAGATCTTACAAAAGCTCCAATGATCCGACAAGTGGGAGTTTCTCGTACAAACTCGAAAC------TGGGGTGTATTCAGAGTTTTTTATGTTGGCCAAAAACTCACCAGTATACCGGACTGGTCCATGGAATGGGATCCAATTTATTGGCATGCCGGAAATGCGAAAATCGGATT------ACGTGATTTACAATTTCACGGAGAACAATGAGGAGGTTTCTTTCACGTTCTTAATGACCAGCCAAAACACCTACTCAAGATTGAAGCTGAGTGACAAAGGGGAATTTGAGCGATTCACGTGGATTCCTACATCATCGCAGTGGAGCCTGTCATGGTCTTCACCAAAAGACCA---GTGTGATGTGTACGATCTGTGTGGGCCTTACAGCTACTGTGATATTAATACGTCACCTATTTGTCATTGTATCCAAGGGTTCGAGCCCAAGTTCCC---AGAGTGGAAGTTGATAGACGTGGCGGGTGGGTGTGTGAGGAGGACACCGTTGAATTGCGGG---AAAGACAGGTTTTTGCCGCTTAAGCAAATGAAGTTGCCCGATACTAAGACAGTGATTGTGGACAGGAAGATTGGGATGAAAGACTGTAAGAAGAGGTGCCTTAACGATTGTAATTGTACGGCCTATGCGAATACTGACAT------TGGCGGGACGGGTTGTGTAATGTGGATCGGAGAGCTTTTGGATAT-----
>_R_9_contig_1439_length_362-1347|11AA_03_srk.fasta
TAACCTTGTCATCCTCGATCACTCTAATATCCCTATATGGTCTACGAATACTAAA---GGAGATGTGAGGTCTCCGATAGTGGCAGAGCTTCTCGATACGGGCAATTTAGTGATAAGATATTTCAA---CAACAACTCACAAGAATTTTTGTGGCAGAGCTTTGATTTTCCAA------------CCGATACTTTACTTCCGGAGATGAAACTCGGCTGGGATCGTAAAACAGGTCTCAACAGATTTCTTAGATCTTACAAAAGCTCCAATGATCCGACAAGTGGGAGTTTCTCGTACAAACTCGAAAC------TGGGGTGTATTCAGAGTTTTTTATGTTGGCCAAAAACTCACCAGTATACCGGACTGGTCCATGGAATGGGATCCAATTTATTGGCATGCCGGAAATGCGAAAATCGGATT------ACGTGATTTACAATTTCACGGAGAACAATGAGGAGGTTTCTTTCACGTTCTTAATGACCAGCCAAAACACCTACTCAAGATTGAAGCTGAGTGACAAAGGGGAATTTGAGCGATTCACGTGGATTCCTACATCATCGCAGTGGAGCCTGTCATGGTCTTCACCAAAAGACCA---GTGTGATGTGTACGATCTGTGTGGGCCTTACAGCTACTGTGATATTAATACGTCACCTATTTGTCATTGTATCCAAGGGTTCGAGCCCAAGTTCCC---AGAGTGGAAGTTGATAGACGTGGCGGGTGGGTGTGTGAGGAGGACACCGTTGAATTGCGGG---AAAGACAGGTTTTTGCCGCTTAAGCAAATGAAGTTGCCCGATACTAAGACAGTGATTGTGGACAGGAAGATTGGGATGAAAGACTGTAAGAAGAGGTGCCTTAACGATTGTAATTGTACGGCCTATGCGAATACTGACAT------TGGCGGGACGGGTTGTGTAATGTGGATCGGAGAGCTTTTGGATAT-----
>_R_6_contig_1695_length_158-1143|11AA_25_srk.fasta
TAACCTTGTCATCCTCGATCACTCTAATATCCCTATATGGTCTACGAATACTAAA---GGAGATGTGAGGTCTCCGATAGTGGCAGAGCTTCTCGATACGGGCAATTTAGTGATAAGATATTTCAA---CAACAACTCACAAGAATTTTTGTGGCAGAGCTTTGATTTTCCAA------------CCGATACTTTACTTCCGGAGATGAAACTCGGCTGGGATCGTAAAACAGGTCTCAACAGATTTCTTAGATCTTACAAAAGCTCCAATGATCCGACAAGTGGGAGTTTCTCGTACAAACTCGAAAC------TGGGGTGTATTCAGAGTTTTTTATGTTGGCCAAAAACTCACCAGTATACCGGACTGGTCCATGGAATGGGATCCAATTTATTGGCATGCCGGAAATGCGAAAATCGGATT------ACGTGATTTACAATTTCACGGAGAACAATGAGGAGGTTTCTTTCACGTTCTTAATGACCAGCCAAAACACCTACTCAAGATTGAAGCTGAGTGACAAAGGGGAATTTGAGCGATTCACGTGGATTCCTACATCATCGCAGTGGAGCCTGTCATGGTCTTCACCAAAAGACCA---GTGTGATGTGTACGATCTGTGTGGGCCTTACAGCTACTGTGATATTAATACGTCACCTATTTGTCATTGTATCCAAGGGTTCGAGCCCAAGTTCCC---AGAGTGGAAGTTGATAGACGTGGCGGGTGGGTGTGTGAGGAGGACACCGTTGAATTGCGGG---AAAGACAGGTTTTTGCCGCTTAAGCAAATGAAGTTGCCCGATACTAAGACAGTGATTGTGGACAGGAAGATTGGGATGAAAGACTGTAAGAAGAGGTGCCTTAACGATTGTAATTGTACGGCCTATGCGAATACTGACAT------TGGCGGGACGGGTTGTGTAATGTGGATCGGAGAGCTTTTGGATAT-----
>_R_10_contig_1335_length_182-1167|11G_09_srk.fasta
TAACCTTGTCATCCTCGATCACTCTAATATCCCTATATGGTCTACGAATACTAAA---GGAGATGTGAGGTCTCCGATAGTGGCAGAGCTTCTCGATACGGGCAATTTAGTGATAAGATATTTCAA---CAACAACTCACAAGAATTTTTGTGGCAGAGCTTTGATTTTCCAA------------CCGATACTTTACTTCCGGAGATGAAACTCGGCTGGGATCGTAAAACAGGTCTCAACAGATTTCTTAGATCTTACAAAAGCTCCAATGATCCGACAAGTGGGAGTTTCTCGTACAAACTCGAAAC------TGGGGTGTATTCAGAGTTTTTTATGTTGGCCAAAAACTCACCAGTATACCGGACTGGTCCATGGAATGGGATCCAATTTATTGGCATGCCGGAAATGCGAAAATCGGATT------ACGTGATTTACAATTTCACGGAGAACAATGAGGAGGTTTCTTTCACGTTCTTAATGACCAGCCAAAACACCTACTCAAGATTGAAGCTGAGTGACAAAGGGGAATTTGAGCGATTCACGTGGATTCCTACATCATCGCAGTGGAGCCTGTCATGGTCTTCACCAAAAGACCA---GTGTGATGTGTACGATCTGTGTGGGCCTTACAGCTACTGTGATATTAATACGTCACCTATTTGTCATTGTATCCAAGGGTTCGAGCCCAAGTTCCC---AGAGTGGAAGTTGATAGACGTGGCGGGTGGGTGTGTGAGGAGGACACCGTTGAATTGCGGG---AAAGACAGGTTTTTGCCGCTTAAGCAAATGAAGTTGCCCGATACTAAGACAGTGATTGTGGACAGGAAGATTGGGATGAAAGACTGTAAGAAGAGGTGCCTTAACGATTGTAATTGTACGGCCTATGCGAATACTGACAT------TGGCGGGACGGGTTGTGTAATGTGGATCGGAGAGCTTTTGGATAT-----
>_R_7_contig_1820_length_393-1378|11H_26_srk.fasta
TAACCTTGTCATCCTCGATCACTCTAATATCCCTATATGGTCTACGAATACTAAA---GGAGATGTGAGGTCTCCGATAGTGGCAGAGCTTCTCGATACGGGCAATTTAGTGATAAGATATTTCAA---CAACAACTCACAAGAATTTTTGTGGCAGAGCTTTGATTTTCCAA------------CCGATACTTTACTTCCGGAGATGAAACTCGGCTGGGATCGTAAAACAGGTCTCAACAGATTTCTTAGATCTTACAAAAGCTCCAATGATCCGACAAGTGGGAGTTTCTCGTACAAACTCGAAAC------TGGGGTGTATTCAGAGTTTTTTATGTTGGCCAAAAACTCACCAGTATACCGGACTGGTCCATGGAATGGGATCCAATTTATTGGCATGCCGGAAATGCGAAAATCGGATT------ACGTGATTTACAATTTCACGGAGAACAATGAGGAGGTTTCTTTCACGTTCTTAATGACCAGCCAAAACACCTACTCAAGATTGAAGCTGAGTGACAAAGGGGAATTTGAGCGATTCACGTGGATTCCTACATCATCGCAGTGGAGCCTGTCATGGTCTTCACCAAAAGACCA---GTGTGATGTGTACGATCTGTGTGGGCCTTACAGCTACTGTGATATTAATACGTCACCTATTTGTCATTGTATCCAAGGGTTCGAGCCCAAGTTCCC---AGAGTGGAAGTTGATAGACGTGGCGGGTGGGTGTGTGAGGAGGACACCGTTGAATTGCGGG---AAAGACAGGTTTTTGCCGCTTAAGCAAATGAAGTTGCCCGATACTAAGACAGTGATTGTGGACAGGAAGATTGGGATGAAAGACTGTAAGAAGAGGTGCCTTAACGATTGTAATTGTACGGCCTATGCGAATACTGACAT------TGGCGGGACGGGTTGTGTAATGTGGATCGGAGAGCTTTTGGATAT-----
>_R_8_contig_1718_length_367-1352|11W_02_srk.fasta
TAACCTTGTCATCCTCGATCACTCTAATATCCCTATATGGTCTACGAATACTAAA---GGAGATGTGAGGTCTCCGATAGTGGCAGAGCTTCTCGATACGGGCAATTTAGTGATAAGATATTTCAA---CAACAACTCACAAGAATTTTTGTGGCAGAGCTTTGATTTTCCAA------------CCGATACTTTACTTCCGGAGATGAAACTCGGCTGGGATCGTAAAACAGGTCTCAACAGATTTCTTAGATCTTACAAAAGCTCCAATGATCCGACAAGTGGGAGTTTCTCGTACAAACTCGAAAC------TGGGGTGTATTCAGAGTTTTTTATGTTGGCCAAAAACTCACCAGTATACCGGACTGGTCCATGGAATGGGATCCAATTTATTGGCATGCCGGAAATGCGAAAATCGGATT------ACGTGATTTACAATTTCACGGAGAACAATGAGGAGGTTTCTTTCACGTTCTTAATGACCAGCCAAAACACCTACTCAAGATTGAAGCTGAGTGACAAAGGGGAATTTGAGCGATTCACGTGGATTCCTACATCATCGCAGTGGAGCCTGTCATGGTCTTCACCAAAAGACCA---GTGTGATGTGTACGATCTGTGTGGGCCTTACAGCTACTGTGATATTAATACGTCACCTATTTGTCATTGTATCCAAGGGTTCGAGCCCAAGTTCCC---AGAGTGGAAGTTGATAGACGTGGCGGGTGGGTGTGTGAGGAGGACACCGTTGAATTGCGGG---AAAGACAGGTTTTTGCCGCTTAAGCAAATGAAGTTGCCCGATACTAAGACAGTGATTGTGGACAGGAAGATTGGGATGAAAGACTGTAAGAAGAGGTGCCTTAACGATTGTAATTGTACGGCCTATGCGAATACTGACAT------TGGCGGGACGGGTTGTGTAATGTGGATCGGAGAGCTTTTGGATAT-----
>_R_8_contig_1515_length_180-1165|11Y_25_srk.fasta
TAACCTTGTCATCCTCGATCACTCTAATATCCCTATATGGTCTACGAATACTAAA---GGAGATGTGAGGTCTCCGATAGTGGCAGAGCTTCTCGATACGGGCAATTTAGTGATAAGATATTTCAA---CAACAACTCACAAGAATTTTTGTGGCAGAGCTTTGATTTTCCAA------------CCGATACTTTACTTCCGGAGATGAAACTCGGCTGGGATCGTAAAACAGGTCTCAACAGATTTCTTAGATCTTACAAAAGCTCCAATGATCCGACAAGTGGGAGTTTCTCGTACAAACTCGAAAC------TGGGGTGTATTCAGAGTTTTTTATGTTGGCCAAAAACTCACCAGTATACCGGACTGGTCCATGGAATGGGATCCAATTTATTGGCATGCCGGAAATGCGAAAATCGGATT------ACGTGATTTACAATTTCACGGAGAACAATGAGGAGGTTTCTTTCACGTTCTTAATGACCAGCCAAAACACCTACTCAAGATTGAAGCTGAGTGACAAAGGGGAATTTGAGCGATTCACGTGGATTCCTACATCATCGCAGTGGAGCCTGTCATGGTCTTCACCAAAAGACCA---GTGTGATGTGTACGATCTGTGTGGGCCTTACAGCTACTGTGATATTAATACGTCACCTATTTGTCATTGTATCCAAGGGTTCGAGCCCAAGTTCCC---AGAGTGGAAGTTGATAGACGTGGCGGGTGGGTGTGTGAGGAGGACACCGTTGAATTGCGGG---AAAGACAGGTTTTTGCCGCTTAAGCAAATGAAGTTGCCCGATACTAAGACAGTGATTGTGGACAGGAAGATTGGGATGAAAGACTGTAAGAAGAGGTGCCTTAACGATTGTAATTGTACGGCCTATGCGAATACTGACAT------TGGCGGGACGGGTTGTGTAATGTGGATCGGAGAGCTTTTGGATAT-----
>_R_8_contig_1319_length_50-1035|11Z_04_srk.fasta
TAACCTTGTCATCCTCGATCACTCTAATATCCCTATATGGTCTACGAATACTAAA---GGAGATGTGAGGTCTCCGATAGTGGCAGAGCTTCTCGATACGGGCAATTTAGTGATAAGATATTTCAA---CAACAACTCACAAGAATTTTTGTGGCAGAGCTTTGATTTTCCAA------------CCGATACTTTACTTCCGGAGATGAAACTCGGCTGGGATCGTAAAACAGGTCTCAACAGATTTCTTAGATCTTACAAAAGCTCCAATGATCCGACAAGTGGGAGTTTCTCGTACAAACTCGAAAC------TGGGGTGTATTCAGAGTTTTTTATGTTGGCCAAAAACTCACCAGTATACCGGACTGGTCCATGGAATGGGATCCAATTTATTGGCATGCCGGAAATGCGAAAATCGGATT------ACGTGATTTACAATTTCACGGAGAACAATGAGGAGGTTTCTTTCACGTTCTTAATGACCAGCCAAAACACCTACTCAAGATTGAAGCTGAGTGACAAAGGGGAATTTGAGCGATTCACGTGGATTCCTACATCATCGCAGTGGAGCCTGTCATGGTCTTCACCAAAAGACCA---GTGTGATGTGTACGATCTGTGTGGGCCTTACAGCTACTGTGATATTAATACGTCACCTATTTGTCATTGTATCCAAGGGTTCGAGCCCAAGTTCCC---AGAGTGGAAGTTGATAGACGTGGCGGGTGGGTGTGTGAGGAGGACACCGTTGAATTGCGGG---AAAGACAGGTTTTTGCCGCTTAAGCAAATGAAGTTGCCCGATACTAAGACAGTGATTGTGGACAGGAAGATTGGGATGAAAGACTGTAAGAAGAGGTGCCTTAACGATTGTAATTGTACGGCCTATGCGAATACTGACAT------TGGCGGGACGGGTTGTGTAATGTGGATCGGAGAGCTTTTGGATAT-----
>_R_7_contig_1496_length_202-1187|11Z_16_srk.fasta
TAACCTTGTCATCCTCGATCACTCTAATATCCCTATATGGTCTACGAATACTAAA---GGAGATGTGAGGTCTCCGATAGTGGCAGAGCTTCTCGATACGGGCAATTTAGTGATAAGATATTTCAA---CAACAACTCACAAGAATTTTTGTGGCAGAGCTTTGATTTTCCAA------------CCGATACTTTACTTCCGGAGATGAAACTCGGCTGGGATCGTAAAACAGGTCTCAACAGATTTCTTAGATCTTACAAAAGCTCCAATGATCCGACAAGTGGGAGTTTCTCGTACAAACTCGAAAC------TGGGGTGTATTCAGAGTTTTTTATGTTGGCCAAAAACTCACCAGTATACCGGACTGGTCCATGGAATGGGATCCAATTTATTGGCATGCCGGAAATGCGAAAATCGGATT------ACGTGATTTACAATTTCACGGAGAACAATGAGGAGGTTTCTTTCACGTTCTTAATGACCAGCCAAAACACCTACTCAAGATTGAAGCTGAGTGACAAAGGGGAATTTGAGCGATTCACGTGGATTCCTACATCATCGCAGTGGAGCCTGTCATGGTCTTCACCAAAAGACCA---GTGTGATGTGTACGATCTGTGTGGGCCTTACAGCTACTGTGATATTAATACGTCACCTATTTGTCATTGTATCCAAGGGTTCGAGCCCAAGTTCCC---AGAGTGGAAGTTGATAGACGTGGCGGGTGGGTGTGTGAGGAGGACACCGTTGAATTGCGGG---AAAGACAGGTTTTTGCCGCTTAAGCAAATGAAGTTGCCCGATACTAAGACAGTGATTGTGGACAGGAAGATTGGGATGAAAGACTGTAAGAAGAGGTGCCTTAACGATTGTAATTGTACGGCCTATGCGAATACTGACAT------TGGCGGGACGGGTTGTGTAATGTGGATCGGAGAGCTTTTGGATAT-----
>_R_6_contig_1858_length_356-1341|11H_04_srk.fasta
TAACCTTGTCATCCTCGATCACTCTAATATCCCTATATGGTCTACGAATACTAAA---GGAGATGTGAGGTCTCCGATAGTGGCAGAGCTTCTCGATACGGGCAATTTAGTGATAAGATATTTCAA---CAACAACTCACAAGAATTTTTGTGGCAGAGCTTTGATTTTCCAA------------CCGATACTTTACTTCCGGAGATGAAACTCGGCTGGGATCGTAAAACAGGTCTCAACAGATTTCTTAGATCTTACAAAAGCTCCAATGATCCGACAAGTGGGAGTTTCTCGTACAAACTCGAAAC------TGGGGTGTATTCAGAGTTTTTTATGTTGGCCAAAAACTCACCAGTATACCGGACTGGTCCATGGAATGGGATCCAATTTATTGGCATGCCGGAAATGCGAAAATCGGATT------ACGTGATTTACAATTTCACGGAGAACAATGAGGAGGTTTCTTTCACGTTCTTAATGACCAGCCAAAACACCTACTCAAGATTGAAGCTGAGTGACAAAGGGGAATTTGAGCGATTCACGTGGATTCCTACATCATCGCAGTGGAGCCTGTCATGGTCTTCACCAAAAGACCA---GTGTGATGTGTACGATCTGTGTGGGCCTTACAGCTACTGTGATATTAATACGTCACCTATTTGTCATTGTATCCAAGGGTTCGAACCCAAGTTCCC---AGAGTGGAAGTTGATAGACGTGGCGGGTGGGTGTGTGAGGAGGACACCGTTGAATTGCGGG---AAAGACAGGTTTTTGCCGCTTAAGCAAATGAAGTTGCCCGATACTAAGACAGTGATTGTGGACAGGAAGATTGGGATGAAAGACTGTAAGAAGAGGTGCCTTAACGATTGTAATTGTACGGCCTATGCGAATACTGACAT------TGGCGGGACGGGTTGTGTAATGTGGATCGGAGAGCTTTTGGATAT-----
>_R_9_contig_1299_length_113-1098|11O_01_srk.fasta
TAACCTTGTCATCCTCGATCACTCTAATATCCCTATATGGTCTACGAATACTAAA---GGAGATGTGAGGTCTCCGATAGTGGCAGAGCTTCTCGATACGGGCAATTTAGTGATAAGATATTTCAA---CAACAACTCACAAGAATTTTTGTGGCAGAGCTTTGATTTTCCAA------------CCGATACTTTACTTCCGGAGATGAAACTCGGCTGGGATCGTAAAACAGGTCTCAACAGATTTCTTAGATCTTACAAAAGCTCCAACGATCCGACAAGTGGGAGTTTCTCGTACAAACTCGAAAC------TGGGGTGTATTCAGAGTTTTTTATGTTGGCCAAAAACTCACCAGTATACCGGACTGGTCCATGGAATGGGATCCAATTTATTGGCATGCCGGAAATGCGAAAATCGGATT------ACGTGATTTACAATTTCACGGAGAACAATGAGGAGGTTTCTTTCACGTTCTTAATGACCAGCCAAAACACCTACTCAAGATTGAAGCTGAGTGACAAAGGGGAATTTGAGCGATTCACGTGGATTCCTACATCATCGCAGTGGAGCCTGTCATGGTCTTCACCAAAAGACCA---GTGTGATGTGTACGATCTGTGTGGGCCTTACAGCTACTGTGATATTAATACGTCACCTATTTGTCATTGTATCCAAGGGTTCGAGCCCAAGTTCCC---AGAGTGGAAGTTGATAGACGTGGCGGGTGGGTGTGTGAGGAGGACACCGTTGAATTGCGGG---AAAGACAGGTTTTTGCCGCTTAAGCAAATGAAGTTGCCCGATACTAAGACAGTGATTGTGGACAGGAAGATTGGGATGAAAGACTGTAAGAAGAGGTGCCTTAACGATTGTAATTGTACGGCCTATGCGAATACTGACAT------TGGCGGGACGGGTTGTGTAATGTGGATCGGAGAGCTTTTGGATAT-----
>_R_10_contig_1206_length_192-1177|11P_09_srk.fasta
TAACCTTGTCATCCTCGATCACTCTAATATCCCTATATGGTCTACGAATACTAAA---GGAGATGTGAGGTCTCCGATAGTGGCAGAGCTTCTTGATACGGGCAATTTAGTGATAAGATATTTCAA---CAACAACTCACAAGAATTTTTGTGGCAGAGCTTTGATTTTCCAA------------CCGATACTTTACTTCCGGAGATGAAACTCGGCTGGGATCGTAAAACAGGTCTCAACAGATTTCTTAGATCTTACAAAAGCTCCAATGATCCGACAAGTGGGAGTTTCTCGTACAAACTCGAAAC------TGGGGTGTATTCAGAGTTTTTTATGTTGGCCAAAAACTCACCAGTATACCGGACTGGTCCATGGAATGGGATCCAATTTATTGGCATGCCGGAAATGCGAAAATCGGATT------ACGTGATTTACAATTTCACGGAGAACAATGAGGAGGTTTCTTTCACGTTCTTAATGACCAGCCAAAACACCTACTCAAGATTGAAGCTGAGTGACAAAGGGGAATTTGAGCGATTCACGTGGATTCCTACATCATCGCAGTGGAGCCTGTCATGGTCTTCACCAAAAGACCA---GTGTGATGTGTACGATCTGTGTGGGCCTTACAGCTACTGTGATATTAATACGTCACCTATTTGTCATTGTATCCAAGGGTTCGAGCCCAAGTTCCC---AGAGTGGAAGTTGATAGACGTGGCGGGTGGGTGTGTGAGGAGGACACCGTTGAATTGCGGG---AAAGACAGGTTTTTGCCGCTTAAGCAAATGAAGTTGCCCGATACTAAGACAGTGATTGTGGACAGGAAGATTGGGATGAAAGACTGTAAGAAGAGGTGCCTTAACGATTGTAATTGTACGGCCTATGCGAATACTGACAT------TGGCGGGACGGGTTGTGTAATGTGGATCGGAGAGCTTTTGGATAT-----
>_R_9_contig_1390_length_1-937|11T_27_srk.fasta
TAACCTTGTCATCCTCGATCACTCTAATATCCCTATATGGTCTACGAATACTAAA---GGAGATGTGAGGTCTCCGATAGTGGCAGAGCTTCTCGATACGGGCAATTTAGTGATAAGATATTTCAA---CAACAACTCACAAGAATTTTTGTGGCAGAGCTTTGATTTTCCAA------------CCGATACTTTACTTCCGGAGATGAAACTCGGCTGGGATCGTAAAACAGGTCTCAACAGATTTCTTAGATCTTACAAAAGCTCCAATGATCCGACAAGTGGGAGTTTCTCGTACAAACTCGAAAC------TGGGGTGTATTCAGAGTTTTTTATGTTGGCCAAAAACTCACCAGTATACCGGACTGGTCCATGGAATGGGATCCAATTTATTGGCATGCCGGAAATGCGAAAATCGGATT------ACGTGATTTACAATTTCACGGAGAACAATGAGGAGGTTTCTTTCACGTTCTTAATGACCAGCCAAAACACCTACTCAAGATTGAAGCTGAGTGACAAAGGGGAATTTGAGCGATTCACGTGGATTCCTACATCATCGCAGTGGAGCCTGTCATGGTCTTCACCAAAAGACCA---GTGTGATGTGTACGATCTGTGTGGGCCTTACAGCTACTGTGATATTAATACGTCACCTATTTGTCATTGTATCCAAGGGTTCGAGCCCAAGTTCCC---AGAGTGGAAGTTGATAGACGTGGCGGGTGGGTGTGTGAGGAGGACACCGTTGAATTGCGGG---AAAGACAGGTTTTTGCCGCTTAAGCAAATGAAGTTGCCCGATACTAAGACAGTGATTGTGGACAGGAAGATTGGGATGAAAGACTGTAAGAAGAGGTGCCTTAACGATTGTAATTGTACGGCCTATGCGAATACTG------------------------------------------------------------
>07H_03_NODE_8_length_1670_cov_4.425425_145-1135
TAACCTTGTCATCCTCGATCACTCTAATATCCCTATATGGTCTACGAATACTAAA---GGAGATGTGAGGTCTCCGATAGTGGCAGAGCTTCTCGATACGGGCAATTTAGTGATAAGATATTTCAA---CAACAACTCACAAGAATTTTTGTGGCAGAGCTTTGATTTTCCAA------------CCGATACTTTACTTCCGGAGATGAAACTCGGCTGGGATCGTAAAACAGGTCTCAACAGATTTCTTAGATCTTACAAAAGCTCCAATGATCCGACAAGTGGGAGTTTCTCGTACAAACTCGAAAC------TGGGGTGTATTCAGAGTTTTTTATGTTGGCCAAAAACTCACCAGTATACCGGACTGGTCCATGGAATGGGATCCAATTTATTGGCATGCCGGAAATGCGAAAATCGGATT------ACGTGATTTACAATTTCACGGAGAACAATGAGGAGGTTTCTTTCACGTTCTTAATGACCAGCCAAAACACCTACTCAAGATTGAAGCTGAGTGACAAAGGGGAATTTGAGCGATTCACGTGGATTCCTACATCATCGCAGTGGAGCCTGTCATGGTCTTCACCAAAAGACCA---GTGTGATGTGTACGATCTGTGTGGGCCTTACAGCTACTGTGATATTAATACGTCACCTATTTGTCATTGTATCCAAGGGTTCGAGCCCAAGTTCCC---AGAGTGGAAGTTGATAGACGTGGCGGGTGGGTGTGTGAGGAGGACACCGTTGAATTGCGGG---AAAGACAGGTTTTTGCCGCTTAAGCAAATGAAGTTGCCCGATACTAAGACAGTGATTGTGGACAGGAAGATTGGGATGAAAGACTGTAAGAAGAGGTGCCTTAACGATTGTAATTGTACGGCCTATGCGAATACTGACAT------TGGCGGGACGGGTTGTGTAATGTGGATCGGAGAGCTTTTGGATATTCGG-
>14B_06_NODE_9_length_1339_cov_5.546900_164-1154
TAACCTTGTCATCCTCGATCACTCTAATATCCCTATATGGTCTACGAATACTAAA---GGAGATGTGAGGTCTCCGATAGTGGCAGAGCTTCTCGATACGGGCAATTTAGTGATAAGATATTTCAA---CAACAACTCACAAGAATTTTTGTGGCAGAGCTTTGATTTTCCAA------------CCGATACTTTACTTCCGGAGATGAAACTCGGCTGGGATCGTAAAACAGGTCTCAACAGATTTCTTAGATCTTACAAAAGCTCCAATGATCCGACAAGTGGGAGTTTCTCGTACAAACTCGAAAC------TGGGGTGTATTCAGAGTTTTTTATGTTGGCCAAAAACTCACCAGTATACCGGACTGGTCCATGGAATGGGATCCAATTTATTGGCATGCCGGAAATGCGAAAATCGGATT------ACGTGATTTACAATTTCACGGAGAACAATGAGGAGGTTTCTTTCACGTTCTTAATGACCAGCCAAAACACCTACTCAAGATTGAAGCTGAGTGACAAAGGGGAATTTGAGCGATTCACGTGGATTCCTACATCATCGCAGTGGAGCCTGTCATGGTCTTCACCAAAAGACCA---GTGTGATGTGTACGATCTGTGTGGGCCTTACAGCTACTGTGATATTAATACGTCACCTATTTGTCATTGTATCCAAGGGTTCGAGCCCAAGTTCCC---AGAGTGGAAGTTGATAGACGTGGCGGGTGGGTGTGTGAGGAGGACACCGTTGAATTGCGGG---AAAGACAGGTTTTTGCCGCTTAAGCAAATGAAGTTGCCCGATACTAAGACAGTGATTGTGGACAGGAAGATTGGGATGAAAGACTGTAAGAAGAGGTGCCTTAACGATTGTAATTGTACGGCCTATGCGAATACTGACAT------TGGCGGGACGGGTTGTGTAATGTGGATCGGAGAGCTTTTGGATATTCGG-
>07P_18_NODE_8_length_1635_cov_2.703990_347-1337
TAACCTTGTCATCCTCGATCACTCTAATATCCCTATATGGTCTACGAATACTAAA---GGAGATGTGAGGTCTCCGACAGTGGCAGAGCTTCTCGATACGGGCAATTTAGTGATAAGATATTTCAA---CAACAACTCACAAGAATTTTTGTGGCAGAGCTTTGATTTTCCAA------------CCGATACTTTACTTCCGGAGATGAAACTCGGCTGGGATCGTAAAACAGGTCTCAACAGATTTCTTAGATCTTACAAAAGCTCCAATGATCCGACAAGTGGGAGTTTCTCGTACAAACTCGAAAC------TGGGGTGTATTCAGAGTTTTTTATGTTGGCCAAAAACTCACCAGTATACCGGACTGGTCCATGGAATGGGATCCAATTTATTGGCATGCCGGAAATGCGAAAATCGGATT------ACGTGATTTACAATTTCACGGAGAACAATGAGGAGGTTTCTTTCACGTTCTTAATGACCAGCCAAAACACCTACTCAAGATTGAAGCTGAGTGACAAAGGGGAATTTGAGCGATTCACGTGGATTCCTACATCATCGCAGTGGAGCCTGTCATGGTCTTCACCAAAAGACCA---GTGTGATGTGTACGATCTGTGTGGGCCTTACAGCTACTGTGATATTAATACGTCACCTATTTGTCATTGTATCCAAGGGTTCGAGCCCAAGTTCCC---AGAGTGGAAGTTGATAGACGTGGCGGGTGGGTGTGTGAGGAGGACACCGTTGAATTGCGGG---AAAGACAGGTTTTTGCCGCTTAAGCAAATGAAGTTGCCCGATACTAAGACAGTGATTGTGGACAGGAAGATTGGGATGAAAGACTGTAAGAAGAGGTGCCTTAACGATTGTAATTGTACGGCCTATGCGAATACTGACAT------TGGCGGGACGGGTTGTGTAATGTGGATCGGAGAGCTTTTGGATATTCGG-
>07Q_17_NODE_8_length_1527_cov_4.564315_174-1164
TAACCTTGTCATCCTCGATCACTCTAATATCCCTATATGGTCTACGAATACTAAA---GGAGATGTGAGGTCTCCGATAGTGGCAGAGCTTCTCGATACGGGCAATTTAGTGATAAGATATTTCAA---CAACAACTCACAAGAATTTTTGTGGCAGAGCTTTGATTTTCCAA------------CCGATACTTTACTTCCGGAGATGAAACTCGGCTGGGATCGTAAAACAGGTCTCAACAGATTTCTTAGATCTTACAAAAGCTCCAATGATCCGACAAGTGGGAGTTTCTCGTACAAACTCGAAAC------TGGGGTGTATTCAGAGTTTTTTATGTTGGCCAAAAACTCACCAGTATACCGGACTGGTCCATGGAATGGGATCCAATTTATTGGCATGCCGGAAATGCGAAAATCGGATT------ACGTGATTTACAATTTCACGGAGAACAATGAGGAGGTTTCTTTCACGTTCTTAATGACCAGCCAAAACACCTACTCAAGATTGAAGCTGAGTGACAAAGGGGAATTTGAGCGATTCACGTGGATTCCTACATCATCGCAGTGGAGCCTGTCATGGTCTTCACCAAAAGACCA---GTGTGATGTGTACGATCTGTGTGGGCCTTACAGCTACTGTGATATTAATACGTCACCTATTTGTCATTGTATCCAAGGGTTCGAGCCCAAGTTCCC---AGAGTGGAAGTTGATAGACGTGGCGGGTGGGTGTGTGAGGAGGACACCGTTGAATTGCGGG---AAAGACAGGTTTTTGCCGCTTAAGCAAATGAAGTTGCCCGATACTAAGACAGTGATTGTGGACAGGAAGATTGGGATGAAAGACTGTAAGAAGAGGTGCCTTAACGATTGTAATTGTACGGCCTATGCGAATACTGACAT------TGGCGGGACGGGTTGTGTAATGTGGATCGGAGAGCTTTTGGATATTCGG-
>11AE_03_NODE_8_length_1636_cov_4.967203_149-1139
TAACCTTGTCATCCTCGATCACTCTAATATCCCTATATGGTCTACGAATACTAAA---GGAGATGTGAGGTCTCCGATAGTGGCAGAGCTTCTCGATACGGGCAATTTAGTGATAAGATATTTCAA---CAACAACTCACAAGAATTTTTGTGGCAGAGCTTTGATTTTCCAA------------CCGATACTTTACTTCCGGAGATGAAACTCGGCTGGGATCGTAAAACAGGTCTCAACAGATTTCTTAGATCTTACAAAAGCTCCAATGATCCGACAAGTGGGAGTTTCTCGTACAAACTCGAAAC------TGGGGTGTATTCAGAGTTTTTTATGTTGGCCAAAAACTCACCAGTATACCGGACTGGTCCATGGAATGGGATCCAATTTATTGGCATGCCGGAAATGCGAAAATCGGATT------ACGTGATTTACAATTTCACGGAGAACAATGAGGAGGTTTCTTTCACGTTCTTAATGACCAGCCAAAACACCTACTCAAGATTGAAGCTGAGTGACAAAGGGGAATTTGAGCGATTCACGTGGATTCCTACATCATCGCAGTGGAGCCTGTCATGGTCTTCACCAAAAGACCA---GTGTGATGTGTACGATCTGTGTGGGCCTTACAGCTACTGTGATATTAATACGTCACCTATTTGTCATTGTATCCAAGGGTTCGAGCCCAAGTTCCC---AGAGTGGAAGTTGATAGACGTGGCGGGTGGGTGTGTGAGGAGGACACCGTTGAATTGCGGG---AAAGACAGGTTTTTGCCGCTTAAGCAAATGAAGTTGCCCGATACTAAGACAGTGATTGTGGACAGGAAGATTGGGATGAAAGACTGTAAGAAGAGGTGCCTTAACGATTGTAATTGTACGGCCTATGCGAATACTGACAT------TGGCGGGACGGGTTGTGTAATGTGGATCGGAGAGCTTTTGGATATTCGG-
>11D_30_NODE_6_length_1833_cov_2.842466_220-1210
TAACCTTGTCATCCTCGATCACTCTAATATCCCTATATGGTCTACGAATACTAAA---GGAGATGTGAGGTCTCCGATAGTGGCAGAGCTTCTCGATACGGGCAATTTAGTGATAAGATATTTCAA---CAACAACTCACAAGAATTTTTGTGGCAGAGCTTTGATTTTCCAA------------CCGATACTTTACTTCCGGAGATGAAACTCGGCTGGGATCGTAAAACAGGTCTCAACAGATTTCTTAGATCTTACAAAAGCTCCAATGATCCGACAAGTGGGAGTTTCTCGTACAAACTCGAAAC------TGGGGTGTATTCAGAGTTTTTTATGTTGGCCAAAAACTCACCAGTATACCGGACTGGTCCATGGAATGGGATCCAATTTATTGGCATGCCGGAAATGCGAAAATCGGATT------ACGTGATTTACAATTTCACGGAGAACAATGAGGAGGTTTCTTTCACGTTCTTAATGACCAGCCAAAACACCTACTCAAGATTGAAGCTGAGTGACAAAGGGGAATTTGAGCGATTCACGTGGATTCCTACATCATCGCAGTGGAGCCTGTCATGGTCTTCACCAAAAGACCA---GTGTGATGTGTACGATCTGTGTGGGCCTTACAGCTACTGTGATATTAATACGTCACCTATTTGTCATTGTATCCAAGGGTTCGAGCCCAAGTTCCC---AGAGTGGAAGTTGATAGACGTGGCGGGTGGGTGTGTGAGGAGGACACCGTTGAATTGCGGG---AAAGACAGGTTTTTGCCGCTTAAGCAAATGAAGTTGCCCGATACTAAGACAGTGATTGTGGACAGGAAGATTGGGATGAAAGACTGTAAGAAGAGGTGCCTTAACGATTGTAATTGTACGGCCTATGCGAATACTGACAT------TGGCGGGACGGGTTGTGTAATGTGGATCGGAGAGCTTTTGGATATTCGG-
>11B_28_NODE_5_length_2058_cov_4.400404_538-1528
TAACCTTGTCATCCTCGATCACTCTAATATCCCTATATGGTCTACGAATACTAAA---GGAGATGTGAGGTCTCCGATAGTGGCAGAGCTTCTCGATACGGGCAATTTAGTGATAAGATATTTCAA---CAACAACTCACAAGAATTTTTGTGGCAGAGCTTTGATTTTCCAA------------CCGATACTTTGCTTCCGGAGATGAAACTCGGCTGGGATCGTAAAACAGGTCTCAACAGATTTCTTAGATCTTACAAAAGCTCCAATGATCCGACAAGTGGGAGTTTCTCGTACAAACTCGAAAC------TGGGGTGTATTCAGAGTTTTTTATGTTGGCCAAAAACTCACCAGTATACCGGACTGGTCCATGGAATGGGATCCAATTTATTGGCATGCCGGAAATGCGAAAATCGGATT------ACGTGATTTACAATTTCACGGAGAACAATGAGGAGGTTTCTTTCACGTTCTTAATGACCAGCCAAAACACCTACTCAAGATTGAAGCTGAGTGACAAAGGGGAATTTGAGCGATTCACGTGGATTCCTACATCATCGCAGTGGAGCCTGTCATGGTCTTCACCAAAAGACCA---GTGTGATGTGTACGATCTGTGTGGGCCTTACAGCTACTGTGATATTAATACGTCACCTATTTGTCATTGTATCCAAGGGTTCGAGCCCAAGTTCCC---AGAGTGGAAGTTGATAGACGTGGCGGGTGGGTGTGTGAGGAGGACACCGTTGAATTGCGGG---AAAGACAGGTTTTTGCCGCTTAAGCAAATGAAGTTGCCCGATACTAAGACAGTGATTGTGGACAGGAAGATTGGGATGAAAGACTGTAAGAAGAGGTGCCTTAACGATTGTAATTGTACGGCCTACGCGAATACTGACAT------TGGCGGGACGGGTTGTGTAATGTGGATCGGAGAGCTTTTGGATATTCGG-
>11K_27_NODE_1_length_3244_cov_4.094214_1709-2699
TAACCTTGTCATCCTCGATCACTCTAATATCCCTATATGGTCTACGAATAATAAA---GGAGATGTGAGGTCTCCGATAGTGGCAGAGCTTCTCGATACGGGCAATTTAGTGATAAGATATTTCAA---CAACAACTCACAAGAATTTTTGTGGCAGAGCTTTGATTTTCCAA------------CCGATACTTTACTTCCGGAGATGAAACTCGGCTGGGATCGTAAAACAGGTCTCAACAGATTTCTTAGATCTTACAAAAGCTCCAATGATCCGACAAGTGGGAGTTTCTCGTACAAACTCGAAAC------TGGGGTGTATTCAGAGTTTTTTATGTTGGCCAAAAACTCACCAGTATACCGGACTGGTCCATGGAATGGGATCCAATTTATTGGCATGCCGGAAATGCGAAAATCGGATT------ACGTGATTTACAATTTCACGGAGAACAATGAGGAGGTTTCTTTCACGTTCTTAATGACCAGCCAAAACACCTACTCAAGATTGAAGCTGAGTGACAAAGGGGAATTTGAGCGATTCACGTGGATTCCTACATCATCGCAGTGGAGCCTGTCATGGTCTTCACCAAAAGACCA---GTGTGATGTGTACGATCTGTGTGGGCCTTACAGCTACTGTGATATTAATACGTCACCTATTTGTCATTGTATCCAAGGGTTCGAGCCCAAGTTCCC---AGAGTGGAAGTTGATAGACGTGGCGGGTGGGTGTGTGAGGAGGACACCGTTGAATTGCGGG---AAAGACAGGTTTTTGCCGCTTAAGCAAATGAAGTTGCCCGATACTAAGACAGTGATTGTGGACAGGAAGATTGGGATGAAAGACTGTAAGAAGAGGTGCCTTAACGATTGTAATTGTACGGCCTATGCGAATACTGACAT------TGGCGGGACGGGTTGTGTAATGTGGATCGGAGAGCTTTTGGATATTCGG-
>14B_24_NODE_7_length_1538_cov_3.727522_173-1157
TAACCTTGTCATCCTCGATCACTCTAATATCCCTATATGGTCTACGAATACTAAA---GGAGATGTGAGGTCTCCGATAGTGGCAGAGCTTCTCGATACGGGCAATTTAGTGATAAGATATTTCAA---CAACAACTCACAAGAATTTTTGTGGCAGAGCTTTGATTTTCCAA------------CCGATACTTTACTTCCGGAGATGAAACTCGGCTGGGATCGTAAAACAGGTCTCAACAGATTTCTTAGATCTTACAAAAGCTCCAATGATCCGACAAGTGGGAGTTTCTCGTACAAACTCGAAAC------TGGGGTGTATTCAGAGTTTTTTATGTTGGCCAAAAACTCACCAGTATACCGGACTGGTCCATGGAATGGGATCCAATTTATTGGCATGCCGGAAATGCGAAAATCGGATT------ACGTGATTTACAATTTCACGGAGAACAATGAGGAGGTTTCTTTCACGTTCTTAATGACCAGCCAAAACACCTACTCAAGATTGAAGCTGAGTGACAAAGGGGAATTTGAGCGATTCACGTGGATTCCTACATCATCGCAGTGGAGCCTGTCATGGTCTTCACCAAAAGACCA---GTGTGATGTGTACGATCTGTGTGGGCCTTACAGCTACTGTGATATTAATACGTCACCTATTTGTCATTGTATCCAAGGGTTCGAGCCCAAGTTCCC---AGAGTGGAAGTTGATAGACGTGGCGGGTGGGTGTGTGAGGAGGACACCGTTGAATTGCGGG---AAAGACAGGTTTTTGCCGCTTAAGCAAATGAAGTTGCCCGATACTAAGACAGTGATTGTGGACAGGAAGATTGGGATGAAAGACTGTAAGAAGAGGTGCCTTAACGATTGTAATTGTACGGCCTATGCGAATACTGACAT------TGGCGGGACGGGTTGTGTAATGTGGATCGGAGAGCTTTTGGATATTCGG-
>07H_19_NODE_7_length_1885_cov_2.550443_491-1481
TAACCTTGTCATCCTCGATCACTCTAATATCCCTATATGGTCTACGAATACTAAA---GGAGATGTGAGGTCTCCGATAGTGGCAGAGCTTCTCGATACGGGCAATTTAGTGATAAGATATTTCAA---CAACAACTCACAAGAATTTTTGTGGCAGAGCTTTGATTTTCCAA------------CCGATACTTTACTTCCGGAGATGAAACTCGGCTGGGATCGTAAAACAGGTCTCAACAGATTTCTTAGATCTTACAAAAGCTCCAATGATCCGACAAGTGGGAGTTTCTCGTACAAACTCGAAAC------TGGGGTGTATTCAGAGTTTTTTATGTTGGCCAAAAACTCACCAGTATACCGGACTGGTCCATGGAATGGGATCCAATTTATTGGCATGCCGGAAATGCGAAAATCGGATT------ACGTGATTTACAATTTCACGGAGAACAATGAGGAGGTTTCTTTCACGTTCTTAATGACCAGCCAAAACACCTACTCAAGATTGAAGCTGAGTGACAAAGGGGAATTTGAGCGATTCACGTGGATTCCTACATCATCGCAGTGGAGCCTGTCATGGTCTTCACCAAAAGACCA---GTGTGATGTGTACGATCTGTGTGGGCCTTACAGCTACTGTGATATTAATACGTCACCTATTTGTCATTGTATCCAAGGGTTCGAGCCCAAGTTCCC---AGAGTGGAAGTTGATAGACGTGGCGGGTGGGTGTGTGAGGAGGACACCGTTGAATTGCGGG---AAAGACAGGTTTTTGCCGCTTAAGCAAATGAAGTTGCCCGATACTAAGACAGTGATTGTGGACAGGAAGATTGGGATGAAAGACTGTAAGAAGAGGTGCCTTAACGATTGTAATTGTACGGCCTATGCGAATACTGACAT------TGGCGGGACGGGTTGTGTAATGTGGATCGGAGAGCTTTTGGATATTCGGA
>07P_26_NODE_7_length_1513_cov_2.662709_418-1408
TAACCTTGTCATCCTCGATCACTCTAATATCCCTATATGGTCTACGAATACTAAA---GGAGATGTGAGGTCTCCGATAGTGGCAGAGCTTCTCGATACGGGCAATTTAGTGATAAGATATTTCAA---CAACAACTCACAAGAATTTTTGTGGCAGAGCTTTGATTTTCCAA------------CCGATACTTTACTTCCGGAGATGAAACTCGGCTGGGATCGTAAAACAGGTCTCAACAGATTTCTTAGATCTTACAAAAGCTCCAATGATCCGACAAGTGGGAGTTTCTCGTACAAACTCGAAAC------TGGGGTGTATTCAGAGTTTTTTATGTTGGCCAAAAACTCACCAGTATACCGGACTGGTCCATGGAATGGGATCCAATTTATTGGCATGCCGGAAATGCGAAAATCGGATT------ACGTGATTTACAATTTCACGGAGAACAATGAGGAGGTTTCTTTCACGTTCTTAATGACCAGCCAAAACACCTACTCAAGATTGAAGCTGAGTGACAAAGGGGAATTTGAGCGATTCACGTGGATTCCTACATCATCGCAGTGGAGCCTGTCATGGTCTTCACCAAAAGACCA---GTGTGATGTGTACGATCTGTGTGGGCCTTACAGCTACTGTGATATTAATACGTCACCTATTTGTCATTGTATCCAAGGGTTCGAGCCCAAGTTCCC---AGAGTGGAAGTTGATAGACGTGGCGGGTGGGTGTGTGAGGAGGACACCGTTGAATTGCGGG---AAAGACAGGTTTTTGCCGCTTAAGCAAATGAAGTTGCCCGATACTAAGACAGTGATTGTGGACAGGAAGATTGGGATGAAAGACTGTAAGAAGAGGTGCCTTAACGATTGTAATTGTACGGCCTATGCGAATACTGACAT------TGGCGGGACGGGTTGTGTAATGTGGATCGGAGAGCTTTTGGATATTCGGA
>11AE_30_NODE_5_length_1808_cov_4.039375_319-1309
TAACCTTGTCATCCTCGATCACTCTAATATCCCTATATGGTCTACGAATACTAAA---GGAGATGTGAGGTCTCCGATAGTGGCAGAGCTTCTCGATACGGGCAATTTAGTGATAAGATATTTCAA---CAACAACTCACAAGAATTTTTGTGGCAGAGCTTTGATTTTCCAA------------CCGATACTTTACTTCCGGAGATGAAACTCGGCTGGGATCGTAAAACAGGTCTCAACAGATTTCTTAGATCTTACAAAAGCTCCAATGATCCGACAAGTGGGAGTTTCTCGTACAAACTCGAAAC------TGGGGTGTATTCAGAGTTTTTTATGTTGGCCAAAAACTCACCAGTATACCGGACTGGTCCATGGAATGGGATCCAATTTATTGGCATGCCGGAAATGCGAAAATCGGATT------ACGTGATTTACAATTTCACGGAGAACAATGAGGAGGTTTCTTTCACGTTCTTAATGACCAGCCAAAACACCTACTCAAGATTGAAGCTGAGTGACAAAGGGGAATTTGAGCGATTCACGTGGATTCCTACATCATCGCAGTGGAGCCTGTCATGGTCTTCACCAAAAGACCA---GTGTGATGTGTACGATCTGTGTGGGCCTTACAGCTACTGTGATATTAATACGTCACCTATTTGTCATTGTATCCAAGGGTTCGAGCCCAAGTTCCC---AGAGTGGAAGTTGATAGACGTGGCGGGTGGGTGTGTGAGGAGGACACCGTTGAATTGCGGG---AAAGACAGGTTTTTGCCGCTTAAGCAAATGAAGTTGCCCGATACTAAGACAGTGATTGTGGACAGGAAGATTGGGATGAAAGACTGTAAGAAGAGGTGCCTTAACGATTGTAATTGTACGGCCTATGCGAATACTGACAT------TGGCGGGACGGGTTGTGTAATGTGGATCGGAGAGCTTTTGGATATTCGGA
>11AB_30_NODE_5_length_1664_cov_2.945041_499-1489
TAACCTTGTCATCCTCGATCACTCTAATATCCCTATATGGTCTACGAATACTAAA---GGAGATGTGAGGTCTCCGATAGTGGCAGAGCTTCTCGATACGGGCAATTTAGTGATAAGATATTTCAA---CAACAACTCACAAGAATTTTTGTGGCAGAGCTTTGATTTTCCAA------------CCGATACTTTACTTCCGGAGATGAAACTCGGCTGGGATCGTAAAACAGGTCTCAACAGATTTCTTAGATCTTACAAAAGCTCCAATGATCCGACAAGTGGGAGTTTCTCGTACAAACTCGAAAC------TGGGGTGTATTCAGAGTTTTTTATGTTGGCCAAAAACTCACCAGTATACCGGACTGGTCCATGGAATGGGATCCAATTTATTGGCATGCCGGAAATGCGAAAATCGGATT------ACGTGATTTACAATTTCACGGAGAACAATGAGGAGGTTTCTTTCACGTTCTTAATGACCAGCCAAAACACCTACTCAAGATTGAAGCTGAGTGACAAAGGGGAATTTGAGCGATTCACGTGGATTCCTACATCATCGCAGTGGAGCCTGTCATGGTCTTCACCAAAAGACCA---GTGTGATGTGTACGATCTGTGTGGGCCTTACAGCTACTGTGATATTAATACGTCACCTATTTGTCATTGTATCCAAGGGTTCGAGCCCAAGTTCCC---AGAGTGGAAGTTGATAGACGTGGCGGGTGGGTGTGTGAGGAGGACACCGTTGAATTGCGGG---AAAGACAGGTTTTTGCCGCTTAAGCAAATGAAGTTGCCCGATACTAAGACAGTGATTGTGGACAGGAAGATTGGGATGAAAGACTGTAAGAAGAGGTGCCTTAACGATTGTAATTGTACGGCCTATGCGAATACTGACAT------TGGCGGGACGGGTTGTGTAATGTGGATCGGAGAGCTTTTGGATATTCGGA
>11D_16_NODE_7_length_1400_cov_2.315390_239-1229
TAACCTTGTCATCCTCGATCACTCTAATATCCCTATATGGTCTACGAATACTAAA---GGAGATGTGAGGTCTCCGATAGTGGCAGAGCTTCTCGATACGGGCAATTTAGTGATAAGATATTTCAA---CAACAACTCACAAGAATTTTTGTGGCAGAGCTTTGATTTTCCAA------------CCGATACTTTACTTCCGGAGATGAAACTCGGCTGGGATCGTAAAACAGGTCTCAACAGATTTCTTAGATCTTACAAAAGCTCCAATGATCCGACAAGTGGGAGTTTCTCGTACAAACTCGAAAC------TGGGGTGTATTCAGAGTTTTTTATGTTGGCCAAAAACTCACCAGTATACCGGACTGGTCCATGGAATGGGATCCAATTTATTGGCATGCCGGAAATGCGAAAATCGGATT------ACGTGATTTACAATTTCACGGAGAACAATGAGGAGGTTTCTTTCACGTTCTTAATGACCAGCCAAAACACCTACTCAAGATTGAAGCTGAGTGACAAAGGGGAATTTGAGCGATTCACGTGGATTCCTACATCATCGCAGTGGAGCCTGTCATGGTCTTCACCAAAAGACCA---GTGTGATGTGTACGATCTGTGTGGGCCTTACAGCTACTGTGATATTAATACGTCACCTATTTGTCATTGTATCCAAGGGTTCGAGCCCAAGTTCCC---AGAGTGGAAGTTGATAGACGTGGCGGGTGGGTGTGTGAGGAGGACACCGTTGAATTGCGGG---AAAGACAGGTTTTTGCCGCTTAAGCAAATGAAGTTGCCCGATACTAAGACAGTGATTGTGGACAGGAAGATTGGGATGAAAGACTGTAAGAAGAGGTGCCTTAACGATTGTAATTGTACGGCCTATGCGAATACTGACAT------TGGCGGGACGGGTTGTGTAATGTGGATCGGAGAGCTTTTGGATATTCGGA
>11J_22_NODE_10_length_1372_cov_2.769171_175-1165
TAACCTTGTCATCCTCGATCACTCTAATATCCCTATATGGTCTACGAATACTAAA---GGAGATGTGAGGTCTCCGATAGTGGCAGAGCTTCTCGATACGGGCAATTTAGTGATAAGATATTTCAA---CAACAACTCACAAGAATTTTTGTGGCAGAGCTTTGATTTTCCAA------------CCGATACTTTACTTCCGGAGATGAAACTCGGCTGGGATCGTAAAACAGGTCTCAACAGATTTCTTAGATCTTACAAAAGCTCCAATGATCCGACAAGTGGGAGTTTCTCGTACAAACTCGAAAC------TGGGGTGTATTCAGAGTTTTTTATGTTGGCCAAAAACTCACCAGTATACCGGACTGGTCCATGGAATGGGATCCAATTTATTGGCATGCCGGAAATGCGAAAATCGGATT------ACGTGATTTACAATTTCACGGAGAACAATGAGGAGGTTTCTTTCACGTTCTTAATGACCAGCCAAAACACCTACTCAAGATTGAAGCTGAGTGACAAAGGGGAATTTGAGCGATTCACGTGGATTCCTACATCATCGCAGTGGAGCCTGTCATGGTCTTCACCAAAAGACCA---GTGTGATGTGTACGATCTGTGTGGGCCTTACAGCTACTGTGATATTAATACGTCACCTATTTGTCATTGTATCCAAGGGTTCGAGCCCAAGTTCCC---AGAGTGGAAGTTGATAGACGTGGCGGGTGGGTGTGTGAGGAGGACACCGTTGAATTGCGGG---AAAGACAGGTTTTTGCCGCTTAAGCAAATGAAGTTGCCCGATACTAAGACAGTGATTGTGGACAGGAAGATTGGGATGAAAGACTGTAAGAAGAGGTGCCTTAACGATTGTAATTGTACGGCCTATGCGAATACTGACAT------TGGCGGGACGGGTTGTGTAATGTGGATCGGAGAGCTTTTGGATATTCGGA
>11L_08_NODE_3_length_2122_cov_3.416748_552-1542
TAACCTTGTCATCCTCGATCACTCTAATATCCCTATATGGTCTACGAATACTAAA---GGAGATGTGAGGTCTCCGATAGTGGCAGAGCTTCTCGATACGGGCAATTTAGTGATAAGATATTTCAA---CAACAACTCACAAGAATTTTTGTGGCAGAGCTTTGATTTTCCAA------------CCGATACTTTACTTCCGGAGATGAAACTCGGCTGGGATCGTAAAACAGGTCTCAACAGATTTCTTAGATCTTACAAAAGCTCCAATGATCCGACAAGTGGGAGTTTCTCGTACAAACTCGAAAC------TGGGGTGTATTCAGAGTTTTTTATGTTGGCCAAAAACTCACCAGTATACCGGACTGGTCCATGGAATGGGATCCAATTTATTGGCATGCCGGAAATGCGAAAATCGGATT------ACGTGATTTACAATTTCACGGAGAACAATGAGGAGGTTTCTTTCACGTTCTTAATGACCAGCCAAAACACCTACTCAAGATTGAAGCTGAGTGACAAAGGGGAATTTGAGCGATTCACGTGGATTCCTACATCATCGCAGTGGAGCCTGTCATGGTCTTCACCAAAAGACCA---GTGTGATGTGTACGATCTGTGTGGGCCTTACAGCTACTGTGATATTAATACGTCACCTATTTGTCATTGTATCCAAGGGTTCGAGCCCAAGTTCCC---AGAGTGGAAGTTGATAGACGTGGCGGGTGGGTGTGTGAGGAGGACACCGTTGAATTGCGGG---AAAGACAGGTTTTTGCCGCTTAAGCAAATGAAGTTGCCCGATACTAAGACAGTGATTGTGGACAGGAAGATTGGGATGAAAGACTGTAAGAAGAGGTGCCTTAACGATTGTAATTGTACGGCCTATGCGAATACTGACAT------TGGCGGGACGGGTTGTGTAATGTGGATCGGAGAGCTTTTGGATATTCGGA
>11J_01_NODE_7_length_1584_cov_4.180971_390-1380
TAACCTTGTCATCCTCGATCACTCTAATATCCCTATATGGTCTACGAATACTAAA---GGAGATGTGAGGTCTCCGATAGTGGCAGAGCTTCTCGATACGGGCAATTTAGTGATAAGATATTTCAA---CAACAACTCACAAGAATTTTTGTGGCAGAGCTTTGATTTTCCAA------------CCGATACTTTACTTCCGGAGATGAAACTCGGCTGGGATCGTAAAACAGGTCTCAACAGATTTCTTAGATCTTACAAAAGCTCCAATGATCCGACAAGTGGGAGTTTCTCGTACAAACTCGAAAC------TGGGGTGTATTCAGAGTTTTTTATGTTGGCCAAAAACTCACCAGTATACCGGACTGGTCCATGGAATGGGATCCAATTTATTGGCATGCCGGAAATGCGAAAATCGGATT------ACGTGATTTACAATTTCACGGAGAACAATGAGGAGGTTTCTTTCACGTTCTTAATGACCAGCCAAAACACCTACTCAAGATTGAAGCTGAGTGACAAAGGGGAATTTGAGCGATTCACGTGGATTCCTACATCATCGCAGTGGAGCCTGTCATGGTCTTCACCAAAAGACCA---GTGTGATGTGTACGATCTGTGTGGGCCTTACAGCTACTGTGATATTAATACGTCACCTATTTGTCATTGTATCCAAGGGTTCGAGCCCAAGTTCCC---AGAGTGGAAGTTGATAGACGTGGCGGGTGGGTGTGTGAGGAGGACACCGTTGAATTGCGGG---AAAGACAGGTTTTTGCCGCTTAAGCAAATGAAGTTGCCCGATACTAAGACAGTGATTGTGGACAGGAAGATTGGGATGAAAGACTGTAAGAAGAGGTGCCTTAACGATTGTAATTGTACGGCCTACGCGAATACTGACAT------TGGCGGGACGGGTTGTGTAATGTGGATCGGAGAGCTTTTGGATATTCGGA
>11B_07_NODE_7_length_1729_cov_3.701456_606-1596
TAACCTTGTCATCCTCGATCACTCTAATATCCCTATATGGTCTACGAATACTAAA---GGAGATGTGAGGTCTCCGATAGTGGCAGAGCTTCTCGATACGGGCAATTTAGTGATAAGATATTTCAA---CAACAACTCACAAGAATTTTTGTGGCAGAGCTTTGATTTTCCAA------------CCGATACTTTGCTTCCGGAGATGAAACTCGGCTGGGATCGTAAAACAGGTCTCAACAGATTTCTTAGATCTTACAAAAGCTCCAATGATCCGACAAGTGGGAGTTTCTCGTACAAACTCGAAAC------TGGGGTGTATTCAGAGTTTTTTATGTTGGCCAAAAACTCACCAGTATACCGGACTGGTCCATGGAATGGGATCCAATTTATTGGCATGCCGGAAATGCGAAAATCGGATT------ACGTGATTTACAATTTCACGGAGAACAATGAGGAGGTTTCTTTCACGTTCTTAATGACCAGCCAAAACACCTACTCAAGATTGAAGCTGAGTGACAAAGGGGAATTTGAGCGATTCACGTGGATTCCTACATCATCGCAGTGGAGCCTGTCATGGTCTTCACCAAAAGACCA---GTGTGATGTGTACGATCTGTGTGGGCCTTACAGCTACTGTGATATTAATACGTCACCTATTTGTCATTGTATCCAAGGGTTCGAGCCCAAGTTCCC---AGAGTGGAAGTTGATAGACGTGGCGGGTGGGTGTGTGAGGAGGACACCGTTGAATTGCGGG---AAAGACAGGTTTTTGCCGCTTAAGCAAATGAAGTTGCCCGATACTAAGACAGTGATTGTGGACAGGAAGATTGGGATGAAAGACTGTAAGAAGAGGTGCCTTAACGATTGTAATTGTACGGCCTACGCGAATACTGACAT------TGGCGGGACGGGTTGTGTAATGTGGATCGGAGAGCTTTTGGATATTCGGA
>11K_10_NODE_10_length_1483_cov_2.355920_329-1319
TAACCTTGTCATCCTCGATCACTCTAATATCCCTATATGGTCTACGAATAATAAA---GGAGATGTGAGGTCTCCGATAGTGGCAGAGCTTCTCGATACGGGCAATTTAGTGATAAGATATTTCAA---CAACAACTCACAAGAATTTTTGTGGCAGAGCTTTGATTTTCCAA------------CCGATACTTTACTTCCGGAGATGAAACTCGGCTGGGATCGTAAAACAGGTCTCAACAGATTTCTTAGATCTTACAAAAGCTCCAATGATCCGACAAGTGGGAGTTTCTCGTACAAACTCGAAAC------TGGGGTGTATTCAGAGTTTTTTATGTTGGCCAAAAACTCACCAGTATACCGGACTGGTCCATGGAATGGGATCCAATTTATTGGCATGCCGGAAATGCGAAAATCGGATT------ACGTGATTTACAATTTCACGGAGAACAATGAGGAGGTTTCTTTCACGTTCTTAATGACCAGCCAAAACACCTACTCAAGATTGAAGCTGAGTGACAAAGGGGAATTTGAGCGATTCACGTGGATTCCTACATCATCGCAGTGGAGCCTGTCATGGTCTTCACCAAAAGACCA---GTGTGATGTGTACGATCTGTGTGGGCCTTACAGCTACTGTGATATTAATACGTCACCTATTTGTCATTGTATCCAAGGGTTCGAGCCCAAGTTCCC---AGAGTGGAAGTTGATAGACGTGGCGGGTGGGTGTGTGAGGAGGACACCGTTGAATTGCGGG---AAAGACAGGTTTTTGCCGCTTAAGCAAATGAAGTTGCCCGATACTAAGACAGTGATTGTGGACAGGAAGATTGGGATGAAAGACTGTAAGAAGAGGTGCCTTAACGATTGTAATTGTACGGCCTATGCGAATACTGACAT------TGGCGGGACGGGTTGTGTAATGTGGATCGGAGAGCTTTTGGATATTCGGA
>11C_13_NODE_9_length_1395_cov_3.187976_263-1253
TAACCTTGTCATCCTCGATCACTCTAATATCCCTATATGGTCTACGAATACTAAA---GGATATGTGAGGTCTCCGATAGTGGCAGAGCTTCTCGATACGGGCAATTTAGTGATAAGATATTTCAA---CAACAACTCACAAGAATTTTTGTGGCAGAGCTTTGATTTTCCAA------------CCGATACTTTACTTCCGGAGATGAAACTCGGCTGGGATCGTAAAACAGGTCTCAACAGATTTCTTAGATCTTACAAAAGCTCCAATGATCCGACAAGTGGGAGTTTCTCGTACAAACTCGAAAC------TGGGGTGTATTCAGAGTTTTTTATGTTGGCCAAAAACTCACCAGTATACCGGACTGGTCCATGGAATGGGATCCAATTTATTGGCATGCCGGAAATGCGAAAATCGGATT------ACGTGATTTACAATTTCACGGAGAACAATGAGGAGGTTTCTTTCACGTTCTTAATGACCAGCCAAAACACCTACTCAAGATTGAAGCTGAGTGACAAAGGGGAATTTGAGCGATTCACGTGGATTCCTACATCATCGCAGTGGAGCCTGTCATGGTCTTCACCAAAAGACCA---GTGTGATGTGTACGATCTGTGTGGGCCTTACAGCTACTGTGATATTAATACGTCACCTATTTGTCATTGTATCCAAGGGTTCGAGCCCAAGTTCCC---AGAGTGGAAGTTGATAGACGTGGCGGGTGGGTGTGTGAGGAGGACACCGTTGAATTGCGGG---AAAGACAGGTTTTTGCCGCTTAAGCAAATGAAGTTGCCCGATACTAAGACAGTGATTGTGGACAGGAAGATTGGGATGAAAGACTGTAAGAAGAGGTGCCTTAACGATTGTAATTGTACGGCCTATGCGGATACTGACAT------TGGCGGGACGGGTTGTGTAATGTGGATCGGAGAGCTTTTGGATATTCGGA
>9_contig_1516_length_143-1141|07C_29_srk.fasta
TAATCTCGTCCTTCTCGATCAATTTGATACCCTTGTATGGTCGACGAATCTAACC---GGAGTTTTGCGATCTCCGGTGGTGGCAGAGCTTCTTTCTAACGGCAACTTAGTTCTTAAAGACTCCAAAACCAACGATAAAGATGGAATTTTGTGGCAAAGCTTCGATTATCCAA------------CTGATACTTTACTTCCACAGATGAAAATGGGTTGGGATGTCAAGAAAGGGCTCAACAGATTCCTTAGATCTTGGAAAAGCCAATATGATCCGTCAAGCGGGGATTTCTCATACAAACTTGAAAC------TCGGGGGTTCCCTGAATTTTTTCTATTGTGGAGAAACTCACGAGTGTTCCGGAGCGGTCCGTGGGATGGACTCCGGTTTAGTGGCATACCGGAGATGCAACAATGGGAAT------ACATGGTCTCCAACTTCACGGAGAACAGAGAAGAGGTTGCTTACACTTTTCAAATCACCAACCACAACATCTACTCGAGATTTACAATGAGTTCCACAGGTGCTTTAAAGCGATTCAGGTGGATTTCGTCATCAGAGGAGTGGAACCAATTATGGAACAAACCAAATGACCA---CTGTGATATGTATAAGAGGTGTGGGCCTTATAGTTACTGTGATATGAACACGTCACCGATTTGTAACTGTATTGGAGGGTTTAAGCCGAGGAATCTGCATGAGTGGACATTGAGAAATGGGTCAATTGGGTGTGTTAGGAAGACACGGCTGAACTGCGGT---GGAGATGGGTTTTTGTGCCTGAGAAAGATGAAGTTGCCAGATAGTTCGGCGGCAATTGTAGATAGGACAATTGATCTAGGAGAATGCAAAAAGAGGTGTCTCAATGATTGTAATTGTACAGCATATGCGAGTACAGATATCCAGAATGGCGGGTTGGGATGTGTGATTTGGATTGAAGAGCTCTTGGATATC----
>7_contig_1234_length_115-1113|07E_25_srk.fasta
TAATCTCGTCCTTCTCGATCAATTTGATACCCTTGTATGGTCGACGAATCTAACC---GGAGTTTTGCGATCTCCGGTGGTGGCAGAGCTTCTTTCTAACGGCAACTTAGTTCTTAAAGACTCCAAAACCAACGATAAAGATGGAATTTTGTGGCAAAGCTTCGATTATCCAA------------CTGATACTTTACTTCCACAGATGAAAATGGGTTGGGATGTCAAGAAAGGGCTCAACAGATTCCTTAGATCTTGGAAAAGCCAATATGATCCGTCAAGCGGGGATTTCTCATACAAACTTGAAAC------TCGGGGGTTCCCTGAATTTTTTCTATTGTGGAGAAACTCACGAGTGTTCCGGAGCGGTCCGTGGGATGGACTCCGGTTTAGTGGCATACCGGAGATGCAACAATGGGAAT------ACATGGTCTCCAACTTCACGGAGAACAGAGAAGAGGTTGCTTACACTTTTCAAATCACCAACCACAACATCTACTCGAGATTTACAATGAGTTCCACAGGTGCTTTAAAGCGATTCAGGTGGATTTCGTCATCAGAGGAGTGGAACCAATTATGGAACAAACCAAATGACCA---CTGTGATATGTATAAGAGGTGTGGGCCTTATAGTTACTGTGATATGAACACGTCACCGATTTGTAACTGTATTGGAGGGTTTAAGCCGAGGAATCTGCATGAGTGGACATTGAGAAATGGGTCAATTGGGTGTGTTAGGAAGACACGGCTGAACTGCGGT---GGAGATGGGTTTTTGTGCCTGAGAAAGATGAAGTTGCCAGATAGTTCGGCGGCAATTGTAGATAGGACAATTGATCTAGGAGAATGCAAAAAGAGGTGTCTCAATGATTGTAATTGTACAGCATATGCGAGTACAGATATCCAGAATGGCGGGTTGGGATGTGTGATTTGGATTGAAGAGCTCTTGGATATC----
>_R_10_contig_1629_length_294-1292|07L_12_srk.fasta
TAATCTCGTCCTTCTCGATCAATTTGATACCCTTGTATGGTCGACGAATCTAACC---GGAGTTTTGCGATCTCCGGTGGTGGCAGAGCTTCTTTCTAACGGCAACTTAGTTCTTAAAGACTCCAAAACCAACGACAAAGATGGAATTTTGTGGCAAAGCTTCGATTATCCAA------------CTGATACTTTACTTCCACAGATGAAAATGGGTTGGGATGTCAAGAAAGGGCTCAACAGATTCCTTAGATCTTGGAAAAGCCAATATGATCCGTCAAGCGGGGATTTCTCATACAAACTTGAAAC------TCGGGGGTTCCCTGAATTTTTTCTATTGTGGAGAAACTCACGAGTGTTTCGGAGCGGTCCGTGGGATGGACTCCGGTTTAGTGGCATACCGGAGATGCAACAATGGGAAT------ACATGGTCTCCAACTTCACGGAGAACAGAGAAGAGGTTGCTTACACTTTTCAAATCACCAACCACAACATCTACTCGAGATTTACAATGAGTTCCACAGGTGCTTTAAAGCGATTCAGGTGGATTTCGTCATCAGAGGAGTGGAACCAATTATGGAACAAACCAAATGACCA---CTGTGATATGTATAAGAGGTGTGGGCCTTATAGTTACTGTGATATGAACACGTCACCGATTTGTAACTGTATTGGAGGGTTTAAGCCGAGGAATCTGCATGAGTGGACATTGAGAAATGGGTCAATTGGGTGTGTTAGGAAGACACGGCTGAACTGCGGT---GGAGATGGGTTTTTGTGCCTGAGAAAGATGAAGTTGCCAGATAGTTCGGCGGCAATTGTAGATAGGACAATTGATCTAGGAGAATGCAAAAAGAGGTGTCTCAATGATTGTAATTGTACAGCATATGCGAGTACAGATATCCAGAATGGCGGGTTGGGATGTGTGATTTGGATTGAAGAGCTCTTGGATATC----
>14A_30_NODE_5_length_2060_cov_4.013643_587-1598
TAACTTAGTTCTCCTCGATCAATCCAACATCTCTGTATGGTCCACGAATCTGACA---GGAGTCGCGAGATCACCGTTGGTAGCAGAGCTTTTCGCTAATGGAAATTTCGTTCTAAGAGACTCCAAAATCAACGGCCCAGATGGATTCTTGTGGCAGAGCTTCGACTTCCCCA------------CGGATACTCTACTCCCGCAGATGAAATTGGGTTGGGATCTCAAGACAGGGCGAAACAGATTCCTTAGATCGTGGAAAAGCCCATACGATCCATCAAGTGGAGATCTCTCATACAAACTAGAGAA------TCGAGTTTTACCTGAGTTTTTCATCCGGAAGAGAGACTCGCCAATGTTCAGGAGCGGTCCGTGGGACGGAATCAAGTTTAGTGGCATGCCAGATATGCAACAGTGGAGCTACATTAACATTGTTTACGATTTCACGAAGAACAGAGAGGAGGCCACTTACAGTTACCGACCCACCAACCAGAACATCTACTCGAGATTGACAATGAGTTCCTCAGGTTTATTACAACTATTCACGTGGAGTTCGACATCACAGGAATGGAACTTGGTCTGGTTTTCATCAAAGGACGA---GTGCGATATATACGGAATATGTAGTCCTAATGCTTATTGTGACGTGAGCACGTCACCGGCATGTAATTGTATCAGAGGGTTTCAGCCTAGAAACGAGCAAAATTGGGTGTTAAATGGTGGGTCGGGTGAGTGTGTGAGGAAGACGCAGCTGAGTTGCAATGGAGGAGATGGTTTCTATCAACTGAAGAAGGTGAAGTTGCCTGATACTACAATGGCGCTTGTGGACACGAGAATAGGTTTGAAGGAATGTGAGGTGAAATGCCTCGCCAATTGTAATTGTACGGCGTATGCTAATATGGATATACGAAATGGAGGGTCAGGTTGTGTGATTTGGACTAGAGAGCTTGAGGATATTCGGA
>14D_30_NODE_4_length_2079_cov_3.531031_355-1366
TAACTTAGTTCTCCTCGATCAATCCAACATCTCTGTATGGTCCACGAATCTGACA---GGAGTCGCGAGATCACCGTTGGTAGCAGAGCTTTTCGCTAATGGAAATTTCGTTCTAAGAGACTCCAAAATCAACGGCCCAGATGGATTCTTGTGGCAGAGCTTCGACTTCCCCA------------CGGATACTCTACTCCCGCAGATGAAATTGGGTTGGGATCTCAAGACAGGGCGAAACAGATTCCTTAGATCGTGGAAAAGCCCATACGATCCATCAAGTGGAGATCTCTCATACAAACTAGAGAA------TCGAGTTTTACCTGAGTTTTTCATCCGGAAGAGAGACTCGCCAATGTTCAGGAGCGGTCCGTGGGACGGAATCAAGTTTAGTGGCATGCCAGATATGCAACAGTGGAGCTACATTAACATTGTTTACGATTTCACGAAGAACAGAGAGGAGGCCACTTACAGTTACCGACCCACCAACCAGAACATCTACTCGAGATTGACAATGAGTTCCTCAGGTTTATTACAACTATTCACGTGGAGTTCGACATCACAGGAATGGAACTTGGTCTGGTTTTCATCAAAGAACGA---GTGCGATATATACGGAATATGTAGTCCTAATGCTTATTGTGACGTGAGCACGTCACCGGCATGTAATTGTATCAGAGGGTTTCAGCCTAGAAACGAGCAAAATTGGGTGTTAAATGGTGGGTCGGGTGAGTGTGTGAGGAAGACGCAGCTGAGTTGCAATGGAGGAGATGGTTTCTATCAACTGAAGAAGGTGAAGTTGCCTGATACTACAATGGCGCTTGTGGACACGAGAATAGGTTTGAAGGAATGTGAGGTGAAATGCCTCGCCAATTGTAATTGTACGGCGTATGCTAATATGGATATACGAAATGGAGGGTCAGGTTGTGTGATTTGGACTAGAGAGCTTGAGGATATTCGGA
>14A_02_NODE_6_length_1872_cov_3.130653_407-1418
TAACTTAGTTCTCCTCGATCAATCCAACATCTCTGTATGGTCCACGAATCTGACA---GGAGTCGCGAGATCACCGTTGGTAGCAGAGCTTTTCGCTAATGGAAATTTCGTTCTAAGAGACTCCAAAATCAACGGCCCAGATGGATTCTTGTGGCAGAGCTTCGACTTCCCCA------------CGGATACTCTACTCCCGCAGATGAAATTGGGTTGGGATCTCAAGACAGGGCGAAACAGATTCCTTAGATCGTGGAAAAGCCCATACGATCCATCAAGTGGAGATCTCTCATACAAACTAGAGAA------TCGAGTTTTACCTGAGTTTTTCATCCGGAAGAGAGACTCGCCAATGTTCAGGAGCGGTCCGTGGGACGGAATCAAGTTTAGTGGCATGCCAGATATGCAACAGTGGAGCTACATTAACATTGTTTACGATTTCACGAAGAACAGAGAGGAGGCCACTTACAGTTACCGACCCACCAACCAGAACATCTACTCGAGATTGACAATGAGTTCCTCAGGTTTATTACAACTATTCACGTGGAGTTCGACATCACAGGAATGGAACTTGGTCTGGTTTTCATCAAAGGACGA---GTGCGATATATACGGAATATGTAGTCCTAATGCTTATTGTGACGTGAGCACGTCACCGGCATGTAATTGTATCAGAGGGTTTCAGCCTAGAAACGAGCAAAATTGGGTGTTAAATGGTGGGTCGGGTGAGTGTGTGAGGAAGACGCAGCTGAGTTGCAATGGAGGAGATGGTTTCTATCAACTGAAGAAGGTGAAGTTGCCTGATACTACAATGGCGCTTGTGGACACGAGAATAGGTTTGAAGGAATGTGAGGTGAAATGCCTCGCCAATTGTAATTGTACGGCGTATGCTAATATGGATATACGAAATGGAGGGTCAGGTTGTGTGATTTGGACTAGAGAGCTTGAGGATATTCGG-
>14D_03_NODE_7_length_1911_cov_5.049727_436-1447
TAACTTAGTTCTCCTCGATCAATCCAACATCTCTGTATGGTCCACGAATCTGACA---GGAGTCGCGAGATCACCGTTGGTAGCAGAGCTTTTCGCTAATGGAAATTTCGTTCTAAGAGACTCCAAAATCAACGGCCCAGATGGATTCTTGTGGCAGAGCTTCGACTTCCCCA------------CGGATACTCTACTCCCGCAGATGAAATTGGGTTGGGATCTCAAGACAGGGCGAAACAGATTCCTTAGATCGTGGAAAAGCCCATACGATCCATCAAGTGGAGATCTCTCATACAAACTAGAGAA------TCGAGTTTTACCTGAGTTTTTCATCCGGAAGAGAGACTCGCCAATGTTCAGGAGCGGTCCGTGGGACGGAATCAAGTTTAGTGGCATGCCAGATATGCAACAGTGGAGCTACATTAACATTGTTTACGATTTCACGAAGAACAGAGAGGAGGCCACTTACAGTTACCGACCCACCAACCAGAACATCTACTCGAGATTGACAATGAGTTCCTCAGGTTTATTACAACTATTCACGTGGAGTTCGACATCACAGGAATGGAACTTGGTCTGGTTTTCATCAAAGAACGA---GTGCGATATATACGGAATATGTAGTCCTAATGCTTATTGTGACGTGAGCACGTCACCGGCATGTAATTGTATCAGAGGGTTTCAGCCTAGAAACGAGCAAAATTGGGTGTTAAATGGTGGGTCGGGTGAGTGTGTGAGGAAGACGCAGCTGAGTTGCAATGGAGGAGATGGTTTCTATCAACTGAAGAAGGTGAAGTTGCCTGATACTACAATGGCGCTTGTGGACACGAGAATAGGTTTGAAGGAATGTGAGGTGAAATGCCTCGCCAATTGTAATTGTACGGCGTATGCTAATATGGATATACGAAATGGAGGGTCAGGTTGTGTGATTTGGACTAGAGAGCTTGAGGATATTCGG-
>07R_34_NODE_4_length_1807_cov_4.037080_606-1602
GAACCTCGTCCTACTCGATCACTCTAATAAACCTGTCTGGTCGACGAATATTACTACAGGGAATGTGAAATCTCCGGTGGTGGCAGAGCTTCTTGCTAACGGAAATTTTGTACTGAGATACACCAACAACAACGACCCAAGTGGATTCTTGTGGCAAAGTTTCGATTTTCCTA------------CTGATACTTTACTTCCGGAGATGAAACTGGGTTACGATCTCAAAACAGGGCTCAACAGATTCCTTCGTTCCTGGAAATCCCCAAATGATCCATCAACCGGGAATTACTCTTACAAGCTAGAAAC------TCGAGGGTTTCCTGAGTTTTTTCTGTGGAAAAATGACTTTCAAGCGCACCGGAGTGGTCCGTGGGATGGAATCCGATTTAGTGGCATACCAGAGGACCAAAAGTTGGATT------ACATGGTTTACAATTTCACCGAGAACAGTGAGGAGGTTGTTTACACGTTCCTAATGACCAACCACAGCGTCTACTCGAGATTGACAATTAGTTTCTCAGGGGATTTTCAGCGATTTACGTGGATCCCAACATCATTGGGATGGAACCAGTTTTGGACTTCACCAACGGACGA---GTGCGATATATACGAGAGGTGTGGGCCTTATGCTTACTGTGACATAAACAAGTCACCAGTGTGTAATTGTATTAGAGGGTTCGAGCCCATAAACCAGCAGCAGTGGGCCTTGAGAGACGGATCAGCTGGATGTGTGAGGAAGACAAGACTTAGCTGCAGT---AGAGATGGGTTTACGCGGCTAAAAAACATAAAGTTGCCTGATACTACAGACGCGATTGTGGACCGATATATTGATTTGAAAGAATGTAAACAGAGGTGCATTAATAATTGCAATTGTACGGCGCTTGCGAATGCGGATATTCAAAATGGTGGGACTGGTTGTGTGCTTTGGACCGGAAAGCTCAGGGATATCCGGA
>11AC_27_NODE_9_length_1245_cov_3.276632_135-1131
GAACCTCGTCCTACTCGATCACTCTAATAAACCTGTCTGGTCGACGAATATTACTACAGGGAATGTGAAATCTCCGGTGGTGGCAGAGCTTCTTGCTAACGGAAATTTTGTACTGAGATACACCAACAACAACGACCCAAGTGGATTCTTGTGGCAAAGTTTCGATTTTCCTA------------CTGATACTTTACTTCCGGAGATGAAACTGGGTTACGATCTCAAAACAGGGCTCAACAGATTCCTTCGTTCCTGGAAATCCCCAAATGATCCATCAACCGGGAATTACTCTTACAAGCTAGAAAC------TCGAGGGTTTCCTGAGTTTTTTCTGTGGAAAAATGACTTTCAAGCGCACCGGAGTGGTCCGTGGGATGGAATCCGATTTAGTGGCATACCAGAGGACCAAAAGTTGGATT------ACATGGTTTACAATTTCACCGAGAACAGTGAGGAGGTTGTTTACACGTTCCTAATGACCAACCACAGCGTCTACTCGAGATTGACAATTAGTTTCTCAGGGGATTTTCAGCGATTTACGTGGATCCCAACATCATTGGGATGGAACCAGTTTTGGACTTCACCAACGGACGA---GTGCGATATATACGAGAGGTGTGGGCCTTATGCTTACTGTGACATAAACAAGTCACCAGTGTGTAATTGTATTAGAGGGTTCGAGCCCATAAACCAGCAGCAGTGGGCCTTGAGAGACGGATCAGCTGGATGTGTGAGGAAGACAAGACTTAGCTGCAGT---AGAGATGGGTTTACGCGGCTAAAAAACATAAAGTTGCCTGATACTACAGACGCGATTGTGGACCGATATATTGATTTGAAAGAATGTAAACAGAGGTGCATTAATAATTGCAATTGTACGGCGCTTGCGAATGCGGATATTCAAAATGGTGGGACTGGTTGTGTGCTTTGGACCGGAAAGCTCAGGGATATCCGGA
>11L_29_NODE_9_length_1498_cov_1.970360_298-1294
GAACCTCGTCCTACTCGATCACTCTAATAAACCTGTCTGGTCGACGAATATTACTACAGGGAATGTGAAATCTCCGGTGGTGGCAGAGCTTCTTGCTAACGGAAATTTTGTACTGAGATACACCAACAACAACGACCCAAGTGGATTCTTGTGGCAAAGTTTCGATTTTCCTA------------CTGATACTTTACTTCCGGAGATGAAACTGGGTTACGATCTCAAAACAGGGCTCAACAGATTCCTTCGTTCCTGGAAATCCCCAAATGATCCATCAACCGGGAATTACTCTTACAAGCTAGAAAC------TCGAGGGTTTCCTGAGTTTTTTCTGTGGAAAAATGACTTTCAAGCGCACCGGAGTGGTCCGTGGGATGGAATCCGATTTAGTGGCATACCAGAGGACCAAAAGTTGGATT------ACATGGTTTACAATTTCACCGAGAACAGTGAGGAGGTTGTTTACACGTTCCTAATGACCAACCACAGCGTCTACTCGAGATTGACAATTAGTTTCTCAGGGGATTTTCAGCGATTTACGTGGATCCCAACATCATTGGGATGGAACCAGTTTTGGACTTCACCAACGGACGA---GTGCGATATATACGAGAGGTGTGGGCCTTATGCTTACTGTGACATAAACAAGTCACCAGTGTGTAATTGTATTAGAGGGTTCGAGCCCATAAACCAGCAGCAGTGGGCCTTGAGAGACGGATCAGCTGGATGTGTGAGGAAGACAAGACTTAGCTGCAGT---AGAGATGGGTTTACGCGGCTAAAAAACATAAAGTTGCCTGATACTACAGACGCGATTGTGGACCGATATATTGATTTGAAAGAATGTAAACAGAGGTGCATTAATAATTGCAATTGTACGGCGCTTGCGAATGCGGATATTCAAAATGGTGGGACTGGTTGTGTGCTTTGGACCGGAAAGCTCAGGGATATCCGGA
>07R_11_NODE_8_length_1690_cov_4.686140_202-1198
GAACCTCGTCCTACTCGATCACTCTAATAAACCTGTCTGGTCGACGAATATTACTACAGGGAATGTGAAATCTCCGGTGGTGGCAGAGCTTCTTGCTAACGGAAATTTTGTACTGAGATACACCAACAACAACGACCCAAGTGGATTCTTGTGGCAAAGTTTCGATTTTCCTA------------CTGATACTTTACTTCCGGAGATGAAACTGGGTTACGATCTCAAAACAGGGCTCAACAGATTCCTTCGTTCCTGGAAATCCCCAAATGATCCATCAACCGGGAATTACTCTTACAAGCTAGAAAC------TCGAGGGTTTCCTGAGTTTTTTCTGTGGAAAAATGACTTTCAAGCGCACCGGAGTGGTCCGTGGGATGGAATCCGATTTAGTGGCATACCAGAGGACCAAAAGTTGGATT------ACATGGTTTACAATTTCACCGAGAACAGTGAGGAGGTTGTTTACACGTTCCTAATGACCAACCACAGCGTCTACTCGAGATTGACAATTAGTTTCTCAGGGGATTTTCAGCGATTTACGTGGATCCCAACATCATTGGGATGGAACCAGTTTTGGACTTCACCAACGGACGA---GTGCGATATATACGAGAGGTGTGGGCCTTATGCTTACTGTGACATAAACAAGTCACCAGTGTGTAATTGTATTAGAGGGTTCGAGCCCATAAACCAGCAGCAGTGGGCCTTGAGAGACGGATCAGCTGGATGTGTGAGGAAGACAAGACTTAGCTGCAGT---AGAGATGGGTTTACGCGGCTAAAAAACATAAAGTTGCCTGATACTACAGACGCGATTGTGGACCGATATATTGATTTGAAAGAATGTAAACAGAGGTGCATTAATAATTGCAATTGTACGGCGCTTGCGAATGCGGATATTCAAAATGGTGGGACTGGTTGTGTGCTTTGGACCGGAAAGCTCAGGGATATCCGG-
>11AC_03_NODE_8_length_1648_cov_3.696235_189-1185
GAACCTCGTCCTACTCGATCACTCTAATAAACCTGTCTGGTCGACGAATATTACTACAGGGAATGTGAAATCTCCGGTGGTGGCAGAGCTTCTTGCTAACGGAAATTTTGTACTGAGATACACCAACAACAACGACCCAAGTGGATTCTTGTGGCAAAGTTTCGATTTTCCTA------------CTGATACTTTACTTCCGGAGATGAAACTGGGTTACGATCTCAAAACAGGGCTCAACAGATTCCTTCGTTCCTGGAAATCCCCAAATGATCCATCAACCGGGAATTACTCTTACAAGCTAGAAAC------TCGAGGGTTTCCTGAGTTTTTTCTGTGGAAAAATGACTTTCAAGCGCACCGGAGTGGTCCGTGGGATGGAATCCGATTTAGTGGCATACCAGAGGACCAAAAGTTGGATT------ACATGGTTTACAATTTCACCGAGAACAGTGAGGAGGTTGTTTACACGTTCCTAATGACCAACCACAGCGTCTACTCGAGATTGACAATTAGTTTCTCAGGGGATTTTCAGCGATTTACGTGGATCCCAACATCATTGGGATGGAACCAGTTTTGGACTTCACCAACGGACGA---GTGCGATATATACGAGAGGTGTGGGCCTTATGCTTACTGTGACATAAACAAGTCACCAGTGTGTAATTGTATTAGAGGGTTCGAGCCCATAAACCAGCAGCAGTGGGCCTTGAGAGACGGATCAGCTGGATGTGTGAGGAAGACAAGACTTAGCTGCAGT---AGAGATGGGTTTACGCGGCTAAAAAACATAAAGTTGCCTGATACTACAGACGCGATTGTGGACCGATATATTGATTTGAAAGAATGTAAACAGAGGTGCATTAATAATTGCAATTGTACGGCGCTTGCGAATGCGGATATTCAAAATGGTGGGACTGGTTGTGTGCTTTGGACCGGAAAGCTCAGGGATATCCGG-
>_R_5_contig_3100_length_711-1704|13ARE_01
GAACCTCGTCCTACTCGATCACTCTAATAAACCTGTCTGGTCGACGAATATTACTACAGGGAATGTGAAATCTCCGGTGGTGGCAGAGCTTCTTGCTAACGGAAATTTTGTACTGAGATACACCAACAACAACGACCCAAGTGGATTCTTGTGGCAAAGTTTCGATTTTCCTA------------CTGATACTTTACTTCCGGAGATGAAACTGGGTTACGATCTCAAAACAGGGCTCAACAGATTCCTTCGTTCCTGGAAATCCCCAAATGATCCATCAACCGGGAATTACTCTTACAAGCTAGAAAC------TCGAGGGTTTCCTGAGTTTTTTCTGTGGAAAAATGACTTTCAAGCGCACCGGAGTGGTCCGTGGGATGGAATCCGATTTAGTGGCATACCAGAGGACCAAAAGTTGGATT------ACATGGTTTACAATTTCACCGAGAACAGTGAGGAGGTTGTTTACACGTTCCTAATGACCAACCACAGCGTCTACTCGAGATTGACAATTAGTTTCTCAGGGGATTTTCAGCGATTTACGTGGATCCCAACATCATTGGGATGGAACCAGTTTTGGACTTCACCAACGGACGA---GTGCGATATATACGAGAGGTGTGGGCCTTATGCTTACTGTGACATAAACAAGTCACCAGTGTGTAATTGTATTAGAGGGTTCGAGCCCATAAACCAGCAGCAGTGGGCCTTGAGAGACGGATCAGCTGGATGTGTGAGGAAGACAAGACTTAGCTGCAGT---AGAGATGGGTTTACGCGGCTAAAAAACATAAAGTTGCCTGATACTACAGACGCGATTGTGGACCGATATATTGATTTGAAAGAATGTAAACAGAGGTGCATTAATAATTGCAATTGTACGGCGCTTGCGAATGCGGATATTCAAAATGGTGGGACTGGTTGTGTGCTTTGGACCGGAAAGCTCAGGGATATCC---
>_R_2_contig_8808_length_6709-7702|Aare-GL-20
GAACCTCGTCCTACTCGATCACTCTAATAAACCTGTCTGGTCGACGAATATTACTACAGGGAATGTGAAATCTCCGGTGGTGGCAGAGCTTCTTGCTAACGGAAATTTTGTACTGAGATACACCAACAACAACGACCCAAGTGGATTCTTGTGGCAAAGTTTCGATTTTCCTA------------CTGATACTTTACTTCCGGAGATGAAACTGGGTTACGATCTCAAAACAGGGCTCAACAGATTCCTTCGTTCCTGGAAATCCCCAAATGATCCATCAACCGGGAATTACTCTTACAAGCTAGAAAC------TCGAGGGTTTCCTGAGTTTTTTCTGTGGAAAAATGACTTTCAAGCGCACCGGAGTGGTCCGTGGGATGGAATCCGATTTAGTGGCATACCAGAGGACCAAAAGTTGGATT------ACATGGTTTACAATTTCACCGAGAACAGTGAGGAGGTTGTTTACACGTTCCTAATGACCAACCACAGCGTCTACTCGAGATTGACAATTAGTTTCTCAGGGGATTTTCAGCGATTTACGTGGATCCCAACATCATTGGGATGGAACCAGTTTTGGACTTCACCAACGGACGA---GTGCGATATATACGAGAGGTGTGGGCCTTATGCTTACTGTGACATAAACAAGTCACCAGTGTGTAATTGTATTAGAGGGTTCGAGCCCATAAACCAGCAGCAGTGGGCCTTGAGAGACGGATCAGCTGGATGTGTGAGGAAGACAAGACTTAGCTGCAGT---AGAGATGGGTTTACGCGGCTAAAAAACATAAAGTTGCCTGATACTACAGACGCGATTGTGGACCGATATATTGATTTGAAAGAATGTAAACAGAGGTGCATTAATAATTGCAATTGTACGGCGCTTGCGAATGCGGATATTCAAAATGGTGGGACTGGTTGTGTGCTTTGGACCGGAAAGCTCAGGGATATCC---
>1_contig_15193_length_7361-8354|Aare-GL-21
GAACCTCGTCCTACTCGATCACTCTAATAAACCTGTCTGGTCGACGAATATTACTACAGGGAATGTGAAATCTCCGGTGGTGGCAGAGCTTCTTGCTAACGGAAATTTTGTACTGAGATACACCAACAACAACGACCCAAGTGGATTCTTGTGGCAAAGTTTCGATTTTCCTA------------CTGATACTTTACTTCCGGAGATGAAACTGGGTTACGATCTCAAAACAGGGCTCAACAGATTCCTTCGTTCCTGGAAATCCCCAAATGATCCATCAACCGGGAATTACTCTTACAAGCTAGAAAC------TCGAGGGTTTCCTGAGTTTTTTCTGTGGAAAAATGACTTTCAAGCGCACCGGAGTGGTCCGTGGGATGGAATCCGATTTAGTGGCATACCAGAGGACCAAAAGTTGGATT------ACATGGTTTACAATTTCACCGAGAACAGTGAGGAGGTTGTTTACACGTTCCTAATGACCAACCACAGCGTCTACTCGAGATTGACAATTAGTTTCTCAGGGGATTTTCAGCGATTTACGTGGATCCCAACATCATTGGGATGGAACCAGTTTTGGACTTCACCAACGGACGA---GTGCGATATATACGAGAGGTGTGGGCCTTATGCTTACTGTGACATAAACAAGTCACCAGTGTGTAATTGTATTAGAGGGTTCGAGCCCATAAACCAGCAGCAGTGGGCCTTGAGAGACGGATCAGCTGGATGTGTGAGGAAGACAAGACTTAGCTGCAGT---AGAGATGGGTTTACGCGGCTAAAAAACATAAAGTTGCCTGATACTACAGACGCGATTGTGGACCGATATATTGATTTGAAAGAATGTAAACAGAGGTGCATTAATAATTGCAATTGTACGGCGCTTGCGAATGCGGATATTCAAAATGGTGGGACTGGTTGTGTGCTTTGGACCGGAAAGCTCAGGGATATCC---
>1_contig_6350_length_1052-2045|Aare-MB-02
GAACCTCGTCCTACTCGATCACTCTAATAAACCTGTCTGGTCGACGAATATTACTACAGGGAATGTGAAATCTCCGGTGGTGGCAGAGCTTCTTGCTAACGGAAATTTTGTACTGAGATACACCAACAACAACGACCCAAGTGGATTCTTGTGGCAAAGTTTCGATTTTCCTA------------CTGATACTTTACTTCCGGAGATGAAACTGGGTTACGATCTCAAAACAGGGCTCAACAGATTCCTTCGTTCCTGGAAATCCCCAAATGATCCATCAACCGGGAATTACTCTTACAAGCTAGAAAC------TCGAGGGTTTCCTGAGTTTTTTCTGTGGAAAAATGACTTTCAAGCGCACCGGAGTGGTCCGTGGGATGGAATCCGATTTAGTGGCATACCAGAGGACCAAAAGTTGGATT------ACATGGTTTACAATTTCACCGAGAACAGTGAGGAGGTTGTTTACACGTTCCTAATGACCAACCACAGCGTCTACTCGAGATTGACAATTAGTTTCTCAGGGGATTTTCAGCGATTTACGTGGATCCCAACATCATTGGGATGGAACCAGTTTTGGACTTCACCAACGGACGA---GTGCGATATATACGAGAGGTGTGGGCCTTATGCTTACTGTGACATAAACAAGTCACCAGTGTGTAATTGTATTAGAGGGTTCGAGCCCATAAACCAGCAGCAGTGGGCCTTGAGAGACGGATCAGCTGGATGTGTGAGGAAGACAAGACTTAGCTGCAGT---AGAGATGGGTTTACGCGGCTAAAAAACATAAAGTTGCCTGATACTACAGACGCGATTGTGGACCGATATATTGATTTGAAAGAATGTAAACAGAGGTGCATTAATAATTGCAATTGTACGGCGCTTGCGAATGCGGATATTCAAAATGGTGGGACTGGTTGTGTGCTTTGGACCGGAAAGCTCAGGGATATCC---
>3_contig_3316_length_1673-2666|Aarenicola2
GAACCTCGTCCTACTCGATCACTCTAATAAACCTGTCTGGTCGACGAATATTACTACAGGGAATGTGAAATCTCCGGTGGTGGCAGAGCTTCTTGCTAACGGAAATTTTGTACTGAGATACACCAACAACAACGACCCAAGTGGATTCTTGTGGCAAAGTTTCGATTTTCCTA------------CTGATACTTTACTTCCGGAGATGAAACTGGGTTACGATCTCAAAACAGGGCTCAACAGATTCCTTCGTTCCTGGAAATCCCCAAATGATCCATCAACCGGGAATTACTCTTACAAGCTAGAAAC------TCGAGGGTTTCCTGAGTTTTTTCTGTGGAAAAATGACTTTCAAGCGCACCGGAGTGGTCCGTGGGATGGAATCCGATTTAGTGGCATACCAGAGGACCAAAAGTTGGATT------ACATGGTTTACAATTTCACCGAGAACAGTGAGGAGGTTGTTTACACGTTCCTAATGACCAACCACAGCGTCTACTCGAGATTGACAATTAGTTTCTCAGGGGATTTTCAGCGATTTACGTGGATCCCAACATCATTGGGATGGAACCAGTTTTGGACTTCACCAACGGACGA---GTGCGATATATACGAGAGGTGTGGGCCTTATGCTTACTGTGACATAAACAAGTCACCAGTGTGTAATTGTATTAGAGGGTTCGAGCCCATAAACCAGCAGCAGTGGGCCTTGAGAGACGGATCAGCTGGATGTGTGAGGAAGACAAGACTTAGCTGCAGT---AGAGATGGGTTTACGCGGCTAAAAAACATAAAGTTGCCTGATACTACAGACGCGATTGTGGACCGATATATTGATTTGAAAGAATGTAAACAGAGGTGCATTAATAATTGCAATTGTACGGCGCTTGCGAATGCGGATATTCAAAATGGTGGGACTGGTTGTGTGCTTTGGACCGGAAAGCTCAGGGATATCC---
>1_contig_25131_length_1517-2510|Aarenicola3
GAACCTCGTCCTACTCGATCACTCTAATAAACCTGTCTGGTCGACGAATATTACTACAGGGAATGTGAAATCTCCGGTGGTGGCAGAGCTTCTTGCTAACGGAAATTTTGTACTGAGATACACCAACAACAACGACCCAAGTGGATTCTTGTGGCAAAGTTTCGATTTTCCTA------------CTGATACTTTACTTCCGGAGATGAAACTGGGTTACGATCTCAAAACAGGGCTCAACAGATTCCTTCGTTCCTGGAAATCCCCAAATGATCCATCAACCGGGAATTACTCTTACAAGCTAGAAAC------TCGAGGGTTTCCTGAGTTTTTTCTGTGGAAAAATGACTTTCAAGCGCACCGGAGTGGTCCGTGGGATGGAATCCGATTTAGTGGCATACCAGAGGACCAAAAGTTGGATT------ACATGGTTTACAATTTCACCGAGAACAGTGAGGAGGTTGTTTACACGTTCCTAATGACCAACCACAGCGTCTACTCGAGATTGACAATTAGTTTCTCAGGGGATTTTCAGCGATTTACGTGGATCCCAACATCATTGGGATGGAACCAGTTTTGGACTTCACCAACGGACGA---GTGCGATATATACGAGAGGTGTGGGCCTTATGCTTACTGTGACATAAACAAGTCACCAGTGTGTAATTGTATTAGAGGGTTCGAGCCCATAAACCAGCAGCAGTGGGCCTTGAGAGACGGATCAGCTGGATGTGTGAGGAAGACAAGACTTAGCTGCAGT---AGAGATGGGTTTACGCGGCTAAAAAACATAAAGTTGCCTGATACTACAGACGCGATTGTGGACCGATATATTGATTTGAAAGAATGTAAACAGAGGTGCATTAATAATTGCAATTGTACGGCGCTTGCGAATGCGGATATTCAAAATGGTGGGACTGGTTGTGTGCTTTGGACCGGAAAGCTCAGGGATATCC---
>2_contig_8974_length_1107-2100|Aare-NT-04
GAACCTCGTCCTACTCGATCACTCTAATAAACCTGTCTGGTCGACGAATATTACTACAGGGAATGTGAAATCTCCGGTGGTGGCAGAGCTTCTTGCTAACGGAAATTTTGTACTGAGATACACCAACAACAACGACCCAAGTGGATTCTTGTGGCAAAGTTTCGATTTTCCTA------------CTGATACTTTACTTCCGGAGATGAAACTGGGTTACGATCTCAAAACAGGGCTCAACAGATTCCTTCGTTCCTGGAAATCCCCAAATGATCCATCAACCGGGAATTACTCTTACAAGCTAGAAAC------TCGAGGGTTTCCTGAGTTTTTTCTGTGGAAAAATGACTTTCAAGCGCACCGGAGTGGTCCGTGGGATGGAATCCGATTTAGTGGCATACCAGAGGACCAAAAGTTGGATT------ACATGGTTTACAATTTCACCGAGAACAGTGAGGAGGTTGTTTACACGTTCCTAATGACCAACCACAGCGTCTACTCGAGATTGACAATTAGTTTCTCAGGGGATTTTCAGCGATTTACGTGGATCCCAACATCATTGGGATGGAACCAGTTTTGGACTTCACCAACGGACGA---GTGCGATATATACGAGAGGTGTGGGCCTTATGCTTACTGTGACATAAACAAGTCACCAGTGTGTAATTGTATTAGAGGGTTCGAGCCCATAAACCAGCAGCAGTGGGCCTTGAGAGACGGATCAGCTGGATGTGTGAGGAAGACAAGACTTAGCTGCAGT---AGAGATGGGTTTACGCGGCTAAAAAACATAAAGTTGCCTGATACTACAGACGCGATTGTGGACCGATATATTGATTTGAAAGAATGTAAACAGAGGTGCATTAATAATTGCAATTGTACGGCGCTTGCGAATGCGGATATTCAAAATGGTGGGACTGGTTGTGTGCTTTGGACCGGAAAGCTCAGGGATATCC---
>3_contig_6358_length_1133-2126|Aare-NU-09
GAACCTCGTCCTACTCGATCACTCTAATAAACCTGTCTGGTCGACGAATATTACTACAGGGAATGTGAAATCTCCGGTGGTGGCAGAGCTTCTTGCTAACGGAAATTTTGTACTGAGATACACCAACAACAACGACCCAAGTGGATTCTTGTGGCAAAGTTTCGATTTTCCTA------------CTGATACTTTACTTCCGGAGATGAAACTGGGTTACGATCTCAAAACAGGGCTCAACAGATTCCTTCGTTCCTGGAAATCCCCAAATGATCCATCAACCGGGAATTACTCTTACAAGCTAGAAAC------TCGAGGGTTTCCTGAGTTTTTTCTGTGGAAAAATGACTTTCAAGCGCACCGGAGTGGTCCGTGGGATGGAATCCGATTTAGTGGCATACCAGAGGACCAAAAGTTGGATT------ACATGGTTTACAATTTCACCGAGAACAGTGAGGAGGTTGTTTACACGTTCCTAATGACCAACCACAGCGTCTACTCGAGATTGACAATTAGTTTCTCAGGGGATTTTCAGCGATTTACGTGGATCCCAACATCATTGGGATGGAACCAGTTTTGGACTTCACCAACGGACGA---GTGCGATATATACGAGAGGTGTGGGCCTTATGCTTACTGTGACATAAACAAGTCACCAGTGTGTAATTGTATTAGAGGGTTCGAGCCCATAAACCAGCAGCAGTGGGCCTTGAGAGACGGATCAGCTGGATGTGTGAGGAAGACAAGACTTAGCTGCAGT---AGAGATGGGTTTACGCGGCTAAAAAACATAAAGTTGCCTGATACTACAGACGCGATTGTGGACCGATATATTGATTTGAAAGAATGTAAACAGAGGTGCATTAATAATTGCAATTGTACGGCGCTTGCGAATGCGGATATTCAAAATGGTGGGACTGGTTGTGTGCTTTGGACCGGAAAGCTCAGGGATATCC---
>_R_2_contig_3979_length_2049-3042|Aare-QC-12
GAACCTCGTCCTACTCGATCACTCTAATAAACCTGTCTGGTCGACGAATATTACTACAGGGAATGTGAAATCTCCGGTGGTGGCAGAGCTTCTTGCTAACGGAAATTTTGTACTGAGATACACCAACAACAACGACCCAAGTGGATTCTTGTGGCAAAGTTTCGATTTTCCTA------------CTGATACTTTACTTCCGGAGATGAAACTGGGTTACGATCTCAAAACAGGGCTCAACAGATTCCTTCGTTCCTGGAAATCCCCAAATGATCCATCAACCGGGAATTACTCTTACAAGCTAGAAAC------TCGAGGGTTTCCTGAGTTTTTTCTGTGGAAAAATGACTTTCAAGCGCACCGGAGTGGTCCGTGGGATGGAATCCGATTTAGTGGCATACCAGAGGACCAAAAGTTGGATT------ACATGGTTTACAATTTCACCGAGAACAGTGAGGAGGTTGTTTACACGTTCCTAATGACCAACCACAGCGTCTACTCGAGATTGACAATTAGTTTCTCAGGGGATTTTCAGCGATTTACGTGGATCCCAACATCATTGGGATGGAACCAGTTTTGGACTTCACCAACGGACGA---GTGCGATATATACGAGAGGTGTGGGCCTTATGCTTACTGTGACATAAACAAGTCACCAGTGTGTAATTGTATTAGAGGGTTCGAGCCCATAAACCAGCAGCAGTGGGCCTTGAGAGACGGATCAGCTGGATGTGTGAGGAAGACAAGACTTAGCTGCAGT---AGAGATGGGTTTACGCGGCTAAAAAACATAAAGTTGCCTGATACTACAGACGCGATTGTGGACCGATATATTGATTTGAAAGAATGTAAACAGAGGTGCATTAATAATTGCAATTGTACGGCGCTTGCGAATGCGGATATTCAAAATGGTGGGACTGGTTGTGTGCTTTGGACCGGAAAGCTCAGGGATATCC---
>2_contig_6375_length_1107-2100|Aare-QC-13
GAACCTCGTCCTACTCGATCACTCTAATAAACCTGTCTGGTCGACGAATATTACTACAGGGAATGTGAAATCTCCGGTGGTGGCAGAGCTTCTTGCTAACGGAAATTTTGTACTGAGATACACCAACAACAACGACCCAAGTGGATTCTTGTGGCAAAGTTTCGATTTTCCTA------------CTGATACTTTACTTCCGGAGATGAAACTGGGTTACGATCTCAAAACAGGGCTCAACAGATTCCTTCGTTCCTGGAAATCCCCAAATGATCCATCAACCGGGAATTACTCTTACAAGCTAGAAAC------TCGAGGGTTTCCTGAGTTTTTTCTGTGGAAAAATGACTTTCAAGCGCACCGGAGTGGTCCGTGGGATGGAATCCGATTTAGTGGCATACCAGAGGACCAAAAGTTGGATT------ACATGGTTTACAATTTCACCGAGAACAGTGAGGAGGTTGTTTACACGTTCCTAATGACCAACCACAGCGTCTACTCGAGATTGACAATTAGTTTCTCAGGGGATTTTCAGCGATTTACGTGGATCCCAACATCATTGGGATGGAACCAGTTTTGGACTTCACCAACGGACGA---GTGCGATATATACGAGAGGTGTGGGCCTTATGCTTACTGTGACATAAACAAGTCACCAGTGTGTAATTGTATTAGAGGGTTCGAGCCCATAAACCAGCAGCAGTGGGCCTTGAGAGACGGATCAGCTGGATGTGTGAGGAAGACAAGACTTAGCTGCAGT---AGAGATGGGTTTACGCGGCTAAAAAACATAAAGTTGCCTGATACTACAGACGCGATTGTGGACCGATATATTGATTTGAAAGAATGTAAACAGAGGTGCATTAATAATTGCAATTGTACGGCGCTTGCGAATGCGGATATTCAAAATGGTGGGACTGGTTGTGTGCTTTGGACCGGAAAGCTCAGGGATATCC---
>1_contig_12662_length_7578-8571|Aare-QC-16
GAACCTCGTCCTACTCGATCACTCTAATAAACCTGTCTGGTCGACGAATATTACTACAGGGAATGTGAAATCTCCGGTGGTGGCAGAGCTTCTTGCTAACGGAAATTTTGTACTGAGATACACCAACAACAACGACCCAAGTGGATTCTTGTGGCAAAGTTTCGATTTTCCTA------------CTGATACTTTACTTCCGGAGATGAAACTGGGTTACGATCTCAAAACAGGGCTCAACAGATTCCTTCGTTCCTGGAAATCCCCAAATGATCCATCAACCGGGAATTACTCTTACAAGCTAGAAAC------TCGAGGGTTTCCTGAGTTTTTTCTGTGGAAAAATGACTTTCAAGCGCACCGGAGTGGTCCGTGGGATGGAATCCGATTTAGTGGCATACCAGAGGACCAAAAGTTGGATT------ACATGGTTTACAATTTCACCGAGAACAGTGAGGAGGTTGTTTACACGTTCCTAATGACCAACCACAGCGTCTACTCGAGATTGACAATTAGTTTCTCAGGGGATTTTCAGCGATTTACGTGGATCCCAACATCATTGGGATGGAACCAGTTTTGGACTTCACCAACGGACGA---GTGCGATATATACGAGAGGTGTGGGCCTTATGCTTACTGTGACATAAACAAGTCACCAGTGTGTAATTGTATTAGAGGGTTCGAGCCCATAAACCAGCAGCAGTGGGCCTTGAGAGACGGATCAGCTGGATGTGTGAGGAAGACAAGACTTAGCTGCAGT---AGAGATGGGTTTACGCGGCTAAAAAACATAAAGTTGCCTGATACTACAGACGCGATTGTGGACCGATATATTGATTTGAAAGAATGTAAACAGAGGTGCATTAATAATTGCAATTGTACGGCGCTTGCGAATGCGGATATTCAAAATGGTGGGACTGGTTGTGTGCTTTGGACCGGAAAGCTCAGGGATATCC---
>1_contig_10930_length_4898-5891|Aare-NT-06
GAACCTCGTCCTACTCGATCACTCTAATAAACCTGTCTGGTCGACGAATATTACTACAGGGAATGTGAAATCTCCGGTGGTGGCAGAGCTTCTTGCTAACGGAAATTTTGTACTGAGATACACCAACAACAACGACCCAAGTGGATTCTTGTGGCAAAGTTTCGATTTTCCTA------------CTGATACTTTACTTCCGGAGATGAAACTGGGTTACGATCTCAAAACAGGGCTCAACAGATTCCTTCGTTCCTGGAAATCCCCAAATGATCCATCAACCGGGAATTACTCTTACAAGCTAGAAAC------TCGAGGGTTTCCTGAGTTTTTTCTGTGGAAAAATGACTTTCAAGCGCACCGGAGTGGTCCGTGGGATGGAATCCGATTTAGTGGCATACCAGAGGACCAAAAGTTGGATT------ACATGGTTTACAATTTCACCGAGAACAGTGAGGAGGTTGTTTACACGTTCCTAATGACCAACCACAGCGTCTACTCGAGATTGACAATTAGTTTCTCAGGGGATTTTCAGCGATTTACGTGGATCCCAACATCATTGGGATGGAACCAGTTTTGGACTTCACCAACGGACGA---GTGCGATATATACGAGAGGTGTGGGCCTTATGCTTACTGTGACATAAACAAGTCACCAGTGTGTAATTGTATTAGAGGGTTCGAGCCCATAAACCAGCAGCAGTGGGCCTTGAGAGACGGATCAGCTGGATGTGTGAGGAAGACAAGACTTAGCTGCAGT---AGAGATGGGTTTACGCGGCTAAAAAACATAAAGTTGCCTGATACTACAGACGCGATTGTGGACCGATATATTGATTTGAAAGAATGTAAACAGAGGTGCATTAATAGTTGCAATTGTACGGCGCTTGCGAATGCGGATATTCAAAATGGTGGGACTGGTTGTGTGCTTTGGACCGGAAAGCTCAGGGATATCC---
>_R_2_contig_6327_length_4243-5236|Aare-SK-17
GAACCTCGTCCTACTCGATCACTCTAATAAACCTGTCTGGTCGACGAATATTACTACAGGGAATGTGAAATCTCCGGTGGTGGCAGAGCTTCTTGCTAACGGAAATTTTGTACTGAGATACACCAACAACAACGACCCAAGTGGATTCTTGTGGCAAAGTTTCGATTTTCCTA------------CTGATACTTTACTTCCGGAGATGAAACTGGGTTACGATCTCAAAACAGGGCTCAACAGATTCCTTCGTTCCTGGAAATCCCCAAATGATCCATCAACCGGGAATTACTCTTACAAGCTAGAAAC------TCGAGGGTTTCCTGAGTTTTTTCTGTGGAAAAATGACTTTCAAGCGCACCGGAGTGGTCCGTGGGATGGAATCCGATTTAGTGGCATACCAGAGGACCAAAAGTTGGATT------ACATGGTTTACAATTTCACCGAGAACAGTGAGGAGGTTGTTTACACGTTCCTAATGACCAACCACAGCGTCTACTCGAGATTGACAATTAGTTTCTCAGGGGATTTTCAGCGATTTACGTGGATCCCAACATCATTGGGATGGAACCAGTTTTGGACTTCACCAACGGACGA---GTGCGATATATACGAGAGGTGTGGGCCTTATGCTTACTGTGACATAAACAAGTCACCAGTGTGTAATTGTATTAGAGGGTTCGAGCCCATAAACCAGCAGCAGTGGGCCTTGAGAGACGGATCAGCTGGATGTGTGAGGAAGACAAGACTTAGCTGCAGT---AGAGATGGGTTTACGCGGCTAAAAAACATAAAGTTGCCTGATACTACAGACGCGATTGTGGACCGATATATTGATTTGAAAGAATGTAAACAGAGGTGCATTAATAGTTGCAATTGTACGGCGCTTGCGAATGCGGATATTCAAAATGGTGGGACTGGTTGTGTGCTTTGGACCGGAAAGCTCAGGGATATCC---
>2_contig_8797_length_1123-2116|Aare-SK-19
GAACCTCGTCCTACTCGATCACTCTAATAAACCTGTCTGGTCGACGAATATTACTACAGGGAATGTGAAATCTCCGGTGGTGGCAGAGCTTCTTGCTAACGGAAATTTTGTACTGAGATACACCAACAACAACGACCCAAGTGGATTCTTGTGGCAAAGTTTCGATTTTCCTA------------CTGATACTTTACTTCCGGAGATGAAACTGGGTTACGATCTCAAAACAGGGCTCAACAGATTCCTTCGTTCCTGGAAATCCCCAAATGATCCATCAACCGGGAATTACTCTTACAAGCTAGAAAC------TCGAGGGTTTCCTGAGTTTTTTCTGTGGAAAAATGACTTTCAAGCGCACCGGAGTGGTCCGTGGGATGGAATCCGATTTAGTGGCATACCAGAGGACCAAAAGTTGGATT------ACATGGTTTACAATTTCACCGAGAACAGTGAGGAGGTTGTTTACACGTTCCTAATGACCAACCACAGCGTCTACTCGAGATTGACAATTAGTTTCTCAGGGGATTTTCAGCGATTTACGTGGATCCCAACATCATTGGGATGGAACCAGTTTTGGACTTCACCAACGGACGA---GTGCGATATATACGAGAGGTGTGGGCCTTATGCTTACTGTGACATAAACAAGTCACCAGTGTGTAATTGTATTAGAGGGTTCGAGCCCATAAACCAGCAGCAGTGGGCCTTGAGAGACGGATCAGCTGGATGTGTGAGGAAGACAAGACTTAGCTGCAGT---AGAGATGGGTTTACGCGGCTAAAAAACATAAAGTTGCCTGATACTACAGACGCGATTGTGGACCGATATATTGATTTGAAAGAATGTAAACAGAGGTGCATTAATAGTTGCAATTGTACGGCGCTTGCGAATGCGGATATTCAAAATGGTGGGACTGGTTGTGTGCTTTGGACCGGAAAGCTCAGGGATATCC---
>14C_02_NODE_5_length_1861_cov_2.326404_448-1447
TAATCTCGTCCTCCTCGATCACTCTGACACCCTTGTTTGGTCAACGAATCGGACC---GGAGATACAAGATCTCCACTAGTTGGAGAACTTTTAGATAACGGCAATTTCGTGCTAAGAGGGTCTGGCAACAAAGATCAAGATGGGTTAGTGTGGCAGAGTTTCGATTTCCCCA------------CTGACACTTTACTCCCGCAGATGAAACTGGGATGGGATCGCAAAACAGGGCTTAACAAAATCCTCAGATCCTGGAAAAGCCCAAGTGATCCGTCAAGTGGGTATTACTCGTATAAACTCGAATT------TCAAGGGCTCCCTGAGTATTTTTTAAACAGCAGAGACTCACCAACTCACCGGAGCGGTCCGTGGGATGGTATCCGATTTAGTGGTATTCCAGAGA---AACCACTGAAGT------ACATGGTTTACAACTTCACGGAGAACAAAGAGGAAGTGGCTTACACGTTCACAATGATCGACCACAGCATCTACTCGAGATTGACAGTGAGTCCCACAGGGACACTCAATCGCTTCACTATGATTCCACCATCATGGCAATGGAACATGGTCTGGTTTTCACCAAAAGACGA---GTGTGATATGTATGAGACGTGTGGGCCTTATGGTTACTGTGACATAAACACGTCACCAACTTGTAACTGTATCAAAGGGTTCGATCCTAAGTACCAGCAACAATGGGATTTGTCAAACGGGGTGGGTGGGTGTGTAAGGAGGACGCCACTAAACTGCAGC---GAAGATGGGTTTGTGCAGCTGAAAAATATGAAGTTGCCAGATACAGAGGAGGTTATTGTGGACAGAAGAATCAGTACAAAAGAATGTAGGGAGAGGTGTCTTGGAGATTGTAACTGTACGGCGTTTGCGAATACAGATATCCAGAATGGCGGGTGGGGTTGTGTGATTTGGACGGGAGAGCTCATGGATATCCGGA
>6_contig_1687_length_418-1337|07D_07_srk.fasta
TAACCTCGTCCTCCTCAATCAATCTAACATGACTGTCTGGTCAACGAATCTGACT---GGTGCTGTGAGATCTCCAGTGGTAGCAGAGCTCCTCGCTAATGGCAATTTCGTGCTTAGAGACTCCAAAACCAACGGGAAAAATGGATTCTTGTGGCAGAGCTTTGATTACCCGA------------CAGATACTTTACTCCCGCATATGAAATTGGGTTTGAATGTCAAAACAAAAAACAACAGATTTCTTACATCCTGGAAAAACTCCTATGATCCGTCAAGCGGGTCTTTTTCGTATAAACTCGAAATACCTAGGCATGGGTTGCCTGAGTTTCTTATGTGGAGGAGCGGAGGGCCAGCGTTCCGGAGTGGTCCGTGGGATGGAATCCGATTTAGTGGCATACCAGAGATGGAAAGATGGAAGTTCGTTAACATTGTTTACAATTTCACGGAGAACAAAGACGATATCGCCTTCACTTTTAGAGTTACCACCCCAGATGTCTACGCGAAATTGACAATGAGATTCGACGGGTTTTTAGAACTATCCACGTGGGATCCGGAAATGTTGGAATGGAACGTGTTCTGGGTTACATCGACAAGCGA---TTGTGATATTTACATGGGGTGCACTCCTTATAGCTTCTGTGACATGAACACAACGCCAAAGTGTAACTGTATCAAAGGTTTTGAGCCGAGTAACCCTCAGGGAGGAGCAATGAATAACACATCCACTGAGTGTGTAAGGAAGACGCAATTAAATTGCAAA---GGAGATGGATTTTACTGGCTGAGGAATATGAAGCTGCCGGAAACATCGGGTGCTATTGTGGACAAGAGGATTGGGTTAAAGGAATGTGAGGAGAGGTGCATTGAGAATTGTAACTGTACTGCGTTTGCTAATACGAATATCCAAGATGGTGGGTCGGGTTGTGTGCTTTGGA------------------------
>3_contig_1664_length_341-1260|11W_25_srk.fasta
TAACCTCGTCCTCCTCAATCAATCTAACATGACTGTCTGGTCAACGAATCTGACT---GGTGCTGTGAGATCTCCAGTGGTAGCAGAGCTCCTCGCTAATGGCAATTTCGTGCTTAGAGACTCCAAAACCAACGGGAAAAATGGATTCTTGTGGCAGAGCTTTGATTACCCGA------------CAGATACTTTACTCCCGCATATGAAATTGGGTTTGAATGTCAAAACAAAAAACAACAGATTTCTTACATCCTGGAAAAACTCCTATGATCCGTCAAGCGGGTCTTTTTCGTATAAACTCGAAATACCTAGGCATGGGTTGCCTGAGTTTCTTATGTGGAGGAGCGGAGGGCCAGCGTTCCGGAGTGGTCCGTGGGATGGAATCCGATTTAGTGGCATACCAGAGATGGAAAGATGGAAGTTCGTTAACATTGTTTACAATTTCACGGAGAACAAAGACGATATCGCCTTCACTTTTAGAGTTACCACCCCAGATGTCTACGCGAAATTGACAATGAGATTCGACGGGTTTTTAGAACTATCCACGTGGGATCCGGAAATGTTGGAATGGAACGTGTTCTGGGTTACATCGACAAGCGA---TTGTGATATTTACATGGGGTGCACTCCTTATAGCTTCTGTGACATGAACACAACGCCAAAGTGTAACTGTATCAAAGGTTTTGAGCCGAGTAACCCTCAGGGAGGAGCAATGAATAACACATCCACTGAGTGTGTAAGGAAGACGCAATTAAATTGCAAA---GGAGATGGATTTTACTGGCTGAGGAATATGAAGCTGCCGGAAACATCGGGTGCTATTGTGGACAAGAGGATTGGGTTAAAGGAATGTGAGGAGAGGTGCATTGAGAATTGTAACTGTACTGCGTTTGCTAATACGAATATCCAAGATGGTGGGTCGGGTTGTGTGCTTTGGA------------------------
>6_contig_1782_length_483-1402|11V_15_srk.fasta
TAACCTCGTCCTCCTCAATCAATCTAACATGACTGTCTGGTCAACGAATCTGACT---GGTGCTGTGATATCTCCAGTGGTAGCAGAGCTCCTCGCTAATGGCAATTTCGTGCTTAGAGACTCCAAAACCAACGGGAAAAATGGATTCTTGTGGCAGAGCTTTGATTACCCGA------------CAGATACTTTACTCCCGCATATGAAATTGGGTTTGAATGTCAAAACAAAAAACAACAGATTTCTTACATCCTGGAAAAACTCCTATGATCCGTCAAGCGGGTCTTTTTCGTATAAACTCGAAATACCTAGGCATGGGTTGCCTGAGTTTCTTATGTGGAGGAGCGGAGGGCCAGCGTTCCGGAGTGGTCCGTGGGATGGAATCCGATTTAGTGGCATACCAGAGATGGAAAGATGGAAGTTCGTTAACATTGTTTACAATTTCACGGAGAACAAAGACGATATCGCCTTCACTTTTAGAGTTACCACCCCAGATGTCTACGCGAAATTGACAATGAGATTCGACGGGTTTTTAGAACTATCCACGTGGGATCCGGAAATGTTGGAATGGAACGTGTTCTGGGTTACATCGACAAGCGA---TTGTGATATTTACATGGGGTGCACTCCTTATAGCTTCTGTGACATGAACACAACGCCAAAGTGTAACTGTATCAAAGGTTTTGAGCCGAGTAACCCTCAGGGAGGAGCAATGAATAACACATCCACTGAGTGTGTAAGGAAGACGCAATTAAATTGCAAA---GGAGATGGATTTTACTGGCTGAGGAATATGAAGCTGCCGGAAACATCGGGTGCTATTGTGGACAAGAGGATTGGGTTAAAGGAATGTGAGGAGAGGTGCATTGAGAATTGTAACTGTACTGCGTTTGCTAATACGAATATCCAAGATGGTGGGTCGGGTTGTGTGCTTTGGA------------------------
>11J_22_NODE_9_length_1417_cov_2.596557_238-1252
TAACCTCGTCCTCCTCAATCAATCTAACATGACTGTCTGGTCAACGAATCTGACT---GGTGCTGTGAGATCTCCAGTGGTAGCAGAGCTCCTCGCTAATGGCAATTTCGTGCTTAGAGACTCCAAAACCAACGGGAAAAATGGATTCTTGTGGCAGAGCTTTGATTACCCGA------------CAGATACTTTACTCCCGCATATGAAATTGGGTTTGAATGTCAAAACAAAAAACAACAGATTTCTTACATCCTGGAAAAACTCCTATGATCCGTCAAGCGGGTCTTTTTCGTATAAACTCGAAATACCTAGGCATGGGTTGCCTGAGTTTCTTATGTGGAGGAGCGGAGGGCCAGCGTTCCGGAGTGGTCCGTGGGATGGAATCCGATTTAGTGGCATACCAGAGATGGAAAGATGGAAGTTCGTTAACATTGTTTACAATTTCACGGAGAACAAAGACGATATCGCCTTCACTTTTAGAGTTACCACCCCAGATGTCTACGCGAAATTGACAATGAGATTCGACGGGTTTTTAGAACTATCCACGTGGGATCCGGAAATGTTGGAATGGAACGTGTTCTGGGTTACATCGACAAGCGA---TTGTGATATTTACATGGGGTGCACTCCTTATAGCTTCTGTGACATGAACACAACGCCAAAGTGTAACTGTATCAAAGGTTTTGAGCCGAGTAACCCTCAGGGAGGAGCAATGAATAACACATCCACTGAGTGTGTAAGGAAGACGCAATTAAATTGCAAA---GGAGATGGATTTTACTGGCTGAGGAATATGAAGCTGCCGGAAACATCGGGTGCTATTGTGGACAAGAGGATTGGGTTAAAGGAATGTGAGGAGAGGTGCATTGAGAATTGTAACTGTACTGCGTTTGCTAATACGAATATCCAAGATGGTGGGTCGGGTTGTGTGCTTTGGACTCGCGAGCTCGCCGATATTCGGA
>14C_27_NODE_5_length_1793_cov_2.969626_410-1424
TAACCTCGTCCTCCTCAATCAATCTAACATGACTGTCTGGTCAACGAATCTGACT---GGTGCTGTGAGATCTCCAGTGGTAGCAGAGCTCCTCGCTAATGGCAATTTCGTGCTTAGAGACTCCAAAACCAACGGGAAAAATGGATTCTTGTGGCAGAGCTTTGATTACCCGA------------CAGATACTTTACTCCCGCATATGAAATTGGGTTTGAATGTCAAAACAAAAAACAACAGATTTCTTACATCCTGGAAAAACTCCTATGATCCGTCAAGCGGGTCTTTTTCGTATAAACTCGAAATACCTAGGCATGGGTTGCCTGAGTTTCTTATGTGGAGGAGCGGAGGGCCAGCGTTCCGGAGTGGTCCGTGGGATGGAATCCGATTTAGTGGCATACCAGAGATGGAAAGATGGAAGTTCGTTAACATTGTTTACAATTTCACGGAGAACAAAGACGATATCGCCTTCACTTTTAGAGTTACCACCCCAGATGTCTACGCGAAATTGACAATGAGATTCGACGGGTTTTTAGAACTATCCACGTGGGATCCGGAAATGTTGGAATGGAACGTGTTCTGGGTTACATCGACAAGCGA---TTGTGATATTTACATGGGGTGCACTCCTTATAGCTTCTGTGACATGAACACAACGCCAAAGTGTAACTGTATCAAAGGTTTTGAGCCGAGTAACCCTCAGGGAGGAGCAATGAATAACACATCCACTGAGTGTGTAAGGAAGACGCAATTAAATTGCAAA---GGAGATGGATTTTACTGGCTGAGGAATATGAAGCTGCCGGAAACATCGGGTGCTATTGTGGACAAGAGGATTGGGTTAAAGGAATGTGAGGAGAGGTGCATTGAGAATTGTAACTGTACTGCGTTTGCTAATACGAATATCCAAGATGGTGGGTCGGGTTGTGTGCTTTGGACTCGCGAGCTCGCCGATATTCGGA
>11L_29_NODE_11_length_1279_cov_2.599332_128-1142
TAACCTCGTCCTCCTCAATCAATCTAACATGACTGTCTGGTCAACGAATCTGACT---GGTGCTGTGATATCTCCAGTGGTAGCAGAGCTCCTCGCTAATGGCAATTTCGTGCTTAGAGACTCCAAAACCAACGGGAAAAATGGATTCTTGTGGCAGAGCTTTGATTACCCGA------------CAGATACTTTACTCCCGCATATGAAATTGGGTTTGAATGTCAAAACAAAAAACAACAGATTTCTTACATCCTGGAAAAACTCCTATGATCCGTCAAGCGGGTCTTTTTCGTATAAACTCGAAATACCTAGGCATGGGTTGCCTGAGTTTCTTATGTGGAGGAGCGGAGGGCCAGCGTTCCGGAGTGGTCCGTGGGATGGAATCCGATTTAGTGGCATACCAGAGATGGAAAGATGGAAGTTCGTTAACATTGTTTACAATTTCACGGAGAACAAAGACGATATCGCCTTCACTTTTAGAGTTACCACCCCAGATGTCTACGCGAAATTGACAATGAGATTCGACGGGTTTTTAGAACTATCCACGTGGGATCCGGAAATGTTGGAATGGAACGTGTTCTGGGTTACATCGACAAGCGA---TTGTGATATTTACATGGGGTGCACTCCTTATAGCTTCTGTGACATGAACACAACGCCAAAGTGTAACTGTATCAAAGGTTTTGAGCCGAGTAACCCTCAGGGAGGAGCAATGAATAACACATCCACTGAGTGTGTAAGGAAGACGCAATTAAATTGCAAA---GGAGATGGATTTTACTGGCTGAGGAATATGAAGCTGCCGGAAACATCGGGTGCTATTGTGGACAAGAGGATTGGGTTAAAGGAATGTGAGGAGAGGTGCATTGAGAATTGTAACTGTACTGCGTTTGCTAATACGAATATCCAAGATGGTGGGTCGGGTTGTGTGCTTTGGACTCGCGAGCTCGCCGATATTCGG-
>9_contig_1598_length_448-1341|07D_18_srk.fasta
-----------------ATCATTCTAATATCACAGTCTGGTCGACGAATCTGACT---GCAGCTGTGAGATCTCCAGTGGTAGCAGAGCTTCTCCCTACTGGCAATCTCGTTCTTAGAGACTCCAAAACCAACGG---GAGTGGATTATTGTGGCAGAGCTTTGATTACCCGA------------CGAATACTTTACTCCCGCATATGAAATTGGGTTTAGATCTCAAAACTGGACACAACAGATATCTTACTGCCTGGAAAAACTCATATGATCCGTCAAGCGGGAATACTTGGTTCAAACTCGAAAT------GCGAGGGTTGCCTGAATTTTTTCTTTGGGTAAAAGATTCGCTAACATTACGGAGCGGTCCATGGGATGGACTCCGGTTTAGCGGCATTCCAGAGATGCAGCAATGGAATTACCTTAACATTGTTTACAATTTCACGGTGAACAAAGAGGAGGTCGCCTACACTTTTAGAGTCACAACCCCCAGTACCTACTGGAGATTGACATTGACTTCCGACGAAACTTTACAACTATTCTCATGGAATTCGAATACACTGGACTGGAACATGATCTGGATACCAACAGAAAGCCA---GTGCACTCCATACAGGATATGTGGTCGTAATTCTTACTGTGACACGAACACGTCACCAATATGTAACTGTATCAAAGGATTTGCGCCGAGGGACCCAGAGAAGTGGTTGTTGTTAGGCGGGAGTGGTGAGTGCTTAAGGAAGACGCAGCTGAGCTGCAGT---GGCGATAAGTTTCTCCAGCTGAAGAATATGAAGTTACCGGATACCATAGGGGCGATTGTGGACACGAGAATTGGGTTACAAGAATGTGAGGAGAGGTGCGCAGAGAATTGTAATTGCACAGCATATGCGAATTCGGATATCCAAAATGGTGGGTCAGGTTGTGTGATTTGGA------------------------
>5_contig_1925_length_568-1461|07O_32_srk.fasta
-----------------ATCATTCTAATATCACAGTCTGGTCGACGAATCTGACT---GCAGCTGTGAGATCTCCAGTGGTAGCAGAGCTTCTCCCTACTGGCAATCTCGTTCTTAGAGACTCCAAAACCAACGG---GAGTGGATTATTGTGGCAGAGCTTTGATTACCCGA------------CGAATACTTTACTCCCGCATATGAAATTGGGTTTAGATCTCAAAACTGGACACAACAGATATCTTACTGCCTGGAAAAACTCATATGATCCGTCAAGCGGGAATACTTGGTTCAAACTCGAAAT------GCGAGGGTTGCCTGAATTTTTTCTTTGGGTAAAAGATTCGCTAACATTACGGAGCGGTCCATGGGATGGACTCCGGTTTAGCGGCATTCCAGAGATGCAGCAATGGAATTACCTTAACATTGTTTACAATTTCACGGTGAACAAAGAGGAGGTCGCCTACACTTTTAGAGTCACAACCCCCAGTACCTACTGGAGATTGACATTGACTTCCGACGAAACTTTACAACTATTCTCATGGAATTCGAATACACTGGACTGGAACATGATCTGGATACCAACAGAAAGCCA---GTGCACTCCATACAGGATATGTGGTCGTAATTCTTACTGTGACACGAACACGTCACCAATATGTAACTGTATCAAAGGATTTGCGCCGAGGGACCCAGAGAAGTGGTTGTTGTTAGGCGGGAGTGGTGAGTGCTTAAGGAAGACGCAGCTGAGCTGCAGT---GGCGATAAGTTTCTCCAGCTGAAGAATATGAAGTTACCGGATACCATAGGGGCGATTGTGGACACGAGAATTGGGTTACAAGAATGTGAGGAGAGGTGCGCAGAGAATTGTAATTGCACAGCATATGCGAATTCGGATATCCAAAATGGTGGGTCAGGTTGTGTGATTTGGA------------------------
>10_contig_1702_length_360-1253|11AJ_04_srk.fasta
-----------------ATCATTCTAATATCACAGTCTGGTCGACGAATCTGACT---GCAGCTGTGAGATCTCCAGTGGTAGCAGAGCTTCTCCCTACTGGCAATCTCGTTCTTAGAGACTCCAAAACCAACGG---GAGTGGATTATTGTGGCAGAGCTTTGATTACCCGA------------CGAATACTTTACTCCCGCATATGAAATTGGGTTTAGATCTCAAAACTGGACACAACAGATATCTTACTGCCTGGAAAAACTCATATGATCCGTCAAGCGGGAATACTTGGTTCAAACTCGAAAT------GCGAGGGTTGCCTGAATTTTTTCTTTGGGTAAAAGATTCGCTAACATTACGGAGCGGTCCATGGGATGGACTCCGGTTTAGCGGCATTCCAGAGATGCAGCAATGGAATTACCTTAACATTGTTTACAATTTCACGGTGAACAAAGAGGAGGTCGCCTACACTTTTAGAGTCACAACCCCCAGTACCTACTGGAGATTGACATTGACTTCCGACGAAACTTTACAACTATTCTCATGGAATTCGAATACACTGGACTGGAACATGATCTGGATACCAACAGAAAGCCA---GTGCACTCCATACAGGATATGTGGTCGTAATTCTTACTGTGACACGAACACGTCACCAATATGTAACTGTATCAAAGGATTTGCGCCGAGGGACCCAGAGAAGTGGTTGTTGTTAGGCGGGAGTGGTGAGTGCTTAAGGAAGACGCAGCTGAGCTGCAGT---GGCGATAAGTTTCTCCAGCTGAAGAATATGAAGTTACCGGATACCATAGGGGCGATTGTGGACACGAGAATTGGGTTACAAGAATGTGAGGAGAGGTGCGCAGAGAATTGTAATTGCACAGCATATGCGAATTCGGATATCCAAAATGGTGGGTCAGGTTGTGTGATTTGGA------------------------
>8_contig_1526_length_419-1312|11N_04_srk.fasta
-----------------ATCATTCTAATATCACAGTCTGGTCGACGAATCTGACT---GCAGCTGTGAGATCTCCAGTGGTAGCAGAGCTTCTCCCTACTGGCAATCTCGTTCTTAGAGACTCCAAAACCAACGG---GAGTGGATTATTGTGGCAGAGCTTTGATTACCCGA------------CGAATACTTTACTCCCGCATATGAAATTGGGTTTAGATCTCAAAACTGGACACAACAGATATCTTACTGCCTGGAAAAACTCATATGATCCGTCAAGCGGGAATACTTGGTTCAAACTCGAAAT------GCGAGGGTTGCCTGAATTTTTTCTTTGGGTAAAAGATTCGCTAACATTACGGAGCGGTCCATGGGATGGACTCCGGTTTAGCGGCATTCCAGAGATGCAGCAATGGAATTACCTTAACATTGTTTACAATTTCACGGTGAACAAAGAGGAGGTCGCCTACACTTTTAGAGTCACAACCCCCAGTACCTACTGGAGATTGACATTGACTTCCGACGAAACTTTACAACTATTCTCATGGAATTCGAATACACTGGACTGGAACATGATCTGGATACCAACAGAAAGCCA---GTGCACTCCATACAGGATATGTGGTCGTAATTCTTACTGTGACACGAACACGTCACCAATATGTAACTGTATCAAAGGATTTGCGCCGAGGGACCCAGAGAAGTGGTTGTTGTTAGGCGGGAGTGGTGAGTGCTTAAGGAAGACGCAGCTGAGCTGCAGT---GGCGATAAGTTTCTCCAGCTGAAGAATATGAAGTTACCGGATACCATAGGGGCGATTGTGGACACGAGAATTGGGTTACAAGAATGTGAGGAGAGGTGCGCAGAGAATTGTAATTGCACAGCATATGCGAATTCGGATATCCAAAATGGTGGGTCAGGTTGTGTGATTTGGA------------------------
>4_contig_2065_length_671-1564|14E_03_srk.fasta
-----------------ATCATTCTAATATCACAGTCTGGTCGACGAATCTGACT---GCAGCTGTGAGATCTCCAGTGGTAGCAGAGCTTCTCCCTACTGGCAATCTCGTTCTTAGAGACTCCAAAACCAACGG---GAGTGGATTATTGTGGCAGAGCTTTGATTACCCGA------------CGAATACTTTACTCCCGCATATGAAATTGGGTTTAGATCTCAAAACTGGACACAACAGATATCTTACTGCCTGGAAAAACTCATATGATCCGTCAAGCGGGAATACTTGGTTCAAACTCGAAAT------GCGAGGGTTGCCTGAATTTTTTCTTTGGGTAAAAGATTCGCTAACATTACGGAGCGGTCCATGGGATGGACTCCGGTTTAGCGGCATTCCAGAGATGCAGCAATGGAATTACCTTAACATTGTTTACAATTTCACGGTGAACAAAGAGGAGGTCGCCTACACTTTTAGAGTCACAACCCCCAGTACCTACTGGAGATTGACATTGACTTCCGACGAAACTTTACAACTATTCTCATGGAATTCGAATACACTGGACTGGAACATGATCTGGATACCAACAGAAAGCCA---GTGCACTCCATACAGGATATGTGGTCGTAATTCTTACTGTGACACGAACACGTCACCAATATGTAACTGTATCAAAGGATTTGCGCCGAGGGACCCAGAGAAGTGGTTGTTGTTAGGCGGGAGTGGTGAGTGCTTAAGGAAGACGCAGCTGAGCTGCAGT---GGCGATAAGTTTCTCCAGCTGAAGAATATGAAGTTACCGGATACCATAGGGGCGATTGTGGACACGAGAATTGGGTTACAAGAATGTGAGGAGAGGTGCGCAGAGAATTGTAATTGCACAGCATATGCGAATTCGGATATCCAAAATGGTGGGTCAGGTTGTGTGATTTGGA------------------------
>9_contig_1738_length_517-1410|07L_10_srk.fasta
-----------------ATCATTCTAATATCACAGTCTGGTCGACGAATCTGACT---GCAGCTGTGAGATCTCCAGTGGTAGCAGAGCTTCTCCCTACTGGCAATCTCGTTGTTAGAGACTCCAAAACCAACGG---GAGTGGATTATTGTGGCAGAGCTTTGATTACCCGA------------CGAATACTTTACTCCCGCATATGAAATTGGGTTTAGATCTCAAAACTGGACACAACAGATATCTTACTGCCTGGAAAAACTCATATGATCCGTCAAGCGGGAATACTTGGTTCAAACTCGAAAT------GCGAGGGTTGCCTGAATTTTTTCTTTGGGTAAAAGATTCGCTAACATTACGGAGCGGTCCATGGGATGGACTCCGGTTTAGCGGCATTCCAGAGATGCAGCAATGGAATTACCTTAACATTGTTTACAATTTCACGGTGAACAAAGAGGAGGTCGCCTACACTTTTAGAGTCACAACCCCCAGTACCTACTGGAGATTGACATTGACTTCCGACGAAACTTTACAACTATTCTCATGGAATTCGAATACACTGGACTGGAACATGATCTGGATACCAACAGAAAGCCA---GTGCACTCCATACAGGATATGTGGTCGTAATTCTTACTGTGACACGAACACGTCACCAATATGTAACTGTATCAAAGGATTTGCGCCGAGGGACCCAGAGAAGTGGTTGTTGTTAGGCGGGAGTGGTGAGTGCTTAAGGAAGACGCAGCTGAGCTGCAGT---GGCGATAAGTTTCTCCAGCTGAAGAATATGAAGTTACCGGATACCATAGGGGCGATTGTGGACACGAGAATTGGGTTACAAGAATGTGAGGAGAGGTGCGCAGAGAATTGTAATTGCACAGCATATGCGAATTCGGATATCCAAAATGGTGGGTCAGGTTGTGTGATTTGGA------------------------
>07P_18_NODE_6_length_1720_cov_3.388652_299-1304
GAACCTTGTCCTCCTCGATCATTCTAATATCACAGTCTGGTCGACGAATCTGACT---GCAGCTGTGAGATCTCCAGTGGTAGCAGAGCTTCTCCCTACTGGCAATCTCGTTCTTAGAGACTCCAAAACCAACGG---GAGTGGATTATTGTGGCAGAGCTTTGATTACCCGA------------CGAATACTTTACTCCCGCATATGAAATTGGGTTTAGATCTCAAAACTGGACACAACAGATATCTTACTGCCTGGAAAAACTCATATGATCCGTCAAGCGGGAATACTTGGTTCAAACTCGAAAT------GCGAGGGTTGCCTGAATTTTTTCTTTGGGTAAAAGATTCGCTAACATTACGGAGCGGTCCATGGGATGGACTCCGGTTTAGCGGCATTCCAGAGATGCAGCAATGGAATTACCTTAACATTGTTTACAATTTCACGGTGAACAAAGAGGAGGTCGCCTACACTTTTAGAGTCACAACCCCCAGTACCTACTGGAGATTGACATTGACTTCCGACGAAACTTTACAACTATTCTCATGGAATTCGAATACACTGGACTGGAACATGATCTGGATACCAACAGAAAGCCA---GTGCACTCCATACAGGATATGTGGTCGTAATTCTTACTGTGACACGAACACGTCACCAATATGTAACTGTATCAAAGGATTTGCGCCGAGGGACCCAGAGAAGTGGTTGTTGTTAGGCGGGAGTGGTGAGTGCTTAAGGAAGACGCAGCTGAGCTGCAGT---GGCGATAAGTTTCTCCAGCTGAAGAATATGAAGTTACCGGATACCATAGGGGCGATTGTGGACACGAGAATTGGGTTACAAGAATGTGAGGAGAGGTGCGCAGAGAATTGTAATTGCACAGCATATGCGAATTCGGATATCCAAAATGGTGGGTCAGGTTGTGTGATTTGGACTAGTGAGCTCATGGATATCCGG-
>07Q_02_NODE_5_length_1944_cov_4.614600_315-1320
GAACCTTGTCCTCCTCGATCATTCTAATATCACAGTCTGGTCGACGAATCTGACT---GCAGCTGTGAGATCTCCAGTGGTAGCAGAGCTTCTCCCTACTGGCAATCTCGTTCTTAGAGACTCCAAAACCAACGG---GAGTGGATTATTGTGGCAGAGCTTTGATTACCCGA------------CGAATACTTTACTCCCGCATATGAAATTGGGTTTAGATCTCAAAACTGGACACAACAGATATCTTACTGCCTGGAAAAACTCATATGATCCGTCAAGCGGGAATACTTGGTTCAAACTCGAAAT------GCGAGGGTTGCCTGAATTTTTTCTTTGGGTAAAAGATTCGCTAACATTACGGAGCGGTCCATGGGATGGACTCCGGTTTAGCGGCATTCCAGAGATGCAGCAATGGAATTACCTTAACATTGTTTACAATTTCACGGTGAACAAAGAGGAGGTCGCCTACACTTTTAGAGTCACAACCCCCAGTACCTACTGGAGATTGACATTGACTTCCGACGAAACTTTACAACTATTCTCATGGAATTCGAATACACTGGACTGGAACATGATCTGGATACCAACAGAAAGCCA---GTGCACTCCATACAGGATATGTGGTCGTAATTCTTACTGTGACACGAACACGTCACCAATATGTAACTGTATCAAAGGATTTGCGCCGAGGGACCCAGAGAAGTGGTTGTTGTTAGGCGGGAGTGGTGAGTGCTTAAGGAAGACGCAGCTGAGCTGCAGT---GGCGATAAGTTTCTCCAGCTGAAGAATATGAAGTTACCGGATACCATAGGGGCGATTGTGGACACGAGAATTGGGTTACAAGAATGTGAGGAGAGGTGCGCAGAGAATTGTAATTGCACAGCATATGCGAATTCGGATATCCAAAATGGTGGGTCAGGTTGTGTGATTTGGACTAGTGAGCTCATGGATATCCGG-
>11L_29_NODE_10_length_1476_cov_3.302509_155-1160
GAACCTTGTCCTCCTCGATCATTCTAATATCACAGTCTGGTCGACGAATCTGACT---GCAGCTGTGAGATCTCCAGTGGTAGCAGAGCTTCTCCCTACTGGCAATCTCGTTCTTAGAGACTCCAAAACCAACGG---GAGTGGATTATTGTGGCAGAGCTTTGATTACCCGA------------CGAATACTTTACTCCCGCATATGAAATTGGGTTTAGATCTCAAAACTGGACACAACAGATATCTTACTGCCTGGAAAAACTCATATGATCCGTCAAGCGGGAATACTTGGTTCAAACTCGAAAT------GCGAGGGTTGCCTGAATTTTTTCTTTGGGTAAAAGATTCGCTAACATTACGGAGCGGTCCATGGGATGGACTCCGGTTTAGCGGCATTCCAGAGATGCAGCAATGGAATTACCTTAACATTGTTTACAATTTCACGGTGAACAAAGAGGAGGTCGCCTACACTTTTAGAGTCACAACCCCCAGTACCTACTGGAGATTGACATTGACTTCCGACGAAACTTTACAACTATTCTCATGGAATTCGAATACACTGGACTGGAACATGATCTGGATACCAACAGAAAGCCA---GTGCACTCCATACAGGATATGTGGTCGTAATTCTTACTGTGACACGAACACGTCACCAATATGTAACTGTATCAAAGGATTTGCGCCGAGGGACCCAGAGAAGTGGTTGTTGTTAGGCGGGAGTGGTGAGTGCTTAAGGAAGACGCAGCTGAGCTGCAGT---GGCGATAAGTTTCTCCAGCTGAAGAATATGAAGTTACCGGATACCATAGGGGCGATTGTGGACACGAGAATTGGGTTACAAGAATGTGAGGAGAGGTGCGCAGAGAATTGTAATTGCACAGCATATGCGAATTCGGATATCCAAAATGGTGGGTCAGGTTGTGTGATTTGGACTAGTGAGCTCATGGATATCCGG-
>14D_30_NODE_2_length_2162_cov_4.745795_468-1473
GAACCTTGTCCTCCTCGATCATTCTAATATCACAGTCTGGTCGACGAATCTGACT---GCAGCTGTGAGATCTCCAGTGGTAGCAGAGCTTCTCCCTACTGGCAATCTCGTTCTTAGAGACTCCAAAACCAACGG---GAGTGGATTATTGTGGCAGAGCTTTGATTACCCGA------------CGAATACTTTACTCCCGCATATGAAATTGGGTTTAGATCTCAAAACTGGACACAACAGATATCTTACTGCCTGGAAAAACTCATATGATCCGTCAAGCGGGAATACTTGGTTCAAACTCGAAAT------GCGAGGGTTGCCTGAATTTTTTCTTTGGGTAAAAGATTCGCTAACATTACGGAGCGGTCCATGGGATGGACTCCGGTTTAGCGGCATTCCAGAGATGCAGCAATGGAATTACCTTAACATTGTTTACAATTTCACGGTGAACAAAGAGGAGGTCGCCTACACTTTTAGAGTCACAACCCCCAGTACCTACTGGAGATTGACATTGACTTCCGACGAAACTTTACAACTATTCTCATGGAATTCGAATACACTGGACTGGAACATGATCTGGATACCAACAGAAAGCCA---GTGCACTCCATACAGGATATGTGGTCGTAATTCTTACTGTGACACGAACACGTCACCAATATGTAACTGTATCAAAGGATTTGCGCCGAGGGACCCAGAGAAGTGGTTGTTGTTAGGCGGGAGTGGTGAGTGCTTAAGGAAGACGCAGCTGAGCTGCAGT---GGCGATAAGTTTCTCCAGCTGAAGAATATGAAGTTACCGGATACCATAGGGGCGATTGTGGACACGAGAATTGGGTTACAAGAATGTGAGGAGAGGTGCGCAGAGAATTGTAATTGCACAGCATATGCGAATTCGGATATCCAAAATGGTGGGTCAGGTTGTGTGATTTGGACTAGTGAGCTCATGGATATCCGG-
>07Q_17_NODE_6_length_1723_cov_3.179659_423-1428
GAACCTTGTCCTCCTCGATCATTCTAATATCACAGTCTGGTCGACGAATCTGACT---GCAGCTGTGAGATCTCCAGTGGTAGCAGAGCTTCTCCCTACTGGCAATCTCGTTCTTAGAGACTCCAAAACCAACGG---GAGTGGATTATTGTGGCAGAGCTTTGATTACCCGA------------CGAATACTTTACTCCCGCATATGAAATTGGGTTTAGATCTCAAAACTGGACACAACAGATATCTTACTGCCTGGAAAAACTCATATGATCCGTCAAGCGGGAATACTTGGTTCAAACTCGAAAT------GCGAGGGTTGCCTGAATTTTTTCTTTGGGTAAAAGATTCGCTAACATTACGGAGCGGTCCATGGGATGGACTCCGGTTTAGCGGCATTCCAGAGATGCAGCAATGGAATTACCTTAACATTGTTTACAATTTCACGGTGAACAAAGAGGAGGTCGCCTACACTTTTAGAGTCACAACCCCCAGTACCTACTGGAGATTGACATTGACTTCCGACGAAACTTTACAACTATTCTCATGGAATTCGAATACACTGGACTGGAACATGATCTGGATACCAACAGAAAGCCA---GTGCACTCCATACAGGATATGTGGTCGTAATTCTTACTGTGACACGAACACGTCACCAATATGTAACTGTATCAAAGGATTTGCGCCGAGGGACCCAGAGAAGTGGTTGTTGTTAGGCGGGAGTGGTGAGTGCTTAAGGAAGACGCAGCTGAGCTGCAGT---GGCGATAAGTTTCTCCAGCTGAAGAATATGAAGTTACCGGATACCATAGGGGCGATTGTGGACACGAGAATTGGGTTACAAGAATGTGAGGAGAGGTGCGCAGAGAATTGTAATTGCACAGCATATGCGAATTCGGATATCCAAAATGGTGGGTCAGGTTGTGTGATTTGGACTAGTGAGCTCATGGATATCCGGA
>11AE_03_NODE_9_length_1617_cov_2.666016_403-1408
GAACCTTGTCCTCCTCGATCATTCTAATATCACAGTCTGGTCGACGAATCTGACT---GCAGCTGTGAGATCTCCAGTGGTAGCAGAGCTTCTCCCTACTGGCAATCTCGTTCTTAGAGACTCCAAAACCAACGG---GAGTGGATTATTGTGGCAGAGCTTTGATTACCCGA------------CGAATACTTTACTCCCGCATATGAAATTGGGTTTAGATCTCAAAACTGGACACAACAGATATCTTACTGCCTGGAAAAACTCATATGATCCGTCAAGCGGGAATACTTGGTTCAAACTCGAAAT------GCGAGGGTTGCCTGAATTTTTTCTTTGGGTAAAAGATTCGCTAACATTACGGAGCGGTCCATGGGATGGACTCCGGTTTAGCGGCATTCCAGAGATGCAGCAATGGAATTACCTTAACATTGTTTACAATTTCACGGTGAACAAAGAGGAGGTCGCCTACACTTTTAGAGTCACAACCCCCAGTACCTACTGGAGATTGACATTGACTTCCGACGAAACTTTACAACTATTCTCATGGAATTCGAATACACTGGACTGGAACATGATCTGGATACCAACAGAAAGCCA---GTGCACTCCATACAGGATATGTGGTCGTAATTCTTACTGTGACACGAACACGTCACCAATATGTAACTGTATCAAAGGATTTGCGCCGAGGGACCCAGAGAAGTGGTTGTTGTTAGGCGGGAGTGGTGAGTGCTTAAGGAAGACGCAGCTGAGCTGCAGT---GGCGATAAGTTTCTCCAGCTGAAGAATATGAAGTTACCGGATACCATAGGGGCGATTGTGGACACGAGAATTGGGTTACAAGAATGTGAGGAGAGGTGCGCAGAGAATTGTAATTGCACAGCATATGCGAATTCGGATATCCAAAATGGTGGGTCAGGTTGTGTGATTTGGACTAGTGAGCTCATGGATATCCGGA
>14D_03_NODE_4_length_1959_cov_5.629925_481-1486
GAACCTTGTCCTCCTCGATCATTCTAATATCACAGTCTGGTCGACGAATCTGACT---GCAGCTGTGAGATCTCCAGTGGTAGCAGAGCTTCTCCCTACTGGCAATCTCGTTCTTAGAGACTCCAAAACCAACGG---GAGTGGATTATTGTGGCAGAGCTTTGATTACCCGA------------CGAATACTTTACTCCCGCATATGAAATTGGGTTTAGATCTCAAAACTGGACACAACAGATATCTTACTGCCTGGAAAAACTCATATGATCCGTCAAGCGGGAATACTTGGTTCAAACTCGAAAT------GCGAGGGTTGCCTGAATTTTTTCTTTGGGTAAAAGATTCGCTAACATTACGGAGCGGTCCATGGGATGGACTCCGGTTTAGCGGCATTCCAGAGATGCAGCAATGGAATTACCTTAACATTGTTTACAATTTCACGGTGAACAAAGAGGAGGTCGCCTACACTTTTAGAGTCACAACCCCCAGTACCTACTGGAGATTGACATTGACTTCCGACGAAACTTTACAACTATTCTCATGGAATTCGAATACACTGGACTGGAACATGATCTGGATACCAACAGAAAGCCA---GTGCACTCCATACAGGATATGTGGTCGTAATTCTTACTGTGACACGAACACGTCACCAATATGTAACTGTATCAAAGGATTTGCGCCGAGGGACCCAGAGAAGTGGTTGTTGTTAGGCGGGAGTGGTGAGTGCTTAAGGAAGACGCAGCTGAGCTGCAGT---GGCGATAAGTTTCTCCAGCTGAAGAATATGAAGTTACCGGATACCATAGGGGCGATTGTGGACACGAGAATTGGGTTACAAGAATGTGAGGAGAGGTGCGCAGAGAATTGTAATTGCACAGCATATGCGAATTCGGATATCCAAAATGGTGGGTCAGGTTGTGTGATTTGGACTAGTGAGCTCATGGATATCCGGA
>11K_10_NODE_7_length_1731_cov_3.016970_273-1278
GAACCTTGTCCTCCTCGATCATTCTAATATCACAGTCTGGTCGACGAATCTGACT---GCAGCTGTGAGATCTCCAGTGGTAGCAGAGCTTCTCCCTACTGGCAATCTCGTTCTTAGAGACTCCAAAACCAACGG---GAGTGGATTATTGTGGCAGAGCTTTGATTACCCGA------------CGAATACTTTACTCCCGCATATGAAATTGGGTTTAGATCTCAAAACTGGACACAACAGATATCTTACTGCCTGGAAAAACTCATATGATCCGTCAAGCGGGAATACTTGGTTCAAACTCGAAAT------GCGAGGGTTGCCTGAATTTTTTCTTTGGGTAAAAGATTCGCTAACATTACGGAGCGGTCCATGGGATGGACTCCGGTTTAGCGGCATTCCAGAGATGCAGCAATGGAATTACCTTAACATTGTTTACAATTTCACGGTGAACAAAGAGGAGGTCGCCTACACTTTTAGAGTCACAACCCCCAGTACCTACTGGAGATTGACATTGACTTCCGACGAAACTTTACAACTATTCTCATGGAATTCGAATACAATGGACTGGAACATGATCTGGATACCAACAGAAAGCCA---GTGCACTCCATACAGGATATGTGGTCGTAATTCTTACTGTGACACGAACACGTCACCAATATGTAACTGTATCAAAGGATTTGCGCCGAGGGACCCAGAGAAGTGGTTGTTGTTAGGCGGGAGTGGTGAGTGCTTAAGGAAGACGCAGCTGAGCTGCAGT---GGCGATAAGTTTCTCCAGCTGAAGAATATGAAGTTACCGGATACCATAGGGGCGATTGTGGACACGAGAATTGGGTTACAAGAATGTGAGGAGAGGTGCGCAGAGAATTGTAATTGCACAGCATATGCGAATTCGGATATCCAAAATGGTGGGTCAGGTTGTGTGATTTGGACTAGTGAGCTCATGGATATCCGGA
>11K_27_NODE_7_length_2182_cov_2.509757_722-1727
GAACCTTGTCCTCCTCGATCATTCTAATATCACAGTCTGGTCGACGAATCTGACT---GCAGCTGTGAGATCTCCAGTGGTAGCAGAGCTTCTCCCTACTGGCAATCTCGTTCTTAGAGACTCCAAAACCAACGG---GAGTGGATTATTGTGGCAGAGCTTTGATTACCCGA------------CGAATACTTTACTCCCGCATATGAAATTGGGTTTAGATCTCAAAACTGGACACAACAGATATCTTACTGCCTGGAAAAACTCATATGATCCGTCAAGCGGGAATACTTGGTTCAAACTCGAAAT------GCGAGGGTTGCCTGAATTTTTTCTTTGGGTAAAAGATTCGCTAACATTACGGAGCGGTCCATGGGATGGACTCCGGTTTAGCGGCATTCCAGAGATGCAGCAATGGAATTACCTTAACATTGTTTACAATTTCACGGTGAACAAAGAGGAGGTCGCCTACACTTTTAGAGTCACAACCCCCAGTACCTACTGGAGATTGACATTGACTTCCGACGAAACTTTACAACTATTCTCATGGAATTCGAATACAATGGACTGGAACATGATCTGGATACCAACAGAAAGCCA---GTGCACTCCATACAGGATATGTGGTCGTAATTCTTACTGTGACACGAACACGTCACCAATATGTAACTGTATCAAAGGATTTGCGCCGAGGGACCCAGAGAAGTGGTTGTTGTTAGGCGGGAGTGGTGAGTGCTTAAGGAAGACGCAGCTGAGCTGCAGT---GGCGATAAGTTTCTCCAGCTGAAGAATATGAAGTTACCGGATACCATAGGGGCGATTGTGGACACGAGAATTGGGTTACAAGAATGTGAGGAGAGGTGCGCAGAGAATTGTAATTGCACAGCATATGCGAATTCGGATATCCAAAATGGTGGGTCAGGTTGTGTGATTTGGACTAGTGAGCTCATGGATATCCGGA
>8_contig_1334_length_168-1169|07K_11_srk.fasta
TAACCTTGTCCTCCTAAATCACTTTGATACCCCTGTTTGGTCAACCAATCTAACG---GCAGAGGTGAAATCTCCAGTGGTGGCAGAGCTTCTGGATAACGGAAATTTCGTGCTAAGGGACTCCAAAACCAATGGCTCAGATGAATTTTTGTGGCAGAGCTTTGATTTCCCGA------------CAGATACTTTACTACCGCAGATGAAGTTGGGTCTGGATCACAAAAAAAGGCTCAACAAATTTCTTCGTTCCTGGAAAAGTTCATTTGATATGTCAAGTGGGGATTATTTGTTCAAAATCGAAAC------TCTAGGGCTACCTGAGTTTTTTATTTGGATGAGTGACTTTAGAGTGTTCCGGAGCGGCCCTTGGAACGGAATCCGATTTAGCGGCATGCTGGAGATGCAAAAATGGGACG------ACATTATTTATAATTTAACGGAGAATAAAGAGGAGGTCGCTTTCACTTTCCGACCAACTGACCACAACCTCTACTCGAGATTGACAATAAATTACGCGGGGTTATTACAGCAATTTACCTGGGATCCGATATACAAAGAATGGAACATGTTATGGTCTACATCAACGGACAACGCGTGTGAGACCTATAATCCTTGTGGTCCTTACGCTTACTGTGACATGAGCACGTCACCAATGTGTAACTGTGTCGAAGGGTTTAAACCGAGGAACCCGCAAGAATGGGCGTTGGGAGACGTGAGGGGTAGATGTCAAAGGACGACACCATTGAACTGCGGT---AGAGATGGCTTTACACAGCTGAGGAAAATAAAGTTGCCAGATACTACGGCAGCGATCGTGGACAAGAGAATTGGGTTTAAGGATTGTAAAGAGAGGTGCGCTAAGACTTGTAATTGTACTGCGTTTGCTAATACCGACATTCGAAATGGTGGTTCAGGTTGTGTGATTTGGATCGGAAGGTTTGTGGATATC----
>8_contig_1550_length_347-1348|07M_29_srk.fasta
TAACCTTGTCCTCCTAAATCACTTTGATACCCCTGTTTGGTCAACCAATCTAACG---GCAGAGGTGAAATCTCCAGTGGTGGCAGAGCTTCTTGATAACGGAAATTTCGTGCTAAGGGACTCCAAAACCAATGGCTCAGATGAATTTTTGTGGCAGAGCTTTGATTTCCCGA------------CAGATACTTTACTACCGCAGATGAAGTTGGGTCTGGATCACAAAAAAAGGCTCAACAAATTTCTTCGTTCCTGGAAAAGTTCATTTGATATGTCAAGTGGGGATTATTTGTTCAAAATCGAAAC------TCTAGGGCTACCTGAGTTTTTTATTTGGATGAGTGACTTTAGAGTGTTCCGGAGCGGCCCTTGGAACGGAATCCGATTTAGCGGCATGCTGGAGATGCAAAAATGGGACG------ACATTATTTATAATTTAACGGAGAATAAAGAGGAGGTCGCTTTCACTTTCCGACCAACTGACCACAACCTCTACTCGAGATTGACAATAAATTACGCGGGGTTATTACAGCAATTTACCTGGGATCCGATATACAAAGAATGGAACATGTTATGGTCTACATCAACGGACAACGCGTGTGAGACCTATAATCCTTGTGGTCCTTACGCTTACTGTGACATGAGCACGTCACCAATGTGTAACTGTGTCGAAGGGTTTAAACCGAGGAACCCGCAAGAATGGGCGTTGGGAGACGTGAGGGGTAGATGTCAAAGGACGACACCATTGAACTGCGGT---AGAGATGGCTTTACACAGCTGAGGAAAATAAAGTTGCCAGATACTACGGCAGCGATCGTGGACAAGAGAATTGGGTTTAAGGATTGTAAAGAGAGGTGCGCTAAGACTTGTAATTGTACTGCGTTTGCTAATACCGACATTCGAAATGGTGGTTCAGGTTGTGTGATTTGGATCGGAAGGTTTGTGGATATC----
>7_contig_1599_length_330-1331|11M_04_srk.fasta
TAACCTTGTCCTCCTAAATCACTTTGATACCCCTGTTTGGTCAACCAATCTAACG---GCAGAGGTGAAATCTCCAGTGGTGGCAGAGCTTCTTGATAACGGAAATTTCGTGCTAAGGGACTCCAAAACCAATGGCTCAGATGAATTTTTGTGGCAGAGCTTTGATTTCCCGA------------CAGATACTTTACTACCGCAGATGAAGTTGGGTCTGGATCACAAAAAAAGGCTCAACAAATTTCTTCGTTCCTGGAAAAGTTCATTTGATATGTCAAGTGGGGATTATTTGTTCAAAATCGAAAC------TCTAGGGCTACCTGAGTTTTTTATTTGGATGAGTGACTTTAGAGTGTTCCGGAGCGGCCCTTGGAACGGAATCCGATTTAGCGGCATGCTGGAGATGCAAAAATGGGACG------ACATTATTTATAATTTAACGGAGAATAAAGAGGAGGTCGCTTTCACTTTCCGACCAACTGACCACAACCTCTACTCGAGATTGACAATAAATTACGCGGGGTTATTGCAGCAATTTACCTGGGATCCGATATACAAAGAATGGAACATGTTATGGTCTACATCAACGGACAACGCGTGTGAGACCTATAATCCTTGTGGTCCTTACGCTTACTGTGACATGAGCACGTCACCAATGTGTAACTGTGTCGAAGGGTTTAAACCGAGGAACCCGCAAGAATGGGCGTTGGGAGACGTGAGGGGTAGATGTCAAAGGACGACACCATTGAACTGCGGT---AGAGATGGCTTTACACAGCTGAGGAAAATAAAGTTGCCAGATACTACGGCAGCGATCGTGGACAAGAGAATTGGGTTTAAGGATTGTAAAGAGAGGTGCGCTAAGACTTGTAATTGTACTGCGTTTGCTAATACCGACATTCGAAATGGTGGTTCAGGTTGTGTGATTTGGATCGGAAGGTTTGTGGATATC----
>6_contig_1330_length_61-1062|11M_23_srk.fasta
TAACCTTGTCCTCCTAAATCACTTTGATACCCCTGTTTGGTCAACCAATCTAACG---GCAGAGGTGAAATCTCCAGTGGTGGCAGAGCTTCTTGATAACGGAAATTTCGTGCTAAGGGACTCCAAAACCAATGGCTCAGATGAATTTTTGTGGCAGAGCTTTGATTTCCCGA------------CAGATACTTTACTACCGCAGATGAAGTTGGGTCTGGATCACAAAAAAAGGCTCAACAAATTTCTTCGTTCCTGGAAAAGTTCATTTGATATGTCAAGTGGGGATTATTTGTTCAAAATCGAAAC------TCTAGGGCTACCTGAGTTTTTTATTTGGATGAGTGACTTTAGAGTGTTCCGGAGCGGCCCTTGGAACGGAATCCGATTTAGCGGCATGCTGGAGATGCAAAAATGGGACG------ACATTATTTATAATTTAACGGAGAATAAAGAGGAGGTCGCTTTCACTTTCCGACCAACTGACCACAACCTCTACTCGAGATTGACAATAAATTACGCGGGGTTATTGCAGCAATTTACCTGGGATCCGATATACAAAGAATGGAACATGTTATGGTCTACATCAACGGACAACGCGTGTGAGACCTATAATCCTTGTGGTCCTTACGCTTACTGTGACATGAGCACGTCACCAATGTGTAACTGTGTCGAAGGGTTTAAACCGAGGAACCCGCAAGAATGGGCGTTGGGAGACGTGAGGGGTAGATGTCAAAGGACGACACCATTGAACTGCGGT---AGAGATGGCTTTACACAGCTGAGGAAAATAAAGTTGCCAGATACTACGGCAGCGATCGTGGACAAGAGAATTGGGTTTAAGGATTGTAAAGAGAGGTGCGCTAAGACTTGTAATTGTACTGCGTTTGCTAATACCGACATTCGAAATGGTGGTTCAGGTTGTGTGATTTGGATCGGAAGGTTTGTGGATATC----
>7_contig_1801_length_543-1544|14E_20_srk.fasta
TAACCTTGTCCTCCTAAATCACTTTGATACCCCTGTTTGGTCAACCAATCTAACG---GCAGAGGTGAAATCTCCAGTGGTGGCAGAGCTTCTTGATAACGGAAATTTCGTGCTAAGGGACTCCAAAACCAATGGCTCAGATGAATTTTTGTGGCAGAGCTTTGATTTCCCGA------------CAGATACTTTACTACCGCAGATGAAGTTGGGTCTGGATCACAAAAAAAGGCTCAACAAATTTCTTCGTTCCTGGAAAAGTTCATTTGATATGTCAAGTGGGGATTATTTGTTCAAAATCGAAAC------TCTAGGGCTACCTGAGTTTTTTATTTGGATGAGTGACTTTAGAGTGTTCCGGAGCGGCCCTTGGAACGGAATCCGATTTAGCGGCATGCTGGAGATGCAAAAATGGGACG------ACATTATTTATAATTTAACGGAGAATAAAGAGGAGGTCGCTTTCACTTTCCGTCCAACTGACCACAACCTCTACTCGAGATTGACAATAAATTACGCGGGGTTATTACAGCAATTTACCTGGGATCCGATATACAAAGAATGGAACATGTTATGGTCTACATCAACGGACAACGCGTGTGAGACCTATAATCCTTGTGGTCCTTACGCTTACTGTGACATGAGCACGTCACCAATGTGTAACTGTGTCGAAGGGTTTAAACCGAGGAACCCGCAAGAATGGGCGTTGGGAGACGTGAGGGGTAGATGTCAAAGGACGACACCATTGAACTGCGGT---AGAGATGGCTTTACACAGCTGAGGAAAATAAAGTTGCCAGATACTACGGCAGCGATCGTGGACAAGAGAATTGGGTTTAAGGATTGTAAAGAGAGGTGCGCTAAGACTTGTAATTGTACTGCGTTTGCTAATACCGACATTCGAAATGGTGGTTCAGGTTGTGTGATTTGGATCGGAAGGTTTGTGGATATC----
>6_contig_1595_length_400-1401|11AH_01_srk.fasta
TAACCTTGTCCTCCTAAATCACTTTGATACCCCTGTTTGGTCAACCAATCTAACG---GCAGAGGTGAAATCTCCAGTGGTGGCAGAGCTTCTTGATAACGGAAATTTCGTGCTAAGGGACTCCAAAACCAATGGCTCAGATGAAATTTTGTGGCAGAGCTTTGATTTCCCGA------------CAGATACTTTACTACCGCAGATGAAGTTGGGTCTGGATCACAAAAAAAGGCTCAACAAATTTCTTCGTTCCTGGAAAAGTTCATTTGATATGTCAAGTGGGGATTATTTGTTCAAAATCGAAAC------TCTAGGGCTACCTGAGTTTTTTATTTGGATGAGTGACTTTAGAGTGTTCCGGAGCGGCCCTTGGAACGGAATCCGATTTAGCGGCATGCTGGAGATGCAAAAATGGGACG------ACATTATTTATAATTTAACGGAGAATAAAGAGGAGGTCGCTTTCACTTTCCGACCAACTGACCACAACCTCTACTCGAGATTGACAATAAATTACGCGGGGTTATTACAGCAATTTACCTGGGATCCGATATACAAAGAATGGAACATGTTATGGTCTACATCAACGGACAACGCGTGTGAGACCTATAATCCTTGTGGTCCTTACGCTTACTGTGACATGAGCACGTCACCAATGTGTAACTGTGTCGAAGGGTTTAAACCGAGGAACCCGCAAGAATGGGCGTTGGGAGACGTGAGGGGTAGATGTCAAAGGACGACACCATTGAACTGCGGT---AGAGATGGCTTTACACAGCTGAGGAAAATAAAGTTGCCAGATACTACGGCAGCGATCGTGGACAAGAGAATTGGGTTTAAGGATTGTAAAGAGAGGTGCGCTAAGACTTGTAATTGTACTGCGTTTGCTAATACCGACATTCGAAATGGTGGTTCAGGTTGTGTGATTTGGATCGGAAGGTTTGTGGATATC----
>8_contig_1639_length_367-1368|11AH_28_srk.fasta
TAACCTTGTCCTCCTAAATCACTTTGATACCCCTGTTTGGTCAACCAATCTAACG---GCAGAGGTGAAATCTCCAGTGGTGGCAGAGCTTCTTGATAACGGAAATTTCGTGCTAAGGGACTCCAAAACCAATGGCTCAGATGAAATTTTGTGGAAGAGCTTTGATTTCCCGA------------CAGATACTTTACTACCGCAGATGAAGTTGGGTCTGGATCACAAAAAAAGGCTCAACAAATTTCTTCGTTCCTGGAAAAGTTCATTTGATATGTCAAGTGGGGATTATTTGTTCAAAATCGAAAC------TCTAGGGCTACCTGAGTTTTTTATTTGGATGAGTGACTTTAGAGTGTTCCGGAGCGGCCCTTGGAACGGAATCCGATTTAGCGGCATGCTGGAGATGCAAAAATGGGACG------ACATTATTTATAATTTAACGGAGAATAAAGAGGAGGTCGCTTTCACTTTCCGACCAACTGACCACAACCTCTACTCGAGATTGACAATAAATTACGCGGGGTTATTACAGCAATTTACCTGGGATCCGATATACAAAGAATGGAACATGTTATGGTCTACATCAACGGACAACGCGTGTGAGACCTATAATCCTTGTGGTCCTTACGCTTACTGTGACATGAGCACGTCACCAATGTGTAACTGTGTCGAAGGGTTTAAACCGAGGAACCCGCAAGAATGGGCGTTGGGAGACGTGAGGGGTAGATGTCAAAGGACGACACCATTGAACTGCGGT---AGAGATGGCTTTACACAGCTGAGGAAAATAAAGTTGCCAGATACTACGGCAGCGATCGTGGACAAGAGAATTGGGTTTAAGGATTGTAAAGAGAGGTGCGCTAAGACTTGTAATTGTACTGCGTTTGCTAATACCGACATTCGAAATGGTGGTTCAGGTTGTGTGATTTGGATCGGAAGGTTTGTGGATATC----
>7_contig_1647_length_388-1389|11O_26_srk.fasta
TAACCTTGTCCTCCTAAATCACTTTGATACCCCTGTTTGGTCAACCAATCTAACG---GCAGAGGTGAAATCTCCAGTGGTGGCAGAGCTTCTTGATAACGGAAATTTCGTGCTAAGGGACTCCAAAACCAATGGCTCAGATGAATTTTTGTGGCAGAGCTTTGATTTCCCGA------------CAGATACTTTACTACCGCAGATGAAGTTGGGTCTGGATCACAAAAAAAGGCTCAACAAATTTCTTCGTTCCTGGAGAAGTTCATTTGATATGTCAAGTGGGGATTATTTGTTCAAAATCGAAAC------TCTAGGGCTACCTGAGTTTTTTATTTGGATGAGTGACTTTAGAGTGTTCCGGAGCGGCCCTTGGAACGGAATCCGATTTAGCGGCATGCTGGAGATGCAAAAATGGGACG------ACATTATTTATAATTTAACGGAGAATAAAGAGGAGGTCGCTTTCACTTTCCGACCAACTGACCACAACCTCTACTCGAGATTGACAATAAATTACGCGGGGTTATTGCAGCAATTTACCTGGGATCCGATATACAAAGAATGGAACATGTTATGGTCTACATCAACGGACAACGCGTGTGAGACCTATAATCCTTGTGGTCCTTACGCTTACTGTGACATGAGCACGTCACCAATGTGTAACTGTGTCGAAGGGTTTAAACCGAGGAACCAGCAAGAATGGGCGTTGGGAGACGTGAGGGGTAGATGTCAAAGGACGACACCATTGAACTGCGGT---AGAGATGGCTTTACACAGCTGAGGAAAATAAAGTTGCCAGATACTACGGCAGCGATCGTGGACAAGAGAATTGGGTTTAAGGATTGTAAAGAGAGGTGCGCTAAGACTTGTAATTGTACTGCGTTTGCTAATACCGACATTCGAAATGGTGGTTCAGGTTGTGTGATTTGGATCGGAAGGTTTGTGGATATC----
>11AB_05_NODE_9_length_1520_cov_2.625434_209-1214
TAACCTTGTCCTCCTAAATCACTTTGATACCCCTGTTTGGTCAACCAATCTAACG---GCAGAGGTGAAATCTCCAGTGGTGGCAGAGCTTCTTGATAACGGAAATTTCGTGCTAAGGGACTCCAAAACCAATGGCTCAGATGAATTTTTGTGGCAGAGCTTTGATTTCCCGA------------CAGATACTTTACTACCGCAGATGAAGTTGGGTCTGGATCACAAAAAAAGGCTCAACAAATTTCTTCGTTCCTGGAAAAGTTCATTTGATATGTCAAGTGGGGATTATTTGTTCAAAATCGAAAC------TCTAGGGCTACCTGAGTTTTTTATTTGGATGAGTGACTTTAGAGTGTTCCGGAGCGGCCCTTGGAACGGAATCCGATTTAGCGGCATGCTGGAGATGCAAAAATGGGACG------ACATTATTTATAATTTAACGGAGAATAAAGAGGAGGTCGCTTTCACTTTCCGACCAACTGACCACAACCTCTACTCGAGATTGACAATAAATTACGCGGGGTTATTACAGCAATTTACCTGGGATCCGATATACAAAGAATGGAACATGTTATGGTCTACATCAACGGACAACGCGTGTGAGACCTATAATCCTTGTGGTCCTTACGCTTACTGTGACATGAGCACGTCACCAATGTGTAACTGTGTCGAAGGGTTTAAACCGAGGAACCCGCAAGAATGGGCGTTGGGAGACGTGAGGGGTAGATGTCAAAGGACGACACCATTGAACTGCGGT---AGAGATGGCTTTACACAGCTGAGGAAAATAAAGTTGCCAGATACTACGGCAGCGATCGTGGACAAGAGAATTGGGTTTAAGGATTGTAAAGAGAGGTGCGCTAAGACTTGTAATTGTACTGCGTTTGCTAATACCGACATTCGAAATGGTGGTTCAGGTTGTGTGATTTGGATCGGAAGGTTTGTGGATATCCGA-
>07Q_02_NODE_8_length_1777_cov_5.074292_512-1517
TAACCTTGTCCTCCTAAATCACTTTGATACCCCTGTTTGGTCAACCAATCTAACG---GCAGAGGTGAAATCTCCAGTGGTGGCAGAGCTTCTTGATAACGGAAATTTCGTGCTAAGGGACTCCAAAACCAATGGCTCAGATGAATTTTTGTGGCAGAGCTTTGATTTCCCGA------------CAGATACTTTACTACCGCAGATGAAGTTGGGTCTGGATCACAAAAAAAGGCTCAACAAATTTCTTCGTTCCTGGAAAAGTTCATTTGATATGTCAAGTGGGGATTATTTGTTCAAAATCGAAAC------TCTAGGGCTACCTGAGTTTTTTATTTGGATGAGTGACTTTAGAGTGTTCCGGAGCGGCCCTTGGAACGGAATCCGATTTAGCGGCATGCTGGAGATGCAAAAATGGGACG------ACATTATTTATAATTTAACGGAGAATAAAGAGGAGGTCGCTTTCACTTTCCGACCAACTGACCACAACCTCTACTCGAGATTGACAATAAATTACGCGGGGTTATTACAGCAATTTACCTGGGATCCGATATACAAAGAATGGAACATGTTATGGTCTACATCAACGGACAACGCGTGTGAGACCTATAATCCTTGTGGTCCTTACGCTTACTGTGACATGAGCACGTCACCAATGTGTAACTGTGTCGAAGGGTTTAAACCGAGGAACCCGCAAGAATGGGCGTTGGGAGACGTGAGGGGTAGATGTCAAAGGACGACACCATTGAACTGCGGT---AGAGATGGCTTTACACAGCTGAGGAAAATAAAGTTGCCAGATACTACGGCAGCGATCGTGGACAAGAGAATTGGGTTTAAGGATTGTAAAGAGAGGTGCGCTAAGACTTGTAATTGTACTGCGTTTGCTAATACCGACATTCGAAATGGTGGTTCAGGTTGTGTGATTTGGATCGGAAGGTTTGTGGATATCCGAA
>07H_19_NODE_9_length_1706_cov_2.558154_544-1543
TAATCTTGTCATCCTAAACCATTCTGATATCCCTGTTTGGTCAACGAATCTTACC---GGAGCGGTGAGATCTCCAGTGGTAGCAGAGCTTCTGGATAACGGAAATTTTGTGCTAAGGGACTCCAAAACCAATGGCTCAGATGGATTTTTGTGGCAGAGCTTTGATTTCCCAA------------CAGATACTTTACTACCGCATATGAAGTTAGGTCGGGATCACAAAAAAAGGTTCAACAGATTCCTTAGTTCCTGGAAAAGCTCATTTAATCCGTCAAGCGGGGAATTCTTGTTCAAACTCGAAAC------TCAAGGGCTACCCGAGTTTTTAATTTGGAAGAGAGTCTTCCTAGTGTACCGGAGCGGCCCTTGGGACGGAATTCGGTTTAGCGGCATACCAGAGATGCAACAATGGGACG------ACATTACATACAATTTAACGGAGAGTAGAGAGGACGTCGCTTTCACTTTCCGACAAACAGACCAGAACCTCTACTCGAGATTGACATTAACTTCCGCAGGGTCATTAGAGCAATTCATTTGGGATCCGATAGGCCAAGAATGGAACATGTTATGGTCCACCCCAAGGGAAAA---ATGTGATTACTATGATTTGTGTGGTCCTTACGCTTACTGTGACGAGAGCACGTCGCCAAGGTGCAACTGTATCGAAGGGTTTGAACCAAACAACCCACAAGAGTGGGCGTCGGGAGACGTGAGGGGTAGGTGTCAAAGGAAGGAGAGGTTGAACTGCCCT---GATGATAAGTTCGTACGGCTGAGGACAGTAAAGTTGCCCGATACTACGGCAGCGATTGTGGACAAGACAAAAGACTTGAAAGATTGTAAAGTGATGTGCGCTAGGAATTGTAATTGTACAGCTTATGCTAACACAGATATTCGAAATGGTGGTTCAGGTTGTGTGATTTGGGTCGGAGGGTTTGCGGATATCC---
>11A_02_2_NODE_7_length_1572_cov_2.555332_274-1273
TAATCTTGTCATCCTAAACCATTCTGATATCCCTGTTTGGTCAACGAATCTTACC---GGAGCGGTGAGATCTCCAGTGGTAGCAGAGCTTCTGGATAACGGAAATTTTGTGCTAAGGGACTCCAAAACCAATGGCTCAGATGGATTTTTGTGGCAGAGCTTTGATTTCCCAA------------CAGATACTTTACTACCGCATATGAAGTTAGGTCGGGATCACAAAAAAAGGTTCAACAGATTCCTTAGTTCCTGGAAAAGCTCATTTAATCCGTCAAGCGGGGAATTCTTGTTCAAACTCGAAAC------TCAAGGGCTACCCGAGTTTTTAATTTGGAAGAGAGTCTTCCTAGTGTACCGGAGCGGCCCTTGGGACGGAATTCGGTTTAGCGGCATACCAGAGATGCAACAATGGGACG------ACATTACATACAATTTAACGGAGAGTAGAGAGGACGTCGCTTTCACTTTCCGACAAACAGACCAGAACCTCTACTCGAGATTGACATTAACTTCCGCAGGGTCATTAGAGCAATTCATTTGGGATCCGATAGGCCAAGAATGGAACATGTTATGGTCCACCCCAAGGGAAAA---ATGTGATTACTATGATTTGTGTGGTCCTTACGCTTACTGTGACGAGAGCACGTCGCCAAGGTGCAACTGTATCGAAGGGTTTGAACCAAACAACCCACAAGAGTGGGCGTCGGGAGACGTGAGGGGTAGGTGTCAAAGGAAGGAGAGGTTGAACTGCCCT---GATGATAAGTTCGTACGGCTGAGGACAGTAAAGTTGCCCGATACTACGGCAGCGATTGTGGACAAGACAAAAGACTTGAAAGATTGTAAAGTGATGTGCGCTAGGAATTGTAATTGTACAGCATATGCTAACACAGATATTCGAAATGGTGGTTCAGGTTGTGTGATTTGGGTCGGAGGGTTTGCGGATATCC---
>11A_40_2_NODE_7_length_1415_cov_2.584708_280-1279
TAATCTTGTCATCCTAAACCATTCTGATATCCCTGTTTGGTCAACGAATCTTACC---GGAGCGGTGAGATCTCCAGTGGTAGCAGAGCTTCTGGATAACGGAAATTTTGTGCTAAGGGACTCCAAAACCAATGGCTCAGATGGATTTTTGTGGCAGAGCTTTGATTTCCCAA------------CAGATACTTTACTACCGCATATGAAGTTAGGTCGGGATCACAAAAAAAGGTTCAACAGATTCCTTAGTTCCTGGAAAAGCTCATTTAATCCGTCAAGCGGGGAATTCTTGTTCAAACTCGAAAC------TCAAGGGCTACCCGAGTTTTTAATTTGGAAGAGAGTCTTCCTAGTGTACCGGAGCGGCCCTTGGGACGGAATTCGGTTTAGCGGCATACCAGAGATGCAACAATGGGACG------ACATTACATACAATTTAACGGAGAGTAGAGAGGACGTCGCTTTCACTTTCCGACAAACAGACCAGAACCTCTACTCGAGATTGACATTAACTTCCGCAGGGTCATTAGAGCAATTCATTTGGGATCCGATAGGCCAAGAATGGAACATGTTATGGTCCACCCCAAGGGAAAA---ATGTGATTACTATGATTTGTGTGGTCCTTACGCTTACTGTGACGAGAGCACGTCGCCAAGGTGCAACTGTATCGAAGGGTTTGAACCAAACAACCCACAAGAGTGGGCGTCGGGAGACGTGAGGGGTAGGTGTCAAAGGAAGGAGAGGTTGAACTGCCCT---GATGATAAGTTCGTACGGCTGAGGACAGTAAAGTTGCCCGATACTACGGCAGCGATTGTGGACAAGACAAAAGACTTGAAAGATTGTAAAGTGATGTGCGCTAGGAATTGTAATTGTACAGCATATGCTAACACAGATATTCGAAATGGTGGTTCAGGTTGTGTGATTTGGGTCGGAGGGTTTGCGGATATC----
>11AB_05_NODE_10_length_1499_cov_2.097320_135-1134
TAATCTTGTCATCCTAAACCATTCTGATATCCCTGTTTGGTCAACGAATCTTACC---GGAGCGGTGAGATCTCCAGTGGTAGCAGAGCTTCTGGATAACGGAAATTTTGTGCTAAGGGACTCCAAAACCAATGGCTCAGATGGATTTTTGTGGCAGAGCTTTGATTTCCCAA------------CAGATACTTTACTACCGCATATGAAGTTAGGTCGGGATCACAAAAAAAGGTTCAACAGATTCCTTAGTTCCTGGAAAAGCTCATTTAATCCGTCAAGCGGGGAATTCTTGTTCAAACTCGAAAC------TCAAGGGCTACCCGAGTTTTTAATTTGGAAGAGAGTCTTCCTAGTGTACCGGAGCGGCCCTTGGGACGGAATTCGGTTTAGCGGCATACCAGAGATGCAACAATGGGACG------ACATTACATACAATTTAACGGAGAGTAGAGAGGACGTCGCTTTCACTTTCCGACAAACAGACCAGAACCTCTACTCGAGATTGACATTAACTTCCGCAGGGTCATTAGAGCAATTCATTTGGGATCCGATAGGCCAAGAATGGAACATGTTATGGTCCACCCCAAGGGAAAA---ATGTGATTACTATGATTTGTGTGGTCCTTACGCTTACTGTGACGAGAGCACGTCGCCAAGGTGCAACTGTATCGAAGGGTTTGAACCAAACAACCCACAAGAGTGGGCGTCGGGAGACGTGAGGGGTAGGTGTCAAAGGAAGGAGAGGTTGAACTGCCCT---GATGATAAGTTCGTACGGCTGAGGACAGTAAAGTTGCCCGATACTACGGCAGCGATTGTGGACAAGACAAAAGACTTGAAAGATTGTAAAGTGATGTGCGCTAGGAATTGTAATTGTACAGCTTATGCTAACACAGATATTCGAAATGGTGGTTCAGGTTGTGTGATTTGGGTCGGAGGGTTTGCGGATATC----
>11A_02_2_NODE_8_length_1295_cov_2.247941_65-1085
TAAACTCCTCCTTCTCGATCAAGTTGATACTCCTATAGTGTCTTGGAATCTCAGCGGAGGAGGTGTTAGATCTCCGGTGGTGGCAGAGCTTCTCGATAACGGAAATTTTGTAGTCAAAGAATCGAAAGCCAACAACCCAAATGGATTTTTGTGGCAGAGCTTTGATTTTCCCACANNNNNNNNNNCAGATACTTTACTCCCGCAAATGAAAATGGGTTGGGATCGCAAAACAGCAAACAATAGATTCCTTAGATCATGGAAAAGCCCATATGATCCGTCAAGTGGGGATTATTCGTACAAACTCGAAAT------CCAAGGGTTACCTCAATTTTATCTTTGGACGTCAAACGCGCAAGTGTTCCGGAGCGGTCCTTGGGACGGAATCCGGTTTAGTGGCATGCCTGAGATGCAACGATGGAACAACGCTGACATTGTCTACAATTTCACGGATAACCGAGAGGAGATCGCTTTCACTTTCCGAGACGCCGATCCCAGCTCCTATTCCAGACTAAAAATGAGTACCTTAGGGTTATTGGAGCTATCCACGTGGGTTCCGACAACACCTGGATGGAAGAACTTTTGGATTTCATCAATAAACCC---GTGTGATATGTATGAAGAATGTGGTCCTTACAGCTACTGTGACACCAACACGTTACCGATGTGTAACTGTATTAAAGGGTTTGATCCTATGAACTCCGATGAATGGAATTCTAAAGATGGGTCGAGTGGGTGTGTGAGAAGGACGCCCTTGAGCTGCAAG---GAAAAAGAGTTTGTGCAACTAAAGAAGATGAAGTTGCCGGATACTACAGAGGTGACTGTGGATCGGATAGTGGGTGTGGAAGAATGTCAGAACAGGTGCATTACGGATTGCAATTGTACCGCGTTTGCTAATGT---TATCCGAAATGGTGGGTTAGGTTGCGTGATTTGGACGAGAAAGCTCCAAGATATGCGA-
>11C_01_NODE_5_length_1901_cov_5.200000_381-1389
TAAACTCCTCCTTCTCGATCAAGTTGATACTCCTATAGTGTCTTGGAATCTCAGCGGAGGAGGTGTTAGATCTCCGGTGGTGGCAGAGCTTCTCGATAACGGAAATTTTGTAGTCAAAGAATCGAAAGCCAACAACCCAAATGGATTTTTGTGGCAGAGCTTTGATTTTCCCA------------CAGATACTTTACTCCCGCAAATGAAAATGGGTTGGGATCGCAAAACAGCAAACAATAGATTCCTTAGATCATGGAAAAGCCCATATGATCCGTCAAGTGGGGATTATTCGTACAAACTCGAAAT------CCAAGGGTTACCTCAATTTTATCTTTGGACGTCAAACGCGCAAGTGTTCCGGAGCGGTCCTTGGGACGGAATCCGGTTTAGTGGCATGCCTGAGATGCAACGATGGAACAACGCTGACATTGTCTACAATTTCACGGATAACCGAGAGGAGATCGCTTTCACTTTCCGAGACGCCGATCCCAGCTCCTATTCCAGACTAAAAATGAGTACCTTAGGGTTATTGGAGCTATCCACGTGGGTTCCGACAACACCTGGATGGAAGAACTTTTGGATTTCATCAATAAACCC---GTGTGATATGTATGAAGAATGTGGTCCTTACAGCTACTGTGACACCAACACGTTACCGATGTGTAACTGTATTAAAGGGTTTGATCCTATGAACTCCGATGAATGGAATTCTAAAGATGGGTCGAGTGGGTGTGTGAGAAGGACGCCCTTGAGCTGCAAG---GAAAAAGAGTTTGTGCAACTAAAGAAGATGAAGTTGCCGGATACTACAGAGGTGACTGTGGATCGGATAGTGGGTGTGGAAGAATGTCAGAACAGGTGCATTACGGATTGCAATTGTACCGCGTTTGCTAATGT---TATCCGAAATGGTGGGTTAGGTTGCGTGATTTGGACGAGAAAGCTCCAAGATATGCGA-
>11C_13_NODE_8_length_1421_cov_2.784328_81-1089
TAAACTCCTCCTTCTCGATCAAGTTGATACTCCTATAGTGTCTTGGAATCTCAGCGGAGGAGGTGTTAGATCTCCGGTGGTGGCAGAGCTTCTCGATAACGGAAATTTTGTAGTCAAAGAATCGAAAGCCAACAACCCAAATGGATTTTTGTGGCAGAGCTTTGATTTTCCCA------------CAGATACTTTACTCCCGCAAATGAAAATGGGTTGGGATCGCAAAACAGCAAACAATAGATTCCTTAGATCATGGAAAAGCCCATATGATCCGTCAAGTGGGGATTATTCGTACAAACTCGAAAT------CCAAGGGTTACCTCAATTTTATCTTTGGACGTCAAACGCGCAAGTGTTCCGGAGCGGTCCTTGGGACGGAATCCGGTTTAGTGGCATGCCTGAGATGCAACGATGGAACAACGCTGACATTGTCTACAATTTCACGGATAACCGAGAGGAGATCGCTTTCACTTTCCGAGACGCCGATCCCAGCTCCTATTCCAGACTAAAAATGAGTACCTTAGGGTTATTGGAGCTATCCACGTGGGTTCCGACAACACCTGGATGGAAGAACTTTTGGATTTCATCAATAAACCC---GTGTGATATGTATGAAGAATGTGGTCCTTACAGCTACTGTGACACCAACACGTTACCGATGTGTAACTGTATTAAAGGGTTTGATCCTATGAACTCCGATGAATGGAATTCTAAAGATGGGTCGAGTGGGTGTGTGAGAAGGACGCCCTTGAGCTGCAAG---GAAAAAGAGTTTGTGCAACTAAAGAAGATGAAGTTGCCGGATACTACAGAGGTGACTGTGGATCGGATAGTGGGTGTGGAAGAATGTCAGAACAGGTGCATTACGGATTGCAATTGTACCGCGTTTGCTAATGT---TATCCGAAATGGTGGGTTAGGTTGCGTGATTTGGACGAGAAAGCTCCAAGATATGCGA-
>14C_02_NODE_8_length_1583_cov_2.726365_294-1302
TAAACTCCTCCTTCTCGATCAAGTTGATACTCCTATAGTGTCTTGGAATCTCAGCGGAGGAGGTGTTAGATCTCCGGTGGTGGCAGAGCTTCTCGATAACGGAAATTTTGTAGTCAAAGAATCGAAAGCCAACAACCCAAATGGATTTTTGTGGCAGAGCTTTGATTTTCCCA------------CAGATACTTTACTCCCGCAAATGAAAATGGGTTGGGATCGCAAAACAGCAAACAATAGATTCCTTAGATCATGGAAAAGCCCATATGATCCGTCAAGTGGGGATTATTCGTACAAACTCGAAAT------CCAAGGGTTACCTCAATTTTATCTTTGGACGTCAAACGCGCAAGTGTTCCGGAGCGGTCCTTGGGACGGAATCCGGTTTAGTGGCATGCCTGAGATGCAACGATGGAACAACGCTGACATTGTCTACAATTTCACGGATAACCGAGAGGAGATCGCTTTCACTTTCCGAGACGCCGATCCCAGCTCCTATTCCAGACTAAAAATGAGTACCTTAGGGTTATTGGAGCTATCCACGTGGGTTCCGACAACACCTGGATGGAAGAACTTTTGGATTTCATCAATAAACCC---GTGTGATATGTATGAAGAATGTGGTCCTTACAGCTACTGTGACACCAACACGTTACCGATGTGTAACTGTATTAAAGGGTTTGATCCTATGAACTCCGATGAATGGAATTCTAAAGATGGGTCGAGTGGGTGTGTGAGAAGGACGCCCTTGAGCTGCAAG---GAAAAAGAGTTTGTGCAACTAAAGAAGATGAAGTTGCCGGATACTACAGAGGTGACTGTGGATCGGATAGTGGGTGTGGAAGAATGTCAGAACAGGTGCATTACGGATTGCAATTGTACCGCGTTTGCTAATGT---TATCCGAAATGGTGGGTTAGGTTGCGTGATTTGGACGAGAAAGCTCCAAGATATGCGA-
