# Supplementary material for: Recent speciation associated with range expansion and a shift to self-fertilization in North American Arabidopsis
Source: Nat Commun. 2022 Dec 8;13:7564. doi: 10.1038/s41467-022-35368-1 (PMC9732334; doi:10.1038/s41467-022-35368-1)
Supplement: Supplementary file 5 — Source Data [file 41467_2022_35368_MOESM5_ESM.zip › Source Data/SuppFig10.m3.admixture.residuals.txt]

# Treemix results: m=3 cov
lyrPA2 lyrNY1 lyrNY2 lyrNY3 lyrNY5 lyrPA4 lyrIN1 lyrIL2 lyrMI1 lyrMI2 lyrMI3 lyrMI4 lyrWI3 lyrMI5 lyrMI6 lyrMO1 lyrON9 lyrON10 lyrON11 lyrON11.1 lyrON12 lyrON7 lyrON6 lyrWI2 lyrMO2 lyrNC1 lyrNC3 lyrNC2 lyrNC4 lyrMO3 lyrMO3SM lyrIA1 lyrIL1 lyrVA2 lyrVA1 lyrMD1 lyrMD4 lyrNJ1 lyrMD2 lyrMD3 lyrWV1 lyrPA1 lyrPA3 lyrNY6 lyrNY4 lyrWI1 lyrIA2 lyrON5 lyrON8 areQC1 lyrOH1 lyrON4 lyrON3 lyrON2 lyrON1 areGL1 areGL2 areMB1 areMB2 areNU4 areNU5 areNT1 areNU3 areQC7 areQC5 areQC4 areQC2 areQC3 areSK2 areSK1 areSK3 areNU1 areNU2 areQC6 lyrAB1 lyrAB2 lyrSK1 lyrSK2 lyrSK4 lyrSK3 lyrWI1.1 Alyrp_PLS 
lyrPA2 0.0318946 0.00610991 0.00617861 0.00539239 0.00640462 0.00208043 -0.00251932 -0.00215182 -0.003002 -0.00286031 -0.00302932 -0.00320255 -0.00139374 -0.00200126 -0.00423227 0.000722387 -0.00303624 -0.00322997 -0.00477359 -0.00476962 -0.00280622 -0.00372724 -0.0035374 -0.00139733 0.000680258 0.00626545 0.00639598 0.0068961 0.0068826 0.000440335 0.00689743 -0.000238382 -0.00296557 0.00635469 0.00630949 0.00644309 0.00773127 0.00561337 0.00711062 0.00627445 0.00636864 0.00600751 0.00693012 0.00680451 0.00682361 -0.000877515 -3.75725e-05 -0.00272805 -0.003167 -0.00473853 -0.00310611 0.00050753 -0.00278974 0.00102564 0.00199231 -0.00459512 -0.00480606 -0.00546456 -0.00551809 -0.00521486 -0.00512361 -0.00521197 -0.00571497 -0.00572079 -0.00571094 -0.00479856 -0.00501471 -0.00475388 -0.00392345 -0.00444177 -0.00346302 -0.00498468 -0.00522509 -0.00571672 -0.00118248 -0.00136138 -0.00133643 -0.00100645 -0.000991562 -0.00338714 -0.00230518 0.00375417
lyrNY1 0.00610991 0.0104184 0.00857139 0.00613991 0.00617169 0.00203814 -0.00224766 -0.00181399 -0.0024692 -0.00240655 -0.00255329 -0.00272543 -0.0014025 -0.00180728 -0.00312141 0.000291242 -0.00259919 -0.00254246 -0.00351189 -0.00359745 -0.00206019 -0.00273775 -0.00274353 -0.00111732 0.000234484 0.00557278 0.00560376 0.00581807 0.00558759 6.58319e-05 0.0055171 -0.000159492 -0.00247646 0.00536438 0.00519425 0.00566439 0.00605227 0.00569847 0.00622116 0.00581437 0.00574588 0.0053377 0.00604869 0.00605041 0.00619335 -0.000902393 -0.000195478 -0.00246266 -0.00276438 -0.00339747 -0.00272867 3.35326e-05 -0.00216204 0.000676184 0.00189966 -0.00313495 -0.00348338 -0.00441389 -0.00428255 -0.00389904 -0.00378514 -0.0039038 -0.00443075 -0.00438361 -0.00430618 -0.00342514 -0.00358471 -0.00358514 -0.00319011 -0.00324014 -0.00291947 -0.00353357 -0.00411241 -0.00432517 -0.00148461 -0.00159826 -0.00138649 -0.00134522 -0.00118028 -0.00290626 -0.00202536 0.00243676
lyrNY2 0.00617861 0.00857139 0.0150302 0.00639362 0.00620336 0.00211014 -0.00224473 -0.00173384 -0.00267167 -0.00253244 -0.00273363 -0.0027882 -0.00145524 -0.00192579 -0.00351406 0.000101266 -0.00264377 -0.00242463 -0.00353233 -0.00372748 -0.00224 -0.00293653 -0.00286858 -0.0012034 -7.56371e-05 0.00557629 0.0057201 0.0060567 0.00603614 0.000153627 0.00596876 -0.000300854 -0.00251089 0.00521298 0.00526748 0.00556919 0.0062303 0.00565855 0.00634003 0.0058529 0.00600179 0.00554149 0.00624517 0.00634076 0.00638873 -0.000906067 -2.15878e-05 -0.00235377 -0.00272047 -0.00375038 -0.00274859 8.37819e-05 -0.00234638 0.000552301 0.00217764 -0.00358185 -0.00387164 -0.00460484 -0.0046541 -0.00425325 -0.00410736 -0.00424104 -0.00471892 -0.0047048 -0.00457882 -0.00369648 -0.00398048 -0.00388277 -0.00324537 -0.00348223 -0.0030352 -0.00370122 -0.00443891 -0.0045938 -0.00124029 -0.00149558 -0.00140382 -0.00127361 -0.00115709 -0.00298535 -0.00205499 0.00233152
lyrNY3 0.00539239 0.00613991 0.00639362 0.020551 0.0062309 0.00176553 -0.00236121 -0.00193564 -0.00273676 -0.00239938 -0.00281891 -0.00274169 -0.00144808 -0.00195475 -0.00290845 -1.69003e-05 -0.0026627 -0.0024734 -0.00363826 -0.00374505 -0.00223135 -0.0029084 -0.00285761 -0.00147673 -0.00022507 0.00518353 0.00541278 0.00570996 0.00574074 -0.000302318 0.00534244 -0.000648305 -0.00277451 0.00501131 0.00482176 0.00560133 0.00541767 0.0053814 0.00578893 0.00544855 0.00561776 0.00527489 0.0061562 0.00612633 0.0061956 -0.0012418 -0.000494493 -0.00241218 -0.00272109 -0.00345788 -0.00295071 5.94419e-06 -0.0024496 0.000638562 0.00210518 -0.00311781 -0.00343478 -0.00418028 -0.00421245 -0.00385057 -0.00373679 -0.00401742 -0.00415959 -0.00416269 -0.00408021 -0.00351183 -0.00351423 -0.00349097 -0.00323821 -0.00349876 -0.00299878 -0.00352135 -0.00388049 -0.00408677 -0.00124815 -0.0015929 -0.00130384 -0.00158611 -0.00108442 -0.00280238 -0.00209522 0.00194601
lyrNY5 0.00640462 0.00617169 0.00620336 0.0062309 0.0133749 0.00283531 -0.00243592 -0.00193759 -0.00257273 -0.00282954 -0.00278966 -0.00315825 -0.00156914 -0.00209685 -0.00341668 0.000440431 -0.00284785 -0.00282828 -0.00371595 -0.00399209 -0.00249457 -0.0033473 -0.00344144 -0.00114608 0.000172254 0.00667006 0.00665144 0.00645444 0.00654705 9.86953e-05 0.0062852 -0.000273897 -0.00270687 0.00555021 0.00541011 0.00555413 0.00621356 0.00511812 0.00693489 0.00688271 0.00648777 0.00690383 0.00746225 0.0077934 0.00793161 -0.000858331 0.000296992 -0.00243084 -0.00312827 -0.00391309 -0.0028366 0.000258783 -0.00238591 0.00114185 0.00256451 -0.00390698 -0.00420699 -0.00469343 -0.00477467 -0.00452892 -0.00424852 -0.00463919 -0.00479327 -0.00472983 -0.00463932 -0.00404867 -0.00429084 -0.00420544 -0.00354137 -0.0036687 -0.0031133 -0.0042142 -0.00455832 -0.00465443 -0.00159714 -0.00163867 -0.00151222 -0.00156793 -0.0013209 -0.00304054 -0.00234568 0.00258809
lyrPA4 0.00208043 0.00203814 0.00211014 0.00176553 0.00283531 0.0221304 0.00026326 0.000116006 0.000162375 -0.000412144 -0.00035996 -0.000959331 -5.83361e-05 -0.000441686 -0.00250044 0.00106666 -0.00136274 -0.00142978 -0.00285461 -0.00299228 -0.000939028 -0.000676081 -0.00065416 -3.92877e-06 0.000862503 0.00212338 0.00192241 0.00181209 0.00200464 0.000782018 0.00219807 0.000706875 0.000792869 0.00187892 0.00207291 0.0019325 0.00232878 0.00156335 0.00268593 0.0024185 0.00247217 0.0040722 0.00347293 0.00323248 0.0034061 0.000447467 0.000569582 0.000327254 -0.0016864 -0.00441458 0.000187352 0.00740327 0.00184778 0.0101296 0.0115676 -0.00429901 -0.00467553 -0.00452319 -0.00450927 -0.0046066 -0.00461025 -0.00480103 -0.00462393 -0.00454858 -0.00469409 -0.0045431 -0.00438121 -0.0047883 -0.00286297 -0.00346634 -0.00287897 -0.00467731 -0.00465581 -0.00468757 -0.00123865 -0.00109362 -0.000383923 -0.00101886 -0.000807569 -0.00304844 -0.000350601 0.000730501
lyrIN1 -0.00251932 -0.00224766 -0.00224473 -0.00236121 -0.00243592 0.00026326 0.0124107 0.00781403 0.00762969 0.00621499 0.00492131 0.00467072 0.00306045 0.00331349 0.000399027 0.00136275 0.00267837 0.00286657 -0.000837845 -0.00108284 0.00275025 0.00437992 0.00430869 0.00308515 0.00107859 -0.00301437 -0.00266815 -0.00299008 -0.00269752 0.00166175 -0.00282556 0.00189836 0.00929863 -0.00229185 -0.00236345 -0.00213722 -0.00219717 -0.00195328 -0.00225698 -0.00251508 -0.00226268 -0.00215805 -0.00228212 -0.00242152 -0.00261584 0.00327987 0.0011127 0.00480466 0.00189374 -0.00371184 0.00762307 0.00297816 0.00611636 0.00169345 -0.000134217 -0.00364792 -0.00391776 -0.00331099 -0.00326431 -0.00386502 -0.00363109 -0.00370341 -0.00335153 -0.00334855 -0.00373046 -0.00401539 -0.00400291 -0.00389459 -0.00144026 -0.0013976 -0.00124808 -0.00410415 -0.00366629 -0.00372978 0.000792687 0.0015431 0.00200577 0.000915503 0.000507943 -0.00146415 0.00476204 -0.00213498
lyrIL2 -0.00215182 -0.00181399 -0.00173384 -0.00193564 -0.00193759 0.000116006 0.00781403 0.0109647 0.00634818 0.0051236 0.0046253 0.00347932 0.00317401 0.00363297 0.000176877 0.00196278 0.0022448 0.00230249 -0.00110855 -0.00130512 0.00256254 0.0036645 0.00354685 0.00347019 0.00164023 -0.00235181 -0.00213065 -0.0024867 -0.00229926 0.00243862 -0.00262234 0.00250486 0.00678835 -0.00177455 -0.00161939 -0.00171029 -0.00178791 -0.0015995 -0.00176933 -0.00192839 -0.00170713 -0.00151556 -0.00190167 -0.00195484 -0.00205045 0.00349817 0.00167628 0.00366052 0.00134165 -0.0035799 0.00593925 0.0022287 0.00507488 0.00111339 -0.000141323 -0.0036626 -0.003847 -0.0032542 -0.00309955 -0.0039711 -0.00375854 -0.003672 -0.00335896 -0.00333993 -0.00372767 -0.00387769 -0.00402536 -0.00374433 -0.0014038 -0.00144995 -0.000935078 -0.0040251 -0.00360109 -0.00373513 0.00113663 0.00156195 0.00192714 0.00137855 0.000704812 -0.00135804 0.00442835 -0.00148679
lyrMI1 -0.003002 -0.0024692 -0.00267167 -0.00273676 -0.00257273 0.000162375 0.00762969 0.00634818 0.0106316 0.00714932 0.00608395 0.0055677 0.00246423 0.00340972 0.000894465 0.000786271 0.00317892 0.00348823 -0.00017423 -0.000415212 0.00293335 0.00494423 0.00503911 0.00266467 0.000186918 -0.00321812 -0.00306998 -0.00326684 -0.00313081 0.000896309 -0.00311358 0.0014762 0.00808097 -0.00272358 -0.0027467 -0.00260611 -0.00281974 -0.00255378 -0.00261816 -0.00259913 -0.00265176 -0.00240698 -0.00293738 -0.00283707 -0.00271621 0.00273123 0.000845512 0.00539759 0.00262947 -0.00320546 0.00737466 0.00310126 0.00700123 0.00179362 -0.0001883 -0.00330758 -0.00348046 -0.00250522 -0.00245194 -0.00317693 -0.0031631 -0.00317703 -0.0026707 -0.00262693 -0.00309442 -0.00342933 -0.00332635 -0.00340446 -0.00120673 -0.00109998 -0.00125808 -0.00363008 -0.00306158 -0.00309296 0.000128493 0.000906349 0.00140528 0.000266845 -0.000157805 -0.00124461 0.00479295 -0.0023731
lyrMI2 -0.00286031 -0.00240655 -0.00253244 -0.00239938 -0.00282954 -0.000412144 0.00621499 0.0051236 0.00714932 0.0123588 0.00614855 0.00632034 0.00287229 0.00363835 0.000871539 0.000265286 0.0035207 0.00363523 -9.55252e-05 -0.000220635 0.00322846 0.00512152 0.00508486 0.00251221 0.000274944 -0.003691 -0.00354862 -0.0035344 -0.00309017 0.000592439 -0.00301766 0.00126594 0.00669327 -0.00316682 -0.0029582 -0.00261422 -0.0026934 -0.00228055 -0.00277527 -0.00272706 -0.00276201 -0.00247632 -0.00281647 -0.00280769 -0.00276147 0.00256582 0.00066729 0.00537337 0.00295351 -0.00320916 0.00677024 0.00266455 0.00594076 0.00143868 -0.000307873 -0.00311028 -0.00330167 -0.0021791 -0.00208388 -0.00308916 -0.00311935 -0.00296562 -0.00236724 -0.0022893 -0.00284728 -0.00335593 -0.0031376 -0.00319318 -0.00103183 -0.000847275 -0.0012085 -0.0035115 -0.00277004 -0.0028453 0.000550284 0.0011386 0.00114789 0.000748708 0.000154199 -0.00107515 0.00465208 -0.00233453
lyrMI3 -0.00302932 -0.00255329 -0.00273363 -0.00281891 -0.00278966 -0.00035996 0.00492131 0.0046253 0.00608395 0.00614855 0.0118954 0.00600698 0.0028813 0.00449122 0.00114666 0.000319866 0.00405657 0.00338188 1.98394e-05 -0.00023519 0.00302443 0.0061359 0.00576431 0.00251527 -0.000102053 -0.00355298 -0.00333092 -0.00373681 -0.00328203 0.000811312 -0.00350063 0.00128084 0.00556653 -0.00316869 -0.00305361 -0.00276497 -0.00285146 -0.00254983 -0.00292357 -0.00266801 -0.00287412 -0.00250848 -0.00294534 -0.00285416 -0.00278593 0.00263303 0.000657072 0.00553172 0.00335675 -0.00274708 0.00559657 0.00179403 0.00538516 0.00112305 -0.000680986 -0.00256969 -0.00280147 -0.00176836 -0.00174836 -0.00248422 -0.00258601 -0.00258439 -0.00195054 -0.00189163 -0.00244612 -0.00274232 -0.00257098 -0.00261064 -0.000765056 -0.000417889 -0.000560448 -0.00290656 -0.00255 -0.00244155 2.0581e-05 0.000646832 0.00116932 0.000221595 -0.000159165 -0.000756069 0.00416406 -0.00266408
lyrMI4 -0.00320255 -0.00272543 -0.0027882 -0.00274169 -0.00315825 -0.000959331 0.00467072 0.00347932 0.0055677 0.00632034 0.00600698 0.0161764 0.00247671 0.00326899 0.00140067 -0.000566662 0.00406168 0.00344732 0.000104958 6.60082e-05 0.0026882 0.0053435 0.00522469 0.00176526 -0.000449093 -0.00394365 -0.00398292 -0.00374303 -0.00337097 -0.000276018 -0.00340755 0.000469657 0.00493214 -0.00323861 -0.00340265 -0.00300928 -0.00300398 -0.00256498 -0.00339503 -0.00321346 -0.00316976 -0.00284886 -0.00301636 -0.00305406 -0.00309225 0.00165031 -0.00019819 0.00517154 0.00406609 -0.00214604 0.00593421 0.00202105 0.00490328 0.000930075 -0.000956367 -0.00210064 -0.00213783 -0.00112854 -0.000897636 -0.00195497 -0.00191615 -0.00161185 -0.00120314 -0.00111535 -0.0017505 -0.00225242 -0.00199848 -0.00214107 -0.000125366 0.000192929 -0.000470733 -0.00219514 -0.00172323 -0.0017471 -0.000155369 0.000508427 0.000876722 5.57427e-05 -0.000278539 -0.000117675 0.00366354 -0.00279821
lyrWI3 -0.00139374 -0.0014025 -0.00145524 -0.00144808 -0.00156914 -5.83361e-05 0.00306045 0.00317401 0.00246423 0.00287229 0.0028813 0.00247671 0.0111934 0.00637583 0.000444081 0.00210401 0.00222278 0.00208517 -0.000977864 -0.000888513 0.00252621 0.00167542 0.00169003 0.00547089 0.00213141 -0.00207859 -0.00216808 -0.00206498 -0.00170347 0.00251843 -0.00181015 0.00315975 0.00300675 -0.00163966 -0.00142204 -0.00124015 -0.00130767 -0.00116872 -0.00143467 -0.00165736 -0.00137584 -0.00125081 -0.00134905 -0.00153396 -0.00138494 0.0041706 0.00226883 0.00193044 0.00118413 -0.0036673 0.0027071 0.0013375 0.00195232 0.000479567 -0.000135901 -0.00353211 -0.00381283 -0.00261905 -0.00265019 -0.0033766 -0.00354416 -0.00337139 -0.00283788 -0.00286014 -0.00308643 -0.00366499 -0.00351307 -0.00351118 -0.000755056 -0.00104538 -0.000481313 -0.00377317 -0.00322604 -0.00308613 0.00217053 0.00283614 0.00347904 0.00215741 0.00217385 -0.000978979 0.00355741 -0.000625208
lyrMI5 -0.00200126 -0.00180728 -0.00192579 -0.00195475 -0.00209685 -0.000441686 0.00331349 0.00363297 0.00340972 0.00363835 0.00449122 0.00326899 0.00637583 0.0208728 0.00046266 0.00136094 0.00273268 0.00223606 -0.000991587 -0.000771669 0.00263043 0.00270967 0.00247317 0.00442992 0.00107366 -0.00301495 -0.0025838 -0.00243201 -0.00229611 0.00153111 -0.00232549 0.00221044 0.00319292 -0.00215513 -0.00194618 -0.00163534 -0.00172928 -0.00138855 -0.00214208 -0.00200789 -0.00205191 -0.00191899 -0.00207536 -0.00215715 -0.00222744 0.00356205 0.00107832 0.00285257 0.00137057 -0.00346779 0.00311058 0.00106115 0.00254806 0.000369327 -0.000420533 -0.0034477 -0.00360051 -0.00250331 -0.00251192 -0.00329983 -0.00335915 -0.00319001 -0.0027053 -0.00274828 -0.00303568 -0.00350847 -0.00335292 -0.00339802 -0.000787422 -0.000975988 -0.000372172 -0.00372333 -0.00302304 -0.00303292 0.00219112 0.00238133 0.00297412 0.00192178 0.00165003 -0.000874241 0.0038236 -0.00152461
lyrMI6 -0.00423227 -0.00312141 -0.00351406 -0.00290845 -0.00341668 -0.00250044 0.000399027 0.000176877 0.000894465 0.000871539 0.00114666 0.00140067 0.000444081 0.00046266 0.0184721 -0.00241448 0.00220713 0.00248984 0.00576148 0.00613293 0.00203465 0.00186466 0.00155961 9.24161e-05 -0.0024403 -0.00456542 -0.00470082 -0.00468452 -0.00464966 -0.00233098 -0.00477647 -0.000920175 0.000449998 -0.00421945 -0.00420859 -0.00399259 -0.0042022 -0.00355677 -0.00413138 -0.00359753 -0.00383866 -0.00394357 -0.00393966 -0.00377708 -0.00387424 -0.000478003 -0.00108414 0.000870647 0.00336217 0.00300685 0.000771527 -0.00134943 0.000814719 -0.00198474 -0.00261633 0.00239696 0.00265612 0.00419699 0.00409815 0.00317132 0.00331889 0.00332671 0.00390153 0.00399436 0.0038117 0.00263163 0.00304805 0.0025774 0.00171363 0.00264703 0.00162034 0.00248099 0.00405531 0.00380384 -0.00116684 -0.00126262 -0.00155111 -0.00155722 -0.00187545 0.00151081 0.000700625 -0.00396543
lyrMO1 0.000722387 0.000291242 0.000101266 -1.69003e-05 0.000440431 0.00106666 0.00136275 0.00196278 0.000786271 0.000265286 0.000319866 -0.000566662 0.00210401 0.00136094 -0.00241448 0.0295247 -0.000512404 -0.00058832 -0.00350221 -0.00351798 0.00049986 -0.00125933 -0.000995437 0.00286103 0.0155786 0.000468082 0.000882859 0.000507131 0.000523348 0.0093362 -0.000158355 0.0045508 0.00107478 0.00187555 0.00197646 0.00144719 0.00172799 0.000398797 0.00110488 0.000578131 0.000956888 0.00120536 0.000417968 0.000620231 0.000832043 0.00365584 0.00404362 -0.000801893 -0.00143381 -0.00534979 -0.000111137 4.01735e-05 -0.000372126 -7.16415e-05 0.000224012 -0.0050841 -0.00544069 -0.00515007 -0.00513459 -0.00556388 -0.00531287 -0.00531009 -0.00532811 -0.0052688 -0.00566069 -0.00535447 -0.00542938 -0.0051811 -0.00163213 -0.00295379 -0.00109337 -0.00547625 -0.0054809 -0.00566997 0.00248481 0.00259462 0.00249334 0.00282513 0.00306477 -0.0014015 0.00137402 0.00206607
lyrON9 -0.00303624 -0.00259919 -0.00264377 -0.0026627 -0.00284785 -0.00136274 0.00267837 0.0022448 0.00317892 0.0035207 0.00405657 0.00406168 0.00222278 0.00273268 0.00220713 -0.000512404 0.0138408 0.00609466 0.00236196 0.00224973 0.00233257 0.00371411 0.00317071 0.00173847 -0.000663738 -0.00353058 -0.0035075 -0.00357044 -0.0034335 -0.000406445 -0.00322906 0.000308741 0.00284871 -0.00339234 -0.00325376 -0.0029345 -0.00291794 -0.00252969 -0.00331054 -0.0031179 -0.00302455 -0.00299184 -0.00294385 -0.00317491 -0.00314163 0.00114346 4.32112e-05 0.0031876 0.00670295 -0.000883082 0.00317043 0.00046079 0.00265051 -0.000309816 -0.0012127 -0.00126181 -0.000986214 3.0584e-05 1.77039e-05 -0.000472823 -0.000621474 -0.000691975 -0.000101496 9.19577e-07 -0.000370508 -0.00114456 -0.000771644 -0.0011386 8.28267e-05 0.000460418 -3.68793e-05 -0.00122012 -0.000484095 -0.000367749 -0.000131278 0.00023604 0.000550477 -0.000227908 -0.000445152 -0.000109248 0.00222388 -0.00279716
lyrON10 -0.00322997 -0.00254246 -0.00242463 -0.0024734 -0.00282828 -0.00142978 0.00286657 0.00230249 0.00348823 0.00363523 0.00338188 0.00344732 0.00208517 0.00223606 0.00248984 -0.00058832 0.00609466 0.0137174 0.00283382 0.00269091 0.00205954 0.0028935 0.00306217 0.00159763 -0.000836495 -0.00378108 -0.00377024 -0.00375614 -0.00342992 -0.000527221 -0.00348966 0.000441396 0.0032827 -0.00327399 -0.00321697 -0.00299766 -0.00319149 -0.00239555 -0.00314733 -0.00301159 -0.0029646 -0.00279471 -0.00299154 -0.00302691 -0.00301474 0.00154048 0.000180074 0.00303685 0.00405427 -0.000812248 0.00322651 0.00074369 0.00290396 -9.06777e-05 -0.00120789 -0.00102124 -0.000746296 0.000145567 0.000162205 -0.000521228 -0.000643985 -0.000426552 0.000231509 0.000316964 -0.000175127 -0.000999934 -0.000732918 -0.00084715 0.000111326 0.000601812 0.000212619 -0.00122243 -0.000140215 -0.00016693 -0.000101614 -6.30117e-05 0.000263466 -0.000381827 -0.000429858 -0.000208403 0.00277478 -0.00303834
lyrON11 -0.00477359 -0.00351189 -0.00353233 -0.00363826 -0.00371595 -0.00285461 -0.000837845 -0.00110855 -0.00017423 -9.55252e-05 1.98394e-05 0.000104958 -0.000977864 -0.000991587 0.00576148 -0.00350221 0.00236196 0.00283382 0.0224485 0.0155457 0.000949639 0.00100427 0.000870124 -0.00090436 -0.00354117 -0.00475621 -0.00476485 -0.00492838 -0.00471065 -0.00306954 -0.00491352 -0.0017434 -0.000440874 -0.0047888 -0.00466148 -0.00441932 -0.00470668 -0.00371791 -0.00458349 -0.00388315 -0.00445526 -0.00431308 -0.00431312 -0.00399207 -0.00430874 -0.00157091 -0.00180399 6.41864e-05 0.00379717 0.00436986 2.3132e-05 -0.00197554 -6.01643e-05 -0.00288377 -0.00300746 0.00335785 0.00378829 0.00549527 0.00551269 0.00512599 0.00484632 0.00487538 0.00545602 0.00567729 0.00557864 0.00398066 0.00448836 0.00414251 0.00208273 0.00328878 0.0012731 0.00413284 0.00535825 0.00557868 -0.00253492 -0.00268223 -0.00260317 -0.00284323 -0.00272684 0.00152051 -0.000800942 -0.00459115
lyrON11.1 -0.00476962 -0.00359745 -0.00372748 -0.00374505 -0.00399209 -0.00299228 -0.00108284 -0.00130512 -0.000415212 -0.000220635 -0.00023519 6.60082e-05 -0.000888513 -0.000771669 0.00613293 -0.00351798 0.00224973 0.00269091 0.0155457 0.0213784 0.000748403 0.000608385 0.000606678 -0.00085126 -0.00359992 -0.0048852 -0.00500855 -0.00519086 -0.00502077 -0.00303871 -0.00487738 -0.00163974 -0.000543069 -0.00499385 -0.00481313 -0.00461628 -0.00483393 -0.00377142 -0.00472789 -0.00416193 -0.00446721 -0.0043666 -0.00441188 -0.0041412 -0.00445631 -0.0015147 -0.00174117 -0.00012242 0.00431279 0.00509548 -0.000543524 -0.00231622 -0.00029927 -0.00296739 -0.00320009 0.00377268 0.00479193 0.00567525 0.00558158 0.0057468 0.00540641 0.00554914 0.00570643 0.00574696 0.00573791 0.00459565 0.00477489 0.00396697 0.00192169 0.00340609 0.00115012 0.00441277 0.00575586 0.00572979 -0.00245968 -0.00261166 -0.00245556 -0.00265147 -0.00263917 0.00158966 -0.000655531 -0.00459799
lyrON12 -0.00280622 -0.00206019 -0.00224 -0.00223135 -0.00249457 -0.000939028 0.00275025 0.00256254 0.00293335 0.00322846 0.00302443 0.0026882 0.00252621 0.00263043 0.00203465 0.00049986 0.00233257 0.00205954 0.000949639 0.000748403 0.0124598 0.00258946 0.00264355 0.00234842 0.000240486 -0.00334198 -0.00292869 -0.00311352 -0.00297826 0.0007125 -0.00320877 0.00145999 0.00280802 -0.00277216 -0.00271793 -0.0023153 -0.0026246 -0.00206624 -0.0026477 -0.00244633 -0.00238477 -0.00228376 -0.00266275 -0.00267358 -0.00263668 0.00229826 0.00115225 0.00242656 0.00197686 -0.00140228 0.00284304 0.000348766 0.00252599 -9.25415e-05 -0.0010621 -0.00129861 -0.00152056 -0.000378436 -0.000250974 -0.00104588 -0.000620733 -0.000688515 -0.000586383 -0.000602171 -0.00108106 -0.001323 -0.001368 -0.00112478 0.000551331 0.00104583 0.00022189 -0.0014765 -0.00108408 -0.0010748 0.000648076 0.000825596 0.00142654 0.000749919 0.000361649 0.000457392 0.00280243 -0.00223739
lyrON7 -0.00372724 -0.00273775 -0.00293653 -0.0029084 -0.0033473 -0.000676081 0.00437992 0.0036645 0.00494423 0.00512152 0.0061359 0.0053435 0.00167542 0.00270967 0.00186466 -0.00125933 0.00371411 0.0028935 0.00100427 0.000608385 0.00258946 0.0148387 0.0120417 0.00131657 -0.000931315 -0.00420436 -0.00399886 -0.0042237 -0.00341495 -0.000770798 -0.00367984 -0.000116785 0.00522096 -0.00360243 -0.00370699 -0.00324118 -0.00322423 -0.00260644 -0.00365515 -0.00332554 -0.0033166 -0.00331884 -0.00327933 -0.00327729 -0.00345277 0.00113416 -0.000733623 0.00768679 0.00286157 -0.00141399 0.00631152 0.00213748 0.00557649 0.00119552 -0.000598027 -0.00164811 -0.00150107 -0.000725729 -0.000805673 -0.00129775 -0.00119304 -0.00117084 -0.000762651 -0.000698558 -0.00109316 -0.00159469 -0.00131693 -0.00179263 -0.000709737 9.2634e-05 -0.000862587 -0.00160214 -0.00132262 -0.00107253 -0.000839171 -0.000411651 -5.72082e-05 -0.000890617 -0.00114787 -0.000990497 0.00314921 -0.0030193
lyrON6 -0.0035374 -0.00274353 -0.00286858 -0.00285761 -0.00344144 -0.00065416 0.00430869 0.00354685 0.00503911 0.00508486 0.00576431 0.00522469 0.00169003 0.00247317 0.00155961 -0.000995437 0.00317071 0.00306217 0.000870124 0.000606678 0.00264355 0.0120417 0.0118041 0.00133629 -0.000886026 -0.00421921 -0.00399973 -0.00393035 -0.00332098 -0.000788494 -0.00354903 -1.22647e-05 0.00509224 -0.00361786 -0.00362202 -0.00302001 -0.00321655 -0.00245246 -0.00359555 -0.00331507 -0.00336744 -0.00329051 -0.00320064 -0.00324689 -0.00336593 0.0011858 -0.000493227 0.00761129 0.00300947 -0.00136987 0.00614403 0.00222167 0.00555937 0.00124618 -0.000400032 -0.0016201 -0.00159088 -0.000665616 -0.000789837 -0.00117951 -0.00123663 -0.00122375 -0.000569187 -0.000488522 -0.000972845 -0.00147256 -0.00122082 -0.00162441 -0.00067241 -8.53417e-05 -0.000904363 -0.00156054 -0.00123609 -0.000961671 -0.000720668 -0.000283827 0.000151533 -0.000625299 -0.000934982 -0.000911222 0.00330733 -0.00282622
lyrWI2 -0.00139733 -0.00111732 -0.0012034 -0.00147673 -0.00114608 -3.92877e-06 0.00308515 0.00347019 0.00266467 0.00251221 0.00251527 0.00176526 0.00547089 0.00442992 9.24161e-05 0.00286103 0.00173847 0.00159763 -0.00090436 -0.00085126 0.00234842 0.00131657 0.00133629 0.00914483 0.00244455 -0.00165513 -0.00153515 -0.00171791 -0.00177691 0.00307452 -0.00217437 0.00331443 0.00331394 -0.000690313 -0.000669674 -0.000837733 -0.00100165 -0.00105715 -0.00100002 -0.00115824 -0.000845575 -0.000846394 -0.00136527 -0.00124981 -0.00109251 0.00440827 0.0025478 0.00142361 0.000961031 -0.00344782 0.00229264 0.000667864 0.00200582 0.000177747 -0.000698726 -0.00332215 -0.00347017 -0.00304167 -0.00299072 -0.00341185 -0.00326933 -0.00323315 -0.00306499 -0.00311263 -0.00353494 -0.00348339 -0.0035948 -0.00345735 -0.000716249 -0.000860408 -0.000311227 -0.0036774 -0.00339089 -0.00354254 0.00216688 0.00282342 0.00366777 0.00243897 0.00212074 -0.000556822 0.00345691 -0.000692693
lyrMO2 0.000680258 0.000234484 -7.56371e-05 -0.00022507 0.000172254 0.000862503 0.00107859 0.00164023 0.000186918 0.000274944 -0.000102053 -0.000449093 0.00213141 0.00107366 -0.0024403 0.0155786 -0.000663738 -0.000836495 -0.00354117 -0.00359992 0.000240486 -0.000931315 -0.000886026 0.00244455 0.0383894 0.000165984 0.000270754 0.000502678 0.000389816 0.0090163 -0.000290528 0.00414526 0.000786275 0.00168175 0.001751 0.00126135 0.00171279 0.000155412 0.000668133 0.00019188 0.00056507 0.000760522 0.000473457 0.000447082 0.000700906 0.00334727 0.00378774 -0.000840461 -0.00156683 -0.00539651 1.81481e-05 -4.97284e-05 -0.000603341 0.000251649 0.000600384 -0.00513225 -0.00547796 -0.00536432 -0.00522896 -0.00567884 -0.00528412 -0.00548887 -0.00531282 -0.00522788 -0.00572813 -0.00535019 -0.00543856 -0.00526058 -0.00198686 -0.00309127 -0.00101529 -0.00547662 -0.00551986 -0.00573663 0.00274906 0.00261431 0.00280213 0.00318726 0.00338146 -0.00184892 0.00109231 0.00268067
lyrNC1 0.00626545 0.00557278 0.00557629 0.00518353 0.00667006 0.00212338 -0.00301437 -0.00235181 -0.00321812 -0.003691 -0.00355298 -0.00394365 -0.00207859 -0.00301495 -0.00456542 0.000468082 -0.00353058 -0.00378108 -0.00475621 -0.0048852 -0.00334198 -0.00420436 -0.00421921 -0.00165513 0.000165984 0.0326558 0.0155733 0.0153495 0.0111133 0.000316791 0.0184383 -0.000655814 -0.00321392 0.00567224 0.00576874 0.00575242 0.00639172 0.00461023 0.00724536 0.00680128 0.00763861 0.0063393 0.00679861 0.0066119 0.00697959 -0.00145141 -0.000155872 -0.00351712 -0.00386829 -0.00505841 -0.00332202 -0.000509527 -0.00250902 0.000237216 0.00194004 -0.00511321 -0.00544779 -0.0060958 -0.00603398 -0.00580558 -0.00551327 -0.00584024 -0.00606968 -0.00611679 -0.00602201 -0.00542295 -0.00564247 -0.00537555 -0.00451637 -0.00481719 -0.00421104 -0.00544995 -0.00583679 -0.0060357 -0.00243529 -0.00240213 -0.00195732 -0.00219026 -0.00189391 -0.00420832 -0.00286742 0.00312733
lyrNC3 0.00639598 0.00560376 0.0057201 0.00541278 0.00665144 0.00192241 -0.00266815 -0.00213065 -0.00306998 -0.00354862 -0.00333092 -0.00398292 -0.00216808 -0.0025838 -0.00470082 0.000882859 -0.0035075 -0.00377024 -0.00476485 -0.00500855 -0.00292869 -0.00399886 -0.00399973 -0.00153515 0.000270754 0.0155733 0.0282284 0.0172607 0.0117913 0.000528953 0.0146105 -0.000394455 -0.00282956 0.00629966 0.00618456 0.00614486 0.00653034 0.0049828 0.0074816 0.00682811 0.00794696 0.00605516 0.00679742 0.00676081 0.0068662 -0.00123698 -0.000117196 -0.00330023 -0.00404563 -0.00532469 -0.00332905 -0.000554939 -0.00269665 -0.000138465 0.00180549 -0.00511868 -0.00535785 -0.00618452 -0.00603466 -0.00577338 -0.00567164 -0.00585413 -0.00613884 -0.00613495 -0.00616459 -0.00536847 -0.0055489 -0.00534852 -0.00475061 -0.0048259 -0.00396457 -0.00547407 -0.0059 -0.00616921 -0.0019954 -0.00219282 -0.00195062 -0.00220868 -0.00184358 -0.00429406 -0.00270782 0.00310464
lyrNC2 0.0068961 0.00581807 0.0060567 0.00570996 0.00645444 0.00181209 -0.00299008 -0.0024867 -0.00326684 -0.0035344 -0.00373681 -0.00374303 -0.00206498 -0.00243201 -0.00468452 0.000507131 -0.00357044 -0.00375614 -0.00492838 -0.00519086 -0.00311352 -0.0042237 -0.00393035 -0.00171791 0.000502678 0.0153495 0.0172607 0.0309686 0.012383 0.000196726 0.0147777 -0.000622461 -0.00346927 0.00604356 0.00582339 0.00624001 0.00683017 0.00510597 0.00728253 0.00694216 0.0078011 0.00595823 0.00709181 0.00706012 0.00700886 -0.00130885 -0.000437188 -0.00319466 -0.00398881 -0.00542634 -0.00351219 -0.000297704 -0.00301872 0.000176317 0.00203664 -0.00536242 -0.00573144 -0.00636832 -0.00625018 -0.00603912 -0.00586191 -0.00608609 -0.00629869 -0.00638206 -0.00657767 -0.00563629 -0.00571715 -0.00554112 -0.00458213 -0.00499791 -0.00389047 -0.0056532 -0.00630428 -0.00658048 -0.00179649 -0.00170584 -0.00149498 -0.00180068 -0.00128022 -0.00398873 -0.00263721 0.00311763
lyrNC4 0.0068826 0.00558759 0.00603614 0.00574074 0.00654705 0.00200464 -0.00269752 -0.00229926 -0.00313081 -0.00309017 -0.00328203 -0.00337097 -0.00170347 -0.00229611 -0.00464966 0.000523348 -0.0034335 -0.00342992 -0.00471065 -0.00502077 -0.00297826 -0.00341495 -0.00332098 -0.00177691 0.000389816 0.0111133 0.0117913 0.012383 0.0282684 0.000343769 0.0112456 -0.000563068 -0.00303553 0.00597362 0.00606495 0.00640504 0.00710033 0.00562892 0.00750959 0.00725032 0.00771485 0.00608404 0.00727516 0.00723753 0.00741024 -0.00113973 -0.000405695 -0.00289343 -0.00359513 -0.00525463 -0.00291551 7.84942e-05 -0.00290864 0.000595563 0.00213073 -0.00512527 -0.0053832 -0.00609077 -0.00601121 -0.00573141 -0.00569933 -0.00586149 -0.00608808 -0.00608457 -0.00608275 -0.00534321 -0.00531791 -0.00540715 -0.00454112 -0.00486032 -0.00404469 -0.0053842 -0.00588859 -0.00608595 -0.00176908 -0.00183236 -0.00152725 -0.00161739 -0.00128285 -0.00398876 -0.00238983 0.00343933
lyrMO3 0.000440335 6.58319e-05 0.000153627 -0.000302318 9.86953e-05 0.000782018 0.00166175 0.00243862 0.000896309 0.000592439 0.000811312 -0.000276018 0.00251843 0.00153111 -0.00233098 0.0093362 -0.000406445 -0.000527221 -0.00306954 -0.00303871 0.0007125 -0.000770798 -0.000788494 0.00307452 0.0090163 0.000316791 0.000528953 0.000196726 0.000343769 0.0243248 -0.000310746 0.00479607 0.00160584 0.00148636 0.00154953 0.00131991 0.00143739 0.000392444 0.00108577 0.000595924 0.000896288 0.000951787 0.000582834 0.000489525 0.000794165 0.00376387 0.00426157 -0.000554038 -0.00117502 -0.00494217 0.00036309 3.92582e-05 1.57012e-06 6.39657e-05 0.00011059 -0.00469661 -0.00503883 -0.00470963 -0.00472717 -0.00533525 -0.00489315 -0.00486487 -0.00489867 -0.00492482 -0.00521054 -0.00508403 -0.00517926 -0.0048801 -0.00157686 -0.00243658 -0.000879501 -0.00505445 -0.00507879 -0.00520778 0.00281002 0.00278816 0.00255806 0.00322375 0.00320226 -0.00144514 0.00169625 0.00190721
lyrMO3SM 0.00689743 0.0055171 0.00596876 0.00534244 0.0062852 0.00219807 -0.00282556 -0.00262234 -0.00311358 -0.00301766 -0.00350063 -0.00340755 -0.00181015 -0.00232549 -0.00477647 -0.000158355 -0.00322906 -0.00348966 -0.00491352 -0.00487738 -0.00320877 -0.00367984 -0.00354903 -0.00217437 -0.000290528 0.0184383 0.0146105 0.0147777 0.0112456 -0.000310746 0.033776 -0.000986549 -0.00323788 0.00557461 0.00561745 0.00595146 0.00673272 0.00501538 0.00710656 0.00702162 0.00763018 0.00576194 0.00703242 0.00685036 0.00689218 -0.00168045 -0.000932297 -0.0028562 -0.00348625 -0.00553887 -0.00317535 -0.000209889 -0.00267566 0.000895088 0.00238863 -0.0055604 -0.00593835 -0.00596635 -0.00611543 -0.00594749 -0.00610391 -0.00627876 -0.00610231 -0.00613687 -0.00611136 -0.00590742 -0.00569077 -0.00589628 -0.00465738 -0.00519511 -0.00456165 -0.00604098 -0.00579369 -0.00610394 -0.00196016 -0.00215965 -0.00191293 -0.00202184 -0.00178802 -0.00466004 -0.00237171 0.0035152
lyrIA1 -0.000238382 -0.000159492 -0.000300854 -0.000648305 -0.000273897 0.000706875 0.00189836 0.00250486 0.0014762 0.00126594 0.00128084 0.000469657 0.00315975 0.00221044 -0.000920175 0.0045508 0.000308741 0.000441396 -0.0017434 -0.00163974 0.00145999 -0.000116785 -1.22647e-05 0.00331443 0.00414526 -0.000655814 -0.000394455 -0.000622461 -0.000563068 0.00479607 -0.000986549 0.014001 0.00185624 0.000361765 0.000684708 0.000278301 0.000354094 -0.00020665 0.000110576 -9.50916e-05 0.000102606 0.000168203 -0.000197578 -0.000207834 -4.22417e-05 0.00392811 0.00359386 0.000339294 -0.000201288 -0.00395705 0.000960073 0.000421003 0.000792106 8.65054e-05 -7.8419e-05 -0.00386102 -0.00404529 -0.00346997 -0.00346356 -0.00389078 -0.00389974 -0.00392467 -0.00353434 -0.00347504 -0.00396985 -0.0039728 -0.00411529 -0.00397771 -0.000957866 -0.00136808 -0.000329773 -0.00413639 -0.00390425 -0.00397758 0.00295646 0.00296684 0.00303516 0.00280312 0.00307332 -0.00104028 0.00219821 0.000514939
lyrIL1 -0.00296557 -0.00247646 -0.00251089 -0.00277451 -0.00270687 0.000792869 0.00929863 0.00678835 0.00808097 0.00669327 0.00556653 0.00493214 0.00300675 0.00319292 0.000449998 0.00107478 0.00284871 0.0032827 -0.000440874 -0.000543069 0.00280802 0.00522096 0.00509224 0.00331394 0.000786275 -0.00321392 -0.00282956 -0.00346927 -0.00303553 0.00160584 -0.00323788 0.00185624 0.0198393 -0.00232729 -0.00226348 -0.00238104 -0.00249078 -0.00241804 -0.00247271 -0.00240785 -0.00254172 -0.00221111 -0.00264764 -0.0027137 -0.00266449 0.00338555 0.0010588 0.00546516 0.00185266 -0.00423388 0.00954756 0.0038128 0.00768053 0.00188929 7.08192e-05 -0.00411967 -0.00431714 -0.00355772 -0.00357565 -0.00415021 -0.00412123 -0.00417037 -0.00360708 -0.00360008 -0.00401591 -0.00440286 -0.0042222 -0.00433203 -0.00163547 -0.00205927 -0.00191675 -0.00449033 -0.00404897 -0.00401768 -3.03063e-05 0.000872097 0.00177781 6.75225e-05 -0.000268572 -0.00209437 0.00502747 -0.00230753
lyrVA2 0.00635469 0.00536438 0.00521298 0.00501131 0.00555021 0.00187892 -0.00229185 -0.00177455 -0.00272358 -0.00316682 -0.00316869 -0.00323861 -0.00163966 -0.00215513 -0.00421945 0.00187555 -0.00339234 -0.00327399 -0.0047888 -0.00499385 -0.00277216 -0.00360243 -0.00361786 -0.000690313 0.00168175 0.00567224 0.00629966 0.00604356 0.00597362 0.00148636 0.00557461 0.000361765 -0.00232729 0.0321979 0.0198443 0.0121733 0.00856977 0.00638979 0.00789195 0.00593642 0.00654057 0.00567602 0.00588416 0.00598784 0.00572179 -0.0004638 0.000369345 -0.00295733 -0.00349552 -0.00565178 -0.00331001 -0.000532989 -0.00256627 0.000235375 0.001541 -0.00554249 -0.00588095 -0.00631573 -0.00639568 -0.00634128 -0.00620769 -0.00630952 -0.00625102 -0.00627341 -0.00637633 -0.00588511 -0.00587974 -0.00576598 -0.003992 -0.00476498 -0.00311585 -0.00582899 -0.00611601 -0.0063926 -0.00112363 -0.00136533 -0.00102474 -0.00093194 -0.000747578 -0.00361701 -0.00203854 0.00399803
lyrVA1 0.00630949 0.00519425 0.00526748 0.00482176 0.00541011 0.00207291 -0.00236345 -0.00161939 -0.0027467 -0.0029582 -0.00305361 -0.00340265 -0.00142204 -0.00194618 -0.00420859 0.00197646 -0.00325376 -0.00321697 -0.00466148 -0.00481313 -0.00271793 -0.00370699 -0.00362202 -0.000669674 0.001751 0.00576874 0.00618456 0.00582339 0.00606495 0.00154953 0.00561745 0.000684708 -0.00226348 0.0198443 0.0242634 0.0126854 0.00843149 0.00630096 0.00786262 0.00592793 0.00607888 0.00568255 0.00572912 0.00569258 0.00588801 -0.000291815 0.00057784 -0.00295042 -0.00357735 -0.0053825 -0.00332789 -0.000338347 -0.00253586 0.000716656 0.00177299 -0.0054599 -0.00558319 -0.00597589 -0.00626428 -0.00597852 -0.00593932 -0.00592709 -0.00604738 -0.00604323 -0.00594301 -0.00573286 -0.00568012 -0.00565439 -0.00368142 -0.00465481 -0.00318085 -0.00561771 -0.00577216 -0.00594971 -0.00100803 -0.000999076 -0.00101271 -0.000640522 -0.000694897 -0.00348186 -0.00200592 0.00402779
lyrMD1 0.00644309 0.00566439 0.00556919 0.00560133 0.00555413 0.0019325 -0.00213722 -0.00171029 -0.00260611 -0.00261422 -0.00276497 -0.00300928 -0.00124015 -0.00163534 -0.00399259 0.00144719 -0.0029345 -0.00299766 -0.00441932 -0.00461628 -0.0023153 -0.00324118 -0.00302001 -0.000837733 0.00126135 0.00575242 0.00614486 0.00624001 0.00640504 0.00131991 0.00595146 0.000278301 -0.00238104 0.0121733 0.0126854 0.0204209 0.00816167 0.00655192 0.00756742 0.00574077 0.00612509 0.00560356 0.00622231 0.00612117 0.00598102 -0.000445697 0.000225356 -0.00260404 -0.00319052 -0.00508798 -0.00278272 -0.000160341 -0.00254053 0.000753996 0.00196064 -0.00510459 -0.00530038 -0.00574513 -0.00590444 -0.00567552 -0.00544639 -0.0057331 -0.00564533 -0.00575227 -0.00571199 -0.00526233 -0.00530435 -0.00544111 -0.00414006 -0.00456051 -0.00351016 -0.00532507 -0.00556652 -0.00571804 -0.000767427 -0.000805599 -0.000782979 -0.000664808 -0.000493263 -0.00377841 -0.00192508 0.00349017
lyrMD4 0.00773127 0.00605227 0.0062303 0.00541767 0.00621356 0.00232878 -0.00219717 -0.00178791 -0.00281974 -0.0026934 -0.00285146 -0.00300398 -0.00130767 -0.00172928 -0.0042022 0.00172799 -0.00291794 -0.00319149 -0.00470668 -0.00483393 -0.0026246 -0.00322423 -0.00321655 -0.00100165 0.00171279 0.00639172 0.00653034 0.00683017 0.00710033 0.00143739 0.00673272 0.000354094 -0.00249078 0.00856977 0.00843149 0.00816167 0.0180684 0.00605754 0.00792092 0.00622865 0.00665065 0.00607999 0.0070782 0.00717262 0.00697978 -0.000409004 0.000422523 -0.00263868 -0.00329999 -0.00516858 -0.00290792 0.000101042 -0.00267247 0.00105454 0.00256841 -0.005051 -0.00535062 -0.00581376 -0.00602822 -0.00584824 -0.00551838 -0.00584367 -0.00609796 -0.00610184 -0.00593378 -0.00533057 -0.00545959 -0.00542662 -0.00397242 -0.0047085 -0.00339598 -0.00545286 -0.00570324 -0.00593516 -0.000787116 -0.000716018 -0.000630477 -0.000387889 -0.000585454 -0.00361361 -0.00179304 0.0050457
lyrNJ1 0.00561337 0.00569847 0.00565855 0.0053814 0.00511812 0.00156335 -0.00195328 -0.0015995 -0.00255378 -0.00228055 -0.00254983 -0.00256498 -0.00116872 -0.00138855 -0.00355677 0.000398797 -0.00252969 -0.00239555 -0.00371791 -0.00377142 -0.00206624 -0.00260644 -0.00245246 -0.00105715 0.000155412 0.00461023 0.0049828 0.00510597 0.00562892 0.000392444 0.00501538 -0.00020665 -0.00241804 0.00638979 0.00630096 0.00655192 0.00605754 0.0196484 0.00570534 0.0047698 0.00526747 0.00454753 0.00550678 0.00535644 0.00520445 -0.00071923 -0.000408418 -0.00191233 -0.00271405 -0.00394424 -0.00251242 0.00012335 -0.00229024 0.000663335 0.00156153 -0.00351503 -0.00383032 -0.00443457 -0.0046757 -0.00404842 -0.00388803 -0.00393756 -0.00442087 -0.00446178 -0.00444973 -0.00374514 -0.00390822 -0.00381919 -0.00284893 -0.00330238 -0.00290429 -0.00363051 -0.00437481 -0.0044572 -0.00106498 -0.000999444 -0.000835576 -0.00105726 -0.000687627 -0.00276485 -0.00199827 0.00242126
lyrMD2 0.00711062 0.00622116 0.00634003 0.00578893 0.00693489 0.00268593 -0.00225698 -0.00176933 -0.00261816 -0.00277527 -0.00292357 -0.00339503 -0.00143467 -0.00214208 -0.00413138 0.00110488 -0.00331054 -0.00314733 -0.00458349 -0.00472789 -0.0026477 -0.00365515 -0.00359555 -0.00100002 0.000668133 0.00724536 0.0074816 0.00728253 0.00750959 0.00108577 0.00710656 0.000110576 -0.00247271 0.00789195 0.00786262 0.00756742 0.00792092 0.00570534 0.015911 0.00764315 0.00791341 0.00709424 0.00754034 0.0074256 0.00763819 -0.000505383 0.000241408 -0.0029971 -0.00329565 -0.00495754 -0.00294902 -5.65755e-05 -0.00238569 0.000737423 0.00223763 -0.00470298 -0.00486667 -0.00586243 -0.00582533 -0.00546786 -0.00523406 -0.00537758 -0.00563627 -0.00565698 -0.00566228 -0.00500858 -0.00500412 -0.00500559 -0.0039803 -0.00443816 -0.00345462 -0.00499907 -0.00553687 -0.00567402 -0.00133747 -0.0014752 -0.00130732 -0.00116662 -0.00116028 -0.00357968 -0.00225924 0.00340615
lyrMD3 0.00627445 0.00581437 0.0058529 0.00544855 0.00688271 0.0024185 -0.00251508 -0.00192839 -0.00259913 -0.00272706 -0.00266801 -0.00321346 -0.00165736 -0.00200789 -0.00359753 0.000578131 -0.0031179 -0.00301159 -0.00388315 -0.00416193 -0.00244633 -0.00332554 -0.00331507 -0.00115824 0.00019188 0.00680128 0.00682811 0.00694216 0.00725032 0.000595924 0.00702162 -9.50916e-05 -0.00240785 0.00593642 0.00592793 0.00574077 0.00622865 0.0047698 0.00764315 0.0212725 0.00874736 0.00676092 0.00734374 0.00722544 0.00743285 -0.000851716 -8.77057e-05 -0.00283036 -0.00306818 -0.00454183 -0.00303583 0.00019691 -0.00226446 0.00072712 0.00232967 -0.00458479 -0.00478408 -0.00509198 -0.00533208 -0.00506186 -0.00500621 -0.00508111 -0.00526018 -0.00537216 -0.00504758 -0.00480351 -0.0047439 -0.00478123 -0.00351385 -0.00400575 -0.0033385 -0.00479284 -0.0048845 -0.00504158 -0.00143238 -0.00160869 -0.00166893 -0.00125324 -0.0012289 -0.00319932 -0.00213988 0.00239164
lyrWV1 0.00636864 0.00574588 0.00600179 0.00561776 0.00648777 0.00247217 -0.00226268 -0.00170713 -0.00265176 -0.00276201 -0.00287412 -0.00316976 -0.00137584 -0.00205191 -0.00383866 0.000956888 -0.00302455 -0.0029646 -0.00445526 -0.00446721 -0.00238477 -0.0033166 -0.00336744 -0.000845575 0.00056507 0.00763861 0.00794696 0.0078011 0.00771485 0.000896288 0.00763018 0.000102606 -0.00254172 0.00654057 0.00607888 0.00612509 0.00665065 0.00526747 0.00791341 0.00874736 0.0190519 0.00624829 0.0067546 0.00688766 0.00682287 -0.000577827 0.000188384 -0.002724 -0.00335631 -0.00474704 -0.00292423 -0.000314028 -0.00227876 0.000484566 0.00210233 -0.00474649 -0.00496403 -0.00541396 -0.00549158 -0.00525644 -0.00514914 -0.0052669 -0.00545037 -0.00549399 -0.00534496 -0.00499603 -0.00490845 -0.00509855 -0.00393979 -0.00426261 -0.00352661 -0.00503145 -0.00533038 -0.0053501 -0.00129566 -0.00123854 -0.00102483 -0.00102681 -0.000837913 -0.00346925 -0.00188651 0.0029745
lyrPA1 0.00600751 0.0053377 0.00554149 0.00527489 0.00690383 0.0040722 -0.00215805 -0.00151556 -0.00240698 -0.00247632 -0.00250848 -0.00284886 -0.00125081 -0.00191899 -0.00394357 0.00120536 -0.00299184 -0.00279471 -0.00431308 -0.0043666 -0.00228376 -0.00331884 -0.00329051 -0.000846394 0.000760522 0.0063393 0.00605516 0.00595823 0.00608404 0.000951787 0.00576194 0.000168203 -0.00221111 0.00567602 0.00568255 0.00560356 0.00607999 0.00454753 0.00709424 0.00676092 0.00624829 0.0181923 0.00789173 0.00730716 0.00774871 -0.000502973 0.000545022 -0.00260791 -0.00317348 -0.00477686 -0.00271169 0.00104954 -0.00180107 0.00214532 0.0037414 -0.00447485 -0.0047012 -0.00533678 -0.0054399 -0.00515194 -0.00503985 -0.00518039 -0.00530081 -0.00536191 -0.00528966 -0.00461615 -0.00487891 -0.00460319 -0.00381198 -0.00400236 -0.00309288 -0.00470064 -0.00519429 -0.00529208 -0.0012454 -0.00113857 -0.000904794 -0.000943666 -0.00114084 -0.00328513 -0.00187031 0.00228045
lyrPA3 0.00693012 0.00604869 0.00624517 0.0061562 0.00746225 0.00347293 -0.00228212 -0.00190167 -0.00293738 -0.00281647 -0.00294534 -0.00301636 -0.00134905 -0.00207536 -0.00393966 0.000417968 -0.00294385 -0.00299154 -0.00431312 -0.00441188 -0.00266275 -0.00327933 -0.00320064 -0.00136527 0.000473457 0.00679861 0.00679742 0.00709181 0.00727516 0.000582834 0.00703242 -0.000197578 -0.00264764 0.00588416 0.00572912 0.00622231 0.0070782 0.00550678 0.00754034 0.00734374 0.0067546 0.00789173 0.0146305 0.00815629 0.00807965 -0.000882283 -3.5544e-05 -0.00262879 -0.00306839 -0.00473385 -0.00265709 0.000984766 -0.0024142 0.00191095 0.00341265 -0.00468721 -0.00488844 -0.00529862 -0.00544123 -0.00524649 -0.0052346 -0.00533022 -0.00531276 -0.00540351 -0.00535572 -0.00483641 -0.00493514 -0.0049212 -0.00379066 -0.00431131 -0.00332233 -0.0049051 -0.00516183 -0.00536604 -0.00134073 -0.00137942 -0.00120571 -0.000924024 -0.00110036 -0.00356818 -0.00222392 0.00327743
lyrNY6 0.00680451 0.00605041 0.00634076 0.00612633 0.0077934 0.00323248 -0.00242152 -0.00195484 -0.00283707 -0.00280769 -0.00285416 -0.00305406 -0.00153396 -0.00215715 -0.00377708 0.000620231 -0.00317491 -0.00302691 -0.00399207 -0.0041412 -0.00267358 -0.00327729 -0.00324689 -0.00124981 0.000447082 0.0066119 0.00676081 0.00706012 0.00723753 0.000489525 0.00685036 -0.000207834 -0.0027137 0.00598784 0.00569258 0.00612117 0.00717262 0.00535644 0.0074256 0.00722544 0.00688766 0.00730716 0.00815629 0.0139909 0.00852531 -0.000824699 4.10068e-05 -0.00262105 -0.00337247 -0.0044273 -0.00285773 0.000697322 -0.0024686 0.00126469 0.00280626 -0.0042477 -0.004567 -0.00511157 -0.00517223 -0.00497593 -0.00486125 -0.00489977 -0.0053058 -0.00535538 -0.00522706 -0.0045722 -0.00453926 -0.0046219 -0.00394501 -0.00426771 -0.00339486 -0.00456334 -0.00507628 -0.00523803 -0.00133105 -0.00152795 -0.00130426 -0.00132708 -0.00113236 -0.00348496 -0.00214432 0.00278414
lyrNY4 0.00682361 0.00619335 0.00638873 0.0061956 0.00793161 0.0034061 -0.00261584 -0.00205045 -0.00271621 -0.00276147 -0.00278593 -0.00309225 -0.00138494 -0.00222744 -0.00387424 0.000832043 -0.00314163 -0.00301474 -0.00430874 -0.00445631 -0.00263668 -0.00345277 -0.00336593 -0.00109251 0.000700906 0.00697959 0.0068662 0.00700886 0.00741024 0.000794165 0.00689218 -4.22417e-05 -0.00266449 0.00572179 0.00588801 0.00598102 0.00697978 0.00520445 0.00763819 0.00743285 0.00682287 0.00774871 0.00807965 0.00852531 0.0154313 -0.000710375 0.000388241 -0.00269187 -0.00307793 -0.004725 -0.00298907 0.000795074 -0.00229239 0.00157768 0.00306533 -0.00457279 -0.00482308 -0.005432 -0.00545692 -0.00524095 -0.00512587 -0.00531082 -0.00555955 -0.00551785 -0.00546346 -0.00490686 -0.00485981 -0.00479706 -0.00398916 -0.00433839 -0.00360757 -0.00492079 -0.00520004 -0.00546925 -0.00151592 -0.00148703 -0.00128432 -0.00126001 -0.000978682 -0.00360239 -0.00210354 0.00329217
lyrWI1 -0.000877515 -0.000902393 -0.000906067 -0.0012418 -0.000858331 0.000447467 0.00327987 0.00349817 0.00273123 0.00256582 0.00263303 0.00165031 0.0041706 0.00356205 -0.000478003 0.00365584 0.00114346 0.00154048 -0.00157091 -0.0015147 0.00229826 0.00113416 0.0011858 0.00440827 0.00334727 -0.00145141 -0.00123698 -0.00130885 -0.00113973 0.00376387 -0.00168045 0.00392811 0.00338555 -0.0004638 -0.000291815 -0.000445697 -0.000409004 -0.00071923 -0.000505383 -0.000851716 -0.000577827 -0.000502973 -0.000882283 -0.000824699 -0.000710375 0.00644213 0.0030561 0.00151379 0.000459747 -0.00392302 0.00252705 0.00119241 0.00194958 0.000753431 0.000324589 -0.00361137 -0.00386102 -0.00348275 -0.00339775 -0.00397826 -0.0038193 -0.00379503 -0.00361094 -0.00361922 -0.00394831 -0.00392719 -0.00401077 -0.0037208 -0.0010223 -0.00162386 -0.000447285 -0.00406644 -0.00391004 -0.00395837 0.00275492 0.0032398 0.00348083 0.00279631 0.00264444 -0.000788816 0.0034634 -5.33764e-05
lyrIA2 -3.75725e-05 -0.000195478 -2.15878e-05 -0.000494493 0.000296992 0.000569582 0.0011127 0.00167628 0.000845512 0.00066729 0.000657072 -0.00019819 0.00226883 0.00107832 -0.00108414 0.00404362 4.32112e-05 0.000180074 -0.00180399 -0.00174117 0.00115225 -0.000733623 -0.000493227 0.0025478 0.00378774 -0.000155872 -0.000117196 -0.000437188 -0.000405695 0.00426157 -0.000932297 0.00359386 0.0010588 0.000369345 0.00057784 0.000225356 0.000422523 -0.000408418 0.000241408 -8.77057e-05 0.000188384 0.000545022 -3.5544e-05 4.10068e-05 0.000388241 0.0030561 0.0178988 -0.000416008 -0.00031094 -0.00310295 0.000309639 7.55923e-05 0.000245439 -0.000275542 -0.000135119 -0.00332703 -0.00347117 -0.00286659 -0.00264863 -0.00333646 -0.00301101 -0.00306325 -0.00308671 -0.00305122 -0.00357426 -0.0034559 -0.00367801 -0.00312471 -0.000516314 -0.000786962 6.65211e-06 -0.00351294 -0.00348885 -0.00357163 0.00198061 0.00200057 0.00210916 0.00249312 0.00227225 -0.000240626 0.00123427 0.000913378
lyrON5 -0.00272805 -0.00246266 -0.00235377 -0.00241218 -0.00243084 0.000327254 0.00480466 0.00366052 0.00539759 0.00537337 0.00553172 0.00517154 0.00193044 0.00285257 0.000870647 -0.000801893 0.0031876 0.00303685 6.41864e-05 -0.00012242 0.00242656 0.00768679 0.00761129 0.00142361 -0.000840461 -0.00351712 -0.00330023 -0.00319466 -0.00289343 -0.000554038 -0.0028562 0.000339294 0.00546516 -0.00295733 -0.00295042 -0.00260404 -0.00263868 -0.00191233 -0.0029971 -0.00283036 -0.002724 -0.00260791 -0.00262879 -0.00262105 -0.00269187 0.00151379 -0.000416008 0.0130571 0.00263957 -0.00222818 0.00666571 0.00358831 0.00693391 0.00271478 0.000434503 -0.00261804 -0.00249185 -0.00158717 -0.00170401 -0.00214262 -0.00224453 -0.00214854 -0.00167108 -0.00161178 -0.00205183 -0.00253316 -0.00232842 -0.00259969 -0.00107428 -0.000739026 -0.00105494 -0.00261972 -0.00216373 -0.00204493 -0.000624741 -0.000169515 0.000489692 -0.000457259 -0.000712566 -0.00127244 0.00345466 -0.00271178
lyrON8 -0.003167 -0.00276438 -0.00272047 -0.00272109 -0.00312827 -0.0016864 0.00189374 0.00134165 0.00262947 0.00295351 0.00335675 0.00406609 0.00118413 0.00137057 0.00336217 -0.00143381 0.00670295 0.00405427 0.00379717 0.00431279 0.00197686 0.00286157 0.00300947 0.000961031 -0.00156683 -0.00386829 -0.00404563 -0.00398881 -0.00359513 -0.00117502 -0.00348625 -0.000201288 0.00185266 -0.00349552 -0.00357735 -0.00319052 -0.00329999 -0.00271405 -0.00329565 -0.00306818 -0.00335631 -0.00317348 -0.00306839 -0.00337247 -0.00307793 0.000459747 -0.00031094 0.00263957 0.014665 0.000448551 0.00255664 -3.67462e-05 0.00216443 -0.000957339 -0.00144716 -0.000117192 6.10459e-05 0.00113002 0.00127832 0.00056628 0.000755019 0.000678433 0.00124548 0.00130413 0.000875095 -4.61654e-05 0.000235222 -0.000159306 0.000511107 0.000993048 6.46269e-05 -0.000160042 0.000911689 0.000885751 -0.000827804 -0.000642905 -0.000596463 -0.00065579 -0.000783702 0.000299871 0.00165436 -0.00309027
areQC1 -0.00473853 -0.00339747 -0.00375038 -0.00345788 -0.00391309 -0.00441458 -0.00371184 -0.0035799 -0.00320546 -0.00320916 -0.00274708 -0.00214604 -0.0036673 -0.00346779 0.00300685 -0.00534979 -0.000883082 -0.000812248 0.00436986 0.00509548 -0.00140228 -0.00141399 -0.00136987 -0.00344782 -0.00539651 -0.00505841 -0.00532469 -0.00542634 -0.00525463 -0.00494217 -0.00553887 -0.00395705 -0.00423388 -0.00565178 -0.0053825 -0.00508798 -0.00516858 -0.00394424 -0.00495754 -0.00454183 -0.00474704 -0.00477686 -0.00473385 -0.0044273 -0.004725 -0.00392302 -0.00310295 -0.00222818 0.000448551 0.0196783 -0.00396019 -0.00466712 -0.0033346 -0.00433564 -0.00401552 0.0122331 0.0134274 0.00968129 0.00978014 0.0127714 0.0119251 0.0116764 0.0095061 0.00936576 0.0116096 0.0125491 0.0133497 0.0113068 0.00222809 0.00492314 0.0012987 0.0128655 0.0123631 0.0116202 -0.00476631 -0.0048138 -0.00484322 -0.00489271 -0.00452114 0.00239425 -0.00324841 -0.00545847
lyrOH1 -0.00310611 -0.00272867 -0.00274859 -0.00295071 -0.0028366 0.000187352 0.00762307 0.00593925 0.00737466 0.00677024 0.00559657 0.00593421 0.0027071 0.00311058 0.000771527 -0.000111137 0.00317043 0.00322651 2.3132e-05 -0.000543524 0.00284304 0.00631152 0.00614403 0.00229264 1.81481e-05 -0.00332202 -0.00332905 -0.00351219 -0.00291551 0.00036309 -0.00317535 0.000960073 0.00954756 -0.00331001 -0.00332789 -0.00278272 -0.00290792 -0.00251242 -0.00294902 -0.00303583 -0.00292423 -0.00271169 -0.00265709 -0.00285773 -0.00298907 0.00252705 0.000309639 0.00666571 0.00255664 -0.00396019 0.0256661 0.00447359 0.00939143 0.00274901 6.7257e-05 -0.00405966 -0.00420626 -0.00295396 -0.00311844 -0.00384706 -0.00403261 -0.00397559 -0.00321861 -0.0031294 -0.00362887 -0.00410283 -0.00396748 -0.00428445 -0.00165858 -0.0018153 -0.0017665 -0.00442929 -0.00386416 -0.00362883 -0.000264319 0.000392486 0.0010794 -0.000225268 -0.000546344 -0.00200006 0.00440221 -0.00226604
lyrON4 0.00050753 3.35326e-05 8.37819e-05 5.94419e-06 0.000258783 0.00740327 0.00297816 0.0022287 0.00310126 0.00266455 0.00179403 0.00202105 0.0013375 0.00106115 -0.00134943 4.01735e-05 0.00046079 0.00074369 -0.00197554 -0.00231622 0.000348766 0.00213748 0.00222167 0.000667864 -4.97284e-05 -0.000509527 -0.000554939 -0.000297704 7.84942e-05 3.92582e-05 -0.000209889 0.000421003 0.0038128 -0.000532989 -0.000338347 -0.000160341 0.000101042 0.00012335 -5.65755e-05 0.00019691 -0.000314028 0.00104954 0.000984766 0.000697322 0.000795074 0.00119241 7.55923e-05 0.00358831 -3.67462e-05 -0.00466712 0.00447359 0.0258286 0.00567415 0.0102389 0.0077374 -0.0046142 -0.00474125 -0.00426899 -0.00434608 -0.00455735 -0.00475753 -0.00456042 -0.00419327 -0.00418705 -0.00457971 -0.00481609 -0.00466171 -0.00471432 -0.00254002 -0.00274723 -0.00260717 -0.00485876 -0.00465433 -0.00457423 -0.000900036 -0.000508508 -5.08804e-05 -0.000581984 -0.000789259 -0.0024518 0.00145823 -0.00103511
lyrON3 -0.00278974 -0.00216204 -0.00234638 -0.0024496 -0.00238591 0.00184778 0.00611636 0.00507488 0.00700123 0.00594076 0.00538516 0.00490328 0.00195232 0.00254806 0.000814719 -0.000372126 0.00265051 0.00290396 -6.01643e-05 -0.00029927 0.00252599 0.00557649 0.00555937 0.00200582 -0.000603341 -0.00250902 -0.00269665 -0.00301872 -0.00290864 1.57012e-06 -0.00267566 0.000792106 0.00768053 -0.00256627 -0.00253586 -0.00254053 -0.00267247 -0.00229024 -0.00238569 -0.00226446 -0.00227876 -0.00180107 -0.0024142 -0.0024686 -0.00229239 0.00194958 0.000245439 0.00693391 0.00216443 -0.0033346 0.00939143 0.00567415 0.0146787 0.00428114 0.00158313 -0.00336383 -0.00363911 -0.00265624 -0.00263222 -0.00327435 -0.00343414 -0.00335329 -0.00286133 -0.00273018 -0.00330098 -0.00365868 -0.00341406 -0.0035292 -0.00158781 -0.00129709 -0.0013476 -0.00369863 -0.0034327 -0.00329434 -0.000914679 -0.000211525 0.000499339 -0.000647767 -0.000760531 -0.0015528 0.0036831 -0.00264983
lyrON2 0.00102564 0.000676184 0.000552301 0.000638562 0.00114185 0.0101296 0.00169345 0.00111339 0.00179362 0.00143868 0.00112305 0.000930075 0.000479567 0.000369327 -0.00198474 -7.16415e-05 -0.000309816 -9.06777e-05 -0.00288377 -0.00296739 -9.25415e-05 0.00119552 0.00124618 0.000177747 0.000251649 0.000237216 -0.000138465 0.000176317 0.000595563 6.39657e-05 0.000895088 8.65054e-05 0.00188929 0.000235375 0.000716656 0.000753996 0.00105454 0.000663335 0.000737423 0.00072712 0.000484566 0.00214532 0.00191095 0.00126469 0.00157768 0.000753431 -0.000275542 0.00271478 -0.000957339 -0.00433564 0.00274901 0.0102389 0.00428114 0.0297043 0.0104485 -0.00461901 -0.00472431 -0.00443537 -0.00451467 -0.00448733 -0.00477127 -0.00470829 -0.00437442 -0.00438671 -0.0047171 -0.0048086 -0.00448333 -0.00490012 -0.00288572 -0.00326188 -0.00285188 -0.00478628 -0.00460075 -0.00470527 -0.00121375 -0.000627767 -0.00012638 -0.000722865 -0.000851424 -0.00278779 0.000842986 -0.000465089
lyrON1 0.00199231 0.00189966 0.00217764 0.00210518 0.00256451 0.0115676 -0.000134217 -0.000141323 -0.0001883 -0.000307873 -0.000680986 -0.000956367 -0.000135901 -0.000420533 -0.00261633 0.000224012 -0.0012127 -0.00120789 -0.00300746 -0.00320009 -0.0010621 -0.000598027 -0.000400032 -0.000698726 0.000600384 0.00194004 0.00180549 0.00203664 0.00213073 0.00011059 0.00238863 -7.8419e-05 7.08192e-05 0.001541 0.00177299 0.00196064 0.00256841 0.00156153 0.00223763 0.00232967 0.00210233 0.0037414 0.00341265 0.00280626 0.00306533 0.000324589 -0.000135119 0.000434503 -0.00144716 -0.00401552 6.7257e-05 0.0077374 0.00158313 0.0104485 0.0299302 -0.00428873 -0.00482489 -0.00445258 -0.00437353 -0.00476088 -0.0048369 -0.00475113 -0.00452277 -0.00441919 -0.00460833 -0.00470592 -0.00433417 -0.00472844 -0.00310864 -0.0035753 -0.0030427 -0.00480685 -0.00467091 -0.00460259 -0.0013366 -0.000872443 -0.000378047 -0.000793408 -0.000892578 -0.00308632 -0.000592912 0.00077211
areGL1 -0.00459512 -0.00313495 -0.00358185 -0.00311781 -0.00390698 -0.00429901 -0.00364792 -0.0036626 -0.00330758 -0.00311028 -0.00256969 -0.00210064 -0.00353211 -0.0034477 0.00239696 -0.0050841 -0.00126181 -0.00102124 0.00335785 0.00377268 -0.00129861 -0.00164811 -0.0016201 -0.00332215 -0.00513225 -0.00511321 -0.00511868 -0.00536242 -0.00512527 -0.00469661 -0.0055604 -0.00386102 -0.00411967 -0.00554249 -0.0054599 -0.00510459 -0.005051 -0.00351503 -0.00470298 -0.00458479 -0.00474649 -0.00447485 -0.00468721 -0.0042477 -0.00457279 -0.00361137 -0.00332703 -0.00261804 -0.000117192 0.0122331 -0.00405966 -0.0046142 -0.00336383 -0.00461901 -0.00428873 0.0207273 0.0152614 0.00811309 0.0086964 0.0122946 0.0126195 0.0115583 0.00820214 0.00838068 0.0093737 0.0154562 0.0148353 0.0149759 0.00148576 0.00428671 0.000719497 0.015308 0.0101677 0.00937918 -0.00452974 -0.00456869 -0.00441194 -0.00456708 -0.00440369 0.00177724 -0.0030947 -0.00513452
areGL2 -0.00480606 -0.00348338 -0.00387164 -0.00343478 -0.00420699 -0.00467553 -0.00391776 -0.003847 -0.00348046 -0.00330167 -0.00280147 -0.00213783 -0.00381283 -0.00360051 0.00265612 -0.00544069 -0.000986214 -0.000746296 0.00378829 0.00479193 -0.00152056 -0.00150107 -0.00159088 -0.00347017 -0.00547796 -0.00544779 -0.00535785 -0.00573144 -0.0053832 -0.00503883 -0.00593835 -0.00404529 -0.00431714 -0.00588095 -0.00558319 -0.00530038 -0.00535062 -0.00383032 -0.00486667 -0.00478408 -0.00496403 -0.0047012 -0.00488844 -0.004567 -0.00482308 -0.00386102 -0.00347117 -0.00249185 6.10459e-05 0.0134274 -0.00420626 -0.00474125 -0.00363911 -0.00472431 -0.00482489 0.0152614 0.0200698 0.00873785 0.00871268 0.0147218 0.0133981 0.013181 0.0087948 0.00888245 0.00999924 0.0154717 0.0140958 0.0140742 0.00228349 0.0051616 0.00130698 0.0149954 0.0112215 0.0099941 -0.0046652 -0.00480151 -0.00467817 -0.00480508 -0.00473257 0.0024538 -0.00345466 -0.00553384
areMB1 -0.00546456 -0.00441389 -0.00460484 -0.00418028 -0.00469343 -0.00452319 -0.00331099 -0.0032542 -0.00250522 -0.0021791 -0.00176836 -0.00112854 -0.00261905 -0.00250331 0.00419699 -0.00515007 3.0584e-05 0.000145567 0.00549527 0.00567525 -0.000378436 -0.000725729 -0.000665616 -0.00304167 -0.00536432 -0.0060958 -0.00618452 -0.00636832 -0.00609077 -0.00470963 -0.00596635 -0.00346997 -0.00355772 -0.00631573 -0.00597589 -0.00574513 -0.00581376 -0.00443457 -0.00586243 -0.00509198 -0.00541396 -0.00533678 -0.00529862 -0.00511157 -0.005432 -0.00348275 -0.00286659 -0.00158717 0.00113002 0.00968129 -0.00295396 -0.00426899 -0.00265624 -0.00443537 -0.00445258 0.00811309 0.00873785 0.0205244 0.0168762 0.00964625 0.00963224 0.0101809 0.0128524 0.0132122 0.0122565 0.00875428 0.00923414 0.00891613 0.00404744 0.00623731 0.00280941 0.00906855 0.0114 0.0122635 -0.00386656 -0.00382964 -0.00412085 -0.00388369 -0.003726 0.00371127 -0.00255399 -0.00539417
areMB2 -0.00551809 -0.00428255 -0.0046541 -0.00421245 -0.00477467 -0.00450927 -0.00326431 -0.00309955 -0.00245194 -0.00208388 -0.00174836 -0.000897636 -0.00265019 -0.00251192 0.00409815 -0.00513459 1.77039e-05 0.000162205 0.00551269 0.00558158 -0.000250974 -0.000805673 -0.000789837 -0.00299072 -0.00522896 -0.00603398 -0.00603466 -0.00625018 -0.00601121 -0.00472717 -0.00611543 -0.00346356 -0.00357565 -0.00639568 -0.00626428 -0.00590444 -0.00602822 -0.0046757 -0.00582533 -0.00533208 -0.00549158 -0.0054399 -0.00544123 -0.00517223 -0.00545692 -0.00339775 -0.00264863 -0.00170401 0.00127832 0.00978014 -0.00311844 -0.00434608 -0.00263222 -0.00451467 -0.00437353 0.0086964 0.00871268 0.0168762 0.0203086 0.00972309 0.00994704 0.0104566 0.0127941 0.0129211 0.0116308 0.00905924 0.00961989 0.00982259 0.00380062 0.00650317 0.00279562 0.00941494 0.011379 0.0116316 -0.00410354 -0.00388744 -0.00416363 -0.0040676 -0.00405802 0.00365321 -0.00239377 -0.00526865
areNU4 -0.00521486 -0.00389904 -0.00425325 -0.00385057 -0.00452892 -0.0046066 -0.00386502 -0.0039711 -0.00317693 -0.00308916 -0.00248422 -0.00195497 -0.0033766 -0.00329983 0.00317132 -0.00556388 -0.000472823 -0.000521228 0.00512599 0.0057468 -0.00104588 -0.00129775 -0.00117951 -0.00341185 -0.00567884 -0.00580558 -0.00577338 -0.00603912 -0.00573141 -0.00533525 -0.00594749 -0.00389078 -0.00415021 -0.00634128 -0.00597852 -0.00567552 -0.00584824 -0.00404842 -0.00546786 -0.00506186 -0.00525644 -0.00515194 -0.00524649 -0.00497593 -0.00524095 -0.00397826 -0.00333646 -0.00214262 0.00056628 0.0127714 -0.00384706 -0.00455735 -0.00327435 -0.00448733 -0.00476088 0.0122946 0.0147218 0.00964625 0.00972309 0.019957 0.0135201 0.0135778 0.00968714 0.00977712 0.0104074 0.0143803 0.0133294 0.0131468 0.00281048 0.00564923 0.00177596 0.0150209 0.011358 0.0104248 -0.00472859 -0.00487655 -0.00491607 -0.00494614 -0.0047957 0.00269647 -0.00329898 -0.00563036
areNU5 -0.00512361 -0.00378514 -0.00410736 -0.00373679 -0.00424852 -0.00461025 -0.00363109 -0.00375854 -0.0031631 -0.00311935 -0.00258601 -0.00191615 -0.00354416 -0.00335915 0.00331889 -0.00531287 -0.000621474 -0.000643985 0.00484632 0.00540641 -0.000620733 -0.00119304 -0.00123663 -0.00326933 -0.00528412 -0.00551327 -0.00567164 -0.00586191 -0.00569933 -0.00489315 -0.00610391 -0.00389974 -0.00412123 -0.00620769 -0.00593932 -0.00544639 -0.00551838 -0.00388803 -0.00523406 -0.00500621 -0.00514914 -0.00503985 -0.0052346 -0.00486125 -0.00512587 -0.0038193 -0.00301101 -0.00224453 0.000755019 0.0119251 -0.00403261 -0.00475753 -0.00343414 -0.00477127 -0.0048369 0.0126195 0.0133981 0.00963224 0.00994704 0.0135201 0.0205595 0.0144765 0.00886629 0.00884701 0.00989208 0.0136745 0.0121735 0.0122568 0.00317115 0.00679576 0.00198516 0.0139781 0.0105594 0.00990662 -0.00440054 -0.00454203 -0.00457793 -0.00468982 -0.00452669 0.0032863 -0.00328606 -0.00558067
areNT1 -0.00521197 -0.0039038 -0.00424104 -0.00401742 -0.00463919 -0.00480103 -0.00370341 -0.003672 -0.00317703 -0.00296562 -0.00258439 -0.00161185 -0.00337139 -0.00319001 0.00332671 -0.00531009 -0.000691975 -0.000426552 0.00487538 0.00554914 -0.000688515 -0.00117084 -0.00122375 -0.00323315 -0.00548887 -0.00584024 -0.00585413 -0.00608609 -0.00586149 -0.00486487 -0.00627876 -0.00392467 -0.00417037 -0.00630952 -0.00592709 -0.0057331 -0.00584367 -0.00393756 -0.00537758 -0.00508111 -0.0052669 -0.00518039 -0.00533022 -0.00489977 -0.00531082 -0.00379503 -0.00306325 -0.00214854 0.000678433 0.0116764 -0.00397559 -0.00456042 -0.00335329 -0.00470829 -0.00475113 0.0115583 0.013181 0.0101809 0.0104566 0.0135778 0.0144765 0.0200485 0.00953168 0.00955616 0.0103679 0.0131182 0.0118169 0.0123435 0.00351779 0.00703546 0.00261119 0.0135474 0.0108483 0.0103695 -0.00426338 -0.0045175 -0.00468675 -0.00440843 -0.00455214 0.00366427 -0.00298499 -0.00574283
areNU3 -0.00571497 -0.00443075 -0.00471892 -0.00415959 -0.00479327 -0.00462393 -0.00335153 -0.00335896 -0.0026707 -0.00236724 -0.00195054 -0.00120314 -0.00283788 -0.0027053 0.00390153 -0.00532811 -0.000101496 0.000231509 0.00545602 0.00570643 -0.000586383 -0.000762651 -0.000569187 -0.00306499 -0.00531282 -0.00606968 -0.00613884 -0.00629869 -0.00608808 -0.00489867 -0.00610231 -0.00353434 -0.00360708 -0.00625102 -0.00604738 -0.00564533 -0.00609796 -0.00442087 -0.00563627 -0.00526018 -0.00545037 -0.00530081 -0.00531276 -0.0053058 -0.00555955 -0.00361094 -0.00308671 -0.00167108 0.00124548 0.0095061 -0.00321861 -0.00419327 -0.00286133 -0.00437442 -0.00452277 0.00820214 0.0087948 0.0128524 0.0127941 0.00968714 0.00886629 0.00953168 0.0201279 0.0184038 0.0155016 0.00899222 0.0096857 0.00933661 0.00319009 0.00531548 0.00227857 0.00899396 0.0134282 0.0155102 -0.00414105 -0.00424395 -0.00440129 -0.00409371 -0.00430681 0.00279773 -0.0023927 -0.00558063
areQC7 -0.00572079 -0.00438361 -0.0047048 -0.00416269 -0.00472983 -0.00454858 -0.00334855 -0.00333993 -0.00262693 -0.0022893 -0.00189163 -0.00111535 -0.00286014 -0.00274828 0.00399436 -0.0052688 9.19577e-07 0.000316964 0.00567729 0.00574696 -0.000602171 -0.000698558 -0.000488522 -0.00311263 -0.00522788 -0.00611679 -0.00613495 -0.00638206 -0.00608457 -0.00492482 -0.00613687 -0.00347504 -0.00360008 -0.00627341 -0.00604323 -0.00575227 -0.00610184 -0.00446178 -0.00565698 -0.00537216 -0.00549399 -0.00536191 -0.00540351 -0.00535538 -0.00551785 -0.00361922 -0.00305122 -0.00161178 0.00130413 0.00936576 -0.0031294 -0.00418705 -0.00273018 -0.00438671 -0.00441919 0.00838068 0.00888245 0.0132122 0.0129211 0.00977712 0.00884701 0.00955616 0.0184038 0.0191311 0.0150178 0.00897527 0.0095354 0.0094701 0.00319877 0.00552069 0.00237839 0.00902517 0.0133372 0.0150277 -0.00418053 -0.00428706 -0.00445812 -0.00414277 -0.00427509 0.00292526 -0.00243736 -0.00549556
areQC5 -0.00571094 -0.00430618 -0.00457882 -0.00408021 -0.00463932 -0.00469409 -0.00373046 -0.00372767 -0.00309442 -0.00284728 -0.00244612 -0.0017505 -0.00308643 -0.00303568 0.0038117 -0.00566069 -0.000370508 -0.000175127 0.00557864 0.00573791 -0.00108106 -0.00109316 -0.000972845 -0.00353494 -0.00572813 -0.00602201 -0.00616459 -0.00657767 -0.00608275 -0.00521054 -0.00611136 -0.00396985 -0.00401591 -0.00637633 -0.00594301 -0.00571199 -0.00593378 -0.00444973 -0.00566228 -0.00504758 -0.00534496 -0.00528966 -0.00535572 -0.00522706 -0.00546346 -0.00394831 -0.00357426 -0.00205183 0.000875095 0.0116096 -0.00362887 -0.00457971 -0.00330098 -0.0047171 -0.00460833 0.0093737 0.00999924 0.0122565 0.0116308 0.0104074 0.00989208 0.0103679 0.0155016 0.0150178 0.0203563 0.00992168 0.0112682 0.0100773 0.00284664 0.00497617 0.00182688 0.0101448 0.0159289 0.020368 -0.00443764 -0.00452345 -0.00490788 -0.00448999 -0.00449103 0.0024302 -0.00284361 -0.00579721
areQC4 -0.00479856 -0.00342514 -0.00369648 -0.00351183 -0.00404867 -0.0045431 -0.00401539 -0.00387769 -0.00342933 -0.00335593 -0.00274232 -0.00225242 -0.00366499 -0.00350847 0.00263163 -0.00535447 -0.00114456 -0.000999934 0.00398066 0.00459565 -0.001323 -0.00159469 -0.00147256 -0.00348339 -0.00535019 -0.00542295 -0.00536847 -0.00563629 -0.00534321 -0.00508403 -0.00590742 -0.0039728 -0.00440286 -0.00588511 -0.00573286 -0.00526233 -0.00533057 -0.00374514 -0.00500858 -0.00480351 -0.00499603 -0.00461615 -0.00483641 -0.0045722 -0.00490686 -0.00392719 -0.0034559 -0.00253316 -4.61654e-05 0.0125491 -0.00410283 -0.00481609 -0.00365868 -0.0048086 -0.00470592 0.0154562 0.0154717 0.00875428 0.00905924 0.0143803 0.0136745 0.0131182 0.00899222 0.00897527 0.00992168 0.0193831 0.0143926 0.0151135 0.00211142 0.00504908 0.00116779 0.0156848 0.0105269 0.00992793 -0.00466017 -0.00477214 -0.00482046 -0.00487125 -0.00473272 0.00217711 -0.00328157 -0.0054752
areQC2 -0.00501471 -0.00358471 -0.00398048 -0.00351423 -0.00429084 -0.00438121 -0.00400291 -0.00402536 -0.00332635 -0.0031376 -0.00257098 -0.00199848 -0.00351307 -0.00335292 0.00304805 -0.00542938 -0.000771644 -0.000732918 0.00448836 0.00477489 -0.001368 -0.00131693 -0.00122082 -0.0035948 -0.00543856 -0.00564247 -0.0055489 -0.00571715 -0.00531791 -0.00517926 -0.00569077 -0.00411529 -0.0042222 -0.00587974 -0.00568012 -0.00530435 -0.00545959 -0.00390822 -0.00500412 -0.0047439 -0.00490845 -0.00487891 -0.00493514 -0.00453926 -0.00485981 -0.00401077 -0.00367801 -0.00232842 0.000235222 0.0133497 -0.00396748 -0.00466171 -0.00341406 -0.00448333 -0.00433417 0.0148353 0.0140958 0.00923414 0.00961989 0.0133294 0.0121735 0.0118169 0.0096857 0.0095354 0.0112682 0.0143926 0.0207164 0.0133906 0.00211199 0.00429331 0.000719373 0.0143749 0.0117641 0.0112879 -0.00483437 -0.00504474 -0.00490404 -0.00504467 -0.00480801 0.00173724 -0.0033869 -0.00527577
areQC3 -0.00475388 -0.00358514 -0.00388277 -0.00349097 -0.00420544 -0.0047883 -0.00389459 -0.00374433 -0.00340446 -0.00319318 -0.00261064 -0.00214107 -0.00351118 -0.00339802 0.0025774 -0.0051811 -0.0011386 -0.00084715 0.00414251 0.00396697 -0.00112478 -0.00179263 -0.00162441 -0.00345735 -0.00526058 -0.00537555 -0.00534852 -0.00554112 -0.00540715 -0.0048801 -0.00589628 -0.00397771 -0.00433203 -0.00576598 -0.00565439 -0.00544111 -0.00542662 -0.00381919 -0.00500559 -0.00478123 -0.00509855 -0.00460319 -0.0049212 -0.0046219 -0.00479706 -0.0037208 -0.00312471 -0.00259969 -0.000159306 0.0113068 -0.00428445 -0.00471432 -0.0035292 -0.00490012 -0.00472844 0.0149759 0.0140742 0.00891613 0.00982259 0.0131468 0.0122568 0.0123435 0.00933661 0.0094701 0.0100773 0.0151135 0.0133906 0.0203836 0.00269015 0.00538105 0.00163052 0.0160336 0.0106447 0.0100774 -0.00457393 -0.00451293 -0.00454184 -0.00462214 -0.00440437 0.00286226 -0.00312102 -0.00535867
areSK2 -0.00392345 -0.00319011 -0.00324537 -0.00323821 -0.00354137 -0.00286297 -0.00144026 -0.0014038 -0.00120673 -0.00103183 -0.000765056 -0.000125366 -0.000755056 -0.000787422 0.00171363 -0.00163213 8.28267e-05 0.000111326 0.00208273 0.00192169 0.000551331 -0.000709737 -0.00067241 -0.000716249 -0.00198686 -0.00451637 -0.00475061 -0.00458213 -0.00454112 -0.00157686 -0.00465738 -0.000957866 -0.00163547 -0.003992 -0.00368142 -0.00414006 -0.00397242 -0.00284893 -0.0039803 -0.00351385 -0.00393979 -0.00381198 -0.00379066 -0.00394501 -0.00398916 -0.0010223 -0.000516314 -0.00107428 0.000511107 0.00222809 -0.00165858 -0.00254002 -0.00158781 -0.00288572 -0.00310864 0.00148576 0.00228349 0.00404744 0.00380062 0.00281048 0.00317115 0.00351779 0.00319009 0.00319877 0.00284664 0.00211142 0.00211199 0.00269015 0.02548 0.00836451 0.0130127 0.00233584 0.00258157 0.00286066 0.00147375 0.000545883 -0.00036521 2.4452e-05 0.00290353 0.0188587 -0.000966663 -0.00312689
areSK1 -0.00444177 -0.00324014 -0.00348223 -0.00349876 -0.0036687 -0.00346634 -0.0013976 -0.00144995 -0.00109998 -0.000847275 -0.000417889 0.000192929 -0.00104538 -0.000975988 0.00264703 -0.00295379 0.000460418 0.000601812 0.00328878 0.00340609 0.00104583 9.2634e-05 -8.53417e-05 -0.000860408 -0.00309127 -0.00481719 -0.0048259 -0.00499791 -0.00486032 -0.00243658 -0.00519511 -0.00136808 -0.00205927 -0.00476498 -0.00465481 -0.00456051 -0.0047085 -0.00330238 -0.00443816 -0.00400575 -0.00426261 -0.00400236 -0.00431131 -0.00426771 -0.00433839 -0.00162386 -0.000786962 -0.000739026 0.000993048 0.00492314 -0.0018153 -0.00274723 -0.00129709 -0.00326188 -0.0035753 0.00428671 0.0051616 0.00623731 0.00650317 0.00564923 0.00679576 0.00703546 0.00531548 0.00552069 0.00497617 0.00504908 0.00429331 0.00538105 0.00836451 0.0138039 0.00729219 0.0050863 0.0048965 0.00496715 -4.24972e-05 -0.00112831 -0.00150471 -0.00132064 0.000305721 0.00850504 -0.00109192 -0.00394272
areSK3 -0.00346302 -0.00291947 -0.0030352 -0.00299878 -0.0031133 -0.00287897 -0.00124808 -0.000935078 -0.00125808 -0.0012085 -0.000560448 -0.000470733 -0.000481313 -0.000372172 0.00162034 -0.00109337 -3.68793e-05 0.000212619 0.0012731 0.00115012 0.00022189 -0.000862587 -0.000904363 -0.000311227 -0.00101529 -0.00421104 -0.00396457 -0.00389047 -0.00404469 -0.000879501 -0.00456165 -0.000329773 -0.00191675 -0.00311585 -0.00318085 -0.00351016 -0.00339598 -0.00290429 -0.00345462 -0.0033385 -0.00352661 -0.00309288 -0.00332233 -0.00339486 -0.00360757 -0.000447285 6.65211e-06 -0.00105494 6.46269e-05 0.0012987 -0.0017665 -0.00260717 -0.0013476 -0.00285188 -0.0030427 0.000719497 0.00130698 0.00280941 0.00279562 0.00177596 0.00198516 0.00261119 0.00227857 0.00237839 0.00182688 0.00116779 0.000719373 0.00163052 0.0130127 0.00729219 0.0264804 0.00136321 0.00162111 0.00181786 0.00406326 0.00250412 0.001085 0.00208134 0.00531904 0.01313 -0.000671558 -0.00302417
areNU1 -0.00498468 -0.00353357 -0.00370122 -0.00352135 -0.0042142 -0.00467731 -0.00410415 -0.0040251 -0.00363008 -0.0035115 -0.00290656 -0.00219514 -0.00377317 -0.00372333 0.00248099 -0.00547625 -0.00122012 -0.00122243 0.00413284 0.00441277 -0.0014765 -0.00160214 -0.00156054 -0.0036774 -0.00547662 -0.00544995 -0.00547407 -0.0056532 -0.0053842 -0.00505445 -0.00604098 -0.00413639 -0.00449033 -0.00582899 -0.00561771 -0.00532507 -0.00545286 -0.00363051 -0.00499907 -0.00479284 -0.00503145 -0.00470064 -0.0049051 -0.00456334 -0.00492079 -0.00406644 -0.00351294 -0.00261972 -0.000160042 0.0128655 -0.00442929 -0.00485876 -0.00369863 -0.00478628 -0.00480685 0.015308 0.0149954 0.00906855 0.00941494 0.0150209 0.0139781 0.0135474 0.00899396 0.00902517 0.0101448 0.0156848 0.0143749 0.0160336 0.00233584 0.0050863 0.00136321 0.0201512 0.0110001 0.0101586 -0.00472523 -0.00488614 -0.00499817 -0.00492233 -0.00475376 0.00247921 -0.00354395 -0.00562338
areNU2 -0.00522509 -0.00411241 -0.00443891 -0.00388049 -0.00455832 -0.00465581 -0.00366629 -0.00360109 -0.00306158 -0.00277004 -0.00255 -0.00172323 -0.00322604 -0.00302304 0.00405531 -0.0054809 -0.000484095 -0.000140215 0.00535825 0.00575586 -0.00108408 -0.00132262 -0.00123609 -0.00339089 -0.00551986 -0.00583679 -0.0059 -0.00630428 -0.00588859 -0.00507879 -0.00579369 -0.00390425 -0.00404897 -0.00611601 -0.00577216 -0.00556652 -0.00570324 -0.00437481 -0.00553687 -0.0048845 -0.00533038 -0.00519429 -0.00516183 -0.00507628 -0.00520004 -0.00391004 -0.00348885 -0.00216373 0.000911689 0.0123631 -0.00386416 -0.00465433 -0.0034327 -0.00460075 -0.00467091 0.0101677 0.0112215 0.0114 0.011379 0.011358 0.0105594 0.0108483 0.0134282 0.0133372 0.0159289 0.0105269 0.0117641 0.0106447 0.00258157 0.0048965 0.00162111 0.0110001 0.0175602 0.0159447 -0.00406961 -0.00432425 -0.00479826 -0.00427991 -0.00441456 0.00230573 -0.00283032 -0.00559231
areQC6 -0.00571672 -0.00432517 -0.0045938 -0.00408677 -0.00465443 -0.00468757 -0.00372978 -0.00373513 -0.00309296 -0.0028453 -0.00244155 -0.0017471 -0.00308613 -0.00303292 0.00380384 -0.00566997 -0.000367749 -0.00016693 0.00557868 0.00572979 -0.0010748 -0.00107253 -0.000961671 -0.00354254 -0.00573663 -0.0060357 -0.00616921 -0.00658048 -0.00608595 -0.00520778 -0.00610394 -0.00397758 -0.00401768 -0.0063926 -0.00594971 -0.00571804 -0.00593516 -0.0044572 -0.00567402 -0.00504158 -0.0053501 -0.00529208 -0.00536604 -0.00523803 -0.00546925 -0.00395837 -0.00357163 -0.00204493 0.000885751 0.0116202 -0.00362883 -0.00457423 -0.00329434 -0.00470527 -0.00460259 0.00937918 0.0099941 0.0122635 0.0116316 0.0104248 0.00990662 0.0103695 0.0155102 0.0150277 0.020368 0.00992793 0.0112879 0.0100774 0.00286066 0.00496715 0.00181786 0.0101586 0.0159447 0.0204032 -0.00444304 -0.00453533 -0.00490965 -0.00448503 -0.00449746 0.00241651 -0.00284694 -0.00582746
lyrAB1 -0.00118248 -0.00148461 -0.00124029 -0.00124815 -0.00159714 -0.00123865 0.000792687 0.00113663 0.000128493 0.000550284 2.0581e-05 -0.000155369 0.00217053 0.00219112 -0.00116684 0.00248481 -0.000131278 -0.000101614 -0.00253492 -0.00245968 0.000648076 -0.000839171 -0.000720668 0.00216688 0.00274906 -0.00243529 -0.0019954 -0.00179649 -0.00176908 0.00281002 -0.00196016 0.00295646 -3.03063e-05 -0.00112363 -0.00100803 -0.000767427 -0.000787116 -0.00106498 -0.00133747 -0.00143238 -0.00129566 -0.0012454 -0.00134073 -0.00133105 -0.00151592 0.00275492 0.00198061 -0.000624741 -0.000827804 -0.00476631 -0.000264319 -0.000900036 -0.000914679 -0.00121375 -0.0013366 -0.00452974 -0.0046652 -0.00386656 -0.00410354 -0.00472859 -0.00440054 -0.00426338 -0.00414105 -0.00418053 -0.00443764 -0.00466017 -0.00483437 -0.00457393 0.00147375 -4.24972e-05 0.00406326 -0.00472523 -0.00406961 -0.00444304 0.0327028 0.0136435 0.0102482 0.0170794 0.0144945 0.00135922 0.00167708 -0.000431618
lyrAB2 -0.00136138 -0.00159826 -0.00149558 -0.0015929 -0.00163867 -0.00109362 0.0015431 0.00156195 0.000906349 0.0011386 0.000646832 0.000508427 0.00283614 0.00238133 -0.00126262 0.00259462 0.00023604 -6.30117e-05 -0.00268223 -0.00261166 0.000825596 -0.000411651 -0.000283827 0.00282342 0.00261431 -0.00240213 -0.00219282 -0.00170584 -0.00183236 0.00278816 -0.00215965 0.00296684 0.000872097 -0.00136533 -0.000999076 -0.000805599 -0.000716018 -0.000999444 -0.0014752 -0.00160869 -0.00123854 -0.00113857 -0.00137942 -0.00152795 -0.00148703 0.0032398 0.00200057 -0.000169515 -0.000642905 -0.0048138 0.000392486 -0.000508508 -0.000211525 -0.000627767 -0.000872443 -0.00456869 -0.00480151 -0.00382964 -0.00388744 -0.00487655 -0.00454203 -0.0045175 -0.00424395 -0.00428706 -0.00452345 -0.00477214 -0.00504474 -0.00451293 0.000545883 -0.00112831 0.00250412 -0.00488614 -0.00432425 -0.00453533 0.0136435 0.0310848 0.0141601 0.0146927 0.0107947 0.000550726 0.00159903 -0.000195062
lyrSK1 -0.00133643 -0.00138649 -0.00140382 -0.00130384 -0.00151222 -0.000383923 0.00200577 0.00192714 0.00140528 0.00114789 0.00116932 0.000876722 0.00347904 0.00297412 -0.00155111 0.00249334 0.000550477 0.000263466 -0.00260317 -0.00245556 0.00142654 -5.72082e-05 0.000151533 0.00366777 0.00280213 -0.00195732 -0.00195062 -0.00149498 -0.00152725 0.00255806 -0.00191293 0.00303516 0.00177781 -0.00102474 -0.00101271 -0.000782979 -0.000630477 -0.000835576 -0.00130732 -0.00166893 -0.00102483 -0.000904794 -0.00120571 -0.00130426 -0.00128432 0.00348083 0.00210916 0.000489692 -0.000596463 -0.00484322 0.0010794 -5.08804e-05 0.000499339 -0.00012638 -0.000378047 -0.00441194 -0.00467817 -0.00412085 -0.00416363 -0.00491607 -0.00457793 -0.00468675 -0.00440129 -0.00445812 -0.00490788 -0.00482046 -0.00490404 -0.00454184 -0.00036521 -0.00150471 0.001085 -0.00499817 -0.00479826 -0.00490965 0.0102482 0.0141601 0.0284335 0.0109015 0.00967621 0.000128499 0.00240415 -0.000423607
lyrSK2 -0.00100645 -0.00134522 -0.00127361 -0.00158611 -0.00156793 -0.00101886 0.000915503 0.00137855 0.000266845 0.000748708 0.000221595 5.57427e-05 0.00215741 0.00192178 -0.00155722 0.00282513 -0.000227908 -0.000381827 -0.00284323 -0.00265147 0.000749919 -0.000890617 -0.000625299 0.00243897 0.00318726 -0.00219026 -0.00220868 -0.00180068 -0.00161739 0.00322375 -0.00202184 0.00280312 6.75225e-05 -0.00093194 -0.000640522 -0.000664808 -0.000387889 -0.00105726 -0.00116662 -0.00125324 -0.00102681 -0.000943666 -0.000924024 -0.00132708 -0.00126001 0.00279631 0.00249312 -0.000457259 -0.00065579 -0.00489271 -0.000225268 -0.000581984 -0.000647767 -0.000722865 -0.000793408 -0.00456708 -0.00480508 -0.00388369 -0.0040676 -0.00494614 -0.00468982 -0.00440843 -0.00409371 -0.00414277 -0.00448999 -0.00487125 -0.00504467 -0.00462214 2.4452e-05 -0.00132064 0.00208134 -0.00492233 -0.00427991 -0.00448503 0.0170794 0.0146927 0.0109015 0.0331665 0.0130863 0.000200451 0.00156957 -3.75697e-05
lyrSK4 -0.000991562 -0.00118028 -0.00115709 -0.00108442 -0.0013209 -0.000807569 0.000507943 0.000704812 -0.000157805 0.000154199 -0.000159165 -0.000278539 0.00217385 0.00165003 -0.00187545 0.00306477 -0.000445152 -0.000429858 -0.00272684 -0.00263917 0.000361649 -0.00114787 -0.000934982 0.00212074 0.00338146 -0.00189391 -0.00184358 -0.00128022 -0.00128285 0.00320226 -0.00178802 0.00307332 -0.000268572 -0.000747578 -0.000694897 -0.000493263 -0.000585454 -0.000687627 -0.00116028 -0.0012289 -0.000837913 -0.00114084 -0.00110036 -0.00113236 -0.000978682 0.00264444 0.00227225 -0.000712566 -0.000783702 -0.00452114 -0.000546344 -0.000789259 -0.000760531 -0.000851424 -0.000892578 -0.00440369 -0.00473257 -0.003726 -0.00405802 -0.0047957 -0.00452669 -0.00455214 -0.00430681 -0.00427509 -0.00449103 -0.00473272 -0.00480801 -0.00440437 0.00290353 0.000305721 0.00531904 -0.00475376 -0.00441456 -0.00449746 0.0144945 0.0107947 0.00967621 0.0130863 0.0318825 0.00302956 0.00122209 -0.000207688
lyrSK3 -0.00338714 -0.00290626 -0.00298535 -0.00280238 -0.00304054 -0.00304844 -0.00146415 -0.00135804 -0.00124461 -0.00107515 -0.000756069 -0.000117675 -0.000978979 -0.000874241 0.00151081 -0.0014015 -0.000109248 -0.000208403 0.00152051 0.00158966 0.000457392 -0.000990497 -0.000911222 -0.000556822 -0.00184892 -0.00420832 -0.00429406 -0.00398873 -0.00398876 -0.00144514 -0.00466004 -0.00104028 -0.00209437 -0.00361701 -0.00348186 -0.00377841 -0.00361361 -0.00276485 -0.00357968 -0.00319932 -0.00346925 -0.00328513 -0.00356818 -0.00348496 -0.00360239 -0.000788816 -0.000240626 -0.00127244 0.000299871 0.00239425 -0.00200006 -0.0024518 -0.0015528 -0.00278779 -0.00308632 0.00177724 0.0024538 0.00371127 0.00365321 0.00269647 0.0032863 0.00366427 0.00279773 0.00292526 0.0024302 0.00217711 0.00173724 0.00286226 0.0188587 0.00850504 0.01313 0.00247921 0.00230573 0.00241651 0.00135922 0.000550726 0.000128499 0.000200451 0.00302956 0.0207114 -0.000936961 -0.00327222
lyrWI1.1 -0.00230518 -0.00202536 -0.00205499 -0.00209522 -0.00234568 -0.000350601 0.00476204 0.00442835 0.00479295 0.00465208 0.00416406 0.00366354 0.00355741 0.0038236 0.000700625 0.00137402 0.00222388 0.00277478 -0.000800942 -0.000655531 0.00280243 0.00314921 0.00330733 0.00345691 0.00109231 -0.00286742 -0.00270782 -0.00263721 -0.00238983 0.00169625 -0.00237171 0.00219821 0.00502747 -0.00203854 -0.00200592 -0.00192508 -0.00179304 -0.00199827 -0.00225924 -0.00213988 -0.00188651 -0.00187031 -0.00222392 -0.00214432 -0.00210354 0.0034634 0.00123427 0.00345466 0.00165436 -0.00324841 0.00440221 0.00145823 0.0036831 0.000842986 -0.000592912 -0.0030947 -0.00345466 -0.00255399 -0.00239377 -0.00329898 -0.00328606 -0.00298499 -0.0023927 -0.00243736 -0.00284361 -0.00328157 -0.0033869 -0.00312102 -0.000966663 -0.00109192 -0.000671558 -0.00354395 -0.00283032 -0.00284694 0.00167708 0.00159903 0.00240415 0.00156957 0.00122209 -0.000936961 0.0143359 -0.00139249
Alyrp_PLS 0.00375417 0.00243676 0.00233152 0.00194601 0.00258809 0.000730501 -0.00213498 -0.00148679 -0.0023731 -0.00233453 -0.00266408 -0.00279821 -0.000625208 -0.00152461 -0.00396543 0.00206607 -0.00279716 -0.00303834 -0.00459115 -0.00459799 -0.00223739 -0.0030193 -0.00282622 -0.000692693 0.00268067 0.00312733 0.00310464 0.00311763 0.00343933 0.00190721 0.0035152 0.000514939 -0.00230753 0.00399803 0.00402779 0.00349017 0.0050457 0.00242126 0.00340615 0.00239164 0.0029745 0.00228045 0.00327743 0.00278414 0.00329217 -5.33764e-05 0.000913378 -0.00271178 -0.00309027 -0.00545847 -0.00226604 -0.00103511 -0.00264983 -0.000465089 0.00077211 -0.00513452 -0.00553384 -0.00539417 -0.00526865 -0.00563036 -0.00558067 -0.00574283 -0.00558063 -0.00549556 -0.00579721 -0.0054752 -0.00527577 -0.00535867 -0.00312689 -0.00394272 -0.00302417 -0.00562338 -0.00559231 -0.00582746 -0.000431618 -0.000195062 -0.000423607 -3.75697e-05 -0.000207688 -0.00327222 -0.00139249 0.089775
# Treemix results: m=3 covse
lyrPA2 lyrNY1 lyrNY2 lyrNY3 lyrNY5 lyrPA4 lyrIN1 lyrIL2 lyrMI1 lyrMI2 lyrMI3 lyrMI4 lyrWI3 lyrMI5 lyrMI6 lyrMO1 lyrON9 lyrON10 lyrON11 lyrON11.1 lyrON12 lyrON7 lyrON6 lyrWI2 lyrMO2 lyrNC1 lyrNC3 lyrNC2 lyrNC4 lyrMO3 lyrMO3SM lyrIA1 lyrIL1 lyrVA2 lyrVA1 lyrMD1 lyrMD4 lyrNJ1 lyrMD2 lyrMD3 lyrWV1 lyrPA1 lyrPA3 lyrNY6 lyrNY4 lyrWI1 lyrIA2 lyrON5 lyrON8 areQC1 lyrOH1 lyrON4 lyrON3 lyrON2 lyrON1 areGL1 areGL2 areMB1 areMB2 areNU4 areNU5 areNT1 areNU3 areQC7 areQC5 areQC4 areQC2 areQC3 areSK2 areSK1 areSK3 areNU1 areNU2 areQC6 lyrAB1 lyrAB2 lyrSK1 lyrSK2 lyrSK4 lyrSK3 lyrWI1.1 Alyrp_PLS 
lyrPA2 0.000322922 0.000153683 0.00016737 0.000179088 0.000162195 0.000167815 0.000118626 0.000114101 0.000119514 0.000128619 0.000120251 0.000145431 0.000131918 0.000159252 0.000148661 0.000161886 0.00013736 0.000124205 0.000152245 0.000151868 0.00011908 0.000143193 0.000135465 0.00011763 0.000176602 0.000206716 0.000200207 0.000204275 0.000197931 0.000155482 0.00021892 0.000132626 0.00014289 0.000193928 0.000185651 0.000173696 0.000177142 0.000183281 0.000176278 0.000174975 0.000177221 0.000175962 0.000172093 0.000164372 0.000161416 0.000104629 0.000146061 0.000149412 0.000134407 0.00015679 0.000162058 0.00018034 0.000138078 0.000189633 0.000185043 0.00015992 0.000160158 0.000160935 0.000157224 0.000157025 0.000161233 0.000157106 0.000154918 0.000152018 0.000158102 0.000160426 0.000162992 0.000164065 0.000169103 0.000149501 0.000165912 0.000156672 0.000157805 0.000158945 0.000179978 0.000172114 0.000166706 0.000179726 0.000180456 0.000160584 0.000129773 0.000175768
lyrNY1 0.000153683 0.000183834 0.000155609 0.000140879 0.000132078 0.0001331 8.78618e-05 8.45407e-05 9.46704e-05 9.99026e-05 9.99511e-05 9.80009e-05 9.89558e-05 0.000115871 0.000116669 0.000126094 0.000107612 0.000102212 0.000120079 0.000119356 9.6218e-05 0.000107147 0.000102267 9.30999e-05 0.000136006 0.000151811 0.000145258 0.000152717 0.000139781 0.000113783 0.000157795 9.47596e-05 0.000111683 0.000146758 0.00013458 0.000130138 0.00013151 0.000134658 0.000129727 0.00013402 0.000136433 0.000130549 0.000125892 0.000127559 0.000128233 8.05469e-05 0.000107615 0.000108924 0.000109012 0.000126385 0.000119648 0.000134879 0.000108869 0.000143849 0.000145847 0.000128588 0.000127081 0.000124897 0.000126536 0.000125847 0.000126179 0.000125432 0.00012401 0.000123315 0.000124709 0.000126885 0.000129599 0.000126886 0.00013112 0.000116502 0.000128941 0.000125648 0.000123049 0.000125701 0.000125696 0.000125419 0.00012269 0.00012792 0.000134875 0.000123915 0.000104211 0.000150169
lyrNY2 0.00016737 0.000155609 0.000230923 0.000162144 0.000137645 0.000153246 9.72893e-05 9.42867e-05 0.00010624 0.000118103 0.000109082 0.000115004 0.000108771 0.000132784 0.000120559 0.000133608 0.000117912 0.000112847 0.000134523 0.000133347 0.00010161 0.000122933 0.000118491 0.000104067 0.000144836 0.000174572 0.000172226 0.00016924 0.000167189 0.000129323 0.000181071 0.000113578 0.00012664 0.000160282 0.000146789 0.000144451 0.000144912 0.000152598 0.000145701 0.00014497 0.000159508 0.000144656 0.000141229 0.000144879 0.000139234 9.3822e-05 0.000126727 0.000125709 0.000118187 0.000142403 0.000137266 0.000154052 0.000122037 0.000155303 0.000162714 0.000147706 0.000147099 0.000135923 0.000143263 0.000145497 0.00014539 0.00014307 0.00013707 0.00013601 0.000137584 0.000148143 0.000148795 0.000147071 0.000139204 0.000127163 0.000138159 0.000148441 0.000133342 0.000138716 0.00014357 0.000136566 0.000133455 0.000138711 0.000145671 0.000132385 0.000114066 0.000162019
lyrNY3 0.000179088 0.000140879 0.000162144 0.000274004 0.000157013 0.000164541 0.000102725 0.000105966 0.000117831 0.000126738 0.000115766 0.000137101 0.000123155 0.000151249 0.000144065 0.00015089 0.000126658 0.000118692 0.000150355 0.000146694 0.000110828 0.000138504 0.000136296 0.000116479 0.000162874 0.000192603 0.000197643 0.000192607 0.00019023 0.000140753 0.000197736 0.000112635 0.000134572 0.000202246 0.000173678 0.000176393 0.000167121 0.000181832 0.000167542 0.000165748 0.000162736 0.000161431 0.000165512 0.000158737 0.000160138 9.37252e-05 0.00013295 0.000142373 0.000135244 0.000152829 0.000154872 0.000176108 0.000136125 0.000180254 0.000181315 0.000154254 0.000153234 0.000154638 0.000153521 0.000156098 0.000154457 0.000153288 0.000151107 0.000150381 0.000153855 0.000152456 0.000160667 0.000158809 0.000155671 0.000141662 0.000159944 0.000156757 0.000150971 0.000154795 0.000171036 0.00015679 0.000162148 0.000164279 0.000168427 0.00015102 0.000124375 0.000175089
lyrNY5 0.000162195 0.000132078 0.000137645 0.000157013 0.000208556 0.000147957 9.61606e-05 9.4433e-05 0.000104539 0.000104264 0.000106691 0.000109036 0.000104978 0.000124043 0.000121165 0.000131837 0.000112424 0.000111031 0.000131771 0.000128634 0.00010166 0.000115119 0.000107252 9.7638e-05 0.000139954 0.000169877 0.000164123 0.00016671 0.000152675 0.000124769 0.000171289 9.52909e-05 0.000118703 0.000157368 0.000143194 0.000131892 0.000143999 0.000136805 0.000134524 0.000139301 0.000145151 0.000147571 0.000143918 0.000145131 0.000143662 8.38853e-05 0.000118118 0.000123964 0.000116437 0.000132536 0.000130972 0.000148978 0.000118641 0.000159167 0.000162817 0.000131739 0.000131655 0.000133426 0.000130692 0.000132003 0.000132276 0.000131034 0.00013048 0.000129913 0.00013188 0.000131941 0.000137203 0.000132441 0.000138671 0.000126929 0.000136059 0.000132871 0.000129177 0.000133016 0.000133195 0.000129863 0.000127061 0.000132207 0.000131866 0.000135337 0.000108184 0.000155096
lyrPA4 0.000167815 0.0001331 0.000153246 0.000164541 0.000147957 0.000278085 0.000123171 0.000120105 0.00013184 0.000140606 0.000137602 0.000143975 0.000136683 0.000157005 0.000146318 0.000165807 0.000141495 0.000131745 0.00015797 0.000157418 0.000119946 0.000153197 0.000147249 0.000122032 0.000180989 0.000177489 0.00016854 0.000171977 0.000158023 0.000149627 0.000179632 0.000129384 0.000159478 0.000173111 0.00015944 0.000151606 0.000164813 0.000149257 0.000151853 0.000147028 0.000152168 0.000165129 0.000150475 0.000147058 0.000145756 0.000112351 0.000143769 0.000157587 0.000135385 0.000144444 0.000174529 0.000233364 0.000169383 0.000275048 0.000256372 0.000147246 0.000146002 0.000153943 0.000151496 0.000149952 0.000155272 0.000147184 0.000151866 0.000151072 0.000149266 0.000146744 0.000151894 0.000148095 0.000164939 0.000143596 0.000159541 0.000147518 0.000146648 0.000150722 0.000161284 0.00016679 0.00016736 0.00016297 0.000167576 0.000152661 0.000134437 0.000170357
lyrIN1 0.000118626 8.78618e-05 9.72893e-05 0.000102725 9.61606e-05 0.000123171 0.000176008 0.000135996 0.000141598 0.000132616 0.000128747 0.000138214 0.000113316 0.000141757 0.000137757 0.000130591 0.000126432 0.000125351 0.000151725 0.000141944 0.000117231 0.000142711 0.000131557 0.000104392 0.000141991 0.000117597 0.000115333 0.000118046 0.000109265 0.000122073 0.000120648 0.000107096 0.000169497 0.000120513 0.000107262 0.000106414 0.000101568 0.000107696 0.000104286 0.00010151 0.000104034 0.000106395 9.83879e-05 0.000101684 9.6801e-05 0.000102048 0.000110693 0.000139068 0.000126071 0.000131845 0.000172433 0.000152925 0.000148272 0.000151991 0.000132232 0.000132501 0.000130964 0.000133656 0.000131224 0.000130887 0.00013429 0.000134101 0.000132121 0.000130001 0.000133306 0.000129433 0.000131989 0.000131804 0.000133698 0.000129973 0.000133553 0.000129856 0.000127193 0.000133605 0.000135714 0.000146481 0.000145167 0.000133681 0.000136263 0.000132442 0.000141263 0.000111695
lyrIL2 0.000114101 8.45407e-05 9.42867e-05 0.000105966 9.4433e-05 0.000120105 0.000135996 0.000176519 0.000132478 0.000129437 0.000128179 0.000130917 0.000115875 0.000144378 0.000131004 0.000135151 0.000126325 0.000122216 0.000139109 0.000132785 0.000112746 0.000138977 0.000130495 0.000108035 0.000143249 0.000124044 0.00012098 0.000122244 0.000110555 0.000126641 0.000122029 0.000114065 0.000149393 0.00011854 0.00010987 0.000103865 0.000101752 0.000100065 9.97264e-05 0.000107479 0.00010406 0.000108394 0.000100731 9.77619e-05 9.91541e-05 0.000102043 0.000112052 0.000130559 0.000122369 0.000124473 0.000161121 0.000146277 0.0001394 0.000140897 0.000127999 0.00012478 0.00012333 0.000131195 0.000129449 0.000125075 0.000127313 0.000124222 0.000129001 0.000127069 0.000127617 0.000124779 0.000123596 0.000125882 0.000138255 0.000123211 0.000137237 0.000124457 0.000124187 0.000127887 0.000141399 0.000142125 0.000137693 0.000145149 0.000131997 0.000133748 0.000139454 0.000111766
lyrMI1 0.000119514 9.46704e-05 0.00010624 0.000117831 0.000104539 0.00013184 0.000141598 0.000132478 0.000173152 0.000144964 0.000140249 0.000149554 0.000119346 0.000155409 0.00014434 0.000129454 0.000140825 0.000137238 0.000158439 0.000148023 0.000121188 0.000158321 0.000146595 0.000109935 0.000139872 0.000128709 0.000125641 0.000123613 0.000116069 0.000124437 0.000136921 0.00010328 0.000172954 0.000126056 0.000107426 0.000111174 0.000112186 0.000109217 0.000110196 0.00010506 0.000109714 0.000111298 0.000102385 0.000101979 9.90735e-05 0.00010155 0.000117313 0.00015439 0.000134754 0.000132137 0.000183141 0.000167806 0.000160529 0.000161855 0.000142782 0.0001356 0.000134032 0.000142905 0.000142414 0.000139034 0.000137751 0.000137958 0.000140785 0.000140114 0.000137592 0.000133551 0.000138818 0.000136633 0.000141842 0.000132788 0.000136409 0.000135461 0.000134934 0.000138489 0.000138048 0.000147079 0.000146632 0.000136278 0.000138798 0.000133119 0.000136971 0.000119454
lyrMI2 0.000128619 9.99026e-05 0.000118103 0.000126738 0.000104264 0.000140606 0.000132616 0.000129437 0.000144964 0.000185964 0.000146799 0.000155962 0.000125087 0.000151308 0.000147357 0.000131692 0.000144275 0.000140041 0.000156524 0.000152646 0.000123194 0.00015956 0.000149597 0.000112701 0.000144507 0.000128545 0.000128523 0.000131641 0.000120318 0.000133356 0.000140517 0.000109375 0.000165495 0.00013077 0.000112068 0.000117252 0.00011879 0.000112323 0.00011895 0.000116677 0.000114489 0.000119083 0.000105997 0.000107503 0.000106598 0.000101761 0.000123448 0.000152744 0.000141202 0.000138273 0.000179374 0.00016629 0.000160528 0.000164812 0.000154027 0.000143123 0.000142315 0.000149182 0.000148977 0.000144404 0.000143885 0.000143672 0.000149294 0.000147697 0.000145549 0.000140254 0.000144358 0.000145844 0.00014453 0.000138947 0.000143536 0.000141792 0.000143303 0.000146949 0.000149551 0.000151992 0.000143291 0.000152119 0.000143519 0.000138552 0.000139493 0.00012677
lyrMI3 0.000120251 9.99511e-05 0.000109082 0.000115766 0.000106691 0.000137602 0.000128747 0.000128179 0.000140249 0.000146799 0.000183353 0.000151006 0.000124067 0.000166917 0.000148867 0.000137344 0.000161066 0.000141029 0.000155782 0.000149731 0.000119267 0.000168662 0.000144849 0.000111506 0.000141785 0.0001321 0.000130328 0.000128154 0.000116585 0.000131632 0.000133292 0.000107064 0.000156303 0.000126282 0.000109911 0.000115855 0.000115629 0.000104981 0.000113643 0.000112855 0.000116442 0.000115117 0.00010186 0.000107542 0.000104581 0.000105897 0.000122256 0.000147182 0.000143896 0.000138479 0.000171663 0.000160739 0.000156249 0.000162717 0.000145624 0.000141389 0.000140689 0.000151658 0.000149656 0.000145207 0.00014351 0.000142681 0.000148402 0.000148799 0.000143873 0.000138762 0.000141139 0.000143028 0.000152809 0.000140022 0.000150187 0.000141298 0.000140224 0.000145197 0.000141802 0.00015213 0.000146831 0.000144011 0.000144266 0.00014242 0.000135775 0.000122409
lyrMI4 0.000145431 9.80009e-05 0.000115004 0.000137101 0.000109036 0.000143975 0.000138214 0.000130917 0.000149554 0.000155962 0.000151006 0.00021698 0.000129491 0.00017067 0.000158983 0.000138088 0.000154221 0.00013896 0.000165498 0.000167792 0.000128058 0.000180893 0.000172968 0.00011873 0.000156901 0.000141445 0.000136063 0.000137417 0.000140622 0.000133068 0.000156421 0.000125196 0.00017743 0.000136518 0.000122102 0.000119473 0.000129428 0.000127341 0.000121485 0.000121267 0.000113328 0.000127586 0.000125834 0.000109756 0.000113007 0.000109851 0.000131442 0.000172002 0.000147553 0.000158457 0.000201797 0.000177443 0.000168101 0.000178721 0.000155324 0.000157354 0.000164064 0.000169805 0.000169697 0.00016346 0.000162077 0.000164852 0.0001681 0.000166639 0.000166246 0.000157667 0.000162017 0.000161696 0.000164287 0.000165932 0.000163738 0.000161553 0.000158682 0.000166652 0.000164524 0.000165556 0.000162231 0.000162281 0.000163154 0.000158848 0.000146368 0.000137868
lyrWI3 0.000131918 9.89558e-05 0.000108771 0.000123155 0.000104978 0.000136683 0.000113316 0.000115875 0.000119346 0.000125087 0.000124067 0.000129491 0.000185799 0.000168373 0.000142015 0.000146725 0.000134073 0.000128652 0.00015122 0.000150846 0.000119222 0.00013584 0.000132187 0.000133391 0.000161441 0.000134131 0.000129462 0.000130444 0.000120203 0.000141433 0.000138308 0.000120526 0.000139591 0.000128328 0.000112949 0.000119703 0.000122642 0.000111659 0.000118687 0.000109044 0.000115393 0.000117681 0.000108764 0.000107077 9.80306e-05 0.000109776 0.000132383 0.000134333 0.000134284 0.000136253 0.000152646 0.000145549 0.00013836 0.000154039 0.000143614 0.000138494 0.000137107 0.000150134 0.000149995 0.000142061 0.000141185 0.000142003 0.000147797 0.000147093 0.000145334 0.000136881 0.000141721 0.000141097 0.000150979 0.000138023 0.000152391 0.00013744 0.000141792 0.000146743 0.000161561 0.000171353 0.000170739 0.000162727 0.00015741 0.000142359 0.000125212 0.000132172
lyrMI5 0.000159252 0.000115871 0.000132784 0.000151249 0.000124043 0.000157005 0.000141757 0.000144378 0.000155409 0.000151308 0.000166917 0.00017067 0.000168373 0.000258991 0.00016689 0.000164027 0.000175619 0.000149418 0.000177959 0.00017376 0.000138809 0.000187507 0.0001659 0.000151422 0.000183097 0.000159721 0.000162616 0.000162115 0.000149546 0.000159603 0.000174444 0.000143255 0.000174831 0.000156337 0.000137186 0.000142923 0.000149277 0.000145787 0.00014089 0.000135407 0.000133347 0.000143587 0.000137815 0.000128895 0.00011985 0.000124967 0.000151574 0.00017046 0.000157528 0.00015688 0.000193452 0.000186391 0.000167046 0.000179454 0.000178386 0.000162388 0.000159395 0.000174749 0.000172017 0.000165184 0.000163816 0.000165054 0.00016946 0.000168001 0.000166499 0.000159906 0.000164175 0.000164023 0.000172175 0.000160878 0.000174454 0.000161219 0.000162638 0.00016787 0.000199174 0.000195904 0.000194252 0.000195923 0.000187675 0.000164842 0.000158782 0.000153244
lyrMI6 0.000148661 0.000116669 0.000120559 0.000144065 0.000121165 0.000146318 0.000137757 0.000131004 0.00014434 0.000147357 0.000148867 0.000158983 0.000142015 0.00016689 0.000234758 0.00015743 0.000160001 0.000155917 0.000212285 0.000207765 0.000147391 0.000170487 0.000162027 0.000133697 0.000170932 0.000147939 0.000145255 0.000153406 0.000140435 0.000145365 0.000155758 0.000131546 0.000168098 0.000155768 0.000139658 0.000130805 0.000129304 0.000127019 0.000130059 0.000136582 0.00013271 0.000132178 0.000121886 0.000122802 0.000121993 0.000117938 0.000140629 0.000159801 0.000171807 0.000195157 0.000187732 0.000171243 0.000160358 0.000173042 0.000158998 0.000190773 0.000194053 0.000211734 0.000203242 0.000200067 0.000199566 0.000203738 0.000201888 0.000200919 0.000206296 0.000190554 0.000196436 0.000197204 0.000200128 0.000176595 0.000199643 0.000197153 0.000204128 0.000207212 0.00018675 0.000185786 0.000172929 0.000180619 0.000179007 0.000192992 0.000152377 0.000147533
lyrMO1 0.000161886 0.000126094 0.000133608 0.00015089 0.000131837 0.000165807 0.000130591 0.000135151 0.000129454 0.000131692 0.000137344 0.000138088 0.000146725 0.000164027 0.00015743 0.000328379 0.000150024 0.000139969 0.000157132 0.000154924 0.000158802 0.000145753 0.000139362 0.000130848 0.000285608 0.000167323 0.000161047 0.00016913 0.000150035 0.000207814 0.000166821 0.000153206 0.000156303 0.000176064 0.000162426 0.000143603 0.000151721 0.0001438 0.000142934 0.000141681 0.000144935 0.000144143 0.000133714 0.000134196 0.000137206 0.000129448 0.00017398 0.000146131 0.000143012 0.00014447 0.000169191 0.000162144 0.000141011 0.000165809 0.000170255 0.00014786 0.000146894 0.000157836 0.000156053 0.00015209 0.000148035 0.000147971 0.000152831 0.000151267 0.000149045 0.000146624 0.000149151 0.000153005 0.000183215 0.000151724 0.000179172 0.000151556 0.000147095 0.000150319 0.000188158 0.000192868 0.00020399 0.000198864 0.00019236 0.000172844 0.000150117 0.000177966
lyrON9 0.00013736 0.000107612 0.000117912 0.000126658 0.000112424 0.000141495 0.000126432 0.000126325 0.000140825 0.000144275 0.000161066 0.000154221 0.000134073 0.000175619 0.000160001 0.000150024 0.000204334 0.000164627 0.00017872 0.000175653 0.000133147 0.000171823 0.000149709 0.000119754 0.000154734 0.000140361 0.000138047 0.00013413 0.000125468 0.000137922 0.000145183 0.000116441 0.000158174 0.000134054 0.000114952 0.000122488 0.00012409 0.000116377 0.000119775 0.000113909 0.000118381 0.000120973 0.00011221 0.000112939 0.000104332 0.000107064 0.000127601 0.000154625 0.000172287 0.000161606 0.000176908 0.000160891 0.000152769 0.000160433 0.000150997 0.000161524 0.00016062 0.000171099 0.000170431 0.000166056 0.000166071 0.00016025 0.000165814 0.000166556 0.000164083 0.000159289 0.000167488 0.000161981 0.000157642 0.000150218 0.000156382 0.000159413 0.000157846 0.000165271 0.000154165 0.000160903 0.000161104 0.000155851 0.000153993 0.000147543 0.000134067 0.0001377
lyrON10 0.000124205 0.000102212 0.000112847 0.000118692 0.000111031 0.000131745 0.000125351 0.000122216 0.000137238 0.000140041 0.000141029 0.00013896 0.000128652 0.000149418 0.000155917 0.000139969 0.000164627 0.000199438 0.000179433 0.000172674 0.000122598 0.000144444 0.000138457 0.000116407 0.000143851 0.000134263 0.000135768 0.000134219 0.000116678 0.000133123 0.000137376 0.000107706 0.000157537 0.000131071 0.000113486 0.000117034 0.000115381 0.000108444 0.000115621 0.000107532 0.000117879 0.000119021 0.000102725 0.000112946 0.000105025 0.000105325 0.000123269 0.000141676 0.000146651 0.000157992 0.000167967 0.000155967 0.000152695 0.000153639 0.000142266 0.000154293 0.000158628 0.000164744 0.000164857 0.000160045 0.000156962 0.000159497 0.000165254 0.000164404 0.000162237 0.000153015 0.000158493 0.000155353 0.000152565 0.000143063 0.000153313 0.000155018 0.000158592 0.000163538 0.000147529 0.000147249 0.000149569 0.000146661 0.000145759 0.000143827 0.000134115 0.000123997
lyrON11 0.000152245 0.000120079 0.000134523 0.000150355 0.000131771 0.00015797 0.000151725 0.000139109 0.000158439 0.000156524 0.000155782 0.000165498 0.00015122 0.000177959 0.000212285 0.000157132 0.00017872 0.000179433 0.000249318 0.000266047 0.000152368 0.000178709 0.000169846 0.000141673 0.00017107 0.000157901 0.000159547 0.000159354 0.00014716 0.000151236 0.00016218 0.000136085 0.00018396 0.000150324 0.000140404 0.000137391 0.000139845 0.000135881 0.000135557 0.000139701 0.000134915 0.000137981 0.000129845 0.000130581 0.000124082 0.000119522 0.000144454 0.000172046 0.000188685 0.000224498 0.00021319 0.000187596 0.00017807 0.000179449 0.000171188 0.000217005 0.000221505 0.000234155 0.000233543 0.000229713 0.00023616 0.000228351 0.000230965 0.000227119 0.000234631 0.000216925 0.00022472 0.0002269 0.000210367 0.000197916 0.000208226 0.000222488 0.000223504 0.00023567 0.000180037 0.000182458 0.000177739 0.00017754 0.000180771 0.000199702 0.00015962 0.000146669
lyrON11.1 0.000151868 0.000119356 0.000133347 0.000146694 0.000128634 0.000157418 0.000141944 0.000132785 0.000148023 0.000152646 0.000149731 0.000167792 0.000150846 0.00017376 0.000207765 0.000154924 0.000175653 0.000172674 0.000266047 0.000249095 0.000151173 0.000176352 0.000166491 0.000141409 0.000166328 0.000154338 0.000153717 0.000154007 0.000143902 0.00014982 0.000161163 0.000134412 0.000176389 0.000145799 0.000137877 0.000137427 0.000140699 0.000131769 0.000133686 0.000134241 0.000134851 0.000136921 0.000126952 0.000130202 0.000121743 0.000121663 0.000145136 0.000164061 0.000188014 0.000228523 0.000196847 0.000174366 0.000169715 0.000176993 0.000167128 0.000214359 0.000227006 0.00022309 0.00022288 0.000233053 0.00023023 0.000228546 0.000221957 0.000215314 0.000223839 0.000219836 0.000225502 0.000218299 0.000205747 0.000197313 0.000200638 0.000220911 0.000217122 0.000225105 0.000180313 0.000182148 0.000176076 0.000179874 0.000177543 0.000196531 0.000155897 0.000146146
lyrON12 0.00011908 9.6218e-05 0.00010161 0.000110828 0.00010166 0.000119946 0.000117231 0.000112746 0.000121188 0.000123194 0.000119267 0.000128058 0.000119222 0.000138809 0.000147391 0.000158802 0.000133147 0.000122598 0.000152368 0.000151173 0.000216898 0.000126734 0.000121116 0.000111384 0.000143213 0.000124412 0.000124878 0.000124707 0.000116257 0.00013037 0.000126357 0.000114144 0.000134862 0.000125825 0.000112114 0.00011059 0.000110232 0.000104307 0.000109171 0.000108993 0.000111516 0.000109742 9.90493e-05 0.000101896 0.000103407 0.000104126 0.000129642 0.000125281 0.000128301 0.000139657 0.000148137 0.00013778 0.000132909 0.000139323 0.000132979 0.000138925 0.00013776 0.000153079 0.000149353 0.000144728 0.000150291 0.000147283 0.000146734 0.000145396 0.000142138 0.000138117 0.000139809 0.000144574 0.000144508 0.000141616 0.000144977 0.000138174 0.000141657 0.000142528 0.000147305 0.000149082 0.000170795 0.000145948 0.000147485 0.000142991 0.000137697 0.00012044
lyrON7 0.000143193 0.000107147 0.000122933 0.000138504 0.000115119 0.000153197 0.000142711 0.000138977 0.000158321 0.00015956 0.000168662 0.000180893 0.00013584 0.000187507 0.000170487 0.000145753 0.000171823 0.000144444 0.000178709 0.000176352 0.000126734 0.000229601 0.000193665 0.000126995 0.000161254 0.000142932 0.000139721 0.000140017 0.00014244 0.000142155 0.000159496 0.000123705 0.000183855 0.000148362 0.000123005 0.000126392 0.000133609 0.00013066 0.000124374 0.000123996 0.000120963 0.000130023 0.000125287 0.000116674 0.000110545 0.000111453 0.000133512 0.000189161 0.000153763 0.00016737 0.000207233 0.000188275 0.000177755 0.000183708 0.000165562 0.000164605 0.00016851 0.000170274 0.000169974 0.000172322 0.000172843 0.000170225 0.000169824 0.000169562 0.000170045 0.000165898 0.000170901 0.000166348 0.000174886 0.000161013 0.000161796 0.000169757 0.00016516 0.000171356 0.000163525 0.000172341 0.000174348 0.000164633 0.000163301 0.000158349 0.000147688 0.000147626
lyrON6 0.000135465 0.000102267 0.000118491 0.000136296 0.000107252 0.000147249 0.000131557 0.000130495 0.000146595 0.000149597 0.000144849 0.000172968 0.000132187 0.0001659 0.000162027 0.000139362 0.000149709 0.000138457 0.000169846 0.000166491 0.000121116 0.000193665 0.000197134 0.000121803 0.000158882 0.000134816 0.000133965 0.00013609 0.000134134 0.000132027 0.000156084 0.000117404 0.000171305 0.000134297 0.000115964 0.000122181 0.000127845 0.000124073 0.000121025 0.000114281 0.000112757 0.000122882 0.000120189 0.000106354 0.000101737 0.000106927 0.00013026 0.000179058 0.000142086 0.000157968 0.000198963 0.000179169 0.000166708 0.000179877 0.000161397 0.00015667 0.000158438 0.000166906 0.000163467 0.000164676 0.000162479 0.000160961 0.000166751 0.000165054 0.000165209 0.000157875 0.00016153 0.000158658 0.000165356 0.000159231 0.000156897 0.000158307 0.000161664 0.000166636 0.000157981 0.000163888 0.000164737 0.000160246 0.000157622 0.000153177 0.000139073 0.00014358
lyrWI2 0.00011763 9.30999e-05 0.000104067 0.000116479 9.7638e-05 0.000122032 0.000104392 0.000108035 0.000109935 0.000112701 0.000111506 0.00011873 0.000133391 0.000151422 0.000133697 0.000130848 0.000119754 0.000116407 0.000141673 0.000141409 0.000111384 0.000126995 0.000121803 0.000168279 0.000141733 0.000122658 0.000119439 0.000119702 0.00010686 0.000131852 0.00012553 0.000110396 0.000132862 0.000122598 0.000105708 0.000106699 0.000109449 0.0001123 0.000107569 0.000101046 0.000104316 0.0001079 0.000100107 9.59623e-05 9.20403e-05 0.00010418 0.000116101 0.000122112 0.000119448 0.000120345 0.000143531 0.000138586 0.000123026 0.000136473 0.000127032 0.0001238 0.000122842 0.000130171 0.000128319 0.000127631 0.000126185 0.000124687 0.000129592 0.000126569 0.000125812 0.000121344 0.000126588 0.000125423 0.000137765 0.000123089 0.000134388 0.000123074 0.000125903 0.000126962 0.000147118 0.000155655 0.000151496 0.000151603 0.000144356 0.000128821 0.000114978 0.000120966
lyrMO2 0.000176602 0.000136006 0.000144836 0.000162874 0.000139954 0.000180989 0.000141991 0.000143249 0.000139872 0.000144507 0.000141785 0.000156901 0.000161441 0.000183097 0.000170932 0.000285608 0.000154734 0.000143851 0.00017107 0.000166328 0.000143213 0.000161254 0.000158882 0.000141733 0.000351861 0.000186504 0.000173001 0.00018164 0.000165917 0.000227403 0.000180882 0.000167844 0.000168252 0.000190251 0.000176825 0.000158966 0.000173274 0.000156144 0.000153643 0.000153118 0.000150893 0.000157306 0.000149638 0.000138858 0.00014342 0.000134105 0.000187863 0.00016119 0.000150298 0.000158946 0.000192303 0.000178613 0.000160562 0.000193178 0.000191798 0.000165558 0.000162508 0.000168599 0.000169445 0.000163659 0.00017304 0.000160548 0.000166276 0.000164676 0.000162598 0.000162425 0.000163521 0.000168272 0.000190678 0.000165693 0.000190648 0.000167899 0.000160509 0.00016351 0.000209959 0.000208392 0.000211033 0.000217486 0.000216572 0.000178973 0.00016157 0.000204763
lyrNC1 0.000206716 0.000151811 0.000174572 0.000192603 0.000169877 0.000177489 0.000117597 0.000124044 0.000128709 0.000128545 0.0001321 0.000141445 0.000134131 0.000159721 0.000147939 0.000167323 0.000140361 0.000134263 0.000157901 0.000154338 0.000124412 0.000142932 0.000134816 0.000122658 0.000186504 0.000336775 0.000274435 0.000273879 0.000225459 0.000160678 0.000305598 0.000130725 0.000145583 0.000189767 0.000175636 0.00016683 0.000183137 0.000170796 0.000173939 0.000183623 0.00019126 0.000184945 0.000177266 0.000173124 0.0001727 0.000108757 0.000149837 0.000144654 0.000142397 0.00015966 0.000169539 0.000182492 0.000146737 0.000199659 0.000197104 0.000160426 0.000158518 0.000161319 0.000159164 0.000162038 0.00017479 0.000158556 0.000158359 0.000158817 0.000159109 0.000158242 0.000159099 0.000165428 0.000169203 0.000153734 0.000161655 0.000163809 0.000154341 0.000159786 0.000172016 0.000169021 0.000169836 0.000172718 0.000174457 0.000159952 0.000142847 0.000184717
lyrNC3 0.000200207 0.000145258 0.000172226 0.000197643 0.000164123 0.00016854 0.000115333 0.00012098 0.000125641 0.000128523 0.000130328 0.000136063 0.000129462 0.000162616 0.000145255 0.000161047 0.000138047 0.000135768 0.000159547 0.000153717 0.000124878 0.000139721 0.000133965 0.000119439 0.000173001 0.000274435 0.000320829 0.000273948 0.000220004 0.000152473 0.000270775 0.000128087 0.000142295 0.000216122 0.000190481 0.000197067 0.000180647 0.000181411 0.000180001 0.000177254 0.000189392 0.000175414 0.000174331 0.000177175 0.000168263 0.000106757 0.000142822 0.000141125 0.000133952 0.000154292 0.000163258 0.000173597 0.000142005 0.000181792 0.000193698 0.000159472 0.000160797 0.00015601 0.000158235 0.000162044 0.000158223 0.000158533 0.000156533 0.000154768 0.000156795 0.000159623 0.000160225 0.000164487 0.000165149 0.000149685 0.000168195 0.000161964 0.00015307 0.000157504 0.000173041 0.000167516 0.000163907 0.000165125 0.000165434 0.000155526 0.000136354 0.000176517
lyrNC2 0.000204275 0.000152717 0.00016924 0.000192607 0.00016671 0.000171977 0.000118046 0.000122244 0.000123613 0.000131641 0.000128154 0.000137417 0.000130444 0.000162115 0.000153406 0.00016913 0.00013413 0.000134219 0.000159354 0.000154007 0.000124707 0.000140017 0.00013609 0.000119702 0.00018164 0.000273879 0.000273948 0.0003116 0.00022447 0.000155681 0.000271093 0.000133821 0.0001452 0.000202804 0.000185016 0.000173819 0.0001779 0.000166231 0.000178697 0.000182518 0.000187626 0.000179219 0.00017503 0.000180991 0.000167973 0.000106601 0.000149795 0.000147604 0.000138165 0.000155689 0.000167164 0.000178985 0.000142369 0.000180608 0.000197309 0.000161186 0.000161372 0.000156258 0.000156633 0.000160615 0.000159997 0.000158124 0.000156171 0.000153851 0.000153474 0.00015963 0.000162235 0.000166219 0.000170366 0.000150143 0.000170446 0.000165798 0.000150781 0.000154347 0.000183517 0.000170404 0.0001689 0.000173555 0.000179087 0.000162223 0.000147182 0.000182078
lyrNC4 0.000197931 0.000139781 0.000167189 0.00019023 0.000152675 0.000158023 0.000109265 0.000110555 0.000116069 0.000120318 0.000116585 0.000140622 0.000120203 0.000149546 0.000140435 0.000150035 0.000125468 0.000116678 0.00014716 0.000143902 0.000116257 0.00014244 0.000134134 0.00010686 0.000165917 0.000225459 0.000220004 0.00022447 0.000300055 0.000142401 0.00023558 0.000127438 0.000136114 0.000183221 0.000178648 0.000160769 0.000172406 0.000177401 0.00017379 0.000174036 0.00017213 0.000168895 0.000168587 0.000161867 0.000169461 0.000101087 0.000133898 0.000139127 0.000127732 0.00014635 0.000156696 0.0001733 0.000127655 0.00017272 0.000187616 0.00014997 0.000150885 0.000147709 0.000150571 0.000150813 0.000150589 0.000149831 0.000150121 0.000147094 0.000149692 0.000150524 0.000151468 0.000154537 0.000160059 0.00014165 0.000160811 0.000152215 0.000147616 0.000149667 0.00016812 0.000161782 0.000161897 0.000164931 0.000166084 0.000154665 0.000127742 0.000184627
lyrMO3 0.000155482 0.000113783 0.000129323 0.000140753 0.000124769 0.000149627 0.000122073 0.000126641 0.000124437 0.000133356 0.000131632 0.000133068 0.000141433 0.000159603 0.000145365 0.000207814 0.000137922 0.000133123 0.000151236 0.00014982 0.00013037 0.000142155 0.000132027 0.000131852 0.000227403 0.000160678 0.000152473 0.000155681 0.000142401 0.000278482 0.000156601 0.000148968 0.0001484 0.000156982 0.000136841 0.000137138 0.000140266 0.000142612 0.000137373 0.000131068 0.000138983 0.000133834 0.000127554 0.00012369 0.000122622 0.000118415 0.000158928 0.000141571 0.000137712 0.000140035 0.000164068 0.000161388 0.000138922 0.000162285 0.000152567 0.00014327 0.000140516 0.000150091 0.000150575 0.000141367 0.000143162 0.000143621 0.000146973 0.000144576 0.000141524 0.000140072 0.000141117 0.000147341 0.000166193 0.000142797 0.0001666 0.000144386 0.000142625 0.000142666 0.000186298 0.000190403 0.000173311 0.000194231 0.000184023 0.000155288 0.000138228 0.000158031
lyrMO3SM 0.00021892 0.000157795 0.000181071 0.000197736 0.000171289 0.000179632 0.000120648 0.000122029 0.000136921 0.000140517 0.000133292 0.000156421 0.000138308 0.000174444 0.000155758 0.000166821 0.000145183 0.000137376 0.00016218 0.000161163 0.000126357 0.000159496 0.000156084 0.00012553 0.000180882 0.000305598 0.000270775 0.000271093 0.00023558 0.000156601 0.00034856 0.00013343 0.000154027 0.000202558 0.000186425 0.000176422 0.000190896 0.000179511 0.000185522 0.000192403 0.00019998 0.000190924 0.000183131 0.000178706 0.000178763 0.000106371 0.000154857 0.000165056 0.00014226 0.000161294 0.000177247 0.000186543 0.00015105 0.000201128 0.00020454 0.000165962 0.000163517 0.000170785 0.000166096 0.000164966 0.000163356 0.000163394 0.000167309 0.000164163 0.000165793 0.000162153 0.000169132 0.000167319 0.000175984 0.000152986 0.000164988 0.000164255 0.000164634 0.000167057 0.000183207 0.000178264 0.000175022 0.000178225 0.000179504 0.000161364 0.00014145 0.000199065
lyrIA1 0.000132626 9.47596e-05 0.000113578 0.000112635 9.52909e-05 0.000129384 0.000107096 0.000114065 0.00010328 0.000109375 0.000107064 0.000125196 0.000120526 0.000143255 0.000131546 0.000153206 0.000116441 0.000107706 0.000136085 0.000134412 0.000114144 0.000123705 0.000117404 0.000110396 0.000167844 0.000130725 0.000128087 0.000133821 0.000127438 0.000148968 0.00013343 0.000201565 0.000128451 0.000127373 0.000119506 0.000113257 0.000117323 0.000121157 0.000113538 0.000113769 0.000113181 0.000115654 0.000111607 0.000107547 0.000106559 0.00010818 0.000128626 0.000119522 0.000116222 0.000126196 0.000142843 0.000136565 0.000120023 0.000141396 0.000141795 0.000130552 0.000126039 0.000134207 0.000133285 0.000130454 0.000132772 0.000129365 0.00013039 0.000129198 0.000126579 0.000127634 0.000127081 0.000129729 0.000143762 0.000131267 0.000145535 0.000128026 0.000126358 0.000126773 0.000166993 0.000171108 0.000159388 0.000160466 0.00015825 0.000135848 0.000122477 0.000126278
lyrIL1 0.00014289 0.000111683 0.00012664 0.000134572 0.000118703 0.000159478 0.000169497 0.000149393 0.000172954 0.000165495 0.000156303 0.00017743 0.000139591 0.000174831 0.000168098 0.000156303 0.000158174 0.000157537 0.00018396 0.000176389 0.000134862 0.000183855 0.000171305 0.000132862 0.000168252 0.000145583 0.000142295 0.0001452 0.000136114 0.0001484 0.000154027 0.000128451 0.000232923 0.000149164 0.000129128 0.000131266 0.00013049 0.000130217 0.000131093 0.0001271 0.000126289 0.000131461 0.00012049 0.000120853 0.000113005 0.000118773 0.000140477 0.000180907 0.000155022 0.000155912 0.000222381 0.000200965 0.000186834 0.000187297 0.000169812 0.000158773 0.000162352 0.000160849 0.000161233 0.00015866 0.000163477 0.000155713 0.000161296 0.000159686 0.00015964 0.00015204 0.000156159 0.00015611 0.00016201 0.000151527 0.000160757 0.000154201 0.000157056 0.000161149 0.00016196 0.000178836 0.000178416 0.000163159 0.000168254 0.000152937 0.000158755 0.000142066
lyrVA2 0.000193928 0.000146758 0.000160282 0.000202246 0.000157368 0.000173111 0.000120513 0.00011854 0.000126056 0.00013077 0.000126282 0.000136518 0.000128328 0.000156337 0.000155768 0.000176064 0.000134054 0.000131071 0.000150324 0.000145799 0.000125825 0.000148362 0.000134297 0.000122598 0.000190251 0.000189767 0.000216122 0.000202804 0.000183221 0.000156982 0.000202558 0.000127373 0.000149164 0.000336326 0.000266196 0.000227151 0.000194165 0.000193356 0.00018187 0.000168982 0.000182784 0.000163316 0.000162366 0.000163322 0.00015526 0.00010744 0.000149023 0.000142898 0.000136819 0.000150273 0.000159572 0.000170146 0.000141839 0.000180314 0.00018646 0.000154741 0.000152619 0.000151919 0.000148246 0.000152414 0.000148934 0.000150155 0.000150632 0.000148537 0.000150906 0.000150622 0.000152216 0.000161198 0.00016701 0.000146591 0.000176494 0.000156295 0.000147965 0.000151944 0.00017961 0.000168014 0.000172079 0.000179232 0.000179913 0.000160441 0.000141033 0.00019605
lyrVA1 0.000185651 0.00013458 0.000146789 0.000173678 0.000143194 0.00015944 0.000107262 0.00010987 0.000107426 0.000112068 0.000109911 0.000122102 0.000112949 0.000137186 0.000139658 0.000162426 0.000114952 0.000113486 0.000140404 0.000137877 0.000112114 0.000123005 0.000115964 0.000105708 0.000176825 0.000175636 0.000190481 0.000185016 0.000178648 0.000136841 0.000186425 0.000119506 0.000129128 0.000266196 0.000283558 0.000204324 0.000177771 0.000172965 0.000162141 0.000160237 0.000161971 0.000150295 0.000149792 0.000142207 0.000148476 9.49704e-05 0.000138515 0.000124831 0.000120976 0.000138945 0.000141435 0.000151076 0.000124532 0.000168934 0.000177055 0.000138818 0.000140022 0.000142324 0.0001325 0.000140728 0.000138114 0.000138318 0.000137182 0.000135249 0.000142781 0.000137417 0.0001364 0.000144826 0.000159617 0.000135116 0.000155646 0.000145045 0.000138025 0.00014283 0.000163389 0.00015548 0.000153789 0.000164902 0.000163176 0.000152739 0.000129276 0.000181292
lyrMD1 0.000173696 0.000130138 0.000144451 0.000176393 0.000131892 0.000151606 0.000106414 0.000103865 0.000111174 0.000117252 0.000115855 0.000119473 0.000119703 0.000142923 0.000130805 0.000143603 0.000122488 0.000117034 0.000137391 0.000137427 0.00011059 0.000126392 0.000122181 0.000106699 0.000158966 0.00016683 0.000197067 0.000173819 0.000160769 0.000137138 0.000176422 0.000113257 0.000131266 0.000227151 0.000204324 0.000256421 0.000173587 0.000166852 0.000160455 0.000150507 0.000157574 0.00015024 0.00014168 0.000151346 0.000138907 9.4245e-05 0.000129984 0.000126924 0.000123899 0.000136794 0.000146129 0.000153104 0.000126635 0.000162806 0.00016068 0.000142086 0.000140076 0.00013729 0.00013554 0.000138851 0.000138817 0.000137487 0.00013931 0.000137212 0.00013756 0.000138369 0.000142831 0.000141972 0.000145097 0.000127084 0.000155182 0.000139758 0.000134203 0.000138518 0.000163213 0.000150069 0.000147682 0.000154216 0.000153669 0.000136538 0.000116269 0.000156253
lyrMD4 0.000177142 0.00013151 0.000144912 0.000167121 0.000143999 0.000164813 0.000101568 0.000101752 0.000112186 0.00011879 0.000115629 0.000129428 0.000122642 0.000149277 0.000129304 0.000151721 0.00012409 0.000115381 0.000139845 0.000140699 0.000110232 0.000133609 0.000127845 0.000109449 0.000173274 0.000183137 0.000180647 0.0001779 0.000172406 0.000140266 0.000190896 0.000117323 0.00013049 0.000194165 0.000177771 0.000173587 0.000261664 0.000155777 0.000167064 0.000153356 0.000158726 0.000158219 0.000152605 0.000161568 0.000147501 9.30711e-05 0.000137332 0.000134563 0.000121166 0.000138846 0.000147465 0.000158211 0.000127941 0.000176258 0.000181135 0.000143368 0.000140847 0.000141522 0.000140445 0.000139213 0.000142412 0.000138232 0.00013948 0.000137979 0.000138555 0.000143473 0.000143135 0.000143513 0.000149303 0.0001337 0.000156256 0.000141329 0.000138063 0.000139525 0.000168136 0.000155718 0.000155605 0.000163286 0.000158897 0.000142524 0.000119124 0.000178911
lyrNJ1 0.000183281 0.000134658 0.000152598 0.000181832 0.000136805 0.000149257 0.000107696 0.000100065 0.000109217 0.000112323 0.000104981 0.000127341 0.000111659 0.000145787 0.000127019 0.0001438 0.000116377 0.000108444 0.000135881 0.000131769 0.000104307 0.00013066 0.000124073 0.0001123 0.000156144 0.000170796 0.000181411 0.000166231 0.000177401 0.000142612 0.000179511 0.000121157 0.000130217 0.000193356 0.000172965 0.000166852 0.000155777 0.000277684 0.000149544 0.000149848 0.00015184 0.000148802 0.000153894 0.000138617 0.000136693 9.35174e-05 0.000123482 0.000133797 0.000113386 0.000140844 0.000146745 0.000166166 0.000126218 0.000169999 0.00016925 0.000146777 0.000145284 0.000141558 0.000141151 0.000145237 0.000144305 0.000143671 0.00013857 0.000136983 0.000140643 0.000145989 0.000143493 0.000148983 0.000145715 0.000133479 0.000142729 0.000149684 0.000136995 0.000140997 0.000152934 0.000155369 0.000158431 0.000155913 0.000163713 0.000136586 0.000115913 0.000156251
lyrMD2 0.000176278 0.000129727 0.000145701 0.000167542 0.000134524 0.000151853 0.000104286 9.97264e-05 0.000110196 0.00011895 0.000113643 0.000121485 0.000118687 0.00014089 0.000130059 0.000142934 0.000119775 0.000115621 0.000135557 0.000133686 0.000109171 0.000124374 0.000121025 0.000107569 0.000153643 0.000173939 0.000180001 0.000178697 0.00017379 0.000137373 0.000185522 0.000113538 0.000131093 0.00018187 0.000162141 0.000160455 0.000167064 0.000149544 0.000228146 0.000153463 0.000162276 0.000152167 0.000153405 0.000152423 0.000142544 9.43049e-05 0.000123337 0.000126708 0.000121535 0.000136753 0.000146379 0.000159942 0.000125873 0.000165146 0.000165988 0.000143489 0.000141839 0.00013848 0.00013847 0.000138627 0.00014215 0.00013878 0.000140159 0.000138186 0.000139064 0.000140288 0.00014378 0.000144498 0.000149715 0.000130447 0.000155013 0.000141356 0.000136691 0.000140134 0.00015858 0.000149671 0.000148139 0.000146891 0.000149909 0.000141028 0.000116671 0.000149998
lyrMD3 0.000174975 0.00013402 0.00014497 0.000165748 0.000139301 0.000147028 0.00010151 0.000107479 0.00010506 0.000116677 0.000112855 0.000121267 0.000109044 0.000135407 0.000136582 0.000141681 0.000113909 0.000107532 0.000139701 0.000134241 0.000108993 0.000123996 0.000114281 0.000101046 0.000153118 0.000183623 0.000177254 0.000182518 0.000174036 0.000131068 0.000192403 0.000113769 0.0001271 0.000168982 0.000160237 0.000150507 0.000153356 0.000149848 0.000153463 0.000258601 0.000171067 0.000155486 0.000157468 0.000143671 0.000157735 9.39023e-05 0.000122704 0.000120842 0.000124036 0.000135551 0.000142827 0.000164305 0.000119794 0.000163354 0.000170122 0.00013675 0.00013644 0.000144866 0.000135139 0.000137802 0.000136735 0.000135688 0.000135653 0.000133022 0.000147946 0.00013779 0.00013793 0.000140493 0.000156741 0.000131966 0.000153996 0.000137647 0.000143027 0.000148002 0.000158609 0.000157877 0.000144124 0.000158493 0.000156324 0.00014971 0.000123772 0.000151977
lyrWV1 0.000177221 0.000136433 0.000159508 0.000162736 0.000145151 0.000152168 0.000104034 0.00010406 0.000109714 0.000114489 0.000116442 0.000113328 0.000115393 0.000133347 0.00013271 0.000144935 0.000118381 0.000117879 0.000134915 0.000134851 0.000111516 0.000120963 0.000112757 0.000104316 0.000150893 0.00019126 0.000189392 0.000187626 0.00017213 0.000138983 0.00019998 0.000113181 0.000126289 0.000182784 0.000161971 0.000157574 0.000158726 0.00015184 0.000162276 0.000171067 0.000257057 0.000153217 0.000150956 0.000152886 0.000148096 9.66932e-05 0.000127713 0.000121446 0.00012385 0.000143515 0.000138925 0.000147644 0.000126367 0.000162827 0.000167312 0.000146627 0.000144926 0.000139568 0.000146434 0.000146693 0.000144811 0.000145015 0.000139081 0.000137692 0.000137062 0.000144314 0.000146486 0.000150291 0.00015013 0.000133794 0.000150128 0.000147945 0.00013428 0.000137823 0.000147491 0.000147232 0.000147255 0.000154698 0.000148389 0.00014222 0.000122204 0.000160886
lyrPA1 0.000175962 0.000130549 0.000144656 0.000161431 0.000147571 0.000165129 0.000106395 0.000108394 0.000111298 0.000119083 0.000115117 0.000127586 0.000117681 0.000143587 0.000132178 0.000144143 0.000120973 0.000119021 0.000137981 0.000136921 0.000109742 0.000130023 0.000122882 0.0001079 0.000157306 0.000184945 0.000175414 0.000179219 0.000168895 0.000133834 0.000190924 0.000115654 0.000131461 0.000163316 0.000150295 0.00015024 0.000158219 0.000148802 0.000152167 0.000155486 0.000153217 0.000237931 0.000158903 0.000149383 0.000145615 9.38154e-05 0.000125867 0.000128088 0.000124612 0.000137822 0.00014707 0.000166813 0.000129111 0.000179745 0.000188194 0.000142889 0.000141447 0.000143475 0.000139821 0.000141593 0.000139746 0.000138455 0.000140005 0.000137427 0.000141071 0.000141645 0.000142557 0.000144029 0.000149923 0.000134646 0.000146431 0.000142839 0.000137081 0.000141952 0.000152573 0.000154548 0.00015145 0.000156785 0.000150728 0.000144074 0.000118035 0.000154588
lyrPA3 0.000172093 0.000125892 0.000141229 0.000165512 0.000143918 0.000150475 9.83879e-05 0.000100731 0.000102385 0.000105997 0.00010186 0.000125834 0.000108764 0.000137815 0.000121886 0.000133714 0.00011221 0.000102725 0.000129845 0.000126952 9.90493e-05 0.000125287 0.000120189 0.000100107 0.000149638 0.000177266 0.000174331 0.00017503 0.000168587 0.000127554 0.000183131 0.000111607 0.00012049 0.000162366 0.000149792 0.00014168 0.000152605 0.000153894 0.000153405 0.000157468 0.000150956 0.000158903 0.000219557 0.0001463 0.000148671 8.88155e-05 0.000119871 0.000126442 0.000115191 0.000131186 0.000141415 0.000165286 0.000118687 0.000167503 0.000177116 0.000136874 0.000137557 0.000133288 0.000132557 0.000134055 0.000134047 0.000133507 0.000134494 0.000131203 0.000133198 0.000137337 0.00013716 0.000139012 0.000142642 0.000126895 0.000141564 0.000135791 0.00013054 0.000133443 0.000149032 0.000146183 0.000148146 0.000151369 0.000149619 0.000134735 0.000113232 0.000149959
lyrNY6 0.000164372 0.000127559 0.000144879 0.000158737 0.000145131 0.000147058 0.000101684 9.77619e-05 0.000101979 0.000107503 0.000107542 0.000109756 0.000107077 0.000128895 0.000122802 0.000134196 0.000112939 0.000112946 0.000130581 0.000130202 0.000101896 0.000116674 0.000106354 9.59623e-05 0.000138858 0.000173124 0.000177175 0.000180991 0.000161867 0.00012369 0.000178706 0.000107547 0.000120853 0.000163322 0.000142207 0.000151346 0.000161568 0.000138617 0.000152423 0.000143671 0.000152886 0.000149383 0.0001463 0.000215755 0.000148614 8.93516e-05 0.000119911 0.000114676 0.000117069 0.000133806 0.000133229 0.000149319 0.00011645 0.000152387 0.000156619 0.000136148 0.000133346 0.000132852 0.000134115 0.000133772 0.00013244 0.000132108 0.00013005 0.000128185 0.000130399 0.00013347 0.000140356 0.000135398 0.000139246 0.000124525 0.000144604 0.000133116 0.00012825 0.000131545 0.000147432 0.000135711 0.000131325 0.000136382 0.000140102 0.000136763 0.000113039 0.000142871
lyrNY4 0.000161416 0.000128233 0.000139234 0.000160138 0.000143662 0.000145756 9.6801e-05 9.91541e-05 9.90735e-05 0.000106598 0.000104581 0.000113007 9.80306e-05 0.00011985 0.000121993 0.000137206 0.000104332 0.000105025 0.000124082 0.000121743 0.000103407 0.000110545 0.000101737 9.20403e-05 0.00014342 0.0001727 0.000168263 0.000167973 0.000169461 0.000122622 0.000178763 0.000106559 0.000113005 0.00015526 0.000148476 0.000138907 0.000147501 0.000136693 0.000142544 0.000157735 0.000148096 0.000145615 0.000148671 0.000148614 0.000213768 8.83808e-05 0.000116682 0.000113108 0.000118832 0.000129802 0.000130365 0.000157476 0.000114577 0.000155997 0.00016879 0.000133219 0.000134337 0.000127039 0.00012678 0.00013118 0.000132093 0.000128041 0.000124771 0.000122995 0.000124163 0.000131826 0.000132182 0.000133374 0.000134251 0.000119536 0.00013524 0.000130849 0.000121713 0.000124353 0.000135591 0.000132254 0.00013133 0.000135496 0.000137194 0.000129363 0.000114424 0.000145827
lyrWI1 0.000104629 8.05469e-05 9.3822e-05 9.37252e-05 8.38853e-05 0.000112351 0.000102048 0.000102043 0.00010155 0.000101761 0.000105897 0.000109851 0.000109776 0.000124967 0.000117938 0.000129448 0.000107064 0.000105325 0.000119522 0.000121663 0.000104126 0.000111453 0.000106927 0.00010418 0.000134105 0.000108757 0.000106757 0.000106601 0.000101087 0.000118415 0.000106371 0.00010818 0.000118773 0.00010744 9.49704e-05 9.4245e-05 9.30711e-05 9.35174e-05 9.43049e-05 9.39023e-05 9.66932e-05 9.38154e-05 8.88155e-05 8.93516e-05 8.83808e-05 0.000139771 0.000112159 0.00010856 0.000108174 0.000105571 0.000131029 0.000120605 0.000112722 0.000120375 0.000117385 0.000107962 0.000107863 0.000110516 0.000111558 0.000107408 0.000110195 0.000109356 0.000110924 0.000109247 0.00010689 0.000106756 0.00010927 0.000109029 0.000121145 0.000107023 0.000124119 0.000106944 0.000105058 0.000107389 0.000132313 0.000136822 0.000131119 0.000130116 0.000127815 0.000118477 0.000108861 0.000106877
lyrIA2 0.000146061 0.000107615 0.000126727 0.00013295 0.000118118 0.000143769 0.000110693 0.000112052 0.000117313 0.000123448 0.000122256 0.000131442 0.000132383 0.000151574 0.000140629 0.00017398 0.000127601 0.000123269 0.000144454 0.000145136 0.000129642 0.000133512 0.00013026 0.000116101 0.000187863 0.000149837 0.000142822 0.000149795 0.000133898 0.000158928 0.000154857 0.000128626 0.000140477 0.000149023 0.000138515 0.000129984 0.000137332 0.000123482 0.000123337 0.000122704 0.000127713 0.000125867 0.000119871 0.000119911 0.000116682 0.000112159 0.000244422 0.000133682 0.000128093 0.00014119 0.000159054 0.000152585 0.000136362 0.000148079 0.000153435 0.000139794 0.000140477 0.00014999 0.000149719 0.000142286 0.000143506 0.00014477 0.000146088 0.000145347 0.000139218 0.000137772 0.000140711 0.000145151 0.00015842 0.000145375 0.000156911 0.000138762 0.000137991 0.000140101 0.000168087 0.000167901 0.000169765 0.000179946 0.000176853 0.0001514 0.000126504 0.000162897
lyrON5 0.000149412 0.000108924 0.000125709 0.000142373 0.000123964 0.000157587 0.000139068 0.000130559 0.00015439 0.000152744 0.000147182 0.000172002 0.000134333 0.00017046 0.000159801 0.000146131 0.000154625 0.000141676 0.000172046 0.000164061 0.000125281 0.000189161 0.000179058 0.000122112 0.00016119 0.000144654 0.000141125 0.000147604 0.000139127 0.000141571 0.000165056 0.000119522 0.000180907 0.000142898 0.000124831 0.000126924 0.000134563 0.000133797 0.000126708 0.000120842 0.000121446 0.000128088 0.000126442 0.000114676 0.000113108 0.00010856 0.000133682 0.000210946 0.000145436 0.000154122 0.000203254 0.00018896 0.000177962 0.000192483 0.00017092 0.000155109 0.000158875 0.00016387 0.000161606 0.000160565 0.000161556 0.000159031 0.000164308 0.000163004 0.000160755 0.000155179 0.000158466 0.000156667 0.000161732 0.000149381 0.000155756 0.000155826 0.000155725 0.00016204 0.000158071 0.000164362 0.000168117 0.00015836 0.000163403 0.000149338 0.000142511 0.000140368
lyrON8 0.000134407 0.000109012 0.000118187 0.000135244 0.000116437 0.000135385 0.000126071 0.000122369 0.000134754 0.000141202 0.000143896 0.000147553 0.000134284 0.000157528 0.000171807 0.000143012 0.000172287 0.000146651 0.000188685 0.000188014 0.000128301 0.000153763 0.000142086 0.000119448 0.000150298 0.000142397 0.000133952 0.000138165 0.000127732 0.000137712 0.00014226 0.000116222 0.000155022 0.000136819 0.000120976 0.000123899 0.000121166 0.000113386 0.000121535 0.000124036 0.00012385 0.000124612 0.000115191 0.000117069 0.000118832 0.000108174 0.000128093 0.000145436 0.000214539 0.000172001 0.000171485 0.000157692 0.000148593 0.000156744 0.000152783 0.000161572 0.000166002 0.000174962 0.000176225 0.000179139 0.000177232 0.000174062 0.000173097 0.000172855 0.000169937 0.000163582 0.000170589 0.000168212 0.000168622 0.000152659 0.000161171 0.000167321 0.000170239 0.000171061 0.000158319 0.000156443 0.000151712 0.000153504 0.000152941 0.000158956 0.000141998 0.000136975
areQC1 0.00015679 0.000126385 0.000142403 0.000152829 0.000132536 0.000144444 0.000131845 0.000124473 0.000132137 0.000138273 0.000138479 0.000158457 0.000136253 0.00015688 0.000195157 0.00014447 0.000161606 0.000157992 0.000224498 0.000228523 0.000139657 0.00016737 0.000157968 0.000120345 0.000158946 0.00015966 0.000154292 0.000155689 0.00014635 0.000140035 0.000161294 0.000126196 0.000155912 0.000150273 0.000138945 0.000136794 0.000138846 0.000140844 0.000136753 0.000135551 0.000143515 0.000137822 0.000131186 0.000133806 0.000129802 0.000105571 0.00014119 0.000154122 0.000172001 0.000227351 0.000174545 0.000160938 0.00015187 0.000164267 0.000158491 0.000228916 0.00023321 0.000230556 0.00023446 0.0002384 0.000237477 0.00023108 0.000230381 0.000227318 0.000231661 0.000230016 0.000239396 0.000227426 0.000218082 0.000197539 0.000211551 0.000231273 0.000223656 0.000232649 0.000167005 0.000169438 0.000164889 0.000167607 0.000168235 0.000207474 0.000141977 0.000140025
lyrOH1 0.000162058 0.000119648 0.000137266 0.000154872 0.000130972 0.000174529 0.000172433 0.000161121 0.000183141 0.000179374 0.000171663 0.000201797 0.000152646 0.000193452 0.000187732 0.000169191 0.000176908 0.000167967 0.00021319 0.000196847 0.000148137 0.000207233 0.000198963 0.000143531 0.000192303 0.000169539 0.000163258 0.000167164 0.000156696 0.000164068 0.000177247 0.000142843 0.000222381 0.000159572 0.000141435 0.000146129 0.000147465 0.000146745 0.000146379 0.000142827 0.000138925 0.00014707 0.000141415 0.000133229 0.000130365 0.000131029 0.000159054 0.000203254 0.000171485 0.000174545 0.000278228 0.000230386 0.000215403 0.000221866 0.000192309 0.000175742 0.000177655 0.000195218 0.000192865 0.00018201 0.000185933 0.000178796 0.000190953 0.000189392 0.000187601 0.00017444 0.000177644 0.000176266 0.000183277 0.000169506 0.000181555 0.000176178 0.000175023 0.000188687 0.000184556 0.000201498 0.000195943 0.000184105 0.000186576 0.00017179 0.000173721 0.00016242
lyrON4 0.00018034 0.000134879 0.000154052 0.000176108 0.000148978 0.000233364 0.000152925 0.000146277 0.000167806 0.00016629 0.000160739 0.000177443 0.000145549 0.000186391 0.000171243 0.000162144 0.000160891 0.000155967 0.000187596 0.000174366 0.00013778 0.000188275 0.000179169 0.000138586 0.000178613 0.000182492 0.000173597 0.000178985 0.0001733 0.000161388 0.000186543 0.000136565 0.000200965 0.000170146 0.000151076 0.000153104 0.000158211 0.000166166 0.000159942 0.000164305 0.000147644 0.000166813 0.000165286 0.000149319 0.000157476 0.000120605 0.000152585 0.00018896 0.000157692 0.000160938 0.000230386 0.000294845 0.000206553 0.0002836 0.000254583 0.000163366 0.000166633 0.000173541 0.000169415 0.000167259 0.000165404 0.000165007 0.000168302 0.000167095 0.000166611 0.000160178 0.000166136 0.000167644 0.000183968 0.000160381 0.00017661 0.00016408 0.000162349 0.000167973 0.000175737 0.000186805 0.000186154 0.00018384 0.000188784 0.000173486 0.000155993 0.000167534
lyrON3 0.000138078 0.000108869 0.000122037 0.000136125 0.000118641 0.000169383 0.000148272 0.0001394 0.000160529 0.000160528 0.000156249 0.000168101 0.00013836 0.000167046 0.000160358 0.000141011 0.000152769 0.000152695 0.00017807 0.000169715 0.000132909 0.000177755 0.000166708 0.000123026 0.000160562 0.000146737 0.000142005 0.000142369 0.000127655 0.000138922 0.00015105 0.000120023 0.000186834 0.000141839 0.000124532 0.000126635 0.000127941 0.000126218 0.000125873 0.000119794 0.000126367 0.000129111 0.000118687 0.00011645 0.000114577 0.000112722 0.000136362 0.000177962 0.000148593 0.00015187 0.000215403 0.000206553 0.00021113 0.000208795 0.00017902 0.000154892 0.000153473 0.000163918 0.000161872 0.000158544 0.000156912 0.000159348 0.00015959 0.000158466 0.000154766 0.000150117 0.000153961 0.000157841 0.00016056 0.000156326 0.000158084 0.000155464 0.000151544 0.000156098 0.00015679 0.000161756 0.000167777 0.000154465 0.000154366 0.00015183 0.000152233 0.000132016
lyrON2 0.000189633 0.000143849 0.000155303 0.000180254 0.000159167 0.000275048 0.000151991 0.000140897 0.000161855 0.000164812 0.000162717 0.000178721 0.000154039 0.000179454 0.000173042 0.000165809 0.000160433 0.000153639 0.000179449 0.000176993 0.000139323 0.000183708 0.000179877 0.000136473 0.000193178 0.000199659 0.000181792 0.000180608 0.00017272 0.000162285 0.000201128 0.000141396 0.000187297 0.000180314 0.000168934 0.000162806 0.000176258 0.000169999 0.000165146 0.000163354 0.000162827 0.000179745 0.000167503 0.000152387 0.000155997 0.000120375 0.000148079 0.000192483 0.000156744 0.000164267 0.000221866 0.0002836 0.000208795 0.000323373 0.000272936 0.000161423 0.00016469 0.00017773 0.000172024 0.000168555 0.000173076 0.00016713 0.000171328 0.000169919 0.000166676 0.000160245 0.000166742 0.000163976 0.000182953 0.000162362 0.000176769 0.000164977 0.000165956 0.000168028 0.0001829 0.000189353 0.000194359 0.000187816 0.000183288 0.000174111 0.000159605 0.000174547
lyrON1 0.000185043 0.000145847 0.000162714 0.000181315 0.000162817 0.000256372 0.000132232 0.000127999 0.000142782 0.000154027 0.000145624 0.000155324 0.000143614 0.000178386 0.000158998 0.000170255 0.000150997 0.000142266 0.000171188 0.000167128 0.000132979 0.000165562 0.000161397 0.000127032 0.000191798 0.000197104 0.000193698 0.000197309 0.000187616 0.000152567 0.00020454 0.000141795 0.000169812 0.00018646 0.000177055 0.00016068 0.000181135 0.00016925 0.000165988 0.000170122 0.000167312 0.000188194 0.000177116 0.000156619 0.00016879 0.000117385 0.000153435 0.00017092 0.000152783 0.000158491 0.000192309 0.000254583 0.00017902 0.000272936 0.00030697 0.000163492 0.000160483 0.000170549 0.000166583 0.000163275 0.000161508 0.00016213 0.000168772 0.000168041 0.000166142 0.000160394 0.000167503 0.000161952 0.00017471 0.000157283 0.000168627 0.000160317 0.000161479 0.000167424 0.000180663 0.000181762 0.000179134 0.000180556 0.000182093 0.000163646 0.000142467 0.000196172
areGL1 0.00015992 0.000128588 0.000147706 0.000154254 0.000131739 0.000147246 0.000132501 0.00012478 0.0001356 0.000143123 0.000141389 0.000157354 0.000138494 0.000162388 0.000190773 0.00014786 0.000161524 0.000154293 0.000217005 0.000214359 0.000138925 0.000164605 0.00015667 0.0001238 0.000165558 0.000160426 0.000159472 0.000161186 0.00014997 0.00014327 0.000165962 0.000130552 0.000158773 0.000154741 0.000138818 0.000142086 0.000143368 0.000146777 0.000143489 0.00013675 0.000146627 0.000142889 0.000136874 0.000136148 0.000133219 0.000107962 0.000139794 0.000155109 0.000161572 0.000228916 0.000175742 0.000163366 0.000154892 0.000161423 0.000163492 0.000236923 0.000241325 0.000228737 0.000234969 0.00023965 0.000249063 0.000241896 0.000225872 0.000222495 0.000231536 0.0002356 0.000249966 0.000242238 0.000207237 0.000197711 0.000206907 0.00023973 0.000221563 0.000232727 0.000171986 0.000173815 0.000172647 0.000170845 0.000172133 0.000197563 0.000147415 0.000146403
areGL2 0.000160158 0.000127081 0.000147099 0.000153234 0.000131655 0.000146002 0.000130964 0.00012333 0.000134032 0.000142315 0.000140689 0.000164064 0.000137107 0.000159395 0.000194053 0.000146894 0.00016062 0.000158628 0.000221505 0.000227006 0.00013776 0.00016851 0.000158438 0.000122842 0.000162508 0.000158518 0.000160797 0.000161372 0.000150885 0.000140516 0.000163517 0.000126039 0.000162352 0.000152619 0.000140022 0.000140076 0.000140847 0.000145284 0.000141839 0.00013644 0.000144926 0.000141447 0.000137557 0.000133346 0.000134337 0.000107863 0.000140477 0.000158875 0.000166002 0.00023321 0.000177655 0.000166633 0.000153473 0.00016469 0.000160483 0.000241325 0.000230608 0.000228161 0.000229496 0.000241703 0.000242964 0.000237833 0.00022821 0.000224221 0.0002315 0.000232775 0.000241109 0.000234434 0.000218545 0.000201656 0.00021245 0.000235224 0.000223297 0.000232499 0.000169575 0.000171263 0.000170396 0.000169536 0.000170028 0.000209596 0.000142879 0.000142037
areMB1 0.000160935 0.000124897 0.000135923 0.000154638 0.000133426 0.000153943 0.000133656 0.000131195 0.000142905 0.000149182 0.000151658 0.000169805 0.000150134 0.000174749 0.000211734 0.000157836 0.000171099 0.000164744 0.000234155 0.00022309 0.000153079 0.000170274 0.000166906 0.000130171 0.000168599 0.000161319 0.00015601 0.000156258 0.000147709 0.000150091 0.000170785 0.000134207 0.000160849 0.000151919 0.000142324 0.00013729 0.000141522 0.000141558 0.00013848 0.000144866 0.000139568 0.000143475 0.000133288 0.000132852 0.000127039 0.000110516 0.00014999 0.00016387 0.000174962 0.000230556 0.000195218 0.000173541 0.000163918 0.00017773 0.000170549 0.000228737 0.000228161 0.000245211 0.000252237 0.000232874 0.000235176 0.000226189 0.000249924 0.000245676 0.000245504 0.000224089 0.000232722 0.000235085 0.000242782 0.00020758 0.000235533 0.000232008 0.000235058 0.000246879 0.000189477 0.000190133 0.000177504 0.000187159 0.000191422 0.000233462 0.000148851 0.000148808
areMB2 0.000157224 0.000126536 0.000143263 0.000153521 0.000130692 0.000151496 0.000131224 0.000129449 0.000142414 0.000148977 0.000149656 0.000169697 0.000149995 0.000172017 0.000203242 0.000156053 0.000170431 0.000164857 0.000233543 0.00022288 0.000149353 0.000169974 0.000163467 0.000128319 0.000169445 0.000159164 0.000158235 0.000156633 0.000150571 0.000150575 0.000166096 0.000133285 0.000161233 0.000148246 0.0001325 0.00013554 0.000140445 0.000141151 0.00013847 0.000135139 0.000146434 0.000139821 0.000132557 0.000134115 0.00012678 0.000111558 0.000149719 0.000161606 0.000176225 0.00023446 0.000192865 0.000169415 0.000161872 0.000172024 0.000166583 0.000234969 0.000229496 0.000252237 0.000243047 0.000233602 0.000238017 0.000230821 0.000251564 0.00024695 0.000243169 0.000230621 0.000240563 0.000242072 0.000229313 0.000203776 0.000223141 0.000233474 0.000231965 0.000244375 0.000178278 0.00018064 0.000175569 0.000177399 0.000178701 0.000219424 0.000148169 0.000153945
areNU4 0.000157025 0.000125847 0.000145497 0.000156098 0.000132003 0.000149952 0.000130887 0.000125075 0.000139034 0.000144404 0.000145207 0.00016346 0.000142061 0.000165184 0.000200067 0.00015209 0.000166056 0.000160045 0.000229713 0.000233053 0.000144728 0.000172322 0.000164676 0.000127631 0.000163659 0.000162038 0.000162044 0.000160615 0.000150813 0.000141367 0.000164966 0.000130454 0.00015866 0.000152414 0.000140728 0.000138851 0.000139213 0.000145237 0.000138627 0.000137802 0.000146693 0.000141593 0.000134055 0.000133772 0.00013118 0.000107408 0.000142286 0.000160565 0.000179139 0.0002384 0.00018201 0.000167259 0.000158544 0.000168555 0.000163275 0.00023965 0.000241703 0.000232874 0.000233602 0.000232362 0.000241966 0.000241432 0.000229087 0.000224414 0.00022889 0.000238323 0.000240961 0.000247678 0.00022852 0.000208102 0.000224987 0.000244325 0.000225228 0.000229972 0.00017828 0.000179865 0.000169637 0.000171392 0.000172016 0.000219446 0.000146793 0.000143069
areNU5 0.000161233 0.000126179 0.00014539 0.000154457 0.000132276 0.000155272 0.00013429 0.000127313 0.000137751 0.000143885 0.00014351 0.000162077 0.000141185 0.000163816 0.000199566 0.000148035 0.000166071 0.000156962 0.00023616 0.00023023 0.000150291 0.000172843 0.000162479 0.000126185 0.00017304 0.00017479 0.000158223 0.000159997 0.000150589 0.000143162 0.000163356 0.000132772 0.000163477 0.000148934 0.000138114 0.000138817 0.000142412 0.000144305 0.00014215 0.000136735 0.000144811 0.000139746 0.000134047 0.00013244 0.000132093 0.000110195 0.000143506 0.000161556 0.000177232 0.000237477 0.000185933 0.000165404 0.000156912 0.000173076 0.000161508 0.000249063 0.000242964 0.000235176 0.000238017 0.000241966 0.000256014 0.000238225 0.000233376 0.000230249 0.000236858 0.000236479 0.000245173 0.000239733 0.000226278 0.000214558 0.000222187 0.000240366 0.000224526 0.000237835 0.000176212 0.000175973 0.000174239 0.000172746 0.000172135 0.000214685 0.000144929 0.00014685
areNT1 0.000157106 0.000125432 0.00014307 0.000153288 0.000131034 0.000147184 0.000134101 0.000124222 0.000137958 0.000143672 0.000142681 0.000164852 0.000142003 0.000165054 0.000203738 0.000147971 0.00016025 0.000159497 0.000228351 0.000228546 0.000147283 0.000170225 0.000160961 0.000124687 0.000160548 0.000158556 0.000158533 0.000158124 0.000149831 0.000143621 0.000163394 0.000129365 0.000155713 0.000150155 0.000138318 0.000137487 0.000138232 0.000143671 0.00013878 0.000135688 0.000145015 0.000138455 0.000133507 0.000132108 0.000128041 0.000109356 0.00014477 0.000159031 0.000174062 0.00023108 0.000178796 0.000165007 0.000159348 0.00016713 0.00016213 0.000241896 0.000237833 0.000226189 0.000230821 0.000241432 0.000238225 0.000233109 0.000225425 0.00022709 0.000228697 0.000232355 0.000242191 0.000241832 0.000229534 0.000206686 0.000226843 0.000239297 0.000222305 0.000229557 0.000179206 0.000176004 0.000170286 0.000172282 0.000170834 0.000216363 0.000146408 0.000142572
areNU3 0.000154918 0.00012401 0.00013707 0.000151107 0.00013048 0.000151866 0.000132121 0.000129001 0.000140785 0.000149294 0.000148402 0.0001681 0.000147797 0.00016946 0.000201888 0.000152831 0.000165814 0.000165254 0.000230965 0.000221957 0.000146734 0.000169824 0.000166751 0.000129592 0.000166276 0.000158359 0.000156533 0.000156171 0.000150121 0.000146973 0.000167309 0.00013039 0.000161296 0.000150632 0.000137182 0.00013931 0.00013948 0.00013857 0.000140159 0.000135653 0.000139081 0.000140005 0.000134494 0.00013005 0.000124771 0.000110924 0.000146088 0.000164308 0.000173097 0.000230381 0.000190953 0.000168302 0.00015959 0.000171328 0.000168772 0.000225872 0.00022821 0.000249924 0.000251564 0.000229087 0.000233376 0.000225425 0.000228596 0.000228751 0.000237812 0.000225693 0.000234718 0.000237761 0.000227211 0.000197737 0.000219965 0.000225702 0.0002323 0.000238748 0.000177548 0.00017722 0.000171524 0.000175421 0.000175655 0.000216013 0.000149444 0.000145255
areQC7 0.000152018 0.000123315 0.00013601 0.000150381 0.000129913 0.000151072 0.000130001 0.000127069 0.000140114 0.000147697 0.000148799 0.000166639 0.000147093 0.000168001 0.000200919 0.000151267 0.000166556 0.000164404 0.000227119 0.000215314 0.000145396 0.000169562 0.000165054 0.000126569 0.000164676 0.000158817 0.000154768 0.000153851 0.000147094 0.000144576 0.000164163 0.000129198 0.000159686 0.000148537 0.000135249 0.000137212 0.000137979 0.000136983 0.000138186 0.000133022 0.000137692 0.000137427 0.000131203 0.000128185 0.000122995 0.000109247 0.000145347 0.000163004 0.000172855 0.000227318 0.000189392 0.000167095 0.000158466 0.000169919 0.000168041 0.000222495 0.000224221 0.000245676 0.00024695 0.000224414 0.000230249 0.00022709 0.000228751 0.000226384 0.000236733 0.000219184 0.000226684 0.000235311 0.000222735 0.000195617 0.000218136 0.000222262 0.000229908 0.000237727 0.00017489 0.000173527 0.000168212 0.000171931 0.000173069 0.000212748 0.000146601 0.000143184
areQC5 0.000158102 0.000124709 0.000137584 0.000153855 0.00013188 0.000149266 0.000133306 0.000127617 0.000137592 0.000145549 0.000143873 0.000166246 0.000145334 0.000166499 0.000206296 0.000149045 0.000164083 0.000162237 0.000234631 0.000223839 0.000142138 0.000170045 0.000165209 0.000125812 0.000162598 0.000159109 0.000156795 0.000153474 0.000149692 0.000141524 0.000165793 0.000126579 0.00015964 0.000150906 0.000142781 0.00013756 0.000138555 0.000140643 0.000139064 0.000147946 0.000137062 0.000141071 0.000133198 0.000130399 0.000124163 0.00010689 0.000139218 0.000160755 0.000169937 0.000231661 0.000187601 0.000166611 0.000154766 0.000166676 0.000166142 0.000231536 0.0002315 0.000245504 0.000243169 0.00022889 0.000236858 0.000228697 0.000237812 0.000236733 0.000229506 0.000228216 0.000238457 0.000234167 0.000228928 0.000196601 0.000224244 0.000230662 0.000230608 0.000229187 0.000185711 0.000185471 0.000170359 0.00018226 0.000183805 0.000217252 0.000148376 0.000139696
areQC4 0.000160426 0.000126885 0.000148143 0.000152456 0.000131941 0.000146744 0.000129433 0.000124779 0.000133551 0.000140254 0.000138762 0.000157667 0.000136881 0.000159906 0.000190554 0.000146624 0.000159289 0.000153015 0.000216925 0.000219836 0.000138117 0.000165898 0.000157875 0.000121344 0.000162425 0.000158242 0.000159623 0.00015963 0.000150524 0.000140072 0.000162153 0.000127634 0.00015204 0.000150622 0.000137417 0.000138369 0.000143473 0.000145989 0.000140288 0.00013779 0.000144314 0.000141645 0.000137337 0.00013347 0.000131826 0.000106756 0.000137772 0.000155179 0.000163582 0.000230016 0.00017444 0.000160178 0.000150117 0.000160245 0.000160394 0.0002356 0.000232775 0.000224089 0.000230621 0.000238323 0.000236479 0.000232355 0.000225693 0.000219184 0.000228216 0.000222249 0.000238626 0.00023482 0.000210674 0.000194667 0.000206971 0.000232994 0.000218727 0.00022888 0.000168587 0.000171094 0.000168194 0.000168716 0.000170711 0.000202426 0.000143752 0.00014171
areQC2 0.000162992 0.000129599 0.000148795 0.000160667 0.000137203 0.000151894 0.000131989 0.000123596 0.000138818 0.000144358 0.000141139 0.000162017 0.000141721 0.000164175 0.000196436 0.000149151 0.000167488 0.000158493 0.00022472 0.000225502 0.000139809 0.000170901 0.00016153 0.000126588 0.000163521 0.000159099 0.000160225 0.000162235 0.000151468 0.000141117 0.000169132 0.000127081 0.000156159 0.000152216 0.0001364 0.000142831 0.000143135 0.000143493 0.00014378 0.00013793 0.000146486 0.000142557 0.00013716 0.000140356 0.000132182 0.00010927 0.000140711 0.000158466 0.000170589 0.000239396 0.000177644 0.000166136 0.000153961 0.000166742 0.000167503 0.000249966 0.000241109 0.000232722 0.000240563 0.000240961 0.000245173 0.000242191 0.000234718 0.000226684 0.000238457 0.000238626 0.000238354 0.000245811 0.000213982 0.000198414 0.000209641 0.000241943 0.000228251 0.000239742 0.000172655 0.000172071 0.000170683 0.000171985 0.000173708 0.000206109 0.000142997 0.000149036
areQC3 0.000164065 0.000126886 0.000147071 0.000158809 0.000132441 0.000148095 0.000131804 0.000125882 0.000136633 0.000145844 0.000143028 0.000161696 0.000141097 0.000164023 0.000197204 0.000153005 0.000161981 0.000155353 0.0002269 0.000218299 0.000144574 0.000166348 0.000158658 0.000125423 0.000168272 0.000165428 0.000164487 0.000166219 0.000154537 0.000147341 0.000167319 0.000129729 0.00015611 0.000161198 0.000144826 0.000141972 0.000143513 0.000148983 0.000144498 0.000140493 0.000150291 0.000144029 0.000139012 0.000135398 0.000133374 0.000109029 0.000145151 0.000156667 0.000168212 0.000227426 0.000176266 0.000167644 0.000157841 0.000163976 0.000161952 0.000242238 0.000234434 0.000235085 0.000242072 0.000247678 0.000239733 0.000241832 0.000237761 0.000235311 0.000234167 0.00023482 0.000245811 0.000237812 0.000223712 0.000198341 0.000218226 0.000241765 0.000227317 0.000235223 0.000179315 0.000179204 0.000172559 0.000173826 0.000179515 0.000214936 0.000148958 0.000144431
areSK2 0.000169103 0.00013112 0.000139204 0.000155671 0.000138671 0.000164939 0.000133698 0.000138255 0.000141842 0.00014453 0.000152809 0.000164287 0.000150979 0.000172175 0.000200128 0.000183215 0.000157642 0.000152565 0.000210367 0.000205747 0.000144508 0.000174886 0.000165356 0.000137765 0.000190678 0.000169203 0.000165149 0.000170366 0.000160059 0.000166193 0.000175984 0.000143762 0.00016201 0.00016701 0.000159617 0.000145097 0.000149303 0.000145715 0.000149715 0.000156741 0.00015013 0.000149923 0.000142642 0.000139246 0.000134251 0.000121145 0.00015842 0.000161732 0.000168622 0.000218082 0.000183277 0.000183968 0.00016056 0.000182953 0.00017471 0.000207237 0.000218545 0.000242782 0.000229313 0.00022852 0.000226278 0.000229534 0.000227211 0.000222735 0.000228928 0.000210674 0.000213982 0.000223712 0.000295215 0.000240673 0.000316925 0.000219973 0.000222604 0.000229951 0.000263321 0.000246779 0.000219128 0.000241121 0.000276783 0.000294488 0.000156636 0.000168406
areSK1 0.000149501 0.000116502 0.000127163 0.000141662 0.000126929 0.000143596 0.000129973 0.000123211 0.000132788 0.000138947 0.000140022 0.000165932 0.000138023 0.000160878 0.000176595 0.000151724 0.000150218 0.000143063 0.000197916 0.000197313 0.000141616 0.000161013 0.000159231 0.000123089 0.000165693 0.000153734 0.000149685 0.000150143 0.00014165 0.000142797 0.000152986 0.000131267 0.000151527 0.000146591 0.000135116 0.000127084 0.0001337 0.000133479 0.000130447 0.000131966 0.000133794 0.000134646 0.000126895 0.000124525 0.000119536 0.000107023 0.000145375 0.000149381 0.000152659 0.000197539 0.000169506 0.000160381 0.000156326 0.000162362 0.000157283 0.000197711 0.000201656 0.00020758 0.000203776 0.000208102 0.000214558 0.000206686 0.000197737 0.000195617 0.000196601 0.000194667 0.000198414 0.000198341 0.000240673 0.000249081 0.000241157 0.0002011 0.000190434 0.000197524 0.00020294 0.000188774 0.000181549 0.000185862 0.000210944 0.00022592 0.000145872 0.0001468
areSK3 0.000165912 0.000128941 0.000138159 0.000159944 0.000136059 0.000159541 0.000133553 0.000137237 0.000136409 0.000143536 0.000150187 0.000163738 0.000152391 0.000174454 0.000199643 0.000179172 0.000156382 0.000153313 0.000208226 0.000200638 0.000144977 0.000161796 0.000156897 0.000134388 0.000190648 0.000161655 0.000168195 0.000170446 0.000160811 0.0001666 0.000164988 0.000145535 0.000160757 0.000176494 0.000155646 0.000155182 0.000156256 0.000142729 0.000155013 0.000153996 0.000150128 0.000146431 0.000141564 0.000144604 0.00013524 0.000124119 0.000156911 0.000155756 0.000161171 0.000211551 0.000181555 0.00017661 0.000158084 0.000176769 0.000168627 0.000206907 0.00021245 0.000235533 0.000223141 0.000224987 0.000222187 0.000226843 0.000219965 0.000218136 0.000224244 0.000206971 0.000209641 0.000218226 0.000316925 0.000241157 0.000299758 0.000217916 0.00022088 0.000225084 0.00029096 0.000267297 0.000230953 0.000263514 0.000291995 0.000296386 0.000159268 0.00016355
areNU1 0.000156672 0.000125648 0.000148441 0.000156757 0.000132871 0.000147518 0.000129856 0.000124457 0.000135461 0.000141792 0.000141298 0.000161553 0.00013744 0.000161219 0.000197153 0.000151556 0.000159413 0.000155018 0.000222488 0.000220911 0.000138174 0.000169757 0.000158307 0.000123074 0.000167899 0.000163809 0.000161964 0.000165798 0.000152215 0.000144386 0.000164255 0.000128026 0.000154201 0.000156295 0.000145045 0.000139758 0.000141329 0.000149684 0.000141356 0.000137647 0.000147945 0.000142839 0.000135791 0.000133116 0.000130849 0.000106944 0.000138762 0.000155826 0.000167321 0.000231273 0.000176178 0.00016408 0.000155464 0.000164977 0.000160317 0.00023973 0.000235224 0.000232008 0.000233474 0.000244325 0.000240366 0.000239297 0.000225702 0.000222262 0.000230662 0.000232994 0.000241943 0.000241765 0.000219973 0.0002011 0.000217916 0.000229222 0.000221984 0.000231616 0.000176002 0.000176052 0.000168692 0.00017107 0.000172958 0.000210801 0.00014397 0.000142074
areNU2 0.000157805 0.000123049 0.000133342 0.000150971 0.000129177 0.000146648 0.000127193 0.000124187 0.000134934 0.000143303 0.000140224 0.000158682 0.000141792 0.000162638 0.000204128 0.000147095 0.000157846 0.000158592 0.000223504 0.000217122 0.000141657 0.00016516 0.000161664 0.000125903 0.000160509 0.000154341 0.00015307 0.000150781 0.000147616 0.000142625 0.000164634 0.000126358 0.000157056 0.000147965 0.000138025 0.000134203 0.000138063 0.000136995 0.000136691 0.000143027 0.00013428 0.000137081 0.00013054 0.00012825 0.000121713 0.000105058 0.000137991 0.000155725 0.000170239 0.000223656 0.000175023 0.000162349 0.000151544 0.000165956 0.000161479 0.000221563 0.000223297 0.000235058 0.000231965 0.000225228 0.000224526 0.000222305 0.0002323 0.000229908 0.000230608 0.000218727 0.000228251 0.000227317 0.000222604 0.000190434 0.00022088 0.000221984 0.000223055 0.000231758 0.00018818 0.000186702 0.00016639 0.000180211 0.00017906 0.000211378 0.000142381 0.000139436
areQC6 0.000158945 0.000125701 0.000138716 0.000154795 0.000133016 0.000150722 0.000133605 0.000127887 0.000138489 0.000146949 0.000145197 0.000166652 0.000146743 0.00016787 0.000207212 0.000150319 0.000165271 0.000163538 0.00023567 0.000225105 0.000142528 0.000171356 0.000166636 0.000126962 0.00016351 0.000159786 0.000157504 0.000154347 0.000149667 0.000142666 0.000167057 0.000126773 0.000161149 0.000151944 0.00014283 0.000138518 0.000139525 0.000140997 0.000140134 0.000148002 0.000137823 0.000141952 0.000133443 0.000131545 0.000124353 0.000107389 0.000140101 0.00016204 0.000171061 0.000232649 0.000188687 0.000167973 0.000156098 0.000168028 0.000167424 0.000232727 0.000232499 0.000246879 0.000244375 0.000229972 0.000237835 0.000229557 0.000238748 0.000237727 0.000229187 0.00022888 0.000239742 0.000235223 0.000229951 0.000197524 0.000225084 0.000231616 0.000231758 0.000231001 0.000186494 0.000186425 0.000171316 0.000183078 0.000184816 0.000218239 0.000148572 0.000141106
lyrAB1 0.000179978 0.000125696 0.00014357 0.000171036 0.000133195 0.000161284 0.000135714 0.000141399 0.000138048 0.000149551 0.000141802 0.000164524 0.000161561 0.000199174 0.00018675 0.000188158 0.000154165 0.000147529 0.000180037 0.000180313 0.000147305 0.000163525 0.000157981 0.000147118 0.000209959 0.000172016 0.000173041 0.000183517 0.00016812 0.000186298 0.000183207 0.000166993 0.00016196 0.00017961 0.000163389 0.000163213 0.000168136 0.000152934 0.00015858 0.000158609 0.000147491 0.000152573 0.000149032 0.000147432 0.000135591 0.000132313 0.000168087 0.000158071 0.000158319 0.000167005 0.000184556 0.000175737 0.00015679 0.0001829 0.000180663 0.000171986 0.000169575 0.000189477 0.000178278 0.00017828 0.000176212 0.000179206 0.000177548 0.00017489 0.000185711 0.000168587 0.000172655 0.000179315 0.000263321 0.00020294 0.00029096 0.000176002 0.00018818 0.000186494 0.000325171 0.000333075 0.000292972 0.000360833 0.000333767 0.000234151 0.000163558 0.000180255
lyrAB2 0.000172114 0.000125419 0.000136566 0.00015679 0.000129863 0.00016679 0.000146481 0.000142125 0.000147079 0.000151992 0.00015213 0.000165556 0.000171353 0.000195904 0.000185786 0.000192868 0.000160903 0.000147249 0.000182458 0.000182148 0.000149082 0.000172341 0.000163888 0.000155655 0.000208392 0.000169021 0.000167516 0.000170404 0.000161782 0.000190403 0.000178264 0.000171108 0.000178836 0.000168014 0.00015548 0.000150069 0.000155718 0.000155369 0.000149671 0.000157877 0.000147232 0.000154548 0.000146183 0.000135711 0.000132254 0.000136822 0.000167901 0.000164362 0.000156443 0.000169438 0.000201498 0.000186805 0.000161756 0.000189353 0.000181762 0.000173815 0.000171263 0.000190133 0.00018064 0.000179865 0.000175973 0.000176004 0.00017722 0.000173527 0.000185471 0.000171094 0.000172071 0.000179204 0.000246779 0.000188774 0.000267297 0.000176052 0.000186702 0.000186425 0.000333075 0.000325077 0.000315371 0.000345401 0.000316148 0.000221246 0.000160631 0.000179657
lyrSK1 0.000166706 0.00012269 0.000133455 0.000162148 0.000127061 0.00016736 0.000145167 0.000137693 0.000146632 0.000143291 0.000146831 0.000162231 0.000170739 0.000194252 0.000172929 0.00020399 0.000161104 0.000149569 0.000177739 0.000176076 0.000170795 0.000174348 0.000164737 0.000151496 0.000211033 0.000169836 0.000163907 0.0001689 0.000161897 0.000173311 0.000175022 0.000159388 0.000178416 0.000172079 0.000153789 0.000147682 0.000155605 0.000158431 0.000148139 0.000144124 0.000147255 0.00015145 0.000148146 0.000131325 0.00013133 0.000131119 0.000169765 0.000168117 0.000151712 0.000164889 0.000195943 0.000186154 0.000167777 0.000194359 0.000179134 0.000172647 0.000170396 0.000177504 0.000175569 0.000169637 0.000174239 0.000170286 0.000171524 0.000168212 0.000170359 0.000168194 0.000170683 0.000172559 0.000219128 0.000181549 0.000230953 0.000168692 0.00016639 0.000171316 0.000292972 0.000315371 0.000321511 0.00030601 0.000297221 0.000210975 0.000166689 0.000173839
lyrSK2 0.000179726 0.00012792 0.000138711 0.000164279 0.000132207 0.00016297 0.000133681 0.000145149 0.000136278 0.000152119 0.000144011 0.000162281 0.000162727 0.000195923 0.000180619 0.000198864 0.000155851 0.000146661 0.00017754 0.000179874 0.000145948 0.000164633 0.000160246 0.000151603 0.000217486 0.000172718 0.000165125 0.000173555 0.000164931 0.000194231 0.000178225 0.000160466 0.000163159 0.000179232 0.000164902 0.000154216 0.000163286 0.000155913 0.000146891 0.000158493 0.000154698 0.000156785 0.000151369 0.000136382 0.000135496 0.000130116 0.000179946 0.00015836 0.000153504 0.000167607 0.000184105 0.00018384 0.000154465 0.000187816 0.000180556 0.000170845 0.000169536 0.000187159 0.000177399 0.000171392 0.000172746 0.000172282 0.000175421 0.000171931 0.00018226 0.000168716 0.000171985 0.000173826 0.000241121 0.000185862 0.000263514 0.00017107 0.000180211 0.000183078 0.000360833 0.000345401 0.00030601 0.00033644 0.000340193 0.000218296 0.00016702 0.000187027
lyrSK4 0.000180456 0.000134875 0.000145671 0.000168427 0.000131866 0.000167576 0.000136263 0.000131997 0.000138798 0.000143519 0.000144266 0.000163154 0.00015741 0.000187675 0.000179007 0.00019236 0.000153993 0.000145759 0.000180771 0.000177543 0.000147485 0.000163301 0.000157622 0.000144356 0.000216572 0.000174457 0.000165434 0.000179087 0.000166084 0.000184023 0.000179504 0.00015825 0.000168254 0.000179913 0.000163176 0.000153669 0.000158897 0.000163713 0.000149909 0.000156324 0.000148389 0.000150728 0.000149619 0.000140102 0.000137194 0.000127815 0.000176853 0.000163403 0.000152941 0.000168235 0.000186576 0.000188784 0.000154366 0.000183288 0.000182093 0.000172133 0.000170028 0.000191422 0.000178701 0.000172016 0.000172135 0.000170834 0.000175655 0.000173069 0.000183805 0.000170711 0.000173708 0.000179515 0.000276783 0.000210944 0.000291995 0.000172958 0.00017906 0.000184816 0.000333767 0.000316148 0.000297221 0.000340193 0.000332945 0.000255536 0.000162907 0.000184401
lyrSK3 0.000160584 0.000123915 0.000132385 0.00015102 0.000135337 0.000152661 0.000132442 0.000133748 0.000133119 0.000138552 0.00014242 0.000158848 0.000142359 0.000164842 0.000192992 0.000172844 0.000147543 0.000143827 0.000199702 0.000196531 0.000142991 0.000158349 0.000153177 0.000128821 0.000178973 0.000159952 0.000155526 0.000162223 0.000154665 0.000155288 0.000161364 0.000135848 0.000152937 0.000160441 0.000152739 0.000136538 0.000142524 0.000136586 0.000141028 0.00014971 0.00014222 0.000144074 0.000134735 0.000136763 0.000129363 0.000118477 0.0001514 0.000149338 0.000158956 0.000207474 0.00017179 0.000173486 0.00015183 0.000174111 0.000163646 0.000197563 0.000209596 0.000233462 0.000219424 0.000219446 0.000214685 0.000216363 0.000216013 0.000212748 0.000217252 0.000202426 0.000206109 0.000214936 0.000294488 0.00022592 0.000296386 0.000210801 0.000211378 0.000218239 0.000234151 0.000221246 0.000210975 0.000218296 0.000255536 0.000275023 0.000152803 0.000158217
lyrWI1.1 0.000129773 0.000104211 0.000114066 0.000124375 0.000108184 0.000134437 0.000141263 0.000139454 0.000136971 0.000139493 0.000135775 0.000146368 0.000125212 0.000158782 0.000152377 0.000150117 0.000134067 0.000134115 0.00015962 0.000155897 0.000137697 0.000147688 0.000139073 0.000114978 0.00016157 0.000142847 0.000136354 0.000147182 0.000127742 0.000138228 0.00014145 0.000122477 0.000158755 0.000141033 0.000129276 0.000116269 0.000119124 0.000115913 0.000116671 0.000123772 0.000122204 0.000118035 0.000113232 0.000113039 0.000114424 0.000108861 0.000126504 0.000142511 0.000141998 0.000141977 0.000173721 0.000155993 0.000152233 0.000159605 0.000142467 0.000147415 0.000142879 0.000148851 0.000148169 0.000146793 0.000144929 0.000146408 0.000149444 0.000146601 0.000148376 0.000143752 0.000142997 0.000148958 0.000156636 0.000145872 0.000159268 0.00014397 0.000142381 0.000148572 0.000163558 0.000160631 0.000166689 0.00016702 0.000162907 0.000152803 0.000236787 0.00013472
Alyrp_PLS 0.000175768 0.000150169 0.000162019 0.000175089 0.000155096 0.000170357 0.000111695 0.000111766 0.000119454 0.00012677 0.000122409 0.000137868 0.000132172 0.000153244 0.000147533 0.000177966 0.0001377 0.000123997 0.000146669 0.000146146 0.00012044 0.000147626 0.00014358 0.000120966 0.000204763 0.000184717 0.000176517 0.000182078 0.000184627 0.000158031 0.000199065 0.000126278 0.000142066 0.00019605 0.000181292 0.000156253 0.000178911 0.000156251 0.000149998 0.000151977 0.000160886 0.000154588 0.000149959 0.000142871 0.000145827 0.000106877 0.000162897 0.000140368 0.000136975 0.000140025 0.00016242 0.000167534 0.000132016 0.000174547 0.000196172 0.000146403 0.000142037 0.000148808 0.000153945 0.000143069 0.00014685 0.000142572 0.000145255 0.000143184 0.000139696 0.00014171 0.000149036 0.000144431 0.000168406 0.0001468 0.00016355 0.000142074 0.000139436 0.000141106 0.000180255 0.000179657 0.000173839 0.000187027 0.000184401 0.000158217 0.00013472 0.000807357
# Treemix results: m=3 modelcov
lyrNY6 areNU5 lyrMI3 areNT1 areSK1 areQC4 lyrON3 lyrIL1 lyrON4 lyrWI1 lyrNC4 lyrMI5 lyrMO3 lyrNC1 lyrAB2 lyrON10 lyrNY3 lyrIL2 lyrNY4 lyrON1 lyrON5 areNU3 lyrSK4 lyrMD2 lyrWI1.1 lyrON8 lyrSK1 lyrMD4 lyrMO3SM lyrON7 lyrSK3 areQC7 areMB2 lyrON11.1 lyrPA4 areQC6 lyrWI3 lyrIN1 areQC2 lyrIA2 lyrNY5 areNU2 areQC1 lyrAB1 lyrMI1 lyrVA2 lyrMI2 areQC3 areGL1 lyrNC3 Alyrp_PLS areMB1 lyrMD3 lyrPA2 lyrPA3 lyrVA1 lyrON11 lyrSK2 lyrPA1 lyrMI4 areSK2 lyrNC2 lyrON12 lyrNY2 lyrMD1 areGL2 lyrIA1 areQC5 areSK3 lyrWV1 lyrOH1 lyrMO1 lyrNY1 areNU4 lyrON2 lyrON6 lyrMI6 lyrWI2 lyrNJ1 areNU1 lyrON9 lyrMO2 
lyrNY6 0.0139909 -0.00569872 -0.00217467 -0.00569233 -0.00403158 -0.00581849 -0.00214021 -0.00220465 -0.000669655 -0.000133725 0.00680359 -0.00176273 0.000935839 0.0065689 -0.000986752 -0.00246492 0.00581115 -0.00198488 0.00852529 0.00229661 -0.00215146 -0.00566274 -0.000961173 0.0072006 -0.00186761 -0.00246987 -0.000855533 0.00670006 0.0065549 -0.00222767 -0.00353833 -0.00565028 -0.00554883 -0.00413535 0.00239411 -0.00570807 -0.00164173 -0.0021118 -0.00578287 0.000337319 0.00755142 -0.00561607 -0.00561324 -0.00104412 -0.00207042 0.00632231 -0.00202975 -0.00583413 -0.00583402 0.0066405 0.00323212 -0.00555153 0.00714218 0.00686643 0.00800048 0.00642149 -0.00414873 -0.00104992 0.00792212 -0.00218477 -0.00359794 0.00660624 -0.00153661 0.00604269 0.00656462 -0.00582707 -0.000228211 -0.00570756 -0.00353772 0.00713166 -0.00227755 0.000788274 0.00610034 -0.00574542 0.00231503 -0.00219147 -0.00346822 -0.000552133 0.00557634 -0.00583122 -0.00246646 0.000677465
areNU5 -0.00569872 0.0205595 -0.00241157 0.0144765 0.00543072 0.0129004 -0.00292808 -0.00299253 -0.00365892 -0.00268726 -0.00613341 -0.00199963 -0.00371443 -0.00636811 -0.00354028 -0.00077787 -0.0053544 -0.00277275 -0.00571673 -0.00467068 -0.00238837 0.00985945 -0.0035147 -0.0057364 -0.00210452 0.000631658 -0.00340906 -0.00567613 -0.00638211 -0.00246457 0.00226394 0.00987191 0.00997335 0.00483058 -0.00457318 0.00981412 -0.00187864 -0.00289967 0.0129361 -0.00306542 -0.00565855 0.00990612 0.0125422 -0.00359765 -0.00285829 -0.00605388 -0.00281762 0.0128848 0.0128849 -0.00629651 -0.00557084 0.00997066 -0.00579482 -0.00583379 -0.0057125 -0.0059547 0.0048172 -0.00360345 -0.00579086 -0.00242168 0.00220434 -0.00633076 -0.00177351 -0.00537585 -0.00581157 0.0128919 -0.00278174 0.00981463 0.00226455 -0.00580534 -0.00306542 -0.00386199 -0.0053182 0.0129735 -0.00465225 -0.00242837 0.00332409 -0.00221942 -0.00525489 0.0128877 -0.000779412 -0.0039728
lyrMI3 -0.00217467 -0.00241157 0.0118953 -0.00240518 -0.000744433 -0.00253134 0.00549771 0.00543327 -0.000134869 0.000836798 -0.00260936 0.00325402 -0.000190373 -0.00284405 -1.6228e-05 0.00341888 -0.00183035 0.00565304 -0.00219267 -0.00114662 0.00645678 -0.00237559 9.35059e-06 -0.00221235 0.00467949 0.000817281 0.000114991 -0.00215208 -0.00285806 0.00638057 -0.00025118 -0.00236313 -0.00226168 -0.000848199 -0.00104912 -0.00242091 0.00337501 0.00552613 -0.00249572 0.000458636 -0.00213449 -0.00232891 -0.00232608 -7.35963e-05 0.00556751 -0.00252983 0.00560817 -0.00254698 -0.00254687 -0.00277245 -0.00204678 -0.00226438 -0.00227077 -0.00230973 -0.00218844 -0.00243064 -0.000861575 -7.93925e-05 -0.00226681 0.00669227 -0.000310789 -0.00280671 0.00295303 -0.00185179 -0.00228752 -0.00253992 0.000742312 -0.0024204 -0.000250571 -0.00228129 0.00536037 -0.000337939 -0.00179415 -0.00245826 -0.00112819 0.00641677 -0.000181072 0.00130463 -0.00173083 -0.00254407 0.00341734 -0.000448747
areNT1 -0.00569233 0.0144765 -0.00240518 0.0200485 0.0054371 0.0129068 -0.0029217 -0.00298614 -0.00365254 -0.00268087 -0.00612702 -0.00199324 -0.00370804 -0.00636172 -0.0035339 -0.000771482 -0.00534802 -0.00276637 -0.00571034 -0.00466429 -0.00238198 0.00986583 -0.00350832 -0.00573001 -0.00209813 0.000638046 -0.00340268 -0.00566974 -0.00637572 -0.00245818 0.00227033 0.00987829 0.00997974 0.00483697 -0.00456679 0.00982051 -0.00187225 -0.00289328 0.0129425 -0.00305903 -0.00565216 0.00991251 0.0125486 -0.00359126 -0.0028519 -0.00604749 -0.00281124 0.0128912 0.0128913 -0.00629012 -0.00556445 0.00997704 -0.00578844 -0.0058274 -0.00570611 -0.00594831 0.00482359 -0.00359706 -0.00578447 -0.00241529 0.00221072 -0.00632437 -0.00176712 -0.00536946 -0.00580518 0.0128982 -0.00277535 0.00982102 0.00227094 -0.00579896 -0.00305904 -0.00385561 -0.00531181 0.0129799 -0.00464586 -0.00242198 0.00333047 -0.00221303 -0.0052485 0.0128941 -0.000773024 -0.00396641
areSK1 -0.00403158 0.00543072 -0.000744433 0.0054371 0.0138039 0.00531095 -0.00126095 -0.00132539 -0.00199179 -0.00102012 -0.00446628 -0.000332495 -0.00204729 -0.00470097 -0.00187315 0.000889266 -0.00368727 -0.00110562 -0.00404959 -0.00300354 -0.000721231 0.00546669 -0.00184757 -0.00406927 -0.000437379 0.00229879 -0.00174193 -0.00400899 -0.00471497 -0.000797436 0.00393108 0.00547916 0.0055806 0.00649771 -0.00290604 0.00542137 -0.000211502 -0.00123253 0.00534657 -0.00139828 -0.00399141 0.00551337 0.0055162 -0.00193052 -0.00119115 -0.00438674 -0.00115049 0.00529531 0.00529541 -0.00462937 -0.0039037 0.0055779 -0.00412769 -0.00416665 -0.00404536 -0.00428756 0.00648434 -0.00193631 -0.00412372 -0.000754542 0.00387147 -0.00466363 -0.000106375 -0.00370871 -0.00414443 0.00530236 -0.00111461 0.00542188 0.00393169 -0.00413821 -0.00139829 -0.00219486 -0.00365107 0.00538402 -0.00298511 -0.000761236 0.00499122 -0.000552285 -0.00358775 0.00529821 0.000887724 -0.00230567
areQC4 -0.00581849 0.0129004 -0.00253134 0.0129068 0.00531095 0.0193831 -0.00304785 -0.0031123 -0.00377869 -0.00280703 -0.00625318 -0.0021194 -0.0038342 -0.00648788 -0.00366005 -0.00089764 -0.00547418 -0.00289253 -0.0058365 -0.00479045 -0.00250814 0.00973968 -0.00363447 -0.00585617 -0.00222429 0.000511888 -0.00352883 -0.0057959 -0.00650188 -0.00258434 0.00214417 0.00975214 0.00985358 0.00471081 -0.00469295 0.00969435 -0.00199841 -0.00301944 0.0142283 -0.00318519 -0.00577832 0.00978635 0.0124225 -0.00371742 -0.00297806 -0.00617365 -0.00293739 0.0150319 0.015363 -0.00641628 -0.00569061 0.00985089 -0.00591459 -0.00595356 -0.00583227 -0.00607447 0.00469743 -0.00372322 -0.00591063 -0.00254145 0.00208457 -0.00645053 -0.00189328 -0.00549562 -0.00593134 0.0154717 -0.00290151 0.00969486 0.00214478 -0.00592512 -0.00318519 -0.00398176 -0.00543797 0.0138184 -0.00477202 -0.00254814 0.00320432 -0.00233919 -0.00537466 0.0150348 -0.000899182 -0.00409257
lyrON3 -0.00214021 -0.00292808 0.00549771 -0.0029217 -0.00126095 -0.00304785 0.0146787 0.00755019 0.00353869 0.000784026 -0.0025749 0.00239128 -0.00015592 -0.0028096 -6.90008e-05 0.00297744 -0.0017959 0.00618021 -0.00215822 0.000575154 0.00487509 -0.0028921 -4.34222e-05 -0.00217789 0.0035104 0.000300767 6.22179e-05 -0.00211762 -0.0028236 0.00479888 -0.000767695 -0.00287964 -0.0027782 -0.00136471 0.000672653 -0.00293743 0.00251227 0.00764304 -0.00301223 0.000493089 -0.00210004 -0.00284543 -0.0028426 -0.000126369 0.00768442 -0.00249537 0.00657441 -0.00306349 -0.00306338 -0.002738 -0.00201233 -0.0027809 -0.00223632 -0.00227528 -0.00215399 -0.00239619 -0.00137809 -0.000132165 -0.00223235 0.00505677 -0.000827303 -0.00277225 0.0021958 -0.00181734 -0.00225306 -0.00305644 0.00068954 -0.00293692 -0.000767085 -0.00224684 0.00939141 -0.000303486 -0.00175969 -0.00297478 0.000593582 0.00483508 -0.000697586 0.00107445 -0.00169638 -0.00306059 0.0029759 -0.000414294
lyrIL1 -0.00220465 -0.00299253 0.00543327 -0.00298614 -0.00132539 -0.0031123 0.00755019 0.0198393 0.00347425 0.000719583 -0.00263935 0.00232683 -0.000220362 -0.00287404 -0.000133443 0.002913 -0.00186034 0.00611577 -0.00222266 0.000510712 0.00481065 -0.00295655 -0.000107864 -0.00224234 0.00344596 0.000236325 -2.22428e-06 -0.00218206 -0.00288804 0.00473444 -0.000832137 -0.00294409 -0.00284264 -0.00142916 0.00060821 -0.00300187 0.00244783 0.00929861 -0.00307667 0.000428647 -0.00216448 -0.00290987 -0.00290704 -0.000190811 0.00780888 -0.00255981 0.00650997 -0.00312794 -0.00312783 -0.00280244 -0.00207677 -0.00284534 -0.00230076 -0.00233972 -0.00221843 -0.00246063 -0.00144253 -0.000196608 -0.0022968 0.00499233 -0.000891745 -0.0028367 0.00213136 -0.00188178 -0.00231751 -0.00312088 0.000625097 -0.00300136 -0.000831528 -0.00231128 0.00741284 -0.000367928 -0.00182414 -0.00303922 0.000529139 0.00477064 -0.000762029 0.00101001 -0.00176082 -0.00312503 0.00291146 -0.000478736
lyrON4 -0.000669655 -0.00365892 -0.000134869 -0.00365254 -0.00199179 -0.00377869 0.00353869 0.00347425 0.0258286 0.00190607 -0.00110435 0.00027707 0.00131464 -0.00133904 0.00105304 -0.000425121 -0.00032534 0.00369402 -0.00068766 0.00878743 -0.000111667 -0.00362295 0.00107862 -0.000707336 0.000172185 -0.000430074 0.00118426 -0.000647065 -0.00135304 -0.000187872 -0.00149854 -0.00361049 -0.00350904 -0.00209555 0.00888493 -0.00366827 0.000398062 0.00356711 -0.00374307 0.00196365 -0.000629483 -0.00357627 -0.00357344 0.000995677 0.00360849 -0.00102481 0.00364915 -0.00379433 -0.00379423 -0.00126744 -0.000541771 -0.00351174 -0.000765759 -0.000804723 -0.000683431 -0.000925633 -0.00210893 0.00098988 -0.000761796 -0.000144978 -0.00155814 -0.0013017 0.000503189 -0.000346784 -0.000782506 -0.00378728 0.00181159 -0.00366776 -0.00149793 -0.00077628 0.00340135 0.00116707 -0.000289137 -0.00370562 0.00880586 -0.000151672 -0.00142843 0.00148766 -0.000225824 -0.00379143 -0.000426664 0.00105626
lyrWI1 -0.000133725 -0.00268726 0.000836798 -0.00268087 -0.00102012 -0.00280703 0.000784026 0.000719583 0.00190607 0.00644212 -0.000568418 0.00124874 0.00185057 -0.000803112 0.00301509 0.000546546 0.00021059 0.000939354 -0.00015173 0.00089432 0.00086 -0.00265128 0.00304067 -0.000171407 0.00114385 0.000541593 0.00314631 -0.000111135 -0.000817115 0.000783795 -0.000526868 -0.00263882 -0.00253737 -0.00112389 0.000991818 -0.0026966 0.00136973 0.000812442 -0.00277141 0.00249958 -9.35535e-05 -0.0026046 -0.00260177 0.00295772 0.000853819 -0.000488885 0.000894485 -0.00282267 -0.00282256 -0.000731513 -5.84083e-06 -0.00254007 -0.000229829 -0.000268793 -0.000147502 -0.000389703 -0.00113726 0.00295192 -0.000225866 0.000826689 -0.000586477 -0.000765766 0.00147486 0.000189146 -0.000246576 -0.00281561 0.00392809 -0.00269609 -0.000526259 -0.00024035 0.000646684 0.001703 0.000246793 -0.00273395 0.000912747 0.000819995 -0.00045676 0.00245933 0.000310105 -0.00281976 0.000545003 0.00159219
lyrNC4 0.00680359 -0.00613341 -0.00260936 -0.00612702 -0.00446628 -0.00625318 -0.0025749 -0.00263935 -0.00110435 -0.000568418 0.0282684 -0.00219742 0.000501147 0.0116095 -0.00142144 -0.00289961 0.00537646 -0.00241958 0.00678559 0.00157406 -0.00258616 -0.00609743 -0.00139587 0.00750912 -0.0023023 -0.00290456 -0.00129023 0.00626537 0.0115955 -0.00266236 -0.00397302 -0.00608497 -0.00598353 -0.00457004 0.00167156 -0.00614276 -0.00207643 -0.00254649 -0.00621756 -9.73735e-05 0.00684376 -0.00605076 -0.00604793 -0.00147881 -0.00250511 0.00588762 -0.00246444 -0.00626882 -0.00626871 0.0116811 0.00279743 -0.00598622 0.00733609 0.00643174 0.00678982 0.0059868 -0.00458342 -0.00148461 0.00671145 -0.00261947 -0.00403263 0.0116469 -0.0019713 0.005608 0.00612993 -0.00626177 -0.000662904 -0.00614225 -0.00397242 0.00791509 -0.00271225 0.000353582 0.00566565 -0.00618011 0.00159249 -0.00262616 -0.00390292 -0.000986825 0.00514165 -0.00626592 -0.00290115 0.000242773
lyrMI5 -0.00176273 -0.00199963 0.00325402 -0.00199324 -0.000332495 -0.0021194 0.00239128 0.00232683 0.00027707 0.00124874 -0.00219742 0.0208728 0.000221565 -0.00243211 0.00039571 0.001967 -0.00141841 0.0025466 -0.00178073 -0.000734682 0.00327722 -0.00196365 0.000421289 -0.00180041 0.00356107 0.00122922 0.000526929 -0.00174014 -0.00244612 0.00320102 0.000160758 -0.00195119 -0.00184974 -0.000436261 -0.000637183 -0.00200898 0.00637581 0.00241969 -0.00208378 0.000870574 -0.00172256 -0.00191698 -0.00191415 0.000338342 0.00246107 -0.00211789 0.00250174 -0.00213504 -0.00213493 -0.00236051 -0.00163484 -0.00185244 -0.00185883 -0.00189779 -0.0017765 -0.0020187 -0.000449637 0.000332546 -0.00185487 0.00324391 0.00010115 -0.00239477 0.00336496 -0.00143986 -0.00187558 -0.00212798 0.00115425 -0.00200847 0.000161367 -0.00186935 0.00225394 7.39995e-05 -0.00138221 -0.00204633 -0.000716254 0.00323722 0.000230866 0.00171657 -0.0013189 -0.00213213 0.00196545 -3.68088e-05
lyrMO3 0.000935839 -0.00371443 -0.000190373 -0.00370804 -0.00204729 -0.0038342 -0.00015592 -0.000220362 0.00131464 0.00185057 0.000501147 0.000221565 0.0243248 0.000266453 0.000997541 -0.000480626 0.00128016 -5.92111e-07 0.000917835 0.000919041 -0.000167171 -0.00367845 0.00102312 0.000898158 0.00011668 -0.000485578 0.00112876 0.00095843 0.00025245 -0.000243376 -0.00155404 -0.00366599 -0.00356454 -0.00215106 0.00101654 -0.00372377 0.000342558 -0.000127504 -0.00379858 0.00232161 0.000976011 -0.00363177 -0.00362894 0.000940172 -8.61266e-05 0.00058068 -4.54604e-05 -0.00384984 -0.00384973 0.000338052 0.00106372 -0.00356724 0.000839735 0.000800772 0.000922063 0.000679862 -0.00216443 0.000934376 0.000843699 -0.000200483 -0.00161365 0.000303799 0.000447685 0.00125871 0.000822989 -0.00384278 0.00175608 -0.00372326 -0.00155343 0.000829215 -0.000293262 0.00923163 0.00131636 -0.00376112 0.000937469 -0.000207176 -0.00148393 0.00143216 0.00137967 -0.00384693 -0.000482168 0.00912082
lyrNC1 0.0065689 -0.00636811 -0.00284405 -0.00636172 -0.00470097 -0.00648788 -0.0028096 -0.00287404 -0.00133904 -0.000803112 0.0116095 -0.00243211 0.000266453 0.0326558 -0.00165614 -0.0031343 0.00514177 -0.00265427 0.00655089 0.00133937 -0.00282085 -0.00633213 -0.00163056 0.00727442 -0.002537 -0.00313926 -0.00152492 0.00603067 0.0184383 -0.00289706 -0.00420772 -0.00631967 -0.00621822 -0.00480474 0.00143687 -0.00637745 -0.00231112 -0.00278118 -0.00645226 -0.000332068 0.00660907 -0.00628545 -0.00628262 -0.00171351 -0.00273981 0.00565292 -0.00269914 -0.00650352 -0.00650341 0.0151018 0.00256274 -0.00622092 0.00710139 0.00619705 0.00655512 0.0057521 -0.00481811 -0.0017193 0.00647676 -0.00285416 -0.00426733 0.0150676 -0.00220599 0.00537331 0.00589523 -0.00649646 -0.000897598 -0.00637694 -0.00420711 0.00768039 -0.00294694 0.000118887 0.00543095 -0.0064148 0.0013578 -0.00286085 -0.00413761 -0.00122152 0.00490695 -0.00650061 -0.00313585 8.07909e-06
lyrAB2 -0.000986752 -0.00354028 -1.6228e-05 -0.0035339 -0.00187315 -0.00366005 -6.90008e-05 -0.000133443 0.00105304 0.00301509 -0.00142144 0.00039571 0.000997541 -0.00165614 0.0310848 -0.000306481 -0.000642436 8.63273e-05 -0.00100476 4.12934e-05 6.97385e-06 -0.0035043 0.012832 -0.00102443 0.000290825 -0.000311433 0.0112702 -0.000964162 -0.00167014 -6.92314e-05 -0.00137989 -0.00349184 -0.0033904 -0.00197691 0.000138792 -0.00354963 0.000516703 -4.05846e-05 -0.00362443 0.00164655 -0.00094658 -0.00345763 -0.0034548 0.014171 7.92831e-07 -0.00134191 4.14591e-05 -0.00367569 -0.00367558 -0.00158454 -0.000858867 -0.0033931 -0.00108286 -0.00112182 -0.00100053 -0.00124273 -0.00199029 0.0141652 -0.00107889 -2.63375e-05 -0.0014395 -0.00161879 0.00062183 -0.00066388 -0.0010996 -0.00366864 0.0029206 -0.00354912 -0.00137929 -0.00109338 -0.000206342 0.000849975 -0.000606234 -0.00358698 5.9721e-05 -3.30311e-05 -0.00130979 0.0016063 -0.000542921 -0.00367279 -0.000308023 0.000739167
lyrON10 -0.00246492 -0.00077787 0.00341888 -0.000771482 0.000889266 -0.00089764 0.00297744 0.002913 -0.000425121 0.000546546 -0.00289961 0.001967 -0.000480626 -0.0031343 -0.000306481 0.0137174 -0.0021206 0.00313277 -0.00248292 -0.00143687 0.00309996 -0.000741891 -0.000280902 -0.0025026 0.00251051 0.00537936 -0.000175262 -0.00244233 -0.00314831 0.00302375 0.00138252 -0.000729431 -0.000627984 0.0007855 -0.00133937 -0.000787215 0.00208799 0.00300586 -0.000862018 0.000168383 -0.00242475 -0.000695216 -0.000692385 -0.000363849 0.00304724 -0.00282008 0.0030879 -0.00091328 -0.000913171 -0.00306271 -0.00233703 -0.000630682 -0.00256102 -0.00259999 -0.00247869 -0.0027209 0.000772124 -0.000369645 -0.00255706 0.00318054 0.00132291 -0.00309696 0.00196978 -0.00214205 -0.00257777 -0.000906224 0.00045206 -0.000786706 0.00138313 -0.00257154 0.0028401 -0.000628191 -0.0020844 -0.000824565 -0.00141845 0.00305995 0.00145263 0.00101438 -0.00202109 -0.000910374 0.00609464 -0.000739
lyrNY3 0.00581115 -0.0053544 -0.00183035 -0.00534802 -0.00368727 -0.00547418 -0.0017959 -0.00186034 -0.00032534 0.00021059 0.00537646 -0.00141841 0.00128016 0.00514177 -0.000642436 -0.0021206 0.020551 -0.00164057 0.00579315 0.00169594 -0.00180715 -0.00531843 -0.000616857 0.00577347 -0.0015233 -0.00212555 -0.000511217 0.00583374 0.00512776 -0.00188335 -0.00319402 -0.00530597 -0.00520452 -0.00379104 0.00179344 -0.00536375 -0.00129742 -0.00176748 -0.00543855 0.000681634 0.00585132 -0.00527175 -0.00526892 -0.000699804 -0.0017261 0.00545599 -0.00168544 -0.00548981 -0.00548971 0.00521336 0.00357644 -0.00520722 0.00571505 0.00567609 0.00579738 0.00555517 -0.00380441 -0.000705601 0.00571901 -0.00184046 -0.00325362 0.00517911 -0.00119229 0.00613402 0.0056983 -0.00548276 0.000116104 -0.00536324 -0.00319341 0.00570453 -0.00193324 0.00113259 0.00619167 -0.0054011 0.00171437 -0.00184715 -0.00312391 -0.000207817 0.00592066 -0.00548691 -0.00212214 0.00102178
lyrIL2 -0.00198488 -0.00277275 0.00565304 -0.00276637 -0.00110562 -0.00289253 0.00618021 0.00611577 0.00369402 0.000939354 -0.00241958 0.0025466 -5.92111e-07 -0.00265427 8.63273e-05 0.00313277 -0.00164057 0.0109647 -0.00200289 0.000730482 0.00503042 -0.00273678 0.000111906 -0.00202257 0.00366573 0.000456095 0.000217546 -0.00196229 -0.00266827 0.00495421 -0.000612367 -0.00272432 -0.00262287 -0.00120939 0.000827981 -0.0027821 0.0026676 0.00620863 -0.0028569 0.000648417 -0.00194471 -0.0026901 -0.00268727 2.8959e-05 0.00625001 -0.00234004 0.00629067 -0.00290816 -0.00290806 -0.00258267 -0.001857 -0.00262557 -0.00208099 -0.00211995 -0.00199866 -0.00224086 -0.00122276 2.31628e-05 -0.00207702 0.0052121 -0.000671975 -0.00261693 0.00235113 -0.00166201 -0.00209773 -0.00290111 0.000844868 -0.00278159 -0.000611757 -0.00209151 0.00604287 -0.000148158 -0.00160437 -0.00281945 0.00074891 0.00499041 -0.000542258 0.00122978 -0.00154105 -0.00290526 0.00313123 -0.000258966
lyrNY4 0.00852529 -0.00571673 -0.00219267 -0.00571034 -0.00404959 -0.0058365 -0.00215822 -0.00222266 -0.00068766 -0.00015173 0.00678559 -0.00178073 0.000917835 0.00655089 -0.00100476 -0.00248292 0.00579315 -0.00200289 0.0154312 0.0022786 -0.00216947 -0.00568075 -0.000979178 0.0071826 -0.00188562 -0.00248788 -0.000873538 0.00668205 0.00653689 -0.00224567 -0.00355634 -0.00566829 -0.00556684 -0.00415336 0.0023761 -0.00572607 -0.00165974 -0.0021298 -0.00580087 0.000319314 0.00753342 -0.00563407 -0.00563124 -0.00106212 -0.00208842 0.0063043 -0.00204776 -0.00585214 -0.00585203 0.00662249 0.00321412 -0.00556954 0.00712418 0.00684843 0.00798247 0.00640349 -0.00416673 -0.00106792 0.00790411 -0.00220278 -0.00361595 0.00658824 -0.00155461 0.00602469 0.00654661 -0.00584508 -0.000246216 -0.00572556 -0.00355573 0.00711366 -0.00229556 0.000770269 0.00608233 -0.00576342 0.00229703 -0.00220947 -0.00348623 -0.000570138 0.00555834 -0.00584923 -0.00248447 0.000659461
lyrON1 0.00229661 -0.00467068 -0.00114662 -0.00466429 -0.00300354 -0.00479045 0.000575154 0.000510712 0.00878743 0.00089432 0.00157406 -0.000734682 0.000919041 0.00133937 4.12934e-05 -0.00143687 0.00169594 0.000730482 0.0022786 0.0299302 -0.00112342 -0.0046347 6.68719e-05 0.00197108 -0.000839567 -0.00144183 0.000172512 0.00182331 0.00132537 -0.00119962 -0.00251029 -0.00462224 -0.00452079 -0.00310731 0.0115676 -0.00468002 -0.000613689 0.00060357 -0.00475482 0.00110527 0.00215019 -0.00458802 -0.00458519 -1.6075e-05 0.000644948 0.00144556 0.000685614 -0.00480609 -0.00480598 0.00141097 0.000603095 -0.00452349 0.00191265 0.00178585 0.0024569 0.00154474 -0.00312068 -2.18711e-05 0.00328098 -0.00115673 -0.0025699 0.00137672 -0.000508562 0.00176835 0.00168787 -0.00479903 0.000799834 -0.00467951 -0.00250968 0.00190213 0.000437812 0.000771476 0.00182599 -0.00471737 0.0102402 -0.00116342 -0.00244018 0.000475912 0.00167144 -0.00480318 -0.00143842 0.000660667
lyrON5 -0.00215146 -0.00238837 0.00645678 -0.00238198 -0.000721231 -0.00250814 0.00487509 0.00481065 -0.000111667 0.00086 -0.00258616 0.00327722 -0.000167171 -0.00282085 6.97385e-06 0.00309996 -0.00180715 0.00503042 -0.00216947 -0.00112342 0.0130571 -0.00235239 3.25524e-05 -0.00218914 0.00470269 0.000840483 0.000138193 -0.00212887 -0.00283485 0.00763176 -0.000227979 -0.00233993 -0.00223848 -0.000824998 -0.00102592 -0.00239771 0.00339821 0.00490351 -0.00247252 0.000481838 -0.00211129 -0.00230571 -0.00230288 -5.03945e-05 0.00494488 -0.00250662 0.00498555 -0.00252378 -0.00252367 -0.00274925 -0.00202358 -0.00224118 -0.00224757 -0.00228653 -0.00216524 -0.00240744 -0.000838373 -5.61906e-05 -0.0022436 0.00644667 -0.000287587 -0.0027835 0.00297623 -0.00182859 -0.00226431 -0.00251672 0.000765514 -0.0023972 -0.000227369 -0.00225809 0.00473775 -0.000314737 -0.00177095 -0.00243506 -0.00110499 0.00766796 -0.00015787 0.00132784 -0.00170763 -0.00252087 0.00309842 -0.000425545
areNU3 -0.00566274 0.00985945 -0.00237559 0.00986583 0.00546669 0.00973968 -0.0028921 -0.00295655 -0.00362295 -0.00265128 -0.00609743 -0.00196365 -0.00367845 -0.00633213 -0.0035043 -0.000741891 -0.00531843 -0.00273678 -0.00568075 -0.0046347 -0.00235239 0.0201279 -0.00347873 -0.00570042 -0.00206854 0.000667636 -0.00337309 -0.00564015 -0.00634613 -0.00242859 0.00229992 0.0184037 0.0122416 0.00486656 -0.0045372 0.0146001 -0.00184266 -0.00286369 0.0097753 -0.00302944 -0.00562257 0.0146921 0.00994493 -0.00356167 -0.00282231 -0.0060179 -0.00278164 0.00972404 0.00972414 -0.00626053 -0.00553486 0.0122389 -0.00575885 -0.00579781 -0.00567652 -0.00591872 0.00485318 -0.00356747 -0.00575488 -0.0023857 0.00224031 -0.00629478 -0.00173753 -0.00533987 -0.00577559 0.00973109 -0.00274576 0.0146006 0.00230053 -0.00576937 -0.00302945 -0.00382602 -0.00528222 0.00981275 -0.00461627 -0.00239239 0.00336007 -0.00218344 -0.00521891 0.00972694 -0.000743434 -0.00393682
lyrSK4 -0.000961173 -0.0035147 9.35059e-06 -0.00350832 -0.00184757 -0.00363447 -4.34222e-05 -0.000107864 0.00107862 0.00304067 -0.00139587 0.000421289 0.00102312 -0.00163056 0.012832 -0.000280902 -0.000616857 0.000111906 -0.000979178 6.68719e-05 3.25524e-05 -0.00347873 0.0318824 -0.000998854 0.000316404 -0.000285855 0.0112958 -0.000938583 -0.00164456 -4.36528e-05 -0.00135432 -0.00346627 -0.00336482 -0.00195134 0.000164371 -0.00352405 0.000542282 -1.5006e-05 -0.00359885 0.00167213 -0.000921001 -0.00343205 -0.00342922 0.0127746 2.63714e-05 -0.00131633 6.70377e-05 -0.00365011 -0.00365001 -0.00155896 -0.000833289 -0.00336752 -0.00105728 -0.00109624 -0.000974949 -0.00121715 -0.00196471 0.0127688 -0.00105331 -7.58911e-07 -0.00141392 -0.00159321 0.000647408 -0.000638302 -0.00107402 -0.00364306 0.00294618 -0.00352354 -0.00135371 -0.0010678 -0.000180764 0.000875553 -0.000580655 -0.0035614 8.52996e-05 -7.4525e-06 -0.00128421 0.00163188 -0.000517342 -0.00364721 -0.000282444 0.000764745
lyrMD2 0.0072006 -0.0057364 -0.00221235 -0.00573001 -0.00406927 -0.00585617 -0.00217789 -0.00224234 -0.000707336 -0.000171407 0.00750912 -0.00180041 0.000898158 0.00727442 -0.00102443 -0.0025026 0.00577347 -0.00202257 0.0071826 0.00197108 -0.00218914 -0.00570042 -0.000998854 0.015911 -0.00190529 -0.00250755 -0.000893214 0.00666238 0.00726042 -0.00226535 -0.00357601 -0.00568796 -0.00558652 -0.00417303 0.00206857 -0.00574575 -0.00167942 -0.00214948 -0.00582055 0.000299638 0.00724078 -0.00565375 -0.00565092 -0.0010818 -0.0021081 0.00628463 -0.00206743 -0.00587181 -0.0058717 0.00734602 0.00319444 -0.00558921 0.0077331 0.00682875 0.00718683 0.00638381 -0.00418641 -0.0010876 0.00710846 -0.00222246 -0.00363562 0.00731177 -0.00157429 0.00600501 0.00652694 -0.00586476 -0.000265893 -0.00574524 -0.0035754 0.00783718 -0.00231524 0.000750593 0.00606266 -0.0057831 0.0019895 -0.00222915 -0.00350591 -0.000589814 0.00553866 -0.00586891 -0.00250414 0.000639784
lyrWI1.1 -0.00186761 -0.00210452 0.00467949 -0.00209813 -0.000437379 -0.00222429 0.0035104 0.00344596 0.000172185 0.00114385 -0.0023023 0.00356107 0.00011668 -0.002537 0.000290825 0.00251051 -0.0015233 0.00366573 -0.00188562 -0.000839567 0.00470269 -0.00206854 0.000316404 -0.00190529 0.0143359 0.00112433 0.000422044 -0.00184502 -0.002551 0.00462648 5.5873e-05 -0.00205608 -0.00195463 -0.000541146 -0.000742068 -0.00211386 0.00368207 0.00353881 -0.00218866 0.000765689 -0.00182744 -0.00202186 -0.00201903 0.000233457 0.00358019 -0.00222277 0.00362086 -0.00223993 -0.00223982 -0.0024654 -0.00173973 -0.00195733 -0.00196372 -0.00200268 -0.00188139 -0.00212359 -0.000554521 0.000227661 -0.00195975 0.00466938 -3.73512e-06 -0.00249965 0.00326008 -0.00154474 -0.00198046 -0.00223287 0.00104937 -0.00211335 5.64823e-05 -0.00197424 0.00337306 -3.08853e-05 -0.00148709 -0.00215121 -0.000821139 0.00466268 0.000125981 0.00161169 -0.00142378 -0.00223702 0.00250897 -0.000141694
lyrON8 -0.00246987 0.000631658 0.000817281 0.000638046 0.00229879 0.000511888 0.000300767 0.000236325 -0.000430074 0.000541593 -0.00290456 0.00122922 -0.000485578 -0.00313926 -0.000311433 0.00537936 -0.00212555 0.000456095 -0.00248788 -0.00144183 0.000840483 0.000667636 -0.000285855 -0.00250755 0.00112433 0.014665 -0.000180215 -0.00244728 -0.00315326 0.000764278 0.00279205 0.000680096 0.000781544 0.00219503 -0.00134433 0.000622312 0.00135021 0.000329183 0.000547509 0.000163431 -0.0024297 0.000714312 0.000717143 -0.000368802 0.00037056 -0.00282503 0.000411227 0.000496248 0.000496356 -0.00306766 -0.00234199 0.000778846 -0.00256597 -0.00260494 -0.00248365 -0.00272585 0.00218165 -0.000374598 -0.00256201 0.000807172 0.00273244 -0.00310191 0.00145534 -0.002147 -0.00258272 0.000503304 0.000447107 0.000622822 0.00279266 -0.0025765 0.000163425 -0.000633144 -0.00208935 0.000584962 -0.0014234 0.000800478 0.00286215 0.00100943 -0.00202604 0.000499154 0.00537782 -0.000743952
lyrSK1 -0.000855533 -0.00340906 0.000114991 -0.00340268 -0.00174193 -0.00352883 6.22179e-05 -2.22428e-06 0.00118426 0.00314631 -0.00129023 0.000526929 0.00112876 -0.00152492 0.0112702 -0.000175262 -0.000511217 0.000217546 -0.000873538 0.000172512 0.000138193 -0.00337309 0.0112958 -0.000893214 0.000422044 -0.000180215 0.0284334 -0.000832943 -0.00153892 6.19873e-05 -0.00124868 -0.00336063 -0.00325918 -0.0018457 0.000270011 -0.00341841 0.000647922 9.06341e-05 -0.00349321 0.00177777 -0.000815361 -0.00332641 -0.00332358 0.0112129 0.000132012 -0.00121069 0.000172678 -0.00354447 -0.00354437 -0.00145332 -0.000727648 -0.00326188 -0.000951637 -0.0009906 -0.000869309 -0.00111151 -0.00185907 0.0112071 -0.000947673 0.000104881 -0.00130828 -0.00148757 0.000753049 -0.000532661 -0.000968383 -0.00353742 0.00305182 -0.0034179 -0.00124807 -0.000962158 -7.51236e-05 0.000981194 -0.000475015 -0.00345576 0.00019094 9.81877e-05 -0.00117857 0.00173752 -0.000411702 -0.00354157 -0.000176804 0.000870385
lyrMD4 0.00670006 -0.00567613 -0.00215208 -0.00566974 -0.00400899 -0.0057959 -0.00211762 -0.00218206 -0.000647065 -0.000111135 0.00626537 -0.00174014 0.00095843 0.00603067 -0.000964162 -0.00244233 0.00583374 -0.00196229 0.00668205 0.00182331 -0.00212887 -0.00564015 -0.000938583 0.00666238 -0.00184502 -0.00244728 -0.000832943 0.0180684 0.00601667 -0.00220508 -0.00351574 -0.00562769 -0.00552624 -0.00411276 0.00192081 -0.00568548 -0.00161914 -0.00208921 -0.00576028 0.000359909 0.00674023 -0.00559348 -0.00559065 -0.00102153 -0.00204783 0.00827379 -0.00200716 -0.00581154 -0.00581143 0.00610227 0.00325471 -0.00552894 0.00660395 0.00656499 0.00668628 0.00837297 -0.00412614 -0.00102733 0.00660792 -0.00216218 -0.00357535 0.00606802 -0.00151402 0.00606528 0.0085161 -0.00580448 -0.000205621 -0.00568497 -0.00351513 0.00659343 -0.00225496 0.000810864 0.00612293 -0.00572283 0.00184174 -0.00216888 -0.00344563 -0.000529543 0.00559893 -0.00580863 -0.00244387 0.000700056
lyrMO3SM 0.0065549 -0.00638211 -0.00285806 -0.00637572 -0.00471497 -0.00650188 -0.0028236 -0.00288804 -0.00135304 -0.000817115 0.0115955 -0.00244612 0.00025245 0.0184383 -0.00167014 -0.00314831 0.00512776 -0.00266827 0.00653689 0.00132537 -0.00283485 -0.00634613 -0.00164456 0.00726042 -0.002551 -0.00315326 -0.00153892 0.00601667 0.033776 -0.00291106 -0.00422172 -0.00633367 -0.00623222 -0.00481874 0.00142287 -0.00639146 -0.00232512 -0.00279519 -0.00646626 -0.000346071 0.00659507 -0.00629946 -0.00629663 -0.00172751 -0.00275381 0.00563892 -0.00271314 -0.00651752 -0.00651741 0.0150878 0.00254873 -0.00623492 0.00708739 0.00618304 0.00654112 0.0057381 -0.00483212 -0.00173331 0.00646275 -0.00286816 -0.00428133 0.0150536 -0.00222 0.0053593 0.00588123 -0.00651046 -0.000911601 -0.00639095 -0.00422111 0.00766639 -0.00296094 0.000104884 0.00541695 -0.00642881 0.00134379 -0.00287486 -0.00415161 -0.00123552 0.00489295 -0.00651461 -0.00314985 -5.92435e-06
lyrON7 -0.00222767 -0.00246457 0.00638057 -0.00245818 -0.000797436 -0.00258434 0.00479888 0.00473444 -0.000187872 0.000783795 -0.00266236 0.00320102 -0.000243376 -0.00289706 -6.92314e-05 0.00302375 -0.00188335 0.00495421 -0.00224567 -0.00119962 0.00763176 -0.00242859 -4.36528e-05 -0.00226535 0.00462648 0.000764278 6.19873e-05 -0.00220508 -0.00291106 0.0148387 -0.000304184 -0.00241613 -0.00231469 -0.000901203 -0.00110212 -0.00247392 0.00332201 0.0048273 -0.00254872 0.000405633 -0.0021875 -0.00238192 -0.00237909 -0.0001266 0.00486868 -0.00258283 0.00490934 -0.00259998 -0.00259987 -0.00282546 -0.00209978 -0.00231738 -0.00232377 -0.00236274 -0.00224145 -0.00248365 -0.000914578 -0.000132396 -0.00231981 0.00637046 -0.000363792 -0.00285971 0.00290002 -0.0019048 -0.00234052 -0.00259293 0.000689309 -0.00247341 -0.000303575 -0.00233429 0.00466154 -0.000390942 -0.00184715 -0.00251127 -0.0011812 0.0119065 -0.000234076 0.00125163 -0.00178384 -0.00259708 0.00302221 -0.00050175
lyrSK3 -0.00353833 0.00226394 -0.00025118 0.00227033 0.00393108 0.00214417 -0.000767695 -0.000832137 -0.00149854 -0.000526868 -0.00397302 0.000160758 -0.00155404 -0.00420772 -0.00137989 0.00138252 -0.00319402 -0.000612367 -0.00355634 -0.00251029 -0.000227979 0.00229992 -0.00135432 -0.00357601 5.5873e-05 0.00279205 -0.00124868 -0.00351574 -0.00422172 -0.000304184 0.0207114 0.00231238 0.00241383 0.00382731 -0.00241279 0.0022546 0.00028175 -0.000739279 0.0021798 -0.000905031 -0.00349816 0.0023466 0.00234943 -0.00143726 -0.000697901 -0.00389349 -0.000657235 0.00212853 0.00212864 -0.00413612 -0.00341045 0.00241113 -0.00363444 -0.0036734 -0.00355211 -0.00379431 0.00381394 -0.00144306 -0.00363047 -0.00026129 0.0188587 -0.00417037 0.000386877 -0.00321546 -0.00365118 0.00213559 -0.000621354 0.00225511 0.0131011 -0.00364496 -0.000905036 -0.00170161 -0.00315781 0.00221725 -0.00249186 -0.000267984 0.00449444 -5.90326e-05 -0.0030945 0.00213144 0.00138098 -0.00181241
areQC7 -0.00565028 0.00987191 -0.00236313 0.00987829 0.00547916 0.00975214 -0.00287964 -0.00294409 -0.00361049 -0.00263882 -0.00608497 -0.00195119 -0.00366599 -0.00631967 -0.00349184 -0.000729431 -0.00530597 -0.00272432 -0.00566829 -0.00462224 -0.00233993 0.0184037 -0.00346627 -0.00568796 -0.00205608 0.000680096 -0.00336063 -0.00562769 -0.00633367 -0.00241613 0.00231238 0.0191311 0.0122541 0.00487902 -0.00452474 0.0146125 -0.0018302 -0.00285123 0.00978776 -0.00301698 -0.00561011 0.0147045 0.00995739 -0.00354921 -0.00280985 -0.00600544 -0.00276918 0.0097365 0.0097366 -0.00624807 -0.0055224 0.0122514 -0.00574639 -0.00578535 -0.00566406 -0.00590626 0.00486564 -0.00355501 -0.00574242 -0.00237324 0.00225277 -0.00628232 -0.00172507 -0.00532741 -0.00576313 0.00974355 -0.0027333 0.014613 0.00231299 -0.00575691 -0.00301699 -0.00381356 -0.00526976 0.00982521 -0.00460381 -0.00237993 0.00337253 -0.00217098 -0.00520645 0.0097394 -0.000730973 -0.00392436
areMB2 -0.00554883 0.00997335 -0.00226168 0.00997974 0.0055806 0.00985358 -0.0027782 -0.00284264 -0.00350904 -0.00253737 -0.00598353 -0.00184974 -0.00356454 -0.00621822 -0.0033904 -0.000627984 -0.00520452 -0.00262287 -0.00556684 -0.00452079 -0.00223848 0.0122416 -0.00336482 -0.00558652 -0.00195463 0.000781544 -0.00325918 -0.00552624 -0.00623222 -0.00231469 0.00241383 0.0122541 0.0203086 0.00498046 -0.00442329 0.0121963 -0.00172875 -0.00274978 0.00988921 -0.00291553 -0.00550866 0.0122883 0.0100588 -0.00344777 -0.0027084 -0.00590399 -0.00266774 0.00983794 0.00983805 -0.00614662 -0.00542095 0.0168761 -0.00564494 -0.0056839 -0.00556261 -0.00580481 0.00496709 -0.00345356 -0.00564097 -0.00227179 0.00235422 -0.00618088 -0.00162362 -0.00522596 -0.00566168 0.009845 -0.00263186 0.0121968 0.00241444 -0.00565546 -0.00291554 -0.00371211 -0.00516832 0.00992666 -0.00450236 -0.00227849 0.00347397 -0.00206953 -0.005105 0.00984085 -0.000629526 -0.00382292
lyrON11.1 -0.00413535 0.00483058 -0.000848199 0.00483697 0.00649771 0.00471081 -0.00136471 -0.00142916 -0.00209555 -0.00112389 -0.00457004 -0.000436261 -0.00215106 -0.00480474 -0.00197691 0.0007855 -0.00379104 -0.00120939 -0.00415336 -0.00310731 -0.000824998 0.00486656 -0.00195134 -0.00417303 -0.000541146 0.00219503 -0.0018457 -0.00411276 -0.00481874 -0.000901203 0.00382731 0.00487902 0.00498046 0.0213784 -0.00300981 0.00482123 -0.000315268 -0.0013363 0.00474643 -0.00150205 -0.00409518 0.00491323 0.00491606 -0.00203428 -0.00129492 -0.00449051 -0.00125425 0.00469517 0.00469528 -0.00473314 -0.00400747 0.00497777 -0.00423146 -0.00427042 -0.00414913 -0.00439133 0.0155457 -0.00204008 -0.00422749 -0.000858309 0.00376771 -0.00476739 -0.000210142 -0.00381248 -0.0042482 0.00470222 -0.00121837 0.00482174 0.00382792 -0.00424198 -0.00150206 -0.00229862 -0.00375483 0.00478388 -0.00308888 -0.000865003 0.00488746 -0.000656051 -0.00369152 0.00469807 0.000783957 -0.00240943
lyrPA4 0.00239411 -0.00457318 -0.00104912 -0.00456679 -0.00290604 -0.00469295 0.000672653 0.00060821 0.00888493 0.000991818 0.00167156 -0.000637183 0.00101654 0.00143687 0.000138792 -0.00133937 0.00179344 0.000827981 0.0023761 0.0115676 -0.00102592 -0.0045372 0.000164371 0.00206857 -0.000742068 -0.00134433 0.000270011 0.00192081 0.00142287 -0.00110212 -0.00241279 -0.00452474 -0.00442329 -0.00300981 0.0221303 -0.00458252 -0.000516191 0.000701069 -0.00465733 0.00120277 0.00224769 -0.00449052 -0.00448769 8.14237e-05 0.000742446 0.00154306 0.000783113 -0.00470859 -0.00470848 0.00150847 0.000700594 -0.00442599 0.00201015 0.00188335 0.0025544 0.00164224 -0.00302318 7.56275e-05 0.00337848 -0.00105923 -0.0024724 0.00147421 -0.000411064 0.00186584 0.00178537 -0.00470153 0.000897332 -0.00458201 -0.00241218 0.00199963 0.000535311 0.000868974 0.00192349 -0.00461987 0.0103377 -0.00106592 -0.00234268 0.000573411 0.00176894 -0.00470568 -0.00134092 0.000758166
areQC6 -0.00570807 0.00981412 -0.00242091 0.00982051 0.00542137 0.00969435 -0.00293743 -0.00300187 -0.00366827 -0.0026966 -0.00614276 -0.00200898 -0.00372377 -0.00637745 -0.00354963 -0.000787215 -0.00536375 -0.0027821 -0.00572607 -0.00468002 -0.00239771 0.0146001 -0.00352405 -0.00574575 -0.00211386 0.000622312 -0.00341841 -0.00568548 -0.00639146 -0.00247392 0.0022546 0.0146125 0.0121963 0.00482123 -0.00458252 0.0204032 -0.00188798 -0.00290901 0.00972997 -0.00307476 -0.00566789 0.0159365 0.00989961 -0.003607 -0.00286763 -0.00606323 -0.00282697 0.00967871 0.00967882 -0.00630585 -0.00558018 0.0121936 -0.00580417 -0.00584313 -0.00572184 -0.00596404 0.00480786 -0.00361279 -0.00580021 -0.00243102 0.00219499 -0.00634011 -0.00178286 -0.00538519 -0.00582092 0.00968577 -0.00279109 0.020362 0.00225521 -0.00581469 -0.00307477 -0.00387134 -0.00532755 0.00976743 -0.00466159 -0.00243772 0.00331474 -0.00222877 -0.00526424 0.00968162 -0.000788758 -0.00398215
lyrWI3 -0.00164173 -0.00187864 0.00337501 -0.00187225 -0.000211502 -0.00199841 0.00251227 0.00244783 0.000398062 0.00136973 -0.00207643 0.00637581 0.000342558 -0.00231112 0.000516703 0.00208799 -0.00129742 0.0026676 -0.00165974 -0.000613689 0.00339821 -0.00184266 0.000542282 -0.00167942 0.00368207 0.00135021 0.000647922 -0.00161914 -0.00232512 0.00332201 0.00028175 -0.0018302 -0.00172875 -0.000315268 -0.000516191 -0.00188798 0.0111934 0.00254069 -0.00196279 0.000991567 -0.00160156 -0.00179598 -0.00179315 0.000459335 0.00258206 -0.00199689 0.00262273 -0.00201405 -0.00201394 -0.00223952 -0.00151385 -0.00173145 -0.00173784 -0.0017768 -0.00165551 -0.00189771 -0.000328644 0.000453538 -0.00173387 0.0033649 0.000222142 -0.00227378 0.00348596 -0.00131886 -0.00175458 -0.00200699 0.00127524 -0.00188747 0.00028236 -0.00174836 0.00237493 0.000194992 -0.00126122 -0.00192533 -0.000595262 0.00335821 0.000351859 0.00183757 -0.0011979 -0.00201114 0.00208645 8.41839e-05
lyrIN1 -0.0021118 -0.00289967 0.00552613 -0.00289328 -0.00123253 -0.00301944 0.00764304 0.00929861 0.00356711 0.000812442 -0.00254649 0.00241969 -0.000127504 -0.00278118 -4.05846e-05 0.00300586 -0.00176748 0.00620863 -0.0021298 0.00060357 0.00490351 -0.00286369 -1.5006e-05 -0.00214948 0.00353881 0.000329183 9.06341e-05 -0.00208921 -0.00279519 0.0048273 -0.000739279 -0.00285123 -0.00274978 -0.0013363 0.000701069 -0.00290901 0.00254069 0.0124107 -0.00298382 0.000521505 -0.00207162 -0.00281701 -0.00281418 -9.79529e-05 0.00790174 -0.00246696 0.00660283 -0.00303508 -0.00303497 -0.00270958 -0.00198391 -0.00275248 -0.0022079 -0.00224686 -0.00212557 -0.00236777 -0.00134967 -0.000103749 -0.00220394 0.00508519 -0.000798887 -0.00274384 0.00222422 -0.00178892 -0.00222465 -0.00302802 0.000717956 -0.0029085 -0.000738669 -0.00221842 0.0075057 -0.00027507 -0.00173128 -0.00294636 0.000621998 0.0048635 -0.00066917 0.00110287 -0.00166797 -0.00303217 0.00300432 -0.000385878
areQC2 -0.00578287 0.0129361 -0.00249572 0.0129425 0.00534657 0.0142283 -0.00301223 -0.00307667 -0.00374307 -0.00277141 -0.00621756 -0.00208378 -0.00379858 -0.00645226 -0.00362443 -0.000862018 -0.00543855 -0.0028569 -0.00580087 -0.00475482 -0.00247252 0.0097753 -0.00359885 -0.00582055 -0.00218866 0.000547509 -0.00349321 -0.00576028 -0.00646626 -0.00254872 0.0021798 0.00978776 0.00988921 0.00474643 -0.00465733 0.00972997 -0.00196279 -0.00298382 0.0207164 -0.00314957 -0.0057427 0.00982197 0.0124581 -0.0036818 -0.00294244 -0.00613803 -0.00290177 0.0142127 0.0142128 -0.00638066 -0.00565498 0.00988651 -0.00587897 -0.00591794 -0.00579665 -0.00603885 0.00473306 -0.0036876 -0.00587501 -0.00250583 0.00212019 -0.00641491 -0.00185766 -0.00546 -0.00589572 0.0142197 -0.00286589 0.00973048 0.00218041 -0.00588949 -0.00314957 -0.00394614 -0.00540235 0.013854 -0.0047364 -0.00251252 0.00323994 -0.00230357 -0.00533904 0.0142156 -0.00086356 -0.00405695
lyrIA2 0.000337319 -0.00306542 0.000458636 -0.00305903 -0.00139828 -0.00318519 0.000493089 0.000428647 0.00196365 0.00249958 -9.73735e-05 0.000870574 0.00232161 -0.000332068 0.00164655 0.000168383 0.000681634 0.000648417 0.000319314 0.00110527 0.000481838 -0.00302944 0.00167213 0.000299638 0.000765689 0.000163431 0.00177777 0.000359909 -0.000346071 0.000405633 -0.000905031 -0.00301698 -0.00291553 -0.00150205 0.00120277 -0.00307476 0.000991567 0.000521505 -0.00314957 0.0178988 0.000377491 -0.00298277 -0.00297993 0.00158918 0.000562882 -1.7841e-05 0.000603549 -0.00320083 -0.00320072 -0.000260469 0.000465203 -0.00291823 0.000241215 0.000202251 0.000323542 8.1341e-05 -0.00151543 0.00158339 0.000245178 0.000448526 -0.000964639 -0.000294722 0.00109669 0.00066019 0.000224468 -0.00319377 0.00240509 -0.00307425 -0.000904422 0.000230694 0.000355747 0.00217405 0.000717837 -0.00311211 0.0011237 0.000441833 -0.000834923 0.00208117 0.00078115 -0.00319792 0.000166841 0.00206324
lyrNY5 0.00755142 -0.00565855 -0.00213449 -0.00565216 -0.00399141 -0.00577832 -0.00210004 -0.00216448 -0.000629483 -9.35535e-05 0.00684376 -0.00172256 0.000976011 0.00660907 -0.00094658 -0.00242475 0.00585132 -0.00194471 0.00753342 0.00215019 -0.00211129 -0.00562257 -0.000921001 0.00724078 -0.00182744 -0.0024297 -0.000815361 0.00674023 0.00659507 -0.0021875 -0.00349816 -0.00561011 -0.00550866 -0.00409518 0.00224769 -0.00566789 -0.00160156 -0.00207162 -0.0057427 0.000377491 0.0133749 -0.00557589 -0.00557306 -0.00100395 -0.00203025 0.00636248 -0.00198958 -0.00579396 -0.00579385 0.00668067 0.00327229 -0.00551136 0.00718235 0.00690661 0.00753765 0.00646166 -0.00410855 -0.00100974 0.00745928 -0.0021446 -0.00355777 0.00664642 -0.00149644 0.00608286 0.00660479 -0.0057869 -0.000188039 -0.00566738 -0.00349755 0.00717183 -0.00223738 0.000828446 0.00614051 -0.00570524 0.00216861 -0.0021513 -0.00342805 -0.000511961 0.00561651 -0.00579105 -0.00242629 0.000717637
areNU2 -0.00561607 0.00990612 -0.00232891 0.00991251 0.00551337 0.00978635 -0.00284543 -0.00290987 -0.00357627 -0.0026046 -0.00605076 -0.00191698 -0.00363177 -0.00628545 -0.00345763 -0.000695216 -0.00527175 -0.0026901 -0.00563407 -0.00458802 -0.00230571 0.0146921 -0.00343205 -0.00565375 -0.00202186 0.000714312 -0.00332641 -0.00559348 -0.00629946 -0.00238192 0.0023466 0.0147045 0.0122883 0.00491323 -0.00449052 0.0159365 -0.00179598 -0.00281701 0.00982197 -0.00298277 -0.00557589 0.0175602 0.00999161 -0.003515 -0.00277564 -0.00597123 -0.00273497 0.00977071 0.00977082 -0.00621385 -0.00548818 0.0122856 -0.00571217 -0.00575113 -0.00562984 -0.00587204 0.00489986 -0.00352079 -0.00570821 -0.00233902 0.00228699 -0.00624811 -0.00169086 -0.00529319 -0.00572892 0.00977777 -0.00269909 0.015937 0.00234721 -0.00572269 -0.00298277 -0.00377934 -0.00523555 0.00985943 -0.00456959 -0.00234572 0.00340674 -0.00213677 -0.00517224 0.00977362 -0.000696758 -0.00389015
areQC1 -0.00561324 0.0125422 -0.00232608 0.0125486 0.0055162 0.0124225 -0.0028426 -0.00290704 -0.00357344 -0.00260177 -0.00604793 -0.00191415 -0.00362894 -0.00628262 -0.0034548 -0.000692385 -0.00526892 -0.00268727 -0.00563124 -0.00458519 -0.00230288 0.00994493 -0.00342922 -0.00565092 -0.00201903 0.000717143 -0.00332358 -0.00559065 -0.00629663 -0.00237909 0.00234943 0.00995739 0.0100588 0.00491606 -0.00448769 0.00989961 -0.00179315 -0.00281418 0.0124581 -0.00297993 -0.00557306 0.00999161 0.0196783 -0.00351217 -0.0027728 -0.0059684 -0.00273214 0.0124068 0.0124069 -0.00621102 -0.00548535 0.0100561 -0.00570934 -0.0057483 -0.00562701 -0.00586921 0.00490269 -0.00351796 -0.00570538 -0.00233619 0.00228982 -0.00624528 -0.00168803 -0.00529036 -0.00572609 0.0124139 -0.00269626 0.00990012 0.00235004 -0.00571986 -0.00297994 -0.00377651 -0.00523272 0.0124955 -0.00456676 -0.00234289 0.00340957 -0.00213394 -0.0051694 0.0124097 -0.000693927 -0.00388732
lyrAB1 -0.00104412 -0.00359765 -7.35963e-05 -0.00359126 -0.00193052 -0.00371742 -0.000126369 -0.000190811 0.000995677 0.00295772 -0.00147881 0.000338342 0.000940172 -0.00171351 0.014171 -0.000363849 -0.000699804 2.8959e-05 -0.00106212 -1.6075e-05 -5.03945e-05 -0.00356167 0.0127746 -0.0010818 0.000233457 -0.000368802 0.0112129 -0.00102153 -0.00172751 -0.0001266 -0.00143726 -0.00354921 -0.00344777 -0.00203428 8.14237e-05 -0.003607 0.000459335 -9.79529e-05 -0.0036818 0.00158918 -0.00100395 -0.003515 -0.00351217 0.0327028 -5.65755e-05 -0.00139928 -1.59092e-05 -0.00373306 -0.00373295 -0.00164191 -0.000916235 -0.00345046 -0.00114022 -0.00117919 -0.0010579 -0.0013001 -0.00204766 0.0170794 -0.00113626 -8.37058e-05 -0.00149687 -0.00167616 0.000564462 -0.000721248 -0.00115697 -0.00372601 0.00286323 -0.00360649 -0.00143665 -0.00115074 -0.000263711 0.000792607 -0.000663602 -0.00364435 2.35266e-06 -9.03994e-05 -0.00136715 0.00154894 -0.000600289 -0.00373016 -0.000365391 0.000681798
lyrMI1 -0.00207042 -0.00285829 0.00556751 -0.0028519 -0.00119115 -0.00297806 0.00768442 0.00780888 0.00360849 0.000853819 -0.00250511 0.00246107 -8.61266e-05 -0.00273981 7.92831e-07 0.00304724 -0.0017261 0.00625001 -0.00208842 0.000644948 0.00494488 -0.00282231 2.63714e-05 -0.0021081 0.00358019 0.00037056 0.000132012 -0.00204783 -0.00275381 0.00486868 -0.000697901 -0.00280985 -0.0027084 -0.00129492 0.000742446 -0.00286763 0.00258206 0.00790174 -0.00294244 0.000562882 -0.00203025 -0.00277564 -0.0027728 -5.65755e-05 0.0106316 -0.00242558 0.0066442 -0.0029937 -0.00299359 -0.00266821 -0.00194253 -0.0027111 -0.00216652 -0.00220549 -0.0020842 -0.0023264 -0.0013083 -6.23717e-05 -0.00216256 0.00512657 -0.000757509 -0.00270246 0.00226559 -0.00174755 -0.00218327 -0.00298664 0.000759333 -0.00286713 -0.000697292 -0.00217704 0.00754708 -0.000233692 -0.0016899 -0.00290498 0.000663375 0.00490488 -0.000627793 0.00114425 -0.00162659 -0.00299079 0.00304569 -0.000344501
lyrVA2 0.00632231 -0.00605388 -0.00252983 -0.00604749 -0.00438674 -0.00617365 -0.00249537 -0.00255981 -0.00102481 -0.000488885 0.00588762 -0.00211789 0.00058068 0.00565292 -0.00134191 -0.00282008 0.00545599 -0.00234004 0.0063043 0.00144556 -0.00250662 -0.0060179 -0.00131633 0.00628463 -0.00222277 -0.00282503 -0.00121069 0.00827379 0.00563892 -0.00258283 -0.00389349 -0.00600544 -0.00590399 -0.00449051 0.00154306 -0.00606323 -0.00199689 -0.00246696 -0.00613803 -1.7841e-05 0.00636248 -0.00597123 -0.0059684 -0.00139928 -0.00242558 0.0321979 -0.00238491 -0.00618929 -0.00618918 0.00572452 0.00287696 -0.00590669 0.0062262 0.00618724 0.00630853 0.0198443 -0.00450389 -0.00140508 0.00623017 -0.00253993 -0.0039531 0.00569027 -0.00189177 0.00568753 0.0123797 -0.00618223 -0.000583371 -0.00606272 -0.00389288 0.00621568 -0.00263271 0.000433114 0.00574518 -0.00610058 0.00146399 -0.00254663 -0.00382338 -0.000907292 0.00522118 -0.00618638 -0.00282162 0.000322306
lyrMI2 -0.00202975 -0.00281762 0.00560817 -0.00281124 -0.00115049 -0.00293739 0.00657441 0.00650997 0.00364915 0.000894485 -0.00246444 0.00250174 -4.54604e-05 -0.00269914 4.14591e-05 0.0030879 -0.00168544 0.00629067 -0.00204776 0.000685614 0.00498555 -0.00278164 6.70377e-05 -0.00206743 0.00362086 0.000411227 0.000172678 -0.00200716 -0.00271314 0.00490934 -0.000657235 -0.00276918 -0.00266774 -0.00125425 0.000783113 -0.00282697 0.00262273 0.00660283 -0.00290177 0.000603549 -0.00198958 -0.00273497 -0.00273214 -1.59092e-05 0.0066442 -0.00238491 0.0123588 -0.00295303 -0.00295292 -0.00262754 -0.00190187 -0.00267044 -0.00212586 -0.00216482 -0.00204353 -0.00228573 -0.00126763 -2.17054e-05 -0.00212189 0.00516723 -0.000716843 -0.00266179 0.00230626 -0.00170688 -0.0021426 -0.00294598 0.000799999 -0.00282646 -0.000656626 -0.00213638 0.00643707 -0.000193026 -0.00164923 -0.00286432 0.000704041 0.00494554 -0.000587127 0.00118491 -0.00158592 -0.00295013 0.00308636 -0.000303834
areQC3 -0.00583413 0.0128848 -0.00254698 0.0128912 0.00529531 0.0150319 -0.00306349 -0.00312794 -0.00379433 -0.00282267 -0.00626882 -0.00213504 -0.00384984 -0.00650352 -0.00367569 -0.00091328 -0.00548981 -0.00290816 -0.00585214 -0.00480609 -0.00252378 0.00972404 -0.00365011 -0.00587181 -0.00223993 0.000496248 -0.00354447 -0.00581154 -0.00651752 -0.00259998 0.00212853 0.0097365 0.00983794 0.00469517 -0.00470859 0.00967871 -0.00201405 -0.00303508 0.0142127 -0.00320083 -0.00579396 0.00977071 0.0124068 -0.00373306 -0.0029937 -0.00618929 -0.00295303 0.0203836 0.0150163 -0.00643192 -0.00570625 0.00983525 -0.00593023 -0.0059692 -0.00584791 -0.00609011 0.00468179 -0.00373886 -0.00592627 -0.00255709 0.00206893 -0.00646617 -0.00190892 -0.00551126 -0.00594698 0.0150233 -0.00291715 0.00967922 0.00212914 -0.00594075 -0.00320083 -0.0039974 -0.00545361 0.0138028 -0.00478766 -0.00256378 0.00318868 -0.00235483 -0.0053903 0.0160336 -0.000914822 -0.00410821
areGL1 -0.00583402 0.0128849 -0.00254687 0.0128913 0.00529541 0.015363 -0.00306338 -0.00312783 -0.00379423 -0.00282256 -0.00626871 -0.00213493 -0.00384973 -0.00650341 -0.00367558 -0.000913171 -0.00548971 -0.00290806 -0.00585203 -0.00480598 -0.00252367 0.00972414 -0.00365001 -0.0058717 -0.00223982 0.000496356 -0.00354437 -0.00581143 -0.00651741 -0.00259987 0.00212864 0.0097366 0.00983805 0.00469528 -0.00470848 0.00967882 -0.00201394 -0.00303497 0.0142128 -0.00320072 -0.00579385 0.00977082 0.0124069 -0.00373295 -0.00299359 -0.00618918 -0.00295292 0.0150163 0.0207273 -0.00643181 -0.00570614 0.00983535 -0.00593013 -0.00596909 -0.0058478 -0.00609 0.0046819 -0.00373875 -0.00592616 -0.00255698 0.00206903 -0.00646606 -0.00190881 -0.00551115 -0.00594687 0.0153545 -0.00291704 0.00967933 0.00212925 -0.00594065 -0.00320073 -0.0039973 -0.0054535 0.0138029 -0.00478755 -0.00256367 0.00318879 -0.00235472 -0.00539019 0.0150192 -0.000914714 -0.0041081
lyrNC3 0.0066405 -0.00629651 -0.00277245 -0.00629012 -0.00462937 -0.00641628 -0.002738 -0.00280244 -0.00126744 -0.000731513 0.0116811 -0.00236051 0.000338052 0.0151018 -0.00158454 -0.00306271 0.00521336 -0.00258267 0.00662249 0.00141097 -0.00274925 -0.00626053 -0.00155896 0.00734602 -0.0024654 -0.00306766 -0.00145332 0.00610227 0.0150878 -0.00282546 -0.00413612 -0.00624807 -0.00614662 -0.00473314 0.00150847 -0.00630585 -0.00223952 -0.00270958 -0.00638066 -0.000260469 0.00668067 -0.00621385 -0.00621102 -0.00164191 -0.00266821 0.00572452 -0.00262754 -0.00643192 -0.00643181 0.0282284 0.00263433 -0.00614932 0.00717299 0.00626865 0.00662672 0.0058237 -0.00474651 -0.0016477 0.00654836 -0.00278256 -0.00419573 0.0172607 -0.0021344 0.0054449 0.00596683 -0.00642486 -0.000825999 -0.00630534 -0.00413551 0.00775199 -0.00287534 0.000190486 0.00550255 -0.0063432 0.0014294 -0.00278926 -0.00406601 -0.00114992 0.00497855 -0.00642901 -0.00306425 7.96777e-05
Alyrp_PLS 0.00323212 -0.00557084 -0.00204678 -0.00556445 -0.0039037 -0.00569061 -0.00201233 -0.00207677 -0.000541771 -5.84083e-06 0.00279743 -0.00163484 0.00106372 0.00256274 -0.000858867 -0.00233703 0.00357644 -0.001857 0.00321412 0.000603095 -0.00202358 -0.00553486 -0.000833289 0.00319444 -0.00173973 -0.00234199 -0.000727648 0.00325471 0.00254873 -0.00209978 -0.00341045 -0.0055224 -0.00542095 -0.00400747 0.000700594 -0.00558018 -0.00151385 -0.00198391 -0.00565498 0.000465203 0.00327229 -0.00548818 -0.00548535 -0.000916235 -0.00194253 0.00287696 -0.00190187 -0.00570625 -0.00570614 0.00263433 0.089775 -0.00542365 0.00313602 0.00309705 0.00321835 0.00297614 -0.00402084 -0.000922032 0.00313998 -0.00205689 -0.00347006 0.00260008 -0.00140872 0.00355499 0.00311927 -0.00569919 -0.000100327 -0.00557967 -0.00340984 0.0031255 -0.00214967 0.000916158 0.00361264 -0.00561753 0.000621523 -0.00206358 -0.00334034 -0.000424248 0.00367595 -0.00570334 -0.00233858 0.00080535
areMB1 -0.00555153 0.00997066 -0.00226438 0.00997704 0.0055779 0.00985089 -0.0027809 -0.00284534 -0.00351174 -0.00254007 -0.00598622 -0.00185244 -0.00356724 -0.00622092 -0.0033931 -0.000630682 -0.00520722 -0.00262557 -0.00556954 -0.00452349 -0.00224118 0.0122389 -0.00336752 -0.00558921 -0.00195733 0.000778846 -0.00326188 -0.00552894 -0.00623492 -0.00231738 0.00241113 0.0122514 0.0168761 0.00497777 -0.00442599 0.0121936 -0.00173145 -0.00275248 0.00988651 -0.00291823 -0.00551136 0.0122856 0.0100561 -0.00345046 -0.0027111 -0.00590669 -0.00267044 0.00983525 0.00983535 -0.00614932 -0.00542365 0.0205244 -0.00564764 -0.0056866 -0.00556531 -0.00580751 0.00496439 -0.00345626 -0.00564367 -0.00227449 0.00235152 -0.00618357 -0.00162632 -0.00522866 -0.00566438 0.0098423 -0.00263455 0.0121941 0.00241174 -0.00565816 -0.00291824 -0.00371481 -0.00517101 0.00992396 -0.00450506 -0.00228118 0.00347127 -0.00207223 -0.0051077 0.00983815 -0.000632224 -0.00382561
lyrMD3 0.00714218 -0.00579482 -0.00227077 -0.00578844 -0.00412769 -0.00591459 -0.00223632 -0.00230076 -0.000765759 -0.000229829 0.00733609 -0.00185883 0.000839735 0.00710139 -0.00108286 -0.00256102 0.00571505 -0.00208099 0.00712418 0.00191265 -0.00224757 -0.00575885 -0.00105728 0.0077331 -0.00196372 -0.00256597 -0.000951637 0.00660395 0.00708739 -0.00232377 -0.00363444 -0.00574639 -0.00564494 -0.00423146 0.00201015 -0.00580417 -0.00173784 -0.0022079 -0.00587897 0.000241215 0.00718235 -0.00571217 -0.00570934 -0.00114022 -0.00216652 0.0062262 -0.00212586 -0.00593023 -0.00593013 0.00717299 0.00313602 -0.00564764 0.0212725 0.00677033 0.0071284 0.00632539 -0.00424483 -0.00114602 0.00705004 -0.00228088 -0.00369404 0.00713874 -0.00163271 0.00594659 0.00646851 -0.00592318 -0.000324315 -0.00580366 -0.00363383 0.00766416 -0.00237366 0.00069217 0.00600423 -0.00584152 0.00193108 -0.00228757 -0.00356433 -0.000648237 0.00548024 -0.00592733 -0.00256256 0.000581361
lyrPA2 0.00686643 -0.00583379 -0.00230973 -0.0058274 -0.00416665 -0.00595356 -0.00227528 -0.00233972 -0.000804723 -0.000268793 0.00643174 -0.00189779 0.000800772 0.00619705 -0.00112182 -0.00259999 0.00567609 -0.00211995 0.00684843 0.00178585 -0.00228653 -0.00579781 -0.00109624 0.00682875 -0.00200268 -0.00260494 -0.0009906 0.00656499 0.00618304 -0.00236274 -0.0036734 -0.00578535 -0.0056839 -0.00427042 0.00188335 -0.00584313 -0.0017768 -0.00224686 -0.00591794 0.000202251 0.00690661 -0.00575113 -0.0057483 -0.00117919 -0.00220549 0.00618724 -0.00216482 -0.0059692 -0.00596909 0.00626865 0.00309705 -0.0056866 0.00677033 0.0318946 0.00685266 0.00628642 -0.00428379 -0.00118498 0.00677429 -0.00231984 -0.00373301 0.00623439 -0.00167167 0.00590762 0.00642955 -0.00596214 -0.000363279 -0.00584262 -0.00367279 0.00675981 -0.00241262 0.000653206 0.00596527 -0.00588048 0.00180428 -0.00232654 -0.00360329 -0.0006872 0.00544127 -0.00596629 -0.00260153 0.000542398
lyrPA3 0.00800048 -0.0057125 -0.00218844 -0.00570611 -0.00404536 -0.00583227 -0.00215399 -0.00221843 -0.000683431 -0.000147502 0.00678982 -0.0017765 0.000922063 0.00655512 -0.00100053 -0.00247869 0.00579738 -0.00199866 0.00798247 0.0024569 -0.00216524 -0.00567652 -0.000974949 0.00718683 -0.00188139 -0.00248365 -0.000869309 0.00668628 0.00654112 -0.00224145 -0.00355211 -0.00566406 -0.00556261 -0.00414913 0.0025544 -0.00572184 -0.00165551 -0.00212557 -0.00579665 0.000323542 0.00753765 -0.00562984 -0.00562701 -0.0010579 -0.0020842 0.00630853 -0.00204353 -0.00584791 -0.0058478 0.00662672 0.00321835 -0.00556531 0.0071284 0.00685266 0.0146305 0.00640771 -0.0041625 -0.00106369 0.00837759 -0.00219855 -0.00361172 0.00659247 -0.00155038 0.00602892 0.00655084 -0.00584085 -0.000241988 -0.00572133 -0.0035515 0.00711788 -0.00229133 0.000774497 0.00608656 -0.00575919 0.00247533 -0.00220524 -0.003482 -0.000565909 0.00556256 -0.005845 -0.00248024 0.000663689
lyrVA1 0.00642149 -0.0059547 -0.00243064 -0.00594831 -0.00428756 -0.00607447 -0.00239619 -0.00246063 -0.000925633 -0.000389703 0.0059868 -0.0020187 0.000679862 0.0057521 -0.00124273 -0.0027209 0.00555517 -0.00224086 0.00640349 0.00154474 -0.00240744 -0.00591872 -0.00121715 0.00638381 -0.00212359 -0.00272585 -0.00111151 0.00837297 0.0057381 -0.00248365 -0.00379431 -0.00590626 -0.00580481 -0.00439133 0.00164224 -0.00596404 -0.00189771 -0.00236777 -0.00603885 8.1341e-05 0.00646166 -0.00587204 -0.00586921 -0.0013001 -0.0023264 0.0198443 -0.00228573 -0.00609011 -0.00609 0.0058237 0.00297614 -0.00580751 0.00632539 0.00628642 0.00640771 0.0242634 -0.0044047 -0.00130589 0.00632935 -0.00244075 -0.00385392 0.00578945 -0.00179259 0.00578671 0.0124789 -0.00608305 -0.000484189 -0.00596353 -0.0037937 0.00631487 -0.00253353 0.000532296 0.00584436 -0.00600139 0.00156317 -0.00244745 -0.0037242 -0.00080811 0.00532036 -0.0060872 -0.00272244 0.000421488
lyrON11 -0.00414873 0.0048172 -0.000861575 0.00482359 0.00648434 0.00469743 -0.00137809 -0.00144253 -0.00210893 -0.00113726 -0.00458342 -0.000449637 -0.00216443 -0.00481811 -0.00199029 0.000772124 -0.00380441 -0.00122276 -0.00416673 -0.00312068 -0.000838373 0.00485318 -0.00196471 -0.00418641 -0.000554521 0.00218165 -0.00185907 -0.00412614 -0.00483212 -0.000914578 0.00381394 0.00486564 0.00496709 0.0155457 -0.00302318 0.00480786 -0.000328644 -0.00134967 0.00473306 -0.00151543 -0.00410855 0.00489986 0.00490269 -0.00204766 -0.0013083 -0.00450389 -0.00126763 0.00468179 0.0046819 -0.00474651 -0.00402084 0.00496439 -0.00424483 -0.00428379 -0.0041625 -0.0044047 0.0224485 -0.00205345 -0.00424087 -0.000871684 0.00375433 -0.00478077 -0.000223517 -0.00382585 -0.00426158 0.00468885 -0.00123175 0.00480837 0.00381455 -0.00425535 -0.00151543 -0.002312 -0.00376821 0.00477051 -0.00310225 -0.000878378 0.00487408 -0.000669427 -0.0037049 0.0046847 0.000770582 -0.00242281
lyrSK2 -0.00104992 -0.00360345 -7.93925e-05 -0.00359706 -0.00193631 -0.00372322 -0.000132165 -0.000196608 0.00098988 0.00295192 -0.00148461 0.000332546 0.000934376 -0.0017193 0.0141652 -0.000369645 -0.000705601 2.31628e-05 -0.00106792 -2.18711e-05 -5.61906e-05 -0.00356747 0.0127688 -0.0010876 0.000227661 -0.000374598 0.0112071 -0.00102733 -0.00173331 -0.000132396 -0.00144306 -0.00355501 -0.00345356 -0.00204008 7.56275e-05 -0.00361279 0.000453538 -0.000103749 -0.0036876 0.00158339 -0.00100974 -0.00352079 -0.00351796 0.0170794 -6.23717e-05 -0.00140508 -2.17054e-05 -0.00373886 -0.00373875 -0.0016477 -0.000922032 -0.00345626 -0.00114602 -0.00118498 -0.00106369 -0.00130589 -0.00205345 0.0331665 -0.00114206 -8.9502e-05 -0.00150267 -0.00168196 0.000558665 -0.000727045 -0.00116277 -0.0037318 0.00285744 -0.00361228 -0.00144245 -0.00115654 -0.000269507 0.00078681 -0.000669398 -0.00365014 -3.44351e-06 -9.61956e-05 -0.00137295 0.00154314 -0.000606085 -0.00373595 -0.000371187 0.000676002
lyrPA1 0.00792212 -0.00579086 -0.00226681 -0.00578447 -0.00412372 -0.00591063 -0.00223235 -0.0022968 -0.000761796 -0.000225866 0.00671145 -0.00185487 0.000843699 0.00647676 -0.00107889 -0.00255706 0.00571901 -0.00207702 0.00790411 0.00328098 -0.0022436 -0.00575488 -0.00105331 0.00710846 -0.00195975 -0.00256201 -0.000947673 0.00660792 0.00646275 -0.00231981 -0.00363047 -0.00574242 -0.00564097 -0.00422749 0.00337848 -0.00580021 -0.00173387 -0.00220394 -0.00587501 0.000245178 0.00745928 -0.00570821 -0.00570538 -0.00113626 -0.00216256 0.00623017 -0.00212189 -0.00592627 -0.00592616 0.00654836 0.00313998 -0.00564367 0.00705004 0.00677429 0.00837759 0.00632935 -0.00424087 -0.00114206 0.0181923 -0.00227692 -0.00369008 0.0065141 -0.00162875 0.00595055 0.00647248 -0.00591921 -0.000320352 -0.0057997 -0.00362986 0.00703952 -0.00236969 0.000696133 0.0060082 -0.00583756 0.00329941 -0.00228361 -0.00356036 -0.000644273 0.0054842 -0.00592336 -0.0025586 0.000585325
lyrMI4 -0.00218477 -0.00242168 0.00669227 -0.00241529 -0.000754542 -0.00254145 0.00505677 0.00499233 -0.000144978 0.000826689 -0.00261947 0.00324391 -0.000200483 -0.00285416 -2.63375e-05 0.00318054 -0.00184046 0.0052121 -0.00220278 -0.00115673 0.00644667 -0.0023857 -7.58911e-07 -0.00222246 0.00466938 0.000807172 0.000104881 -0.00216218 -0.00286816 0.00637046 -0.00026129 -0.00237324 -0.00227179 -0.000858309 -0.00105923 -0.00243102 0.0033649 0.00508519 -0.00250583 0.000448526 -0.0021446 -0.00233902 -0.00233619 -8.37058e-05 0.00512657 -0.00253993 0.00516723 -0.00255709 -0.00255698 -0.00278256 -0.00205689 -0.00227449 -0.00228088 -0.00231984 -0.00219855 -0.00244075 -0.000871684 -8.9502e-05 -0.00227692 0.0161764 -0.000320898 -0.00281682 0.00294292 -0.0018619 -0.00229763 -0.00255003 0.000732203 -0.00243051 -0.000260681 -0.0022914 0.00491943 -0.000348048 -0.00180426 -0.00246837 -0.0011383 0.00640666 -0.000191182 0.00129452 -0.00174094 -0.00255418 0.003179 -0.000458857
areSK2 -0.00359794 0.00220434 -0.000310789 0.00221072 0.00387147 0.00208457 -0.000827303 -0.000891745 -0.00155814 -0.000586477 -0.00403263 0.00010115 -0.00161365 -0.00426733 -0.0014395 0.00132291 -0.00325362 -0.000671975 -0.00361595 -0.0025699 -0.000287587 0.00224031 -0.00141392 -0.00363562 -3.73512e-06 0.00273244 -0.00130828 -0.00357535 -0.00428133 -0.000363792 0.0188587 0.00225277 0.00235422 0.00376771 -0.0024724 0.00219499 0.000222142 -0.000798887 0.00212019 -0.000964639 -0.00355777 0.00228699 0.00228982 -0.00149687 -0.000757509 -0.0039531 -0.000716843 0.00206893 0.00206903 -0.00419573 -0.00347006 0.00235152 -0.00369404 -0.00373301 -0.00361172 -0.00385392 0.00375433 -0.00150267 -0.00369008 -0.000320898 0.02548 -0.00422998 0.000327269 -0.00327507 -0.00371079 0.00207598 -0.000680963 0.0021955 0.0130415 -0.00370456 -0.000964644 -0.00176121 -0.00321742 0.00215764 -0.00255147 -0.000327592 0.00443483 -0.000118641 -0.00315411 0.00207183 0.00132137 -0.00187202
lyrNC2 0.00660624 -0.00633076 -0.00280671 -0.00632437 -0.00466363 -0.00645053 -0.00277225 -0.0028367 -0.0013017 -0.000765766 0.0116469 -0.00239477 0.000303799 0.0150676 -0.00161879 -0.00309696 0.00517911 -0.00261693 0.00658824 0.00137672 -0.0027835 -0.00629478 -0.00159321 0.00731177 -0.00249965 -0.00310191 -0.00148757 0.00606802 0.0150536 -0.00285971 -0.00417037 -0.00628232 -0.00618088 -0.00476739 0.00147421 -0.00634011 -0.00227378 -0.00274384 -0.00641491 -0.000294722 0.00664642 -0.00624811 -0.00624528 -0.00167616 -0.00270246 0.00569027 -0.00266179 -0.00646617 -0.00646606 0.0172607 0.00260008 -0.00618357 0.00713874 0.00623439 0.00659247 0.00578945 -0.00478077 -0.00168196 0.0065141 -0.00281682 -0.00422998 0.0309686 -0.00216865 0.00541065 0.00593258 -0.00645912 -0.000860252 -0.0063396 -0.00416976 0.00771774 -0.00290959 0.000156233 0.0054683 -0.00637746 0.00139514 -0.00282351 -0.00410026 -0.00118417 0.0049443 -0.00646327 -0.0030985 4.54247e-05
lyrON12 -0.00153661 -0.00177351 0.00295303 -0.00176712 -0.000106375 -0.00189328 0.0021958 0.00213136 0.000503189 0.00147486 -0.0019713 0.00336496 0.000447685 -0.00220599 0.00062183 0.00196978 -0.00119229 0.00235113 -0.00155461 -0.000508562 0.00297623 -0.00173753 0.000647408 -0.00157429 0.00326008 0.00145534 0.000753049 -0.00151402 -0.00222 0.00290002 0.000386877 -0.00172507 -0.00162362 -0.000210142 -0.000411064 -0.00178286 0.00348596 0.00222422 -0.00185766 0.00109669 -0.00149644 -0.00169086 -0.00168803 0.000564462 0.00226559 -0.00189177 0.00230626 -0.00190892 -0.00190881 -0.0021344 -0.00140872 -0.00162632 -0.00163271 -0.00167167 -0.00155038 -0.00179259 -0.000223517 0.000558665 -0.00162875 0.00294292 0.000327269 -0.00216865 0.0124598 -0.00121374 -0.00164946 -0.00190186 0.00138037 -0.00178235 0.000387487 -0.00164323 0.00205846 0.000300119 -0.00115609 -0.00182021 -0.000490135 0.00293622 0.000456986 0.00194269 -0.00109278 -0.00190602 0.00196824 0.000189311
lyrNY2 0.00604269 -0.00537585 -0.00185179 -0.00536946 -0.00370871 -0.00549562 -0.00181734 -0.00188178 -0.000346784 0.000189146 0.005608 -0.00143986 0.00125871 0.00537331 -0.00066388 -0.00214205 0.00613402 -0.00166201 0.00602469 0.00176835 -0.00182859 -0.00533987 -0.000638302 0.00600501 -0.00154474 -0.002147 -0.000532661 0.00606528 0.0053593 -0.0019048 -0.00321546 -0.00532741 -0.00522596 -0.00381248 0.00186584 -0.00538519 -0.00131886 -0.00178892 -0.00546 0.00066019 0.00608286 -0.00529319 -0.00529036 -0.000721248 -0.00174755 0.00568753 -0.00170688 -0.00551126 -0.00551115 0.0054449 0.00355499 -0.00522866 0.00594659 0.00590762 0.00602892 0.00578671 -0.00382585 -0.000727045 0.00595055 -0.0018619 -0.00327507 0.00541065 -0.00121374 0.0150301 0.00592984 -0.0055042 9.46602e-05 -0.00538468 -0.00321485 0.00593607 -0.00195468 0.00111115 0.00857136 -0.00542254 0.00178677 -0.0018686 -0.00314535 -0.000229261 0.00589921 -0.00550835 -0.00214359 0.00100034
lyrMD1 0.00656462 -0.00581157 -0.00228752 -0.00580518 -0.00414443 -0.00593134 -0.00225306 -0.00231751 -0.000782506 -0.000246576 0.00612993 -0.00187558 0.000822989 0.00589523 -0.0010996 -0.00257777 0.0056983 -0.00209773 0.00654661 0.00168787 -0.00226431 -0.00577559 -0.00107402 0.00652694 -0.00198046 -0.00258272 -0.000968383 0.0085161 0.00588123 -0.00234052 -0.00365118 -0.00576313 -0.00566168 -0.0042482 0.00178537 -0.00582092 -0.00175458 -0.00222465 -0.00589572 0.000224468 0.00660479 -0.00572892 -0.00572609 -0.00115697 -0.00218327 0.0123797 -0.0021426 -0.00594698 -0.00594687 0.00596683 0.00311927 -0.00566438 0.00646851 0.00642955 0.00655084 0.0124789 -0.00426158 -0.00116277 0.00647248 -0.00229763 -0.00371079 0.00593258 -0.00164946 0.00592984 0.0204209 -0.00593992 -0.000341062 -0.00582041 -0.00365057 0.00645799 -0.0023904 0.000675423 0.00598749 -0.00585827 0.0017063 -0.00230432 -0.00358107 -0.000664983 0.00546349 -0.00594407 -0.00257931 0.000564615
areGL2 -0.00582707 0.0128919 -0.00253992 0.0128982 0.00530236 0.0154717 -0.00305644 -0.00312088 -0.00378728 -0.00281561 -0.00626177 -0.00212798 -0.00384278 -0.00649646 -0.00366864 -0.000906224 -0.00548276 -0.00290111 -0.00584508 -0.00479903 -0.00251672 0.00973109 -0.00364306 -0.00586476 -0.00223287 0.000503304 -0.00353742 -0.00580448 -0.00651046 -0.00259293 0.00213559 0.00974355 0.009845 0.00470222 -0.00470153 0.00968577 -0.00200699 -0.00302802 0.0142197 -0.00319377 -0.0057869 0.00977777 0.0124139 -0.00372601 -0.00298664 -0.00618223 -0.00294598 0.0150233 0.0153545 -0.00642486 -0.00569919 0.0098423 -0.00592318 -0.00596214 -0.00584085 -0.00608305 0.00468885 -0.0037318 -0.00591921 -0.00255003 0.00207598 -0.00645912 -0.00190186 -0.0055042 -0.00593992 0.0200698 -0.0029101 0.00968628 0.0021362 -0.0059337 -0.00319378 -0.00399035 -0.00544656 0.0138098 -0.0047806 -0.00255673 0.00319573 -0.00234777 -0.00538324 0.0150262 -0.000907766 -0.00410116
lyrIA1 -0.000228211 -0.00278174 0.000742312 -0.00277535 -0.00111461 -0.00290151 0.00068954 0.000625097 0.00181159 0.00392809 -0.000662904 0.00115425 0.00175608 -0.000897598 0.0029206 0.00045206 0.000116104 0.000844868 -0.000246216 0.000799834 0.000765514 -0.00274576 0.00294618 -0.000265893 0.00104937 0.000447107 0.00305182 -0.000205621 -0.000911601 0.000689309 -0.000621354 -0.0027333 -0.00263186 -0.00121837 0.000897332 -0.00279109 0.00127524 0.000717956 -0.00286589 0.00240509 -0.000188039 -0.00269909 -0.00269626 0.00286323 0.000759333 -0.000583371 0.000799999 -0.00291715 -0.00291704 -0.000825999 -0.000100327 -0.00263455 -0.000324315 -0.000363279 -0.000241988 -0.000484189 -0.00123175 0.00285744 -0.000320352 0.000732203 -0.000680963 -0.000860252 0.00138037 9.46602e-05 -0.000341062 -0.0029101 0.014001 -0.00279058 -0.000620745 -0.000334836 0.000552198 0.00160852 0.000152307 -0.00282844 0.000818261 0.000725509 -0.000551246 0.00236484 0.000215619 -0.00291425 0.000450517 0.00149771
areQC5 -0.00570756 0.00981463 -0.0024204 0.00982102 0.00542188 0.00969486 -0.00293692 -0.00300136 -0.00366776 -0.00269609 -0.00614225 -0.00200847 -0.00372326 -0.00637694 -0.00354912 -0.000786706 -0.00536324 -0.00278159 -0.00572556 -0.00467951 -0.0023972 0.0146006 -0.00352354 -0.00574524 -0.00211335 0.000622822 -0.0034179 -0.00568497 -0.00639095 -0.00247341 0.00225511 0.014613 0.0121968 0.00482174 -0.00458201 0.020362 -0.00188747 -0.0029085 0.00973048 -0.00307425 -0.00566738 0.015937 0.00990012 -0.00360649 -0.00286713 -0.00606272 -0.00282646 0.00967922 0.00967933 -0.00630534 -0.00557967 0.0121941 -0.00580366 -0.00584262 -0.00572133 -0.00596353 0.00480837 -0.00361228 -0.0057997 -0.00243051 0.0021955 -0.0063396 -0.00178235 -0.00538468 -0.00582041 0.00968628 -0.00279058 0.0203625 0.00225572 -0.00581418 -0.00307426 -0.00387083 -0.00532704 0.00976794 -0.00466108 -0.00243721 0.00331525 -0.00222826 -0.00526373 0.00968213 -0.000788248 -0.00398164
areSK3 -0.00353772 0.00226455 -0.000250571 0.00227094 0.00393169 0.00214478 -0.000767085 -0.000831528 -0.00149793 -0.000526259 -0.00397242 0.000161367 -0.00155343 -0.00420711 -0.00137929 0.00138313 -0.00319341 -0.000611757 -0.00355573 -0.00250968 -0.000227369 0.00230053 -0.00135371 -0.0035754 5.64823e-05 0.00279266 -0.00124807 -0.00351513 -0.00422111 -0.000303575 0.0131011 0.00231299 0.00241444 0.00382792 -0.00241218 0.00225521 0.00028236 -0.000738669 0.00218041 -0.000904422 -0.00349755 0.00234721 0.00235004 -0.00143665 -0.000697292 -0.00389288 -0.000656626 0.00212914 0.00212925 -0.00413551 -0.00340984 0.00241174 -0.00363383 -0.00367279 -0.0035515 -0.0037937 0.00381455 -0.00144245 -0.00362986 -0.000260681 0.0130415 -0.00416976 0.000387487 -0.00321485 -0.00365057 0.0021362 -0.000620745 0.00225572 0.0264804 -0.00364435 -0.000904427 -0.001701 -0.0031572 0.00221786 -0.00249125 -0.000267374 0.00449505 -5.84233e-05 -0.00309389 0.00213205 0.00138159 -0.0018118
lyrWV1 0.00713166 -0.00580534 -0.00228129 -0.00579896 -0.00413821 -0.00592512 -0.00224684 -0.00231128 -0.00077628 -0.00024035 0.00791509 -0.00186935 0.000829215 0.00768039 -0.00109338 -0.00257154 0.00570453 -0.00209151 0.00711366 0.00190213 -0.00225809 -0.00576937 -0.0010678 0.00783718 -0.00197424 -0.0025765 -0.000962158 0.00659343 0.00766639 -0.00233429 -0.00364496 -0.00575691 -0.00565546 -0.00424198 0.00199963 -0.00581469 -0.00174836 -0.00221842 -0.00588949 0.000230694 0.00717183 -0.00572269 -0.00571986 -0.00115074 -0.00217704 0.00621568 -0.00213638 -0.00594075 -0.00594065 0.00775199 0.0031255 -0.00565816 0.00766416 0.00675981 0.00711788 0.00631487 -0.00425535 -0.00115654 0.00703952 -0.0022914 -0.00370456 0.00771774 -0.00164323 0.00593607 0.00645799 -0.0059337 -0.000334836 -0.00581418 -0.00364435 0.0190519 -0.00238418 0.000681649 0.00599371 -0.00585204 0.00192056 -0.00229809 -0.00357485 -0.000658757 0.00546972 -0.00593785 -0.00257309 0.000570841
lyrOH1 -0.00227755 -0.00306542 0.00536037 -0.00305904 -0.00139829 -0.00318519 0.00939141 0.00741284 0.00340135 0.000646684 -0.00271225 0.00225394 -0.000293262 -0.00294694 -0.000206342 0.0028401 -0.00193324 0.00604287 -0.00229556 0.000437812 0.00473775 -0.00302945 -0.000180764 -0.00231524 0.00337306 0.000163425 -7.51236e-05 -0.00225496 -0.00296094 0.00466154 -0.000905036 -0.00301699 -0.00291554 -0.00150206 0.000535311 -0.00307477 0.00237493 0.0075057 -0.00314957 0.000355747 -0.00223738 -0.00298277 -0.00297994 -0.000263711 0.00754708 -0.00263271 0.00643707 -0.00320083 -0.00320073 -0.00287534 -0.00214967 -0.00291824 -0.00237366 -0.00241262 -0.00229133 -0.00253353 -0.00151543 -0.000269507 -0.00236969 0.00491943 -0.000964644 -0.00290959 0.00205846 -0.00195468 -0.0023904 -0.00319378 0.000552198 -0.00307426 -0.000904427 -0.00238418 0.0256661 -0.000440827 -0.00189704 -0.00311212 0.00045624 0.00469774 -0.000834928 0.000937112 -0.00183372 -0.00319793 0.00283856 -0.000551636
lyrMO1 0.000788274 -0.00386199 -0.000337939 -0.00385561 -0.00219486 -0.00398176 -0.000303486 -0.000367928 0.00116707 0.001703 0.000353582 7.39995e-05 0.00923163 0.000118887 0.000849975 -0.000628191 0.00113259 -0.000148158 0.000770269 0.000771476 -0.000314737 -0.00382602 0.000875553 0.000750593 -3.08853e-05 -0.000633144 0.000981194 0.000810864 0.000104884 -0.000390942 -0.00170161 -0.00381356 -0.00371211 -0.00229862 0.000868974 -0.00387134 0.000194992 -0.00027507 -0.00394614 0.00217405 0.000828446 -0.00377934 -0.00377651 0.000792607 -0.000233692 0.000433114 -0.000193026 -0.0039974 -0.0039973 0.000190486 0.000916158 -0.00371481 0.00069217 0.000653206 0.000774497 0.000532296 -0.002312 0.00078681 0.000696133 -0.000348048 -0.00176121 0.000156233 0.000300119 0.00111115 0.000675423 -0.00399035 0.00160852 -0.00387083 -0.001701 0.000681649 -0.000440827 0.0295247 0.00116879 -0.00390869 0.000789903 -0.000354742 -0.0016315 0.00128459 0.0012321 -0.0039945 -0.000629734 0.0155786
lyrNY1 0.00610034 -0.0053182 -0.00179415 -0.00531181 -0.00365107 -0.00543797 -0.00175969 -0.00182414 -0.000289137 0.000246793 0.00566565 -0.00138221 0.00131636 0.00543095 -0.000606234 -0.0020844 0.00619167 -0.00160437 0.00608233 0.00182599 -0.00177095 -0.00528222 -0.000580655 0.00606266 -0.00148709 -0.00208935 -0.000475015 0.00612293 0.00541695 -0.00184715 -0.00315781 -0.00526976 -0.00516832 -0.00375483 0.00192349 -0.00532755 -0.00126122 -0.00173128 -0.00540235 0.000717837 0.00614051 -0.00523555 -0.00523272 -0.000663602 -0.0016899 0.00574518 -0.00164923 -0.00545361 -0.0054535 0.00550255 0.00361264 -0.00517101 0.00600423 0.00596527 0.00608656 0.00584436 -0.00376821 -0.000669398 0.0060082 -0.00180426 -0.00321742 0.0054683 -0.00115609 0.00857136 0.00598749 -0.00544656 0.000152307 -0.00532704 -0.0031572 0.00599371 -0.00189704 0.00116879 0.0104184 -0.0053649 0.00184442 -0.00181095 -0.00308771 -0.000171615 0.00595686 -0.00545071 -0.00208594 0.00105798
areNU4 -0.00574542 0.0129735 -0.00245826 0.0129799 0.00538402 0.0138184 -0.00297478 -0.00303922 -0.00370562 -0.00273395 -0.00618011 -0.00204633 -0.00376112 -0.0064148 -0.00358698 -0.000824565 -0.0054011 -0.00281945 -0.00576342 -0.00471737 -0.00243506 0.00981275 -0.0035614 -0.0057831 -0.00215121 0.000584962 -0.00345576 -0.00572283 -0.00642881 -0.00251127 0.00221725 0.00982521 0.00992666 0.00478388 -0.00461987 0.00976743 -0.00192533 -0.00294636 0.013854 -0.00311211 -0.00570524 0.00985943 0.0124955 -0.00364435 -0.00290498 -0.00610058 -0.00286432 0.0138028 0.0138029 -0.0063432 -0.00561753 0.00992396 -0.00584152 -0.00588048 -0.00575919 -0.00600139 0.00477051 -0.00365014 -0.00583756 -0.00246837 0.00215764 -0.00637746 -0.00182021 -0.00542254 -0.00585827 0.0138098 -0.00282844 0.00976794 0.00221786 -0.00585204 -0.00311212 -0.00390869 -0.0053649 0.019957 -0.00469894 -0.00247507 0.00327739 -0.00226612 -0.00530158 0.0138057 -0.000826107 -0.0040195
lyrON2 0.00231503 -0.00465225 -0.00112819 -0.00464586 -0.00298511 -0.00477202 0.000593582 0.000529139 0.00880586 0.000912747 0.00159249 -0.000716254 0.000937469 0.0013578 5.9721e-05 -0.00141845 0.00171437 0.00074891 0.00229703 0.0102402 -0.00110499 -0.00461627 8.52996e-05 0.0019895 -0.000821139 -0.0014234 0.00019094 0.00184174 0.00134379 -0.0011812 -0.00249186 -0.00460381 -0.00450236 -0.00308888 0.0103377 -0.00466159 -0.000595262 0.000621998 -0.0047364 0.0011237 0.00216861 -0.00456959 -0.00456676 2.35266e-06 0.000663375 0.00146399 0.000704041 -0.00478766 -0.00478755 0.0014294 0.000621523 -0.00450506 0.00193108 0.00180428 0.00247533 0.00156317 -0.00310225 -3.44351e-06 0.00329941 -0.0011383 -0.00255147 0.00139514 -0.000490135 0.00178677 0.0017063 -0.0047806 0.000818261 -0.00466108 -0.00249125 0.00192056 0.00045624 0.000789903 0.00184442 -0.00469894 0.0297043 -0.001145 -0.00242175 0.00049434 0.00168987 -0.00478475 -0.00141999 0.000679095
lyrON6 -0.00219147 -0.00242837 0.00641677 -0.00242198 -0.000761236 -0.00254814 0.00483508 0.00477064 -0.000151672 0.000819995 -0.00262616 0.00323722 -0.000207176 -0.00286085 -3.30311e-05 0.00305995 -0.00184715 0.00499041 -0.00220947 -0.00116342 0.00766796 -0.00239239 -7.4525e-06 -0.00222915 0.00466268 0.000800478 9.81877e-05 -0.00216888 -0.00287486 0.0119065 -0.000267984 -0.00237993 -0.00227849 -0.000865003 -0.00106592 -0.00243772 0.00335821 0.0048635 -0.00251252 0.000441833 -0.0021513 -0.00234572 -0.00234289 -9.03994e-05 0.00490488 -0.00254663 0.00494554 -0.00256378 -0.00256367 -0.00278926 -0.00206358 -0.00228118 -0.00228757 -0.00232654 -0.00220524 -0.00244745 -0.000878378 -9.61956e-05 -0.00228361 0.00640666 -0.000327592 -0.00282351 0.00293622 -0.0018686 -0.00230432 -0.00255673 0.000725509 -0.00243721 -0.000267374 -0.00229809 0.00469774 -0.000354742 -0.00181095 -0.00247507 -0.001145 0.0119427 -0.000197875 0.00128783 -0.00174764 -0.00256088 0.00305841 -0.00046555
lyrMI6 -0.00346822 0.00332409 -0.000181072 0.00333047 0.00499122 0.00320432 -0.000697586 -0.000762029 -0.00142843 -0.00045676 -0.00390292 0.000230866 -0.00148393 -0.00413761 -0.00130979 0.00145263 -0.00312391 -0.000542258 -0.00348623 -0.00244018 -0.00015787 0.00336007 -0.00128421 -0.00350591 0.000125981 0.00286215 -0.00117857 -0.00344563 -0.00415161 -0.000234076 0.00449444 0.00337253 0.00347397 0.00488746 -0.00234268 0.00331474 0.000351859 -0.00066917 0.00323994 -0.000834923 -0.00342805 0.00340674 0.00340957 -0.00136715 -0.000627793 -0.00382338 -0.000587127 0.00318868 0.00318879 -0.00406601 -0.00334034 0.00347127 -0.00356433 -0.00360329 -0.003482 -0.0037242 0.00487408 -0.00137295 -0.00356036 -0.000191182 0.00443483 -0.00410026 0.000456986 -0.00314535 -0.00358107 0.00319573 -0.000551246 0.00331525 0.00449505 -0.00357485 -0.000834928 -0.0016315 -0.00308771 0.00327739 -0.00242175 -0.000197875 0.0184721 1.10758e-05 -0.00302439 0.00319158 0.00145108 -0.00174231
lyrWI2 -0.000552133 -0.00221942 0.00130463 -0.00221303 -0.000552285 -0.00233919 0.00107445 0.00101001 0.00148766 0.00245933 -0.000986825 0.00171657 0.00143216 -0.00122152 0.0016063 0.00101438 -0.000207817 0.00122978 -0.000570138 0.000475912 0.00132784 -0.00218344 0.00163188 -0.000589814 0.00161169 0.00100943 0.00173752 -0.000529543 -0.00123552 0.00125163 -5.90326e-05 -0.00217098 -0.00206953 -0.000656051 0.000573411 -0.00222877 0.00183757 0.00110287 -0.00230357 0.00208117 -0.000511961 -0.00213677 -0.00213394 0.00154894 0.00114425 -0.000907292 0.00118491 -0.00235483 -0.00235472 -0.00114992 -0.000424248 -0.00207223 -0.000648237 -0.0006872 -0.000565909 -0.00080811 -0.000669427 0.00154314 -0.000644273 0.00129452 -0.000118641 -0.00118417 0.00194269 -0.000229261 -0.000664983 -0.00234777 0.00236484 -0.00222826 -5.84233e-05 -0.000658757 0.000937112 0.00128459 -0.000171615 -0.00226612 0.00049434 0.00128783 1.10758e-05 0.00914482 -0.000108302 -0.00235192 0.00101284 0.00117379
lyrNJ1 0.00557634 -0.00525489 -0.00173083 -0.0052485 -0.00358775 -0.00537466 -0.00169638 -0.00176082 -0.000225824 0.000310105 0.00514165 -0.0013189 0.00137967 0.00490695 -0.000542921 -0.00202109 0.00592066 -0.00154105 0.00555834 0.00167144 -0.00170763 -0.00521891 -0.000517342 0.00553866 -0.00142378 -0.00202604 -0.000411702 0.00559893 0.00489295 -0.00178384 -0.0030945 -0.00520645 -0.005105 -0.00369152 0.00176894 -0.00526424 -0.0011979 -0.00166797 -0.00533904 0.00078115 0.00561651 -0.00517224 -0.0051694 -0.000600289 -0.00162659 0.00522118 -0.00158592 -0.0053903 -0.00539019 0.00497855 0.00367595 -0.0051077 0.00548024 0.00544127 0.00556256 0.00532036 -0.0037049 -0.000606085 0.0054842 -0.00174094 -0.00315411 0.0049443 -0.00109278 0.00589921 0.00546349 -0.00538324 0.000215619 -0.00526373 -0.00309389 0.00546972 -0.00183372 0.0012321 0.00595686 -0.00530158 0.00168987 -0.00174764 -0.00302439 -0.000108302 0.0196484 -0.00538739 -0.00202263 0.0011213
areNU1 -0.00583122 0.0128877 -0.00254407 0.0128941 0.00529821 0.0150348 -0.00306059 -0.00312503 -0.00379143 -0.00281976 -0.00626592 -0.00213213 -0.00384693 -0.00650061 -0.00367279 -0.000910374 -0.00548691 -0.00290526 -0.00584923 -0.00480318 -0.00252087 0.00972694 -0.00364721 -0.00586891 -0.00223702 0.000499154 -0.00354157 -0.00580863 -0.00651461 -0.00259708 0.00213144 0.0097394 0.00984085 0.00469807 -0.00470568 0.00968162 -0.00201114 -0.00303217 0.0142156 -0.00319792 -0.00579105 0.00977362 0.0124097 -0.00373016 -0.00299079 -0.00618638 -0.00295013 0.0160336 0.0150192 -0.00642901 -0.00570334 0.00983815 -0.00592733 -0.00596629 -0.005845 -0.0060872 0.0046847 -0.00373595 -0.00592336 -0.00255418 0.00207183 -0.00646327 -0.00190602 -0.00550835 -0.00594407 0.0150262 -0.00291425 0.00968213 0.00213205 -0.00593785 -0.00319793 -0.0039945 -0.00545071 0.0138057 -0.00478475 -0.00256088 0.00319158 -0.00235192 -0.00538739 0.0201512 -0.000911916 -0.00410531
lyrON9 -0.00246646 -0.000779412 0.00341734 -0.000773024 0.000887724 -0.000899182 0.0029759 0.00291146 -0.000426664 0.000545003 -0.00290115 0.00196545 -0.000482168 -0.00313585 -0.000308023 0.00609464 -0.00212214 0.00313123 -0.00248447 -0.00143842 0.00309842 -0.000743434 -0.000282444 -0.00250414 0.00250897 0.00537782 -0.000176804 -0.00244387 -0.00314985 0.00302221 0.00138098 -0.000730973 -0.000629526 0.000783957 -0.00134092 -0.000788758 0.00208645 0.00300432 -0.00086356 0.000166841 -0.00242629 -0.000696758 -0.000693927 -0.000365391 0.00304569 -0.00282162 0.00308636 -0.000914822 -0.000914714 -0.00306425 -0.00233858 -0.000632224 -0.00256256 -0.00260153 -0.00248024 -0.00272244 0.000770582 -0.000371187 -0.0025586 0.003179 0.00132137 -0.0030985 0.00196824 -0.00214359 -0.00257931 -0.000907766 0.000450517 -0.000788248 0.00138159 -0.00257309 0.00283856 -0.000629734 -0.00208594 -0.000826107 -0.00141999 0.00305841 0.00145108 0.00101284 -0.00202263 -0.000911916 0.0138408 -0.000740542
lyrMO2 0.000677465 -0.0039728 -0.000448747 -0.00396641 -0.00230567 -0.00409257 -0.000414294 -0.000478736 0.00105626 0.00159219 0.000242773 -3.68088e-05 0.00912082 8.07909e-06 0.000739167 -0.000739 0.00102178 -0.000258966 0.000659461 0.000660667 -0.000425545 -0.00393682 0.000764745 0.000639784 -0.000141694 -0.000743952 0.000870385 0.000700056 -5.92435e-06 -0.00050175 -0.00181241 -0.00392436 -0.00382292 -0.00240943 0.000758166 -0.00398215 8.41839e-05 -0.000385878 -0.00405695 0.00206324 0.000717637 -0.00389015 -0.00388732 0.000681798 -0.000344501 0.000322306 -0.000303834 -0.00410821 -0.0041081 7.96777e-05 0.00080535 -0.00382561 0.000581361 0.000542398 0.000663689 0.000421488 -0.00242281 0.000676002 0.000585325 -0.000458857 -0.00187202 4.54247e-05 0.000189311 0.00100034 0.000564615 -0.00410116 0.00149771 -0.00398164 -0.0018118 0.000570841 -0.000551636 0.0155786 0.00105798 -0.0040195 0.000679095 -0.00046555 -0.00174231 0.00117379 0.0011213 -0.00410531 -0.000740542 0.0383894
