# Supplementary material for: Recent speciation associated with range expansion and a shift to self-fertilization in North American Arabidopsis
Source: Nat Commun. 2022 Dec 8;13:7564. doi: 10.1038/s41467-022-35368-1 (PMC9732334; doi:10.1038/s41467-022-35368-1)
Supplement: Supplementary file 5 — Source Data [file 41467_2022_35368_MOESM5_ESM.zip › Source Data/SuppFig11.m4.admixture.residuals.txt]

Treemix results: m=4 cov
lyrPA2 lyrNY1 lyrNY2 lyrNY3 lyrNY5 lyrPA4 lyrIN1 lyrIL2 lyrMI1 lyrMI2 lyrMI3 lyrMI4 lyrWI3 lyrMI5 lyrMI6 lyrMO1 lyrON9 lyrON10 lyrON11 lyrON11.1 lyrON12 lyrON7 lyrON6 lyrWI2 lyrMO2 lyrNC1 lyrNC3 lyrNC2 lyrNC4 lyrMO3 lyrMO3SM lyrIA1 lyrIL1 lyrVA2 lyrVA1 lyrMD1 lyrMD4 lyrNJ1 lyrMD2 lyrMD3 lyrWV1 lyrPA1 lyrPA3 lyrNY6 lyrNY4 lyrWI1 lyrIA2 lyrON5 lyrON8 areQC1 lyrOH1 lyrON4 lyrON3 lyrON2 lyrON1 areGL1 areGL2 areMB1 areMB2 areNU4 areNU5 areNT1 areNU3 areQC7 areQC5 areQC4 areQC2 areQC3 areSK2 areSK1 areSK3 areNU1 areNU2 areQC6 lyrAB1 lyrAB2 lyrSK1 lyrSK2 lyrSK4 lyrSK3 lyrWI1.1 Alyrp_PLS 
lyrPA2 0.0312899 0.00604185 0.00608961 0.00528936 0.00652996 0.00207593 -0.00256644 -0.00224123 -0.00273591 -0.0030184 -0.00281102 -0.00335373 -0.00149528 -0.00231171 -0.00397439 0.000681599 -0.00303929 -0.0031548 -0.00432621 -0.00440966 -0.00274296 -0.00363771 -0.0034626 -0.00115505 0.000557771 0.00650881 0.00677152 0.00690176 0.00695949 0.000389059 0.00693236 -0.000141529 -0.00258182 0.00656761 0.00676268 0.00658105 0.00775266 0.00528573 0.00726566 0.00670745 0.00623989 0.00607614 0.0069225 0.00675224 0.00702737 -0.000713934 3.69971e-05 -0.00294424 -0.00329951 -0.00488322 -0.00313234 0.000309395 -0.00267159 0.00080118 0.0020669 -0.0047228 -0.00504461 -0.00537924 -0.00532308 -0.00526377 -0.0052465 -0.00525095 -0.00566302 -0.00555501 -0.00567457 -0.00496276 -0.00512457 -0.00502178 -0.00403086 -0.00464889 -0.00313443 -0.00508522 -0.0053165 -0.00568886 -0.00142929 -0.00140852 -0.00145131 -0.00116601 -0.00124134 -0.00361848 -0.00238201 0.00346459
lyrNY1 0.00604185 0.0106834 0.0087983 0.0061527 0.00642352 0.00211975 -0.00231717 -0.00178086 -0.00263792 -0.00270465 -0.00260033 -0.00284196 -0.00141444 -0.002012 -0.00318206 0.000158026 -0.00247819 -0.00268964 -0.0035759 -0.00360044 -0.00198643 -0.00302062 -0.00306146 -0.00107731 5.38763e-05 0.00616662 0.00597257 0.00603199 0.00597514 0.000189022 0.00601987 -5.89402e-05 -0.00254642 0.00535501 0.00531458 0.00564325 0.0061705 0.00575187 0.00655604 0.00634785 0.00588857 0.00549515 0.00630389 0.00638085 0.00642223 -0.000880309 0.000113566 -0.00270253 -0.00301081 -0.00357536 -0.00299661 7.09074e-05 -0.00215199 0.000628525 0.00187268 -0.0033091 -0.00384182 -0.00444288 -0.00432665 -0.00401488 -0.00384588 -0.00402238 -0.00446294 -0.0044945 -0.00446931 -0.00353922 -0.0037299 -0.0037659 -0.00337351 -0.00351483 -0.00288788 -0.00365132 -0.00426686 -0.00447985 -0.00143493 -0.00154052 -0.00144309 -0.00118537 -0.00123883 -0.0030353 -0.0021405 0.00226034
lyrNY2 0.00608961 0.0087983 0.0150604 0.00630708 0.00634875 0.00225937 -0.00220506 -0.00169276 -0.00262718 -0.00271482 -0.00263219 -0.00289175 -0.0013369 -0.00222466 -0.00336818 0.000160088 -0.00256734 -0.00260057 -0.00357921 -0.00367943 -0.00210082 -0.00297214 -0.00292695 -0.000962096 -2.53662e-05 0.00598821 0.00577532 0.00592873 0.00600789 0.000343597 0.00590205 -0.000111577 -0.00243418 0.00518152 0.00517831 0.00544963 0.00606608 0.00571366 0.00644385 0.00615513 0.00602269 0.005618 0.00650475 0.00649056 0.00649874 -0.000897278 -5.28074e-05 -0.00261496 -0.00288879 -0.00375093 -0.00306161 -0.000163889 -0.00235157 0.000648325 0.00182367 -0.00348589 -0.00392319 -0.00458576 -0.00470412 -0.00430302 -0.00403083 -0.00412992 -0.00459533 -0.00470871 -0.00454098 -0.00367161 -0.00396794 -0.00394425 -0.00340413 -0.00364308 -0.00308733 -0.00382941 -0.00443317 -0.0045431 -0.0013981 -0.00126626 -0.00123227 -0.00139855 -0.00131205 -0.00314219 -0.00220453 0.00215644
lyrNY3 0.00528936 0.0061527 0.00630708 0.020271 0.00645632 0.00213474 -0.00230289 -0.0017199 -0.00255683 -0.00272208 -0.0026313 -0.00290439 -0.00137744 -0.00196691 -0.00299669 7.83129e-05 -0.00252483 -0.00243947 -0.00335939 -0.00356318 -0.00222772 -0.00308518 -0.00300834 -0.00116686 -0.000283605 0.00538999 0.00529032 0.00547151 0.0056409 -0.000266079 0.0053683 -0.00039053 -0.0024988 0.00472183 0.00464068 0.00524233 0.00547653 0.00518898 0.00582369 0.00550972 0.00569052 0.00544858 0.00616171 0.00623388 0.00618923 -0.00105486 -0.000254987 -0.00252137 -0.0027462 -0.00342553 -0.00295294 4.25927e-05 -0.00222296 0.000683911 0.00189616 -0.00330569 -0.00369807 -0.00394698 -0.0040761 -0.00386907 -0.00382875 -0.0039558 -0.00411593 -0.00409065 -0.00401329 -0.00365945 -0.00350239 -0.00369026 -0.00347173 -0.00332021 -0.00297937 -0.003625 -0.00386819 -0.00400998 -0.00151205 -0.0015256 -0.00118904 -0.00152091 -0.00149876 -0.00286968 -0.00216765 0.00168102
lyrNY5 0.00652996 0.00642352 0.00634875 0.00645632 0.0130522 0.00260948 -0.0025386 -0.00207181 -0.0027247 -0.00305529 -0.00301441 -0.00328226 -0.00153379 -0.00205004 -0.0034545 0.000347068 -0.00294069 -0.00288887 -0.00376115 -0.00387444 -0.00239688 -0.00344635 -0.00352286 -0.00113484 0.000299754 0.00674853 0.00675923 0.00666627 0.00662949 0.000186195 0.00644292 -0.000205152 -0.00270014 0.00542689 0.00543928 0.00559304 0.00616858 0.00506999 0.00692737 0.00699508 0.00653599 0.00664004 0.00748886 0.00785504 0.00773944 -0.000876792 0.000102259 -0.00267895 -0.00322576 -0.00381841 -0.0028512 0.000221692 -0.00246935 0.00103773 0.00266821 -0.00375166 -0.0042221 -0.00460553 -0.00460401 -0.00457396 -0.0042619 -0.00453227 -0.00468127 -0.00472007 -0.00468298 -0.0040403 -0.00418127 -0.00426957 -0.0036075 -0.00366648 -0.00295162 -0.00415059 -0.00448998 -0.00468963 -0.00153039 -0.00155481 -0.00135031 -0.00132653 -0.00135617 -0.00319058 -0.00238018 0.00247974
lyrPA4 0.00207593 0.00211975 0.00225937 0.00213474 0.00260948 0.0222139 0.000279066 -5.91709e-05 0.000128304 -0.000416933 -0.00042195 -0.000614775 9.67341e-05 -0.000523163 -0.00222443 0.000912077 -0.00136707 -0.00116105 -0.00294174 -0.00324327 -0.000974288 -0.000501872 -0.000403536 0.000110905 0.000598192 0.00209655 0.00187389 0.00180022 0.00218912 0.000830697 0.00194676 0.000593544 0.000654549 0.00176241 0.00193839 0.0020326 0.00243413 0.00160723 0.00268898 0.00252895 0.00225616 0.00403124 0.00357924 0.00314804 0.00337592 0.000279491 0.000514432 0.000533588 -0.00152999 -0.00450444 0.000169016 0.00783978 0.00196011 0.0104384 0.011416 -0.00443503 -0.00467114 -0.00465413 -0.00476059 -0.00468911 -0.00454224 -0.00480225 -0.00468973 -0.00462755 -0.00489716 -0.00460832 -0.0044866 -0.00471434 -0.00305951 -0.00347505 -0.00281676 -0.00468313 -0.0047632 -0.00489346 -0.00125998 -0.000832822 -0.000481768 -0.000826064 -0.000803915 -0.00298736 -0.000232509 0.000523456
lyrIN1 -0.00256644 -0.00231717 -0.00220506 -0.00230289 -0.0025386 0.000279066 0.0124545 0.00775275 0.00777749 0.00630909 0.00481753 0.00485445 0.00310771 0.00305054 0.00041388 0.00159246 0.00269899 0.00299855 -0.000597384 -0.000967148 0.00250167 0.004477 0.00430306 0.00323128 0.00130259 -0.00312849 -0.00300205 -0.00310038 -0.00281557 0.00185235 -0.0030523 0.00198651 0.00942433 -0.00233892 -0.00227332 -0.00214157 -0.00236477 -0.00209827 -0.00241055 -0.00252759 -0.0025241 -0.00196665 -0.00246461 -0.00256632 -0.00260948 0.00340627 0.00117857 0.00489412 0.00192369 -0.00381156 0.00755998 0.00291802 0.00623099 0.00157733 -5.53876e-05 -0.00375698 -0.00403296 -0.00319811 -0.00317937 -0.00390813 -0.00373589 -0.00392469 -0.00323345 -0.0032452 -0.00371005 -0.00417405 -0.00393737 -0.00384947 -0.00128837 -0.00140886 -0.0011637 -0.0041361 -0.0036214 -0.00370492 0.000705228 0.0014167 0.002007 0.000796965 0.000503734 -0.00119163 0.00477529 -0.00193249
lyrIL2 -0.00224123 -0.00178086 -0.00169276 -0.0017199 -0.00207181 -5.91709e-05 0.00775275 0.011 0.00651835 0.00535096 0.0045709 0.00374265 0.00327349 0.00371703 0.000270167 0.00192454 0.002772 0.0023786 -0.000942741 -0.00132273 0.00246256 0.00389064 0.00355966 0.00339266 0.00153563 -0.00249916 -0.00246347 -0.00249998 -0.00226081 0.00239915 -0.00263328 0.00249764 0.00675647 -0.00176811 -0.00167104 -0.00168436 -0.00174003 -0.00170398 -0.00190175 -0.0020678 -0.00187755 -0.00148497 -0.00195031 -0.00205907 -0.0019872 0.00347191 0.00166277 0.0040052 0.00156358 -0.00355574 0.00584001 0.00221171 0.00489637 0.000883967 6.13212e-05 -0.00368539 -0.00388641 -0.00337083 -0.00324877 -0.00388613 -0.0037781 -0.00384818 -0.00327955 -0.00329751 -0.00364027 -0.00400057 -0.00395239 -0.00372324 -0.00143856 -0.0015048 -0.00106272 -0.00410232 -0.00355382 -0.00364084 0.00117829 0.00129693 0.00184866 0.00137205 0.00079218 -0.00133858 0.0043641 -0.00133604
lyrMI1 -0.00273591 -0.00263792 -0.00262718 -0.00255683 -0.0027247 0.000128304 0.00777749 0.00651835 0.0105875 0.00743266 0.00597762 0.00582642 0.00265231 0.00329109 0.000983859 0.000763099 0.00340258 0.00365475 -0.000250023 -0.000531491 0.00288437 0.00507546 0.00501979 0.00276158 0.000294889 -0.00344626 -0.00329004 -0.0033852 -0.00322203 0.000875206 -0.00336437 0.00129762 0.0083761 -0.00300231 -0.00298376 -0.00273116 -0.00276003 -0.00247488 -0.00280283 -0.0028712 -0.0028308 -0.00238787 -0.00283359 -0.00293853 -0.00287903 0.00264624 0.000989807 0.00554949 0.00274451 -0.00338251 0.00787018 0.00325554 0.00705847 0.00192618 -0.00020246 -0.00337408 -0.00357484 -0.00244028 -0.00246634 -0.00326371 -0.00343209 -0.00338061 -0.00247044 -0.00241745 -0.00301371 -0.00363592 -0.00341801 -0.00338073 -0.00108155 -0.00108448 -0.00121464 -0.00374233 -0.00305543 -0.00300858 -4.0533e-06 0.000852159 0.00153607 2.1009e-05 -0.000392756 -0.00109265 0.00495001 -0.0021832
lyrMI2 -0.0030184 -0.00270465 -0.00271482 -0.00272208 -0.00305529 -0.000416933 0.00630909 0.00535096 0.00743266 0.0123885 0.00609474 0.00617483 0.00288841 0.00342717 0.00114855 0.000460159 0.00353698 0.00388535 0.000186097 -7.52388e-05 0.00340704 0.0050576 0.00493572 0.00267362 2.93001e-05 -0.00388417 -0.00368199 -0.00369863 -0.00339854 0.000629296 -0.00351623 0.00116163 0.00677694 -0.00319073 -0.00305936 -0.00286805 -0.00297642 -0.00271542 -0.00301262 -0.00307691 -0.00302855 -0.0025447 -0.00306442 -0.00298694 -0.00300751 0.00267966 0.000901652 0.00532843 0.00306489 -0.00305385 0.00644923 0.00259682 0.00606904 0.00126009 -0.000414968 -0.0029379 -0.00323796 -0.00196759 -0.00195144 -0.00290326 -0.0030152 -0.0029228 -0.00201652 -0.00201674 -0.00253687 -0.00337568 -0.00295878 -0.00290286 -0.000752692 -0.000548084 -0.000914264 -0.00332983 -0.00249082 -0.00253848 0.000288812 0.000800125 0.00128854 0.000632621 0.00010881 -0.000641444 0.00479777 -0.00237454
lyrMI3 -0.00281102 -0.00260033 -0.00263219 -0.0026313 -0.00301441 -0.00042195 0.00481753 0.0045709 0.00597762 0.00609474 0.0121622 0.00617162 0.00278415 0.00448734 0.00112897 0.00036827 0.00446729 0.00339554 -4.04368e-05 -0.000152433 0.00291529 0.00633308 0.00578602 0.00267022 7.45299e-06 -0.00369279 -0.00327796 -0.00377666 -0.00343114 0.000824111 -0.00346473 0.00133845 0.0053845 -0.0030534 -0.00300624 -0.0027093 -0.00266722 -0.00266671 -0.00301802 -0.00274906 -0.00294223 -0.00249334 -0.00292378 -0.00289499 -0.00273689 0.00243869 0.000781734 0.00562559 0.00337008 -0.00274135 0.00503724 0.00159524 0.00508655 0.00086667 -0.000608358 -0.00254124 -0.00270058 -0.00191454 -0.00195949 -0.00256668 -0.00260624 -0.00263956 -0.00198677 -0.00192032 -0.00235941 -0.0027935 -0.00254568 -0.00251436 -0.000762045 -0.000291901 -0.000539361 -0.00284967 -0.00250716 -0.00234508 -3.56635e-05 0.000597477 0.00121575 0.000123656 -0.000151968 -0.000622056 0.00415753 -0.00226996
lyrMI4 -0.00335373 -0.00284196 -0.00289175 -0.00290439 -0.00328226 -0.000614775 0.00485445 0.00374265 0.00582642 0.00617483 0.00617162 0.0162019 0.00248245 0.00308679 0.00144495 -0.0004168 0.00400718 0.0036945 -3.25889e-05 -8.90401e-06 0.00280183 0.00534118 0.00541401 0.00191059 -0.00066291 -0.00388846 -0.00384896 -0.00410886 -0.00362157 -0.000154576 -0.00374527 0.000616493 0.00537895 -0.00324124 -0.00339657 -0.00296032 -0.00328606 -0.00272974 -0.00319337 -0.00325015 -0.00336356 -0.00274572 -0.00316956 -0.00309817 -0.00304041 0.00181293 0.000170278 0.00535489 0.00396363 -0.00200713 0.00598055 0.00180233 0.00526704 0.000819559 -0.000916085 -0.00201579 -0.00213654 -0.000902416 -0.000871377 -0.00203825 -0.00200893 -0.00184223 -0.00104081 -0.000983551 -0.00158227 -0.00223192 -0.00198165 -0.00205752 -0.000528796 0.000362632 -0.00074358 -0.002202 -0.00163538 -0.00157688 -0.000343973 0.00026431 0.000601641 -0.000337813 -0.000609812 -0.000436968 0.00399021 -0.00265647
lyrWI3 -0.00149528 -0.00141444 -0.0013369 -0.00137744 -0.00153379 9.67341e-05 0.00310771 0.00327349 0.00265231 0.00288841 0.00278415 0.00248245 0.0111701 0.00626548 0.000259125 0.00222842 0.0020955 0.00192944 -0.000991652 -0.00117958 0.00269194 0.00173 0.00173693 0.00576846 0.00206679 -0.00220725 -0.00205783 -0.00202747 -0.001731 0.00253758 -0.00206665 0.00312027 0.00331281 -0.00139114 -0.00123102 -0.00103875 -0.00126642 -0.00116194 -0.00146361 -0.00160933 -0.00132165 -0.00118387 -0.00142504 -0.00158662 -0.00141332 0.00404742 0.00231188 0.00192179 0.00107092 -0.0036143 0.00246905 0.00123232 0.00184604 0.000462969 -7.34909e-05 -0.00346229 -0.0037441 -0.00269408 -0.00261255 -0.00335787 -0.003653 -0.00354404 -0.00271997 -0.00266102 -0.00307124 -0.00373255 -0.00363064 -0.00326257 -0.000705104 -0.0010005 -0.00035632 -0.00386653 -0.00325447 -0.00306844 0.00202348 0.00249556 0.00351894 0.0022843 0.00174884 -0.000729149 0.00344828 -0.000753674
lyrMI5 -0.00231171 -0.002012 -0.00222466 -0.00196691 -0.00205004 -0.000523163 0.00305054 0.00371703 0.00329109 0.00342717 0.00448734 0.00308679 0.00626548 0.0210526 0.0004493 0.00158315 0.0031087 0.00226028 -0.000665472 -0.000630395 0.00275025 0.00277886 0.00248096 0.00459237 0.00105849 -0.0025541 -0.00238953 -0.0025034 -0.00248788 0.00182382 -0.00235744 0.00218597 0.0032381 -0.00239717 -0.0021874 -0.00196257 -0.00194775 -0.001792 -0.00222961 -0.00226858 -0.00225363 -0.00208983 -0.00233164 -0.00227015 -0.00226198 0.00350461 0.00150179 0.00270563 0.0015131 -0.00318247 0.00271535 0.000906375 0.00223022 3.75946e-05 -0.000374318 -0.00307695 -0.00327706 -0.00238175 -0.00218487 -0.00292385 -0.00305935 -0.00301706 -0.00239327 -0.00239518 -0.00273496 -0.00329334 -0.00304863 -0.00286402 -0.000781177 -0.000745912 -0.000415044 -0.00345516 -0.00270418 -0.00272931 0.00156509 0.00174937 0.00255045 0.00144269 0.00114609 -0.000807423 0.0037588 -0.00150116
lyrMI6 -0.00397439 -0.00318206 -0.00336818 -0.00299669 -0.0034545 -0.00222443 0.00041388 0.000270167 0.000983859 0.00114855 0.00112897 0.00144495 0.000259125 0.0004493 0.0183982 -0.00232176 0.00226217 0.00234216 0.00566317 0.00621301 0.00202064 0.00212265 0.00187026 -4.5645e-05 -0.00234746 -0.00472772 -0.00471107 -0.00476764 -0.00447707 -0.00217528 -0.00457773 -0.00115227 0.00028043 -0.00430972 -0.00423732 -0.0039306 -0.00415607 -0.00328489 -0.00403813 -0.00379008 -0.00387851 -0.00362524 -0.00377572 -0.00387503 -0.00378244 -0.000389941 -0.000758443 0.00133095 0.00329339 0.00291708 0.000939965 -0.00107661 0.000724904 -0.00153006 -0.00246696 0.00203174 0.00249319 0.00428933 0.00435222 0.00302144 0.0032078 0.00327301 0.00414019 0.00414307 0.00359718 0.00251109 0.00270673 0.00253285 0.00128789 0.00275311 0.00120503 0.00221903 0.00372519 0.00359389 -0.00165896 -0.00133317 -0.00128856 -0.00177942 -0.00209673 0.00136897 0.00074824 -0.00411244
lyrMO1 0.000681599 0.000158026 0.000160088 7.83129e-05 0.000347068 0.000912077 0.00159246 0.00192454 0.000763099 0.000460159 0.00036827 -0.0004168 0.00222842 0.00158315 -0.00232176 0.0291969 -0.000273902 -0.000396208 -0.00316026 -0.0034513 0.000246343 -0.000875945 -0.000879694 0.0031218 0.0150452 0.000231607 0.000410223 0.000164884 0.000496884 0.00945669 -7.86597e-05 0.00429074 0.00132178 0.00150512 0.00176363 0.00141189 0.00174028 0.000479009 0.000974146 0.000567743 0.000596356 0.00108855 0.000740837 0.000457617 0.000584315 0.00360836 0.00373299 -0.000680076 -0.0011463 -0.00531851 0.000267366 0.00032459 -0.000214849 0.000437491 0.000536583 -0.00504085 -0.00535839 -0.00509229 -0.00506216 -0.0053528 -0.0052941 -0.00531991 -0.00513294 -0.00504448 -0.00552292 -0.00529233 -0.00529076 -0.00507352 -0.00210616 -0.00304591 -0.00155088 -0.00538722 -0.00539116 -0.00551727 0.00239909 0.00238282 0.0022621 0.00267946 0.00275184 -0.00190429 0.00132376 0.00213838
lyrON9 -0.00303929 -0.00247819 -0.00256734 -0.00252483 -0.00294069 -0.00136707 0.00269899 0.002772 0.00340258 0.00353698 0.00446729 0.00400718 0.0020955 0.0031087 0.00226217 -0.000273902 0.0139677 0.0062959 0.00223453 0.00202129 0.00219298 0.00384555 0.00310928 0.00178258 -0.000397343 -0.00361221 -0.00356973 -0.00367402 -0.00335296 -8.46329e-05 -0.00338824 0.000561566 0.00302696 -0.00319052 -0.00306452 -0.00304127 -0.00296864 -0.00248761 -0.00317211 -0.00280469 -0.00304692 -0.00271714 -0.00291137 -0.00314734 -0.00309217 0.00136617 0.000274401 0.00314292 0.00646852 -0.000898925 0.00322818 0.00079887 0.00293201 -0.000285536 -0.00141728 -0.00151543 -0.00117192 -0.000251362 -0.000285833 -0.000727302 -0.000705497 -0.000843425 -0.000187917 -9.47965e-05 -0.000565083 -0.00130653 -0.00112642 -0.00126794 -4.4754e-05 0.000327254 -0.000213447 -0.00141838 -0.00070222 -0.000550113 -0.000293903 -7.27246e-05 0.000304353 -0.000409053 -0.000469633 -0.000125246 0.00262339 -0.0029904
lyrON10 -0.0031548 -0.00268964 -0.00260057 -0.00243947 -0.00288887 -0.00116105 0.00299855 0.0023786 0.00365475 0.00388535 0.00339554 0.0036945 0.00192944 0.00226028 0.00234216 -0.000396208 0.0062959 0.0140306 0.00292981 0.00255124 0.00214518 0.00298639 0.00299999 0.00151585 -0.000714496 -0.00373652 -0.00361733 -0.00363973 -0.00331084 -0.000407159 -0.00351345 0.000471108 0.00334769 -0.00320583 -0.0030806 -0.00299921 -0.0032419 -0.00233279 -0.00301839 -0.00295017 -0.00308656 -0.00278863 -0.00313861 -0.00292824 -0.00308837 0.00149043 0.000144327 0.00312827 0.00405918 -0.000849623 0.00316219 0.000872577 0.00315234 -0.000138681 -0.00124182 -0.0011971 -0.000941363 5.4543e-05 -4.00884e-06 -0.000780149 -0.000708759 -0.000733144 0.000211592 0.00027131 -0.000266428 -0.00123884 -0.00107673 -0.00096527 0.000276557 0.00067187 0.000168325 -0.00143135 -0.000360712 -0.000256637 -0.000258454 -7.68923e-05 0.000355208 -0.000380983 -0.00060003 -7.66458e-08 0.00275931 -0.00295443
lyrON11 -0.00432621 -0.0035759 -0.00357921 -0.00335939 -0.00376115 -0.00294174 -0.000597384 -0.000942741 -0.000250023 0.000186097 -4.04368e-05 -3.25889e-05 -0.000991652 -0.000665472 0.00566317 -0.00316026 0.00223453 0.00292981 0.022307 0.0156883 0.000911562 0.00111773 0.0011066 -0.000996966 -0.00304962 -0.00489978 -0.00492184 -0.00502884 -0.00463664 -0.00307838 -0.00486871 -0.00184369 -0.000714327 -0.00479166 -0.00452901 -0.0042744 -0.00465924 -0.0034431 -0.00456124 -0.00394188 -0.00425267 -0.00418965 -0.00437767 -0.00390539 -0.00416877 -0.00139952 -0.001769 0.000403319 0.00385204 0.00405464 -0.00021067 -0.00207195 -0.000222403 -0.00280226 -0.00299874 0.00309012 0.00361321 0.00504878 0.00504409 0.00453025 0.00475894 0.00458502 0.005305 0.00548098 0.00537165 0.00382375 0.00414653 0.00348171 0.00215479 0.00313387 0.00124452 0.00364251 0.00505999 0.00536539 -0.0020326 -0.00243131 -0.00206355 -0.00236525 -0.0023453 0.00185939 -0.000507975 -0.00461711
lyrON11.1 -0.00440966 -0.00360044 -0.00367943 -0.00356318 -0.00387444 -0.00324327 -0.000967148 -0.00132273 -0.000531491 -7.52388e-05 -0.000152433 -8.90401e-06 -0.00117958 -0.000630395 0.00621301 -0.0034513 0.00202129 0.00255124 0.0156883 0.0209777 0.000705832 0.000887531 0.000879575 -0.00111317 -0.00330914 -0.00515756 -0.00497952 -0.0051086 -0.00485985 -0.00323744 -0.00493138 -0.00199032 -0.000890409 -0.00491997 -0.00477054 -0.00454078 -0.00478056 -0.00346175 -0.00466787 -0.00430899 -0.00429119 -0.00433641 -0.00432751 -0.00403027 -0.00434149 -0.00144536 -0.00182053 0.000137452 0.00394363 0.00483829 -0.000896332 -0.00248107 -0.000658972 -0.00298048 -0.00341997 0.00360831 0.00465625 0.00558354 0.00557845 0.00521467 0.0055701 0.00561654 0.00572945 0.00568844 0.00566055 0.00454831 0.00443608 0.00373786 0.00221868 0.00366202 0.00151063 0.00435049 0.00565495 0.00564742 -0.0020416 -0.00256719 -0.00208991 -0.00237012 -0.0023468 0.00195978 -0.000639197 -0.0046744
lyrON12 -0.00274296 -0.00198643 -0.00210082 -0.00222772 -0.00239688 -0.000974288 0.00250167 0.00246256 0.00288437 0.00340704 0.00291529 0.00280183 0.00269194 0.00275025 0.00202064 0.000246343 0.00219298 0.00214518 0.000911562 0.000705832 0.0123708 0.00251015 0.00260441 0.00222741 -0.00012399 -0.00328138 -0.00309965 -0.00314412 -0.00301733 0.000541387 -0.0032303 0.00137072 0.00264689 -0.00267034 -0.00252531 -0.00225989 -0.00269729 -0.0020455 -0.00267588 -0.00260759 -0.00267524 -0.00226046 -0.00270444 -0.00258411 -0.00259005 0.00221934 0.00114479 0.00247602 0.00196727 -0.0011202 0.00226849 0.000314067 0.00225301 -0.000245936 -0.0010491 -0.00113003 -0.00126463 -0.000230922 -0.000108221 -0.00098405 -0.000700464 -0.000615709 -0.000329699 -0.000421327 -0.000800728 -0.00125023 -0.00122949 -0.000784138 0.000878456 0.00118483 0.000384414 -0.0012642 -0.000819015 -0.000798317 0.000493885 0.000360455 0.000973679 0.000476224 0.000117223 0.000727534 0.00275595 -0.00213658
lyrON7 -0.00363771 -0.00302062 -0.00297214 -0.00308518 -0.00344635 -0.000501872 0.004477 0.00389064 0.00507546 0.0050576 0.00633308 0.00534118 0.00173 0.00277886 0.00212265 -0.000875945 0.00384555 0.00298639 0.00111773 0.000887531 0.00251015 0.0150114 0.0120033 0.0013961 -0.00124887 -0.00417962 -0.00397712 -0.0042446 -0.00382061 -0.000689848 -0.00403229 -0.000134664 0.00535144 -0.00358076 -0.00378729 -0.00335337 -0.00337124 -0.0027935 -0.00335287 -0.00337909 -0.00358844 -0.00310478 -0.00345354 -0.00332214 -0.00339501 0.00119292 -0.000435164 0.00753544 0.00289949 -0.00153618 0.00574687 0.00206076 0.00579501 0.00092806 -0.000695983 -0.00173522 -0.00151626 -0.000685163 -0.000723129 -0.00131012 -0.00124261 -0.00118828 -0.000721537 -0.000623755 -0.00112097 -0.00167029 -0.00131372 -0.00165448 -0.000681817 3.65141e-05 -0.000864105 -0.00167196 -0.00120088 -0.00110678 -0.000940806 -0.000670819 -5.07325e-05 -0.000976334 -0.000962859 -0.000694728 0.00324915 -0.00301612
lyrON6 -0.0034626 -0.00306146 -0.00292695 -0.00300834 -0.00352286 -0.000403536 0.00430306 0.00355966 0.00501979 0.00493572 0.00578602 0.00541401 0.00173693 0.00248096 0.00187026 -0.000879694 0.00310928 0.00299999 0.0011066 0.000879575 0.00260441 0.0120033 0.0116957 0.00138426 -0.00117707 -0.00422597 -0.00396527 -0.0041405 -0.00380455 -0.000707708 -0.00407837 -6.60075e-07 0.00520379 -0.00360619 -0.00365497 -0.00328332 -0.00337551 -0.00270837 -0.00348919 -0.00348233 -0.00361691 -0.00312044 -0.0034993 -0.00333217 -0.00347405 0.00129507 -0.000288861 0.00737653 0.00282783 -0.00133978 0.00557947 0.00195926 0.00579871 0.000908129 -0.000552593 -0.00142074 -0.00127998 -0.000369646 -0.000498887 -0.00103551 -0.00103145 -0.000992782 -0.000480852 -0.000375173 -0.000938805 -0.00131037 -0.00110113 -0.00136551 -0.000516871 0.000246645 -0.000707314 -0.00132239 -0.0010617 -0.000933028 -0.000932384 -0.000477778 0.000153443 -0.000756493 -0.000980589 -0.00051554 0.00330055 -0.00294452
lyrWI2 -0.00115505 -0.00107731 -0.000962096 -0.00116686 -0.00113484 0.000110905 0.00323128 0.00339266 0.00276158 0.00267362 0.00267022 0.00191059 0.00576846 0.00459237 -4.5645e-05 0.0031218 0.00178258 0.00151585 -0.000996966 -0.00111317 0.00222741 0.0013961 0.00138426 0.00947642 0.00272493 -0.00171599 -0.00163674 -0.0016113 -0.00160782 0.00327916 -0.00217637 0.0031749 0.00352727 -0.000657522 -0.00043455 -0.000681037 -0.000612359 -0.000935576 -0.00100368 -0.00110629 -0.000941934 -0.000812956 -0.00115964 -0.00124296 -0.0010426 0.00462606 0.0026143 0.00162504 0.000883186 -0.00383388 0.00246069 0.00087628 0.00198333 0.000608807 -0.000359618 -0.00356179 -0.00388659 -0.00336906 -0.00338618 -0.0038015 -0.0038109 -0.00370711 -0.00326587 -0.00327593 -0.0037971 -0.00383606 -0.00398583 -0.00364276 -0.000905848 -0.00121237 -0.000370243 -0.00402364 -0.00370353 -0.00379818 0.00226849 0.00300106 0.00384823 0.00251494 0.00209315 -0.000664098 0.00349884 -0.000395381
lyrMO2 0.000557771 5.38763e-05 -2.53662e-05 -0.000283605 0.000299754 0.000598192 0.00130259 0.00153563 0.000294889 2.93001e-05 7.45299e-06 -0.00066291 0.00206679 0.00105849 -0.00234746 0.0150452 -0.000397343 -0.000714496 -0.00304962 -0.00330914 -0.00012399 -0.00124887 -0.00117707 0.00272493 0.0376129 0.000408141 0.000302837 0.000352099 0.000300101 0.00904169 -0.000199446 0.00442242 0.00101708 0.00147541 0.00176448 0.00109354 0.0015756 7.03537e-05 0.00069444 0.000501074 0.000623421 0.000772855 0.000588461 0.000312232 0.000463335 0.00338516 0.00340389 -0.00085731 -0.00123951 -0.0051254 0.000146192 1.9897e-05 -0.000330262 0.000119527 0.000580478 -0.00478476 -0.00524109 -0.00518188 -0.00505244 -0.00526087 -0.00494634 -0.0053722 -0.0050335 -0.00493831 -0.00534127 -0.00501643 -0.00503389 -0.00495946 -0.002185 -0.00311983 -0.00134049 -0.00529684 -0.00524058 -0.00533381 0.00225409 0.00219135 0.00231804 0.00264775 0.00286047 -0.00193082 0.000952331 0.00185511
lyrNC1 0.00650881 0.00616662 0.00598821 0.00538999 0.00674853 0.00209655 -0.00312849 -0.00249916 -0.00344626 -0.00388417 -0.00369279 -0.00388846 -0.00220725 -0.0025541 -0.00472772 0.000231607 -0.00361221 -0.00373652 -0.00489978 -0.00515756 -0.00328138 -0.00417962 -0.00422597 -0.00171599 0.000408141 0.0327044 0.0154973 0.0156705 0.0114035 0.000120061 0.0189145 -0.000691016 -0.00348611 0.00560842 0.00575941 0.00586669 0.00672214 0.00484118 0.00730686 0.00708443 0.00776873 0.00622435 0.00692525 0.00696686 0.00695865 -0.00147937 -0.00019821 -0.00355574 -0.00400286 -0.00538895 -0.0036248 -0.000642862 -0.00267576 0.000372679 0.00216047 -0.00545529 -0.00584287 -0.00608726 -0.00603628 -0.00593904 -0.0055032 -0.0059033 -0.00626423 -0.00637722 -0.00636913 -0.00569628 -0.00567296 -0.00565381 -0.00442674 -0.00481289 -0.00402228 -0.00577201 -0.00615282 -0.00637125 -0.00222664 -0.00216561 -0.00171163 -0.00186108 -0.00162298 -0.00425464 -0.00296561 0.00333528
lyrNC3 0.00677152 0.00597257 0.00577532 0.00529032 0.00675923 0.00187389 -0.00300205 -0.00246347 -0.00329004 -0.00368199 -0.00327796 -0.00384896 -0.00205783 -0.00238953 -0.00471107 0.000410223 -0.00356973 -0.00361733 -0.00492184 -0.00497952 -0.00309965 -0.00397712 -0.00396527 -0.00163674 0.000302837 0.0154973 0.0274415 0.017284 0.0117287 0.000262362 0.0148457 -0.000471295 -0.00337016 0.00606986 0.0059735 0.00591357 0.00663858 0.00503002 0.00745499 0.00716621 0.00806043 0.0058238 0.00705065 0.00694564 0.00707137 -0.00137889 -0.000342095 -0.00331226 -0.00410247 -0.00510042 -0.00350341 -0.000687253 -0.00274242 0.000140821 0.00208326 -0.00504616 -0.00544721 -0.00624247 -0.00607769 -0.00564604 -0.00545282 -0.00558324 -0.00632532 -0.00636024 -0.0062166 -0.00530761 -0.00533724 -0.00549416 -0.00450324 -0.00477921 -0.00381939 -0.00543279 -0.00586629 -0.00621212 -0.00183032 -0.00205568 -0.00181648 -0.00180707 -0.00162944 -0.00424207 -0.00275469 0.00314822
lyrNC2 0.00690176 0.00603199 0.00592873 0.00547151 0.00666627 0.00180022 -0.00310038 -0.00249998 -0.0033852 -0.00369863 -0.00377666 -0.00410886 -0.00202747 -0.0025034 -0.00476764 0.000164884 -0.00367402 -0.00363973 -0.00502884 -0.0051086 -0.00314412 -0.0042446 -0.0041405 -0.0016113 0.000352099 0.0156705 0.017284 0.0309495 0.0122502 0.000219638 0.0145153 -0.000438022 -0.00363543 0.00606397 0.0059131 0.00591597 0.0067307 0.00500374 0.00738948 0.00724505 0.00806943 0.00590983 0.00699278 0.00699025 0.00699421 -0.00137157 -0.000505935 -0.00337039 -0.00414565 -0.00528031 -0.00364479 -0.000445085 -0.00281207 0.000164514 0.0021691 -0.00515983 -0.00565345 -0.00617333 -0.00602565 -0.00575324 -0.00560106 -0.00577498 -0.00632454 -0.00636969 -0.00652797 -0.00546115 -0.00534086 -0.00545312 -0.00434788 -0.00489081 -0.0038203 -0.00553144 -0.00618465 -0.00651533 -0.00195746 -0.00186665 -0.00165555 -0.00173509 -0.00157428 -0.0041517 -0.0029261 0.0031266
lyrNC4 0.00695949 0.00597514 0.00600789 0.0056409 0.00662949 0.00218912 -0.00281557 -0.00226081 -0.00322203 -0.00339854 -0.00343114 -0.00362157 -0.001731 -0.00248788 -0.00447707 0.000496884 -0.00335296 -0.00331084 -0.00463664 -0.00485985 -0.00301733 -0.00382061 -0.00380455 -0.00160782 0.000300101 0.0114035 0.0117287 0.0122502 0.027873 0.000449683 0.011088 -0.000238725 -0.00317902 0.00614046 0.00616859 0.00617463 0.00686054 0.00543122 0.00750553 0.00767176 0.0079314 0.00619062 0.00703387 0.00722994 0.00726866 -0.0010241 -0.000368977 -0.00315206 -0.00363078 -0.00517339 -0.00333098 -0.000218471 -0.00288304 0.000617629 0.00241927 -0.00508022 -0.00533653 -0.00584101 -0.00578965 -0.0055843 -0.00548469 -0.00561083 -0.00605747 -0.00610042 -0.00605194 -0.005286 -0.00529802 -0.00542491 -0.00427034 -0.0046482 -0.00393438 -0.00528923 -0.00579459 -0.00604875 -0.00173376 -0.00193024 -0.00173455 -0.00163024 -0.00129232 -0.00402782 -0.00247066 0.0031706
lyrMO3 0.000389059 0.000189022 0.000343597 -0.000266079 0.000186195 0.000830697 0.00185235 0.00239915 0.000875206 0.000629296 0.000824111 -0.000154576 0.00253758 0.00182382 -0.00217528 0.00945669 -8.46329e-05 -0.000407159 -0.00307838 -0.00323744 0.000541387 -0.000689848 -0.000707708 0.00327916 0.00904169 0.000120061 0.000262362 0.000219638 0.000449683 0.0243856 -0.000281998 0.0047671 0.00163676 0.00153275 0.00170077 0.00135549 0.00150612 0.000338268 0.000950831 0.000821487 0.000796631 0.000981862 0.000831323 0.000453075 0.000690596 0.00396639 0.00406435 -0.000209735 -0.00100739 -0.00507298 0.000491398 0.000478127 4.63395e-05 0.000423109 0.000408594 -0.00486453 -0.00514336 -0.00486172 -0.00497115 -0.00533896 -0.00518794 -0.00526334 -0.00501798 -0.0050753 -0.00523823 -0.00531798 -0.00518098 -0.00507172 -0.00194641 -0.0027554 -0.00107821 -0.00533182 -0.00530041 -0.00522935 0.00274436 0.00295778 0.00247429 0.00328263 0.00329494 -0.00166802 0.0017642 0.00182014
lyrMO3SM 0.00693236 0.00601987 0.00590205 0.0053683 0.00644292 0.00194676 -0.0030523 -0.00263328 -0.00336437 -0.00351623 -0.00346473 -0.00374527 -0.00206665 -0.00235744 -0.00457773 -7.86597e-05 -0.00338824 -0.00351345 -0.00486871 -0.00493138 -0.0032303 -0.00403229 -0.00407837 -0.00217637 -0.000199446 0.0189145 0.0148457 0.0145153 0.011088 -0.000281998 0.03364 -0.000734517 -0.00330227 0.00560447 0.00556223 0.00568194 0.00649615 0.00491743 0.0073233 0.00741955 0.00808068 0.0058208 0.00726193 0.00705237 0.00699568 -0.00160541 -0.000593407 -0.00333247 -0.00367447 -0.00552165 -0.00372702 -0.000420827 -0.00273998 0.000405369 0.00241461 -0.00539198 -0.00581892 -0.00592788 -0.00589749 -0.00564631 -0.00568497 -0.00574379 -0.00613412 -0.00614004 -0.00618826 -0.00578639 -0.0054873 -0.00572877 -0.00425002 -0.00495789 -0.00406397 -0.00574313 -0.00580702 -0.00616993 -0.00227428 -0.00244875 -0.00208372 -0.00193617 -0.00221658 -0.00440469 -0.0027916 0.00328091
lyrIA1 -0.000141529 -5.89402e-05 -0.000111577 -0.00039053 -0.000205152 0.000593544 0.00198651 0.00249764 0.00129762 0.00116163 0.00133845 0.000616493 0.00312027 0.00218597 -0.00115227 0.00429074 0.000561566 0.000471108 -0.00184369 -0.00199032 0.00137072 -0.000134664 -6.60075e-07 0.0031749 0.00442242 -0.000691016 -0.000471295 -0.000438022 -0.000238725 0.0047671 -0.000734517 0.0141735 0.0019532 0.00051239 0.000632437 0.00041754 0.000815128 -0.000129335 0.000236465 -1.52249e-05 0.000329416 0.000309702 0.000186157 -0.000136227 0.000196323 0.00390304 0.00338514 0.000395164 -0.000197613 -0.00415342 0.00112187 0.000455501 0.000572652 0.000273282 0.000266859 -0.00392166 -0.00420347 -0.00367519 -0.00363781 -0.00410479 -0.00418617 -0.00419618 -0.00360282 -0.00356563 -0.00409094 -0.00426622 -0.00424083 -0.00413416 -0.0010965 -0.00163231 -0.000398544 -0.00437186 -0.00410909 -0.00409331 0.00298462 0.00294013 0.00295432 0.00282701 0.00312324 -0.000968939 0.00208848 0.000820881
lyrIL1 -0.00258182 -0.00254642 -0.00243418 -0.0024988 -0.00270014 0.000654549 0.00942433 0.00675647 0.0083761 0.00677694 0.0053845 0.00537895 0.00331281 0.0032381 0.00028043 0.00132178 0.00302696 0.00334769 -0.000714327 -0.000890409 0.00264689 0.00535144 0.00520379 0.00352727 0.00101708 -0.00348611 -0.00337016 -0.00363543 -0.00317902 0.00163676 -0.00330227 0.0019532 0.0203942 -0.00249911 -0.00242373 -0.00222232 -0.00235128 -0.00263624 -0.00256277 -0.0026435 -0.00279931 -0.00213907 -0.00260609 -0.00282089 -0.00275627 0.00362938 0.00138393 0.00573394 0.00205487 -0.00440896 0.00946595 0.00383603 0.00754853 0.00210416 0.000143762 -0.0043791 -0.00462816 -0.00351884 -0.00355952 -0.00440739 -0.00433561 -0.00447587 -0.00340115 -0.00339814 -0.00401588 -0.00470956 -0.00436205 -0.00447444 -0.00171138 -0.00223165 -0.0018789 -0.00471149 -0.00417179 -0.00402085 4.50424e-05 0.000805578 0.00184941 0.000183776 -7.22979e-05 -0.00190062 0.00474509 -0.00196644
lyrVA2 0.00656761 0.00535501 0.00518152 0.00472183 0.00542689 0.00176241 -0.00233892 -0.00176811 -0.00300231 -0.00319073 -0.0030534 -0.00324124 -0.00139114 -0.00239717 -0.00430972 0.00150512 -0.00319052 -0.00320583 -0.00479166 -0.00491997 -0.00267034 -0.00358076 -0.00360619 -0.000657522 0.00147541 0.00560842 0.00606986 0.00606397 0.00614046 0.00153275 0.00560447 0.00051239 -0.00249911 0.0315708 0.0196171 0.0120157 0.00829724 0.00616266 0.0076176 0.00610089 0.00634293 0.00572229 0.00607752 0.00584181 0.0055669 -0.000461943 3.87937e-05 -0.00292561 -0.00351696 -0.00547665 -0.00316919 -0.000423272 -0.00247352 0.000425581 0.00213964 -0.00536808 -0.00571255 -0.006169 -0.00614301 -0.00611982 -0.00585281 -0.00592743 -0.00610517 -0.00610733 -0.00635597 -0.00574436 -0.00586475 -0.00560401 -0.00416967 -0.00453924 -0.00326469 -0.00581569 -0.00613423 -0.00636107 -0.00100206 -0.0012748 -0.0013673 -0.000912526 -0.000529294 -0.00377851 -0.00231586 0.00373541
lyrVA1 0.00676268 0.00531458 0.00517831 0.00464068 0.00543928 0.00193839 -0.00227332 -0.00167104 -0.00298376 -0.00305936 -0.00300624 -0.00339657 -0.00123102 -0.0021874 -0.00423732 0.00176363 -0.00306452 -0.0030806 -0.00452901 -0.00477054 -0.00252531 -0.00378729 -0.00365497 -0.00043455 0.00176448 0.00575941 0.0059735 0.0059131 0.00616859 0.00170077 0.00556223 0.000632437 -0.00242373 0.0196171 0.0240314 0.0127265 0.00830556 0.00631708 0.00771479 0.00602188 0.00590193 0.00585872 0.00591908 0.00572435 0.00586646 -9.98582e-05 0.000426124 -0.00295056 -0.00352178 -0.00537965 -0.00322619 -9.62729e-05 -0.00255849 0.000592365 0.00226454 -0.00538384 -0.00563911 -0.00606242 -0.00615204 -0.00595135 -0.0058485 -0.00581813 -0.00600842 -0.00604658 -0.00629923 -0.00573734 -0.00583352 -0.0055487 -0.0037569 -0.00464175 -0.00321469 -0.0056546 -0.00616151 -0.00629346 -0.000777925 -0.000941262 -0.00113138 -0.000427901 -0.000396948 -0.00357457 -0.00233253 0.00398402
lyrMD1 0.00658105 0.00564325 0.00544963 0.00524233 0.00559304 0.0020326 -0.00214157 -0.00168436 -0.00273116 -0.00286805 -0.0027093 -0.00296032 -0.00103875 -0.00196257 -0.0039306 0.00141189 -0.00304127 -0.00299921 -0.0042744 -0.00454078 -0.00225989 -0.00335337 -0.00328332 -0.000681037 0.00109354 0.00586669 0.00591357 0.00591597 0.00617463 0.00135549 0.00568194 0.00041754 -0.00222232 0.0120157 0.0127265 0.0201437 0.00793996 0.00625036 0.00740551 0.00590835 0.00586829 0.00572415 0.00630096 0.00593617 0.00602222 -0.00032097 0.000290331 -0.00273233 -0.00331986 -0.00508322 -0.00283538 -0.000197434 -0.00236123 0.000695179 0.00221064 -0.00500895 -0.00529361 -0.00538147 -0.00551563 -0.00567564 -0.00540759 -0.00556364 -0.00543066 -0.00548449 -0.00568794 -0.00525254 -0.00539157 -0.00529823 -0.00392862 -0.00417494 -0.00324309 -0.00535856 -0.00558725 -0.00569628 -0.000671163 -0.000877095 -0.00105556 -0.000535924 -0.000382237 -0.00365424 -0.00226319 0.00354159
lyrMD4 0.00775266 0.0061705 0.00606608 0.00547653 0.00616858 0.00243413 -0.00236477 -0.00174003 -0.00276003 -0.00297642 -0.00266722 -0.00328606 -0.00126642 -0.00194775 -0.00415607 0.00174028 -0.00296864 -0.0032419 -0.00465924 -0.00478056 -0.00269729 -0.00337124 -0.00337551 -0.000612359 0.0015756 0.00672214 0.00663858 0.0067307 0.00686054 0.00150612 0.00649615 0.000815128 -0.00235128 0.00829724 0.00830556 0.00793996 0.0179981 0.00609214 0.00800183 0.00648273 0.00669001 0.00607235 0.00717498 0.00703457 0.00711854 -0.000203678 0.000602665 -0.00294926 -0.00345956 -0.00516349 -0.00297812 -2.99084e-05 -0.00249089 0.00092802 0.00250174 -0.00497873 -0.00543583 -0.00558053 -0.0057367 -0.00572478 -0.00537037 -0.0056946 -0.00583557 -0.00582919 -0.00588182 -0.00525908 -0.0054631 -0.00540109 -0.00406255 -0.00459319 -0.00338712 -0.0054811 -0.00583499 -0.0058741 -0.00087074 -0.000738634 -0.000981443 -0.000580012 -0.00055346 -0.0037641 -0.00211631 0.00513266
lyrNJ1 0.00528573 0.00575187 0.00571366 0.00518898 0.00506999 0.00160723 -0.00209827 -0.00170398 -0.00247488 -0.00271542 -0.00266671 -0.00272974 -0.00116194 -0.001792 -0.00328489 0.000479009 -0.00248761 -0.00233279 -0.0034431 -0.00346175 -0.0020455 -0.0027935 -0.00270837 -0.000935576 7.03537e-05 0.00484118 0.00503002 0.00500374 0.00543122 0.000338268 0.00491743 -0.000129335 -0.00263624 0.00616266 0.00631708 0.00625036 0.00609214 0.0189372 0.00606242 0.0049802 0.00520256 0.00447272 0.00521745 0.00535913 0.00524917 -0.00076453 -0.000249358 -0.00238996 -0.00278984 -0.00371282 -0.00283714 -4.41533e-05 -0.00228627 0.000594511 0.00157165 -0.00319714 -0.00377517 -0.00420003 -0.00435348 -0.00389801 -0.00366323 -0.00375714 -0.00419342 -0.0043046 -0.0043158 -0.00344137 -0.00372255 -0.00362145 -0.00269863 -0.00316608 -0.00237677 -0.00360384 -0.00425459 -0.00431585 -0.00118302 -0.00116536 -0.000864279 -0.00105373 -0.000773687 -0.00258013 -0.00206789 0.00202494
lyrMD2 0.00726566 0.00655604 0.00644385 0.00582369 0.00692737 0.00268898 -0.00241055 -0.00190175 -0.00280283 -0.00301262 -0.00301802 -0.00319337 -0.00146361 -0.00222961 -0.00403813 0.000974146 -0.00317211 -0.00301839 -0.00456124 -0.00466787 -0.00267588 -0.00335287 -0.00348919 -0.00100368 0.00069444 0.00730686 0.00745499 0.00738948 0.00750553 0.000950831 0.0073233 0.000236465 -0.00256277 0.0076176 0.00771479 0.00740551 0.00800183 0.00606242 0.0156519 0.0079009 0.0080615 0.00697142 0.00775939 0.0073511 0.00760746 -0.000594031 0.000327602 -0.00289722 -0.00350288 -0.00498652 -0.00302202 0.000305981 -0.00239037 0.000989441 0.00260167 -0.0048171 -0.00505489 -0.00590052 -0.00591919 -0.00548171 -0.00532643 -0.00538914 -0.00586128 -0.00584727 -0.00581211 -0.00509978 -0.00514171 -0.0052005 -0.00412244 -0.00454588 -0.00341309 -0.00508371 -0.00558157 -0.00581061 -0.00139645 -0.00126655 -0.00127463 -0.000994122 -0.0010257 -0.00383046 -0.00239293 0.00368515
lyrMD3 0.00670745 0.00634785 0.00615513 0.00550972 0.00699508 0.00252895 -0.00252759 -0.0020678 -0.0028712 -0.00307691 -0.00274906 -0.00325015 -0.00160933 -0.00226858 -0.00379008 0.000567743 -0.00280469 -0.00295017 -0.00394188 -0.00430899 -0.00260759 -0.00337909 -0.00348233 -0.00110629 0.000501074 0.00708443 0.00716621 0.00724505 0.00767176 0.000821487 0.00741955 -1.52249e-05 -0.0026435 0.00610089 0.00602188 0.00590835 0.00648273 0.0049802 0.0079009 0.0214262 0.00906622 0.00678174 0.00776488 0.0073832 0.00740179 -0.000877634 -0.000272548 -0.00289878 -0.00317657 -0.00482871 -0.00312139 0.000297559 -0.00247589 0.000998561 0.00271657 -0.00463876 -0.00492899 -0.00541431 -0.00545357 -0.00524447 -0.0050576 -0.00511979 -0.00537663 -0.0054882 -0.00539789 -0.0048852 -0.00496001 -0.00491004 -0.00398994 -0.00429543 -0.00347453 -0.00497335 -0.00517654 -0.00539665 -0.001403 -0.00151416 -0.0015897 -0.00134531 -0.00117997 -0.00373602 -0.00225771 0.00235662
lyrWV1 0.00623989 0.00588857 0.00602269 0.00569052 0.00653599 0.00225616 -0.0025241 -0.00187755 -0.0028308 -0.00302855 -0.00294223 -0.00336356 -0.00132165 -0.00225363 -0.00387851 0.000596356 -0.00304692 -0.00308656 -0.00425267 -0.00429119 -0.00267524 -0.00358844 -0.00361691 -0.000941934 0.000623421 0.00776873 0.00806043 0.00806943 0.0079314 0.000796631 0.00808068 0.000329416 -0.00279931 0.00634293 0.00590193 0.00586829 0.00669001 0.00520256 0.0080615 0.00906622 0.0192652 0.00620653 0.00708958 0.00720188 0.00690911 -0.000687059 0.000143106 -0.00287101 -0.0032782 -0.0046593 -0.0030017 -0.000130716 -0.00235542 0.000645766 0.00214025 -0.00449201 -0.00486859 -0.00525332 -0.00537052 -0.00515779 -0.00498594 -0.0051117 -0.00536621 -0.00545162 -0.00533141 -0.00482441 -0.00475176 -0.00498416 -0.00409371 -0.00420811 -0.00352509 -0.00493652 -0.00514281 -0.00533081 -0.00158897 -0.00133763 -0.00113209 -0.00114081 -0.000977287 -0.00379396 -0.0022245 0.00305969
lyrPA1 0.00607614 0.00549515 0.005618 0.00544858 0.00664004 0.00403124 -0.00196665 -0.00148497 -0.00238787 -0.0025447 -0.00249334 -0.00274572 -0.00118387 -0.00208983 -0.00362524 0.00108855 -0.00271714 -0.00278863 -0.00418965 -0.00433641 -0.00226046 -0.00310478 -0.00312044 -0.000812956 0.000772855 0.00622435 0.0058238 0.00590983 0.00619062 0.000981862 0.0058208 0.000309702 -0.00213907 0.00572229 0.00585872 0.00572415 0.00607235 0.00447272 0.00697142 0.00678174 0.00620653 0.0177855 0.00810126 0.00716165 0.00759162 -0.000433598 0.000564096 -0.00251385 -0.00306779 -0.00491257 -0.00234618 0.00131403 -0.00179681 0.00216127 0.00393941 -0.00467265 -0.00493466 -0.00533608 -0.00544344 -0.00536122 -0.00525643 -0.00535422 -0.00539861 -0.00547211 -0.00540472 -0.00491404 -0.00507339 -0.00484463 -0.0039714 -0.00403466 -0.00308597 -0.00498627 -0.00526105 -0.00540037 -0.000957211 -0.00104235 -0.000919158 -0.000807473 -0.000716965 -0.00364433 -0.0020394 0.00253506
lyrPA3 0.0069225 0.00630389 0.00650475 0.00616171 0.00748886 0.00357924 -0.00246461 -0.00195031 -0.00283359 -0.00306442 -0.00292378 -0.00316956 -0.00142504 -0.00233164 -0.00377572 0.000740837 -0.00291137 -0.00313861 -0.00437767 -0.00432751 -0.00270444 -0.00345354 -0.0034993 -0.00115964 0.000588461 0.00692525 0.00705065 0.00699278 0.00703387 0.000831323 0.00726193 0.000186157 -0.00260609 0.00607752 0.00591908 0.00630096 0.00717498 0.00521745 0.00775939 0.00776488 0.00708958 0.00810126 0.0146555 0.00828623 0.00836962 -0.000755486 0.000152553 -0.00287373 -0.00338618 -0.0047309 -0.00293102 0.000817041 -0.00232073 0.00173717 0.00324168 -0.00466311 -0.00484497 -0.00532434 -0.00552944 -0.00513637 -0.00514564 -0.00526635 -0.00537068 -0.00546334 -0.00545292 -0.00485581 -0.00493762 -0.00498682 -0.00422739 -0.00455074 -0.00353668 -0.00492791 -0.00523234 -0.00544559 -0.00143265 -0.00132566 -0.00121062 -0.00099096 -0.00106436 -0.00392971 -0.00233397 0.00306376
lyrNY6 0.00675224 0.00638085 0.00649056 0.00623388 0.00785504 0.00314804 -0.00256632 -0.00205907 -0.00293853 -0.00298694 -0.00289499 -0.00309817 -0.00158662 -0.00227015 -0.00387503 0.000457617 -0.00314734 -0.00292824 -0.00390539 -0.00403027 -0.00258411 -0.00332214 -0.00333217 -0.00124296 0.000312232 0.00696686 0.00694564 0.00699025 0.00722994 0.000453075 0.00705237 -0.000136227 -0.00282089 0.00584181 0.00572435 0.00593617 0.00703457 0.00535913 0.0073511 0.0073832 0.00720188 0.00716165 0.00828623 0.0140217 0.00868531 -0.000872082 -0.000129567 -0.00288113 -0.00343992 -0.00437358 -0.00309416 0.000504172 -0.00252737 0.00124926 0.00293244 -0.00422999 -0.00462625 -0.00492216 -0.00498731 -0.00490095 -0.00466889 -0.00476617 -0.00514315 -0.00519025 -0.00518189 -0.00451086 -0.00456353 -0.00473418 -0.00407508 -0.00424774 -0.00342606 -0.00458076 -0.00503174 -0.00518091 -0.00143764 -0.00142866 -0.00132799 -0.00117177 -0.00126666 -0.00367732 -0.00229223 0.00267192
lyrNY4 0.00702737 0.00642223 0.00649874 0.00618923 0.00773944 0.00337592 -0.00260948 -0.0019872 -0.00287903 -0.00300751 -0.00273689 -0.00304041 -0.00141332 -0.00226198 -0.00378244 0.000584315 -0.00309217 -0.00308837 -0.00416877 -0.00434149 -0.00259005 -0.00339501 -0.00347405 -0.0010426 0.000463335 0.00695865 0.00707137 0.00699421 0.00726866 0.000690596 0.00699568 0.000196323 -0.00275627 0.0055669 0.00586646 0.00602222 0.00711854 0.00524917 0.00760746 0.00740179 0.00690911 0.00759162 0.00836962 0.00868531 0.0151588 -0.000696511 0.000208162 -0.0028334 -0.00326337 -0.00458518 -0.00311796 0.000544452 -0.00239815 0.00149992 0.00332228 -0.00452043 -0.00486892 -0.00538751 -0.0053803 -0.00529263 -0.00499934 -0.00522375 -0.00562508 -0.00561287 -0.00545564 -0.00491588 -0.00478937 -0.0049072 -0.0040539 -0.00437518 -0.0034713 -0.0049973 -0.00520942 -0.00545284 -0.0014632 -0.00115605 -0.00117048 -0.000927907 -0.00111303 -0.00371725 -0.00224165 0.00329215
lyrWI1 -0.000713934 -0.000880309 -0.000897278 -0.00105486 -0.000876792 0.000279491 0.00340627 0.00347191 0.00264624 0.00267966 0.00243869 0.00181293 0.00404742 0.00350461 -0.000389941 0.00360836 0.00136617 0.00149043 -0.00139952 -0.00144536 0.00221934 0.00119292 0.00129507 0.00462606 0.00338516 -0.00147937 -0.00137889 -0.00137157 -0.0010241 0.00396639 -0.00160541 0.00390304 0.00362938 -0.000461943 -9.98582e-05 -0.00032097 -0.000203678 -0.00076453 -0.000594031 -0.000877634 -0.000687059 -0.000433598 -0.000755486 -0.000872082 -0.000696511 0.00627302 0.00273046 0.00159736 0.000483932 -0.00387633 0.00262462 0.00126069 0.00186677 0.000808853 0.000122536 -0.00371726 -0.00391647 -0.00345177 -0.00341361 -0.00403025 -0.00397348 -0.00393909 -0.00344503 -0.00346001 -0.00385133 -0.00409549 -0.00403126 -0.00374786 -0.000947775 -0.0015926 -0.000501631 -0.00412953 -0.00386819 -0.00386277 0.00238542 0.00287705 0.00330876 0.00254111 0.00243043 -0.000736579 0.00356903 2.34636e-05
lyrIA2 3.69971e-05 0.000113566 -5.28074e-05 -0.000254987 0.000102259 0.000514432 0.00117857 0.00166277 0.000989807 0.000901652 0.000781734 0.000170278 0.00231188 0.00150179 -0.000758443 0.00373299 0.000274401 0.000144327 -0.001769 -0.00182053 0.00114479 -0.000435164 -0.000288861 0.0026143 0.00340389 -0.00019821 -0.000342095 -0.000505935 -0.000368977 0.00406435 -0.000593407 0.00338514 0.00138393 3.87937e-05 0.000426124 0.000290331 0.000602665 -0.000249358 0.000327602 -0.000272548 0.000143106 0.000564096 0.000152553 -0.000129567 0.000208162 0.00273046 0.0178988 -3.96577e-05 -0.000319643 -0.00324703 0.000454393 0.000235206 0.000353586 -0.000137264 -0.000242471 -0.00343649 -0.00356307 -0.00286662 -0.00270249 -0.00334722 -0.0032612 -0.00341583 -0.00307971 -0.0030468 -0.00351216 -0.00360019 -0.0035278 -0.00313449 -0.000406645 -0.00120437 -0.000128678 -0.00359837 -0.0034784 -0.00351946 0.00168923 0.00202007 0.00203749 0.00220148 0.00201739 -0.000247753 0.00131484 0.000983418
lyrON5 -0.00294424 -0.00270253 -0.00261496 -0.00252137 -0.00267895 0.000533588 0.00489412 0.0040052 0.00554949 0.00532843 0.00562559 0.00535489 0.00192179 0.00270563 0.00133095 -0.000680076 0.00314292 0.00312827 0.000403319 0.000137452 0.00247602 0.00753544 0.00737653 0.00162504 -0.00085731 -0.00355574 -0.00331226 -0.00337039 -0.00315206 -0.000209735 -0.00333247 0.000395164 0.00573394 -0.00292561 -0.00295056 -0.00273233 -0.00294926 -0.00238996 -0.00289722 -0.00289878 -0.00287101 -0.00251385 -0.00287373 -0.00288113 -0.0028334 0.00159736 -3.96577e-05 0.0128143 0.00285643 -0.00213097 0.00649349 0.00330233 0.00717285 0.0021976 0.000406734 -0.00254 -0.00243885 -0.00142197 -0.00156325 -0.00205236 -0.00205244 -0.00208058 -0.00155467 -0.00152188 -0.00189649 -0.00256298 -0.00218569 -0.00255792 -0.00106246 -0.000623909 -0.000960571 -0.00255351 -0.00197614 -0.00188877 -0.000799831 -0.000509517 0.000472946 -0.000816845 -0.000847777 -0.000929983 0.00343336 -0.00273325
lyrON8 -0.00329951 -0.00301081 -0.00288879 -0.0027462 -0.00322576 -0.00152999 0.00192369 0.00156358 0.00274451 0.00306489 0.00337008 0.00396363 0.00107092 0.0015131 0.00329339 -0.0011463 0.00646852 0.00405918 0.00385204 0.00394363 0.00196727 0.00289949 0.00282783 0.000883186 -0.00123951 -0.00400286 -0.00410247 -0.00414565 -0.00363078 -0.00100739 -0.00367447 -0.000197613 0.00205487 -0.00351696 -0.00352178 -0.00331986 -0.00345956 -0.00278984 -0.00350288 -0.00317657 -0.0032782 -0.00306779 -0.00338618 -0.00343992 -0.00326337 0.000483932 -0.000319643 0.00285643 0.0144864 0.000432329 0.00254791 -5.1323e-05 0.00218448 -0.000717359 -0.0015033 5.31999e-05 0.000312171 0.00129241 0.00135323 0.000512873 0.000909094 0.000729219 0.00126342 0.00133285 0.000860617 0.000106094 0.000293062 2.0133e-06 0.000343919 0.00113333 8.66702e-05 -2.68544e-05 0.00106708 0.000874033 -0.000849171 -0.000696999 -0.000599699 -0.000643244 -0.000967159 0.000308481 0.00193219 -0.00327547
areQC1 -0.00488322 -0.00357536 -0.00375093 -0.00342553 -0.00381841 -0.00450444 -0.00381156 -0.00355574 -0.00338251 -0.00305385 -0.00274135 -0.00200713 -0.0036143 -0.00318247 0.00291708 -0.00531851 -0.000898925 -0.000849623 0.00405464 0.00483829 -0.0011202 -0.00153618 -0.00133978 -0.00383388 -0.0051254 -0.00538895 -0.00510042 -0.00528031 -0.00517339 -0.00507298 -0.00552165 -0.00415342 -0.00440896 -0.00547665 -0.00537965 -0.00508322 -0.00516349 -0.00371282 -0.00498652 -0.00482871 -0.0046593 -0.00491257 -0.0047309 -0.00437358 -0.00458518 -0.00387633 -0.00324703 -0.00213097 0.000432329 0.0197196 -0.00370495 -0.00446136 -0.00346312 -0.0045178 -0.00410547 0.011998 0.013231 0.00950278 0.00954146 0.0124343 0.0117976 0.0116662 0.00926871 0.00913669 0.0118167 0.012398 0.0132915 0.0113585 0.00234403 0.00493018 0.00118155 0.0129511 0.0128008 0.0118146 -0.00430931 -0.00456587 -0.00467688 -0.00468158 -0.00436464 0.00245593 -0.00310745 -0.00534682
lyrOH1 -0.00313234 -0.00299661 -0.00306161 -0.00295294 -0.0028512 0.000169016 0.00755998 0.00584001 0.00787018 0.00644923 0.00503724 0.00598055 0.00246905 0.00271535 0.000939965 0.000267366 0.00322818 0.00316219 -0.00021067 -0.000896332 0.00226849 0.00574687 0.00557947 0.00246069 0.000146192 -0.0036248 -0.00350341 -0.00364479 -0.00333098 0.000491398 -0.00372702 0.00112187 0.00946595 -0.00316919 -0.00322619 -0.00283538 -0.00297812 -0.00283714 -0.00302202 -0.00312139 -0.0030017 -0.00234618 -0.00293102 -0.00309416 -0.00311796 0.00262462 0.000454393 0.00649349 0.00254791 -0.00370495 0.0254007 0.00444669 0.00943683 0.00281639 5.129e-05 -0.00375614 -0.00406851 -0.00290481 -0.00296051 -0.00363748 -0.00386995 -0.00386339 -0.00294792 -0.00289195 -0.00324132 -0.00391013 -0.00364756 -0.00385303 -0.00137971 -0.00151897 -0.00148821 -0.00418407 -0.00352877 -0.00325457 -0.00032876 0.000349176 0.0010125 -0.00044158 -0.000382921 -0.00162942 0.00454737 -0.00214281
lyrON4 0.000309395 7.09074e-05 -0.000163889 4.25927e-05 0.000221692 0.00783978 0.00291802 0.00221171 0.00325554 0.00259682 0.00159524 0.00180233 0.00123232 0.000906375 -0.00107661 0.00032459 0.00079887 0.000872577 -0.00207195 -0.00248107 0.000314067 0.00206076 0.00195926 0.00087628 1.9897e-05 -0.000642862 -0.000687253 -0.000445085 -0.000218471 0.000478127 -0.000420827 0.000455501 0.00383603 -0.000423272 -9.62729e-05 -0.000197434 -2.99084e-05 -4.41533e-05 0.000305981 0.000297559 -0.000130716 0.00131403 0.000817041 0.000504172 0.000544452 0.00126069 0.000235206 0.00330233 -5.1323e-05 -0.00446136 0.00444669 0.0257837 0.0062137 0.0104809 0.00744759 -0.00456518 -0.0046603 -0.0041785 -0.00438232 -0.00457599 -0.00490944 -0.00459307 -0.00427819 -0.00422766 -0.0046235 -0.00479167 -0.00457014 -0.00467916 -0.00254504 -0.00292925 -0.00246167 -0.00486597 -0.00454184 -0.00462148 -0.00120046 -0.000503491 -0.000250184 -0.00076214 -0.000723548 -0.00254009 0.00151422 -0.000844261
lyrON3 -0.00267159 -0.00215199 -0.00235157 -0.00222296 -0.00246935 0.00196011 0.00623099 0.00489637 0.00705847 0.00606904 0.00508655 0.00526704 0.00184604 0.00223022 0.000724904 -0.000214849 0.00293201 0.00315234 -0.000222403 -0.000658972 0.00225301 0.00579501 0.00579871 0.00198333 -0.000330262 -0.00267576 -0.00274242 -0.00281207 -0.00288304 4.63395e-05 -0.00273998 0.000572652 0.00754853 -0.00247352 -0.00255849 -0.00236123 -0.00249089 -0.00228627 -0.00239037 -0.00247589 -0.00235542 -0.00179681 -0.00232073 -0.00252737 -0.00239815 0.00186677 0.000353586 0.00717285 0.00218448 -0.00346312 0.00943683 0.0062137 0.0149533 0.00443231 0.00159354 -0.00337527 -0.00359196 -0.00275309 -0.00285994 -0.00337857 -0.00353465 -0.00359878 -0.00288411 -0.00280924 -0.00327189 -0.00374663 -0.00340211 -0.00360292 -0.00177758 -0.00145361 -0.00162209 -0.00374675 -0.00332306 -0.00326792 -0.00104628 -0.000340768 0.000423414 -0.000724222 -0.000719551 -0.00161092 0.00379424 -0.00238933
lyrON2 0.00080118 0.000628525 0.000648325 0.000683911 0.00103773 0.0104384 0.00157733 0.000883967 0.00192618 0.00126009 0.00086667 0.000819559 0.000462969 3.75946e-05 -0.00153006 0.000437491 -0.000285536 -0.000138681 -0.00280226 -0.00298048 -0.000245936 0.00092806 0.000908129 0.000608807 0.000119527 0.000372679 0.000140821 0.000164514 0.000617629 0.000423109 0.000405369 0.000273282 0.00210416 0.000425581 0.000592365 0.000695179 0.00092802 0.000594511 0.000989441 0.000998561 0.000645766 0.00216127 0.00173717 0.00124926 0.00149992 0.000808853 -0.000137264 0.0021976 -0.000717359 -0.0045178 0.00281639 0.0104809 0.00443231 0.0297679 0.0102568 -0.0046556 -0.00477662 -0.00433975 -0.00452816 -0.00467509 -0.00473795 -0.00465035 -0.00445406 -0.0044807 -0.00470849 -0.00480274 -0.00452851 -0.00497427 -0.00279135 -0.00335681 -0.00278449 -0.00490008 -0.00467098 -0.00470116 -0.00127147 -0.000779573 -0.000113268 -0.00078874 -0.000787952 -0.00279869 0.000758078 -0.000199706
lyrON1 0.0020669 0.00187268 0.00182367 0.00189616 0.00266821 0.011416 -5.53876e-05 6.13212e-05 -0.00020246 -0.000414968 -0.000608358 -0.000916085 -7.34909e-05 -0.000374318 -0.00246696 0.000536583 -0.00141728 -0.00124182 -0.00299874 -0.00341997 -0.0010491 -0.000695983 -0.000552593 -0.000359618 0.000580478 0.00216047 0.00208326 0.0021691 0.00241927 0.000408594 0.00241461 0.000266859 0.000143762 0.00213964 0.00226454 0.00221064 0.00250174 0.00157165 0.00260167 0.00271657 0.00214025 0.00393941 0.00324168 0.00293244 0.00332228 0.000122536 -0.000242471 0.000406734 -0.0015033 -0.00410547 5.129e-05 0.00744759 0.00159354 0.0102568 0.0299864 -0.00456234 -0.00488882 -0.0046354 -0.0046788 -0.00490342 -0.00487876 -0.00477122 -0.00466401 -0.0045793 -0.00481266 -0.00480346 -0.00457274 -0.0049069 -0.00305256 -0.00346655 -0.00294407 -0.0050014 -0.00478201 -0.00480727 -0.00130883 -0.00118074 -0.000679246 -0.00102018 -0.000872444 -0.00320154 -0.000467662 0.000705445
areGL1 -0.0047228 -0.0033091 -0.00348589 -0.00330569 -0.00375166 -0.00443503 -0.00375698 -0.00368539 -0.00337408 -0.0029379 -0.00254124 -0.00201579 -0.00346229 -0.00307695 0.00203174 -0.00504085 -0.00151543 -0.0011971 0.00309012 0.00360831 -0.00113003 -0.00173522 -0.00142074 -0.00356179 -0.00478476 -0.00545529 -0.00504616 -0.00515983 -0.00508022 -0.00486453 -0.00539198 -0.00392166 -0.0043791 -0.00536808 -0.00538384 -0.00500895 -0.00497873 -0.00319714 -0.0048171 -0.00463876 -0.00449201 -0.00467265 -0.00466311 -0.00422999 -0.00452043 -0.00371726 -0.00343649 -0.00254 5.31999e-05 0.011998 -0.00375614 -0.00456518 -0.00337527 -0.0046556 -0.00456234 0.0206038 0.0151165 0.00805853 0.00859384 0.0120667 0.0124991 0.0115128 0.00780802 0.00806647 0.00949986 0.0156188 0.0144042 0.0148867 0.00156252 0.00423904 0.000704936 0.0155282 0.0103234 0.00949592 -0.00410921 -0.00425429 -0.00414417 -0.0043436 -0.00420557 0.00171533 -0.00293984 -0.00496495
areGL2 -0.00504461 -0.00384182 -0.00392319 -0.00369807 -0.0042221 -0.00467114 -0.00403296 -0.00388641 -0.00357484 -0.00323796 -0.00270058 -0.00213654 -0.0037441 -0.00327706 0.00249319 -0.00535839 -0.00117192 -0.000941363 0.00361321 0.00465625 -0.00126463 -0.00151626 -0.00127998 -0.00388659 -0.00524109 -0.00584287 -0.00544721 -0.00565345 -0.00533653 -0.00514336 -0.00581892 -0.00420347 -0.00462816 -0.00571255 -0.00563911 -0.00529361 -0.00543583 -0.00377517 -0.00505489 -0.00492899 -0.00486859 -0.00493466 -0.00484497 -0.00462625 -0.00486892 -0.00391647 -0.00356307 -0.00243885 0.000312171 0.013231 -0.00406851 -0.0046603 -0.00359196 -0.00477662 -0.00488882 0.0151165 0.0202779 0.00901947 0.00888466 0.0145022 0.0131675 0.0132151 0.00862344 0.00883683 0.0104181 0.0153175 0.0137038 0.0142938 0.00235412 0.00504073 0.00112056 0.0152043 0.0117017 0.0103952 -0.00446417 -0.00466725 -0.00448696 -0.00471072 -0.00449554 0.00239895 -0.00320831 -0.00525155
areMB1 -0.00537924 -0.00444288 -0.00458576 -0.00394698 -0.00460553 -0.00465413 -0.00319811 -0.00337083 -0.00244028 -0.00196759 -0.00191454 -0.000902416 -0.00269408 -0.00238175 0.00428933 -0.00509229 -0.000251362 5.4543e-05 0.00504878 0.00558354 -0.000230922 -0.000685163 -0.000369646 -0.00336906 -0.00518188 -0.00608726 -0.00624247 -0.00617333 -0.00584101 -0.00486172 -0.00592788 -0.00367519 -0.00351884 -0.006169 -0.00606242 -0.00538147 -0.00558053 -0.00420003 -0.00590052 -0.00541431 -0.00525332 -0.00533608 -0.00532434 -0.00492216 -0.00538751 -0.00345177 -0.00286662 -0.00142197 0.00129241 0.00950278 -0.00290481 -0.0041785 -0.00275309 -0.00433975 -0.0046354 0.00805853 0.00901947 0.0203282 0.0169559 0.00951445 0.00929726 0.00976433 0.0130168 0.0132895 0.0119826 0.00857336 0.00946255 0.00869235 0.00384951 0.00625052 0.00268017 0.00903168 0.0112566 0.0119893 -0.00388903 -0.00388962 -0.0039517 -0.00383988 -0.00377048 0.00361702 -0.00228776 -0.00529733
areMB2 -0.00532308 -0.00432665 -0.00470412 -0.0040761 -0.00460401 -0.00476059 -0.00317937 -0.00324877 -0.00246634 -0.00195144 -0.00195949 -0.000871377 -0.00261255 -0.00218487 0.00435222 -0.00506216 -0.000285833 -4.00884e-06 0.00504409 0.00557845 -0.000108221 -0.000723129 -0.000498887 -0.00338618 -0.00505244 -0.00603628 -0.00607769 -0.00602565 -0.00578965 -0.00497115 -0.00589749 -0.00363781 -0.00355952 -0.00614301 -0.00615204 -0.00551563 -0.0057367 -0.00435348 -0.00591919 -0.00545357 -0.00537052 -0.00544344 -0.00552944 -0.00498731 -0.0053803 -0.00341361 -0.00270249 -0.00156325 0.00135323 0.00954146 -0.00296051 -0.00438232 -0.00285994 -0.00452816 -0.0046788 0.00859384 0.00888466 0.0169559 0.0200811 0.00975509 0.00970724 0.0100386 0.0126013 0.0129211 0.0113848 0.00897687 0.00970242 0.00936282 0.00383277 0.00646889 0.00276234 0.00923375 0.0111964 0.0113837 -0.00389126 -0.00374686 -0.00399666 -0.00389054 -0.00390011 0.0037093 -0.00230397 -0.00523457
areNU4 -0.00526377 -0.00401488 -0.00430302 -0.00386907 -0.00457396 -0.00468911 -0.00390813 -0.00388613 -0.00326371 -0.00290326 -0.00256668 -0.00203825 -0.00335787 -0.00292385 0.00302144 -0.0053528 -0.000727302 -0.000780149 0.00453025 0.00521467 -0.00098405 -0.00131012 -0.00103551 -0.0038015 -0.00526087 -0.00593904 -0.00564604 -0.00575324 -0.0055843 -0.00533896 -0.00564631 -0.00410479 -0.00440739 -0.00611982 -0.00595135 -0.00567564 -0.00572478 -0.00389801 -0.00548171 -0.00524447 -0.00515779 -0.00536122 -0.00513637 -0.00490095 -0.00529263 -0.00403025 -0.00334722 -0.00205236 0.000512873 0.0124343 -0.00363748 -0.00457599 -0.00337857 -0.00467509 -0.00490342 0.0120667 0.0145022 0.00951445 0.00975509 0.0199131 0.0134426 0.0136546 0.00932038 0.00961094 0.0101329 0.0140745 0.0131815 0.0129144 0.00318338 0.00583245 0.00195785 0.0151139 0.0113942 0.0101365 -0.00424961 -0.00441955 -0.00442026 -0.00457981 -0.00441304 0.00293173 -0.00308076 -0.00540468
areNU5 -0.0052465 -0.00384588 -0.00403083 -0.00382875 -0.0042619 -0.00454224 -0.00373589 -0.0037781 -0.00343209 -0.0030152 -0.00260624 -0.00200893 -0.003653 -0.00305935 0.0032078 -0.0052941 -0.000705497 -0.000708759 0.00475894 0.0055701 -0.000700464 -0.00124261 -0.00103145 -0.0038109 -0.00494634 -0.0055032 -0.00545282 -0.00560106 -0.00548469 -0.00518794 -0.00568497 -0.00418617 -0.00433561 -0.00585281 -0.0058485 -0.00540759 -0.00537037 -0.00366323 -0.00532643 -0.0050576 -0.00498594 -0.00525643 -0.00514564 -0.00466889 -0.00499934 -0.00397348 -0.0032612 -0.00205244 0.000909094 0.0117976 -0.00386995 -0.00490944 -0.00353465 -0.00473795 -0.00487876 0.0124991 0.0131675 0.00929726 0.00970724 0.0134426 0.0204642 0.0140884 0.00849418 0.0086589 0.00973548 0.0137304 0.0121919 0.0122984 0.00333051 0.00662121 0.00198535 0.0141634 0.0104409 0.00973698 -0.0040116 -0.00430142 -0.00430835 -0.0044073 -0.0042786 0.00327902 -0.00314207 -0.00540514
areNT1 -0.00525095 -0.00402238 -0.00412992 -0.0039558 -0.00453227 -0.00480225 -0.00392469 -0.00384818 -0.00338061 -0.0029228 -0.00263956 -0.00184223 -0.00354404 -0.00301706 0.00327301 -0.00531991 -0.000843425 -0.000733144 0.00458502 0.00561654 -0.000615709 -0.00118828 -0.000992782 -0.00370711 -0.0053722 -0.0059033 -0.00558324 -0.00577498 -0.00561083 -0.00526334 -0.00574379 -0.00419618 -0.00447587 -0.00592743 -0.00581813 -0.00556364 -0.0056946 -0.00375714 -0.00538914 -0.00511979 -0.0051117 -0.00535422 -0.00526635 -0.00476617 -0.00522375 -0.00393909 -0.00341583 -0.00208058 0.000729219 0.0116662 -0.00386339 -0.00459307 -0.00359878 -0.00465035 -0.00477122 0.0115128 0.0132151 0.00976433 0.0100386 0.0136546 0.0140884 0.0200939 0.00924452 0.00936237 0.0105506 0.0131742 0.0120955 0.0123064 0.00366267 0.00680837 0.00242549 0.0137374 0.01117 0.0105396 -0.00401915 -0.00427118 -0.00442336 -0.00426105 -0.00437704 0.0035524 -0.002943 -0.00553129
areNU3 -0.00566302 -0.00446294 -0.00459533 -0.00411593 -0.00468127 -0.00468973 -0.00323345 -0.00327955 -0.00247044 -0.00201652 -0.00198677 -0.00104081 -0.00271997 -0.00239327 0.00414019 -0.00513294 -0.000187917 0.000211592 0.005305 0.00572945 -0.000329699 -0.000721537 -0.000480852 -0.00326587 -0.0050335 -0.00626423 -0.00632532 -0.00632454 -0.00605747 -0.00501798 -0.00613412 -0.00360282 -0.00340115 -0.00610517 -0.00600842 -0.00543066 -0.00583557 -0.00419342 -0.00586128 -0.00537663 -0.00536621 -0.00539861 -0.00537068 -0.00514315 -0.00562508 -0.00344503 -0.00307971 -0.00155467 0.00126342 0.00926871 -0.00294792 -0.00427819 -0.00288411 -0.00445406 -0.00466401 0.00780802 0.00862344 0.0130168 0.0126013 0.00932038 0.00849418 0.00924452 0.0199468 0.0180827 0.0151857 0.00861596 0.00932287 0.00869067 0.00309226 0.00563439 0.00224452 0.00861986 0.0129523 0.0151875 -0.00365715 -0.00385712 -0.00402613 -0.00379625 -0.00391509 0.00297656 -0.00214702 -0.00552894
areQC7 -0.00555501 -0.0044945 -0.00470871 -0.00409065 -0.00472007 -0.00462755 -0.0032452 -0.00329751 -0.00241745 -0.00201674 -0.00192032 -0.000983551 -0.00266102 -0.00239518 0.00414307 -0.00504448 -9.47965e-05 0.00027131 0.00548098 0.00568844 -0.000421327 -0.000623755 -0.000375173 -0.00327593 -0.00493831 -0.00637722 -0.00636024 -0.00636969 -0.00610042 -0.0050753 -0.00614004 -0.00356563 -0.00339814 -0.00610733 -0.00604658 -0.00548449 -0.00582919 -0.0043046 -0.00584727 -0.0054882 -0.00545162 -0.00547211 -0.00546334 -0.00519025 -0.00561287 -0.00346001 -0.0030468 -0.00152188 0.00133285 0.00913669 -0.00289195 -0.00422766 -0.00280924 -0.0044807 -0.0045793 0.00806647 0.00883683 0.0132895 0.0129211 0.00961094 0.0086589 0.00936237 0.0180827 0.0189353 0.0145788 0.00880709 0.00908727 0.00885073 0.00313528 0.00586539 0.00240328 0.00879079 0.0128682 0.0145713 -0.00370916 -0.00392286 -0.00406831 -0.00382418 -0.00397901 0.00298384 -0.00219722 -0.00544941
areQC5 -0.00567457 -0.00446931 -0.00454098 -0.00401329 -0.00468298 -0.00489716 -0.00371005 -0.00364027 -0.00301371 -0.00253687 -0.00235941 -0.00158227 -0.00307124 -0.00273496 0.00359718 -0.00552292 -0.000565083 -0.000266428 0.00537165 0.00566055 -0.000800728 -0.00112097 -0.000938805 -0.0037971 -0.00534127 -0.00636913 -0.0062166 -0.00652797 -0.00605194 -0.00523823 -0.00618826 -0.00409094 -0.00401588 -0.00635597 -0.00629923 -0.00568794 -0.00588182 -0.0043158 -0.00581211 -0.00539789 -0.00533141 -0.00540472 -0.00545292 -0.00518189 -0.00545564 -0.00385133 -0.00351216 -0.00189649 0.000860617 0.0118167 -0.00324132 -0.0046235 -0.00327189 -0.00470849 -0.00481266 0.00949986 0.0104181 0.0119826 0.0113848 0.0101329 0.00973548 0.0105506 0.0151857 0.0145788 0.0202748 0.0101185 0.011256 0.0100456 0.00267354 0.00509397 0.00154899 0.0101279 0.0157303 0.0202944 -0.00405697 -0.00428051 -0.0044635 -0.00443299 -0.0043276 0.00236777 -0.00264058 -0.00563073
areQC4 -0.00496276 -0.00353922 -0.00367161 -0.00365945 -0.0040403 -0.00460832 -0.00417405 -0.00400057 -0.00363592 -0.00337568 -0.0027935 -0.00223192 -0.00373255 -0.00329334 0.00251109 -0.00529233 -0.00130653 -0.00123884 0.00382375 0.00454831 -0.00125023 -0.00167029 -0.00131037 -0.00383606 -0.00501643 -0.00569628 -0.00530761 -0.00546115 -0.005286 -0.00531798 -0.00578639 -0.00426622 -0.00470956 -0.00574436 -0.00573734 -0.00525254 -0.00525908 -0.00344137 -0.00509978 -0.0048852 -0.00482441 -0.00491404 -0.00485581 -0.00451086 -0.00491588 -0.00409549 -0.00360019 -0.00256298 0.000106094 0.012398 -0.00391013 -0.00479167 -0.00374663 -0.00480274 -0.00480346 0.0156188 0.0153175 0.00857336 0.00897687 0.0140745 0.0137304 0.0131742 0.00861596 0.00880709 0.0101185 0.0196146 0.0141288 0.0153003 0.00231661 0.00502445 0.00122313 0.0161311 0.0107893 0.0101211 -0.00429971 -0.00457115 -0.00465342 -0.00475341 -0.00441265 0.00221281 -0.0030928 -0.00524815
areQC2 -0.00512457 -0.0037299 -0.00396794 -0.00350239 -0.00418127 -0.0044866 -0.00393737 -0.00395239 -0.00341801 -0.00295878 -0.00254568 -0.00198165 -0.00363064 -0.00304863 0.00270673 -0.00529076 -0.00112642 -0.00107673 0.00414653 0.00443608 -0.00122949 -0.00131372 -0.00110113 -0.00398583 -0.00503389 -0.00567296 -0.00533724 -0.00534086 -0.00529802 -0.00518098 -0.0054873 -0.00424083 -0.00436205 -0.00586475 -0.00583352 -0.00539157 -0.0054631 -0.00372255 -0.00514171 -0.00496001 -0.00475176 -0.00507339 -0.00493762 -0.00456353 -0.00478937 -0.00403126 -0.0035278 -0.00218569 0.000293062 0.0132915 -0.00364756 -0.00457014 -0.00340211 -0.00452851 -0.00457274 0.0144042 0.0137038 0.00946255 0.00970242 0.0131815 0.0121919 0.0120955 0.00932287 0.00908727 0.011256 0.0141288 0.020459 0.0133697 0.00224956 0.00421815 0.000701401 0.0144556 0.0118763 0.0112591 -0.00456354 -0.00462344 -0.00454646 -0.004829 -0.004561 0.00189149 -0.00308579 -0.00517899
areQC3 -0.00502178 -0.0037659 -0.00394425 -0.00369026 -0.00426957 -0.00471434 -0.00384947 -0.00372324 -0.00338073 -0.00290286 -0.00251436 -0.00205752 -0.00326257 -0.00286402 0.00253285 -0.00507352 -0.00126794 -0.00096527 0.00348171 0.00373786 -0.000784138 -0.00165448 -0.00136551 -0.00364276 -0.00495946 -0.00565381 -0.00549416 -0.00545312 -0.00542491 -0.00507172 -0.00572877 -0.00413416 -0.00447444 -0.00560401 -0.0055487 -0.00529823 -0.00540109 -0.00362145 -0.0052005 -0.00491004 -0.00498416 -0.00484463 -0.00498682 -0.00473418 -0.0049072 -0.00374786 -0.00313449 -0.00255792 2.0133e-06 0.0113585 -0.00385303 -0.00467916 -0.00360292 -0.00497427 -0.0049069 0.0148867 0.0142938 0.00869235 0.00936282 0.0129144 0.0122984 0.0123064 0.00869067 0.00885073 0.0100456 0.0153003 0.0133697 0.0202992 0.00290737 0.00539487 0.00172094 0.0154616 0.0108746 0.0100492 -0.00407792 -0.00416785 -0.00417918 -0.00444696 -0.0040557 0.0028419 -0.0029795 -0.00516101
areSK2 -0.00403086 -0.00337351 -0.00340413 -0.00347173 -0.0036075 -0.00305951 -0.00128837 -0.00143856 -0.00108155 -0.000752692 -0.000762045 -0.000528796 -0.000705104 -0.000781177 0.00128789 -0.00210616 -4.4754e-05 0.000276557 0.00215479 0.00221868 0.000878456 -0.000681817 -0.000516871 -0.000905848 -0.002185 -0.00442674 -0.00450324 -0.00434788 -0.00427034 -0.00194641 -0.00425002 -0.0010965 -0.00171138 -0.00416967 -0.0037569 -0.00392862 -0.00406255 -0.00269863 -0.00412244 -0.00398994 -0.00409371 -0.0039714 -0.00422739 -0.00407508 -0.0040539 -0.000947775 -0.000406645 -0.00106246 0.000343919 0.00234403 -0.00137971 -0.00254504 -0.00177758 -0.00279135 -0.00305256 0.00156252 0.00235412 0.00384951 0.00383277 0.00318338 0.00333051 0.00366267 0.00309226 0.00313528 0.00267354 0.00231661 0.00224956 0.00290737 0.025191 0.00816725 0.0129778 0.00254163 0.00227876 0.00266961 0.00167996 0.000932079 -0.000189031 0.000212271 0.00336479 0.0189328 -0.000765899 -0.00325553
areSK1 -0.00464889 -0.00351483 -0.00364308 -0.00332021 -0.00366648 -0.00347505 -0.00140886 -0.0015048 -0.00108448 -0.000548084 -0.000291901 0.000362632 -0.0010005 -0.000745912 0.00275311 -0.00304591 0.000327254 0.00067187 0.00313387 0.00366202 0.00118483 3.65141e-05 0.000246645 -0.00121237 -0.00311983 -0.00481289 -0.00477921 -0.00489081 -0.0046482 -0.0027554 -0.00495789 -0.00163231 -0.00223165 -0.00453924 -0.00464175 -0.00417494 -0.00459319 -0.00316608 -0.00454588 -0.00429543 -0.00420811 -0.00403466 -0.00455074 -0.00424774 -0.00437518 -0.0015926 -0.00120437 -0.000623909 0.00113333 0.00493018 -0.00151897 -0.00292925 -0.00145361 -0.00335681 -0.00346655 0.00423904 0.00504073 0.00625052 0.00646889 0.00583245 0.00662121 0.00680837 0.00563439 0.00586539 0.00509397 0.00502445 0.00421815 0.00539487 0.00816725 0.0134123 0.00706885 0.00508143 0.00501846 0.00507994 -0.000163207 -0.0011273 -0.001425 -0.0012614 0.000288329 0.0081287 -0.000854015 -0.00389051
areSK3 -0.00313443 -0.00288788 -0.00308733 -0.00297937 -0.00295162 -0.00281676 -0.0011637 -0.00106272 -0.00121464 -0.000914264 -0.000539361 -0.00074358 -0.00035632 -0.000415044 0.00120503 -0.00155088 -0.000213447 0.000168325 0.00124452 0.00151063 0.000384414 -0.000864105 -0.000707314 -0.000370243 -0.00134049 -0.00402228 -0.00381939 -0.0038203 -0.00393438 -0.00107821 -0.00406397 -0.000398544 -0.0018789 -0.00326469 -0.00321469 -0.00324309 -0.00338712 -0.00237677 -0.00341309 -0.00347453 -0.00352509 -0.00308597 -0.00353668 -0.00342606 -0.0034713 -0.000501631 -0.000128678 -0.000960571 8.66702e-05 0.00118155 -0.00148821 -0.00246167 -0.00162209 -0.00278449 -0.00294407 0.000704936 0.00112056 0.00268017 0.00276234 0.00195785 0.00198535 0.00242549 0.00224452 0.00240328 0.00154899 0.00122313 0.000701401 0.00172094 0.0129778 0.00706885 0.0258482 0.001342 0.00130699 0.00153263 0.00438788 0.00285699 0.00126721 0.00246007 0.00533657 0.0125622 -0.000508258 -0.00305926
areNU1 -0.00508522 -0.00365132 -0.00382941 -0.003625 -0.00415059 -0.00468313 -0.0041361 -0.00410232 -0.00374233 -0.00332983 -0.00284967 -0.002202 -0.00386653 -0.00345516 0.00221903 -0.00538722 -0.00141838 -0.00143135 0.00364251 0.00435049 -0.0012642 -0.00167196 -0.00132239 -0.00402364 -0.00529684 -0.00577201 -0.00543279 -0.00553144 -0.00528923 -0.00533182 -0.00574313 -0.00437186 -0.00471149 -0.00581569 -0.0056546 -0.00535856 -0.0054811 -0.00360384 -0.00508371 -0.00497335 -0.00493652 -0.00498627 -0.00492791 -0.00458076 -0.0049973 -0.00412953 -0.00359837 -0.00255351 -2.68544e-05 0.0129511 -0.00418407 -0.00486597 -0.00374675 -0.00490008 -0.0050014 0.0155282 0.0152043 0.00903168 0.00923375 0.0151139 0.0141634 0.0137374 0.00861986 0.00879079 0.0101279 0.0161311 0.0144556 0.0154616 0.00254163 0.00508143 0.001342 0.0201433 0.0111727 0.0101387 -0.00431834 -0.00464209 -0.0046024 -0.00488701 -0.00443646 0.00256264 -0.00332556 -0.00541877
areNU2 -0.0053165 -0.00426686 -0.00443317 -0.00386819 -0.00448998 -0.0047632 -0.0036214 -0.00355382 -0.00305543 -0.00249082 -0.00250716 -0.00163538 -0.00325447 -0.00270418 0.00372519 -0.00539116 -0.00070222 -0.000360712 0.00505999 0.00565495 -0.000819015 -0.00120088 -0.0010617 -0.00370353 -0.00524058 -0.00615282 -0.00586629 -0.00618465 -0.00579459 -0.00530041 -0.00580702 -0.00410909 -0.00417179 -0.00613423 -0.00616151 -0.00558725 -0.00583499 -0.00425459 -0.00558157 -0.00517654 -0.00514281 -0.00526105 -0.00523234 -0.00503174 -0.00520942 -0.00386819 -0.0034784 -0.00197614 0.00106708 0.0128008 -0.00352877 -0.00454184 -0.00332306 -0.00467098 -0.00478201 0.0103234 0.0117017 0.0112566 0.0111964 0.0113942 0.0104409 0.01117 0.0129523 0.0128682 0.0157303 0.0107893 0.0118763 0.0108746 0.00227876 0.00501846 0.00130699 0.0111727 0.0173881 0.0157347 -0.00379302 -0.00431433 -0.00448749 -0.00436998 -0.00427856 0.00226404 -0.00264178 -0.00555632
areQC6 -0.00568886 -0.00447985 -0.0045431 -0.00400998 -0.00468963 -0.00489346 -0.00370492 -0.00364084 -0.00300858 -0.00253848 -0.00234508 -0.00157688 -0.00306844 -0.00272931 0.00359389 -0.00551727 -0.000550113 -0.000256637 0.00536539 0.00564742 -0.000798317 -0.00110678 -0.000933028 -0.00379818 -0.00533381 -0.00637125 -0.00621212 -0.00651533 -0.00604875 -0.00522935 -0.00616993 -0.00409331 -0.00402085 -0.00636107 -0.00629346 -0.00569628 -0.0058741 -0.00431585 -0.00581061 -0.00539665 -0.00533081 -0.00540037 -0.00544559 -0.00518091 -0.00545284 -0.00386277 -0.00351946 -0.00188877 0.000874033 0.0118146 -0.00325457 -0.00462148 -0.00326792 -0.00470116 -0.00480727 0.00949592 0.0103952 0.0119893 0.0113837 0.0101365 0.00973698 0.0105396 0.0151875 0.0145713 0.0202944 0.0101211 0.0112591 0.0100492 0.00266961 0.00507994 0.00153263 0.0101387 0.0157347 0.0203324 -0.00407721 -0.00429532 -0.00447158 -0.00443667 -0.0043481 0.00235219 -0.00265176 -0.0056603
lyrAB1 -0.00142929 -0.00143493 -0.0013981 -0.00151205 -0.00153039 -0.00125998 0.000705228 0.00117829 -4.0533e-06 0.000288812 -3.56635e-05 -0.000343973 0.00202348 0.00156509 -0.00165896 0.00239909 -0.000293903 -0.000258454 -0.0020326 -0.0020416 0.000493885 -0.000940806 -0.000932384 0.00226849 0.00225409 -0.00222664 -0.00183032 -0.00195746 -0.00173376 0.00274436 -0.00227428 0.00298462 4.50424e-05 -0.00100206 -0.000777925 -0.000671163 -0.00087074 -0.00118302 -0.00139645 -0.001403 -0.00158897 -0.000957211 -0.00143265 -0.00143764 -0.0014632 0.00238542 0.00168923 -0.000799831 -0.000849171 -0.00430931 -0.00032876 -0.00120046 -0.00104628 -0.00127147 -0.00130883 -0.00410921 -0.00446417 -0.00388903 -0.00389126 -0.00424961 -0.0040116 -0.00401915 -0.00365715 -0.00370916 -0.00405697 -0.00429971 -0.00456354 -0.00407792 0.00167996 -0.000163207 0.00438788 -0.00431834 -0.00379302 -0.00407721 0.0323105 0.0134592 0.00973298 0.0167767 0.0140859 0.00126285 0.00149531 -0.000438394
lyrAB2 -0.00140852 -0.00154052 -0.00126626 -0.0015256 -0.00155481 -0.000832822 0.0014167 0.00129693 0.000852159 0.000800125 0.000597477 0.00026431 0.00249556 0.00174937 -0.00133317 0.00238282 -7.27246e-05 -7.68923e-05 -0.00243131 -0.00256719 0.000360455 -0.000670819 -0.000477778 0.00300106 0.00219135 -0.00216561 -0.00205568 -0.00186665 -0.00193024 0.00295778 -0.00244875 0.00294013 0.000805578 -0.0012748 -0.000941262 -0.000877095 -0.000738634 -0.00116536 -0.00126655 -0.00151416 -0.00133763 -0.00104235 -0.00132566 -0.00142866 -0.00115605 0.00287705 0.00202007 -0.000509517 -0.000696999 -0.00456587 0.000349176 -0.000503491 -0.000340768 -0.000779573 -0.00118074 -0.00425429 -0.00466725 -0.00388962 -0.00374686 -0.00441955 -0.00430142 -0.00427118 -0.00385712 -0.00392286 -0.00428051 -0.00457115 -0.00462344 -0.00416785 0.000932079 -0.0011273 0.00285699 -0.00464209 -0.00431433 -0.00429532 0.0134592 0.0307858 0.0139196 0.0147196 0.0106614 0.000889391 0.00125805 -0.000617656
lyrSK1 -0.00145131 -0.00144309 -0.00123227 -0.00118904 -0.00135031 -0.000481768 0.002007 0.00184866 0.00153607 0.00128854 0.00121575 0.000601641 0.00351894 0.00255045 -0.00128856 0.0022621 0.000304353 0.000355208 -0.00206355 -0.00208991 0.000973679 -5.07325e-05 0.000153443 0.00384823 0.00231804 -0.00171163 -0.00181648 -0.00165555 -0.00173455 0.00247429 -0.00208372 0.00295432 0.00184941 -0.0013673 -0.00113138 -0.00105556 -0.000981443 -0.000864279 -0.00127463 -0.0015897 -0.00113209 -0.000919158 -0.00121062 -0.00132799 -0.00117048 0.00330876 0.00203749 0.000472946 -0.000599699 -0.00467688 0.0010125 -0.000250184 0.000423414 -0.000113268 -0.000679246 -0.00414417 -0.00448696 -0.0039517 -0.00399666 -0.00442026 -0.00430835 -0.00442336 -0.00402613 -0.00406831 -0.0044635 -0.00465342 -0.00454646 -0.00417918 -0.000189031 -0.001425 0.00126721 -0.0046024 -0.00448749 -0.00447158 0.00973298 0.0139196 0.0278993 0.0106444 0.00884686 0.000161083 0.00190493 -0.000861241
lyrSK2 -0.00116601 -0.00118537 -0.00139855 -0.00152091 -0.00132653 -0.000826064 0.000796965 0.00137205 2.1009e-05 0.000632621 0.000123656 -0.000337813 0.0022843 0.00144269 -0.00177942 0.00267946 -0.000409053 -0.000380983 -0.00236525 -0.00237012 0.000476224 -0.000976334 -0.000756493 0.00251494 0.00264775 -0.00186108 -0.00180707 -0.00173509 -0.00163024 0.00328263 -0.00193617 0.00282701 0.000183776 -0.000912526 -0.000427901 -0.000535924 -0.000580012 -0.00105373 -0.000994122 -0.00134531 -0.00114081 -0.000807473 -0.00099096 -0.00117177 -0.000927907 0.00254111 0.00220148 -0.000816845 -0.000643244 -0.00468158 -0.00044158 -0.00076214 -0.000724222 -0.00078874 -0.00102018 -0.0043436 -0.00471072 -0.00383988 -0.00389054 -0.00457981 -0.0044073 -0.00426105 -0.00379625 -0.00382418 -0.00443299 -0.00475341 -0.004829 -0.00444696 0.000212271 -0.0012614 0.00246007 -0.00488701 -0.00436998 -0.00443667 0.0167767 0.0147196 0.0106444 0.0327874 0.0127785 0.000139547 0.00121431 -0.000154139
lyrSK4 -0.00124134 -0.00123883 -0.00131205 -0.00149876 -0.00135617 -0.000803915 0.000503734 0.00079218 -0.000392756 0.00010881 -0.000151968 -0.000609812 0.00174884 0.00114609 -0.00209673 0.00275184 -0.000469633 -0.00060003 -0.0023453 -0.0023468 0.000117223 -0.000962859 -0.000980589 0.00209315 0.00286047 -0.00162298 -0.00162944 -0.00157428 -0.00129232 0.00329494 -0.00221658 0.00312324 -7.22979e-05 -0.000529294 -0.000396948 -0.000382237 -0.00055346 -0.000773687 -0.0010257 -0.00117997 -0.000977287 -0.000716965 -0.00106436 -0.00126666 -0.00111303 0.00243043 0.00201739 -0.000847777 -0.000967159 -0.00436464 -0.000382921 -0.000723548 -0.000719551 -0.000787952 -0.000872444 -0.00420557 -0.00449554 -0.00377048 -0.00390011 -0.00441304 -0.0042786 -0.00437704 -0.00391509 -0.00397901 -0.0043276 -0.00441265 -0.004561 -0.0040557 0.00336479 0.000288329 0.00533657 -0.00443646 -0.00427856 -0.0043481 0.0140859 0.0106614 0.00884686 0.0127785 0.0317828 0.00320248 0.00101236 -0.000132637
lyrSK3 -0.00361848 -0.0030353 -0.00314219 -0.00286968 -0.00319058 -0.00298736 -0.00119163 -0.00133858 -0.00109265 -0.000641444 -0.000622056 -0.000436968 -0.000729149 -0.000807423 0.00136897 -0.00190429 -0.000125246 -7.66458e-08 0.00185939 0.00195978 0.000727534 -0.000694728 -0.00051554 -0.000664098 -0.00193082 -0.00425464 -0.00424207 -0.0041517 -0.00402782 -0.00166802 -0.00440469 -0.000968939 -0.00190062 -0.00377851 -0.00357457 -0.00365424 -0.0037641 -0.00258013 -0.00383046 -0.00373602 -0.00379396 -0.00364433 -0.00392971 -0.00367732 -0.00371725 -0.000736579 -0.000247753 -0.000929983 0.000308481 0.00245593 -0.00162942 -0.00254009 -0.00161092 -0.00279869 -0.00320154 0.00171533 0.00239895 0.00361702 0.0037093 0.00293173 0.00327902 0.0035524 0.00297656 0.00298384 0.00236777 0.00221281 0.00189149 0.0028419 0.0189328 0.0081287 0.0125622 0.00256264 0.00226404 0.00235219 0.00126285 0.000889391 0.000161083 0.000139547 0.00320248 0.0207959 -0.000583574 -0.00329615
lyrWI1.1 -0.00238201 -0.0021405 -0.00220453 -0.00216765 -0.00238018 -0.000232509 0.00477529 0.0043641 0.00495001 0.00479777 0.00415753 0.00399021 0.00344828 0.0037588 0.00074824 0.00132376 0.00262339 0.00275931 -0.000507975 -0.000639197 0.00275595 0.00324915 0.00330055 0.00349884 0.000952331 -0.00296561 -0.00275469 -0.0029261 -0.00247066 0.0017642 -0.0027916 0.00208848 0.00474509 -0.00231586 -0.00233253 -0.00226319 -0.00211631 -0.00206789 -0.00239293 -0.00225771 -0.0022245 -0.0020394 -0.00233397 -0.00229223 -0.00224165 0.00356903 0.00131484 0.00343336 0.00193219 -0.00310745 0.00454737 0.00151422 0.00379424 0.000758078 -0.000467662 -0.00293984 -0.00320831 -0.00228776 -0.00230397 -0.00308076 -0.00314207 -0.002943 -0.00214702 -0.00219722 -0.00264058 -0.0030928 -0.00308579 -0.0029795 -0.000765899 -0.000854015 -0.000508258 -0.00332556 -0.00264178 -0.00265176 0.00149531 0.00125805 0.00190493 0.00121431 0.00101236 -0.000583574 0.0140914 -0.00149507
Alyrp_PLS 0.00346459 0.00226034 0.00215644 0.00168102 0.00247974 0.000523456 -0.00193249 -0.00133604 -0.0021832 -0.00237454 -0.00226996 -0.00265647 -0.000753674 -0.00150116 -0.00411244 0.00213838 -0.0029904 -0.00295443 -0.00461711 -0.0046744 -0.00213658 -0.00301612 -0.00294452 -0.000395381 0.00185511 0.00333528 0.00314822 0.0031266 0.0031706 0.00182014 0.00328091 0.000820881 -0.00196644 0.00373541 0.00398402 0.00354159 0.00513266 0.00202494 0.00368515 0.00235662 0.00305969 0.00253506 0.00306376 0.00267192 0.00329215 2.34636e-05 0.000983418 -0.00273325 -0.00327547 -0.00534682 -0.00214281 -0.000844261 -0.00238933 -0.000199706 0.000705445 -0.00496495 -0.00525155 -0.00529733 -0.00523457 -0.00540468 -0.00540514 -0.00553129 -0.00552894 -0.00544941 -0.00563073 -0.00524815 -0.00517899 -0.00516101 -0.00325553 -0.00389051 -0.00305926 -0.00541877 -0.00555632 -0.0056603 -0.000438394 -0.000617656 -0.000861241 -0.000154139 -0.000132637 -0.00329615 -0.00149507 0.0888127
# Treemix results: m=4 covse
lyrPA2 lyrNY1 lyrNY2 lyrNY3 lyrNY5 lyrPA4 lyrIN1 lyrIL2 lyrMI1 lyrMI2 lyrMI3 lyrMI4 lyrWI3 lyrMI5 lyrMI6 lyrMO1 lyrON9 lyrON10 lyrON11 lyrON11.1 lyrON12 lyrON7 lyrON6 lyrWI2 lyrMO2 lyrNC1 lyrNC3 lyrNC2 lyrNC4 lyrMO3 lyrMO3SM lyrIA1 lyrIL1 lyrVA2 lyrVA1 lyrMD1 lyrMD4 lyrNJ1 lyrMD2 lyrMD3 lyrWV1 lyrPA1 lyrPA3 lyrNY6 lyrNY4 lyrWI1 lyrIA2 lyrON5 lyrON8 areQC1 lyrOH1 lyrON4 lyrON3 lyrON2 lyrON1 areGL1 areGL2 areMB1 areMB2 areNU4 areNU5 areNT1 areNU3 areQC7 areQC5 areQC4 areQC2 areQC3 areSK2 areSK1 areSK3 areNU1 areNU2 areQC6 lyrAB1 lyrAB2 lyrSK1 lyrSK2 lyrSK4 lyrSK3 lyrWI1.1 Alyrp_PLS 
lyrPA2 0.000312252 0.000153393 0.000170555 0.000166691 0.000154911 0.000157097 0.000112761 0.000111121 0.000117074 0.000123261 0.000117487 0.000125679 0.000116063 0.000140154 0.000138331 0.000157146 0.000128284 0.000124452 0.000144796 0.00014626 0.000118721 0.000130104 0.000120051 0.000121616 0.000163167 0.000193979 0.000190775 0.000196571 0.000180476 0.000149298 0.000202961 0.000127094 0.000138521 0.000187287 0.00017694 0.000167648 0.000167336 0.000168101 0.000170735 0.000168624 0.0001667 0.000169223 0.000162012 0.000158062 0.000158034 0.000101283 0.000135982 0.000129216 0.000130892 0.000153743 0.000144663 0.000162907 0.000126609 0.000174099 0.000167209 0.000155069 0.00015662 0.000147493 0.000151204 0.000152892 0.000152615 0.000149982 0.000147591 0.000145306 0.000148734 0.000153357 0.000159059 0.000153765 0.000150132 0.000139074 0.000152045 0.000154244 0.000149585 0.000149137 0.000164447 0.000161555 0.000149274 0.000161745 0.000162763 0.0001479 0.000126719 0.000166426
lyrNY1 0.000153393 0.00018834 0.000161788 0.000139626 0.000135131 0.000132817 9.3217e-05 8.87833e-05 9.61094e-05 0.000101341 0.000102255 0.00010213 9.63473e-05 0.00011819 0.000116173 0.000121379 0.000109914 0.000104919 0.000121973 0.000124886 0.000103584 0.000107937 0.000101799 0.000100714 0.00012961 0.000171587 0.000154032 0.00015927 0.000151561 0.000118401 0.000171059 9.57623e-05 0.000116356 0.000146699 0.000137267 0.000134799 0.000139133 0.000137472 0.000139293 0.000143991 0.000144029 0.000136532 0.00013234 0.000137299 0.000133109 7.99091e-05 0.000114092 0.000105824 0.000109122 0.00013181 0.000116824 0.000138246 0.00010865 0.000142962 0.000146122 0.000136398 0.00013381 0.000128522 0.000130608 0.000132107 0.000130023 0.000134693 0.000127352 0.000127118 0.000127287 0.000134193 0.000135402 0.000132167 0.000127952 0.000117842 0.000128176 0.000134304 0.000127522 0.000127812 0.000126374 0.000125121 0.000117814 0.000128842 0.000132558 0.000123597 0.000105185 0.000138132
lyrNY2 0.000170555 0.000161788 0.000234664 0.000158064 0.000141342 0.000144844 0.000101741 9.39545e-05 0.000102977 0.000111587 0.000109975 0.000114977 0.000104175 0.000122341 0.00012393 0.000126418 0.000118049 0.000112911 0.000130308 0.00013253 0.000107804 0.000118869 0.00011276 0.000108927 0.000141626 0.000179375 0.000167806 0.000170236 0.000168378 0.000129056 0.000176439 0.000110799 0.000125483 0.000158429 0.000145018 0.000144335 0.000145893 0.000157179 0.000147488 0.000149576 0.000158762 0.000149516 0.000138788 0.000144514 0.000142392 8.8876e-05 0.000121963 0.000118655 0.000115017 0.000144278 0.000127717 0.000144405 0.000119327 0.00014903 0.000154372 0.000151561 0.000149093 0.000134534 0.000141524 0.000145256 0.000144482 0.000143655 0.000137777 0.000134001 0.000137313 0.000149055 0.000148713 0.00014534 0.000133713 0.0001223 0.000131562 0.000149067 0.000133266 0.000138046 0.000136457 0.000136444 0.00012826 0.000137969 0.000138842 0.000127603 0.000117258 0.000154291
lyrNY3 0.000166691 0.000139626 0.000158064 0.000253036 0.000151078 0.000156885 0.00010322 0.000103467 0.000107388 0.00011461 0.000113767 0.000119181 0.000112561 0.000132259 0.000128658 0.000135638 0.000118136 0.00011872 0.000139891 0.000138032 0.000111463 0.000120909 0.000116116 0.000110539 0.000143997 0.000184299 0.000174027 0.000175487 0.000172385 0.000135063 0.00018297 0.000108482 0.000125691 0.000170185 0.000154737 0.000158071 0.000150625 0.000161293 0.000152183 0.000153144 0.000157281 0.000154578 0.000152094 0.000154537 0.000149172 8.99259e-05 0.000122752 0.000120575 0.000126945 0.000143907 0.000131826 0.000157849 0.000124114 0.000174001 0.00016052 0.000145792 0.000144078 0.000142132 0.00014103 0.000145282 0.000143717 0.000144038 0.000140261 0.000136466 0.000144699 0.000143067 0.000150573 0.000147529 0.000140275 0.00012801 0.000142169 0.000147225 0.000142541 0.00014527 0.000151324 0.00014404 0.000139321 0.000149432 0.000152229 0.000137705 0.000115233 0.000146244
lyrNY5 0.000154911 0.000135131 0.000141342 0.000151078 0.000196781 0.000140276 9.71598e-05 9.71308e-05 0.000100953 0.000104096 0.000104913 0.000105538 0.000100677 0.000121987 0.000120891 0.000122509 0.000110704 0.000110982 0.000128804 0.000128837 0.000107448 0.000114871 0.000107348 9.73125e-05 0.000130585 0.000172952 0.000163826 0.000169185 0.000157233 0.000124975 0.000173073 9.96146e-05 0.000118828 0.000147044 0.000141414 0.000131812 0.000140261 0.000135111 0.000140744 0.000143628 0.000147255 0.000148993 0.00014597 0.000148751 0.000148553 8.27542e-05 0.000117371 0.000119157 0.000113097 0.00013497 0.000126243 0.000145021 0.000113929 0.000152485 0.000159744 0.000138762 0.000137226 0.000131368 0.000130339 0.00013442 0.000134489 0.00013491 0.000133218 0.000131138 0.000134665 0.000136327 0.000140192 0.000136124 0.000134422 0.000122654 0.000132997 0.000137987 0.000133971 0.000135287 0.000132286 0.00013005 0.000122755 0.000133152 0.000132315 0.000129807 0.000105716 0.000143305
lyrPA4 0.000157097 0.000132817 0.000144844 0.000156885 0.000140276 0.000277558 0.000120426 0.000117377 0.000125671 0.000131847 0.000129337 0.00013424 0.000122098 0.000141982 0.000140025 0.000145294 0.000133044 0.000129049 0.000147736 0.000147236 0.000120749 0.000141931 0.000132551 0.000115973 0.000153695 0.00017332 0.000159354 0.000160693 0.000150227 0.000141102 0.000170095 0.000121941 0.000158095 0.000157996 0.000143342 0.000142917 0.000150028 0.000138786 0.000146067 0.000142208 0.000146782 0.000161272 0.000146467 0.000146718 0.000145047 0.00010149 0.000131693 0.000144479 0.000130028 0.000137759 0.000164916 0.000234865 0.000167426 0.000272426 0.00023282 0.000141119 0.000140581 0.000142439 0.000141905 0.000143839 0.000147257 0.000140819 0.000141379 0.000141099 0.000138906 0.000140662 0.000144162 0.000140451 0.000146673 0.000136064 0.000144538 0.000141702 0.000137684 0.000139805 0.000145891 0.000149767 0.000144074 0.00014978 0.000155124 0.000138855 0.0001292 0.00014564
lyrIN1 0.000112761 9.3217e-05 0.000101741 0.00010322 9.71598e-05 0.000120426 0.000182246 0.000138674 0.000144725 0.0001336 0.000133226 0.00014766 0.000118313 0.000136648 0.000133519 0.000139953 0.000131352 0.000126153 0.000148737 0.000140156 0.000123378 0.000147113 0.000131998 0.000113615 0.00015117 0.00011654 0.000112786 0.000117014 0.000108536 0.000130031 0.000120226 0.000111306 0.00017385 0.000118362 0.000106809 0.000101338 0.000100268 0.000106487 0.000102549 0.000105999 0.000105327 0.000104728 0.000100383 0.000100005 9.91943e-05 0.000106597 0.000110456 0.000142818 0.000126509 0.000126769 0.000178016 0.000160783 0.000154859 0.000150756 0.000132406 0.000130929 0.000130722 0.000130155 0.000130053 0.000131528 0.000130618 0.000129668 0.00013279 0.000128901 0.000130751 0.000127247 0.000129857 0.00013052 0.000132684 0.000126352 0.000132772 0.000128835 0.000127168 0.000130656 0.000137699 0.000146447 0.000140153 0.000136649 0.000135294 0.000128793 0.000135526 0.000111556
lyrIL2 0.000111121 8.87833e-05 9.39545e-05 0.000103467 9.71308e-05 0.000117377 0.000138674 0.000180379 0.000140164 0.000134023 0.000133987 0.000137682 0.000116238 0.000147863 0.000128437 0.000132088 0.000134098 0.00012729 0.000139409 0.000134737 0.000123841 0.000143344 0.000131885 0.000112193 0.000141784 0.000127589 0.000119121 0.000111917 0.000108473 0.000131491 0.000127126 0.00011594 0.000154968 0.000116612 0.000107465 9.76874e-05 0.000100762 9.89009e-05 0.000100777 0.000103901 0.000103035 0.000105294 0.000102546 9.98427e-05 9.79075e-05 0.000107297 0.000112736 0.000134663 0.000126992 0.000122535 0.000160576 0.000147296 0.00014348 0.000136634 0.000124877 0.000126692 0.000123603 0.00012122 0.000121949 0.000124038 0.000125889 0.000120082 0.000125604 0.000121799 0.000124478 0.000122599 0.000123217 0.000124824 0.000128268 0.000120556 0.000128343 0.000124044 0.000121351 0.000124437 0.000140743 0.000135036 0.0001331 0.000143632 0.000130258 0.000125564 0.000140755 0.000114777
lyrMI1 0.000117074 9.61094e-05 0.000102977 0.000107388 0.000100953 0.000125671 0.000144725 0.000140164 0.000173457 0.000144456 0.000142756 0.000147626 0.000120422 0.000146895 0.00013806 0.000128699 0.000141835 0.000137845 0.000150261 0.000144573 0.000130732 0.00015582 0.000139518 0.000115556 0.00013658 0.000129809 0.000125847 0.000119029 0.000109797 0.000126876 0.000132501 0.000104298 0.000169065 0.000117388 0.00010343 0.00010182 0.000107791 0.000100714 0.000104166 0.000101805 0.000108166 0.000105735 9.92953e-05 9.93801e-05 9.69642e-05 0.000100344 0.000119544 0.000151482 0.000137003 0.000128809 0.000175526 0.000159999 0.000163437 0.000157499 0.000137314 0.000132215 0.000132638 0.000136718 0.000136599 0.000135765 0.000133568 0.000132439 0.000138684 0.000136448 0.00013566 0.000129869 0.000134403 0.000133053 0.000136627 0.000128477 0.000134059 0.000132282 0.000132568 0.000136085 0.000137645 0.000143634 0.000140658 0.000136454 0.000134474 0.000129532 0.000140684 0.000116201
lyrMI2 0.000123261 0.000101341 0.000111587 0.00011461 0.000104096 0.000131847 0.0001336 0.000134023 0.000144456 0.000190856 0.000152448 0.000156241 0.000120124 0.000150931 0.000142047 0.000131553 0.000145639 0.000142862 0.000152766 0.000149528 0.000135855 0.000157209 0.000144333 0.00011309 0.000143367 0.000131032 0.000129636 0.000126273 0.000114726 0.000140403 0.000136695 0.000115379 0.000159509 0.000126561 0.00011201 0.000109762 0.000112434 0.000105073 0.000114475 0.000116364 0.00011755 0.000113947 0.000104701 0.000108433 0.000106376 0.000102882 0.000122672 0.000150048 0.000140349 0.000134516 0.000172139 0.000163366 0.000166104 0.000156935 0.000142824 0.000141305 0.000139139 0.000145108 0.000144325 0.000142014 0.000138823 0.000139919 0.000147193 0.000145431 0.000142031 0.000135833 0.000141473 0.000142627 0.000140449 0.000135417 0.000141935 0.000137997 0.000140748 0.000142774 0.000146766 0.000144656 0.000137587 0.00014485 0.000140164 0.000133569 0.000143232 0.000119237
lyrMI3 0.000117487 0.000102255 0.000109975 0.000113767 0.000104913 0.000129337 0.000133226 0.000133987 0.000142756 0.000152448 0.000188802 0.000156947 0.000118941 0.000173492 0.000139439 0.000133447 0.000167152 0.000141142 0.00014989 0.000148253 0.000127777 0.000176547 0.000145599 0.000113155 0.000139111 0.000134217 0.000129679 0.000125289 0.000113393 0.00013148 0.000136667 0.000112362 0.000160933 0.000122548 0.000107404 0.000107597 0.000113347 0.000107298 0.000110904 0.000113771 0.000116713 0.000111034 0.000105932 0.000105966 0.000104593 0.000103592 0.000123035 0.00014956 0.000144859 0.000135765 0.000166149 0.000157721 0.000160389 0.000155248 0.000141167 0.000139493 0.000140797 0.000141471 0.000139905 0.000142524 0.000140678 0.000139137 0.000142447 0.000140368 0.000138082 0.00013688 0.000139849 0.000140204 0.000145081 0.000134969 0.000144462 0.000140049 0.000136717 0.000138732 0.00013965 0.000149485 0.000143113 0.000141297 0.000144608 0.000136061 0.00013825 0.000121234
lyrMI4 0.000125679 0.00010213 0.000114977 0.000119181 0.000105538 0.00013424 0.00014766 0.000137682 0.000147626 0.000156241 0.000156947 0.000213501 0.00012426 0.000159736 0.000151081 0.000130329 0.00015262 0.000148981 0.000155561 0.00015524 0.000140859 0.0001689 0.000161596 0.000120441 0.000143335 0.000137958 0.000132078 0.000127551 0.000125821 0.00012849 0.000142013 0.000119923 0.00017739 0.000128688 0.000116585 0.000109986 0.000114522 0.000113357 0.000112127 0.000116002 0.000113637 0.000117784 0.000111037 0.000108493 0.000111485 0.000106441 0.000126571 0.000160903 0.000151825 0.000152891 0.000192801 0.000168029 0.000172099 0.000162869 0.00014467 0.000153128 0.000158323 0.000158476 0.000159234 0.00015571 0.000155015 0.000154828 0.000158945 0.000155594 0.000157254 0.000152856 0.000155728 0.000154078 0.000153379 0.000159485 0.000151446 0.000155296 0.000152564 0.000157296 0.000148055 0.000156184 0.000144035 0.00014883 0.000146591 0.000148305 0.000149699 0.000125657
lyrWI3 0.000116063 9.63473e-05 0.000104175 0.000112561 0.000100677 0.000122098 0.000118313 0.000116238 0.000120422 0.000120124 0.000118941 0.00012426 0.000182845 0.000159891 0.000136765 0.000131904 0.000121629 0.00012439 0.000143981 0.000140748 0.00011956 0.000128006 0.000118244 0.000130246 0.000143045 0.000124774 0.000118592 0.000123989 0.000110944 0.000132707 0.000125113 0.000108835 0.000140749 0.00012111 0.000105404 0.000106031 0.000110758 9.9757e-05 0.000105692 0.000101933 0.000110493 0.000106955 9.81622e-05 0.000101873 9.55428e-05 0.000106464 0.00012341 0.000123211 0.000125487 0.000128767 0.000144204 0.000135409 0.000133771 0.000134018 0.000130783 0.000129436 0.000130452 0.000137397 0.0001392 0.000133351 0.000132202 0.000133495 0.000136945 0.000136286 0.000135466 0.000126429 0.000130599 0.000134533 0.000138721 0.000130117 0.000141905 0.000128847 0.000130214 0.000136472 0.000150733 0.000155077 0.000156042 0.00015058 0.000144199 0.000133171 0.000124837 0.000118258
lyrMI5 0.000140154 0.00011819 0.000122341 0.000132259 0.000121987 0.000141982 0.000136648 0.000147863 0.000146895 0.000150931 0.000173492 0.000159736 0.000159891 0.000259926 0.000152046 0.000158096 0.000175115 0.000151867 0.000162377 0.000161495 0.000145706 0.000179128 0.000147396 0.000147711 0.000166288 0.000155629 0.000151012 0.000147934 0.000132467 0.000156019 0.000158642 0.000133803 0.000165603 0.000141639 0.000124593 0.000124581 0.000129215 0.000127668 0.000129812 0.000125474 0.000128129 0.00012808 0.00012331 0.000123415 0.000117204 0.000125483 0.000142497 0.000153449 0.000157201 0.000147893 0.000172448 0.000168914 0.000159347 0.000158785 0.000159463 0.000152805 0.000152041 0.000157771 0.000159031 0.00015345 0.00015089 0.000154615 0.000155207 0.000154019 0.000153967 0.000148964 0.000152547 0.000152701 0.000158434 0.000144832 0.000161318 0.000149853 0.000151728 0.000154827 0.000183441 0.000179167 0.000176014 0.000180868 0.000170736 0.000152397 0.000156875 0.000143497
lyrMI6 0.000138331 0.000116173 0.00012393 0.000128658 0.000120891 0.000140025 0.000133519 0.000128437 0.00013806 0.000142047 0.000139439 0.000151081 0.000136765 0.000152046 0.000224488 0.000140791 0.000147118 0.000153465 0.000209051 0.000206124 0.000144721 0.000160097 0.000146386 0.000131857 0.000149847 0.000143336 0.000140391 0.000141612 0.000131147 0.000139245 0.00014894 0.000123553 0.000165913 0.000137275 0.000127417 0.000122361 0.000125719 0.00012184 0.000128384 0.000126103 0.000130602 0.000126665 0.000120489 0.000122287 0.000120389 0.000115106 0.000129077 0.000147999 0.000158894 0.000194445 0.000170491 0.000160937 0.000153817 0.000162682 0.000149771 0.000188491 0.000195102 0.000197839 0.000198543 0.000201027 0.000198196 0.000201286 0.000200126 0.000196721 0.000199907 0.000188628 0.000195322 0.000195213 0.000180338 0.000168077 0.000180845 0.00019561 0.000197539 0.000200204 0.000162092 0.000164998 0.000155394 0.000159253 0.000153023 0.000173929 0.00014395 0.000126786
lyrMO1 0.000157146 0.000121379 0.000126418 0.000135638 0.000122509 0.000145294 0.000139953 0.000132088 0.000128699 0.000131553 0.000133447 0.000130329 0.000131904 0.000158096 0.000140791 0.000306171 0.000134008 0.000135684 0.000147365 0.000144913 0.00013618 0.000136543 0.000126178 0.000134852 0.000267196 0.00015712 0.000145559 0.000149487 0.000134319 0.000196845 0.000155077 0.000141607 0.000164032 0.000154693 0.000147012 0.000135973 0.000140412 0.000129386 0.000134106 0.000138188 0.000136081 0.000136763 0.000134219 0.00012393 0.00013074 0.000128665 0.000155761 0.000133138 0.000137011 0.000137226 0.000157127 0.000151503 0.000134729 0.000154736 0.000150763 0.000141116 0.000140894 0.000142536 0.000142956 0.000144766 0.000140801 0.000138888 0.000141476 0.000139906 0.000139489 0.000139108 0.00014259 0.000142028 0.000158053 0.000140518 0.000158827 0.000143639 0.000137087 0.000140015 0.000175163 0.000175962 0.00017336 0.000178516 0.000176769 0.000151725 0.000138427 0.000156705
lyrON9 0.000128284 0.000109914 0.000118049 0.000118136 0.000110704 0.000133044 0.000131352 0.000134098 0.000141835 0.000145639 0.000167152 0.00015262 0.000121629 0.000175115 0.000147118 0.000134008 0.000203828 0.000170547 0.000168975 0.000166699 0.000126612 0.000173102 0.000143503 0.000117937 0.000143893 0.000142685 0.000133954 0.000128954 0.000121144 0.000132856 0.000142627 0.000111014 0.000157779 0.000125314 0.00011402 0.000113117 0.000116121 0.000111404 0.000114956 0.00011532 0.0001197 0.000116028 0.000111182 0.000113266 0.000106585 0.000100846 0.000123436 0.000148154 0.000169502 0.000160207 0.000169602 0.000155283 0.000155429 0.000148791 0.000137146 0.000150553 0.000159617 0.00016286 0.000161471 0.000164499 0.000165322 0.000156293 0.000158958 0.000161524 0.000156898 0.00015492 0.000156641 0.000155038 0.000152455 0.00014074 0.000149138 0.000153498 0.000153219 0.000157492 0.00014383 0.000148067 0.000142508 0.000146148 0.0001411 0.000143429 0.000134824 0.000127046
lyrON10 0.000124452 0.000104919 0.000112911 0.00011872 0.000110982 0.000129049 0.000126153 0.00012729 0.000137845 0.000142862 0.000141142 0.000148981 0.00012439 0.000151867 0.000153465 0.000135684 0.000170547 0.000202991 0.00017647 0.000171072 0.000126985 0.000147135 0.000138436 0.000116457 0.000143593 0.000141106 0.000135314 0.000133736 0.000119561 0.000131407 0.000141344 0.000113347 0.00015598 0.000123964 0.000114533 0.000111925 0.000114059 0.00010862 0.00011432 0.000112551 0.000119201 0.000117287 0.000108324 0.000115585 0.000107439 0.00010401 0.000123103 0.000142481 0.000151238 0.000159414 0.000167167 0.000154472 0.000155472 0.000149975 0.000138352 0.000156252 0.000162119 0.000165318 0.000163733 0.000162283 0.000159258 0.000157778 0.00016541 0.000163816 0.000161676 0.000154527 0.000157714 0.000156838 0.000148709 0.000141158 0.000149393 0.000156064 0.000158991 0.000162384 0.000145331 0.000144611 0.000143443 0.000146563 0.000140815 0.000139352 0.000135464 0.000118576
lyrON11 0.000144796 0.000121973 0.000130308 0.000139891 0.000128804 0.000147736 0.000148737 0.000139409 0.000150261 0.000152766 0.00014989 0.000155561 0.000143981 0.000162377 0.000209051 0.000147365 0.000168975 0.00017647 0.000240632 0.00025964 0.000151168 0.000171736 0.000162664 0.00013417 0.000159343 0.000149303 0.000145864 0.000151169 0.000137894 0.000146931 0.000151484 0.000129458 0.000178997 0.000144919 0.00013392 0.000129691 0.000129807 0.000129395 0.000130548 0.000136023 0.000134009 0.000130557 0.000127662 0.0001274 0.000124275 0.000119785 0.000136566 0.00016425 0.000181152 0.00022384 0.000192491 0.000177756 0.000175142 0.000167816 0.000160852 0.000212987 0.000220944 0.000222008 0.000221484 0.000224012 0.000229815 0.000223812 0.000222612 0.000219828 0.000226484 0.000214218 0.000221063 0.000218591 0.000203543 0.000185562 0.000204351 0.000217724 0.000221106 0.000227199 0.000173791 0.000167596 0.000167929 0.000172595 0.000172404 0.000193933 0.000155571 0.00012743
lyrON11.1 0.00014626 0.000124886 0.00013253 0.000138032 0.000128837 0.000147236 0.000140156 0.000134737 0.000144573 0.000149528 0.000148253 0.00015524 0.000140748 0.000161495 0.000206124 0.000144913 0.000166699 0.000171072 0.00025964 0.000241801 0.000148405 0.000168257 0.000157443 0.000134913 0.00016029 0.000152176 0.000148719 0.000151616 0.00014102 0.000147142 0.000154652 0.000130626 0.000172373 0.000141881 0.000133674 0.000128523 0.000131581 0.000127784 0.000131653 0.000134831 0.000138905 0.000132452 0.000131047 0.000129557 0.000123216 0.000124708 0.000138105 0.000156123 0.000180059 0.000224502 0.000179484 0.00017205 0.000164502 0.000168249 0.000155761 0.000210451 0.000225751 0.000216692 0.000217685 0.0002252 0.00022774 0.000222982 0.000217395 0.000210979 0.000219343 0.000216162 0.000219059 0.000213092 0.000199958 0.00018542 0.000198188 0.000218245 0.000215482 0.000220126 0.000175467 0.000168186 0.000165975 0.000175305 0.000170706 0.000190269 0.000152735 0.000129613
lyrON12 0.000118721 0.000103584 0.000107804 0.000111463 0.000107448 0.000120749 0.000123378 0.000123841 0.000130732 0.000135855 0.000127777 0.000140859 0.00011956 0.000145706 0.000144721 0.00013618 0.000126612 0.000126985 0.000151168 0.000148405 0.000202589 0.000131565 0.000125322 0.000112755 0.000141094 0.000133928 0.000129122 0.000127963 0.000119277 0.000131998 0.000134537 0.00011603 0.000142657 0.00013091 0.000117271 0.000109463 0.00011136 0.000105165 0.000113049 0.000116391 0.000114354 0.00011378 0.000109387 0.000104671 0.000108764 0.000103799 0.000126141 0.000134342 0.000134206 0.000141777 0.000149996 0.000141775 0.000142613 0.000141644 0.000135211 0.000143583 0.000142521 0.00015088 0.0001485 0.000145749 0.000147407 0.000147364 0.000148265 0.000146242 0.000144952 0.000140313 0.000142788 0.000146399 0.000146334 0.000138472 0.000144708 0.000140956 0.000144353 0.000145042 0.000150411 0.000140033 0.000137995 0.000150502 0.000143746 0.000142215 0.000140442 0.000116955
lyrON7 0.000130104 0.000107937 0.000118869 0.000120909 0.000114871 0.000141931 0.000147113 0.000143344 0.00015582 0.000157209 0.000176547 0.0001689 0.000128006 0.000179128 0.000160097 0.000136543 0.000173102 0.000147135 0.000171736 0.000168257 0.000131565 0.000223307 0.000178025 0.000119905 0.000145106 0.000137911 0.00013537 0.000129918 0.000124981 0.000130527 0.000144074 0.000112093 0.00017983 0.000134822 0.000117333 0.000116372 0.000122019 0.000116684 0.000118057 0.000119678 0.000118716 0.000118888 0.000114232 0.000116225 0.000111649 0.00010607 0.000126009 0.000171485 0.000151154 0.000161867 0.000193718 0.000176755 0.000172215 0.000169146 0.000152322 0.000160298 0.000166249 0.000161537 0.000161439 0.000167984 0.000167348 0.000165811 0.000164355 0.000162667 0.000162705 0.000161306 0.000164929 0.000160605 0.000161727 0.000152068 0.000158109 0.000164585 0.000158966 0.000163301 0.000148228 0.000154369 0.000153356 0.000150041 0.000150191 0.000150048 0.000149544 0.000134362
lyrON6 0.000120051 0.000101799 0.00011276 0.000116116 0.000107348 0.000132551 0.000131998 0.000131885 0.000139518 0.000144333 0.000145599 0.000161596 0.000118244 0.000147396 0.000146386 0.000126178 0.000143503 0.000138436 0.000162664 0.000157443 0.000125322 0.000178025 0.000186056 0.000114363 0.000136656 0.000131272 0.000128605 0.000124833 0.000117611 0.000123886 0.000137279 0.000108127 0.000162411 0.00012336 0.000109836 0.000110247 0.000114453 0.000107768 0.000111834 0.000109858 0.000112159 0.000112905 0.000108233 0.000106381 0.000103435 0.000100921 0.000119199 0.000155904 0.000140293 0.000150641 0.00017947 0.0001634 0.000158535 0.000160421 0.000143901 0.000151525 0.000155227 0.000155403 0.000154388 0.000159316 0.000156236 0.000156011 0.000157364 0.000154968 0.000155737 0.000152031 0.000155303 0.000151334 0.000152683 0.000151834 0.000148148 0.000153943 0.000153214 0.000156409 0.000138952 0.000146924 0.00014078 0.000143781 0.000139548 0.000143313 0.000138452 0.000123322
lyrWI2 0.000121616 0.000100714 0.000108927 0.000110539 9.73125e-05 0.000115973 0.000113615 0.000112193 0.000115556 0.00011309 0.000113155 0.000120441 0.000130246 0.000147711 0.000131857 0.000134852 0.000117937 0.000116457 0.00013417 0.000134913 0.000112755 0.000119905 0.000114363 0.000176351 0.000144062 0.00012279 0.00011848 0.000119975 0.000105482 0.000130931 0.00012279 0.000105567 0.000140029 0.000118913 0.000106178 0.000105852 0.000108506 0.000105494 0.00010324 0.000102833 0.000106648 0.000101618 9.67995e-05 9.62789e-05 9.18175e-05 0.000107837 0.000119834 0.000117486 0.000117086 0.000117144 0.000140076 0.000131598 0.000125553 0.00013056 0.000118259 0.000119971 0.000120228 0.000124687 0.00012373 0.000123591 0.000120421 0.000121824 0.000126939 0.000123851 0.000122995 0.000117574 0.000121112 0.000122443 0.00013239 0.000118061 0.000133172 0.000120097 0.000122303 0.000123568 0.000145955 0.000153537 0.000144891 0.000147599 0.000137232 0.000127322 0.000121788 0.000118894
lyrMO2 0.000163167 0.00012961 0.000141626 0.000143997 0.000130585 0.000153695 0.00015117 0.000141784 0.00013658 0.000143367 0.000139111 0.000143335 0.000143045 0.000166288 0.000149847 0.000267196 0.000143893 0.000143593 0.000159343 0.00016029 0.000141094 0.000145106 0.000136656 0.000144062 0.000328727 0.00017637 0.000156469 0.00016359 0.000149539 0.000212804 0.000165891 0.00015843 0.000171542 0.000168103 0.000154932 0.000142618 0.000151099 0.000136703 0.000143654 0.000145652 0.000147242 0.000144319 0.000137842 0.000133424 0.000135577 0.000135722 0.000167742 0.000141078 0.000148807 0.000147685 0.000173357 0.00016727 0.000150549 0.000169704 0.000164727 0.000154314 0.000151239 0.000151812 0.000153928 0.000152608 0.000161932 0.00014468 0.000153211 0.000150348 0.000151722 0.000150091 0.000153489 0.000153924 0.000166816 0.00014551 0.000169777 0.000154072 0.000149536 0.000152145 0.000187086 0.000183026 0.000182071 0.000189504 0.000190896 0.00015628 0.000149652 0.000165202
lyrNC1 0.000193979 0.000171587 0.000179375 0.000184299 0.000172952 0.00017332 0.00011654 0.000127589 0.000129809 0.000131032 0.000134217 0.000137958 0.000124774 0.000155629 0.000143336 0.00015712 0.000142685 0.000141106 0.000149303 0.000152176 0.000133928 0.000137911 0.000131272 0.00012279 0.00017637 0.000341677 0.000270761 0.000272615 0.000236619 0.00015161 0.000309167 0.000120422 0.000146553 0.000183999 0.000176144 0.000165982 0.000173199 0.000171999 0.000172827 0.000189812 0.000191614 0.000178926 0.000173275 0.000183303 0.000184518 0.00010582 0.00014759 0.000139657 0.000147434 0.000159456 0.000154057 0.000171947 0.000141873 0.000192222 0.000202786 0.000156088 0.000153886 0.000160255 0.000161139 0.00016135 0.000172759 0.000155674 0.000154306 0.000157151 0.000153471 0.000152296 0.00015738 0.000158088 0.00015993 0.0001458 0.000152873 0.000157593 0.000151593 0.000153771 0.000166498 0.000159246 0.000157021 0.000168685 0.000168107 0.000151114 0.000143929 0.000187685
lyrNC3 0.000190775 0.000154032 0.000167806 0.000174027 0.000163826 0.000159354 0.000112786 0.000119121 0.000125847 0.000129636 0.000129679 0.000132078 0.000118592 0.000151012 0.000140391 0.000145559 0.000133954 0.000135314 0.000145864 0.000148719 0.000129122 0.00013537 0.000128605 0.00011848 0.000156469 0.000270761 0.000304371 0.000270503 0.000216156 0.000142922 0.000263698 0.000120548 0.000134384 0.000189475 0.000177423 0.000168461 0.000169034 0.000165463 0.000168656 0.000173537 0.000179266 0.000170319 0.000166285 0.000172419 0.000175006 0.000101362 0.000139416 0.000133561 0.00013469 0.000150788 0.000144624 0.00016193 0.000137631 0.00016961 0.000197977 0.000154005 0.000152771 0.000146516 0.000151118 0.000154388 0.000152376 0.000154225 0.000146997 0.000146469 0.000148663 0.000150925 0.000155646 0.000150817 0.000155589 0.000141848 0.000155705 0.000154845 0.000146736 0.000148958 0.000163619 0.000157736 0.00015099 0.000158253 0.000159105 0.000146127 0.0001346 0.000178744
lyrNC2 0.000196571 0.00015927 0.000170236 0.000175487 0.000169185 0.000160693 0.000117014 0.000111917 0.000119029 0.000126273 0.000125289 0.000127551 0.000123989 0.000147934 0.000141612 0.000149487 0.000128954 0.000133736 0.000151169 0.000151616 0.000127963 0.000129918 0.000124833 0.000119975 0.00016359 0.000272615 0.000270503 0.000316591 0.000228813 0.000144226 0.000268422 0.000126029 0.000139161 0.000190413 0.000180724 0.000169659 0.00017522 0.000168073 0.000169351 0.000179555 0.00018442 0.000175889 0.000170686 0.000180602 0.000177708 0.0001013 0.000140077 0.000135117 0.000132699 0.000155831 0.000152062 0.00016657 0.000135641 0.000171213 0.000203634 0.000162813 0.00016039 0.000152824 0.000155488 0.000158886 0.000158043 0.000157716 0.000150475 0.000150754 0.000149769 0.000158665 0.00016387 0.000162017 0.0001617 0.000143117 0.000157336 0.000163541 0.000148025 0.000150307 0.000169318 0.000159482 0.000153713 0.00016348 0.000164366 0.000150498 0.00013497 0.000181703
lyrNC4 0.000180476 0.000151561 0.000168378 0.000172385 0.000157233 0.000150227 0.000108536 0.000108473 0.000109797 0.000114726 0.000113393 0.000125821 0.000110944 0.000132467 0.000131147 0.000134319 0.000121144 0.000119561 0.000137894 0.00014102 0.000119277 0.000124981 0.000117611 0.000105482 0.000149539 0.000236619 0.000216156 0.000228813 0.000287453 0.000134235 0.000233444 0.000119204 0.00013084 0.000173898 0.000168334 0.000155354 0.00015819 0.000170169 0.00016332 0.000172023 0.00017293 0.000159228 0.000159306 0.00016954 0.00017527 9.54273e-05 0.000131773 0.00012183 0.000124626 0.000143689 0.00013929 0.000159448 0.00012078 0.000163435 0.000186239 0.000147339 0.000148355 0.000140319 0.000141883 0.000145839 0.000144937 0.000147945 0.000139272 0.000138024 0.000139764 0.000147378 0.000146572 0.00014633 0.000147877 0.000131885 0.000145328 0.00015016 0.000141319 0.000139548 0.000151395 0.000145632 0.0001393 0.000151592 0.000149101 0.000141826 0.000125708 0.000174077
lyrMO3 0.000149298 0.000118401 0.000129056 0.000135063 0.000124975 0.000141102 0.000130031 0.000131491 0.000126876 0.000140403 0.00013148 0.00012849 0.000132707 0.000156019 0.000139245 0.000196845 0.000132856 0.000131407 0.000146931 0.000147142 0.000131998 0.000130527 0.000123886 0.000130931 0.000212804 0.00015161 0.000142922 0.000144226 0.000134235 0.000267214 0.000148251 0.000141468 0.00015361 0.000150881 0.000137246 0.000127934 0.000133379 0.000128525 0.0001311 0.000136372 0.000136676 0.000128659 0.00012484 0.000121521 0.000122965 0.000116851 0.00014676 0.000135888 0.000134961 0.000136774 0.000156812 0.000156937 0.000136977 0.00015714 0.000143327 0.000140659 0.000140045 0.000138892 0.000140767 0.000140044 0.000139174 0.00013793 0.00013938 0.000135111 0.00013651 0.000137562 0.000140033 0.000142342 0.000159911 0.000135262 0.000162282 0.000139282 0.000135601 0.000137235 0.000177741 0.000179162 0.000161746 0.000180116 0.000176847 0.000151736 0.000139053 0.000151797
lyrMO3SM 0.000202961 0.000171059 0.000176439 0.00018297 0.000173073 0.000170095 0.000120226 0.000127126 0.000132501 0.000136695 0.000136667 0.000142013 0.000125113 0.000158642 0.00014894 0.000155077 0.000142627 0.000141344 0.000151484 0.000154652 0.000134537 0.000144074 0.000137279 0.00012279 0.000165891 0.000309167 0.000263698 0.000268422 0.000233444 0.000148251 0.000346672 0.000123437 0.000149811 0.000191452 0.000181829 0.000172086 0.00017537 0.00017593 0.000183968 0.000191305 0.000205557 0.000180154 0.000177811 0.000186966 0.000188604 0.000108637 0.000155037 0.000145302 0.000144958 0.000159581 0.000156089 0.000176065 0.000144664 0.000185199 0.000205341 0.000162226 0.000160526 0.000160401 0.000160296 0.00016081 0.00016081 0.000162564 0.00015765 0.000154341 0.000158065 0.000156708 0.000166223 0.000159903 0.000163046 0.000144949 0.000156081 0.000161035 0.000158672 0.000158724 0.00016685 0.000158234 0.000154819 0.000167707 0.000160479 0.000152314 0.000141594 0.000197169
lyrIA1 0.000127094 9.57623e-05 0.000110799 0.000108482 9.96146e-05 0.000121941 0.000111306 0.00011594 0.000104298 0.000115379 0.000112362 0.000119923 0.000108835 0.000133803 0.000123553 0.000141607 0.000111014 0.000113347 0.000129458 0.000130626 0.00011603 0.000112093 0.000108127 0.000105567 0.00015843 0.000120422 0.000120548 0.000126029 0.000119204 0.000141468 0.000123437 0.000200515 0.000132486 0.000127352 0.000116961 0.00010735 0.000112076 0.000110441 0.000107939 0.000112516 0.000115778 0.000111297 0.000103703 0.000104841 0.000105456 0.000104695 0.000123984 0.000111899 0.00011442 0.000120954 0.000134259 0.000130037 0.000120343 0.000129909 0.000130447 0.000129486 0.000123789 0.000123063 0.00012401 0.000125866 0.000125556 0.000123074 0.000125328 0.000121638 0.00012301 0.000122348 0.000123964 0.000124954 0.000134387 0.00012376 0.000137623 0.000123482 0.000121531 0.000123159 0.000153888 0.000152975 0.00014217 0.000151817 0.00014936 0.000126916 0.000124459 0.000119794
lyrIL1 0.000138521 0.000116356 0.000125483 0.000125691 0.000118828 0.000158095 0.00017385 0.000154968 0.000169065 0.000159509 0.000160933 0.00017739 0.000140749 0.000165603 0.000165913 0.000164032 0.000157779 0.00015598 0.000178997 0.000172373 0.000142657 0.00017983 0.000162411 0.000140029 0.000171542 0.000146553 0.000134384 0.000139161 0.00013084 0.00015361 0.000149811 0.000132486 0.000240592 0.000144469 0.000130254 0.000123493 0.000129726 0.000121709 0.00012785 0.000131924 0.000127488 0.000129004 0.000124218 0.000118655 0.000114079 0.000119401 0.00014064 0.000176637 0.000156031 0.000153551 0.000216743 0.000196903 0.00018949 0.000181915 0.000161943 0.000159255 0.000161668 0.000161546 0.000161467 0.000159836 0.000161569 0.000153602 0.000163585 0.00016113 0.000158153 0.000151542 0.00015647 0.000154244 0.000164409 0.000149364 0.000161538 0.000154613 0.000156089 0.000159121 0.000163776 0.000175442 0.000173069 0.000165784 0.000165233 0.000155396 0.000158358 0.000136501
lyrVA2 0.000187287 0.000146699 0.000158429 0.000170185 0.000147044 0.000157996 0.000118362 0.000116612 0.000117388 0.000126561 0.000122548 0.000128688 0.00012111 0.000141639 0.000137275 0.000154693 0.000125314 0.000123964 0.000144919 0.000141881 0.00013091 0.000134822 0.00012336 0.000118913 0.000168103 0.000183999 0.000189475 0.000190413 0.000173898 0.000150881 0.000191452 0.000127352 0.000144469 0.000312324 0.000247851 0.000202726 0.000178603 0.000175136 0.000169827 0.00016575 0.000172201 0.000165671 0.000156612 0.000154748 0.000151066 0.000101473 0.000132691 0.000127929 0.000131622 0.000143815 0.000148125 0.000162597 0.000137112 0.000171851 0.000174919 0.00015201 0.000147692 0.000141327 0.00014051 0.000142978 0.000142798 0.000143474 0.000141708 0.000141307 0.000141354 0.000144069 0.000142771 0.000153934 0.000150067 0.000139153 0.000157009 0.000147724 0.000139238 0.000141943 0.000169435 0.000158277 0.000150284 0.000166914 0.000169317 0.000145585 0.000132734 0.00017213
lyrVA1 0.00017694 0.000137267 0.000145018 0.000154737 0.000141414 0.000143342 0.000106809 0.000107465 0.00010343 0.00011201 0.000107404 0.000116585 0.000105404 0.000124593 0.000127417 0.000147012 0.00011402 0.000114533 0.00013392 0.000133674 0.000117271 0.000117333 0.000109836 0.000106178 0.000154932 0.000176144 0.000177423 0.000180724 0.000168334 0.000137246 0.000181829 0.000116961 0.000130254 0.000247851 0.000267686 0.000190667 0.000163274 0.000158851 0.000158211 0.000154647 0.000155831 0.000155576 0.000147897 0.000143834 0.000155008 9.43769e-05 0.000125553 0.000115964 0.000119004 0.000136893 0.000133203 0.000147381 0.000123201 0.000159058 0.000170443 0.000139772 0.000139794 0.000129948 0.000127732 0.000135255 0.00013355 0.000133518 0.000131221 0.000129189 0.000130512 0.000135556 0.000132582 0.000141962 0.000142732 0.000124377 0.000141 0.000141153 0.000127432 0.000130455 0.000152563 0.000145558 0.000137108 0.000154179 0.000155582 0.000135988 0.000120254 0.00015887
lyrMD1 0.000167648 0.000134799 0.000144335 0.000158071 0.000131812 0.000142917 0.000101338 9.76874e-05 0.00010182 0.000109762 0.000107597 0.000109986 0.000106031 0.000124581 0.000122361 0.000135973 0.000113117 0.000111925 0.000129691 0.000128523 0.000109463 0.000116372 0.000110247 0.000105852 0.000142618 0.000165982 0.000168461 0.000169659 0.000155354 0.000127934 0.000172086 0.00010735 0.000123493 0.000202726 0.000190667 0.000237354 0.000157047 0.000151558 0.000150162 0.0001483 0.000149566 0.000145888 0.000138817 0.000142205 0.00013816 8.76403e-05 0.00011913 0.000112778 0.00011782 0.000128813 0.000130947 0.000142537 0.000119062 0.000153792 0.000157303 0.000134799 0.000133417 0.000128621 0.000128195 0.000130428 0.000128952 0.000130933 0.000129035 0.000128224 0.000128367 0.000130627 0.000130672 0.000134196 0.000132222 0.000117938 0.000139132 0.00013406 0.000125294 0.000128972 0.000147967 0.000139845 0.00013018 0.000144343 0.000145338 0.000127426 0.000109825 0.000153252
lyrMD4 0.000167336 0.000139133 0.000145893 0.000150625 0.000140261 0.000150028 0.000100268 0.000100762 0.000107791 0.000112434 0.000113347 0.000114522 0.000110758 0.000129215 0.000125719 0.000140412 0.000116121 0.000114059 0.000129807 0.000131581 0.00011136 0.000122019 0.000114453 0.000108506 0.000151099 0.000173199 0.000169034 0.00017522 0.00015819 0.000133379 0.00017537 0.000112076 0.000129726 0.000178603 0.000163274 0.000157047 0.000252545 0.000157011 0.000156884 0.000153322 0.000156244 0.000156859 0.000149524 0.000148851 0.000148484 9.19594e-05 0.000124122 0.000117817 0.00011682 0.000134879 0.000136315 0.000147651 0.000119368 0.000164234 0.000163371 0.000139966 0.000136011 0.000132199 0.000131832 0.000132955 0.000134534 0.000133447 0.000131263 0.000130622 0.000131408 0.000137854 0.000135921 0.000136676 0.000134272 0.000125182 0.000140907 0.00013587 0.00013086 0.000132047 0.000154165 0.000146059 0.000136303 0.000152443 0.000151558 0.000132504 0.000113544 0.000168859
lyrNJ1 0.000168101 0.000137472 0.000157179 0.000161293 0.000135111 0.000138786 0.000106487 9.89009e-05 0.000100714 0.000105073 0.000107298 0.000113357 9.9757e-05 0.000127668 0.00012184 0.000129386 0.000111404 0.00010862 0.000129395 0.000127784 0.000105165 0.000116684 0.000107768 0.000105494 0.000136703 0.000171999 0.000165463 0.000168073 0.000170169 0.000128525 0.00017593 0.000110441 0.000121709 0.000175136 0.000158851 0.000151558 0.000157011 0.000258779 0.000143359 0.000146686 0.000154231 0.000141873 0.000140061 0.000141325 0.000139221 8.78423e-05 0.000115633 0.000113484 0.00011349 0.000136832 0.000130396 0.000145173 0.000116852 0.00015451 0.00015533 0.000143686 0.000141882 0.000134459 0.000134701 0.000139247 0.000139375 0.000139566 0.000131962 0.000130246 0.000132429 0.000142856 0.000139156 0.000144737 0.0001377 0.000126946 0.000137275 0.00014429 0.0001309 0.000132738 0.000140132 0.000143412 0.00014001 0.000144279 0.000153588 0.000131488 0.000114656 0.000145998
lyrMD2 0.000170735 0.000139293 0.000147488 0.000152183 0.000140744 0.000146067 0.000102549 0.000100777 0.000104166 0.000114475 0.000110904 0.000112127 0.000105692 0.000129812 0.000128384 0.000134106 0.000114956 0.00011432 0.000130548 0.000131653 0.000113049 0.000118057 0.000111834 0.00010324 0.000143654 0.000172827 0.000168656 0.000169351 0.00016332 0.0001311 0.000183968 0.000107939 0.00012785 0.000169827 0.000158211 0.000150162 0.000156884 0.000143359 0.000226851 0.000157404 0.000161709 0.000154108 0.000153337 0.00014679 0.00014457 9.00198e-05 0.000125038 0.00011556 0.000118457 0.000134247 0.000132062 0.000154393 0.000119541 0.000156165 0.000159191 0.000139348 0.000137323 0.000129671 0.000130445 0.000133653 0.000134574 0.000135096 0.00013208 0.000130761 0.000131503 0.000135482 0.000138911 0.000135551 0.000139328 0.000121078 0.000142637 0.000137606 0.000132607 0.000131958 0.000145722 0.000142768 0.000132292 0.000142243 0.000145295 0.000131956 0.000112369 0.000147213
lyrMD3 0.000168624 0.000143991 0.000149576 0.000153144 0.000143628 0.000142208 0.000105999 0.000103901 0.000101805 0.000116364 0.000113771 0.000116002 0.000101933 0.000125474 0.000126103 0.000138188 0.00011532 0.000112551 0.000136023 0.000134831 0.000116391 0.000119678 0.000109858 0.000102833 0.000145652 0.000189812 0.000173537 0.000179555 0.000172023 0.000136372 0.000191305 0.000112516 0.000131924 0.00016575 0.000154647 0.0001483 0.000153322 0.000146686 0.000157404 0.000249268 0.000180788 0.000157272 0.000157195 0.000152826 0.000148065 9.18797e-05 0.00011931 0.000115838 0.000118725 0.000136773 0.000134313 0.000154295 0.000118958 0.000159281 0.000161326 0.000139812 0.00013834 0.000129543 0.000132241 0.000137585 0.00013511 0.000136639 0.000133368 0.000130576 0.000134689 0.000138491 0.000139587 0.000139934 0.000137535 0.000123437 0.000139212 0.000139876 0.000135756 0.00013448 0.000143235 0.000140216 0.000128965 0.000142124 0.000143623 0.000133303 0.000117883 0.000137568
lyrWV1 0.0001667 0.000144029 0.000158762 0.000157281 0.000147255 0.000146782 0.000105327 0.000103035 0.000108166 0.00011755 0.000116713 0.000113637 0.000110493 0.000128129 0.000130602 0.000136081 0.0001197 0.000119201 0.000134009 0.000138905 0.000114354 0.000118716 0.000112159 0.000106648 0.000147242 0.000191614 0.000179266 0.00018442 0.00017293 0.000136676 0.000205557 0.000115778 0.000127488 0.000172201 0.000155831 0.000149566 0.000156244 0.000154231 0.000161709 0.000180788 0.000255241 0.0001548 0.000152891 0.000159543 0.000147584 9.63427e-05 0.000126967 0.000119248 0.00012249 0.000146621 0.000135008 0.000146614 0.000124824 0.00015877 0.000163681 0.000153331 0.000150087 0.000136653 0.000144509 0.000149226 0.000146299 0.000148536 0.000137266 0.000135109 0.000137664 0.000148379 0.000150063 0.000151105 0.000143038 0.000130928 0.000142968 0.000151146 0.000137808 0.000137875 0.000142757 0.000144667 0.000140602 0.000149052 0.000147104 0.000135699 0.000117103 0.000156294
lyrPA1 0.000169223 0.000136532 0.000149516 0.000154578 0.000148993 0.000161272 0.000104728 0.000105294 0.000105735 0.000113947 0.000111034 0.000117784 0.000106955 0.00012808 0.000126665 0.000136763 0.000116028 0.000117287 0.000130557 0.000132452 0.00011378 0.000118888 0.000112905 0.000101618 0.000144319 0.000178926 0.000170319 0.000175889 0.000159228 0.000128659 0.000180154 0.000111297 0.000129004 0.000165671 0.000155576 0.000145888 0.000156859 0.000141873 0.000154108 0.000157272 0.0001548 0.000235437 0.000158052 0.000149766 0.000148102 8.90136e-05 0.000118976 0.000116565 0.000122548 0.000133755 0.00013624 0.000157659 0.000123086 0.000166367 0.00018161 0.000138605 0.000138061 0.000131899 0.000131746 0.000134826 0.00013352 0.000132113 0.000133181 0.000130296 0.000133702 0.000136451 0.000134925 0.000139987 0.000139837 0.000123775 0.000138249 0.000139193 0.000130334 0.000134354 0.000150319 0.000146958 0.00013354 0.000149397 0.000148386 0.000133467 0.000112661 0.000141632
lyrPA3 0.000162012 0.00013234 0.000138788 0.000152094 0.00014597 0.000146467 0.000100383 0.000102546 9.92953e-05 0.000104701 0.000105932 0.000111037 9.81622e-05 0.00012331 0.000120489 0.000134219 0.000111182 0.000108324 0.000127662 0.000131047 0.000109387 0.000114232 0.000108233 9.67995e-05 0.000137842 0.000173275 0.000166285 0.000170686 0.000159306 0.00012484 0.000177811 0.000103703 0.000124218 0.000156612 0.000147897 0.000138817 0.000149524 0.000140061 0.000153337 0.000157195 0.000152891 0.000158052 0.000206075 0.000148409 0.000150448 8.65439e-05 0.000113758 0.000111656 0.000114673 0.000132987 0.000127334 0.000149777 0.000112278 0.000156459 0.000159898 0.000136884 0.000138701 0.000127082 0.000125534 0.00013422 0.000131774 0.000130878 0.000131788 0.000126057 0.000131316 0.000136754 0.000136823 0.000134805 0.000133093 0.000120481 0.000133113 0.000137065 0.000130456 0.000131248 0.000140093 0.000132765 0.000126586 0.000139765 0.000137837 0.000129327 0.00011734 0.000134149
lyrNY6 0.000158062 0.000137299 0.000144514 0.000154537 0.000148751 0.000146718 0.000100005 9.98427e-05 9.93801e-05 0.000108433 0.000105966 0.000108493 0.000101873 0.000123415 0.000122287 0.00012393 0.000113266 0.000115585 0.0001274 0.000129557 0.000104671 0.000116225 0.000106381 9.62789e-05 0.000133424 0.000183303 0.000172419 0.000180602 0.00016954 0.000121521 0.000186966 0.000104841 0.000118655 0.000154748 0.000143834 0.000142205 0.000148851 0.000141325 0.00014679 0.000152826 0.000159543 0.000149766 0.000148409 0.00021053 0.000154014 8.6895e-05 0.000115197 0.000113029 0.000114773 0.000136567 0.000127155 0.000145772 0.000112851 0.000154932 0.000164359 0.00013892 0.000138005 0.000128411 0.000129791 0.000133648 0.000132551 0.000135597 0.000126853 0.000125046 0.000130141 0.000137791 0.000137822 0.000137303 0.000131901 0.00011982 0.000133409 0.000137355 0.000129161 0.000130805 0.000141022 0.000133186 0.000125309 0.000139874 0.00013765 0.000129043 0.000108574 0.000147396
lyrNY4 0.000158034 0.000133109 0.000142392 0.000149172 0.000148553 0.000145047 9.91943e-05 9.79075e-05 9.69642e-05 0.000106376 0.000104593 0.000111485 9.55428e-05 0.000117204 0.000120389 0.00013074 0.000106585 0.000107439 0.000124275 0.000123216 0.000108764 0.000111649 0.000103435 9.18175e-05 0.000135577 0.000184518 0.000175006 0.000177708 0.00017527 0.000122965 0.000188604 0.000105456 0.000114079 0.000151066 0.000155008 0.00013816 0.000148484 0.000139221 0.00014457 0.000148065 0.000147584 0.000148102 0.000150448 0.000154014 0.000220218 8.56562e-05 0.00012023 0.000110805 0.000112062 0.000132705 0.000122028 0.000144403 0.000110073 0.000154015 0.000177027 0.000134082 0.000132817 0.000124577 0.000126651 0.000129752 0.000131555 0.000128256 0.000122349 0.00012044 0.000124738 0.000130421 0.000131775 0.000132862 0.000131564 0.000115703 0.000129684 0.000131412 0.000123321 0.000124614 0.00013729 0.000131221 0.000122447 0.000140183 0.000134933 0.000126088 0.000112532 0.00014906
lyrWI1 0.000101283 7.99091e-05 8.8876e-05 8.99259e-05 8.27542e-05 0.00010149 0.000106597 0.000107297 0.000100344 0.000102882 0.000103592 0.000106441 0.000106464 0.000125483 0.000115106 0.000128665 0.000100846 0.00010401 0.000119785 0.000124708 0.000103799 0.00010607 0.000100921 0.000107837 0.000135722 0.00010582 0.000101362 0.0001013 9.54273e-05 0.000116851 0.000108637 0.000104695 0.000119401 0.000101473 9.43769e-05 8.76403e-05 9.19594e-05 8.78423e-05 9.00198e-05 9.18797e-05 9.63427e-05 8.90136e-05 8.65439e-05 8.6895e-05 8.56562e-05 0.000143406 0.000106112 0.00010347 0.000102798 0.000103766 0.000124463 0.000113759 0.000111768 0.000111867 0.000107765 0.000104667 0.0001064 0.000106287 0.00010734 0.000106724 0.000105202 0.000105142 0.0001068 0.000104371 0.000104376 0.000102764 0.000104401 0.000105675 0.000115759 0.000102573 0.000116823 0.000105248 0.000103424 0.000104683 0.000123437 0.000131448 0.000124379 0.000123977 0.000119049 0.000112216 0.000112257 0.000101788
lyrIA2 0.000135982 0.000114092 0.000121963 0.000122752 0.000117371 0.000131693 0.000110456 0.000112736 0.000119544 0.000122672 0.000123035 0.000126571 0.00012341 0.000142497 0.000129077 0.000155761 0.000123436 0.000123103 0.000136566 0.000138105 0.000126141 0.000126009 0.000119199 0.000119834 0.000167742 0.00014759 0.000139416 0.000140077 0.000131773 0.00014676 0.000155037 0.000123984 0.00014064 0.000132691 0.000125553 0.00011913 0.000124122 0.000115633 0.000125038 0.00011931 0.000126967 0.000118976 0.000113758 0.000115197 0.00012023 0.000106112 0.000246437 0.000124635 0.000122833 0.000133671 0.00014905 0.000142407 0.000133444 0.000141656 0.000137415 0.000133157 0.000134225 0.000136099 0.000138859 0.000133508 0.000133163 0.000134003 0.000135209 0.000133531 0.000131725 0.000129256 0.000134372 0.000136137 0.000146739 0.000131239 0.000145096 0.000131496 0.000129674 0.000132067 0.000160486 0.000160696 0.000155903 0.000164379 0.000161764 0.00013946 0.000124283 0.000145934
lyrON5 0.000129216 0.000105824 0.000118655 0.000120575 0.000119157 0.000144479 0.000142818 0.000134663 0.000151482 0.000150048 0.00014956 0.000160903 0.000123211 0.000153449 0.000147999 0.000133138 0.000148154 0.000142481 0.00016425 0.000156123 0.000134342 0.000171485 0.000155904 0.000117486 0.000141078 0.000139657 0.000133561 0.000135117 0.00012183 0.000135888 0.000145302 0.000111899 0.000176637 0.000127929 0.000115964 0.000112778 0.000117817 0.000113484 0.00011556 0.000115838 0.000119248 0.000116565 0.000111656 0.000113029 0.000110805 0.00010347 0.000124635 0.000194065 0.000146069 0.000147304 0.000192659 0.000177647 0.000176359 0.000174715 0.000157522 0.000148206 0.000151308 0.000154632 0.000153637 0.000154186 0.000155304 0.000151112 0.000156608 0.000154253 0.000153916 0.000147364 0.000150448 0.000147178 0.000148885 0.000138834 0.000145052 0.000150045 0.000148948 0.000154599 0.000143111 0.000148966 0.000145894 0.000141092 0.000143629 0.000138225 0.000144058 0.000119334
lyrON8 0.000130892 0.000109122 0.000115017 0.000126945 0.000113097 0.000130028 0.000126509 0.000126992 0.000137003 0.000140349 0.000144859 0.000151825 0.000125487 0.000157201 0.000158894 0.000137011 0.000169502 0.000151238 0.000181152 0.000180059 0.000134206 0.000151154 0.000140293 0.000117086 0.000148807 0.000147434 0.00013469 0.000132699 0.000124626 0.000134961 0.000144958 0.00011442 0.000156031 0.000131622 0.000119004 0.00011782 0.00011682 0.00011349 0.000118457 0.000118725 0.00012249 0.000122548 0.000114673 0.000114773 0.000112062 0.000102798 0.000122833 0.000146069 0.000217122 0.000169287 0.000165633 0.000150385 0.000153474 0.000152968 0.000143589 0.000158154 0.000165678 0.000171417 0.000170534 0.000175269 0.000174653 0.000167309 0.000167285 0.000168811 0.000166895 0.000160562 0.000165054 0.000163839 0.000157817 0.000143344 0.000153424 0.00016449 0.000166814 0.000167381 0.000152408 0.000154506 0.000144252 0.000153915 0.000148827 0.000150555 0.00014121 0.000122887
areQC1 0.000153743 0.00013181 0.000144278 0.000143907 0.00013497 0.000137759 0.000126769 0.000122535 0.000128809 0.000134516 0.000135765 0.000152891 0.000128767 0.000147893 0.000194445 0.000137226 0.000160207 0.000159414 0.00022384 0.000224502 0.000141777 0.000161867 0.000150641 0.000117144 0.000147685 0.000159456 0.000150788 0.000155831 0.000143689 0.000136774 0.000159581 0.000120954 0.000153551 0.000143815 0.000136893 0.000128813 0.000134879 0.000136832 0.000134247 0.000136773 0.000146621 0.000133755 0.000132987 0.000136567 0.000132705 0.000103766 0.000133671 0.000147304 0.000169287 0.000233023 0.000164448 0.00015828 0.000150192 0.000156418 0.000150504 0.000235217 0.000240368 0.000231008 0.000234135 0.000245643 0.000243944 0.000234836 0.000230032 0.000229768 0.000238703 0.000235244 0.000239634 0.000237418 0.000209806 0.000188896 0.000203345 0.000238551 0.000227006 0.000239276 0.000160558 0.000158909 0.000155549 0.00015834 0.000158151 0.000196326 0.000138096 0.000127879
lyrOH1 0.000144663 0.000116824 0.000127717 0.000131826 0.000126243 0.000164916 0.000178016 0.000160576 0.000175526 0.000172139 0.000166149 0.000192801 0.000144204 0.000172448 0.000170491 0.000157127 0.000169602 0.000167167 0.000192491 0.000179484 0.000149996 0.000193718 0.00017947 0.000140076 0.000173357 0.000154057 0.000144624 0.000152062 0.00013929 0.000156812 0.000156089 0.000134259 0.000216743 0.000148125 0.000133203 0.000130947 0.000136315 0.000130396 0.000132062 0.000134313 0.000135008 0.00013624 0.000127334 0.000127155 0.000122028 0.000124463 0.00014905 0.000192659 0.000165633 0.000164448 0.00026188 0.000219709 0.000216055 0.00020894 0.000173687 0.000166713 0.000166954 0.000173694 0.000174058 0.000171825 0.000172035 0.000165655 0.000172524 0.000169936 0.000172688 0.000165146 0.000168673 0.000167587 0.000170104 0.000157283 0.000166301 0.000167336 0.000164483 0.000173367 0.000170526 0.000181022 0.000173273 0.000167654 0.000167664 0.000159226 0.000172654 0.000146946
lyrON4 0.000162907 0.000138246 0.000144405 0.000157849 0.000145021 0.000234865 0.000160783 0.000147296 0.000159999 0.000163366 0.000157721 0.000168029 0.000135409 0.000168914 0.000160937 0.000151503 0.000155283 0.000154472 0.000177756 0.00017205 0.000141775 0.000176755 0.0001634 0.000131598 0.00016727 0.000171947 0.00016193 0.00016657 0.000159448 0.000156937 0.000176065 0.000130037 0.000196903 0.000162597 0.000147381 0.000142537 0.000147651 0.000145173 0.000154393 0.000154295 0.000146614 0.000157659 0.000149777 0.000145772 0.000144403 0.000113759 0.000142407 0.000177647 0.000150385 0.00015828 0.000219709 0.000278076 0.000203376 0.000270202 0.000231369 0.000161011 0.000163046 0.0001606 0.000159173 0.00016397 0.000160281 0.000157036 0.000159845 0.000157245 0.000157568 0.000153965 0.000159752 0.000159584 0.000167877 0.000151588 0.000164602 0.000157544 0.000155854 0.000158296 0.000162536 0.000166461 0.00016383 0.000167192 0.000169024 0.000158137 0.000152233 0.000150703
lyrON3 0.000126609 0.00010865 0.000119327 0.000124114 0.000113929 0.000167426 0.000154859 0.00014348 0.000163437 0.000166104 0.000160389 0.000172099 0.000133771 0.000159347 0.000153817 0.000134729 0.000155429 0.000155472 0.000175142 0.000164502 0.000142613 0.000172215 0.000158535 0.000125553 0.000150549 0.000141873 0.000137631 0.000135641 0.00012078 0.000136977 0.000144664 0.000120343 0.00018949 0.000137112 0.000123201 0.000119062 0.000119368 0.000116852 0.000119541 0.000118958 0.000124824 0.000123086 0.000112278 0.000112851 0.000110073 0.000111768 0.000133444 0.000176359 0.000153474 0.000150192 0.000216055 0.000203376 0.000211831 0.000201477 0.000167234 0.000156194 0.000154244 0.000156936 0.00015504 0.000156453 0.000152387 0.000152127 0.000156086 0.000154114 0.00015303 0.00014838 0.000152443 0.000155138 0.00015393 0.000153327 0.000153852 0.000153284 0.000150417 0.000153846 0.000147707 0.000155046 0.000150822 0.000146614 0.000146748 0.000148159 0.000157171 0.000121825
lyrON2 0.000174099 0.000142962 0.00014903 0.000174001 0.000152485 0.000272426 0.000150756 0.000136634 0.000157499 0.000156935 0.000155248 0.000162869 0.000134018 0.000158785 0.000162682 0.000154736 0.000148791 0.000149975 0.000167816 0.000168249 0.000141644 0.000169146 0.000160421 0.00013056 0.000169704 0.000192222 0.00016961 0.000171213 0.000163435 0.00015714 0.000185199 0.000129909 0.000181915 0.000171851 0.000159058 0.000153792 0.000164234 0.00015451 0.000156165 0.000159281 0.00015877 0.000166367 0.000156459 0.000154932 0.000154015 0.000111867 0.000141656 0.000174715 0.000152968 0.000156418 0.00020894 0.000270202 0.000201477 0.000316558 0.000260638 0.000155405 0.000158387 0.000164365 0.000161791 0.00016087 0.000163219 0.000160946 0.000158297 0.00015604 0.000155666 0.000153368 0.000159743 0.000153834 0.000167992 0.000148633 0.000162362 0.00015623 0.000156442 0.000156517 0.000161058 0.000161613 0.000163081 0.000165658 0.000163724 0.000158809 0.000150998 0.000160637
lyrON1 0.000167209 0.000146122 0.000154372 0.00016052 0.000159744 0.00023282 0.000132406 0.000124877 0.000137314 0.000142824 0.000141167 0.00014467 0.000130783 0.000159463 0.000149771 0.000150763 0.000137146 0.000138352 0.000160852 0.000155761 0.000135211 0.000152322 0.000143901 0.000118259 0.000164727 0.000202786 0.000197977 0.000203634 0.000186239 0.000143327 0.000205341 0.000130447 0.000161943 0.000174919 0.000170443 0.000157303 0.000163371 0.00015533 0.000159191 0.000161326 0.000163681 0.00018161 0.000159898 0.000164359 0.000177027 0.000107765 0.000137415 0.000157522 0.000143589 0.000150504 0.000173687 0.000231369 0.000167234 0.000260638 0.000298991 0.000155181 0.000151445 0.000152477 0.000149417 0.000153065 0.000150365 0.000151814 0.000154048 0.000152623 0.000152943 0.000152282 0.000155686 0.000153466 0.000160502 0.000144035 0.000155767 0.000152798 0.000149212 0.000153558 0.000164873 0.000157811 0.000155612 0.000158583 0.000165991 0.000149654 0.000137757 0.000174633
areGL1 0.000155069 0.000136398 0.000151561 0.000145792 0.000138762 0.000141119 0.000130929 0.000126692 0.000132215 0.000141305 0.000139493 0.000153128 0.000129436 0.000152805 0.000188491 0.000141116 0.000150553 0.000156252 0.000212987 0.000210451 0.000143583 0.000160298 0.000151525 0.000119971 0.000154314 0.000156088 0.000154005 0.000162813 0.000147339 0.000140659 0.000162226 0.000129486 0.000159255 0.00015201 0.000139772 0.000134799 0.000139966 0.000143686 0.000139348 0.000139812 0.000153331 0.000138605 0.000136884 0.00013892 0.000134082 0.000104667 0.000133157 0.000148206 0.000158154 0.000235217 0.000166713 0.000161011 0.000156194 0.000155405 0.000155181 0.000234012 0.000245691 0.000227548 0.000230547 0.000242766 0.000245568 0.000240365 0.000227042 0.000223198 0.000233901 0.000237523 0.000242985 0.000244375 0.000201497 0.000191715 0.000201712 0.000241718 0.000224508 0.000234556 0.000164916 0.000166287 0.00016504 0.000163843 0.000164384 0.000188984 0.000143707 0.00013525
areGL2 0.00015662 0.00013381 0.000149093 0.000144078 0.000137226 0.000140581 0.000130722 0.000123603 0.000132638 0.000139139 0.000140797 0.000158323 0.000130452 0.000152041 0.000195102 0.000140894 0.000159617 0.000162119 0.000220944 0.000225751 0.000142521 0.000166249 0.000155227 0.000120228 0.000151239 0.000153886 0.000152771 0.00016039 0.000148355 0.000140045 0.000160526 0.000123789 0.000161668 0.000147692 0.000139794 0.000133417 0.000136011 0.000141882 0.000137323 0.00013834 0.000150087 0.000138061 0.000138701 0.000138005 0.000132817 0.0001064 0.000134225 0.000151308 0.000165678 0.000240368 0.000166954 0.000163046 0.000154244 0.000158387 0.000151445 0.000245691 0.000234165 0.000230316 0.000228371 0.000248691 0.000243484 0.000241935 0.000229078 0.000224954 0.000235833 0.000242737 0.000246054 0.000243755 0.000215925 0.000194481 0.000205946 0.000241163 0.000228012 0.0002362 0.000161816 0.000161912 0.000161848 0.000162962 0.000160911 0.000200286 0.000141293 0.00013189
areMB1 0.000147493 0.000128522 0.000134534 0.000142132 0.000131368 0.000142439 0.000130155 0.00012122 0.000136718 0.000145108 0.000141471 0.000158476 0.000137397 0.000157771 0.000197839 0.000142536 0.00016286 0.000165318 0.000222008 0.000216692 0.00015088 0.000161537 0.000155403 0.000124687 0.000151812 0.000160255 0.000146516 0.000152824 0.000140319 0.000138892 0.000160401 0.000123063 0.000161546 0.000141327 0.000129948 0.000128621 0.000132199 0.000134459 0.000129671 0.000129543 0.000136653 0.000131899 0.000127082 0.000128411 0.000124577 0.000106287 0.000136099 0.000154632 0.000171417 0.000231008 0.000173694 0.0001606 0.000156936 0.000164365 0.000152477 0.000227548 0.000230316 0.000233576 0.00024198 0.000233228 0.000230202 0.000227894 0.000239156 0.000238748 0.000231932 0.000221951 0.000230593 0.000230523 0.000219326 0.000194307 0.000216112 0.000230627 0.0002235 0.000232673 0.000164172 0.000164673 0.000163123 0.000167437 0.000164002 0.000209914 0.000145121 0.000131391
areMB2 0.000151204 0.000130608 0.000141524 0.00014103 0.000130339 0.000141905 0.000130053 0.000121949 0.000136599 0.000144325 0.000139905 0.000159234 0.0001392 0.000159031 0.000198543 0.000142956 0.000161471 0.000163733 0.000221484 0.000217685 0.0001485 0.000161439 0.000154388 0.00012373 0.000153928 0.000161139 0.000151118 0.000155488 0.000141883 0.000140767 0.000160296 0.00012401 0.000161467 0.00014051 0.000127732 0.000128195 0.000131832 0.000134701 0.000130445 0.000132241 0.000144509 0.000131746 0.000125534 0.000129791 0.000126651 0.00010734 0.000138859 0.000153637 0.000170534 0.000234135 0.000174058 0.000159173 0.00015504 0.000161791 0.000149417 0.000230547 0.000228371 0.00024198 0.000233767 0.000232112 0.000232602 0.000229723 0.000237508 0.000236687 0.000229617 0.000225908 0.000233138 0.000232024 0.000215763 0.000194454 0.000213752 0.000230302 0.000221311 0.000230404 0.000164853 0.000165702 0.000162899 0.000167757 0.000164164 0.000204318 0.000144436 0.000137447
areNU4 0.000152892 0.000132107 0.000145256 0.000145282 0.00013442 0.000143839 0.000131528 0.000124038 0.000135765 0.000142014 0.000142524 0.00015571 0.000133351 0.00015345 0.000201027 0.000144766 0.000164499 0.000162283 0.000224012 0.0002252 0.000145749 0.000167984 0.000159316 0.000123591 0.000152608 0.00016135 0.000154388 0.000158886 0.000145839 0.000140044 0.00016081 0.000125866 0.000159836 0.000142978 0.000135255 0.000130428 0.000132955 0.000139247 0.000133653 0.000137585 0.000149226 0.000134826 0.00013422 0.000133648 0.000129752 0.000106724 0.000133508 0.000154186 0.000175269 0.000245643 0.000171825 0.00016397 0.000156453 0.00016087 0.000153065 0.000242766 0.000248691 0.000233228 0.000232112 0.00023607 0.000244803 0.000247696 0.000228769 0.000226782 0.000231739 0.000245922 0.000246323 0.000250389 0.000224191 0.000196915 0.000217387 0.000248113 0.000228796 0.000232179 0.000170691 0.000170631 0.000161247 0.000164607 0.000162115 0.000208824 0.000143636 0.000131476
areNU5 0.000152615 0.000130023 0.000144482 0.000143717 0.000134489 0.000147257 0.000130618 0.000125889 0.000133568 0.000138823 0.000140678 0.000155015 0.000132202 0.00015089 0.000198196 0.000140801 0.000165322 0.000159258 0.000229815 0.00022774 0.000147407 0.000167348 0.000156236 0.000120421 0.000161932 0.000172759 0.000152376 0.000158043 0.000144937 0.000139174 0.00016081 0.000125556 0.000161569 0.000142798 0.00013355 0.000128952 0.000134534 0.000139375 0.000134574 0.00013511 0.000146299 0.00013352 0.000131774 0.000132551 0.000131555 0.000105202 0.000133163 0.000155304 0.000174653 0.000243944 0.000172035 0.000160281 0.000152387 0.000163219 0.000150365 0.000245568 0.000243484 0.000230202 0.000232602 0.000244803 0.000251996 0.000235172 0.000227655 0.00022579 0.000235309 0.00023844 0.000243639 0.000242498 0.000220666 0.000200982 0.000215422 0.000241458 0.000224573 0.000235758 0.000165876 0.000164021 0.000163854 0.000162876 0.000161342 0.00020401 0.000139642 0.000134317
areNT1 0.000149982 0.000134693 0.000143655 0.000144038 0.00013491 0.000140819 0.000129668 0.000120082 0.000132439 0.000139919 0.000139137 0.000154828 0.000133495 0.000154615 0.000201286 0.000138888 0.000156293 0.000157778 0.000223812 0.000222982 0.000147364 0.000165811 0.000156011 0.000121824 0.00014468 0.000155674 0.000154225 0.000157716 0.000147945 0.00013793 0.000162564 0.000123074 0.000153602 0.000143474 0.000133518 0.000130933 0.000133447 0.000139566 0.000135096 0.000136639 0.000148536 0.000132113 0.000130878 0.000135597 0.000128256 0.000105142 0.000134003 0.000151112 0.000167309 0.000234836 0.000165655 0.000157036 0.000152127 0.000160946 0.000151814 0.000240365 0.000241935 0.000227894 0.000229723 0.000247696 0.000235172 0.000234671 0.000223846 0.000225587 0.000231445 0.000239799 0.000241543 0.000240153 0.000226955 0.000199543 0.000220527 0.000241447 0.000224153 0.000231994 0.000170859 0.000168804 0.000160118 0.000166315 0.000160034 0.000207249 0.00014038 0.000130593
areNU3 0.000147591 0.000127352 0.000137777 0.000140261 0.000133218 0.000141379 0.00013279 0.000125604 0.000138684 0.000147193 0.000142447 0.000158945 0.000136945 0.000155207 0.000200126 0.000141476 0.000158958 0.00016541 0.000222612 0.000217395 0.000148265 0.000164355 0.000157364 0.000126939 0.000153211 0.000154306 0.000146997 0.000150475 0.000139272 0.00013938 0.00015765 0.000125328 0.000163585 0.000141708 0.000131221 0.000129035 0.000131263 0.000131962 0.00013208 0.000133368 0.000137266 0.000133181 0.000131788 0.000126853 0.000122349 0.0001068 0.000135209 0.000156608 0.000167285 0.000230032 0.000172524 0.000159845 0.000156086 0.000158297 0.000154048 0.000227042 0.000229078 0.000239156 0.000237508 0.000228769 0.000227655 0.000223846 0.000222128 0.00022098 0.000234314 0.000225254 0.000230922 0.000234222 0.000211474 0.000188539 0.000209397 0.000228448 0.000228903 0.00023479 0.000167413 0.000164296 0.000159378 0.000166111 0.000165084 0.000200239 0.00015088 0.000128616
areQC7 0.000145306 0.000127118 0.000134001 0.000136466 0.000131138 0.000141099 0.000128901 0.000121799 0.000136448 0.000145431 0.000140368 0.000155594 0.000136286 0.000154019 0.000196721 0.000139906 0.000161524 0.000163816 0.000219828 0.000210979 0.000146242 0.000162667 0.000154968 0.000123851 0.000150348 0.000157151 0.000146469 0.000150754 0.000138024 0.000135111 0.000154341 0.000121638 0.00016113 0.000141307 0.000129189 0.000128224 0.000130622 0.000130246 0.000130761 0.000130576 0.000135109 0.000130296 0.000126057 0.000125046 0.00012044 0.000104371 0.000133531 0.000154253 0.000168811 0.000229768 0.000169936 0.000157245 0.000154114 0.00015604 0.000152623 0.000223198 0.000224954 0.000238748 0.000236687 0.000226782 0.00022579 0.000225587 0.00022098 0.00021788 0.00023121 0.000220221 0.000223591 0.000228128 0.000206601 0.00018678 0.000207362 0.000224183 0.000225542 0.000231792 0.000162502 0.000160596 0.00015663 0.000161868 0.000161079 0.00019549 0.000144977 0.000125979
areQC5 0.000148734 0.000127287 0.000137313 0.000144699 0.000134665 0.000138906 0.000130751 0.000124478 0.00013566 0.000142031 0.000138082 0.000157254 0.000135466 0.000153967 0.000199907 0.000139489 0.000156898 0.000161676 0.000226484 0.000219343 0.000144952 0.000162705 0.000155737 0.000122995 0.000151722 0.000153471 0.000148663 0.000149769 0.000139764 0.00013651 0.000158065 0.00012301 0.000158153 0.000141354 0.000130512 0.000128367 0.000131408 0.000132429 0.000131503 0.000134689 0.000137664 0.000133702 0.000131316 0.000130141 0.000124738 0.000104376 0.000131725 0.000153916 0.000166895 0.000238703 0.000172688 0.000157568 0.00015303 0.000155666 0.000152943 0.000233901 0.000235833 0.000231932 0.000229617 0.000231739 0.000235309 0.000231445 0.000234314 0.00023121 0.000227068 0.000232062 0.000239404 0.00023274 0.0002133 0.000187954 0.000206736 0.000233583 0.000224212 0.0002265 0.000168275 0.000164707 0.000159023 0.000163774 0.000164868 0.000197162 0.000146353 0.000125884
areQC4 0.000153357 0.000134193 0.000149055 0.000143067 0.000136327 0.000140662 0.000127247 0.000122599 0.000129869 0.000135833 0.00013688 0.000152856 0.000126429 0.000148964 0.000188628 0.000139108 0.00015492 0.000154527 0.000214218 0.000216162 0.000140313 0.000161306 0.000152031 0.000117574 0.000150091 0.000152296 0.000150925 0.000158665 0.000147378 0.000137562 0.000156708 0.000122348 0.000151542 0.000144069 0.000135556 0.000130627 0.000137854 0.000142856 0.000135482 0.000138491 0.000148379 0.000136451 0.000136754 0.000137791 0.000130421 0.000102764 0.000129256 0.000147364 0.000160562 0.000235244 0.000165146 0.000153965 0.00014838 0.000153368 0.000152282 0.000237523 0.000242737 0.000221951 0.000225908 0.000245922 0.00023844 0.000239799 0.000225254 0.000220221 0.000232062 0.000225888 0.000240566 0.000239536 0.000208999 0.00018728 0.000202041 0.000236547 0.000221654 0.000232331 0.000162264 0.000161308 0.00015726 0.000159406 0.000162321 0.000193013 0.000140015 0.00013002
areQC2 0.000159059 0.000135402 0.000148713 0.000150573 0.000140192 0.000144162 0.000129857 0.000123217 0.000134403 0.000141473 0.000139849 0.000155728 0.000130599 0.000152547 0.000195322 0.00014259 0.000156641 0.000157714 0.000221063 0.000219059 0.000142788 0.000164929 0.000155303 0.000121112 0.000153489 0.00015738 0.000155646 0.00016387 0.000146572 0.000140033 0.000166223 0.000123964 0.00015647 0.000142771 0.000132582 0.000130672 0.000135921 0.000139156 0.000138911 0.000139587 0.000150063 0.000134925 0.000136823 0.000137822 0.000131775 0.000104401 0.000134372 0.000150448 0.000165054 0.000239634 0.000168673 0.000159752 0.000152443 0.000159743 0.000155686 0.000242985 0.000246054 0.000230593 0.000233138 0.000246323 0.000243639 0.000241543 0.000230922 0.000223591 0.000239404 0.000240566 0.000231494 0.000245786 0.000214338 0.00019014 0.000202437 0.000241958 0.000228848 0.000239953 0.000162865 0.000163845 0.000160943 0.000162054 0.000163313 0.000197121 0.000141074 0.000135974
areQC3 0.000153765 0.000132167 0.00014534 0.000147529 0.000136124 0.000140451 0.00013052 0.000124824 0.000133053 0.000142627 0.000140204 0.000154078 0.000134533 0.000152701 0.000195213 0.000142028 0.000155038 0.000156838 0.000218591 0.000213092 0.000146399 0.000160605 0.000151334 0.000122443 0.000153924 0.000158088 0.000150817 0.000162017 0.00014633 0.000142342 0.000159903 0.000124954 0.000154244 0.000153934 0.000141962 0.000134196 0.000136676 0.000144737 0.000135551 0.000139934 0.000151105 0.000139987 0.000134805 0.000137303 0.000132862 0.000105675 0.000136137 0.000147178 0.000163839 0.000237418 0.000167587 0.000159584 0.000155138 0.000153834 0.000153466 0.000244375 0.000243755 0.000230523 0.000232024 0.000250389 0.000242498 0.000240153 0.000234222 0.000228128 0.00023274 0.000239536 0.000245786 0.000232112 0.000218149 0.000190503 0.000212675 0.000245526 0.000228137 0.000233428 0.000170793 0.000169544 0.000163123 0.000165083 0.000170428 0.000205283 0.000144479 0.000130688
areSK2 0.000150132 0.000127952 0.000133713 0.000140275 0.000134422 0.000146673 0.000132684 0.000128268 0.000136627 0.000140449 0.000145081 0.000153379 0.000138721 0.000158434 0.000180338 0.000158053 0.000152455 0.000148709 0.000203543 0.000199958 0.000146334 0.000161727 0.000152683 0.00013239 0.000166816 0.00015993 0.000155589 0.0001617 0.000147877 0.000159911 0.000163046 0.000134387 0.000164409 0.000150067 0.000142732 0.000132222 0.000134272 0.0001377 0.000139328 0.000137535 0.000143038 0.000139837 0.000133093 0.000131901 0.000131564 0.000115759 0.000146739 0.000148885 0.000157817 0.000209806 0.000170104 0.000167877 0.00015393 0.000167992 0.000160502 0.000201497 0.000215925 0.000219326 0.000215763 0.000224191 0.000220666 0.000226955 0.000211474 0.000206601 0.0002133 0.000208999 0.000214338 0.000218149 0.000288676 0.000225997 0.000310832 0.00021591 0.000207107 0.000213695 0.000254557 0.000249536 0.000192305 0.000234871 0.000271528 0.000279189 0.000147134 0.000153384
areSK1 0.000139074 0.000117842 0.0001223 0.00012801 0.000122654 0.000136064 0.000126352 0.000120556 0.000128477 0.000135417 0.000134969 0.000159485 0.000130117 0.000144832 0.000168077 0.000140518 0.00014074 0.000141158 0.000185562 0.00018542 0.000138472 0.000152068 0.000151834 0.000118061 0.00014551 0.0001458 0.000141848 0.000143117 0.000131885 0.000135262 0.000144949 0.00012376 0.000149364 0.000139153 0.000124377 0.000117938 0.000125182 0.000126946 0.000121078 0.000123437 0.000130928 0.000123775 0.000120481 0.00011982 0.000115703 0.000102573 0.000131239 0.000138834 0.000143344 0.000188896 0.000157283 0.000151588 0.000153327 0.000148633 0.000144035 0.000191715 0.000194481 0.000194307 0.000194454 0.000196915 0.000200982 0.000199543 0.000188539 0.00018678 0.000187954 0.00018728 0.00019014 0.000190503 0.000225997 0.000239251 0.000228361 0.000192654 0.000181267 0.00018848 0.000191726 0.000177521 0.000169186 0.000176721 0.000195456 0.000211684 0.000140693 0.000132007
areSK3 0.000152045 0.000128176 0.000131562 0.000142169 0.000132997 0.000144538 0.000132772 0.000128343 0.000134059 0.000141935 0.000144462 0.000151446 0.000141905 0.000161318 0.000180845 0.000158827 0.000149138 0.000149393 0.000204351 0.000198188 0.000144708 0.000158109 0.000148148 0.000133172 0.000169777 0.000152873 0.000155705 0.000157336 0.000145328 0.000162282 0.000156081 0.000137623 0.000161538 0.000157009 0.000141 0.000139132 0.000140907 0.000137275 0.000142637 0.000139212 0.000142968 0.000138249 0.000133113 0.000133409 0.000129684 0.000116823 0.000145096 0.000145052 0.000153424 0.000203345 0.000166301 0.000164602 0.000153852 0.000162362 0.000155767 0.000201712 0.000205946 0.000216112 0.000213752 0.000217387 0.000215422 0.000220527 0.000209397 0.000207362 0.000206736 0.000202041 0.000202437 0.000212675 0.000310832 0.000228361 0.000290065 0.000212848 0.00020411 0.000207267 0.000282778 0.000264248 0.000215285 0.000258996 0.000289243 0.000282167 0.000151709 0.000150663
areNU1 0.000154244 0.000134304 0.000149067 0.000147225 0.000137987 0.000141702 0.000128835 0.000124044 0.000132282 0.000137997 0.000140049 0.000155296 0.000128847 0.000149853 0.00019561 0.000143639 0.000153498 0.000156064 0.000217724 0.000218245 0.000140956 0.000164585 0.000153943 0.000120097 0.000154072 0.000157593 0.000154845 0.000163541 0.00015016 0.000139282 0.000161035 0.000123482 0.000154613 0.000147724 0.000141153 0.00013406 0.00013587 0.00014429 0.000137606 0.000139876 0.000151146 0.000139193 0.000137065 0.000137355 0.000131412 0.000105248 0.000131496 0.000150045 0.00016449 0.000238551 0.000167336 0.000157544 0.000153284 0.00015623 0.000152798 0.000241718 0.000241163 0.000230627 0.000230302 0.000248113 0.000241458 0.000241447 0.000228448 0.000224183 0.000233583 0.000236547 0.000241958 0.000245526 0.00021591 0.000192654 0.000212848 0.000230423 0.000227454 0.000234072 0.000170212 0.000166966 0.000158935 0.000161471 0.000163375 0.000202287 0.000140307 0.000131177
areNU2 0.000149585 0.000127522 0.000133266 0.000142541 0.000133971 0.000137684 0.000127168 0.000121351 0.000132568 0.000140748 0.000136717 0.000152564 0.000130214 0.000151728 0.000197539 0.000137087 0.000153219 0.000158991 0.000221106 0.000215482 0.000144353 0.000158966 0.000153214 0.000122303 0.000149536 0.000151593 0.000146736 0.000148025 0.000141319 0.000135601 0.000158672 0.000121531 0.000156089 0.000139238 0.000127432 0.000125294 0.00013086 0.0001309 0.000132607 0.000135756 0.000137808 0.000130334 0.000130456 0.000129161 0.000123321 0.000103424 0.000129674 0.000148948 0.000166814 0.000227006 0.000164483 0.000155854 0.000150417 0.000156442 0.000149212 0.000224508 0.000228012 0.0002235 0.000221311 0.000228796 0.000224573 0.000224153 0.000228903 0.000225542 0.000224212 0.000221654 0.000228848 0.000228137 0.000207107 0.000181267 0.00020411 0.000227454 0.000213988 0.000224893 0.000170786 0.00016518 0.000154504 0.000162679 0.000158823 0.000194409 0.000141597 0.000124445
areQC6 0.000149137 0.000127812 0.000138046 0.00014527 0.000135287 0.000139805 0.000130656 0.000124437 0.000136085 0.000142774 0.000138732 0.000157296 0.000136472 0.000154827 0.000200204 0.000140015 0.000157492 0.000162384 0.000227199 0.000220126 0.000145042 0.000163301 0.000156409 0.000123568 0.000152145 0.000153771 0.000148958 0.000150307 0.000139548 0.000137235 0.000158724 0.000123159 0.000159121 0.000141943 0.000130455 0.000128972 0.000132047 0.000132738 0.000131958 0.00013448 0.000137875 0.000134354 0.000131248 0.000130805 0.000124614 0.000104683 0.000132067 0.000154599 0.000167381 0.000239276 0.000173367 0.000158296 0.000153846 0.000156517 0.000153558 0.000234556 0.0002362 0.000232673 0.000230404 0.000232179 0.000235758 0.000231994 0.00023479 0.000231792 0.0002265 0.000232331 0.000239953 0.000233428 0.000213695 0.00018848 0.000207267 0.000234072 0.000224893 0.000227429 0.00016893 0.000165296 0.00015967 0.000164177 0.000165259 0.000197826 0.00014645 0.000126904
lyrAB1 0.000164447 0.000126374 0.000136457 0.000151324 0.000132286 0.000145891 0.000137699 0.000140743 0.000137645 0.000146766 0.00013965 0.000148055 0.000150733 0.000183441 0.000162092 0.000175163 0.00014383 0.000145331 0.000173791 0.000175467 0.000150411 0.000148228 0.000138952 0.000145955 0.000187086 0.000166498 0.000163619 0.000169318 0.000151395 0.000177741 0.00016685 0.000153888 0.000163776 0.000169435 0.000152563 0.000147967 0.000154165 0.000140132 0.000145722 0.000143235 0.000142757 0.000150319 0.000140093 0.000141022 0.00013729 0.000123437 0.000160486 0.000143111 0.000152408 0.000160558 0.000170526 0.000162536 0.000147707 0.000161058 0.000164873 0.000164916 0.000161816 0.000164172 0.000164853 0.000170691 0.000165876 0.000170859 0.000167413 0.000162502 0.000168275 0.000162264 0.000162865 0.000170793 0.000254557 0.000191726 0.000282778 0.000170212 0.000170786 0.00016893 0.000317808 0.000332072 0.000278542 0.000353742 0.000330594 0.00021257 0.000158278 0.000170068
lyrAB2 0.000161555 0.000125121 0.000136444 0.00014404 0.00013005 0.000149767 0.000146447 0.000135036 0.000143634 0.000144656 0.000149485 0.000156184 0.000155077 0.000179167 0.000164998 0.000175962 0.000148067 0.000144611 0.000167596 0.000168186 0.000140033 0.000154369 0.000146924 0.000153537 0.000183026 0.000159246 0.000157736 0.000159482 0.000145632 0.000179162 0.000158234 0.000152975 0.000175442 0.000158277 0.000145558 0.000139845 0.000146059 0.000143412 0.000142768 0.000140216 0.000144667 0.000146958 0.000132765 0.000133186 0.000131221 0.000131448 0.000160696 0.000148966 0.000154506 0.000158909 0.000181022 0.000166461 0.000155046 0.000161613 0.000157811 0.000166287 0.000161912 0.000164673 0.000165702 0.000170631 0.000164021 0.000168804 0.000164296 0.000160596 0.000164707 0.000161308 0.000163845 0.000169544 0.000249536 0.000177521 0.000264248 0.000166966 0.00016518 0.000165296 0.000332072 0.000315109 0.000299173 0.000340506 0.000317016 0.000213971 0.000153254 0.000161828
lyrSK1 0.000149274 0.000117814 0.00012826 0.000139321 0.000122755 0.000144074 0.000140153 0.0001331 0.000140658 0.000137587 0.000143113 0.000144035 0.000156042 0.000176014 0.000155394 0.00017336 0.000142508 0.000143443 0.000167929 0.000165975 0.000137995 0.000153356 0.00014078 0.000144891 0.000182071 0.000157021 0.00015099 0.000153713 0.0001393 0.000161746 0.000154819 0.00014217 0.000173069 0.000150284 0.000137108 0.00013018 0.000136303 0.00014001 0.000132292 0.000128965 0.000140602 0.00013354 0.000126586 0.000125309 0.000122447 0.000124379 0.000155903 0.000145894 0.000144252 0.000155549 0.000173273 0.00016383 0.000150822 0.000163081 0.000155612 0.00016504 0.000161848 0.000163123 0.000162899 0.000161247 0.000163854 0.000160118 0.000159378 0.00015663 0.000159023 0.00015726 0.000160943 0.000163123 0.000192305 0.000169186 0.000215285 0.000158935 0.000154504 0.00015967 0.000278542 0.000299173 0.000288076 0.000283494 0.000282503 0.000184483 0.000149792 0.000149167
lyrSK2 0.000161745 0.000128842 0.000137969 0.000149432 0.000133152 0.00014978 0.000136649 0.000143632 0.000136454 0.00014485 0.000141297 0.00014883 0.00015058 0.000180868 0.000159253 0.000178516 0.000146148 0.000146563 0.000172595 0.000175305 0.000150502 0.000150041 0.000143781 0.000147599 0.000189504 0.000168685 0.000158253 0.00016348 0.000151592 0.000180116 0.000167707 0.000151817 0.000165784 0.000166914 0.000154179 0.000144343 0.000152443 0.000144279 0.000142243 0.000142124 0.000149052 0.000149397 0.000139765 0.000139874 0.000140183 0.000123977 0.000164379 0.000141092 0.000153915 0.00015834 0.000167654 0.000167192 0.000146614 0.000165658 0.000158583 0.000163843 0.000162962 0.000167437 0.000167757 0.000164607 0.000162876 0.000166315 0.000166111 0.000161868 0.000163774 0.000159406 0.000162054 0.000165083 0.000234871 0.000176721 0.000258996 0.000161471 0.000162679 0.000164177 0.000353742 0.000340506 0.000283494 0.000324406 0.000328556 0.000198196 0.000158534 0.000170296
lyrSK4 0.000162763 0.000132558 0.000138842 0.000152229 0.000132315 0.000155124 0.000135294 0.000130258 0.000134474 0.000140164 0.000144608 0.000146591 0.000144199 0.000170736 0.000153023 0.000176769 0.0001411 0.000140815 0.000172404 0.000170706 0.000143746 0.000150191 0.000139548 0.000137232 0.000190896 0.000168107 0.000159105 0.000164366 0.000149101 0.000176847 0.000160479 0.00014936 0.000165233 0.000169317 0.000155582 0.000145338 0.000151558 0.000153588 0.000145295 0.000143623 0.000147104 0.000148386 0.000137837 0.00013765 0.000134933 0.000119049 0.000161764 0.000143629 0.000148827 0.000158151 0.000167664 0.000169024 0.000146748 0.000163724 0.000165991 0.000164384 0.000160911 0.000164002 0.000164164 0.000162115 0.000161342 0.000160034 0.000165084 0.000161079 0.000164868 0.000162321 0.000163313 0.000170428 0.000271528 0.000195456 0.000289243 0.000163375 0.000158823 0.000165259 0.000330594 0.000317016 0.000282503 0.000328556 0.000326286 0.000239713 0.00015411 0.000172204
lyrSK3 0.0001479 0.000123597 0.000127603 0.000137705 0.000129807 0.000138855 0.000128793 0.000125564 0.000129532 0.000133569 0.000136061 0.000148305 0.000133171 0.000152397 0.000173929 0.000151725 0.000143429 0.000139352 0.000193933 0.000190269 0.000142215 0.000150048 0.000143313 0.000127322 0.00015628 0.000151114 0.000146127 0.000150498 0.000141826 0.000151736 0.000152314 0.000126916 0.000155396 0.000145585 0.000135988 0.000127426 0.000132504 0.000131488 0.000131956 0.000133303 0.000135699 0.000133467 0.000129327 0.000129043 0.000126088 0.000112216 0.00013946 0.000138225 0.000150555 0.000196326 0.000159226 0.000158137 0.000148159 0.000158809 0.000149654 0.000188984 0.000200286 0.000209914 0.000204318 0.000208824 0.00020401 0.000207249 0.000200239 0.00019549 0.000197162 0.000193013 0.000197121 0.000205283 0.000279189 0.000211684 0.000282167 0.000202287 0.000194409 0.000197826 0.00021257 0.000213971 0.000184483 0.000198196 0.000239713 0.000263342 0.000145045 0.000142649
lyrWI1.1 0.000126719 0.000105185 0.000117258 0.000115233 0.000105716 0.0001292 0.000135526 0.000140755 0.000140684 0.000143232 0.00013825 0.000149699 0.000124837 0.000156875 0.00014395 0.000138427 0.000134824 0.000135464 0.000155571 0.000152735 0.000140442 0.000149544 0.000138452 0.000121788 0.000149652 0.000143929 0.0001346 0.00013497 0.000125708 0.000139053 0.000141594 0.000124459 0.000158358 0.000132734 0.000120254 0.000109825 0.000113544 0.000114656 0.000112369 0.000117883 0.000117103 0.000112661 0.00011734 0.000108574 0.000112532 0.000112257 0.000124283 0.000144058 0.00014121 0.000138096 0.000172654 0.000152233 0.000157171 0.000150998 0.000137757 0.000143707 0.000141293 0.000145121 0.000144436 0.000143636 0.000139642 0.00014038 0.00015088 0.000144977 0.000146353 0.000140015 0.000141074 0.000144479 0.000147134 0.000140693 0.000151709 0.000140307 0.000141597 0.00014645 0.000158278 0.000153254 0.000149792 0.000158534 0.00015411 0.000145045 0.000232948 0.000124287
Alyrp_PLS 0.000166426 0.000138132 0.000154291 0.000146244 0.000143305 0.00014564 0.000111556 0.000114777 0.000116201 0.000119237 0.000121234 0.000125657 0.000118258 0.000143497 0.000126786 0.000156705 0.000127046 0.000118576 0.00012743 0.000129613 0.000116955 0.000134362 0.000123322 0.000118894 0.000165202 0.000187685 0.000178744 0.000181703 0.000174077 0.000151797 0.000197169 0.000119794 0.000136501 0.00017213 0.00015887 0.000153252 0.000168859 0.000145998 0.000147213 0.000137568 0.000156294 0.000141632 0.000134149 0.000147396 0.00014906 0.000101788 0.000145934 0.000119334 0.000122887 0.000127879 0.000146946 0.000150703 0.000121825 0.000160637 0.000174633 0.00013525 0.00013189 0.000131391 0.000137447 0.000131476 0.000134317 0.000130593 0.000128616 0.000125979 0.000125884 0.00013002 0.000135974 0.000130688 0.000153384 0.000132007 0.000150663 0.000131177 0.000124445 0.000126904 0.000170068 0.000161828 0.000149167 0.000170296 0.000172204 0.000142649 0.000124287 0.000760892
# Treemix results: m=4 modelcov
lyrMO2 lyrOH1 lyrON1 lyrNC4 areQC1 lyrNJ1 lyrAB2 lyrNC1 lyrMI6 lyrNY6 lyrWV1 lyrIL1 lyrWI1 lyrON7 lyrON9 lyrON11.1 lyrMO3SM lyrON5 lyrVA1 lyrMD1 areGL1 areNU5 lyrNY3 lyrMO3 lyrSK3 areQC2 lyrNY2 areGL2 lyrWI1.1 areQC5 lyrON12 lyrWI3 lyrMD3 lyrNC2 lyrNY1 areNU3 lyrIL2 areQC3 lyrPA2 lyrVA2 lyrON8 lyrNY4 lyrMD4 areSK2 areNU2 areSK3 areQC7 lyrON10 lyrSK1 lyrIA2 lyrON11 areMB1 areNU4 lyrMI5 lyrON6 lyrNC3 lyrMI4 lyrSK4 Alyrp_PLS lyrON3 lyrPA3 lyrNY5 lyrMO1 lyrWI2 lyrPA4 areQC4 lyrON4 lyrMI1 lyrMI3 lyrPA1 lyrAB1 lyrIN1 lyrON2 areSK1 lyrSK2 lyrMD2 areQC6 lyrIA1 lyrMI2 areMB2 areNU1 areNT1 
lyrMO2 0.0376128 -0.000110427 -0.000413369 -0.000919957 -0.00367659 -4.0918e-05 0.0028658 -0.00116852 -0.00138302 -0.000489148 -0.000608695 -1.60993e-05 0.00342317 0.000175128 -0.00102166 -0.00207854 -0.00118021 0.00025807 -0.000723448 -0.000581919 -0.00390676 -0.00376989 -0.000143202 0.00919639 -0.00121285 -0.00383908 -0.000220747 -0.00390269 0.000546833 -0.00375871 -0.000523889 0.000804692 -0.000635707 -0.0011244 -0.000166036 -0.00370669 0.000401577 -0.00388838 -0.000632919 -0.000817691 -0.000747958 -0.000503362 -0.000445358 -0.00126779 -0.00366442 -0.00119844 -0.00369405 -0.000951299 0.0030466 0.00306548 -0.00209515 -0.00361177 -0.00380641 0.000681161 0.000214381 -0.00108055 0.000262078 0.00278578 -0.000282135 -5.62923e-05 -0.000492556 -0.000404947 0.015045 0.00321289 -0.000335615 -0.00390411 -0.00041512 0.000150961 0.000306496 -0.000395085 0.00281245 0.000132307 -0.000464922 -0.00235109 0.00280648 -0.000528052 -0.0037593 0.00437811 0.000217989 -0.00360868 -0.00391072 -0.00376526
lyrOH1 -0.000110427 0.0254006 0.000508181 -0.00316391 -0.00291499 -0.00228487 -0.000139899 -0.00341247 -0.000621423 -0.0027331 -0.00285265 0.00846017 0.00178139 0.00521792 0.00282985 -0.00131694 -0.00342417 0.00530086 -0.0029674 -0.00282587 -0.00314517 -0.00300829 -0.00238716 0.000129709 -0.00155628 -0.00307748 -0.0024647 -0.00314109 0.00392681 -0.00299711 0.00129716 0.00267553 -0.00287966 -0.00336835 -0.00240999 -0.00294509 0.00495033 -0.00312679 -0.00287687 -0.00306164 0.001853 -0.00274732 -0.00268931 -0.00161121 -0.00290282 -0.00154187 -0.00293245 0.00255707 4.09012e-05 0.000150844 -0.00133355 -0.00285017 -0.00304481 0.00255199 0.00525717 -0.0033245 0.00533562 -0.000219914 -0.00252609 0.0094015 -0.00273651 -0.0026489 -5.22638e-06 0.00246132 0.000585934 -0.00314252 0.00346383 0.00763542 0.00534929 -0.00263904 -0.000193252 0.0075351 0.00341403 -0.0015895 -0.000199213 -0.00277201 -0.0029977 0.000384179 0.00640582 -0.00284708 -0.00314912 -0.00300366
lyrON1 -0.000413369 0.000508181 0.0299863 0.00204911 -0.00469132 0.00292815 -0.000741214 0.00180056 -0.00239775 0.00247992 0.00236038 0.000336991 0.000185118 -0.000400591 -0.00120052 -0.00309327 0.00178886 -0.000317648 0.00224562 0.00238715 -0.0049215 -0.00478462 0.00282587 -0.000173233 -0.00298795 -0.00485381 0.00274832 -0.00491742 -0.000478702 -0.00477344 -0.00125202 -0.00062909 0.00233336 0.00184467 0.00280304 -0.00472142 -0.000307787 -0.00490312 0.00233615 0.00215138 -0.00126511 0.00246571 0.00252371 -0.00304289 -0.00467915 -0.00297354 -0.00470878 -0.00122299 -0.000560414 0.000155068 -0.00310988 -0.0046265 -0.00482114 -0.000752621 -0.000361338 0.00188852 -0.000305323 -0.000821229 0.00153885 0.00163752 0.00247652 0.00256412 -0.000308168 0.000215656 0.0121568 -0.00491885 0.00830997 0.00023575 -0.000269222 0.00257399 -0.000794567 0.000195004 0.00826017 -0.00336583 -0.000800528 0.00244102 -0.00477403 8.12368e-05 -4.79782e-05 -0.00462341 -0.00492546 -0.00478
lyrNC4 -0.000919957 -0.00316391 0.00204911 0.0278729 -0.00574429 0.0051209 -0.00135845 0.0115873 -0.00345072 0.00716675 0.00783784 -0.00306958 -0.000801078 -0.00287836 -0.00308936 -0.00414623 0.0115756 -0.00279541 0.00597762 0.00611915 -0.00597446 -0.00583759 0.00536107 -0.000679821 -0.00391311 -0.00590678 0.00576428 -0.00597039 -0.00250665 -0.00582641 -0.00259159 -0.00224879 0.00781083 0.0116314 0.00581899 -0.00577439 -0.00265191 -0.00595608 0.00663057 0.00588338 -0.00281566 0.00715254 0.00625571 -0.00396804 -0.00573211 -0.0038987 -0.00576175 -0.003019 -0.00117765 -0.000237614 -0.00416285 -0.00567947 -0.00587411 -0.00237232 -0.0028391 0.0116753 -0.00279141 -0.00143846 0.00265201 -0.00310978 0.00716334 0.00685854 -0.000814757 -0.00101135 0.00212687 -0.00597181 0.000136346 -0.00290252 -0.00274699 0.00640822 -0.0014118 -0.00292118 8.65433e-05 -0.00441879 -0.00141776 0.00760279 -0.005827 -0.000425352 -0.00283549 -0.00567638 -0.00597842 -0.00583296
areQC1 -0.00367659 -0.00291499 -0.00469132 -0.00574429 0.0197195 -0.00486525 -0.00411508 -0.00599285 0.0032227 -0.00531348 -0.00543303 -0.00282067 -0.00355771 -0.00262944 -0.000309764 0.00458892 -0.00600455 -0.0025465 -0.00554778 -0.00540625 0.0122952 0.0124321 -0.00496754 -0.00343646 0.00244117 0.0123629 -0.00504508 0.0122993 -0.00225773 0.00982863 0.000188009 -0.00199987 -0.00546004 -0.00594873 -0.00499037 0.00988065 -0.00240299 0.0123136 -0.00545725 -0.00564202 -3.60592e-05 -0.0053277 -0.00526969 0.00238623 0.00992293 0.00245558 0.00989329 -0.000239401 -0.00393428 -0.00299425 0.0045723 0.00997557 0.0123956 -0.00212341 -0.00259019 -0.00590488 -0.00254249 -0.0041951 -0.00510647 -0.00286086 -0.00531689 -0.00522928 -0.00357139 -0.00376799 -0.00461357 0.0122979 -0.00418262 -0.00265361 -0.00249807 -0.00521942 -0.00416844 -0.00267226 -0.00423242 0.00571714 -0.0041744 -0.00535239 0.00982804 -0.00318199 -0.00258658 0.00997866 0.0122912 0.0124367
lyrNJ1 -4.0918e-05 -0.00228487 0.00292815 0.0051209 -0.00486525 0.0189371 -0.000479409 0.00487234 -0.00257168 0.00555171 0.00543216 -0.00219054 7.79609e-05 -0.00199932 -0.00221032 -0.00326719 0.00486065 -0.00191637 0.00531741 0.00545894 -0.00509542 -0.00495855 0.00589766 0.000199218 -0.00303407 -0.00502774 0.00582011 -0.00509135 -0.00162761 -0.00494737 -0.00171255 -0.00136975 0.00540515 0.00491646 0.00587482 -0.00489535 -0.00177287 -0.00507704 0.00540794 0.00522317 -0.00193662 0.0055375 0.0055955 -0.00308901 -0.00485308 -0.00301966 -0.00488271 -0.00213996 -0.000298609 0.000641425 -0.00328381 -0.00480043 -0.00499507 -0.00149328 -0.00196006 0.00496031 -0.00191237 -0.000559424 0.00353104 -0.00223074 0.0055483 0.00563591 6.42827e-05 -0.000132314 0.00300591 -0.00509277 0.00101539 -0.00202348 -0.00186795 0.00564577 -0.000532762 -0.00204214 0.000965583 -0.00353975 -0.000538724 0.00551281 -0.00494796 0.000453688 -0.00195645 -0.00479734 -0.00509938 -0.00495392
lyrAB2 0.0028658 -0.000139899 -0.000741214 -0.00135845 -0.00411508 -0.000479409 0.0307857 -0.00160701 -0.00182151 -0.000927639 -0.00104719 -4.55711e-05 0.00387947 0.000145656 -0.00146015 -0.00251703 -0.0016187 0.000228598 -0.00116194 -0.00102041 -0.00434526 -0.00420838 -0.000581694 0.00310593 0.00141348 -0.00427757 -0.000659239 -0.00434118 0.000517361 -0.0041972 -0.000962381 0.00077522 -0.0010742 -0.00156289 -0.000604527 -0.00414518 0.000372105 -0.00432687 -0.00107141 -0.00125618 -0.00118645 -0.000941854 -0.00088385 0.00135854 -0.00410291 0.00142789 -0.00413254 -0.00138979 0.0107273 0.00262699 -0.00253364 -0.00405026 -0.0042449 0.000651689 0.000184909 -0.00151904 0.000232606 0.012796 -0.000720627 -8.57641e-05 -0.000931048 -0.000843439 0.002971 0.00366919 -0.00066346 -0.00434261 -0.000639593 0.000121489 0.000277025 -0.000833576 0.0140922 0.000102835 -0.000689396 -0.00278959 0.0140862 -0.000966543 -0.00419779 0.0033604 0.000188518 -0.00404717 -0.00434921 -0.00420375
lyrNC1 -0.00116852 -0.00341247 0.00180056 0.0115873 -0.00599285 0.00487234 -0.00160701 0.0327043 -0.00369928 0.00691819 0.00758928 -0.00331814 -0.00104964 -0.00312692 -0.00333792 -0.00439479 0.0189143 -0.00304397 0.00572906 0.00587059 -0.00622302 -0.00608615 0.00511251 -0.000928381 -0.00416167 -0.00615534 0.00551572 -0.00621895 -0.00275521 -0.00607497 -0.00284015 -0.00249735 0.00756227 0.0151159 0.00557043 -0.00602295 -0.00290047 -0.00620464 0.00638201 0.00563482 -0.00306421 0.00690398 0.00600715 -0.0042166 -0.00598067 -0.00414726 -0.00601031 -0.00326756 -0.00142621 -0.000486174 -0.00441141 -0.00592803 -0.00612267 -0.00262088 -0.00308766 0.0151598 -0.00303997 -0.00168702 0.00240345 -0.00335834 0.00691478 0.00660998 -0.00106332 -0.00125991 0.00187831 -0.00622037 -0.000112214 -0.00315108 -0.00299555 0.00615966 -0.00166036 -0.00316974 -0.000162016 -0.00466735 -0.00166632 0.00735423 -0.00607556 -0.000673912 -0.00308405 -0.00592494 -0.00622698 -0.00608152
lyrMI6 -0.00138302 -0.000621423 -0.00239775 -0.00345072 0.0032227 -0.00257168 -0.00182151 -0.00369928 0.0183981 -0.00301991 -0.00313946 -0.000527095 -0.00126414 -0.000335868 0.00198381 0.00482075 -0.00371097 -0.000252925 -0.00325421 -0.00311268 0.00299253 0.0031294 -0.00267396 -0.00114289 0.00228785 0.00306021 -0.00275151 0.0029966 3.58369e-05 0.00314058 0.00248158 0.000293696 -0.00316647 -0.00365516 -0.0026968 0.0031926 -0.000109419 0.00301091 -0.00316368 -0.00334845 0.00225751 -0.00303412 -0.00297612 0.00223291 0.00323487 0.00230226 0.00320524 0.00205417 -0.00164071 -0.000700678 0.00480414 0.00328752 0.00309288 0.000170165 -0.000296615 -0.00361131 -0.000248918 -0.00190153 -0.0028129 -0.000567288 -0.00302332 -0.00293571 -0.00127782 -0.00147442 -0.00232 0.00299518 -0.00188905 -0.000360035 -0.000204499 -0.00292585 -0.00187487 -0.000378689 -0.00193885 0.0045482 -0.00188083 -0.00305881 0.00313999 -0.000888416 -0.000293006 0.00329061 0.00298857 0.00313403
lyrNY6 -0.000489148 -0.0027331 0.00247992 0.00716675 -0.00531348 0.00555171 -0.000927639 0.00691819 -0.00301991 0.0140216 0.00747801 -0.00263877 -0.000370269 -0.00244755 -0.00265855 -0.00371542 0.0069065 -0.0023646 0.00640843 0.00654996 -0.00554365 -0.00540678 0.00579188 -0.000249012 -0.0034823 -0.00547597 0.00619508 -0.00553958 -0.00207584 -0.0053956 -0.00216078 -0.00181798 0.007451 0.00696231 0.0062498 -0.00534358 -0.0022211 -0.00552527 0.00706138 0.00631419 -0.00238485 0.00868511 0.00668652 -0.00353724 -0.00530131 -0.00346789 -0.00533094 -0.00258819 -0.000746839 0.000193195 -0.00373204 -0.00524866 -0.0054433 -0.00194151 -0.00240829 0.00700616 -0.0023606 -0.00100765 0.00308281 -0.00267897 0.00833483 0.00728935 -0.000383947 -0.000580544 0.00255768 -0.005541 0.000567155 -0.00247171 -0.00231618 0.00683902 -0.000980992 -0.00249037 0.000517353 -0.00398798 -0.000986954 0.00755866 -0.00539619 5.45757e-06 -0.00240468 -0.00524557 -0.00554761 -0.00540215
lyrWV1 -0.000608695 -0.00285265 0.00236038 0.00783784 -0.00543303 0.00543216 -0.00104719 0.00758928 -0.00313946 0.00747801 0.0192651 -0.00275832 -0.000489816 -0.00256709 -0.0027781 -0.00383497 0.00757759 -0.00248415 0.00628889 0.00643041 -0.0056632 -0.00552633 0.00567233 -0.000368559 -0.00360184 -0.00559551 0.00607554 -0.00565913 -0.00219539 -0.00551515 -0.00228033 -0.00193753 0.00906602 0.0076334 0.00613025 -0.00546313 -0.00234064 -0.00564482 0.00694184 0.00619464 -0.00250439 0.0074638 0.00656698 -0.00365678 -0.00542085 -0.00358744 -0.00545049 -0.00270774 -0.000866387 7.36476e-05 -0.00385159 -0.0053682 -0.00556285 -0.00206106 -0.00252784 0.00767725 -0.00248014 -0.0011272 0.00296327 -0.00279851 0.0074746 0.00716981 -0.000503495 -0.000700091 0.00243813 -0.00566055 0.000447608 -0.00259126 -0.00243572 0.00671948 -0.00110054 -0.00260991 0.000397805 -0.00410753 -0.0011065 0.00791405 -0.00551574 -0.00011409 -0.00252423 -0.00536512 -0.00566716 -0.0055217
lyrIL1 -1.60993e-05 0.00846017 0.000336991 -0.00306958 -0.00282067 -0.00219054 -4.55711e-05 -0.00331814 -0.000527095 -0.00263877 -0.00275832 0.0203941 0.00187572 0.00531225 0.00292418 -0.00122261 -0.00332984 0.00539519 -0.00287307 -0.00273154 -0.00305084 -0.00291397 -0.00229283 0.000224037 -0.00146195 -0.00298315 -0.00237037 -0.00304676 0.00402114 -0.00290278 0.00139149 0.00276985 -0.00278533 -0.00327403 -0.00231566 -0.00285077 0.00504466 -0.00303246 -0.00278254 -0.00296732 0.00194733 -0.00265299 -0.00259498 -0.00151689 -0.00280849 -0.00144754 -0.00283812 0.0026514 0.000135229 0.000245172 -0.00123923 -0.00275584 -0.00295049 0.00264632 0.0053515 -0.00323018 0.00542995 -0.000125586 -0.00243176 0.00851431 -0.00264218 -0.00255457 8.91013e-05 0.00255565 0.000414744 -0.00304819 0.00304458 0.00772974 0.00544362 -0.00254471 -9.89243e-05 0.00762943 0.00299477 -0.00149517 -0.000104885 -0.00267768 -0.00290338 0.000478506 0.00650015 -0.00275275 -0.0030548 -0.00290934
lyrWI1 0.00342317 0.00178139 0.000185118 -0.000801078 -0.00355771 7.79609e-05 0.00387947 -0.00104964 -0.00126414 -0.000370269 -0.000489816 0.00187572 0.00742061 0.00206695 -0.000902784 -0.00195966 -0.00106133 0.00214989 -0.000604569 -0.00046304 -0.00378789 -0.00365101 -2.43236e-05 0.00366331 -0.000831509 -0.0037202 -0.000101869 -0.00378381 0.00243865 -0.00363983 -0.00040501 0.00269651 -0.000516828 -0.00100552 -4.71567e-05 -0.00358781 0.0022934 -0.0037695 -0.00051404 -0.000698812 -0.000629079 -0.000384483 -0.000326479 -0.000886447 -0.00354554 -0.000817103 -0.00357517 -0.00083242 0.00406027 0.00318436 -0.00197627 -0.00349289 -0.00368753 0.00257298 0.0021062 -0.000961673 0.0021539 0.00379945 -0.000163256 0.00183553 -0.000373677 -0.000286069 0.00352837 0.00721034 0.000262871 -0.00378524 0.000631444 0.00204278 0.00219832 -0.000276206 0.00382611 0.00202413 0.000581642 -0.00223222 0.00382015 -0.000409173 -0.00364042 0.00391777 0.00210981 -0.0034898 -0.00379184 -0.00364638
lyrON7 0.000175128 0.00521792 -0.000400591 -0.00287836 -0.00262944 -0.00199932 0.000145656 -0.00312692 -0.000335868 -0.00244755 -0.00256709 0.00531225 0.00206695 0.0150113 0.00311541 -0.00103138 -0.00313861 0.00743723 -0.00268185 -0.00254032 -0.00285961 -0.00272274 -0.0021016 0.000415264 -0.00127072 -0.00279193 -0.00217915 -0.00285554 0.00421237 -0.00271156 0.00158272 0.00296108 -0.00259411 -0.0030828 -0.00212443 -0.00265954 0.00523588 -0.00284123 -0.00259132 -0.00277609 0.00213855 -0.00246176 -0.00240376 -0.00132566 -0.00261726 -0.00125632 -0.0026469 0.00284262 0.000326456 0.000436399 -0.001048 -0.00256462 -0.00275926 0.00283755 0.0118319 -0.00303895 0.00559042 6.56408e-05 -0.00224053 0.00527205 -0.00245095 -0.00236335 0.000280328 0.00274687 -0.000322837 -0.00285696 0.00143925 0.00547931 0.00587468 -0.00235348 9.23027e-05 0.00546065 0.00138944 -0.00130394 8.63416e-05 -0.00248645 -0.00271215 0.000669733 0.00554634 -0.00256153 -0.00286357 -0.00271811
lyrON9 -0.00102166 0.00282985 -0.00120052 -0.00308936 -0.000309764 -0.00221032 -0.00146015 -0.00333792 0.00198381 -0.00265855 -0.0027781 0.00292418 -0.000902784 0.00311541 0.0139676 0.00128829 -0.00334962 0.00319835 -0.00289285 -0.00275132 -0.000539936 -0.000403065 -0.00231261 -0.000781527 -0.000102472 -0.00047225 -0.00239015 -0.000535862 0.00348711 -0.000391882 0.00479445 0.00374497 -0.00280511 -0.0032938 -0.00233544 -0.000339865 0.00334186 -0.000521555 -0.00280232 -0.00298709 0.00600697 -0.00267277 -0.00261476 -0.00015741 -0.000297589 -8.80669e-05 -0.000327221 0.00747508 -0.00127935 -0.00033932 0.00127168 -0.000244941 -0.000439585 0.00362144 0.00315466 -0.00324995 0.00320236 -0.00154017 -0.00245154 0.00288399 -0.00266196 -0.00257435 -0.000916462 -0.00111306 -0.00112277 -0.000537286 8.91022e-05 0.00309124 0.00324678 -0.00256449 -0.00151351 0.00307259 3.92994e-05 0.00101573 -0.00151947 -0.00269746 -0.000392475 -0.000527057 0.00315827 -0.000241852 -0.000543895 -0.000398435
lyrON11.1 -0.00207854 -0.00131694 -0.00309327 -0.00414623 0.00458892 -0.00326719 -0.00251703 -0.00439479 0.00482075 -0.00371542 -0.00383497 -0.00122261 -0.00195966 -0.00103138 0.00128829 0.0209776 -0.00440649 -0.00094844 -0.00394972 -0.00380819 0.00435875 0.00449562 -0.00336948 -0.0018384 0.00304932 0.00442643 -0.00344702 0.00436282 -0.000659678 0.0045068 0.00178607 -0.000401818 -0.00386198 -0.00435068 -0.00339231 0.00455882 -0.000804933 0.00437713 -0.00385919 -0.00404397 0.001562 -0.00372964 -0.00367163 0.00299439 0.0046011 0.00306373 0.00457146 0.00135866 -0.00233623 -0.00139619 0.0156881 0.00465374 0.0044591 -0.00052535 -0.00099213 -0.00430683 -0.000944433 -0.00259704 -0.00350841 -0.0012628 -0.00371883 -0.00363122 -0.00197334 -0.00216993 -0.00301551 0.0043614 -0.00258456 -0.00105555 -0.000900014 -0.00362136 -0.00257038 -0.0010742 -0.00263436 0.00591442 -0.00257634 -0.00375433 0.00450621 -0.00158393 -0.000988521 0.00465683 0.00435479 0.00450025
lyrMO3SM -0.00118021 -0.00342417 0.00178886 0.0115756 -0.00600455 0.00486065 -0.0016187 0.0189143 -0.00371097 0.0069065 0.00757759 -0.00332984 -0.00106133 -0.00313861 -0.00334962 -0.00440649 0.0336399 -0.00305567 0.00571737 0.0058589 -0.00623472 -0.00609785 0.00510081 -0.000940076 -0.00417336 -0.00616703 0.00550402 -0.00623064 -0.00276691 -0.00608666 -0.00285184 -0.00250905 0.00755058 0.0151042 0.00555873 -0.00603465 -0.00291216 -0.00621634 0.00637032 0.00562313 -0.00307591 0.00689228 0.00599546 -0.0042283 -0.00599237 -0.00415896 -0.006022 -0.00327925 -0.0014379 -0.000497869 -0.00442311 -0.00593972 -0.00613437 -0.00263258 -0.00309936 0.0151481 -0.00305166 -0.00169872 0.00239175 -0.00337003 0.00690309 0.00659829 -0.00107501 -0.00127161 0.00186661 -0.00623207 -0.000123909 -0.00316278 -0.00300724 0.00614796 -0.00167206 -0.00318143 -0.000173712 -0.00467905 -0.00167802 0.00734253 -0.00608726 -0.000685607 -0.00309575 -0.00593663 -0.00623868 -0.00609322
lyrON5 0.00025807 0.00530086 -0.000317648 -0.00279541 -0.0025465 -0.00191637 0.000228598 -0.00304397 -0.000252925 -0.0023646 -0.00248415 0.00539519 0.00214989 0.00743723 0.00319835 -0.00094844 -0.00305567 0.0128142 -0.0025989 -0.00245737 -0.00277667 -0.0026398 -0.00201866 0.000498206 -0.00118778 -0.00270898 -0.0020962 -0.00277259 0.00429531 -0.00262861 0.00166566 0.00304402 -0.00251116 -0.00299986 -0.00204149 -0.0025766 0.00531883 -0.00275829 -0.00250837 -0.00269315 0.0022215 -0.00237882 -0.00232081 -0.00124272 -0.00253432 -0.00117337 -0.00256395 0.00292557 0.000409398 0.000519341 -0.000965057 -0.00248167 -0.00267632 0.00292049 0.00747648 -0.00295601 0.00567337 0.000148583 -0.00215759 0.005355 -0.00236801 -0.0022804 0.000363271 0.00282982 -0.000239895 -0.00277402 0.00152219 0.00556225 0.00595762 -0.00227054 0.000175245 0.0055436 0.00147239 -0.001221 0.000169284 -0.00240351 -0.00262921 0.000752676 0.00562928 -0.00247858 -0.00278063 -0.00263517
lyrVA1 -0.000723448 -0.0029674 0.00224562 0.00597762 -0.00554778 0.00531741 -0.00116194 0.00572906 -0.00325421 0.00640843 0.00628889 -0.00287307 -0.000604569 -0.00268185 -0.00289285 -0.00394972 0.00571737 -0.0025989 0.0240313 0.012418 -0.00577795 -0.00564108 0.00555758 -0.000483312 -0.0037166 -0.00571027 0.00596078 -0.00577388 -0.00231014 -0.0056299 -0.00239508 -0.00205228 0.00626187 0.00577318 0.0060155 -0.00557788 -0.0024554 -0.00575957 0.00626466 0.0196169 -0.00261915 0.00639422 0.00816496 -0.00377154 -0.00553561 -0.00370219 -0.00556524 -0.00282249 -0.00098114 -4.11053e-05 -0.00396634 -0.00548296 -0.0056776 -0.00217581 -0.00264259 0.00581703 -0.0025949 -0.00124195 0.00284851 -0.00291327 0.00640502 0.00649263 -0.000618248 -0.000814844 0.00232338 -0.0057753 0.000332855 -0.00270601 -0.00255048 0.0065025 -0.00121529 -0.00272467 0.000283052 -0.00422228 -0.00122125 0.00636953 -0.00563049 -0.000228843 -0.00263898 -0.00547987 -0.00578191 -0.00563645
lyrMD1 -0.000581919 -0.00282587 0.00238715 0.00611915 -0.00540625 0.00545894 -0.00102041 0.00587059 -0.00311268 0.00654996 0.00643041 -0.00273154 -0.00046304 -0.00254032 -0.00275132 -0.00380819 0.0058589 -0.00245737 0.012418 0.0201436 -0.00563642 -0.00549955 0.00569911 -0.000341783 -0.00357507 -0.00556874 0.00610231 -0.00563235 -0.00216861 -0.00548837 -0.00225355 -0.00191075 0.0064034 0.00591471 0.00615703 -0.00543635 -0.00231387 -0.00561804 0.00640619 0.0123238 -0.00247762 0.00653575 0.00830649 -0.00363001 -0.00539408 -0.00356066 -0.00542371 -0.00268096 -0.00083961 0.000100424 -0.00382481 -0.00534143 -0.00553607 -0.00203428 -0.00250106 0.00595856 -0.00245337 -0.00110043 0.00299004 -0.00277174 0.00654655 0.00663416 -0.000476718 -0.000673314 0.00246491 -0.00563377 0.000474385 -0.00256448 -0.00240895 0.00664403 -0.00107376 -0.00258314 0.000424582 -0.00408075 -0.00107972 0.00651106 -0.00548896 -8.73131e-05 -0.00249746 -0.00533834 -0.00564038 -0.00549492
areGL1 -0.00390676 -0.00314517 -0.0049215 -0.00597446 0.0122952 -0.00509542 -0.00434526 -0.00622302 0.00299253 -0.00554365 -0.0056632 -0.00305084 -0.00378789 -0.00285961 -0.000539936 0.00435875 -0.00623472 -0.00277667 -0.00577795 -0.00563642 0.0206037 0.0129126 -0.00519771 -0.00366663 0.002211 0.014008 -0.00527525 0.015359 -0.00248791 0.00959846 -4.21626e-05 -0.00223005 -0.00569021 -0.00617891 -0.00522054 0.00965048 -0.00263316 0.0149847 -0.00568742 -0.0058722 -0.000266231 -0.00555787 -0.00549986 0.00215606 0.00969275 0.0022254 0.00966312 -0.000469572 -0.00416446 -0.00322442 0.00434213 0.0097454 0.0136272 -0.00235358 -0.00282036 -0.00613506 -0.00277266 -0.00442527 -0.00533664 -0.00309103 -0.00554706 -0.00545945 -0.00380156 -0.00399816 -0.00484374 0.0153576 -0.00441279 -0.00288378 -0.00272824 -0.00544959 -0.00439861 -0.00290243 -0.00446259 0.00548697 -0.00440457 -0.00558256 0.00959787 -0.00341216 -0.00281675 0.00974849 0.015351 0.0129172
areNU5 -0.00376989 -0.00300829 -0.00478462 -0.00583759 0.0124321 -0.00495855 -0.00420838 -0.00608615 0.0031294 -0.00540678 -0.00552633 -0.00291397 -0.00365101 -0.00272274 -0.000403065 0.00449562 -0.00609785 -0.0026398 -0.00564108 -0.00549955 0.0129126 0.0204641 -0.00506084 -0.00352976 0.00234787 0.0129802 -0.00513838 0.0129166 -0.00235104 0.00973533 9.47083e-05 -0.00209318 -0.00555334 -0.00604204 -0.00508367 0.00978735 -0.00249629 0.0129309 -0.00555055 -0.00573532 -0.00012936 -0.005421 -0.00536299 0.00229293 0.00982962 0.00236227 0.00979999 -0.000332702 -0.00402758 -0.00308755 0.004479 0.00988227 0.0130129 -0.00221671 -0.00268349 -0.00599819 -0.00263579 -0.0042884 -0.00519977 -0.00295416 -0.00541019 -0.00532258 -0.00366469 -0.00386129 -0.00470687 0.0129152 -0.00427592 -0.00274691 -0.00259137 -0.00531272 -0.00426174 -0.00276556 -0.00432572 0.00562384 -0.0042677 -0.00544569 0.00973474 -0.00327529 -0.00267988 0.00988536 0.0129086 0.0140882
lyrNY3 -0.000143202 -0.00238716 0.00282587 0.00536107 -0.00496754 0.00589766 -0.000581694 0.00511251 -0.00267396 0.00579188 0.00567233 -0.00229283 -2.43236e-05 -0.0021016 -0.00231261 -0.00336948 0.00510081 -0.00201866 0.00555758 0.00569911 -0.00519771 -0.00506084 0.0202709 9.69336e-05 -0.00313635 -0.00513002 0.00606028 -0.00519363 -0.0017299 -0.00504965 -0.00181483 -0.00147204 0.00564532 0.00515662 0.00611499 -0.00499764 -0.00187515 -0.00517933 0.00564811 0.00546333 -0.0020389 0.00577766 0.00583567 -0.00319129 -0.00495536 -0.00312195 -0.00498499 -0.00224224 -0.000400894 0.000539141 -0.0033861 -0.00490271 -0.00509736 -0.00159557 -0.00206235 0.00520047 -0.00201465 -0.000661709 0.00342876 -0.00233302 0.00578847 0.00587608 -3.80019e-05 -0.000234598 0.00290362 -0.00519506 0.000913101 -0.00212577 -0.00197023 0.00588594 -0.000635047 -0.00214442 0.000863298 -0.00364204 -0.000641008 0.00575297 -0.00505025 0.000351403 -0.00205874 -0.00489962 -0.00520167 -0.00505621
lyrMO3 0.00919639 0.000129709 -0.000173233 -0.000679821 -0.00343646 0.000199218 0.00310593 -0.000928381 -0.00114289 -0.000249012 -0.000368559 0.000224037 0.00366331 0.000415264 -0.000781527 -0.0018384 -0.000940076 0.000498206 -0.000483312 -0.000341783 -0.00366663 -0.00352976 9.69336e-05 0.0243855 -0.000972712 -0.00359894 1.93886e-05 -0.00366255 0.000786969 -0.00351857 -0.000283753 0.00104483 -0.000395571 -0.000884266 7.41005e-05 -0.00346656 0.000641713 -0.00364825 -0.000392782 -0.000577555 -0.000507821 -0.000263226 -0.000205222 -0.00102765 -0.00342428 -0.000958307 -0.00345391 -0.000711163 0.00328673 0.00330561 -0.00185502 -0.00337163 -0.00356628 0.000921297 0.000454517 -0.000840416 0.000502214 0.00302592 -4.19992e-05 0.000183844 -0.00025242 -0.000164811 0.00930159 0.00345303 -9.54791e-05 -0.00366398 -0.000174983 0.000391097 0.000546633 -0.000154949 0.00305258 0.000372443 -0.000224786 -0.00211096 0.00304662 -0.000287916 -0.00351917 0.00461825 0.000458126 -0.00336854 -0.00367059 -0.00352513
lyrSK3 -0.00121285 -0.00155628 -0.00298795 -0.00391311 0.00244117 -0.00303407 0.00141348 -0.00416167 0.00228785 -0.0034823 -0.00360184 -0.00146195 -0.000831509 -0.00127072 -0.000102472 0.00304932 -0.00417336 -0.00118778 -0.0037166 -0.00357507 0.002211 0.00234787 -0.00313635 -0.000972712 0.0207958 0.00227868 -0.0032139 0.00221507 -0.000899016 0.00235905 0.000395301 -0.000641157 -0.00362886 -0.00411755 -0.00315918 0.00241107 -0.00104427 0.00222938 -0.00362607 -0.00381084 0.000171233 -0.00349651 -0.00343851 0.0189326 0.00245335 0.0127973 0.00242371 -3.21089e-05 0.000910992 -0.000800699 0.00303271 0.00250599 0.00231135 -0.000764688 -0.00123147 -0.0040737 -0.00118377 0.00398126 -0.00327528 -0.00150214 -0.00348571 -0.0033981 -0.00110765 -0.00104178 -0.0029102 0.00221365 -0.00259865 -0.00129489 -0.00113935 -0.00338823 0.00136013 -0.00131354 -0.00264845 0.00780158 0.00135417 -0.0035212 0.00235846 -0.000718242 -0.00122786 0.00250908 0.00220704 0.0023525
areQC2 -0.00383908 -0.00307748 -0.00485381 -0.00590678 0.0123629 -0.00502774 -0.00427757 -0.00615534 0.00306021 -0.00547597 -0.00559551 -0.00298315 -0.0037202 -0.00279193 -0.00047225 0.00442643 -0.00616703 -0.00270898 -0.00571027 -0.00556874 0.014008 0.0129802 -0.00513002 -0.00359894 0.00227868 0.0204589 -0.00520757 0.0140121 -0.00242022 0.00966615 2.55231e-05 -0.00216236 -0.00562253 -0.00611122 -0.00515285 0.00971816 -0.00256548 0.0140264 -0.00561974 -0.00580451 -0.000198545 -0.00549018 -0.00543218 0.00222375 0.00976044 0.00229309 0.00973081 -0.000401887 -0.00409677 -0.00315674 0.00440982 0.00981309 0.0136949 -0.00228589 -0.00275267 -0.00606737 -0.00270498 -0.00435758 -0.00526895 -0.00302335 -0.00547937 -0.00539177 -0.00373388 -0.00393047 -0.00477606 0.0140106 -0.0043451 -0.00281609 -0.00266056 -0.0053819 -0.00433092 -0.00283475 -0.00439491 0.00555466 -0.00433688 -0.00551487 0.00966555 -0.00334447 -0.00274906 0.00981618 0.014004 0.0129849
lyrNY2 -0.000220747 -0.0024647 0.00274832 0.00576428 -0.00504508 0.00582011 -0.000659239 0.00551572 -0.00275151 0.00619508 0.00607554 -0.00237037 -0.000101869 -0.00217915 -0.00239015 -0.00344702 0.00550402 -0.0020962 0.00596078 0.00610231 -0.00527525 -0.00513838 0.00606028 1.93886e-05 -0.0032139 -0.00520757 0.0150603 -0.00527118 -0.00180744 -0.0051272 -0.00189238 -0.00154958 0.00604853 0.00555983 0.0087981 -0.00507518 -0.0019527 -0.00525687 0.00605131 0.00586654 -0.00211645 0.00618087 0.00623887 -0.00326883 -0.00503291 -0.00319949 -0.00506254 -0.00231979 -0.000478439 0.000461596 -0.00346364 -0.00498026 -0.0051749 -0.00167311 -0.00213989 0.00560368 -0.0020922 -0.000739254 0.00335122 -0.00241057 0.00619168 0.00627928 -0.000115547 -0.000312143 0.00282608 -0.0052726 0.000835556 -0.00220331 -0.00204778 0.00628915 -0.000712592 -0.00222197 0.000785753 -0.00371958 -0.000718553 0.00615618 -0.00512779 0.000273858 -0.00213628 -0.00497717 -0.00527921 -0.00513375
areGL2 -0.00390269 -0.00314109 -0.00491742 -0.00597039 0.0122993 -0.00509135 -0.00434118 -0.00621895 0.0029966 -0.00553958 -0.00565913 -0.00304676 -0.00378381 -0.00285554 -0.000535862 0.00436282 -0.00623064 -0.00277259 -0.00577388 -0.00563235 0.015359 0.0129166 -0.00519363 -0.00366255 0.00221507 0.0140121 -0.00527118 0.0202778 -0.00248383 0.00960254 -3.80887e-05 -0.00222597 -0.00568614 -0.00617483 -0.00521647 0.00965455 -0.00262909 0.0149888 -0.00568335 -0.00586812 -0.000262157 -0.00555379 -0.00549579 0.00216013 0.00969683 0.00222948 0.0096672 -0.000465499 -0.00416038 -0.00322035 0.00434621 0.00974948 0.0136313 -0.0023495 -0.00281628 -0.00613098 -0.00276859 -0.0044212 -0.00533257 -0.00308696 -0.00554299 -0.00545538 -0.00379749 -0.00399409 -0.00483967 0.0153617 -0.00440871 -0.0028797 -0.00272417 -0.00544552 -0.00439453 -0.00289836 -0.00445852 0.00549105 -0.0044005 -0.00557848 0.00960194 -0.00340808 -0.00281268 0.00975256 0.0153551 0.0129213
lyrWI1.1 0.000546833 0.00392681 -0.000478702 -0.00250665 -0.00225773 -0.00162761 0.000517361 -0.00275521 3.58369e-05 -0.00207584 -0.00219539 0.00402114 0.00243865 0.00421237 0.00348711 -0.000659678 -0.00276691 0.00429531 -0.00231014 -0.00216861 -0.00248791 -0.00235104 -0.0017299 0.000786969 -0.000899016 -0.00242022 -0.00180744 -0.00248383 0.0140913 -0.00233985 0.00195442 0.00333279 -0.0022224 -0.0027111 -0.00175273 -0.00228784 0.00443882 -0.00246953 -0.00221961 -0.00240438 0.00251026 -0.00209006 -0.00203205 -0.000953954 -0.00224556 -0.000884611 -0.00227519 0.00321433 0.000698161 0.000808104 -0.000676295 -0.00219291 -0.00238755 0.00320925 0.00425162 -0.00266725 0.00429932 0.000437346 -0.00186883 0.00398095 -0.00207925 -0.00199164 0.000652033 0.00311858 -0.000400948 -0.00248526 0.000940892 0.0041882 0.00434374 -0.00198178 0.000464008 0.00416955 0.00089109 -0.000932236 0.000458047 -0.00211475 -0.00234044 0.00104144 0.00425523 -0.00218982 -0.00249187 -0.00234641
areQC5 -0.00375871 -0.00299711 -0.00477344 -0.00582641 0.00982863 -0.00494737 -0.0041972 -0.00607497 0.00314058 -0.0053956 -0.00551515 -0.00290278 -0.00363983 -0.00271156 -0.000391882 0.0045068 -0.00608666 -0.00262861 -0.0056299 -0.00548837 0.00959846 0.00973533 -0.00504965 -0.00351857 0.00235905 0.00966615 -0.0051272 0.00960254 -0.00233985 0.0202849 0.000105892 -0.00208199 -0.00554216 -0.00603085 -0.00507249 0.0141862 -0.00248511 0.00961684 -0.00553937 -0.00572414 -0.000118176 -0.00540981 -0.00535181 0.00230411 0.0157327 0.00237346 0.0141989 -0.000321518 -0.0040164 -0.00307637 0.00449019 0.0120584 0.00969881 -0.00220552 -0.0026723 -0.005987 -0.00262461 -0.00427722 -0.00518859 -0.00294298 -0.00539901 -0.0053114 -0.00365351 -0.00385011 -0.00469569 0.00960111 -0.00426473 -0.00273572 -0.00258019 -0.00530154 -0.00425055 -0.00275438 -0.00431454 0.00563503 -0.00425652 -0.0054345 0.0202843 -0.0032641 -0.00266869 0.0120615 0.0095945 0.00973996
lyrON12 -0.000523889 0.00129716 -0.00125202 -0.00259159 0.000188009 -0.00171255 -0.000962381 -0.00284015 0.00248158 -0.00216078 -0.00228033 0.00139149 -0.00040501 0.00158272 0.00479445 0.00178607 -0.00285184 0.00166566 -0.00239508 -0.00225355 -4.21626e-05 9.47083e-05 -0.00181483 -0.000283753 0.000395301 2.55231e-05 -0.00189238 -3.80887e-05 0.00195442 0.000105892 0.0123707 0.00221228 -0.00230734 -0.00279603 -0.00183767 0.000157908 0.00180917 -2.37821e-05 -0.00230455 -0.00248932 0.00506816 -0.00217499 -0.00211699 0.000340363 0.000200184 0.000409706 0.000170552 0.00486481 -0.000781581 0.000158454 0.00176945 0.000252833 5.81885e-05 0.00208875 0.00162197 -0.00275218 0.00166967 -0.0010424 -0.00195377 0.0013513 -0.00216419 -0.00207658 -0.000418689 -0.000615285 -0.00117427 -3.95132e-05 -0.000475558 0.00155855 0.00171408 -0.00206671 -0.00101573 0.0015399 -0.000525361 0.00151351 -0.00102169 -0.00219968 0.000105299 -2.92839e-05 0.00162558 0.000255922 -4.61221e-05 9.93379e-05
lyrWI3 0.000804692 0.00267553 -0.00062909 -0.00224879 -0.00199987 -0.00136975 0.00077522 -0.00249735 0.000293696 -0.00181798 -0.00193753 0.00276985 0.00269651 0.00296108 0.00374497 -0.000401818 -0.00250905 0.00304402 -0.00205228 -0.00191075 -0.00223005 -0.00209318 -0.00147204 0.00104483 -0.000641157 -0.00216236 -0.00154958 -0.00222597 0.00333279 -0.00208199 0.00221228 0.01117 -0.00196454 -0.00245324 -0.00149487 -0.00202998 0.00318753 -0.00221167 -0.00196175 -0.00214652 0.00276812 -0.0018322 -0.00177419 -0.000696095 -0.0019877 -0.000626751 -0.00201733 0.00347219 0.00095602 0.00106596 -0.000418435 -0.00193505 -0.0021297 0.00626528 0.00300033 -0.00240939 0.00304803 0.000695205 -0.00161097 0.00272966 -0.00182139 -0.00173378 0.000909893 0.00337644 -0.000551336 -0.0022274 0.000409096 0.00293691 0.00309245 -0.00172392 0.000721867 0.00291826 0.000359293 -0.000674377 0.000715906 -0.00185689 -0.00208259 0.0012993 0.00300394 -0.00193196 -0.00223401 -0.00208855
lyrMD3 -0.000635707 -0.00287966 0.00233336 0.00781083 -0.00546004 0.00540515 -0.0010742 0.00756227 -0.00316647 0.007451 0.00906602 -0.00278533 -0.000516828 -0.00259411 -0.00280511 -0.00386198 0.00755058 -0.00251116 0.00626187 0.0064034 -0.00569021 -0.00555334 0.00564532 -0.000395571 -0.00362886 -0.00562253 0.00604853 -0.00568614 -0.0022224 -0.00554216 -0.00230734 -0.00196454 0.0214261 0.00760639 0.00610324 -0.00549014 -0.00236766 -0.00567183 0.00691482 0.00616763 -0.00253141 0.00743679 0.00653996 -0.00368379 -0.00544786 -0.00361445 -0.0054775 -0.00273475 -0.000893399 4.66358e-05 -0.0038786 -0.00539522 -0.00558986 -0.00208807 -0.00255485 0.00765024 -0.00250716 -0.00115421 0.00293626 -0.00282553 0.00744759 0.00714279 -0.000530507 -0.000727103 0.00241112 -0.00568756 0.000420596 -0.00261827 -0.00246274 0.00669247 -0.00112755 -0.00263693 0.000370793 -0.00413454 -0.00113351 0.00788704 -0.00554275 -0.000141102 -0.00255124 -0.00539213 -0.00569417 -0.00554871
lyrNC2 -0.0011244 -0.00336835 0.00184467 0.0116314 -0.00594873 0.00491646 -0.00156289 0.0151159 -0.00365516 0.00696231 0.0076334 -0.00327403 -0.00100552 -0.0030828 -0.0032938 -0.00435068 0.0151042 -0.00299986 0.00577318 0.00591471 -0.00617891 -0.00604204 0.00515662 -0.000884266 -0.00411755 -0.00611122 0.00555983 -0.00617483 -0.0027111 -0.00603085 -0.00279603 -0.00245324 0.00760639 0.0309494 0.00561454 -0.00597884 -0.00285635 -0.00616053 0.00642613 0.00567894 -0.0030201 0.00694809 0.00605127 -0.00417249 -0.00593656 -0.00410315 -0.00596619 -0.00322344 -0.00138209 -0.000442059 -0.0043673 -0.00588391 -0.00607856 -0.00257677 -0.00304355 0.0172838 -0.00299585 -0.00164291 0.00244756 -0.00331422 0.0069589 0.0066541 -0.0010192 -0.0012158 0.00192242 -0.00617626 -6.80985e-05 -0.00310697 -0.00295143 0.00620377 -0.00161625 -0.00312562 -0.000117901 -0.00462324 -0.00162221 0.00739834 -0.00603145 -0.000629796 -0.00303994 -0.00588082 -0.00618287 -0.00603741
lyrNY1 -0.000166036 -0.00240999 0.00280304 0.00581899 -0.00499037 0.00587482 -0.000604527 0.00557043 -0.0026968 0.0062498 0.00613025 -0.00231566 -4.71567e-05 -0.00212443 -0.00233544 -0.00339231 0.00555873 -0.00204149 0.0060155 0.00615703 -0.00522054 -0.00508367 0.00611499 7.41005e-05 -0.00315918 -0.00515285 0.0087981 -0.00521647 -0.00175273 -0.00507249 -0.00183767 -0.00149487 0.00610324 0.00561454 0.0106833 -0.00502047 -0.00189798 -0.00520216 0.00610603 0.00592125 -0.00206173 0.00623558 0.00629359 -0.00321412 -0.00497819 -0.00314478 -0.00500783 -0.00226508 -0.000423727 0.000516307 -0.00340893 -0.00492554 -0.00512019 -0.0016184 -0.00208518 0.00565839 -0.00203748 -0.000684542 0.00340593 -0.00235585 0.00624639 0.006334 -6.0835e-05 -0.000257431 0.00288079 -0.00521789 0.000890268 -0.0021486 -0.00199307 0.00634386 -0.00065788 -0.00216725 0.000840465 -0.00366487 -0.000663841 0.00621089 -0.00507308 0.00032857 -0.00208157 -0.00492246 -0.0052245 -0.00507904
areNU3 -0.00370669 -0.00294509 -0.00472142 -0.00577439 0.00988065 -0.00489535 -0.00414518 -0.00602295 0.0031926 -0.00534358 -0.00546313 -0.00285077 -0.00358781 -0.00265954 -0.000339865 0.00455882 -0.00603465 -0.0025766 -0.00557788 -0.00543635 0.00965048 0.00978735 -0.00499764 -0.00346656 0.00241107 0.00971816 -0.00507518 0.00965455 -0.00228784 0.0141862 0.000157908 -0.00202998 -0.00549014 -0.00597884 -0.00502047 0.0199467 -0.00243309 0.00966886 -0.00548735 -0.00567212 -6.61598e-05 -0.0053578 -0.00529979 0.00235613 0.0142805 0.00242547 0.0180825 -0.000269502 -0.00396438 -0.00302435 0.0045422 0.0121104 0.00975083 -0.00215351 -0.00262029 -0.00593499 -0.00257259 -0.0042252 -0.00513657 -0.00289096 -0.00534699 -0.00525938 -0.00360149 -0.00379809 -0.00464367 0.00965313 -0.00421272 -0.00268371 -0.00252817 -0.00524952 -0.00419854 -0.00270236 -0.00426252 0.00568704 -0.0042045 -0.00538249 0.0141857 -0.00321209 -0.00261668 0.0121135 0.00964652 0.00979198
lyrIL2 0.000401577 0.00495033 -0.000307787 -0.00265191 -0.00240299 -0.00177287 0.000372105 -0.00290047 -0.000109419 -0.0022211 -0.00234064 0.00504466 0.0022934 0.00523588 0.00334186 -0.000804933 -0.00291216 0.00531883 -0.0024554 -0.00231387 -0.00263316 -0.00249629 -0.00187515 0.000641713 -0.00104427 -0.00256548 -0.0019527 -0.00262909 0.00443882 -0.00248511 0.00180917 0.00318753 -0.00236766 -0.00285635 -0.00189798 -0.00243309 0.0109999 -0.00261478 -0.00236487 -0.00254964 0.002365 -0.00223531 -0.00217731 -0.00109921 -0.00239081 -0.00102987 -0.00242045 0.00306907 0.000552905 0.000662848 -0.00082155 -0.00233817 -0.00253281 0.003064 0.00527514 -0.0028125 0.00532283 0.00029209 -0.00201408 0.00500446 -0.00222451 -0.0021369 0.000506778 0.00297332 -0.000230033 -0.00263051 0.00140719 0.00521172 0.00536725 -0.00212703 0.000318752 0.00519306 0.00135739 -0.00107749 0.000312791 -0.00226 -0.0024857 0.000896183 0.00527875 -0.00233508 -0.00263712 -0.00249166
areQC3 -0.00388838 -0.00312679 -0.00490312 -0.00595608 0.0123136 -0.00507704 -0.00432687 -0.00620464 0.00301091 -0.00552527 -0.00564482 -0.00303246 -0.0037695 -0.00284123 -0.000521555 0.00437713 -0.00621634 -0.00275829 -0.00575957 -0.00561804 0.0149847 0.0129309 -0.00517933 -0.00364825 0.00222938 0.0140264 -0.00525687 0.0149888 -0.00246953 0.00961684 -2.37821e-05 -0.00221167 -0.00567183 -0.00616053 -0.00520216 0.00966886 -0.00261478 0.0202991 -0.00566904 -0.00585381 -0.00024785 -0.00553949 -0.00548148 0.00217444 0.00971113 0.00224378 0.0096815 -0.000451192 -0.00414607 -0.00320604 0.00436051 0.00976378 0.0136456 -0.0023352 -0.00280198 -0.00611668 -0.00275428 -0.00440689 -0.00531826 -0.00307265 -0.00552868 -0.00544107 -0.00378318 -0.00397978 -0.00482536 0.0149874 -0.00439441 -0.0028654 -0.00270986 -0.00543121 -0.00438023 -0.00288405 -0.00444421 0.00550535 -0.00438619 -0.00556418 0.00961625 -0.00339378 -0.00279837 0.00976687 0.0149808 0.0129356
lyrPA2 -0.000632919 -0.00287687 0.00233615 0.00663057 -0.00545725 0.00540794 -0.00107141 0.00638201 -0.00316368 0.00706138 0.00694184 -0.00278254 -0.00051404 -0.00259132 -0.00280232 -0.00385919 0.00637032 -0.00250837 0.00626466 0.00640619 -0.00568742 -0.00555055 0.00564811 -0.000392782 -0.00362607 -0.00561974 0.00605131 -0.00568335 -0.00221961 -0.00553937 -0.00230455 -0.00196175 0.00691482 0.00642613 0.00610603 -0.00548735 -0.00236487 -0.00566904 0.0312898 0.00617042 -0.00252862 0.00704717 0.00654275 -0.00368101 -0.00544508 -0.00361166 -0.00547471 -0.00273196 -0.00089061 4.94245e-05 -0.00387581 -0.00539243 -0.00558707 -0.00208528 -0.00255206 0.00646998 -0.00250437 -0.00115143 0.00293904 -0.00282274 0.00705797 0.00714558 -0.000527718 -0.000724314 0.00241391 -0.00568477 0.000423385 -0.00261548 -0.00245995 0.00669525 -0.00112476 -0.00263414 0.000373582 -0.00413175 -0.00113072 0.00702248 -0.00553996 -0.000138313 -0.00254846 -0.00538934 -0.00569138 -0.00554592
lyrVA2 -0.000817691 -0.00306164 0.00215138 0.00588338 -0.00564202 0.00522317 -0.00125618 0.00563482 -0.00334845 0.00631419 0.00619464 -0.00296732 -0.000698812 -0.00277609 -0.00298709 -0.00404397 0.00562313 -0.00269315 0.0196169 0.0123238 -0.0058722 -0.00573532 0.00546333 -0.000577555 -0.00381084 -0.00580451 0.00586654 -0.00586812 -0.00240438 -0.00572414 -0.00248932 -0.00214652 0.00616763 0.00567894 0.00592125 -0.00567212 -0.00254964 -0.00585381 0.00617042 0.0315707 -0.00271339 0.00629998 0.00807072 -0.00386578 -0.00562985 -0.00379643 -0.00565948 -0.00291673 -0.00107538 -0.000135348 -0.00406058 -0.0055772 -0.00577184 -0.00227006 -0.00273684 0.00572279 -0.00268914 -0.0013362 0.00275427 -0.00300751 0.00631078 0.00639839 -0.00071249 -0.000909086 0.00222913 -0.00586955 0.000238612 -0.00280026 -0.00264472 0.00640825 -0.00130954 -0.00281891 0.00018881 -0.00431653 -0.0013155 0.00627529 -0.00572473 -0.000323085 -0.00273323 -0.00557411 -0.00587615 -0.00573069
lyrON8 -0.000747958 0.001853 -0.00126511 -0.00281566 -3.60592e-05 -0.00193662 -0.00118645 -0.00306421 0.00225751 -0.00238485 -0.00250439 0.00194733 -0.000629079 0.00213855 0.00600697 0.001562 -0.00307591 0.0022215 -0.00261915 -0.00247762 -0.000266231 -0.00012936 -0.0020389 -0.000507821 0.000171233 -0.000198545 -0.00211645 -0.000262157 0.00251026 -0.000118176 0.00506816 0.00276812 -0.00253141 -0.0030201 -0.00206173 -6.61598e-05 0.002365 -0.00024785 -0.00252862 -0.00271339 0.0144863 -0.00239906 -0.00234106 0.000116295 -2.38839e-05 0.000185638 -5.35159e-05 0.00607734 -0.00100565 -6.56145e-05 0.00154538 2.87646e-05 -0.00016588 0.00264459 0.00217781 -0.00297625 0.0022255 -0.00126646 -0.00217783 0.00190713 -0.00238825 -0.00230065 -0.000642757 -0.000839353 -0.00118736 -0.000263581 -0.000291543 0.00211439 0.00226992 -0.00229078 -0.0012398 0.00209573 -0.000341346 0.00128944 -0.00124576 -0.00242375 -0.00011877 -0.000253352 0.00218142 3.18535e-05 -0.00027019 -0.00012473
lyrNY4 -0.000503362 -0.00274732 0.00246571 0.00715254 -0.0053277 0.0055375 -0.000941854 0.00690398 -0.00303412 0.00868511 0.0074638 -0.00265299 -0.000384483 -0.00246176 -0.00267277 -0.00372964 0.00689228 -0.00237882 0.00639422 0.00653575 -0.00555787 -0.005421 0.00577766 -0.000263226 -0.00349651 -0.00549018 0.00618087 -0.00555379 -0.00209006 -0.00540981 -0.00217499 -0.0018322 0.00743679 0.00694809 0.00623558 -0.0053578 -0.00223531 -0.00553949 0.00704717 0.00629998 -0.00239906 0.0151587 0.00667231 -0.00355145 -0.00531552 -0.00348211 -0.00534515 -0.0026024 -0.000761054 0.000178981 -0.00374626 -0.00526287 -0.00545752 -0.00195573 -0.00242251 0.00699194 -0.00237481 -0.00102187 0.0030686 -0.00269318 0.00832062 0.00727514 -0.000398162 -0.000594758 0.00254346 -0.00555522 0.000552941 -0.00248593 -0.00233039 0.00682481 -0.000995207 -0.00250458 0.000503138 -0.0040022 -0.00100117 0.00754444 -0.00541041 -8.75659e-06 -0.0024189 -0.00525978 -0.00556183 -0.00541637
lyrMD4 -0.000445358 -0.00268931 0.00252371 0.00625571 -0.00526969 0.0055955 -0.00088385 0.00600715 -0.00297612 0.00668652 0.00656698 -0.00259498 -0.000326479 -0.00240376 -0.00261476 -0.00367163 0.00599546 -0.00232081 0.00816496 0.00830649 -0.00549986 -0.00536299 0.00583567 -0.000205222 -0.00343851 -0.00543218 0.00623887 -0.00549579 -0.00203205 -0.00535181 -0.00211699 -0.00177419 0.00653996 0.00605127 0.00629359 -0.00529979 -0.00217731 -0.00548148 0.00654275 0.00807072 -0.00234106 0.00667231 0.017998 -0.00349345 -0.00525752 -0.0034241 -0.00528715 -0.0025444 -0.00070305 0.000236985 -0.00368825 -0.00520487 -0.00539951 -0.00189772 -0.0023645 0.00609512 -0.00231681 -0.000963865 0.0031266 -0.00263518 0.00668311 0.00677072 -0.000340158 -0.000536754 0.00260147 -0.00549721 0.000610945 -0.00242792 -0.00227239 0.00678059 -0.000937203 -0.00244658 0.000561142 -0.00394419 -0.000943164 0.00664762 -0.0053524 4.92472e-05 -0.00236089 -0.00520178 -0.00550382 -0.00535836
areSK2 -0.00126779 -0.00161121 -0.00304289 -0.00396804 0.00238623 -0.00308901 0.00135854 -0.0042166 0.00223291 -0.00353724 -0.00365678 -0.00151689 -0.000886447 -0.00132566 -0.00015741 0.00299439 -0.0042283 -0.00124272 -0.00377154 -0.00363001 0.00215606 0.00229293 -0.00319129 -0.00102765 0.0189326 0.00222375 -0.00326883 0.00216013 -0.000953954 0.00230411 0.000340363 -0.000696095 -0.00368379 -0.00417249 -0.00321412 0.00235613 -0.00109921 0.00217444 -0.00368101 -0.00386578 0.000116295 -0.00355145 -0.00349345 0.0251909 0.00239841 0.0127423 0.00236878 -8.70469e-05 0.000856054 -0.000855637 0.00297777 0.00245106 0.00225641 -0.000819626 -0.00128641 -0.00412864 -0.00123871 0.00392632 -0.00333022 -0.00155708 -0.00354064 -0.00345303 -0.00116259 -0.00109672 -0.00296513 0.00215871 -0.00265359 -0.00134983 -0.00119429 -0.00344317 0.00130519 -0.00136848 -0.00270339 0.00774664 0.00129923 -0.00357614 0.00230352 -0.00077318 -0.0012828 0.00245414 0.0021521 0.00229756
areNU2 -0.00366442 -0.00290282 -0.00467915 -0.00573211 0.00992293 -0.00485308 -0.00410291 -0.00598067 0.00323487 -0.00530131 -0.00542085 -0.00280849 -0.00354554 -0.00261726 -0.000297589 0.0046011 -0.00599237 -0.00253432 -0.00553561 -0.00539408 0.00969275 0.00982962 -0.00495536 -0.00342428 0.00245335 0.00976044 -0.00503291 0.00969683 -0.00224556 0.0157327 0.000200184 -0.0019877 -0.00544786 -0.00593656 -0.00497819 0.0142805 -0.00239081 0.00971113 -0.00544508 -0.00562985 -2.38839e-05 -0.00531552 -0.00525752 0.00239841 0.017388 0.00246775 0.0142932 -0.000227226 -0.00392211 -0.00298207 0.00458448 0.0121527 0.0097931 -0.00211123 -0.00257801 -0.00589271 -0.00253031 -0.00418292 -0.00509429 -0.00284868 -0.00530471 -0.00521711 -0.00355922 -0.00375581 -0.0046014 0.0096954 -0.00417044 -0.00264143 -0.0024859 -0.00520724 -0.00415626 -0.00266008 -0.00422024 0.00572932 -0.00416222 -0.00534021 0.0157321 -0.00316981 -0.0025744 0.0121558 0.00968879 0.00983425
areSK3 -0.00119844 -0.00154187 -0.00297354 -0.0038987 0.00245558 -0.00301966 0.00142789 -0.00414726 0.00230226 -0.00346789 -0.00358744 -0.00144754 -0.000817103 -0.00125632 -8.80669e-05 0.00306373 -0.00415896 -0.00117337 -0.00370219 -0.00356066 0.0022254 0.00236227 -0.00312195 -0.000958307 0.0127973 0.00229309 -0.00319949 0.00222948 -0.000884611 0.00237346 0.000409706 -0.000626751 -0.00361445 -0.00410315 -0.00314478 0.00242547 -0.00102987 0.00224378 -0.00361166 -0.00379643 0.000185638 -0.00348211 -0.0034241 0.0127423 0.00246775 0.0258481 0.00243812 -1.77036e-05 0.000925397 -0.000786294 0.00304711 0.0025204 0.00232575 -0.000750283 -0.00121706 -0.0040593 -0.00116937 0.00399566 -0.00326088 -0.00148774 -0.0034713 -0.00338369 -0.00109324 -0.00102738 -0.00289579 0.00222805 -0.00258424 -0.00128048 -0.00112495 -0.00337383 0.00137453 -0.00129914 -0.00263405 0.00781598 0.00136857 -0.0035068 0.00237286 -0.000703837 -0.00121345 0.00252349 0.00222144 0.0023669
areQC7 -0.00369405 -0.00293245 -0.00470878 -0.00576175 0.00989329 -0.00488271 -0.00413254 -0.00601031 0.00320524 -0.00533094 -0.00545049 -0.00283812 -0.00357517 -0.0026469 -0.000327221 0.00457146 -0.006022 -0.00256395 -0.00556524 -0.00542371 0.00966312 0.00979999 -0.00498499 -0.00345391 0.00242371 0.00973081 -0.00506254 0.0096672 -0.00227519 0.0141989 0.000170552 -0.00201733 -0.0054775 -0.00596619 -0.00500783 0.0180825 -0.00242045 0.0096815 -0.00547471 -0.00565948 -5.35159e-05 -0.00534515 -0.00528715 0.00236878 0.0142932 0.00243812 0.0189352 -0.000256858 -0.00395174 -0.00301171 0.00455485 0.0121231 0.00976347 -0.00214086 -0.00260764 -0.00592234 -0.00255995 -0.00421256 -0.00512392 -0.00287832 -0.00533435 -0.00524674 -0.00358885 -0.00378544 -0.00463103 0.00966577 -0.00420007 -0.00267106 -0.00251553 -0.00523687 -0.00418589 -0.00268972 -0.00424988 0.00569969 -0.00419185 -0.00536984 0.0141983 -0.00319944 -0.00260403 0.0121262 0.00965916 0.00980462
lyrON10 -0.000951299 0.00255707 -0.00122299 -0.003019 -0.000239401 -0.00213996 -0.00138979 -0.00326756 0.00205417 -0.00258819 -0.00270774 0.0026514 -0.00083242 0.00284262 0.00747508 0.00135866 -0.00327925 0.00292557 -0.00282249 -0.00268096 -0.000469572 -0.000332702 -0.00224224 -0.000711163 -3.21089e-05 -0.000401887 -0.00231979 -0.000465499 0.00321433 -0.000321518 0.00486481 0.00347219 -0.00273475 -0.00322344 -0.00226508 -0.000269502 0.00306907 -0.000451192 -0.00273196 -0.00291673 0.00607734 -0.0026024 -0.0025444 -8.70469e-05 -0.000227226 -1.77036e-05 -0.000256858 0.0140305 -0.00120899 -0.000268956 0.00134204 -0.000174577 -0.000369221 0.00334866 0.00288188 -0.00317959 0.00292957 -0.00146981 -0.00238118 0.0026112 -0.0025916 -0.00250399 -0.000846099 -0.00104269 -0.00114523 -0.000466923 -2.00851e-05 0.00281846 0.00297399 -0.00249412 -0.00144314 0.0027998 -6.98879e-05 0.0010861 -0.0014491 -0.00262709 -0.000322111 -0.000456694 0.00288548 -0.000171488 -0.000473532 -0.000328072
lyrSK1 0.0030466 4.09012e-05 -0.000560414 -0.00117765 -0.00393428 -0.000298609 0.0107273 -0.00142621 -0.00164071 -0.000746839 -0.000866387 0.000135229 0.00406027 0.000326456 -0.00127935 -0.00233623 -0.0014379 0.000409398 -0.00098114 -0.00083961 -0.00416446 -0.00402758 -0.000400894 0.00328673 0.000910992 -0.00409677 -0.000478439 -0.00416038 0.000698161 -0.0040164 -0.000781581 0.00095602 -0.000893399 -0.00138209 -0.000423727 -0.00396438 0.000552905 -0.00414607 -0.00089061 -0.00107538 -0.00100565 -0.000761054 -0.00070305 0.000856054 -0.00392211 0.000925397 -0.00395174 -0.00120899 0.0278992 0.00280779 -0.00235284 -0.00386946 -0.0040641 0.000832489 0.000365709 -0.00133824 0.000413406 0.0106473 -0.000539827 9.50359e-05 -0.000750248 -0.000662639 0.0031518 0.00384999 -0.00048266 -0.00416181 -0.000458793 0.000302289 0.000457825 -0.000652776 0.010674 0.000283635 -0.000508596 -0.00260879 0.010668 -0.000785743 -0.00401699 0.0035412 0.000369318 -0.00386637 -0.00416841 -0.00402295
lyrIA2 0.00306548 0.000150844 0.000155068 -0.000237614 -0.00299425 0.000641425 0.00262699 -0.000486174 -0.000700678 0.000193195 7.36476e-05 0.000245172 0.00318436 0.000436399 -0.00033932 -0.00139619 -0.000497869 0.000519341 -4.11053e-05 0.000100424 -0.00322442 -0.00308755 0.000539141 0.00330561 -0.000800699 -0.00315674 0.000461596 -0.00322035 0.000808104 -0.00307637 0.000158454 0.00106596 4.66358e-05 -0.000442059 0.000516307 -0.00302435 0.000662848 -0.00320604 4.94245e-05 -0.000135348 -6.56145e-05 0.000178981 0.000236985 -0.000855637 -0.00298207 -0.000786294 -0.00301171 -0.000268956 0.00280779 0.0178987 -0.00141281 -0.00292943 -0.00312407 0.000942432 0.000475652 -0.000398209 0.000523349 0.00254697 0.000400208 0.000204979 0.000189787 0.000277396 0.00317068 0.00297408 0.000232821 -0.00322177 4.68989e-05 0.000412232 0.000567768 0.000287258 0.00257363 0.000393578 -2.90385e-06 -0.00166875 0.00256767 0.000154291 -0.00307696 0.00356008 0.000479261 -0.00292634 -0.00322838 -0.00308292
lyrON11 -0.00209515 -0.00133355 -0.00310988 -0.00416285 0.0045723 -0.00328381 -0.00253364 -0.00441141 0.00480414 -0.00373204 -0.00385159 -0.00123923 -0.00197627 -0.001048 0.00127168 0.0156881 -0.00442311 -0.000965057 -0.00396634 -0.00382481 0.00434213 0.004479 -0.0033861 -0.00185502 0.00303271 0.00440982 -0.00346364 0.00434621 -0.000676295 0.00449019 0.00176945 -0.000418435 -0.0038786 -0.0043673 -0.00340893 0.0045422 -0.00082155 0.00436051 -0.00387581 -0.00406058 0.00154538 -0.00374626 -0.00368825 0.00297777 0.00458448 0.00304711 0.00455485 0.00134204 -0.00235284 -0.00141281 0.0223069 0.00463713 0.00444248 -0.000541967 -0.00100875 -0.00432344 -0.00096105 -0.00261366 -0.00352503 -0.00127942 -0.00373545 -0.00364784 -0.00198995 -0.00218655 -0.00303213 0.00434478 -0.00260118 -0.00107217 -0.000916631 -0.00363798 -0.002587 -0.00109082 -0.00265098 0.0058978 -0.00259296 -0.00377095 0.00448959 -0.00160055 -0.00100514 0.00464022 0.00433817 0.00448363
areMB1 -0.00361177 -0.00285017 -0.0046265 -0.00567947 0.00997557 -0.00480043 -0.00405026 -0.00592803 0.00328752 -0.00524866 -0.0053682 -0.00275584 -0.00349289 -0.00256462 -0.000244941 0.00465374 -0.00593972 -0.00248167 -0.00548296 -0.00534143 0.0097454 0.00988227 -0.00490271 -0.00337163 0.00250599 0.00981309 -0.00498026 0.00974948 -0.00219291 0.0120584 0.000252833 -0.00193505 -0.00539522 -0.00588391 -0.00492554 0.0121104 -0.00233817 0.00976378 -0.00539243 -0.0055772 2.87646e-05 -0.00526287 -0.00520487 0.00245106 0.0121527 0.0025204 0.0121231 -0.000174577 -0.00386946 -0.00292943 0.00463713 0.0203281 0.00984575 -0.00205858 -0.00252536 -0.00584006 -0.00247767 -0.00413028 -0.00504164 -0.00279604 -0.00525207 -0.00516446 -0.00350657 -0.00370316 -0.00454875 0.00974805 -0.00411779 -0.00258878 -0.00243325 -0.00515459 -0.00410361 -0.00260744 -0.0041676 0.00578197 -0.00410957 -0.00528756 0.0120578 -0.00311716 -0.00252175 0.0169557 0.00974144 0.0098869
areNU4 -0.00380641 -0.00304481 -0.00482114 -0.00587411 0.0123956 -0.00499507 -0.0042449 -0.00612267 0.00309288 -0.0054433 -0.00556285 -0.00295049 -0.00368753 -0.00275926 -0.000439585 0.0044591 -0.00613437 -0.00267632 -0.0056776 -0.00553607 0.0136272 0.0130129 -0.00509736 -0.00356628 0.00231135 0.0136949 -0.0051749 0.0136313 -0.00238755 0.00969881 5.81885e-05 -0.0021297 -0.00558986 -0.00607856 -0.00512019 0.00975083 -0.00253281 0.0136456 -0.00558707 -0.00577184 -0.00016588 -0.00545752 -0.00539951 0.00225641 0.0097931 0.00232575 0.00976347 -0.000369221 -0.0040641 -0.00312407 0.00444248 0.00984575 0.019913 -0.00225323 -0.00272001 -0.00603471 -0.00267231 -0.00432492 -0.00523629 -0.00299068 -0.00544671 -0.0053591 -0.00370121 -0.00389781 -0.00474339 0.0136298 -0.00431244 -0.00278343 -0.00262789 -0.00534924 -0.00429826 -0.00280208 -0.00436224 0.00558732 -0.00430422 -0.00548221 0.00969822 -0.00331181 -0.0027164 0.00984884 0.0136232 0.0130175
lyrMI5 0.000681161 0.00255199 -0.000752621 -0.00237232 -0.00212341 -0.00149328 0.000651689 -0.00262088 0.000170165 -0.00194151 -0.00206106 0.00264632 0.00257298 0.00283755 0.00362144 -0.00052535 -0.00263258 0.00292049 -0.00217581 -0.00203428 -0.00235358 -0.00221671 -0.00159557 0.000921297 -0.000764688 -0.00228589 -0.00167311 -0.0023495 0.00320925 -0.00220552 0.00208875 0.00626528 -0.00208807 -0.00257677 -0.0016184 -0.00215351 0.003064 -0.0023352 -0.00208528 -0.00227006 0.00264459 -0.00195573 -0.00189772 -0.000819626 -0.00211123 -0.000750283 -0.00214086 0.00334866 0.000832489 0.000942432 -0.000541967 -0.00205858 -0.00225323 0.0210525 0.0028768 -0.00253292 0.0029245 0.000571674 -0.0017345 0.00260613 -0.00194492 -0.00185731 0.000786361 0.00325291 -0.000674868 -0.00235093 0.000285564 0.00281338 0.00296892 -0.00184745 0.000598336 0.00279473 0.000235761 -0.000797908 0.000592374 -0.00198042 -0.00220612 0.00117577 0.00288041 -0.00205549 -0.00235754 -0.00221208
lyrON6 0.000214381 0.00525717 -0.000361338 -0.0028391 -0.00259019 -0.00196006 0.000184909 -0.00308766 -0.000296615 -0.00240829 -0.00252784 0.0053515 0.0021062 0.0118319 0.00315466 -0.00099213 -0.00309936 0.00747648 -0.00264259 -0.00250106 -0.00282036 -0.00268349 -0.00206235 0.000454517 -0.00123147 -0.00275267 -0.00213989 -0.00281628 0.00425162 -0.0026723 0.00162197 0.00300033 -0.00255485 -0.00304355 -0.00208518 -0.00262029 0.00527514 -0.00280198 -0.00255206 -0.00273684 0.00217781 -0.00242251 -0.0023645 -0.00128641 -0.00257801 -0.00121706 -0.00260764 0.00288188 0.000365709 0.000475652 -0.00100875 -0.00252536 -0.00272001 0.0028768 0.0118711 -0.0029997 0.00562968 0.000104894 -0.00220128 0.00531131 -0.0024117 -0.00232409 0.000319581 0.00278613 -0.000283585 -0.00281771 0.0014785 0.00551856 0.00591393 -0.00231423 0.000131556 0.00549991 0.0014287 -0.00126469 0.000125594 -0.0024472 -0.0026729 0.000708986 0.00558559 -0.00252227 -0.00282432 -0.00267886
lyrNC3 -0.00108055 -0.0033245 0.00188852 0.0116753 -0.00590488 0.00496031 -0.00151904 0.0151598 -0.00361131 0.00700616 0.00767725 -0.00323018 -0.000961673 -0.00303895 -0.00324995 -0.00430683 0.0151481 -0.00295601 0.00581703 0.00595856 -0.00613506 -0.00599819 0.00520047 -0.000840416 -0.0040737 -0.00606737 0.00560368 -0.00613098 -0.00266725 -0.005987 -0.00275218 -0.00240939 0.00765024 0.0172838 0.00565839 -0.00593499 -0.0028125 -0.00611668 0.00646998 0.00572279 -0.00297625 0.00699194 0.00609512 -0.00412864 -0.00589271 -0.0040593 -0.00592234 -0.00317959 -0.00133824 -0.000398209 -0.00432344 -0.00584006 -0.00603471 -0.00253292 -0.0029997 0.0274414 -0.002952 -0.00159906 0.00249141 -0.00327037 0.00700275 0.00669795 -0.000975351 -0.00117195 0.00196627 -0.00613241 -2.42484e-05 -0.00306312 -0.00290758 0.00624762 -0.0015724 -0.00308177 -7.40512e-05 -0.00457939 -0.00157836 0.00744219 -0.0059876 -0.000585946 -0.00299609 -0.00583697 -0.00613902 -0.00599356
lyrMI4 0.000262078 0.00533562 -0.000305323 -0.00279141 -0.00254249 -0.00191237 0.000232606 -0.00303997 -0.000248918 -0.0023606 -0.00248014 0.00542995 0.0021539 0.00559042 0.00320236 -0.000944433 -0.00305166 0.00567337 -0.0025949 -0.00245337 -0.00277266 -0.00263579 -0.00201465 0.000502214 -0.00118377 -0.00270498 -0.0020922 -0.00276859 0.00429932 -0.00262461 0.00166967 0.00304803 -0.00250716 -0.00299585 -0.00203748 -0.00257259 0.00532283 -0.00275428 -0.00250437 -0.00268914 0.0022255 -0.00237481 -0.00231681 -0.00123871 -0.00253031 -0.00116937 -0.00255995 0.00292957 0.000413406 0.000523349 -0.00096105 -0.00247767 -0.00267231 0.0029245 0.00562968 -0.002952 0.0162018 0.000152591 -0.00215358 0.00538975 -0.002364 -0.0022764 0.000367278 0.00283382 -0.000227569 -0.00277001 0.00154229 0.00559701 0.00572179 -0.00226653 0.000179253 0.00557835 0.00149248 -0.00121699 0.000173292 -0.0023995 -0.0026252 0.000756683 0.00566403 -0.00247458 -0.00277662 -0.00263116
lyrSK4 0.00278578 -0.000219914 -0.000821229 -0.00143846 -0.0041951 -0.000559424 0.012796 -0.00168702 -0.00190153 -0.00100765 -0.0011272 -0.000125586 0.00379945 6.56408e-05 -0.00154017 -0.00259704 -0.00169872 0.000148583 -0.00124195 -0.00110043 -0.00442527 -0.0042884 -0.000661709 0.00302592 0.00398126 -0.00435758 -0.000739254 -0.0044212 0.000437346 -0.00427722 -0.0010424 0.000695205 -0.00115421 -0.00164291 -0.000684542 -0.0042252 0.00029209 -0.00440689 -0.00115143 -0.0013362 -0.00126646 -0.00102187 -0.000963865 0.00392632 -0.00418292 0.00399566 -0.00421256 -0.00146981 0.0106473 0.00254697 -0.00261366 -0.00413028 -0.00432492 0.000571674 0.000104894 -0.00159906 0.000152591 0.0317827 -0.000800642 -0.000165779 -0.00101106 -0.000923454 0.00289098 0.00358918 -0.000743476 -0.00442262 -0.000719608 4.14743e-05 0.00019701 -0.000913591 0.0127426 2.28199e-05 -0.000769411 -0.0028696 0.0127367 -0.00104656 -0.00427781 0.00328039 0.000108503 -0.00412719 -0.00442923 -0.00428377
Alyrp_PLS -0.000282135 -0.00252609 0.00153885 0.00265201 -0.00510647 0.00353104 -0.000720627 0.00240345 -0.0028129 0.00308281 0.00296327 -0.00243176 -0.000163256 -0.00224053 -0.00245154 -0.00350841 0.00239175 -0.00215759 0.00284851 0.00299004 -0.00533664 -0.00519977 0.00342876 -4.19992e-05 -0.00327528 -0.00526895 0.00335122 -0.00533257 -0.00186883 -0.00518859 -0.00195377 -0.00161097 0.00293626 0.00244756 0.00340593 -0.00513657 -0.00201408 -0.00531826 0.00293904 0.00275427 -0.00217783 0.0030686 0.0031266 -0.00333022 -0.00509429 -0.00326088 -0.00512392 -0.00238118 -0.000539827 0.000400208 -0.00352503 -0.00504164 -0.00523629 -0.0017345 -0.00220128 0.00249141 -0.00215358 -0.000800642 0.0888126 -0.00247195 0.00307941 0.00316702 -0.000176935 -0.000373531 0.0016166 -0.00533399 2.38369e-05 -0.0022647 -0.00210916 0.00317688 -0.00077398 -0.00228335 -2.59659e-05 -0.00378097 -0.000779941 0.00304391 -0.00518918 0.00021247 -0.00219767 -0.00503856 -0.0053406 -0.00519514
lyrON3 -5.62923e-05 0.0094015 0.00163752 -0.00310978 -0.00286086 -0.00223074 -8.57641e-05 -0.00335834 -0.000567288 -0.00267897 -0.00279851 0.00851431 0.00183553 0.00527205 0.00288399 -0.0012628 -0.00337003 0.005355 -0.00291327 -0.00277174 -0.00309103 -0.00295416 -0.00233302 0.000183844 -0.00150214 -0.00302335 -0.00241057 -0.00308696 0.00398095 -0.00294298 0.0013513 0.00272966 -0.00282553 -0.00331422 -0.00235585 -0.00289096 0.00500446 -0.00307265 -0.00282274 -0.00300751 0.00190713 -0.00269318 -0.00263518 -0.00155708 -0.00284868 -0.00148774 -0.00287832 0.0026112 9.50359e-05 0.000204979 -0.00127942 -0.00279604 -0.00299068 0.00260613 0.00531131 -0.00327037 0.00538975 -0.000165779 -0.00247195 0.0149532 -0.00268237 -0.00259477 4.89083e-05 0.00251545 0.00171528 -0.00308838 0.00550106 0.00768955 0.00540342 -0.0025849 -0.000139117 0.00758923 0.00545126 -0.00153536 -0.000145078 -0.00271787 -0.00294357 0.000438313 0.00645996 -0.00279295 -0.00309499 -0.00294953
lyrPA3 -0.000492556 -0.00273651 0.00247652 0.00716334 -0.00531689 0.0055483 -0.000931048 0.00691478 -0.00302332 0.00833483 0.0074746 -0.00264218 -0.000373677 -0.00245095 -0.00266196 -0.00371883 0.00690309 -0.00236801 0.00640502 0.00654655 -0.00554706 -0.00541019 0.00578847 -0.00025242 -0.00348571 -0.00547937 0.00619168 -0.00554299 -0.00207925 -0.00539901 -0.00216419 -0.00182139 0.00744759 0.0069589 0.00624639 -0.00534699 -0.00222451 -0.00552868 0.00705797 0.00631078 -0.00238825 0.00832062 0.00668311 -0.00354064 -0.00530471 -0.0034713 -0.00533435 -0.0025916 -0.000750248 0.000189787 -0.00373545 -0.00525207 -0.00544671 -0.00194492 -0.0024117 0.00700275 -0.002364 -0.00101106 0.00307941 -0.00268237 0.0146554 0.00728595 -0.000387356 -0.000583952 0.00255427 -0.00554441 0.000563747 -0.00247512 -0.00231959 0.00683562 -0.000984401 -0.00249378 0.000513944 -0.00399139 -0.000990362 0.00755525 -0.0053996 2.04932e-06 -0.00240809 -0.00524898 -0.00555102 -0.00540556
lyrNY5 -0.000404947 -0.0026489 0.00256412 0.00685854 -0.00522928 0.00563591 -0.000843439 0.00660998 -0.00293571 0.00728935 0.00716981 -0.00255457 -0.000286069 -0.00236335 -0.00257435 -0.00363122 0.00659829 -0.0022804 0.00649263 0.00663416 -0.00545945 -0.00532258 0.00587608 -0.000164811 -0.0033981 -0.00539177 0.00627928 -0.00545538 -0.00199164 -0.0053114 -0.00207658 -0.00173378 0.00714279 0.0066541 0.006334 -0.00525938 -0.0021369 -0.00544107 0.00714558 0.00639839 -0.00230065 0.00727514 0.00677072 -0.00345303 -0.00521711 -0.00338369 -0.00524674 -0.00250399 -0.000662639 0.000277396 -0.00364784 -0.00516446 -0.0053591 -0.00185731 -0.00232409 0.00669795 -0.0022764 -0.000923454 0.00316702 -0.00259477 0.00728595 0.0130521 -0.000299747 -0.000496343 0.00264188 -0.0054568 0.000651356 -0.00238751 -0.00223198 0.00692323 -0.000896792 -0.00240617 0.000601553 -0.00390378 -0.000902753 0.00725045 -0.00531199 8.96581e-05 -0.00232048 -0.00516137 -0.00546341 -0.00531795
lyrMO1 0.015045 -5.22638e-06 -0.000308168 -0.000814757 -0.00357139 6.42827e-05 0.002971 -0.00106332 -0.00127782 -0.000383947 -0.000503495 8.91013e-05 0.00352837 0.000280328 -0.000916462 -0.00197334 -0.00107501 0.000363271 -0.000618248 -0.000476718 -0.00380156 -0.00366469 -3.80019e-05 0.00930159 -0.00110765 -0.00373388 -0.000115547 -0.00379749 0.000652033 -0.00365351 -0.000418689 0.000909893 -0.000530507 -0.0010192 -6.0835e-05 -0.00360149 0.000506778 -0.00378318 -0.000527718 -0.00071249 -0.000642757 -0.000398162 -0.000340158 -0.00116259 -0.00355922 -0.00109324 -0.00358885 -0.000846099 0.0031518 0.00317068 -0.00198995 -0.00350657 -0.00370121 0.000786361 0.000319581 -0.000975351 0.000367278 0.00289098 -0.000176935 4.89083e-05 -0.000387356 -0.000299747 0.0291968 0.0033181 -0.000230415 -0.00379891 -0.000309919 0.000256162 0.000411697 -0.000289884 0.00291765 0.000237507 -0.000359722 -0.00224589 0.00291169 -0.000422851 -0.0036541 0.00448331 0.00032319 -0.00350348 -0.00380552 -0.00366006
lyrWI2 0.00321289 0.00246132 0.000215656 -0.00101135 -0.00376799 -0.000132314 0.00366919 -0.00125991 -0.00147442 -0.000580544 -0.000700091 0.00255565 0.00721034 0.00274687 -0.00111306 -0.00216993 -0.00127161 0.00282982 -0.000814844 -0.000673314 -0.00399816 -0.00386129 -0.000234598 0.00345303 -0.00104178 -0.00393047 -0.000312143 -0.00399409 0.00311858 -0.00385011 -0.000615285 0.00337644 -0.000727103 -0.0012158 -0.000257431 -0.00379809 0.00297332 -0.00397978 -0.000724314 -0.000909086 -0.000839353 -0.000594758 -0.000536754 -0.00109672 -0.00375581 -0.00102738 -0.00378544 -0.00104269 0.00384999 0.00297408 -0.00218655 -0.00370316 -0.00389781 0.00325291 0.00278613 -0.00117195 0.00283382 0.00358918 -0.000373531 0.00251545 -0.000583952 -0.000496343 0.0033181 0.00947632 0.00029341 -0.00399551 0.000886965 0.00272271 0.00287824 -0.000486481 0.00361584 0.00270405 0.000837163 -0.00244249 0.00360988 -0.000619448 -0.0038507 0.0037075 0.00278974 -0.00370008 -0.00400212 -0.00385666
lyrPA4 -0.000335615 0.000585934 0.0121568 0.00212687 -0.00461357 0.00300591 -0.00066346 0.00187831 -0.00232 0.00255768 0.00243813 0.000414744 0.000262871 -0.000322837 -0.00112277 -0.00301551 0.00186661 -0.000239895 0.00232338 0.00246491 -0.00484374 -0.00470687 0.00290362 -9.54791e-05 -0.0029102 -0.00477606 0.00282608 -0.00483967 -0.000400948 -0.00469569 -0.00117427 -0.000551336 0.00241112 0.00192242 0.00288079 -0.00464367 -0.000230033 -0.00482536 0.00241391 0.00222913 -0.00118736 0.00254346 0.00260147 -0.00296513 -0.0046014 -0.00289579 -0.00463103 -0.00114523 -0.00048266 0.000232821 -0.00303213 -0.00454875 -0.00474339 -0.000674868 -0.000283585 0.00196627 -0.000227569 -0.000743476 0.0016166 0.00171528 0.00255427 0.00264188 -0.000230415 0.00029341 0.0222138 -0.00484109 0.00916381 0.000313503 -0.000191469 0.00265174 -0.000716814 0.000272758 0.00911401 -0.00328807 -0.000722775 0.00251877 -0.00469628 0.00015899 2.97754e-05 -0.00454566 -0.0048477 -0.00470224
areQC4 -0.00390411 -0.00314252 -0.00491885 -0.00597181 0.0122979 -0.00509277 -0.00434261 -0.00622037 0.00299518 -0.005541 -0.00566055 -0.00304819 -0.00378524 -0.00285696 -0.000537286 0.0043614 -0.00623207 -0.00277402 -0.0057753 -0.00563377 0.0153576 0.0129152 -0.00519506 -0.00366398 0.00221365 0.0140106 -0.0052726 0.0153617 -0.00248526 0.00960111 -3.95132e-05 -0.0022274 -0.00568756 -0.00617626 -0.00521789 0.00965313 -0.00263051 0.0149874 -0.00568477 -0.00586955 -0.000263581 -0.00555522 -0.00549721 0.00215871 0.0096954 0.00222805 0.00966577 -0.000466923 -0.00416181 -0.00322177 0.00434478 0.00974805 0.0136298 -0.00235093 -0.00281771 -0.00613241 -0.00277001 -0.00442262 -0.00533399 -0.00308838 -0.00554441 -0.0054568 -0.00379891 -0.00399551 -0.00484109 0.0196145 -0.00441014 -0.00288113 -0.00272559 -0.00544694 -0.00439596 -0.00289978 -0.00445994 0.00548962 -0.00440192 -0.00557991 0.00960052 -0.00340951 -0.0028141 0.00975114 0.0161309 0.0129198
lyrON4 -0.00041512 0.00346383 0.00830997 0.000136346 -0.00418262 0.00101539 -0.000639593 -0.000112214 -0.00188905 0.000567155 0.000447608 0.00304458 0.000631444 0.00143925 8.91022e-05 -0.00258456 -0.000123909 0.00152219 0.000332855 0.000474385 -0.00441279 -0.00427592 0.000913101 -0.000174983 -0.00259865 -0.0043451 0.000835556 -0.00440871 0.000940892 -0.00426473 -0.000475558 0.000409096 0.000420596 -6.80985e-05 0.000890268 -0.00421272 0.00140719 -0.00439441 0.000423385 0.000238612 -0.000291543 0.000552941 0.000610945 -0.00265359 -0.00417044 -0.00258424 -0.00420007 -2.00851e-05 -0.000458793 4.68989e-05 -0.00260118 -0.00411779 -0.00431244 0.000285564 0.0014785 -2.42484e-05 0.00154229 -0.000719608 2.38369e-05 0.00550106 0.000563747 0.000651356 -0.000309919 0.000886965 0.00916381 -0.00441014 0.0257836 0.00269267 0.00157062 0.000661218 -0.000692946 0.00263129 0.0104807 -0.00285712 -0.000698907 0.000528251 -0.00426533 7.94859e-05 0.00208125 -0.0041147 -0.00441675 -0.00427129
lyrMI1 0.000150961 0.00763542 0.00023575 -0.00290252 -0.00265361 -0.00202348 0.000121489 -0.00315108 -0.000360035 -0.00247171 -0.00259126 0.00772974 0.00204278 0.00547931 0.00309124 -0.00105555 -0.00316278 0.00556225 -0.00270601 -0.00256448 -0.00288378 -0.00274691 -0.00212577 0.000391097 -0.00129489 -0.00281609 -0.00220331 -0.0028797 0.0041882 -0.00273572 0.00155855 0.00293691 -0.00261827 -0.00310697 -0.0021486 -0.00268371 0.00521172 -0.0028654 -0.00261548 -0.00280026 0.00211439 -0.00248593 -0.00242792 -0.00134983 -0.00264143 -0.00128048 -0.00267106 0.00281846 0.000302289 0.000412232 -0.00107217 -0.00258878 -0.00278343 0.00281338 0.00551856 -0.00306312 0.00559701 4.14743e-05 -0.0022647 0.00768955 -0.00247512 -0.00238751 0.000256162 0.00272271 0.000313503 -0.00288113 0.00269267 0.0105874 0.00561068 -0.00237765 6.81362e-05 0.00779649 0.00264287 -0.00132811 6.21751e-05 -0.00251062 -0.00273632 0.000645567 0.00666721 -0.00258569 -0.00288774 -0.00274228
lyrMI3 0.000306496 0.00534929 -0.000269222 -0.00274699 -0.00249807 -0.00186795 0.000277025 -0.00299555 -0.000204499 -0.00231618 -0.00243572 0.00544362 0.00219832 0.00587468 0.00324678 -0.000900014 -0.00300724 0.00595762 -0.00255048 -0.00240895 -0.00272824 -0.00259137 -0.00197023 0.000546633 -0.00113935 -0.00266056 -0.00204778 -0.00272417 0.00434374 -0.00258019 0.00171408 0.00309245 -0.00246274 -0.00295143 -0.00199307 -0.00252817 0.00536725 -0.00270986 -0.00245995 -0.00264472 0.00226992 -0.00233039 -0.00227239 -0.00119429 -0.0024859 -0.00112495 -0.00251553 0.00297399 0.000457825 0.000567768 -0.000916631 -0.00243325 -0.00262789 0.00296892 0.00591393 -0.00290758 0.00572179 0.00019701 -0.00210916 0.00540342 -0.00231959 -0.00223198 0.000411697 0.00287824 -0.000191469 -0.00272559 0.00157062 0.00561068 0.0121621 -0.00222211 0.000223672 0.00559202 0.00152081 -0.00117257 0.00021771 -0.00235508 -0.00258078 0.000801102 0.0056777 -0.00243016 -0.0027322 -0.00258674
lyrPA1 -0.000395085 -0.00263904 0.00257399 0.00640822 -0.00521942 0.00564577 -0.000833576 0.00615966 -0.00292585 0.00683902 0.00671948 -0.00254471 -0.000276206 -0.00235348 -0.00256449 -0.00362136 0.00614796 -0.00227054 0.0065025 0.00664403 -0.00544959 -0.00531272 0.00588594 -0.000154949 -0.00338823 -0.0053819 0.00628915 -0.00544552 -0.00198178 -0.00530154 -0.00206671 -0.00172392 0.00669247 0.00620377 0.00634386 -0.00524952 -0.00212703 -0.00543121 0.00669525 0.00640825 -0.00229078 0.00682481 0.00678059 -0.00344317 -0.00520724 -0.00337383 -0.00523687 -0.00249412 -0.000652776 0.000287258 -0.00363798 -0.00515459 -0.00534924 -0.00184745 -0.00231423 0.00624762 -0.00226653 -0.000913591 0.00317688 -0.0025849 0.00683562 0.00692323 -0.000289884 -0.000486481 0.00265174 -0.00544694 0.000661218 -0.00237765 -0.00222211 0.0177854 -0.00088693 -0.0023963 0.000611416 -0.00389392 -0.000892891 0.00680012 -0.00530213 9.95205e-05 -0.00231062 -0.00515151 -0.00545355 -0.00530809
lyrAB1 0.00281245 -0.000193252 -0.000794567 -0.0014118 -0.00416844 -0.000532762 0.0140922 -0.00166036 -0.00187487 -0.000980992 -0.00110054 -9.89243e-05 0.00382611 9.23027e-05 -0.00151351 -0.00257038 -0.00167206 0.000175245 -0.00121529 -0.00107376 -0.00439861 -0.00426174 -0.000635047 0.00305258 0.00136013 -0.00433092 -0.000712592 -0.00439453 0.000464008 -0.00425055 -0.00101573 0.000721867 -0.00112755 -0.00161625 -0.00065788 -0.00419854 0.000318752 -0.00438023 -0.00112476 -0.00130954 -0.0012398 -0.000995207 -0.000937203 0.00130519 -0.00415626 0.00137453 -0.00418589 -0.00144314 0.010674 0.00257363 -0.002587 -0.00410361 -0.00429826 0.000598336 0.000131556 -0.0015724 0.000179253 0.0127426 -0.00077398 -0.000139117 -0.000984401 -0.000896792 0.00291765 0.00361584 -0.000716814 -0.00439596 -0.000692946 6.81362e-05 0.000223672 -0.00088693 0.0323104 4.94818e-05 -0.000742749 -0.00284294 0.0167765 -0.0010199 -0.00425115 0.00330705 0.000135164 -0.00410052 -0.00440257 -0.00425711
lyrIN1 0.000132307 0.0075351 0.000195004 -0.00292118 -0.00267226 -0.00204214 0.000102835 -0.00316974 -0.000378689 -0.00249037 -0.00260991 0.00762943 0.00202413 0.00546065 0.00307259 -0.0010742 -0.00318143 0.0055436 -0.00272467 -0.00258314 -0.00290243 -0.00276556 -0.00214442 0.000372443 -0.00131354 -0.00283475 -0.00222197 -0.00289836 0.00416955 -0.00275438 0.0015399 0.00291826 -0.00263693 -0.00312562 -0.00216725 -0.00270236 0.00519306 -0.00288405 -0.00263414 -0.00281891 0.00209573 -0.00250458 -0.00244658 -0.00136848 -0.00266008 -0.00129914 -0.00268972 0.0027998 0.000283635 0.000393578 -0.00109082 -0.00260744 -0.00280208 0.00279473 0.00549991 -0.00308177 0.00557835 2.28199e-05 -0.00228335 0.00758923 -0.00249378 -0.00240617 0.000237507 0.00270405 0.000272758 -0.00289978 0.00263129 0.00779649 0.00559202 -0.0023963 4.94818e-05 0.0124544 0.00258149 -0.00134676 4.35207e-05 -0.00252927 -0.00275497 0.000626912 0.00664856 -0.00260435 -0.00290639 -0.00276093
lyrON2 -0.000464922 0.00341403 0.00826017 8.65433e-05 -0.00423242 0.000965583 -0.000689396 -0.000162016 -0.00193885 0.000517353 0.000397805 0.00299477 0.000581642 0.00138944 3.92994e-05 -0.00263436 -0.000173712 0.00147239 0.000283052 0.000424582 -0.00446259 -0.00432572 0.000863298 -0.000224786 -0.00264845 -0.00439491 0.000785753 -0.00445852 0.00089109 -0.00431454 -0.000525361 0.000359293 0.000370793 -0.000117901 0.000840465 -0.00426252 0.00135739 -0.00444421 0.000373582 0.00018881 -0.000341346 0.000503138 0.000561142 -0.00270339 -0.00422024 -0.00263405 -0.00424988 -6.98879e-05 -0.000508596 -2.90385e-06 -0.00265098 -0.0041676 -0.00436224 0.000235761 0.0014287 -7.40512e-05 0.00149248 -0.000769411 -2.59659e-05 0.00545126 0.000513944 0.000601553 -0.000359722 0.000837163 0.00911401 -0.00445994 0.0104807 0.00264287 0.00152081 0.000611416 -0.000742749 0.00258149 0.0297678 -0.00290692 -0.00074871 0.000478448 -0.00431513 2.96831e-05 0.00203145 -0.00416451 -0.00446655 -0.00432109
areSK1 -0.00235109 -0.0015895 -0.00336583 -0.00441879 0.00571714 -0.00353975 -0.00278959 -0.00466735 0.0045482 -0.00398798 -0.00410753 -0.00149517 -0.00223222 -0.00130394 0.00101573 0.00591442 -0.00467905 -0.001221 -0.00422228 -0.00408075 0.00548697 0.00562384 -0.00364204 -0.00211096 0.00780158 0.00555466 -0.00371958 0.00549105 -0.000932236 0.00563503 0.00151351 -0.000674377 -0.00413454 -0.00462324 -0.00366487 0.00568704 -0.00107749 0.00550535 -0.00413175 -0.00431653 0.00128944 -0.0040022 -0.00394419 0.00774664 0.00572932 0.00781598 0.00569969 0.0010861 -0.00260879 -0.00166875 0.0058978 0.00578197 0.00558732 -0.000797908 -0.00126469 -0.00457939 -0.00121699 -0.0028696 -0.00378097 -0.00153536 -0.00399139 -0.00390378 -0.00224589 -0.00244249 -0.00328807 0.00548962 -0.00285712 -0.00132811 -0.00117257 -0.00389392 -0.00284294 -0.00134676 -0.00290692 0.0134122 -0.0028489 -0.00402689 0.00563443 -0.00185649 -0.00126108 0.00578506 0.00548301 0.00562847
lyrSK2 0.00280648 -0.000199213 -0.000800528 -0.00141776 -0.0041744 -0.000538724 0.0140862 -0.00166632 -0.00188083 -0.000986954 -0.0011065 -0.000104885 0.00382015 8.63416e-05 -0.00151947 -0.00257634 -0.00167802 0.000169284 -0.00122125 -0.00107972 -0.00440457 -0.0042677 -0.000641008 0.00304662 0.00135417 -0.00433688 -0.000718553 -0.0044005 0.000458047 -0.00425652 -0.00102169 0.000715906 -0.00113351 -0.00162221 -0.000663841 -0.0042045 0.000312791 -0.00438619 -0.00113072 -0.0013155 -0.00124576 -0.00100117 -0.000943164 0.00129923 -0.00416222 0.00136857 -0.00419185 -0.0014491 0.010668 0.00256767 -0.00259296 -0.00410957 -0.00430422 0.000592374 0.000125594 -0.00157836 0.000173292 0.0127367 -0.000779941 -0.000145078 -0.000990362 -0.000902753 0.00291169 0.00360988 -0.000722775 -0.00440192 -0.000698907 6.21751e-05 0.00021771 -0.000892891 0.0167765 4.35207e-05 -0.00074871 -0.0028489 0.0327873 -0.00102586 -0.00425711 0.00330109 0.000129203 -0.00410649 -0.00440853 -0.00426307
lyrMD2 -0.000528052 -0.00277201 0.00244102 0.00760279 -0.00535239 0.00551281 -0.000966543 0.00735423 -0.00305881 0.00755866 0.00791405 -0.00267768 -0.000409173 -0.00248645 -0.00269746 -0.00375433 0.00734253 -0.00240351 0.00636953 0.00651106 -0.00558256 -0.00544569 0.00575297 -0.000287916 -0.0035212 -0.00551487 0.00615618 -0.00557848 -0.00211475 -0.0054345 -0.00219968 -0.00185689 0.00788704 0.00739834 0.00621089 -0.00538249 -0.00226 -0.00556418 0.00702248 0.00627529 -0.00242375 0.00754444 0.00664762 -0.00357614 -0.00534021 -0.0035068 -0.00536984 -0.00262709 -0.000785743 0.000154291 -0.00377095 -0.00528756 -0.00548221 -0.00198042 -0.0024472 0.00744219 -0.0023995 -0.00104656 0.00304391 -0.00271787 0.00755525 0.00725045 -0.000422851 -0.000619448 0.00251877 -0.00557991 0.000528251 -0.00251062 -0.00235508 0.00680012 -0.0010199 -0.00252927 0.000478448 -0.00402689 -0.00102586 0.0156518 -0.0054351 -3.34466e-05 -0.00244359 -0.00528447 -0.00558652 -0.00544106
areQC6 -0.0037593 -0.0029977 -0.00477403 -0.005827 0.00982804 -0.00494796 -0.00419779 -0.00607556 0.00313999 -0.00539619 -0.00551574 -0.00290338 -0.00364042 -0.00271215 -0.000392475 0.00450621 -0.00608726 -0.00262921 -0.00563049 -0.00548896 0.00959787 0.00973474 -0.00505025 -0.00351917 0.00235846 0.00966555 -0.00512779 0.00960194 -0.00234044 0.0202843 0.000105299 -0.00208259 -0.00554275 -0.00603145 -0.00507308 0.0141857 -0.0024857 0.00961625 -0.00553996 -0.00572473 -0.00011877 -0.00541041 -0.0053524 0.00230352 0.0157321 0.00237286 0.0141983 -0.000322111 -0.00401699 -0.00307696 0.00448959 0.0120578 0.00969822 -0.00220612 -0.0026729 -0.0059876 -0.0026252 -0.00427781 -0.00518918 -0.00294357 -0.0053996 -0.00531199 -0.0036541 -0.0038507 -0.00469628 0.00960052 -0.00426533 -0.00273632 -0.00258078 -0.00530213 -0.00425115 -0.00275497 -0.00431513 0.00563443 -0.00425711 -0.0054351 0.0203323 -0.0032647 -0.00266929 0.0120609 0.00959391 0.00973937
lyrIA1 0.00437811 0.000384179 8.12368e-05 -0.000425352 -0.00318199 0.000453688 0.0033604 -0.000673912 -0.000888416 5.45757e-06 -0.00011409 0.000478506 0.00391777 0.000669733 -0.000527057 -0.00158393 -0.000685607 0.000752676 -0.000228843 -8.73131e-05 -0.00341216 -0.00327529 0.000351403 0.00461825 -0.000718242 -0.00334447 0.000273858 -0.00340808 0.00104144 -0.0032641 -2.92839e-05 0.0012993 -0.000141102 -0.000629796 0.00032857 -0.00321209 0.000896183 -0.00339378 -0.000138313 -0.000323085 -0.000253352 -8.75659e-06 4.92472e-05 -0.00077318 -0.00316981 -0.000703837 -0.00319944 -0.000456694 0.0035412 0.00356008 -0.00160055 -0.00311716 -0.00331181 0.00117577 0.000708986 -0.000585946 0.000756683 0.00328039 0.00021247 0.000438313 2.04932e-06 8.96581e-05 0.00448331 0.0037075 0.00015899 -0.00340951 7.94859e-05 0.000645567 0.000801102 9.95205e-05 0.00330705 0.000626912 2.96831e-05 -0.00185649 0.00330109 -3.34466e-05 -0.0032647 0.0141734 0.000712595 -0.00311407 -0.00341612 -0.00327066
lyrMI2 0.000217989 0.00640582 -4.79782e-05 -0.00283549 -0.00258658 -0.00195645 0.000188518 -0.00308405 -0.000293006 -0.00240468 -0.00252423 0.00650015 0.00210981 0.00554634 0.00315827 -0.000988521 -0.00309575 0.00562928 -0.00263898 -0.00249746 -0.00281675 -0.00267988 -0.00205874 0.000458126 -0.00122786 -0.00274906 -0.00213628 -0.00281268 0.00425523 -0.00266869 0.00162558 0.00300394 -0.00255124 -0.00303994 -0.00208157 -0.00261668 0.00527875 -0.00279837 -0.00254846 -0.00273323 0.00218142 -0.0024189 -0.00236089 -0.0012828 -0.0025744 -0.00121345 -0.00260403 0.00288548 0.000369318 0.000479261 -0.00100514 -0.00252175 -0.0027164 0.00288041 0.00558559 -0.00299609 0.00566403 0.000108503 -0.00219767 0.00645996 -0.00240809 -0.00232048 0.00032319 0.00278974 2.97754e-05 -0.0028141 0.00208125 0.00666721 0.0056777 -0.00231062 0.000135164 0.00664856 0.00203145 -0.00126108 0.000129203 -0.00244359 -0.00266929 0.000712595 0.0123884 -0.00251866 -0.00282071 -0.00267525
areMB2 -0.00360868 -0.00284708 -0.00462341 -0.00567638 0.00997866 -0.00479734 -0.00404717 -0.00592494 0.00329061 -0.00524557 -0.00536512 -0.00275275 -0.0034898 -0.00256153 -0.000241852 0.00465683 -0.00593663 -0.00247858 -0.00547987 -0.00533834 0.00974849 0.00988536 -0.00489962 -0.00336854 0.00250908 0.00981618 -0.00497717 0.00975256 -0.00218982 0.0120615 0.000255922 -0.00193196 -0.00539213 -0.00588082 -0.00492246 0.0121135 -0.00233508 0.00976687 -0.00538934 -0.00557411 3.18535e-05 -0.00525978 -0.00520178 0.00245414 0.0121558 0.00252349 0.0121262 -0.000171488 -0.00386637 -0.00292634 0.00464022 0.0169557 0.00984884 -0.00205549 -0.00252227 -0.00583697 -0.00247458 -0.00412719 -0.00503856 -0.00279295 -0.00524898 -0.00516137 -0.00350348 -0.00370008 -0.00454566 0.00975114 -0.0041147 -0.00258569 -0.00243016 -0.00515151 -0.00410052 -0.00260435 -0.00416451 0.00578506 -0.00410649 -0.00528447 0.0120609 -0.00311407 -0.00251866 0.020081 0.00974453 0.00988999
areNU1 -0.00391072 -0.00314912 -0.00492546 -0.00597842 0.0122912 -0.00509938 -0.00434921 -0.00622698 0.00298857 -0.00554761 -0.00566716 -0.0030548 -0.00379184 -0.00286357 -0.000543895 0.00435479 -0.00623868 -0.00278063 -0.00578191 -0.00564038 0.015351 0.0129086 -0.00520167 -0.00367059 0.00220704 0.014004 -0.00527921 0.0153551 -0.00249187 0.0095945 -4.61221e-05 -0.00223401 -0.00569417 -0.00618287 -0.0052245 0.00964652 -0.00263712 0.0149808 -0.00569138 -0.00587615 -0.00027019 -0.00556183 -0.00550382 0.0021521 0.00968879 0.00222144 0.00965916 -0.000473532 -0.00416841 -0.00322838 0.00433817 0.00974144 0.0136232 -0.00235754 -0.00282432 -0.00613902 -0.00277662 -0.00442923 -0.0053406 -0.00309499 -0.00555102 -0.00546341 -0.00380552 -0.00400212 -0.0048477 0.0161309 -0.00441675 -0.00288774 -0.0027322 -0.00545355 -0.00440257 -0.00290639 -0.00446655 0.00548301 -0.00440853 -0.00558652 0.00959391 -0.00341612 -0.00282071 0.00974453 0.0201432 0.0129132
areNT1 -0.00376526 -0.00300366 -0.00478 -0.00583296 0.0124367 -0.00495392 -0.00420375 -0.00608152 0.00313403 -0.00540215 -0.0055217 -0.00290934 -0.00364638 -0.00271811 -0.000398435 0.00450025 -0.00609322 -0.00263517 -0.00563645 -0.00549492 0.0129172 0.0140882 -0.00505621 -0.00352513 0.0023525 0.0129849 -0.00513375 0.0129213 -0.00234641 0.00973996 9.93379e-05 -0.00208855 -0.00554871 -0.00603741 -0.00507904 0.00979198 -0.00249166 0.0129356 -0.00554592 -0.00573069 -0.00012473 -0.00541637 -0.00535836 0.00229756 0.00983425 0.0023669 0.00980462 -0.000328072 -0.00402295 -0.00308292 0.00448363 0.0098869 0.0130175 -0.00221208 -0.00267886 -0.00599356 -0.00263116 -0.00428377 -0.00519514 -0.00294953 -0.00540556 -0.00531795 -0.00366006 -0.00385666 -0.00470224 0.0129198 -0.00427129 -0.00274228 -0.00258674 -0.00530809 -0.00425711 -0.00276093 -0.00432109 0.00562847 -0.00426307 -0.00544106 0.00973937 -0.00327066 -0.00267525 0.00988999 0.0129132 0.0200938
