# Supplementary material for: Recent speciation associated with range expansion and a shift to self-fertilization in North American Arabidopsis
Source: Nat Commun. 2022 Dec 8;13:7564. doi: 10.1038/s41467-022-35368-1 (PMC9732334; doi:10.1038/s41467-022-35368-1)
Supplement: Supplementary file 5 — Source Data [file 41467_2022_35368_MOESM5_ESM.zip › Source Data/SuppFig12.m5.admixture.residuals.txt]

# Treemix results: m=5 cov
lyrPA2 lyrNY1 lyrNY2 lyrNY3 lyrNY5 lyrPA4 lyrIN1 lyrIL2 lyrMI1 lyrMI2 lyrMI3 lyrMI4 lyrWI3 lyrMI5 lyrMI6 lyrMO1 lyrON9 lyrON10 lyrON11 lyrON11.1 lyrON12 lyrON7 lyrON6 lyrWI2 lyrMO2 lyrNC1 lyrNC3 lyrNC2 lyrNC4 lyrMO3 lyrMO3SM lyrIA1 lyrIL1 lyrVA2 lyrVA1 lyrMD1 lyrMD4 lyrNJ1 lyrMD2 lyrMD3 lyrWV1 lyrPA1 lyrPA3 lyrNY6 lyrNY4 lyrWI1 lyrIA2 lyrON5 lyrON8 areQC1 lyrOH1 lyrON4 lyrON3 lyrON2 lyrON1 areGL1 areGL2 areMB1 areMB2 areNU4 areNU5 areNT1 areNU3 areQC7 areQC5 areQC4 areQC2 areQC3 areSK2 areSK1 areSK3 areNU1 areNU2 areQC6 lyrAB1 lyrAB2 lyrSK1 lyrSK2 lyrSK4 lyrSK3 lyrWI1.1 Alyrp_PLS 
lyrPA2 0.0310223 0.00600063 0.0059666 0.00515482 0.00643664 0.00212752 -0.00263572 -0.00200569 -0.00264073 -0.0030235 -0.00283946 -0.00342256 -0.00137807 -0.00215717 -0.0039805 0.000781763 -0.00311215 -0.00324642 -0.0044904 -0.00448374 -0.00261803 -0.00370739 -0.00365932 -0.00130986 0.000594591 0.00636567 0.00659496 0.00682031 0.00660485 0.000375246 0.00664602 -0.000110013 -0.00288402 0.00629781 0.0064883 0.00638929 0.00735194 0.00548685 0.00707652 0.00634332 0.0063035 0.00600503 0.00658498 0.00679349 0.00654074 -0.000729904 4.91696e-05 -0.00280681 -0.00339847 -0.00472258 -0.00300816 -2.21281e-05 -0.00249107 0.000607893 0.001867 -0.00441509 -0.00488151 -0.00532048 -0.00518212 -0.00512837 -0.00513291 -0.00520202 -0.00541519 -0.00548496 -0.00547017 -0.00473645 -0.004701 -0.00462767 -0.00371663 -0.00419663 -0.00303544 -0.00487473 -0.0052055 -0.00548904 -0.00137891 -0.00146316 -0.00149748 -0.00123421 -0.00106859 -0.00339881 -0.0022203 0.00368345
lyrNY1 0.00600063 0.0105949 0.00876238 0.00631647 0.00642694 0.00226153 -0.00229431 -0.00182604 -0.00251682 -0.00262325 -0.00262473 -0.00278596 -0.00137929 -0.00205126 -0.00310355 0.000105115 -0.0026456 -0.00256296 -0.00372045 -0.00371904 -0.00182782 -0.00286138 -0.00286458 -0.00124628 1.06412e-05 0.00581713 0.00572709 0.00585475 0.00606174 5.366e-05 0.00553617 -0.000178621 -0.00249497 0.00535977 0.00532376 0.00550019 0.00603456 0.00572961 0.00638498 0.00628119 0.0060159 0.00546976 0.00631875 0.00646608 0.00658024 -0.000904157 -0.000159262 -0.00246216 -0.00280653 -0.0035076 -0.00280611 0.000292032 -0.00205955 0.000805922 0.00184351 -0.00319557 -0.00364957 -0.00430306 -0.00415538 -0.00410901 -0.00395352 -0.0040695 -0.00446509 -0.0044687 -0.00431305 -0.00366452 -0.00354647 -0.00385805 -0.00326808 -0.00326802 -0.00281786 -0.00364783 -0.00416814 -0.00432234 -0.00150506 -0.00176875 -0.0015536 -0.00148297 -0.00159402 -0.00307999 -0.00216869 0.00249372
lyrNY2 0.0059666 0.00876238 0.0153073 0.00666877 0.00655332 0.00233075 -0.00248396 -0.00187036 -0.002787 -0.00279645 -0.00284616 -0.00302422 -0.0014842 -0.00226867 -0.00332401 8.26748e-05 -0.00275427 -0.00264528 -0.00387689 -0.00385832 -0.0021758 -0.00314275 -0.00310607 -0.0013299 -8.97384e-05 0.00582401 0.00582136 0.00608659 0.0061419 1.96321e-05 0.00586511 -0.000158921 -0.00275511 0.00532587 0.00529219 0.00554326 0.00614877 0.00563448 0.00655739 0.00630827 0.00632534 0.0055384 0.00656954 0.00678 0.00676106 -0.000865101 -1.04186e-05 -0.00257439 -0.00278224 -0.0036731 -0.00314122 -0.00010638 -0.00230732 0.000725933 0.00201482 -0.00332702 -0.00386219 -0.00447244 -0.00449139 -0.00429004 -0.00413715 -0.00436434 -0.00455123 -0.00460145 -0.00447907 -0.00378147 -0.00371275 -0.00390224 -0.00325142 -0.00348156 -0.00294167 -0.00381088 -0.00434374 -0.00448836 -0.00163936 -0.00168904 -0.00162355 -0.00159954 -0.00145554 -0.00299937 -0.00217314 0.00275248
lyrNY3 0.00515482 0.00631647 0.00666877 0.0205279 0.00654954 0.00205651 -0.0024153 -0.002042 -0.00276941 -0.00292866 -0.00297565 -0.00299952 -0.00170652 -0.00246057 -0.00306711 -0.000238491 -0.0029004 -0.00258452 -0.00356477 -0.00364816 -0.0022983 -0.00310212 -0.00306279 -0.00151337 -0.000516549 0.00548822 0.00554519 0.0057515 0.00606213 -0.000280624 0.00557598 -0.000483711 -0.0026568 0.00487764 0.00478841 0.0052096 0.00536424 0.0052568 0.005746 0.00584715 0.00600612 0.00545021 0.00635448 0.00660927 0.00643944 -0.00128045 -0.000399813 -0.00253499 -0.0027789 -0.00319623 -0.00294516 -0.000157219 -0.00239985 0.000592559 0.00218776 -0.00279047 -0.0032042 -0.0040295 -0.00411369 -0.00352019 -0.00361821 -0.003845 -0.00397454 -0.00398968 -0.00383105 -0.00331898 -0.00309036 -0.00331118 -0.00349076 -0.00348993 -0.002992 -0.00329116 -0.00368329 -0.00382609 -0.00187301 -0.00217619 -0.0019108 -0.00201923 -0.00185775 -0.00312246 -0.00223977 0.00209069
lyrNY5 0.00643664 0.00642694 0.00655332 0.00654954 0.013393 0.00272835 -0.00263834 -0.0021179 -0.00281295 -0.00289361 -0.00286376 -0.00321266 -0.00175342 -0.00228912 -0.00330238 0.00029151 -0.0029328 -0.00280601 -0.00377195 -0.00388648 -0.0022997 -0.00330775 -0.00331878 -0.00134601 -5.33522e-05 0.00644857 0.00666646 0.00665935 0.00665013 -1.97197e-05 0.00637392 -0.000172314 -0.00283207 0.00521441 0.00522351 0.0054663 0.00608482 0.00510283 0.00683969 0.00685611 0.00666688 0.00675015 0.00748617 0.00799751 0.0078003 -0.00101696 0.000165986 -0.00242355 -0.00301851 -0.00382211 -0.00296468 0.000166348 -0.00231839 0.00114994 0.00238439 -0.00362084 -0.00414837 -0.00443625 -0.00454181 -0.0044553 -0.0042189 -0.00449011 -0.00450701 -0.00457898 -0.00447421 -0.00402506 -0.00388837 -0.00426299 -0.00377556 -0.00360098 -0.00317905 -0.00414405 -0.0044585 -0.00447754 -0.00174274 -0.00185857 -0.00168394 -0.00161384 -0.00158817 -0.00328452 -0.00233322 0.0030511
lyrPA4 0.00212752 0.00226153 0.00233075 0.00205651 0.00272835 0.0215105 0.000352062 7.0911e-05 0.000152597 -0.000456097 -0.000361516 -0.000973355 -3.37978e-05 -0.000388312 -0.00260257 0.00095501 -0.00138614 -0.00131127 -0.00315474 -0.00306982 -0.000878234 -0.000650467 -0.000565756 9.11822e-05 0.00063727 0.00179565 0.00197192 0.00173371 0.00218332 0.000704176 0.00198233 0.000721894 0.000601172 0.00175252 0.00201013 0.00195644 0.00258493 0.00171221 0.00274102 0.00254097 0.00256051 0.00382179 0.00334232 0.00332601 0.00331789 0.000387736 0.000499798 0.00053908 -0.00153827 -0.0042482 0.000294622 0.00747686 0.00170885 0.00980639 0.0117643 -0.00419368 -0.00458722 -0.00458975 -0.00453982 -0.00461812 -0.00452724 -0.00480777 -0.00476939 -0.00468626 -0.00480832 -0.00454119 -0.00427076 -0.00467504 -0.00303315 -0.00345956 -0.00276988 -0.00459222 -0.00464916 -0.00481074 -0.00103554 -0.00080195 -0.000355954 -0.000836341 -0.000770281 -0.00306412 -0.000432341 0.000731628
lyrIN1 -0.00263572 -0.00229431 -0.00248396 -0.0024153 -0.00263834 0.000352062 0.0122208 0.00769736 0.007977 0.006325 0.00503351 0.004596 0.0030252 0.00354944 0.000537218 0.00138493 0.00270846 0.00307943 -0.000662803 -0.00069039 0.0024498 0.00448738 0.0045482 0.00311549 0.00145592 -0.0029608 -0.00305841 -0.00312857 -0.00276888 0.00178156 -0.00303111 0.00183676 0.00922083 -0.00247136 -0.00235506 -0.00231392 -0.00243135 -0.00219571 -0.00237068 -0.00255157 -0.00251099 -0.00208522 -0.00253815 -0.00273863 -0.00255424 0.0032104 0.00113072 0.00469693 0.00187774 -0.00356459 0.00782074 0.00283751 0.00627898 0.00158393 -0.000102588 -0.00362478 -0.0037731 -0.00328017 -0.00316369 -0.00360579 -0.00359765 -0.00354169 -0.00340233 -0.00326831 -0.00371248 -0.00387791 -0.00373021 -0.0037435 -0.0013454 -0.0012498 -0.00112589 -0.00397204 -0.00360446 -0.00370338 0.000623082 0.00125582 0.00195039 0.000689192 0.000497355 -0.00132665 0.00459759 -0.0022308
lyrIL2 -0.00200569 -0.00182604 -0.00187036 -0.002042 -0.0021179 7.0911e-05 0.00769736 0.0106256 0.00653667 0.00524472 0.00459416 0.0034339 0.00308681 0.00386397 0.000301639 0.00197723 0.0026788 0.00241609 -0.000998395 -0.00091477 0.00225338 0.00380954 0.003597 0.0034807 0.0018221 -0.00244405 -0.00249304 -0.00243231 -0.0023087 0.00239593 -0.00261172 0.00216695 0.00650111 -0.00189066 -0.00172568 -0.00183582 -0.00182747 -0.00185711 -0.00180667 -0.00205417 -0.00196582 -0.00142787 -0.00195039 -0.00213229 -0.0020057 0.00340329 0.00159445 0.00362189 0.00145767 -0.00345572 0.00605512 0.00206154 0.00478887 0.000935995 -0.000167077 -0.00363631 -0.0037959 -0.00315926 -0.00302298 -0.0037714 -0.00362291 -0.0035707 -0.00324154 -0.00316838 -0.00365437 -0.00380413 -0.00388377 -0.00369237 -0.00136185 -0.00144401 -0.000919016 -0.0039942 -0.00355192 -0.00365472 0.00111439 0.00159954 0.00197355 0.0014349 0.000916294 -0.00124523 0.004367 -0.00151668
lyrMI1 -0.00264073 -0.00251682 -0.002787 -0.00276941 -0.00281295 0.000152597 0.007977 0.00653667 0.0106763 0.00737366 0.00602016 0.00559507 0.00254784 0.00345782 0.000797229 0.000733951 0.00328211 0.0036053 -0.000110391 -0.000152802 0.00257206 0.00536728 0.00541133 0.00281018 0.000488325 -0.00339881 -0.00346541 -0.00348579 -0.00323543 0.000957806 -0.00347598 0.00128489 0.00822145 -0.00299404 -0.0029617 -0.00279291 -0.00287953 -0.00282371 -0.00281956 -0.00289377 -0.00290252 -0.00231162 -0.00287337 -0.00308349 -0.00279196 0.00266247 0.00062571 0.00552128 0.00257586 -0.00319375 0.00807725 0.00313157 0.00720834 0.00181202 -0.000188706 -0.00325122 -0.00349419 -0.00242176 -0.00238711 -0.00326176 -0.003167 -0.00317357 -0.00260244 -0.00245833 -0.00316959 -0.00338706 -0.00344599 -0.00331259 -0.00136775 -0.00103393 -0.00131008 -0.00363215 -0.0032291 -0.00316877 0.000161187 0.00105558 0.00155388 0.000261865 -7.40685e-05 -0.00131301 0.00502785 -0.00252024
lyrMI2 -0.0030235 -0.00262325 -0.00279645 -0.00292866 -0.00289361 -0.000456097 0.006325 0.00524472 0.00737366 0.0121039 0.00624594 0.00607701 0.00279498 0.00363991 0.000999903 0.000479866 0.0034407 0.00355817 5.44133e-05 6.39184e-05 0.00289034 0.0051809 0.00506364 0.00276324 0.000420866 -0.00349326 -0.00353002 -0.00344767 -0.00320961 0.000819012 -0.0034176 0.00123277 0.00672378 -0.00299981 -0.00297705 -0.00277977 -0.00283868 -0.00259676 -0.0027949 -0.00300978 -0.0029606 -0.00237111 -0.0029561 -0.00297274 -0.00289988 0.00263864 0.000696004 0.00527128 0.00285602 -0.00292052 0.0067664 0.00251803 0.00604747 0.00124392 -0.000508883 -0.00293889 -0.00314949 -0.00213934 -0.00204163 -0.00296056 -0.0029005 -0.00280052 -0.00241608 -0.00229204 -0.00288004 -0.00313778 -0.00308291 -0.00293358 -0.000948612 -0.000572844 -0.00102765 -0.00320317 -0.00271868 -0.00287289 0.00048776 0.00103686 0.00128905 0.000602291 7.99255e-05 -0.000850241 0.0047291 -0.00248562
lyrMI3 -0.00283946 -0.00262473 -0.00284616 -0.00297565 -0.00286376 -0.000361516 0.00503351 0.00459416 0.00602016 0.00624594 0.0117704 0.0058566 0.00279136 0.00465694 0.00105959 0.000406141 0.00420384 0.00342042 5.86268e-05 0.000228671 0.00265375 0.00634565 0.00601918 0.00261326 0.000302992 -0.00342664 -0.00338352 -0.00363623 -0.0033025 0.000857404 -0.00359561 0.00125932 0.00548608 -0.00312837 -0.00293892 -0.0027397 -0.0028078 -0.00254704 -0.00277049 -0.00276948 -0.00290647 -0.00243921 -0.00297241 -0.0029192 -0.0028229 0.00247079 0.000687918 0.00558621 0.0032329 -0.00267621 0.00558638 0.00186533 0.00510897 0.00114818 -0.00073525 -0.00263205 -0.00274413 -0.00196326 -0.00198104 -0.00256827 -0.00257035 -0.00255543 -0.00223275 -0.00209045 -0.00255844 -0.00274445 -0.0027393 -0.00267413 -0.000888404 -0.000480658 -0.000645849 -0.00287678 -0.00263375 -0.00254611 0.000147917 0.000766543 0.0012818 0.000377801 0.000273225 -0.000790033 0.00402002 -0.00249312
lyrMI4 -0.00342256 -0.00278596 -0.00302422 -0.00299952 -0.00321266 -0.000973355 0.004596 0.0034339 0.00559507 0.00607701 0.0058566 0.0156797 0.00217331 0.00301636 0.00159975 -0.000617855 0.00424736 0.00328236 0.000333504 0.00044108 0.00234014 0.00520404 0.00527451 0.00174942 -0.000601571 -0.00386027 -0.00402145 -0.00396234 -0.00373036 -0.000308164 -0.00384235 0.000403561 0.00517596 -0.00319664 -0.00315064 -0.00302793 -0.00314181 -0.00280997 -0.00327902 -0.00319191 -0.00335395 -0.00281917 -0.00310801 -0.00318018 -0.00307761 0.00153535 -0.000229656 0.00497955 0.00394318 -0.00181265 0.00585666 0.00181194 0.00502756 0.000697853 -0.00106912 -0.00170136 -0.00184282 -0.000585909 -0.000539731 -0.00168212 -0.00167293 -0.00139468 -0.000859541 -0.000662479 -0.00114199 -0.0019242 -0.00178673 -0.00186928 -1.73183e-06 0.000524606 -0.000383983 -0.00182931 -0.00142224 -0.00113263 -0.000538949 9.88389e-05 0.000460035 -0.000432575 -0.00082871 4.84704e-06 0.00355571 -0.00293089
lyrWI3 -0.00137807 -0.00137929 -0.0014842 -0.00170652 -0.00175342 -3.37978e-05 0.0030252 0.00308681 0.00254784 0.00279498 0.00279136 0.00217331 0.0109878 0.00636264 0.000276358 0.00231393 0.00202392 0.00199619 -0.000852456 -0.000654966 0.0027224 0.00169952 0.00173711 0.00557122 0.00245671 -0.00220521 -0.00221266 -0.0021573 -0.00190163 0.00255028 -0.00219409 0.00309959 0.00306749 -0.00155615 -0.00141117 -0.00134627 -0.00142933 -0.00130218 -0.00139267 -0.00151433 -0.00160264 -0.00125332 -0.00151516 -0.00157529 -0.00169566 0.00420633 0.00206101 0.00193607 0.00108509 -0.00338287 0.00233564 0.0010516 0.00185894 0.000175409 -0.000299362 -0.00321351 -0.00349933 -0.00265632 -0.00256548 -0.00318145 -0.00308902 -0.00305365 -0.00262208 -0.00256717 -0.00306507 -0.00324098 -0.00342226 -0.00315175 -0.000610465 -0.000655982 -0.000306026 -0.00343494 -0.0032055 -0.00305986 0.00214439 0.00246136 0.00333771 0.00210279 0.0020355 -0.000680013 0.00338121 -0.000986804
lyrMI5 -0.00215717 -0.00205126 -0.00226867 -0.00246057 -0.00228912 -0.000388312 0.00354944 0.00386397 0.00345782 0.00363991 0.00465694 0.00301636 0.00636264 0.0208735 0.00050166 0.00153626 0.00289403 0.00210271 -0.000853785 -0.000635192 0.00284608 0.00291991 0.00262884 0.00445512 0.00137006 -0.00292593 -0.00270699 -0.00271909 -0.002752 0.00208469 -0.00277168 0.00226676 0.00350557 -0.0023882 -0.00221189 -0.00213101 -0.00186839 -0.00186022 -0.00214556 -0.00224624 -0.00221084 -0.00207482 -0.00224649 -0.00223211 -0.00225195 0.00358395 0.0016485 0.00296995 0.00119685 -0.00335778 0.00309402 0.000876334 0.00276375 0.000361871 -0.000597494 -0.00324844 -0.00344324 -0.00246364 -0.00238601 -0.00315372 -0.00289233 -0.0028712 -0.00255809 -0.00256145 -0.00310686 -0.0031946 -0.00325392 -0.00308751 -0.000658208 -0.000705537 -0.00014727 -0.00358535 -0.0030215 -0.0030997 0.00158383 0.00218408 0.0028244 0.00175209 0.00154045 -0.000713256 0.00370387 -0.00166168
lyrMI6 -0.0039805 -0.00310355 -0.00332401 -0.00306711 -0.00330238 -0.00260257 0.000537218 0.000301639 0.000797229 0.000999903 0.00105959 0.00159975 0.000276358 0.00050166 0.0181031 -0.00259158 0.00224425 0.00227524 0.00546154 0.00563909 0.00198358 0.00202511 0.00191096 -9.91151e-05 -0.00235999 -0.00438106 -0.00449822 -0.00442092 -0.00457475 -0.00238604 -0.00450231 -0.00106939 0.000390289 -0.00427271 -0.00416197 -0.00387925 -0.00401073 -0.00319397 -0.0039986 -0.00379252 -0.00396446 -0.00369832 -0.00371838 -0.0037066 -0.00379887 -0.000461611 -0.00106899 0.0012979 0.00319375 0.00283636 0.000899379 -0.00124199 0.000491558 -0.00170913 -0.00234101 0.00221099 0.00253456 0.00404006 0.00412986 0.00312251 0.00325171 0.0032498 0.00412621 0.00414901 0.00361033 0.00252298 0.00284675 0.00256767 0.00156973 0.00257328 0.00142595 0.00237796 0.00363795 0.00361283 -0.0014469 -0.00126406 -0.0013705 -0.00152424 -0.00168708 0.00160466 0.0005926 -0.00400741
lyrMO1 0.000781763 0.000105115 8.26748e-05 -0.000238491 0.00029151 0.00095501 0.00138493 0.00197723 0.000733951 0.000479866 0.000406141 -0.000617855 0.00231393 0.00153626 -0.00259158 0.0287675 -0.000258827 -7.64942e-05 -0.00348276 -0.0034693 0.000598382 -0.000830506 -0.000760942 0.00288777 0.015216 0.000542073 0.000598459 0.000421813 0.000474154 0.00935123 0.000221696 0.00449551 0.00120123 0.00191214 0.00210444 0.00133719 0.0016925 0.000393448 0.000962137 0.000597663 0.000598945 0.00119574 0.00054246 0.000499868 0.00063908 0.00374311 0.00399719 -0.000731132 -0.0013257 -0.00548041 0.000142872 0.000229625 -0.000181832 0.000411951 0.000524699 -0.00527202 -0.00573016 -0.00520214 -0.00522251 -0.00574061 -0.00560118 -0.00548723 -0.00532844 -0.00529037 -0.00577622 -0.00542106 -0.00554331 -0.00528575 -0.00206191 -0.0029632 -0.00117474 -0.00563949 -0.00568581 -0.00576738 0.00298749 0.00281598 0.00281117 0.00322009 0.0032477 -0.00191266 0.00166397 0.00205644
lyrON9 -0.00311215 -0.0026456 -0.00275427 -0.0029004 -0.0029328 -0.00138614 0.00270846 0.0026788 0.00328211 0.0034407 0.00420384 0.00424736 0.00202392 0.00289403 0.00224425 -0.000258827 0.0142002 0.0060608 0.00246733 0.00211575 0.00183646 0.00379423 0.00325355 0.00180115 -0.000403405 -0.0036188 -0.00357859 -0.00372682 -0.00346352 -0.000161784 -0.00358651 0.000472325 0.00295427 -0.00312542 -0.00302569 -0.00286803 -0.00302074 -0.0024837 -0.00304357 -0.00299394 -0.00305992 -0.00280698 -0.00281028 -0.00313789 -0.00312284 0.00137153 9.31857e-05 0.0031036 0.00640876 -0.000855225 0.00344355 0.000401096 0.00269005 -0.000325434 -0.00150813 -0.00147225 -0.000931039 -8.76392e-05 -5.25961e-05 -0.000691746 -0.000650066 -0.000704931 -4.18774e-05 3.81463e-05 -0.000405503 -0.00129659 -0.00111847 -0.0012598 -1.82216e-05 0.000384864 -0.000266993 -0.00124974 -0.000532209 -0.000403267 -0.00030505 0.000193431 0.000401856 -0.000194792 -0.000423009 -6.20516e-06 0.00237195 -0.00275215
lyrON10 -0.00324642 -0.00256296 -0.00264528 -0.00258452 -0.00280601 -0.00131127 0.00307943 0.00241609 0.0036053 0.00355817 0.00342042 0.00328236 0.00199619 0.00210271 0.00227524 -7.64942e-05 0.0060608 0.0134898 0.00274559 0.00259145 0.0021974 0.00281881 0.00309985 0.00161593 -0.000304384 -0.00368795 -0.00373954 -0.00371532 -0.0033944 -0.000100309 -0.00357695 0.000694533 0.00335935 -0.00304122 -0.00300881 -0.00296456 -0.00312194 -0.00249932 -0.00312217 -0.00298153 -0.00300893 -0.00264627 -0.0030212 -0.0028916 -0.00307768 0.00162967 0.000375985 0.00294783 0.00389417 -0.000772388 0.0029581 0.000695288 0.0029555 -0.000122969 -0.00127252 -0.00123373 -0.000795055 -6.39028e-05 -8.14509e-06 -0.000590977 -0.000694299 -0.000690128 9.0093e-05 0.000155875 -0.00033969 -0.00107011 -0.00106703 -0.000950455 0.000102744 0.0006876 6.73335e-05 -0.00137631 -0.000369555 -0.000332664 -1.46125e-05 3.41841e-06 0.000278648 4.8723e-07 -0.000127134 -0.000152458 0.00300068 -0.00307163
lyrON11 -0.0044904 -0.00372045 -0.00387689 -0.00356477 -0.00377195 -0.00315474 -0.000662803 -0.000998395 -0.000110391 5.44133e-05 5.86268e-05 0.000333504 -0.000852456 -0.000853785 0.00546154 -0.00348276 0.00246733 0.00274559 0.0225801 0.0157838 0.000747243 0.00117627 0.00111436 -0.000882189 -0.0033216 -0.00499207 -0.00483903 -0.00511304 -0.00467314 -0.00298955 -0.00492514 -0.00202737 -0.000542513 -0.00490987 -0.00476237 -0.00441815 -0.00456218 -0.00357868 -0.00458249 -0.0040484 -0.0042788 -0.0043898 -0.00416471 -0.00394157 -0.00429667 -0.00136185 -0.0019728 0.000410155 0.00375959 0.00409316 0.000115658 -0.00217278 -0.00013771 -0.00284772 -0.00293584 0.00287276 0.0036061 0.0056103 0.00548856 0.00478674 0.00480162 0.00444717 0.00555961 0.00562604 0.00577962 0.00363115 0.00405966 0.00392895 0.00177241 0.00334626 0.000733506 0.00376203 0.00537132 0.00578845 -0.00205002 -0.00219408 -0.00214114 -0.00226291 -0.00243416 0.00145545 -0.000573177 -0.00446578
lyrON11.1 -0.00448374 -0.00371904 -0.00385832 -0.00364816 -0.00388648 -0.00306982 -0.00069039 -0.00091477 -0.000152802 6.39184e-05 0.000228671 0.00044108 -0.000654966 -0.000635192 0.00563909 -0.0034693 0.00211575 0.00259145 0.0157838 0.0214525 0.000915409 0.00103416 0.00113616 -0.000768916 -0.00353096 -0.00505694 -0.00495006 -0.0052053 -0.00491389 -0.0032336 -0.00494237 -0.00207761 -0.000535532 -0.00516144 -0.00501452 -0.0046635 -0.00478391 -0.0037367 -0.00458399 -0.00437234 -0.00453742 -0.00444496 -0.00436391 -0.00409915 -0.00446945 -0.00132471 -0.00176262 0.000305664 0.00424269 0.00471919 -0.000429536 -0.00202617 -0.000301366 -0.00302432 -0.00312675 0.00341586 0.00450795 0.00548807 0.00527518 0.0054329 0.005041 0.00501138 0.00544476 0.00538884 0.00549465 0.00430967 0.00425916 0.0039648 0.00186873 0.00358745 0.00104033 0.00415521 0.00538775 0.00549883 -0.00199773 -0.00251633 -0.00227243 -0.00234254 -0.00228891 0.00178675 -0.000324094 -0.00466194
lyrON12 -0.00261803 -0.00182782 -0.0021758 -0.0022983 -0.0022997 -0.000878234 0.0024498 0.00225338 0.00257206 0.00289034 0.00265375 0.00234014 0.0027224 0.00284608 0.00198358 0.000598382 0.00183646 0.0021974 0.000747243 0.000915409 0.012543 0.00230065 0.00242718 0.00239483 0.000454581 -0.00330464 -0.00316397 -0.0032318 -0.00290343 0.00067963 -0.00326089 0.00160789 0.00262388 -0.00261149 -0.00245796 -0.00214015 -0.00258358 -0.00211231 -0.00256058 -0.00228763 -0.00252294 -0.00206681 -0.00263128 -0.00255768 -0.00262956 0.0024197 0.00135666 0.0024197 0.00179412 -0.00112865 0.00231047 0.000225809 0.00227901 -0.000167862 -0.00112684 -0.00123202 -0.00137672 -0.000500303 -0.000375281 -0.000986596 -0.000601829 -0.00057746 -0.000732895 -0.00077431 -0.00109354 -0.00108341 -0.00126443 -0.00107898 0.000562641 0.00107474 0.000477645 -0.00138638 -0.00107965 -0.00108846 0.000922628 0.00102378 0.00157464 0.0010479 0.000843379 0.000362332 0.00244142 -0.00239448
lyrON7 -0.00370739 -0.00286138 -0.00314275 -0.00310212 -0.00330775 -0.000650467 0.00448738 0.00380954 0.00536728 0.0051809 0.00634565 0.00520404 0.00169952 0.00291991 0.00202511 -0.000830506 0.00379423 0.00281881 0.00117627 0.00103416 0.00230065 0.0143362 0.0118034 0.00150148 -0.000814416 -0.00396753 -0.00391684 -0.00409757 -0.00377141 -0.00050735 -0.00389168 7.5361e-05 0.00528471 -0.00348639 -0.00343391 -0.00314122 -0.00334559 -0.00270342 -0.00340933 -0.00337848 -0.00338548 -0.00301143 -0.00334927 -0.00327799 -0.00333136 0.00120845 -0.000556367 0.00726955 0.00301218 -0.00158544 0.00607701 0.00199947 0.0056833 0.00103867 -0.000821586 -0.00177063 -0.00168048 -0.000848469 -0.000911561 -0.00148909 -0.00132894 -0.00134445 -0.000979688 -0.000829364 -0.00130266 -0.0017489 -0.00146682 -0.00170939 -0.000592231 -7.27553e-05 -0.000722799 -0.00172211 -0.00140632 -0.00128968 -0.000785196 -0.000420065 0.000176242 -0.000929988 -0.000955071 -0.000614782 0.00314866 -0.00307033
lyrON6 -0.00365932 -0.00286458 -0.00310607 -0.00306279 -0.00331878 -0.000565756 0.0045482 0.003597 0.00541133 0.00506364 0.00601918 0.00527451 0.00173711 0.00262884 0.00191096 -0.000760942 0.00325355 0.00309985 0.00111436 0.00113616 0.00242718 0.0118034 0.0115169 0.00156393 -0.000817742 -0.00395112 -0.00392684 -0.00396612 -0.0036074 -0.000631403 -0.0038682 0.000116507 0.00530981 -0.00365996 -0.00357311 -0.00317316 -0.00344951 -0.00268325 -0.00343162 -0.00333578 -0.00346448 -0.00302285 -0.00341953 -0.00340904 -0.00342952 0.00127762 -0.000387309 0.00724299 0.00298536 -0.00121655 0.00592752 0.00199045 0.00569732 0.0010993 -0.000779923 -0.00151767 -0.00142454 -0.000634744 -0.000780177 -0.00119574 -0.00101915 -0.00118575 -0.000832768 -0.000664707 -0.00113295 -0.00141102 -0.00117179 -0.00153321 -0.000731432 -6.03511e-05 -0.000778106 -0.00142074 -0.00122004 -0.00112502 -0.000893843 -0.000300592 0.000204829 -0.000952021 -0.000940207 -0.000705822 0.00339579 -0.00317859
lyrWI2 -0.00130986 -0.00124628 -0.0013299 -0.00151337 -0.00134601 9.11822e-05 0.00311549 0.0034807 0.00281018 0.00276324 0.00261326 0.00174942 0.00557122 0.00445512 -9.91151e-05 0.00288777 0.00180115 0.00161593 -0.000882189 -0.000768916 0.00239483 0.00150148 0.00156393 0.00908522 0.00264972 -0.00178421 -0.00186713 -0.00171681 -0.00156361 0.00302256 -0.00201273 0.00302487 0.00354947 -0.000950396 -0.000604809 -0.000753013 -0.00095052 -0.00113448 -0.00110677 -0.00118214 -0.00114396 -0.000937634 -0.00140701 -0.00146035 -0.00134062 0.00438912 0.00238434 0.00164721 0.000982857 -0.00350018 0.00246748 0.000886965 0.00201195 0.000334309 -0.000275884 -0.00334313 -0.00361121 -0.00299347 -0.00303714 -0.00361001 -0.0033639 -0.00334795 -0.00305491 -0.00303547 -0.00344999 -0.00353955 -0.00365765 -0.00345188 -0.000757301 -0.00102977 -0.000302551 -0.00374218 -0.00348102 -0.00344892 0.00221209 0.00294425 0.00364543 0.00247628 0.00218216 -0.000561312 0.00352904 -0.000833017
lyrMO2 0.000594591 1.06412e-05 -8.97384e-05 -0.000516549 -5.33522e-05 0.00063727 0.00145592 0.0018221 0.000488325 0.000420866 0.000302992 -0.000601571 0.00245671 0.00137006 -0.00235999 0.015216 -0.000403405 -0.000304384 -0.0033216 -0.00353096 0.000454581 -0.000814416 -0.000817742 0.00264972 0.0372005 0.000187112 0.000258905 0.000410326 0.000111943 0.00890934 -0.000276584 0.00433643 0.00140039 0.00186233 0.00204187 0.00124006 0.00160657 7.75213e-05 0.000811539 0.000180234 0.000436695 0.000772618 0.000418014 0.000136168 0.00046097 0.00381487 0.00370774 -0.000535213 -0.00148717 -0.00548316 0.000324421 0.000126864 -3.19651e-06 0.000333077 0.00067291 -0.00539187 -0.0057388 -0.00531578 -0.00522338 -0.00564723 -0.00557901 -0.00564708 -0.00542823 -0.00540517 -0.00585659 -0.00552214 -0.00559337 -0.00543731 -0.00203378 -0.00291371 -0.00110376 -0.0056792 -0.00563347 -0.00584749 0.0028099 0.00275931 0.00270828 0.00307228 0.00317912 -0.00200661 0.00138746 0.00196754
lyrNC1 0.00636567 0.00581713 0.00582401 0.00548822 0.00644857 0.00179565 -0.0029608 -0.00244405 -0.00339881 -0.00349326 -0.00342664 -0.00386027 -0.00220521 -0.00292593 -0.00438106 0.000542073 -0.0036188 -0.00368795 -0.00499207 -0.00505694 -0.00330464 -0.00396753 -0.00395112 -0.00178421 0.000187112 0.0318642 0.014986 0.0151257 0.0111168 3.10108e-05 0.0185104 -0.00051458 -0.0031801 0.00584573 0.00581522 0.00574152 0.00663199 0.00489061 0.00732945 0.00689234 0.0079021 0.00609827 0.00679506 0.00660132 0.00676655 -0.00136181 -0.000105397 -0.00356722 -0.00379585 -0.0052495 -0.00348704 -0.000593706 -0.00262434 0.000246504 0.00166732 -0.00498842 -0.00537289 -0.0060647 -0.00596337 -0.00580061 -0.00565212 -0.00586454 -0.00588572 -0.00603524 -0.00608959 -0.00551226 -0.0053019 -0.00543909 -0.0046232 -0.00479572 -0.00387391 -0.00543693 -0.00590583 -0.00608968 -0.00216741 -0.00248845 -0.00229698 -0.00196575 -0.00189943 -0.00437465 -0.00269199 0.00319272
lyrNC3 0.00659496 0.00572709 0.00582136 0.00554519 0.00666646 0.00197192 -0.00305841 -0.00249304 -0.00346541 -0.00353002 -0.00338352 -0.00402145 -0.00221266 -0.00270699 -0.00449822 0.000598459 -0.00357859 -0.00373954 -0.00483903 -0.00495006 -0.00316397 -0.00391684 -0.00392684 -0.00186713 0.000258905 0.014986 0.0276081 0.0171054 0.0120775 0.0001074 0.0145447 -0.000500011 -0.00333429 0.00630903 0.00622978 0.0060048 0.00664002 0.00516457 0.007436 0.00718669 0.00819677 0.00622709 0.00710604 0.00689961 0.00688418 -0.00135068 -0.000325486 -0.0032139 -0.00392725 -0.00529021 -0.00352833 -0.000694039 -0.00281051 0.000362704 0.00165127 -0.00499126 -0.00530647 -0.00614122 -0.00583766 -0.00548445 -0.00552032 -0.00558787 -0.00612122 -0.00622801 -0.00611017 -0.00544092 -0.00533932 -0.00531363 -0.00453399 -0.0046612 -0.00371298 -0.00535717 -0.00575163 -0.00610819 -0.00192737 -0.00237024 -0.00224002 -0.00203009 -0.00178743 -0.00431561 -0.00276073 0.00339366
lyrNC2 0.00682031 0.00585475 0.00608659 0.0057515 0.00665935 0.00173371 -0.00312857 -0.00243231 -0.00348579 -0.00344767 -0.00363623 -0.00396234 -0.0021573 -0.00271909 -0.00442092 0.000421813 -0.00372682 -0.00371532 -0.00511304 -0.0052053 -0.0032318 -0.00409757 -0.00396612 -0.00171681 0.000410326 0.0151257 0.0171054 0.0308939 0.0123993 4.97331e-05 0.0146657 -0.000438827 -0.00346873 0.00628283 0.00615871 0.00624659 0.00691884 0.00529489 0.00744171 0.0072133 0.00822656 0.00600403 0.00688823 0.00697976 0.00683751 -0.00125764 -0.000479411 -0.00340246 -0.00375045 -0.00541902 -0.00374188 -0.000474389 -0.00286435 0.000170457 0.00167413 -0.00522397 -0.00555367 -0.00628109 -0.00612603 -0.00589051 -0.00596211 -0.00589295 -0.00615403 -0.00631455 -0.00642871 -0.00569188 -0.00540462 -0.00554051 -0.00465872 -0.00481571 -0.00368909 -0.00560774 -0.00605762 -0.00641767 -0.00179356 -0.00215176 -0.0021352 -0.0018507 -0.0015147 -0.00434725 -0.0027393 0.00338816
lyrNC4 0.00660485 0.00606174 0.0061419 0.00606213 0.00665013 0.00218332 -0.00276888 -0.0023087 -0.00323543 -0.00320961 -0.0033025 -0.00373036 -0.00190163 -0.002752 -0.00457475 0.000474154 -0.00346352 -0.0033944 -0.00467314 -0.00491389 -0.00290343 -0.00377141 -0.0036074 -0.00156361 0.000111943 0.0111168 0.0120775 0.0123993 0.0277364 0.000422246 0.0113158 -0.000367843 -0.00293859 0.00638475 0.00653077 0.00633032 0.00694645 0.00556622 0.00758532 0.00761598 0.00829541 0.00613819 0.00704874 0.00698932 0.00728317 -0.00105175 -0.000388618 -0.00298333 -0.00347893 -0.00524323 -0.00309502 -0.000192244 -0.00267174 0.000927161 0.0020939 -0.00509912 -0.00518867 -0.00588851 -0.00594034 -0.00546867 -0.00585837 -0.00581691 -0.00619322 -0.00622842 -0.0061542 -0.00543757 -0.00521271 -0.00549179 -0.00441943 -0.0046128 -0.00399019 -0.00536301 -0.00579075 -0.0061596 -0.00172931 -0.00207326 -0.00187934 -0.00161866 -0.0014788 -0.00412117 -0.00268527 0.00329214
lyrMO3 0.000375246 5.366e-05 1.96321e-05 -0.000280624 -1.97197e-05 0.000704176 0.00178156 0.00239593 0.000957806 0.000819012 0.000857404 -0.000308164 0.00255028 0.00208469 -0.00238604 0.00935123 -0.000161784 -0.000100309 -0.00298955 -0.0032336 0.00067963 -0.00050735 -0.000631403 0.00302256 0.00890934 3.10108e-05 0.0001074 4.97331e-05 0.000422246 0.0242383 -0.000246512 0.00459313 0.00159935 0.00145927 0.00164108 0.00130535 0.00157101 0.000473013 0.0009123 0.000497593 0.000688673 0.000655357 0.000518969 0.00051813 0.000726218 0.00380157 0.00397746 -0.000135061 -0.00116671 -0.00504456 0.000324068 0.000114989 -2.60114e-05 0.000347678 0.000223438 -0.00489093 -0.00525573 -0.00460549 -0.00463492 -0.00529776 -0.00504259 -0.00510833 -0.00495486 -0.00484804 -0.00517581 -0.00519015 -0.00511651 -0.00494802 -0.0016434 -0.0024384 -0.000698361 -0.00513631 -0.00514509 -0.00517746 0.00304349 0.00306139 0.00258144 0.00343598 0.00303817 -0.00153157 0.00175518 0.00180199
lyrMO3SM 0.00664602 0.00553617 0.00586511 0.00557598 0.00637392 0.00198233 -0.00303111 -0.00261172 -0.00347598 -0.0034176 -0.00359561 -0.00384235 -0.00219409 -0.00277168 -0.00450231 0.000221696 -0.00358651 -0.00357695 -0.00492514 -0.00494237 -0.00326089 -0.00389168 -0.0038682 -0.00201273 -0.000276584 0.0185104 0.0145447 0.0146657 0.0113158 -0.000246512 0.0330545 -0.00066419 -0.00327222 0.00575477 0.00575986 0.00578152 0.00659469 0.00513005 0.00716928 0.00719664 0.00785879 0.00591357 0.00693351 0.0067757 0.00683315 -0.00156082 -0.000518471 -0.00330681 -0.00358534 -0.00531346 -0.00357094 -0.000487426 -0.00261613 0.000694965 0.00187413 -0.00496609 -0.0054676 -0.00592133 -0.00596669 -0.00571705 -0.00580043 -0.0058654 -0.00586612 -0.00596502 -0.00592822 -0.00566226 -0.00514804 -0.0056344 -0.00460347 -0.00490844 -0.00436415 -0.00561541 -0.00560593 -0.00591964 -0.00212347 -0.00252283 -0.00206519 -0.00190847 -0.00210639 -0.00454096 -0.00264261 0.0031986
lyrIA1 -0.000110013 -0.000178621 -0.000158921 -0.000483711 -0.000172314 0.000721894 0.00183676 0.00216695 0.00128489 0.00123277 0.00125932 0.000403561 0.00309959 0.00226676 -0.00106939 0.00449551 0.000472325 0.000694533 -0.00202737 -0.00207761 0.00160789 7.5361e-05 0.000116507 0.00302487 0.00433643 -0.00051458 -0.000500011 -0.000438827 -0.000367843 0.00459313 -0.00066419 0.0142819 0.00177819 0.000595321 0.000876175 0.000495384 0.000735215 8.7961e-05 0.000157491 -8.38098e-06 0.000196293 0.000440359 -2.91461e-05 -0.000133687 2.1627e-08 0.00391211 0.0034342 0.000374825 -0.000376591 -0.00418712 0.0007074 0.000521431 0.000635868 0.000327916 0.000298251 -0.00404314 -0.00428054 -0.00358447 -0.00365222 -0.0041118 -0.00412476 -0.00411036 -0.00360448 -0.00353054 -0.00411531 -0.0041826 -0.00420748 -0.00414852 -0.00101091 -0.00140819 -0.000207636 -0.00432697 -0.00421392 -0.0041167 0.00291187 0.00310895 0.0028368 0.00299779 0.00316108 -0.00108059 0.0021457 0.000851877
lyrIL1 -0.00288402 -0.00249497 -0.00275511 -0.0026568 -0.00283207 0.000601172 0.00922083 0.00650111 0.00822145 0.00672378 0.00548608 0.00517596 0.00306749 0.00350557 0.000390289 0.00120123 0.00295427 0.00335935 -0.000542513 -0.000535532 0.00262388 0.00528471 0.00530981 0.00354947 0.00140039 -0.0031801 -0.00333429 -0.00346873 -0.00293859 0.00159935 -0.00327222 0.00177819 0.0196453 -0.00252553 -0.00240282 -0.00246571 -0.00264528 -0.0027972 -0.00253198 -0.00258644 -0.00273534 -0.00203957 -0.00269097 -0.00289805 -0.00277088 0.00346319 0.000983076 0.00534486 0.00196223 -0.00396941 0.00955198 0.00360779 0.00753949 0.00190897 -1.26495e-06 -0.00406055 -0.00420486 -0.00365237 -0.00361357 -0.00420741 -0.00404481 -0.00407494 -0.00372119 -0.00370344 -0.00404494 -0.00424092 -0.0039824 -0.00424167 -0.00183438 -0.00193194 -0.00160257 -0.00428327 -0.00416711 -0.00404995 7.157e-05 0.00102707 0.00203624 0.000269994 8.87739e-05 -0.00198601 0.00459062 -0.00244181
lyrVA2 0.00629781 0.00535977 0.00532587 0.00487764 0.00521441 0.00175252 -0.00247136 -0.00189066 -0.00299404 -0.00299981 -0.00312837 -0.00319664 -0.00155615 -0.0023882 -0.00427271 0.00191214 -0.00312542 -0.00304122 -0.00490987 -0.00516144 -0.00261149 -0.00348639 -0.00365996 -0.000950396 0.00186233 0.00584573 0.00630903 0.00628283 0.00638475 0.00145927 0.00575477 0.000595321 -0.00252553 0.0316869 0.0196811 0.0120634 0.00857417 0.00626624 0.00771518 0.0061743 0.00650741 0.00543098 0.00592988 0.00585104 0.00555175 -0.000395815 0.000248484 -0.00306231 -0.00348139 -0.00570957 -0.00316934 -0.000484906 -0.00255871 0.000383852 0.00170931 -0.00544377 -0.00582215 -0.00608919 -0.0061853 -0.00617763 -0.00614734 -0.0062584 -0.00610518 -0.00619631 -0.00636239 -0.0059825 -0.00582846 -0.00576575 -0.00412127 -0.00472207 -0.0031427 -0.00583984 -0.00614898 -0.00636585 -0.000728273 -0.00136495 -0.0013396 -0.000859859 -0.000667698 -0.00386923 -0.00229299 0.0040512
lyrVA1 0.0064883 0.00532376 0.00529219 0.00478841 0.00522351 0.00201013 -0.00235506 -0.00172568 -0.0029617 -0.00297705 -0.00293892 -0.00315064 -0.00141117 -0.00221189 -0.00416197 0.00210444 -0.00302569 -0.00300881 -0.00476237 -0.00501452 -0.00245796 -0.00343391 -0.00357311 -0.000604809 0.00204187 0.00581522 0.00622978 0.00615871 0.00653077 0.00164108 0.00575986 0.000876175 -0.00240282 0.0196811 0.0241541 0.0127949 0.0085968 0.0064199 0.00762608 0.00594875 0.00606241 0.00547976 0.00599071 0.00574304 0.00583571 -0.000131533 0.000556655 -0.00291733 -0.00343228 -0.00559774 -0.00320769 -0.000201333 -0.00245109 0.000731705 0.00198214 -0.00548664 -0.00573388 -0.00605969 -0.00618998 -0.00606036 -0.0061027 -0.00609853 -0.00606624 -0.00610597 -0.00622595 -0.00591909 -0.00575728 -0.00575891 -0.00408479 -0.00470617 -0.0033021 -0.00570846 -0.00604129 -0.00622786 -0.000613201 -0.00102293 -0.00121934 -0.000523399 -0.000662155 -0.00389191 -0.00223993 0.00403784
lyrMD1 0.00638929 0.00550019 0.00554326 0.0052096 0.0054663 0.00195644 -0.00231392 -0.00183582 -0.00279291 -0.00277977 -0.0027397 -0.00302793 -0.00134627 -0.00213101 -0.00387925 0.00133719 -0.00286803 -0.00296456 -0.00441815 -0.0046635 -0.00214015 -0.00314122 -0.00317316 -0.000753013 0.00124006 0.00574152 0.0060048 0.00624659 0.00633032 0.00130535 0.00578152 0.000495384 -0.00246571 0.0120634 0.0127949 0.020174 0.00798446 0.00629001 0.00734129 0.00591629 0.00601868 0.00549035 0.0061362 0.00594964 0.00589485 -0.000293461 3.06677e-05 -0.00260062 -0.0032126 -0.00508974 -0.00295759 -0.000269851 -0.00228928 0.000784498 0.00198871 -0.00492317 -0.00522077 -0.0053463 -0.00555724 -0.0054438 -0.00549961 -0.00565468 -0.00538456 -0.00546533 -0.00545223 -0.00530978 -0.00512143 -0.00528205 -0.00396629 -0.00421585 -0.00308754 -0.00526008 -0.0053556 -0.0054663 -0.000617309 -0.00104555 -0.00103469 -0.000638201 -0.000664321 -0.00370298 -0.00202408 0.0034813
lyrMD4 0.00735194 0.00603456 0.00614877 0.00536424 0.00608482 0.00258493 -0.00243135 -0.00182747 -0.00287953 -0.00283868 -0.0028078 -0.00314181 -0.00142933 -0.00186839 -0.00401073 0.0016925 -0.00302074 -0.00312194 -0.00456218 -0.00478391 -0.00258358 -0.00334559 -0.00344951 -0.00095052 0.00160657 0.00663199 0.00664002 0.00691884 0.00694645 0.00157101 0.00659469 0.000735215 -0.00264528 0.00857417 0.0085968 0.00798446 0.0178441 0.00613031 0.00780458 0.00632876 0.00658289 0.00589512 0.0069598 0.00699003 0.00694449 -0.000338326 0.000490786 -0.00283619 -0.00342409 -0.00515001 -0.00302284 1.16689e-05 -0.00251281 0.00107217 0.00237044 -0.00485177 -0.00535976 -0.00561165 -0.00563227 -0.00566513 -0.00553645 -0.00571301 -0.00576177 -0.0058138 -0.00564676 -0.00531257 -0.00517471 -0.00522723 -0.00388221 -0.0044856 -0.00295698 -0.00538793 -0.00552048 -0.00565203 -0.000841486 -0.00104187 -0.00119841 -0.00061432 -0.00100787 -0.00370939 -0.00209509 0.00519601
lyrNJ1 0.00548685 0.00572961 0.00563448 0.0052568 0.00510283 0.00171221 -0.00219571 -0.00185711 -0.00282371 -0.00259676 -0.00254704 -0.00280997 -0.00130218 -0.00186022 -0.00319397 0.000393448 -0.0024837 -0.00249932 -0.00357868 -0.0037367 -0.00211231 -0.00270342 -0.00268325 -0.00113448 7.75213e-05 0.00489061 0.00516457 0.00529489 0.00556622 0.000473013 0.00513005 8.7961e-05 -0.0027972 0.00626624 0.0064199 0.00629001 0.00613031 0.0193939 0.00589975 0.00512383 0.00536696 0.00459458 0.00553645 0.00556196 0.0055016 -0.000767948 -0.000243729 -0.00227773 -0.00270709 -0.00370819 -0.00297331 -4.54121e-05 -0.00230002 0.000745795 0.00153294 -0.00345158 -0.0037431 -0.00422971 -0.00427778 -0.0039739 -0.00388988 -0.00382382 -0.00423003 -0.00428349 -0.00423284 -0.0037653 -0.00374241 -0.00371698 -0.00287715 -0.00311867 -0.00259588 -0.00373593 -0.00410915 -0.00423086 -0.00124955 -0.00147323 -0.00140334 -0.00121762 -0.00097445 -0.00264814 -0.00206699 0.00263569
lyrMD2 0.00707652 0.00638498 0.00655739 0.005746 0.00683969 0.00274102 -0.00237068 -0.00180667 -0.00281956 -0.0027949 -0.00277049 -0.00327902 -0.00139267 -0.00214556 -0.0039986 0.000962137 -0.00304357 -0.00312217 -0.00458249 -0.00458399 -0.00256058 -0.00340933 -0.00343162 -0.00110677 0.000811539 0.00732945 0.007436 0.00744171 0.00758532 0.0009123 0.00716928 0.000157491 -0.00253198 0.00771518 0.00762608 0.00734129 0.00780458 0.00589975 0.0155869 0.00792938 0.00804744 0.00671991 0.00764353 0.00729339 0.00738379 -0.000647149 0.000259515 -0.00275797 -0.00334672 -0.00504182 -0.00285355 0.000248031 -0.00213566 0.00109303 0.00228307 -0.00460467 -0.00504585 -0.00583424 -0.00581396 -0.00549117 -0.00546943 -0.00555627 -0.00571456 -0.00575766 -0.00572124 -0.00510922 -0.00498367 -0.00514117 -0.00424269 -0.00437909 -0.00353638 -0.00513824 -0.00558617 -0.00572742 -0.00123614 -0.0014474 -0.00137038 -0.00112822 -0.00119732 -0.0039004 -0.00223742 0.00387826
lyrMD3 0.00634332 0.00628119 0.00630827 0.00584715 0.00685611 0.00254097 -0.00255157 -0.00205417 -0.00289377 -0.00300978 -0.00276948 -0.00319191 -0.00151433 -0.00224624 -0.00379252 0.000597663 -0.00299394 -0.00298153 -0.0040484 -0.00437234 -0.00228763 -0.00337848 -0.00333578 -0.00118214 0.000180234 0.00689234 0.00718669 0.0072133 0.00761598 0.000497593 0.00719664 -8.38098e-06 -0.00258644 0.0061743 0.00594875 0.00591629 0.00632876 0.00512383 0.00792938 0.0213759 0.00890519 0.00687667 0.00763865 0.007214 0.00733379 -0.000760004 -0.000290485 -0.00288475 -0.00308185 -0.00465021 -0.00284127 0.00046415 -0.00228437 0.00113042 0.00250922 -0.00458068 -0.00484928 -0.00524953 -0.00534629 -0.00515413 -0.00516696 -0.00522221 -0.0052632 -0.00529037 -0.00525616 -0.00489776 -0.00476146 -0.00500196 -0.00411059 -0.00434487 -0.00356716 -0.00501494 -0.0050456 -0.00525082 -0.00139056 -0.00170189 -0.00160118 -0.00154571 -0.00146515 -0.00374254 -0.00238549 0.00277148
lyrWV1 0.0063035 0.0060159 0.00632534 0.00600612 0.00666688 0.00256051 -0.00251099 -0.00196582 -0.00290252 -0.0029606 -0.00290647 -0.00335395 -0.00160264 -0.00221084 -0.00396446 0.000598945 -0.00305992 -0.00300893 -0.0042788 -0.00453742 -0.00252294 -0.00338548 -0.00346448 -0.00114396 0.000436695 0.0079021 0.00819677 0.00822656 0.00829541 0.000688673 0.00785879 0.000196293 -0.00273534 0.00650741 0.00606241 0.00601868 0.00658289 0.00536696 0.00804744 0.00890519 0.0192541 0.00639044 0.00711637 0.00701869 0.0069536 -0.000847212 4.96116e-05 -0.00279685 -0.00334216 -0.00473179 -0.00302014 1.39171e-05 -0.00235443 0.00106509 0.00202481 -0.00450767 -0.00479478 -0.00530884 -0.00527652 -0.00507413 -0.0051368 -0.00525964 -0.00532484 -0.00543254 -0.00534991 -0.00489324 -0.00464133 -0.00491626 -0.00437187 -0.00417632 -0.00373858 -0.00491009 -0.00510323 -0.00535194 -0.00169042 -0.00174696 -0.00149154 -0.00145924 -0.00133815 -0.00399126 -0.00214146 0.00337958
lyrPA1 0.00600503 0.00546976 0.0055384 0.00545021 0.00675015 0.00382179 -0.00208522 -0.00142787 -0.00231162 -0.00237111 -0.00243921 -0.00281917 -0.00125332 -0.00207482 -0.00369832 0.00119574 -0.00280698 -0.00264627 -0.0043898 -0.00444496 -0.00206681 -0.00301143 -0.00302285 -0.000937634 0.000772618 0.00609827 0.00622709 0.00600403 0.00613819 0.000655357 0.00591357 0.000440359 -0.00203957 0.00543098 0.00547976 0.00549035 0.00589512 0.00459458 0.00671991 0.00687667 0.00639044 0.0175981 0.00786704 0.00705198 0.00720699 -0.000482548 0.000280148 -0.00230848 -0.00307142 -0.00481708 -0.0023702 0.00122976 -0.00166849 0.00205806 0.00351687 -0.00452733 -0.00483554 -0.00520822 -0.0052374 -0.00511269 -0.00507723 -0.00525858 -0.00519379 -0.005269 -0.00532296 -0.00479703 -0.00476042 -0.00482005 -0.00389619 -0.00382855 -0.00304268 -0.00491602 -0.00517946 -0.00532344 -0.00114728 -0.00108109 -0.000964456 -0.00103832 -0.000826867 -0.00364271 -0.00180159 0.00250673
lyrPA3 0.00658498 0.00631875 0.00656954 0.00635448 0.00748617 0.00334232 -0.00253815 -0.00195039 -0.00287337 -0.0029561 -0.00297241 -0.00310801 -0.00151516 -0.00224649 -0.00371838 0.00054246 -0.00281028 -0.0030212 -0.00416471 -0.00436391 -0.00263128 -0.00334927 -0.00341953 -0.00140701 0.000418014 0.00679506 0.00710604 0.00688823 0.00704874 0.000518969 0.00693351 -2.91461e-05 -0.00269097 0.00592988 0.00599071 0.0061362 0.0069598 0.00553645 0.00764353 0.00763865 0.00711637 0.00786704 0.0146522 0.0083027 0.0082237 -0.000814172 5.83772e-05 -0.00272789 -0.0030819 -0.00465492 -0.0028612 0.000723486 -0.00228365 0.00162629 0.00304937 -0.00454842 -0.00472044 -0.00520213 -0.0051667 -0.00508252 -0.00512098 -0.00527114 -0.00521114 -0.00533308 -0.00529019 -0.0049419 -0.00476559 -0.00488413 -0.00391793 -0.0044426 -0.00334045 -0.0048654 -0.00500805 -0.00529327 -0.00151393 -0.00145252 -0.00148607 -0.00121853 -0.00149646 -0.00374162 -0.00234224 0.00348486
lyrNY6 0.00679349 0.00646608 0.00678 0.00660927 0.00799751 0.00332601 -0.00273863 -0.00213229 -0.00308349 -0.00297274 -0.0029192 -0.00318018 -0.00157529 -0.00223211 -0.0037066 0.000499868 -0.00313789 -0.0028916 -0.00394157 -0.00409915 -0.00255768 -0.00327799 -0.00340904 -0.00146035 0.000136168 0.00660132 0.00689961 0.00697976 0.00698932 0.00051813 0.0067757 -0.000133687 -0.00289805 0.00585104 0.00574304 0.00594964 0.00699003 0.00556196 0.00729339 0.007214 0.00701869 0.00705198 0.0083027 0.0143237 0.00849674 -0.000819736 -2.81682e-05 -0.00274698 -0.00325079 -0.00431183 -0.0032248 0.000453551 -0.00251364 0.00160908 0.00260964 -0.00416494 -0.00459292 -0.00507176 -0.0049312 -0.00483498 -0.00476054 -0.00486862 -0.00512038 -0.00517047 -0.00509522 -0.00459829 -0.00438016 -0.00465057 -0.00385268 -0.00411505 -0.00330782 -0.00452503 -0.00488285 -0.00510981 -0.00152415 -0.00168194 -0.00176455 -0.00156006 -0.00140441 -0.00352502 -0.00233641 0.00323189
lyrNY4 0.00654074 0.00658024 0.00676106 0.00643944 0.0078003 0.00331789 -0.00255424 -0.0020057 -0.00279196 -0.00289988 -0.0028229 -0.00307761 -0.00169566 -0.00225195 -0.00379887 0.00063908 -0.00312284 -0.00307768 -0.00429667 -0.00446945 -0.00262956 -0.00333136 -0.00342952 -0.00134062 0.00046097 0.00676655 0.00688418 0.00683751 0.00728317 0.000726218 0.00683315 2.1627e-08 -0.00277088 0.00555175 0.00583571 0.00589485 0.00694449 0.0055016 0.00738379 0.00733379 0.0069536 0.00720699 0.0082237 0.00849674 0.0151264 -0.000820737 0.000127356 -0.0025418 -0.00320162 -0.0045339 -0.00312372 0.000703909 -0.002295 0.00154483 0.00297082 -0.00424278 -0.00463606 -0.00523997 -0.00512323 -0.00504513 -0.00497704 -0.00504537 -0.00544938 -0.00548523 -0.00531689 -0.00475821 -0.00440428 -0.00464477 -0.00403836 -0.00416247 -0.00342799 -0.00473414 -0.00510219 -0.00532372 -0.0015471 -0.00150071 -0.00139547 -0.00136978 -0.00135848 -0.00370268 -0.00225177 0.00349649
lyrWI1 -0.000729904 -0.000904157 -0.000865101 -0.00128045 -0.00101696 0.000387736 0.0032104 0.00340329 0.00266247 0.00263864 0.00247079 0.00153535 0.00420633 0.00358395 -0.000461611 0.00374311 0.00137153 0.00162967 -0.00136185 -0.00132471 0.0024197 0.00120845 0.00127762 0.00438912 0.00381487 -0.00136181 -0.00135068 -0.00125764 -0.00105175 0.00380157 -0.00156082 0.00391211 0.00346319 -0.000395815 -0.000131533 -0.000293461 -0.000338326 -0.000767948 -0.000647149 -0.000760004 -0.000847212 -0.000482548 -0.000814172 -0.000819736 -0.000820737 0.00610786 0.00282848 0.00158715 0.000571876 -0.00388812 0.00228119 0.00111076 0.00180657 0.000813087 0.000239468 -0.00380771 -0.00402931 -0.00347993 -0.00336475 -0.00400286 -0.00377229 -0.00375919 -0.00345708 -0.00341629 -0.00401439 -0.00398963 -0.00407537 -0.00380628 -0.000924625 -0.00142418 -0.000377436 -0.00414591 -0.00397758 -0.00402549 0.00254994 0.00312791 0.00336961 0.0027002 0.00258371 -0.000821723 0.00346347 -6.49459e-05
lyrIA2 4.91696e-05 -0.000159262 -1.04186e-05 -0.000399813 0.000165986 0.000499798 0.00113072 0.00159445 0.00062571 0.000696004 0.000687918 -0.000229656 0.00206101 0.0016485 -0.00106899 0.00399719 9.31857e-05 0.000375985 -0.0019728 -0.00176262 0.00135666 -0.000556367 -0.000387309 0.00238434 0.00370774 -0.000105397 -0.000325486 -0.000479411 -0.000388618 0.00397746 -0.000518471 0.0034342 0.000983076 0.000248484 0.000556655 3.06677e-05 0.000490786 -0.000243729 0.000259515 -0.000290485 4.96116e-05 0.000280148 5.83772e-05 -2.81682e-05 0.000127356 0.00282848 0.0174067 -0.000322737 -0.00026544 -0.00289225 0.000110045 -0.000103306 0.000353894 5.55869e-05 0.000236694 -0.00319921 -0.00338262 -0.00264137 -0.00256256 -0.00324755 -0.00309491 -0.00298833 -0.00298103 -0.00295137 -0.00340123 -0.00333854 -0.00328276 -0.0031939 -0.000540878 -0.00105209 -0.00023605 -0.00345934 -0.00334694 -0.0034122 0.00199713 0.00223771 0.00216183 0.00245176 0.00204372 -0.000529379 0.00130255 0.000596119
lyrON5 -0.00280681 -0.00246216 -0.00257439 -0.00253499 -0.00242355 0.00053908 0.00469693 0.00362189 0.00552128 0.00527128 0.00558621 0.00497955 0.00193607 0.00296995 0.0012979 -0.000731132 0.0031036 0.00294783 0.000410155 0.000305664 0.0024197 0.00726955 0.00724299 0.00164721 -0.000535213 -0.00356722 -0.0032139 -0.00340246 -0.00298333 -0.000135061 -0.00330681 0.000374825 0.00534486 -0.00306231 -0.00291733 -0.00260062 -0.00283619 -0.00227773 -0.00275797 -0.00288475 -0.00279685 -0.00230848 -0.00272789 -0.00274698 -0.0025418 0.00158715 -0.000322737 0.0125305 0.00269603 -0.00208931 0.00657708 0.00322106 0.00699112 0.00222408 0.000230209 -0.00245375 -0.00244503 -0.00132768 -0.00143557 -0.00228303 -0.00182848 -0.00193216 -0.00159523 -0.00145436 -0.00194552 -0.002424 -0.00230737 -0.00248806 -0.00107831 -0.000608415 -0.000826818 -0.00250221 -0.00203377 -0.00194173 -0.000887661 -0.000321857 0.00035472 -0.000708009 -0.000841456 -0.00107949 0.00327121 -0.00287178
lyrON8 -0.00339847 -0.00280653 -0.00278224 -0.0027789 -0.00301851 -0.00153827 0.00187774 0.00145767 0.00257586 0.00285602 0.0032329 0.00394318 0.00108509 0.00119685 0.00319375 -0.0013257 0.00640876 0.00389417 0.00375959 0.00424269 0.00179412 0.00301218 0.00298536 0.000982857 -0.00148717 -0.00379585 -0.00392725 -0.00375045 -0.00347893 -0.00116671 -0.00358534 -0.000376591 0.00196223 -0.00348139 -0.00343228 -0.0032126 -0.00342409 -0.00270709 -0.00334672 -0.00308185 -0.00334216 -0.00307142 -0.0030819 -0.00325079 -0.00320162 0.000571876 -0.00026544 0.00269603 0.0147792 0.000514916 0.00252874 2.36969e-05 0.00197656 -0.00113111 -0.00137316 -6.00333e-05 0.000307953 0.00135953 0.00134952 0.000447686 0.000643043 0.0005852 0.00133759 0.00135469 0.000977197 3.19933e-05 8.40129e-05 7.43547e-05 0.000515566 0.000918392 -4.01712e-05 -0.000234592 0.000959631 0.00098746 -0.000681413 -0.000687981 -0.00062417 -0.000603392 -0.000799243 0.000392419 0.00170014 -0.0032269
areQC1 -0.00472258 -0.0035076 -0.0036731 -0.00319623 -0.00382211 -0.0042482 -0.00356459 -0.00345572 -0.00319375 -0.00292052 -0.00267621 -0.00181265 -0.00338287 -0.00335778 0.00283636 -0.00548041 -0.000855225 -0.000772388 0.00409316 0.00471919 -0.00112865 -0.00158544 -0.00121655 -0.00350018 -0.00548316 -0.0052495 -0.00529021 -0.00541902 -0.00524323 -0.00504456 -0.00531346 -0.00418712 -0.00396941 -0.00570957 -0.00559774 -0.00508974 -0.00515001 -0.00370819 -0.00504182 -0.00465021 -0.00473179 -0.00481708 -0.00465492 -0.00431183 -0.0045339 -0.00388812 -0.00289225 -0.00208931 0.000514916 0.01937 -0.00366417 -0.00419659 -0.00333533 -0.00433864 -0.00358128 0.012071 0.0130366 0.00940122 0.00926964 0.0121438 0.0114684 0.0114657 0.00923971 0.00914508 0.0116322 0.0122012 0.0132512 0.0112745 0.0023848 0.00474452 0.000975754 0.0127149 0.0124257 0.0116498 -0.00456554 -0.00456421 -0.00463945 -0.00456585 -0.0044256 0.00239514 -0.00307316 -0.00533578
lyrOH1 -0.00300816 -0.00280611 -0.00314122 -0.00294516 -0.00296468 0.000294622 0.00782074 0.00605512 0.00807725 0.0067664 0.00558638 0.00585666 0.00233564 0.00309402 0.000899379 0.000142872 0.00344355 0.0029581 0.000115658 -0.000429536 0.00231047 0.00607701 0.00592752 0.00246748 0.000324421 -0.00348704 -0.00352833 -0.00374188 -0.00309502 0.000324068 -0.00357094 0.0007074 0.00955198 -0.00316934 -0.00320769 -0.00295759 -0.00302284 -0.00297331 -0.00285355 -0.00284127 -0.00302014 -0.0023702 -0.0028612 -0.0032248 -0.00312372 0.00228119 0.000110045 0.00657708 0.00252874 -0.00366417 0.025359 0.00445938 0.00960153 0.00271887 4.32342e-05 -0.00393636 -0.00409582 -0.00281469 -0.00281551 -0.00376953 -0.00361081 -0.00375682 -0.00305039 -0.00293192 -0.00329569 -0.00397497 -0.00372227 -0.00402789 -0.00189818 -0.00177021 -0.00177784 -0.00418264 -0.00366864 -0.00330368 -0.000483037 0.000324351 0.000792616 -0.000383396 -0.000527071 -0.00189587 0.00430776 -0.0025394
lyrON4 -2.21281e-05 0.000292032 -0.00010638 -0.000157219 0.000166348 0.00747686 0.00283751 0.00206154 0.00313157 0.00251803 0.00186533 0.00181194 0.0010516 0.000876334 -0.00124199 0.000229625 0.000401096 0.000695288 -0.00217278 -0.00202617 0.000225809 0.00199947 0.00199045 0.000886965 0.000126864 -0.000593706 -0.000694039 -0.000474389 -0.000192244 0.000114989 -0.000487426 0.000521431 0.00360779 -0.000484906 -0.000201333 -0.000269851 1.16689e-05 -4.54121e-05 0.000248031 0.00046415 1.39171e-05 0.00122976 0.000723486 0.000453551 0.000703909 0.00111076 -0.000103306 0.00322106 2.36969e-05 -0.00419659 0.00445938 0.0256488 0.00611507 0.0105567 0.00753574 -0.00442043 -0.00453651 -0.00425202 -0.00429919 -0.00429295 -0.00454982 -0.0045059 -0.0040597 -0.0040048 -0.00445324 -0.00459717 -0.00449777 -0.00474681 -0.00273439 -0.00276593 -0.00253754 -0.00454475 -0.00448945 -0.00446214 -0.000911174 -0.000645991 -0.0003371 -0.00072233 -0.000843996 -0.00258087 0.00169902 -0.000845712
lyrON3 -0.00249107 -0.00205955 -0.00230732 -0.00239985 -0.00231839 0.00170885 0.00627898 0.00478887 0.00720834 0.00604747 0.00510897 0.00502756 0.00185894 0.00276375 0.000491558 -0.000181832 0.00269005 0.0029555 -0.00013771 -0.000301366 0.00227901 0.0056833 0.00569732 0.00201195 -3.19651e-06 -0.00262434 -0.00281051 -0.00286435 -0.00267174 -2.60114e-05 -0.00261613 0.000635868 0.00753949 -0.00255871 -0.00245109 -0.00228928 -0.00251281 -0.00230002 -0.00213566 -0.00228437 -0.00235443 -0.00166849 -0.00228365 -0.00251364 -0.002295 0.00180657 0.000353894 0.00699112 0.00197656 -0.00333533 0.00960153 0.00611507 0.0146744 0.00438245 0.00144413 -0.0034328 -0.00367447 -0.00292753 -0.00305302 -0.00344075 -0.00342017 -0.00332395 -0.00324194 -0.00309434 -0.00366732 -0.00360644 -0.00347325 -0.00357767 -0.00172476 -0.00146499 -0.00155807 -0.00371896 -0.0036489 -0.0036656 -0.000813632 -0.000103861 0.00065648 -0.000629061 -0.000525973 -0.00149433 0.00371875 -0.00241907
lyrON2 0.000607893 0.000805922 0.000725933 0.000592559 0.00114994 0.00980639 0.00158393 0.000935995 0.00181202 0.00124392 0.00114818 0.000697853 0.000175409 0.000361871 -0.00170913 0.000411951 -0.000325434 -0.000122969 -0.00284772 -0.00302432 -0.000167862 0.00103867 0.0010993 0.000334309 0.000333077 0.000246504 0.000362704 0.000170457 0.000927161 0.000347678 0.000694965 0.000327916 0.00190897 0.000383852 0.000731705 0.000784498 0.00107217 0.000745795 0.00109303 0.00113042 0.00106509 0.00205806 0.00162629 0.00160908 0.00154483 0.000813087 5.55869e-05 0.00222408 -0.00113111 -0.00433864 0.00271887 0.0105567 0.00438245 0.0294366 0.00980196 -0.00443178 -0.0046284 -0.00418557 -0.00444467 -0.00434522 -0.00459781 -0.00447842 -0.00443473 -0.004414 -0.00477738 -0.00470123 -0.00450576 -0.00474496 -0.00322814 -0.00343549 -0.00283553 -0.00477581 -0.00466794 -0.00477178 -0.00135236 -0.000972857 -0.000308839 -0.00100311 -0.00101175 -0.00300691 0.000475726 -0.000433712
lyrON1 0.001867 0.00184351 0.00201482 0.00218776 0.00238439 0.0117643 -0.000102588 -0.000167077 -0.000188706 -0.000508883 -0.00073525 -0.00106912 -0.000299362 -0.000597494 -0.00234101 0.000524699 -0.00150813 -0.00127252 -0.00293584 -0.00312675 -0.00112684 -0.000821586 -0.000779923 -0.000275884 0.00067291 0.00166732 0.00165127 0.00167413 0.0020939 0.000223438 0.00187413 0.000298251 -1.26495e-06 0.00170931 0.00198214 0.00198871 0.00237044 0.00153294 0.00228307 0.00250922 0.00202481 0.00351687 0.00304937 0.00260964 0.00297082 0.000239468 0.000236694 0.000230209 -0.00137316 -0.00358128 4.32342e-05 0.00753574 0.00144413 0.00980196 0.0295257 -0.0039863 -0.00460071 -0.00441578 -0.00433335 -0.00455368 -0.0045265 -0.00455171 -0.00437235 -0.00429181 -0.00456106 -0.00450808 -0.00404423 -0.00451971 -0.00286449 -0.00317839 -0.00266893 -0.00456907 -0.00455986 -0.00455365 -0.00127301 -0.000977665 -0.000704247 -0.000981761 -0.000895503 -0.00292782 -0.000618154 0.000504127
areGL1 -0.00441509 -0.00319557 -0.00332702 -0.00279047 -0.00362084 -0.00419368 -0.00362478 -0.00363631 -0.00325122 -0.00293889 -0.00263205 -0.00170136 -0.00321351 -0.00324844 0.00221099 -0.00527202 -0.00147225 -0.00123373 0.00287276 0.00341586 -0.00123202 -0.00177063 -0.00151767 -0.00334313 -0.00539187 -0.00498842 -0.00499126 -0.00522397 -0.00509912 -0.00489093 -0.00496609 -0.00404314 -0.00406055 -0.00544377 -0.00548664 -0.00492317 -0.00485177 -0.00345158 -0.00460467 -0.00458068 -0.00450767 -0.00452733 -0.00454842 -0.00416494 -0.00424278 -0.00380771 -0.00319921 -0.00245375 -6.00333e-05 0.012071 -0.00393636 -0.00442043 -0.0034328 -0.00443178 -0.0039863 0.0203166 0.0148508 0.00776555 0.00824273 0.0119467 0.0121655 0.0115144 0.00771758 0.00790247 0.00941015 0.0154692 0.01455 0.0146153 0.00172234 0.00390546 0.000516289 0.0152637 0.0101501 0.00941122 -0.0042763 -0.00427355 -0.00419329 -0.00452764 -0.00423204 0.00180944 -0.00289384 -0.00507153
areGL2 -0.00488151 -0.00364957 -0.00386219 -0.0032042 -0.00414837 -0.00458722 -0.0037731 -0.0037959 -0.00349419 -0.00314949 -0.00274413 -0.00184282 -0.00349933 -0.00344324 0.00253456 -0.00573016 -0.000931039 -0.000795055 0.0036061 0.00450795 -0.00137672 -0.00168048 -0.00142454 -0.00361121 -0.0057388 -0.00537289 -0.00530647 -0.00555367 -0.00518867 -0.00525573 -0.0054676 -0.00428054 -0.00420486 -0.00582215 -0.00573388 -0.00522077 -0.00535976 -0.0037431 -0.00504585 -0.00484928 -0.00479478 -0.00483554 -0.00472044 -0.00459292 -0.00463606 -0.00402931 -0.00338262 -0.00244503 0.000307953 0.0130366 -0.00409582 -0.00453651 -0.00367447 -0.0046284 -0.00460071 0.0148508 0.0199226 0.008433 0.00825041 0.0146374 0.0130085 0.0129897 0.00835085 0.00848784 0.0100732 0.0153208 0.0137842 0.0142366 0.00268289 0.00496751 0.0011524 0.01513 0.0114374 0.010066 -0.00461041 -0.00468534 -0.00452947 -0.00481929 -0.00454466 0.00261723 -0.00307052 -0.00539166
areMB1 -0.00532048 -0.00430306 -0.00447244 -0.0040295 -0.00443625 -0.00458975 -0.00328017 -0.00315926 -0.00242176 -0.00213934 -0.00196326 -0.000585909 -0.00265632 -0.00246364 0.00404006 -0.00520214 -8.76392e-05 -6.39028e-05 0.0056103 0.00548807 -0.000500303 -0.000848469 -0.000634744 -0.00299347 -0.00531578 -0.0060647 -0.00614122 -0.00628109 -0.00588851 -0.00460549 -0.00592133 -0.00358447 -0.00365237 -0.00608919 -0.00605969 -0.0053463 -0.00561165 -0.00422971 -0.00583424 -0.00524953 -0.00530884 -0.00520822 -0.00520213 -0.00507176 -0.00523997 -0.00347993 -0.00264137 -0.00132768 0.00135953 0.00940122 -0.00281469 -0.00425202 -0.00292753 -0.00418557 -0.00441578 0.00776555 0.008433 0.020325 0.0168428 0.00926602 0.00922096 0.00941325 0.0131346 0.0135046 0.0122582 0.00833389 0.0089074 0.00858793 0.00399716 0.00564636 0.00262229 0.00865275 0.0115518 0.0122495 -0.00408977 -0.00349147 -0.00364374 -0.00364562 -0.00384794 0.00382482 -0.00231762 -0.00529826
areMB2 -0.00518212 -0.00415538 -0.00449139 -0.00411369 -0.00454181 -0.00453982 -0.00316369 -0.00302298 -0.00238711 -0.00204163 -0.00198104 -0.000539731 -0.00256548 -0.00238601 0.00412986 -0.00522251 -5.25961e-05 -8.14509e-06 0.00548856 0.00527518 -0.000375281 -0.000911561 -0.000780177 -0.00303714 -0.00522338 -0.00596337 -0.00583766 -0.00612603 -0.00594034 -0.00463492 -0.00596669 -0.00365222 -0.00361357 -0.0061853 -0.00618998 -0.00555724 -0.00563227 -0.00427778 -0.00581396 -0.00534629 -0.00527652 -0.0052374 -0.0051667 -0.0049312 -0.00512323 -0.00336475 -0.00256256 -0.00143557 0.00134952 0.00926964 -0.00281551 -0.00429919 -0.00305302 -0.00444467 -0.00433335 0.00824273 0.00825041 0.0168428 0.0199997 0.00907825 0.00951973 0.00972444 0.0127953 0.0129282 0.0116223 0.00864224 0.00910441 0.00931419 0.00400644 0.00593063 0.00269475 0.00887513 0.011362 0.0116179 -0.00410664 -0.00342549 -0.00380121 -0.00367932 -0.00401526 0.00380976 -0.00215816 -0.00518385
areNU4 -0.00512837 -0.00410901 -0.00429004 -0.00352019 -0.0044553 -0.00461812 -0.00360579 -0.0037714 -0.00326176 -0.00296056 -0.00256827 -0.00168212 -0.00318145 -0.00315372 0.00312251 -0.00574061 -0.000691746 -0.000590977 0.00478674 0.0054329 -0.000986596 -0.00148909 -0.00119574 -0.00361001 -0.00564723 -0.00580061 -0.00548445 -0.00589051 -0.00546867 -0.00529776 -0.00571705 -0.0041118 -0.00420741 -0.00617763 -0.00606036 -0.0054438 -0.00566513 -0.0039739 -0.00549117 -0.00515413 -0.00507413 -0.00511269 -0.00508252 -0.00483498 -0.00504513 -0.00400286 -0.00324755 -0.00228303 0.000447686 0.0121438 -0.00376953 -0.00429295 -0.00344075 -0.00434522 -0.00455368 0.0119467 0.0146374 0.00926602 0.00907825 0.0197991 0.0134772 0.0134615 0.0092455 0.00939388 0.0101615 0.0137716 0.012836 0.0131445 0.00310292 0.00563638 0.0016804 0.0149203 0.0112777 0.0101722 -0.0044198 -0.00448022 -0.00454394 -0.00458 -0.00426186 0.00297511 -0.00295292 -0.00539162
areNU5 -0.00513291 -0.00395352 -0.00413715 -0.00361821 -0.0042189 -0.00452724 -0.00359765 -0.00362291 -0.003167 -0.0029005 -0.00257035 -0.00167293 -0.00308902 -0.00289233 0.00325171 -0.00560118 -0.000650066 -0.000694299 0.00480162 0.005041 -0.000601829 -0.00132894 -0.00101915 -0.0033639 -0.00557901 -0.00565212 -0.00552032 -0.00596211 -0.00585837 -0.00504259 -0.00580043 -0.00412476 -0.00404481 -0.00614734 -0.0061027 -0.00549961 -0.00553645 -0.00388988 -0.00546943 -0.00516696 -0.0051368 -0.00507723 -0.00512098 -0.00476054 -0.00497704 -0.00377229 -0.00309491 -0.00182848 0.000643043 0.0114684 -0.00361081 -0.00454982 -0.00342017 -0.00459781 -0.0045265 0.0121655 0.0130085 0.00922096 0.00951973 0.0134772 0.0201261 0.0139183 0.00877294 0.00881334 0.00995255 0.0135626 0.0121351 0.0122421 0.00362544 0.0064054 0.00205041 0.0138771 0.0103828 0.00995803 -0.00425331 -0.00418686 -0.00426973 -0.00454971 -0.00415519 0.00369105 -0.00300498 -0.00546076
areNT1 -0.00520202 -0.0040695 -0.00436434 -0.003845 -0.00449011 -0.00480777 -0.00354169 -0.0035707 -0.00317357 -0.00280052 -0.00255543 -0.00139468 -0.00305365 -0.0028712 0.0032498 -0.00548723 -0.000704931 -0.000690128 0.00444717 0.00501138 -0.00057746 -0.00134445 -0.00118575 -0.00334795 -0.00564708 -0.00586454 -0.00558787 -0.00589295 -0.00581691 -0.00510833 -0.0058654 -0.00411036 -0.00407494 -0.0062584 -0.00609853 -0.00565468 -0.00571301 -0.00382382 -0.00555627 -0.00522221 -0.00525964 -0.00525858 -0.00527114 -0.00486862 -0.00504537 -0.00375919 -0.00298833 -0.00193216 0.0005852 0.0114657 -0.00375682 -0.0045059 -0.00332395 -0.00447842 -0.00455171 0.0115144 0.0129897 0.00941325 0.00972444 0.0134615 0.0139183 0.0201205 0.00918765 0.00922443 0.0102039 0.0132003 0.0117085 0.0124789 0.00401581 0.0070257 0.00266424 0.0135629 0.0107677 0.0102016 -0.00409054 -0.00432238 -0.00441484 -0.00434862 -0.00419543 0.00392917 -0.00278628 -0.00554088
areNU3 -0.00541519 -0.00446509 -0.00455123 -0.00397454 -0.00450701 -0.00476939 -0.00340233 -0.00324154 -0.00260244 -0.00241608 -0.00223275 -0.000859541 -0.00262208 -0.00255809 0.00412621 -0.00532844 -4.18774e-05 9.0093e-05 0.00555961 0.00544476 -0.000732895 -0.000979688 -0.000832768 -0.00305491 -0.00542823 -0.00588572 -0.00612122 -0.00615403 -0.00619322 -0.00495486 -0.00586612 -0.00360448 -0.00372119 -0.00610518 -0.00606624 -0.00538456 -0.00576177 -0.00423003 -0.00571456 -0.0052632 -0.00532484 -0.00519379 -0.00521114 -0.00512038 -0.00544938 -0.00345708 -0.00298103 -0.00159523 0.00133759 0.00923971 -0.00305039 -0.0040597 -0.00324194 -0.00443473 -0.00437235 0.00771758 0.00835085 0.0131346 0.0127953 0.0092455 0.00877294 0.00918765 0.0199388 0.018265 0.0153353 0.00854589 0.00879469 0.00888356 0.00325421 0.00527524 0.00225246 0.00828551 0.013197 0.0153372 -0.00396322 -0.00360651 -0.00385355 -0.00384662 -0.00388323 0.00313055 -0.0022356 -0.00557461
areQC7 -0.00548496 -0.0044687 -0.00460145 -0.00398968 -0.00457898 -0.00468626 -0.00326831 -0.00316838 -0.00245833 -0.00229204 -0.00209045 -0.000662479 -0.00256717 -0.00256145 0.00414901 -0.00529037 3.81463e-05 0.000155875 0.00562604 0.00538884 -0.00077431 -0.000829364 -0.000664707 -0.00303547 -0.00540517 -0.00603524 -0.00622801 -0.00631455 -0.00622842 -0.00484804 -0.00596502 -0.00353054 -0.00370344 -0.00619631 -0.00610597 -0.00546533 -0.0058138 -0.00428349 -0.00575766 -0.00529037 -0.00543254 -0.005269 -0.00533308 -0.00517047 -0.00548523 -0.00341629 -0.00295137 -0.00145436 0.00135469 0.00914508 -0.00293192 -0.0040048 -0.00309434 -0.004414 -0.00429181 0.00790247 0.00848784 0.0135046 0.0129282 0.00939388 0.00881334 0.00922443 0.018265 0.0190697 0.0148853 0.00863471 0.00861449 0.00900113 0.00329203 0.00539462 0.00226982 0.00839791 0.0131092 0.0148965 -0.00403545 -0.00369945 -0.00394545 -0.00392403 -0.00396633 0.00314092 -0.00210017 -0.00551945
areQC5 -0.00547017 -0.00431305 -0.00447907 -0.00383105 -0.00447421 -0.00480832 -0.00371248 -0.00365437 -0.00316959 -0.00288004 -0.00255844 -0.00114199 -0.00306507 -0.00310686 0.00361033 -0.00577622 -0.000405503 -0.00033969 0.00577962 0.00549465 -0.00109354 -0.00130266 -0.00113295 -0.00344999 -0.00585659 -0.00608959 -0.00611017 -0.00642871 -0.0061542 -0.00517581 -0.00592822 -0.00411531 -0.00404494 -0.00636239 -0.00622595 -0.00545223 -0.00564676 -0.00423284 -0.00572124 -0.00525616 -0.00534991 -0.00532296 -0.00529019 -0.00509522 -0.00531689 -0.00401439 -0.00340123 -0.00194552 0.000977197 0.0116322 -0.00329569 -0.00445324 -0.00366732 -0.00477738 -0.00456106 0.00941015 0.0100732 0.0122582 0.0116223 0.0101615 0.00995255 0.0102039 0.0153353 0.0148853 0.0203058 0.00987646 0.0109298 0.0101194 0.00285045 0.00473269 0.00149526 0.00988227 0.0160206 0.0203084 -0.00448739 -0.00435439 -0.00444141 -0.00463593 -0.00460806 0.00251135 -0.00270824 -0.00573601
areQC4 -0.00473645 -0.00366452 -0.00378147 -0.00331898 -0.00402506 -0.00454119 -0.00387791 -0.00380413 -0.00338706 -0.00313778 -0.00274445 -0.0019242 -0.00324098 -0.0031946 0.00252298 -0.00542106 -0.00129659 -0.00107011 0.00363115 0.00430967 -0.00108341 -0.0017489 -0.00141102 -0.00353955 -0.00552214 -0.00551226 -0.00544092 -0.00569188 -0.00543757 -0.00519015 -0.00566226 -0.0041826 -0.00424092 -0.0059825 -0.00591909 -0.00530978 -0.00531257 -0.0037653 -0.00510922 -0.00489776 -0.00489324 -0.00479703 -0.0049419 -0.00459829 -0.00475821 -0.00398963 -0.00333854 -0.002424 3.19933e-05 0.0122012 -0.00397497 -0.00459717 -0.00360644 -0.00470123 -0.00450808 0.0154692 0.0153208 0.00833389 0.00864224 0.0137716 0.0135626 0.0132003 0.00854589 0.00863471 0.00987646 0.0192523 0.0144231 0.0151859 0.00251465 0.00495618 0.00111 0.0157707 0.0103645 0.00988193 -0.00446949 -0.00441339 -0.00459 -0.00458437 -0.00435221 0.00244821 -0.00300702 -0.00529061
areQC2 -0.004701 -0.00354647 -0.00371275 -0.00309036 -0.00388837 -0.00427076 -0.00373021 -0.00388377 -0.00344599 -0.00308291 -0.0027393 -0.00178673 -0.00342226 -0.00325392 0.00284675 -0.00554331 -0.00111847 -0.00106703 0.00405966 0.00425916 -0.00126443 -0.00146682 -0.00117179 -0.00365765 -0.00559337 -0.0053019 -0.00533932 -0.00540462 -0.00521271 -0.00511651 -0.00514804 -0.00420748 -0.0039824 -0.00582846 -0.00575728 -0.00512143 -0.00517471 -0.00374241 -0.00498367 -0.00476146 -0.00464133 -0.00476042 -0.00476559 -0.00438016 -0.00440428 -0.00407537 -0.00328276 -0.00230737 8.40129e-05 0.0132512 -0.00372227 -0.00449777 -0.00347325 -0.00450576 -0.00404423 0.01455 0.0137842 0.0089074 0.00910441 0.012836 0.0121351 0.0117085 0.00879469 0.00861449 0.0109298 0.0144231 0.020145 0.0133822 0.00219872 0.00409003 0.000448398 0.0145294 0.0114659 0.0109358 -0.00465258 -0.00472828 -0.00463431 -0.00482003 -0.00451795 0.0018125 -0.00319995 -0.00536262
areQC3 -0.00462767 -0.00385805 -0.00390224 -0.00331118 -0.00426299 -0.00467504 -0.0037435 -0.00369237 -0.00331259 -0.00293358 -0.00267413 -0.00186928 -0.00315175 -0.00308751 0.00256767 -0.00528575 -0.0012598 -0.000950455 0.00392895 0.0039648 -0.00107898 -0.00170939 -0.00153321 -0.00345188 -0.00543731 -0.00543909 -0.00531363 -0.00554051 -0.00549179 -0.00494802 -0.0056344 -0.00414852 -0.00424167 -0.00576575 -0.00575891 -0.00528205 -0.00522723 -0.00371698 -0.00514117 -0.00500196 -0.00491626 -0.00482005 -0.00488413 -0.00465057 -0.00464477 -0.00380628 -0.0031939 -0.00248806 7.43547e-05 0.0112745 -0.00402789 -0.00474681 -0.00357767 -0.00474496 -0.00451971 0.0146153 0.0142366 0.00858793 0.00931419 0.0131445 0.0122421 0.0124789 0.00888356 0.00900113 0.0101194 0.0151859 0.0133822 0.0201384 0.00272441 0.00507998 0.00131924 0.0157469 0.0108026 0.0101186 -0.0045373 -0.00430203 -0.0043647 -0.00451832 -0.00426596 0.00272218 -0.00296271 -0.00522197
areSK2 -0.00371663 -0.00326808 -0.00325142 -0.00349076 -0.00377556 -0.00303315 -0.0013454 -0.00136185 -0.00136775 -0.000948612 -0.000888404 -1.73183e-06 -0.000610465 -0.000658208 0.00156973 -0.00206191 -1.82216e-05 0.000102744 0.00177241 0.00186873 0.000562641 -0.000592231 -0.000731432 -0.000757301 -0.00203378 -0.0046232 -0.00453399 -0.00465872 -0.00441943 -0.0016434 -0.00460347 -0.00101091 -0.00183438 -0.00412127 -0.00408479 -0.00396629 -0.00388221 -0.00287715 -0.00424269 -0.00411059 -0.00437187 -0.00389619 -0.00391793 -0.00385268 -0.00403836 -0.000924625 -0.000540878 -0.00107831 0.000515566 0.0023848 -0.00189818 -0.00273439 -0.00172476 -0.00322814 -0.00286449 0.00172234 0.00268289 0.00399716 0.00400644 0.00310292 0.00362544 0.00401581 0.00325421 0.00329203 0.00285045 0.00251465 0.00219872 0.00272441 0.0251032 0.00841231 0.012679 0.00261782 0.00258107 0.00284608 0.00150632 0.000808138 0.000329872 -2.14675e-06 0.00309719 0.0186236 -0.000616402 -0.00315401
areSK1 -0.00419663 -0.00326802 -0.00348156 -0.00348993 -0.00360098 -0.00345956 -0.0012498 -0.00144401 -0.00103393 -0.000572844 -0.000480658 0.000524606 -0.000655982 -0.000705537 0.00257328 -0.0029632 0.000384864 0.0006876 0.00334626 0.00358745 0.00107474 -7.27553e-05 -6.03511e-05 -0.00102977 -0.00291371 -0.00479572 -0.0046612 -0.00481571 -0.0046128 -0.0024384 -0.00490844 -0.00140819 -0.00193194 -0.00472207 -0.00470617 -0.00421585 -0.0044856 -0.00311867 -0.00437909 -0.00434487 -0.00417632 -0.00382855 -0.0044426 -0.00411505 -0.00416247 -0.00142418 -0.00105209 -0.000608415 0.000918392 0.00474452 -0.00177021 -0.00276593 -0.00146499 -0.00343549 -0.00317839 0.00390546 0.00496751 0.00564636 0.00593063 0.00563638 0.0064054 0.0070257 0.00527524 0.00539462 0.00473269 0.00495618 0.00409003 0.00507998 0.00841231 0.0131723 0.00687224 0.00501119 0.00468677 0.00473584 3.53726e-05 -0.000866845 -0.00128815 -0.00117687 0.000647734 0.0084932 -0.000917485 -0.00405686
areSK3 -0.00303544 -0.00281786 -0.00294167 -0.002992 -0.00317905 -0.00276988 -0.00112589 -0.000919016 -0.00131008 -0.00102765 -0.000645849 -0.000383983 -0.000306026 -0.00014727 0.00142595 -0.00117474 -0.000266993 6.73335e-05 0.000733506 0.00104033 0.000477645 -0.000722799 -0.000778106 -0.000302551 -0.00110376 -0.00387391 -0.00371298 -0.00368909 -0.00399019 -0.000698361 -0.00436415 -0.000207636 -0.00160257 -0.0031427 -0.0033021 -0.00308754 -0.00295698 -0.00259588 -0.00353638 -0.00356716 -0.00373858 -0.00304268 -0.00334045 -0.00330782 -0.00342799 -0.000377436 -0.00023605 -0.000826818 -4.01712e-05 0.000975754 -0.00177784 -0.00253754 -0.00155807 -0.00283553 -0.00266893 0.000516289 0.0011524 0.00262229 0.00269475 0.0016804 0.00205041 0.00266424 0.00225246 0.00226982 0.00149526 0.00111 0.000448398 0.00131924 0.012679 0.00687224 0.0259632 0.00122068 0.00137477 0.0014896 0.00413559 0.00302156 0.00162874 0.0023133 0.00495976 0.0126804 -0.000382004 -0.00295923
areNU1 -0.00487473 -0.00364783 -0.00381088 -0.00329116 -0.00414405 -0.00459222 -0.00397204 -0.0039942 -0.00363215 -0.00320317 -0.00287678 -0.00182931 -0.00343494 -0.00358535 0.00237796 -0.00563949 -0.00124974 -0.00137631 0.00376203 0.00415521 -0.00138638 -0.00172211 -0.00142074 -0.00374218 -0.0056792 -0.00543693 -0.00535717 -0.00560774 -0.00536301 -0.00513631 -0.00561541 -0.00432697 -0.00428327 -0.00583984 -0.00570846 -0.00526008 -0.00538793 -0.00373593 -0.00513824 -0.00501494 -0.00491009 -0.00491602 -0.0048654 -0.00452503 -0.00473414 -0.00414591 -0.00345934 -0.00250221 -0.000234592 0.0127149 -0.00418264 -0.00454475 -0.00371896 -0.00477581 -0.00456907 0.0152637 0.01513 0.00865275 0.00887513 0.0149203 0.0138771 0.0135629 0.00828551 0.00839791 0.00988227 0.0157707 0.0145294 0.0157469 0.00261782 0.00501119 0.00122068 0.020041 0.0108791 0.00989163 -0.00448931 -0.0046414 -0.00466032 -0.00479736 -0.00450719 0.00269224 -0.00331581 -0.00544586
areNU2 -0.0052055 -0.00416814 -0.00434374 -0.00368329 -0.0044585 -0.00464916 -0.00360446 -0.00355192 -0.0032291 -0.00271868 -0.00263375 -0.00142224 -0.0032055 -0.0030215 0.00363795 -0.00568581 -0.000532209 -0.000369555 0.00537132 0.00538775 -0.00107965 -0.00140632 -0.00122004 -0.00348102 -0.00563347 -0.00590583 -0.00575163 -0.00605762 -0.00579075 -0.00514509 -0.00560593 -0.00421392 -0.00416711 -0.00614898 -0.00604129 -0.0053556 -0.00552048 -0.00410915 -0.00558617 -0.0050456 -0.00510323 -0.00517946 -0.00500805 -0.00488285 -0.00510219 -0.00397758 -0.00334694 -0.00203377 0.000959631 0.0124257 -0.00366864 -0.00448945 -0.0036489 -0.00466794 -0.00455986 0.0101501 0.0114374 0.0115518 0.011362 0.0112777 0.0103828 0.0107677 0.013197 0.0131092 0.0160206 0.0103645 0.0114659 0.0108026 0.00258107 0.00468677 0.00137477 0.0108791 0.0174679 0.0160284 -0.00418711 -0.00415846 -0.0043084 -0.00432219 -0.00453177 0.00249081 -0.00279636 -0.00545852
areQC6 -0.00548904 -0.00432234 -0.00448836 -0.00382609 -0.00447754 -0.00481074 -0.00370338 -0.00365472 -0.00316877 -0.00287289 -0.00254611 -0.00113263 -0.00305986 -0.0030997 0.00361283 -0.00576738 -0.000403267 -0.000332664 0.00578845 0.00549883 -0.00108846 -0.00128968 -0.00112502 -0.00344892 -0.00584749 -0.00608968 -0.00610819 -0.00641767 -0.0061596 -0.00517746 -0.00591964 -0.0041167 -0.00404995 -0.00636585 -0.00622786 -0.0054663 -0.00565203 -0.00423086 -0.00572742 -0.00525082 -0.00535194 -0.00532344 -0.00529327 -0.00510981 -0.00532372 -0.00402549 -0.0034122 -0.00194173 0.00098746 0.0116498 -0.00330368 -0.00446214 -0.0036656 -0.00477178 -0.00455365 0.00941122 0.010066 0.0122495 0.0116179 0.0101722 0.00995803 0.0102016 0.0153372 0.0148965 0.0203084 0.00988193 0.0109358 0.0101186 0.00284608 0.00473584 0.0014896 0.00989163 0.0160284 0.020339 -0.00450237 -0.00436911 -0.00444344 -0.00464522 -0.00462046 0.00249559 -0.00271856 -0.00576549
lyrAB1 -0.00137891 -0.00150506 -0.00163936 -0.00187301 -0.00174274 -0.00103554 0.000623082 0.00111439 0.000161187 0.00048776 0.000147917 -0.000538949 0.00214439 0.00158383 -0.0014469 0.00298749 -0.00030505 -1.46125e-05 -0.00205002 -0.00199773 0.000922628 -0.000785196 -0.000893843 0.00221209 0.0028099 -0.00216741 -0.00192737 -0.00179356 -0.00172931 0.00304349 -0.00212347 0.00291187 7.157e-05 -0.000728273 -0.000613201 -0.000617309 -0.000841486 -0.00124955 -0.00123614 -0.00139056 -0.00169042 -0.00114728 -0.00151393 -0.00152415 -0.0015471 0.00254994 0.00199713 -0.000887661 -0.000681413 -0.00456554 -0.000483037 -0.000911174 -0.000813632 -0.00135236 -0.00127301 -0.0042763 -0.00461041 -0.00408977 -0.00410664 -0.0044198 -0.00425331 -0.00409054 -0.00396322 -0.00403545 -0.00448739 -0.00446949 -0.00465258 -0.0045373 0.00150632 3.53726e-05 0.00413559 -0.00448931 -0.00418711 -0.00450237 0.0325673 0.0129061 0.0101425 0.0174112 0.0147454 0.00130575 0.00124617 -0.00058403
lyrAB2 -0.00146316 -0.00176875 -0.00168904 -0.00217619 -0.00185857 -0.00080195 0.00125582 0.00159954 0.00105558 0.00103686 0.000766543 9.88389e-05 0.00246136 0.00218408 -0.00126406 0.00281598 0.000193431 3.41841e-06 -0.00219408 -0.00251633 0.00102378 -0.000420065 -0.000300592 0.00294425 0.00275931 -0.00248845 -0.00237024 -0.00215176 -0.00207326 0.00306139 -0.00252283 0.00310895 0.00102707 -0.00136495 -0.00102293 -0.00104555 -0.00104187 -0.00147323 -0.0014474 -0.00170189 -0.00174696 -0.00108109 -0.00145252 -0.00168194 -0.00150071 0.00312791 0.00223771 -0.000321857 -0.000687981 -0.00456421 0.000324351 -0.000645991 -0.000103861 -0.000972857 -0.000977665 -0.00427355 -0.00468534 -0.00349147 -0.00342549 -0.00448022 -0.00418686 -0.00432238 -0.00360651 -0.00369945 -0.00435439 -0.00441339 -0.00472828 -0.00430203 0.000808138 -0.000866845 0.00302156 -0.0046414 -0.00415846 -0.00436911 0.0129061 0.0301563 0.0139627 0.014605 0.010651 0.000861066 0.00152417 -0.00068226
lyrSK1 -0.00149748 -0.0015536 -0.00162355 -0.0019108 -0.00168394 -0.000355954 0.00195039 0.00197355 0.00155388 0.00128905 0.0012818 0.000460035 0.00333771 0.0028244 -0.0013705 0.00281117 0.000401856 0.000278648 -0.00214114 -0.00227243 0.00157464 0.000176242 0.000204829 0.00364543 0.00270828 -0.00229698 -0.00224002 -0.0021352 -0.00187934 0.00258144 -0.00206519 0.0028368 0.00203624 -0.0013396 -0.00121934 -0.00103469 -0.00119841 -0.00140334 -0.00137038 -0.00160118 -0.00149154 -0.000964456 -0.00148607 -0.00176455 -0.00139547 0.00336961 0.00216183 0.00035472 -0.00062417 -0.00463945 0.000792616 -0.0003371 0.00065648 -0.000308839 -0.000704247 -0.00419329 -0.00452947 -0.00364374 -0.00380121 -0.00454394 -0.00426973 -0.00441484 -0.00385355 -0.00394545 -0.00444141 -0.00459 -0.00463431 -0.0043647 0.000329872 -0.00128815 0.00162874 -0.00466032 -0.0043084 -0.00444344 0.0101425 0.0139627 0.0281909 0.0108326 0.00961009 0.000651832 0.0021254 -0.000901334
lyrSK2 -0.00123421 -0.00148297 -0.00159954 -0.00201923 -0.00161384 -0.000836341 0.000689192 0.0014349 0.000261865 0.000602291 0.000377801 -0.000432575 0.00210279 0.00175209 -0.00152424 0.00322009 -0.000194792 4.8723e-07 -0.00226291 -0.00234254 0.0010479 -0.000929988 -0.000952021 0.00247628 0.00307228 -0.00196575 -0.00203009 -0.0018507 -0.00161866 0.00343598 -0.00190847 0.00299779 0.000269994 -0.000859859 -0.000523399 -0.000638201 -0.00061432 -0.00121762 -0.00112822 -0.00154571 -0.00145924 -0.00103832 -0.00121853 -0.00156006 -0.00136978 0.0027002 0.00245176 -0.000708009 -0.000603392 -0.00456585 -0.000383396 -0.00072233 -0.000629061 -0.00100311 -0.000981761 -0.00452764 -0.00481929 -0.00364562 -0.00367932 -0.00458 -0.00454971 -0.00434862 -0.00384662 -0.00392403 -0.00463593 -0.00458437 -0.00482003 -0.00451832 -2.14675e-06 -0.00117687 0.0023133 -0.00479736 -0.00432219 -0.00464522 0.0174112 0.014605 0.0108326 0.0325124 0.0133703 9.32462e-05 0.00115226 -0.000191665
lyrSK4 -0.00106859 -0.00159402 -0.00145554 -0.00185775 -0.00158817 -0.000770281 0.000497355 0.000916294 -7.40685e-05 7.99255e-05 0.000273225 -0.00082871 0.0020355 0.00154045 -0.00168708 0.0032477 -0.000423009 -0.000127134 -0.00243416 -0.00228891 0.000843379 -0.000955071 -0.000940207 0.00218216 0.00317912 -0.00189943 -0.00178743 -0.0015147 -0.0014788 0.00303817 -0.00210639 0.00316108 8.87739e-05 -0.000667698 -0.000662155 -0.000664321 -0.00100787 -0.00097445 -0.00119732 -0.00146515 -0.00133815 -0.000826867 -0.00149646 -0.00140441 -0.00135848 0.00258371 0.00204372 -0.000841456 -0.000799243 -0.0044256 -0.000527071 -0.000843996 -0.000525973 -0.00101175 -0.000895503 -0.00423204 -0.00454466 -0.00384794 -0.00401526 -0.00426186 -0.00415519 -0.00419543 -0.00388323 -0.00396633 -0.00460806 -0.00435221 -0.00451795 -0.00426596 0.00309719 0.000647734 0.00495976 -0.00450719 -0.00453177 -0.00462046 0.0147454 0.010651 0.00961009 0.0133703 0.0317595 0.00316384 0.000897117 -0.000293522
lyrSK3 -0.00339881 -0.00307999 -0.00299937 -0.00312246 -0.00328452 -0.00306412 -0.00132665 -0.00124523 -0.00131301 -0.000850241 -0.000790033 4.84704e-06 -0.000680013 -0.000713256 0.00160466 -0.00191266 -6.20516e-06 -0.000152458 0.00145545 0.00178675 0.000362332 -0.000614782 -0.000705822 -0.000561312 -0.00200661 -0.00437465 -0.00431561 -0.00434725 -0.00412117 -0.00153157 -0.00454096 -0.00108059 -0.00198601 -0.00386923 -0.00389191 -0.00370298 -0.00370939 -0.00264814 -0.0039004 -0.00374254 -0.00399126 -0.00364271 -0.00374162 -0.00352502 -0.00370268 -0.000821723 -0.000529379 -0.00107949 0.000392419 0.00239514 -0.00189587 -0.00258087 -0.00149433 -0.00300691 -0.00292782 0.00180944 0.00261723 0.00382482 0.00380976 0.00297511 0.00369105 0.00392917 0.00313055 0.00314092 0.00251135 0.00244821 0.0018125 0.00272218 0.0186236 0.0084932 0.0126804 0.00269224 0.00249081 0.00249559 0.00130575 0.000861066 0.000651832 9.32462e-05 0.00316384 0.0204165 -0.000602831 -0.00325955
lyrWI1.1 -0.0022203 -0.00216869 -0.00217314 -0.00223977 -0.00233322 -0.000432341 0.00459759 0.004367 0.00502785 0.0047291 0.00402002 0.00355571 0.00338121 0.00370387 0.0005926 0.00166397 0.00237195 0.00300068 -0.000573177 -0.000324094 0.00244142 0.00314866 0.00339579 0.00352904 0.00138746 -0.00269199 -0.00276073 -0.0027393 -0.00268527 0.00175518 -0.00264261 0.0021457 0.00459062 -0.00229299 -0.00223993 -0.00202408 -0.00209509 -0.00206699 -0.00223742 -0.00238549 -0.00214146 -0.00180159 -0.00234224 -0.00233641 -0.00225177 0.00346347 0.00130255 0.00327121 0.00170014 -0.00307316 0.00430776 0.00169902 0.00371875 0.000475726 -0.000618154 -0.00289384 -0.00307052 -0.00231762 -0.00215816 -0.00295292 -0.00300498 -0.00278628 -0.0022356 -0.00210017 -0.00270824 -0.00300702 -0.00319995 -0.00296271 -0.000616402 -0.000917485 -0.000382004 -0.00331581 -0.00279636 -0.00271856 0.00124617 0.00152417 0.0021254 0.00115226 0.000897117 -0.000602831 0.0140689 -0.00171918
Alyrp_PLS 0.00368345 0.00249372 0.00275248 0.00209069 0.0030511 0.000731628 -0.0022308 -0.00151668 -0.00252024 -0.00248562 -0.00249312 -0.00293089 -0.000986804 -0.00166168 -0.00400741 0.00205644 -0.00275215 -0.00307163 -0.00446578 -0.00466194 -0.00239448 -0.00307033 -0.00317859 -0.000833017 0.00196754 0.00319272 0.00339366 0.00338816 0.00329214 0.00180199 0.0031986 0.000851877 -0.00244181 0.0040512 0.00403784 0.0034813 0.00519601 0.00263569 0.00387826 0.00277148 0.00337958 0.00250673 0.00348486 0.00323189 0.00349649 -6.49459e-05 0.000596119 -0.00287178 -0.0032269 -0.00533578 -0.0025394 -0.000845712 -0.00241907 -0.000433712 0.000504127 -0.00507153 -0.00539166 -0.00529826 -0.00518385 -0.00539162 -0.00546076 -0.00554088 -0.00557461 -0.00551945 -0.00573601 -0.00529061 -0.00536262 -0.00522197 -0.00315401 -0.00405686 -0.00295923 -0.00544586 -0.00545852 -0.00576549 -0.00058403 -0.00068226 -0.000901334 -0.000191665 -0.000293522 -0.00325955 -0.00171918 0.0887579
# Treemix results: m=5 covse
lyrPA2 lyrNY1 lyrNY2 lyrNY3 lyrNY5 lyrPA4 lyrIN1 lyrIL2 lyrMI1 lyrMI2 lyrMI3 lyrMI4 lyrWI3 lyrMI5 lyrMI6 lyrMO1 lyrON9 lyrON10 lyrON11 lyrON11.1 lyrON12 lyrON7 lyrON6 lyrWI2 lyrMO2 lyrNC1 lyrNC3 lyrNC2 lyrNC4 lyrMO3 lyrMO3SM lyrIA1 lyrIL1 lyrVA2 lyrVA1 lyrMD1 lyrMD4 lyrNJ1 lyrMD2 lyrMD3 lyrWV1 lyrPA1 lyrPA3 lyrNY6 lyrNY4 lyrWI1 lyrIA2 lyrON5 lyrON8 areQC1 lyrOH1 lyrON4 lyrON3 lyrON2 lyrON1 areGL1 areGL2 areMB1 areMB2 areNU4 areNU5 areNT1 areNU3 areQC7 areQC5 areQC4 areQC2 areQC3 areSK2 areSK1 areSK3 areNU1 areNU2 areQC6 lyrAB1 lyrAB2 lyrSK1 lyrSK2 lyrSK4 lyrSK3 lyrWI1.1 Alyrp_PLS 
lyrPA2 0.000304436 0.000150329 0.000166471 0.000167568 0.00015821 0.000156137 0.000114198 0.0001147 0.000116964 0.000120325 0.000118067 0.000131396 0.000120618 0.000143324 0.000139024 0.000157622 0.000129569 0.000118348 0.000146331 0.000147853 0.000125278 0.000129081 0.000119996 0.000107397 0.000164217 0.000192618 0.000187522 0.000198637 0.000192873 0.000152215 0.000203619 0.000130641 0.000135589 0.000188946 0.00018694 0.000168631 0.000172552 0.000174285 0.000173433 0.000172764 0.00017472 0.00016506 0.000164253 0.000165211 0.000156252 0.000103596 0.000137398 0.000129135 0.000129072 0.000155393 0.000151026 0.000163216 0.000132448 0.000173494 0.000169355 0.000158096 0.000156976 0.000152891 0.000156325 0.000155165 0.000158221 0.000154181 0.00015438 0.000149968 0.000154058 0.000157806 0.000157825 0.000164451 0.000153992 0.000140945 0.000153333 0.000158988 0.000152443 0.000154136 0.00016849 0.000160291 0.000159169 0.000165832 0.000167339 0.0001502 0.00013545 0.000164237
lyrNY1 0.000150329 0.000181599 0.00015296 0.000138827 0.000131993 0.000130265 8.88033e-05 8.48102e-05 9.09421e-05 9.10571e-05 9.25903e-05 9.45745e-05 9.11889e-05 0.000113073 0.000108992 0.000121802 0.000104631 9.68778e-05 0.000116629 0.000116871 9.68776e-05 0.000101956 9.58897e-05 8.81099e-05 0.000130997 0.000147591 0.000141441 0.00014872 0.000143199 0.000116585 0.000149681 9.73948e-05 0.000107294 0.000144003 0.000133565 0.000124886 0.00013242 0.000135038 0.000132436 0.000142486 0.000139435 0.000128324 0.000132641 0.000133948 0.000130901 8.23381e-05 0.00010826 9.98329e-05 0.000103564 0.000127075 0.000116641 0.000136907 0.000101281 0.000145707 0.000140181 0.000128994 0.000127672 0.000125252 0.000126212 0.000125307 0.000124873 0.000128171 0.000120575 0.000120952 0.000122458 0.000128822 0.000128014 0.00012652 0.000122205 0.000111768 0.000120736 0.000127542 0.000120993 0.000122435 0.000119439 0.000121169 0.000118867 0.000121866 0.00012893 0.00011616 0.000101507 0.000136088
lyrNY2 0.000166471 0.00015296 0.000226635 0.000160042 0.000137735 0.000145074 0.000100334 9.39374e-05 0.000100494 0.000105491 0.000102427 0.000109873 0.000102401 0.0001206 0.000119847 0.000131016 0.000114434 0.00010809 0.000128749 0.000127621 0.000105884 0.000113877 0.000105908 9.28991e-05 0.000141159 0.000166325 0.000157493 0.00016805 0.000164146 0.000128296 0.000167145 0.000116029 0.000119416 0.000159543 0.000150215 0.000146015 0.000146474 0.00015142 0.000152251 0.000156058 0.000163497 0.000141046 0.000146044 0.000154462 0.000146384 9.24706e-05 0.000121465 0.000112698 0.000114024 0.00014321 0.000126443 0.000150233 0.000114643 0.000157989 0.000154069 0.000148672 0.000145592 0.000132137 0.000140038 0.000143221 0.000143923 0.00014437 0.000134046 0.000130952 0.000134001 0.000148148 0.000146453 0.000148957 0.000135117 0.000121704 0.000131859 0.000148199 0.000130321 0.000134372 0.000134708 0.000133581 0.000127531 0.000137676 0.00014196 0.000128761 0.000115583 0.000158215
lyrNY3 0.000167568 0.000138827 0.000160042 0.000260618 0.000151099 0.000149848 0.000102418 0.000100206 0.000106838 0.000109831 0.000107582 0.000118323 0.00010905 0.000126274 0.000130023 0.000141037 0.00011727 0.000116662 0.000142459 0.000137633 0.000111725 0.000118389 0.000115048 0.000108599 0.000147184 0.000175571 0.000173875 0.000181565 0.000176312 0.000138317 0.000178845 0.000114142 0.000126054 0.000177983 0.000157362 0.000153942 0.000156345 0.000162643 0.000154115 0.000166398 0.000163505 0.000150748 0.000160224 0.000160054 0.000156927 9.55292e-05 0.000121594 0.000118966 0.000123652 0.000146702 0.000134683 0.000158402 0.000118146 0.000167275 0.000163608 0.000150175 0.000151033 0.000146183 0.000142391 0.000154067 0.000148528 0.000145123 0.00014306 0.000138971 0.000145559 0.000148777 0.000152411 0.00015431 0.000139911 0.000126227 0.000144222 0.000153929 0.000146032 0.000145761 0.000154279 0.000141575 0.000145935 0.000149039 0.000152972 0.000134991 0.00012055 0.000157566
lyrNY5 0.00015821 0.000131993 0.000137735 0.000151099 0.00020481 0.000143466 9.37154e-05 9.03372e-05 9.72976e-05 9.72762e-05 9.75773e-05 0.000103573 9.15308e-05 0.000108585 0.000115836 0.000123393 0.000107036 0.000104501 0.000125961 0.000123865 0.000101047 0.000103861 9.95943e-05 8.87769e-05 0.000133026 0.000154788 0.000152032 0.000158481 0.000150903 0.000120536 0.000157749 0.00010063 0.000112709 0.000148885 0.000142986 0.000126959 0.000140875 0.000137203 0.000135964 0.000144154 0.000146026 0.000145025 0.000145166 0.000148313 0.000141353 7.97015e-05 0.000112508 0.000113066 0.000110086 0.000126662 0.000121866 0.000143625 0.000108227 0.000155389 0.000148813 0.000128787 0.000126753 0.000125744 0.000123093 0.000124673 0.000126554 0.000125058 0.00012743 0.000124432 0.00012968 0.000125219 0.000129583 0.000126044 0.0001275 0.000113748 0.000124857 0.000130039 0.000124881 0.000129919 0.000127879 0.00012404 0.000118021 0.000127862 0.000124358 0.000123637 0.000104411 0.000144853
lyrPA4 0.000156137 0.000130265 0.000145074 0.000149848 0.000143466 0.000252441 0.000123352 0.000119462 0.000128839 0.000129477 0.000129574 0.000130186 0.000124149 0.00014305 0.000135548 0.000155558 0.000135103 0.000125736 0.000151489 0.000150222 0.000124253 0.000137284 0.000128961 0.000116226 0.00016186 0.000162995 0.000163097 0.000163475 0.000156424 0.000142715 0.000167239 0.000126425 0.000157058 0.000162384 0.000156719 0.000140758 0.000156124 0.000139757 0.000145055 0.000149731 0.000151031 0.000152601 0.00014785 0.000147556 0.000142248 0.000108332 0.000134226 0.000141395 0.00012917 0.000141032 0.000163155 0.000219049 0.000153323 0.000241284 0.000239078 0.000140487 0.000139892 0.000145387 0.000145133 0.000145073 0.00014493 0.000142494 0.000143743 0.000143461 0.00014296 0.000140745 0.000143 0.00014354 0.000151058 0.000134037 0.000147078 0.000142329 0.00014106 0.000143099 0.000151234 0.000150947 0.000151263 0.000153133 0.000152738 0.000140765 0.000131211 0.000158419
lyrIN1 0.000114198 8.88033e-05 0.000100334 0.000102418 9.37154e-05 0.000123352 0.000177915 0.000135467 0.000148449 0.000137052 0.000135843 0.000147248 0.000112082 0.000138173 0.000135517 0.00012635 0.000132046 0.000125413 0.000153456 0.000145004 0.000120628 0.000145894 0.000133596 0.000107819 0.000141849 0.0001145 0.000112648 0.000114045 0.000107847 0.000125143 0.000119397 0.000109942 0.000170795 0.000111596 0.000108483 9.89596e-05 9.86051e-05 0.000103392 9.96195e-05 0.000102778 0.000102269 0.00010135 9.77713e-05 9.72624e-05 9.48528e-05 0.000102117 0.000111565 0.000140857 0.000125283 0.000128776 0.000180084 0.000155848 0.000155456 0.000152916 0.00012681 0.000129432 0.000130979 0.000131008 0.000131262 0.000132371 0.000133037 0.00013279 0.000135181 0.000131641 0.000133431 0.000128297 0.000128632 0.000131685 0.000134702 0.000126689 0.00013048 0.000130826 0.000126249 0.000133423 0.00013476 0.000145837 0.000145339 0.000134479 0.000134516 0.000132033 0.000135584 0.000112555
lyrIL2 0.0001147 8.48102e-05 9.39374e-05 0.000100206 9.03372e-05 0.000119462 0.000135467 0.000172119 0.000136324 0.000126163 0.000130354 0.000128336 0.000110993 0.000137532 0.000128482 0.000132217 0.000129128 0.000117932 0.000139989 0.00013912 0.000114417 0.000137783 0.000126946 0.000109274 0.00013812 0.000122757 0.000118656 0.000118161 0.000104291 0.000126961 0.00012279 0.000111161 0.000151057 0.000115056 0.000110213 9.88535e-05 9.92178e-05 9.69568e-05 9.55427e-05 0.000104691 0.000100434 0.000103374 9.74715e-05 9.51033e-05 9.22722e-05 0.000103699 0.000110498 0.000127535 0.00011924 0.000125067 0.000161617 0.000141826 0.000136366 0.00014161 0.000122868 0.000123631 0.000122964 0.000129409 0.00012957 0.000124329 0.000127169 0.000123669 0.000132761 0.000129097 0.000130302 0.00012403 0.000121357 0.000127158 0.000133766 0.000118678 0.000131244 0.00012538 0.00012627 0.000130227 0.000134127 0.000139871 0.000134772 0.000141509 0.000128916 0.000131361 0.000137657 0.000109493
lyrMI1 0.000116964 9.09421e-05 0.000100494 0.000106838 9.72976e-05 0.000128839 0.000148449 0.000136324 0.000172772 0.000142643 0.000140905 0.000145216 0.000113808 0.000145144 0.000136409 0.000124061 0.000137038 0.000130346 0.000159216 0.000150842 0.000123933 0.000152839 0.000140013 0.000110765 0.000133826 0.000119322 0.000115921 0.000114855 0.000108018 0.000123863 0.000122044 0.000108704 0.000174168 0.000114613 0.000106645 0.000100854 0.000103529 9.75034e-05 0.000100713 0.00010378 0.000107152 0.000100836 9.7703e-05 9.88449e-05 9.77493e-05 0.000103796 0.000111098 0.000145638 0.000130163 0.000130998 0.000182847 0.000159875 0.000164011 0.000160973 0.000132991 0.000131235 0.000132065 0.000139573 0.000139799 0.00013538 0.000137183 0.000135374 0.000141273 0.000138352 0.000137585 0.000131516 0.00013268 0.000135241 0.000137094 0.000126355 0.000132514 0.000135304 0.000133575 0.000137533 0.000134696 0.000150561 0.000141985 0.000136566 0.000130845 0.000133358 0.000141367 0.000109908
lyrMI2 0.000120325 9.10571e-05 0.000105491 0.000109831 9.72762e-05 0.000129477 0.000137052 0.000126163 0.000142643 0.000176795 0.000142253 0.000151145 0.000114182 0.000142547 0.000138072 0.0001267 0.000139639 0.000131969 0.000150482 0.000146666 0.000123729 0.0001498 0.000140244 0.000106422 0.000135872 0.000117415 0.000118583 0.000120565 0.000113073 0.000132269 0.000122327 0.000110902 0.000158919 0.00012033 0.000111111 0.000104851 0.000105793 0.000104116 0.000108886 0.000108767 0.000110577 0.000107781 0.000101794 0.000103989 9.90108e-05 9.97083e-05 0.000112698 0.000140472 0.000132909 0.000133228 0.000173476 0.00015668 0.000155009 0.000155026 0.000132915 0.000136624 0.000136812 0.000142224 0.000142713 0.000138032 0.000137662 0.000137462 0.000141644 0.000139496 0.000140221 0.000134013 0.000135666 0.000140765 0.000137952 0.000128966 0.000134282 0.000136803 0.000137427 0.000140373 0.000140773 0.000145605 0.000133238 0.000141459 0.000131338 0.000133135 0.000141831 0.000112076
lyrMI3 0.000118067 9.25903e-05 0.000102427 0.000107582 9.75773e-05 0.000129574 0.000135843 0.000130354 0.000140905 0.000142253 0.000182292 0.000149911 0.000112142 0.000170214 0.000136849 0.000133811 0.000165193 0.000132013 0.000152466 0.000149066 0.000123441 0.000173052 0.000143887 0.000109605 0.000138495 0.000121583 0.000120902 0.000119791 0.000113261 0.000128508 0.000125748 0.000110854 0.00015842 0.000119326 0.000108089 0.000104345 0.000108001 0.000105294 0.000103505 0.00011229 0.000110486 0.000104909 9.97979e-05 9.88098e-05 9.81488e-05 0.000101591 0.000118131 0.00014431 0.00013657 0.000136273 0.00017004 0.000159608 0.000153574 0.000159344 0.000132755 0.000137424 0.000139749 0.000142135 0.000142275 0.00014194 0.000142156 0.000140483 0.00014127 0.00013996 0.000140467 0.000137077 0.000135459 0.000140485 0.000142864 0.000126985 0.000140555 0.000140405 0.000136758 0.000140788 0.000135717 0.000145138 0.000138457 0.000137493 0.000135908 0.000136505 0.000135116 0.000119279
lyrMI4 0.000131396 9.45745e-05 0.000109873 0.000118323 0.000103573 0.000130186 0.000147248 0.000128336 0.000145216 0.000151145 0.000149911 0.000203832 0.000121767 0.000151353 0.000150904 0.000131887 0.000154492 0.000141054 0.000162652 0.000161674 0.000134274 0.000162299 0.000154465 0.000110222 0.000146738 0.000128657 0.000125136 0.000128491 0.000122148 0.000131528 0.000135413 0.000119878 0.00017406 0.000125896 0.000117249 0.000106991 0.000116159 0.000111242 0.000106388 0.0001164 0.000115303 0.000116357 0.000110108 0.00010819 0.000108163 0.00010619 0.000123318 0.000152251 0.000144317 0.000151705 0.000189673 0.000166349 0.000165654 0.000167837 0.000138205 0.00014975 0.000156902 0.000164718 0.00016303 0.000154001 0.00015668 0.000156959 0.000167091 0.000163127 0.000166594 0.000149822 0.000151007 0.000156588 0.000157838 0.000150247 0.000155016 0.000155305 0.000155623 0.000166509 0.000144662 0.000152245 0.000146568 0.000145602 0.00014347 0.000149674 0.000146958 0.00012735
lyrWI3 0.000120618 9.11889e-05 0.000102401 0.00010905 9.15308e-05 0.000124149 0.000112082 0.000110993 0.000113808 0.000114182 0.000112142 0.000121767 0.000180484 0.000158206 0.000131876 0.00013736 0.000123094 0.000110983 0.000146279 0.000145224 0.000121896 0.000122526 0.000115999 0.000124535 0.000150343 0.000118543 0.000115679 0.00011905 0.000114353 0.000131186 0.000123268 0.000117991 0.00012929 0.000120906 0.000112297 0.000109121 0.000108722 0.000103437 0.000105947 0.000106821 0.000107396 0.000103755 9.77747e-05 9.91015e-05 9.32078e-05 0.000110187 0.000122869 0.000114648 0.000121424 0.000125506 0.000142301 0.000129836 0.000127074 0.000138294 0.000127076 0.000126941 0.00012719 0.000137724 0.00013976 0.00013213 0.0001329 0.000133595 0.000139349 0.000137847 0.00013481 0.000128763 0.000127973 0.00013416 0.000140871 0.000129435 0.000142414 0.000130176 0.000129901 0.000135061 0.000148833 0.000153389 0.000156775 0.000147592 0.00014364 0.000134162 0.000125315 0.000111941
lyrMI5 0.000143324 0.000113073 0.0001206 0.000126274 0.000108585 0.00014305 0.000138173 0.000137532 0.000145144 0.000142547 0.000170214 0.000151353 0.000158206 0.000255117 0.000148615 0.00016031 0.000173365 0.000136073 0.000168261 0.000165287 0.000142413 0.000177706 0.000146276 0.000136671 0.000170611 0.000144832 0.000141885 0.000141873 0.000134704 0.000155266 0.00014872 0.000138567 0.0001632 0.000144313 0.000132772 0.00012833 0.000132434 0.000127209 0.000125808 0.00012892 0.000126889 0.000121858 0.000120139 0.000122204 0.000118401 0.00012475 0.000144228 0.000146176 0.000148435 0.000151209 0.000179249 0.000165942 0.000158598 0.000166594 0.000150603 0.000156333 0.000155662 0.00016204 0.00016157 0.000158799 0.000159476 0.000163661 0.000160534 0.000158541 0.000157434 0.000156129 0.000156214 0.000159731 0.000164676 0.000150657 0.000166455 0.000154848 0.00015343 0.000157469 0.000169527 0.000176992 0.000177147 0.000173142 0.000171112 0.000159195 0.0001538 0.000135546
lyrMI6 0.000139024 0.000108992 0.000119847 0.000130023 0.000115836 0.000135548 0.000135517 0.000128482 0.000136409 0.000138072 0.000136849 0.000150904 0.000131876 0.000148615 0.00022353 0.000143624 0.000148817 0.000148947 0.000210586 0.000206678 0.000147615 0.000151668 0.00014325 0.000122394 0.000154346 0.000138646 0.000139079 0.000143803 0.000135245 0.000138895 0.000140549 0.000126745 0.000161233 0.000138466 0.000132094 0.000123506 0.000124787 0.000123474 0.000122795 0.000126224 0.000127393 0.000124099 0.000119105 0.000121396 0.00011744 0.000114005 0.00013074 0.000138438 0.000158661 0.000191439 0.000173906 0.000157624 0.00015068 0.000161193 0.000147722 0.000184451 0.000192181 0.000199353 0.000198265 0.000195461 0.000195887 0.000197926 0.000198286 0.000194911 0.000199677 0.0001878 0.000191113 0.000195203 0.000181436 0.000165946 0.00017994 0.00019394 0.00019534 0.000199631 0.000163253 0.000160752 0.000156802 0.000159449 0.000157085 0.000173566 0.000145422 0.000127879
lyrMO1 0.000157622 0.000121802 0.000131016 0.000141037 0.000123393 0.000155558 0.00012635 0.000132217 0.000124061 0.0001267 0.000133811 0.000131887 0.00013736 0.00016031 0.000143624 0.000315447 0.000147198 0.00013347 0.00015398 0.000153025 0.000162107 0.000136923 0.000125736 0.000129561 0.000268196 0.000161797 0.000152542 0.00015898 0.000145908 0.000195469 0.000162721 0.000147751 0.000155344 0.000172563 0.000165332 0.000138457 0.000148339 0.000133658 0.000133107 0.000141101 0.000144028 0.000136812 0.000130339 0.000131158 0.000132555 0.000127727 0.000171381 0.000127619 0.000138848 0.000141124 0.000159072 0.000154877 0.000132591 0.000159478 0.000159186 0.000144467 0.00014271 0.000151405 0.000149011 0.000149832 0.000144544 0.000144038 0.000151037 0.000147755 0.0001469 0.000144169 0.000142895 0.000150897 0.0001686 0.000142194 0.000167623 0.000149411 0.000143918 0.000147307 0.000182496 0.00018793 0.000198898 0.000185977 0.000186098 0.000160068 0.000152391 0.000167203
lyrON9 0.000129569 0.000104631 0.000114434 0.00011727 0.000107036 0.000135103 0.000132046 0.000129128 0.000137038 0.000139639 0.000165193 0.000154492 0.000123094 0.000173365 0.000148817 0.000147198 0.000210976 0.000163095 0.000180494 0.000172541 0.000131615 0.000172845 0.000141282 0.000108346 0.00015153 0.000131968 0.000134894 0.000129166 0.000125629 0.000139897 0.000133453 0.000118641 0.000152061 0.00012883 0.000119043 0.000116116 0.00011796 0.000115388 0.00011505 0.00011732 0.000118358 0.000114277 0.000110808 0.000113569 0.000108014 0.000108771 0.000123446 0.000144212 0.00017325 0.000160885 0.000170216 0.000154193 0.000150862 0.000155691 0.000136702 0.000156536 0.000165604 0.000163757 0.000165678 0.000165847 0.000165645 0.000162148 0.000163962 0.000160979 0.000165189 0.000159808 0.000162877 0.000162613 0.000153965 0.000138677 0.000147236 0.000161637 0.000158107 0.000165304 0.000145303 0.000154075 0.00015463 0.000149908 0.000145058 0.000147001 0.000134832 0.000134414
lyrON10 0.000118348 9.68778e-05 0.00010809 0.000116662 0.000104501 0.000125736 0.000125413 0.000117932 0.000130346 0.000131969 0.000132013 0.000141054 0.000110983 0.000136073 0.000148947 0.00013347 0.000163095 0.000196015 0.00017679 0.000170087 0.000121253 0.000136062 0.000130224 0.00010469 0.000141034 0.000126113 0.000124558 0.000125722 0.000117696 0.000129535 0.000129613 0.00011247 0.000148561 0.000122598 0.000117945 0.000110052 0.000109102 0.000104648 0.000108577 0.000108656 0.000113935 0.000111558 0.000103367 0.000111241 0.00010574 0.000103291 0.000114878 0.000131545 0.000144459 0.000153158 0.000159187 0.000146135 0.000144531 0.000146696 0.00013113 0.000147985 0.000156676 0.000158293 0.000157131 0.000156465 0.000153794 0.000152751 0.000159992 0.000157136 0.000157626 0.000146968 0.000149941 0.00015184 0.000144198 0.000134164 0.000141799 0.000150431 0.000156179 0.000157902 0.00014156 0.000138206 0.000140804 0.000141433 0.000137801 0.000135391 0.000133681 0.000119014
lyrON11 0.000146331 0.000116629 0.000128749 0.000142459 0.000125961 0.000151489 0.000153456 0.000139989 0.000159216 0.000150482 0.000152466 0.000162652 0.000146279 0.000168261 0.000210586 0.00015398 0.000180494 0.00017679 0.000266943 0.000276199 0.000161204 0.000169173 0.000159455 0.000135708 0.000169487 0.000148458 0.000155523 0.000152914 0.000149147 0.00015594 0.000153568 0.000137533 0.000180535 0.00014679 0.000140114 0.000135062 0.000130615 0.000133126 0.000128801 0.000143775 0.000138031 0.000131627 0.00012968 0.000125856 0.000124812 0.000128112 0.000137408 0.0001656 0.000193888 0.000227954 0.000216426 0.000177646 0.000177261 0.000176969 0.000165399 0.000214168 0.000228264 0.000250213 0.000244934 0.00023735 0.000243379 0.000227922 0.000245513 0.000240593 0.000251471 0.000217366 0.000224789 0.000229749 0.000206756 0.000191109 0.00020077 0.000225508 0.000232727 0.000251611 0.000184502 0.000175208 0.000173856 0.000178208 0.000181358 0.00019531 0.000159985 0.000137943
lyrON11.1 0.000147853 0.000116871 0.000127621 0.000137633 0.000123865 0.000150222 0.000145004 0.00013912 0.000150842 0.000146666 0.000149066 0.000161674 0.000145224 0.000165287 0.000206678 0.000153025 0.000172541 0.000170087 0.000276199 0.000255462 0.000158159 0.000164261 0.000154794 0.000134083 0.000163716 0.000147932 0.000145889 0.000151 0.000140583 0.000152233 0.000154722 0.000134782 0.000173706 0.00014007 0.000138285 0.00013137 0.000131547 0.00013019 0.000129208 0.000137326 0.000132945 0.000129692 0.000127478 0.000124458 0.000121202 0.000128896 0.000136168 0.000153814 0.000183162 0.000224518 0.000187547 0.00017113 0.000168163 0.0001693 0.000161386 0.000210018 0.000226713 0.000226362 0.000223228 0.000231836 0.000225308 0.000223589 0.000225007 0.00021756 0.000229496 0.000214825 0.000219338 0.000221401 0.000202156 0.000188227 0.000196952 0.000220257 0.000222741 0.000229624 0.000185247 0.000170838 0.00016964 0.000177683 0.000180704 0.000192254 0.000156929 0.000134406
lyrON12 0.000125278 9.68776e-05 0.000105884 0.000111725 0.000101047 0.000124253 0.000120628 0.000114417 0.000123933 0.000123729 0.000123441 0.000134274 0.000121896 0.000142413 0.000147615 0.000162107 0.000131615 0.000121253 0.000161204 0.000158159 0.000217273 0.000128632 0.000122493 0.000107705 0.000150393 0.000125748 0.000122646 0.000121708 0.000121552 0.000137761 0.000127714 0.000122275 0.000139678 0.00012626 0.000118825 0.000111114 0.00011147 0.000106727 0.000109496 0.000117 0.000113975 0.000109669 0.000103938 0.000103089 0.000104359 0.000111121 0.000128795 0.000124487 0.000129232 0.00014404 0.000152423 0.000137868 0.000138103 0.000141464 0.000127821 0.000141624 0.000142479 0.000152441 0.000150226 0.000146713 0.000153403 0.000152337 0.000150214 0.000147689 0.000146506 0.000144113 0.000143544 0.000147143 0.000146462 0.00013661 0.00014584 0.000142677 0.000144402 0.000146486 0.000151224 0.000151624 0.000173684 0.000150201 0.000152951 0.000141205 0.00013753 0.00011165
lyrON7 0.000129081 0.000101956 0.000113877 0.000118389 0.000103861 0.000137284 0.000145894 0.000137783 0.000152839 0.0001498 0.000173052 0.000162299 0.000122526 0.000177706 0.000151668 0.000136923 0.000172845 0.000136062 0.000169173 0.000164261 0.000128632 0.000210043 0.000166548 0.000113862 0.00014828 0.000130871 0.00012843 0.000125796 0.000122726 0.000133809 0.000134566 0.000116146 0.000170309 0.000129611 0.000116494 0.00011244 0.0001157 0.000113027 0.000111685 0.000118009 0.000115519 0.000114171 0.000109574 0.00011165 0.000108202 0.000108698 0.000120483 0.000161828 0.000146438 0.000156291 0.000188947 0.000170048 0.000167972 0.000170718 0.000145018 0.000157333 0.000159996 0.000159709 0.000159955 0.000162192 0.000162465 0.000159839 0.000160622 0.000157504 0.00016188 0.000157248 0.000160121 0.000159613 0.00015769 0.000142141 0.000150183 0.000161213 0.000157041 0.000162172 0.000144505 0.00015349 0.0001523 0.000144696 0.000143256 0.000149081 0.000141846 0.000126813
lyrON6 0.000119996 9.58897e-05 0.000105908 0.000115048 9.95943e-05 0.000128961 0.000133596 0.000126946 0.000140013 0.000140244 0.000143887 0.000154465 0.000115999 0.000146276 0.00014325 0.000125736 0.000141282 0.000130224 0.000159455 0.000154794 0.000122493 0.000166548 0.000174378 0.000109463 0.000139299 0.000119508 0.000119666 0.000120673 0.000114862 0.000120661 0.000128321 0.000112168 0.000158009 0.000117426 0.000109699 0.000106273 0.000112136 0.000107565 0.000105676 0.000107872 0.00010829 0.000108086 0.000103035 0.000103045 0.000101012 0.000102985 0.000114668 0.000149582 0.000136779 0.000151556 0.000179251 0.000160657 0.00015814 0.000166426 0.000137959 0.000151187 0.000154034 0.000154336 0.000153921 0.000157479 0.000158679 0.000153192 0.000155951 0.000153062 0.000156045 0.000152686 0.000154224 0.000152266 0.000144528 0.000137313 0.000142682 0.000153601 0.000153543 0.00015635 0.00013672 0.000145334 0.000144988 0.000137862 0.00013594 0.000139458 0.000136756 0.000121996
lyrWI2 0.000107397 8.81099e-05 9.28991e-05 0.000108599 8.87769e-05 0.000116226 0.000107819 0.000109274 0.000110765 0.000106422 0.000109605 0.000110222 0.000124535 0.000136671 0.000122394 0.000129561 0.000108346 0.00010469 0.000135708 0.000134083 0.000107705 0.000113862 0.000109463 0.000169273 0.000135191 0.00010904 0.00010682 0.0001082 0.000104126 0.000124985 0.000110002 0.000109096 0.000132663 0.00011153 0.000102342 9.23794e-05 0.000101995 0.000101395 9.72009e-05 9.76542e-05 0.000100856 9.90062e-05 9.26256e-05 9.27523e-05 8.86742e-05 0.000103455 0.000113678 0.000107199 0.000109528 0.000116859 0.000138784 0.000129992 0.000118421 0.000128379 0.000117239 0.000117686 0.00011879 0.000121255 0.000120727 0.000121601 0.000119033 0.000118337 0.000122402 0.000119039 0.000120148 0.000118009 0.000118136 0.000118598 0.000125572 0.000112859 0.000124515 0.000117909 0.000119204 0.000120215 0.000138293 0.00014846 0.000143979 0.000143397 0.000133307 0.000120355 0.000119566 0.000112896
lyrMO2 0.000164217 0.000130997 0.000141159 0.000147184 0.000133026 0.00016186 0.000141849 0.00013812 0.000133826 0.000135872 0.000138495 0.000146738 0.000150343 0.000170611 0.000154346 0.000268196 0.00015153 0.000141034 0.000169487 0.000163716 0.000150393 0.00014828 0.000139299 0.000135191 0.000328341 0.00016778 0.000159319 0.00016646 0.000153748 0.000208491 0.000164676 0.000162108 0.000164019 0.000187173 0.000174852 0.000151044 0.000157464 0.000143704 0.000144002 0.0001502 0.000148509 0.000144397 0.000138388 0.000134265 0.000138332 0.000137732 0.000180059 0.000140368 0.000147745 0.000152405 0.00017949 0.000166728 0.000151785 0.000173758 0.000172133 0.000157074 0.000157346 0.000161401 0.000163405 0.000160589 0.000158253 0.000154377 0.000161759 0.000156928 0.000157336 0.000156323 0.000155066 0.000162979 0.000179743 0.000154741 0.000176809 0.000163019 0.000154449 0.000157322 0.00019709 0.000192034 0.000199387 0.000195579 0.000202732 0.00016574 0.00015955 0.000179686
lyrNC1 0.000192618 0.000147591 0.000166325 0.000175571 0.000154788 0.000162995 0.0001145 0.000122757 0.000119322 0.000117415 0.000121583 0.000128657 0.000118543 0.000144832 0.000138646 0.000161797 0.000131968 0.000126113 0.000148458 0.000147932 0.000125748 0.000130871 0.000119508 0.00010904 0.00016778 0.000309619 0.000255552 0.000260862 0.000214571 0.000150169 0.000281601 0.000130519 0.000140856 0.000183739 0.000172955 0.000157424 0.000171362 0.000165031 0.000169947 0.000177087 0.000187404 0.000168843 0.000172154 0.000165678 0.000160906 0.000108065 0.000139582 0.000123644 0.000135076 0.00015069 0.00015252 0.000168363 0.000133373 0.00018685 0.000176226 0.000153266 0.00015266 0.000148466 0.000149056 0.00015294 0.000157169 0.000152559 0.000150466 0.000148693 0.000147397 0.000151933 0.000151199 0.000159597 0.000154122 0.000140281 0.000149611 0.000157826 0.000145472 0.000147761 0.000160216 0.00015788 0.000152305 0.000161119 0.000162124 0.000147449 0.000139682 0.000170603
lyrNC3 0.000187522 0.000141441 0.000157493 0.000173875 0.000152032 0.000163097 0.000112648 0.000118656 0.000115921 0.000118583 0.000120902 0.000125136 0.000115679 0.000141885 0.000139079 0.000152542 0.000134894 0.000124558 0.000155523 0.000145889 0.000122646 0.00012843 0.000119666 0.00010682 0.000159319 0.000255552 0.000298557 0.000266217 0.00020897 0.000143784 0.000247991 0.000126891 0.000131534 0.000193889 0.000179711 0.000166884 0.000170666 0.00016418 0.000171383 0.000171182 0.000183755 0.000167072 0.000166879 0.000166972 0.000153077 0.00010298 0.00013522 0.000122565 0.000130417 0.000147807 0.000145705 0.000163533 0.000129425 0.000179072 0.00017639 0.000149448 0.000152201 0.000147499 0.000158198 0.000155891 0.000152627 0.000157142 0.000145019 0.000143348 0.000145574 0.000148827 0.00014987 0.00015943 0.000152592 0.000138213 0.000155679 0.000156071 0.000144969 0.000145617 0.000160039 0.000153693 0.000148691 0.000150819 0.000153132 0.000143981 0.000133834 0.000163457
lyrNC2 0.000198637 0.00014872 0.00016805 0.000181565 0.000158481 0.000163475 0.000114045 0.000118161 0.000114855 0.000120565 0.000119791 0.000128491 0.00011905 0.000141873 0.000143803 0.00015898 0.000129166 0.000125722 0.000152914 0.000151 0.000121708 0.000125796 0.000120673 0.0001082 0.00016646 0.000260862 0.000266217 0.000302569 0.000217743 0.000147738 0.000255406 0.000131108 0.000134573 0.000201017 0.000184071 0.000173366 0.000177636 0.000167536 0.000175157 0.000184577 0.000190808 0.000170794 0.000169606 0.000178417 0.000159097 0.00010277 0.00014192 0.000126722 0.000135185 0.000153321 0.000150785 0.000168419 0.000131898 0.000176616 0.000176039 0.000157456 0.000158463 0.000149966 0.00015377 0.000158612 0.000153972 0.00015852 0.000149565 0.000147547 0.000147622 0.000155405 0.000157902 0.000166759 0.00015651 0.000139977 0.000160512 0.000163493 0.000147161 0.00014782 0.000173157 0.000159022 0.000155464 0.000163058 0.000170566 0.000148504 0.000138479 0.00017308
lyrNC4 0.000192873 0.000143199 0.000164146 0.000176312 0.000150903 0.000156424 0.000107847 0.000104291 0.000108018 0.000113073 0.000113261 0.000122148 0.000114353 0.000134704 0.000135245 0.000145908 0.000125629 0.000117696 0.000149147 0.000140583 0.000121552 0.000122726 0.000114862 0.000104126 0.000153748 0.000214571 0.00020897 0.000217743 0.000284474 0.000139117 0.000228089 0.000124659 0.000126449 0.000178609 0.000175461 0.000156936 0.000164395 0.000164102 0.000172288 0.000181776 0.00018562 0.000157254 0.000164467 0.000163737 0.000163002 9.93923e-05 0.000129111 0.000123312 0.000128174 0.000141734 0.00014123 0.000166843 0.000119613 0.000183836 0.000172186 0.00014853 0.000156613 0.000148431 0.000146568 0.000155621 0.00014592 0.000153592 0.000142341 0.000140079 0.000141922 0.00014795 0.000144816 0.000154559 0.000152674 0.000136377 0.000149763 0.000153381 0.00014677 0.000141607 0.000155074 0.000152089 0.000148753 0.000155895 0.00015255 0.000144244 0.000126034 0.000162131
lyrMO3 0.000152215 0.000116585 0.000128296 0.000138317 0.000120536 0.000142715 0.000125143 0.000126961 0.000123863 0.000132269 0.000128508 0.000131528 0.000131186 0.000155266 0.000138895 0.000195469 0.000139897 0.000129535 0.00015594 0.000152233 0.000137761 0.000133809 0.000120661 0.000124985 0.000208491 0.000150169 0.000143784 0.000147738 0.000139117 0.000264496 0.000146985 0.000144062 0.000146519 0.000155218 0.000140458 0.00013068 0.000136233 0.000135636 0.000130485 0.000137975 0.000135497 0.000125257 0.000124073 0.000124945 0.000123081 0.00011655 0.000146824 0.000131058 0.000132834 0.000139569 0.000154925 0.000150256 0.000132492 0.000158399 0.000140437 0.000140839 0.000140739 0.00014732 0.000148132 0.00014185 0.000143155 0.000142612 0.000144993 0.00014084 0.000143277 0.00014079 0.000140964 0.000148674 0.000165601 0.000139781 0.000165693 0.000145659 0.000141419 0.000143332 0.000181568 0.000178952 0.000166401 0.000180943 0.000179759 0.000154739 0.000145473 0.000151298
lyrMO3SM 0.000203619 0.000149681 0.000167145 0.000178845 0.000157749 0.000167239 0.000119397 0.00012279 0.000122044 0.000122327 0.000125748 0.000135413 0.000123268 0.00014872 0.000140549 0.000162721 0.000133453 0.000129613 0.000153568 0.000154722 0.000127714 0.000134566 0.000128321 0.000110002 0.000164676 0.000281601 0.000247991 0.000255406 0.000228089 0.000146985 0.000334621 0.000129545 0.000142629 0.000186763 0.00017533 0.000166201 0.000175385 0.000171345 0.00017821 0.000181012 0.000194411 0.000169079 0.000174439 0.000171578 0.000168432 0.000107061 0.0001434 0.000132063 0.000139063 0.000156727 0.000154206 0.000169578 0.00013835 0.000191936 0.000175355 0.000160113 0.000156959 0.000158483 0.000156461 0.00015596 0.000158364 0.000158093 0.000158487 0.000154281 0.000156297 0.000154779 0.000160475 0.000159703 0.000161326 0.00014252 0.000152275 0.000158027 0.000155209 0.000156771 0.000164064 0.000160384 0.000159716 0.000167743 0.000160905 0.000150111 0.000140466 0.000173754
lyrIA1 0.000130641 9.73948e-05 0.000116029 0.000114142 0.00010063 0.000126425 0.000109942 0.000111161 0.000108704 0.000110902 0.000110854 0.000119878 0.000117991 0.000138567 0.000126745 0.000147751 0.000118641 0.00011247 0.000137533 0.000134782 0.000122275 0.000116146 0.000112168 0.000109096 0.000162108 0.000130519 0.000126891 0.000131108 0.000124659 0.000144062 0.000129545 0.000200646 0.000129022 0.000130806 0.000124702 0.000114834 0.000116077 0.000120057 0.000112484 0.000115688 0.00012256 0.000109275 0.000109896 0.000111491 0.0001088 0.000110036 0.000131376 0.000110982 0.000116662 0.000126971 0.000135755 0.000134586 0.000121128 0.00013979 0.000133381 0.000131809 0.000129688 0.000136251 0.00013382 0.000133519 0.000134042 0.000130253 0.000135522 0.000132379 0.000131877 0.000130167 0.000128578 0.000133513 0.000142514 0.000125124 0.000143032 0.000131541 0.000128442 0.000131748 0.000153898 0.000158229 0.000147014 0.000152043 0.000151285 0.00013442 0.000129628 0.000127639
lyrIL1 0.000135589 0.000107294 0.000119416 0.000126054 0.000112709 0.000157058 0.000170795 0.000151057 0.000174168 0.000158919 0.00015842 0.00017406 0.00012929 0.0001632 0.000161233 0.000155344 0.000152061 0.000148561 0.000180535 0.000173706 0.000139678 0.000170309 0.000158009 0.000132663 0.000164019 0.000140856 0.000131534 0.000134573 0.000126449 0.000146519 0.000142629 0.000129022 0.000237072 0.000136432 0.00012745 0.000119933 0.000120704 0.000115188 0.000119112 0.000129094 0.000122165 0.000123545 0.000115785 0.000115745 0.000111636 0.000123487 0.000131898 0.000166942 0.000147704 0.000153224 0.000216325 0.000193685 0.000183003 0.00018233 0.000158034 0.000152198 0.000157958 0.000154798 0.000154108 0.000152244 0.000157899 0.000150062 0.000157688 0.000153823 0.000156248 0.000147377 0.000149967 0.000150192 0.000154116 0.00014004 0.000150739 0.000151337 0.000151387 0.000156733 0.000156551 0.000171417 0.000169893 0.000160275 0.00015851 0.000147803 0.000157596 0.000133928
lyrVA2 0.000188946 0.000144003 0.000159543 0.000177983 0.000148885 0.000162384 0.000111596 0.000115056 0.000114613 0.00012033 0.000119326 0.000125896 0.000120906 0.000144313 0.000138466 0.000172563 0.00012883 0.000122598 0.00014679 0.00014007 0.00012626 0.000129611 0.000117426 0.00011153 0.000187173 0.000183739 0.000193889 0.000201017 0.000178609 0.000155218 0.000186763 0.000130806 0.000136432 0.000316219 0.000252772 0.000205725 0.000186412 0.000176615 0.000171384 0.000173213 0.000177724 0.000155093 0.000157773 0.000155646 0.000148803 0.000106821 0.000141874 0.000119771 0.000130755 0.000142456 0.000147956 0.000157438 0.000130731 0.000170913 0.000173081 0.000148933 0.000146691 0.000147921 0.000143338 0.000147464 0.00014232 0.00014193 0.000144069 0.00014247 0.00014266 0.000142733 0.000142439 0.00015503 0.000154855 0.000136365 0.000162957 0.000148095 0.000142974 0.000142881 0.000174593 0.000161353 0.000160448 0.000172909 0.000170471 0.000149203 0.000136454 0.00018251
lyrVA1 0.00018694 0.000133565 0.000150215 0.000157362 0.000142986 0.000156719 0.000108483 0.000110213 0.000106645 0.000111111 0.000108089 0.000117249 0.000112297 0.000132772 0.000132094 0.000165332 0.000119043 0.000117945 0.000140114 0.000138285 0.000118825 0.000116494 0.000109699 0.000102342 0.000174852 0.000172955 0.000179711 0.000184071 0.000175461 0.000140458 0.00017533 0.000124702 0.00012745 0.000252772 0.000276236 0.000193071 0.000175479 0.000158951 0.000162729 0.000157523 0.000166478 0.000148543 0.000150582 0.000146392 0.000141543 9.90521e-05 0.000138516 0.000112883 0.000123268 0.000135857 0.000138208 0.000149524 0.000123759 0.000166595 0.000167156 0.000135927 0.000137225 0.000136883 0.000130827 0.000138332 0.000136218 0.00013493 0.000137276 0.000134976 0.000135797 0.000133899 0.000132233 0.000143204 0.000147982 0.000127984 0.000145415 0.000142248 0.000132308 0.000135671 0.000153283 0.00014944 0.000144973 0.000158071 0.000154518 0.00014274 0.000126956 0.000163566
lyrMD1 0.000168631 0.000124886 0.000146015 0.000153942 0.000126959 0.000140758 9.89596e-05 9.88535e-05 0.000100854 0.000104851 0.000104345 0.000106991 0.000109121 0.00012833 0.000123506 0.000138457 0.000116116 0.000110052 0.000135062 0.00013137 0.000111114 0.00011244 0.000106273 9.23794e-05 0.000151044 0.000157424 0.000166884 0.000173366 0.000156936 0.00013068 0.000166201 0.000114834 0.000119933 0.000205725 0.000193071 0.000242247 0.000169957 0.000150332 0.000156398 0.000147625 0.000152852 0.000139134 0.000139285 0.000148682 0.000133668 9.30043e-05 0.000118672 0.000109462 0.000118213 0.00012915 0.000131488 0.000139652 0.00011692 0.000154858 0.000146947 0.000133825 0.000133521 0.000131953 0.000128367 0.000135135 0.000130104 0.000131462 0.000131467 0.000129307 0.000131072 0.000131176 0.000131907 0.000135936 0.000135084 0.000118626 0.000143569 0.000134123 0.000130932 0.000131318 0.000151451 0.00013744 0.000137325 0.000144478 0.0001415 0.000125617 0.000117064 0.00014891
lyrMD4 0.000172552 0.00013242 0.000146474 0.000156345 0.000140875 0.000156124 9.86051e-05 9.92178e-05 0.000103529 0.000105793 0.000108001 0.000116159 0.000108722 0.000132434 0.000124787 0.000148339 0.00011796 0.000109102 0.000130615 0.000131547 0.00011147 0.0001157 0.000112136 0.000101995 0.000157464 0.000171362 0.000170666 0.000177636 0.000164395 0.000136233 0.000175385 0.000116077 0.000120704 0.000186412 0.000175479 0.000169957 0.000256553 0.000157112 0.000159831 0.000151998 0.000158539 0.000147461 0.000147048 0.000159741 0.000141333 9.38077e-05 0.000129091 0.000111475 0.000114671 0.000133602 0.000133739 0.00014475 0.00011529 0.000167554 0.000163098 0.000139317 0.000134297 0.000133876 0.000132757 0.000131952 0.00013204 0.000133523 0.000131981 0.00013008 0.000133478 0.000136642 0.000135139 0.000138339 0.00014035 0.000122752 0.000148122 0.000135613 0.000132427 0.000133591 0.000153715 0.000143653 0.000136959 0.000150207 0.000147885 0.000133169 0.000117577 0.000168059
lyrNJ1 0.000174285 0.000135038 0.00015142 0.000162643 0.000137203 0.000139757 0.000103392 9.69568e-05 9.75034e-05 0.000104116 0.000105294 0.000111242 0.000103437 0.000127209 0.000123474 0.000133658 0.000115388 0.000104648 0.000133126 0.00013019 0.000106727 0.000113027 0.000107565 0.000101395 0.000143704 0.000165031 0.00016418 0.000167536 0.000164102 0.000135636 0.000171345 0.000120057 0.000115188 0.000176615 0.000158951 0.000150332 0.000157112 0.000270368 0.000150588 0.000151085 0.000158773 0.000142461 0.000147186 0.000144306 0.000140741 9.18073e-05 0.000115722 0.00011278 0.000112624 0.00013777 0.00013302 0.000149938 0.000114967 0.000164144 0.000154076 0.000142614 0.000142165 0.000136968 0.000138468 0.000142745 0.000139458 0.000142939 0.000134139 0.000132219 0.000135649 0.000142345 0.000139461 0.000148157 0.000138644 0.000123916 0.000135868 0.000144223 0.000134176 0.000135619 0.000142379 0.000144005 0.000145879 0.000146879 0.000154761 0.000131248 0.000119888 0.00015134
lyrMD2 0.000173433 0.000132436 0.000152251 0.000154115 0.000135964 0.000145055 9.96195e-05 9.55427e-05 0.000100713 0.000108886 0.000103505 0.000106388 0.000105947 0.000125808 0.000122795 0.000133107 0.00011505 0.000108577 0.000128801 0.000129208 0.000109496 0.000111685 0.000105676 9.72009e-05 0.000144002 0.000169947 0.000171383 0.000175157 0.000172288 0.000130485 0.00017821 0.000112484 0.000119112 0.000171384 0.000162729 0.000156398 0.000159831 0.000150588 0.000233292 0.000154692 0.000164767 0.000146013 0.000151976 0.000152651 0.000140485 9.31495e-05 0.00011975 0.000111782 0.000112734 0.000128828 0.000130028 0.000144143 0.000116691 0.000155358 0.000148457 0.000136073 0.000132254 0.000128614 0.000128339 0.000129912 0.000133554 0.000132581 0.000131056 0.000128633 0.00013 0.000132736 0.000135712 0.000135904 0.000132995 0.000117557 0.000140821 0.000134426 0.000127267 0.000130139 0.00014583 0.000136474 0.000132365 0.000138134 0.000140359 0.000124643 0.000113452 0.000141949
lyrMD3 0.000172764 0.000142486 0.000156058 0.000166398 0.000144154 0.000149731 0.000102778 0.000104691 0.00010378 0.000108767 0.00011229 0.0001164 0.000106821 0.00012892 0.000126224 0.000141101 0.00011732 0.000108656 0.000143775 0.000137326 0.000117 0.000118009 0.000107872 9.76542e-05 0.0001502 0.000177087 0.000171182 0.000184577 0.000181776 0.000137975 0.000181012 0.000115688 0.000129094 0.000173213 0.000157523 0.000147625 0.000151998 0.000151085 0.000154692 0.000257591 0.000176535 0.000155811 0.000164038 0.00015757 0.00015396 9.8002e-05 0.00012024 0.000112654 0.000121066 0.000137262 0.000137821 0.000171955 0.000118925 0.000178359 0.000166694 0.000139278 0.000139166 0.000136054 0.000135001 0.000138882 0.000137958 0.000140245 0.000137937 0.000135361 0.000136819 0.00013979 0.000137931 0.000140612 0.000139918 0.000121424 0.000137167 0.000139165 0.000136301 0.000136646 0.000144746 0.00014327 0.000136899 0.000145049 0.000141979 0.000134127 0.000120342 0.000158046
lyrWV1 0.00017472 0.000139435 0.000163497 0.000163505 0.000146026 0.000151031 0.000102269 0.000100434 0.000107152 0.000110577 0.000110486 0.000115303 0.000107396 0.000126889 0.000127393 0.000144028 0.000118358 0.000113935 0.000138031 0.000132945 0.000113975 0.000115519 0.00010829 0.000100856 0.000148509 0.000187404 0.000183755 0.000190808 0.00018562 0.000135497 0.000194411 0.00012256 0.000122165 0.000177724 0.000166478 0.000152852 0.000158539 0.000158773 0.000164767 0.000176535 0.000260619 0.00015023 0.000157165 0.000156992 0.000148062 0.000100016 0.00012756 0.000116594 0.000118746 0.000143187 0.000130662 0.000146698 0.000120137 0.000168822 0.000157791 0.000148123 0.000147618 0.000137055 0.000146393 0.000149066 0.000144058 0.000149922 0.000138775 0.000136197 0.000137531 0.000146342 0.000146117 0.00015388 0.000142766 0.000128539 0.000139061 0.000150118 0.000135547 0.000137399 0.000141092 0.000141753 0.000142265 0.000149677 0.000142022 0.000134207 0.00012476 0.000155346
lyrPA1 0.00016506 0.000128324 0.000141046 0.000150748 0.000145025 0.000152601 0.00010135 0.000103374 0.000100836 0.000107781 0.000104909 0.000116357 0.000103755 0.000121858 0.000124099 0.000136812 0.000114277 0.000111558 0.000131627 0.000129692 0.000109669 0.000114171 0.000108086 9.90062e-05 0.000144397 0.000168843 0.000167072 0.000170794 0.000157254 0.000125257 0.000169079 0.000109275 0.000123545 0.000155093 0.000148543 0.000139134 0.000147461 0.000142461 0.000146013 0.000155811 0.00015023 0.000225362 0.000153102 0.000148346 0.00014358 9.03917e-05 0.000114736 0.000115173 0.000116135 0.000132398 0.000138071 0.000155307 0.000116291 0.000163363 0.000172798 0.000136032 0.000135334 0.000131421 0.000130686 0.000136449 0.00013159 0.000128849 0.000132845 0.000130269 0.000133468 0.000133139 0.000133937 0.000137487 0.000135107 0.000119204 0.000132109 0.000138578 0.000130357 0.0001336 0.000139682 0.000143401 0.000133695 0.000139413 0.000137754 0.00012798 0.000115373 0.000137464
lyrPA3 0.000164253 0.000132641 0.000146044 0.000160224 0.000145166 0.00014785 9.77713e-05 9.74715e-05 9.7703e-05 0.000101794 9.97979e-05 0.000110108 9.77747e-05 0.000120139 0.000119105 0.000130339 0.000110808 0.000103367 0.00012968 0.000127478 0.000103938 0.000109574 0.000103035 9.26256e-05 0.000138388 0.000172154 0.000166879 0.000169606 0.000164467 0.000124073 0.000174439 0.000109896 0.000115785 0.000157773 0.000150582 0.000139285 0.000147048 0.000147186 0.000151976 0.000164038 0.000157165 0.000153102 0.000216577 0.000156445 0.000148694 8.86672e-05 0.000112388 0.000109536 0.000117862 0.000129506 0.000126612 0.000158915 0.000112546 0.000168656 0.000161134 0.000135092 0.000138323 0.000127958 0.000128894 0.000135718 0.000131466 0.000130805 0.000132781 0.00012618 0.000130517 0.000135029 0.000132415 0.000136326 0.000134916 0.000117422 0.000132281 0.000135448 0.000130139 0.00013031 0.000136405 0.000134604 0.000132355 0.00014054 0.0001337 0.00012822 0.000114116 0.000143142
lyrNY6 0.000165211 0.000133948 0.000154462 0.000160054 0.000148313 0.000147556 9.72624e-05 9.51033e-05 9.88449e-05 0.000103989 9.88098e-05 0.00010819 9.91015e-05 0.000122204 0.000121396 0.000131158 0.000113569 0.000111241 0.000125856 0.000124458 0.000103089 0.00011165 0.000103045 9.27523e-05 0.000134265 0.000165678 0.000166972 0.000178417 0.000163737 0.000124945 0.000171578 0.000111491 0.000115745 0.000155646 0.000146392 0.000148682 0.000159741 0.000144306 0.000152651 0.00015757 0.000156992 0.000148346 0.000156445 0.000225422 0.000150453 9.11879e-05 0.0001196 0.000111183 0.000111813 0.000133111 0.000122978 0.000158461 0.000110912 0.00017275 0.00015042 0.000135715 0.000133498 0.000127576 0.000130592 0.000131811 0.000131844 0.000133751 0.000126239 0.000123982 0.000128599 0.000134917 0.000135859 0.00013603 0.000130582 0.000114675 0.00013663 0.000133121 0.000127305 0.000128686 0.000144524 0.000139256 0.000129103 0.000140021 0.000135916 0.000126998 0.000111101 0.000148408
lyrNY4 0.000156252 0.000130901 0.000146384 0.000156927 0.000141353 0.000142248 9.48528e-05 9.22722e-05 9.77493e-05 9.90108e-05 9.81488e-05 0.000108163 9.32078e-05 0.000118401 0.00011744 0.000132555 0.000108014 0.00010574 0.000124812 0.000121202 0.000104359 0.000108202 0.000101012 8.86742e-05 0.000138332 0.000160906 0.000153077 0.000159097 0.000163002 0.000123081 0.000168432 0.0001088 0.000111636 0.000148803 0.000141543 0.000133668 0.000141333 0.000140741 0.000140485 0.00015396 0.000148062 0.00014358 0.000148694 0.000150453 0.000206546 8.74806e-05 0.000113077 0.000108748 0.000116763 0.000130892 0.000126582 0.000156952 0.000111273 0.00015935 0.000160582 0.000136267 0.000136446 0.000125816 0.000128241 0.00013308 0.000133056 0.000133398 0.000123635 0.000121609 0.00012526 0.000135906 0.000134849 0.000136643 0.000128605 0.000115708 0.00012897 0.000134355 0.000123326 0.000124917 0.000132096 0.000130155 0.000131083 0.000133876 0.000134134 0.000123662 0.000112607 0.000137099
lyrWI1 0.000103596 8.23381e-05 9.24706e-05 9.55292e-05 7.97015e-05 0.000108332 0.000102117 0.000103699 0.000103796 9.97083e-05 0.000101591 0.00010619 0.000110187 0.00012475 0.000114005 0.000127727 0.000108771 0.000103291 0.000128112 0.000128896 0.000111121 0.000108698 0.000102985 0.000103455 0.000137732 0.000108065 0.00010298 0.00010277 9.93923e-05 0.00011655 0.000107061 0.000110036 0.000123487 0.000106821 9.90521e-05 9.30043e-05 9.38077e-05 9.18073e-05 9.31495e-05 9.8002e-05 0.000100016 9.03917e-05 8.86672e-05 9.11879e-05 8.74806e-05 0.000143017 0.000112316 0.000103895 0.000106691 0.00010906 0.000124428 0.000114722 0.000114236 0.000120101 0.000112747 0.000107197 0.000111228 0.00011518 0.000114341 0.000112768 0.000112598 0.000111936 0.00011501 0.000112034 0.000109323 0.000110353 0.000108284 0.000113064 0.000125135 0.000108591 0.000121638 0.000110228 0.000109233 0.000109515 0.000129003 0.000138774 0.000132455 0.00013047 0.000127901 0.000117499 0.000112762 0.000105177
lyrIA2 0.000137398 0.00010826 0.000121465 0.000121594 0.000112508 0.000134226 0.000111565 0.000110498 0.000111098 0.000112698 0.000118131 0.000123318 0.000122869 0.000144228 0.00013074 0.000171381 0.000123446 0.000114878 0.000137408 0.000136168 0.000128795 0.000120483 0.000114668 0.000113678 0.000180059 0.000139582 0.00013522 0.00014192 0.000129111 0.000146824 0.0001434 0.000131376 0.000131898 0.000141874 0.000138516 0.000118672 0.000129091 0.000115722 0.00011975 0.00012024 0.00012756 0.000114736 0.000112388 0.0001196 0.000113077 0.000112316 0.000239795 0.000114937 0.000122524 0.000135756 0.000145463 0.000141516 0.000129556 0.000144616 0.0001408 0.000134727 0.000136074 0.000141771 0.000141506 0.000136086 0.000136553 0.000138827 0.000138396 0.00013685 0.00013445 0.000133941 0.000134224 0.000140072 0.000148859 0.000135096 0.000146064 0.000134349 0.00013155 0.000134634 0.000169108 0.000164212 0.000170791 0.000172649 0.000167683 0.00014215 0.000123731 0.000142312
lyrON5 0.000129135 9.98329e-05 0.000112698 0.000118966 0.000113066 0.000141395 0.000140857 0.000127535 0.000145638 0.000140472 0.00014431 0.000152251 0.000114648 0.000146176 0.000138438 0.000127619 0.000144212 0.000131545 0.0001656 0.000153814 0.000124487 0.000161828 0.000149582 0.000107199 0.000140368 0.000123644 0.000122565 0.000126722 0.000123312 0.000131058 0.000132063 0.000110982 0.000166942 0.000119771 0.000112883 0.000109462 0.000111475 0.00011278 0.000111782 0.000112654 0.000116594 0.000115173 0.000109536 0.000111183 0.000108748 0.000103895 0.000114937 0.000197758 0.000139445 0.000140831 0.000190304 0.000168338 0.000166591 0.000166754 0.000151334 0.000140935 0.000144733 0.000152989 0.000152033 0.000145634 0.000153712 0.000145201 0.000155084 0.000152662 0.00015333 0.000142444 0.000143696 0.000142642 0.000141026 0.00012654 0.000136952 0.000142947 0.000142116 0.000153569 0.000133296 0.00014332 0.000141791 0.000132223 0.000136733 0.000132753 0.000136416 0.000114897
lyrON8 0.000129072 0.000103564 0.000114024 0.000123652 0.000110086 0.00012917 0.000125283 0.00011924 0.000130163 0.000132909 0.00013657 0.000144317 0.000121424 0.000148435 0.000158661 0.000138848 0.00017325 0.000144459 0.000193888 0.000183162 0.000129232 0.000146438 0.000136779 0.000109528 0.000147745 0.000135076 0.000130417 0.000135185 0.000128174 0.000132834 0.000139063 0.000116662 0.000147704 0.000130755 0.000123268 0.000118213 0.000114671 0.000112624 0.000112734 0.000121066 0.000118746 0.000116135 0.000117862 0.000111813 0.000116763 0.000106691 0.000122524 0.000139445 0.000218478 0.000165993 0.000174591 0.000151161 0.000146902 0.000149854 0.000147162 0.000159166 0.000168504 0.000179421 0.000178524 0.000173639 0.000178969 0.000167791 0.000178211 0.000174939 0.00017856 0.000163684 0.000165133 0.000168323 0.00015833 0.00014082 0.000151117 0.000165393 0.000169366 0.000178619 0.00015369 0.000150869 0.00014646 0.00015462 0.000147717 0.000149771 0.000139821 0.000126423
areQC1 0.000155393 0.000127075 0.00014321 0.000146702 0.000126662 0.000141032 0.000128776 0.000125067 0.000130998 0.000133228 0.000136273 0.000151705 0.000125506 0.000151209 0.000191439 0.000141124 0.000160885 0.000153158 0.000227954 0.000224518 0.00014404 0.000156291 0.000151556 0.000116859 0.000152405 0.00015069 0.000147807 0.000153321 0.000141734 0.000139569 0.000156727 0.000126971 0.000153224 0.000142456 0.000135857 0.00012915 0.000133602 0.00013777 0.000128828 0.000137262 0.000143187 0.000132398 0.000129506 0.000133111 0.000130892 0.00010906 0.000135756 0.000140831 0.000165993 0.000234863 0.000168718 0.000158939 0.000147532 0.0001605 0.00015496 0.00023415 0.000239479 0.000232398 0.000233225 0.00024399 0.000236557 0.00023652 0.000234611 0.000230178 0.000239427 0.00023289 0.000233898 0.000237962 0.000213363 0.00019066 0.000202291 0.000241563 0.000232844 0.000239843 0.000163472 0.000160494 0.00015759 0.000162047 0.000160877 0.000201358 0.000143187 0.000129591
lyrOH1 0.000151026 0.000116641 0.000126443 0.000134683 0.000121866 0.000163155 0.000180084 0.000161617 0.000182847 0.000173476 0.00017004 0.000189673 0.000142301 0.000179249 0.000173906 0.000159072 0.000170216 0.000159187 0.000216426 0.000187547 0.000152423 0.000188947 0.000179251 0.000138784 0.00017949 0.00015252 0.000145705 0.000150785 0.00014123 0.000154925 0.000154206 0.000135755 0.000216325 0.000147956 0.000138208 0.000131488 0.000133739 0.00013302 0.000130028 0.000137821 0.000130662 0.000138071 0.000126612 0.000122978 0.000126582 0.000124428 0.000145463 0.000190304 0.000174591 0.000168718 0.000265618 0.000221789 0.000211036 0.000209653 0.000174977 0.000164839 0.000167766 0.000196865 0.000194768 0.000169907 0.000191109 0.000167843 0.000193973 0.00019193 0.000193587 0.000163977 0.000167769 0.000167001 0.000170401 0.000156957 0.000164608 0.00016748 0.000169413 0.000193823 0.000167552 0.000185406 0.000174811 0.000168018 0.000168609 0.000163089 0.000175596 0.000146837
lyrON4 0.000163216 0.000136907 0.000150233 0.000158402 0.000143625 0.000219049 0.000155848 0.000141826 0.000159875 0.00015668 0.000159608 0.000166349 0.000129836 0.000165942 0.000157624 0.000154877 0.000154193 0.000146135 0.000177646 0.00017113 0.000137868 0.000170048 0.000160657 0.000129992 0.000166728 0.000168363 0.000163533 0.000168419 0.000166843 0.000150256 0.000169578 0.000134586 0.000193685 0.000157438 0.000149524 0.000139652 0.00014475 0.000149938 0.000144143 0.000171955 0.000146698 0.000155307 0.000158915 0.000158461 0.000156952 0.000114722 0.000141516 0.000168338 0.000151161 0.000158939 0.000221789 0.000287836 0.000192976 0.000272023 0.000245436 0.000155144 0.000160653 0.00016113 0.000157958 0.000161423 0.0001602 0.000156028 0.000160001 0.000157033 0.000159231 0.000152271 0.000156249 0.00015588 0.000164943 0.00014892 0.00016165 0.00015949 0.000155619 0.000159211 0.000160411 0.000168873 0.000164916 0.000162324 0.000163346 0.000154083 0.000158212 0.000162928
lyrON3 0.000132448 0.000101281 0.000114643 0.000118146 0.000108227 0.000153323 0.000155456 0.000136366 0.000164011 0.000155009 0.000153574 0.000165654 0.000127074 0.000158598 0.00015068 0.000132591 0.000150862 0.000144531 0.000177261 0.000168163 0.000138103 0.000167972 0.00015814 0.000118421 0.000151785 0.000133373 0.000129425 0.000131898 0.000119613 0.000132492 0.00013835 0.000121128 0.000183003 0.000130731 0.000123759 0.00011692 0.00011529 0.000114967 0.000116691 0.000118925 0.000120137 0.000116291 0.000112546 0.000110912 0.000111273 0.000114236 0.000129556 0.000166591 0.000146902 0.000147532 0.000211036 0.000192976 0.000206393 0.000190452 0.000162136 0.00014876 0.000148986 0.000154456 0.000151352 0.000150904 0.000153713 0.000155469 0.000153624 0.000150753 0.000148742 0.000145197 0.00014602 0.00015304 0.000154768 0.000144828 0.00014871 0.000150749 0.000144643 0.000149107 0.000149163 0.000152499 0.000156456 0.000145538 0.000145547 0.000150292 0.000155382 0.000117486
lyrON2 0.000173494 0.000145707 0.000157989 0.000167275 0.000155389 0.000241284 0.000152916 0.00014161 0.000160973 0.000155026 0.000159344 0.000167837 0.000138294 0.000166594 0.000161193 0.000159478 0.000155691 0.000146696 0.000176969 0.0001693 0.000141464 0.000170718 0.000166426 0.000128379 0.000173758 0.00018685 0.000179072 0.000176616 0.000183836 0.000158399 0.000191936 0.00013979 0.00018233 0.000170913 0.000166595 0.000154858 0.000167554 0.000164144 0.000155358 0.000178359 0.000168822 0.000163363 0.000168656 0.00017275 0.00015935 0.000120101 0.000144616 0.000166754 0.000149854 0.0001605 0.000209653 0.000272023 0.000190452 0.000298219 0.000257624 0.000158483 0.000166575 0.00017521 0.000164686 0.000170957 0.000166321 0.000164933 0.000165642 0.000163101 0.000161128 0.000158584 0.00015957 0.000161399 0.000170372 0.000153955 0.000169167 0.000162229 0.000164417 0.000161289 0.000165125 0.000172623 0.000176242 0.000170424 0.000168043 0.000160483 0.000159115 0.000164825
lyrON1 0.000169355 0.000140181 0.000154069 0.000163608 0.000148813 0.000239078 0.00012681 0.000122868 0.000132991 0.000132915 0.000132755 0.000138205 0.000127076 0.000150603 0.000147722 0.000159186 0.000136702 0.00013113 0.000165399 0.000161386 0.000127821 0.000145018 0.000137959 0.000117239 0.000172133 0.000176226 0.00017639 0.000176039 0.000172186 0.000140437 0.000175355 0.000133381 0.000158034 0.000173081 0.000167156 0.000146947 0.000163098 0.000154076 0.000148457 0.000166694 0.000157791 0.000172798 0.000161134 0.00015042 0.000160582 0.000112747 0.0001408 0.000151334 0.000147162 0.00015496 0.000174977 0.000245436 0.000162136 0.000257624 0.000285999 0.000156032 0.000153725 0.000159375 0.000154641 0.000156939 0.000152892 0.0001539 0.000159565 0.000157535 0.000158427 0.000152456 0.000157494 0.000155513 0.000161748 0.000144842 0.000154085 0.000154177 0.000151074 0.000158572 0.000155997 0.000159294 0.000159573 0.000156379 0.000161519 0.000150945 0.000137478 0.00017053
areGL1 0.000158096 0.000128994 0.000148672 0.000150175 0.000128787 0.000140487 0.000129432 0.000123631 0.000131235 0.000136624 0.000137424 0.00014975 0.000126941 0.000156333 0.000184451 0.000144467 0.000156536 0.000147985 0.000214168 0.000210018 0.000141624 0.000157333 0.000151187 0.000117686 0.000157074 0.000153266 0.000149448 0.000157456 0.00014853 0.000140839 0.000160113 0.000131809 0.000152198 0.000148933 0.000135927 0.000133825 0.000139317 0.000142614 0.000136073 0.000139278 0.000148123 0.000136032 0.000135092 0.000135715 0.000136267 0.000107197 0.000134727 0.000140935 0.000159166 0.00023415 0.000164839 0.000155144 0.00014876 0.000158483 0.000156032 0.000237958 0.00024691 0.000225834 0.000228346 0.000246006 0.000241554 0.000244694 0.000222398 0.000217616 0.000231327 0.00024064 0.000240854 0.000246391 0.000200707 0.00018894 0.000195745 0.000245494 0.000221833 0.000231619 0.000167418 0.000166245 0.00016398 0.000162679 0.00016556 0.000190959 0.000146128 0.000135095
areGL2 0.000156976 0.000127672 0.000145592 0.000151033 0.000126753 0.000139892 0.000130979 0.000122964 0.000132065 0.000136812 0.000139749 0.000156902 0.00012719 0.000155662 0.000192181 0.00014271 0.000165604 0.000156676 0.000228264 0.000226713 0.000142479 0.000159996 0.000154034 0.00011879 0.000157346 0.00015266 0.000152201 0.000158463 0.000156613 0.000140739 0.000156959 0.000129688 0.000157958 0.000146691 0.000137225 0.000133521 0.000134297 0.000142165 0.000132254 0.000139166 0.000147618 0.000135334 0.000138323 0.000133498 0.000136446 0.000111228 0.000136074 0.000144733 0.000168504 0.000239479 0.000167766 0.000160653 0.000148986 0.000166575 0.000153725 0.00024691 0.000242154 0.000232228 0.000225601 0.000254189 0.000243417 0.000244702 0.000228265 0.000223387 0.000234629 0.0002412 0.00024278 0.000244184 0.000218409 0.000193834 0.000204634 0.000245121 0.000233317 0.000234531 0.000165552 0.000163385 0.000163418 0.000164996 0.000162485 0.000204856 0.000144361 0.000134231
areMB1 0.000152891 0.000125252 0.000132137 0.000146183 0.000125744 0.000145387 0.000131008 0.000129409 0.000139573 0.000142224 0.000142135 0.000164718 0.000137724 0.00016204 0.000199353 0.000151405 0.000163757 0.000158293 0.000250213 0.000226362 0.000152441 0.000159709 0.000154336 0.000121255 0.000161401 0.000148466 0.000147499 0.000149966 0.000148431 0.00014732 0.000158483 0.000136251 0.000154798 0.000147921 0.000136883 0.000131953 0.000133876 0.000136968 0.000128614 0.000136054 0.000137055 0.000131421 0.000127958 0.000127576 0.000125816 0.00011518 0.000141771 0.000152989 0.000179421 0.000232398 0.000196865 0.00016113 0.000154456 0.00017521 0.000159375 0.000225834 0.000232228 0.000254486 0.000257077 0.000240517 0.000240245 0.00023055 0.000263277 0.000260433 0.00025876 0.000222012 0.000229872 0.000233509 0.00022824 0.000200235 0.000224402 0.000236455 0.000239655 0.000258986 0.00016835 0.000172734 0.000169908 0.000171858 0.00016944 0.000219738 0.000150304 0.000136587
areMB2 0.000156325 0.000126212 0.000140038 0.000142391 0.000123093 0.000145133 0.000131262 0.00012957 0.000139799 0.000142713 0.000142275 0.00016303 0.00013976 0.00016157 0.000198265 0.000149011 0.000165678 0.000157131 0.000244934 0.000223228 0.000150226 0.000159955 0.000153921 0.000120727 0.000163405 0.000149056 0.000158198 0.00015377 0.000146568 0.000148132 0.000156461 0.00013382 0.000154108 0.000143338 0.000130827 0.000128367 0.000132757 0.000138468 0.000128339 0.000135001 0.000146393 0.000130686 0.000128894 0.000130592 0.000128241 0.000114341 0.000141506 0.000152033 0.000178524 0.000233225 0.000194768 0.000157958 0.000151352 0.000164686 0.000154641 0.000228346 0.000225601 0.000257077 0.000250552 0.000232274 0.000240617 0.000230038 0.000258862 0.000254929 0.000253158 0.000225699 0.000234317 0.000237244 0.000221246 0.000195856 0.000219071 0.000232198 0.000234275 0.000253414 0.000168023 0.000171533 0.000168063 0.0001701 0.000165837 0.000210127 0.000150448 0.000139308
areNU4 0.000155165 0.000125307 0.000143221 0.000154067 0.000124673 0.000145073 0.000132371 0.000124329 0.00013538 0.000138032 0.00014194 0.000154001 0.00013213 0.000158799 0.000195461 0.000149832 0.000165847 0.000156465 0.00023735 0.000231836 0.000146713 0.000162192 0.000157479 0.000121601 0.000160589 0.00015294 0.000155891 0.000158612 0.000155621 0.00014185 0.00015596 0.000133519 0.000152244 0.000147464 0.000138332 0.000135135 0.000131952 0.000142745 0.000129912 0.000138882 0.000149066 0.000136449 0.000135718 0.000131811 0.00013308 0.000112768 0.000136086 0.000145634 0.000173639 0.00024399 0.000169907 0.000161423 0.000150904 0.000170957 0.000156939 0.000246006 0.000254189 0.000240517 0.000232274 0.000244455 0.000240493 0.000248132 0.000234025 0.000228136 0.000235823 0.000247112 0.000244887 0.000256532 0.000223552 0.000198949 0.000213703 0.00025403 0.000234689 0.000235804 0.00017399 0.000168534 0.000164341 0.000168318 0.000168337 0.000209904 0.000147345 0.00013492
areNU5 0.000158221 0.000124873 0.000143923 0.000148528 0.000126554 0.00014493 0.000133037 0.000127169 0.000137183 0.000137662 0.000142156 0.00015668 0.0001329 0.000159476 0.000195887 0.000144544 0.000165645 0.000153794 0.000243379 0.000225308 0.000153403 0.000162465 0.000158679 0.000119033 0.000158253 0.000157169 0.000152627 0.000153972 0.00014592 0.000143155 0.000158364 0.000134042 0.000157899 0.00014232 0.000136218 0.000130104 0.00013204 0.000139458 0.000133554 0.000137958 0.000144058 0.00013159 0.000131466 0.000131844 0.000133056 0.000112598 0.000136553 0.000153712 0.000178969 0.000236557 0.000191109 0.0001602 0.000153713 0.000166321 0.000152892 0.000241554 0.000243417 0.000240245 0.000240617 0.000240493 0.000249816 0.000234784 0.000240537 0.000233368 0.00024707 0.000236474 0.000240764 0.00023986 0.000226269 0.000199197 0.000212121 0.000241334 0.000225211 0.000247095 0.000170309 0.00016776 0.000165835 0.000165131 0.000167011 0.000211118 0.000146086 0.000132945
areNT1 0.000154181 0.000128171 0.00014437 0.000145123 0.000125058 0.000142494 0.00013279 0.000123669 0.000135374 0.000137462 0.000140483 0.000156959 0.000133595 0.000163661 0.000197926 0.000144038 0.000162148 0.000152751 0.000227922 0.000223589 0.000152337 0.000159839 0.000153192 0.000118337 0.000154377 0.000152559 0.000157142 0.00015852 0.000153592 0.000142612 0.000158093 0.000130253 0.000150062 0.00014193 0.00013493 0.000131462 0.000133523 0.000142939 0.000132581 0.000140245 0.000149922 0.000128849 0.000130805 0.000133751 0.000133398 0.000111936 0.000138827 0.000145201 0.000167791 0.00023652 0.000167843 0.000156028 0.000155469 0.000164933 0.0001539 0.000244694 0.000244702 0.00023055 0.000230038 0.000248132 0.000234784 0.00024977 0.000228036 0.000232459 0.000232083 0.000242306 0.000239278 0.000251149 0.000229347 0.000202342 0.000218842 0.000247902 0.000225021 0.00023221 0.000176621 0.000167827 0.000165089 0.000167725 0.000165978 0.000212397 0.000147731 0.000131568
areNU3 0.00015438 0.000120575 0.000134046 0.00014306 0.00012743 0.000143743 0.000135181 0.000132761 0.000141273 0.000141644 0.00014127 0.000167091 0.000139349 0.000160534 0.000198286 0.000151037 0.000163962 0.000159992 0.000245513 0.000225007 0.000150214 0.000160622 0.000155951 0.000122402 0.000161759 0.000150466 0.000145019 0.000149565 0.000142341 0.000144993 0.000158487 0.000135522 0.000157688 0.000144069 0.000137276 0.000131467 0.000131981 0.000134139 0.000131056 0.000137937 0.000138775 0.000132845 0.000132781 0.000126239 0.000123635 0.00011501 0.000138396 0.000155084 0.000178211 0.000234611 0.000193973 0.000160001 0.000153624 0.000165642 0.000159565 0.000222398 0.000228265 0.000263277 0.000258862 0.000234025 0.000240537 0.000228036 0.00024429 0.000244557 0.000259317 0.000222871 0.000229854 0.00023409 0.00022066 0.000194619 0.000218191 0.000230456 0.000242446 0.00025933 0.000171954 0.00017163 0.000167169 0.000169609 0.000169543 0.0002104 0.000153426 0.000129932
areQC7 0.000149968 0.000120952 0.000130952 0.000138971 0.000124432 0.000143461 0.000131641 0.000129097 0.000138352 0.000139496 0.00013996 0.000163127 0.000137847 0.000158541 0.000194911 0.000147755 0.000160979 0.000157136 0.000240593 0.00021756 0.000147689 0.000157504 0.000153062 0.000119039 0.000156928 0.000148693 0.000143348 0.000147547 0.000140079 0.00014084 0.000154281 0.000132379 0.000153823 0.00014247 0.000134976 0.000129307 0.00013008 0.000132219 0.000128633 0.000135361 0.000136197 0.000130269 0.00012618 0.000123982 0.000121609 0.000112034 0.00013685 0.000152662 0.000174939 0.000230178 0.00019193 0.000157033 0.000150753 0.000163101 0.000157535 0.000217616 0.000223387 0.000260433 0.000254929 0.000228136 0.000233368 0.000232459 0.000244557 0.000244649 0.000255969 0.000216121 0.000222041 0.000233432 0.000214894 0.00019115 0.000215006 0.000225461 0.000238963 0.000256098 0.000167809 0.000166756 0.000161941 0.000164658 0.000165789 0.000205874 0.000149182 0.000128527
areQC5 0.000154058 0.000122458 0.000134001 0.000145559 0.00012968 0.00014296 0.000133431 0.000130302 0.000137585 0.000140221 0.000140467 0.000166594 0.00013481 0.000157434 0.000199677 0.0001469 0.000165189 0.000157626 0.000251471 0.000229496 0.000146506 0.00016188 0.000156045 0.000120148 0.000157336 0.000147397 0.000145574 0.000147622 0.000141922 0.000143277 0.000156297 0.000131877 0.000156248 0.00014266 0.000135797 0.000131072 0.000133478 0.000135649 0.00013 0.000136819 0.000137531 0.000133468 0.000130517 0.000128599 0.00012526 0.000109323 0.00013445 0.00015333 0.00017856 0.000239427 0.000193587 0.000159231 0.000148742 0.000161128 0.000158427 0.000231327 0.000234629 0.00025876 0.000253158 0.000235823 0.00024707 0.000232083 0.000259317 0.000255969 0.000247672 0.000230423 0.000237378 0.000235061 0.000222221 0.000191388 0.000214636 0.000235875 0.000236893 0.000246811 0.000171728 0.000169919 0.000165005 0.000166885 0.000166936 0.000206993 0.000150472 0.000128856
areQC4 0.000157806 0.000128822 0.000148148 0.000148777 0.000125219 0.000140745 0.000128297 0.00012403 0.000131516 0.000134013 0.000137077 0.000149822 0.000128763 0.000156129 0.0001878 0.000144169 0.000159808 0.000146968 0.000217366 0.000214825 0.000144113 0.000157248 0.000152686 0.000118009 0.000156323 0.000151933 0.000148827 0.000155405 0.00014795 0.00014079 0.000154779 0.000130167 0.000147377 0.000142733 0.000133899 0.000131176 0.000136642 0.000142345 0.000132736 0.00013979 0.000146342 0.000133139 0.000135029 0.000134917 0.000135906 0.000110353 0.000133941 0.000142444 0.000163684 0.00023289 0.000163977 0.000152271 0.000145197 0.000158584 0.000152456 0.00024064 0.0002412 0.000222012 0.000225699 0.000247112 0.000236474 0.000242306 0.000222871 0.000216121 0.000230423 0.000229504 0.000237575 0.000243875 0.000210805 0.000186115 0.000198433 0.000240444 0.000221417 0.000230346 0.000164367 0.000164973 0.000160784 0.000163618 0.000164454 0.000197669 0.000145961 0.000131437
areQC2 0.000157825 0.000128014 0.000146453 0.000152411 0.000129583 0.000143 0.000128632 0.000121357 0.00013268 0.000135666 0.000135459 0.000151007 0.000127973 0.000156214 0.000191113 0.000142895 0.000162877 0.000149941 0.000224789 0.000219338 0.000143544 0.000160121 0.000154224 0.000118136 0.000155066 0.000151199 0.00014987 0.000157902 0.000144816 0.000140964 0.000160475 0.000128578 0.000149967 0.000142439 0.000132233 0.000131907 0.000135139 0.000139461 0.000135712 0.000137931 0.000146117 0.000133937 0.000132415 0.000135859 0.000134849 0.000108284 0.000134224 0.000143696 0.000165133 0.000233898 0.000167769 0.000156249 0.00014602 0.00015957 0.000157494 0.000240854 0.00024278 0.000229872 0.000234317 0.000244887 0.000240764 0.000239278 0.000229854 0.000222041 0.000237378 0.000237575 0.000229606 0.000245473 0.000214276 0.000186258 0.000198789 0.000240466 0.000226794 0.000237393 0.000165779 0.000164902 0.000161394 0.000164116 0.000163859 0.000196987 0.000143302 0.000135379
areQC3 0.000164451 0.00012652 0.000148957 0.00015431 0.000126044 0.00014354 0.000131685 0.000127158 0.000135241 0.000140765 0.000140485 0.000156588 0.00013416 0.000159731 0.000195203 0.000150897 0.000162613 0.00015184 0.000229749 0.000221401 0.000147143 0.000159613 0.000152266 0.000118598 0.000162979 0.000159597 0.00015943 0.000166759 0.000154559 0.000148674 0.000159703 0.000133513 0.000150192 0.00015503 0.000143204 0.000135936 0.000138339 0.000148157 0.000135904 0.000140612 0.00015388 0.000137487 0.000136326 0.00013603 0.000136643 0.000113064 0.000140072 0.000142642 0.000168323 0.000237962 0.000167001 0.00015588 0.00015304 0.000161399 0.000155513 0.000246391 0.000244184 0.000233509 0.000237244 0.000256532 0.00023986 0.000251149 0.00023409 0.000233432 0.000235061 0.000243875 0.000245473 0.000248321 0.000219192 0.000191102 0.000210143 0.000249712 0.000229597 0.00023535 0.000173482 0.000171652 0.000167524 0.000172172 0.000172108 0.000207561 0.000151052 0.000134899
areSK2 0.000153992 0.000122205 0.000135117 0.000139911 0.0001275 0.000151058 0.000134702 0.000133766 0.000137094 0.000137952 0.000142864 0.000157838 0.000140871 0.000164676 0.000181436 0.0001686 0.000153965 0.000144198 0.000206756 0.000202156 0.000146462 0.00015769 0.000144528 0.000125572 0.000179743 0.000154122 0.000152592 0.00015651 0.000152674 0.000165601 0.000161326 0.000142514 0.000154116 0.000154855 0.000147982 0.000135084 0.00014035 0.000138644 0.000132995 0.000139918 0.000142766 0.000135107 0.000134916 0.000130582 0.000128605 0.000125135 0.000148859 0.000141026 0.00015833 0.000213363 0.000170401 0.000164943 0.000154768 0.000170372 0.000161748 0.000200707 0.000218409 0.00022824 0.000221246 0.000223552 0.000226269 0.000229347 0.00022066 0.000214894 0.000222221 0.000210805 0.000214276 0.000219192 0.00027763 0.000221684 0.000298636 0.000219915 0.000215128 0.000222124 0.000242427 0.000227902 0.000202666 0.000217041 0.000256626 0.000276044 0.000153499 0.000151538
areSK1 0.000140945 0.000111768 0.000121704 0.000126227 0.000113748 0.000134037 0.000126689 0.000118678 0.000126355 0.000128966 0.000126985 0.000150247 0.000129435 0.000150657 0.000165946 0.000142194 0.000138677 0.000134164 0.000191109 0.000188227 0.00013661 0.000142141 0.000137313 0.000112859 0.000154741 0.000140281 0.000138213 0.000139977 0.000136377 0.000139781 0.00014252 0.000125124 0.00014004 0.000136365 0.000127984 0.000118626 0.000122752 0.000123916 0.000117557 0.000121424 0.000128539 0.000119204 0.000117422 0.000114675 0.000115708 0.000108591 0.000135096 0.00012654 0.00014082 0.00019066 0.000156957 0.00014892 0.000144828 0.000153955 0.000144842 0.00018894 0.000193834 0.000200235 0.000195856 0.000198949 0.000199197 0.000202342 0.000194619 0.00019115 0.000191388 0.000186115 0.000186258 0.000191102 0.000221684 0.000224213 0.000222278 0.000193471 0.000184675 0.000191493 0.000189838 0.000178199 0.00016941 0.000175726 0.000200444 0.00020913 0.000139316 0.000124929
areSK3 0.000153333 0.000120736 0.000131859 0.000144222 0.000124857 0.000147078 0.00013048 0.000131244 0.000132514 0.000134282 0.000140555 0.000155016 0.000142414 0.000166455 0.00017994 0.000167623 0.000147236 0.000141799 0.00020077 0.000196952 0.00014584 0.000150183 0.000142682 0.000124515 0.000176809 0.000149611 0.000155679 0.000160512 0.000149763 0.000165693 0.000152275 0.000143032 0.000150739 0.000162957 0.000145415 0.000143569 0.000148122 0.000135868 0.000140821 0.000137167 0.000139061 0.000132109 0.000132281 0.00013663 0.00012897 0.000121638 0.000146064 0.000136952 0.000151117 0.000202291 0.000164608 0.00016165 0.00014871 0.000169167 0.000154085 0.000195745 0.000204634 0.000224402 0.000219071 0.000213703 0.000212121 0.000218842 0.000218191 0.000215006 0.000214636 0.000198433 0.000198789 0.000210143 0.000298636 0.000222278 0.000286151 0.000209893 0.000211557 0.000214738 0.000279866 0.000256904 0.000225421 0.000250491 0.000276125 0.000277415 0.000150596 0.000147464
areNU1 0.000158988 0.000127542 0.000148199 0.000153929 0.000130039 0.000142329 0.000130826 0.00012538 0.000135304 0.000136803 0.000140405 0.000155305 0.000130176 0.000154848 0.00019394 0.000149411 0.000161637 0.000150431 0.000225508 0.000220257 0.000142677 0.000161213 0.000153601 0.000117909 0.000163019 0.000157826 0.000156071 0.000163493 0.000153381 0.000145659 0.000158027 0.000131541 0.000151337 0.000148095 0.000142248 0.000134123 0.000135613 0.000144223 0.000134426 0.000139165 0.000150118 0.000138578 0.000135448 0.000133121 0.000134355 0.000110228 0.000134349 0.000142947 0.000165393 0.000241563 0.00016748 0.00015949 0.000150749 0.000162229 0.000154177 0.000245494 0.000245121 0.000236455 0.000232198 0.00025403 0.000241334 0.000247902 0.000230456 0.000225461 0.000235875 0.000240444 0.000240466 0.000249712 0.000219915 0.000193471 0.000209893 0.000237552 0.000229563 0.000235985 0.000171772 0.000167407 0.000162875 0.000166144 0.000164984 0.00020732 0.000146952 0.00013174
areNU2 0.000152443 0.000120993 0.000130321 0.000146032 0.000124881 0.00014106 0.000126249 0.00012627 0.000133575 0.000137427 0.000136758 0.000155623 0.000129901 0.00015343 0.00019534 0.000143918 0.000158107 0.000156179 0.000232727 0.000222741 0.000144402 0.000157041 0.000153543 0.000119204 0.000154449 0.000145472 0.000144969 0.000147161 0.00014677 0.000141419 0.000155209 0.000128442 0.000151387 0.000142974 0.000132308 0.000130932 0.000132427 0.000134176 0.000127267 0.000136301 0.000135547 0.000130357 0.000130139 0.000127305 0.000123326 0.000109233 0.00013155 0.000142116 0.000169366 0.000232844 0.000169413 0.000155619 0.000144643 0.000164417 0.000151074 0.000221833 0.000233317 0.000239655 0.000234275 0.000234689 0.000225211 0.000225021 0.000242446 0.000238963 0.000236893 0.000221417 0.000226794 0.000229597 0.000215128 0.000184675 0.000211557 0.000229563 0.000230682 0.000237161 0.000172157 0.000170103 0.000161791 0.000167333 0.00016238 0.000203071 0.000144972 0.00013029
areQC6 0.000154136 0.000122435 0.000134372 0.000145761 0.000129919 0.000143099 0.000133423 0.000130227 0.000137533 0.000140373 0.000140788 0.000166509 0.000135061 0.000157469 0.000199631 0.000147307 0.000165304 0.000157902 0.000251611 0.000229624 0.000146486 0.000162172 0.00015635 0.000120215 0.000157322 0.000147761 0.000145617 0.00014782 0.000141607 0.000143332 0.000156771 0.000131748 0.000156733 0.000142881 0.000135671 0.000131318 0.000133591 0.000135619 0.000130139 0.000136646 0.000137399 0.0001336 0.00013031 0.000128686 0.000124917 0.000109515 0.000134634 0.000153569 0.000178619 0.000239843 0.000193823 0.000159211 0.000149107 0.000161289 0.000158572 0.000231619 0.000234531 0.000258986 0.000253414 0.000235804 0.000247095 0.00023221 0.00025933 0.000256098 0.000246811 0.000230346 0.000237393 0.00023535 0.000222124 0.000191493 0.000214738 0.000235985 0.000237161 0.00024782 0.000171867 0.000170104 0.000165116 0.000166979 0.000167084 0.000207144 0.000150496 0.000129297
lyrAB1 0.00016849 0.000119439 0.000134708 0.000154279 0.000127879 0.000151234 0.00013476 0.000134127 0.000134696 0.000140773 0.000135717 0.000144662 0.000148833 0.000169527 0.000163253 0.000182496 0.000145303 0.00014156 0.000184502 0.000185247 0.000151224 0.000144505 0.00013672 0.000138293 0.00019709 0.000160216 0.000160039 0.000173157 0.000155074 0.000181568 0.000164064 0.000153898 0.000156551 0.000174593 0.000153283 0.000151451 0.000153715 0.000142379 0.00014583 0.000144746 0.000141092 0.000139682 0.000136405 0.000144524 0.000132096 0.000129003 0.000169108 0.000133296 0.00015369 0.000163472 0.000167552 0.000160411 0.000149163 0.000165125 0.000155997 0.000167418 0.000165552 0.00016835 0.000168023 0.00017399 0.000170309 0.000176621 0.000171954 0.000167809 0.000171728 0.000164367 0.000165779 0.000173482 0.000242427 0.000189838 0.000279866 0.000171772 0.000172157 0.000171867 0.000320925 0.000316266 0.00029732 0.000346859 0.00034141 0.000216397 0.00016097 0.000170595
lyrAB2 0.000160291 0.000121169 0.000133581 0.000141575 0.00012404 0.000150947 0.000145837 0.000139871 0.000150561 0.000145605 0.000145138 0.000152245 0.000153389 0.000176992 0.000160752 0.00018793 0.000154075 0.000138206 0.000175208 0.000170838 0.000151624 0.00015349 0.000145334 0.00014846 0.000192034 0.00015788 0.000153693 0.000159022 0.000152089 0.000178952 0.000160384 0.000158229 0.000171417 0.000161353 0.00014944 0.00013744 0.000143653 0.000144005 0.000136474 0.00014327 0.000141753 0.000143401 0.000134604 0.000139256 0.000130155 0.000138774 0.000164212 0.00014332 0.000150869 0.000160494 0.000185406 0.000168873 0.000152499 0.000172623 0.000159294 0.000166245 0.000163385 0.000172734 0.000171533 0.000168534 0.00016776 0.000167827 0.00017163 0.000166756 0.000169919 0.000164973 0.000164902 0.000171652 0.000227902 0.000178199 0.000256904 0.000167407 0.000170103 0.000170104 0.000316266 0.000302694 0.00030501 0.000332339 0.000300787 0.000208257 0.000158588 0.000159124
lyrSK1 0.000159169 0.000118867 0.000127531 0.000145935 0.000118021 0.000151263 0.000145339 0.000134772 0.000141985 0.000133238 0.000138457 0.000146568 0.000156775 0.000177147 0.000156802 0.000198898 0.00015463 0.000140804 0.000173856 0.00016964 0.000173684 0.0001523 0.000144988 0.000143979 0.000199387 0.000152305 0.000148691 0.000155464 0.000148753 0.000166401 0.000159716 0.000147014 0.000169893 0.000160448 0.000144973 0.000137325 0.000136959 0.000145879 0.000132365 0.000136899 0.000142265 0.000133695 0.000132355 0.000129103 0.000131083 0.000132455 0.000170791 0.000141791 0.00014646 0.00015759 0.000174811 0.000164916 0.000156456 0.000176242 0.000159573 0.00016398 0.000163418 0.000169908 0.000168063 0.000164341 0.000165835 0.000165089 0.000167169 0.000161941 0.000165005 0.000160784 0.000161394 0.000167524 0.000202666 0.00016941 0.000225421 0.000162875 0.000161791 0.000165116 0.00029732 0.00030501 0.000318224 0.000299302 0.000295409 0.000197502 0.000160114 0.000157331
lyrSK2 0.000165832 0.000121866 0.000137676 0.000149039 0.000127862 0.000153133 0.000134479 0.000141509 0.000136566 0.000141459 0.000137493 0.000145602 0.000147592 0.000173142 0.000159449 0.000185977 0.000149908 0.000141433 0.000178208 0.000177683 0.000150201 0.000144696 0.000137862 0.000143397 0.000195579 0.000161119 0.000150819 0.000163058 0.000155895 0.000180943 0.000167743 0.000152043 0.000160275 0.000172909 0.000158071 0.000144478 0.000150207 0.000146879 0.000138134 0.000145049 0.000149677 0.000139413 0.00014054 0.000140021 0.000133876 0.00013047 0.000172649 0.000132223 0.00015462 0.000162047 0.000168018 0.000162324 0.000145538 0.000170424 0.000156379 0.000162679 0.000164996 0.000171858 0.0001701 0.000168318 0.000165131 0.000167725 0.000169609 0.000164658 0.000166885 0.000163618 0.000164116 0.000172172 0.000217041 0.000175726 0.000250491 0.000166144 0.000167333 0.000166979 0.000346859 0.000332339 0.000299302 0.000319514 0.000331995 0.000199962 0.000164519 0.000170729
lyrSK4 0.000167339 0.00012893 0.00014196 0.000152972 0.000124358 0.000152738 0.000134516 0.000128916 0.000130845 0.000131338 0.000135908 0.00014347 0.00014364 0.000171112 0.000157085 0.000186098 0.000145058 0.000137801 0.000181358 0.000180704 0.000152951 0.000143256 0.00013594 0.000133307 0.000202732 0.000162124 0.000153132 0.000170566 0.00015255 0.000179759 0.000160905 0.000151285 0.00015851 0.000170471 0.000154518 0.0001415 0.000147885 0.000154761 0.000140359 0.000141979 0.000142022 0.000137754 0.0001337 0.000135916 0.000134134 0.000127901 0.000167683 0.000136733 0.000147717 0.000160877 0.000168609 0.000163346 0.000145547 0.000168043 0.000161519 0.00016556 0.000162485 0.00016944 0.000165837 0.000168337 0.000167011 0.000165978 0.000169543 0.000165789 0.000166936 0.000164454 0.000163859 0.000172108 0.000256626 0.000200444 0.000276125 0.000164984 0.00016238 0.000167084 0.00034141 0.000300787 0.000295409 0.000331995 0.00032885 0.000238602 0.000152333 0.000168412
lyrSK3 0.0001502 0.00011616 0.000128761 0.000134991 0.000123637 0.000140765 0.000132033 0.000131361 0.000133358 0.000133135 0.000136505 0.000149674 0.000134162 0.000159195 0.000173566 0.000160068 0.000147001 0.000135391 0.00019531 0.000192254 0.000141205 0.000149081 0.000139458 0.000120355 0.00016574 0.000147449 0.000143981 0.000148504 0.000144244 0.000154739 0.000150111 0.00013442 0.000147803 0.000149203 0.00014274 0.000125617 0.000133169 0.000131248 0.000124643 0.000134127 0.000134207 0.00012798 0.00012822 0.000126998 0.000123662 0.000117499 0.00014215 0.000132753 0.000149771 0.000201358 0.000163089 0.000154083 0.000150292 0.000160483 0.000150945 0.000190959 0.000204856 0.000219738 0.000210127 0.000209904 0.000211118 0.000212397 0.0002104 0.000205874 0.000206993 0.000197669 0.000196987 0.000207561 0.000276044 0.00020913 0.000277415 0.00020732 0.000203071 0.000207144 0.000216397 0.000208257 0.000197502 0.000199962 0.000238602 0.000255934 0.000147712 0.000144336
lyrWI1.1 0.00013545 0.000101507 0.000115583 0.00012055 0.000104411 0.000131211 0.000135584 0.000137657 0.000141367 0.000141831 0.000135116 0.000146958 0.000125315 0.0001538 0.000145422 0.000152391 0.000134832 0.000133681 0.000159985 0.000156929 0.00013753 0.000141846 0.000136756 0.000119566 0.00015955 0.000139682 0.000133834 0.000138479 0.000126034 0.000145473 0.000140466 0.000129628 0.000157596 0.000136454 0.000126956 0.000117064 0.000117577 0.000119888 0.000113452 0.000120342 0.00012476 0.000115373 0.000114116 0.000111101 0.000112607 0.000112762 0.000123731 0.000136416 0.000139821 0.000143187 0.000175596 0.000158212 0.000155382 0.000159115 0.000137478 0.000146128 0.000144361 0.000150304 0.000150448 0.000147345 0.000146086 0.000147731 0.000153426 0.000149182 0.000150472 0.000145961 0.000143302 0.000151052 0.000153499 0.000139316 0.000150596 0.000146952 0.000144972 0.000150496 0.00016097 0.000158588 0.000160114 0.000164519 0.000152333 0.000147712 0.000242908 0.000129765
Alyrp_PLS 0.000164237 0.000136088 0.000158215 0.000157566 0.000144853 0.000158419 0.000112555 0.000109493 0.000109908 0.000112076 0.000119279 0.00012735 0.000111941 0.000135546 0.000127879 0.000167203 0.000134414 0.000119014 0.000137943 0.000134406 0.00011165 0.000126813 0.000121996 0.000112896 0.000179686 0.000170603 0.000163457 0.00017308 0.000162131 0.000151298 0.000173754 0.000127639 0.000133928 0.00018251 0.000163566 0.00014891 0.000168059 0.00015134 0.000141949 0.000158046 0.000155346 0.000137464 0.000143142 0.000148408 0.000137099 0.000105177 0.000142312 0.000114897 0.000126423 0.000129591 0.000146837 0.000162928 0.000117486 0.000164825 0.00017053 0.000135095 0.000134231 0.000136587 0.000139308 0.00013492 0.000132945 0.000131568 0.000129932 0.000128527 0.000128856 0.000131437 0.000135379 0.000134899 0.000151538 0.000124929 0.000147464 0.00013174 0.00013029 0.000129297 0.000170595 0.000159124 0.000157331 0.000170729 0.000168412 0.000144336 0.000129765 0.000781578
# Treemix results: m=5 modelcov
areQC3 lyrVA1 lyrOH1 lyrPA3 Alyrp_PLS lyrMO3SM lyrWI1 lyrSK3 areNU3 lyrNJ1 lyrPA1 lyrMI2 lyrNC2 areNU2 lyrMO3 lyrIN1 lyrON1 lyrPA2 areGL2 lyrNY6 lyrMI1 lyrIA1 lyrNY5 lyrMD2 lyrMO1 lyrON7 lyrWI2 lyrWV1 lyrMI3 lyrIA2 lyrON11.1 areMB1 areQC6 areQC5 lyrON12 areNU5 lyrMI6 lyrWI1.1 areNT1 lyrMD4 lyrVA2 areSK3 lyrNC4 lyrIL2 areSK2 lyrNY4 lyrAB2 areSK1 lyrON11 lyrNY1 areQC2 lyrON10 lyrON8 lyrON3 lyrMI4 areQC4 areNU4 lyrMI5 areNU1 areQC7 lyrIL1 areQC1 lyrMD3 lyrSK2 lyrNY3 lyrAB1 areMB2 lyrNC1 lyrON4 lyrSK4 lyrMO2 areGL1 lyrON2 lyrON9 lyrPA4 lyrON6 lyrNC3 lyrON5 lyrWI3 lyrSK1 lyrMD1 lyrNY2 
areQC3 0.0201384 -0.00586688 -0.00294678 -0.0055978 -0.00558764 -0.00627898 -0.00318797 0.0022121 0.00943663 -0.00520992 -0.00545152 -0.00264803 -0.00623293 0.00947572 -0.00391449 -0.00274332 -0.00460185 -0.00571969 0.014983 -0.00559666 -0.00270899 -0.00358338 -0.00552608 -0.0056457 -0.00404952 -0.00266185 -0.00295685 -0.00573705 -0.00254074 -0.00290322 0.00431173 0.00953695 0.00938517 0.00938557 -0.00178252 0.012786 0.00298373 -0.00232904 0.0127861 -0.00558892 -0.00596104 0.0022175 -0.00604189 -0.00241412 0.00215352 -0.00560669 -0.00414105 0.00540135 0.00429763 -0.00529443 0.0141277 -0.0011485 0.000909909 -0.0028648 -0.0011536 0.0154713 0.0135281 -0.00257945 0.0154614 0.00944749 -0.00283613 0.0121277 -0.00571806 -0.00421715 -0.00532551 -0.00421784 0.00954101 -0.0062641 -0.0040954 -0.00422493 -0.00415494 0.0149781 -0.00414275 -0.00115738 -0.00446669 -0.00262863 -0.00619186 -0.00258365 -0.00298063 -0.00399679 -0.0057241 -0.00535334
lyrVA1 -0.00586688 0.0241541 -0.00288332 0.00647159 0.00316127 0.00579041 -0.00071669 -0.00392812 -0.00569275 0.00540312 0.00630033 -0.00258458 0.00583646 -0.00565366 0.000217405 -0.00267987 0.00214261 0.0063497 -0.00585178 0.00647273 -0.00264553 0.000548517 0.00654331 0.00642369 8.23724e-05 -0.00259839 -0.0014066 0.00633234 -0.00247729 0.000247171 -0.00407693 -0.00559244 -0.00574421 -0.00574381 -0.00171906 -0.00572271 -0.00337912 -0.00226558 -0.00572263 0.00836885 0.0196811 -0.00392272 0.0060275 -0.00235066 -0.0039867 0.0064627 -0.00166977 -0.00433051 -0.00409102 0.00599772 -0.00580969 -0.00269235 -0.00266117 -0.00280135 -0.00269746 -0.00585957 -0.00576511 -0.002516 -0.00586943 -0.00568189 -0.00277267 -0.00562533 0.00635132 -0.00174587 0.00569318 -0.00174656 -0.00558837 0.00580529 6.22191e-05 -0.00175364 -2.30401e-05 -0.0058567 1.48714e-05 -0.00270123 0.00227776 -0.00256517 0.00587753 -0.0025202 -0.00143038 -0.0015255 0.0124761 0.00593882
lyrOH1 -0.00294678 -0.00288332 0.0253589 -0.00261424 -0.00260408 -0.00329542 0.00111573 -0.00132814 -0.00277265 -0.00222637 -0.00246796 0.00657973 -0.00324937 -0.00273356 -0.000930936 0.00790656 -0.00161829 -0.00273614 -0.00293168 -0.0026131 0.00794089 -0.000599824 -0.00254253 -0.00266215 -0.00106597 0.0055121 0.00207905 -0.00275349 0.00563321 8.03308e-05 -0.00115683 -0.00267234 -0.00282411 -0.00282371 0.0023965 -0.00280261 -0.000459019 0.00388883 -0.00280253 -0.00260536 -0.00297748 -0.00132275 -0.00305834 0.00498255 -0.00138673 -0.00262314 0.000162648 -0.00141041 -0.00117092 -0.00231088 -0.00288959 0.00371056 0.00025893 0.0102327 0.00370546 -0.00293947 -0.00284501 0.00363841 -0.00294933 -0.00276179 0.00781375 -0.00270523 -0.00273451 8.65468e-05 -0.00234195 8.586e-05 -0.00266827 -0.00328054 0.0028042 7.87746e-05 -0.00117138 -0.0029366 0.00275686 0.00370168 -0.00148314 0.00554532 -0.0032083 0.0055903 0.00205527 0.000306916 -0.00274055 -0.00236978
lyrPA3 -0.0055978 0.00647159 -0.00261424 0.0146522 0.00343035 0.00678808 -0.000447611 -0.00365904 -0.00542367 0.0056722 0.00656941 -0.0023155 0.00683413 -0.00538458 0.000486484 -0.00241079 0.00241169 0.00686451 -0.0055827 0.00826813 -0.00237645 0.000817597 0.00725273 0.00742135 0.000351452 -0.00232931 -0.00113752 0.00733001 -0.00220821 0.000516251 -0.00380785 -0.00532336 -0.00547513 -0.00547473 -0.00144998 -0.00545363 -0.00311004 -0.0019965 -0.00545355 0.00674955 0.00637743 -0.00365364 0.00702516 -0.00208158 -0.00371762 0.00825809 -0.00140069 -0.00406143 -0.00382194 0.0062668 -0.00554061 -0.00242327 -0.00239209 -0.00253227 -0.00242838 -0.0055905 -0.00549603 -0.00224692 -0.00560035 -0.00541281 -0.00250359 -0.00535625 0.00734899 -0.00147679 0.00596226 -0.00147748 -0.00531929 0.00680296 0.000331299 -0.00148456 0.000246039 -0.00558762 0.000283951 -0.00243215 0.00254684 -0.00229609 0.0068752 -0.00225112 -0.00116131 -0.00125642 0.00661437 0.0062079
Alyrp_PLS -0.00558764 0.00316127 -0.00260408 0.00343035 0.0887578 0.00274917 -0.000437451 -0.00364888 -0.00541351 0.00381823 0.00357663 -0.00230534 0.00279522 -0.00537442 0.000496644 -0.00240063 0.00242185 0.00330846 -0.00557254 0.00343149 -0.00236629 0.000827757 0.00350206 0.00338245 0.000361612 -0.00231915 -0.00112736 0.0032911 -0.00219805 0.000526411 -0.00379769 -0.0053132 -0.00546497 -0.00546457 -0.00143982 -0.00544347 -0.00309988 -0.00198634 -0.00544339 0.00343923 0.00306711 -0.00364348 0.00298626 -0.00207142 -0.00370746 0.00342146 -0.00139053 -0.00405127 -0.00381178 0.00373371 -0.00553045 -0.00241311 -0.00238193 -0.00252211 -0.00241822 -0.00558033 -0.00548587 -0.00223676 -0.00559019 -0.00540265 -0.00249343 -0.00534609 0.00331008 -0.00146663 0.00370264 -0.00146732 -0.00530913 0.00276405 0.000341459 -0.0014744 0.0002562 -0.00557746 0.000294111 -0.00242199 0.002557 -0.00228593 0.00283629 -0.00224096 -0.00115115 -0.00124626 0.00330405 0.00367481
lyrMO3SM -0.00627898 0.00579041 -0.00329542 0.00678808 0.00274917 0.0330544 -0.00112879 -0.00434022 -0.00610485 0.00499102 0.00588823 -0.00299668 0.0148024 -0.00606576 -0.000194694 -0.00309196 0.00173051 0.00618334 -0.00626388 0.00678922 -0.00305763 0.000136419 0.00657156 0.00738206 -0.000329726 -0.00301049 -0.0018187 0.00801881 -0.00288938 -0.000164927 -0.00448902 -0.00600453 -0.00615631 -0.00615591 -0.00213116 -0.0061348 -0.00379122 -0.00267768 -0.00613473 0.00606837 0.00569625 -0.00433482 0.0116902 -0.00276276 -0.0043988 0.00677918 -0.00208187 -0.00474261 -0.00450312 0.00558563 -0.00622179 -0.00310445 -0.00307327 -0.00321344 -0.00310956 -0.00627167 -0.0061772 -0.0029281 -0.00628153 -0.00609399 -0.00318477 -0.00603743 0.00730969 -0.00215797 0.00528108 -0.00215866 -0.00600047 0.0185103 -0.000349879 -0.00216574 -0.000435139 -0.0062688 -0.000397227 -0.00311333 0.00186567 -0.00297727 0.0148435 -0.0029323 -0.00184248 -0.0019376 0.00593319 0.00552672
lyrWI1 -0.00318797 -0.00071669 0.00111573 -0.000447611 -0.000437451 -0.00112879 0.00610781 -0.000691281 -0.00301385 -5.97344e-05 -0.000301334 0.00141447 -0.00108274 -0.00297476 0.00410346 0.00131918 0.000548339 -0.000569505 -0.00317287 -0.000446472 0.00135352 0.00339715 -0.000375897 -0.000495515 0.00396843 0.00140066 0.00430953 -0.000586862 0.00152176 0.00166608 -0.00139802 -0.00291353 -0.0030653 -0.00306491 0.00144779 -0.0030438 -0.000700215 0.00208899 -0.00304373 -0.000438731 -0.00081085 -0.000685882 -0.000891705 0.00164839 -0.000749865 -0.000456505 0.00290479 -0.00165161 -0.00141212 -0.000144247 -0.00313078 0.000722886 1.77338e-05 0.0011977 0.00071778 -0.00318067 -0.0030862 0.00305688 -0.00319053 -0.00300299 0.00122638 -0.00294643 -0.000567878 0.00282869 -0.000175323 0.00282801 -0.00290947 -0.00111391 0.000633644 0.00282092 0.00386301 -0.0031778 0.000586296 0.000714006 0.000683494 0.00143388 -0.00104167 0.00147885 0.00428575 0.00304906 -0.000573915 -0.000203152
lyrSK3 0.0022121 -0.00392812 -0.00132814 -0.00365904 -0.00364888 -0.00434022 -0.000691281 0.0204164 0.00238622 -0.00327116 -0.00351276 -0.0010294 -0.00429417 0.00242532 -0.00113169 -0.00112469 -0.00266309 -0.00378093 0.0022272 -0.0036579 -0.00109035 -0.00110591 -0.00358732 -0.00370694 -0.00126672 -0.00104321 -0.000618844 -0.00379829 -0.000922109 -0.00113543 0.00305418 0.00248654 0.00233477 0.00233517 -0.000408819 0.00235627 0.00232242 -0.000605766 0.00235634 -0.00365016 -0.00402228 0.0127089 -0.00410313 -0.000795487 0.0186236 -0.00366793 0.00162513 0.00794356 0.00304009 -0.00335567 0.00226929 -0.000174757 0.00107027 -0.00124617 -0.000179864 0.0022194 0.00231387 -0.00049761 0.00220955 0.00239709 -0.00121749 0.00245365 -0.00377931 0.00154903 -0.00338675 0.00154834 0.00249061 -0.00432534 -0.00228059 0.0037579 -0.00137213 0.00222228 -0.00232794 -0.000183637 -0.00252793 -0.00101 -0.0042531 -0.00096502 -0.000642625 0.00116053 -0.00378534 -0.00341458
areNU3 0.00943663 -0.00569275 -0.00277265 -0.00542367 -0.00541351 -0.00610485 -0.00301385 0.00238622 0.0199388 -0.0050358 -0.0052774 -0.00247391 -0.00605881 0.0145148 -0.00374037 -0.0025692 -0.00442772 -0.00554557 0.00945173 -0.00542254 -0.00253486 -0.00340926 -0.00535196 -0.00547158 -0.0038754 -0.00248772 -0.00278273 -0.00556293 -0.00236662 -0.0027291 0.00448585 0.0123108 0.0144243 0.0144247 -0.0016084 0.0095808 0.00315785 -0.00215491 0.00958087 -0.0054148 -0.00578691 0.00239162 -0.00586777 -0.00224 0.00232764 -0.00543257 -0.00396693 0.00557547 0.00447176 -0.00512031 0.00949382 -0.000974374 0.00108403 -0.00269068 -0.00097948 0.00944393 0.0095384 -0.00240533 0.00943407 0.0182649 -0.002662 0.00967817 -0.00554394 -0.00404303 -0.00515139 -0.00404372 0.0123149 -0.00608997 -0.00392128 -0.0040508 -0.00398081 0.0094468 -0.00396863 -0.000983254 -0.00429257 -0.00245451 -0.00601773 -0.00240953 -0.00280651 -0.00382266 -0.00554998 -0.00517922
lyrNJ1 -0.00520992 0.00540312 -0.00222637 0.0056722 0.00381823 0.00499102 -5.97344e-05 -0.00327116 -0.0050358 0.0193938 0.00581847 -0.00192762 0.00503707 -0.0049967 0.000874361 -0.00202291 0.00279957 0.0055503 -0.00519482 0.00567334 -0.00198857 0.00120547 0.00574391 0.00562429 0.000739328 -0.00194144 -0.000749647 0.00553295 -0.00182033 0.000904127 -0.00341997 -0.00493548 -0.00508725 -0.00508686 -0.00106211 -0.00506575 -0.00272216 -0.00160862 -0.00506568 0.00568108 0.00530896 -0.00326576 0.0052281 -0.00169371 -0.00332975 0.0056633 -0.00101281 -0.00367356 -0.00343407 0.00597556 -0.00515273 -0.0020354 -0.00200421 -0.00214439 -0.0020405 -0.00520262 -0.00510815 -0.00185904 -0.00521248 -0.00502493 -0.00211572 -0.00496838 0.00555193 -0.00108892 0.00594448 -0.0010896 -0.00493141 0.0050059 0.000719175 -0.00109669 0.000633916 -0.00519975 0.000671827 -0.00204428 0.00293472 -0.00190822 0.00507814 -0.00186324 -0.000773429 -0.000868547 0.00554589 0.00591666
lyrPA1 -0.00545152 0.00630033 -0.00246796 0.00656941 0.00357663 0.00588823 -0.000301334 -0.00351276 -0.0052774 0.00581847 0.017598 -0.00216922 0.00593428 -0.0052383 0.000632761 -0.00226451 0.00255797 0.00644752 -0.00543642 0.00657055 -0.00223017 0.000963874 0.00664112 0.00652151 0.000497729 -0.00218303 -0.000991247 0.00643016 -0.00206193 0.000662528 -0.00366157 -0.00517708 -0.00532885 -0.00532845 -0.00130371 -0.00530735 -0.00296376 -0.00185022 -0.00530728 0.00657829 0.00620617 -0.00350736 0.00612532 -0.00193531 -0.00357134 0.00656052 -0.00125441 -0.00391516 -0.00367566 0.00641308 -0.00539433 -0.00227699 -0.00224581 -0.00238599 -0.0022821 -0.00544422 -0.00534975 -0.00210064 -0.00545408 -0.00526653 -0.00235732 -0.00520997 0.00644914 -0.00133052 0.00610854 -0.0013312 -0.00517301 0.00590311 0.000477576 -0.00133829 0.000392317 -0.00544135 0.000430228 -0.00228587 0.00269312 -0.00214982 0.00597535 -0.00210484 -0.00101503 -0.00111015 0.00644311 0.00635418
lyrMI2 -0.00264803 -0.00258458 0.00657973 -0.0023155 -0.00230534 -0.00299668 0.00141447 -0.0010294 -0.00247391 -0.00192762 -0.00216922 0.0121039 -0.00295063 -0.00243482 -0.000632194 0.00678319 -0.00131955 -0.00243739 -0.00263294 -0.00231436 0.00681752 -0.000301082 -0.00224379 -0.0023634 -0.000767226 0.00581085 0.0023778 -0.00245475 0.00593195 0.000379073 -0.000858084 -0.00237359 -0.00252537 -0.00252497 0.00269525 -0.00250386 -0.000160277 0.00418757 -0.00250379 -0.00230662 -0.00267874 -0.001024 -0.00275959 0.0052813 -0.00108799 -0.00232439 0.000461391 -0.00111167 -0.000872179 -0.00201214 -0.00259084 0.00417211 0.000557672 0.00666171 0.004167 -0.00264073 -0.00254626 0.00393715 -0.00265059 -0.00246305 0.00669038 -0.00240649 -0.00243577 0.000385289 -0.00204321 0.000384602 -0.00236953 -0.0029818 0.00160461 0.000377517 -0.000872639 -0.00263786 0.00155727 0.00416323 -0.00118439 0.00584407 -0.00290956 0.00588904 0.00235402 0.000605658 -0.0024418 -0.00207104
lyrNC2 -0.00623293 0.00583646 -0.00324937 0.00683413 0.00279522 0.0148024 -0.00108274 -0.00429417 -0.00605881 0.00503707 0.00593428 -0.00295063 0.0308939 -0.00601971 -0.000148647 -0.00304592 0.00177656 0.00622938 -0.00621783 0.00683527 -0.00301158 0.000182466 0.0066176 0.0074281 -0.000283679 -0.00296444 -0.00177265 0.00806486 -0.00284334 -0.00011888 -0.00444298 -0.00595849 -0.00611026 -0.00610986 -0.00208512 -0.00608876 -0.00374517 -0.00263163 -0.00608869 0.00611442 0.0057423 -0.00428877 0.0117363 -0.00271672 -0.00435275 0.00682523 -0.00203582 -0.00469656 -0.00445707 0.00563167 -0.00617574 -0.0030584 -0.00302722 -0.0031674 -0.00306351 -0.00622563 -0.00613116 -0.00288205 -0.00623548 -0.00604794 -0.00313872 -0.00599138 0.00735574 -0.00211192 0.00532713 -0.00211261 -0.00595442 0.0148173 -0.000303832 -0.0021197 -0.000389092 -0.00622275 -0.00035118 -0.00306728 0.00191171 -0.00293122 0.0171053 -0.00288625 -0.00179644 -0.00189155 0.00597924 0.00557277
areNU2 0.00947572 -0.00565366 -0.00273356 -0.00538458 -0.00537442 -0.00606576 -0.00297476 0.00242532 0.0145148 -0.0049967 -0.0052383 -0.00243482 -0.00601971 0.0174678 -0.00370127 -0.0025301 -0.00438863 -0.00550647 0.00949082 -0.00538344 -0.00249577 -0.00337016 -0.00531287 -0.00543248 -0.00383631 -0.00244863 -0.00274363 -0.00552383 -0.00232752 -0.00269001 0.00452495 0.0123499 0.0160242 0.0160246 -0.0015693 0.00961989 0.00319695 -0.00211582 0.00961996 -0.0053757 -0.00574782 0.00243072 -0.00582867 -0.0022009 0.00236673 -0.00539347 -0.00392784 0.00561456 0.00451085 -0.00508122 0.00953291 -0.000935279 0.00112313 -0.00265158 -0.000940385 0.00948302 0.00957749 -0.00236624 0.00947317 0.0145257 -0.00262291 0.00971727 -0.00550485 -0.00400394 -0.00511229 -0.00400462 0.012354 -0.00605088 -0.00388218 -0.00401171 -0.00394172 0.0094859 -0.00392953 -0.000944159 -0.00425347 -0.00241541 -0.00597864 -0.00237043 -0.00276741 -0.00378357 -0.00551088 -0.00514012
lyrMO3 -0.00391449 0.000217405 -0.000930936 0.000486484 0.000496644 -0.000194694 0.00410346 -0.00113169 -0.00374037 0.000874361 0.000632761 -0.000632194 -0.000148647 -0.00370127 0.0242383 -0.00072748 0.00148243 0.00036459 -0.00389939 0.000487623 -0.000693145 0.00559359 0.000558198 0.00043858 0.0091829 -0.000646006 0.00231657 0.000347233 -0.0005249 0.00219956 -0.00212454 -0.00364005 -0.00379182 -0.00379143 0.000233322 -0.00377032 -0.00142673 -0.000313195 -0.00377025 0.000495364 0.000123245 -0.00112629 4.23902e-05 -0.000398279 -0.00119027 0.00047759 0.00315038 -0.00237813 -0.00213864 0.000789848 -0.0038573 -0.000739966 -0.000708784 -0.000848961 -0.000745073 -0.00390719 -0.00381272 -0.000563613 -0.00391705 -0.0037295 -0.000820286 -0.00367295 0.000366217 0.00307428 0.000758771 0.00307359 -0.00363598 -0.000179816 0.000413609 0.0030665 0.00907749 -0.00390432 0.000366262 -0.000748846 0.00161759 -0.000612787 -0.000107574 -0.000567811 0.00229279 0.00329465 0.00036018 0.000730943
lyrIN1 -0.00274332 -0.00267987 0.00790656 -0.00241079 -0.00240063 -0.00309196 0.00131918 -0.00112469 -0.0025692 -0.00202291 -0.00226451 0.00678319 -0.00304592 -0.0025301 -0.00072748 0.0122207 -0.00141484 -0.00253268 -0.00272822 -0.00240965 0.00814554 -0.000396367 -0.00233907 -0.00245869 -0.000862512 0.00571556 0.00228251 -0.00255004 0.00583667 0.000283787 -0.00095337 -0.00246888 -0.00262065 -0.00262026 0.00259996 -0.00259915 -0.000255562 0.00409229 -0.00259908 -0.00240191 -0.00277403 -0.00111929 -0.00285488 0.00518601 -0.00118327 -0.00241968 0.000366105 -0.00120696 -0.000967465 -0.00210742 -0.00268613 0.00391402 0.000462386 0.00798853 0.00390891 -0.00273602 -0.00264155 0.00384187 -0.00274588 -0.00255833 0.00922074 -0.00250177 -0.00253105 0.000290003 -0.0021385 0.000289316 -0.00246481 -0.00307709 0.00205996 0.000282231 -0.000967925 -0.00273315 0.00201261 0.00390514 -0.00127968 0.00574878 -0.00300484 0.00579376 0.00225873 0.000510372 -0.00253709 -0.00216633
lyrON1 -0.00460185 0.00214261 -0.00161829 0.00241169 0.00242185 0.00173051 0.000548339 -0.00266309 -0.00442772 0.00279957 0.00255797 -0.00131955 0.00177656 -0.00438863 0.00148243 -0.00141484 0.0295257 0.0022898 -0.00458675 0.00241283 -0.0013805 0.00181355 0.0024834 0.00236378 0.0013474 -0.00133336 -0.000141574 0.00227244 -0.00121226 0.0015122 -0.0028119 -0.00432741 -0.00447918 -0.00447878 -0.000454034 -0.00445768 -0.00211409 -0.00100055 -0.0044576 0.00242057 0.00204845 -0.00265769 0.0019676 -0.00108563 -0.00272167 0.00240279 -0.000404741 -0.00306548 -0.00282599 0.00271505 -0.00454466 -0.00142732 -0.00139614 -0.00153632 -0.00143243 -0.00459454 -0.00450008 -0.00125097 -0.0046044 -0.00441686 -0.00150764 -0.0043603 0.00229142 -0.000480842 0.00268398 -0.000481529 -0.00432334 0.00174539 0.00869243 -0.000488615 0.00124199 -0.00459167 0.00864508 -0.0014362 0.0132793 -0.00130014 0.00181763 -0.00125517 -0.000165355 -0.000260474 0.00228538 0.00265615
lyrPA2 -0.00571969 0.0063497 -0.00273614 0.00686451 0.00330846 0.00618334 -0.000569505 -0.00378093 -0.00554557 0.0055503 0.00644752 -0.00243739 0.00622938 -0.00550647 0.00036459 -0.00253268 0.0022898 0.0310223 -0.00570459 0.00686565 -0.00249834 0.000695703 0.00693623 0.00681661 0.000229558 -0.00245121 -0.00125942 0.00672526 -0.0023301 0.000394357 -0.00392974 -0.00544525 -0.00559702 -0.00559663 -0.00157188 -0.00557552 -0.00323193 -0.00211839 -0.00557545 0.00662766 0.00625554 -0.00377553 0.00642042 -0.00220348 -0.00383952 0.00685562 -0.00152258 -0.00418333 -0.00394384 0.00614491 -0.0056625 -0.00254517 -0.00251398 -0.00265416 -0.00255027 -0.00571239 -0.00561792 -0.00236881 -0.00572225 -0.0055347 -0.00262549 -0.00547815 0.00674425 -0.00159869 0.00584037 -0.00159937 -0.00544118 0.00619821 0.000209405 -0.00160646 0.000124145 -0.00570952 0.000162057 -0.00255405 0.00242495 -0.00241799 0.00627046 -0.00237301 -0.0012832 -0.00137832 0.00649247 0.006086
areGL2 0.014983 -0.00585178 -0.00293168 -0.0055827 -0.00557254 -0.00626388 -0.00317287 0.0022272 0.00945173 -0.00519482 -0.00543642 -0.00263294 -0.00621783 0.00949082 -0.00389939 -0.00272822 -0.00458675 -0.00570459 0.0199225 -0.00558156 -0.00269389 -0.00356828 -0.00551098 -0.0056306 -0.00403442 -0.00264675 -0.00294175 -0.00572195 -0.00252564 -0.00288812 0.00432683 0.00955204 0.00940027 0.00940067 -0.00176742 0.0128011 0.00299883 -0.00231394 0.0128012 -0.00557382 -0.00594594 0.0022326 -0.00602679 -0.00239902 0.00216862 -0.00559159 -0.00412595 0.00541644 0.00431273 -0.00527933 0.0141428 -0.0011334 0.000925008 -0.0028497 -0.0011385 0.0149903 0.0135432 -0.00256435 0.0149804 0.00946259 -0.00282103 0.0121428 -0.00570297 -0.00420206 -0.00531041 -0.00420274 0.00955611 -0.006249 -0.0040803 -0.00420983 -0.00413984 0.0149932 -0.00412765 -0.00114228 -0.00445159 -0.00261353 -0.00617676 -0.00256855 -0.00296553 -0.00398169 -0.005709 -0.00533824
lyrNY6 -0.00559666 0.00647273 -0.0026131 0.00826813 0.00343149 0.00678922 -0.000446472 -0.0036579 -0.00542254 0.00567334 0.00657055 -0.00231436 0.00683527 -0.00538344 0.000487623 -0.00240965 0.00241283 0.00686565 -0.00558156 0.0143236 -0.00237531 0.000818736 0.00725387 0.00742249 0.000352591 -0.00232817 -0.00113638 0.00733114 -0.00220707 0.00051739 -0.00380671 -0.00532222 -0.00547399 -0.00547359 -0.00144885 -0.00545249 -0.0031089 -0.00199536 -0.00545242 0.00675069 0.00637857 -0.0036525 0.0070263 -0.00208045 -0.00371648 0.00849666 -0.00139955 -0.00406029 -0.0038208 0.00626794 -0.00553947 -0.00242213 -0.00239095 -0.00253113 -0.00242724 -0.00558936 -0.00549489 -0.00224578 -0.00559921 -0.00541167 -0.00250245 -0.00535511 0.00735013 -0.00147565 0.0059634 -0.00147634 -0.00531815 0.0068041 0.000332438 -0.00148343 0.000247179 -0.00558648 0.00028509 -0.00243101 0.00254798 -0.00229495 0.00687634 -0.00224998 -0.00116017 -0.00125528 0.00661551 0.00620904
lyrMI1 -0.00270899 -0.00264553 0.00794089 -0.00237645 -0.00236629 -0.00305763 0.00135352 -0.00109035 -0.00253486 -0.00198857 -0.00223017 0.00681752 -0.00301158 -0.00249577 -0.000693145 0.00814554 -0.0013805 -0.00249834 -0.00269389 -0.00237531 0.0106762 -0.000362032 -0.00230474 -0.00242436 -0.000828177 0.0057499 0.00231685 -0.0025157 0.005871 0.000318122 -0.000919035 -0.00243454 -0.00258632 -0.00258592 0.0026343 -0.00256481 -0.000221227 0.00412662 -0.00256474 -0.00236757 -0.00273969 -0.00108495 -0.00282054 0.00522035 -0.00114894 -0.00238535 0.00040044 -0.00117262 -0.00093313 -0.00207309 -0.0026518 0.00394835 0.000496721 0.00802287 0.00394325 -0.00270168 -0.00260721 0.0038762 -0.00271154 -0.002524 0.00805274 -0.00246744 -0.00249672 0.000324338 -0.00210416 0.000323651 -0.00243048 -0.00304275 0.00209429 0.000316566 -0.00093359 -0.00269881 0.00204695 0.00393947 -0.00124535 0.00578311 -0.00297051 0.00582809 0.00229306 0.000544707 -0.00250276 -0.00213199
lyrIA1 -0.00358338 0.000548517 -0.000599824 0.000817597 0.000827757 0.000136419 0.00339715 -0.00110591 -0.00340926 0.00120547 0.000963874 -0.000301082 0.000182466 -0.00337016 0.00559359 -0.000396367 0.00181355 0.000695703 -0.00356828 0.000818736 -0.000362032 0.0142819 0.00088931 0.000769692 0.00545856 -0.000314893 0.0020071 0.000678345 -0.000193788 0.00253067 -0.00179343 -0.00330894 -0.00346071 -0.00346031 0.000564434 -0.00343921 -0.00109562 1.7918e-05 -0.00343914 0.000826476 0.000454357 -0.00110051 0.000373503 -6.71665e-05 -0.00116449 0.000808702 0.00244407 -0.00204701 -0.00180752 0.00112096 -0.00352619 -0.000408854 -0.000377672 -0.000517848 -0.00041396 -0.00357608 -0.00348161 -0.0002325 -0.00358593 -0.00339839 -0.000489174 -0.00334183 0.000697329 0.00236797 0.00108988 0.00236728 -0.00330487 0.000151297 0.000744722 0.0023602 0.00535314 -0.0035732 0.000697374 -0.000417734 0.0019487 -0.000281675 0.000223538 -0.000236699 0.00198332 0.00258834 0.000691292 0.00106206
lyrNY5 -0.00552608 0.00654331 -0.00254253 0.00725273 0.00350206 0.00657156 -0.000375897 -0.00358732 -0.00535196 0.00574391 0.00664112 -0.00224379 0.0066176 -0.00531287 0.000558198 -0.00233907 0.0024834 0.00693623 -0.00551098 0.00725387 -0.00230474 0.00088931 0.0133929 0.00720483 0.000423166 -0.0022576 -0.00106581 0.00711348 -0.00213649 0.000587964 -0.00373613 -0.00525164 -0.00540341 -0.00540302 -0.00137827 -0.00538191 -0.00303833 -0.00192479 -0.00538184 0.00682126 0.00644915 -0.00358193 0.00680864 -0.00200987 -0.00364591 0.00724384 -0.00132898 -0.00398972 -0.00375023 0.00633852 -0.00546889 -0.00235156 -0.00232038 -0.00246055 -0.00235667 -0.00551878 -0.00542431 -0.00217521 -0.00552864 -0.0053411 -0.00243188 -0.00528454 0.00713247 -0.00140508 0.00603397 -0.00140577 -0.00524758 0.00658643 0.000403012 -0.00141285 0.000317753 -0.00551591 0.000355664 -0.00236044 0.00261856 -0.00222438 0.00665867 -0.0021794 -0.00108959 -0.00118471 0.00668608 0.00627961
lyrMD2 -0.0056457 0.00642369 -0.00266215 0.00742135 0.00338245 0.00738206 -0.000495515 -0.00370694 -0.00547158 0.00562429 0.00652151 -0.0023634 0.0074281 -0.00543248 0.00043858 -0.00245869 0.00236378 0.00681661 -0.0056306 0.00742249 -0.00242436 0.000769692 0.00720483 0.0155868 0.000303548 -0.00237722 -0.00118543 0.00792398 -0.00225611 0.000468346 -0.00385575 -0.00537126 -0.00552303 -0.00552264 -0.00149789 -0.00550153 -0.00315794 -0.0020444 -0.00550146 0.00670165 0.00632953 -0.00370154 0.00761914 -0.00212949 -0.00376553 0.00741246 -0.0014486 -0.00410934 -0.00386985 0.0062189 -0.00558851 -0.00247118 -0.00243999 -0.00258017 -0.00247628 -0.0056384 -0.00554393 -0.00229482 -0.00564826 -0.00546072 -0.0025515 -0.00540416 0.00794297 -0.0015247 0.00591436 -0.00152538 -0.00536719 0.00739694 0.000283394 -0.00153247 0.000198135 -0.00563553 0.000236047 -0.00248006 0.00249894 -0.002344 0.00746918 -0.00229902 -0.00120921 -0.00130433 0.00656646 0.00615999
lyrMO1 -0.00404952 8.23724e-05 -0.00106597 0.000351452 0.000361612 -0.000329726 0.00396843 -0.00126672 -0.0038754 0.000739328 0.000497729 -0.000767226 -0.000283679 -0.00383631 0.0091829 -0.000862512 0.0013474 0.000229558 -0.00403442 0.000352591 -0.000828177 0.00545856 0.000423166 0.000303548 0.0287674 -0.000781038 0.00218154 0.0002122 -0.000659933 0.00206452 -0.00225957 -0.00377508 -0.00392685 -0.00392646 9.82894e-05 -0.00390535 -0.00156177 -0.000448227 -0.00390528 0.000360332 -1.17874e-05 -0.00126132 -9.2642e-05 -0.000533311 -0.00132531 0.000342558 0.00301535 -0.00251316 -0.00227367 0.000654816 -0.00399233 -0.000874998 -0.000843817 -0.000983993 -0.000880105 -0.00404222 -0.00394775 -0.000698645 -0.00405208 -0.00386454 -0.000955319 -0.00380798 0.000231184 0.00293924 0.000623739 0.00293856 -0.00377102 -0.000314848 0.000278577 0.00293147 0.0152159 -0.00403935 0.000231229 -0.000883878 0.00148256 -0.00074782 -0.000242607 -0.000702844 0.00215776 0.00315961 0.000225148 0.000595911
lyrON7 -0.00266185 -0.00259839 0.0055121 -0.00232931 -0.00231915 -0.00301049 0.00140066 -0.00104321 -0.00248772 -0.00194144 -0.00218303 0.00581085 -0.00296444 -0.00244863 -0.000646006 0.00571556 -0.00133336 -0.00245121 -0.00264675 -0.00232817 0.0057499 -0.000314893 -0.0022576 -0.00237722 -0.000781038 0.0143362 0.00236399 -0.00246856 0.00594711 0.000365261 -0.000871896 -0.00238741 -0.00253918 -0.00253878 0.00268143 -0.00251767 -0.000174088 0.00417376 -0.0025176 -0.00232043 -0.00269255 -0.00103782 -0.00277341 0.00526749 -0.0011018 -0.00233821 0.000447579 -0.00112548 -0.000885991 -0.00202595 -0.00260466 0.00340771 0.00054386 0.00559408 0.0034026 -0.00265454 -0.00256008 0.00392334 -0.0026644 -0.00247686 0.00562275 -0.0024203 -0.00244958 0.000371477 -0.00205702 0.00037079 -0.00238334 -0.00299561 0.00118277 0.000363705 -0.000886451 -0.00265167 0.00113542 0.00339883 -0.00119821 0.0116455 -0.00292337 0.00724056 0.0023402 0.000591846 -0.00245562 -0.00208485
lyrWI2 -0.00295685 -0.0014066 0.00207905 -0.00113752 -0.00112736 -0.0018187 0.00430953 -0.000618844 -0.00278273 -0.000749647 -0.000991247 0.0023778 -0.00177265 -0.00274363 0.00231657 0.00228251 -0.000141574 -0.00125942 -0.00294175 -0.00113638 0.00231685 0.0020071 -0.00106581 -0.00118543 0.00218154 0.00236399 0.00908518 -0.00127678 0.00248509 0.00119836 -0.0011669 -0.00268241 -0.00283418 -0.00283378 0.00194955 -0.00281268 -0.000469091 0.0032495 -0.00281261 -0.00112864 -0.00150076 -0.000613445 -0.00158162 0.00261171 -0.000677428 -0.00114642 0.00259675 -0.00142048 -0.00118099 -0.00083416 -0.00289966 0.00136241 0.000248858 0.00216103 0.0013573 -0.00294955 -0.00285508 0.00542068 -0.0029594 -0.00277186 0.0021897 -0.0027153 -0.00125779 0.00252065 -0.000865236 0.00251997 -0.00267834 -0.00180382 0.000583854 0.00251288 0.00207613 -0.00294667 0.000536506 0.00135353 -6.41868e-06 0.0023972 -0.00173158 0.00244218 0.00557113 0.00274102 -0.00126383 -0.000893065
lyrWV1 -0.00573705 0.00633234 -0.00275349 0.00733001 0.0032911 0.00801881 -0.000586862 -0.00379829 -0.00556293 0.00553295 0.00643016 -0.00245475 0.00806486 -0.00552383 0.000347233 -0.00255004 0.00227244 0.00672526 -0.00572195 0.00733114 -0.0025157 0.000678345 0.00711348 0.00792398 0.0002122 -0.00246856 -0.00127678 0.0192541 -0.00234746 0.000376999 -0.0039471 -0.00546261 -0.00561438 -0.00561398 -0.00158924 -0.00559288 -0.00324929 -0.00213575 -0.00559281 0.0066103 0.00623818 -0.00379289 0.0082559 -0.00222084 -0.00385687 0.00732111 -0.00153994 -0.00420068 -0.00396119 0.00612755 -0.00567986 -0.00256252 -0.00253134 -0.00267152 -0.00256763 -0.00572975 -0.00563528 -0.00238617 -0.0057396 -0.00555206 -0.00264284 -0.0054955 0.00785162 -0.00161604 0.00582301 -0.00161673 -0.00545854 0.00803369 0.000192047 -0.00162382 0.000106788 -0.00572687 0.000144699 -0.0025714 0.00240759 -0.00243534 0.00810593 -0.00239037 -0.00130056 -0.00139568 0.00647512 0.00606865
lyrMI3 -0.00254074 -0.00247729 0.00563321 -0.00220821 -0.00219805 -0.00288938 0.00152176 -0.000922109 -0.00236662 -0.00182033 -0.00206193 0.00593195 -0.00284334 -0.00232752 -0.0005249 0.00583667 -0.00121226 -0.0023301 -0.00252564 -0.00220707 0.005871 -0.000193788 -0.00213649 -0.00225611 -0.000659933 0.00594711 0.00248509 -0.00234746 0.0117703 0.000486367 -0.000750791 -0.0022663 -0.00241807 -0.00241768 0.00280254 -0.00239657 -5.29829e-05 0.00429487 -0.0023965 -0.00219933 -0.00257145 -0.00091671 -0.0026523 0.00538859 -0.000980693 -0.0022171 0.000568684 -0.00100438 -0.000764885 -0.00190484 -0.00248355 0.00352882 0.000664966 0.00571519 0.00352371 -0.00253344 -0.00243897 0.00404445 -0.0025433 -0.00235575 0.00574386 -0.0022992 -0.00232847 0.000492583 -0.00193592 0.000491896 -0.00226223 -0.00287451 0.00130388 0.00048481 -0.000765345 -0.00253057 0.00125653 0.00351994 -0.0010771 0.00598033 -0.00280226 0.00602531 0.00246131 0.000712951 -0.00233451 -0.00196375
lyrIA2 -0.00290322 0.000247171 8.03308e-05 0.000516251 0.000526411 -0.000164927 0.00166608 -0.00113543 -0.0027291 0.000904127 0.000662528 0.000379073 -0.00011888 -0.00269001 0.00219956 0.000283787 0.0015122 0.000394357 -0.00288812 0.00051739 0.000318122 0.00253067 0.000587964 0.000468346 0.00206452 0.000365261 0.00119836 0.000376999 0.000486367 0.0174067 -0.00111327 -0.00262878 -0.00278056 -0.00278016 0.00124459 -0.00275905 -0.000415466 0.000698073 -0.00275898 0.00052513 0.000153011 -0.00113003 7.21567e-05 0.000612988 -0.00119401 0.000507356 0.000713 -0.00136686 -0.00112737 0.000819614 -0.00284603 0.000271301 0.000302483 0.000162306 0.000266194 -0.00289592 -0.00280145 0.000447654 -0.00290578 -0.00271824 0.000190981 -0.00266168 0.000395983 0.000636898 0.000788538 0.000636211 -0.00262472 -0.000150049 0.000823406 0.000629126 0.00195911 -0.00289305 0.000776058 0.000262421 0.00164736 0.00039848 -7.78078e-05 0.000443456 0.00117458 0.000857267 0.000389946 0.000760709
lyrON11.1 0.00431173 -0.00407693 -0.00115683 -0.00380785 -0.00379769 -0.00448902 -0.00139802 0.00305418 0.00448585 -0.00341997 -0.00366157 -0.000858084 -0.00444298 0.00452495 -0.00212454 -0.00095337 -0.0028119 -0.00392974 0.00432683 -0.00380671 -0.000919035 -0.00179343 -0.00373613 -0.00385575 -0.00225957 -0.000871896 -0.0011669 -0.0039471 -0.000750791 -0.00111327 0.0214525 0.00458617 0.0044344 0.00443479 7.43148e-06 0.0044559 0.00477368 -0.000539085 0.00445597 -0.00379897 -0.00417109 0.00305958 -0.00425194 -0.000624169 0.0029956 -0.00381674 -0.0023511 0.00584809 0.0157838 -0.00350448 0.00436892 0.000641455 0.00269986 -0.00107485 0.000636348 0.00431903 0.0044135 -0.000789503 0.00430917 0.00449671 -0.00104618 0.00455327 -0.00392811 -0.0024272 -0.00353556 -0.00242789 0.00459024 -0.00447415 -0.00230545 -0.00243498 -0.00236499 0.0043219 -0.0023528 0.000632575 -0.00267674 -0.000838678 -0.00440191 -0.000793701 -0.00119068 -0.00220684 -0.00393415 -0.00356339
areMB1 0.00953695 -0.00559244 -0.00267234 -0.00532336 -0.0053132 -0.00600453 -0.00291353 0.00248654 0.0123108 -0.00493548 -0.00517708 -0.00237359 -0.00595849 0.0123499 -0.00364005 -0.00246888 -0.00432741 -0.00544525 0.00955204 -0.00532222 -0.00243454 -0.00330894 -0.00525164 -0.00537126 -0.00377508 -0.00238741 -0.00268241 -0.00546261 -0.0022663 -0.00262878 0.00458617 0.020325 0.0122594 0.0122598 -0.00150808 0.00968112 0.00325817 -0.00205459 0.00968119 -0.00531448 -0.0056866 0.00249194 -0.00576745 -0.00213968 0.00242796 -0.00533225 -0.00386661 0.00567579 0.00457207 -0.00501999 0.00959414 -0.000874055 0.00118435 -0.00259036 -0.000879161 0.00954425 0.00963872 -0.00230501 0.00953439 0.0123217 -0.00256169 0.00977849 -0.00544362 -0.00394271 -0.00505107 -0.0039434 0.0168427 -0.00598966 -0.00382096 -0.00395049 -0.00388049 0.00954712 -0.00386831 -0.000882935 -0.00419225 -0.00235419 -0.00591741 -0.00230921 -0.00270619 -0.00372234 -0.00544966 -0.0050789
areQC6 0.00938517 -0.00574421 -0.00282411 -0.00547513 -0.00546497 -0.00615631 -0.0030653 0.00233477 0.0144243 -0.00508725 -0.00532885 -0.00252537 -0.00611026 0.0160242 -0.00379182 -0.00262065 -0.00447918 -0.00559702 0.00940027 -0.00547399 -0.00258632 -0.00346071 -0.00540341 -0.00552303 -0.00392685 -0.00253918 -0.00283418 -0.00561438 -0.00241807 -0.00278056 0.0044344 0.0122594 0.0203389 0.0203068 -0.00165985 0.00952934 0.0031064 -0.00220637 0.00952941 -0.00546625 -0.00583837 0.00234017 -0.00591922 -0.00229145 0.00227619 -0.00548402 -0.00401838 0.00552401 0.0044203 -0.00517176 0.00944236 -0.00102583 0.00103258 -0.00274213 -0.00103093 0.00939247 0.00948694 -0.00245678 0.00938262 0.0144351 -0.00271346 0.00962672 -0.0055954 -0.00409449 -0.00520284 -0.00409517 0.0122634 -0.00614143 -0.00397273 -0.00410226 -0.00403227 0.00939535 -0.00402008 -0.00103471 -0.00434402 -0.00250596 -0.00606919 -0.00246098 -0.00285796 -0.00387412 -0.00560143 -0.00523067
areQC5 0.00938557 -0.00574381 -0.00282371 -0.00547473 -0.00546457 -0.00615591 -0.00306491 0.00233517 0.0144247 -0.00508686 -0.00532845 -0.00252497 -0.00610986 0.0160246 -0.00379143 -0.00262026 -0.00447878 -0.00559663 0.00940067 -0.00547359 -0.00258592 -0.00346031 -0.00540302 -0.00552264 -0.00392646 -0.00253878 -0.00283378 -0.00561398 -0.00241768 -0.00278016 0.00443479 0.0122598 0.0203068 0.0203072 -0.00165945 0.00952974 0.0031068 -0.00220597 0.00952981 -0.00546585 -0.00583797 0.00234056 -0.00591883 -0.00229105 0.00227658 -0.00548363 -0.00401799 0.00552441 0.0044207 -0.00517137 0.00944276 -0.00102543 0.00103297 -0.00274174 -0.00103054 0.00939287 0.00948734 -0.00245639 0.00938301 0.0144355 -0.00271306 0.00962711 -0.005595 -0.00409409 -0.00520244 -0.00409478 0.0122638 -0.00614103 -0.00397233 -0.00410186 -0.00403187 0.00939574 -0.00401968 -0.00103431 -0.00434363 -0.00250556 -0.00606879 -0.00246059 -0.00285757 -0.00387372 -0.00560104 -0.00523027
lyrON12 -0.00178252 -0.00171906 0.0023965 -0.00144998 -0.00143982 -0.00213116 0.00144779 -0.000408819 -0.0016084 -0.00106211 -0.00130371 0.00269525 -0.00208512 -0.0015693 0.000233322 0.00259996 -0.000454034 -0.00157188 -0.00176742 -0.00144885 0.0026343 0.000564434 -0.00137827 -0.00149789 9.82894e-05 0.00268143 0.00194955 -0.00158924 0.00280254 0.00124459 7.43148e-06 -0.00150808 -0.00165985 -0.00165945 0.012543 -0.00163835 0.000705239 0.00301425 -0.00163828 -0.0014411 -0.00181322 -0.00040342 -0.00189408 0.00292916 -0.000467403 -0.00145888 0.000494713 -0.000246155 -6.66327e-06 -0.00114662 -0.00172533 0.0020588 0.00142319 0.00247848 0.00205369 -0.00177522 -0.00168075 0.00276383 -0.00178507 -0.00159753 0.00250715 -0.00154097 -0.00157025 0.000418612 -0.0011777 0.000417925 -0.00150401 -0.00211628 0.00051529 0.000410839 -7.12312e-06 -0.00177234 0.000467943 0.00204992 -0.000318879 0.00271465 -0.00204404 0.00275963 0.00192577 0.00063898 -0.00157629 -0.00120553
areNU5 0.012786 -0.00572271 -0.00280261 -0.00545363 -0.00544347 -0.0061348 -0.0030438 0.00235627 0.0095808 -0.00506575 -0.00530735 -0.00250386 -0.00608876 0.00961989 -0.00377032 -0.00259915 -0.00445768 -0.00557552 0.0128011 -0.00545249 -0.00256481 -0.00343921 -0.00538191 -0.00550153 -0.00390535 -0.00251767 -0.00281268 -0.00559288 -0.00239657 -0.00275905 0.0044559 0.00968112 0.00952934 0.00952974 -0.00163835 0.0201261 0.0031279 -0.00218486 0.0139182 -0.00544475 -0.00581686 0.00236167 -0.00589772 -0.00226995 0.00229769 -0.00546252 -0.00399688 0.00554552 0.0044418 -0.00515026 0.0128432 -0.00100432 0.00105408 -0.00272063 -0.00100943 0.0127933 0.0128878 -0.00243528 0.0127835 0.00959166 -0.00269196 0.0122719 -0.00557389 -0.00407298 -0.00518134 -0.00407367 0.00968518 -0.00611993 -0.00395123 -0.00408076 -0.00401076 0.0127962 -0.00399858 -0.0010132 -0.00432252 -0.00248446 -0.00604768 -0.00243948 -0.00283646 -0.00385261 -0.00557993 -0.00520917
lyrMI6 0.00298373 -0.00337912 -0.000459019 -0.00311004 -0.00309988 -0.00379122 -0.000700215 0.00232242 0.00315785 -0.00272216 -0.00296376 -0.000160277 -0.00374517 0.00319695 -0.00142673 -0.000255562 -0.00211409 -0.00323193 0.00299883 -0.0031089 -0.000221227 -0.00109562 -0.00303833 -0.00315794 -0.00156177 -0.000174088 -0.000469091 -0.00324929 -5.29829e-05 -0.000415466 0.00477368 0.00325817 0.0031064 0.0031068 0.000705239 0.0031279 0.018103 0.000158723 0.00312797 -0.00310116 -0.00347328 0.00232782 -0.00355413 7.36386e-05 0.00226384 -0.00311893 -0.0016533 0.0045201 0.00475959 -0.00280668 0.00304092 0.00133926 0.00339767 -0.000377043 0.00133416 0.00299103 0.0030855 -9.16952e-05 0.00298118 0.00316872 -0.000348369 0.00322528 -0.00323031 -0.0017294 -0.00283775 -0.00173008 0.00326224 -0.00377634 -0.00160764 -0.00173717 -0.00166718 0.00299391 -0.00165499 0.00133038 -0.00197893 -0.00014087 -0.0037041 -9.58938e-05 -0.000492872 -0.00150903 -0.00323634 -0.00286558
lyrWI1.1 -0.00232904 -0.00226558 0.00388883 -0.0019965 -0.00198634 -0.00267768 0.00208899 -0.000605766 -0.00215491 -0.00160862 -0.00185022 0.00418757 -0.00263163 -0.00211582 -0.000313195 0.00409229 -0.00100055 -0.00211839 -0.00231394 -0.00199536 0.00412662 1.7918e-05 -0.00192479 -0.0020444 -0.000448227 0.00417376 0.0032495 -0.00213575 0.00429487 0.000698073 -0.000539085 -0.00205459 -0.00220637 -0.00220597 0.00301425 -0.00218486 0.000158723 0.0140688 -0.00218479 -0.00198762 -0.00235974 -0.000600368 -0.00244059 0.00442149 -0.00066435 -0.00200539 0.00113591 -0.000792671 -0.000553179 -0.00169314 -0.00227185 0.00264948 0.000876672 0.00397081 0.00264437 -0.00232173 -0.00222726 0.00512716 -0.00233159 -0.00214405 0.00399948 -0.00208749 -0.00211677 0.00105981 -0.00172421 0.00105912 -0.00205053 -0.0026628 0.0007582 0.00105204 -0.000553639 -0.00231886 0.000710852 0.0026406 -0.000865395 0.00420698 -0.00259056 0.00425196 0.00322572 0.00128018 -0.0021228 -0.00175204
areNT1 0.0127861 -0.00572263 -0.00280253 -0.00545355 -0.00544339 -0.00613473 -0.00304373 0.00235634 0.00958087 -0.00506568 -0.00530728 -0.00250379 -0.00608869 0.00961996 -0.00377025 -0.00259908 -0.0044576 -0.00557545 0.0128012 -0.00545242 -0.00256474 -0.00343914 -0.00538184 -0.00550146 -0.00390528 -0.0025176 -0.00281261 -0.00559281 -0.0023965 -0.00275898 0.00445597 0.00968119 0.00952941 0.00952981 -0.00163828 0.0139182 0.00312797 -0.00218479 0.0201204 -0.00544468 -0.00581679 0.00236174 -0.00589765 -0.00226988 0.00229776 -0.00546245 -0.00399681 0.00554559 0.00444188 -0.00515019 0.0128433 -0.00100425 0.00105415 -0.00272056 -0.00100936 0.0127934 0.0128879 -0.00243521 0.0127836 0.00959173 -0.00269188 0.0122719 -0.00557382 -0.00407291 -0.00518127 -0.0040736 0.00968525 -0.00611985 -0.00395116 -0.00408068 -0.00401069 0.0127963 -0.00399851 -0.00101313 -0.00432245 -0.00248439 -0.00604761 -0.00243941 -0.00283639 -0.00385254 -0.00557986 -0.0052091
lyrMD4 -0.00558892 0.00836885 -0.00260536 0.00674955 0.00343923 0.00606837 -0.000438731 -0.00365016 -0.0054148 0.00568108 0.00657829 -0.00230662 0.00611442 -0.0053757 0.000495364 -0.00240191 0.00242057 0.00662766 -0.00557382 0.00675069 -0.00236757 0.000826476 0.00682126 0.00670165 0.000360332 -0.00232043 -0.00112864 0.0066103 -0.00219933 0.00052513 -0.00379897 -0.00531448 -0.00546625 -0.00546585 -0.0014411 -0.00544475 -0.00310116 -0.00198762 -0.00544468 0.0178441 0.00827469 -0.00364476 0.00630546 -0.00207271 -0.00370874 0.00674066 -0.00139181 -0.00405255 -0.00381306 0.00627568 -0.00553173 -0.00241439 -0.00238321 -0.00252339 -0.0024195 -0.00558162 -0.00548715 -0.00223804 -0.00559147 -0.00540393 -0.00249471 -0.00534737 0.00662928 -0.00146791 0.00597114 -0.0014686 -0.00531041 0.00608325 0.000340178 -0.00147569 0.000254919 -0.00557874 0.000292831 -0.00242327 0.00255572 -0.00228721 0.00615549 -0.00224224 -0.00115243 -0.00124754 0.00851162 0.00621678
lyrVA2 -0.00596104 0.0196811 -0.00297748 0.00637743 0.00306711 0.00569625 -0.00081085 -0.00402228 -0.00578691 0.00530896 0.00620617 -0.00267874 0.0057423 -0.00574782 0.000123245 -0.00277403 0.00204845 0.00625554 -0.00594594 0.00637857 -0.00273969 0.000454357 0.00644915 0.00632953 -1.17874e-05 -0.00269255 -0.00150076 0.00623818 -0.00257145 0.000153011 -0.00417109 -0.0056866 -0.00583837 -0.00583797 -0.00181322 -0.00581686 -0.00347328 -0.00235974 -0.00581679 0.00827469 0.0316868 -0.00401688 0.00593334 -0.00244482 -0.00408086 0.00636854 -0.00176393 -0.00442467 -0.00418518 0.00590356 -0.00590385 -0.00278651 -0.00275533 -0.00289551 -0.00279162 -0.00595373 -0.00585927 -0.00261016 -0.00596359 -0.00577605 -0.00286683 -0.00571949 0.00625716 -0.00184003 0.00559902 -0.00184072 -0.00568253 0.00571113 -3.19407e-05 -0.0018478 -0.0001172 -0.00595086 -7.92884e-05 -0.00279539 0.0021836 -0.00265933 0.00578337 -0.00261436 -0.00152454 -0.00161966 0.012382 0.00584466
areSK3 0.0022175 -0.00392272 -0.00132275 -0.00365364 -0.00364348 -0.00433482 -0.000685882 0.0127089 0.00239162 -0.00326576 -0.00350736 -0.001024 -0.00428877 0.00243072 -0.00112629 -0.00111929 -0.00265769 -0.00377553 0.0022326 -0.0036525 -0.00108495 -0.00110051 -0.00358193 -0.00370154 -0.00126132 -0.00103782 -0.000613445 -0.00379289 -0.00091671 -0.00113003 0.00305958 0.00249194 0.00234017 0.00234056 -0.00040342 0.00236167 0.00232782 -0.000600368 0.00236174 -0.00364476 -0.00401688 0.0259632 -0.00409773 -0.000790089 0.0126503 -0.00366253 0.00163053 0.00794896 0.00304548 -0.00335028 0.00227469 -0.000169359 0.00107567 -0.00124077 -0.000174465 0.0022248 0.00231927 -0.000492212 0.00221494 0.00240249 -0.0012121 0.00245904 -0.00377391 0.00155443 -0.00338135 0.00155374 0.00249601 -0.00431994 -0.00227519 0.0037633 -0.00136674 0.00222767 -0.00232254 -0.000178239 -0.00252253 -0.0010046 -0.0042477 -0.000959621 -0.000637227 0.00116593 -0.00377994 -0.00340918
lyrNC4 -0.00604189 0.0060275 -0.00305834 0.00702516 0.00298626 0.0116902 -0.000891705 -0.00410313 -0.00586777 0.0052281 0.00612532 -0.00275959 0.0117363 -0.00582867 4.23902e-05 -0.00285488 0.0019676 0.00642042 -0.00602679 0.0070263 -0.00282054 0.000373503 0.00680864 0.00761914 -9.2642e-05 -0.00277341 -0.00158162 0.0082559 -0.0026523 7.21567e-05 -0.00425194 -0.00576745 -0.00591922 -0.00591883 -0.00189408 -0.00589772 -0.00355413 -0.00244059 -0.00589765 0.00630546 0.00593334 -0.00409773 0.0277364 -0.00252568 -0.00416172 0.00701627 -0.00184478 -0.00450553 -0.00426604 0.00582271 -0.0059847 -0.00286737 -0.00283618 -0.00297636 -0.00287247 -0.00603459 -0.00594012 -0.00269101 -0.00604445 -0.0058569 -0.00294769 -0.00580035 0.00754678 -0.00192089 0.00551817 -0.00192157 -0.00576338 0.0117051 -0.000112795 -0.00192866 -0.000198055 -0.00603172 -0.000160143 -0.00287625 0.00210275 -0.00274019 0.0117774 -0.00269521 -0.0016054 -0.00170052 0.00617027 0.0057638
lyrIL2 -0.00241412 -0.00235066 0.00498255 -0.00208158 -0.00207142 -0.00276276 0.00164839 -0.000795487 -0.00224 -0.00169371 -0.00193531 0.0052813 -0.00271672 -0.0022009 -0.000398279 0.00518601 -0.00108563 -0.00220348 -0.00239902 -0.00208045 0.00522035 -6.71665e-05 -0.00200987 -0.00212949 -0.000533311 0.00526749 0.00261171 -0.00222084 0.00538859 0.000612988 -0.000624169 -0.00213968 -0.00229145 -0.00229105 0.00292916 -0.00226995 7.36386e-05 0.00442149 -0.00226988 -0.00207271 -0.00244482 -0.000790089 -0.00252568 0.0106256 -0.000854071 -0.00209048 0.000695306 -0.000877756 -0.000638264 -0.00177822 -0.00235693 0.0032219 0.000791587 0.00506453 0.00321679 -0.00240682 -0.00231235 0.00417107 -0.00241668 -0.00222913 0.0050932 -0.00217257 -0.00220185 0.000619204 -0.0018093 0.000618517 -0.00213561 -0.00274788 0.00112954 0.000611432 -0.000638724 -0.00240394 0.00108219 0.00321302 -0.00095048 0.0053007 -0.00267564 0.00534568 0.00258793 0.000839573 -0.00220789 -0.00183713
areSK2 0.00215352 -0.0039867 -0.00138673 -0.00371762 -0.00370746 -0.0043988 -0.000749865 0.0186236 0.00232764 -0.00332975 -0.00357134 -0.00108799 -0.00435275 0.00236673 -0.00119027 -0.00118327 -0.00272167 -0.00383952 0.00216862 -0.00371648 -0.00114894 -0.00116449 -0.00364591 -0.00376553 -0.00132531 -0.0011018 -0.000677428 -0.00385687 -0.000980693 -0.00119401 0.0029956 0.00242796 0.00227619 0.00227658 -0.000467403 0.00229769 0.00226384 -0.00066435 0.00229776 -0.00370874 -0.00408086 0.0126503 -0.00416172 -0.000854071 0.0251031 -0.00372652 0.00156655 0.00788497 0.0029815 -0.00341426 0.00221071 -0.000233341 0.00101169 -0.00130475 -0.000238448 0.00216082 0.00225529 -0.000556194 0.00215096 0.0023385 -0.00127608 0.00239506 -0.00383789 0.00149045 -0.00344533 0.00148976 0.00243202 -0.00438392 -0.00233918 0.00369932 -0.00143072 0.00216369 -0.00238652 -0.000242221 -0.00258652 -0.00106858 -0.00431168 -0.0010236 -0.000701209 0.00110195 -0.00384393 -0.00347316
lyrNY4 -0.00560669 0.0064627 -0.00262314 0.00825809 0.00342146 0.00677918 -0.000456505 -0.00366793 -0.00543257 0.0056633 0.00656052 -0.00232439 0.00682523 -0.00539347 0.00047759 -0.00241968 0.00240279 0.00685562 -0.00559159 0.00849666 -0.00238535 0.000808702 0.00724384 0.00741246 0.000342558 -0.00233821 -0.00114642 0.00732111 -0.0022171 0.000507356 -0.00381674 -0.00533225 -0.00548402 -0.00548363 -0.00145888 -0.00546252 -0.00311893 -0.00200539 -0.00546245 0.00674066 0.00636854 -0.00366253 0.00701627 -0.00209048 -0.00372652 0.0151263 -0.00140959 -0.00407033 -0.00383084 0.00625791 -0.0055495 -0.00243217 -0.00240098 -0.00254116 -0.00243727 -0.00559939 -0.00550492 -0.00225581 -0.00560925 -0.00542171 -0.00251249 -0.00536515 0.00734009 -0.00148569 0.00595337 -0.00148637 -0.00532818 0.00679406 0.000322404 -0.00149346 0.000237145 -0.00559652 0.000275056 -0.00244105 0.00253795 -0.00230499 0.0068663 -0.00226001 -0.0011702 -0.00126532 0.00660547 0.006199
lyrAB2 -0.00414105 -0.00166977 0.000162648 -0.00140069 -0.00139053 -0.00208187 0.00290479 0.00162513 -0.00396693 -0.00101281 -0.00125441 0.000461391 -0.00203582 -0.00392784 0.00315038 0.000366105 -0.000404741 -0.00152258 -0.00412595 -0.00139955 0.00040044 0.00244407 -0.00132898 -0.0014486 0.00301535 0.000447579 0.00259675 -0.00153994 0.000568684 0.000713 -0.0023511 -0.00386661 -0.00401838 -0.00401799 0.000494713 -0.00399688 -0.0016533 0.00113591 -0.00399681 -0.00139181 -0.00176393 0.00163053 -0.00184478 0.000695306 0.00156655 -0.00140959 0.0301563 -0.00260469 -0.0023652 -0.00109733 -0.00408386 -0.000230194 -0.000935346 0.000244624 -0.0002353 -0.00413375 -0.00403928 0.0021038 -0.00414361 -0.00395607 0.000273298 -0.00389951 -0.00152096 0.0137558 -0.0011284 0.0137551 -0.00386255 -0.00206699 -0.000319436 0.0129764 0.00290993 -0.00413088 -0.000366784 -0.000239074 -0.000269586 0.000480797 -0.00199475 0.000525773 0.00257297 0.0111359 -0.001527 -0.00115623
areSK1 0.00540135 -0.00433051 -0.00141041 -0.00406143 -0.00405127 -0.00474261 -0.00165161 0.00794356 0.00557547 -0.00367356 -0.00391516 -0.00111167 -0.00469656 0.00561456 -0.00237813 -0.00120696 -0.00306548 -0.00418333 0.00541644 -0.00406029 -0.00117262 -0.00204701 -0.00398972 -0.00410934 -0.00251316 -0.00112548 -0.00142048 -0.00420068 -0.00100438 -0.00136686 0.00584809 0.00567579 0.00552401 0.00552441 -0.000246155 0.00554552 0.0045201 -0.000792671 0.00554559 -0.00405255 -0.00442467 0.00794896 -0.00450553 -0.000877756 0.00788497 -0.00407033 -0.00260469 0.0131722 0.005834 -0.00375807 0.00545854 0.000387868 0.00244627 -0.00132844 0.000382762 0.00540865 0.00550312 -0.00104309 0.00539879 0.00558633 -0.00129976 0.00564289 -0.0041817 -0.00268079 -0.00378915 -0.00268148 0.00567985 -0.00472773 -0.00255904 -0.00268856 -0.00261857 0.00541152 -0.00260638 0.000378988 -0.00293033 -0.00109226 -0.00465549 -0.00104729 -0.00144427 -0.00246042 -0.00418774 -0.00381697
lyrON11 0.00429763 -0.00409102 -0.00117092 -0.00382194 -0.00381178 -0.00450312 -0.00141212 0.00304009 0.00447176 -0.00343407 -0.00367566 -0.000872179 -0.00445707 0.00451085 -0.00213864 -0.000967465 -0.00282599 -0.00394384 0.00431273 -0.0038208 -0.00093313 -0.00180752 -0.00375023 -0.00386985 -0.00227367 -0.000885991 -0.00118099 -0.00396119 -0.000764885 -0.00112737 0.0157838 0.00457207 0.0044203 0.0044207 -6.66327e-06 0.0044418 0.00475959 -0.000553179 0.00444188 -0.00381306 -0.00418518 0.00304548 -0.00426604 -0.000638264 0.0029815 -0.00383084 -0.0023652 0.005834 0.0225801 -0.00351858 0.00435482 0.00062736 0.00268576 -0.00108895 0.000622253 0.00430494 0.0043994 -0.000803598 0.00429508 0.00448262 -0.00106027 0.00453918 -0.00394221 -0.0024413 -0.00354965 -0.00244199 0.00457614 -0.00448824 -0.00231954 -0.00244907 -0.00237908 0.00430781 -0.00236689 0.00061848 -0.00269084 -0.000852772 -0.004416 -0.000807796 -0.00120477 -0.00222093 -0.00394825 -0.00357748
lyrNY1 -0.00529443 0.00599772 -0.00231088 0.0062668 0.00373371 0.00558563 -0.000144247 -0.00335567 -0.00512031 0.00597556 0.00641308 -0.00201214 0.00563167 -0.00508122 0.000789848 -0.00210742 0.00271505 0.00614491 -0.00527933 0.00626794 -0.00207309 0.00112096 0.00633852 0.0062189 0.000654816 -0.00202595 -0.00083416 0.00612755 -0.00190484 0.000819614 -0.00350448 -0.00501999 -0.00517176 -0.00517137 -0.00114662 -0.00515026 -0.00280668 -0.00169314 -0.00515019 0.00627568 0.00590356 -0.00335028 0.00582271 -0.00177822 -0.00341426 0.00625791 -0.00109733 -0.00375807 -0.00351858 0.0105949 -0.00523724 -0.00211991 -0.00208873 -0.0022289 -0.00212502 -0.00528713 -0.00519266 -0.00194356 -0.00529699 -0.00510945 -0.00220023 -0.00505289 0.00614654 -0.00117343 0.00626562 -0.00117412 -0.00501593 0.0056005 0.000634662 -0.0011812 0.000549403 -0.00528426 0.000587315 -0.00212879 0.00285021 -0.00199273 0.00567274 -0.00194775 -0.000857942 -0.00095306 0.0061405 0.00876229
areQC2 0.0141277 -0.00580969 -0.00288959 -0.00554061 -0.00553045 -0.00622179 -0.00313078 0.00226929 0.00949382 -0.00515273 -0.00539433 -0.00259084 -0.00617574 0.00953291 -0.0038573 -0.00268613 -0.00454466 -0.0056625 0.0141428 -0.00553947 -0.0026518 -0.00352619 -0.00546889 -0.00558851 -0.00399233 -0.00260466 -0.00289966 -0.00567986 -0.00248355 -0.00284603 0.00436892 0.00959414 0.00944236 0.00944276 -0.00172533 0.0128432 0.00304092 -0.00227185 0.0128433 -0.00553173 -0.00590385 0.00227469 -0.0059847 -0.00235693 0.00221071 -0.0055495 -0.00408386 0.00545854 0.00435482 -0.00523724 0.020145 -0.00109131 0.000967099 -0.00280761 -0.00109641 0.014135 0.0135853 -0.00252226 0.0141251 0.00950468 -0.00277894 0.0121849 -0.00566087 -0.00415996 -0.00526832 -0.00416065 0.0095982 -0.00620691 -0.00403821 -0.00416774 -0.00409775 0.0141378 -0.00408556 -0.00110019 -0.0044095 -0.00257144 -0.00613467 -0.00252646 -0.00292344 -0.0039396 -0.00566691 -0.00529615
lyrON10 -0.0011485 -0.00269235 0.00371056 -0.00242327 -0.00241311 -0.00310445 0.000722886 -0.000174757 -0.000974374 -0.0020354 -0.00227699 0.00417211 -0.0030584 -0.000935279 -0.000739966 0.00391402 -0.00142732 -0.00254517 -0.0011334 -0.00242213 0.00394835 -0.000408854 -0.00235156 -0.00247118 -0.000874998 0.00340771 0.00136241 -0.00256252 0.00352882 0.000271301 0.000641455 -0.000874055 -0.00102583 -0.00102543 0.0020588 -0.00100432 0.00133926 0.00264948 -0.00100425 -0.00241439 -0.00278651 -0.000169359 -0.00286737 0.0032219 -0.000233341 -0.00243217 -0.000230194 0.000387868 0.00062736 -0.00211991 -0.00109131 0.0134897 0.00460177 0.00379254 0.00428311 -0.00114119 -0.00104672 0.00239906 -0.00115105 -0.000963509 0.00382121 -0.00090695 -0.00254354 -0.000306296 -0.00215098 -0.000306982 -0.000869988 -0.00308957 0.000427647 -0.000314068 -0.000980411 -0.00113832 0.0003803 0.00606071 -0.00129217 0.00344093 -0.00301733 0.0034859 0.00133863 -8.59267e-05 -0.00254958 -0.00217881
lyrON8 0.000909909 -0.00266117 0.00025893 -0.00239209 -0.00238193 -0.00307327 1.77338e-05 0.00107027 0.00108403 -0.00200421 -0.00224581 0.000557672 -0.00302722 0.00112313 -0.000708784 0.000462386 -0.00139614 -0.00251398 0.000925008 -0.00239095 0.000496721 -0.000377672 -0.00232038 -0.00243999 -0.000843817 0.00054386 0.000248858 -0.00253134 0.000664966 0.000302483 0.00269986 0.00118435 0.00103258 0.00103297 0.00142319 0.00105408 0.00339767 0.000876672 0.00105415 -0.00238321 -0.00275533 0.00107567 -0.00283618 0.000791587 0.00101169 -0.00240098 -0.000935346 0.00244627 0.00268576 -0.00208873 0.000967099 0.00460177 0.0147792 0.000340906 0.00459666 0.000917211 0.00101168 0.000626253 0.000907353 0.0010949 0.00036958 0.00115145 -0.00251236 -0.00101145 -0.0021198 -0.00101213 0.00118842 -0.00305839 -0.000889693 -0.00101922 -0.000949229 0.000920083 -0.000937041 0.00459289 -0.00126099 0.000577079 -0.00298615 0.000622055 0.000225076 -0.000791079 -0.00251839 -0.00214763
lyrON3 -0.0028648 -0.00280135 0.0102327 -0.00253227 -0.00252211 -0.00321344 0.0011977 -0.00124617 -0.00269068 -0.00214439 -0.00238599 0.00666171 -0.0031674 -0.00265158 -0.000848961 0.00798853 -0.00153632 -0.00265416 -0.0028497 -0.00253113 0.00802287 -0.000517848 -0.00246055 -0.00258017 -0.000983993 0.00559408 0.00216103 -0.00267152 0.00571519 0.000162306 -0.00107485 -0.00259036 -0.00274213 -0.00274174 0.00247848 -0.00272063 -0.000377043 0.00397081 -0.00272056 -0.00252339 -0.00289551 -0.00124077 -0.00297636 0.00506453 -0.00130475 -0.00254116 0.000244624 -0.00132844 -0.00108895 -0.0022289 -0.00280761 0.00379254 0.000340906 0.0150973 0.00378743 -0.0028575 -0.00276303 0.00372039 -0.00286736 -0.00267981 0.00789572 -0.00262326 -0.00265253 0.000168522 -0.00225998 0.000167836 -0.00258629 -0.00319857 0.00473797 0.00016075 -0.00108941 -0.00285463 0.00469063 0.00378366 -0.00140116 0.0056273 -0.00312633 0.00567228 0.00213725 0.000388891 -0.00265857 -0.00228781
lyrMI4 -0.0011536 -0.00269746 0.00370546 -0.00242838 -0.00241822 -0.00310956 0.00071778 -0.000179864 -0.00097948 -0.0020405 -0.0022821 0.004167 -0.00306351 -0.000940385 -0.000745073 0.00390891 -0.00143243 -0.00255027 -0.0011385 -0.00242724 0.00394325 -0.00041396 -0.00235667 -0.00247628 -0.000880105 0.0034026 0.0013573 -0.00256763 0.00352371 0.000266194 0.000636348 -0.000879161 -0.00103093 -0.00103054 0.00205369 -0.00100943 0.00133416 0.00264437 -0.00100936 -0.0024195 -0.00279162 -0.000174465 -0.00287247 0.00321679 -0.000238448 -0.00243727 -0.0002353 0.000382762 0.000622253 -0.00212502 -0.00109641 0.00428311 0.00459666 0.00378743 0.0156796 -0.0011463 -0.00105183 0.00239396 -0.00115616 -0.000968616 0.00381611 -0.000912057 -0.00254865 -0.000311402 -0.00215609 -0.000312089 -0.000875095 -0.00309468 0.000422541 -0.000319174 -0.000985517 -0.00114343 0.000375193 0.00427423 -0.00129727 0.00343582 -0.00302244 0.0034808 0.00133352 -9.10333e-05 -0.00255468 -0.00218392
areQC4 0.0154713 -0.00585957 -0.00293947 -0.0055905 -0.00558033 -0.00627167 -0.00318067 0.0022194 0.00944393 -0.00520262 -0.00544422 -0.00264073 -0.00622563 0.00948302 -0.00390719 -0.00273602 -0.00459454 -0.00571239 0.0149903 -0.00558936 -0.00270168 -0.00357608 -0.00551878 -0.0056384 -0.00404222 -0.00265454 -0.00294955 -0.00572975 -0.00253344 -0.00289592 0.00431903 0.00954425 0.00939247 0.00939287 -0.00177522 0.0127933 0.00299103 -0.00232173 0.0127934 -0.00558162 -0.00595373 0.0022248 -0.00603459 -0.00240682 0.00216082 -0.00559939 -0.00413375 0.00540865 0.00430494 -0.00528713 0.014135 -0.00114119 0.000917211 -0.0028575 -0.0011463 0.0192523 0.0135354 -0.00257215 0.0157706 0.00945479 -0.00282882 0.012135 -0.00571076 -0.00420985 -0.00531821 -0.00421054 0.00954831 -0.00625679 -0.0040881 -0.00421762 -0.00414763 0.0149854 -0.00413545 -0.00115007 -0.00445939 -0.00262133 -0.00618455 -0.00257635 -0.00297333 -0.00398948 -0.0057168 -0.00534604
areNU4 0.0135281 -0.00576511 -0.00284501 -0.00549603 -0.00548587 -0.0061772 -0.0030862 0.00231387 0.0095384 -0.00510815 -0.00534975 -0.00254626 -0.00613116 0.00957749 -0.00381272 -0.00264155 -0.00450008 -0.00561792 0.0135432 -0.00549489 -0.00260721 -0.00348161 -0.00542431 -0.00554393 -0.00394775 -0.00256008 -0.00285508 -0.00563528 -0.00243897 -0.00280145 0.0044135 0.00963872 0.00948694 0.00948734 -0.00168075 0.0128878 0.0030855 -0.00222726 0.0128879 -0.00548715 -0.00585927 0.00231927 -0.00594012 -0.00231235 0.00225529 -0.00550492 -0.00403928 0.00550312 0.0043994 -0.00519266 0.0135853 -0.00104672 0.00101168 -0.00276303 -0.00105183 0.0135354 0.0197991 -0.00247768 0.0135256 0.00954926 -0.00273436 0.0122294 -0.00561629 -0.00411538 -0.00522374 -0.00411607 0.00964278 -0.00616233 -0.00399363 -0.00412316 -0.00405317 0.0135383 -0.00404098 -0.00105561 -0.00436492 -0.00252686 -0.00609008 -0.00248188 -0.00287886 -0.00389502 -0.00562233 -0.00525157
lyrMI5 -0.00257945 -0.002516 0.00363841 -0.00224692 -0.00223676 -0.0029281 0.00305688 -0.00049761 -0.00240533 -0.00185904 -0.00210064 0.00393715 -0.00288205 -0.00236624 -0.000563613 0.00384187 -0.00125097 -0.00236881 -0.00256435 -0.00224578 0.0038762 -0.0002325 -0.00217521 -0.00229482 -0.000698645 0.00392334 0.00542068 -0.00238617 0.00404445 0.000447654 -0.000789503 -0.00230501 -0.00245678 -0.00245639 0.00276383 -0.00243528 -9.16952e-05 0.00512716 -0.00243521 -0.00223804 -0.00261016 -0.000492212 -0.00269101 0.00417107 -0.000556194 -0.00225581 0.0021038 -0.00104309 -0.000803598 -0.00194356 -0.00252226 0.00239906 0.000626253 0.00372039 0.00239396 -0.00257215 -0.00247768 0.0208735 -0.00258201 -0.00239447 0.00374906 -0.00233791 -0.00236719 0.0020277 -0.00197463 0.00202701 -0.00230095 -0.00291322 0.000507782 0.00201993 -0.000804058 -0.00256928 0.000460434 0.00239018 -0.00111581 0.00395656 -0.00284098 0.00400154 0.0053969 0.00224807 -0.00237322 -0.00200246
areNU1 0.0154614 -0.00586943 -0.00294933 -0.00560035 -0.00559019 -0.00628153 -0.00319053 0.00220955 0.00943407 -0.00521248 -0.00545408 -0.00265059 -0.00623548 0.00947317 -0.00391705 -0.00274588 -0.0046044 -0.00572225 0.0149804 -0.00559921 -0.00271154 -0.00358593 -0.00552864 -0.00564826 -0.00405208 -0.0026644 -0.0029594 -0.0057396 -0.0025433 -0.00290578 0.00430917 0.00953439 0.00938262 0.00938301 -0.00178507 0.0127835 0.00298118 -0.00233159 0.0127836 -0.00559147 -0.00596359 0.00221494 -0.00604445 -0.00241668 0.00215096 -0.00560925 -0.00414361 0.00539879 0.00429508 -0.00529699 0.0141251 -0.00115105 0.000907353 -0.00286736 -0.00115616 0.0157706 0.0135256 -0.00258201 0.0200409 0.00944493 -0.00283868 0.0121251 -0.00572062 -0.00421971 -0.00532807 -0.0042204 0.00953846 -0.00626665 -0.00409796 -0.00422748 -0.00415749 0.0149755 -0.0041453 -0.00115993 -0.00446925 -0.00263118 -0.00619441 -0.00258621 -0.00298319 -0.00399934 -0.00572666 -0.00535589
areQC7 0.00944749 -0.00568189 -0.00276179 -0.00541281 -0.00540265 -0.00609399 -0.00300299 0.00239709 0.0182649 -0.00502493 -0.00526653 -0.00246305 -0.00604794 0.0145257 -0.0037295 -0.00255833 -0.00441686 -0.0055347 0.00946259 -0.00541167 -0.002524 -0.00339839 -0.0053411 -0.00546072 -0.00386454 -0.00247686 -0.00277186 -0.00555206 -0.00235575 -0.00271824 0.00449671 0.0123217 0.0144351 0.0144355 -0.00159753 0.00959166 0.00316872 -0.00214405 0.00959173 -0.00540393 -0.00577605 0.00240249 -0.0058569 -0.00222913 0.0023385 -0.00542171 -0.00395607 0.00558633 0.00448262 -0.00510945 0.00950468 -0.000963509 0.0010949 -0.00267981 -0.000968616 0.00945479 0.00954926 -0.00239447 0.00944493 0.0190696 -0.00265114 0.00968904 -0.00553308 -0.00403217 -0.00514052 -0.00403286 0.0123258 -0.00607911 -0.00391041 -0.00403994 -0.00396995 0.00945767 -0.00395776 -0.000972389 -0.00428171 -0.00244364 -0.00600687 -0.00239867 -0.00279564 -0.0038118 -0.00553912 -0.00516835
lyrIL1 -0.00283613 -0.00277267 0.00781375 -0.00250359 -0.00249343 -0.00318477 0.00122638 -0.00121749 -0.002662 -0.00211572 -0.00235732 0.00669038 -0.00313872 -0.00262291 -0.000820286 0.00922074 -0.00150764 -0.00262549 -0.00282103 -0.00250245 0.00805274 -0.000489174 -0.00243188 -0.0025515 -0.000955319 0.00562275 0.0021897 -0.00264284 0.00574386 0.000190981 -0.00104618 -0.00256169 -0.00271346 -0.00271306 0.00250715 -0.00269196 -0.000348369 0.00399948 -0.00269188 -0.00249471 -0.00286683 -0.0012121 -0.00294769 0.0050932 -0.00127608 -0.00251249 0.000273298 -0.00129976 -0.00106027 -0.00220023 -0.00277894 0.00382121 0.00036958 0.00789572 0.00381611 -0.00282882 -0.00273436 0.00374906 -0.00283868 -0.00265114 0.0196452 -0.00259458 -0.00262386 0.000197197 -0.0022313 0.00019651 -0.00255762 -0.00316989 0.00196715 0.000189424 -0.00106073 -0.00282595 0.0019198 0.00381233 -0.00137249 0.00565597 -0.00309765 0.00570095 0.00216592 0.000417566 -0.0026299 -0.00225913
areQC1 0.0121277 -0.00562533 -0.00270523 -0.00535625 -0.00534609 -0.00603743 -0.00294643 0.00245365 0.00967817 -0.00496838 -0.00520997 -0.00240649 -0.00599138 0.00971727 -0.00367295 -0.00250177 -0.0043603 -0.00547815 0.0121428 -0.00535511 -0.00246744 -0.00334183 -0.00528454 -0.00540416 -0.00380798 -0.0024203 -0.0027153 -0.0054955 -0.0022992 -0.00266168 0.00455327 0.00977849 0.00962672 0.00962711 -0.00154097 0.0122719 0.00322528 -0.00208749 0.0122719 -0.00534737 -0.00571949 0.00245904 -0.00580035 -0.00217257 0.00239506 -0.00536515 -0.00389951 0.00564289 0.00453918 -0.00505289 0.0121849 -0.00090695 0.00115145 -0.00262326 -0.000912057 0.012135 0.0122294 -0.00233791 0.0121251 0.00968904 -0.00259458 0.01937 -0.00547652 -0.00397561 -0.00508396 -0.0039763 0.00978256 -0.00602255 -0.00385385 -0.00398338 -0.00391339 0.0121379 -0.0039012 -0.00091583 -0.00422515 -0.00238708 -0.00595031 -0.00234211 -0.00273908 -0.00375524 -0.00548256 -0.00511179
lyrMD3 -0.00571806 0.00635132 -0.00273451 0.00734899 0.00331008 0.00730969 -0.000567878 -0.00377931 -0.00554394 0.00555193 0.00644914 -0.00243577 0.00735574 -0.00550485 0.000366217 -0.00253105 0.00229142 0.00674425 -0.00570297 0.00735013 -0.00249672 0.000697329 0.00713247 0.00794297 0.000231184 -0.00244958 -0.00125779 0.00785162 -0.00232847 0.000395983 -0.00392811 -0.00544362 -0.0055954 -0.005595 -0.00157025 -0.00557389 -0.00323031 -0.00211677 -0.00557382 0.00662928 0.00625716 -0.00377391 0.00754678 -0.00220185 -0.00383789 0.00734009 -0.00152096 -0.0041817 -0.00394221 0.00614654 -0.00566087 -0.00254354 -0.00251236 -0.00265253 -0.00254865 -0.00571076 -0.00561629 -0.00236719 -0.00572062 -0.00553308 -0.00262386 -0.00547652 0.0213759 -0.00159706 0.00584199 -0.00159775 -0.00543956 0.00732457 0.000211031 -0.00160483 0.000125772 -0.00570789 0.000163683 -0.00255242 0.00242658 -0.00241636 0.00739681 -0.00237138 -0.00128157 -0.00137669 0.0064941 0.00608763
lyrSK2 -0.00421715 -0.00174587 8.65468e-05 -0.00147679 -0.00146663 -0.00215797 0.00282869 0.00154903 -0.00404303 -0.00108892 -0.00133052 0.000385289 -0.00211192 -0.00400394 0.00307428 0.000290003 -0.000480842 -0.00159869 -0.00420206 -0.00147565 0.000324338 0.00236797 -0.00140508 -0.0015247 0.00293924 0.000371477 0.00252065 -0.00161604 0.000492583 0.000636898 -0.0024272 -0.00394271 -0.00409449 -0.00409409 0.000418612 -0.00407298 -0.0017294 0.00105981 -0.00407291 -0.00146791 -0.00184003 0.00155443 -0.00192089 0.000619204 0.00149045 -0.00148569 0.0137558 -0.00268079 -0.0024413 -0.00117343 -0.00415996 -0.000306296 -0.00101145 0.000168522 -0.000311402 -0.00420985 -0.00411538 0.0020277 -0.00421971 -0.00403217 0.000197197 -0.00397561 -0.00159706 0.0325123 -0.00120451 0.0174111 -0.00393865 -0.00214309 -0.000395538 0.0129003 0.00283383 -0.00420698 -0.000442885 -0.000315176 -0.000345688 0.000404696 -0.00207085 0.000449672 0.00249687 0.0110598 -0.0016031 -0.00123233
lyrNY3 -0.00532551 0.00569318 -0.00234195 0.00596226 0.00370264 0.00528108 -0.000175323 -0.00338675 -0.00515139 0.00594448 0.00610854 -0.00204321 0.00532713 -0.00511229 0.000758771 -0.0021385 0.00268398 0.00584037 -0.00531041 0.0059634 -0.00210416 0.00108988 0.00603397 0.00591436 0.000623739 -0.00205702 -0.000865236 0.00582301 -0.00193592 0.000788538 -0.00353556 -0.00505107 -0.00520284 -0.00520244 -0.0011777 -0.00518134 -0.00283775 -0.00172421 -0.00518127 0.00597114 0.00559902 -0.00338135 0.00551817 -0.0018093 -0.00344533 0.00595337 -0.0011284 -0.00378915 -0.00354965 0.00626562 -0.00526832 -0.00215098 -0.0021198 -0.00225998 -0.00215609 -0.00531821 -0.00522374 -0.00197463 -0.00532807 -0.00514052 -0.0022313 -0.00508396 0.00584199 -0.00120451 0.0205279 -0.00120519 -0.005047 0.00529596 0.000603586 -0.00121228 0.000518327 -0.00531534 0.000556238 -0.00215986 0.00281913 -0.00202381 0.0053682 -0.00197883 -0.000889018 -0.000984136 0.00583596 0.00620672
lyrAB1 -0.00421784 -0.00174656 8.586e-05 -0.00147748 -0.00146732 -0.00215866 0.00282801 0.00154834 -0.00404372 -0.0010896 -0.0013312 0.000384602 -0.00211261 -0.00400462 0.00307359 0.000289316 -0.000481529 -0.00159937 -0.00420274 -0.00147634 0.000323651 0.00236728 -0.00140577 -0.00152538 0.00293856 0.00037079 0.00251997 -0.00161673 0.000491896 0.000636211 -0.00242789 -0.0039434 -0.00409517 -0.00409478 0.000417925 -0.00407367 -0.00173008 0.00105912 -0.0040736 -0.0014686 -0.00184072 0.00155374 -0.00192157 0.000618517 0.00148976 -0.00148637 0.0137551 -0.00268148 -0.00244199 -0.00117412 -0.00416065 -0.000306982 -0.00101213 0.000167836 -0.000312089 -0.00421054 -0.00411607 0.00202701 -0.0042204 -0.00403286 0.00019651 -0.0039763 -0.00159775 0.0174111 -0.00120519 0.0325673 -0.00393933 -0.00214378 -0.000396224 0.0128996 0.00283315 -0.00420767 -0.000443572 -0.000315862 -0.000346374 0.000404009 -0.00207154 0.000448985 0.00249618 0.0110591 -0.00160378 -0.00123302
areMB2 0.00954101 -0.00558837 -0.00266827 -0.00531929 -0.00530913 -0.00600047 -0.00290947 0.00249061 0.0123149 -0.00493141 -0.00517301 -0.00236953 -0.00595442 0.012354 -0.00363598 -0.00246481 -0.00432334 -0.00544118 0.00955611 -0.00531815 -0.00243048 -0.00330487 -0.00524758 -0.00536719 -0.00377102 -0.00238334 -0.00267834 -0.00545854 -0.00226223 -0.00262472 0.00459024 0.0168427 0.0122634 0.0122638 -0.00150401 0.00968518 0.00326224 -0.00205053 0.00968525 -0.00531041 -0.00568253 0.00249601 -0.00576338 -0.00213561 0.00243202 -0.00532818 -0.00386255 0.00567985 0.00457614 -0.00501593 0.0095982 -0.000869988 0.00118842 -0.00258629 -0.000875095 0.00954831 0.00964278 -0.00230095 0.00953846 0.0123258 -0.00255762 0.00978256 -0.00543956 -0.00393865 -0.005047 -0.00393933 0.0199997 -0.00598559 -0.00381689 -0.00394642 -0.00387643 0.00955119 -0.00386424 -0.000878868 -0.00418818 -0.00235012 -0.00591335 -0.00230514 -0.00270212 -0.00371828 -0.00544559 -0.00507483
lyrNC1 -0.0062641 0.00580529 -0.00328054 0.00680296 0.00276405 0.0185103 -0.00111391 -0.00432534 -0.00608997 0.0050059 0.00590311 -0.0029818 0.0148173 -0.00605088 -0.000179816 -0.00307709 0.00174539 0.00619821 -0.006249 0.0068041 -0.00304275 0.000151297 0.00658643 0.00739694 -0.000314848 -0.00299561 -0.00180382 0.00803369 -0.00287451 -0.000150049 -0.00447415 -0.00598966 -0.00614143 -0.00614103 -0.00211628 -0.00611993 -0.00377634 -0.0026628 -0.00611985 0.00608325 0.00571113 -0.00431994 0.0117051 -0.00274788 -0.00438392 0.00679406 -0.00206699 -0.00472773 -0.00448824 0.0056005 -0.00620691 -0.00308957 -0.00305839 -0.00319857 -0.00309468 -0.00625679 -0.00616233 -0.00291322 -0.00626665 -0.00607911 -0.00316989 -0.00602255 0.00732457 -0.00214309 0.00529596 -0.00214378 -0.00598559 0.0318642 -0.000335001 -0.00215086 -0.00042026 -0.00625392 -0.000382349 -0.00309845 0.00188054 -0.00296239 0.0148584 -0.00291742 -0.00182761 -0.00192272 0.00594807 0.0055416
lyrON4 -0.0040954 6.22191e-05 0.0028042 0.000331299 0.000341459 -0.000349879 0.000633644 -0.00228059 -0.00392128 0.000719175 0.000477576 0.00160461 -0.000303832 -0.00388218 0.000413609 0.00205996 0.00869243 0.000209405 -0.0040803 0.000332438 0.00209429 0.000744722 0.000403012 0.000283394 0.000278577 0.00118277 0.000583854 0.000192047 0.00130388 0.000823406 -0.00230545 -0.00382096 -0.00397273 -0.00397233 0.00051529 -0.00395123 -0.00160764 0.0007582 -0.00395116 0.000340178 -3.19407e-05 -0.00227519 -0.000112795 0.00112954 -0.00233918 0.000322404 -0.000319436 -0.00255904 -0.00231954 0.000634662 -0.00403821 0.000427647 -0.000889693 0.00473797 0.000422541 -0.0040881 -0.00399363 0.000507782 -0.00409796 -0.00391041 0.00196715 -0.00385385 0.000211031 -0.000395538 0.000603586 -0.000396224 -0.00381689 -0.000335001 0.0256488 -0.00040331 0.000173165 -0.00408522 0.0105566 0.000418767 0.00742901 0.00121599 -0.00026276 0.00126097 0.000560072 -0.000175169 0.000204994 0.000575757
lyrSK4 -0.00422493 -0.00175364 7.87746e-05 -0.00148456 -0.0014744 -0.00216574 0.00282092 0.0037579 -0.0040508 -0.00109669 -0.00133829 0.000377517 -0.0021197 -0.00401171 0.0030665 0.000282231 -0.000488615 -0.00160646 -0.00420983 -0.00148343 0.000316566 0.0023602 -0.00141285 -0.00153247 0.00293147 0.000363705 0.00251288 -0.00162382 0.00048481 0.000629126 -0.00243498 -0.00395049 -0.00410226 -0.00410186 0.000410839 -0.00408076 -0.00173717 0.00105204 -0.00408068 -0.00147569 -0.0018478 0.0037633 -0.00192866 0.000611432 0.00369932 -0.00149346 0.0129764 -0.00268856 -0.00244907 -0.0011812 -0.00416774 -0.000314068 -0.00101922 0.00016075 -0.000319174 -0.00421762 -0.00412316 0.00201993 -0.00422748 -0.00403994 0.000189424 -0.00398338 -0.00160483 0.0129003 -0.00121228 0.0128996 -0.00394642 -0.00215086 -0.00040331 0.0317595 0.00282606 -0.00421475 -0.000450658 -0.000322948 -0.00035346 0.000396923 -0.00207862 0.0004419 0.0024891 0.011052 -0.00161087 -0.00124011
lyrMO2 -0.00415494 -2.30401e-05 -0.00117138 0.000246039 0.0002562 -0.000435139 0.00386301 -0.00137213 -0.00398081 0.000633916 0.000392317 -0.000872639 -0.000389092 -0.00394172 0.00907749 -0.000967925 0.00124199 0.000124145 -0.00413984 0.000247179 -0.00093359 0.00535314 0.000317753 0.000198135 0.0152159 -0.000886451 0.00207613 0.000106788 -0.000765345 0.00195911 -0.00236499 -0.00388049 -0.00403227 -0.00403187 -7.12312e-06 -0.00401076 -0.00166718 -0.000553639 -0.00401069 0.000254919 -0.0001172 -0.00136674 -0.000198055 -0.000638724 -0.00143072 0.000237145 0.00290993 -0.00261857 -0.00237908 0.000549403 -0.00409775 -0.000980411 -0.000949229 -0.00108941 -0.000985517 -0.00414763 -0.00405317 -0.000804058 -0.00415749 -0.00396995 -0.00106073 -0.00391339 0.000125772 0.00283383 0.000518327 0.00283315 -0.00387643 -0.00042026 0.000173165 0.00282606 0.0372004 -0.00414476 0.000125817 -0.000989291 0.00137714 -0.000853232 -0.000348019 -0.000808256 0.00205235 0.0030542 0.000119735 0.000490498
areGL1 0.0149781 -0.0058567 -0.0029366 -0.00558762 -0.00557746 -0.0062688 -0.0031778 0.00222228 0.0094468 -0.00519975 -0.00544135 -0.00263786 -0.00622275 0.0094859 -0.00390432 -0.00273315 -0.00459167 -0.00570952 0.0149932 -0.00558648 -0.00269881 -0.0035732 -0.00551591 -0.00563553 -0.00403935 -0.00265167 -0.00294667 -0.00572687 -0.00253057 -0.00289305 0.0043219 0.00954712 0.00939535 0.00939574 -0.00177234 0.0127962 0.00299391 -0.00231886 0.0127963 -0.00557874 -0.00595086 0.00222767 -0.00603172 -0.00240394 0.00216369 -0.00559652 -0.00413088 0.00541152 0.00430781 -0.00528426 0.0141378 -0.00113832 0.000920083 -0.00285463 -0.00114343 0.0149854 0.0135383 -0.00256928 0.0149755 0.00945767 -0.00282595 0.0121379 -0.00570789 -0.00420698 -0.00531534 -0.00420767 0.00955119 -0.00625392 -0.00408522 -0.00421475 -0.00414476 0.0203165 -0.00413257 -0.0011472 -0.00445652 -0.00261845 -0.00618168 -0.00257348 -0.00297046 -0.00398661 -0.00571393 -0.00534316
lyrON2 -0.00414275 1.48714e-05 0.00275686 0.000283951 0.000294111 -0.000397227 0.000586296 -0.00232794 -0.00396863 0.000671827 0.000430228 0.00155727 -0.00035118 -0.00392953 0.000366262 0.00201261 0.00864508 0.000162057 -0.00412765 0.00028509 0.00204695 0.000697374 0.000355664 0.000236047 0.000231229 0.00113542 0.000536506 0.000144699 0.00125653 0.000776058 -0.0023528 -0.00386831 -0.00402008 -0.00401968 0.000467943 -0.00399858 -0.00165499 0.000710852 -0.00399851 0.000292831 -7.92884e-05 -0.00232254 -0.000160143 0.00108219 -0.00238652 0.000275056 -0.000366784 -0.00260638 -0.00236689 0.000587315 -0.00408556 0.0003803 -0.000937041 0.00469063 0.000375193 -0.00413545 -0.00404098 0.000460434 -0.0041453 -0.00395776 0.0019198 -0.0039012 0.000163683 -0.000442885 0.000556238 -0.000443572 -0.00386424 -0.000382349 0.0105566 -0.000450658 0.000125817 -0.00413257 0.0294366 0.00037142 0.00738166 0.00116864 -0.000310108 0.00121362 0.000512725 -0.000222517 0.000157646 0.00052841
lyrON9 -0.00115738 -0.00270123 0.00370168 -0.00243215 -0.00242199 -0.00311333 0.000714006 -0.000183637 -0.000983254 -0.00204428 -0.00228587 0.00416323 -0.00306728 -0.000944159 -0.000748846 0.00390514 -0.0014362 -0.00255405 -0.00114228 -0.00243101 0.00393947 -0.000417734 -0.00236044 -0.00248006 -0.000883878 0.00339883 0.00135353 -0.0025714 0.00351994 0.000262421 0.000632575 -0.000882935 -0.00103471 -0.00103431 0.00204992 -0.0010132 0.00133038 0.0026406 -0.00101313 -0.00242327 -0.00279539 -0.000178239 -0.00287625 0.00321302 -0.000242221 -0.00244105 -0.000239074 0.000378988 0.00061848 -0.00212879 -0.00110019 0.00606071 0.00459289 0.00378366 0.00427423 -0.00115007 -0.00105561 0.00239018 -0.00115993 -0.000972389 0.00381233 -0.00091583 -0.00255242 -0.000315176 -0.00215986 -0.000315862 -0.000878868 -0.00309845 0.000418767 -0.000322948 -0.000989291 -0.0011472 0.00037142 0.0142001 -0.00130105 0.00343205 -0.00302621 0.00347702 0.00132975 -9.48067e-05 -0.00255846 -0.00218769
lyrPA4 -0.00446669 0.00227776 -0.00148314 0.00254684 0.002557 0.00186567 0.000683494 -0.00252793 -0.00429257 0.00293472 0.00269312 -0.00118439 0.00191171 -0.00425347 0.00161759 -0.00127968 0.0132793 0.00242495 -0.00445159 0.00254798 -0.00124535 0.0019487 0.00261856 0.00249894 0.00148256 -0.00119821 -6.41868e-06 0.00240759 -0.0010771 0.00164736 -0.00267674 -0.00419225 -0.00434402 -0.00434363 -0.000318879 -0.00432252 -0.00197893 -0.000865395 -0.00432245 0.00255572 0.0021836 -0.00252253 0.00210275 -0.00095048 -0.00258652 0.00253795 -0.000269586 -0.00293033 -0.00269084 0.00285021 -0.0044095 -0.00129217 -0.00126099 -0.00140116 -0.00129727 -0.00445939 -0.00436492 -0.00111581 -0.00446925 -0.00428171 -0.00137249 -0.00422515 0.00242658 -0.000345688 0.00281913 -0.000346374 -0.00418818 0.00188054 0.00742901 -0.00035346 0.00137714 -0.00445652 0.00738166 -0.00130105 0.0215104 -0.00116499 0.00195279 -0.00112001 -3.02003e-05 -0.000125319 0.00242054 0.0027913
lyrON6 -0.00262863 -0.00256517 0.00554532 -0.00229609 -0.00228593 -0.00297727 0.00143388 -0.00101 -0.00245451 -0.00190822 -0.00214982 0.00584407 -0.00293122 -0.00241541 -0.000612787 0.00574878 -0.00130014 -0.00241799 -0.00261353 -0.00229495 0.00578311 -0.000281675 -0.00222438 -0.002344 -0.00074782 0.0116455 0.0023972 -0.00243534 0.00598033 0.00039848 -0.000838678 -0.00235419 -0.00250596 -0.00250556 0.00271465 -0.00248446 -0.00014087 0.00420698 -0.00248439 -0.00228721 -0.00265933 -0.0010046 -0.00274019 0.0053007 -0.00106858 -0.00230499 0.000480797 -0.00109226 -0.000852772 -0.00199273 -0.00257144 0.00344093 0.000577079 0.0056273 0.00343582 -0.00262133 -0.00252686 0.00395656 -0.00263118 -0.00244364 0.00565597 -0.00238708 -0.00241636 0.000404696 -0.00202381 0.000404009 -0.00235012 -0.00296239 0.00121599 0.000396923 -0.000853232 -0.00261845 0.00116864 0.00343205 -0.00116499 0.0116787 -0.00289015 0.00727378 0.00237342 0.000625065 -0.0024224 -0.00205163
lyrNC3 -0.00619186 0.00587753 -0.0032083 0.0068752 0.00283629 0.0148435 -0.00104167 -0.0042531 -0.00601773 0.00507814 0.00597535 -0.00290956 0.0171053 -0.00597864 -0.000107574 -0.00300484 0.00181763 0.00627046 -0.00617676 0.00687634 -0.00297051 0.000223538 0.00665867 0.00746918 -0.000242607 -0.00292337 -0.00173158 0.00810593 -0.00280226 -7.78078e-05 -0.00440191 -0.00591741 -0.00606919 -0.00606879 -0.00204404 -0.00604768 -0.0037041 -0.00259056 -0.00604761 0.00615549 0.00578337 -0.0042477 0.0117774 -0.00267564 -0.00431168 0.0068663 -0.00199475 -0.00465549 -0.004416 0.00567274 -0.00613467 -0.00301733 -0.00298615 -0.00312633 -0.00302244 -0.00618455 -0.00609008 -0.00284098 -0.00619441 -0.00600687 -0.00309765 -0.00595031 0.00739681 -0.00207085 0.0053682 -0.00207154 -0.00591335 0.0148584 -0.00026276 -0.00207862 -0.000348019 -0.00618168 -0.000310108 -0.00302621 0.00195279 -0.00289015 0.0276081 -0.00284518 -0.00175536 -0.00185048 0.00602031 0.00561384
lyrON5 -0.00258365 -0.0025202 0.0055903 -0.00225112 -0.00224096 -0.0029323 0.00147885 -0.00096502 -0.00240953 -0.00186324 -0.00210484 0.00588904 -0.00288625 -0.00237043 -0.000567811 0.00579376 -0.00125517 -0.00237301 -0.00256855 -0.00224998 0.00582809 -0.000236699 -0.0021794 -0.00229902 -0.000702844 0.00724056 0.00244218 -0.00239037 0.00602531 0.000443456 -0.000793701 -0.00230921 -0.00246098 -0.00246059 0.00275963 -0.00243948 -9.58938e-05 0.00425196 -0.00243941 -0.00224224 -0.00261436 -0.000959621 -0.00269521 0.00534568 -0.0010236 -0.00226001 0.000525773 -0.00104729 -0.000807796 -0.00194775 -0.00252646 0.0034859 0.000622055 0.00567228 0.0034808 -0.00257635 -0.00248188 0.00400154 -0.00258621 -0.00239867 0.00570095 -0.00234211 -0.00237138 0.000449672 -0.00197883 0.000448985 -0.00230514 -0.00291742 0.00126097 0.0004419 -0.000808256 -0.00257348 0.00121362 0.00347702 -0.00112001 0.00727378 -0.00284518 0.0125305 0.0024184 0.000670041 -0.00237742 -0.00200666
lyrWI3 -0.00298063 -0.00143038 0.00205527 -0.00116131 -0.00115115 -0.00184248 0.00428575 -0.000642625 -0.00280651 -0.000773429 -0.00101503 0.00235402 -0.00179644 -0.00276741 0.00229279 0.00225873 -0.000165355 -0.0012832 -0.00296553 -0.00116017 0.00229306 0.00198332 -0.00108959 -0.00120921 0.00215776 0.0023402 0.00557113 -0.00130056 0.00246131 0.00117458 -0.00119068 -0.00270619 -0.00285796 -0.00285757 0.00192577 -0.00283646 -0.000492872 0.00322572 -0.00283639 -0.00115243 -0.00152454 -0.000637227 -0.0016054 0.00258793 -0.000701209 -0.0011702 0.00257297 -0.00144427 -0.00120477 -0.000857942 -0.00292344 0.00133863 0.000225076 0.00213725 0.00133352 -0.00297333 -0.00287886 0.0053969 -0.00298319 -0.00279564 0.00216592 -0.00273908 -0.00128157 0.00249687 -0.000889018 0.00249618 -0.00270212 -0.00182761 0.000560072 0.0024891 0.00205235 -0.00297046 0.000512725 0.00132975 -3.02003e-05 0.00237342 -0.00175536 0.0024184 0.0109877 0.00271724 -0.00128761 -0.000916847
lyrSK1 -0.00399679 -0.0015255 0.000306916 -0.00125642 -0.00124626 -0.0019376 0.00304906 0.00116053 -0.00382266 -0.000868547 -0.00111015 0.000605658 -0.00189155 -0.00378357 0.00329465 0.000510372 -0.000260474 -0.00137832 -0.00398169 -0.00125528 0.000544707 0.00258834 -0.00118471 -0.00130433 0.00315961 0.000591846 0.00274102 -0.00139568 0.000712951 0.000857267 -0.00220684 -0.00372234 -0.00387412 -0.00387372 0.00063898 -0.00385261 -0.00150903 0.00128018 -0.00385254 -0.00124754 -0.00161966 0.00116593 -0.00170052 0.000839573 0.00110195 -0.00126532 0.0111359 -0.00246042 -0.00222093 -0.00095306 -0.0039396 -8.59267e-05 -0.000791079 0.000388891 -9.10333e-05 -0.00398948 -0.00389502 0.00224807 -0.00399934 -0.0038118 0.000417566 -0.00375524 -0.00137669 0.0110598 -0.000984136 0.0110591 -0.00371828 -0.00192272 -0.000175169 0.011052 0.0030542 -0.00398661 -0.000222517 -9.48067e-05 -0.000125319 0.000625065 -0.00185048 0.000670041 0.00271724 0.0281908 -0.00138273 -0.00101197
lyrMD1 -0.0057241 0.0124761 -0.00274055 0.00661437 0.00330405 0.00593319 -0.000573915 -0.00378534 -0.00554998 0.00554589 0.00644311 -0.0024418 0.00597924 -0.00551088 0.00036018 -0.00253709 0.00228538 0.00649247 -0.005709 0.00661551 -0.00250276 0.000691292 0.00668608 0.00656646 0.000225148 -0.00245562 -0.00126383 0.00647512 -0.00233451 0.000389946 -0.00393415 -0.00544966 -0.00560143 -0.00560104 -0.00157629 -0.00557993 -0.00323634 -0.0021228 -0.00557986 0.00851162 0.012382 -0.00377994 0.00617027 -0.00220789 -0.00384393 0.00660547 -0.001527 -0.00418774 -0.00394825 0.0061405 -0.00566691 -0.00254958 -0.00251839 -0.00265857 -0.00255468 -0.0057168 -0.00562233 -0.00237322 -0.00572666 -0.00553912 -0.0026299 -0.00548256 0.0064941 -0.0016031 0.00583596 -0.00160378 -0.00544559 0.00594807 0.000204994 -0.00161087 0.000119735 -0.00571393 0.000157646 -0.00255846 0.00242054 -0.0024224 0.00602031 -0.00237742 -0.00128761 -0.00138273 0.0201739 0.00608159
lyrNY2 -0.00535334 0.00593882 -0.00236978 0.0062079 0.00367481 0.00552672 -0.000203152 -0.00341458 -0.00517922 0.00591666 0.00635418 -0.00207104 0.00557277 -0.00514012 0.000730943 -0.00216633 0.00265615 0.006086 -0.00533824 0.00620904 -0.00213199 0.00106206 0.00627961 0.00615999 0.000595911 -0.00208485 -0.000893065 0.00606865 -0.00196375 0.000760709 -0.00356339 -0.0050789 -0.00523067 -0.00523027 -0.00120553 -0.00520917 -0.00286558 -0.00175204 -0.0052091 0.00621678 0.00584466 -0.00340918 0.0057638 -0.00183713 -0.00347316 0.006199 -0.00115623 -0.00381697 -0.00357748 0.00876229 -0.00529615 -0.00217881 -0.00214763 -0.00228781 -0.00218392 -0.00534604 -0.00525157 -0.00200246 -0.00535589 -0.00516835 -0.00225913 -0.00511179 0.00608763 -0.00123233 0.00620672 -0.00123302 -0.00507483 0.0055416 0.000575757 -0.00124011 0.000490498 -0.00534316 0.00052841 -0.00218769 0.0027913 -0.00205163 0.00561384 -0.00200666 -0.000916847 -0.00101197 0.00608159 0.0153073
