# Supplementary material for: Recent speciation associated with range expansion and a shift to self-fertilization in North American Arabidopsis
Source: Nat Commun. 2022 Dec 8;13:7564. doi: 10.1038/s41467-022-35368-1 (PMC9732334; doi:10.1038/s41467-022-35368-1)
Supplement: Supplementary file 5 — Source Data [file 41467_2022_35368_MOESM5_ESM.zip › Source Data/SuppFig15-1_lyrWI1_02.psmc]

CC
CC	Brief Description of the file format:
CC	  CC  comments
CC	  MM  useful-messages
CC	  RD  round-of-iterations
CC	  LL  \log[P(sequence)]
CC	  QD  Q-before-opt Q-after-opt
CC	  TR  \theta_0 \rho_0
CC	  RS  k t_k \lambda_k \pi_k \sum_{l\not=k}A_{kl} A_{kk}
CC	  DC  begin end best-k t_k+\Delta_k max-prob
CC
MM	Version: 0.6.5-r67
MM	pattern:4+25*2+4+6, n:63, n_free_lambdas:28
MM	n_iterations:25, skip:1, max_t:5, theta/rho:5
MM	is_decoding:0
MM	n_seqs:15, sum_L:1150716, sum_n:216239
RD	0
LK	0.000000
QD	0.000000 -> 0.000000
RI	inf
TR	0.208153	0.041631
MT	5.000000
MM	C_pi: 1.000000, n_recomb: 46928.089976
RS	0	0.000000	1.000000	295.116490	0.006289	0.000000
RS	1	0.006440	1.000000	312.083705	0.006650	0.000000
RS	2	0.013294	1.000000	329.888119	0.007030	0.000000
RS	3	0.020590	1.000000	348.552735	0.007427	0.000000
RS	4	0.028356	1.000000	368.098526	0.007844	0.000000
RS	5	0.036622	1.000000	388.543942	0.008280	0.000000
RS	6	0.045421	1.000000	409.904371	0.008735	0.000000
RS	7	0.054785	1.000000	432.191530	0.009210	0.000000
RS	8	0.064753	1.000000	455.412800	0.009704	0.000000
RS	9	0.075363	1.000000	479.570482	0.010219	0.000000
RS	10	0.086656	1.000000	504.660995	0.010754	0.000000
RS	11	0.098677	1.000000	530.673992	0.011308	0.000000
RS	12	0.111471	1.000000	557.591414	0.011882	0.000000
RS	13	0.125090	1.000000	585.386467	0.012474	0.000000
RS	14	0.139585	1.000000	614.022539	0.013084	0.000000
RS	15	0.155014	1.000000	643.452050	0.013711	0.000000
RS	16	0.171437	1.000000	673.615260	0.014354	0.000000
RS	17	0.188917	1.000000	704.439025	0.015011	0.000000
RS	18	0.207523	1.000000	735.835543	0.015680	0.000000
RS	19	0.227327	1.000000	767.701089	0.016359	0.000000
RS	20	0.248406	1.000000	799.914773	0.017046	0.000000
RS	21	0.270843	1.000000	832.337362	0.017736	0.000000
RS	22	0.294725	1.000000	864.810184	0.018428	0.000000
RS	23	0.320144	1.000000	897.154177	0.019118	0.000000
RS	24	0.347201	1.000000	929.169134	0.019800	0.000000
RS	25	0.376000	1.000000	960.633188	0.020470	0.000000
RS	26	0.406654	1.000000	991.302626	0.021124	0.000000
RS	27	0.439282	1.000000	1020.912096	0.021755	0.000000
RS	28	0.474011	1.000000	1049.175285	0.022357	0.000000
RS	29	0.510976	1.000000	1075.786163	0.022924	0.000000
RS	30	0.550322	1.000000	1100.420880	0.023449	0.000000
RS	31	0.592202	1.000000	1122.740393	0.023925	0.000000
RS	32	0.636779	1.000000	1142.393927	0.024343	0.000000
RS	33	0.684227	1.000000	1159.023328	0.024698	0.000000
RS	34	0.734730	1.000000	1172.268378	0.024980	0.000000
RS	35	0.788485	1.000000	1181.773108	0.025183	0.000000
RS	36	0.845702	1.000000	1187.193117	0.025298	0.000000
RS	37	0.906604	1.000000	1188.203862	0.025320	0.000000
RS	38	0.971428	1.000000	1184.509843	0.025241	0.000000
RS	39	1.040426	1.000000	1175.854547	0.025057	0.000000
RS	40	1.113868	1.000000	1162.030940	0.024762	0.000000
RS	41	1.192040	1.000000	1142.892226	0.024354	0.000000
RS	42	1.275245	1.000000	1118.362531	0.023831	0.000000
RS	43	1.363809	1.000000	1088.447049	0.023194	0.000000
RS	44	1.458076	1.000000	1053.241171	0.022444	0.000000
RS	45	1.558414	1.000000	1012.937995	0.021585	0.000000
RS	46	1.665214	1.000000	967.833628	0.020624	0.000000
RS	47	1.778891	1.000000	918.329639	0.019569	0.000000
RS	48	1.899889	1.000000	864.932079	0.018431	0.000000
RS	49	2.028679	1.000000	808.246524	0.017223	0.000000
RS	50	2.165763	1.000000	748.968774	0.015960	0.000000
RS	51	2.311675	1.000000	687.870986	0.014658	0.000000
RS	52	2.466983	1.000000	625.783286	0.013335	0.000000
RS	53	2.632293	1.000000	563.571213	0.012009	0.000000
RS	54	2.808249	1.000000	502.109664	0.010700	0.000000
RS	55	2.995536	1.000000	442.254371	0.009424	0.000000
RS	56	3.194884	1.000000	384.812261	0.008200	0.000000
RS	57	3.407070	1.000000	330.512337	0.007043	0.000000
RS	58	3.632920	1.000000	279.978879	0.005966	0.000000
RS	59	3.873315	1.000000	233.708828	0.004980	0.000000
RS	60	4.129191	1.000000	192.055060	0.004093	0.000000
RS	61	4.401545	1.000000	155.216978	0.003308	0.000000
RS	62	4.691438	1.000000	123.239344	0.002626	0.000000
RS	63	5.000000	1.000000	348.436769	0.007425	0.000000
PA	4+25*2+4+6 0.208152622 0.041630524 5.000000000 1.000000000 1.000000000 1.000000000 1.000000000 1.000000000 1.000000000 1.000000000 1.000000000 1.000000000 1.000000000 1.000000000 1.000000000 1.000000000 1.000000000 1.000000000 1.000000000 1.000000000 1.000000000 1.000000000 1.000000000 1.000000000 1.000000000 1.000000000 1.000000000 1.000000000 1.000000000 1.000000000 1.000000000
//
IT	5086
RD	1
LK	-525339.804279
QD	-463.569423 -> -277.842875
RI	0.0276693335
TR	0.217950	0.045308
MT	4.586790
MM	C_pi: 0.970343, n_recomb: 49501.727535
RS	0	0.000000	1.857881	163.908697	0.003311	0.000062
RS	1	0.006297	1.857881	173.647839	0.003508	0.000613
RS	2	0.012991	1.857881	183.926865	0.003716	0.001326
RS	3	0.020106	1.857881	194.770683	0.003935	0.001947
RS	4	0.027670	1.389009	275.609614	0.005568	0.002719
RS	5	0.035709	1.389009	291.276160	0.005884	0.003626
RS	6	0.044255	1.255038	340.450604	0.006878	0.004494
RS	7	0.053339	1.255038	359.273937	0.007258	0.005210
RS	8	0.062995	1.204554	394.780281	0.007975	0.005784
RS	9	0.073259	1.204554	416.067932	0.008405	0.006275
RS	10	0.084170	1.185963	445.103896	0.008992	0.006732
RS	11	0.095767	1.185963	468.511431	0.009465	0.007185
RS	12	0.108095	1.178837	495.808010	0.010016	0.007641
RS	13	0.121199	1.178837	521.180983	0.010529	0.008082
RS	14	0.135129	1.172627	550.348221	0.011118	0.008495
RS	15	0.149935	1.172627	577.634461	0.011669	0.008904
RS	16	0.165674	1.157713	613.537746	0.012394	0.009359
RS	17	0.182404	1.157713	642.775174	0.012985	0.009919
RS	18	0.200188	1.129449	689.485960	0.013929	0.010624
RS	19	0.219091	1.129449	720.677868	0.014559	0.011494
RS	20	0.239185	1.090786	778.895029	0.015735	0.012536
RS	21	0.260544	1.090786	811.792867	0.016399	0.013748
RS	22	0.283248	1.047085	879.894531	0.017775	0.015125
RS	23	0.307382	1.047085	913.843387	0.018461	0.016659
RS	24	0.333036	1.002787	989.014469	0.019979	0.018342
RS	25	0.360305	1.002787	1022.866248	0.020663	0.020158
RS	26	0.389291	0.961540	1100.630618	0.022234	0.022079
RS	27	0.420103	0.961540	1132.715177	0.022882	0.024053
RS	28	0.452855	0.926720	1206.259935	0.024368	0.026006
RS	29	0.487669	0.926720	1234.486539	0.024938	0.027853
RS	30	0.524676	0.900521	1296.231351	0.026186	0.029514
RS	31	0.564013	0.900521	1318.361054	0.026633	0.030921
RS	32	0.605828	0.883209	1362.702340	0.027528	0.032030
RS	33	0.650275	0.883209	1376.667559	0.027810	0.032820
RS	34	0.697521	0.873571	1401.186660	0.028306	0.033289
RS	35	0.747743	0.873571	1405.312031	0.028389	0.033447
RS	36	0.801127	0.869817	1410.164464	0.028487	0.033316
RS	37	0.857873	0.869817	1403.269766	0.028348	0.032923
RS	38	0.918192	0.870163	1390.085407	0.028082	0.032299
RS	39	0.982310	0.870163	1371.524976	0.027707	0.031475
RS	40	1.050465	0.873087	1342.551858	0.027121	0.030481
RS	41	1.122912	0.873087	1312.241699	0.026509	0.029346
RS	42	1.199921	0.877385	1269.892672	0.025654	0.028094
RS	43	1.281780	0.877385	1228.346865	0.024814	0.026748
RS	44	1.368793	0.882121	1175.108175	0.023739	0.025331
RS	45	1.461286	0.882121	1123.472104	0.022696	0.023861
RS	46	1.559603	0.886577	1061.905868	0.021452	0.022355
RS	47	1.664112	0.886577	1001.971267	0.020241	0.020829
RS	48	1.775202	0.890274	934.706525	0.018882	0.019293
RS	49	1.893287	0.890274	868.895747	0.017553	0.017759
RS	50	2.018808	0.892997	798.662137	0.016134	0.016235
RS	51	2.152234	0.892997	729.951361	0.014746	0.014732
RS	52	2.294061	0.894761	659.639285	0.013326	0.013259
RS	53	2.444820	0.894761	591.375858	0.011947	0.011825
RS	54	2.605073	0.895851	523.940834	0.010584	0.010443
RS	55	2.775417	0.895851	459.549189	0.009283	0.009125
RS	56	2.956488	0.895851	398.221030	0.008045	0.007882
RS	57	3.148961	0.895851	340.665097	0.006882	0.006724
RS	58	3.353554	0.898129	286.824195	0.005794	0.005661
RS	59	3.571032	0.898129	238.692436	0.004822	0.004700
RS	60	3.802204	0.898129	195.598762	0.003951	0.003844
RS	61	4.047934	0.898129	157.679926	0.003185	0.003093
RS	62	4.309137	0.898129	124.916934	0.002523	0.002446
RS	63	4.586790	0.898129	352.236944	0.007116	0.006846
PA	4+25*2+4+6 0.217950235 0.045307504 4.586789608 1.857881129 1.389009237 1.255038261 1.204553545 1.185963154 1.178836823 1.172627449 1.157712698 1.129449368 1.090785980 1.047084808 1.002786636 0.961540222 0.926719666 0.900520802 0.883208632 0.873570800 0.869816780 0.870163441 0.873086929 0.877385378 0.882121086 0.886576533 0.890273571 0.892996550 0.894761145 0.895850539 0.898128569
//
IT	4846
RD	2
LK	-525042.244020
QD	-247.067699 -> -176.412875
RI	0.0158879866
TR	0.222033	0.047635
MT	4.401805
MM	C_pi: 0.953139, n_recomb: 51085.602685
RS	0	0.000000	2.624725	118.418813	0.002318	0.000058
RS	1	0.006229	2.624725	125.507177	0.002457	0.000570
RS	2	0.012847	2.624725	133.000827	0.002603	0.001151
RS	3	0.019876	2.624725	140.920500	0.002759	0.001573
RS	4	0.027344	1.560574	250.828024	0.004910	0.002802
RS	5	0.035276	1.560574	265.111492	0.005190	0.003606
RS	6	0.043703	1.324221	329.948723	0.006459	0.004788
RS	7	0.052655	1.324221	348.143987	0.006815	0.005388
RS	8	0.062164	1.259209	386.069688	0.007557	0.006076
RS	9	0.072265	1.259209	406.841384	0.007964	0.006457
RS	10	0.082996	1.253677	430.398675	0.008425	0.006914
RS	11	0.094396	1.253677	453.069402	0.008869	0.007266
RS	12	0.106505	1.268636	471.072349	0.009221	0.007655
RS	13	0.119369	1.268636	495.368108	0.009697	0.007965
RS	14	0.133034	1.283221	514.704178	0.010075	0.008275
RS	15	0.147550	1.283221	540.618061	0.010583	0.008529
RS	16	0.162971	1.275683	570.768147	0.011173	0.008937
RS	17	0.179352	1.275683	598.587681	0.011717	0.009328
RS	18	0.196754	1.236100	647.197919	0.012669	0.010087
RS	19	0.215239	1.236100	677.299759	0.013258	0.010750
RS	20	0.234876	1.172568	746.169391	0.014606	0.011956
RS	21	0.255737	1.172568	778.639816	0.015242	0.012912
RS	22	0.277897	1.098141	866.041204	0.016953	0.014572
RS	23	0.301437	1.098141	900.395660	0.017625	0.015807
RS	24	0.326444	1.022824	1002.808200	0.019630	0.017901
RS	25	0.353008	1.022824	1037.800655	0.020315	0.019388
RS	26	0.381227	0.953852	1148.589439	0.022484	0.021837
RS	27	0.411204	0.953852	1182.099602	0.023140	0.023472
RS	28	0.443048	0.896985	1289.723774	0.025246	0.026006
RS	29	0.476876	0.896985	1318.900957	0.025817	0.027543
RS	30	0.512812	0.855265	1409.726637	0.027595	0.029742
RS	31	0.550985	0.855265	1431.520263	0.028022	0.030902
RS	32	0.591537	0.828375	1495.416007	0.029273	0.032419
RS	33	0.634615	0.828375	1507.221170	0.029504	0.033042
RS	34	0.680376	0.813854	1540.369750	0.030153	0.033749
RS	35	0.728988	0.813854	1540.417004	0.030154	0.033813
RS	36	0.780628	0.808625	1544.270833	0.030229	0.033764
RS	37	0.835485	0.808625	1531.692783	0.029983	0.033332
RS	38	0.893758	0.809814	1510.600402	0.029570	0.032679
RS	39	0.955662	0.809814	1485.319889	0.029075	0.031855
RS	40	1.021423	0.815042	1444.516288	0.028276	0.030770
RS	41	1.091279	0.815042	1407.106387	0.027544	0.029659
RS	42	1.165487	0.822439	1351.601209	0.026458	0.028297
RS	43	1.244318	0.822439	1303.185718	0.025510	0.026988
RS	44	1.328059	0.830523	1237.425176	0.024223	0.025470
RS	45	1.417017	0.830523	1179.614897	0.023091	0.024042
RS	46	1.511516	0.838116	1107.419606	0.021678	0.022462
RS	47	1.611902	0.838116	1042.273238	0.020402	0.020976
RS	48	1.718541	0.844400	966.818830	0.018925	0.019395
RS	49	1.831823	0.844400	896.827716	0.017555	0.017897
RS	50	1.952162	0.848984	820.779341	0.016067	0.016355
RS	51	2.079997	0.848984	748.841969	0.014659	0.014881
RS	52	2.215795	0.851887	674.646923	0.013206	0.013404
RS	53	2.360052	0.851887	603.959975	0.011823	0.011990
RS	54	2.513296	0.853594	533.974095	0.010453	0.010609
RS	55	2.676085	0.853594	467.814550	0.009157	0.009299
RS	56	2.849015	0.853594	404.960478	0.007927	0.008058
RS	57	3.032718	0.853594	346.108284	0.006775	0.006897
RS	58	3.227863	0.858585	290.328225	0.005683	0.005813
RS	59	3.435165	0.858585	241.647909	0.004730	0.004845
RS	60	3.655381	0.858585	198.095700	0.003878	0.003979
RS	61	3.889314	0.858585	159.791589	0.003128	0.003215
RS	62	4.137819	0.858585	126.701765	0.002480	0.002555
RS	63	4.401805	0.858585	359.564490	0.007038	0.007279
PA	4+25*2+4+6 0.222032920 0.047634633 4.401804690 2.624724676 1.560574217 1.324220747 1.259209431 1.253677477 1.268635531 1.283221072 1.275683186 1.236100006 1.172567674 1.098141097 1.022823701 0.953852126 0.896985477 0.855265289 0.828374912 0.813854046 0.808624607 0.809813661 0.815041889 0.822439179 0.830522636 0.838116399 0.844399999 0.848983676 0.851886548 0.853594405 0.858585029
//
IT	4162
RD	3
LK	-524922.257002
QD	-173.299591 -> -136.524098
RI	0.0114858055
TR	0.223043	0.049140
MT	4.325579
MM	C_pi: 0.947647, n_recomb: 52366.574809
RS	0	0.000000	3.274794	96.810372	0.001849	0.000053
RS	1	0.006200	3.274794	102.628699	0.001960	0.000533
RS	2	0.012785	3.274794	108.784598	0.002077	0.001030
RS	3	0.019779	3.274794	115.296109	0.002202	0.001337
RS	4	0.027206	1.609073	248.355974	0.004743	0.002890
RS	5	0.035093	1.609073	262.478081	0.005012	0.003639
RS	6	0.043469	1.303340	342.150565	0.006534	0.005061
RS	7	0.052365	1.303340	360.898842	0.006892	0.005628
RS	8	0.061813	1.240880	399.589562	0.007631	0.006355
RS	9	0.071846	1.240880	420.950093	0.008039	0.006718
RS	10	0.082501	1.259844	436.588646	0.008337	0.007089
RS	11	0.093817	1.259844	459.516963	0.008775	0.007427
RS	12	0.105834	1.308803	465.386230	0.008887	0.007658
RS	13	0.118597	1.308803	489.456324	0.009347	0.007932
RS	14	0.132151	1.357877	495.966297	0.009471	0.008063
RS	15	0.146546	1.357877	521.182871	0.009953	0.008266
RS	16	0.161833	1.371050	542.095340	0.010352	0.008554
RS	17	0.178068	1.371050	568.955505	0.010865	0.008875
RS	18	0.195309	1.330863	614.604496	0.011737	0.009602
RS	19	0.213620	1.330863	643.817201	0.012294	0.010162
RS	20	0.233066	1.250680	716.690606	0.013686	0.011421
RS	21	0.253718	1.250680	748.671045	0.014297	0.012240
RS	22	0.275650	1.152414	847.226901	0.016179	0.014046
RS	23	0.298942	1.152414	881.721839	0.016837	0.015114
RS	24	0.323678	1.052411	1002.472885	0.019143	0.017460
RS	25	0.349948	1.052411	1038.269676	0.019827	0.018764
RS	26	0.377847	0.961679	1173.420322	0.022408	0.021566
RS	27	0.407476	0.961679	1208.118967	0.023070	0.023016
RS	28	0.438942	0.888090	1342.400371	0.025635	0.025963
RS	29	0.472359	0.888090	1372.545835	0.026210	0.027333
RS	30	0.507848	0.835128	1486.870907	0.028394	0.029923
RS	31	0.545538	0.835128	1508.710682	0.028811	0.030953
RS	32	0.585565	0.801695	1588.539347	0.030335	0.032762
RS	33	0.628073	0.801695	1599.004681	0.030535	0.033294
RS	34	0.673217	0.784161	1638.984261	0.031298	0.034158
RS	35	0.721160	0.784161	1636.259261	0.031246	0.034164
RS	36	0.772076	0.778397	1638.923785	0.031297	0.034149
RS	37	0.826149	0.778397	1622.462155	0.030983	0.033689
RS	38	0.883575	0.780714	1594.621042	0.030451	0.032985
RS	39	0.944561	0.780714	1564.862175	0.029883	0.032156
RS	40	1.009329	0.788119	1514.414922	0.028919	0.030978
RS	41	1.078113	0.788119	1472.471728	0.028119	0.029879
RS	42	1.151162	0.798265	1406.645144	0.026862	0.028416
RS	43	1.228740	0.798265	1354.084574	0.025858	0.027133
RS	44	1.311128	0.809263	1278.898379	0.024422	0.025528
RS	45	1.398625	0.809263	1217.609086	0.023252	0.024134
RS	46	1.491547	0.819574	1137.798078	0.021728	0.022492
RS	47	1.590231	0.819574	1069.928606	0.020432	0.021043
RS	48	1.695033	0.828082	988.959985	0.018885	0.019430
RS	49	1.806334	0.828082	916.928484	0.017510	0.017966
RS	50	1.924536	0.834237	837.250525	0.015988	0.016414
RS	51	2.050067	0.834237	763.784748	0.014585	0.014969
RS	52	2.183382	0.838062	687.336486	0.013125	0.013496
RS	53	2.324963	0.838062	615.444914	0.011753	0.012104
RS	54	2.475322	0.840224	543.998009	0.010388	0.010729
RS	55	2.635005	0.840224	476.824476	0.009106	0.009430
RS	56	2.804588	0.840224	412.999178	0.007887	0.008194
RS	57	2.984687	0.840224	353.222628	0.006745	0.007033
RS	58	3.175952	0.848220	295.581675	0.005644	0.005927
RS	59	3.379077	0.848220	246.472933	0.004707	0.004959
RS	60	3.594797	0.848220	202.463174	0.003866	0.004088
RS	61	3.823893	0.848220	163.683086	0.003126	0.003317
RS	62	4.067193	0.848220	130.110799	0.002485	0.002647
RS	63	4.325579	0.848220	373.373679	0.007130	0.007671
PA	4+25*2+4+6 0.223042874 0.049140046 4.325579438 3.274794447 1.609072783 1.303340367 1.240880465 1.259843784 1.308803053 1.357877465 1.371050169 1.330863162 1.250679511 1.152413717 1.052410769 0.961678877 0.888089840 0.835127841 0.801695036 0.784160810 0.778397271 0.780714226 0.788118697 0.798264671 0.809263272 0.819573668 0.828081753 0.834237449 0.838062370 0.840223617 0.848220475
//
IT	4335
RD	4
LK	-524855.715538
QD	-142.259832 -> -117.003399
RI	0.0093496099
TR	0.222449	0.050168
MT	4.303885
MM	C_pi: 0.949237, n_recomb: 53524.426651
RS	0	0.000000	3.877472	83.428776	0.001559	0.000049
RS	1	0.006192	3.877472	88.463276	0.001653	0.000497
RS	2	0.012768	3.877472	93.792947	0.001752	0.000935
RS	3	0.019751	3.877472	99.433995	0.001858	0.001165
RS	4	0.027166	1.614388	252.800150	0.004723	0.002960
RS	5	0.035040	1.614388	267.161864	0.004991	0.003669
RS	6	0.043402	1.254905	362.825111	0.006779	0.005302
RS	7	0.052282	1.254905	382.579281	0.007148	0.005872
RS	8	0.061712	1.197145	422.606293	0.007896	0.006617
RS	9	0.071725	1.197145	445.036759	0.008315	0.007003
RS	10	0.082359	1.239552	452.462786	0.008453	0.007260
RS	11	0.093651	1.239552	476.127642	0.008896	0.007621
RS	12	0.105642	1.323322	469.201550	0.008766	0.007667
RS	13	0.118376	1.323322	493.499190	0.009220	0.007948
RS	14	0.131898	1.411397	486.539843	0.009090	0.007879
RS	15	0.146258	1.411397	511.465832	0.009556	0.008075
RS	16	0.161506	1.452105	522.352533	0.009759	0.008221
RS	17	0.177699	1.452105	548.586011	0.010249	0.008517
RS	18	0.194895	1.417742	589.606868	0.011016	0.009177
RS	19	0.213156	1.417742	618.148222	0.011549	0.009684
RS	20	0.232547	1.325884	692.072787	0.012930	0.010948
RS	21	0.253139	1.325884	723.637379	0.013520	0.011686
RS	22	0.275006	1.207745	829.150005	0.015491	0.013571
RS	23	0.298227	1.207745	863.727545	0.016137	0.014538
RS	24	0.322886	1.086478	997.778765	0.018642	0.017050
RS	25	0.349072	1.086478	1034.256825	0.019323	0.018241
RS	26	0.376879	0.977071	1188.527668	0.022205	0.021302
RS	27	0.406409	0.977071	1224.335612	0.022874	0.022640
RS	28	0.437767	0.889432	1380.582536	0.025794	0.025906
RS	29	0.471066	0.889432	1411.772413	0.026376	0.027178
RS	30	0.506428	0.827332	1545.971993	0.028883	0.030076
RS	31	0.543979	0.827332	1568.168324	0.029298	0.031029
RS	32	0.583855	0.788827	1661.543379	0.031043	0.033065
RS	33	0.626201	0.788827	1671.257531	0.031224	0.033540
RS	34	0.671169	0.769183	1716.863353	0.032076	0.034515
RS	35	0.718921	0.769183	1712.249831	0.031990	0.034485
RS	36	0.769631	0.763350	1713.567088	0.032015	0.034477
RS	37	0.823480	0.763350	1694.385496	0.031656	0.033997
RS	38	0.880664	0.766953	1660.504982	0.031023	0.033231
RS	39	0.941388	0.766953	1627.655338	0.030410	0.032398
RS	40	1.005873	0.776501	1568.892401	0.029312	0.031128
RS	41	1.074351	0.776501	1523.935845	0.028472	0.030039
RS	42	1.147069	0.789259	1449.466401	0.027080	0.028481
RS	43	1.224291	0.789259	1394.301008	0.026050	0.027220
RS	44	1.306293	0.802996	1311.457381	0.024502	0.025539
RS	45	1.393374	0.802996	1248.138674	0.023319	0.024174
RS	46	1.485847	0.815845	1162.357591	0.021716	0.022482
RS	47	1.584046	0.815845	1093.032733	0.020421	0.021066
RS	48	1.688325	0.826421	1007.933471	0.018831	0.019428
RS	49	1.799062	0.826421	934.886866	0.017467	0.017998
RS	50	1.916656	0.834017	852.637315	0.015930	0.016442
RS	51	2.041531	0.834017	778.397958	0.014543	0.015025
RS	52	2.174139	0.838657	700.422403	0.013086	0.013560
RS	53	2.314958	0.838657	627.811998	0.011729	0.012188
RS	54	2.464497	0.841181	555.332854	0.010375	0.010822
RS	55	2.623296	0.841181	487.386566	0.009106	0.009535
RS	56	2.791928	0.841181	422.733329	0.007898	0.008306
RS	57	2.971002	0.841181	362.088322	0.006765	0.007147
RS	58	3.161165	0.852367	302.482908	0.005651	0.006019
RS	59	3.363103	0.852367	252.890951	0.004725	0.005054
RS	60	3.577546	0.852367	208.320377	0.003892	0.004182
RS	61	3.805267	0.852367	168.926428	0.003156	0.003406
RS	62	4.047089	0.852367	134.712380	0.002517	0.002729
RS	63	4.303885	0.852367	391.752712	0.007319	0.008036
PA	4+25*2+4+6 0.222449133 0.050168234 4.303885043 3.877472229 1.614388400 1.254904614 1.197145114 1.239551977 1.323321788 1.411397398 1.452104938 1.417741857 1.325884212 1.207745348 1.086477902 0.977071044 0.889432253 0.827332287 0.788826794 0.769182817 0.763350462 0.766952762 0.776500707 0.789258960 0.802995699 0.815845455 0.826420971 0.834017070 0.838657303 0.841181170 0.852366676
//
IT	4185
RD	5
LK	-524807.989871
QD	-125.550361 -> -105.149364
RI	0.0080742894
TR	0.221043	0.050923
MT	4.310208
MM	C_pi: 0.954795, n_recomb: 54621.068022
RS	0	0.000000	4.492722	73.479935	0.001345	0.000045
RS	1	0.006195	4.492722	77.933565	0.001427	0.000463
RS	2	0.012773	4.492722	82.650682	0.001513	0.000854
RS	3	0.019759	4.492722	87.646052	0.001605	0.001028
RS	4	0.027177	1.615211	258.096687	0.004725	0.003002
RS	5	0.035056	1.615211	272.766396	0.004994	0.003675
RS	6	0.043422	1.206258	385.526178	0.007058	0.005505
RS	7	0.052306	1.206258	406.405792	0.007440	0.006090
RS	8	0.061741	1.149717	449.188684	0.008224	0.006860
RS	9	0.071760	1.149717	472.872015	0.008657	0.007282
RS	10	0.082400	1.210285	472.752366	0.008655	0.007429
RS	11	0.093699	1.210285	497.376032	0.009106	0.007827
RS	12	0.105698	1.325124	477.874535	0.008749	0.007688
RS	13	0.118440	1.325124	502.638756	0.009202	0.007993
RS	14	0.131972	1.451987	482.435580	0.008832	0.007726
RS	15	0.146342	1.451987	507.310788	0.009288	0.007934
RS	16	0.161602	1.523280	508.324111	0.009306	0.007937
RS	17	0.177807	1.523280	534.151061	0.009779	0.008227
RS	18	0.195016	1.498562	570.119403	0.010438	0.008810
RS	19	0.213291	1.498562	598.157524	0.010951	0.009288
RS	20	0.232698	1.398186	671.793216	0.012299	0.010533
RS	21	0.253308	1.398186	703.027371	0.012871	0.011219
RS	22	0.275194	1.262654	813.221510	0.014888	0.013148
RS	23	0.298436	1.262654	847.877987	0.015523	0.014047
RS	24	0.323117	1.122215	992.224178	0.018166	0.016677
RS	25	0.349328	1.122215	1029.324026	0.018845	0.017792
RS	26	0.377162	0.995970	1199.424361	0.021959	0.021054
RS	27	0.406720	0.995970	1236.296524	0.022634	0.022317
RS	28	0.438110	0.895853	1411.470149	0.025841	0.025842
RS	29	0.471443	0.895853	1443.751937	0.026432	0.027051
RS	30	0.506842	0.825835	1595.442434	0.029209	0.030205
RS	31	0.544434	0.825835	1618.191034	0.029626	0.031110
RS	32	0.584354	0.783095	1723.527916	0.031554	0.033330
RS	33	0.626747	0.783095	1732.862654	0.031725	0.033770
RS	34	0.671766	0.761843	1783.285619	0.032648	0.034829
RS	35	0.719574	0.761843	1777.337684	0.032539	0.034773
RS	36	0.770344	0.756188	1777.191375	0.032537	0.034757
RS	37	0.824258	0.756188	1756.008969	0.032149	0.034264
RS	38	0.881513	0.761151	1716.526419	0.031426	0.033432
RS	39	0.942314	0.761151	1681.427029	0.030783	0.032597
RS	40	1.006881	0.772810	1615.183140	0.029571	0.031238
RS	41	1.075448	0.772810	1568.110404	0.028709	0.030159
RS	42	1.148263	0.788092	1486.035012	0.027206	0.028514
RS	43	1.225588	0.788092	1429.145036	0.026165	0.027275
RS	44	1.307703	0.804456	1339.708705	0.024527	0.025524
RS	45	1.394905	0.804456	1275.157930	0.023346	0.024188
RS	46	1.487509	0.819735	1184.363945	0.021683	0.022452
RS	47	1.585849	0.819735	1114.250972	0.020400	0.021068
RS	48	1.690281	0.832278	1025.793022	0.018780	0.019411
RS	49	1.801182	0.832278	952.244049	0.017434	0.018011
RS	50	1.918953	0.841226	867.983837	0.015891	0.016455
RS	51	2.044020	0.841226	793.325126	0.014524	0.015065
RS	52	2.176834	0.846606	714.182509	0.013075	0.013610
RS	53	2.317875	0.846606	641.060159	0.011736	0.012258
RS	54	2.467653	0.849420	567.744854	0.010394	0.010903
RS	55	2.626710	0.849420	499.104360	0.009138	0.009627
RS	56	2.795619	0.849420	433.654469	0.007939	0.008404
RS	57	2.974992	0.849420	372.130572	0.006813	0.007248
RS	58	3.165476	0.863892	310.461273	0.005684	0.006099
RS	59	3.367760	0.863892	260.323795	0.004766	0.005138
RS	60	3.582574	0.863892	215.110482	0.003938	0.004265
RS	61	3.810696	0.863892	175.007384	0.003204	0.003487
RS	62	4.052949	0.863892	140.048881	0.002564	0.002804
RS	63	4.310208	0.863892	413.019570	0.007562	0.008383
PA	4+25*2+4+6 0.221043043 0.050922951 4.310208032 4.492721642 1.615210546 1.206258295 1.149716600 1.210284535 1.325123634 1.451987107 1.523279927 1.498562158 1.398186449 1.262653754 1.122214580 0.995969965 0.895853344 0.825835346 0.783094579 0.761842916 0.756187790 0.761151479 0.772809912 0.788091529 0.804456073 0.819735320 0.832277810 0.841225605 0.846605574 0.849420498 0.863891742
//
IT	4846
RD	6
LK	-524768.610820
QD	-114.419349 -> -96.676838
RI	0.0071900918
TR	0.219250	0.051521
MT	4.330872
MM	C_pi: 0.962494, n_recomb: 55681.852558
RS	0	0.000000	5.152161	65.377414	0.001174	0.000042
RS	1	0.006203	5.152161	69.357747	0.001246	0.000431
RS	2	0.012790	5.152161	73.575497	0.001321	0.000784
RS	3	0.019785	5.152161	78.044197	0.001402	0.000915
RS	4	0.027215	1.626026	261.852278	0.004703	0.003017
RS	5	0.035106	1.626026	276.763780	0.004970	0.003650
RS	6	0.043486	1.166496	407.201714	0.007313	0.005668
RS	7	0.052385	1.166496	429.171439	0.007708	0.006269
RS	8	0.061837	1.106738	476.413754	0.008556	0.007083
RS	9	0.071875	1.106738	501.387664	0.009005	0.007541
RS	10	0.082536	1.179784	494.877462	0.008888	0.007596
RS	11	0.093857	1.179784	520.554198	0.009349	0.008034
RS	12	0.105881	1.320752	489.111027	0.008784	0.007722
RS	13	0.118651	1.320752	514.469956	0.009239	0.008056
RS	14	0.132213	1.484200	481.551218	0.008648	0.007603
RS	15	0.146616	1.484200	506.521341	0.009097	0.007828
RS	16	0.161912	1.587071	498.130850	0.008946	0.007695
RS	17	0.178157	1.587071	523.698913	0.009405	0.007987
RS	18	0.195410	1.574309	554.668156	0.009961	0.008493
RS	19	0.213733	1.574309	582.327238	0.010458	0.008952
RS	20	0.233192	1.467536	655.066058	0.011764	0.010169
RS	21	0.253859	1.467536	686.043367	0.012321	0.010819
RS	22	0.275807	1.316324	799.599008	0.014360	0.012770
RS	23	0.299116	1.316324	834.344698	0.014984	0.013620
RS	24	0.323871	1.158146	987.080565	0.017727	0.016338
RS	25	0.350162	1.158146	1024.765553	0.018404	0.017397
RS	26	0.378083	1.016307	1208.510593	0.021704	0.020821
RS	27	0.407736	1.016307	1246.410309	0.022384	0.022031
RS	28	0.439229	0.904766	1438.450845	0.025833	0.025775
RS	29	0.472674	0.904766	1471.844317	0.026433	0.026940
RS	30	0.508194	0.827632	1639.407896	0.029442	0.030313
RS	31	0.545918	0.827632	1662.824906	0.029863	0.031185
RS	32	0.585981	0.781190	1779.054936	0.031950	0.033563
RS	33	0.628529	0.781190	1788.240713	0.032115	0.033979
RS	34	0.673716	0.758636	1842.939138	0.033098	0.035104
RS	35	0.721706	0.758636	1836.003550	0.032973	0.035031
RS	36	0.772672	0.753292	1834.317651	0.032943	0.035000
RS	37	0.826799	0.753292	1811.583197	0.032535	0.034498
RS	38	0.884284	0.759634	1766.806649	0.031730	0.033599
RS	39	0.945334	0.759634	1729.974832	0.031069	0.032766
RS	40	1.010171	0.773353	1656.809752	0.029755	0.031321
RS	41	1.079030	0.773353	1608.160939	0.028881	0.030254
RS	42	1.152159	0.791070	1519.166564	0.027283	0.028529
RS	43	1.229824	0.791070	1461.065480	0.026240	0.027310
RS	44	1.312306	0.809962	1365.724397	0.024527	0.025497
RS	45	1.399905	0.809962	1300.387948	0.023354	0.024189
RS	46	1.492936	0.827574	1205.177706	0.021644	0.022414
RS	47	1.591738	0.827574	1134.631766	0.020377	0.021060
RS	48	1.696668	0.841995	1043.276653	0.018736	0.019387
RS	49	1.808107	0.841995	969.481672	0.017411	0.018018
RS	50	1.926457	0.852215	883.528548	0.015867	0.016462
RS	51	2.052148	0.852215	808.613794	0.014522	0.015099
RS	52	2.185635	0.858267	728.496412	0.013083	0.013653
RS	53	2.327402	0.858267	654.945055	0.011762	0.012320
RS	54	2.477962	0.861307	580.891919	0.010432	0.010976
RS	55	2.637860	0.861307	511.573548	0.009187	0.009711
RS	56	2.807675	0.861307	445.322249	0.007998	0.008495
RS	57	2.988024	0.861307	382.896179	0.006876	0.007342
RS	58	3.179559	0.879093	319.092109	0.005731	0.006171
RS	59	3.382974	0.879093	268.360876	0.004820	0.005214
RS	60	3.599005	0.879093	222.450516	0.003995	0.004343
RS	61	3.828436	0.879093	181.580117	0.003261	0.003562
RS	62	4.072097	0.879093	145.817339	0.002619	0.002875
RS	63	4.330872	0.879093	436.076400	0.007832	0.008716
PA	4+25*2+4+6 0.219249952 0.051521016 4.330871690 5.152161246 1.626026358 1.166496070 1.106737750 1.179784343 1.320752370 1.484199913 1.587071458 1.574309449 1.467536004 1.316324389 1.158146389 1.016307271 0.904765948 0.827631811 0.781190196 0.758635924 0.753292345 0.759634005 0.773352719 0.791070051 0.809962189 0.827574033 0.841994555 0.852215499 0.858266650 0.861306511 0.879093456
//
IT	4101
RD	7
LK	-524734.039299
QD	-105.900349 -> -89.966743
RI	0.0065153046
TR	0.217297	0.052028
MT	4.358619
MM	C_pi: 0.971289, n_recomb: 56717.767098
RS	0	0.000000	5.865960	58.566763	0.001033	0.000038
RS	1	0.006213	5.865960	62.147991	0.001096	0.000401
RS	2	0.012812	5.865960	65.944408	0.001163	0.000722
RS	3	0.019821	5.865960	69.968461	0.001234	0.000821
RS	4	0.027266	1.650504	263.374514	0.004644	0.003008
RS	5	0.035173	1.650504	278.418700	0.004909	0.003598
RS	6	0.043571	1.137262	426.503481	0.007520	0.005795
RS	7	0.052491	1.137262	449.461046	0.007925	0.006408
RS	8	0.061965	1.070389	502.862107	0.008866	0.007284
RS	9	0.072028	1.070389	529.095608	0.009329	0.007777
RS	10	0.082717	1.151078	517.562796	0.009125	0.007760
RS	11	0.094069	1.151078	544.323120	0.009597	0.008235
RS	12	0.106126	1.313434	501.740053	0.008846	0.007767
RS	13	0.118933	1.313434	527.763475	0.009305	0.008130
RS	14	0.132535	1.510554	482.748675	0.008511	0.007506
RS	15	0.146983	1.510554	507.906694	0.008955	0.007749
RS	16	0.162328	1.644944	490.645072	0.008651	0.007489
RS	17	0.178626	1.644944	516.056958	0.009099	0.007785
RS	18	0.195938	1.645601	542.239685	0.009560	0.008217
RS	19	0.214324	1.645601	569.611993	0.010043	0.008663
RS	20	0.233853	1.533976	641.175009	0.011305	0.009848
RS	21	0.254596	1.533976	671.954455	0.011847	0.010470
RS	22	0.276627	1.368371	788.054833	0.013894	0.012430
RS	23	0.300027	1.368371	822.901632	0.014509	0.013243
RS	24	0.324880	1.193537	982.736033	0.017327	0.016026
RS	25	0.351278	1.193537	1020.978461	0.018001	0.017042
RS	26	0.379316	1.037041	1216.817794	0.021454	0.020601
RS	27	0.409097	1.037041	1255.710718	0.022140	0.021770
RS	28	0.440727	0.914852	1463.143305	0.025797	0.025703
RS	29	0.474322	0.914852	1497.650420	0.026405	0.026836
RS	30	0.510005	0.831179	1679.938947	0.029619	0.030401
RS	31	0.547905	0.831179	1704.092645	0.030045	0.031251
RS	32	0.588159	0.781410	1830.466472	0.032273	0.033767
RS	33	0.630915	0.781410	1839.650114	0.032435	0.034167
RS	34	0.676327	0.757751	1898.259112	0.033469	0.035346
RS	35	0.724560	0.757751	1890.560937	0.033333	0.035262
RS	36	0.775790	0.752786	1887.308473	0.033275	0.035211
RS	37	0.830204	0.752786	1863.312801	0.032852	0.034704
RS	38	0.887997	0.760488	1813.479427	0.031974	0.033741
RS	39	0.949382	0.760488	1775.246632	0.031300	0.032911
RS	40	1.014580	0.776197	1695.579558	0.029895	0.031385
RS	41	1.083829	0.776197	1645.691973	0.029015	0.030331
RS	42	1.157381	0.796253	1550.273693	0.027333	0.028532
RS	43	1.235502	0.796253	1491.270448	0.026293	0.027334
RS	44	1.318478	0.817570	1390.503436	0.024516	0.025464
RS	45	1.406608	0.817570	1324.636584	0.023355	0.024183
RS	46	1.500214	0.837416	1225.412656	0.021605	0.022374
RS	47	1.599636	0.837416	1154.622940	0.020357	0.021049
RS	48	1.705234	0.853625	1060.666938	0.018701	0.019363
RS	49	1.817394	0.853625	986.749938	0.017398	0.018022
RS	50	1.936522	0.865041	899.297938	0.015856	0.016469
RS	51	2.063052	0.865041	824.194957	0.014532	0.015130
RS	52	2.197443	0.871697	743.211453	0.013104	0.013695
RS	53	2.340184	0.871697	669.255350	0.011800	0.012379
RS	54	2.491793	0.874897	594.518021	0.010482	0.011046
RS	55	2.652822	0.874897	524.512301	0.009248	0.009792
RS	56	2.823855	0.874897	457.442682	0.008065	0.008582
RS	57	3.005515	0.874897	394.091000	0.006948	0.007431
RS	58	3.198461	0.895983	328.105377	0.005785	0.006239
RS	59	3.403396	0.895983	276.745251	0.004879	0.005287
RS	60	3.621063	0.895983	230.103234	0.004057	0.004416
RS	61	3.852253	0.895983	188.431650	0.003322	0.003634
RS	62	4.097808	0.895983	151.831666	0.002677	0.002942
RS	63	4.358619	0.895983	460.238235	0.008115	0.009039
PA	4+25*2+4+6 0.217297153 0.052028303 4.358618650 5.865960242 1.650504151 1.137261804 1.070388509 1.151077776 1.313434282 1.510554053 1.644943529 1.645600905 1.533975508 1.368370983 1.193536601 1.037040957 0.914851825 0.831178886 0.781409971 0.757750733 0.752785877 0.760488305 0.776196622 0.796253315 0.817570338 0.837415708 0.853625443 0.865040677 0.871696711 0.874897493 0.895983393
//
IT	4264
RD	8
LK	-524702.854296
QD	-98.855712 -> -84.324892
RI	0.0059712469
TR	0.215307	0.052482
MT	4.389479
MM	C_pi: 0.980577, n_recomb: 57733.725021
RS	0	0.000000	6.628923	52.832337	0.000915	0.000035
RS	1	0.006225	6.628923	56.076098	0.000971	0.000374
RS	2	0.012837	6.628923	59.516052	0.001031	0.000669
RS	3	0.019860	6.628923	63.163686	0.001094	0.000742
RS	4	0.027321	1.688174	262.749966	0.004551	0.002981
RS	5	0.035247	1.688174	277.816985	0.004812	0.003527
RS	6	0.043665	1.117656	442.967857	0.007673	0.005891
RS	7	0.052608	1.117656	466.787878	0.008085	0.006509
RS	8	0.062107	1.040599	527.874024	0.009143	0.007466
RS	9	0.072198	1.040599	555.305258	0.009618	0.007987
RS	10	0.082917	1.125083	540.190921	0.009357	0.007921
RS	11	0.094303	1.125083	568.034113	0.009839	0.008428
RS	12	0.106397	1.304706	515.158021	0.008923	0.007822
RS	13	0.119245	1.304706	541.884696	0.009386	0.008212
RS	14	0.132892	1.532532	485.366028	0.008407	0.007429
RS	15	0.147389	1.532532	510.773787	0.008847	0.007690
RS	16	0.162788	1.697854	485.142418	0.008403	0.007313
RS	17	0.179146	1.697854	510.471792	0.008842	0.007614
RS	18	0.196521	1.712877	532.123437	0.009217	0.007976
RS	19	0.214979	1.712877	559.278555	0.009687	0.008412
RS	20	0.234585	1.597606	629.539777	0.010904	0.009562
RS	21	0.255412	1.597606	660.167598	0.011435	0.010163
RS	22	0.277535	1.418654	778.266116	0.013480	0.012124
RS	23	0.301035	1.418654	813.223580	0.014086	0.012906
RS	24	0.325998	1.228050	979.218903	0.016961	0.015739
RS	25	0.352515	1.228050	1017.994466	0.017633	0.016720
RS	26	0.380683	1.057651	1224.765242	0.021214	0.020391
RS	27	0.410604	1.057651	1264.617714	0.021904	0.021527
RS	28	0.442387	0.925428	1486.324938	0.025744	0.025626
RS	29	0.476149	0.925428	1521.937095	0.026361	0.026734
RS	30	0.512012	0.835664	1718.085090	0.029759	0.030472
RS	31	0.550108	0.835664	1743.016173	0.030191	0.031305
RS	32	0.590575	0.782844	1878.989719	0.032546	0.033944
RS	33	0.633561	0.782844	1888.269780	0.032707	0.034333
RS	34	0.679222	0.758213	1950.543443	0.033785	0.035559
RS	35	0.727726	0.758213	1942.237335	0.033641	0.035467
RS	36	0.779249	0.753655	1937.430480	0.033558	0.035395
RS	37	0.833979	0.753655	1912.373172	0.033124	0.034886
RS	38	0.892116	0.762676	1857.696160	0.032177	0.033862
RS	39	0.953872	0.762676	1818.285960	0.031494	0.033037
RS	40	1.019472	0.780290	1732.456079	0.030008	0.031437
RS	41	1.089155	0.780290	1681.550741	0.029126	0.030396
RS	42	1.163176	0.802583	1580.092898	0.027369	0.028529
RS	43	1.241805	0.802583	1520.381152	0.026334	0.027351
RS	44	1.325327	0.826217	1414.550295	0.024501	0.025431
RS	45	1.414049	0.826217	1348.302401	0.023354	0.024175
RS	46	1.508293	0.848193	1245.357831	0.021571	0.022336
RS	47	1.608404	0.848193	1174.423800	0.020342	0.021039
RS	48	1.714746	0.866099	1078.073773	0.018673	0.019342
RS	49	1.827708	0.866099	1004.088826	0.017392	0.018027
RS	50	1.947701	0.878629	915.265581	0.015853	0.016478
RS	51	2.075164	0.878629	839.993346	0.014549	0.015161
RS	52	2.210560	0.885825	758.208657	0.013133	0.013736
RS	53	2.354385	0.885825	683.843580	0.011845	0.012437
RS	54	2.507162	0.889124	608.454466	0.010539	0.011115
RS	55	2.669448	0.889124	537.740962	0.009314	0.009870
RS	56	2.841837	0.889124	469.832247	0.008138	0.008666
RS	57	3.024956	0.889124	405.533914	0.007024	0.007517
RS	58	3.219474	0.913456	337.338291	0.005843	0.006303
RS	59	3.426100	0.913456	285.322753	0.004942	0.005356
RS	60	3.645588	0.913456	237.926431	0.004121	0.004487
RS	61	3.878737	0.913456	195.434082	0.003385	0.003702
RS	62	4.126400	0.913456	157.979635	0.002736	0.003006
RS	63	4.389479	0.913456	485.076632	0.008402	0.009352
PA	4+25*2+4+6 0.215307246 0.052482370 4.389479049 6.628923145 1.688174158 1.117656441 1.040599209 1.125083252 1.304706245 1.532532210 1.697854005 1.712876936 1.597606373 1.418654483 1.228049618 1.057651455 0.925427915 0.835663835 0.782843756 0.758212866 0.753654551 0.762675683 0.780290327 0.802583393 0.826216970 0.848192910 0.866099499 0.878628710 0.885824905 0.889123872 0.913455672
//
IT	5132
RD	9
LK	-524674.345474
QD	-92.779118 -> -79.412144
RI	0.0055173471
TR	0.213343	0.052904
MT	4.421321
MM	C_pi: 0.990017, n_recomb: 58731.832780
RS	0	0.000000	7.428555	48.033231	0.000818	0.000032
RS	1	0.006237	7.428555	50.993373	0.000868	0.000350
RS	2	0.012862	7.428555	54.133590	0.000922	0.000624
RS	3	0.019901	7.428555	57.464534	0.000978	0.000677
RS	4	0.027379	1.737423	260.345462	0.004433	0.002940
RS	5	0.035323	1.737423	275.340740	0.004688	0.003441
RS	6	0.043762	1.106136	456.590943	0.007774	0.005958
RS	7	0.052728	1.106136	481.146790	0.008192	0.006577
RS	8	0.062253	1.016555	551.202503	0.009385	0.007630
RS	9	0.072372	1.016555	579.758630	0.009871	0.008173
RS	10	0.083122	1.101884	562.466072	0.009577	0.008077
RS	11	0.094543	1.101884	591.376331	0.010069	0.008614
RS	12	0.106675	1.295314	529.041734	0.009008	0.007885
RS	13	0.119565	1.295314	556.493448	0.009475	0.008299
RS	14	0.133258	1.551025	489.011679	0.008326	0.007370
RS	15	0.147805	1.551025	514.712596	0.008764	0.007646
RS	16	0.163260	1.746438	481.151017	0.008192	0.007162
RS	17	0.179678	1.746438	506.452911	0.008623	0.007466
RS	18	0.197121	1.776480	523.815090	0.008919	0.007763
RS	19	0.215651	1.776480	550.806737	0.009378	0.008191
RS	20	0.235337	1.658549	619.716894	0.010552	0.009306
RS	21	0.256250	1.658549	650.229679	0.011071	0.009888
RS	22	0.278468	1.467165	769.928584	0.013109	0.011844
RS	23	0.302071	1.467165	805.003446	0.013706	0.012600
RS	24	0.327147	1.261562	976.433733	0.016625	0.015472
RS	25	0.353786	1.261562	1015.719636	0.017294	0.016424
RS	26	0.382087	1.077896	1232.503065	0.020985	0.020191
RS	27	0.412153	1.077896	1273.281981	0.021680	0.021300
RS	28	0.444093	0.936148	1508.367619	0.025682	0.025545
RS	29	0.478026	0.936148	1545.070319	0.026307	0.026633
RS	30	0.514075	0.840656	1754.389259	0.029871	0.030527
RS	31	0.552372	0.840656	1780.122631	0.030309	0.031347
RS	32	0.593058	0.784997	1925.283472	0.032781	0.034099
RS	33	0.636281	0.784997	1934.730598	0.032942	0.034479
RS	34	0.682200	0.759487	2000.502746	0.034062	0.035747
RS	35	0.730982	0.759487	1991.702270	0.033912	0.035651
RS	36	0.782807	0.755341	1985.380299	0.033804	0.035558
RS	37	0.837864	0.755341	1959.407594	0.033362	0.035048
RS	38	0.896355	0.765627	1900.083481	0.032352	0.033966
RS	39	0.958493	0.765627	1859.656997	0.031664	0.033148
RS	40	1.024507	0.785059	1767.958038	0.030102	0.031479
RS	41	1.094638	0.785059	1716.189089	0.029221	0.030452
RS	42	1.169142	0.809481	1609.013355	0.027396	0.028522
RS	43	1.248293	0.809481	1548.721104	0.026369	0.027365
RS	44	1.332380	0.835320	1438.118574	0.024486	0.025399
RS	45	1.421712	0.835320	1371.580144	0.023353	0.024167
RS	46	1.516614	0.859322	1265.145038	0.021541	0.022301
RS	47	1.617436	0.859322	1194.117632	0.020332	0.021031
RS	48	1.724545	0.878833	1095.527559	0.018653	0.019325
RS	49	1.838334	0.878833	1021.492694	0.017392	0.018035
RS	50	1.959220	0.892396	931.389047	0.015858	0.016489
RS	51	2.087644	0.892396	855.942747	0.014574	0.015193
RS	52	2.224078	0.900069	773.400465	0.013168	0.013779
RS	53	2.369021	0.900069	698.609197	0.011895	0.012495
RS	54	2.523003	0.903406	622.590331	0.010601	0.011184
RS	55	2.686589	0.903406	551.144973	0.009384	0.009946
RS	56	2.860377	0.903406	482.376272	0.008213	0.008747
RS	57	3.045003	0.903406	417.113246	0.007102	0.007601
RS	58	3.241143	0.930908	346.691559	0.005903	0.006366
RS	59	3.449516	0.930908	294.000159	0.005006	0.005423
RS	60	3.670884	0.930908	245.834440	0.004186	0.004554
RS	61	3.906058	0.930908	202.510345	0.003448	0.003768
RS	62	4.155899	0.930908	164.193385	0.002796	0.003069
RS	63	4.421321	0.930908	510.321675	0.008689	0.009658
PA	4+25*2+4+6 0.213343288 0.052904119 4.421320873 7.428555301 1.737423492 1.106136274 1.016554774 1.101883646 1.295313601 1.551025033 1.746438296 1.776479933 1.658548697 1.467164958 1.261561758 1.077896170 0.936147671 0.840655539 0.784997260 0.759487308 0.755340717 0.765627246 0.785058609 0.809480824 0.835320457 0.859321552 0.878832758 0.892396352 0.900068672 0.903405846 0.930907693
//
IT	4663
RD	10
LK	-524648.079377
QD	-87.409556 -> -75.042554
RI	0.0051319479
TR	0.211440	0.053306
MT	4.452912
MM	C_pi: 0.999402, n_recomb: 59712.928962
RS	0	0.000000	8.245784	44.060964	0.000738	0.000030
RS	1	0.006248	8.245784	46.785497	0.000784	0.000330
RS	2	0.012887	8.245784	49.676609	0.000832	0.000585
RS	3	0.019941	8.245784	52.744240	0.000883	0.000624
RS	4	0.027435	1.796281	256.616523	0.004298	0.002891
RS	5	0.035397	1.796281	271.466591	0.004546	0.003348
RS	6	0.043857	1.101149	467.598195	0.007831	0.006002
RS	7	0.052846	1.101149	492.772285	0.008252	0.006616
RS	8	0.062396	0.997280	572.821101	0.009593	0.007776
RS	9	0.072543	0.997280	602.428215	0.010089	0.008337
RS	10	0.083325	1.081241	584.254712	0.009784	0.008230
RS	11	0.094779	1.081241	614.209098	0.010286	0.008791
RS	12	0.106950	1.285630	543.201719	0.009097	0.007954
RS	13	0.119880	1.285630	571.390043	0.009569	0.008390
RS	14	0.133619	1.566633	493.426402	0.008263	0.007325
RS	15	0.148217	1.566633	519.451703	0.008699	0.007615
RS	16	0.163726	1.791176	478.335848	0.008011	0.007030
RS	17	0.180204	1.791176	503.652139	0.008435	0.007339
RS	18	0.197712	1.836684	516.943046	0.008657	0.007574
RS	19	0.216314	1.836684	543.813234	0.009107	0.007995
RS	20	0.236079	1.716955	611.350013	0.010238	0.009075
RS	21	0.257078	1.716955	641.776278	0.010748	0.009642
RS	22	0.279389	1.513946	762.777961	0.012774	0.011589
RS	23	0.303095	1.513946	797.974031	0.013364	0.012322
RS	24	0.328281	1.294027	974.261125	0.016316	0.015223
RS	25	0.355042	1.294027	1014.035199	0.016982	0.016149
RS	26	0.383474	1.097660	1240.063627	0.020767	0.019998
RS	27	0.413683	1.097660	1281.736062	0.021465	0.021083
RS	28	0.445780	0.946825	1529.446430	0.025613	0.025460
RS	29	0.479882	0.946825	1567.221383	0.026246	0.026532
RS	30	0.516115	0.845906	1789.143807	0.029962	0.030567
RS	31	0.554611	0.845906	1815.694358	0.030407	0.031378
RS	32	0.595514	0.787584	1969.706243	0.032986	0.034232
RS	33	0.638972	0.787584	1979.374175	0.033148	0.034607
RS	34	0.685145	0.761262	2048.529245	0.034306	0.035913
RS	35	0.734203	0.761262	2039.323365	0.034152	0.035814
RS	36	0.786327	0.757518	2031.548914	0.034022	0.035702
RS	37	0.841707	0.757518	2004.774801	0.033574	0.035193
RS	38	0.900548	0.769008	1940.997994	0.032505	0.034058
RS	39	0.963065	0.769008	1899.678040	0.031814	0.033246
RS	40	1.029489	0.790164	1802.375768	0.030184	0.031514
RS	41	1.100063	0.790164	1749.856744	0.029304	0.030501
RS	42	1.175047	0.816608	1637.242906	0.027419	0.028514
RS	43	1.254716	0.816608	1576.459399	0.026401	0.027376
RS	44	1.339363	0.844541	1461.335875	0.024473	0.025369
RS	45	1.429299	0.844541	1394.563453	0.023354	0.024161
RS	46	1.524854	0.870463	1284.827229	0.021517	0.022271
RS	47	1.626380	0.870463	1213.730885	0.020326	0.021025
RS	48	1.734250	0.891485	1113.026176	0.018640	0.019312
RS	49	1.848859	0.891485	1038.940398	0.017399	0.018045
RS	50	1.970630	0.906006	947.624434	0.015870	0.016504
RS	51	2.100010	0.906006	871.988042	0.014603	0.015228
RS	52	2.237473	0.914093	788.720467	0.013209	0.013824
RS	53	2.383526	0.914093	713.480729	0.011949	0.012554
RS	54	2.538705	0.917410	636.850421	0.010665	0.011253
RS	55	2.703579	0.917410	564.648836	0.009456	0.010022
RS	56	2.878756	0.917410	495.000656	0.008290	0.008827
RS	57	3.064878	0.917410	428.757810	0.007180	0.007683
RS	58	3.262629	0.947990	356.103207	0.005964	0.006428
RS	59	3.472737	0.947990	302.719711	0.005070	0.005488
RS	60	3.695973	0.947990	253.774304	0.004250	0.004620
RS	61	3.933157	0.947990	209.612708	0.003510	0.003832
RS	62	4.185162	0.947990	170.430669	0.002854	0.003129
RS	63	4.452912	0.947990	535.796922	0.008973	0.009956
PA	4+25*2+4+6 0.211439741 0.053306106 4.452911947 8.245784160 1.796280764 1.101149264 0.997279927 1.081241244 1.285629718 1.566633263 1.791176187 1.836684430 1.716955115 1.513945729 1.294026722 1.097659766 0.946825319 0.845906349 0.787584157 0.761262214 0.757517612 0.769007882 0.790163740 0.816607753 0.844541376 0.870462829 0.891485021 0.906006431 0.914092760 0.917409991 0.947989577
//
IT	4791
RD	11
LK	-524623.751446
QD	-82.593091 -> -71.102751
RI	0.0047999782
TR	0.209609	0.053695
MT	4.483692
MM	C_pi: 1.008628, n_recomb: 60677.221728
RS	0	0.000000	9.061987	40.797822	0.000672	0.000028
RS	1	0.006260	9.061987	43.328270	0.000714	0.000313
RS	2	0.012911	9.061987	46.014113	0.000758	0.000553
RS	3	0.019979	9.061987	48.864692	0.000805	0.000581
RS	4	0.027489	1.862967	251.977808	0.004153	0.002835
RS	5	0.035470	1.862967	266.629426	0.004394	0.003250
RS	6	0.043950	1.101392	476.296698	0.007850	0.006027
RS	7	0.052961	1.101392	501.984286	0.008273	0.006632
RS	8	0.062535	0.981930	592.785463	0.009769	0.007906
RS	9	0.072710	0.981930	623.372492	0.010274	0.008480
RS	10	0.083521	1.062829	605.515426	0.009979	0.008378
RS	11	0.095008	1.062829	636.488660	0.010490	0.008961
RS	12	0.107215	1.275816	557.543284	0.009189	0.008028
RS	13	0.120186	1.275816	586.474567	0.009665	0.008483
RS	14	0.133969	1.579777	498.443039	0.008215	0.007292
RS	15	0.148615	1.579777	524.816368	0.008649	0.007595
RS	16	0.164178	1.832439	476.463203	0.007852	0.006915
RS	17	0.180714	1.832439	501.826980	0.008270	0.007227
RS	18	0.198286	1.893730	511.235380	0.008425	0.007405
RS	19	0.216958	1.893730	538.017939	0.008867	0.007820
RS	20	0.236798	1.772973	604.173694	0.009957	0.008866
RS	21	0.257881	1.772973	634.536379	0.010458	0.009418
RS	22	0.280283	1.559086	756.599935	0.012469	0.011354
RS	23	0.304088	1.559086	791.919011	0.013051	0.012067
RS	24	0.329382	1.325476	972.580015	0.016029	0.014989
RS	25	0.356260	1.325476	1012.820835	0.016692	0.015892
RS	26	0.384820	1.116913	1247.438915	0.020559	0.019813
RS	27	0.415169	1.116913	1289.972746	0.021260	0.020877
RS	28	0.447417	0.957378	1549.651289	0.025539	0.025372
RS	29	0.481683	0.957378	1588.478350	0.026179	0.026429
RS	30	0.518095	0.851293	1822.506945	0.030036	0.030595
RS	31	0.556785	0.851293	1849.883940	0.030487	0.031397
RS	32	0.597898	0.790449	2012.468973	0.033167	0.034347
RS	33	0.641584	0.790449	2022.401167	0.033330	0.034718
RS	34	0.688005	0.763365	2094.856918	0.034525	0.036060
RS	35	0.737332	0.763365	2085.319323	0.034367	0.035959
RS	36	0.789746	0.760005	2076.167413	0.034217	0.035829
RS	37	0.845441	0.760005	2048.685816	0.033764	0.035322
RS	38	0.904623	0.772637	1980.641854	0.032642	0.034137
RS	39	0.967509	0.772637	1938.528005	0.031948	0.033333
RS	40	1.034331	0.795427	1835.867307	0.030256	0.031544
RS	41	1.105337	0.795427	1782.687532	0.029380	0.030544
RS	42	1.180787	0.823788	1664.888931	0.027438	0.028506
RS	43	1.260960	0.823788	1603.680643	0.026430	0.027387
RS	44	1.346152	0.853709	1484.254179	0.024461	0.025342
RS	45	1.436676	0.853709	1417.285913	0.023358	0.024156
RS	46	1.532867	0.881448	1304.413543	0.021498	0.022246
RS	47	1.635080	0.881448	1233.259234	0.020325	0.021023
RS	48	1.743690	0.903891	1130.545955	0.018632	0.019304
RS	49	1.859099	0.903891	1056.400058	0.017410	0.018059
RS	50	1.981732	0.919295	963.930064	0.015886	0.016523
RS	51	2.112042	0.919295	888.083317	0.014636	0.015264
RS	52	2.250509	0.927738	804.115662	0.013252	0.013870
RS	53	2.397643	0.927738	728.404614	0.012005	0.012613
RS	54	2.553988	0.930983	651.178038	0.010732	0.011321
RS	55	2.720119	0.930983	578.198223	0.009529	0.010098
RS	56	2.896649	0.930983	507.653962	0.008366	0.008906
RS	57	3.084230	0.930983	440.419522	0.007258	0.007763
RS	58	3.283552	0.964540	365.532202	0.006024	0.006488
RS	59	3.495352	0.964540	311.443967	0.005133	0.005551
RS	60	3.720409	0.964540	261.712136	0.004313	0.004684
RS	61	3.959555	0.964540	216.710813	0.003572	0.003894
RS	62	4.213670	0.964540	176.664608	0.002912	0.003187
RS	63	4.483692	0.964540	561.383870	0.009252	0.010246
PA	4+25*2+4+6 0.209609438 0.053694574 4.483691505 9.061986850 1.862967030 1.101391845 0.981930442 1.062828994 1.275816237 1.579777238 1.832439436 1.893730499 1.772972754 1.559086485 1.325476018 1.116912694 0.957378248 0.851292812 0.790448848 0.763364699 0.760004921 0.772637028 0.795427349 0.823788085 0.853708637 0.881448046 0.903890940 0.919294858 0.927737777 0.930983350 0.964539600
//
IT	4347
RD	12
LK	-524601.128580
QD	-78.229632 -> -67.517944
RI	0.0045126219
TR	0.207861	0.054074
MT	4.513256
MM	C_pi: 1.017620, n_recomb: 61624.911547
RS	0	0.000000	9.853652	38.156976	0.000619	0.000027
RS	1	0.006271	9.853652	40.530099	0.000658	0.000298
RS	2	0.012934	9.853652	43.049513	0.000699	0.000527
RS	3	0.020016	9.853652	45.724069	0.000742	0.000546
RS	4	0.027541	1.935929	246.770906	0.004004	0.002776
RS	5	0.035539	1.935929	261.187991	0.004238	0.003152
RS	6	0.044038	1.105833	482.994845	0.007838	0.006036
RS	7	0.053070	1.105833	509.103819	0.008261	0.006630
RS	8	0.062668	0.969797	611.189809	0.009918	0.008023
RS	9	0.072868	0.969797	642.689799	0.010429	0.008605
RS	10	0.083708	1.046334	626.235539	0.010162	0.008521
RS	11	0.095228	1.046334	658.201299	0.010681	0.009122
RS	12	0.107469	1.265963	572.000141	0.009282	0.008105
RS	13	0.120479	1.265963	601.676924	0.009764	0.008578
RS	14	0.134304	1.590766	503.941448	0.008178	0.007268
RS	15	0.148996	1.590766	530.680895	0.008611	0.007583
RS	16	0.164609	1.870536	475.353868	0.007714	0.006815
RS	17	0.181202	1.870536	500.791361	0.008126	0.007129
RS	18	0.198834	1.947835	506.477453	0.008219	0.007253
RS	19	0.217573	1.947835	533.199524	0.008652	0.007662
RS	20	0.237486	1.826728	597.978194	0.009704	0.008675
RS	21	0.258649	1.826728	628.295596	0.010195	0.009215
RS	22	0.281138	1.602657	751.224908	0.012190	0.011136
RS	23	0.305037	1.602657	786.667019	0.012765	0.011831
RS	24	0.330435	1.355945	971.283614	0.015761	0.014769
RS	25	0.357426	1.355945	1011.970052	0.016421	0.015652
RS	26	0.386109	1.135643	1254.606686	0.020359	0.019634
RS	27	0.416590	1.135643	1297.970262	0.021062	0.020679
RS	28	0.448983	0.967752	1569.034699	0.025461	0.025280
RS	29	0.483407	0.967752	1608.892215	0.026108	0.026325
RS	30	0.519990	0.856727	1854.586917	0.030095	0.030611
RS	31	0.558866	0.856727	1882.795175	0.030553	0.031407
RS	32	0.600181	0.793482	2053.712927	0.033326	0.034446
RS	33	0.644086	0.793482	2063.945260	0.033492	0.034814
RS	34	0.690744	0.765675	2139.638842	0.034720	0.036189
RS	35	0.740328	0.765675	2129.832535	0.034561	0.036088
RS	36	0.793021	0.762678	2119.387104	0.034392	0.035941
RS	37	0.849018	0.762678	2091.278088	0.033936	0.035438
RS	38	0.908526	0.776390	2019.148650	0.032765	0.034208
RS	39	0.971766	0.776390	1976.324378	0.032070	0.033411
RS	40	1.038971	0.800726	1868.536290	0.030321	0.031569
RS	41	1.110391	0.800726	1814.768475	0.029449	0.030582
RS	42	1.186288	0.830903	1692.016241	0.027457	0.028497
RS	43	1.266945	0.830903	1630.434886	0.026457	0.027396
RS	44	1.352660	0.862705	1506.904314	0.024453	0.025318
RS	45	1.443749	0.862705	1439.766503	0.023363	0.024153
RS	46	1.540551	0.892163	1323.904081	0.021483	0.022224
RS	47	1.643422	0.892163	1252.694976	0.020328	0.021023
RS	48	1.752743	0.915939	1148.066442	0.018630	0.019299
RS	49	1.868920	0.915939	1073.847129	0.017426	0.018074
RS	50	1.992382	0.932155	980.272526	0.015907	0.016544
RS	51	2.123585	0.932155	904.194324	0.014673	0.015301
RS	52	2.263015	0.940898	819.550316	0.013299	0.013918
RS	53	2.411189	0.940898	743.345872	0.012062	0.012672
RS	54	2.568653	0.944023	665.538515	0.010800	0.011391
RS	55	2.735992	0.944023	591.760262	0.009603	0.010172
RS	56	2.913823	0.944023	520.305295	0.008443	0.008984
RS	57	3.102806	0.944023	452.069621	0.007336	0.007841
RS	58	3.303639	0.980449	374.954262	0.006084	0.006548
RS	59	3.517064	0.980449	320.150935	0.005195	0.005613
RS	60	3.743873	0.980449	269.628055	0.004375	0.004746
RS	61	3.984904	0.980449	223.786762	0.003631	0.003955
RS	62	4.241049	0.980449	182.879207	0.002968	0.003244
RS	63	4.513256	0.980449	587.006858	0.009525	0.010529
PA	4+25*2+4+6 0.207861058 0.054074211 4.513255640 9.853651965 1.935928838 1.105833331 0.969796731 1.046334039 1.265962990 1.590766327 1.870536035 1.947834711 1.826727894 1.602657452 1.355945220 1.135642660 0.967752061 0.856726768 0.793481698 0.765674647 0.762677973 0.776389775 0.800726400 0.830902710 0.862705105 0.892163357 0.915939360 0.932154848 0.940898356 0.944022831 0.980448923
//
IT	5201
RD	13
LK	-524580.024148
QD	-74.247230 -> -64.233670
RI	0.0042620353
TR	0.206194	0.054447
MT	4.541487
MM	C_pi: 1.026348, n_recomb: 62555.934170
RS	0	0.000000	10.601958	36.044482	0.000576	0.000025
RS	1	0.006281	10.601958	38.291720	0.000612	0.000286
RS	2	0.012956	10.601958	40.677953	0.000650	0.000505
RS	3	0.020051	10.601958	43.211634	0.000691	0.000518
RS	4	0.027591	2.013819	241.265221	0.003857	0.002716
RS	5	0.035605	2.013819	255.425801	0.004083	0.003056
RS	6	0.044122	1.113641	487.995998	0.007801	0.006032
RS	7	0.053174	1.113641	514.446913	0.008224	0.006612
RS	8	0.062794	0.960287	628.158779	0.010042	0.008126
RS	9	0.073019	0.960287	660.510245	0.010559	0.008714
RS	10	0.083886	1.031486	646.420949	0.010333	0.008659
RS	11	0.095436	1.031486	679.353071	0.010860	0.009276
RS	12	0.107711	1.256141	586.522616	0.009376	0.008186
RS	13	0.120756	1.256141	616.944836	0.009862	0.008674
RS	14	0.134622	1.599886	509.825079	0.008150	0.007253
RS	15	0.149358	1.599886	536.944526	0.008583	0.007577
RS	16	0.165020	1.905738	474.873094	0.007591	0.006726
RS	17	0.181665	1.905738	500.405612	0.007999	0.007043
RS	18	0.199356	1.999186	502.508893	0.008033	0.007115
RS	19	0.218158	1.999186	529.192892	0.008460	0.007519
RS	20	0.238141	1.878334	592.605908	0.009473	0.008500
RS	21	0.259379	1.878334	622.893193	0.009957	0.009028
RS	22	0.281951	1.644747	746.517235	0.011934	0.010934
RS	23	0.305940	1.644747	782.081325	0.012502	0.011613
RS	24	0.331437	1.385480	970.293636	0.015511	0.014562
RS	25	0.358534	1.385480	1011.405434	0.016168	0.015426
RS	26	0.387334	1.153864	1261.548356	0.020167	0.019461
RS	27	0.417943	1.153864	1305.710955	0.020873	0.020489
RS	28	0.450474	0.977929	1587.632225	0.025379	0.025187
RS	29	0.485048	0.977929	1628.497862	0.026033	0.026220
RS	30	0.521794	0.862164	1885.458459	0.030140	0.030617
RS	31	0.560847	0.862164	1914.499817	0.030605	0.031408
RS	32	0.602354	0.796624	2093.529229	0.033467	0.034530
RS	33	0.646467	0.796624	2104.092543	0.033635	0.034896
RS	34	0.693352	0.768123	2182.980554	0.034896	0.036304
RS	35	0.743181	0.768123	2172.960792	0.034736	0.036203
RS	36	0.796139	0.765467	2161.305962	0.034550	0.036041
RS	37	0.852424	0.765467	2132.639873	0.034092	0.035541
RS	38	0.912244	0.780199	2056.601754	0.032876	0.034269
RS	39	0.975821	0.780199	2013.139300	0.032181	0.033481
RS	40	1.043392	0.805999	1900.437882	0.030380	0.031590
RS	41	1.115206	0.805999	1846.143960	0.029512	0.030616
RS	42	1.191531	0.837896	1718.650565	0.027474	0.028489
RS	43	1.272649	0.837896	1656.738923	0.026484	0.027406
RS	44	1.358863	0.871480	1529.286991	0.024447	0.025297
RS	45	1.450491	0.871480	1461.999657	0.023371	0.024152
RS	46	1.547875	0.902564	1343.279776	0.021473	0.022207
RS	47	1.651375	0.902564	1272.015888	0.020334	0.021026
RS	48	1.761375	0.927590	1165.555939	0.018632	0.019299
RS	49	1.878285	0.927590	1091.249628	0.017444	0.018093
RS	50	2.002537	0.944549	996.617258	0.015932	0.016568
RS	51	2.134594	0.944549	920.287759	0.014711	0.015341
RS	52	2.274945	0.953543	834.987921	0.013348	0.013967
RS	53	2.424111	0.953543	758.270830	0.012121	0.012732
RS	54	2.582645	0.956502	679.898962	0.010869	0.011460
RS	55	2.751137	0.956502	605.305373	0.009676	0.010246
RS	56	2.930212	0.956502	532.928135	0.008519	0.009061
RS	57	3.120534	0.956502	463.684423	0.007412	0.007918
RS	58	3.322810	0.995690	384.349465	0.006144	0.006606
RS	59	3.537790	0.995690	328.823331	0.005256	0.005674
RS	60	3.766273	0.995690	277.506980	0.004436	0.004807
RS	61	4.009106	0.995690	230.827334	0.003690	0.004013
RS	62	4.267192	0.995690	189.062853	0.003022	0.003299
RS	63	4.541487	0.995690	612.609609	0.009793	0.010806
PA	4+25*2+4+6 0.206194251 0.054446966 4.541486731 10.601958392 2.013819402 1.113640571 0.960286522 1.031485854 1.256140565 1.599886211 1.905738274 1.999185739 1.878334225 1.644747087 1.385479504 1.153863746 0.977928642 0.862163750 0.796623990 0.768123205 0.765467347 0.780198511 0.805999185 0.837896129 0.871480446 0.902563518 0.927590208 0.944548898 0.953543257 0.956501531 0.995690187
//
IT	3816
RD	14
LK	-524560.284393
QD	-70.592397 -> -61.209351
RI	0.0040416178
TR	0.204606	0.054814
MT	4.568357
MM	C_pi: 1.034805, n_recomb: 63470.519232
RS	0	0.000000	11.293998	34.370364	0.000542	0.000024
RS	1	0.006291	11.293998	36.517960	0.000575	0.000276
RS	2	0.012977	11.293998	38.798777	0.000611	0.000488
RS	3	0.020084	11.293998	41.220953	0.000649	0.000496
RS	4	0.027638	2.095475	235.664121	0.003713	0.002655
RS	5	0.035667	2.095475	249.557280	0.003932	0.002963
RS	6	0.044201	1.124167	491.570207	0.007745	0.006017
RS	7	0.053272	1.124167	518.294944	0.008166	0.006582
RS	8	0.062914	0.952956	643.799631	0.010143	0.008217
RS	9	0.073162	0.952956	676.945770	0.010666	0.008809
RS	10	0.084055	1.018064	666.082722	0.010494	0.008793
RS	11	0.095633	1.018064	699.955586	0.011028	0.009424
RS	12	0.107939	1.246384	601.083093	0.009470	0.008268
RS	13	0.121020	1.246384	632.249222	0.009961	0.008771
RS	14	0.134923	1.607374	516.022638	0.008130	0.007244
RS	15	0.149701	1.607374	543.532939	0.008564	0.007578
RS	16	0.165408	1.938322	474.909244	0.007482	0.006647
RS	17	0.182104	1.938322	500.554035	0.007886	0.006967
RS	18	0.199850	2.047994	499.196677	0.007865	0.006990
RS	19	0.218712	2.047994	525.861068	0.008285	0.007390
RS	20	0.238761	1.927965	587.914815	0.009263	0.008339
RS	21	0.260071	1.927965	618.184093	0.009740	0.008857
RS	22	0.282721	1.685451	742.368521	0.011696	0.010745
RS	23	0.306797	1.685451	778.052849	0.012258	0.011410
RS	24	0.332386	1.414136	969.547329	0.015276	0.014365
RS	25	0.359586	1.414136	1011.065280	0.015930	0.015213
RS	26	0.388496	1.171598	1268.257591	0.019982	0.019293
RS	27	0.419226	1.171598	1313.189820	0.020690	0.020306
RS	28	0.451888	0.987900	1605.487978	0.025295	0.025091
RS	29	0.486604	0.987900	1647.339341	0.025954	0.026114
RS	30	0.523505	0.867576	1915.196404	0.030175	0.030614
RS	31	0.562727	0.867576	1945.070620	0.030645	0.031401
RS	32	0.604416	0.799835	2132.009594	0.033591	0.034602
RS	33	0.648728	0.799835	2142.930628	0.033763	0.034967
RS	34	0.695827	0.770667	2224.972910	0.035055	0.036404
RS	35	0.745889	0.770667	2214.789287	0.034895	0.036305
RS	36	0.799100	0.768328	2202.011815	0.034693	0.036129
RS	37	0.855658	0.768328	2172.851494	0.034234	0.035634
RS	38	0.915775	0.784024	2093.068867	0.032977	0.034324
RS	39	0.979672	0.784024	2049.032575	0.032283	0.033544
RS	40	1.047590	0.811210	1931.622544	0.030433	0.031608
RS	41	1.119780	0.811210	1876.856437	0.029571	0.030648
RS	42	1.196510	0.844738	1744.820033	0.027490	0.028481
RS	43	1.278068	0.844738	1682.614206	0.026510	0.027414
RS	44	1.364756	0.880012	1551.405852	0.024443	0.025278
RS	45	1.456898	0.880012	1483.985119	0.023381	0.024152
RS	46	1.554835	0.912630	1362.530736	0.021467	0.022193
RS	47	1.658933	0.912630	1291.210374	0.020343	0.021032
RS	48	1.769580	0.938830	1182.995059	0.018638	0.019301
RS	49	1.887187	0.938830	1108.588605	0.017466	0.018113
RS	50	2.012192	0.956470	1012.939892	0.015959	0.016594
RS	51	2.145060	0.956470	936.341417	0.014752	0.015381
RS	52	2.286287	0.965669	850.406190	0.013398	0.014017
RS	53	2.436398	0.965669	773.159742	0.012181	0.012791
RS	54	2.595951	0.968419	694.240432	0.010938	0.011529
RS	55	2.765542	0.968419	618.817124	0.009750	0.010320
RS	56	2.945800	0.968419	545.508216	0.008595	0.009136
RS	57	3.137398	0.968419	475.251514	0.007488	0.007994
RS	58	3.341048	1.010263	393.708040	0.006203	0.006664
RS	59	3.557509	1.010263	337.452896	0.005317	0.005733
RS	60	3.787586	1.010263	285.341756	0.004496	0.004866
RS	61	4.032137	1.010263	237.826186	0.003747	0.004071
RS	62	4.292071	1.010263	195.209812	0.003076	0.003353
RS	63	4.568357	1.010263	638.158007	0.010054	0.011076
PA	4+25*2+4+6 0.204606353 0.054813944 4.568356870 11.293998209 2.095475445 1.124167084 0.952956454 1.018064230 1.246384469 1.607373929 1.938322491 2.047993985 1.927964513 1.685451039 1.414135777 1.171597957 0.987900273 0.867576035 0.799835326 0.770666581 0.768328243 0.784023699 0.811209936 0.844737852 0.880011775 0.912630008 0.938830176 0.956469979 0.965668792 0.968419305 1.010263207
//
IT	3670
RD	15
LK	-524541.777774
QD	-67.221986 -> -58.411864
RI	0.0038474127
TR	0.203094	0.055176
MT	4.593870
MM	C_pi: 1.042983, n_recomb: 64368.672636
RS	0	0.000000	11.917046	33.069853	0.000514	0.000024
RS	1	0.006300	11.917046	35.140306	0.000546	0.000268
RS	2	0.012996	11.917046	37.339524	0.000580	0.000475
RS	3	0.020115	11.917046	39.675403	0.000616	0.000479
RS	4	0.027682	2.179912	230.111213	0.003575	0.002595
RS	5	0.035725	2.179912	243.734151	0.003787	0.002874
RS	6	0.044276	1.136886	493.957006	0.007674	0.005993
RS	7	0.053365	1.136886	520.897524	0.008092	0.006542
RS	8	0.063026	0.947442	658.218037	0.010226	0.008298
RS	9	0.073297	0.947442	692.106482	0.010752	0.008890
RS	10	0.084214	1.005879	685.234079	0.010645	0.008922
RS	11	0.095819	1.005879	720.022674	0.011186	0.009564
RS	12	0.108155	1.236733	615.650578	0.009564	0.008352
RS	13	0.121268	1.236733	647.557544	0.010060	0.008867
RS	14	0.135208	1.613420	522.477992	0.008117	0.007241
RS	15	0.150025	1.613420	550.387600	0.008551	0.007583
RS	16	0.165776	1.968490	475.380803	0.007385	0.006577
RS	17	0.182519	1.968490	501.152176	0.007786	0.006899
RS	18	0.200317	2.094400	496.443002	0.007712	0.006876
RS	19	0.219236	2.094400	523.103408	0.008127	0.007271
RS	20	0.239348	1.975707	583.807269	0.009070	0.008190
RS	21	0.260726	1.975707	614.068773	0.009540	0.008698
RS	22	0.283450	1.724838	738.693675	0.011476	0.010568
RS	23	0.307607	1.724838	774.495982	0.012032	0.011220
RS	24	0.333285	1.441961	968.991271	0.015054	0.014179
RS	25	0.360581	1.441961	1010.896937	0.015705	0.015010
RS	26	0.389596	1.188865	1274.724453	0.019803	0.019130
RS	27	0.420440	1.188865	1320.397875	0.020513	0.020130
RS	28	0.453226	0.997665	1622.628540	0.025208	0.024994
RS	29	0.488078	0.997665	1665.443014	0.025874	0.026008
RS	30	0.525125	0.872944	1943.851670	0.030199	0.030604
RS	31	0.564507	0.872944	1974.556596	0.030676	0.031387
RS	32	0.606369	0.803085	2169.219896	0.033700	0.034662
RS	33	0.650868	0.803085	2180.521709	0.033876	0.035026
RS	34	0.698171	0.773270	2265.683299	0.035199	0.036493
RS	35	0.748454	0.773270	2255.380219	0.035038	0.036395
RS	36	0.801905	0.771227	2241.563451	0.034824	0.036208
RS	37	0.858722	0.771227	2211.965486	0.034364	0.035717
RS	38	0.919119	0.787834	2128.596606	0.033069	0.034372
RS	39	0.983321	0.787834	2084.043897	0.032377	0.033601
RS	40	1.051568	0.816335	1962.112282	0.030482	0.031623
RS	41	1.124114	0.816335	1906.922217	0.029625	0.030676
RS	42	1.201230	0.851409	1770.529974	0.027506	0.028474
RS	43	1.283204	0.851409	1708.061659	0.026536	0.027423
RS	44	1.370342	0.888285	1573.252445	0.024441	0.025262
RS	45	1.462970	0.888285	1505.711781	0.023392	0.024154
RS	46	1.561434	0.922356	1381.633762	0.021464	0.022182
RS	47	1.666100	0.922356	1310.255277	0.020355	0.021039
RS	48	1.777360	0.949656	1200.356825	0.018648	0.019307
RS	49	1.895629	0.949656	1125.838613	0.017490	0.018136
RS	50	2.021348	0.967919	1029.213979	0.015989	0.016622
RS	51	2.154988	0.967919	952.331180	0.014795	0.015423
RS	52	2.297046	0.977279	865.781038	0.013450	0.014068
RS	53	2.448054	0.977279	787.991211	0.012242	0.012851
RS	54	2.608575	0.979786	708.540596	0.011008	0.011598
RS	55	2.779209	0.979786	632.276373	0.009823	0.010393
RS	56	2.960592	0.979786	558.029185	0.008669	0.009211
RS	57	3.153401	0.979786	486.756954	0.007562	0.008068
RS	58	3.358357	1.024180	403.018688	0.006261	0.006720
RS	59	3.576225	1.024180	346.030361	0.005376	0.005792
RS	60	3.807818	1.024180	293.124673	0.004554	0.004924
RS	61	4.054001	1.024180	244.776790	0.003803	0.004126
RS	62	4.315692	1.024180	201.314464	0.003128	0.003405
RS	63	4.593870	1.024180	663.622334	0.010310	0.011340
PA	4+25*2+4+6 0.203094137 0.055175867 4.593869850 11.917045676 2.179911888 1.136886351 0.947441794 1.005879414 1.236732673 1.613420498 1.968490475 2.094400099 1.975706905 1.724838067 1.441960607 1.188865065 0.997664561 0.872944109 0.803084779 0.773269919 0.771226942 0.787834369 0.816335235 0.851409468 0.888285049 0.922356190 0.949656494 0.967918510 0.977278886 0.979786440 1.024180357
//
IT	4071
RD	16
LK	-524524.393767
QD	-64.102195 -> -55.815248
RI	0.0036762120
TR	0.201653	0.055533
MT	4.618099
MM	C_pi: 1.050890, n_recomb: 65250.487761
RS	0	0.000000	12.459928	32.094231	0.000492	0.000023
RS	1	0.006308	12.459928	34.107221	0.000523	0.000262
RS	2	0.013015	12.459928	36.245687	0.000555	0.000465
RS	3	0.020144	12.459928	38.517347	0.000590	0.000466
RS	4	0.027724	2.266277	224.707146	0.003444	0.002536
RS	5	0.035781	2.266277	238.063057	0.003648	0.002790
RS	6	0.044347	1.151401	495.353603	0.007592	0.005962
RS	7	0.053453	1.151401	522.460287	0.008007	0.006495
RS	8	0.063133	0.943452	671.513430	0.010291	0.008369
RS	9	0.073424	0.943452	706.096009	0.010821	0.008959
RS	10	0.084365	0.994781	703.886503	0.010787	0.009046
RS	11	0.095995	0.994781	739.566506	0.011334	0.009698
RS	12	0.108359	1.227211	630.204066	0.009658	0.008437
RS	13	0.121503	1.227211	662.847839	0.010159	0.008964
RS	14	0.135477	1.618203	529.144367	0.008109	0.007243
RS	15	0.150332	1.618203	557.459833	0.008543	0.007592
RS	16	0.166124	1.996446	476.218952	0.007298	0.006515
RS	17	0.182912	1.996446	502.128793	0.007695	0.006838
RS	18	0.200759	2.138572	494.162322	0.007573	0.006771
RS	19	0.219733	2.138572	520.831866	0.007982	0.007162
RS	20	0.239903	2.021674	580.198391	0.008892	0.008052
RS	21	0.261345	2.021674	610.460722	0.009356	0.008551
RS	22	0.284140	1.762987	735.421860	0.011271	0.010403
RS	23	0.308374	1.762987	771.339600	0.011821	0.011042
RS	24	0.334136	1.469007	968.583604	0.014844	0.014001
RS	25	0.361523	1.469007	1010.859500	0.015492	0.014819
RS	26	0.390638	1.205688	1280.949278	0.019631	0.018973
RS	27	0.421589	1.205688	1327.336707	0.020342	0.019959
RS	28	0.454494	1.007226	1639.085489	0.025120	0.024896
RS	29	0.489473	1.007226	1682.840635	0.025790	0.025902
RS	30	0.526660	0.878260	1971.473106	0.030214	0.030587
RS	31	0.566192	0.878260	2003.005285	0.030697	0.031367
RS	32	0.608219	0.806356	2205.217117	0.033796	0.034712
RS	33	0.652896	0.806356	2216.920087	0.033976	0.035076
RS	34	0.700392	0.775914	2305.170530	0.035328	0.036571
RS	35	0.750884	0.775914	2294.788385	0.035169	0.036475
RS	36	0.804562	0.774146	2280.011089	0.034942	0.036278
RS	37	0.861626	0.774146	2250.027251	0.034483	0.035792
RS	38	0.922289	0.791617	2163.222232	0.033153	0.034414
RS	39	0.986780	0.791617	2118.205436	0.032463	0.033651
RS	40	1.055339	0.821366	1991.930292	0.030527	0.031637
RS	41	1.128222	0.821366	1936.359708	0.029676	0.030701
RS	42	1.205704	0.857910	1795.783028	0.027521	0.028466
RS	43	1.288073	0.857910	1733.080991	0.026560	0.027432
RS	44	1.375639	0.896306	1594.814000	0.024441	0.025248
RS	45	1.468729	0.896306	1527.166080	0.023405	0.024158
RS	46	1.567691	0.931752	1400.571530	0.021465	0.022174
RS	47	1.672896	0.931752	1329.133652	0.020370	0.021049
RS	48	1.784739	0.960085	1217.618864	0.018661	0.019315
RS	49	1.903636	0.960085	1142.979183	0.017517	0.018160
RS	50	2.030034	0.978916	1045.416090	0.016022	0.016652
RS	51	2.164406	0.978916	968.236533	0.014839	0.015466
RS	52	2.307255	0.988399	881.091689	0.013503	0.014120
RS	53	2.459115	0.988399	802.747635	0.012303	0.012911
RS	54	2.620555	0.990630	722.784264	0.011077	0.011667
RS	55	2.792179	0.990630	645.670479	0.009895	0.010465
RS	56	2.974631	0.990630	570.480541	0.008743	0.009285
RS	57	3.168592	0.990630	498.192010	0.007635	0.008141
RS	58	3.374789	1.037473	412.274129	0.006318	0.006776
RS	59	3.593994	1.037473	354.550007	0.005434	0.005849
RS	60	3.827027	1.037473	300.851128	0.004611	0.004981
RS	61	4.074761	1.037473	251.675317	0.003857	0.004181
RS	62	4.338123	1.037473	207.373496	0.003178	0.003457
RS	63	4.618099	1.037473	688.981748	0.010559	0.011598
PA	4+25*2+4+6 0.201652510 0.055532774 4.618099278 12.459928059 2.266277230 1.151401066 0.943451713 0.994781008 1.227210757 1.618203093 1.996446270 2.138572060 2.021673854 1.762987165 1.469006582 1.205688242 1.007226366 0.878260066 0.806356433 0.775913853 0.774145771 0.791616789 0.821365823 0.857909571 0.896306355 0.931751600 0.960084524 0.978915612 0.988399230 0.990630353 1.037473164
//
IT	4916
RD	17
LK	-524508.035999
QD	-61.204874 -> -53.397725
RI	0.0035243262
TR	0.200277	0.055885
MT	4.641098
MM	C_pi: 1.058534, n_recomb: 66116.194450
RS	0	0.000000	12.920888	31.388798	0.000475	0.000022
RS	1	0.006317	12.920888	33.360763	0.000505	0.000258
RS	2	0.013032	12.920888	35.455892	0.000536	0.000457
RS	3	0.020172	12.920888	37.681782	0.000570	0.000457
RS	4	0.027763	2.353819	219.520459	0.003320	0.002479
RS	5	0.035833	2.353819	232.616839	0.003518	0.002710
RS	6	0.044413	1.167409	495.920650	0.007501	0.005926
RS	7	0.053535	1.167409	523.150769	0.007913	0.006442
RS	8	0.063234	0.940758	683.772303	0.010342	0.008431
RS	9	0.073545	0.940758	719.004402	0.010875	0.009018
RS	10	0.084507	0.984638	722.055320	0.010921	0.009165
RS	11	0.096162	0.984638	758.603210	0.011474	0.009826
RS	12	0.108552	1.217845	644.722806	0.009751	0.008522
RS	13	0.121726	1.217845	678.098421	0.010256	0.009060
RS	14	0.135731	1.621900	535.975461	0.008107	0.007248
RS	15	0.150622	1.621900	564.701408	0.008541	0.007605
RS	16	0.166453	2.022395	477.362347	0.007220	0.006459
RS	17	0.183284	2.022395	503.420302	0.007614	0.006783
RS	18	0.201178	2.180667	492.283866	0.007446	0.006675
RS	19	0.220202	2.180667	518.973556	0.007849	0.007062
RS	20	0.240428	2.065959	577.021412	0.008727	0.007923
RS	21	0.261931	2.065959	607.291922	0.009185	0.008415
RS	22	0.284793	1.799958	732.500256	0.011079	0.010247
RS	23	0.309099	1.799958	768.530840	0.011624	0.010875
RS	24	0.334941	1.495305	968.301241	0.014645	0.013832
RS	25	0.362414	1.495305	1010.931021	0.015290	0.014636
RS	26	0.391623	1.222091	1286.932941	0.019465	0.018820
RS	27	0.422678	1.222091	1334.008385	0.020177	0.019794
RS	28	0.455693	1.016584	1654.901152	0.025030	0.024797
RS	29	0.490794	1.016584	1699.574737	0.025706	0.025796
RS	30	0.528113	0.883511	1998.121504	0.030221	0.030564
RS	31	0.567788	0.883511	2030.476028	0.030711	0.031342
RS	32	0.609970	0.809632	2240.069058	0.033881	0.034753
RS	33	0.654816	0.809632	2252.190552	0.034064	0.035117
RS	34	0.702495	0.778579	2343.496722	0.035445	0.036640
RS	35	0.753186	0.778579	2333.071886	0.035287	0.036547
RS	36	0.807079	0.777068	2317.406049	0.035051	0.036340
RS	37	0.864376	0.777068	2287.083504	0.034592	0.035859
RS	38	0.925292	0.795358	2196.984359	0.033229	0.034451
RS	39	0.990056	0.795358	2151.551019	0.032542	0.033697
RS	40	1.058911	0.826293	2021.099273	0.030569	0.031648
RS	41	1.132115	0.826293	1965.187481	0.029723	0.030724
RS	42	1.209944	0.864234	1820.588939	0.027536	0.028460
RS	43	1.292688	0.864234	1757.678786	0.026585	0.027440
RS	44	1.380659	0.904077	1616.086709	0.024443	0.025236
RS	45	1.474187	0.904077	1548.342756	0.023419	0.024162
RS	46	1.573623	0.940825	1419.329054	0.021467	0.022168
RS	47	1.679340	0.940825	1347.831075	0.020386	0.021060
RS	48	1.791734	0.970128	1234.762098	0.018676	0.019326
RS	49	1.911228	0.970128	1159.993112	0.017545	0.018185
RS	50	2.038270	0.989479	1061.527645	0.016055	0.016684
RS	51	2.173337	0.989479	984.041371	0.014884	0.015509
RS	52	2.316936	0.999050	896.323116	0.013557	0.014172
RS	53	2.469605	0.999050	817.416334	0.012363	0.012971
RS	54	2.631918	1.000976	736.957880	0.011146	0.011736
RS	55	2.804483	1.000976	658.988469	0.009967	0.010537
RS	56	2.987949	1.000976	582.853485	0.008816	0.009357
RS	57	3.183004	1.000976	509.549679	0.007707	0.008213
RS	58	3.390380	1.050171	421.468688	0.006375	0.006832
RS	59	3.610854	1.050171	363.007687	0.005490	0.005905
RS	60	3.845256	1.050171	308.518064	0.004666	0.005036
RS	61	4.094463	1.050171	258.519444	0.003910	0.004234
RS	62	4.359413	1.050171	213.385057	0.003227	0.003506
RS	63	4.641098	1.050171	714.224306	0.010803	0.011850
PA	4+25*2+4+6 0.200277428 0.055884867 4.641097816 12.920888217 2.353819217 1.167409157 0.940757875 0.984638013 1.217844664 1.621899535 2.022395334 2.180667365 2.065958509 1.799957613 1.495305288 1.222090623 1.016583719 0.883511236 0.809631610 0.778579222 0.777067803 0.795357540 0.826293269 0.864233997 0.904077146 0.940824524 0.970127828 0.989478919 0.999049791 1.000976423 1.050171333
//
IT	4495
RD	18
LK	-524492.620209
QD	-58.505753 -> -51.140290
RI	0.0033891791
TR	0.198965	0.056232
MT	4.662936
MM	C_pi: 1.065925, n_recomb: 66966.099495
RS	0	0.000000	13.298906	30.914997	0.000462	0.000022
RS	1	0.006324	13.298906	32.860089	0.000491	0.000255
RS	2	0.013049	13.298906	34.926881	0.000522	0.000452
RS	3	0.020198	13.298906	37.122899	0.000554	0.000450
RS	4	0.027800	2.442066	214.578589	0.003204	0.002424
RS	5	0.035883	2.442066	227.424997	0.003396	0.002636
RS	6	0.044477	1.184622	495.813863	0.007404	0.005885
RS	7	0.053614	1.184622	523.131545	0.007812	0.006385
RS	8	0.063329	0.939191	695.062153	0.010379	0.008484
RS	9	0.073659	0.939191	730.901940	0.010915	0.009068
RS	10	0.084642	0.975353	739.746909	0.011047	0.009280
RS	11	0.096319	0.975353	777.139667	0.011605	0.009948
RS	12	0.108735	1.208665	659.184784	0.009844	0.008607
RS	13	0.121936	1.208665	693.286371	0.010353	0.009155
RS	14	0.135972	1.624625	542.946643	0.008108	0.007257
RS	15	0.150896	1.624625	572.086729	0.008543	0.007621
RS	16	0.166764	2.046481	478.770773	0.007149	0.006408
RS	17	0.183635	2.046481	504.985131	0.007541	0.006734
RS	18	0.201573	2.220809	490.754557	0.007328	0.006586
RS	19	0.220646	2.220809	517.473910	0.007727	0.006970
RS	20	0.240925	2.108670	574.215583	0.008575	0.007803
RS	21	0.262486	2.108670	604.500397	0.009027	0.008287
RS	22	0.285411	1.835832	729.875186	0.010899	0.010100
RS	23	0.309786	1.835832	766.015725	0.011439	0.010718
RS	24	0.335703	1.520899	968.119799	0.014457	0.013670
RS	25	0.363258	1.520899	1011.088093	0.015099	0.014463
RS	26	0.392557	1.238090	1292.686123	0.019304	0.018672
RS	27	0.423708	1.238090	1340.424895	0.020016	0.019635
RS	28	0.456829	1.025746	1670.103022	0.024940	0.024699
RS	29	0.492045	1.025746	1715.673342	0.025620	0.025690
RS	30	0.529489	0.888694	2023.846694	0.030222	0.030537
RS	31	0.569300	0.888694	2057.017831	0.030717	0.031312
RS	32	0.611629	0.812902	2273.830228	0.033955	0.034786
RS	33	0.656636	0.812902	2286.385659	0.034142	0.035151
RS	34	0.704488	0.781254	2380.721020	0.035551	0.036700
RS	35	0.755367	0.781254	2370.286559	0.035395	0.036610
RS	36	0.809464	0.779981	2353.803356	0.035149	0.036395
RS	37	0.866982	0.779981	2323.184942	0.034692	0.035919
RS	38	0.928138	0.799050	2229.919653	0.033299	0.034484
RS	39	0.993162	0.799050	2184.113425	0.032615	0.033738
RS	40	1.062298	0.831114	2049.644955	0.030607	0.031657
RS	41	1.135806	0.831114	1993.427595	0.029768	0.030745
RS	42	1.213963	0.870387	1844.955245	0.027551	0.028453
RS	43	1.297063	0.870387	1781.860595	0.026608	0.027448
RS	44	1.385419	0.911605	1637.069746	0.024446	0.025225
RS	45	1.479363	0.911605	1569.240075	0.023433	0.024167
RS	46	1.579248	0.949589	1437.896932	0.021472	0.022165
RS	47	1.685451	0.949589	1366.338769	0.020403	0.021072
RS	48	1.798370	0.979804	1251.775109	0.018693	0.019338
RS	49	1.918430	0.979804	1176.870367	0.017574	0.018211
RS	50	2.046084	0.999631	1077.536073	0.016091	0.016716
RS	51	2.181810	0.999631	999.735174	0.014929	0.015552
RS	52	2.326121	1.009257	911.463986	0.013611	0.014225
RS	53	2.479559	1.009257	831.988217	0.012424	0.013031
RS	54	2.642700	1.010854	751.052880	0.011215	0.011804
RS	55	2.816160	1.010854	672.223770	0.010038	0.010607
RS	56	3.000589	1.010854	595.143070	0.008887	0.009429
RS	57	3.196683	1.010854	520.826298	0.007777	0.008284
RS	58	3.405178	1.062307	430.599905	0.006430	0.006886
RS	59	3.626860	1.062307	371.401878	0.005546	0.005960
RS	60	3.862561	1.062307	316.124543	0.004721	0.005090
RS	61	4.113169	1.062307	265.308545	0.003962	0.004286
RS	62	4.379627	1.062307	219.348635	0.003276	0.003555
RS	63	4.662936	1.062307	739.342176	0.011041	0.012096
PA	4+25*2+4+6 0.198964569 0.056232143 4.662936172 13.298906166 2.442065887 1.184621767 0.939190956 0.975352944 1.208664743 1.624624933 2.046481021 2.220809221 2.108669623 1.835832279 1.520899037 1.238089701 1.025746367 0.888693748 0.812901559 0.781253747 0.779980947 0.799049977 0.831114343 0.870386633 0.911605403 0.949588766 0.979803886 0.999630605 1.009256796 1.010853845 1.062307332
//
IT	4314
RD	19
LK	-524478.071946
QD	-55.984347 -> -49.026830
RI	0.0032689418
TR	0.197709	0.056574
MT	4.683721
MM	C_pi: 1.073078, n_recomb: 67800.226498
RS	0	0.000000	13.597232	30.637648	0.000452	0.000022
RS	1	0.006332	13.597232	32.567916	0.000480	0.000252
RS	2	0.013064	13.597232	34.619147	0.000511	0.000449
RS	3	0.020223	13.597232	36.798838	0.000543	0.000447
RS	4	0.027836	2.530271	209.923414	0.003096	0.002372
RS	5	0.035930	2.530271	222.532302	0.003282	0.002567
RS	6	0.044537	1.202816	495.156898	0.007303	0.005841
RS	7	0.053688	1.202816	522.531838	0.007707	0.006324
RS	8	0.063419	0.938569	705.475628	0.010405	0.008530
RS	9	0.073767	0.938569	741.885055	0.010942	0.009109
RS	10	0.084769	0.966835	756.971555	0.011165	0.009390
RS	11	0.096468	0.966835	795.186843	0.011728	0.010064
RS	12	0.108908	1.199681	673.576552	0.009935	0.008692
RS	13	0.122136	1.199681	708.397742	0.010448	0.009249
RS	14	0.136201	1.626506	550.027431	0.008112	0.007269
RS	15	0.151156	1.626506	579.584123	0.008548	0.007639
RS	16	0.167059	2.068889	480.396740	0.007085	0.006363
RS	17	0.183968	2.068889	506.774059	0.007475	0.006690
RS	18	0.201949	2.259119	489.527423	0.007220	0.006503
RS	19	0.221067	2.259119	516.284621	0.007615	0.006884
RS	20	0.241396	2.149888	571.734469	0.008433	0.007691
RS	21	0.263013	2.149888	602.038898	0.008880	0.008168
RS	22	0.285998	1.870655	727.513008	0.010730	0.009962
RS	23	0.310438	1.870655	763.760805	0.011265	0.010569
RS	24	0.336426	1.545826	968.017862	0.014278	0.013516
RS	25	0.364060	1.545826	1011.310157	0.014916	0.014297
RS	26	0.393443	1.253706	1298.213155	0.019148	0.018528
RS	27	0.424686	1.253706	1346.591656	0.019861	0.019480
RS	28	0.457908	1.034720	1684.720486	0.024848	0.024600
RS	29	0.493233	1.034720	1731.166113	0.025533	0.025585
RS	30	0.530795	0.893806	2048.688880	0.030217	0.030505
RS	31	0.570736	0.893806	2082.669892	0.030718	0.031279
RS	32	0.613205	0.816159	2306.548251	0.034020	0.034812
RS	33	0.658363	0.816159	2319.550610	0.034212	0.035179
RS	34	0.706381	0.783931	2416.879822	0.035647	0.036753
RS	35	0.757439	0.783931	2406.465931	0.035493	0.036665
RS	36	0.811730	0.782881	2389.230732	0.035239	0.036444
RS	37	0.869458	0.782881	2358.356032	0.034784	0.035973
RS	38	0.930842	0.802692	2262.047869	0.033363	0.034513
RS	39	0.996112	0.802692	2215.908912	0.032683	0.033776
RS	40	1.065515	0.835834	2077.569873	0.030643	0.031664
RS	41	1.139313	0.835834	2021.080269	0.029809	0.030765
RS	42	1.217783	0.876377	1868.875531	0.027564	0.028447
RS	43	1.301222	0.876377	1805.618548	0.026631	0.027456
RS	44	1.389944	0.918907	1657.745549	0.024450	0.025216
RS	45	1.484283	0.918907	1589.840700	0.023449	0.024173
RS	46	1.584596	0.958065	1456.254607	0.021479	0.022163
RS	47	1.691260	0.958065	1384.637353	0.020422	0.021085
RS	48	1.804678	0.989140	1268.633615	0.018711	0.019352
RS	49	1.925278	0.989140	1193.589133	0.017605	0.018238
RS	50	2.053513	1.009400	1093.420657	0.016127	0.016750
RS	51	2.189868	1.009400	1015.299765	0.014975	0.015596
RS	52	2.334857	1.019054	926.495582	0.013665	0.014277
RS	53	2.489026	1.019054	846.447378	0.012484	0.013090
RS	54	2.652956	1.020300	765.054121	0.011284	0.011872
RS	55	2.827266	1.020300	685.363896	0.010109	0.010677
RS	56	3.012614	1.020300	607.339089	0.008958	0.009499
RS	57	3.209696	1.020300	532.013579	0.007847	0.008353
RS	58	3.419258	1.073926	439.660235	0.006485	0.006940
RS	59	3.642088	1.073926	379.726876	0.005601	0.006014
RS	60	3.879028	1.073926	323.666267	0.004774	0.005144
RS	61	4.130970	1.073926	272.039361	0.004012	0.004337
RS	62	4.398864	1.073926	225.261714	0.003322	0.003603
RS	63	4.683721	1.073926	764.323488	0.011273	0.012338
PA	4+25*2+4+6 0.197708702 0.056574204 4.683721088 13.597231581 2.530270827 1.202815789 0.938568905 0.966834921 1.199680814 1.626505860 2.068889193 2.259119375 2.149887758 1.870655415 1.545826340 1.253706094 1.034720141 0.893806015 0.816158744 0.783931498 0.782881210 0.802692497 0.835833954 0.876376800 0.918907281 0.958064714 0.989139614 1.009400130 1.019054107 1.020299848 1.073925571
//
IT	4853
RD	20
LK	-524464.326125
QD	-53.624033 -> -47.044392
RI	0.0031609732
TR	0.196507	0.056911
MT	4.703482
MM	C_pi: 1.080000, n_recomb: 68619.074359
RS	0	0.000000	13.822772	30.524182	0.000445	0.000022
RS	1	0.006339	13.822772	32.449703	0.000473	0.000251
RS	2	0.013079	13.822772	34.496062	0.000503	0.000448
RS	3	0.020247	13.822772	36.670757	0.000534	0.000445
RS	4	0.027869	2.618170	205.548279	0.002995	0.002322
RS	5	0.035974	2.618170	217.932189	0.003176	0.002502
RS	6	0.044593	1.221851	494.036763	0.007200	0.005794
RS	7	0.053759	1.221851	521.442541	0.007599	0.006262
RS	8	0.063505	0.938794	715.057753	0.010421	0.008569
RS	9	0.073869	0.938794	752.000530	0.010959	0.009142
RS	10	0.084890	0.959028	773.724062	0.011276	0.009496
RS	11	0.096610	0.959028	812.739549	0.011844	0.010175
RS	12	0.109072	1.190909	687.883737	0.010025	0.008777
RS	13	0.122325	1.190909	723.417565	0.010543	0.009342
RS	14	0.136417	1.627660	557.191478	0.008120	0.007283
RS	15	0.151403	1.627660	587.166140	0.008557	0.007659
RS	16	0.167339	2.089738	482.213048	0.007027	0.006321
RS	17	0.184285	2.089738	508.758940	0.007414	0.006650
RS	18	0.202305	2.295728	488.560406	0.007120	0.006426
RS	19	0.221467	2.295728	515.362321	0.007510	0.006804
RS	20	0.241844	2.189700	569.536963	0.008300	0.007585
RS	21	0.263512	2.189700	599.865485	0.008742	0.008056
RS	22	0.286554	1.904480	725.382485	0.010571	0.009830
RS	23	0.311056	1.904480	761.734876	0.011101	0.010429
RS	24	0.337112	1.570120	967.981821	0.014107	0.013368
RS	25	0.364819	1.570120	1011.584495	0.014742	0.014139
RS	26	0.394283	1.268953	1303.528545	0.018997	0.018388
RS	27	0.425614	1.268953	1352.524432	0.019711	0.019331
RS	28	0.458931	1.043506	1698.792170	0.024757	0.024502
RS	29	0.494360	1.043506	1746.092287	0.025446	0.025481
RS	30	0.532035	0.898839	2072.708338	0.030206	0.030470
RS	31	0.572098	0.898839	2107.491722	0.030713	0.031242
RS	32	0.614700	0.819392	2338.287060	0.034076	0.034832
RS	33	0.660003	0.819392	2351.747387	0.034273	0.035200
RS	34	0.708177	0.786597	2452.044482	0.035734	0.036799
RS	35	0.759405	0.786597	2441.677768	0.035583	0.036715
RS	36	0.813880	0.785756	2423.746310	0.035322	0.036487
RS	37	0.871808	0.785756	2392.651035	0.034869	0.036022
RS	38	0.933408	0.806275	2293.416576	0.033422	0.034538
RS	39	0.998913	0.806275	2246.980967	0.032746	0.033809
RS	40	1.068570	0.840447	2104.904535	0.030675	0.031671
RS	41	1.142642	0.840447	2048.172831	0.029848	0.030782
RS	42	1.221410	0.882203	1892.368315	0.027578	0.028442
RS	43	1.305170	0.882203	1828.968893	0.026654	0.027464
RS	44	1.394239	0.925985	1678.123738	0.024456	0.025208
RS	45	1.488955	0.925985	1610.152940	0.023465	0.024180
RS	46	1.589674	0.966260	1474.402189	0.021487	0.022163
RS	47	1.696777	0.966260	1402.727048	0.020442	0.021099
RS	48	1.810670	0.998144	1285.336409	0.018731	0.019367
RS	49	1.931782	0.998144	1210.148679	0.017636	0.018266
RS	50	2.060570	1.018800	1109.177856	0.016164	0.016784
RS	51	2.197522	1.018800	1030.732644	0.015021	0.015640
RS	52	2.343156	1.028458	941.414129	0.013719	0.014330
RS	53	2.498020	1.028458	860.791272	0.012544	0.013149
RS	54	2.662701	1.029332	778.959394	0.011352	0.011939
RS	55	2.837820	1.029332	698.407606	0.010178	0.010746
RS	56	3.024040	1.029332	619.441032	0.009027	0.009568
RS	57	3.222064	1.029332	543.111533	0.007915	0.008421
RS	58	3.432640	1.085047	448.650019	0.006538	0.006992
RS	59	3.656563	1.085047	387.983428	0.005654	0.006067
RS	60	3.894681	1.085047	331.144150	0.004826	0.005196
RS	61	4.147892	1.085047	278.712797	0.004062	0.004387
RS	62	4.417153	1.085047	231.125068	0.003368	0.003649
RS	63	4.703482	1.085047	789.166641	0.011501	0.012574
PA	4+25*2+4+6 0.196507287 0.056911359 4.703481966 13.822772361 2.618169949 1.221850676 0.938794467 0.959028421 1.190908962 1.627659921 2.089738376 2.295728029 2.189700342 1.904479979 1.570119927 1.268952733 1.043506484 0.898839436 0.819392008 0.786597495 0.785756419 0.806275070 0.840446849 0.882203009 0.925984589 0.966259525 0.998144047 1.018800300 1.028457686 1.029332033 1.085046642
//
IT	4800
RD	21
LK	-524451.324065
QD	-51.408688 -> -45.179978
RI	0.0030645579
TR	0.195355	0.057243
MT	4.722345
MM	C_pi: 1.086709, n_recomb: 69422.735288
RS	0	0.000000	13.979004	30.557498	0.000440	0.000022
RS	1	0.006345	13.979004	32.487339	0.000468	0.000251
RS	2	0.013093	13.979004	34.538442	0.000498	0.000449
RS	3	0.020269	13.979004	36.718344	0.000529	0.000445
RS	4	0.027901	2.705338	201.457823	0.002902	0.002274
RS	5	0.036017	2.705338	213.630050	0.003077	0.002442
RS	6	0.044647	1.241547	492.552350	0.007095	0.005745
RS	7	0.053826	1.241547	519.967230	0.007490	0.006198
RS	8	0.063586	0.939748	723.880047	0.010427	0.008602
RS	9	0.073966	0.939748	761.322848	0.010966	0.009168
RS	10	0.085005	0.951851	790.027482	0.011380	0.009597
RS	11	0.096744	0.951851	829.822056	0.011953	0.010281
RS	12	0.109228	1.182352	702.098560	0.010113	0.008861
RS	13	0.122505	1.182352	738.337889	0.010635	0.009434
RS	14	0.136623	1.628164	564.424510	0.008130	0.007300
RS	15	0.151638	1.628164	594.818053	0.008568	0.007681
RS	16	0.167605	2.109170	484.188664	0.006974	0.006284
RS	17	0.184585	2.109170	510.907684	0.007359	0.006614
RS	18	0.202643	2.330741	487.820943	0.007027	0.006355
RS	19	0.221847	2.330741	514.673582	0.007414	0.006730
RS	20	0.242269	2.228191	567.587795	0.008176	0.007486
RS	21	0.263987	2.228191	597.944278	0.008613	0.007951
RS	22	0.287083	1.937363	723.454573	0.010421	0.009706
RS	23	0.311645	1.937363	759.908971	0.010946	0.010296
RS	24	0.337765	1.593815	967.998977	0.013944	0.013227
RS	25	0.365543	1.593815	1011.899289	0.014576	0.013987
RS	26	0.395083	1.283857	1308.632534	0.018850	0.018253
RS	27	0.426498	1.283857	1358.224497	0.019565	0.019186
RS	28	0.459906	1.052116	1712.343340	0.024665	0.024405
RS	29	0.495433	1.052116	1760.477631	0.025359	0.025378
RS	30	0.533216	0.903800	2095.935004	0.030191	0.030432
RS	31	0.573395	0.903800	2131.512832	0.030703	0.031203
RS	32	0.616124	0.822602	2369.083959	0.034125	0.034847
RS	33	0.661565	0.822602	2383.011707	0.034326	0.035217
RS	34	0.709888	0.789255	2486.239838	0.035813	0.036840
RS	35	0.761278	0.789255	2475.945226	0.035665	0.036758
RS	36	0.815929	0.788610	2457.373135	0.035397	0.036525
RS	37	0.874048	0.788610	2426.090656	0.034947	0.036066
RS	38	0.935854	0.809805	2324.038210	0.033477	0.034560
RS	39	1.001583	0.809805	2277.339941	0.032804	0.033840
RS	40	1.071481	0.844962	2131.656904	0.030705	0.031676
RS	41	1.145816	0.844962	2074.711099	0.029885	0.030798
RS	42	1.224867	0.887881	1915.428673	0.027591	0.028436
RS	43	1.308934	0.887881	1851.905844	0.026676	0.027471
RS	44	1.398335	0.932858	1698.191296	0.024462	0.025202
RS	45	1.493409	0.932858	1630.164110	0.023482	0.024188
RS	46	1.594516	0.974198	1492.324210	0.021496	0.022165
RS	47	1.702039	0.974198	1420.593421	0.020463	0.021114
RS	48	1.816384	1.006848	1301.864320	0.018753	0.019383
RS	49	1.937985	1.006848	1226.531949	0.017668	0.018294
RS	50	2.067301	1.027868	1124.788474	0.016202	0.016818
RS	51	2.204823	1.027868	1046.017340	0.015067	0.015684
RS	52	2.351072	1.037505	956.205889	0.013774	0.014382
RS	53	2.506600	1.037505	875.008329	0.012604	0.013207
RS	54	2.671997	1.037992	792.756540	0.011419	0.012005
RS	55	2.847889	1.037992	711.345040	0.010247	0.010814
RS	56	3.034942	1.037992	631.440995	0.009096	0.009636
RS	57	3.233865	1.037992	554.113884	0.007982	0.008488
RS	58	3.445409	1.095718	457.563902	0.006591	0.007044
RS	59	3.670377	1.095718	396.167567	0.005707	0.006120
RS	60	3.909619	1.095718	338.555266	0.004877	0.005247
RS	61	4.164042	1.095718	285.326676	0.004110	0.004436
RS	62	4.434609	1.095718	236.937035	0.003413	0.003695
RS	63	4.722345	1.095718	813.862736	0.011723	0.012806
PA	4+25*2+4+6 0.195354917 0.057243012 4.722344993 13.979003847 2.705337953 1.241546856 0.939747518 0.951850863 1.182351734 1.628164405 2.109170438 2.330740544 2.228190646 1.937363252 1.593814516 1.283857157 1.052115908 0.903800267 0.822602135 0.789254929 0.788609872 0.809804719 0.844962170 0.887880544 0.932858323 0.974198221 1.006848498 1.027867791 1.037504834 1.037991883 1.095718016
//
IT	4071
RD	22
LK	-524439.012583
QD	-49.326103 -> -43.424072
RI	0.0029778502
TR	0.194248	0.057569
MT	4.740368
MM	C_pi: 1.093218, n_recomb: 70211.586077
RS	0	0.000000	14.075203	30.713161	0.000437	0.000022
RS	1	0.006352	14.075203	32.654897	0.000465	0.000251
RS	2	0.013107	14.075203	34.718781	0.000494	0.000450
RS	3	0.020291	14.075203	36.912416	0.000526	0.000447
RS	4	0.027931	2.791492	197.643916	0.002815	0.002229
RS	5	0.036057	2.791492	209.617693	0.002986	0.002386
RS	6	0.044699	1.261769	490.779901	0.006990	0.005695
RS	7	0.053889	1.261769	518.185774	0.007380	0.006133
RS	8	0.063664	0.941351	731.988914	0.010425	0.008629
RS	9	0.074059	0.941351	769.900261	0.010965	0.009187
RS	10	0.085115	0.945257	805.882391	0.011478	0.009694
RS	11	0.096873	0.945257	846.435208	0.012055	0.010382
RS	12	0.109377	1.174026	716.205574	0.010201	0.008944
RS	13	0.122676	1.174026	753.142715	0.010727	0.009525
RS	14	0.136819	1.628140	571.696952	0.008142	0.007318
RS	15	0.151861	1.628140	602.509075	0.008581	0.007704
RS	16	0.167859	2.127318	486.296882	0.006926	0.006250
RS	17	0.184872	2.127318	513.192608	0.007309	0.006581
RS	18	0.202966	2.364282	487.276133	0.006940	0.006288
RS	19	0.222209	2.364282	514.184466	0.007323	0.006660
RS	20	0.242675	2.265433	565.858250	0.008059	0.007393
RS	21	0.264440	2.265433	596.246042	0.008492	0.007852
RS	22	0.287588	1.969367	721.701783	0.010279	0.009587
RS	23	0.312206	1.969367	758.255529	0.010800	0.010169
RS	24	0.338388	1.616946	968.057271	0.013788	0.013091
RS	25	0.366232	1.616946	1012.243220	0.014417	0.013842
RS	26	0.395846	1.298429	1313.543229	0.018708	0.018121
RS	27	0.427340	1.298429	1363.711181	0.019423	0.019046
RS	28	0.460835	1.060556	1725.401832	0.024574	0.024308
RS	29	0.496457	1.060556	1774.350680	0.025271	0.025276
RS	30	0.534341	0.908687	2118.414663	0.030172	0.030392
RS	31	0.574632	0.908687	2154.778649	0.030690	0.031161
RS	32	0.617482	0.825785	2398.990260	0.034168	0.034857
RS	33	0.663054	0.825785	2413.393449	0.034373	0.035228
RS	34	0.711520	0.791897	2519.522855	0.035885	0.036875
RS	35	0.763065	0.791897	2509.322487	0.035739	0.036797
RS	36	0.817884	0.791435	2490.160768	0.035467	0.036559
RS	37	0.876184	0.791435	2458.721108	0.035019	0.036105
RS	38	0.938188	0.813278	2353.951331	0.033527	0.034579
RS	39	1.004129	0.813278	2307.021023	0.032858	0.033867
RS	40	1.074259	0.849381	2157.848764	0.030734	0.031679
RS	41	1.148844	0.849381	2100.714522	0.029920	0.030812
RS	42	1.228166	0.893414	1938.069197	0.027603	0.028431
RS	43	1.312526	0.893414	1874.440350	0.026697	0.027478
RS	44	1.402244	0.939538	1717.950336	0.024468	0.025196
RS	45	1.497661	0.939538	1649.875935	0.023499	0.024195
RS	46	1.599138	0.981895	1510.017610	0.021507	0.022167
RS	47	1.707061	0.981895	1438.233885	0.020484	0.021130
RS	48	1.821838	1.015270	1318.213003	0.018775	0.019400
RS	49	1.943906	1.015270	1242.735459	0.017700	0.018323
RS	50	2.073727	1.036620	1140.249218	0.016240	0.016853
RS	51	2.211794	1.036620	1061.151363	0.015114	0.015728
RS	52	2.358631	1.046218	970.865770	0.013828	0.014434
RS	53	2.514793	1.046218	889.094747	0.012663	0.013264
RS	54	2.680875	1.046304	806.441583	0.011486	0.012071
RS	55	2.857506	1.046304	724.173427	0.010314	0.010881
RS	56	3.045355	1.046304	643.337174	0.009163	0.009703
RS	57	3.245136	1.046304	565.019573	0.008047	0.008554
RS	58	3.457606	1.105969	466.400801	0.006643	0.007095
RS	59	3.683572	1.105969	404.278938	0.005758	0.006171
RS	60	3.923890	1.105969	345.899733	0.004927	0.005297
RS	61	4.179472	1.105969	291.881377	0.004157	0.004483
RS	62	4.451288	1.105969	242.698095	0.003457	0.003739
RS	63	4.740368	1.105969	838.411888	0.011941	0.013033
PA	4+25*2+4+6 0.194248498 0.057569116 4.740368316 14.075203352 2.791492271 1.261768927 0.941351292 0.945256926 1.174025695 1.628139561 2.127317845 2.364282104 2.265432839 1.969367498 1.616946331 1.298429135 1.060556306 0.908687416 0.825784829 0.791896502 0.791435425 0.813277707 0.849381280 0.893414047 0.939538263 0.981894619 1.015269501 1.036620453 1.046217796 1.046303877 1.105969120
//
IT	4120
RD	23
LK	-524427.344575
QD	-47.364249 -> -41.766959
RI	0.0028998009
TR	0.193185	0.057890
MT	4.757617
MM	C_pi: 1.099537, n_recomb: 70985.871010
RS	0	0.000000	14.119513	30.972963	0.000436	0.000022
RS	1	0.006358	14.119513	32.933058	0.000464	0.000252
RS	2	0.013119	14.119513	35.016582	0.000493	0.000453
RS	3	0.020311	14.119513	37.231228	0.000524	0.000450
RS	4	0.027960	2.876227	194.106435	0.002734	0.002186
RS	5	0.036095	2.876227	205.895359	0.002901	0.002334
RS	6	0.044748	1.282455	488.762170	0.006885	0.005644
RS	7	0.053950	1.282455	516.143024	0.007271	0.006068
RS	8	0.063738	0.943512	739.448854	0.010417	0.008650
RS	9	0.074148	0.943512	777.799838	0.010957	0.009201
RS	10	0.085219	0.939204	821.291170	0.011570	0.009787
RS	11	0.096995	0.939204	862.581712	0.012151	0.010477
RS	12	0.109519	1.165933	730.196315	0.010287	0.009027
RS	13	0.122839	1.165933	767.823322	0.010817	0.009614
RS	14	0.137007	1.627630	579.003044	0.008157	0.007337
RS	15	0.152075	1.627630	610.233280	0.008597	0.007728
RS	16	0.168101	2.144270	488.520550	0.006882	0.006219
RS	17	0.185146	2.144270	515.595994	0.007263	0.006551
RS	18	0.203274	2.396442	486.901814	0.006859	0.006226
RS	19	0.222555	2.396442	513.870106	0.007239	0.006595
RS	20	0.243062	2.301499	564.321304	0.007950	0.007305
RS	21	0.264872	2.301499	594.743200	0.008378	0.007758
RS	22	0.288070	2.000528	720.106711	0.010144	0.009475
RS	23	0.312742	2.000528	756.757309	0.010661	0.010049
RS	24	0.338982	1.639536	968.151251	0.013639	0.012961
RS	25	0.366891	1.639536	1012.611601	0.014265	0.013703
RS	26	0.396574	1.312688	1318.263573	0.018571	0.017993
RS	27	0.428145	1.312688	1368.988303	0.019285	0.018910
RS	28	0.461722	1.068833	1737.993365	0.024484	0.024212
RS	29	0.497434	1.068833	1787.737637	0.025184	0.025176
RS	30	0.535417	0.913499	2140.187495	0.030149	0.030349
RS	31	0.575814	0.913499	2177.328768	0.030673	0.031118
RS	32	0.618780	0.828937	2428.045621	0.034205	0.034863
RS	33	0.664477	0.828937	2442.930818	0.034414	0.035236
RS	34	0.713080	0.794519	2551.929694	0.035950	0.036905
RS	35	0.764772	0.794519	2541.843624	0.035808	0.036831
RS	36	0.819751	0.794231	2522.139976	0.035530	0.036589
RS	37	0.878226	0.794231	2490.570655	0.035085	0.036141
RS	38	0.940418	0.816695	2383.176110	0.033573	0.034596
RS	39	1.006563	0.816695	2336.042152	0.032909	0.033892
RS	40	1.076915	0.853708	2183.491675	0.030760	0.031682
RS	41	1.151738	0.853708	2126.192859	0.029952	0.030826
RS	42	1.231319	0.898811	1960.292663	0.027615	0.028426
RS	43	1.315959	0.898811	1896.574203	0.026718	0.027485
RS	44	1.405981	0.946035	1737.398393	0.024475	0.025191
RS	45	1.501725	0.946035	1669.285651	0.023516	0.024203
RS	46	1.603557	0.989362	1527.476110	0.021518	0.022171
RS	47	1.711863	0.989362	1455.642553	0.020506	0.021146
RS	48	1.827054	1.023424	1334.374866	0.018798	0.019418
RS	49	1.949569	1.023424	1258.752418	0.017732	0.018351
RS	50	2.079873	1.045079	1155.550065	0.016279	0.016888
RS	51	2.218461	1.045079	1076.126180	0.015160	0.015771
RS	52	2.365860	1.054620	985.385214	0.013881	0.014485
RS	53	2.522630	1.054620	903.043475	0.012721	0.013321
RS	54	2.689367	1.054293	820.007997	0.011552	0.012136
RS	55	2.866705	1.054293	736.887557	0.010381	0.010947
RS	56	3.055317	1.054293	655.125468	0.009229	0.009769
RS	57	3.255920	1.054293	575.825406	0.008112	0.008618
RS	58	3.469276	1.115829	475.158058	0.006694	0.007146
RS	59	3.696198	1.115829	412.315661	0.005808	0.006221
RS	60	3.937545	1.115829	353.176226	0.004975	0.005346
RS	61	4.194237	1.115829	298.375948	0.004203	0.004530
RS	62	4.467249	1.115829	248.407530	0.003499	0.003783
RS	63	4.757617	1.115829	862.808849	0.012155	0.013255
PA	4+25*2+4+6 0.193184829 0.057889567 4.757617305 14.119513203 2.876227288 1.282455143 0.943512158 0.939203573 1.165932950 1.627630270 2.144270234 2.396442240 2.301499437 2.000528109 1.639536449 1.312687912 1.068832547 0.913498734 0.828936917 0.794518973 0.794230722 0.816694622 0.853707667 0.898810780 0.946034809 0.989362470 1.023423504 1.045079394 1.054619857 1.054292779 1.115828843
//
IT	3810
RD	24
LK	-524416.277025
QD	-45.513291 -> -40.200807
RI	0.0028297168
TR	0.192162	0.058204
MT	4.774133
MM	C_pi: 1.105673, n_recomb: 71745.843341
RS	0	0.000000	14.118039	31.325380	0.000437	0.000022
RS	1	0.006363	14.118039	33.309596	0.000464	0.000254
RS	2	0.013132	14.118039	35.418877	0.000494	0.000456
RS	3	0.020331	14.118039	37.661026	0.000525	0.000454
RS	4	0.027988	2.959355	190.829720	0.002660	0.002146
RS	5	0.036132	2.959355	202.446801	0.002822	0.002286
RS	6	0.044795	1.303446	486.574984	0.006782	0.005593
RS	7	0.054008	1.303446	513.918516	0.007163	0.006003
RS	8	0.063808	0.946179	746.293832	0.010402	0.008667
RS	9	0.074232	0.946179	785.056838	0.010942	0.009210
RS	10	0.085319	0.933629	836.276094	0.011656	0.009876
RS	11	0.097112	0.933629	878.284832	0.012242	0.010568
RS	12	0.109655	1.158074	744.061329	0.010371	0.009109
RS	13	0.122996	1.158074	782.369907	0.010905	0.009702
RS	14	0.137186	1.626716	586.322318	0.008172	0.007358
RS	15	0.152279	1.626716	617.969337	0.008613	0.007753
RS	16	0.168332	2.160128	490.839603	0.006841	0.006191
RS	17	0.185407	2.160128	518.097008	0.007221	0.006524
RS	18	0.203568	2.427282	486.680377	0.006783	0.006167
RS	19	0.222885	2.427282	513.712399	0.007160	0.006534
RS	20	0.243432	2.336443	562.955685	0.007847	0.007221
RS	21	0.265286	2.336443	593.414058	0.008271	0.007670
RS	22	0.288530	2.030882	718.650862	0.010017	0.009367
RS	23	0.313253	2.030882	755.395795	0.010529	0.009935
RS	24	0.339550	1.661608	968.271720	0.013496	0.012836
RS	25	0.367520	1.661608	1012.995747	0.014119	0.013570
RS	26	0.397270	1.326642	1322.802517	0.018437	0.017869
RS	27	0.428913	1.326642	1374.065617	0.019152	0.018778
RS	28	0.462570	1.076948	1750.138255	0.024394	0.024118
RS	29	0.498368	1.076948	1800.659204	0.025098	0.025077
RS	30	0.536445	0.918233	2161.283233	0.030124	0.030305
RS	31	0.576944	0.918233	2199.192508	0.030653	0.031073
RS	32	0.620020	0.832053	2456.288014	0.034236	0.034865
RS	33	0.665838	0.832053	2471.660305	0.034450	0.035240
RS	34	0.714571	0.797117	2583.494947	0.036009	0.036931
RS	35	0.766405	0.797117	2573.541145	0.035870	0.036860
RS	36	0.821537	0.796992	2553.339434	0.035589	0.036616
RS	37	0.880178	0.796992	2521.665587	0.035147	0.036173
RS	38	0.942550	0.820053	2411.733535	0.033615	0.034611
RS	39	1.008891	0.820053	2364.421988	0.032956	0.033914
RS	40	1.079454	0.857941	2208.598392	0.030784	0.031684
RS	41	1.154506	0.857941	2151.156943	0.029983	0.030838
RS	42	1.234335	0.904074	1982.103449	0.027627	0.028421
RS	43	1.319244	0.904074	1918.310615	0.026738	0.027492
RS	44	1.409555	0.952353	1756.535009	0.024483	0.025187
RS	45	1.505613	0.952353	1688.392231	0.023533	0.024212
RS	46	1.607784	0.996612	1544.692991	0.021530	0.022175
RS	47	1.716457	0.996612	1472.813157	0.020528	0.021162
RS	48	1.832044	1.031324	1350.340257	0.018821	0.019437
RS	49	1.954987	1.031324	1274.574363	0.017765	0.018380
RS	50	2.085753	1.053258	1170.684860	0.016317	0.016923
RS	51	2.224840	1.053258	1090.936448	0.015206	0.015815
RS	52	2.372778	1.062727	999.757472	0.013935	0.014537
RS	53	2.530130	1.062727	916.848873	0.012779	0.013377
RS	54	2.697494	1.061977	833.449482	0.011617	0.012200
RS	55	2.875508	1.061977	749.482389	0.010446	0.011012
RS	56	3.064851	1.061977	666.801904	0.009294	0.009833
RS	57	3.266241	1.061977	586.528306	0.008175	0.008681
RS	58	3.480447	1.125319	483.833530	0.006744	0.007195
RS	59	3.708283	1.125319	420.276226	0.005858	0.006270
RS	60	3.950618	1.125319	360.383689	0.005023	0.005394
RS	61	4.208373	1.125319	304.809640	0.004248	0.004576
RS	62	4.482530	1.125319	254.064777	0.003541	0.003825
RS	63	4.774133	1.125319	887.049408	0.012364	0.013474
PA	4+25*2+4+6 0.192161585 0.058204472 4.774132776 14.118038740 2.959354792 1.303446257 0.946179175 0.933628772 1.158073898 1.626716007 2.160127686 2.427281770 2.336443038 2.030882039 1.661607998 1.326641956 1.076948358 0.918233164 0.832053210 0.797117169 0.796991581 0.820053069 0.857941294 0.904073821 0.952353430 0.996611608 1.031324327 1.053258031 1.062727320 1.061977448 1.125318753
//
IT	4878
RD	25
LK	-524405.770736
QD	-43.764503 -> -38.718652
RI	0.0027661397
TR	0.191176	0.058514
MT	4.789986
MM	C_pi: 1.111640, n_recomb: 72491.817581
RS	0	0.000000	14.081164	31.750678	0.000438	0.000022
RS	1	0.006369	14.081164	33.763559	0.000466	0.000255
RS	2	0.013143	14.081164	35.903419	0.000495	0.000461
RS	3	0.020349	14.081164	38.178188	0.000527	0.000459
RS	4	0.028014	3.040755	187.796252	0.002591	0.002108
RS	5	0.036167	3.040755	199.253790	0.002749	0.002241
RS	6	0.044839	1.324691	484.251340	0.006680	0.005541
RS	7	0.054064	1.324691	511.547007	0.007057	0.005939
RS	8	0.063876	0.949294	752.570900	0.010381	0.008679
RS	9	0.074313	0.949294	791.720237	0.010922	0.009214
RS	10	0.085415	0.928503	850.840249	0.011737	0.009961
RS	11	0.097223	0.928503	893.548040	0.012326	0.010655
RS	12	0.109784	1.150446	757.797764	0.010454	0.009189
RS	13	0.123145	1.150446	796.779643	0.010991	0.009789
RS	14	0.137357	1.625455	593.644309	0.008189	0.007380
RS	15	0.152474	1.625455	625.706432	0.008631	0.007780
RS	16	0.168553	2.174983	493.239135	0.006804	0.006166
RS	17	0.185657	2.174983	520.680259	0.007183	0.006499
RS	18	0.203850	2.456925	486.586104	0.006712	0.006112
RS	19	0.223202	2.456925	513.684779	0.007086	0.006477
RS	20	0.243786	2.370354	561.736831	0.007749	0.007142
RS	21	0.265681	2.370354	592.233491	0.008170	0.007586
RS	22	0.288971	2.060489	717.314501	0.009895	0.009265
RS	23	0.313744	2.060489	754.151206	0.010403	0.009826
RS	24	0.340094	1.683192	968.412533	0.013359	0.012716
RS	25	0.368123	1.683192	1013.390196	0.013979	0.013441
RS	26	0.397937	1.340306	1327.172022	0.018308	0.017748
RS	27	0.429650	1.340306	1378.956150	0.019022	0.018650
RS	28	0.463383	1.084909	1761.866951	0.024304	0.024024
RS	29	0.499263	1.084909	1813.146536	0.025012	0.024979
RS	30	0.537430	0.922894	2181.737257	0.030096	0.030259
RS	31	0.578026	0.922894	2220.405221	0.030630	0.031026
RS	32	0.621209	0.835134	2483.758368	0.034263	0.034864
RS	33	0.667141	0.835134	2499.621903	0.034481	0.035242
RS	34	0.715999	0.799690	2614.263625	0.036063	0.036953
RS	35	0.767969	0.799690	2604.458050	0.035928	0.036886
RS	36	0.823249	0.799718	2583.795678	0.035643	0.036639
RS	37	0.882049	0.799718	2552.040204	0.035205	0.036201
RS	38	0.944594	0.823356	2439.650295	0.033654	0.034623
RS	39	1.011122	0.823356	2392.185157	0.032999	0.033935
RS	40	1.081888	0.862088	2233.186508	0.030806	0.031685
RS	41	1.157160	0.862088	2175.622730	0.030012	0.030848
RS	42	1.237227	0.909212	2003.511365	0.027638	0.028416
RS	43	1.322393	0.909212	1939.658352	0.026757	0.027498
RS	44	1.412982	0.958507	1775.362271	0.024491	0.025184
RS	45	1.509342	0.958507	1707.197602	0.023550	0.024220
RS	46	1.611838	1.003657	1561.668107	0.021543	0.022180
RS	47	1.720862	1.003657	1489.745718	0.020551	0.021179
RS	48	1.836830	1.038990	1366.107402	0.018845	0.019455
RS	49	1.960184	1.038990	1290.199967	0.017798	0.018409
RS	50	2.091393	1.061181	1185.646593	0.016356	0.016959
RS	51	2.230960	1.061181	1105.576667	0.015251	0.015857
RS	52	2.379415	1.070563	1013.979933	0.013988	0.014587
RS	53	2.537324	1.070563	930.509113	0.012836	0.013432
RS	54	2.705291	1.069383	846.763737	0.011681	0.012263
RS	55	2.883956	1.069383	761.956372	0.010511	0.011075
RS	56	3.073999	1.069383	678.365517	0.009358	0.009897
RS	57	3.276146	1.069383	597.127734	0.008237	0.008743
RS	58	3.491167	1.134469	492.426198	0.006793	0.007244
RS	59	3.719883	1.134469	428.160173	0.005906	0.006319
RS	60	3.963165	1.134469	367.522029	0.005070	0.005441
RS	61	4.221941	1.134469	311.182571	0.004293	0.004621
RS	62	4.497198	1.134469	259.670044	0.003582	0.003867
RS	63	4.789986	1.134469	911.132624	0.012569	0.013688
PA	4+25*2+4+6 0.191175637 0.058513569 4.789986210 14.081164180 3.040755140 1.324690518 0.949293850 0.928502867 1.150445632 1.625454754 2.174982766 2.456924985 2.370354101 2.060488933 1.683192282 1.340306264 1.084909085 0.922894271 0.835134400 0.799689652 0.799718334 0.823355919 0.862087914 0.909212054 0.958507233 1.003657479 1.038989851 1.061180749 1.070563289 1.069382710 1.134468952
//
CC
CC	Brief Description of the file format:
CC	  CC  comments
CC	  MM  useful-messages
CC	  RD  round-of-iterations
CC	  LL  \log[P(sequence)]
CC	  QD  Q-before-opt Q-after-opt
CC	  TR  \theta_0 \rho_0
CC	  RS  k t_k \lambda_k \pi_k \sum_{l\not=k}A_{kl} A_{kk}
CC	  DC  begin end best-k t_k+\Delta_k max-prob
CC
MM	Version: 0.6.5-r67
MM	pattern:4+25*2+4+6, n:63, n_free_lambdas:28
MM	n_iterations:25, skip:1, max_t:5, theta/rho:5
MM	is_decoding:0
MM	n_seqs:13, sum_L:1119601, sum_n:212430
RD	0
LK	0.000000
QD	0.000000 -> 0.000000
RI	inf
TR	0.210397	0.042079
MT	5.000000
MM	C_pi: 1.000000, n_recomb: 46141.270711
RS	0	0.000000	1.000000	290.104858	0.006287	0.000000
RS	1	0.006440	1.000000	306.784396	0.006649	0.000000
RS	2	0.013294	1.000000	324.286998	0.007028	0.000000
RS	3	0.020590	1.000000	342.635289	0.007426	0.000000
RS	4	0.028356	1.000000	361.849897	0.007842	0.000000
RS	5	0.036622	1.000000	381.948974	0.008278	0.000000
RS	6	0.045421	1.000000	402.947660	0.008733	0.000000
RS	7	0.054785	1.000000	424.857491	0.009208	0.000000
RS	8	0.064753	1.000000	447.685740	0.009703	0.000000
RS	9	0.075363	1.000000	471.434690	0.010217	0.000000
RS	10	0.086656	1.000000	496.100842	0.010752	0.000000
RS	11	0.098677	1.000000	521.674048	0.011306	0.000000
RS	12	0.111471	1.000000	548.136581	0.011880	0.000000
RS	13	0.125090	1.000000	575.462132	0.012472	0.000000
RS	14	0.139585	1.000000	603.614737	0.013082	0.000000
RS	15	0.155014	1.000000	632.547658	0.013709	0.000000
RS	16	0.171437	1.000000	662.202201	0.014352	0.000000
RS	17	0.188917	1.000000	692.506500	0.015008	0.000000
RS	18	0.207523	1.000000	723.374282	0.015677	0.000000
RS	19	0.227327	1.000000	754.703618	0.016356	0.000000
RS	20	0.248406	1.000000	786.375712	0.017043	0.000000
RS	21	0.270843	1.000000	818.253731	0.017734	0.000000
RS	22	0.294725	1.000000	850.181738	0.018426	0.000000
RS	23	0.320144	1.000000	881.983749	0.019115	0.000000
RS	24	0.347201	1.000000	913.462990	0.019797	0.000000
RS	25	0.376000	1.000000	944.401393	0.020468	0.000000
RS	26	0.406654	1.000000	974.559412	0.021121	0.000000
RS	27	0.439282	1.000000	1003.676219	0.021752	0.000000
RS	28	0.474011	1.000000	1031.470378	0.022355	0.000000
RS	29	0.510976	1.000000	1057.641057	0.022922	0.000000
RS	30	0.550322	1.000000	1081.869897	0.023447	0.000000
RS	31	0.592202	1.000000	1103.823589	0.023923	0.000000
RS	32	0.636779	1.000000	1123.157273	0.024342	0.000000
RS	33	0.684227	1.000000	1139.518818	0.024696	0.000000
RS	34	0.734730	1.000000	1152.554045	0.024979	0.000000
RS	35	0.788485	1.000000	1161.912925	0.025182	0.000000
RS	36	0.845702	1.000000	1167.256776	0.025297	0.000000
RS	37	0.906604	1.000000	1168.266409	0.025319	0.000000
RS	38	0.971428	1.000000	1164.651159	0.025241	0.000000
RS	39	1.040426	1.000000	1156.158657	0.025057	0.000000
RS	40	1.113868	1.000000	1142.585145	0.024763	0.000000
RS	41	1.192040	1.000000	1123.786058	0.024355	0.000000
RS	42	1.275245	1.000000	1099.686523	0.023833	0.000000
RS	43	1.363809	1.000000	1070.291347	0.023196	0.000000
RS	44	1.458076	1.000000	1035.693989	0.022446	0.000000
RS	45	1.558414	1.000000	996.083958	0.021588	0.000000
RS	46	1.665214	1.000000	951.752031	0.020627	0.000000
RS	47	1.778891	1.000000	903.092680	0.019572	0.000000
RS	48	1.899889	1.000000	850.603116	0.018435	0.000000
RS	49	2.028679	1.000000	794.878436	0.017227	0.000000
RS	50	2.165763	1.000000	736.602491	0.015964	0.000000
RS	51	2.311675	1.000000	676.534264	0.014662	0.000000
RS	52	2.466983	1.000000	615.489811	0.013339	0.000000
RS	53	2.632293	1.000000	554.320094	0.012014	0.000000
RS	54	2.808249	1.000000	493.885369	0.010704	0.000000
RS	55	2.995536	1.000000	435.027152	0.009428	0.000000
RS	56	3.194884	1.000000	378.539072	0.008204	0.000000
RS	57	3.407070	1.000000	325.138234	0.007047	0.000000
RS	58	3.632920	1.000000	275.438862	0.005969	0.000000
RS	59	3.873315	1.000000	229.930034	0.004983	0.000000
RS	60	4.129191	1.000000	188.959220	0.004095	0.000000
RS	61	4.401545	1.000000	152.723006	0.003310	0.000000
RS	62	4.691438	1.000000	121.265909	0.002628	0.000000
RS	63	5.000000	1.000000	342.929390	0.007432	0.000000
PA	4+25*2+4+6 0.210396685 0.042079337 5.000000000 1.000000000 1.000000000 1.000000000 1.000000000 1.000000000 1.000000000 1.000000000 1.000000000 1.000000000 1.000000000 1.000000000 1.000000000 1.000000000 1.000000000 1.000000000 1.000000000 1.000000000 1.000000000 1.000000000 1.000000000 1.000000000 1.000000000 1.000000000 1.000000000 1.000000000 1.000000000 1.000000000 1.000000000
//
IT	5118
RD	1
LK	-513492.622279
QD	-445.001273 -> -273.591944
RI	0.0262569824
TR	0.219428	0.045568
MT	4.614162
MM	C_pi: 0.971457, n_recomb: 48488.318957
RS	0	0.000000	1.638446	182.271054	0.003759	0.000154
RS	1	0.006307	1.638446	193.027679	0.003981	0.000997
RS	2	0.013012	1.638446	204.369820	0.004215	0.001759
RS	3	0.020140	1.638446	216.322962	0.004461	0.002226
RS	4	0.027717	1.377913	272.068857	0.005611	0.002811
RS	5	0.035772	1.377913	287.543884	0.005930	0.003601
RS	6	0.044335	1.260246	332.048818	0.006848	0.004414
RS	7	0.053438	1.260246	350.445773	0.007227	0.005087
RS	8	0.063116	1.210793	384.728631	0.007934	0.005615
RS	9	0.073403	1.210793	405.522576	0.008363	0.006073
RS	10	0.084340	1.191088	434.244160	0.008956	0.006510
RS	11	0.095966	1.191088	457.132070	0.009428	0.006937
RS	12	0.108326	1.183586	483.960353	0.009981	0.007347
RS	13	0.121465	1.183586	508.782968	0.010493	0.007731
RS	14	0.135433	1.175606	538.108443	0.011098	0.008106
RS	15	0.150282	1.175606	564.839047	0.011649	0.008523
RS	16	0.166067	1.156713	602.029338	0.012416	0.009038
RS	17	0.182848	1.156713	630.741617	0.013008	0.009694
RS	18	0.200688	1.125007	678.667093	0.013997	0.010514
RS	19	0.219652	1.125007	709.349315	0.014629	0.011503
RS	20	0.239813	1.084733	767.853720	0.015836	0.012662
RS	21	0.261245	1.084733	800.216402	0.016503	0.013984
RS	22	0.284029	1.040920	867.548830	0.017892	0.015459
RS	23	0.308249	1.040920	900.903971	0.018580	0.017072
RS	24	0.333998	0.997639	974.133396	0.020090	0.018808
RS	25	0.361370	0.997639	1007.320438	0.020774	0.020648
RS	26	0.390469	0.958296	1081.827255	0.022311	0.022563
RS	27	0.421403	0.958296	1113.201452	0.022958	0.024498
RS	28	0.454288	0.925971	1182.291721	0.024383	0.026379
RS	29	0.489247	0.925971	1209.843873	0.024951	0.028122
RS	30	0.526411	0.902304	1266.756407	0.026125	0.029657
RS	31	0.565919	0.902304	1288.374209	0.026571	0.030934
RS	32	0.607918	0.886915	1328.816468	0.027405	0.031926
RS	33	0.652567	0.886915	1342.546273	0.027688	0.032626
RS	34	0.700032	0.878320	1364.926147	0.028150	0.033037
RS	35	0.750490	0.878320	1369.142221	0.028237	0.033170
RS	36	0.804131	0.874916	1373.501844	0.028326	0.033043
RS	37	0.861154	0.874916	1367.015157	0.028193	0.032673
RS	38	0.921775	0.875315	1354.320446	0.027931	0.032083
RS	39	0.986218	0.875315	1336.461503	0.027563	0.031296
RS	40	1.054726	0.878336	1308.329178	0.026982	0.030337
RS	41	1.127555	0.878336	1279.008287	0.026378	0.029229
RS	42	1.204978	0.882941	1237.562097	0.025523	0.027996
RS	43	1.287283	0.882941	1197.303888	0.024693	0.026664
RS	44	1.374779	0.888182	1145.045164	0.023615	0.025255
RS	45	1.467794	0.888182	1094.995621	0.022583	0.023791
RS	46	1.566675	0.893244	1034.610824	0.021337	0.022291
RS	47	1.671793	0.893244	976.526518	0.020139	0.020770
RS	48	1.783540	0.897553	910.705562	0.018782	0.019242
RS	49	1.902336	0.897553	846.931257	0.017467	0.017716
RS	50	2.028623	0.900818	778.380584	0.016053	0.016203
RS	51	2.162876	0.900818	711.777406	0.014679	0.014712
RS	52	2.305597	0.902950	643.320609	0.013268	0.013253
RS	53	2.457318	0.902950	577.091288	0.011902	0.011836
RS	54	2.618609	0.904031	511.607813	0.010551	0.010472
RS	55	2.790072	0.904031	449.011894	0.009260	0.009171
RS	56	2.972350	0.904031	389.338308	0.008030	0.007942
RS	57	3.166124	0.904031	333.283433	0.006873	0.006794
RS	58	3.372119	0.905273	281.085453	0.005797	0.005736
RS	59	3.591107	0.905273	234.007203	0.004826	0.004774
RS	60	3.823906	0.905273	191.832430	0.003956	0.003912
RS	61	4.071388	0.905273	154.701389	0.003190	0.003152
RS	62	4.334479	0.905273	122.601724	0.002528	0.002495
RS	63	4.614162	0.905273	346.054831	0.007137	0.006973
PA	4+25*2+4+6 0.219428163 0.045567796 4.614162445 1.638445854 1.377912760 1.260246277 1.210793495 1.191087723 1.183586121 1.175605774 1.156713486 1.125006676 1.084733009 1.040920258 0.997639179 0.958296061 0.925971270 0.902303696 0.886914730 0.878319740 0.874915600 0.875314713 0.878336430 0.882941008 0.888182163 0.893243909 0.897553444 0.900817633 0.902949512 0.904031277 0.905273497
//
IT	4518
RD	2
LK	-513218.069668
QD	-243.271959 -> -177.737632
RI	0.0163867536
TR	0.223022	0.047756
MT	4.443779
MM	C_pi: 0.955591, n_recomb: 49953.514204
RS	0	0.000000	2.038026	149.435156	0.002991	0.000156
RS	1	0.006245	2.038026	158.290723	0.003169	0.000980
RS	2	0.012880	2.038026	167.639596	0.003356	0.001642
RS	3	0.019929	2.038026	177.505214	0.003553	0.001970
RS	4	0.027419	1.548783	247.118452	0.004947	0.002850
RS	5	0.035376	1.548783	261.214638	0.005229	0.003551
RS	6	0.043830	1.343569	318.045851	0.006367	0.004635
RS	7	0.052812	1.343569	335.660283	0.006719	0.005204
RS	8	0.062355	1.278699	371.995568	0.007447	0.005842
RS	9	0.072494	1.278699	392.105789	0.007849	0.006197
RS	10	0.083266	1.270306	415.815756	0.008324	0.006637
RS	11	0.094711	1.270306	437.820896	0.008765	0.006960
RS	12	0.106870	1.284294	455.738474	0.009123	0.007299
RS	13	0.119789	1.284294	479.354532	0.009596	0.007552
RS	14	0.133515	1.294232	500.030371	0.010010	0.007841
RS	15	0.148098	1.294232	525.308015	0.010516	0.008114
RS	16	0.163591	1.276913	558.907306	0.011189	0.008614
RS	17	0.180053	1.276913	586.205907	0.011735	0.009105
RS	18	0.197542	1.229073	638.075149	0.012773	0.010004
RS	19	0.216123	1.229073	667.740164	0.013367	0.010784
RS	20	0.235865	1.161718	738.236009	0.014778	0.012126
RS	21	0.256839	1.161718	770.266802	0.015420	0.013188
RS	22	0.279123	1.086900	857.439756	0.017165	0.014959
RS	23	0.302799	1.086900	891.268582	0.017842	0.016269
RS	24	0.327954	1.013462	991.326572	0.019845	0.018424
RS	25	0.354679	1.013462	1025.651385	0.020532	0.019940
RS	26	0.383074	0.947896	1131.527374	0.022652	0.022377
RS	27	0.413241	0.947896	1164.237551	0.023306	0.023989
RS	28	0.445293	0.895286	1264.419270	0.025312	0.026423
RS	29	0.479346	0.895286	1292.789862	0.025880	0.027880
RS	30	0.515526	0.857721	1375.099053	0.027528	0.029906
RS	31	0.553965	0.857721	1396.309038	0.027952	0.030963
RS	32	0.594805	0.833876	1453.229334	0.029092	0.032317
RS	33	0.638195	0.833876	1464.878815	0.029325	0.032869
RS	34	0.684294	0.820912	1494.336247	0.029915	0.033490
RS	35	0.733273	0.820912	1494.715651	0.029922	0.033539
RS	36	0.785310	0.816100	1497.961374	0.029987	0.033486
RS	37	0.840597	0.816100	1486.136099	0.029750	0.033083
RS	38	0.899337	0.817243	1466.134213	0.029350	0.032465
RS	39	0.961745	0.817243	1441.940731	0.028866	0.031680
RS	40	1.028050	0.822542	1402.615702	0.028078	0.030629
RS	41	1.098496	0.822542	1366.599395	0.027357	0.029546
RS	42	1.173341	0.830412	1312.366277	0.026272	0.028196
RS	43	1.252860	0.830412	1265.678539	0.025337	0.026902
RS	44	1.337346	0.839362	1201.036331	0.024043	0.025381
RS	45	1.427107	0.839362	1145.314352	0.022928	0.023961
RS	46	1.522474	0.848043	1074.375354	0.021508	0.022373
RS	47	1.623796	0.848043	1011.650610	0.020252	0.020897
RS	48	1.731446	0.855457	937.773971	0.018773	0.019314
RS	49	1.845818	0.855457	870.443733	0.017425	0.017830
RS	50	1.967333	0.861064	796.323327	0.015941	0.016292
RS	51	2.096437	0.861064	727.132746	0.014556	0.014835
RS	52	2.233602	0.864692	655.168505	0.013116	0.013372
RS	53	2.379334	0.864692	587.110273	0.011753	0.011979
RS	54	2.534167	0.866451	519.596347	0.010402	0.010620
RS	55	2.698669	0.866451	455.700184	0.009122	0.009331
RS	56	2.873444	0.866451	394.901798	0.007905	0.008108
RS	57	3.059133	0.866451	337.886427	0.006764	0.006960
RS	58	3.256419	0.869438	284.352746	0.005692	0.005890
RS	59	3.466025	0.869438	236.807879	0.004741	0.004922
RS	60	3.688720	0.869438	194.235030	0.003888	0.004050
RS	61	3.925323	0.869438	156.761308	0.003138	0.003278
RS	62	4.176702	0.869438	124.363111	0.002490	0.002607
RS	63	4.443779	0.869438	353.408700	0.007075	0.007417
PA	4+25*2+4+6 0.223022334 0.047756109 4.443778639 2.038025787 1.548782583 1.343569139 1.278699249 1.270306070 1.284293703 1.294231888 1.276912513 1.229072711 1.161718126 1.086900086 1.013462293 0.947895852 0.895286179 0.857720991 0.833876252 0.820911864 0.816099834 0.817242605 0.822541608 0.830412141 0.839362367 0.848043165 0.855456659 0.861064257 0.864691683 0.866450959 0.869438089
//
IT	4185
RD	3
LK	-513106.890958
QD	-174.010994 -> -139.785272
RI	0.0129077024
TR	0.223716	0.049160
MT	4.376514
MM	C_pi: 0.951048, n_recomb: 51149.957830
RS	0	0.000000	2.260325	137.356636	0.002685	0.000155
RS	1	0.006220	2.260325	145.509480	0.002845	0.000967
RS	2	0.012826	2.260325	154.120545	0.003013	0.001579
RS	3	0.019844	2.260325	163.212300	0.003191	0.001844
RS	4	0.027298	1.602962	243.500184	0.004761	0.002894
RS	5	0.035216	1.602962	257.383058	0.005032	0.003558
RS	6	0.043626	1.336619	325.989332	0.006373	0.004841
RS	7	0.052559	1.336619	343.964986	0.006725	0.005386
RS	8	0.062048	1.272523	380.981962	0.007448	0.006065
RS	9	0.072127	1.272523	401.489219	0.007849	0.006404
RS	10	0.082833	1.287844	417.883523	0.008170	0.006767
RS	11	0.094205	1.287844	439.978614	0.008602	0.007070
RS	12	0.106284	1.336462	446.226121	0.008724	0.007256
RS	13	0.119114	1.336462	469.464105	0.009178	0.007470
RS	14	0.132742	1.378666	478.586390	0.009357	0.007603
RS	15	0.147218	1.378666	503.063506	0.009835	0.007824
RS	16	0.162595	1.375875	529.514255	0.010352	0.008236
RS	17	0.178928	1.375875	555.835863	0.010867	0.008652
RS	18	0.196276	1.321960	606.650137	0.011860	0.009542
RS	19	0.214704	1.321960	635.482615	0.012424	0.010213
RS	20	0.234278	1.235402	711.319351	0.013907	0.011626
RS	21	0.255069	1.235402	742.953685	0.014525	0.012544
RS	22	0.277154	1.136385	842.032531	0.016462	0.014476
RS	23	0.300612	1.136385	876.087853	0.017128	0.015617
RS	24	0.325529	1.039090	994.507053	0.019443	0.018033
RS	25	0.351996	1.039090	1029.668554	0.020130	0.019368
RS	26	0.380110	0.953135	1158.869290	0.022656	0.022159
RS	27	0.409971	0.953135	1192.718129	0.023318	0.023594
RS	28	0.441690	0.885310	1317.234711	0.025752	0.026422
RS	29	0.475382	0.885310	1346.469589	0.026324	0.027725
RS	30	0.511170	0.837811	1449.163450	0.028332	0.030107
RS	31	0.549183	0.837811	1470.355839	0.028746	0.031046
RS	32	0.589561	0.808268	1540.556059	0.030118	0.032655
RS	33	0.632450	0.808268	1550.930607	0.030321	0.033126
RS	34	0.678007	0.792623	1585.963903	0.031006	0.033884
RS	35	0.726397	0.792623	1583.768421	0.030963	0.033883
RS	36	0.777797	0.787241	1585.915622	0.031005	0.033863
RS	37	0.832394	0.787241	1570.467947	0.030703	0.033434
RS	38	0.890387	0.789344	1544.436447	0.030194	0.032773
RS	39	0.951987	0.789344	1516.021892	0.029639	0.031984
RS	40	1.017419	0.796721	1467.721230	0.028694	0.030843
RS	41	1.086919	0.796721	1427.406656	0.027906	0.029773
RS	42	1.160743	0.807428	1363.171575	0.026650	0.028318
RS	43	1.239159	0.807428	1312.578460	0.025661	0.027050
RS	44	1.322451	0.819577	1238.535965	0.024214	0.025433
RS	45	1.410925	0.819577	1179.617283	0.023062	0.024047
RS	46	1.504901	0.831391	1100.980216	0.021525	0.022388
RS	47	1.604722	0.831391	1035.878292	0.020252	0.020949
RS	48	1.710752	0.841501	956.439519	0.018699	0.019326
RS	49	1.823377	0.841501	887.475870	0.017350	0.017878
RS	50	1.943007	0.849133	809.784322	0.015832	0.016326
RS	51	2.070077	0.849133	739.508965	0.014458	0.014902
RS	52	2.205051	0.854032	665.488757	0.013011	0.013441
RS	53	2.348421	0.854032	596.660214	0.011665	0.012074
RS	54	2.500707	0.856318	528.054103	0.010324	0.010724
RS	55	2.662465	0.856318	463.494966	0.009061	0.009449
RS	56	2.834284	0.856318	402.029101	0.007860	0.008234
RS	57	3.016790	0.856318	344.346041	0.006732	0.007090
RS	58	3.210648	0.861331	289.516888	0.005660	0.006007
RS	59	3.416563	0.861331	241.570421	0.004723	0.005039
RS	60	3.635285	0.861331	198.559445	0.003882	0.004162
RS	61	3.867612	0.861331	160.623236	0.003140	0.003383
RS	62	4.114389	0.861331	127.751512	0.002498	0.002702
RS	63	4.376514	0.861331	367.131029	0.007178	0.007819
PA	4+25*2+4+6 0.223716197 0.049160360 4.376514412 2.260324563 1.602962412 1.336618579 1.272523281 1.287843746 1.336461521 1.378666220 1.375874888 1.321959728 1.235401835 1.136384921 1.039090350 0.953134891 0.885310246 0.837811200 0.808268126 0.792622794 0.787241491 0.789343801 0.796721086 0.807428379 0.819577344 0.831391263 0.841500714 0.849133408 0.854031636 0.856317895 0.861331436
//
IT	4079
RD	4
LK	-513045.026623
QD	-144.703056 -> -121.109580
RI	0.0113648165
TR	0.222907	0.050112
MT	4.361038
MM	C_pi: 0.953339, n_recomb: 52239.793939
RS	0	0.000000	2.406486	131.585020	0.002519	0.000153
RS	1	0.006214	2.406486	139.412409	0.002669	0.000950
RS	2	0.012814	2.406486	147.682450	0.002827	0.001533
RS	3	0.019824	2.406486	156.417239	0.002994	0.001761
RS	4	0.027270	1.615246	246.580990	0.004720	0.002925
RS	5	0.035178	1.615246	260.637789	0.004989	0.003566
RS	6	0.043578	1.298338	342.407061	0.006555	0.005025
RS	7	0.052500	1.298338	361.199560	0.006914	0.005580
RS	8	0.061977	1.237018	399.664177	0.007651	0.006284
RS	9	0.072042	1.237018	421.062088	0.008060	0.006644
RS	10	0.082732	1.276165	429.840993	0.008228	0.006904
RS	11	0.094087	1.276165	452.514357	0.008662	0.007224
RS	12	0.106148	1.361754	446.336326	0.008544	0.007229
RS	13	0.118957	1.361754	469.650669	0.008990	0.007445
RS	14	0.132563	1.442068	466.525727	0.008930	0.007401
RS	15	0.147015	1.442068	490.604448	0.009391	0.007611
RS	16	0.162364	1.461069	508.938667	0.009742	0.007909
RS	17	0.178667	1.461069	534.604682	0.010234	0.008292
RS	18	0.195983	1.407280	582.487804	0.011150	0.009137
RS	19	0.214376	1.407280	610.691232	0.011690	0.009747
RS	20	0.233911	1.306317	688.796090	0.013185	0.011179
RS	21	0.254660	1.306317	720.097961	0.013784	0.012012
RS	22	0.276698	1.187031	826.916052	0.015829	0.014036
RS	23	0.300106	1.187031	861.140983	0.016484	0.015073
RS	24	0.324968	1.069322	993.066518	0.019010	0.017667
RS	25	0.351376	1.069322	1028.955573	0.019697	0.018890
RS	26	0.379424	0.966022	1176.585735	0.022523	0.021943
RS	27	0.409215	0.966022	1211.514874	0.023191	0.023271
RS	28	0.440857	0.885553	1356.084669	0.025959	0.026403
RS	29	0.474466	0.885553	1386.275969	0.026537	0.027616
RS	30	0.510163	0.830082	1506.107831	0.028831	0.030274
RS	31	0.548078	0.830082	1527.596091	0.029242	0.031145
RS	32	0.588349	0.796190	1608.972981	0.030800	0.032948
RS	33	0.631123	0.796190	1618.649000	0.030985	0.033369
RS	34	0.676554	0.778685	1658.262996	0.031743	0.034224
RS	35	0.724809	0.778685	1654.345045	0.031668	0.034190
RS	36	0.776062	0.773146	1655.391200	0.031688	0.034180
RS	37	0.830500	0.773146	1637.428528	0.031344	0.033735
RS	38	0.888321	0.776322	1606.170132	0.030746	0.033021
RS	39	0.949734	0.776322	1574.839289	0.030146	0.032230
RS	40	1.014964	0.785699	1518.923250	0.029076	0.031002
RS	41	1.084247	0.785699	1475.724828	0.028249	0.029942
RS	42	1.157836	0.799058	1403.144959	0.026860	0.028391
RS	43	1.235997	0.799058	1350.065583	0.025844	0.027144
RS	44	1.319015	0.814182	1268.331957	0.024279	0.025442
RS	45	1.407192	0.814182	1207.536654	0.023115	0.024086
RS	46	1.500848	0.828918	1122.760394	0.021492	0.022367
RS	47	1.600324	0.828918	1056.418876	0.020222	0.020963
RS	48	1.705981	0.841543	972.703199	0.018620	0.019306
RS	49	1.818203	0.841543	903.008164	0.017286	0.017894
RS	50	1.937399	0.851058	822.701192	0.015749	0.016332
RS	51	2.064002	0.851058	751.987949	0.014395	0.014940
RS	52	2.198472	0.857116	676.544017	0.012951	0.013485
RS	53	2.341297	0.857116	607.345509	0.011626	0.012142
RS	54	2.492998	0.859842	537.999506	0.010299	0.010804
RS	55	2.654126	0.859842	472.960384	0.009054	0.009544
RS	56	2.825265	0.859842	410.924057	0.007866	0.008339
RS	57	3.007040	0.859842	352.593905	0.006750	0.007199
RS	58	3.200109	0.867029	296.363582	0.005673	0.006104
RS	59	3.405176	0.867029	247.937052	0.004746	0.005137
RS	60	3.622986	0.867029	204.368204	0.003912	0.004259
RS	61	3.854330	0.867029	165.821102	0.003174	0.003475
RS	62	4.100049	0.867029	132.310771	0.002533	0.002786
RS	63	4.361038	0.867029	385.277638	0.007375	0.008191
PA	4+25*2+4+6 0.222906792 0.050112131 4.361038075 2.406485935 1.615245550 1.298338099 1.237017782 1.276164949 1.361753671 1.442068437 1.461069290 1.407280150 1.306317125 1.187031394 1.069322368 0.966022413 0.885552560 0.830082482 0.796189691 0.778684680 0.773145747 0.776322266 0.785699247 0.799057836 0.814182282 0.828917885 0.841543247 0.851058295 0.857116434 0.859841732 0.867028923
//
IT	4382
RD	5
LK	-513000.471632
QD	-128.850702 -> -109.710390
RI	0.0104923382
TR	0.221349	0.050808
MT	4.371981
MM	C_pi: 0.959453, n_recomb: 53279.104848
RS	0	0.000000	2.533580	127.503164	0.002393	0.000150
RS	1	0.006218	2.533580	135.111122	0.002536	0.000929
RS	2	0.012823	2.533580	143.151956	0.002687	0.001490
RS	3	0.019838	2.533580	151.647601	0.002846	0.001691
RS	4	0.027290	1.622124	250.652148	0.004705	0.002934
RS	5	0.035205	1.622124	264.956682	0.004973	0.003554
RS	6	0.043612	1.256054	361.306445	0.006781	0.005183
RS	7	0.052542	1.256054	381.058870	0.007152	0.005759
RS	8	0.062027	1.194077	422.476214	0.007929	0.006496
RS	9	0.072102	1.194077	444.976394	0.008352	0.006891
RS	10	0.082803	1.252519	446.671756	0.008384	0.007049
RS	11	0.094170	1.252519	470.167103	0.008825	0.007399
RS	12	0.106244	1.372469	451.592596	0.008476	0.007222
RS	13	0.119068	1.372469	475.233048	0.008920	0.007455
RS	14	0.132690	1.492064	459.953101	0.008633	0.007234
RS	15	0.147159	1.492064	483.875656	0.009082	0.007448
RS	16	0.162527	1.536556	494.085518	0.009274	0.007629
RS	17	0.178852	1.536556	519.311940	0.009747	0.007998
RS	18	0.196191	1.486715	563.642194	0.010579	0.008785
RS	19	0.214608	1.486715	591.375499	0.011100	0.009358
RS	20	0.234171	1.374400	670.283083	0.012581	0.010785
RS	21	0.254950	1.374400	701.329277	0.013163	0.011562
RS	22	0.277021	1.237318	813.583404	0.015270	0.013640
RS	23	0.300464	1.237318	847.972070	0.015916	0.014608
RS	24	0.325365	1.101306	990.493921	0.018591	0.017331
RS	25	0.351815	1.101306	1027.058536	0.019277	0.018479
RS	26	0.379909	0.982499	1190.025619	0.022336	0.021736
RS	27	0.409750	0.982499	1226.004177	0.023011	0.022993
RS	28	0.441446	0.890900	1387.859029	0.026049	0.026372
RS	29	0.475114	0.890900	1419.066972	0.026635	0.027528
RS	30	0.510875	0.828598	1553.908200	0.029165	0.030413
RS	31	0.548860	0.828598	1575.892811	0.029578	0.031241
RS	32	0.589206	0.791123	1667.059053	0.031289	0.033201
RS	33	0.632062	0.791123	1676.403105	0.031465	0.033592
RS	34	0.677582	0.772211	1719.942848	0.032282	0.034517
RS	35	0.725932	0.772211	1714.838532	0.032186	0.034463
RS	36	0.777289	0.766729	1714.779517	0.032185	0.034450
RS	37	0.831840	0.766729	1694.986738	0.031813	0.033994
RS	38	0.889782	0.771024	1659.019703	0.031138	0.033226
RS	39	0.951328	0.771024	1625.561223	0.030510	0.032433
RS	40	1.016700	0.782333	1562.896613	0.029334	0.031124
RS	41	1.086137	0.782333	1517.644390	0.028485	0.030074
RS	42	1.159892	0.798217	1437.751411	0.026985	0.028434
RS	43	1.238233	0.798217	1382.988767	0.025957	0.027208
RS	44	1.321445	0.816174	1294.591880	0.024298	0.025429
RS	45	1.409832	0.816174	1232.635100	0.023135	0.024102
RS	46	1.503714	0.833697	1142.623535	0.021446	0.022329
RS	47	1.603434	0.833697	1075.626716	0.020189	0.020958
RS	48	1.709355	0.848727	988.339824	0.018550	0.019274
RS	49	1.821862	0.848727	918.347849	0.017237	0.017895
RS	50	1.941365	0.860030	835.920964	0.015689	0.016327
RS	51	2.068298	0.860030	765.055143	0.014359	0.014965
RS	52	2.203124	0.867171	688.487843	0.012922	0.013518
RS	53	2.346334	0.867171	619.071560	0.011619	0.012198
RS	54	2.498449	0.870260	549.135348	0.010307	0.010873
RS	55	2.660023	0.870260	483.657201	0.009078	0.009627
RS	56	2.831643	0.870260	421.052032	0.007903	0.008431
RS	57	3.013935	0.870260	362.041914	0.006795	0.007296
RS	58	3.207561	0.879679	304.316525	0.005712	0.006188
RS	59	3.413228	0.879679	255.331737	0.004792	0.005224
RS	60	3.631683	0.879679	211.111554	0.003962	0.004346
RS	61	3.863721	0.879679	171.850426	0.003225	0.003558
RS	62	4.110188	0.879679	137.593974	0.002583	0.002863
RS	63	4.371981	0.879679	406.215721	0.007624	0.008544
PA	4+25*2+4+6 0.221348896 0.050807557 4.371980950 2.533580378 1.622123709 1.256053853 1.194077442 1.252518511 1.372469318 1.492064427 1.536555534 1.486715256 1.374400233 1.237317662 1.101306149 0.982498534 0.890899535 0.828598278 0.791122654 0.772210592 0.766729323 0.771024074 0.782333479 0.798216638 0.816174059 0.833697355 0.848727146 0.860030333 0.867170781 0.870259946 0.879679207
//
IT	3591
RD	6
LK	-512963.537424
QD	-118.234608 -> -101.518162
RI	0.0098705958
TR	0.219445	0.051358
MT	4.396264
MM	C_pi: 0.967626, n_recomb: 54290.015380
RS	0	0.000000	2.663328	123.724570	0.002279	0.000146
RS	1	0.006227	2.663328	131.134285	0.002415	0.000906
RS	2	0.012842	2.663328	138.968317	0.002560	0.001447
RS	3	0.019869	2.663328	147.248473	0.002712	0.001625
RS	4	0.027334	1.637544	253.480337	0.004669	0.002922
RS	5	0.035263	1.637544	267.980227	0.004936	0.003517
RS	6	0.043686	1.219850	379.850497	0.006997	0.005313
RS	7	0.052634	1.219850	400.559069	0.007378	0.005909
RS	8	0.062138	1.152810	446.649117	0.008227	0.006698
RS	9	0.072235	1.152810	470.322933	0.008663	0.007130
RS	10	0.082961	1.225217	465.864971	0.008581	0.007198
RS	11	0.094354	1.225217	490.300607	0.009031	0.007582
RS	12	0.106457	1.375286	459.707798	0.008468	0.007231
RS	13	0.119313	1.375286	483.814528	0.008912	0.007488
RS	14	0.132970	1.533068	456.763504	0.008413	0.007096
RS	15	0.147478	1.533068	480.679732	0.008854	0.007322
RS	16	0.162889	1.604772	483.079100	0.008898	0.007389
RS	17	0.179259	1.604772	508.011253	0.009357	0.007752
RS	18	0.196649	1.561248	548.690228	0.010107	0.008477
RS	19	0.215122	1.561248	576.070833	0.010611	0.009027
RS	20	0.234746	1.439622	655.068550	0.012066	0.010437
RS	21	0.255591	1.439622	685.925332	0.012634	0.011174
RS	22	0.277734	1.286435	802.263856	0.014777	0.013285
RS	23	0.301256	1.286435	836.823465	0.015414	0.014202
RS	24	0.326244	1.133572	988.084115	0.018200	0.017022
RS	25	0.352787	1.133572	1025.291934	0.018885	0.018115
RS	26	0.380983	1.000500	1201.543220	0.022132	0.021538
RS	27	0.410934	1.000500	1238.544893	0.022813	0.022745
RS	28	0.442751	0.898784	1415.815882	0.026079	0.026333
RS	29	0.476549	0.898784	1448.070652	0.026673	0.027449
RS	30	0.512452	0.830399	1596.478685	0.029406	0.030528
RS	31	0.550591	0.830399	1619.081300	0.029823	0.031328
RS	32	0.591105	0.789829	1719.101048	0.031665	0.033419
RS	33	0.634141	0.789829	1728.342997	0.031835	0.033790
RS	34	0.679857	0.769783	1775.373614	0.032702	0.034771
RS	35	0.728421	0.769783	1769.421057	0.032592	0.034703
RS	36	0.780008	0.764471	1768.272871	0.032571	0.034682
RS	37	0.834808	0.764471	1747.078490	0.032180	0.034219
RS	38	0.893021	0.769879	1706.772626	0.031438	0.033398
RS	39	0.954858	0.769879	1671.671176	0.030792	0.032607
RS	40	1.020546	0.783042	1602.851937	0.029524	0.031220
RS	41	1.090325	0.783042	1556.042579	0.028662	0.030181
RS	42	1.164449	0.801333	1469.522984	0.027068	0.028461
RS	43	1.243188	0.801333	1413.540311	0.026037	0.027254
RS	44	1.326831	0.821997	1319.144486	0.024298	0.025407
RS	45	1.415683	0.821997	1256.418905	0.023143	0.024106
RS	46	1.510068	0.842195	1161.729877	0.021399	0.022287
RS	47	1.610330	0.842195	1094.378726	0.020158	0.020946
RS	48	1.716836	0.859531	1003.937569	0.018492	0.019238
RS	49	1.829974	0.859531	933.853152	0.017201	0.017890
RS	50	1.950157	0.872541	849.578239	0.015649	0.016318
RS	51	2.077824	0.872541	778.677042	0.014343	0.014984
RS	52	2.213442	0.880694	701.136974	0.012915	0.013545
RS	53	2.357505	0.880694	631.548900	0.011633	0.012247
RS	54	2.510538	0.884077	561.089541	0.010335	0.010935
RS	55	2.673102	0.884077	495.162996	0.009121	0.009703
RS	56	2.845789	0.884077	431.963823	0.007957	0.008516
RS	57	3.029229	0.884077	372.234892	0.006856	0.007386
RS	58	3.224092	0.895724	312.951373	0.005764	0.006265
RS	59	3.431090	0.895724	263.348333	0.004851	0.005305
RS	60	3.650978	0.895724	218.413445	0.004023	0.004427
RS	61	3.884559	0.895724	178.373463	0.003286	0.003636
RS	62	4.132686	0.895724	143.306437	0.002640	0.002936
RS	63	4.396264	0.895724	428.883254	0.007900	0.008883
PA	4+25*2+4+6 0.219444953 0.051358041 4.396263803 2.663328468 1.637543983 1.219849541 1.152809882 1.225217139 1.375286047 1.533067968 1.604771603 1.561248382 1.439622168 1.286435081 1.133572028 1.000499864 0.898784083 0.830399173 0.789828733 0.769783479 0.764470981 0.769879203 0.783042266 0.801332959 0.821997391 0.842194727 0.859531141 0.872541084 0.880694274 0.884076863 0.895724272
//
IT	4011
RD	7
LK	-512930.971415
QD	-110.063586 -> -94.996171
RI	0.0093532318
TR	0.217410	0.051826
MT	4.426922
MM	C_pi: 0.976835, n_recomb: 55281.317753
RS	0	0.000000	2.800368	119.991294	0.002171	0.000142
RS	1	0.006239	2.800368	127.205831	0.002301	0.000883
RS	2	0.012867	2.800368	134.836218	0.002439	0.001406
RS	3	0.019908	2.800368	142.904125	0.002585	0.001563
RS	4	0.027389	1.665336	254.396464	0.004602	0.002893
RS	5	0.035336	1.665336	268.997755	0.004866	0.003458
RS	6	0.043779	1.192349	396.728710	0.007177	0.005417
RS	7	0.052749	1.192349	418.322517	0.007567	0.006029
RS	8	0.062278	1.116331	470.771860	0.008516	0.006889
RS	9	0.072402	1.116331	495.620268	0.008965	0.007354
RS	10	0.083158	1.197950	486.123756	0.008794	0.007350
RS	11	0.094585	1.197950	511.552476	0.009254	0.007767
RS	12	0.106724	1.373728	469.474375	0.008492	0.007254
RS	13	0.119621	1.373728	494.127989	0.008938	0.007536
RS	14	0.133322	1.567672	455.767963	0.008245	0.006984
RS	15	0.147878	1.567672	479.773807	0.008679	0.007223
RS	16	0.163343	1.667189	474.773314	0.008588	0.007183
RS	17	0.179772	1.667189	499.511718	0.009036	0.007544
RS	18	0.197226	1.631508	536.641695	0.009707	0.008208
RS	19	0.215769	1.631508	563.756188	0.010198	0.008741
RS	20	0.235469	1.502030	642.487720	0.011622	0.010127
RS	21	0.256397	1.502030	673.207658	0.012178	0.010834
RS	22	0.278632	1.334005	792.777408	0.014341	0.012964
RS	23	0.302253	1.334005	827.516169	0.014969	0.013842
RS	24	0.327348	1.165382	986.250041	0.017841	0.016736
RS	25	0.354009	1.165382	1024.075407	0.018525	0.017788
RS	26	0.382333	1.018976	1212.157655	0.021927	0.021349
RS	27	0.412424	1.018976	1250.155478	0.022614	0.022518
RS	28	0.444393	0.907890	1441.502680	0.026076	0.026286
RS	29	0.478356	0.907890	1474.814407	0.026678	0.027373
RS	30	0.514437	0.833958	1635.764088	0.029590	0.030621
RS	31	0.552770	0.833958	1659.058157	0.030011	0.031402
RS	32	0.593494	0.790630	1767.277170	0.031969	0.033607
RS	33	0.636759	0.790630	1776.565222	0.032137	0.033964
RS	34	0.682723	0.769626	1826.799940	0.033046	0.034991
RS	35	0.731554	0.769626	1820.220376	0.032927	0.034914
RS	36	0.783432	0.764534	1818.026816	0.032887	0.034882
RS	37	0.838546	0.764534	1795.709676	0.032483	0.034416
RS	38	0.897099	0.771019	1751.361341	0.031681	0.033544
RS	39	0.959305	0.771019	1714.926530	0.031022	0.032757
RS	40	1.025391	0.785944	1640.396693	0.029674	0.031300
RS	41	1.095601	0.785944	1592.338384	0.028804	0.030272
RS	42	1.170190	0.806522	1499.688923	0.027128	0.028478
RS	43	1.249433	0.806522	1442.761399	0.026099	0.027291
RS	44	1.333619	0.829769	1342.828655	0.024291	0.025382
RS	45	1.423058	0.829769	1279.553490	0.023146	0.024106
RS	46	1.518076	0.852526	1180.562688	0.021356	0.022244
RS	47	1.619023	0.852526	1113.009717	0.020134	0.020933
RS	48	1.726267	0.872074	1019.676929	0.018445	0.019204
RS	49	1.840201	0.872074	949.588940	0.017177	0.017886
RS	50	1.961244	0.886710	863.626098	0.015622	0.016311
RS	51	2.089838	0.886710	792.726034	0.014340	0.015003
RS	52	2.226455	0.895807	714.293157	0.012921	0.013572
RS	53	2.371594	0.895807	644.532035	0.011659	0.012295
RS	54	2.525789	0.899415	573.580884	0.010376	0.010996
RS	55	2.689603	0.899415	507.178823	0.009175	0.009776
RS	56	2.863636	0.899415	443.354703	0.008020	0.008597
RS	57	3.048528	0.899415	382.872817	0.006926	0.007472
RS	58	3.244954	0.913245	321.993860	0.005825	0.006337
RS	59	3.453634	0.913245	271.728746	0.004915	0.005381
RS	60	3.675333	0.913245	226.037557	0.004089	0.004503
RS	61	3.910863	0.913245	185.179422	0.003350	0.003710
RS	62	4.161087	0.913245	149.264891	0.002700	0.003005
RS	63	4.426922	0.913245	452.610645	0.008187	0.009210
PA	4+25*2+4+6 0.217409584 0.051826303 4.426922219 2.800367550 1.665336486 1.192349367 1.116330519 1.197950001 1.373727896 1.567671709 1.667188638 1.631507656 1.502030105 1.334004579 1.165382175 1.018976044 0.907890416 0.833958108 0.790630179 0.769626376 0.764533680 0.771018703 0.785944204 0.806521950 0.829769153 0.852526025 0.872073566 0.886709591 0.895806513 0.899414928 0.913245314
//
IT	5035
RD	8
LK	-512901.487725
QD	-103.271258 -> -89.488811
RI	0.0088911484
TR	0.215356	0.052248
MT	4.460188
MM	C_pi: 0.986492, n_recomb: 56256.445859
RS	0	0.000000	2.942176	116.406585	0.002069	0.000138
RS	1	0.006251	2.942176	123.433257	0.002194	0.000860
RS	2	0.012893	2.942176	130.867531	0.002326	0.001368
RS	3	0.019950	2.942176	138.730922	0.002466	0.001506
RS	4	0.027448	1.705530	253.416973	0.004505	0.002849
RS	5	0.035415	1.705530	268.021649	0.004764	0.003381
RS	6	0.043879	1.173377	411.417072	0.007313	0.005497
RS	7	0.052873	1.173377	433.798134	0.007711	0.006118
RS	8	0.062429	1.085244	494.131784	0.008784	0.007068
RS	9	0.072583	1.085244	520.120995	0.009246	0.007560
RS	10	0.083371	1.172219	506.757107	0.009008	0.007503
RS	11	0.094834	1.172219	533.196660	0.009478	0.007950
RS	12	0.107013	1.369689	480.221395	0.008536	0.007289
RS	13	0.119953	1.369689	505.468822	0.008985	0.007593
RS	14	0.133702	1.597464	456.260402	0.008110	0.006892
RS	15	0.148311	1.597464	480.419404	0.008540	0.007143
RS	16	0.163833	1.724774	468.432191	0.008327	0.007004
RS	17	0.180325	1.724774	493.048387	0.008764	0.007364
RS	18	0.197848	1.697968	526.796125	0.009364	0.007971
RS	19	0.216467	1.697968	553.708947	0.009843	0.008490
RS	20	0.236249	1.561747	631.992011	0.011234	0.009850
RS	21	0.257268	1.561747	662.615553	0.011778	0.010533
RS	22	0.279601	1.379897	784.838931	0.013951	0.012672
RS	23	0.303330	1.379897	819.762557	0.014572	0.013519
RS	24	0.328542	1.196397	985.050076	0.017510	0.016471
RS	25	0.355330	1.196397	1023.469494	0.018193	0.017489
RS	26	0.383793	1.037401	1222.291631	0.021727	0.021167
RS	27	0.414035	1.037401	1261.257387	0.022420	0.022306
RS	28	0.446167	0.917535	1465.663601	0.026053	0.026231
RS	29	0.480308	0.917535	1500.030187	0.026664	0.027296
RS	30	0.516583	0.838467	1672.749633	0.029734	0.030695
RS	31	0.555126	0.838467	1696.780254	0.030162	0.031461
RS	32	0.596078	0.792631	1812.719533	0.032222	0.033767
RS	33	0.639590	0.792631	1822.154310	0.032390	0.034115
RS	34	0.685822	0.770784	1875.404036	0.033337	0.035183
RS	35	0.734944	0.770784	1868.350788	0.033211	0.035100
RS	36	0.787136	0.765929	1865.176854	0.033155	0.035057
RS	37	0.842591	0.765929	1841.929503	0.032742	0.034589
RS	38	0.901512	0.773436	1793.796444	0.031886	0.033671
RS	39	0.964117	0.773436	1756.237862	0.031218	0.032889
RS	40	1.030635	0.790024	1676.360476	0.029799	0.031367
RS	41	1.101311	0.790024	1627.254726	0.028926	0.030351
RS	42	1.176405	0.812765	1528.864030	0.027177	0.028491
RS	43	1.256193	0.812765	1471.162365	0.026151	0.027322
RS	44	1.340969	0.838467	1366.044271	0.024282	0.025357
RS	45	1.431044	0.838467	1302.344124	0.023150	0.024106
RS	46	1.526750	0.863668	1199.322423	0.021319	0.022206
RS	47	1.628438	0.863668	1131.642155	0.020116	0.020921
RS	48	1.736483	0.885328	1035.599196	0.018409	0.019174
RS	49	1.851282	0.885328	965.537689	0.017163	0.017883
RS	50	1.973256	0.901508	877.989048	0.015607	0.016306
RS	51	2.102856	0.901508	807.087548	0.014347	0.015023
RS	52	2.240556	0.911482	727.804998	0.012937	0.013600
RS	53	2.386865	0.911482	657.849126	0.011694	0.012342
RS	54	2.542319	0.915250	586.422957	0.010424	0.011055
RS	55	2.707490	0.915250	519.512916	0.009235	0.009846
RS	56	2.882987	0.915250	455.033501	0.008089	0.008675
RS	57	3.069454	0.915250	393.770325	0.007000	0.007554
RS	58	3.267576	0.931190	331.277089	0.005889	0.006407
RS	59	3.478084	0.931190	280.317154	0.004983	0.005454
RS	60	3.701750	0.931190	233.841771	0.004157	0.004576
RS	61	3.939398	0.931190	192.141628	0.003415	0.003780
RS	62	4.191901	0.931190	155.358983	0.002762	0.003071
RS	63	4.460188	0.931190	476.982369	0.008479	0.009528
PA	4+25*2+4+6 0.215356342 0.052247538 4.460188223 2.942175790 1.705530364 1.173376637 1.085243739 1.172219077 1.369688727 1.597463535 1.724774423 1.697967520 1.561747410 1.379896863 1.196396765 1.037401314 0.917534699 0.838467399 0.792630551 0.770784218 0.765928707 0.773435959 0.790023641 0.812764831 0.838466853 0.863667919 0.885327957 0.901507679 0.911481778 0.915249616 0.931189643
//
IT	4669
RD	9
LK	-512874.454129
QD	-97.386550 -> -84.677021
RI	0.0084694844
TR	0.213345	0.052642
MT	4.493979
MM	C_pi: 0.996247, n_recomb: 57216.310527
RS	0	0.000000	3.084208	113.121200	0.001977	0.000134
RS	1	0.006263	3.084208	119.975397	0.002097	0.000840
RS	2	0.012919	3.084208	127.229562	0.002224	0.001334
RS	3	0.019992	3.084208	134.905055	0.002358	0.001456
RS	4	0.027508	1.756897	250.831538	0.004384	0.002794
RS	5	0.035494	1.756897	265.353114	0.004638	0.003292
RS	6	0.043981	1.161822	423.819349	0.007407	0.005554
RS	7	0.052999	1.161822	446.883614	0.007810	0.006179
RS	8	0.062582	1.059181	516.395300	0.009025	0.007232
RS	9	0.072765	1.059181	543.475632	0.009499	0.007748
RS	10	0.083586	1.148472	527.409970	0.009218	0.007655
RS	11	0.095085	1.148472	554.859813	0.009698	0.008129
RS	12	0.107304	1.364177	491.567407	0.008591	0.007332
RS	13	0.120288	1.364177	517.436068	0.009044	0.007657
RS	14	0.134086	1.623423	457.808573	0.008001	0.006816
RS	15	0.148748	1.623423	482.164324	0.008427	0.007079
RS	16	0.164328	1.778200	463.561370	0.008102	0.006847
RS	17	0.180884	1.778200	488.107476	0.008531	0.007207
RS	18	0.198477	1.760954	518.662611	0.009065	0.007760
RS	19	0.217172	1.760954	545.422732	0.009533	0.008268
RS	20	0.237038	1.618882	623.163394	0.010891	0.009601
RS	21	0.258148	1.618882	653.721660	0.011425	0.010263
RS	22	0.280581	1.424074	778.179716	0.013601	0.012405
RS	23	0.304418	1.424074	813.290952	0.014214	0.013226
RS	24	0.329749	1.226463	984.415790	0.017205	0.016224
RS	25	0.356666	1.226463	1023.406098	0.017887	0.017213
RS	26	0.385269	1.055512	1232.096676	0.021534	0.020992
RS	27	0.415664	1.055512	1272.000744	0.022231	0.022105
RS	28	0.447962	0.927352	1488.649962	0.026018	0.026169
RS	29	0.482284	0.927352	1524.061421	0.026637	0.027217
RS	30	0.518755	0.843484	1707.932974	0.029850	0.030751
RS	31	0.557510	0.843484	1732.727942	0.030284	0.031507
RS	32	0.598693	0.795330	1856.020242	0.032439	0.033904
RS	33	0.642455	0.795330	1865.673772	0.032607	0.034246
RS	34	0.688959	0.772722	1921.810445	0.033589	0.035349
RS	35	0.738375	0.772722	1914.396516	0.033459	0.035264
RS	36	0.790886	0.768100	1910.327015	0.033388	0.035209
RS	37	0.846687	0.768100	1886.290773	0.032968	0.034742
RS	38	0.905982	0.776566	1834.606458	0.032064	0.033782
RS	39	0.968991	0.776566	1796.075158	0.031391	0.033005
RS	40	1.035947	0.794711	1711.167227	0.029907	0.031425
RS	41	1.107097	0.794711	1661.153822	0.029033	0.030421
RS	42	1.182703	0.819492	1557.345593	0.027219	0.028501
RS	43	1.263044	0.819492	1498.981479	0.026198	0.027350
RS	44	1.348418	0.847521	1388.963034	0.024276	0.025334
RS	45	1.439139	0.847521	1324.911008	0.023156	0.024106
RS	46	1.535542	0.875048	1218.071773	0.021289	0.022172
RS	47	1.637984	0.875048	1150.297776	0.020104	0.020913
RS	48	1.746842	0.898720	1051.681433	0.018381	0.019150
RS	49	1.862518	0.898720	981.647377	0.017157	0.017884
RS	50	1.985440	0.916362	892.582740	0.015600	0.016306
RS	51	2.116060	0.916362	821.660121	0.014361	0.015045
RS	52	2.254862	0.927147	741.555595	0.012961	0.013631
RS	53	2.402358	0.927147	671.375845	0.011734	0.012389
RS	54	2.559092	0.931010	599.485943	0.010478	0.011115
RS	55	2.725644	0.931010	532.035976	0.009299	0.009916
RS	56	2.902627	0.931010	466.874269	0.008160	0.008752
RS	57	3.090695	0.931010	404.807299	0.007075	0.007634
RS	58	3.290543	0.948971	340.693429	0.005954	0.006476
RS	59	3.502908	0.948971	289.014383	0.005051	0.005525
RS	60	3.728575	0.948971	241.736380	0.004225	0.004647
RS	61	3.968376	0.948971	199.180453	0.003481	0.003849
RS	62	4.223197	0.948971	161.519404	0.002823	0.003135
RS	63	4.493979	0.948971	501.730355	0.008769	0.009837
PA	4+25*2+4+6 0.213345263 0.052641807 4.493978825 3.084207905 1.756896695 1.161822344 1.059181148 1.148472322 1.364177142 1.623423293 1.778199900 1.760953541 1.618882408 1.424073721 1.226463112 1.055512103 0.927351871 0.843484195 0.795329911 0.772721790 0.768099594 0.776566358 0.794711453 0.819492230 0.847520699 0.875048401 0.898720052 0.916362348 0.927146654 0.931010015 0.948971157
//
IT	4719
RD	10
LK	-512849.488621
QD	-92.168835 -> -80.386675
RI	0.0080860777
TR	0.211404	0.053020
MT	4.527219
MM	C_pi: 1.005910, n_recomb: 58161.013332
RS	0	0.000000	3.221080	110.273429	0.001896	0.000131
RS	1	0.006276	3.221080	116.978584	0.002011	0.000822
RS	2	0.012945	3.221080	124.077129	0.002133	0.001305
RS	3	0.020033	3.221080	131.590296	0.002263	0.001414
RS	4	0.027566	1.817889	247.011448	0.004247	0.002731
RS	5	0.035571	1.817889	261.380512	0.004494	0.003195
RS	6	0.044079	1.156488	434.030830	0.007463	0.005591
RS	7	0.053121	1.156488	457.677491	0.007869	0.006216
RS	8	0.062731	1.037508	537.422300	0.009240	0.007384
RS	9	0.072943	1.037508	565.537771	0.009724	0.007919
RS	10	0.083796	1.126764	547.883045	0.009420	0.007805
RS	11	0.095331	1.126764	576.332509	0.009909	0.008303
RS	12	0.107589	1.357750	503.290417	0.008653	0.007382
RS	13	0.120616	1.357750	529.796331	0.009109	0.007726
RS	14	0.134461	1.646225	460.130979	0.007911	0.006755
RS	15	0.149175	1.646225	484.714284	0.008334	0.007028
RS	16	0.164812	1.827952	459.824287	0.007906	0.006710
RS	17	0.181431	1.827952	484.339502	0.008328	0.007070
RS	18	0.199093	1.820780	511.874143	0.008801	0.007572
RS	19	0.217863	1.820780	538.519167	0.009259	0.008069
RS	20	0.237810	1.673616	615.662900	0.010585	0.009376
RS	21	0.259010	1.673616	646.179482	0.011110	0.010020
RS	22	0.281540	1.466594	772.558219	0.013283	0.012160
RS	23	0.305484	1.466594	807.857169	0.013890	0.012957
RS	24	0.330931	1.255544	984.245874	0.016923	0.015992
RS	25	0.357975	1.255544	1023.784225	0.017603	0.016957
RS	26	0.386715	1.073192	1241.618748	0.021348	0.020822
RS	27	0.417260	1.073192	1282.431005	0.022050	0.021913
RS	28	0.449721	0.937160	1510.631316	0.025973	0.026102
RS	29	0.484219	0.937160	1547.073196	0.026600	0.027135
RS	30	0.520883	0.848769	1741.583749	0.029944	0.030791
RS	31	0.559847	0.848769	1767.160503	0.030384	0.031540
RS	32	0.601256	0.798453	1897.503665	0.032625	0.034020
RS	33	0.645265	0.798453	1907.431062	0.032796	0.034358
RS	34	0.692035	0.775141	1966.368177	0.033809	0.035493
RS	35	0.741740	0.775141	1958.682487	0.033677	0.035407
RS	36	0.794564	0.770738	1953.810155	0.033593	0.035343
RS	37	0.850704	0.770738	1929.096152	0.033168	0.034878
RS	38	0.910366	0.780097	1874.082526	0.032222	0.033880
RS	39	0.973773	0.780097	1834.694851	0.031545	0.033110
RS	40	1.041159	0.799698	1745.039388	0.030004	0.031477
RS	41	1.112774	0.799698	1694.222509	0.029130	0.030485
RS	42	1.188883	0.826395	1585.284174	0.027257	0.028510
RS	43	1.269768	0.826395	1526.335466	0.026243	0.027376
RS	44	1.355730	0.856625	1411.658386	0.024272	0.025314
RS	45	1.447086	0.856625	1347.299390	0.023165	0.024108
RS	46	1.544175	0.886362	1236.820427	0.021265	0.022143
RS	47	1.647357	0.886362	1168.965257	0.020099	0.020908
RS	48	1.757015	0.911947	1067.884132	0.018361	0.019130
RS	49	1.873554	0.911947	997.865384	0.017157	0.017888
RS	50	1.997407	0.930971	907.339765	0.015600	0.016309
RS	51	2.129032	0.930971	836.369613	0.014380	0.015069
RS	52	2.268917	0.942502	755.461848	0.012989	0.013663
RS	53	2.417582	0.942502	685.027965	0.011778	0.012438
RS	54	2.575576	0.946400	612.684170	0.010534	0.011175
RS	55	2.743485	0.946400	544.665085	0.009365	0.009986
RS	56	2.921931	0.946400	478.797948	0.008232	0.008827
RS	57	3.111576	0.946400	415.909498	0.007151	0.007713
RS	58	3.313122	0.966283	350.177985	0.006021	0.006542
RS	59	3.527317	0.966283	297.761036	0.005120	0.005594
RS	60	3.754953	0.966283	249.667751	0.004293	0.004716
RS	61	3.996876	0.966283	206.248178	0.003546	0.003915
RS	62	4.253980	0.966283	167.704364	0.002883	0.003197
RS	63	4.527219	0.966283	526.683694	0.009056	0.010138
PA	4+25*2+4+6 0.211404414 0.053019937 4.527219429 3.221079749 1.817889348 1.156488432 1.037508145 1.126764099 1.357750298 1.646225434 1.827951972 1.820779638 1.673615503 1.466593874 1.255544030 1.073192285 0.937159775 0.848769164 0.798453355 0.775140746 0.770738120 0.780097498 0.799697650 0.826394691 0.856624521 0.886362495 0.911947250 0.930970648 0.942501601 0.946400089 0.966282799
//
IT	4490
RD	11
LK	-512826.320323
QD	-87.476069 -> -76.510850
RI	0.0077393335
TR	0.209545	0.053388
MT	4.559376
MM	C_pi: 1.015374, n_recomb: 59090.332276
RS	0	0.000000	3.348739	107.922982	0.001826	0.000129
RS	1	0.006287	3.348739	114.506326	0.001938	0.000807
RS	2	0.012970	3.348739	121.477782	0.002056	0.001281
RS	3	0.020073	3.348739	128.858488	0.002181	0.001379
RS	4	0.027622	1.887188	242.291500	0.004100	0.002663
RS	5	0.035646	1.887188	256.454825	0.004340	0.003095
RS	6	0.044174	1.156294	442.239907	0.007484	0.005611
RS	7	0.053239	1.156294	466.375840	0.007893	0.006232
RS	8	0.062874	1.019547	557.190441	0.009429	0.007523
RS	9	0.073114	1.019547	586.284329	0.009922	0.008072
RS	10	0.083998	1.106964	568.075089	0.009614	0.007952
RS	11	0.095567	1.106964	597.508380	0.010112	0.008471
RS	12	0.107863	1.350730	515.256619	0.008720	0.007436
RS	13	0.120932	1.350730	542.408938	0.009179	0.007798
RS	14	0.134822	1.666338	463.043140	0.007836	0.006704
RS	15	0.149586	1.666338	487.876585	0.008256	0.006986
RS	16	0.165279	1.874408	456.982959	0.007734	0.006588
RS	17	0.181958	1.874408	481.497579	0.008149	0.006948
RS	18	0.199685	1.877670	506.172409	0.008566	0.007402
RS	19	0.218527	1.877670	532.732257	0.009016	0.007891
RS	20	0.238554	1.726072	609.249834	0.010310	0.009171
RS	21	0.259840	1.726072	639.743415	0.010827	0.009799
RS	22	0.282464	1.507530	767.786245	0.012993	0.011934
RS	23	0.306511	1.507530	803.271285	0.013594	0.012711
RS	24	0.332069	1.283656	984.440772	0.016660	0.015774
RS	25	0.359235	1.283656	1024.504747	0.017338	0.016717
RS	26	0.388108	1.090399	1250.862183	0.021169	0.020657
RS	27	0.418797	1.090399	1292.552545	0.021874	0.021729
RS	28	0.451416	0.946862	1531.703866	0.025921	0.026030
RS	29	0.486085	0.946862	1569.158933	0.026555	0.027051
RS	30	0.522934	0.854190	1773.855719	0.030019	0.030818
RS	31	0.562099	0.854190	1800.225149	0.030466	0.031561
RS	32	0.603728	0.801840	1937.366387	0.032787	0.034117
RS	33	0.647973	0.801840	1947.611651	0.032960	0.034452
RS	34	0.695000	0.777868	2009.282806	0.034004	0.035618
RS	35	0.744985	0.777868	2001.398920	0.033870	0.035532
RS	36	0.798111	0.773665	1995.822431	0.033776	0.035460
RS	37	0.854578	0.773665	1970.522456	0.033348	0.034998
RS	38	0.914596	0.783851	1912.389660	0.032364	0.033966
RS	39	0.978386	0.783851	1872.240181	0.031684	0.033203
RS	40	1.046188	0.804807	1778.097526	0.030091	0.031523
RS	41	1.118252	0.804807	1726.559284	0.029219	0.030542
RS	42	1.194847	0.833304	1612.747554	0.027293	0.028518
RS	43	1.276258	0.833304	1553.272514	0.026286	0.027402
RS	44	1.362788	0.865613	1434.152304	0.024271	0.025298
RS	45	1.454758	0.865613	1369.515546	0.023177	0.024113
RS	46	1.552510	0.897449	1255.550229	0.021248	0.022119
RS	47	1.656408	0.897449	1187.616101	0.020098	0.020907
RS	48	1.766839	0.924851	1084.163240	0.018348	0.019116
RS	49	1.884213	0.924851	1014.142260	0.017163	0.017895
RS	50	2.008966	0.945177	922.201162	0.015607	0.016317
RS	51	2.141564	0.945177	851.155904	0.014404	0.015096
RS	52	2.282497	0.957394	769.459970	0.013022	0.013698
RS	53	2.432292	0.957394	698.743523	0.011825	0.012487
RS	54	2.591505	0.961273	625.955164	0.010593	0.011236
RS	55	2.760728	0.961273	557.341709	0.009432	0.010054
RS	56	2.940591	0.961273	490.750174	0.008305	0.008901
RS	57	3.131762	0.961273	427.026917	0.007227	0.007789
RS	58	3.334953	0.982975	359.686810	0.006087	0.006608
RS	59	3.550919	0.982975	306.517777	0.005187	0.005662
RS	60	3.780463	0.982975	257.600931	0.004359	0.004783
RS	61	4.024440	0.982975	213.314017	0.003610	0.003979
RS	62	4.283756	0.982975	173.887029	0.002943	0.003258
RS	63	4.559376	0.982975	551.729072	0.009337	0.010432
PA	4+25*2+4+6 0.209545183 0.053387738 4.559376116 3.348738614 1.887187780 1.156294319 1.019547247 1.106964146 1.350729612 1.666338229 1.874407525 1.877670319 1.726072404 1.507529647 1.283656119 1.090398962 0.946862273 0.854190046 0.801840349 0.777867772 0.773665022 0.783850771 0.804807412 0.833303670 0.865613321 0.897449465 0.924850999 0.945177021 0.957394473 0.961273333 0.982975138
//
IT	4723
RD	12
LK	-512804.740701
QD	-83.215014 -> -72.978101
RI	0.0074289377
TR	0.207773	0.053749
MT	4.590121
MM	C_pi: 1.024575, n_recomb: 60004.106063
RS	0	0.000000	3.463686	106.100645	0.001768	0.000126
RS	1	0.006298	3.463686	112.591597	0.001876	0.000795
RS	2	0.012994	3.463686	119.466844	0.001991	0.001262
RS	3	0.020110	3.463686	126.747477	0.002112	0.001352
RS	4	0.027675	1.963590	236.963459	0.003949	0.002592
RS	5	0.035717	1.963590	250.882452	0.004181	0.002993
RS	6	0.044265	1.160328	448.667884	0.007477	0.005617
RS	7	0.053351	1.160328	473.209091	0.007886	0.006231
RS	8	0.063010	1.004703	575.722074	0.009595	0.007650
RS	9	0.073277	1.004703	605.738822	0.010095	0.008211
RS	10	0.084191	1.088875	587.936700	0.009798	0.008096
RS	11	0.095792	1.088875	618.335380	0.010305	0.008634
RS	12	0.108123	1.343315	527.375832	0.008789	0.007495
RS	13	0.121232	1.343315	555.179003	0.009252	0.007872
RS	14	0.135166	1.684132	466.407809	0.007773	0.006662
RS	15	0.149978	1.684132	491.507865	0.008191	0.006953
RS	16	0.165722	1.917878	454.858169	0.007580	0.006479
RS	17	0.182458	1.917878	479.395771	0.007989	0.006839
RS	18	0.200249	1.931828	501.356527	0.008355	0.007249
RS	19	0.219160	1.931828	527.855075	0.008797	0.007730
RS	20	0.239262	1.776379	603.731198	0.010061	0.008983
RS	21	0.260630	1.776379	634.216408	0.010570	0.009598
RS	22	0.283343	1.546953	763.712072	0.012728	0.011724
RS	23	0.307488	1.546953	799.380160	0.013322	0.012483
RS	24	0.333153	1.310823	984.918370	0.016414	0.015569
RS	25	0.360435	1.310823	1025.485978	0.017090	0.016492
RS	26	0.389435	1.107115	1259.818377	0.020996	0.020497
RS	27	0.420262	1.107115	1302.356902	0.021704	0.021552
RS	28	0.453030	0.956405	1551.920785	0.025864	0.025953
RS	29	0.487862	0.956405	1590.369925	0.026504	0.026964
RS	30	0.524888	0.859659	1804.855331	0.030079	0.030833
RS	31	0.564246	0.859659	1832.023430	0.030532	0.031571
RS	32	0.606082	0.805387	1975.735020	0.032927	0.034198
RS	33	0.650554	0.805387	1986.334434	0.033103	0.034532
RS	34	0.697827	0.780788	2050.692091	0.034176	0.035727
RS	35	0.748078	0.780788	2042.672673	0.034042	0.035642
RS	36	0.801493	0.776763	2036.491812	0.033939	0.035562
RS	37	0.858273	0.776763	2010.684288	0.033509	0.035105
RS	38	0.918628	0.787711	1949.632138	0.032492	0.034043
RS	39	0.982786	0.787711	1908.800721	0.031811	0.033287
RS	40	1.050984	0.809930	1810.413610	0.030171	0.031564
RS	41	1.123477	0.809930	1758.221641	0.029302	0.030596
RS	42	1.200537	0.840114	1639.771558	0.027328	0.028527
RS	43	1.282450	0.840114	1579.816036	0.026328	0.027427
RS	44	1.369522	0.874387	1456.447627	0.024272	0.025285
RS	45	1.462079	0.874387	1391.553306	0.023191	0.024119
RS	46	1.560465	0.908213	1274.239655	0.021236	0.022100
RS	47	1.665047	0.908213	1206.223544	0.020102	0.020909
RS	48	1.776217	0.937338	1100.480541	0.018340	0.019107
RS	49	1.894389	0.937338	1030.438286	0.017173	0.017906
RS	50	2.020003	0.958891	937.121976	0.015618	0.016328
RS	51	2.153530	0.958891	865.975210	0.014432	0.015125
RS	52	2.295466	0.971737	783.506080	0.013058	0.013734
RS	53	2.446342	0.971737	712.481129	0.011874	0.012537
RS	54	2.606721	0.975546	639.257523	0.010654	0.011297
RS	55	2.777201	0.975546	570.027989	0.009500	0.010123
RS	56	2.958419	0.975546	502.696503	0.008378	0.008975
RS	57	3.151050	0.975546	438.128404	0.007302	0.007865
RS	58	3.355814	0.998962	369.193549	0.006153	0.006673
RS	59	3.573475	0.998962	315.261238	0.005254	0.005728
RS	60	3.804845	0.998962	265.515226	0.004425	0.004848
RS	61	4.050788	0.998962	220.359699	0.003672	0.004042
RS	62	4.312221	0.998962	180.051355	0.003001	0.003316
RS	63	4.590121	0.998962	576.793788	0.009613	0.010718
PA	4+25*2+4+6 0.207773308 0.053749028 4.590120868 3.463686474 1.963590399 1.160327823 1.004703141 1.088875013 1.343314986 1.684132271 1.917877758 1.931827825 1.776379200 1.546953327 1.310822729 1.107114731 0.956405158 0.859658890 0.805386620 0.780787625 0.776762593 0.787710685 0.809929868 0.840114053 0.874387185 0.908212728 0.937338449 0.958891460 0.971736774 0.975546486 0.998962033
//
IT	4671
RD	13
LK	-512784.581287
QD	-79.318434 -> -69.736376
RI	0.0071514992
TR	0.206088	0.054106
MT	4.619343
MM	C_pi: 1.033483, n_recomb: 60902.235745
RS	0	0.000000	3.564420	104.778902	0.001720	0.000125
RS	1	0.006309	3.564420	111.205665	0.001826	0.000786
RS	2	0.013016	3.564420	118.014335	0.001938	0.001248
RS	3	0.020146	3.564420	125.226011	0.002056	0.001331
RS	4	0.027726	2.046109	231.259366	0.003797	0.002519
RS	5	0.035784	2.046109	244.907547	0.004021	0.002892
RS	6	0.044350	1.167867	453.533182	0.007447	0.005610
RS	7	0.053457	1.167867	478.404833	0.007855	0.006214
RS	8	0.063138	0.992483	593.063679	0.009738	0.007765
RS	9	0.073431	0.992483	623.950059	0.010245	0.008335
RS	10	0.084372	1.072300	607.447880	0.009974	0.008237
RS	11	0.096004	1.072300	638.792483	0.010489	0.008792
RS	12	0.108370	1.335637	539.590524	0.008860	0.007557
RS	13	0.121516	1.335637	568.046073	0.009327	0.007948
RS	14	0.135491	1.699886	470.132410	0.007719	0.006628
RS	15	0.150347	1.699886	495.511580	0.008136	0.006926
RS	16	0.166142	1.958585	453.327384	0.007444	0.006382
RS	17	0.182932	1.958585	477.907210	0.007847	0.006741
RS	18	0.200782	1.983421	497.278002	0.008165	0.007110
RS	19	0.219758	1.983421	523.734901	0.008600	0.007584
RS	20	0.239931	1.824651	598.961730	0.009835	0.008811
RS	21	0.261377	1.824651	629.450448	0.010335	0.009413
RS	22	0.284176	1.584933	760.223779	0.012483	0.011529
RS	23	0.308413	1.584933	796.071311	0.013071	0.012272
RS	24	0.334179	1.337082	985.616084	0.016184	0.015374
RS	25	0.361571	1.337082	1026.666206	0.016858	0.016279
RS	26	0.390691	1.123340	1268.488928	0.020828	0.020342
RS	27	0.421648	1.123340	1311.846399	0.021540	0.021381
RS	28	0.454558	0.965760	1571.332239	0.025801	0.025874
RS	29	0.489545	0.965760	1610.755280	0.026448	0.026874
RS	30	0.526739	0.865129	1834.658270	0.030125	0.030838
RS	31	0.566279	0.865129	1862.627866	0.030584	0.031572
RS	32	0.608314	0.809028	2012.711181	0.033048	0.034264
RS	33	0.653000	0.809028	2023.695174	0.033229	0.034598
RS	34	0.700506	0.783832	2090.695295	0.034329	0.035820
RS	35	0.751009	0.783832	2082.595259	0.034196	0.035737
RS	36	0.804698	0.779961	2075.909139	0.034086	0.035653
RS	37	0.861775	0.779961	2049.662951	0.033655	0.035199
RS	38	0.922452	0.791612	1985.878737	0.032608	0.034111
RS	39	0.986957	0.791612	1944.435175	0.031927	0.033363
RS	40	1.055532	0.815005	1842.031872	0.030246	0.031602
RS	41	1.128433	0.815005	1789.244129	0.029379	0.030645
RS	42	1.205933	0.846772	1666.374886	0.027361	0.028536
RS	43	1.288323	0.846772	1605.976636	0.026370	0.027451
RS	44	1.375911	0.882899	1478.537730	0.024277	0.025275
RS	45	1.469024	0.882899	1413.400851	0.023208	0.024128
RS	46	1.568012	0.918611	1292.864043	0.021229	0.022086
RS	47	1.673245	0.918611	1224.760843	0.020110	0.020914
RS	48	1.785117	0.949372	1116.802124	0.018338	0.019101
RS	49	1.904047	0.949372	1046.720004	0.017187	0.017920
RS	50	2.030480	0.972081	952.064511	0.015633	0.016342
RS	51	2.164889	0.972081	880.792253	0.014462	0.015156
RS	52	2.307778	0.985501	797.563244	0.013096	0.013772
RS	53	2.459682	0.985501	726.207459	0.011924	0.012588
RS	54	2.621169	0.989194	652.560525	0.010715	0.011358
RS	55	2.792845	0.989194	582.696637	0.009568	0.010191
RS	56	2.975351	0.989194	514.612733	0.008450	0.009047
RS	57	3.169371	0.989194	449.192524	0.007376	0.007939
RS	58	3.375632	1.014222	378.679067	0.006218	0.006737
RS	59	3.594905	1.014222	323.975061	0.005320	0.005793
RS	60	3.828013	1.014222	273.396582	0.004489	0.004912
RS	61	4.075826	1.014222	227.373093	0.003733	0.004103
RS	62	4.339274	1.014222	186.186839	0.003057	0.003373
RS	63	4.619343	1.014222	601.828622	0.009882	0.010997
PA	4+25*2+4+6 0.206088071 0.054105611 4.619342738 3.564420089 2.046108588 1.167866917 0.992482774 1.072299560 1.335637443 1.699885838 1.958584666 1.983421484 1.824650521 1.584933184 1.337082287 1.123339623 0.965760102 0.865128826 0.809027687 0.783831620 0.779961275 0.791612144 0.815005370 0.846771985 0.882899021 0.918610729 0.949371894 0.972080863 0.985500888 0.989194308 1.014221715
//
IT	4667
RD	14
LK	-512765.701710
QD	-75.735427 -> -66.746115
RI	0.0069052664
TR	0.204484	0.054458
MT	4.647101
MM	C_pi: 1.042100, n_recomb: 61784.622718
RS	0	0.000000	3.649744	103.934800	0.001682	0.000124
RS	1	0.006319	3.649744	110.324607	0.001786	0.000779
RS	2	0.013037	3.649744	117.095347	0.001895	0.001239
RS	3	0.020179	3.649744	124.268180	0.002011	0.001317
RS	4	0.027773	2.134033	225.346337	0.003647	0.002445
RS	5	0.035847	2.134033	238.706322	0.003864	0.002793
RS	6	0.044431	1.178325	457.046013	0.007397	0.005592
RS	7	0.053557	1.178325	482.182307	0.007804	0.006186
RS	8	0.063260	0.982458	609.289058	0.009862	0.007870
RS	9	0.073576	0.982458	640.995416	0.010375	0.008445
RS	10	0.084544	1.057083	626.590033	0.010142	0.008375
RS	11	0.096205	1.057083	658.860462	0.010664	0.008944
RS	12	0.108603	1.327774	551.868898	0.008932	0.007622
RS	13	0.121784	1.327774	580.976834	0.009403	0.008025
RS	14	0.135798	1.713834	474.148337	0.007674	0.006601
RS	15	0.150697	1.713834	499.816371	0.008090	0.006905
RS	16	0.166538	1.996790	452.283131	0.007320	0.006294
RS	17	0.183380	1.996790	476.920677	0.007719	0.006653
RS	18	0.201286	2.032651	493.812441	0.007992	0.006983
RS	19	0.220324	2.032651	520.243864	0.008420	0.007450
RS	20	0.240565	1.871017	594.823217	0.009627	0.008652
RS	21	0.262084	1.871017	625.325251	0.010121	0.009242
RS	22	0.284963	1.621566	757.224383	0.012256	0.011347
RS	23	0.309288	1.621566	793.247411	0.012839	0.012075
RS	24	0.335150	1.362491	986.482951	0.015966	0.015190
RS	25	0.362647	1.362491	1027.995627	0.016638	0.016079
RS	26	0.391880	1.139106	1276.863290	0.020666	0.020191
RS	27	0.422961	1.139106	1321.011598	0.021381	0.021216
RS	28	0.456006	0.974924	1589.979491	0.025734	0.025791
RS	29	0.491139	0.974924	1630.356013	0.026388	0.026784
RS	30	0.528491	0.870577	1863.333173	0.030159	0.030834
RS	31	0.568204	0.870577	1892.104855	0.030624	0.031565
RS	32	0.610427	0.812733	2048.370021	0.033153	0.034318
RS	33	0.655317	0.812733	2059.765105	0.033338	0.034653
RS	34	0.703044	0.786962	2129.374176	0.034464	0.035900
RS	35	0.753786	0.786962	2121.242423	0.034333	0.035819
RS	36	0.807735	0.783226	2114.142149	0.034218	0.035732
RS	37	0.865093	0.783226	2087.519197	0.033787	0.035283
RS	38	0.926075	0.795525	2021.179005	0.032713	0.034171
RS	39	0.990910	0.795525	1979.185729	0.032034	0.033431
RS	40	1.059843	0.820011	1872.978504	0.030315	0.031636
RS	41	1.133130	0.820011	1819.646374	0.029451	0.030691
RS	42	1.211049	0.853263	1692.560078	0.027395	0.028545
RS	43	1.293891	0.853263	1631.752178	0.026410	0.027475
RS	44	1.381968	0.891142	1500.407470	0.024284	0.025268
RS	45	1.475611	0.891142	1435.040626	0.023227	0.024138
RS	46	1.575170	0.928644	1311.395183	0.021225	0.022075
RS	47	1.681020	0.928644	1243.199932	0.020122	0.020922
RS	48	1.793559	0.960958	1133.093283	0.018339	0.019100
RS	49	1.913209	0.960958	1062.955008	0.017204	0.017936
RS	50	2.040419	0.984758	966.994028	0.015651	0.016359
RS	51	2.175667	0.984758	895.575843	0.014495	0.015188
RS	52	2.319462	0.998703	811.600999	0.013136	0.013812
RS	53	2.472342	0.998703	739.895885	0.011975	0.012639
RS	54	2.634883	1.002241	665.837236	0.010777	0.011420
RS	55	2.807694	1.002241	595.324850	0.009635	0.010259
RS	56	2.991424	1.002241	526.479621	0.008521	0.009118
RS	57	3.186765	1.002241	460.203064	0.007449	0.008012
RS	58	3.394448	1.028781	388.130183	0.006282	0.006800
RS	59	3.615254	1.028781	332.648418	0.005384	0.005857
RS	60	3.850013	1.028781	281.235987	0.004552	0.004975
RS	61	4.099606	1.028781	234.346580	0.003793	0.004163
RS	62	4.364969	1.028781	192.286937	0.003112	0.003429
RS	63	4.647101	1.028781	626.799951	0.010145	0.011270
PA	4+25*2+4+6 0.204483855 0.054457711 4.647100839 3.649743690 2.134033170 1.178325307 0.982457508 1.057082906 1.327774185 1.713834104 1.996789709 2.032650655 1.871017386 1.621566142 1.362490668 1.139105947 0.974924142 0.870577464 0.812732665 0.786962234 0.783225848 0.795524621 0.820010858 0.853263130 0.891141920 0.928643864 0.960958360 0.984757673 0.998703388 1.002240750 1.028780509
//
IT	4198
RD	15
LK	-512747.981418
QD	-72.425768 -> -63.976034
RI	0.0066875690
TR	0.202958	0.054806
MT	4.673373
MM	C_pi: 1.050417, n_recomb: 62651.342755
RS	0	0.000000	3.719465	103.530061	0.001652	0.000123
RS	1	0.006328	3.719465	109.908153	0.001754	0.000775
RS	2	0.013057	3.719465	116.667534	0.001862	0.001233
RS	3	0.020211	3.719465	123.829479	0.001976	0.001308
RS	4	0.027818	2.226764	219.350684	0.003501	0.002372
RS	5	0.035906	2.226764	232.412143	0.003710	0.002696
RS	6	0.044507	1.191245	459.388739	0.007332	0.005565
RS	7	0.053651	1.191245	484.731548	0.007737	0.006147
RS	8	0.063374	0.974295	624.458438	0.009967	0.007965
RS	9	0.073713	0.974295	656.937823	0.010486	0.008544
RS	10	0.084706	1.043061	645.363272	0.010301	0.008509
RS	11	0.096394	1.043061	678.539397	0.010830	0.009090
RS	12	0.108822	1.319807	564.172834	0.009005	0.007688
RS	13	0.122036	1.319807	593.931275	0.009480	0.008103
RS	14	0.136087	1.726184	478.396292	0.007636	0.006579
RS	15	0.151027	1.726184	504.360406	0.008050	0.006889
RS	16	0.166912	2.032682	451.645712	0.007209	0.006215
RS	17	0.183803	2.032682	476.353614	0.007603	0.006574
RS	18	0.201762	2.079628	490.871858	0.007835	0.006866
RS	19	0.220858	2.079628	517.291534	0.008257	0.007327
RS	20	0.241162	1.915578	591.221257	0.009437	0.008505
RS	21	0.262751	1.915578	621.744598	0.009924	0.009085
RS	22	0.285706	1.656910	754.641693	0.012045	0.011177
RS	23	0.310114	1.656910	790.836015	0.012623	0.011891
RS	24	0.336066	1.387080	987.481680	0.015762	0.015015
RS	25	0.363661	1.387080	1029.437833	0.016431	0.015889
RS	26	0.393002	1.154415	1284.953845	0.020510	0.020044
RS	27	0.424199	1.154415	1329.865740	0.021226	0.021056
RS	28	0.457371	0.983885	1607.901106	0.025664	0.025707
RS	29	0.492642	0.983885	1649.210212	0.026324	0.026692
RS	30	0.530145	0.875976	1890.944703	0.030182	0.030822
RS	31	0.570021	0.875976	1920.516692	0.030654	0.031551
RS	32	0.612421	0.816464	2082.786708	0.033244	0.034360
RS	33	0.657504	0.816464	2094.615182	0.033433	0.034696
RS	34	0.705439	0.790141	2166.796925	0.034585	0.035968
RS	35	0.756408	0.790141	2158.677025	0.034455	0.035891
RS	36	0.810602	0.786519	2151.249488	0.034337	0.035801
RS	37	0.868226	0.786519	2124.305436	0.033907	0.035358
RS	38	0.929496	0.799414	2055.578430	0.032810	0.034225
RS	39	0.994644	0.799414	2013.091190	0.032132	0.033493
RS	40	1.063914	0.824919	1903.275898	0.030379	0.031668
RS	41	1.137567	0.824919	1849.445247	0.029520	0.030733
RS	42	1.215882	0.859567	1718.330149	0.027427	0.028555
RS	43	1.299152	0.859567	1657.141853	0.026450	0.027499
RS	44	1.387692	0.899101	1522.045516	0.024294	0.025264
RS	45	1.481834	0.899101	1456.459459	0.023247	0.024150
RS	46	1.581934	0.938302	1329.811725	0.021226	0.022068
RS	47	1.688368	0.938302	1261.519735	0.020136	0.020932
RS	48	1.801538	0.972091	1149.329928	0.018345	0.019102
RS	49	1.921869	0.972091	1079.120846	0.017224	0.017955
RS	50	2.049815	0.996920	981.885909	0.015672	0.016379
RS	51	2.185857	0.996920	910.304061	0.014530	0.015222
RS	52	2.330508	1.011345	825.597693	0.013178	0.013853
RS	53	2.484313	1.011345	753.527732	0.012027	0.012690
RS	54	2.647851	1.014689	679.070897	0.010839	0.011482
RS	55	2.821737	1.014689	607.898431	0.009703	0.010326
RS	56	3.006628	1.014689	538.285145	0.008592	0.009189
RS	57	3.203218	1.014689	471.149825	0.007520	0.008083
RS	58	3.412249	1.042647	397.537378	0.006345	0.006862
RS	59	3.634507	1.042647	341.273676	0.005447	0.005919
RS	60	3.870830	1.042647	289.027248	0.004613	0.005036
RS	61	4.122108	1.042647	241.275046	0.003851	0.004221
RS	62	4.389286	1.042647	198.347337	0.003166	0.003483
RS	63	4.673373	1.042647	651.685468	0.010402	0.011537
PA	4+25*2+4+6 0.202958297 0.054806220 4.673372672 3.719464927 2.226763776 1.191245491 0.974294848 1.043061065 1.319807484 1.726183930 2.032681711 2.079627943 1.915577739 1.656910165 1.387080071 1.154414595 0.983885170 0.875976147 0.816464298 0.790141376 0.786519117 0.799413571 0.824918836 0.859566729 0.899100851 0.938302477 0.972091289 0.996919511 1.011345332 1.014689117 1.042647252
//
IT	3917
RD	16
LK	-512731.318576
QD	-69.356500 -> -61.400267
RI	0.0064956539
TR	0.201505	0.055151
MT	4.698280
MM	C_pi: 1.058449, n_recomb: 63502.415656
RS	0	0.000000	3.774144	103.520415	0.001630	0.000122
RS	1	0.006337	3.774144	109.909667	0.001731	0.000772
RS	2	0.013075	3.774144	116.681782	0.001837	0.001231
RS	3	0.020241	3.774144	123.858205	0.001950	0.001304
RS	4	0.027860	2.323626	213.382911	0.003360	0.002299
RS	5	0.035963	2.323626	226.141999	0.003561	0.002603
RS	6	0.044578	1.206237	460.734987	0.007255	0.005531
RS	7	0.053740	1.206237	486.233781	0.007657	0.006100
RS	8	0.063482	0.967716	638.640325	0.010057	0.008051
RS	9	0.073842	0.967716	671.848995	0.010580	0.008632
RS	10	0.084858	1.030106	663.767986	0.010453	0.008639
RS	11	0.096573	1.030106	697.829955	0.010989	0.009232
RS	12	0.109029	1.311802	576.475817	0.009078	0.007755
RS	13	0.122275	1.311802	606.881767	0.009557	0.008181
RS	14	0.136360	1.737115	482.832375	0.007603	0.006561
RS	15	0.151338	1.737115	509.098104	0.008017	0.006877
RS	16	0.167265	2.066451	451.350521	0.007108	0.006143
RS	17	0.184201	2.066451	476.139271	0.007498	0.006501
RS	18	0.202211	2.124514	488.376638	0.007691	0.006759
RS	19	0.221362	2.124514	514.796138	0.008107	0.007214
RS	20	0.241726	1.958435	588.081406	0.009261	0.008368
RS	21	0.263381	1.958435	618.632890	0.009742	0.008938
RS	22	0.286408	1.691045	752.414400	0.011849	0.011017
RS	23	0.310894	1.691045	788.775862	0.012421	0.011718
RS	24	0.336932	1.410901	988.581112	0.015568	0.014848
RS	25	0.364620	1.410901	1030.962833	0.016235	0.015708
RS	26	0.394062	1.169293	1292.764304	0.020358	0.019902
RS	27	0.425370	1.169293	1338.413780	0.021077	0.020902
RS	28	0.458662	0.992651	1625.131592	0.025592	0.025621
RS	29	0.494064	0.992651	1667.352575	0.026257	0.026599
RS	30	0.531709	0.881319	1917.545688	0.030196	0.030803
RS	31	0.571739	0.881319	1947.914866	0.030675	0.031530
RS	32	0.614307	0.820210	2116.022122	0.033322	0.034393
RS	33	0.659571	0.820210	2128.303407	0.033515	0.034730
RS	34	0.707705	0.793353	2203.024560	0.034692	0.036026
RS	35	0.758888	0.793353	2194.955782	0.034565	0.035952
RS	36	0.813314	0.789827	2187.279971	0.034444	0.035861
RS	37	0.871190	0.789827	2160.065556	0.034015	0.035424
RS	38	0.932733	0.803271	2089.106351	0.032898	0.034273
RS	39	0.998176	0.803271	2046.176354	0.032222	0.033549
RS	40	1.067766	0.829727	1932.939132	0.030439	0.031697
RS	41	1.141766	0.829727	1878.651734	0.029584	0.030773
RS	42	1.220455	0.865688	1743.683508	0.027459	0.028565
RS	43	1.304131	0.865688	1682.141416	0.026489	0.027523
RS	44	1.393109	0.906789	1543.435785	0.024305	0.025261
RS	45	1.487725	0.906789	1477.640629	0.023269	0.024163
RS	46	1.588338	0.947607	1348.089466	0.021229	0.022064
RS	47	1.695326	0.947607	1279.697211	0.020152	0.020944
RS	48	1.809093	0.982798	1165.483274	0.018353	0.019106
RS	49	1.930070	0.982798	1095.191570	0.017246	0.017975
RS	50	2.058713	1.008598	996.713860	0.015696	0.016400
RS	51	2.195508	1.008598	924.953986	0.014566	0.015257
RS	52	2.340971	1.023463	839.531009	0.013220	0.013895
RS	53	2.495653	1.023463	767.084122	0.012080	0.012742
RS	54	2.660136	1.026581	692.242769	0.010901	0.011543
RS	55	2.835043	1.026581	620.402042	0.009770	0.010393
RS	56	3.021033	1.026581	550.016837	0.008661	0.009258
RS	57	3.218808	1.026581	482.022711	0.007591	0.008154
RS	58	3.429117	1.055870	406.891925	0.006408	0.006923
RS	59	3.652753	1.055870	349.844125	0.005509	0.005981
RS	60	3.890560	1.055870	296.765156	0.004673	0.005096
RS	61	4.143437	1.055870	248.154366	0.003908	0.004278
RS	62	4.412339	1.055870	204.364681	0.003218	0.003536
RS	63	4.698280	1.055870	676.467296	0.010653	0.011798
PA	4+25*2+4+6 0.201504811 0.055150727 4.698279921 3.774144370 2.323625757 1.206237226 0.967716163 1.030105564 1.311802050 1.737115430 2.066450666 2.124513711 1.958435342 1.691044623 1.410901461 1.169293189 0.992650825 0.881319340 0.820209561 0.793352953 0.789827358 0.803271405 0.829726974 0.865687778 0.906788956 0.947606635 0.982798235 1.008598359 1.023462995 1.026581456 1.055869628
//
IT	4025
RD	17
LK	-512715.623616
QD	-66.500772 -> -58.997812
RI	0.0063260747
TR	0.200118	0.055491
MT	4.721915
MM	C_pi: 1.066212, n_recomb: 64338.117591
RS	0	0.000000	3.815083	103.854083	0.001614	0.000122
RS	1	0.006345	3.815083	110.274474	0.001714	0.000772
RS	2	0.013093	3.815083	117.080379	0.001820	0.001233
RS	3	0.020269	3.815083	124.293455	0.001932	0.001304
RS	4	0.027900	2.424398	207.491277	0.003225	0.002228
RS	5	0.036016	2.424398	219.947252	0.003419	0.002513
RS	6	0.044646	1.223014	461.226277	0.007169	0.005491
RS	7	0.053824	1.223014	486.836724	0.007567	0.006047
RS	8	0.063585	0.962506	651.893190	0.010132	0.008128
RS	9	0.073964	0.962506	685.790100	0.010659	0.008710
RS	10	0.085003	1.018109	681.806611	0.010597	0.008766
RS	11	0.096741	1.018109	716.734930	0.011140	0.009369
RS	12	0.109225	1.303796	588.763928	0.009151	0.007823
RS	13	0.122501	1.303796	619.813816	0.009634	0.008259
RS	14	0.136619	1.746803	487.417264	0.007576	0.006548
RS	15	0.151632	1.746803	513.988616	0.007989	0.006868
RS	16	0.167599	2.098255	451.348733	0.007015	0.006078
RS	17	0.184579	2.098255	476.227239	0.007402	0.006435
RS	18	0.202636	2.167443	486.265477	0.007558	0.006660
RS	19	0.221838	2.167443	512.694761	0.007969	0.007109
RS	20	0.242259	1.999671	585.348162	0.009098	0.008241
RS	21	0.263976	1.999671	615.933904	0.009573	0.008802
RS	22	0.287071	1.724031	750.498724	0.011665	0.010867
RS	23	0.311632	1.724031	787.023477	0.012233	0.011557
RS	24	0.337750	1.433995	989.763090	0.015384	0.014689
RS	25	0.365526	1.433995	1032.553738	0.016049	0.015537
RS	26	0.395065	1.183766	1300.304038	0.020210	0.019763
RS	27	0.426478	1.183766	1346.666408	0.020931	0.020753
RS	28	0.459883	1.001226	1641.712857	0.025517	0.025534
RS	29	0.495409	1.001226	1684.825398	0.026187	0.026505
RS	30	0.533189	0.886600	1943.196879	0.030203	0.030779
RS	31	0.573366	0.886600	1974.359009	0.030687	0.031505
RS	32	0.616092	0.823958	2148.139608	0.033388	0.034417
RS	33	0.661529	0.823958	2160.890746	0.033586	0.034756
RS	34	0.709849	0.796584	2238.120647	0.034787	0.036075
RS	35	0.761236	0.796584	2230.138613	0.034663	0.036004
RS	36	0.815882	0.793139	2222.288496	0.034541	0.035914
RS	37	0.873997	0.793139	2194.850072	0.034114	0.035482
RS	38	0.935799	0.807090	2121.803132	0.032979	0.034316
RS	39	1.001522	0.807090	2078.477202	0.032306	0.033600
RS	40	1.071415	0.834434	1961.989237	0.030495	0.031723
RS	41	1.145743	0.834434	1907.283538	0.029645	0.030810
RS	42	1.224788	0.871632	1768.626008	0.027490	0.028575
RS	43	1.308848	0.871632	1706.754731	0.026528	0.027546
RS	44	1.398242	0.914219	1564.572144	0.024318	0.025261
RS	45	1.493308	0.914219	1498.577648	0.023292	0.024178
RS	46	1.594406	0.956574	1366.217372	0.021235	0.022062
RS	47	1.701919	0.956574	1297.722095	0.020170	0.020958
RS	48	1.816254	0.993102	1181.539454	0.018365	0.019113
RS	49	1.937843	0.993102	1111.155097	0.017271	0.017997
RS	50	2.067148	1.019822	1011.463728	0.015721	0.016423
RS	51	2.204657	1.019822	939.513883	0.014603	0.015293
RS	52	2.350892	1.035088	853.388507	0.013264	0.013937
RS	53	2.506405	1.035088	780.555199	0.012132	0.012794
RS	54	2.671786	1.037953	705.343487	0.010963	0.011605
RS	55	2.847660	1.037953	632.828598	0.009836	0.010458
RS	56	3.034694	1.037953	561.669447	0.008730	0.009326
RS	57	3.233596	1.037953	492.817899	0.007660	0.008223
RS	58	3.445118	1.068488	416.190702	0.006469	0.006984
RS	59	3.670062	1.068488	358.357772	0.005570	0.006041
RS	60	3.909279	1.068488	304.448454	0.004732	0.005155
RS	61	4.163674	1.068488	254.983711	0.003963	0.004334
RS	62	4.434212	1.068488	210.338339	0.003269	0.003588
RS	63	4.721915	1.068488	701.137751	0.010898	0.012053
PA	4+25*2+4+6 0.200118161 0.055491022 4.721915238 3.815082860 2.424397548 1.223014039 0.962506009 1.018108676 1.303795759 1.746803371 2.098255146 2.167442594 1.999670632 1.724030907 1.433994973 1.183766395 1.001225722 0.886600149 0.823957534 0.796583636 0.793138593 0.807090211 0.834434354 0.871632191 0.914219158 0.956573905 0.993101638 1.019821509 1.035088243 1.037953314 1.068487728
//
IT	4135
RD	18
LK	-512700.818465
QD	-63.835393 -> -56.750290
RI	0.0061763113
TR	0.198794	0.055827
MT	4.744346
MM	C_pi: 1.073714, n_recomb: 65158.667841
RS	0	0.000000	3.843726	104.484901	0.001604	0.000122
RS	1	0.006353	3.843726	110.953789	0.001703	0.000773
RS	2	0.013110	3.843726	117.811781	0.001808	0.001236
RS	3	0.020295	3.843726	125.080789	0.001920	0.001308
RS	4	0.027938	2.528559	201.736967	0.003096	0.002159
RS	5	0.036066	2.528559	213.892951	0.003283	0.002428
RS	6	0.044710	1.241302	460.999096	0.007075	0.005446
RS	7	0.053903	1.241302	486.682908	0.007469	0.005989
RS	8	0.063681	0.958469	664.281191	0.010195	0.008198
RS	9	0.074080	0.958469	698.828078	0.010725	0.008779
RS	10	0.085139	1.006966	699.486987	0.010735	0.008888
RS	11	0.096901	1.006966	735.262648	0.011284	0.009500
RS	12	0.109410	1.295829	601.017795	0.009224	0.007892
RS	13	0.122714	1.295829	632.707204	0.009710	0.008337
RS	14	0.136863	1.755368	492.124792	0.007553	0.006537
RS	15	0.151911	1.755368	519.004750	0.007965	0.006863
RS	16	0.167914	2.128269	451.590937	0.006931	0.006018
RS	17	0.184935	2.128269	476.566330	0.007314	0.006375
RS	18	0.203037	2.208548	484.482644	0.007435	0.006568
RS	19	0.222289	2.208548	510.930053	0.007841	0.007013
RS	20	0.242764	2.039417	582.955039	0.008947	0.008123
RS	21	0.264540	2.039417	613.579676	0.009417	0.008676
RS	22	0.287699	1.755941	748.847865	0.011493	0.010725
RS	23	0.312330	1.755941	785.531930	0.012056	0.011404
RS	24	0.338525	1.456403	991.005032	0.015209	0.014537
RS	25	0.366384	1.456403	1034.188833	0.015872	0.015374
RS	26	0.396014	1.197850	1307.584733	0.020068	0.019629
RS	27	0.427526	1.197850	1354.636414	0.020790	0.020608
RS	28	0.461039	1.009611	1657.681819	0.025441	0.025447
RS	29	0.496682	1.009611	1701.665828	0.026116	0.026412
RS	30	0.534590	0.891812	1967.948810	0.030202	0.030750
RS	31	0.574905	0.891812	1999.898583	0.030693	0.031474
RS	32	0.617782	0.827694	2179.201516	0.033445	0.034434
RS	33	0.663383	0.827694	2192.436858	0.033648	0.034775
RS	34	0.711880	0.799819	2272.141596	0.034871	0.036115
RS	35	0.763459	0.799819	2264.278314	0.034750	0.036049
RS	36	0.818315	0.796440	2256.321438	0.034628	0.035959
RS	37	0.876655	0.796440	2228.701243	0.034204	0.035533
RS	38	0.938702	0.810862	2153.699668	0.033053	0.034355
RS	39	1.004691	0.810862	2110.020806	0.032383	0.033647
RS	40	1.074872	0.839037	1990.443936	0.030548	0.031748
RS	41	1.149512	0.839037	1935.355137	0.029702	0.030845
RS	42	1.228893	0.877400	1793.164390	0.027520	0.028585
RS	43	1.313318	0.877400	1730.986154	0.026566	0.027569
RS	44	1.403106	0.921397	1585.450650	0.024332	0.025262
RS	45	1.498598	0.921397	1519.265557	0.023316	0.024193
RS	46	1.600157	0.965217	1384.182260	0.021243	0.022063
RS	47	1.708168	0.965217	1315.581890	0.020190	0.020973
RS	48	1.823041	1.003019	1197.482380	0.018378	0.019122
RS	49	1.945212	1.003019	1126.997071	0.017296	0.018020
RS	50	2.075145	1.030610	1026.119719	0.015748	0.016448
RS	51	2.213332	1.030610	953.970245	0.014641	0.015330
RS	52	2.360298	1.046245	867.157501	0.013308	0.013980
RS	53	2.516601	1.046245	793.930445	0.012185	0.012845
RS	54	2.682834	1.048833	718.362108	0.011025	0.011666
RS	55	2.859627	1.048833	645.169360	0.009902	0.010524
RS	56	3.047652	1.048833	573.236066	0.008798	0.009394
RS	57	3.247623	1.048833	503.529967	0.007728	0.008291
RS	58	3.460298	1.080536	425.428354	0.006529	0.007043
RS	59	3.686483	1.080536	366.810763	0.005630	0.006100
RS	60	3.927039	1.080536	312.074390	0.004789	0.005212
RS	61	4.182877	1.080536	261.761102	0.004017	0.004389
RS	62	4.454968	1.080536	216.266845	0.003319	0.003639
RS	63	4.744346	1.080536	725.688961	0.011137	0.012303
PA	4+25*2+4+6 0.198794204 0.055827119 4.744345525 3.843725744 2.528559320 1.241301935 0.958469009 1.006965636 1.295829317 1.755367668 2.128268925 2.208547639 2.039417045 1.755940842 1.456402512 1.197849766 1.009611155 0.891811559 0.827693952 0.799819119 0.796440261 0.810861747 0.839037137 0.877400465 0.921397241 0.965216656 1.003018675 1.030610312 1.046244866 1.048832969 1.080536321
//
IT	3887
RD	19
LK	-512686.833898
QD	-61.340862 -> -54.642253
RI	0.0060440850
TR	0.197527	0.056158
MT	4.765701
MM	C_pi: 1.080977, n_recomb: 65964.260946
RS	0	0.000000	3.861380	105.377483	0.001597	0.000123
RS	1	0.006360	3.861380	111.910236	0.001697	0.000775
RS	2	0.013125	3.861380	118.836521	0.001802	0.001242
RS	3	0.020321	3.861380	126.178542	0.001913	0.001315
RS	4	0.027974	2.635987	196.137322	0.002973	0.002092
RS	5	0.036113	2.635987	207.997901	0.003153	0.002346
RS	6	0.044771	1.260934	460.151187	0.006976	0.005396
RS	7	0.053979	1.260934	485.874512	0.007366	0.005927
RS	8	0.063772	0.955460	675.855983	0.010246	0.008260
RS	9	0.074189	0.955460	711.016964	0.010779	0.008839
RS	10	0.085268	0.996611	716.803775	0.010867	0.009008
RS	11	0.097052	0.996611	753.407919	0.011421	0.009628
RS	12	0.109585	1.287945	613.220717	0.009296	0.007961
RS	13	0.122916	1.287945	645.544658	0.009786	0.008414
RS	14	0.137094	1.762951	496.926692	0.007533	0.006530
RS	15	0.152175	1.762951	524.117214	0.007945	0.006860
RS	16	0.168214	2.156636	452.042429	0.006853	0.005963
RS	17	0.185274	2.156636	477.120765	0.007233	0.006319
RS	18	0.203418	2.247934	482.989245	0.007322	0.006483
RS	19	0.222717	2.247934	509.462224	0.007723	0.006923
RS	20	0.243243	2.077728	580.870570	0.008806	0.008012
RS	21	0.265075	2.077728	611.538611	0.009271	0.008557
RS	22	0.288295	1.786827	747.434246	0.011331	0.010591
RS	23	0.312992	1.786827	784.274112	0.011889	0.011261
RS	24	0.339260	1.478159	992.299139	0.015043	0.014393
RS	25	0.367199	1.478159	1035.861576	0.015703	0.015218
RS	26	0.396915	1.211563	1314.623787	0.019929	0.019499
RS	27	0.428521	1.211563	1362.342549	0.020653	0.020468
RS	28	0.462137	1.017816	1673.074846	0.025363	0.025359
RS	29	0.497892	1.017816	1717.910783	0.026043	0.026319
RS	30	0.535920	0.896954	1991.853566	0.030196	0.030717
RS	31	0.576367	0.896954	2024.584891	0.030692	0.031440
RS	32	0.619387	0.831415	2209.264260	0.033492	0.034444
RS	33	0.665143	0.831415	2222.996058	0.033700	0.034788
RS	34	0.713810	0.803055	2305.140319	0.034945	0.036148
RS	35	0.765572	0.803055	2297.424665	0.034828	0.036087
RS	36	0.820626	0.799731	2289.419009	0.034707	0.035999
RS	37	0.879182	0.799731	2261.655888	0.034286	0.035579
RS	38	0.941462	0.814587	2184.824578	0.033121	0.034389
RS	39	1.007703	0.814587	2140.832380	0.032454	0.033689
RS	40	1.078158	0.843542	2018.317450	0.030597	0.031770
RS	41	1.153094	0.843542	1962.878062	0.029757	0.030878
RS	42	1.232796	0.883008	1817.294270	0.027550	0.028596
RS	43	1.317567	0.883008	1754.830519	0.026603	0.027592
RS	44	1.407731	0.928344	1606.060671	0.024347	0.025265
RS	45	1.503629	0.928344	1539.693925	0.023341	0.024210
RS	46	1.605627	0.973563	1401.967430	0.021253	0.022065
RS	47	1.714112	0.973563	1333.261421	0.020212	0.020990
RS	48	1.829497	1.012582	1213.294708	0.018393	0.019133
RS	49	1.952222	1.012582	1142.702382	0.017323	0.018044
RS	50	2.082752	1.041002	1040.665950	0.015776	0.016474
RS	51	2.221584	1.041002	968.309761	0.014679	0.015366
RS	52	2.369247	1.056975	880.824183	0.013353	0.014023
RS	53	2.526302	1.056975	807.198759	0.012237	0.012896
RS	54	2.693346	1.059265	731.289069	0.011086	0.011727
RS	55	2.871014	1.059265	657.416930	0.009966	0.010588
RS	56	3.059984	1.059265	584.711072	0.008864	0.009460
RS	57	3.260972	1.059265	514.154702	0.007794	0.008358
RS	58	3.474745	1.092066	434.600764	0.006588	0.007102
RS	59	3.702114	1.092066	375.200294	0.005688	0.006159
RS	60	3.943945	1.092066	319.641094	0.004846	0.005269
RS	61	4.201157	1.092066	268.485292	0.004070	0.004442
RS	62	4.474729	1.092066	222.149333	0.003368	0.003688
RS	63	4.765701	1.092066	750.114790	0.011372	0.012548
PA	4+25*2+4+6 0.197527053 0.056158411 4.765701450 3.861379574 2.635986968 1.260934038 0.955459900 0.996611495 1.287944919 1.762951110 2.156635669 2.247934237 2.077728467 1.786827085 1.478158769 1.211562639 1.017816480 0.896953669 0.831414950 0.803054776 0.799730608 0.814587496 0.843542084 0.883008392 0.928344345 0.973562850 1.012582293 1.041002160 1.056974958 1.059264525 1.092065908
//
IT	5667
RD	20
LK	-512673.608934
QD	-59.000513 -> -52.660423
RI	0.0059268148
TR	0.196315	0.056485
MT	4.786003
MM	C_pi: 1.088005, n_recomb: 66755.205325
RS	0	0.000000	3.869892	106.485439	0.001595	0.000123
RS	1	0.006367	3.869892	113.094702	0.001694	0.000778
RS	2	0.013140	3.869892	120.102614	0.001799	0.001250
RS	3	0.020345	3.869892	127.531703	0.001910	0.001324
RS	4	0.028007	2.746294	190.722214	0.002857	0.002027
RS	5	0.036158	2.746294	202.294066	0.003030	0.002268
RS	6	0.044828	1.281723	458.782900	0.006873	0.005344
RS	7	0.054050	1.281723	484.516389	0.007258	0.005861
RS	8	0.063859	0.953337	686.675674	0.010286	0.008316
RS	9	0.074293	0.953337	722.417230	0.010822	0.008892
RS	10	0.085391	0.986966	733.763592	0.010992	0.009123
RS	11	0.097195	0.986966	771.177723	0.011552	0.009750
RS	12	0.109752	1.280147	625.367081	0.009368	0.008030
RS	13	0.123108	1.280147	658.320251	0.009862	0.008491
RS	14	0.137314	1.769670	501.796713	0.007517	0.006525
RS	15	0.152425	1.769670	529.298621	0.007929	0.006859
RS	16	0.168498	2.183478	452.671131	0.006781	0.005912
RS	17	0.185594	2.183478	477.857273	0.007158	0.006267
RS	18	0.203779	2.285710	481.745196	0.007217	0.006403
RS	19	0.223122	2.285710	508.249939	0.007614	0.006839
RS	20	0.243697	2.114675	579.056137	0.008674	0.007908
RS	21	0.265582	2.114675	609.771311	0.009134	0.008445
RS	22	0.288860	1.816739	746.226024	0.011179	0.010465
RS	23	0.313621	1.816739	783.218082	0.011733	0.011125
RS	24	0.339958	1.499291	993.631435	0.014885	0.014254
RS	25	0.367972	1.499291	1037.558661	0.015543	0.015069
RS	26	0.397770	1.224916	1321.429519	0.019795	0.019372
RS	27	0.429465	1.224916	1369.793982	0.020520	0.020332
RS	28	0.463179	1.025841	1687.921380	0.025285	0.025272
RS	29	0.499039	1.025841	1733.589936	0.025969	0.026226
RS	30	0.537182	0.902018	2014.955145	0.030184	0.030680
RS	31	0.577755	0.902018	2048.461058	0.030686	0.031403
RS	32	0.620910	0.835108	2238.377929	0.033531	0.034448
RS	33	0.666814	0.835108	2252.616423	0.033744	0.034794
RS	34	0.715641	0.806277	2337.167690	0.035011	0.036175
RS	35	0.767576	0.806277	2329.625490	0.034898	0.036118
RS	36	0.822819	0.802995	2321.629684	0.034778	0.036033
RS	37	0.881579	0.802995	2293.758516	0.034361	0.035619
RS	38	0.944080	0.818256	2215.212652	0.033184	0.034419
RS	39	1.010562	0.818256	2170.942966	0.032521	0.033727
RS	40	1.081276	0.847943	2045.628210	0.030644	0.031791
RS	41	1.156494	0.847943	1989.868025	0.029808	0.030909
RS	42	1.236500	0.888452	1841.025096	0.027579	0.028606
RS	43	1.321602	0.888452	1778.295274	0.026639	0.027614
RS	44	1.412122	0.935063	1626.400207	0.024364	0.025269
RS	45	1.508405	0.935063	1559.860265	0.023367	0.024226
RS	46	1.610820	0.981617	1419.567589	0.021265	0.022070
RS	47	1.719756	0.981617	1350.755649	0.020234	0.021007
RS	48	1.835628	1.021801	1228.968396	0.018410	0.019146
RS	49	1.958878	1.021801	1158.264033	0.017351	0.018069
RS	50	2.089976	1.051008	1055.094085	0.015805	0.016500
RS	51	2.229422	1.051008	982.525558	0.014718	0.015404
RS	52	2.377747	1.067292	894.381986	0.013398	0.014066
RS	53	2.535517	1.067292	820.354969	0.012289	0.012947
RS	54	2.703332	1.069264	744.118998	0.011147	0.011787
RS	55	2.881833	1.069264	669.567283	0.010030	0.010651
RS	56	3.071700	1.069264	596.091530	0.008930	0.009525
RS	57	3.273657	1.069264	524.690027	0.007860	0.008423
RS	58	3.488473	1.103095	443.706421	0.006647	0.007160
RS	59	3.716968	1.103095	383.525502	0.005745	0.006216
RS	60	3.960012	1.103095	327.148119	0.004901	0.005324
RS	61	4.218532	1.103095	275.156064	0.004122	0.004495
RS	62	4.493512	1.103095	227.985683	0.003415	0.003737
RS	63	4.786003	1.103095	774.411884	0.011601	0.012788
PA	4+25*2+4+6 0.196314545 0.056485241 4.786002503 3.869891670 2.746293833 1.281722910 0.953336810 0.986966164 1.280147183 1.769670350 2.183477512 2.285709550 2.114675073 1.816738720 1.499290607 1.224916303 1.025841213 0.902018288 0.835108472 0.806276719 0.802994889 0.818255788 0.847942504 0.888452374 0.935062513 0.981617199 1.021800735 1.051008360 1.067291687 1.069263924 1.103095196
//
IT	4297
RD	21
LK	-512661.089578
QD	-56.799925 -> -50.793252
RI	0.0058234698
TR	0.195152	0.056807
MT	4.805364
MM	C_pi: 1.094816, n_recomb: 67531.679539
RS	0	0.000000	3.870246	107.788580	0.001596	0.000124
RS	1	0.006374	3.870246	114.485864	0.001695	0.000782
RS	2	0.013155	3.870246	121.587545	0.001800	0.001259
RS	3	0.020367	3.870246	129.116502	0.001912	0.001335
RS	4	0.028040	2.859334	185.497826	0.002747	0.001965
RS	5	0.036201	2.859334	196.788426	0.002914	0.002194
RS	6	0.044883	1.303494	456.987952	0.006767	0.005289
RS	7	0.054118	1.303494	482.706694	0.007148	0.005794
RS	8	0.063941	0.951996	696.785755	0.010318	0.008365
RS	9	0.074391	0.951996	733.076389	0.010855	0.008938
RS	10	0.085507	0.977963	750.374562	0.011111	0.009236
RS	11	0.097332	0.977963	788.580807	0.011677	0.009868
RS	12	0.109910	1.272469	637.440887	0.009439	0.008099
RS	13	0.123290	1.272469	671.017438	0.009936	0.008567
RS	14	0.137522	1.775593	506.725580	0.007504	0.006523
RS	15	0.152662	1.775593	534.539473	0.007915	0.006860
RS	16	0.168768	2.208910	453.451907	0.006715	0.005865
RS	17	0.185899	2.208910	478.749932	0.007089	0.006220
RS	18	0.204123	2.321988	480.716546	0.007118	0.006329
RS	19	0.223508	2.321988	507.258318	0.007511	0.006760
RS	20	0.244129	2.150355	577.474422	0.008551	0.007810
RS	21	0.266064	2.150355	608.239763	0.009007	0.008341
RS	22	0.289397	1.845731	745.198327	0.011035	0.010345
RS	23	0.314218	1.845731	782.339170	0.011585	0.010996
RS	24	0.340621	1.519835	994.990989	0.014734	0.014122
RS	25	0.368707	1.519835	1039.270032	0.015389	0.014927
RS	26	0.398583	1.237934	1328.008537	0.019665	0.019249
RS	27	0.430363	1.237934	1376.998383	0.020390	0.020201
RS	28	0.464169	1.033695	1702.249355	0.025207	0.025184
RS	29	0.500130	1.033695	1748.731745	0.025895	0.026135
RS	30	0.538383	0.907007	2037.295507	0.030168	0.030640
RS	31	0.579075	0.907007	2071.568460	0.030676	0.031363
RS	32	0.622360	0.838774	2266.584914	0.033563	0.034447
RS	33	0.668404	0.838774	2281.338802	0.033782	0.034796
RS	34	0.717383	0.809485	2368.262107	0.035069	0.036197
RS	35	0.769484	0.809485	2360.916925	0.034960	0.036144
RS	36	0.824907	0.806235	2352.981312	0.034843	0.036062
RS	37	0.883861	0.806235	2325.034619	0.034429	0.035654
RS	38	0.946574	0.821871	2244.883885	0.033242	0.034446
RS	39	1.013284	0.821871	2200.370160	0.032583	0.033762
RS	40	1.084246	0.852246	2072.387504	0.030688	0.031811
RS	41	1.159732	0.852246	2016.334245	0.029858	0.030938
RS	42	1.240029	0.893745	1864.359101	0.027607	0.028617
RS	43	1.325444	0.893745	1801.381338	0.026675	0.027636
RS	44	1.416304	0.941570	1646.461174	0.024381	0.025274
RS	45	1.512955	0.941570	1579.756553	0.023393	0.024244
RS	46	1.615767	0.989403	1436.970987	0.021278	0.022075
RS	47	1.725133	0.989403	1368.053701	0.020258	0.021026
RS	48	1.841469	1.030703	1244.488640	0.018428	0.019159
RS	49	1.965221	1.030703	1173.669007	0.017380	0.018095
RS	50	2.096861	1.060662	1069.390677	0.015835	0.016527
RS	51	2.236892	1.060662	996.606198	0.014758	0.015441
RS	52	2.385849	1.077231	907.819188	0.013443	0.014110
RS	53	2.544300	1.077231	833.389441	0.012341	0.012998
RS	54	2.712851	1.078872	756.841720	0.011207	0.011846
RS	55	2.892146	1.078872	681.612390	0.010093	0.010714
RS	56	3.082870	1.078872	607.371222	0.008994	0.009590
RS	57	3.285750	1.078872	535.131205	0.007924	0.008487
RS	58	3.501563	1.113671	452.740733	0.006704	0.007217
RS	59	3.731131	1.113671	391.783190	0.005801	0.006272
RS	60	3.975333	1.113671	334.593315	0.004955	0.005378
RS	61	4.235100	1.113671	281.772017	0.004172	0.004546
RS	62	4.511426	1.113671	233.774999	0.003462	0.003784
RS	63	4.805364	1.113671	798.576598	0.011825	0.013023
PA	4+25*2+4+6 0.195151697 0.056807106 4.805364211 3.870245969 2.859334199 1.303494118 0.951995780 0.977963163 1.272469299 1.775593295 2.208910006 2.321988336 2.150354730 1.845730798 1.519835191 1.237934403 1.033695154 0.907007202 0.838774400 0.809484676 0.806235353 0.821871147 0.852246198 0.893744573 0.941570468 0.989403101 1.030703205 1.060661701 1.077231488 1.078871815 1.113671084
//
IT	4805
RD	22
LK	-512649.226260
QD	-54.726970 -> -49.031102
RI	0.0057312322
TR	0.194035	0.057124
MT	4.823858
MM	C_pi: 1.101423, n_recomb: 68294.041259
RS	0	0.000000	3.864322	109.242806	0.001600	0.000125
RS	1	0.006380	3.864322	116.037014	0.001699	0.000787
RS	2	0.013168	3.864322	123.241855	0.001805	0.001269
RS	3	0.020389	3.864322	130.880579	0.001916	0.001348
RS	4	0.028070	2.974926	180.469779	0.002643	0.001905
RS	5	0.036242	2.974926	191.487313	0.002804	0.002123
RS	6	0.044935	1.326155	454.827690	0.006660	0.005232
RS	7	0.054182	1.326155	480.509688	0.007036	0.005725
RS	8	0.064020	0.951350	706.228776	0.010341	0.008409
RS	9	0.074485	0.951350	743.038827	0.010880	0.008978
RS	10	0.085618	0.969553	766.639619	0.011226	0.009344
RS	11	0.097461	0.969553	805.620481	0.011796	0.009983
RS	12	0.110060	1.264927	649.434737	0.009509	0.008168
RS	13	0.123463	1.264927	683.628594	0.010010	0.008643
RS	14	0.137721	1.780838	511.690021	0.007492	0.006522
RS	15	0.152889	1.780838	539.815577	0.007904	0.006863
RS	16	0.169025	2.233057	454.360579	0.006653	0.005822
RS	17	0.186190	2.233057	479.773734	0.007025	0.006176
RS	18	0.204450	2.356858	479.879072	0.007027	0.006259
RS	19	0.223875	2.356858	506.462535	0.007416	0.006687
RS	20	0.244540	2.184836	576.100316	0.008436	0.007718
RS	21	0.266524	2.184836	606.918520	0.008887	0.008242
RS	22	0.289910	1.873850	744.332779	0.010899	0.010231
RS	23	0.314788	1.873850	781.619273	0.011445	0.010874
RS	24	0.341253	1.539826	996.370753	0.014589	0.013995
RS	25	0.369407	1.539826	1040.989493	0.015243	0.014791
RS	26	0.399358	1.250628	1334.380449	0.019539	0.019129
RS	27	0.431219	1.250628	1383.976549	0.020265	0.020074
RS	28	0.465114	1.041380	1716.098072	0.025128	0.025097
RS	29	0.501171	1.041380	1763.376088	0.025820	0.026043
RS	30	0.539528	0.911920	2058.919396	0.030148	0.030597
RS	31	0.580333	0.911920	2093.951498	0.030661	0.031320
RS	32	0.623742	0.842408	2293.940544	0.033589	0.034442
RS	33	0.669920	0.842408	2309.216842	0.033813	0.034794
RS	34	0.719045	0.812673	2398.478040	0.035120	0.036213
RS	35	0.771304	0.812673	2391.350725	0.035016	0.036165
RS	36	0.826898	0.809447	2383.520794	0.034901	0.036086
RS	37	0.886038	0.809447	2355.527843	0.034491	0.035685
RS	38	0.948952	0.825433	2273.869364	0.033295	0.034470
RS	39	1.015881	0.825433	2229.142293	0.032640	0.033793
RS	40	1.087079	0.856457	2098.613030	0.030729	0.031829
RS	41	1.162821	0.856457	2042.292448	0.029904	0.030965
RS	42	1.243395	0.898893	1887.304471	0.027635	0.028627
RS	43	1.329110	0.898893	1824.095730	0.026709	0.027657
RS	44	1.420294	0.947879	1666.245855	0.024398	0.025280
RS	45	1.517297	0.947879	1599.384598	0.023419	0.024262
RS	46	1.620488	0.996938	1454.172199	0.021293	0.022082
RS	47	1.730264	0.996938	1385.150938	0.020282	0.021045
RS	48	1.847043	1.039309	1259.850767	0.018447	0.019174
RS	49	1.971274	1.039309	1188.913541	0.017409	0.018121
RS	50	2.103432	1.069985	1083.550078	0.015866	0.016555
RS	51	2.244022	1.069985	1010.547324	0.014797	0.015478
RS	52	2.393582	1.086819	921.131430	0.013488	0.014153
RS	53	2.552684	1.086819	846.299017	0.012392	0.013048
RS	54	2.721939	1.088115	769.454316	0.011267	0.011905
RS	55	2.901992	1.088115	693.550291	0.010155	0.010776
RS	56	3.093534	1.088115	618.548924	0.009057	0.009653
RS	57	3.297297	1.088115	545.477551	0.007987	0.008550
RS	58	3.514062	1.123825	461.702569	0.006761	0.007273
RS	59	3.744656	1.123825	399.972834	0.005857	0.006328
RS	60	3.989964	1.123825	341.976545	0.005007	0.005432
RS	61	4.250924	1.123825	288.333228	0.004222	0.004596
RS	62	4.528535	1.123825	239.517439	0.003507	0.003831
RS	63	4.823858	1.123825	822.607225	0.012045	0.013254
PA	4+25*2+4+6 0.194035042 0.057123842 4.823857909 3.864321987 2.974926370 1.326155371 0.951350267 0.969552683 1.264927264 1.780838409 2.233056688 2.356857710 2.184835840 1.873849529 1.539825699 1.250628067 1.041380270 0.911920342 0.842407626 0.812672587 0.809446990 0.825432722 0.856456729 0.898892714 0.947879476 0.996937966 1.039308978 1.069985187 1.086819476 1.088114870 1.123825029
//
IT	3973
RD	23
LK	-512637.974935
QD	-52.770287 -> -47.364745
RI	0.0056490050
TR	0.192962	0.057435
MT	4.841537
MM	C_pi: 1.107836, n_recomb: 69042.592618
RS	0	0.000000	3.853277	110.823293	0.001605	0.000126
RS	1	0.006387	3.853277	117.721866	0.001705	0.000792
RS	2	0.013181	3.853277	125.037711	0.001811	0.001280
RS	3	0.020409	3.853277	132.794470	0.001923	0.001362
RS	4	0.028099	3.092797	175.645367	0.002544	0.001847
RS	5	0.036280	3.092797	186.398798	0.002700	0.002056
RS	6	0.044984	1.349599	452.363903	0.006552	0.005174
RS	7	0.054244	1.349599	477.990133	0.006923	0.005655
RS	8	0.064094	0.951311	715.053437	0.010357	0.008447
RS	9	0.074574	0.951311	752.355249	0.010897	0.009012
RS	10	0.085724	0.961684	782.563990	0.011335	0.009450
RS	11	0.097585	0.961684	822.302368	0.011910	0.010093
RS	12	0.110204	1.257532	661.340686	0.009579	0.008236
RS	13	0.123628	1.257532	696.145484	0.010083	0.008717
RS	14	0.137911	1.785471	516.678962	0.007483	0.006523
RS	15	0.153105	1.785471	545.115448	0.007895	0.006866
RS	16	0.169270	2.256015	455.377500	0.006596	0.005781
RS	17	0.186467	2.256015	480.908342	0.006965	0.006135
RS	18	0.204762	2.390393	479.210874	0.006941	0.006194
RS	19	0.224226	2.390393	505.840082	0.007326	0.006618
RS	20	0.244932	2.218174	574.911661	0.008327	0.007631
RS	21	0.266962	2.218174	605.785069	0.008774	0.008149
RS	22	0.290398	1.901145	743.607366	0.010770	0.010123
RS	23	0.315331	1.901145	781.036341	0.011312	0.010758
RS	24	0.341856	1.559277	997.770208	0.014452	0.013873
RS	25	0.370075	1.559277	1042.717343	0.015103	0.014661
RS	26	0.400097	1.263017	1340.546906	0.019416	0.019013
RS	27	0.432036	1.263017	1390.730904	0.020143	0.019950
RS	28	0.466015	1.048905	1729.486151	0.025050	0.025011
RS	29	0.502163	1.048905	1777.542081	0.025746	0.025953
RS	30	0.540621	0.916757	2079.861151	0.030124	0.030553
RS	31	0.581534	0.916757	2115.644154	0.030643	0.031276
RS	32	0.625061	0.846005	2320.484798	0.033609	0.034433
RS	33	0.671367	0.846005	2336.289227	0.033838	0.034787
RS	34	0.720631	0.815837	2427.852536	0.035165	0.036225
RS	35	0.773041	0.815837	2420.962037	0.035065	0.036181
RS	36	0.828798	0.812627	2413.281283	0.034954	0.036107
RS	37	0.888116	0.812627	2385.268968	0.034548	0.035712
RS	38	0.951222	0.828938	2302.197122	0.033345	0.034491
RS	39	1.018359	0.828938	2257.284752	0.032694	0.033822
RS	40	1.089784	0.860575	2124.322775	0.030768	0.031845
RS	41	1.165770	0.860575	2067.758436	0.029949	0.030991
RS	42	1.246609	0.903902	1909.866386	0.027662	0.028638
RS	43	1.332610	0.903902	1846.442670	0.026744	0.027679
RS	44	1.424105	0.953998	1685.754299	0.024416	0.025286
RS	45	1.521442	0.953998	1618.744146	0.023446	0.024280
RS	46	1.624996	1.004233	1471.168918	0.021308	0.022090
RS	47	1.735164	1.004233	1402.045195	0.020307	0.021065
RS	48	1.852368	1.047634	1275.048766	0.018468	0.019189
RS	49	1.977056	1.047634	1203.992542	0.017438	0.018147
RS	50	2.109708	1.078996	1097.566936	0.015897	0.016583
RS	51	2.250832	1.078996	1024.344593	0.014836	0.015516
RS	52	2.400969	1.096075	934.314256	0.013532	0.014196
RS	53	2.560695	1.096075	859.080215	0.012443	0.013097
RS	54	2.730621	1.097016	781.951898	0.011326	0.011963
RS	55	2.911400	1.097016	705.377315	0.010217	0.010837
RS	56	3.103725	1.097016	629.621966	0.009119	0.009715
RS	57	3.308332	1.097016	555.727194	0.008049	0.008612
RS	58	3.526006	1.133585	470.589971	0.006816	0.007329
RS	59	3.757583	1.133585	408.093254	0.005911	0.006382
RS	60	4.003949	1.133585	349.297187	0.005059	0.005484
RS	61	4.266050	1.133585	294.839446	0.004270	0.004646
RS	62	4.544889	1.133585	245.212971	0.003552	0.003876
RS	63	4.841537	1.133585	846.503260	0.012261	0.013480
PA	4+25*2+4+6 0.192961820 0.057435454 4.841537205 3.853277129 3.092796979 1.349599492 0.951311254 0.961684480 1.257531866 1.785471480 2.256014936 2.390393016 2.218173789 1.901144811 1.559277347 1.263017153 1.048904778 0.916757474 0.846004771 0.815837014 0.812626647 0.828938097 0.860574529 0.903902489 0.953998438 1.004233103 1.047633750 1.078996493 1.096075170 1.097016322 1.133584570
//
IT	4326
RD	24
LK	-512627.295260
QD	-50.920396 -> -45.786558
RI	0.0055760799
TR	0.191928	0.057741
MT	4.858501
MM	C_pi: 1.114070, n_recomb: 69777.382963
RS	0	0.000000	3.837961	112.513112	0.001612	0.000127
RS	1	0.006392	3.837961	119.522509	0.001713	0.000798
RS	2	0.013193	3.837961	126.956172	0.001819	0.001292
RS	3	0.020429	3.837961	134.838147	0.001932	0.001378
RS	4	0.028127	3.212847	171.018873	0.002451	0.001792
RS	5	0.036318	3.212847	181.517180	0.002601	0.001993
RS	6	0.045031	1.373696	449.662027	0.006444	0.005115
RS	7	0.054302	1.373696	475.216744	0.006810	0.005584
RS	8	0.064166	0.951801	723.305563	0.010366	0.008481
RS	9	0.074660	0.951801	761.073445	0.010907	0.009040
RS	10	0.085825	0.954314	798.152719	0.011439	0.009552
RS	11	0.097703	0.954314	838.631976	0.012019	0.010199
RS	12	0.110341	1.250291	673.152280	0.009647	0.008304
RS	13	0.123787	1.250291	708.561508	0.010155	0.008791
RS	14	0.138092	1.789550	521.683613	0.007476	0.006525
RS	15	0.153311	1.789550	550.430041	0.007888	0.006872
RS	16	0.169504	2.277851	456.490660	0.006542	0.005744
RS	17	0.186732	2.277851	482.141443	0.006910	0.006097
RS	18	0.205060	2.422687	478.688942	0.006860	0.006132
RS	19	0.224561	2.422687	505.367294	0.007243	0.006553
RS	20	0.245308	2.250447	573.883177	0.008224	0.007549
RS	21	0.267381	2.250447	604.813624	0.008668	0.008061
RS	22	0.290865	1.927644	743.011512	0.010648	0.010020
RS	23	0.315851	1.927644	780.580157	0.011187	0.010648
RS	24	0.342433	1.578225	999.177525	0.014320	0.013756
RS	25	0.370715	1.578225	1044.442270	0.014968	0.014536
RS	26	0.400805	1.275115	1346.517670	0.019297	0.018901
RS	27	0.432818	1.275115	1397.272058	0.020025	0.019830
RS	28	0.466877	1.056277	1742.432995	0.024971	0.024926
RS	29	0.503114	1.056277	1791.249532	0.025671	0.025864
RS	30	0.541667	0.921521	2100.151760	0.030098	0.030507
RS	31	0.582684	0.921521	2136.676911	0.030621	0.031230
RS	32	0.626324	0.849567	2346.247995	0.033625	0.034420
RS	33	0.672753	0.849567	2362.584980	0.033859	0.034778
RS	34	0.722150	0.818978	2456.416193	0.035204	0.036232
RS	35	0.774704	0.818978	2449.779288	0.035109	0.036194
RS	36	0.830618	0.815776	2442.283163	0.035001	0.036124
RS	37	0.890107	0.815776	2414.276156	0.034600	0.035735
RS	38	0.953398	0.832393	2329.874157	0.033390	0.034510
RS	39	1.020734	0.832393	2284.802954	0.032744	0.033848
RS	40	1.092375	0.864609	2149.515928	0.030805	0.031861
RS	41	1.168596	0.864609	2092.730333	0.029992	0.031015
RS	42	1.249689	0.908785	1932.041336	0.027689	0.028648
RS	43	1.335965	0.908785	1868.417781	0.026777	0.027699
RS	44	1.427757	0.959944	1704.974950	0.024434	0.025294
RS	45	1.525416	0.959944	1637.823909	0.023472	0.024298
RS	46	1.629318	1.011311	1487.945235	0.021324	0.022099
RS	47	1.739862	1.011311	1418.721777	0.020332	0.021085
RS	48	1.857472	1.055702	1290.067847	0.018488	0.019206
RS	49	1.982600	1.055702	1218.892676	0.017468	0.018174
RS	50	2.115727	1.087726	1111.425794	0.015928	0.016611
RS	51	2.257363	1.087726	1037.984571	0.014876	0.015553
RS	52	2.408054	1.105031	947.354646	0.013577	0.014238
RS	53	2.568377	1.105031	871.722040	0.012493	0.013146
RS	54	2.738948	1.105610	794.324851	0.011384	0.012021
RS	55	2.920423	1.105610	717.085522	0.010277	0.010896
RS	56	3.113499	1.105610	640.583854	0.009180	0.009776
RS	57	3.318916	1.105610	565.874860	0.008110	0.008673
RS	58	3.537465	1.142988	479.398188	0.006870	0.007383
RS	59	3.769983	1.142988	416.140773	0.005964	0.006435
RS	60	4.017366	1.142988	356.552408	0.005110	0.005535
RS	61	4.280561	1.142988	301.288481	0.004318	0.004694
RS	62	4.560581	1.142988	250.859885	0.003595	0.003921
RS	63	4.858501	1.142988	870.256995	0.012472	0.013703
PA	4+25*2+4+6 0.191927980 0.057741453 4.858500980 3.837960682 3.212846909 1.373696173 0.951801164 0.954314393 1.250290639 1.789549586 2.277850545 2.422686629 2.250446566 1.927643780 1.578225246 1.275115222 1.056277088 0.921520596 0.849566851 0.818977583 0.815776171 0.832393139 0.864608719 0.908785018 0.959944005 1.011310589 1.055702493 1.087725595 1.105031289 1.105609778 1.142987519
//
IT	3840
RD	25
LK	-512617.151189
QD	-49.169531 -> -44.290384
RI	0.0055103928
TR	0.190931	0.058042
MT	4.874811
MM	C_pi: 1.120139, n_recomb: 70498.896826
RS	0	0.000000	3.819678	114.281224	0.001621	0.000128
RS	1	0.006398	3.819678	121.406054	0.001722	0.000804
RS	2	0.013205	3.819678	128.962394	0.001829	0.001304
RS	3	0.020448	3.819678	136.974703	0.001943	0.001394
RS	4	0.028154	3.334859	166.590739	0.002363	0.001739
RS	5	0.036353	3.334859	176.843230	0.002508	0.001932
RS	6	0.045077	1.398393	446.759801	0.006337	0.005056
RS	7	0.054359	1.398393	472.229204	0.006698	0.005513
RS	8	0.064234	0.952781	731.009531	0.010369	0.008510
RS	9	0.074742	0.952781	769.218871	0.010911	0.009064
RS	10	0.085921	0.947412	813.407797	0.011538	0.009651
RS	11	0.097817	0.947412	854.611647	0.012122	0.010301
RS	12	0.110473	1.243222	684.860589	0.009714	0.008371
RS	13	0.123938	1.243222	720.867490	0.010225	0.008863
RS	14	0.138266	1.793168	526.686705	0.007471	0.006528
RS	15	0.153510	1.793168	555.741424	0.007883	0.006878
RS	16	0.169729	2.298688	457.679953	0.006492	0.005709
RS	17	0.186986	2.298688	483.452198	0.006858	0.006061
RS	18	0.205347	2.453832	478.294970	0.006784	0.006074
RS	19	0.224882	2.453832	505.025369	0.007164	0.006492
RS	20	0.245668	2.281712	573.000159	0.008128	0.007471
RS	21	0.267783	2.281712	603.989361	0.008567	0.007978
RS	22	0.291314	1.953410	742.526185	0.010532	0.009922
RS	23	0.316350	1.953410	780.231687	0.011067	0.010543
RS	24	0.342987	1.596702	1000.589189	0.014193	0.013643
RS	25	0.371329	1.596702	1046.161519	0.014839	0.014416
RS	26	0.401484	1.286935	1352.310736	0.019182	0.018791
RS	27	0.433568	1.286935	1403.619162	0.019910	0.019714
RS	28	0.467705	1.063506	1754.967496	0.024894	0.024842
RS	29	0.504026	1.063506	1804.528182	0.025597	0.025777
RS	30	0.542671	0.926213	2119.832822	0.030069	0.030459
RS	31	0.583789	0.926213	2157.091488	0.030598	0.031183
RS	32	0.627536	0.853093	2371.281566	0.033636	0.034404
RS	33	0.674083	0.853093	2388.154572	0.033875	0.034765
RS	34	0.723608	0.822094	2484.216769	0.035238	0.036237
RS	35	0.776302	0.822094	2477.848679	0.035147	0.036203
RS	36	0.832366	0.818895	2470.571697	0.035044	0.036138
RS	37	0.892018	0.818895	2442.592470	0.034647	0.035755
RS	38	0.955486	0.835798	2356.940820	0.033432	0.034526
RS	39	1.023015	0.835798	2311.734643	0.032791	0.033872
RS	40	1.094864	0.868562	2174.222150	0.030841	0.031875
RS	41	1.171310	0.868562	2117.235573	0.030032	0.031038
RS	42	1.252647	0.913548	1953.845091	0.027715	0.028659
RS	43	1.339187	0.913548	1890.035773	0.026809	0.027719
RS	44	1.431265	0.965727	1723.918172	0.024453	0.025302
RS	45	1.529233	0.965727	1656.633667	0.023499	0.024317
RS	46	1.633470	1.018183	1504.509018	0.021341	0.022109
RS	47	1.744375	1.018183	1435.188180	0.020358	0.021105
RS	48	1.862376	1.063532	1304.911142	0.018510	0.019222
RS	49	1.987926	1.063532	1233.617350	0.017498	0.018200
RS	50	2.121509	1.096190	1125.129883	0.015960	0.016640
RS	51	2.263638	1.096190	1051.470649	0.014915	0.015590
RS	52	2.414861	1.113709	960.253751	0.013621	0.014280
RS	53	2.575759	1.113709	884.226083	0.012542	0.013194
RS	54	2.746950	1.113918	806.574110	0.011441	0.012077
RS	55	2.929095	1.113918	728.676223	0.010336	0.010955
RS	56	3.122893	1.113918	651.436121	0.009240	0.009835
RS	57	3.329089	1.113918	575.922170	0.008169	0.008733
RS	58	3.548478	1.152061	488.127885	0.006924	0.007436
RS	59	3.781903	1.152061	424.116332	0.006016	0.006488
RS	60	4.030263	1.152061	363.743271	0.005160	0.005586
RS	61	4.294512	1.152061	307.681400	0.004364	0.004741
RS	62	4.575667	1.152061	256.459168	0.003638	0.003965
RS	63	4.874811	1.152061	893.870567	0.012679	0.013921
PA	4+25*2+4+6 0.190930796 0.058041731 4.874810646 3.819678160 3.334858835 1.398393401 0.952781489 0.947412156 1.243222269 1.793167679 2.298687511 2.453831550 2.281712307 1.953410014 1.596702011 1.286935176 1.063505791 0.926212672 0.853092885 0.822093925 0.818895112 0.835797884 0.868562048 0.913548319 0.965727054 1.018183097 1.063531970 1.096190257 1.113708871 1.113917857 1.152060926
//
CC
CC	Brief Description of the file format:
CC	  CC  comments
CC	  MM  useful-messages
CC	  RD  round-of-iterations
CC	  LL  \log[P(sequence)]
CC	  QD  Q-before-opt Q-after-opt
CC	  TR  \theta_0 \rho_0
CC	  RS  k t_k \lambda_k \pi_k \sum_{l\not=k}A_{kl} A_{kk}
CC	  DC  begin end best-k t_k+\Delta_k max-prob
CC
MM	Version: 0.6.5-r67
MM	pattern:4+25*2+4+6, n:63, n_free_lambdas:28
MM	n_iterations:25, skip:1, max_t:5, theta/rho:5
MM	is_decoding:0
MM	n_seqs:21, sum_L:1174080, sum_n:217374
RD	0
LK	0.000000
QD	0.000000 -> 0.000000
RI	inf
TR	0.204744	0.040949
MT	5.000000
MM	C_pi: 1.000000, n_recomb: 47112.567157
RS	0	0.000000	1.000000	296.375249	0.006291	0.000000
RS	1	0.006440	1.000000	313.414125	0.006652	0.000000
RS	2	0.013294	1.000000	331.293640	0.007032	0.000000
RS	3	0.020590	1.000000	350.036881	0.007430	0.000000
RS	4	0.028356	1.000000	369.664890	0.007846	0.000000
RS	5	0.036622	1.000000	390.196174	0.008282	0.000000
RS	6	0.045421	1.000000	411.646163	0.008738	0.000000
RS	7	0.054785	1.000000	434.026600	0.009213	0.000000
RS	8	0.064753	1.000000	457.344867	0.009707	0.000000
RS	9	0.075363	1.000000	481.603245	0.010222	0.000000
RS	10	0.086656	1.000000	506.798103	0.010757	0.000000
RS	11	0.098677	1.000000	532.919014	0.011312	0.000000
RS	12	0.111471	1.000000	559.947802	0.011885	0.000000
RS	13	0.125090	1.000000	587.857516	0.012478	0.000000
RS	14	0.139585	1.000000	616.611340	0.013088	0.000000
RS	15	0.155014	1.000000	646.161446	0.013715	0.000000
RS	16	0.171437	1.000000	676.447784	0.014358	0.000000
RS	17	0.188917	1.000000	707.396845	0.015015	0.000000
RS	18	0.207523	1.000000	738.920398	0.015684	0.000000
RS	19	0.227327	1.000000	770.914213	0.016363	0.000000
RS	20	0.248406	1.000000	803.256829	0.017050	0.000000
RS	21	0.270843	1.000000	835.808357	0.017741	0.000000
RS	22	0.294725	1.000000	868.409389	0.018433	0.000000
RS	23	0.320144	1.000000	900.880044	0.019122	0.000000
RS	24	0.347201	1.000000	933.019205	0.019804	0.000000
RS	25	0.376000	1.000000	964.604011	0.020474	0.000000
RS	26	0.406654	1.000000	995.389669	0.021128	0.000000
RS	27	0.439282	1.000000	1025.109663	0.021759	0.000000
RS	28	0.474011	1.000000	1053.476439	0.022361	0.000000
RS	29	0.510976	1.000000	1080.182659	0.022928	0.000000
RS	30	0.550322	1.000000	1104.903105	0.023452	0.000000
RS	31	0.592202	1.000000	1127.297326	0.023928	0.000000
RS	32	0.636779	1.000000	1147.013111	0.024346	0.000000
RS	33	0.684227	1.000000	1163.690873	0.024700	0.000000
RS	34	0.734730	1.000000	1176.968980	0.024982	0.000000
RS	35	0.788485	1.000000	1186.490109	0.025184	0.000000
RS	36	0.845702	1.000000	1191.908588	0.025299	0.000000
RS	37	0.906604	1.000000	1192.898734	0.025320	0.000000
RS	38	0.971428	1.000000	1189.164071	0.025241	0.000000
RS	39	1.040426	1.000000	1180.447324	0.025056	0.000000
RS	40	1.113868	1.000000	1166.540942	0.024761	0.000000
RS	41	1.192040	1.000000	1147.297917	0.024352	0.000000
RS	42	1.275245	1.000000	1122.642491	0.023829	0.000000
RS	43	1.363809	1.000000	1092.580349	0.023191	0.000000
RS	44	1.458076	1.000000	1057.207768	0.022440	0.000000
RS	45	1.558414	1.000000	1016.719153	0.021581	0.000000
RS	46	1.665214	1.000000	971.412341	0.020619	0.000000
RS	47	1.778891	1.000000	921.691048	0.019564	0.000000
RS	48	1.899889	1.000000	868.063860	0.018425	0.000000
RS	49	2.028679	1.000000	811.139243	0.017217	0.000000
RS	50	2.165763	1.000000	751.616172	0.015954	0.000000
RS	51	2.311675	1.000000	690.270189	0.014652	0.000000
RS	52	2.466983	1.000000	627.934919	0.013328	0.000000
RS	53	2.632293	1.000000	565.479407	0.012003	0.000000
RS	54	2.808249	1.000000	503.781944	0.010693	0.000000
RS	55	2.995536	1.000000	443.701422	0.009418	0.000000
RS	56	3.194884	1.000000	386.047583	0.008194	0.000000
RS	57	3.407070	1.000000	331.551787	0.007037	0.000000
RS	58	3.632920	1.000000	280.840138	0.005961	0.000000
RS	59	3.873315	1.000000	234.410796	0.004976	0.000000
RS	60	4.129191	1.000000	192.617232	0.004088	0.000000
RS	61	4.401545	1.000000	155.658820	0.003304	0.000000
RS	62	4.691438	1.000000	123.579713	0.002623	0.000000
RS	63	5.000000	1.000000	349.287141	0.007414	0.000000
PA	4+25*2+4+6 0.204744007 0.040948801 5.000000000 1.000000000 1.000000000 1.000000000 1.000000000 1.000000000 1.000000000 1.000000000 1.000000000 1.000000000 1.000000000 1.000000000 1.000000000 1.000000000 1.000000000 1.000000000 1.000000000 1.000000000 1.000000000 1.000000000 1.000000000 1.000000000 1.000000000 1.000000000 1.000000000 1.000000000 1.000000000 1.000000000 1.000000000
//
IT	5037
RD	1
LK	-529255.764463
QD	-384.386333 -> -249.587143
RI	0.0279714936
TR	0.210782	0.043825
MT	4.701996
MM	C_pi: 0.981450, n_recomb: 49435.918913
RS	0	0.000000	1.902444	160.976123	0.003256	0.000074
RS	1	0.006338	1.902444	170.616172	0.003451	0.000447
RS	2	0.013078	1.902444	180.795762	0.003657	0.000966
RS	3	0.020245	1.902444	191.540173	0.003875	0.001648
RS	4	0.027867	1.383430	278.764281	0.005639	0.002491
RS	5	0.035971	1.383430	294.700674	0.005961	0.003398
RS	6	0.044589	1.218429	353.448389	0.007150	0.004291
RS	7	0.053753	1.218429	373.022653	0.007546	0.005143
RS	8	0.063499	1.144196	418.906261	0.008474	0.005929
RS	9	0.073861	1.144196	441.417804	0.008929	0.006633
RS	10	0.084881	1.116137	476.495919	0.009639	0.007272
RS	11	0.096599	1.116137	501.371223	0.010142	0.007875
RS	12	0.109060	1.109434	530.357861	0.010728	0.008456
RS	13	0.122311	1.109434	557.233098	0.011272	0.009007
RS	14	0.136401	1.109960	584.748867	0.011828	0.009519
RS	15	0.151385	1.109960	613.419042	0.012408	0.010004
RS	16	0.167318	1.106567	644.897076	0.013045	0.010495
RS	17	0.184261	1.106567	675.282447	0.013660	0.011043
RS	18	0.202278	1.092658	715.322796	0.014470	0.011691
RS	19	0.221437	1.092658	747.347934	0.015118	0.012470
RS	20	0.241810	1.068401	797.461897	0.016131	0.013396
RS	21	0.263474	1.068401	830.856613	0.016807	0.014475
RS	22	0.286512	1.037510	889.967720	0.018002	0.015705
RS	23	0.311010	1.037510	924.110766	0.018693	0.017080
RS	24	0.337061	1.003943	989.711075	0.020020	0.018590
RS	25	0.364762	1.003943	1023.542778	0.020704	0.020220
RS	26	0.394220	0.971248	1091.664596	0.022082	0.021943
RS	27	0.425544	0.971248	1123.659761	0.022730	0.023713
RS	28	0.458854	0.942837	1188.339224	0.024038	0.025464
RS	29	0.494275	0.942837	1216.589140	0.024609	0.027125
RS	30	0.531942	0.921093	1271.215718	0.025714	0.028628
RS	31	0.571995	0.921093	1293.651874	0.026168	0.029917
RS	32	0.614588	0.906671	1333.185968	0.026968	0.030953
RS	33	0.659880	0.906671	1347.850387	0.027265	0.031712
RS	34	0.708042	0.898863	1369.785916	0.027708	0.032185
RS	35	0.759257	0.898863	1375.037676	0.027815	0.032376
RS	36	0.813719	0.896265	1379.135902	0.027897	0.032302
RS	37	0.871632	0.896265	1373.763535	0.027789	0.031984
RS	38	0.933216	0.897316	1361.216413	0.027535	0.031450
RS	39	0.998703	0.897316	1344.491208	0.027197	0.030727
RS	40	1.068340	0.900682	1317.032154	0.026641	0.029839
RS	41	1.142392	0.900682	1288.760556	0.026069	0.028810
RS	42	1.221137	0.905349	1248.294563	0.025251	0.027659
RS	43	1.304873	0.905349	1208.882254	0.024454	0.026409
RS	44	1.393916	0.910468	1157.584562	0.023416	0.025077
RS	45	1.488604	0.910468	1108.076063	0.022414	0.023686
RS	46	1.589292	0.915290	1048.405432	0.021207	0.022251
RS	47	1.696363	0.915290	990.488528	0.020036	0.020790
RS	48	1.810219	0.919288	925.002120	0.018711	0.019313
RS	49	1.931293	0.919288	860.996070	0.017416	0.017831
RS	50	2.060040	0.922267	792.301175	0.016027	0.016352
RS	51	2.196947	0.922267	725.102640	0.014668	0.014884
RS	52	2.342532	0.924302	655.990361	0.013270	0.013438
RS	53	2.497344	0.924302	588.906069	0.011913	0.012023
RS	54	2.661968	0.925898	522.218446	0.010564	0.010652
RS	55	2.837027	0.925898	458.698214	0.009279	0.009338
RS	56	3.023181	0.925898	398.051438	0.008052	0.008093
RS	57	3.221134	0.925898	341.000497	0.006898	0.006928
RS	58	3.431633	0.929953	287.039526	0.005806	0.005855
RS	59	3.655475	0.929953	239.303559	0.004841	0.004879
RS	60	3.893504	0.929953	196.452164	0.003974	0.004006
RS	61	4.146619	0.929953	158.649958	0.003209	0.003237
RS	62	4.415778	0.929953	125.906155	0.002547	0.002570
RS	63	4.701996	0.929953	356.873688	0.007219	0.007284
PA	4+25*2+4+6 0.210782065 0.043824558 4.701995850 1.902444363 1.383429527 1.218429089 1.144195557 1.116136551 1.109434128 1.109960079 1.106567383 1.092658043 1.068401337 1.037509918 1.003943443 0.971248209 0.942836761 0.921092987 0.906671047 0.898863077 0.896265030 0.897315860 0.900682449 0.905349016 0.910468102 0.915289879 0.919287682 0.922266960 0.924302101 0.925897598 0.929952681
//
IT	4242
RD	2
LK	-529035.641898
QD	-233.964829 -> -176.722195
RI	0.0163465715
TR	0.212663	0.045651
MT	4.576421
MM	C_pi: 0.973395, n_recomb: 51038.470334
RS	0	0.000000	2.882639	108.895678	0.002134	0.000066
RS	1	0.006293	2.882639	115.505738	0.002263	0.000373
RS	2	0.012983	2.882639	122.500811	0.002400	0.000759
RS	3	0.020094	2.882639	129.901222	0.002545	0.001235
RS	4	0.027652	1.618338	245.059322	0.004801	0.002466
RS	5	0.035685	1.618338	259.200700	0.005079	0.003229
RS	6	0.044225	1.303022	340.164679	0.006665	0.004458
RS	7	0.053301	1.303022	359.060916	0.007035	0.005184
RS	8	0.062949	1.180631	417.943144	0.008189	0.006214
RS	9	0.073204	1.180631	440.390114	0.008629	0.006820
RS	10	0.084105	1.147818	476.979837	0.009345	0.007542
RS	11	0.095692	1.147818	501.883725	0.009833	0.008053
RS	12	0.108007	1.155257	524.371881	0.010274	0.008586
RS	13	0.121098	1.155257	551.066022	0.010797	0.009031
RS	14	0.135013	1.175691	568.709211	0.011143	0.009423
RS	15	0.149803	1.175691	596.914942	0.011695	0.009782
RS	16	0.165525	1.186058	620.588631	0.012159	0.010172
RS	17	0.182235	1.186058	650.383529	0.012743	0.010580
RS	18	0.199998	1.172236	688.967436	0.013499	0.011215
RS	19	0.218878	1.172236	720.581304	0.014118	0.011826
RS	20	0.238947	1.135115	777.270128	0.015229	0.012845
RS	21	0.260278	1.135115	810.733121	0.015885	0.013721
RS	22	0.282952	1.083461	884.453756	0.017329	0.015156
RS	23	0.307053	1.083461	919.311927	0.018012	0.016297
RS	24	0.332671	1.026187	1006.751987	0.019725	0.018128
RS	25	0.359901	1.026187	1041.885770	0.020414	0.019504
RS	26	0.388844	0.970604	1137.104942	0.022279	0.021651
RS	27	0.419610	0.970604	1170.636160	0.022936	0.023165
RS	28	0.452311	0.922980	1263.630874	0.024758	0.025392
RS	29	0.487071	0.922980	1293.037892	0.025335	0.026828
RS	30	0.524018	0.887167	1372.079959	0.026883	0.028777
RS	31	0.563290	0.887167	1394.623328	0.027325	0.029894
RS	32	0.605034	0.863835	1450.757681	0.028425	0.031270
RS	33	0.649405	0.863835	1464.012832	0.028684	0.031916
RS	34	0.696569	0.851487	1493.299594	0.029258	0.032585
RS	35	0.746700	0.851487	1495.517266	0.029302	0.032718
RS	36	0.799987	0.847660	1498.649267	0.029363	0.032703
RS	37	0.856628	0.847660	1488.854038	0.029171	0.032369
RS	38	0.916833	0.849776	1469.313886	0.028788	0.031798
RS	39	0.980827	0.849776	1447.236242	0.028356	0.031086
RS	40	1.048848	0.855684	1409.284483	0.027612	0.030106
RS	41	1.121150	0.855684	1375.279889	0.026946	0.029106
RS	42	1.198003	0.863759	1322.998782	0.025922	0.027844
RS	43	1.279692	0.863759	1278.004010	0.025040	0.026633
RS	44	1.366523	0.872618	1215.320083	0.023812	0.025199
RS	45	1.458818	0.872618	1160.795889	0.022744	0.023852
RS	46	1.556922	0.880983	1091.430387	0.021384	0.022340
RS	47	1.661199	0.880983	1029.291839	0.020167	0.020922
RS	48	1.772040	0.887912	956.377106	0.018738	0.019398
RS	49	1.889856	0.887912	888.977756	0.017418	0.017955
RS	50	2.015087	0.893030	815.027554	0.015969	0.016456
RS	51	2.148199	0.893030	745.169136	0.014600	0.015020
RS	52	2.289689	0.896466	672.492772	0.013176	0.013570
RS	53	2.440083	0.896466	603.341178	0.011821	0.012178
RS	54	2.599942	0.899111	534.122809	0.010465	0.010805
RS	55	2.769862	0.899111	469.033554	0.009190	0.009503
RS	56	2.950476	0.899111	406.954039	0.007973	0.008262
RS	57	3.142457	0.899111	348.607529	0.006830	0.007097
RS	58	3.346520	0.907366	292.225097	0.005726	0.005994
RS	59	3.563425	0.907366	243.960404	0.004780	0.005017
RS	60	3.793982	0.907366	200.593627	0.003930	0.004138
RS	61	4.039048	0.907366	162.291255	0.003180	0.003359
RS	62	4.299537	0.907366	129.065867	0.002529	0.002681
RS	63	4.576421	0.907366	369.595799	0.007242	0.007747
PA	4+25*2+4+6 0.212662910 0.045651470 4.576420798 2.882639298 1.618337570 1.303022143 1.180630934 1.147817736 1.155256732 1.175691205 1.186057696 1.172236417 1.135114522 1.083460806 1.026186575 0.970603536 0.922979730 0.887166599 0.863835350 0.851487383 0.847660386 0.849775686 0.855684285 0.863758648 0.872617602 0.880982744 0.887912304 0.893030094 0.896466185 0.899111207 0.907365992
//
IT	4493
RD	3
LK	-528935.642007
QD	-179.972600 -> -146.018786
RI	0.0116552579
TR	0.212374	0.046857
MT	4.534697
MM	C_pi: 0.974273, n_recomb: 52402.356225
RS	0	0.000000	3.890005	82.627699	0.001577	0.000059
RS	1	0.006278	3.890005	87.682592	0.001673	0.000318
RS	2	0.012951	3.890005	93.037888	0.001775	0.000621
RS	3	0.020042	3.890005	98.710294	0.001884	0.000975
RS	4	0.027579	1.757147	231.535747	0.004418	0.002448
RS	5	0.035589	1.757147	244.965552	0.004675	0.003123
RS	6	0.044102	1.319476	344.750687	0.006579	0.004616
RS	7	0.053149	1.319476	363.892887	0.006944	0.005282
RS	8	0.062764	1.166643	434.008783	0.008282	0.006492
RS	9	0.072983	1.166643	457.221908	0.008725	0.007072
RS	10	0.083843	1.139079	493.001499	0.009408	0.007805
RS	11	0.095386	1.139079	518.651032	0.009897	0.008298
RS	12	0.107653	1.168400	531.678766	0.010146	0.008703
RS	13	0.120690	1.168400	558.769605	0.010663	0.009120
RS	14	0.134545	1.217020	563.526382	0.010754	0.009320
RS	15	0.149271	1.217020	591.689093	0.011291	0.009639
RS	16	0.164921	1.250031	604.501228	0.011536	0.009867
RS	17	0.181554	1.250031	633.951646	0.012098	0.010220
RS	18	0.199231	1.244330	667.301460	0.012734	0.010774
RS	19	0.218017	1.244330	698.555243	0.013331	0.011306
RS	20	0.237984	1.200809	756.824225	0.014443	0.012334
RS	21	0.259203	1.200809	790.217061	0.015080	0.013103
RS	22	0.281755	1.133708	872.432506	0.016649	0.014640
RS	23	0.305723	1.133708	907.731958	0.017322	0.015650
RS	24	0.331196	1.057486	1010.319760	0.019280	0.017680
RS	25	0.358268	1.057486	1046.453002	0.019970	0.018912
RS	26	0.387040	0.983477	1162.300138	0.022180	0.021351
RS	27	0.417618	0.983477	1197.170918	0.022846	0.022721
RS	28	0.450116	0.920685	1313.034401	0.025057	0.025298
RS	29	0.484654	0.920685	1343.628049	0.025641	0.026608
RS	30	0.521360	0.874111	1443.135741	0.027540	0.028895
RS	31	0.560371	0.874111	1466.120724	0.027978	0.029916
RS	32	0.601832	0.844241	1536.450462	0.029320	0.031549
RS	33	0.645895	0.844241	1548.981891	0.029559	0.032130
RS	34	0.692725	0.828789	1584.606541	0.030239	0.032938
RS	35	0.742495	0.828789	1584.853030	0.030244	0.033034
RS	36	0.795390	0.824396	1587.196552	0.030289	0.033050
RS	37	0.851606	0.824396	1574.418344	0.030045	0.032701
RS	38	0.911351	0.827688	1549.044465	0.029561	0.032081
RS	39	0.974847	0.827688	1523.388301	0.029071	0.031372
RS	40	1.042329	0.835901	1476.846606	0.028183	0.030304
RS	41	1.114049	0.835901	1439.125156	0.027463	0.029320
RS	42	1.190271	0.846960	1377.394236	0.026285	0.027960
RS	43	1.271279	0.846960	1328.945083	0.025360	0.026777
RS	44	1.357372	0.859070	1257.413476	0.023995	0.025255
RS	45	1.448871	0.859070	1199.965308	0.022899	0.023942
RS	46	1.546114	0.870515	1123.342515	0.021437	0.022368
RS	47	1.649463	0.870515	1058.898511	0.020207	0.020986
RS	48	1.759301	0.879981	980.695528	0.018715	0.019429
RS	49	1.876034	0.879981	911.533154	0.017395	0.018021
RS	50	2.000096	0.886919	834.051845	0.015916	0.016511
RS	51	2.131947	0.886919	762.808528	0.014557	0.015106
RS	52	2.272077	0.891507	687.834519	0.013126	0.013658
RS	53	2.421004	0.891507	617.509644	0.011784	0.012288
RS	54	2.579281	0.894983	546.594940	0.010431	0.010918
RS	55	2.747496	0.894983	480.462074	0.009169	0.009629
RS	56	2.926271	0.894983	417.325045	0.007964	0.008396
RS	57	3.116271	0.894983	357.920336	0.006830	0.007232
RS	58	3.318200	0.907633	299.123965	0.005708	0.006100
RS	59	3.532806	0.907633	250.374975	0.004778	0.005127
RS	60	3.760886	0.907633	206.451115	0.003940	0.004246
RS	61	4.003286	0.907633	167.540968	0.003197	0.003462
RS	62	4.260904	0.907633	133.680320	0.002551	0.002776
RS	63	4.534697	0.907633	388.150316	0.007407	0.008170
PA	4+25*2+4+6 0.212373689 0.046856956 4.534696991 3.890005412 1.757147224 1.319476188 1.166643413 1.139079190 1.168400474 1.217019614 1.250031172 1.244330159 1.200808911 1.133707632 1.057485688 0.983477333 0.920684551 0.874110924 0.844241467 0.828789195 0.824396483 0.827687982 0.835901335 0.846960027 0.859069916 0.870515478 0.879981159 0.886919435 0.891507124 0.894982541 0.907632568
//
IT	4372
RD	4
LK	-528872.658426
QD	-155.124562 -> -129.480628
RI	0.0092835914
TR	0.210997	0.047708
MT	4.535010
MM	C_pi: 0.980402, n_recomb: 53660.104760
RS	0	0.000000	4.950175	66.466303	0.001239	0.000052
RS	1	0.006278	4.950175	70.557913	0.001315	0.000275
RS	2	0.012951	4.950175	74.895973	0.001396	0.000520
RS	3	0.020043	4.950175	79.494623	0.001481	0.000794
RS	4	0.027580	1.852143	225.185292	0.004197	0.002422
RS	5	0.035590	1.852143	238.305274	0.004441	0.003035
RS	6	0.044102	1.310910	355.856770	0.006632	0.004747
RS	7	0.053150	1.310910	375.600101	0.007000	0.005385
RS	8	0.062765	1.135170	457.339162	0.008523	0.006750
RS	9	0.072985	1.135170	481.682015	0.008977	0.007337
RS	10	0.083845	1.114381	516.442789	0.009624	0.008057
RS	11	0.095388	1.114381	543.189242	0.010123	0.008565
RS	12	0.107655	1.165913	545.853494	0.010172	0.008816
RS	13	0.120693	1.165913	573.656175	0.010691	0.009241
RS	14	0.134549	1.244561	564.604653	0.010522	0.009228
RS	15	0.149275	1.244561	592.989172	0.011051	0.009545
RS	16	0.164926	1.304075	594.116925	0.011072	0.009595
RS	17	0.181559	1.304075	623.420736	0.011618	0.009932
RS	18	0.199236	1.310956	650.239902	0.012118	0.010383
RS	19	0.218024	1.310956	681.239341	0.012695	0.010876
RS	20	0.237991	1.264850	738.850891	0.013769	0.011879
RS	21	0.259211	1.264850	772.170210	0.014390	0.012585
RS	22	0.281764	1.185356	859.659770	0.016020	0.014173
RS	23	0.305733	1.185356	895.301913	0.016685	0.015103
RS	24	0.331207	1.092793	1009.141511	0.018806	0.017266
RS	25	0.358280	1.092793	1046.136626	0.019496	0.018407
RS	26	0.387053	1.002731	1178.572626	0.021964	0.021064
RS	27	0.417633	1.002731	1214.694604	0.022637	0.022345
RS	28	0.450132	0.926882	1349.870466	0.025156	0.025196
RS	29	0.484672	0.926882	1381.699048	0.025749	0.026430
RS	30	0.521380	0.871266	1499.007668	0.027935	0.028990
RS	31	0.560393	0.871266	1522.677297	0.028376	0.029953
RS	32	0.601856	0.836087	1605.535244	0.029920	0.031792
RS	33	0.645922	0.836087	1617.808500	0.030149	0.032334
RS	34	0.692754	0.818281	1659.021943	0.030917	0.033248
RS	35	0.742527	0.818281	1657.992683	0.030898	0.033319
RS	36	0.795424	0.813680	1659.591659	0.030928	0.033346
RS	37	0.851643	0.813680	1644.741596	0.030651	0.032987
RS	38	0.911392	0.818225	1614.218759	0.030082	0.032314
RS	39	0.974892	0.818225	1586.068696	0.029558	0.031607
RS	40	1.042378	0.828645	1532.080090	0.028552	0.030454
RS	41	1.114102	0.828645	1491.830463	0.027801	0.029483
RS	42	1.190329	0.842493	1422.055082	0.026501	0.028033
RS	43	1.271342	0.842493	1371.357121	0.025556	0.026873
RS	44	1.357441	0.857626	1292.443013	0.024086	0.025274
RS	45	1.448946	0.857626	1233.205343	0.022982	0.023992
RS	46	1.546196	0.871930	1150.684903	0.021444	0.022364
RS	47	1.649551	0.871930	1084.925362	0.020218	0.021017
RS	48	1.759396	0.883737	1002.572839	0.018684	0.019432
RS	49	1.876138	0.883737	932.444943	0.017377	0.018057
RS	50	2.000209	0.892332	852.300994	0.015883	0.016541
RS	51	2.132069	0.892332	780.256391	0.014541	0.015165
RS	52	2.272209	0.897935	703.580298	0.013112	0.013722
RS	53	2.421147	0.897935	632.453484	0.011786	0.012374
RS	54	2.579436	0.902117	560.196498	0.010440	0.011010
RS	55	2.747664	0.902117	493.197514	0.009191	0.009734
RS	56	2.926453	0.902117	429.107283	0.007997	0.008509
RS	57	3.116468	0.902117	368.682735	0.006871	0.007348
RS	58	3.318412	0.919311	307.374821	0.005728	0.006186
RS	59	3.533036	0.919311	258.093557	0.004810	0.005219
RS	60	3.761134	0.919311	213.529492	0.003979	0.004340
RS	61	4.003554	0.919311	173.902791	0.003241	0.003553
RS	62	4.261194	0.919311	139.281681	0.002596	0.002861
RS	63	4.535010	0.919311	410.650498	0.007653	0.008566
PA	4+25*2+4+6 0.210997309 0.047707805 4.535009985 4.950174863 1.852143180 1.310909809 1.135169828 1.114380833 1.165912998 1.244560884 1.304074859 1.310956332 1.264849701 1.185355975 1.092793040 1.002730894 0.926881709 0.871266414 0.836087096 0.818280893 0.813679614 0.818224528 0.828644627 0.842492910 0.857625743 0.871929808 0.883737487 0.892332444 0.897935117 0.902117344 0.919311215
//
IT	4509
RD	5
LK	-528823.488479
QD	-140.237507 -> -118.447105
RI	0.0078626761
TR	0.209106	0.048358
MT	4.556535
MM	C_pi: 0.989358, n_recomb: 54859.378932
RS	0	0.000000	6.105266	55.141986	0.001005	0.000046
RS	1	0.006286	6.105266	58.555332	0.001067	0.000239
RS	2	0.012968	6.105266	62.176427	0.001133	0.000442
RS	3	0.020069	6.105266	66.017457	0.001203	0.000659
RS	4	0.027617	1.934197	220.929035	0.004027	0.002384
RS	5	0.035639	1.934197	233.861600	0.004263	0.002948
RS	6	0.044166	1.298180	368.316670	0.006714	0.004846
RS	7	0.053229	1.298180	388.749255	0.007086	0.005467
RS	8	0.062861	1.101363	483.087983	0.008806	0.006983
RS	9	0.073099	1.101363	508.686671	0.009273	0.007589
RS	10	0.083981	1.085440	543.138991	0.009901	0.008297
RS	11	0.095546	1.085440	571.137238	0.010411	0.008833
RS	12	0.107839	1.156544	563.484187	0.010271	0.008930
RS	13	0.120904	1.156544	592.161176	0.010794	0.009377
RS	14	0.134791	1.264033	569.282676	0.010377	0.009155
RS	15	0.149550	1.264033	598.045562	0.010901	0.009485
RS	16	0.165238	1.351215	587.543661	0.010710	0.009359
RS	17	0.181911	1.351215	616.836358	0.011244	0.009696
RS	18	0.199633	1.373093	636.848655	0.011609	0.010040
RS	19	0.218469	1.373093	667.685541	0.012171	0.010514
RS	20	0.238488	1.326758	723.643900	0.013191	0.011475
RS	21	0.259767	1.326758	756.915885	0.013797	0.012143
RS	22	0.282383	1.236778	847.906011	0.015456	0.013754
RS	23	0.306420	1.236778	883.848952	0.016111	0.014629
RS	24	0.331969	1.129481	1006.558272	0.018348	0.016888
RS	25	0.359124	1.129481	1044.334353	0.019037	0.017967
RS	26	0.387985	1.024812	1190.738880	0.021705	0.020794
RS	27	0.418662	1.024812	1228.050211	0.022385	0.022014
RS	28	0.451266	0.937189	1380.155749	0.025158	0.025092
RS	29	0.485920	0.937189	1413.239667	0.025761	0.026275
RS	30	0.522753	0.873573	1546.528567	0.028191	0.029065
RS	31	0.561901	0.873573	1571.028018	0.028637	0.029991
RS	32	0.603510	0.833816	1665.265901	0.030355	0.032004
RS	33	0.647734	0.833816	1677.568532	0.030579	0.032520
RS	34	0.694739	0.814097	1723.833204	0.031423	0.033519
RS	35	0.744698	0.814097	1721.959714	0.031389	0.033574
RS	36	0.797798	0.809488	1722.809923	0.031404	0.033602
RS	37	0.854236	0.809488	1706.449292	0.031106	0.033236
RS	38	0.914222	0.815320	1671.197098	0.030463	0.032509
RS	39	0.977979	0.815320	1641.211673	0.029917	0.031804
RS	40	1.045744	0.827873	1580.496976	0.028810	0.030571
RS	41	1.117768	0.827873	1538.425356	0.028043	0.029613
RS	42	1.194321	0.844380	1461.484381	0.026641	0.028079
RS	43	1.275685	0.844380	1409.233992	0.025688	0.026941
RS	44	1.362165	0.862383	1323.841159	0.024132	0.025273
RS	45	1.454080	0.862383	1263.446428	0.023031	0.024019
RS	46	1.551774	0.879397	1175.841997	0.021434	0.022345
RS	47	1.655609	0.879397	1109.296404	0.020221	0.021030
RS	48	1.765972	0.893414	1023.451071	0.018656	0.019423
RS	49	1.883272	0.893414	952.764547	0.017367	0.018080
RS	50	2.007946	0.903550	870.438797	0.015867	0.016561
RS	51	2.140457	0.903550	797.874143	0.014544	0.015211
RS	52	2.281298	0.910070	719.807394	0.013121	0.013776
RS	53	2.430993	0.910070	648.043776	0.011813	0.012448
RS	54	2.590099	0.914865	574.621328	0.010474	0.011091
RS	55	2.759206	0.914865	506.819075	0.009239	0.009828
RS	56	2.938943	0.914865	441.804004	0.008053	0.008610
RS	57	3.129979	0.914865	380.356945	0.006933	0.007452
RS	58	3.333025	0.936687	316.452043	0.005768	0.006262
RS	59	3.548834	0.936687	266.595073	0.004860	0.005302
RS	60	3.778210	0.936687	221.333821	0.004035	0.004425
RS	61	4.022005	0.936687	180.923705	0.003298	0.003637
RS	62	4.281126	0.936687	145.469065	0.002652	0.002940
RS	63	4.556535	0.936687	435.627189	0.007941	0.008944
PA	4+25*2+4+6 0.209106444 0.048357785 4.556535125 6.105266492 1.934196803 1.298180153 1.101362947 1.085439852 1.156544117 1.264032666 1.351214650 1.373092533 1.326758310 1.236778157 1.129481024 1.024812326 0.937188930 0.873572589 0.833815831 0.814097116 0.809488323 0.815319787 0.827872744 0.844379845 0.862382624 0.879397011 0.893414491 0.903549616 0.910069850 0.914864796 0.936686833
//
IT	4314
RD	6
LK	-528781.113376
QD	-129.404812 -> -109.977051
RI	0.0068995367
TR	0.207004	0.048894
MT	4.588418
MM	C_pi: 0.999730, n_recomb: 56020.561023
RS	0	0.000000	7.389213	46.590679	0.000832	0.000041
RS	1	0.006298	7.389213	49.489199	0.000883	0.000209
RS	2	0.012992	7.389213	52.565657	0.000938	0.000379
RS	3	0.020108	7.389213	55.830666	0.000997	0.000555
RS	4	0.027672	2.017918	216.813899	0.003870	0.002334
RS	5	0.035713	2.017918	229.569607	0.004098	0.002855
RS	6	0.044260	1.289673	379.758251	0.006779	0.004913
RS	7	0.053345	1.289673	400.843800	0.007155	0.005521
RS	8	0.063002	1.071098	508.802038	0.009082	0.007188
RS	9	0.073268	1.071098	535.663547	0.009562	0.007816
RS	10	0.084180	1.057228	570.954674	0.010192	0.008525
RS	11	0.095779	1.057228	600.258070	0.010715	0.009093
RS	12	0.108109	1.144510	582.810025	0.010404	0.009046
RS	13	0.121215	1.144510	612.441693	0.010932	0.009520
RS	14	0.135147	1.278516	576.096801	0.010284	0.009099
RS	15	0.149956	1.278516	605.330756	0.010806	0.009448
RS	16	0.165698	1.393148	583.600627	0.010418	0.009156
RS	17	0.182431	1.393148	612.974169	0.010942	0.009500
RS	18	0.200218	1.431320	626.296808	0.011180	0.009740
RS	19	0.219125	1.431320	657.042239	0.011729	0.010203
RS	20	0.239222	1.386284	710.928756	0.012690	0.011118
RS	21	0.260586	1.386284	744.183111	0.013284	0.011758
RS	22	0.283295	1.287129	837.631957	0.014952	0.013378
RS	23	0.307434	1.287129	873.854840	0.015599	0.014213
RS	24	0.333093	1.166207	1003.884374	0.017920	0.016542
RS	25	0.360369	1.166207	1042.384838	0.018607	0.017574
RS	26	0.389362	1.047929	1200.964116	0.021438	0.020540
RS	27	0.420181	1.047929	1239.412138	0.022124	0.021715
RS	28	0.452940	0.949416	1406.772380	0.025112	0.024985
RS	29	0.487763	0.949416	1441.110022	0.025725	0.026133
RS	30	0.524780	0.878503	1589.099674	0.028366	0.029122
RS	31	0.564127	0.878503	1614.510213	0.028820	0.030023
RS	32	0.605952	0.834662	1719.310166	0.030691	0.032186
RS	33	0.650412	0.834662	1731.818675	0.030914	0.032685
RS	34	0.697671	0.813310	1782.761073	0.031823	0.033756
RS	35	0.747906	0.813310	1780.313758	0.031780	0.033800
RS	36	0.801306	0.808807	1780.408632	0.031781	0.033825
RS	37	0.858068	0.808807	1762.890002	0.031469	0.033454
RS	38	0.918405	0.815919	1723.199443	0.030760	0.032674
RS	39	0.982542	0.815919	1691.788358	0.030199	0.031973
RS	40	1.050718	0.830526	1624.841455	0.029004	0.030664
RS	41	1.123188	0.830526	1581.379044	0.028229	0.029719
RS	42	1.200222	0.849572	1497.868059	0.026738	0.028110
RS	43	1.282107	0.849572	1444.478507	0.025785	0.026992
RS	44	1.369149	0.870312	1353.205968	0.024156	0.025262
RS	45	1.461673	0.870312	1292.015426	0.023063	0.024036
RS	46	1.560024	0.889909	1199.851378	0.021418	0.022321
RS	47	1.664569	0.889909	1132.807871	0.020221	0.021036
RS	48	1.775698	0.906020	1043.879532	0.018634	0.019411
RS	49	1.893825	0.906020	972.842836	0.017366	0.018097
RS	50	2.019392	0.917593	888.622437	0.015862	0.016577
RS	51	2.152867	0.917593	815.671328	0.014560	0.015253
RS	52	2.294748	0.924945	736.391283	0.013145	0.013826
RS	53	2.445564	0.924945	664.060652	0.011854	0.012516
RS	54	2.605878	0.930269	589.570661	0.010524	0.011167
RS	55	2.776289	0.930269	520.981430	0.009300	0.009915
RS	56	2.957431	0.930269	455.043394	0.008123	0.008704
RS	57	3.149982	0.930269	392.562586	0.007007	0.007550
RS	58	3.354659	0.956741	326.000420	0.005819	0.006331
RS	59	3.572226	0.956741	275.536854	0.004918	0.005378
RS	60	3.803495	0.956741	229.544426	0.004098	0.004504
RS	61	4.049329	0.956741	188.314504	0.003362	0.003714
RS	62	4.310645	0.956741	151.988336	0.002713	0.003014
RS	63	4.588418	0.956741	462.142901	0.008250	0.009308
PA	4+25*2+4+6 0.207004264 0.048893810 4.588417695 7.389212578 2.017918304 1.289672954 1.071097881 1.057228225 1.144509651 1.278516454 1.393148235 1.431320008 1.386284128 1.287128541 1.166206694 1.047929283 0.949415744 0.878503314 0.834661912 0.813309863 0.808806658 0.815918889 0.830525534 0.849572384 0.870312309 0.889909174 0.906020222 0.917593042 0.924944530 0.930268921 0.956741232
//
IT	3976
RD	7
LK	-528743.111548
QD	-120.612658 -> -102.941424
RI	0.0061876990
TR	0.204849	0.049364
MT	4.624898
MM	C_pi: 1.010721, n_recomb: 57153.271905
RS	0	0.000000	8.820992	39.883185	0.000698	0.000036
RS	1	0.006311	8.820992	42.375687	0.000741	0.000184
RS	2	0.013020	8.820992	45.022316	0.000788	0.000328
RS	3	0.020153	8.820992	47.832389	0.000837	0.000473
RS	4	0.027735	2.109204	212.210024	0.003713	0.002276
RS	5	0.035796	2.109204	224.760728	0.003933	0.002758
RS	6	0.044366	1.287956	389.217655	0.006810	0.004952
RS	7	0.053477	1.287956	410.867559	0.007189	0.005545
RS	8	0.063163	1.046107	533.263321	0.009330	0.007366
RS	9	0.073460	1.046107	561.336814	0.009822	0.008014
RS	10	0.084407	1.031588	598.784146	0.010477	0.008740
RS	11	0.096044	1.031588	629.394013	0.011012	0.009339
RS	12	0.108416	1.131771	602.914970	0.010549	0.009164
RS	13	0.121569	1.131771	633.537923	0.011085	0.009665
RS	14	0.135552	1.289680	584.244894	0.010222	0.009059
RS	15	0.150418	1.289680	614.006303	0.010743	0.009429
RS	16	0.166221	1.430931	581.536799	0.010175	0.008982
RS	17	0.183022	1.430931	611.054659	0.010692	0.009335
RS	18	0.200883	1.486036	617.957363	0.010812	0.009477
RS	19	0.219871	1.486036	648.665656	0.011350	0.009933
RS	20	0.240058	1.443367	700.318060	0.012253	0.010801
RS	21	0.261519	1.443367	733.581229	0.012835	0.011420
RS	22	0.284334	1.336008	828.840023	0.014502	0.013038
RS	23	0.308588	1.336008	865.330488	0.015141	0.013843
RS	24	0.334374	1.202313	1001.600841	0.017525	0.016224
RS	25	0.361787	1.202313	1040.781469	0.018210	0.017219
RS	26	0.390929	1.071182	1210.238521	0.021175	0.020300
RS	27	0.421911	1.071182	1249.775614	0.021867	0.021440
RS	28	0.454849	0.962447	1431.152203	0.025041	0.024877
RS	29	0.489864	0.962447	1466.729179	0.025663	0.025998
RS	30	0.527090	0.884767	1628.467343	0.028493	0.029163
RS	31	0.566665	0.884767	1654.833217	0.028954	0.030046
RS	32	0.608737	0.837196	1769.601426	0.030962	0.032343
RS	33	0.653464	0.837196	1782.427360	0.031187	0.032831
RS	34	0.701014	0.814402	1837.781268	0.032155	0.033963
RS	35	0.751565	0.814402	1834.936949	0.032106	0.034001
RS	36	0.805307	0.810064	1834.286769	0.032094	0.034019
RS	37	0.862439	0.810064	1815.841844	0.031771	0.033647
RS	38	0.923178	0.818425	1771.940608	0.031003	0.032815
RS	39	0.987749	0.818425	1739.370654	0.030433	0.032120
RS	40	1.056395	0.834997	1666.564455	0.029160	0.030742
RS	41	1.129374	0.834997	1621.986130	0.028380	0.029809
RS	42	1.206958	0.856464	1532.343117	0.026811	0.028131
RS	43	1.289438	0.856464	1478.069214	0.025861	0.027034
RS	44	1.377124	0.879812	1381.347030	0.024169	0.025248
RS	45	1.470343	0.879812	1319.572891	0.023088	0.024048
RS	46	1.569446	0.901866	1223.216482	0.021402	0.022297
RS	47	1.674802	0.901866	1155.832980	0.020223	0.021040
RS	48	1.786807	0.919958	1064.097334	0.018618	0.019400
RS	49	1.905881	0.919958	992.814307	0.017371	0.018113
RS	50	2.032470	0.932871	906.883056	0.015868	0.016594
RS	51	2.167047	0.932871	833.603386	0.014585	0.015293
RS	52	2.310117	0.940970	753.219587	0.013179	0.013874
RS	53	2.462217	0.940970	680.344280	0.011904	0.012582
RS	54	2.623915	0.946745	604.846320	0.010583	0.011240
RS	55	2.795817	0.946745	535.464878	0.009369	0.009999
RS	56	2.978569	0.946745	468.594705	0.008199	0.008795
RS	57	3.172853	0.946745	405.067242	0.007087	0.007643
RS	58	3.379398	0.977843	335.806435	0.005876	0.006396
RS	59	3.598979	0.977843	284.714483	0.004982	0.005450
RS	60	3.832416	0.977843	237.971198	0.004164	0.004578
RS	61	4.080586	0.977843	195.903151	0.003428	0.003788
RS	62	4.344417	0.977843	158.687873	0.002777	0.003085
RS	63	4.624898	0.977843	489.619906	0.008567	0.009662
PA	4+25*2+4+6 0.204849089 0.049364364 4.624898114 8.820991607 2.109204448 1.287956282 1.046107089 1.031587635 1.131771423 1.289680258 1.430930989 1.486036218 1.443366867 1.336008262 1.202312828 1.071181933 0.962446742 0.884766752 0.837195765 0.814401566 0.810063939 0.818425217 0.834996612 0.856464076 0.879812011 0.901866276 0.919958184 0.932871150 0.940970447 0.946744954 0.977843272
//
IT	4283
RD	8
LK	-528708.451087
QD	-113.070336 -> -96.840061
RI	0.0056294750
TR	0.202720	0.049796
MT	4.662971
MM	C_pi: 1.021898, n_recomb: 58262.129286
RS	0	0.000000	10.406148	34.522882	0.000593	0.000032
RS	1	0.006324	10.406148	36.689202	0.000630	0.000163
RS	2	0.013049	10.406148	38.990313	0.000669	0.000287
RS	3	0.020198	10.406148	41.434452	0.000711	0.000407
RS	4	0.027800	2.209561	207.066860	0.003554	0.002213
RS	5	0.035883	2.209561	219.378870	0.003765	0.002659
RS	6	0.044477	1.293221	396.441059	0.006804	0.004967
RS	7	0.053614	1.293221	418.550584	0.007184	0.005542
RS	8	0.063329	1.026398	555.943040	0.009542	0.007519
RS	9	0.073659	1.026398	585.153214	0.010043	0.008183
RS	10	0.084642	1.008952	626.085026	0.010746	0.008943
RS	11	0.096319	1.008952	657.977629	0.011293	0.009571
RS	12	0.108735	1.119199	623.321025	0.010699	0.009283
RS	13	0.121937	1.119199	654.948675	0.011241	0.009811
RS	14	0.135973	1.298470	593.269838	0.010183	0.009033
RS	15	0.150897	1.298470	623.594128	0.010703	0.009423
RS	16	0.166764	1.465233	580.874579	0.009970	0.008833
RS	17	0.183636	1.465233	610.582306	0.010480	0.009194
RS	18	0.201574	1.537560	611.362602	0.010493	0.009244
RS	19	0.220647	1.537560	642.075631	0.011020	0.009697
RS	20	0.240926	1.498045	691.452490	0.011868	0.010517
RS	21	0.262487	1.498045	724.746654	0.012439	0.011119
RS	22	0.285412	1.383278	821.372815	0.014098	0.012730
RS	23	0.309787	1.383278	858.121948	0.014729	0.013509
RS	24	0.335704	1.237502	999.841005	0.017161	0.015930
RS	25	0.363260	1.237502	1039.664770	0.017845	0.016895
RS	26	0.392558	1.094145	1218.995846	0.020923	0.020073
RS	27	0.423710	1.094145	1259.578029	0.021619	0.021184
RS	28	0.456831	0.975728	1454.002704	0.024956	0.024767
RS	29	0.492047	0.975728	1490.798147	0.025588	0.025866
RS	30	0.529491	0.891698	1665.544668	0.028587	0.029189
RS	31	0.569303	0.891698	1692.889384	0.029056	0.030059
RS	32	0.611632	0.840670	1817.171770	0.031190	0.032477
RS	33	0.656638	0.840670	1830.389825	0.031416	0.032957
RS	34	0.704491	0.816572	1889.962831	0.032439	0.034144
RS	35	0.755371	0.816572	1886.844837	0.032385	0.034178
RS	36	0.809468	0.812428	1885.478202	0.032362	0.034189
RS	37	0.866986	0.812428	1866.269368	0.032032	0.033818
RS	38	0.928143	0.821992	1818.352280	0.031210	0.032938
RS	39	0.993167	0.821992	1784.808545	0.030634	0.032249
RS	40	1.062303	0.840435	1706.447157	0.029289	0.030807
RS	41	1.135812	0.840435	1660.939180	0.028508	0.029888
RS	42	1.213969	0.864203	1565.512751	0.026870	0.028146
RS	43	1.297070	0.864203	1510.520516	0.025926	0.027069
RS	44	1.385427	0.890031	1408.682142	0.024178	0.025233
RS	45	1.479371	0.890031	1346.454567	0.023110	0.024057
RS	46	1.579257	0.914420	1246.182377	0.021389	0.022274
RS	47	1.685460	0.914420	1178.546983	0.020228	0.021044
RS	48	1.798380	0.934382	1084.205407	0.018609	0.019392
RS	49	1.918441	0.934382	1012.725268	0.017382	0.018130
RS	50	2.046096	0.948538	925.212625	0.015880	0.016612
RS	51	2.181824	0.948538	851.623599	0.014617	0.015333
RS	52	2.326136	0.957308	770.207069	0.013220	0.013923
RS	53	2.479575	0.957308	696.786782	0.011960	0.012647
RS	54	2.642717	0.963456	620.321820	0.010647	0.011313
RS	55	2.816178	0.963456	550.133831	0.009442	0.010081
RS	56	3.000609	0.963456	482.318467	0.008278	0.008882
RS	57	3.196705	0.963456	417.732248	0.007170	0.007733
RS	58	3.405202	0.999120	345.746050	0.005934	0.006459
RS	59	3.626885	0.999120	294.009539	0.005046	0.005519
RS	60	3.862588	0.999120	246.503845	0.004231	0.004650
RS	61	4.113199	0.999120	203.589358	0.003494	0.003859
RS	62	4.379659	0.999120	165.478631	0.002840	0.003153
RS	63	4.662971	0.999120	517.701040	0.008886	0.010007
PA	4+25*2+4+6 0.202719562 0.049795783 4.662970815 10.406148134 2.209560906 1.293220737 1.026397605 1.008952396 1.119199255 1.298469988 1.465232633 1.537559744 1.498044964 1.383277994 1.237502438 1.094144529 0.975728187 0.891697977 0.840670454 0.816571593 0.812427903 0.821992152 0.840434646 0.864203140 0.890031428 0.914420101 0.934381662 0.948538424 0.957308136 0.963456477 0.999120254
//
IT	4169
RD	9
LK	-528676.567043
QD	-106.411650 -> -91.418575
RI	0.0051733678
TR	0.200657	0.050203
MT	4.700963
MM	C_pi: 1.033011, n_recomb: 59349.541607
RS	0	0.000000	12.138909	30.198190	0.000509	0.000029
RS	1	0.006338	12.138909	32.100072	0.000541	0.000145
RS	2	0.013077	12.138909	34.120923	0.000575	0.000253
RS	3	0.020244	12.138909	36.268079	0.000611	0.000355
RS	4	0.027865	2.318608	201.537187	0.003396	0.002148
RS	5	0.035969	2.318608	213.583654	0.003599	0.002560
RS	6	0.044586	1.304836	401.506555	0.006765	0.004962
RS	7	0.053750	1.304836	423.971642	0.007144	0.005517
RS	8	0.063494	1.011408	576.657269	0.009716	0.007650
RS	9	0.073856	1.011408	606.920358	0.010226	0.008325
RS	10	0.084875	0.989190	652.607932	0.010996	0.009134
RS	11	0.096592	0.989190	685.748102	0.011554	0.009787
RS	12	0.109051	1.107121	643.787916	0.010847	0.009403
RS	13	0.122301	1.107121	676.421495	0.011397	0.009955
RS	14	0.136390	1.305434	602.902599	0.010159	0.009020
RS	15	0.151372	1.305434	633.812632	0.010679	0.009427
RS	16	0.167303	1.496508	581.291987	0.009794	0.008704
RS	17	0.184244	1.496508	611.223171	0.010299	0.009073
RS	18	0.202259	1.586131	606.167603	0.010214	0.009039
RS	19	0.221416	1.586131	636.918119	0.010732	0.009487
RS	20	0.241787	1.550407	684.021942	0.011525	0.010261
RS	21	0.263448	1.550407	717.364900	0.012087	0.010850
RS	22	0.286483	1.428900	815.044851	0.013733	0.012449
RS	23	0.310978	1.428900	852.045026	0.014356	0.013205
RS	24	0.337025	1.271657	998.590321	0.016826	0.015657
RS	25	0.364723	1.271657	1039.024424	0.017507	0.016595
RS	26	0.394176	1.116611	1227.420722	0.020681	0.019856
RS	27	0.425496	1.116611	1269.006614	0.021382	0.020943
RS	28	0.458801	0.988972	1475.686153	0.024864	0.024656
RS	29	0.494217	0.988972	1513.675686	0.025504	0.025737
RS	30	0.531877	0.898939	1700.820704	0.028658	0.029203
RS	31	0.571924	0.898939	1729.155823	0.029135	0.030063
RS	32	0.614510	0.844673	1862.591755	0.031383	0.032591
RS	33	0.659794	0.844673	1876.255112	0.031614	0.033065
RS	34	0.707948	0.819370	1939.911028	0.032686	0.034303
RS	35	0.759155	0.819370	1936.610984	0.032631	0.034335
RS	36	0.813606	0.815431	1934.570248	0.032596	0.034338
RS	37	0.871509	0.815431	1914.718881	0.032262	0.033969
RS	38	0.933082	0.826142	1862.968202	0.031390	0.033045
RS	39	0.998556	0.826142	1828.587048	0.030810	0.032364
RS	40	1.068181	0.846359	1744.936385	0.029401	0.030862
RS	41	1.142218	0.846359	1698.632247	0.028621	0.029957
RS	42	1.220948	0.872310	1597.715550	0.026920	0.028158
RS	43	1.304667	0.872310	1542.118988	0.025984	0.027100
RS	44	1.393692	0.900492	1435.440434	0.024186	0.025218
RS	45	1.488360	0.900492	1372.842322	0.023131	0.024066
RS	46	1.589027	0.927093	1268.876756	0.021380	0.022255
RS	47	1.696075	0.927093	1201.038351	0.020237	0.021050
RS	48	1.809907	0.948815	1104.247077	0.018606	0.019387
RS	49	1.930953	0.948815	1032.589562	0.017398	0.018149
RS	50	2.059671	0.964123	943.592252	0.015899	0.016634
RS	51	2.196547	0.964123	869.693374	0.014654	0.015375
RS	52	2.342098	0.973485	787.297704	0.013265	0.013973
RS	53	2.496874	0.973485	713.320448	0.012019	0.012712
RS	54	2.661459	0.979935	635.918630	0.010715	0.011385
RS	55	2.836475	0.979935	564.905677	0.009518	0.010161
RS	56	3.022584	0.979935	496.130621	0.008359	0.008968
RS	57	3.220488	0.979935	430.474517	0.007253	0.007821
RS	58	3.430934	1.020080	355.745629	0.005994	0.006520
RS	59	3.654719	1.020080	303.352003	0.005111	0.005585
RS	60	3.892686	1.020080	255.077081	0.004298	0.004719
RS	61	4.145735	1.020080	211.313462	0.003560	0.003928
RS	62	4.414822	1.020080	172.307190	0.002903	0.003218
RS	63	4.700963	1.020080	546.159439	0.009202	0.010343
PA	4+25*2+4+6 0.200656579 0.050203333 4.700963379 12.138909207 2.318608056 1.304835755 1.011408490 0.989190487 1.107121105 1.305434286 1.496508227 1.586130500 1.550407020 1.428900432 1.271656682 1.116611474 0.988971737 0.898939468 0.844673471 0.819370397 0.815430511 0.826141795 0.846358740 0.872309969 0.900491616 0.927092862 0.948815186 0.964122703 0.973485276 0.979935121 1.020079594
//
IT	3880
RD	10
LK	-528647.081979
QD	-100.435607 -> -86.529159
RI	0.0047905131
TR	0.198679	0.050596
MT	4.737997
MM	C_pi: 1.043919, n_recomb: 60416.598104
RS	0	0.000000	14.002320	26.693167	0.000442	0.000026
RS	1	0.006351	14.002320	28.379816	0.000470	0.000130
RS	2	0.013105	14.002320	30.172459	0.000499	0.000225
RS	3	0.020288	14.002320	32.077680	0.000531	0.000313
RS	4	0.027927	2.435046	195.830422	0.003241	0.002082
RS	5	0.036052	2.435046	207.595487	0.003436	0.002464
RS	6	0.044692	1.321861	404.667697	0.006698	0.004940
RS	7	0.053881	1.321861	427.394047	0.007074	0.005474
RS	8	0.063654	1.000418	595.420093	0.009855	0.007760
RS	9	0.074047	1.000418	626.652692	0.010372	0.008442
RS	10	0.085100	0.971985	678.249656	0.011226	0.009315
RS	11	0.096856	0.971985	712.597600	0.011795	0.009990
RS	12	0.109358	1.095627	664.194090	0.010994	0.009523
RS	13	0.122653	1.095627	697.828369	0.011550	0.010097
RS	14	0.136794	1.310913	612.976125	0.010146	0.009016
RS	15	0.151832	1.310913	644.486963	0.010667	0.009439
RS	16	0.167825	1.525098	582.559250	0.009642	0.008593
RS	17	0.184834	1.525098	612.739151	0.010142	0.008969
RS	18	0.202924	1.631971	602.102204	0.009966	0.008855
RS	19	0.222162	1.631971	632.915848	0.010476	0.009301
RS	20	0.242621	1.600555	677.774605	0.011218	0.010030
RS	21	0.264381	1.600555	711.180465	0.011771	0.010606
RS	22	0.287522	1.472908	809.672359	0.013401	0.012191
RS	23	0.312132	1.472908	846.916167	0.014018	0.012928
RS	24	0.338306	1.304745	997.783002	0.016515	0.015402
RS	25	0.366142	1.304745	1038.797429	0.017194	0.016318
RS	26	0.395746	1.138494	1235.581432	0.020451	0.019649
RS	27	0.427229	1.138494	1278.131641	0.021155	0.020714
RS	28	0.460713	1.002034	1496.386096	0.024768	0.024543
RS	29	0.496322	1.002034	1535.543396	0.025416	0.025609
RS	30	0.534193	0.906295	1734.568657	0.028710	0.029205
RS	31	0.574470	0.906295	1763.898257	0.029196	0.030057
RS	32	0.617304	0.848973	1906.182895	0.031551	0.032687
RS	33	0.662858	0.848973	1920.331490	0.031785	0.033158
RS	34	0.711306	0.822545	1987.963849	0.032904	0.034442
RS	35	0.762830	0.822545	1984.554396	0.032848	0.034474
RS	36	0.817627	0.818806	1981.897128	0.032804	0.034470
RS	37	0.875903	0.818806	1961.499619	0.032466	0.034104
RS	38	0.937881	0.830605	1906.088065	0.031549	0.033139
RS	39	1.003794	0.830605	1870.976482	0.030968	0.032466
RS	40	1.073894	0.852502	1782.275534	0.029500	0.030910
RS	41	1.148446	0.852502	1735.277594	0.028722	0.030018
RS	42	1.227732	0.880518	1629.133123	0.026965	0.028167
RS	43	1.312053	0.880518	1573.015648	0.026036	0.027128
RS	44	1.401730	0.910930	1461.735070	0.024194	0.025205
RS	45	1.497102	0.910930	1398.822632	0.023153	0.024075
RS	46	1.598530	0.939625	1291.352164	0.021374	0.022240
RS	47	1.706400	0.939625	1223.338627	0.020248	0.021058
RS	48	1.821121	0.963002	1124.228182	0.018608	0.019386
RS	49	1.943127	0.963002	1052.398096	0.017419	0.018170
RS	50	2.072882	0.979369	961.995424	0.015923	0.016659
RS	51	2.210877	0.979369	887.776884	0.014694	0.015418
RS	52	2.357636	0.989253	804.443130	0.013315	0.014025
RS	53	2.513716	0.989253	729.892936	0.012081	0.012777
RS	54	2.679707	0.995934	651.580877	0.010785	0.011457
RS	55	2.856241	0.995934	579.724156	0.009595	0.010241
RS	56	3.043985	0.995934	509.975657	0.008441	0.009052
RS	57	3.243653	0.995934	443.240337	0.007336	0.007907
RS	58	3.456002	1.040455	365.759813	0.006054	0.006579
RS	59	3.681836	1.040455	312.699023	0.005176	0.005650
RS	60	3.922012	1.040455	263.650936	0.004364	0.004785
RS	61	4.177442	1.040455	219.038711	0.003625	0.003994
RS	62	4.449093	1.040455	179.140302	0.002965	0.003281
RS	63	4.737997	1.040455	574.843002	0.009515	0.010671
PA	4+25*2+4+6 0.198678743 0.050595546 4.737996754 14.002319567 2.435046371 1.321860854 1.000418358 0.971985385 1.095626779 1.310913351 1.525098240 1.631971417 1.600554653 1.472907649 1.304745253 1.138493769 1.002033517 0.906295064 0.848973059 0.822544885 0.818805534 0.830604686 0.852501559 0.880518323 0.910930035 0.939625171 0.963001592 0.979369173 0.989253017 0.995934428 1.040455326
//
IT	4060
RD	11
LK	-528619.712200
QD	-95.016909 -> -82.077434
RI	0.0044622202
TR	0.196792	0.050977
MT	4.773639
MM	C_pi: 1.054550, n_recomb: 61463.962948
RS	0	0.000000	15.973018	23.841710	0.000388	0.000024
RS	1	0.006363	15.973018	25.352622	0.000412	0.000118
RS	2	0.013131	15.973018	26.958865	0.000439	0.000203
RS	3	0.020330	15.973018	28.666400	0.000466	0.000278
RS	4	0.027987	2.557473	190.122031	0.003093	0.002018
RS	5	0.036131	2.557473	201.599639	0.003280	0.002373
RS	6	0.044793	1.343476	406.197342	0.006609	0.004906
RS	7	0.054007	1.343476	429.101937	0.006981	0.005418
RS	8	0.063806	0.992774	612.322143	0.009962	0.007852
RS	9	0.074230	0.992774	644.444565	0.010485	0.008538
RS	10	0.085316	0.956975	702.996450	0.011438	0.009486
RS	11	0.097108	0.956975	738.511800	0.012015	0.010179
RS	12	0.109650	1.084720	684.474893	0.011136	0.009644
RS	13	0.122991	1.084720	719.101125	0.011700	0.010237
RS	14	0.137180	1.315139	623.383919	0.010142	0.009021
RS	15	0.152272	1.315139	655.505739	0.010665	0.009458
RS	16	0.168325	1.551265	584.514058	0.009510	0.008496
RS	17	0.185399	1.551265	614.962308	0.010005	0.008879
RS	18	0.203559	1.675270	598.965187	0.009745	0.008690
RS	19	0.222876	1.675270	629.862551	0.010248	0.009133
RS	20	0.243421	1.648594	672.512590	0.010942	0.009820
RS	21	0.265273	1.648594	705.992705	0.011486	0.010385
RS	22	0.288516	1.515363	805.098929	0.013099	0.011954
RS	23	0.313238	1.515363	842.579089	0.013709	0.012673
RS	24	0.339533	1.336787	997.344446	0.016226	0.015163
RS	25	0.367502	1.336787	1038.911451	0.016903	0.016059
RS	26	0.397250	1.159770	1243.496714	0.020231	0.019451
RS	27	0.428890	1.159770	1286.973778	0.020939	0.020496
RS	28	0.462545	1.014846	1516.208537	0.024668	0.024429
RS	29	0.498340	1.014846	1556.506506	0.025324	0.025482
RS	30	0.536414	0.913660	1766.955205	0.028748	0.029197
RS	31	0.576910	0.913660	1797.278839	0.029241	0.030042
RS	32	0.619983	0.853439	1948.143867	0.031696	0.032767
RS	33	0.665797	0.853439	1962.809400	0.031934	0.033235
RS	34	0.714526	0.825947	2034.337884	0.033098	0.034564
RS	35	0.766356	0.825947	2030.879335	0.033042	0.034596
RS	36	0.821484	0.822400	2027.667192	0.032990	0.034586
RS	37	0.880119	0.822400	2006.804112	0.032650	0.034224
RS	38	0.942486	0.835228	1947.896971	0.031692	0.033222
RS	39	1.008821	0.835228	1912.143415	0.031110	0.032556
RS	40	1.079378	0.858713	1818.613872	0.029588	0.030952
RS	41	1.154424	0.858713	1771.004862	0.028814	0.030073
RS	42	1.234245	0.888684	1659.869051	0.027006	0.028175
RS	43	1.319145	0.888684	1603.295784	0.026085	0.027153
RS	44	1.409448	0.921208	1487.625711	0.024203	0.025194
RS	45	1.505497	0.921208	1424.439881	0.023175	0.024085
RS	46	1.607658	0.951881	1313.632242	0.021372	0.022228
RS	47	1.716319	0.951881	1245.459959	0.020263	0.021068
RS	48	1.831895	0.976809	1144.144158	0.018615	0.019389
RS	49	1.954825	0.976809	1072.138917	0.017443	0.018194
RS	50	2.085577	0.994151	980.397956	0.015951	0.016686
RS	51	2.224649	0.994151	905.846374	0.014738	0.015462
RS	52	2.372571	1.004487	821.610352	0.013367	0.014078
RS	53	2.529905	1.004487	746.470209	0.012145	0.012842
RS	54	2.697251	1.011335	667.271796	0.010856	0.011530
RS	55	2.875245	1.011335	594.553554	0.009673	0.010320
RS	56	3.064565	1.011335	523.819244	0.008522	0.009135
RS	57	3.265932	1.011335	455.997081	0.007419	0.007991
RS	58	3.480113	1.060118	375.761265	0.006114	0.006637
RS	59	3.707922	1.060118	322.025305	0.005239	0.005713
RS	60	3.950227	1.060118	272.202047	0.004429	0.004850
RS	61	4.207950	1.060118	226.743645	0.003689	0.004058
RS	62	4.482073	1.060118	185.958423	0.003025	0.003343
RS	63	4.773639	1.060118	603.655013	0.009821	0.010992
PA	4+25*2+4+6 0.196792497 0.050977096 4.773638728 15.973018225 2.557472604 1.343475526 0.992774323 0.956974699 1.084719892 1.315138974 1.551265196 1.675269609 1.648593761 1.515362521 1.336787274 1.159769627 1.014846385 0.913659852 0.853438650 0.825947001 0.822399603 0.835227535 0.858712947 0.888683940 0.921207552 0.951881081 0.976808550 0.994150645 1.004487447 1.011335388 1.060118295
//
IT	5309
RD	12
LK	-528594.229689
QD	-90.068075 -> -77.996714
RI	0.0041769900
TR	0.194996	0.051350
MT	4.807778
MM	C_pi: 1.064878, n_recomb: 62491.857580
RS	0	0.000000	18.022554	21.514405	0.000344	0.000022
RS	1	0.006375	18.022554	22.881453	0.000366	0.000108
RS	2	0.013156	18.022554	24.335060	0.000389	0.000184
RS	3	0.020370	18.022554	25.880666	0.000414	0.000250
RS	4	0.028044	2.684130	184.570923	0.002954	0.001958
RS	5	0.036206	2.684130	195.764411	0.003133	0.002287
RS	6	0.044889	1.368877	406.391709	0.006503	0.004862
RS	7	0.054126	1.368877	429.404561	0.006871	0.005351
RS	8	0.063952	0.987909	627.496763	0.010041	0.007928
RS	9	0.074403	0.987909	660.434906	0.010568	0.008615
RS	10	0.085522	0.943838	726.862994	0.011631	0.009647
RS	11	0.097349	0.943838	763.506296	0.012218	0.010356
RS	12	0.109929	1.074364	704.599689	0.011275	0.009764
RS	13	0.123312	1.074364	740.207466	0.011845	0.010374
RS	14	0.137548	1.318293	634.049536	0.010146	0.009033
RS	15	0.152692	1.318293	666.789250	0.010670	0.009483
RS	16	0.168801	1.575241	587.031331	0.009394	0.008412
RS	17	0.185937	1.575241	617.763469	0.009886	0.008801
RS	18	0.204166	1.716196	596.601007	0.009547	0.008542
RS	19	0.223556	1.716196	627.599006	0.010043	0.008982
RS	20	0.244183	1.694652	668.071658	0.010691	0.009627
RS	21	0.266124	1.694652	701.635137	0.011228	0.010182
RS	22	0.289464	1.556345	801.194706	0.012821	0.011734
RS	23	0.314293	1.556345	838.904178	0.013424	0.012437
RS	24	0.340704	1.367834	997.201028	0.015957	0.014939
RS	25	0.368798	1.367834	1039.294829	0.016631	0.015816
RS	26	0.398684	1.180448	1251.171772	0.020021	0.019260
RS	27	0.430475	1.180448	1295.540156	0.020731	0.020288
RS	28	0.464293	1.027389	1535.216980	0.024567	0.024314
RS	29	0.500266	1.027389	1576.628354	0.025229	0.025355
RS	30	0.538533	0.920986	1798.081363	0.028773	0.029180
RS	31	0.579239	0.920986	1829.395747	0.029274	0.030020
RS	32	0.622540	0.857999	1988.603569	0.031822	0.032833
RS	33	0.668602	0.857999	2003.812003	0.032065	0.033300
RS	34	0.717600	0.829497	2079.164329	0.033271	0.034669
RS	35	0.769722	0.829497	2075.708930	0.033216	0.034703
RS	36	0.825167	0.826129	2072.007792	0.033156	0.034688
RS	37	0.884146	0.826129	2050.749108	0.032816	0.034331
RS	38	0.946885	0.839931	1988.501441	0.031820	0.033294
RS	39	1.013623	0.839931	1952.182360	0.031239	0.032638
RS	40	1.084616	0.864918	1854.033029	0.029668	0.030988
RS	41	1.160135	0.864918	1805.883124	0.028898	0.030122
RS	42	1.240468	0.896740	1689.972167	0.027043	0.028182
RS	43	1.325923	0.896740	1632.997081	0.026131	0.027177
RS	44	1.416825	0.931263	1513.132477	0.024213	0.025184
RS	45	1.513522	0.931263	1449.705382	0.023198	0.024096
RS	46	1.616384	0.963807	1335.710943	0.021374	0.022219
RS	47	1.725803	0.963807	1267.390891	0.020281	0.021080
RS	48	1.842197	0.990189	1163.970427	0.018626	0.019395
RS	49	1.966011	0.990189	1091.785420	0.017471	0.018220
RS	50	2.097719	1.008425	998.767979	0.015982	0.016716
RS	51	2.237823	1.008425	923.870045	0.014784	0.015508
RS	52	2.386858	1.019151	838.764602	0.013422	0.014133
RS	53	2.545395	1.019151	763.019134	0.012210	0.012908
RS	54	2.714038	1.026106	682.957454	0.010929	0.011603
RS	55	2.893432	1.026106	609.362617	0.009751	0.010399
RS	56	3.084262	1.026106	537.632664	0.008603	0.009217
RS	57	3.287258	1.026106	468.718459	0.007500	0.008073
RS	58	3.503194	1.079033	385.728371	0.006172	0.006695
RS	59	3.732897	1.079033	331.311513	0.005302	0.005775
RS	60	3.977243	1.079033	280.712981	0.004492	0.004914
RS	61	4.237166	1.079033	234.412471	0.003751	0.004121
RS	62	4.513659	1.079033	192.747247	0.003084	0.003402
RS	63	4.807778	1.079033	632.520763	0.010122	0.011305
PA	4+25*2+4+6 0.194995688 0.051349978 4.807777900 18.022553719 2.684129663 1.368877353 0.987909277 0.943837671 1.074364076 1.318292696 1.575240751 1.716196107 1.694651598 1.556345157 1.367834251 1.180448198 1.027389016 0.920985810 0.857999352 0.829497095 0.826129349 0.839930676 0.864917998 0.896739570 0.931263010 0.963806647 0.990189438 1.008424703 1.019151326 1.026106469 1.079032794
//
IT	4238
RD	13
LK	-528570.443619
QD	-85.524511 -> -74.237780
RI	0.0039261918
TR	0.193287	0.051716
MT	4.840304
MM	C_pi: 1.074886, n_recomb: 63500.778108
RS	0	0.000000	20.118158	19.610503	0.000309	0.000020
RS	1	0.006386	20.118158	20.859575	0.000328	0.000099
RS	2	0.013180	20.118158	22.187982	0.000349	0.000168
RS	3	0.020408	20.118158	23.600732	0.000372	0.000228
RS	4	0.028097	2.813481	179.279041	0.002823	0.001900
RS	5	0.036278	2.813481	190.198092	0.002995	0.002207
RS	6	0.044981	1.397477	405.491031	0.006386	0.004811
RS	7	0.054239	1.397477	428.552752	0.006749	0.005277
RS	8	0.064089	0.985347	641.091852	0.010096	0.007990
RS	9	0.074568	0.985347	674.777507	0.010626	0.008675
RS	10	0.085716	0.932311	749.867002	0.011809	0.009799
RS	11	0.097576	0.932311	787.599719	0.012403	0.010522
RS	12	0.110194	1.064520	724.545997	0.011410	0.009884
RS	13	0.123617	1.064520	761.123609	0.011986	0.010509
RS	14	0.137897	1.320520	644.913628	0.010156	0.009051
RS	15	0.153090	1.320520	678.275527	0.010681	0.009512
RS	16	0.169252	1.597228	590.010569	0.009291	0.008339
RS	17	0.186447	1.597228	621.038739	0.009780	0.008732
RS	18	0.204740	1.754930	594.876041	0.009368	0.008407
RS	19	0.224201	1.754930	625.988154	0.009858	0.008845
RS	20	0.244905	1.738845	664.318515	0.010462	0.009451
RS	21	0.266931	1.738845	697.972465	0.010992	0.009997
RS	22	0.290364	1.595931	797.851933	0.012564	0.011529
RS	23	0.315293	1.595931	835.783700	0.013162	0.012219
RS	24	0.341814	1.397926	997.297268	0.015705	0.014728
RS	25	0.370029	1.397926	1039.893790	0.016376	0.015587
RS	26	0.400045	1.200552	1258.598090	0.019820	0.019077
RS	27	0.431979	1.200552	1303.823901	0.020532	0.020089
RS	28	0.465952	1.039648	1553.463121	0.024464	0.024199
RS	29	0.502094	1.039648	1595.960756	0.025133	0.025230
RS	30	0.540545	0.928235	1828.035219	0.028788	0.029156
RS	31	0.581451	0.928235	1860.334926	0.029296	0.029992
RS	32	0.624969	0.862603	2027.666321	0.031931	0.032887
RS	33	0.671266	0.862603	2043.439449	0.032180	0.033353
RS	34	0.720520	0.833134	2122.555935	0.033426	0.034761
RS	35	0.772920	0.833134	2119.149661	0.033372	0.034797
RS	36	0.828665	0.829932	2115.026604	0.033307	0.034778
RS	37	0.887971	0.829932	2093.434236	0.032967	0.034426
RS	38	0.951064	0.844651	2027.999943	0.031937	0.033359
RS	39	1.018186	0.844651	1991.182030	0.031357	0.032711
RS	40	1.089595	0.871059	1888.607883	0.029741	0.031020
RS	41	1.165564	0.871059	1839.977484	0.028976	0.030167
RS	42	1.246385	0.904633	1719.492268	0.027078	0.028187
RS	43	1.332366	0.904633	1662.160624	0.026175	0.027200
RS	44	1.423839	0.941051	1538.279147	0.024225	0.025177
RS	45	1.521153	0.941051	1474.636568	0.023222	0.024108
RS	46	1.624682	0.975362	1357.592034	0.021379	0.022213
RS	47	1.734822	0.975362	1289.131505	0.020301	0.021094
RS	48	1.851996	1.003108	1183.699527	0.018641	0.019405
RS	49	1.976653	1.003108	1111.328489	0.017501	0.018247
RS	50	2.109271	1.022161	1017.089942	0.016017	0.016748
RS	51	2.250358	1.022161	941.832602	0.014832	0.015555
RS	52	2.400454	1.033218	855.888337	0.013478	0.014188
RS	53	2.560136	1.033218	779.523363	0.012276	0.012973
RS	54	2.730016	1.040224	698.621575	0.011002	0.011676
RS	55	2.910744	1.040224	624.136541	0.009829	0.010477
RS	56	3.103014	1.040224	551.402398	0.008683	0.009298
RS	57	3.307562	1.040224	481.392082	0.007581	0.008154
RS	58	3.525174	1.097171	395.651916	0.006231	0.006751
RS	59	3.756682	1.097171	340.549355	0.005363	0.005835
RS	60	4.002974	1.097171	289.176052	0.004554	0.004975
RS	61	4.264995	1.097171	242.037913	0.003812	0.004181
RS	62	4.543749	1.097171	199.499815	0.003142	0.003460
RS	63	4.840304	1.097171	661.394771	0.010416	0.011610
PA	4+25*2+4+6 0.193287112 0.051716037 4.840304275 20.118157531 2.813480745 1.397477440 0.985346646 0.932310815 1.064519783 1.320520493 1.597227926 1.754930063 1.738845102 1.595931493 1.397925728 1.200552076 1.039648205 0.928235467 0.862602838 0.833133644 0.829931553 0.844651089 0.871059007 0.904633043 0.941050998 0.975362296 1.003108184 1.022160789 1.033218191 1.040224318 1.097170821
//
IT	3882
RD	14
LK	-528548.193031
QD	-81.334081 -> -70.760373
RI	0.0037041253
TR	0.191662	0.052076
MT	4.871250
MM	C_pi: 1.084571, n_recomb: 64490.820148
RS	0	0.000000	22.220999	18.053744	0.000280	0.000019
RS	1	0.006397	22.220999	19.206176	0.000298	0.000092
RS	2	0.013203	22.220999	20.432009	0.000317	0.000156
RS	3	0.020444	22.220999	21.735894	0.000337	0.000209
RS	4	0.028148	2.944076	174.313147	0.002703	0.001847
RS	5	0.036345	2.944076	184.971948	0.002868	0.002133
RS	6	0.045067	1.428694	403.731117	0.006260	0.004754
RS	7	0.054346	1.428694	426.793204	0.006618	0.005197
RS	8	0.064219	0.984723	653.235838	0.010129	0.008039
RS	9	0.074724	0.984723	687.605923	0.010662	0.008720
RS	10	0.085900	0.922157	772.045217	0.011971	0.009943
RS	11	0.097792	0.922157	810.830568	0.012573	0.010677
RS	12	0.110444	1.055133	744.308255	0.011541	0.010002
RS	13	0.123905	1.055133	781.843576	0.012123	0.010641
RS	14	0.138228	1.321951	655.925783	0.010171	0.009073
RS	15	0.153466	1.321951	689.912082	0.010698	0.009545
RS	16	0.169680	1.617402	593.372964	0.009201	0.008274
RS	17	0.186930	1.617402	624.706775	0.009687	0.008672
RS	18	0.205284	1.791616	593.689075	0.009206	0.008285
RS	19	0.224812	1.791616	624.926349	0.009690	0.008720
RS	20	0.245589	1.781284	661.145090	0.010252	0.009288
RS	21	0.267696	1.781284	694.895074	0.010775	0.009825
RS	22	0.291216	1.634195	794.982677	0.012327	0.011338
RS	23	0.316241	1.634195	833.129858	0.012919	0.012015
RS	24	0.342866	1.427111	997.581754	0.015469	0.014528
RS	25	0.371195	1.427111	1040.658379	0.016137	0.015372
RS	26	0.401336	1.220101	1265.776480	0.019627	0.018900
RS	27	0.433405	1.220101	1311.827381	0.020341	0.019898
RS	28	0.467525	1.051625	1570.982344	0.024360	0.024084
RS	29	0.503827	1.051625	1614.539240	0.025035	0.025106
RS	30	0.542452	0.935390	1856.880261	0.028793	0.029126
RS	31	0.583548	0.935390	1890.158015	0.029309	0.029958
RS	32	0.627272	0.867217	2065.409992	0.032026	0.032929
RS	33	0.673793	0.867217	2081.765816	0.032280	0.033396
RS	34	0.723290	0.836818	2164.593791	0.033564	0.034841
RS	35	0.775953	0.836818	2161.277053	0.033513	0.034879
RS	36	0.831985	0.833769	2156.792746	0.033443	0.034858
RS	37	0.891601	0.833769	2134.922055	0.033104	0.034511
RS	38	0.955030	0.849357	2066.442440	0.032042	0.033415
RS	39	1.022517	0.849357	2029.185642	0.031465	0.032776
RS	40	1.094321	0.877110	1922.370754	0.029808	0.031048
RS	41	1.170718	0.877110	1873.313744	0.029048	0.030208
RS	42	1.252001	0.912346	1748.440907	0.027111	0.028192
RS	43	1.338484	0.912346	1690.792861	0.026218	0.027221
RS	44	1.430499	0.950560	1563.059964	0.024237	0.025171
RS	45	1.528400	0.950560	1499.224554	0.023247	0.024120
RS	46	1.632564	0.986542	1379.257941	0.021387	0.022210
RS	47	1.743390	0.986542	1310.663145	0.020323	0.021110
RS	48	1.861306	1.015565	1203.306235	0.018659	0.019417
RS	49	1.986764	1.015565	1130.743763	0.017533	0.018277
RS	50	2.120247	1.035365	1035.336454	0.016054	0.016783
RS	51	2.262269	1.035365	959.708778	0.014881	0.015603
RS	52	2.413375	1.046699	872.955341	0.013536	0.014245
RS	53	2.574148	1.046699	795.959466	0.012342	0.013039
RS	54	2.745204	1.053706	714.240650	0.011075	0.011748
RS	55	2.927202	1.053706	638.854957	0.009906	0.010554
RS	56	3.120842	1.053706	565.110814	0.008763	0.009377
RS	57	3.326869	1.053706	494.002690	0.007660	0.008234
RS	58	3.546074	1.114549	405.520333	0.006288	0.006807
RS	59	3.779302	1.114549	349.729084	0.005423	0.005894
RS	60	4.027448	1.114549	297.582853	0.004614	0.005035
RS	61	4.291467	1.114549	249.612547	0.003871	0.004240
RS	62	4.572374	1.114549	206.209441	0.003198	0.003517
RS	63	4.871250	1.114549	690.237141	0.010703	0.011909
PA	4+25*2+4+6 0.191661871 0.052075875 4.871250434 22.220998950 2.944076087 1.428694170 0.984722685 0.922156999 1.055133196 1.321951111 1.617401653 1.791616071 1.781284109 1.634194545 1.427111062 1.220100708 1.051625353 0.935389931 0.867216626 0.836817619 0.833768669 0.849356949 0.877109874 0.912345808 0.950559995 0.986542338 1.015565172 1.035364570 1.046698814 1.053705643 1.114548561
//
IT	4636
RD	15
LK	-528527.339761
QD	-77.455750 -> -67.532939
RI	0.0035061301
TR	0.190114	0.052430
MT	4.900699
MM	C_pi: 1.093946, n_recomb: 65462.316164
RS	0	0.000000	24.292970	16.781902	0.000256	0.000017
RS	1	0.006407	24.292970	17.855293	0.000273	0.000086
RS	2	0.013224	24.292970	18.997218	0.000290	0.000145
RS	3	0.020478	24.292970	20.212038	0.000309	0.000194
RS	4	0.028196	3.074628	169.710442	0.002592	0.001798
RS	5	0.036409	3.074628	180.126024	0.002752	0.002066
RS	6	0.045148	1.462113	401.293057	0.006130	0.004693
RS	7	0.054448	1.462113	424.315559	0.006482	0.005115
RS	8	0.064343	0.985734	664.059969	0.010144	0.008076
RS	9	0.074871	0.985734	699.056662	0.010679	0.008752
RS	10	0.086075	0.913190	793.430842	0.012120	0.010079
RS	11	0.097996	0.913190	833.233752	0.012728	0.010822
RS	12	0.110681	1.046173	763.877012	0.011669	0.010119
RS	13	0.124178	1.046173	802.357551	0.012257	0.010771
RS	14	0.138541	1.322679	667.056780	0.010190	0.009099
RS	15	0.153823	1.322679	701.668587	0.010719	0.009581
RS	16	0.170085	1.635935	597.051960	0.009121	0.008218
RS	17	0.187388	1.635935	628.698943	0.009604	0.008620
RS	18	0.205800	1.826390	592.960567	0.009058	0.008173
RS	19	0.225391	1.826390	624.332261	0.009537	0.008606
RS	20	0.246238	1.822065	658.469610	0.010059	0.009137
RS	21	0.268420	1.822065	692.320260	0.010576	0.009667
RS	22	0.292024	1.671211	792.516205	0.012106	0.011159
RS	23	0.317139	1.671211	830.872231	0.012692	0.011824
RS	24	0.343864	1.455448	998.012348	0.015246	0.014338
RS	25	0.372301	1.455448	1041.547935	0.015911	0.015168
RS	26	0.402559	1.239126	1272.706483	0.019442	0.018730
RS	27	0.434756	1.239126	1319.551842	0.020157	0.019715
RS	28	0.469016	1.063329	1587.813289	0.024255	0.023970
RS	29	0.505471	1.063329	1632.403030	0.024937	0.024983
RS	30	0.544262	0.942443	1884.675278	0.028790	0.029090
RS	31	0.585537	0.942443	1918.922751	0.029313	0.029918
RS	32	0.629457	0.871825	2101.901598	0.032109	0.032962
RS	33	0.676191	0.871825	2118.855634	0.032368	0.033430
RS	34	0.725919	0.840529	2205.346456	0.033689	0.034910
RS	35	0.778832	0.840529	2202.155896	0.033640	0.034952
RS	36	0.835136	0.837620	2197.369776	0.033567	0.034928
RS	37	0.895047	0.837620	2175.271253	0.033229	0.034586
RS	38	0.958796	0.854031	2103.882561	0.032139	0.033465
RS	39	1.026629	0.854031	2066.241215	0.031564	0.032835
RS	40	1.098808	0.883061	1955.354572	0.029870	0.031073
RS	41	1.175611	0.883061	1905.919967	0.029115	0.030245
RS	42	1.257335	0.919874	1776.836116	0.027143	0.028197
RS	43	1.344295	0.919874	1718.907814	0.026258	0.027241
RS	44	1.436826	0.959792	1587.478626	0.024250	0.025166
RS	45	1.535285	0.959792	1523.470560	0.023272	0.024133
RS	46	1.640051	0.997356	1400.700492	0.021397	0.022210
RS	47	1.751530	0.997356	1331.977042	0.020347	0.021127
RS	48	1.870151	1.027577	1222.774777	0.018679	0.019432
RS	49	1.996372	1.027577	1150.016593	0.017568	0.018307
RS	50	2.130679	1.048057	1053.490407	0.016093	0.016818
RS	51	2.273591	1.048057	977.483429	0.014932	0.015652
RS	52	2.425658	1.059618	889.950407	0.013595	0.014302
RS	53	2.587468	1.059618	812.314348	0.012409	0.013105
RS	54	2.759644	1.066580	729.801312	0.011148	0.011821
RS	55	2.942852	1.066580	653.506687	0.009983	0.010630
RS	56	3.137796	1.066580	578.748536	0.008841	0.009455
RS	57	3.345230	1.066580	506.542356	0.007738	0.008312
RS	58	3.565954	1.131198	415.327681	0.006345	0.006862
RS	59	3.800818	1.131198	358.845951	0.005482	0.005952
RS	60	4.050730	1.131198	305.929387	0.004673	0.005094
RS	61	4.316652	1.131198	257.132804	0.003928	0.004298
RS	62	4.599611	1.131198	212.872773	0.003252	0.003572
RS	63	4.900699	1.131198	719.021457	0.010984	0.012202
PA	4+25*2+4+6 0.190114236 0.052429677 4.900698807 24.292970162 3.074628045 1.462113108 0.985733866 0.913189815 1.046172760 1.322678856 1.635935255 1.826389869 1.822064659 1.671211005 1.455447745 1.239126383 1.063329290 0.942443206 0.871825112 0.840528758 0.837620346 0.854030706 0.883060781 0.919873964 0.959792495 0.997356119 1.027576737 1.048057358 1.059618144 1.066580319 1.131198149
//
IT	4915
RD	16
LK	-528507.762286
QD	-73.854916 -> -64.528634
RI	0.0033285401
TR	0.188641	0.052778
MT	4.928645
MM	C_pi: 1.103005, n_recomb: 66415.454160
RS	0	0.000000	26.300870	15.743102	0.000237	0.000017
RS	1	0.006416	26.300870	16.751897	0.000252	0.000081
RS	2	0.013244	26.300870	17.825246	0.000268	0.000137
RS	3	0.020510	26.300870	18.967267	0.000286	0.000182
RS	4	0.028242	3.203601	165.505941	0.002492	0.001753
RS	5	0.036470	3.203601	175.697982	0.002645	0.002005
RS	6	0.045226	1.497383	398.325919	0.005997	0.004629
RS	7	0.054543	1.497383	421.275972	0.006343	0.005030
RS	8	0.064459	0.988125	673.684110	0.010143	0.008104
RS	9	0.075011	0.988125	709.254109	0.010679	0.008772
RS	10	0.086239	0.905251	814.050852	0.012257	0.010207
RS	11	0.098189	0.905251	854.837398	0.012871	0.010957
RS	12	0.110905	1.037604	783.240497	0.011793	0.010234
RS	13	0.124436	1.037604	822.653091	0.012386	0.010898
RS	14	0.138836	1.322794	678.270863	0.010213	0.009129
RS	15	0.154160	1.322794	713.507707	0.010743	0.009619
RS	16	0.170467	1.652959	600.994576	0.009049	0.008168
RS	17	0.187820	1.652959	632.960432	0.009530	0.008574
RS	18	0.206287	1.859379	592.616636	0.008923	0.008070
RS	19	0.225939	1.859379	624.129986	0.009397	0.008501
RS	20	0.246851	1.861280	656.214652	0.009880	0.008997
RS	21	0.269105	1.861280	690.169230	0.010392	0.009519
RS	22	0.292787	1.707037	790.390617	0.011901	0.010992
RS	23	0.317989	1.707037	828.948829	0.012481	0.011646
RS	24	0.344807	1.482965	998.557551	0.015035	0.014158
RS	25	0.373346	1.482965	1042.532011	0.015697	0.014976
RS	26	0.403716	1.257642	1279.389503	0.019263	0.018565
RS	27	0.436035	1.257642	1326.999820	0.019980	0.019538
RS	28	0.470427	1.074755	1603.989277	0.024151	0.023856
RS	29	0.507026	1.074755	1649.585508	0.024837	0.024861
RS	30	0.545974	0.949376	1911.475891	0.028781	0.029049
RS	31	0.587420	0.949376	1946.683111	0.029311	0.029875
RS	32	0.631525	0.876400	2137.208957	0.032179	0.032987
RS	33	0.678460	0.876400	2154.773311	0.032444	0.033455
RS	34	0.728406	0.844239	2244.871950	0.033800	0.034970
RS	35	0.781557	0.844239	2241.840054	0.033755	0.035015
RS	36	0.838119	0.841457	2236.812132	0.033679	0.034989
RS	37	0.898309	0.841457	2214.531033	0.033344	0.034654
RS	38	0.962361	0.858645	2140.364057	0.032227	0.033509
RS	39	1.030522	0.858645	2102.386798	0.031655	0.032888
RS	40	1.103057	0.888887	1987.590826	0.029927	0.031094
RS	41	1.180246	0.888887	1937.821961	0.029177	0.030278
RS	42	1.262388	0.927199	1804.690724	0.027173	0.028201
RS	43	1.349799	0.927199	1746.514018	0.026297	0.027260
RS	44	1.442819	0.968737	1611.531353	0.024264	0.025163
RS	45	1.541807	0.968737	1547.368498	0.023298	0.024147
RS	46	1.647146	1.007797	1421.905413	0.021409	0.022211
RS	47	1.759244	1.007797	1353.058466	0.020373	0.021145
RS	48	1.878534	1.039141	1242.086310	0.018702	0.019448
RS	49	2.005478	1.039141	1169.129017	0.017603	0.018339
RS	50	2.140567	1.060242	1071.530828	0.016134	0.016856
RS	51	2.284323	1.060242	995.137563	0.014984	0.015701
RS	52	2.437302	1.071984	906.854059	0.013654	0.014359
RS	53	2.600097	1.071984	828.570955	0.012476	0.013170
RS	54	2.773337	1.078859	745.287680	0.011222	0.011893
RS	55	2.957692	1.078859	668.078173	0.010059	0.010706
RS	56	3.153875	1.078859	592.304017	0.008918	0.009532
RS	57	3.362645	1.078859	519.001264	0.007814	0.008388
RS	58	3.584811	1.147130	425.066820	0.006400	0.006916
RS	59	3.821230	1.147130	367.894134	0.005539	0.006009
RS	60	4.072819	1.147130	314.210767	0.004731	0.005151
RS	61	4.340549	1.147130	264.594444	0.003984	0.004354
RS	62	4.625457	1.147130	219.486012	0.003305	0.003625
RS	63	4.928645	1.147130	747.722984	0.011258	0.012487
PA	4+25*2+4+6 0.188641400 0.052778208 4.928645020 26.300869718 3.203600590 1.497383246 0.988125402 0.905250821 1.037604443 1.322793644 1.652958825 1.859379203 1.861280086 1.707037036 1.482964610 1.257641619 1.074755322 0.949376425 0.876399680 0.844238520 0.841457064 0.858645070 0.888887213 0.927198977 0.968736637 1.007797400 1.039140915 1.060242328 1.071983502 1.078858709 1.147130395
//
IT	4093
RD	17
LK	-528489.356759
QD	-70.502490 -> -61.724746
RI	0.0031684205
TR	0.187236	0.053121
MT	4.955264
MM	C_pi: 1.111776, n_recomb: 67350.518926
RS	0	0.000000	28.214229	14.896803	0.000221	0.000016
RS	1	0.006425	28.214229	15.852984	0.000235	0.000077
RS	2	0.013263	28.214229	16.870476	0.000250	0.000129
RS	3	0.020540	28.214229	17.953199	0.000267	0.000171
RS	4	0.028285	3.330073	161.694395	0.002401	0.001712
RS	5	0.036527	3.330073	171.682929	0.002549	0.001950
RS	6	0.045299	1.534192	394.962912	0.005864	0.004564
RS	7	0.054634	1.534192	417.814399	0.006204	0.004944
RS	8	0.064569	0.991692	682.225095	0.010129	0.008122
RS	9	0.075143	0.991692	718.319881	0.010665	0.008783
RS	10	0.086396	0.898206	833.945718	0.012382	0.010328
RS	11	0.098371	0.898206	875.684049	0.013002	0.011084
RS	12	0.111117	1.029410	802.391727	0.011914	0.010348
RS	13	0.124681	1.029410	842.723212	0.012512	0.011022
RS	14	0.139117	1.322385	689.543081	0.010238	0.009161
RS	15	0.154480	1.322385	725.403744	0.010771	0.009659
RS	16	0.170830	1.668615	605.158091	0.008985	0.008124
RS	17	0.188231	1.668615	637.447378	0.009465	0.008533
RS	18	0.206750	1.890723	592.599909	0.008799	0.007975
RS	19	0.226458	1.890723	624.260942	0.009269	0.008404
RS	20	0.247433	1.899025	654.325391	0.009715	0.008866
RS	21	0.269755	1.899025	688.386736	0.010221	0.009382
RS	22	0.293512	1.741756	788.555837	0.011708	0.010834
RS	23	0.318795	1.741756	827.309998	0.012284	0.011478
RS	24	0.345703	1.509720	999.191921	0.014836	0.013987
RS	25	0.374339	1.509720	1043.586673	0.015495	0.014792
RS	26	0.404815	1.275683	1285.832454	0.019092	0.018407
RS	27	0.437249	1.275683	1334.180023	0.019809	0.019368
RS	28	0.471768	1.085927	1619.539312	0.024046	0.023744
RS	29	0.508503	1.085927	1666.116671	0.024738	0.024741
RS	30	0.547600	0.956198	1937.332935	0.028765	0.029004
RS	31	0.589208	0.956198	1973.489507	0.029302	0.029828
RS	32	0.633489	0.880945	2171.380514	0.032240	0.033004
RS	33	0.680616	0.880945	2189.565974	0.032510	0.033474
RS	34	0.730770	0.847945	2283.226195	0.033901	0.035021
RS	35	0.784147	0.847945	2280.382688	0.033858	0.035069
RS	36	0.840953	0.845278	2275.168885	0.033781	0.035043
RS	37	0.901409	0.845278	2252.746927	0.033448	0.034714
RS	38	0.965749	0.863206	2175.920181	0.032307	0.033548
RS	39	1.034223	0.863206	2137.652272	0.031739	0.032935
RS	40	1.107097	0.894602	2019.095785	0.029979	0.031113
RS	41	1.184653	0.894602	1969.033464	0.029236	0.030309
RS	42	1.267191	0.934340	1832.010855	0.027201	0.028204
RS	43	1.355033	0.934340	1773.615754	0.026334	0.027278
RS	44	1.448518	0.977419	1635.213517	0.024279	0.025161
RS	45	1.548010	0.977419	1570.913213	0.023324	0.024160
RS	46	1.653894	1.017901	1442.859878	0.021423	0.022214
RS	47	1.766582	1.017901	1373.895543	0.020399	0.021165
RS	48	1.886509	1.050298	1261.225124	0.018726	0.019466
RS	49	2.014142	1.050298	1188.067247	0.017640	0.018371
RS	50	2.149975	1.071965	1089.442519	0.016176	0.016894
RS	51	2.294535	1.071965	1012.658335	0.015036	0.015751
RS	52	2.448383	1.083847	923.652006	0.013714	0.014417
RS	53	2.612116	1.083847	844.717675	0.012542	0.013235
RS	54	2.786369	1.090595	760.689560	0.011294	0.011965
RS	55	2.971818	1.090595	682.561403	0.010134	0.010781
RS	56	3.169181	1.090595	605.771001	0.008994	0.009608
RS	57	3.379225	1.090595	531.374519	0.007890	0.008464
RS	58	3.602764	1.162407	434.733701	0.006455	0.006969
RS	59	3.840666	1.162407	376.870817	0.005596	0.006064
RS	60	4.093853	1.162407	322.424956	0.004787	0.005208
RS	61	4.363307	1.162407	271.995856	0.004039	0.004409
RS	62	4.650073	1.162407	226.047725	0.003356	0.003677
RS	63	4.955264	1.162407	776.326455	0.011527	0.012767
PA	4+25*2+4+6 0.187235822 0.053120788 4.955264120 28.214229045 3.330073301 1.534191785 0.991691960 0.898205527 1.029410337 1.322384913 1.668614687 1.890723032 1.899025300 1.741756076 1.509719680 1.275682701 1.085926945 0.956197677 0.880944760 0.847945332 0.845278454 0.863205549 0.894602466 0.934340146 0.977419066 1.017900594 1.050298359 1.071965195 1.083846539 1.090595398 1.162406786
//
IT	5069
RD	18
LK	-528472.028489
QD	-67.373752 -> -59.101982
RI	0.0030234459
TR	0.185895	0.053458
MT	4.980570
MM	C_pi: 1.120261, n_recomb: 68267.820647
RS	0	0.000000	30.005777	14.211168	0.000208	0.000015
RS	1	0.006433	30.005777	15.124768	0.000222	0.000074
RS	2	0.013281	30.005777	16.097054	0.000236	0.000124
RS	3	0.020569	30.005777	17.131792	0.000251	0.000163
RS	4	0.028325	3.453031	158.271543	0.002318	0.001675
RS	5	0.036581	3.453031	168.076854	0.002462	0.001901
RS	6	0.045368	1.572293	391.304063	0.005732	0.004497
RS	7	0.054720	1.572293	414.035895	0.006065	0.004858
RS	8	0.064674	0.996282	689.769285	0.010104	0.008133
RS	9	0.075268	0.996282	726.343528	0.010640	0.008784
RS	10	0.086543	0.891958	853.127629	0.012497	0.010442
RS	11	0.098544	0.891958	895.786504	0.013122	0.011203
RS	12	0.111318	1.021566	821.321448	0.012031	0.010460
RS	13	0.124913	1.021566	862.558223	0.012635	0.011143
RS	14	0.139382	1.321512	700.853318	0.010266	0.009195
RS	15	0.154783	1.321512	737.335697	0.010801	0.009701
RS	16	0.171174	1.683020	609.502595	0.008928	0.008086
RS	17	0.188619	1.683020	642.118472	0.009406	0.008497
RS	18	0.207188	1.920513	592.865158	0.008684	0.007888
RS	19	0.226950	1.920513	624.678735	0.009150	0.008315
RS	20	0.247984	1.935377	652.750095	0.009562	0.008744
RS	21	0.270371	1.935377	686.920171	0.010062	0.009254
RS	22	0.294199	1.775401	786.977411	0.011528	0.010686
RS	23	0.319559	1.775401	825.921567	0.012098	0.011320
RS	24	0.346551	1.535738	999.896711	0.014647	0.013824
RS	25	0.375280	1.535738	1044.694152	0.015303	0.014618
RS	26	0.405857	1.293262	1292.041703	0.018926	0.018253
RS	27	0.438400	1.293262	1341.099937	0.019645	0.019204
RS	28	0.473038	1.096841	1634.498463	0.023942	0.023632
RS	29	0.509904	1.096841	1682.031875	0.024639	0.024623
RS	30	0.549141	0.962897	1962.292043	0.028744	0.028956
RS	31	0.590903	0.962897	1999.386598	0.029287	0.029778
RS	32	0.635352	0.885440	2204.480296	0.032292	0.033015
RS	33	0.682660	0.885440	2223.294868	0.032567	0.033487
RS	34	0.733012	0.851627	2320.470304	0.033991	0.035065
RS	35	0.786603	0.851627	2317.841005	0.033952	0.035117
RS	36	0.843642	0.849064	2312.489705	0.033874	0.035091
RS	37	0.904350	0.849064	2289.964263	0.033544	0.034767
RS	38	0.968964	0.867695	2210.587558	0.032381	0.033582
RS	39	1.037735	0.867695	2172.069928	0.031817	0.032978
RS	40	1.110930	0.900192	2049.897516	0.030027	0.031130
RS	41	1.188834	0.900192	1999.578142	0.029290	0.030337
RS	42	1.271750	0.941289	1858.805498	0.027228	0.028208
RS	43	1.360000	0.941289	1800.219266	0.026370	0.027295
RS	44	1.453928	0.985836	1658.523698	0.024294	0.025160
RS	45	1.553899	0.985836	1594.101815	0.023351	0.024175
RS	46	1.660301	1.027665	1463.557130	0.021438	0.022219
RS	47	1.773548	1.027665	1394.481023	0.020427	0.021185
RS	48	1.894081	1.061054	1280.179083	0.018752	0.019486
RS	49	2.022369	1.061054	1206.819881	0.017678	0.018404
RS	50	2.158909	1.083234	1107.212298	0.016219	0.016933
RS	51	2.304234	1.083234	1030.033934	0.015088	0.015801
RS	52	2.458908	1.095218	940.332523	0.013774	0.014475
RS	53	2.623533	1.095218	860.744280	0.012608	0.013300
RS	54	2.798749	1.101807	775.995211	0.011367	0.012036
RS	55	2.985238	1.101807	696.946623	0.010209	0.010855
RS	56	3.183724	1.101807	619.141440	0.009069	0.009683
RS	57	3.394979	1.101807	543.655519	0.007964	0.008538
RS	58	3.619826	1.177044	444.324157	0.006509	0.007021
RS	59	3.859137	1.177044	385.772767	0.005651	0.006119
RS	60	4.113845	1.177044	330.569350	0.004842	0.005262
RS	61	4.384939	1.177044	279.334828	0.004092	0.004463
RS	62	4.673473	1.177044	232.555924	0.003407	0.003728
RS	63	4.980570	1.177044	804.816363	0.011789	0.013041
PA	4+25*2+4+6 0.185894810 0.053457981 4.980570287 30.005776730 3.453030759 1.572292875 0.996281632 0.891958376 1.021566377 1.321512215 1.683020065 1.920513060 1.935376728 1.775400801 1.535737780 1.293261758 1.096840898 0.962897415 0.885439899 0.851627127 0.849064499 0.867695374 0.900191513 0.941289493 0.985836402 1.027665324 1.061053559 1.083234071 1.095217834 1.101806603 1.177044249
//
IT	4359
RD	19
LK	-528455.695483
QD	-64.447000 -> -56.643172
RI	0.0028917338
TR	0.184612	0.053789
MT	5.004718
MM	C_pi: 1.128483, n_recomb: 69167.636335
RS	0	0.000000	31.654687	13.660142	0.000197	0.000014
RS	1	0.006441	31.654687	14.539594	0.000210	0.000071
RS	2	0.013298	31.654687	15.475635	0.000224	0.000119
RS	3	0.020596	31.654687	16.471902	0.000238	0.000157
RS	4	0.028364	3.571621	155.226108	0.002244	0.001642
RS	5	0.036632	3.571621	164.868330	0.002384	0.001857
RS	6	0.045433	1.611465	387.437151	0.005601	0.004431
RS	7	0.054801	1.611465	410.032960	0.005928	0.004773
RS	8	0.064773	1.001753	696.412436	0.010068	0.008136
RS	9	0.075386	1.001753	733.424708	0.010604	0.008778
RS	10	0.086684	0.886407	871.637985	0.012602	0.010549
RS	11	0.098709	0.886407	915.188148	0.013231	0.011314
RS	12	0.111509	1.014051	840.029509	0.012145	0.010570
RS	13	0.125133	1.014051	882.158225	0.012754	0.011262
RS	14	0.139634	1.320257	712.175987	0.010296	0.009232
RS	15	0.155070	1.320257	749.277182	0.010833	0.009745
RS	16	0.171500	1.696290	613.997805	0.008877	0.008051
RS	17	0.188989	1.696290	646.942640	0.009353	0.008466
RS	18	0.207604	1.948870	593.370372	0.008579	0.007807
RS	19	0.227418	1.948870	625.340439	0.009041	0.008232
RS	20	0.248508	1.970427	651.446247	0.009418	0.008630
RS	21	0.270957	1.970427	685.726584	0.009914	0.009134
RS	22	0.294852	1.808055	785.613971	0.011358	0.010545
RS	23	0.320286	1.808055	824.742328	0.011924	0.011171
RS	24	0.347359	1.561071	1000.652856	0.014467	0.013669
RS	25	0.376175	1.561071	1045.836574	0.015120	0.014452
RS	26	0.406847	1.310411	1298.023518	0.018766	0.018105
RS	27	0.439496	1.310411	1347.767363	0.019486	0.019046
RS	28	0.474247	1.107515	1648.897439	0.023839	0.023522
RS	29	0.511236	1.107515	1697.362746	0.024540	0.024507
RS	30	0.550609	0.969482	1986.400143	0.028719	0.028905
RS	31	0.592517	0.969482	2024.420970	0.029268	0.029726
RS	32	0.637125	0.889890	2236.553100	0.032335	0.033021
RS	33	0.684606	0.889890	2256.003553	0.032616	0.033494
RS	34	0.735146	0.855287	2356.646946	0.034072	0.035102
RS	35	0.788942	0.855287	2354.255643	0.034037	0.035158
RS	36	0.846202	0.852820	2348.810281	0.033958	0.035132
RS	37	0.907151	0.852820	2326.216243	0.033632	0.034815
RS	38	0.972026	0.872121	2244.396578	0.032449	0.033611
RS	39	1.041079	0.872121	2205.667167	0.031889	0.033016
RS	40	1.114581	0.905667	2080.010485	0.030072	0.031144
RS	41	1.192817	0.905667	2029.468334	0.029341	0.030362
RS	42	1.276093	0.948065	1885.081122	0.027254	0.028210
RS	43	1.364733	0.948065	1826.329399	0.026404	0.027312
RS	44	1.459083	0.994012	1681.459337	0.024310	0.025159
RS	45	1.559510	0.994012	1616.931172	0.023377	0.024189
RS	46	1.666406	1.037123	1483.985637	0.021455	0.022225
RS	47	1.780188	1.037123	1414.804293	0.020455	0.021205
RS	48	1.901298	1.071444	1298.934490	0.018780	0.019506
RS	49	2.030210	1.071444	1225.374889	0.017716	0.018438
RS	50	2.167426	1.094092	1124.825933	0.016262	0.016972
RS	51	2.313481	1.094092	1047.252348	0.015141	0.015850
RS	52	2.468943	1.106144	956.883356	0.013834	0.014532
RS	53	2.634420	1.106144	876.640784	0.012674	0.013364
RS	54	2.810555	1.112543	791.194712	0.011439	0.012107
RS	55	2.998036	1.112543	711.226074	0.010283	0.010927
RS	56	3.197594	1.112543	632.409356	0.009143	0.009756
RS	57	3.410006	1.112543	555.839707	0.008036	0.008610
RS	58	3.636100	1.191100	453.834777	0.006561	0.007073
RS	59	3.876758	1.191100	394.597707	0.005705	0.006172
RS	60	4.132918	1.191100	338.642417	0.004896	0.005316
RS	61	4.405578	1.191100	286.610265	0.004144	0.004515
RS	62	4.695801	1.191100	239.009722	0.003456	0.003778
RS	63	5.004718	1.191100	833.182508	0.012046	0.013309
PA	4+25*2+4+6 0.184612034 0.053789182 5.004718483 31.654687128 3.571620679 1.611465396 1.001753420 0.886406689 1.014051077 1.320256964 1.696289841 1.948869825 1.970426934 1.808054549 1.561070857 1.310411497 1.107514578 0.969482477 0.889889577 0.855286787 0.852819627 0.872120838 0.905667496 0.948064760 0.994012446 1.037123374 1.071443743 1.094091711 1.106144216 1.112543316 1.191100194
//
IT	4239
RD	20
LK	-528440.282532
QD	-61.703789 -> -54.333807
RI	0.0027716196
TR	0.183384	0.054114
MT	5.027771
MM	C_pi: 1.136454, n_recomb: 70050.308692
RS	0	0.000000	33.144221	13.223289	0.000189	0.000014
RS	1	0.006449	33.144221	14.075771	0.000201	0.000069
RS	2	0.013314	33.144221	14.983191	0.000214	0.000115
RS	3	0.020622	33.144221	15.949085	0.000228	0.000151
RS	4	0.028401	3.685266	152.535877	0.002178	0.001612
RS	5	0.036681	3.685266	162.034233	0.002313	0.001818
RS	6	0.045496	1.651567	383.420447	0.005474	0.004364
RS	7	0.054879	1.651567	405.867041	0.005794	0.004690
RS	8	0.064867	1.007998	702.232233	0.010025	0.008133
RS	9	0.075499	1.007998	739.644110	0.010559	0.008765
RS	10	0.086817	0.881487	889.488100	0.012698	0.010651
RS	11	0.098865	0.881487	933.900969	0.013332	0.011419
RS	12	0.111690	1.006844	858.513107	0.012256	0.010678
RS	13	0.125342	1.006844	901.520393	0.012870	0.011378
RS	14	0.139875	1.318669	723.496637	0.010328	0.009270
RS	15	0.155344	1.318669	761.213217	0.010867	0.009789
RS	16	0.171811	1.708529	618.614095	0.008831	0.008021
RS	17	0.189341	1.708529	651.889287	0.009306	0.008438
RS	18	0.208000	1.975884	594.082487	0.008481	0.007731
RS	19	0.227863	1.975884	626.212198	0.008939	0.008155
RS	20	0.249007	2.004253	650.376486	0.009284	0.008523
RS	21	0.271515	2.004253	684.768054	0.009775	0.009021
RS	22	0.295474	1.839764	784.438172	0.011198	0.010413
RS	23	0.320978	1.839764	823.745188	0.011759	0.011030
RS	24	0.348127	1.585751	1001.447164	0.014296	0.013520
RS	25	0.377027	1.585751	1047.001701	0.014946	0.014294
RS	26	0.407791	1.327150	1303.786457	0.018612	0.017962
RS	27	0.440538	1.327150	1354.192071	0.019332	0.018894
RS	28	0.475398	1.117954	1662.766675	0.023737	0.023413
RS	29	0.512506	1.117954	1712.140361	0.024442	0.024392
RS	30	0.552006	0.975951	2009.702381	0.028689	0.028852
RS	31	0.594054	0.975951	2048.637273	0.029245	0.029671
RS	32	0.638814	0.894286	2267.653387	0.032372	0.033021
RS	33	0.686461	0.894286	2287.744649	0.032659	0.033496
RS	34	0.737180	0.858915	2391.808638	0.034144	0.035133
RS	35	0.791170	0.858915	2389.676312	0.034114	0.035193
RS	36	0.848641	0.856534	2384.179024	0.034035	0.035168
RS	37	0.909820	0.856534	2361.547644	0.033712	0.034857
RS	38	0.974943	0.876476	2277.382184	0.032511	0.033638
RS	39	1.044267	0.876476	2238.475432	0.031955	0.033051
RS	40	1.118061	0.911028	2109.458829	0.030113	0.031156
RS	41	1.196614	0.911028	2058.724960	0.029389	0.030386
RS	42	1.280233	0.954669	1910.847806	0.027278	0.028213
RS	43	1.369245	0.954669	1851.954144	0.026437	0.027327
RS	44	1.463997	1.001956	1704.019516	0.024326	0.025160
RS	45	1.564860	1.001956	1639.399588	0.023403	0.024203
RS	46	1.672227	1.046287	1504.139570	0.021472	0.022232
RS	47	1.786518	1.046287	1434.859606	0.020483	0.021226
RS	48	1.908181	1.081485	1317.482890	0.018808	0.019528
RS	49	2.037689	1.081485	1243.724576	0.017755	0.018472
RS	50	2.175549	1.104559	1142.272752	0.016306	0.017012
RS	51	2.322300	1.104559	1064.304376	0.015193	0.015900
RS	52	2.478515	1.116650	973.294811	0.013894	0.014590
RS	53	2.644804	1.116650	892.399127	0.012739	0.013427
RS	54	2.821818	1.122831	806.281134	0.011510	0.012176
RS	55	3.010247	1.122831	725.394142	0.010355	0.010999
RS	56	3.210828	1.122831	645.570221	0.009216	0.009829
RS	57	3.424344	1.122831	567.923432	0.008107	0.008681
RS	58	3.651630	1.204605	463.262600	0.006613	0.007124
RS	59	3.893574	1.204605	403.343502	0.005758	0.006225
RS	60	4.151121	1.204605	346.642571	0.004948	0.005369
RS	61	4.425277	1.204605	293.820910	0.004194	0.004566
RS	62	4.717114	1.204605	245.408028	0.003503	0.003827
RS	63	5.027771	1.204605	861.414581	0.012297	0.013572
PA	4+25*2+4+6 0.183383940 0.054114484 5.027771452 33.144221263 3.685265602 1.651566998 1.007997565 0.881486791 1.006844438 1.318669245 1.708529420 1.975884388 2.004253433 1.839764337 1.585751407 1.327150056 1.117954140 0.975950772 0.894285661 0.858914865 0.856534227 0.876475928 0.911027584 0.954668636 1.001955674 1.046287181 1.081485054 1.104559172 1.116649979 1.122831275 1.204605238
//
IT	3909
RD	21
LK	-528425.723253
QD	-59.127555 -> -52.160683
RI	0.0026620686
TR	0.182207	0.054434
MT	5.049789
MM	C_pi: 1.144182, n_recomb: 70916.114213
RS	0	0.000000	34.457709	12.886050	0.000182	0.000014
RS	1	0.006456	34.457709	13.717843	0.000193	0.000067
RS	2	0.013329	34.457709	14.603317	0.000206	0.000112
RS	3	0.020646	34.457709	15.545933	0.000219	0.000147
RS	4	0.028435	3.793268	150.186969	0.002118	0.001586
RS	5	0.036728	3.793268	159.560202	0.002250	0.001783
RS	6	0.045555	1.692388	379.320523	0.005349	0.004297
RS	7	0.054953	1.692388	401.608391	0.005663	0.004607
RS	8	0.064957	1.014915	707.302354	0.009974	0.008124
RS	9	0.075607	1.014915	745.078262	0.010506	0.008746
RS	10	0.086944	0.877125	906.705952	0.012786	0.010746
RS	11	0.099014	0.877125	951.954149	0.013424	0.011516
RS	12	0.111863	0.999936	876.760795	0.012363	0.010784
RS	13	0.125541	0.999936	920.632933	0.012982	0.011491
RS	14	0.140103	1.316795	734.799652	0.010362	0.009309
RS	15	0.155605	1.316795	773.127596	0.010902	0.009835
RS	16	0.172107	1.719824	623.328015	0.008790	0.007995
RS	17	0.189675	1.719824	656.934195	0.009264	0.008414
RS	18	0.208378	2.001646	594.970157	0.008390	0.007661
RS	19	0.228287	2.001646	627.261829	0.008845	0.008083
RS	20	0.249482	2.036912	649.512542	0.009159	0.008422
RS	21	0.272046	2.036912	684.015957	0.009645	0.008915
RS	22	0.296066	1.870574	783.424581	0.011047	0.010287
RS	23	0.321637	1.870574	822.904846	0.011604	0.010896
RS	24	0.348859	1.609803	1002.270257	0.014133	0.013378
RS	25	0.377839	1.609803	1048.181015	0.014781	0.014142
RS	26	0.408690	1.343492	1309.337350	0.018463	0.017823
RS	27	0.441532	1.343492	1360.381913	0.019183	0.018746
RS	28	0.476495	1.128167	1676.128009	0.023635	0.023306
RS	29	0.513715	1.128167	1726.387075	0.024344	0.024280
RS	30	0.553338	0.982300	2032.236747	0.028657	0.028797
RS	31	0.595519	0.982300	2072.072942	0.029219	0.029616
RS	32	0.640424	0.898623	2297.821061	0.032402	0.033017
RS	33	0.688228	0.898623	2318.556555	0.032694	0.033494
RS	34	0.739118	0.862504	2425.996822	0.034209	0.035159
RS	35	0.793293	0.862504	2424.141976	0.034183	0.035223
RS	36	0.850967	0.860203	2418.628751	0.034105	0.035200
RS	37	0.912364	0.860203	2395.988536	0.033786	0.034895
RS	38	0.977725	0.880757	2309.568887	0.032568	0.033660
RS	39	1.047306	0.880757	2270.516432	0.032017	0.033082
RS	40	1.121379	0.916272	2138.257117	0.030152	0.031167
RS	41	1.200235	0.916272	2087.360210	0.029434	0.030407
RS	42	1.284181	0.961105	1936.110974	0.027301	0.028215
RS	43	1.373548	0.961105	1877.097282	0.026469	0.027342
RS	44	1.468684	1.009674	1726.202308	0.024341	0.025160
RS	45	1.569963	1.009674	1661.504387	0.023429	0.024218
RS	46	1.677780	1.055169	1524.011592	0.021490	0.022240
RS	47	1.792558	1.055169	1454.639803	0.020512	0.021247
RS	48	1.914747	1.091195	1335.812707	0.018837	0.019550
RS	49	2.044825	1.091195	1261.858526	0.017794	0.018506
RS	50	2.183301	1.114655	1159.543181	0.016351	0.017052
RS	51	2.330717	1.114655	1081.181586	0.015246	0.015949
RS	52	2.487650	1.126757	989.557693	0.013954	0.014647
RS	53	2.654716	1.126757	908.011469	0.012804	0.013490
RS	54	2.832568	1.132697	821.245648	0.011581	0.012245
RS	55	3.021903	1.132697	739.443624	0.010427	0.011070
RS	56	3.223461	1.132697	658.618223	0.009287	0.009900
RS	57	3.438033	1.132697	579.902045	0.008177	0.008751
RS	58	3.666458	1.217589	472.604484	0.006664	0.007173
RS	59	3.909631	1.217589	412.007840	0.005810	0.006276
RS	60	4.168504	1.217589	354.568073	0.005000	0.005420
RS	61	4.444090	1.217589	300.965390	0.004244	0.004616
RS	62	4.737469	1.217589	251.749683	0.003550	0.003874
RS	63	5.049789	1.217589	889.502997	0.012543	0.013829
PA	4+25*2+4+6 0.182207246 0.054433987 5.049789433 34.457708833 3.793267513 1.692387751 1.014915089 0.877125492 0.999936267 1.316795449 1.719824287 2.001646282 2.036911699 1.870573990 1.609802874 1.343492373 1.128166926 0.982300275 0.898623293 0.862504067 0.860202721 0.880757267 0.916271803 0.961105012 1.009674043 1.055169001 1.091195024 1.114655385 1.126757138 1.132696697 1.217589060
//
IT	3850
RD	22
LK	-528411.957589
QD	-56.704238 -> -50.112649
RI	0.0025618874
TR	0.181077	0.054747
MT	5.070902
MM	C_pi: 1.151689, n_recomb: 71765.309960
RS	0	0.000000	35.588996	12.634686	0.000176	0.000013
RS	1	0.006463	35.588996	13.451224	0.000187	0.000066
RS	2	0.013344	35.588996	14.320527	0.000200	0.000110
RS	3	0.020670	35.588996	15.246004	0.000212	0.000144
RS	4	0.028469	3.895047	148.164359	0.002065	0.001563
RS	5	0.036772	3.895047	157.430654	0.002194	0.001752
RS	6	0.045612	1.733811	375.177730	0.005228	0.004232
RS	7	0.055023	1.733811	397.299815	0.005536	0.004527
RS	8	0.065042	1.022434	711.685395	0.009917	0.008110
RS	9	0.075709	1.022434	749.792354	0.010448	0.008722
RS	10	0.087066	0.873273	923.310406	0.012866	0.010836
RS	11	0.099156	0.873273	969.367635	0.013507	0.011607
RS	12	0.112028	0.993309	894.775557	0.012468	0.010888
RS	13	0.125732	0.993309	939.499215	0.013091	0.011602
RS	14	0.140321	1.314682	746.073317	0.010396	0.009349
RS	15	0.155854	1.314682	785.008341	0.010939	0.009880
RS	16	0.172390	1.730256	628.122607	0.008752	0.007971
RS	17	0.189995	1.730256	662.060035	0.009225	0.008392
RS	18	0.208738	2.026245	596.009113	0.008305	0.007596
RS	19	0.228693	2.026245	628.464598	0.008757	0.008016
RS	20	0.249937	2.068482	648.826401	0.009041	0.008326
RS	21	0.272554	2.068482	683.441981	0.009523	0.008815
RS	22	0.296632	1.900530	782.555953	0.010904	0.010167
RS	23	0.322268	1.900530	822.204532	0.011457	0.010769
RS	24	0.349559	1.633270	1003.109136	0.013978	0.013242
RS	25	0.378615	1.633270	1049.362396	0.014622	0.013997
RS	26	0.409549	1.359464	1314.684021	0.018319	0.017689
RS	27	0.442482	1.359464	1366.345986	0.019039	0.018604
RS	28	0.477544	1.138166	1689.009416	0.023535	0.023200
RS	29	0.514872	1.138166	1740.131724	0.024248	0.024169
RS	30	0.554612	0.988539	2054.039486	0.028622	0.028741
RS	31	0.596921	0.988539	2094.764178	0.029189	0.029558
RS	32	0.641964	0.902907	2327.097520	0.032426	0.033010
RS	33	0.689919	0.902907	2348.479593	0.032724	0.033489
RS	34	0.740973	0.866059	2459.246419	0.034268	0.035180
RS	35	0.795326	0.866059	2457.685994	0.034246	0.035249
RS	36	0.853193	0.863830	2452.192844	0.034170	0.035227
RS	37	0.914799	0.863830	2429.570009	0.033854	0.034929
RS	38	0.980388	0.884972	2340.980879	0.032620	0.033680
RS	39	1.050215	0.884972	2301.812058	0.032074	0.033110
RS	40	1.124556	0.921413	2166.417221	0.030188	0.031176
RS	41	1.203701	0.921413	2115.384317	0.029476	0.030426
RS	42	1.287962	0.967390	1960.875811	0.027323	0.028216
RS	43	1.377668	0.967390	1901.762796	0.026500	0.027355
RS	44	1.473173	1.017189	1748.005856	0.024357	0.025162
RS	45	1.574850	1.017189	1683.243295	0.023455	0.024232
RS	46	1.683099	1.063796	1543.593244	0.021509	0.022249
RS	47	1.798344	1.063796	1474.137044	0.020541	0.021269
RS	48	1.921037	1.100606	1353.913070	0.018866	0.019573
RS	49	2.051661	1.100606	1279.767121	0.017833	0.018540
RS	50	2.190727	1.124417	1176.625425	0.016395	0.017092
RS	51	2.338781	1.124417	1097.873921	0.015298	0.015998
RS	52	2.496404	1.136504	1005.662658	0.014013	0.014703
RS	53	2.664214	1.136504	923.470034	0.012868	0.013552
RS	54	2.842870	1.142182	836.079858	0.011650	0.012314
RS	55	3.033074	1.142182	753.367786	0.010498	0.011140
RS	56	3.235570	1.142182	671.548015	0.009358	0.009969
RS	57	3.451154	1.142182	591.771333	0.008246	0.008820
RS	58	3.680672	1.230101	481.856933	0.006714	0.007222
RS	59	3.925024	1.230101	420.588208	0.005861	0.006326
RS	60	4.185169	1.230101	362.417103	0.005050	0.005470
RS	61	4.462127	1.230101	308.042343	0.004292	0.004665
RS	62	4.756986	1.230101	258.033600	0.003596	0.003921
RS	63	5.070902	1.230101	917.438871	0.012784	0.014081
PA	4+25*2+4+6 0.181076983 0.054747174 5.070902139 35.588996488 3.895047051 1.733810721 1.022433725 0.873272609 0.993308653 1.314681948 1.730255655 2.026244608 2.068482028 1.900529547 1.633270364 1.359464488 1.138166376 0.988539327 0.902906548 0.866059119 0.863829503 0.884972164 0.921412515 0.967390009 1.017188517 1.063795905 1.100605573 1.124417081 1.136504466 1.142182142 1.230101029
//
IT	3740
RD	23
LK	-528398.930834
QD	-54.421354 -> -48.179771
RI	0.0024695662
TR	0.179992	0.055054
MT	5.091117
MM	C_pi: 1.158979, n_recomb: 72598.345746
RS	0	0.000000	36.551747	12.452866	0.000172	0.000013
RS	1	0.006470	36.551747	13.258554	0.000183	0.000065
RS	2	0.013358	36.551747	14.116370	0.000194	0.000108
RS	3	0.020692	36.551747	15.029685	0.000207	0.000142
RS	4	0.028501	3.990494	146.438513	0.002017	0.001543
RS	5	0.036814	3.990494	155.614517	0.002143	0.001726
RS	6	0.045666	1.775763	371.016723	0.005111	0.004167
RS	7	0.055090	1.775763	392.967477	0.005413	0.004448
RS	8	0.065124	1.030488	715.437805	0.009855	0.008092
RS	9	0.075807	1.030488	753.844968	0.010384	0.008693
RS	10	0.087182	0.869875	939.324646	0.012939	0.010920
RS	11	0.099292	0.869875	986.165527	0.013584	0.011692
RS	12	0.112186	0.986954	912.546887	0.012570	0.010990
RS	13	0.125914	0.986954	958.108373	0.013197	0.011710
RS	14	0.140530	1.312367	757.303833	0.010431	0.009390
RS	15	0.156092	1.312367	796.841073	0.010976	0.009927
RS	16	0.172660	1.739904	632.976716	0.008719	0.007950
RS	17	0.190301	1.739904	667.244862	0.009191	0.008374
RS	18	0.209083	2.049759	597.175101	0.008226	0.007535
RS	19	0.229080	2.049759	629.795526	0.008675	0.007953
RS	20	0.250370	2.099015	648.296542	0.008930	0.008236
RS	21	0.273038	2.099015	683.024262	0.009408	0.008720
RS	22	0.297173	1.929678	781.809540	0.010769	0.010053
RS	23	0.322869	1.929678	821.621427	0.011317	0.010648
RS	24	0.350228	1.656173	1003.957964	0.013829	0.013112
RS	25	0.379357	1.656173	1050.540705	0.014471	0.013859
RS	26	0.410370	1.375075	1319.837676	0.018180	0.017559
RS	27	0.443390	1.375075	1372.096461	0.018900	0.018466
RS	28	0.478546	1.147954	1701.437584	0.023436	0.023097
RS	29	0.515977	1.147954	1753.401580	0.024152	0.024061
RS	30	0.555829	0.994663	2075.150124	0.028584	0.028684
RS	31	0.598260	0.994663	2116.750230	0.029157	0.029501
RS	32	0.643436	0.907126	2355.532945	0.032446	0.032999
RS	33	0.691535	0.907126	2377.562488	0.032750	0.033480
RS	34	0.742745	0.869568	2491.611857	0.034321	0.035197
RS	35	0.797269	0.869568	2490.360161	0.034303	0.035270
RS	36	0.855320	0.867404	2484.917479	0.034228	0.035251
RS	37	0.917127	0.867404	2462.335229	0.033917	0.034958
RS	38	0.982933	0.889112	2371.652770	0.032668	0.033697
RS	39	1.052997	0.889112	2332.394094	0.032127	0.033135
RS	40	1.127593	0.926442	2193.967327	0.030221	0.031183
RS	41	1.207016	0.926442	2142.822628	0.029516	0.030444
RS	42	1.291577	0.973521	1985.157628	0.027344	0.028218
RS	43	1.381609	0.973521	1925.964187	0.026529	0.027369
RS	44	1.477466	1.024499	1769.437946	0.024373	0.025163
RS	45	1.579524	1.024499	1704.623071	0.023480	0.024246
RS	46	1.688186	1.072171	1562.887392	0.021528	0.022258
RS	47	1.803877	1.072171	1493.353843	0.020570	0.021290
RS	48	1.927054	1.109720	1371.785788	0.018896	0.019596
RS	49	2.058200	1.109720	1297.451985	0.017872	0.018573
RS	50	2.197831	1.133850	1193.519026	0.016440	0.017133
RS	51	2.346496	1.133850	1114.381118	0.015350	0.016046
RS	52	2.504779	1.145901	1021.607175	0.014072	0.014759
RS	53	2.673302	1.145901	938.772931	0.012931	0.013613
RS	54	2.852729	1.151298	850.782218	0.011719	0.012381
RS	55	3.043764	1.151298	767.165564	0.010567	0.011208
RS	56	3.247158	1.151298	684.358905	0.009427	0.010038
RS	57	3.463712	1.151298	603.530869	0.008313	0.008887
RS	58	3.694276	1.242154	491.019936	0.006764	0.007270
RS	59	3.939758	1.242154	429.084826	0.005910	0.006376
RS	60	4.201121	1.242154	370.189969	0.005099	0.005519
RS	61	4.479395	1.242154	315.052054	0.004340	0.004713
RS	62	4.775671	1.242154	264.259964	0.003640	0.003966
RS	63	5.091117	1.242154	945.218256	0.013020	0.014328
PA	4+25*2+4+6 0.179991636 0.055054488 5.091116574 36.551747375 3.990493861 1.775763088 1.030487793 0.869875130 0.986954212 1.312367473 1.739903792 2.049758743 2.099014831 1.929677950 1.656173432 1.375074508 1.147953789 0.994663395 0.907125834 0.869567705 0.867403612 0.889112285 0.926442351 0.973520520 1.024499060 1.072170598 1.109720336 1.133850348 1.145901490 1.151297968 1.242154133
//
IT	4540
RD	24
LK	-528386.594029
QD	-52.267111 -> -46.352486
RI	0.0023849930
TR	0.178948	0.055356
MT	5.110518
MM	C_pi: 1.166062, n_recomb: 73415.345110
RS	0	0.000000	37.335329	12.336322	0.000168	0.000013
RS	1	0.006476	37.335329	13.135311	0.000179	0.000064
RS	2	0.013372	37.335329	13.986053	0.000191	0.000107
RS	3	0.020714	37.335329	14.891900	0.000203	0.000140
RS	4	0.028531	4.079249	144.994130	0.001975	0.001526
RS	5	0.036855	4.079249	154.095804	0.002099	0.001703
RS	6	0.045718	1.818080	366.877733	0.004997	0.004104
RS	7	0.055155	1.818080	388.654057	0.005294	0.004372
RS	8	0.065203	1.039000	718.625346	0.009788	0.008069
RS	9	0.075901	1.039000	757.304560	0.010315	0.008660
RS	10	0.087293	0.866889	954.768672	0.013005	0.011000
RS	11	0.099422	0.866889	1002.368757	0.013653	0.011772
RS	12	0.112337	0.980855	930.075202	0.012669	0.011090
RS	13	0.126088	0.980855	976.460992	0.013301	0.011816
RS	14	0.140729	1.309874	768.485766	0.010468	0.009432
RS	15	0.156319	1.309874	808.620231	0.011014	0.009973
RS	16	0.172919	1.748831	637.875766	0.008689	0.007932
RS	17	0.190593	1.748831	672.473680	0.009160	0.008357
RS	18	0.209412	2.072235	598.455002	0.008152	0.007477
RS	19	0.229450	2.072235	631.241307	0.008598	0.007894
RS	20	0.250785	2.128565	647.902125	0.008825	0.008151
RS	21	0.273503	2.128565	682.741673	0.009300	0.008631
RS	22	0.297691	1.958057	781.168642	0.010640	0.009944
RS	23	0.323446	1.958057	821.138976	0.011185	0.010533
RS	24	0.350868	1.678535	1004.809819	0.013687	0.012986
RS	25	0.380067	1.678535	1051.709681	0.014325	0.013726
RS	26	0.411157	1.390339	1324.801996	0.018045	0.017434
RS	27	0.444260	1.390339	1377.637844	0.018765	0.018333
RS	28	0.479506	1.157537	1713.429666	0.023339	0.022995
RS	29	0.517036	1.157537	1766.214272	0.024058	0.023955
RS	30	0.556995	1.000676	2095.594447	0.028544	0.028626
RS	31	0.599543	1.000676	2138.056551	0.029123	0.029442
RS	32	0.644846	0.911282	2383.155128	0.032461	0.032985
RS	33	0.693083	0.911282	2405.831866	0.032770	0.033469
RS	34	0.744444	0.873031	2523.115423	0.034368	0.035211
RS	35	0.799131	0.873031	2522.185183	0.034355	0.035288
RS	36	0.857359	0.870927	2516.820291	0.034282	0.035271
RS	37	0.919358	0.870927	2494.299950	0.033975	0.034985
RS	38	0.985373	0.893180	2401.599514	0.032713	0.033712
RS	39	1.055663	0.893180	2362.275260	0.032177	0.033158
RS	40	1.130504	0.931368	2220.910338	0.030251	0.031189
RS	41	1.210193	0.931368	2169.676611	0.029553	0.030460
RS	42	1.295042	0.979505	2008.955915	0.027364	0.028219
RS	43	1.385386	0.979505	1949.699713	0.026557	0.027381
RS	44	1.481581	1.031619	1790.490040	0.024388	0.025165
RS	45	1.584006	1.031619	1725.634960	0.023505	0.024260
RS	46	1.693063	1.080310	1581.883128	0.021547	0.022268
RS	47	1.809183	1.080310	1512.279579	0.020599	0.021312
RS	48	1.932824	1.118562	1389.415286	0.018925	0.019619
RS	49	2.064471	1.118562	1314.898862	0.017910	0.018607
RS	50	2.204644	1.142981	1210.208932	0.016484	0.017173
RS	51	2.353895	1.142981	1130.689781	0.015401	0.016094
RS	52	2.512811	1.154976	1037.378317	0.014130	0.014814
RS	53	2.682019	1.154976	953.908916	0.012993	0.013673
RS	54	2.862185	1.160074	865.342189	0.011787	0.012447
RS	55	3.054019	1.160074	780.828004	0.010636	0.011276
RS	56	3.258276	1.160074	697.043331	0.009495	0.010105
RS	57	3.475761	1.160074	615.174303	0.008379	0.008953
RS	58	3.707330	1.253785	500.087877	0.006812	0.007318
RS	59	3.953896	1.253785	437.493236	0.005959	0.006424
RS	60	4.216430	1.253785	377.883128	0.005147	0.005568
RS	61	4.495966	1.253785	321.991684	0.004386	0.004760
RS	62	4.793604	1.253785	270.426469	0.003684	0.004010
RS	63	5.110518	1.253785	972.829615	0.013251	0.014571
PA	4+25*2+4+6 0.178947693 0.055355733 5.110518221 37.335328580 4.079248799 1.818080257 1.038999880 0.866888598 0.980855023 1.309874343 1.748830834 2.072235059 2.128565056 1.958056744 1.678535286 1.390338892 1.157537441 1.000675527 0.911281679 0.873030797 0.870926744 0.893179774 0.931367999 0.979505125 1.031619227 1.080309710 1.118561869 1.142981048 1.154976173 1.160073989 1.253784713
//
IT	4645
RD	25
LK	-528374.901943
QD	-50.232245 -> -44.623500
RI	0.0023070052
TR	0.177943	0.055651
MT	5.129165
MM	C_pi: 1.172952, n_recomb: 74216.783115
RS	0	0.000000	37.946288	12.277336	0.000165	0.000013
RS	1	0.006482	37.946288	13.073297	0.000176	0.000064
RS	2	0.013384	37.946288	13.920869	0.000188	0.000107
RS	3	0.020734	37.946288	14.823401	0.000200	0.000139
RS	4	0.028560	4.161147	143.813203	0.001938	0.001511
RS	5	0.036894	4.161147	152.855613	0.002060	0.001683
RS	6	0.045767	1.860740	362.769376	0.004888	0.004041
RS	7	0.055216	1.860740	384.368918	0.005179	0.004298
RS	8	0.065277	1.047946	721.280325	0.009719	0.008044
RS	9	0.075991	1.047946	760.204746	0.010243	0.008623
RS	10	0.087399	0.864283	969.656753	0.013065	0.011074
RS	11	0.099546	0.864283	1017.992339	0.013716	0.011846
RS	12	0.112481	0.975004	947.357205	0.012765	0.011187
RS	13	0.126254	0.975004	994.553850	0.013401	0.011918
RS	14	0.140921	1.307251	779.601638	0.010504	0.009474
RS	15	0.156537	1.307251	820.327759	0.011053	0.010020
RS	16	0.173166	1.757100	642.808403	0.008661	0.007916
RS	17	0.190873	1.757100	677.734845	0.009132	0.008343
RS	18	0.209728	2.093784	599.821791	0.008082	0.007423
RS	19	0.229805	2.093784	632.774075	0.008526	0.007839
RS	20	0.251183	2.157185	647.628705	0.008726	0.008070
RS	21	0.273948	2.157185	682.579700	0.009197	0.008546
RS	22	0.298187	1.985699	780.624436	0.010518	0.009841
RS	23	0.323998	1.985699	820.748760	0.011059	0.010423
RS	24	0.351482	1.700383	1005.662233	0.013550	0.012866
RS	25	0.380748	1.700383	1052.867664	0.014186	0.013598
RS	26	0.411911	1.405273	1329.589458	0.017915	0.017312
RS	27	0.445094	1.405273	1382.983736	0.018634	0.018204
RS	28	0.480427	1.166930	1725.006555	0.023243	0.022895
RS	29	0.518051	1.166930	1778.591588	0.023965	0.023850
RS	30	0.558114	1.006578	2115.412603	0.028503	0.028567
RS	31	0.600774	1.006578	2158.723406	0.029087	0.029383
RS	32	0.646199	0.915375	2410.006395	0.032473	0.032969
RS	33	0.694568	0.915375	2433.329421	0.032787	0.033455
RS	34	0.746073	0.876448	2553.801424	0.034410	0.035221
RS	35	0.800917	0.876448	2553.203924	0.034402	0.035303
RS	36	0.859315	0.874399	2547.939871	0.034331	0.035289
RS	37	0.921499	0.874399	2525.501000	0.034029	0.035008
RS	38	0.987714	0.897176	2430.856418	0.032753	0.033724
RS	39	1.058221	0.897176	2391.488680	0.032223	0.033179
RS	40	1.133298	0.936192	2247.275103	0.030280	0.031195
RS	41	1.213242	0.936192	2195.972928	0.029589	0.030475
RS	42	1.298368	0.985352	2032.285576	0.027383	0.028219
RS	43	1.389012	0.985352	1972.983227	0.026584	0.027393
RS	44	1.485532	1.038559	1811.173039	0.024404	0.025167
RS	45	1.588308	1.038559	1746.289099	0.023530	0.024274
RS	46	1.697746	1.088227	1600.585595	0.021566	0.022278
RS	47	1.814278	1.088227	1530.919309	0.020628	0.021333
RS	48	1.938364	1.127146	1406.805433	0.018955	0.019643
RS	49	2.070494	1.127146	1332.111651	0.017949	0.018640
RS	50	2.211188	1.151827	1226.697970	0.016529	0.017212
RS	51	2.361002	1.151827	1146.802819	0.015452	0.016141
RS	52	2.520527	1.163748	1052.977451	0.014188	0.014869
RS	53	2.690393	1.163748	968.879586	0.013055	0.013732
RS	54	2.871269	1.168534	879.758942	0.011854	0.012513
RS	55	3.063871	1.168534	794.354954	0.010703	0.011342
RS	56	3.268957	1.168534	709.601656	0.009561	0.010171
RS	57	3.487337	1.168534	626.702354	0.008444	0.009018
RS	58	3.719872	1.265018	509.062529	0.006859	0.007364
RS	59	3.967481	1.265018	445.815195	0.006007	0.006471
RS	60	4.231140	1.265018	385.498191	0.005194	0.005615
RS	61	4.511890	1.265018	328.862615	0.004431	0.004806
RS	62	4.810839	1.265018	276.534213	0.003726	0.004054
RS	63	5.129165	1.265018	1000.271962	0.013478	0.014809
PA	4+25*2+4+6 0.177942519 0.055650889 5.129165265 37.946287540 4.161146864 1.860740061 1.047946422 0.864282747 0.975003994 1.307251037 1.757099861 2.093783951 2.157185432 1.985699103 1.700382676 1.405272848 1.166929539 1.006577987 0.915374980 0.876447734 0.874399401 0.897175580 0.936191931 0.985351838 1.038559155 1.088227286 1.127145956 1.151826655 1.163748289 1.168534116 1.265018411
//
CC
CC	Brief Description of the file format:
CC	  CC  comments
CC	  MM  useful-messages
CC	  RD  round-of-iterations
CC	  LL  \log[P(sequence)]
CC	  QD  Q-before-opt Q-after-opt
CC	  TR  \theta_0 \rho_0
CC	  RS  k t_k \lambda_k \pi_k \sum_{l\not=k}A_{kl} A_{kk}
CC	  DC  begin end best-k t_k+\Delta_k max-prob
CC
MM	Version: 0.6.5-r67
MM	pattern:4+25*2+4+6, n:63, n_free_lambdas:28
MM	n_iterations:25, skip:1, max_t:5, theta/rho:5
MM	is_decoding:0
MM	n_seqs:13, sum_L:1160711, sum_n:218540
RD	0
LK	0.000000
QD	0.000000 -> 0.000000
RI	inf
TR	0.208601	0.041720
MT	5.000000
MM	C_pi: 1.000000, n_recomb: 47435.637631
RS	0	0.000000	1.000000	298.295237	0.006288	0.000000
RS	1	0.006440	1.000000	315.445303	0.006650	0.000000
RS	2	0.013294	1.000000	333.441601	0.007029	0.000000
RS	3	0.020590	1.000000	352.307388	0.007427	0.000000
RS	4	0.028356	1.000000	372.063862	0.007844	0.000000
RS	5	0.036622	1.000000	392.729676	0.008279	0.000000
RS	6	0.045421	1.000000	414.320386	0.008734	0.000000
RS	7	0.054785	1.000000	436.847841	0.009209	0.000000
RS	8	0.064753	1.000000	460.319502	0.009704	0.000000
RS	9	0.075363	1.000000	484.737701	0.010219	0.000000
RS	10	0.086656	1.000000	510.098822	0.010753	0.000000
RS	11	0.098677	1.000000	536.392411	0.011308	0.000000
RS	12	0.111471	1.000000	563.600222	0.011881	0.000000
RS	13	0.125090	1.000000	591.695176	0.012474	0.000000
RS	14	0.139585	1.000000	620.640272	0.013084	0.000000
RS	15	0.155014	1.000000	650.387427	0.013711	0.000000
RS	16	0.171437	1.000000	680.876261	0.014354	0.000000
RS	17	0.188917	1.000000	712.032852	0.015011	0.000000
RS	18	0.207523	1.000000	743.768459	0.015680	0.000000
RS	19	0.227327	1.000000	775.978246	0.016359	0.000000
RS	20	0.248406	1.000000	808.540031	0.017045	0.000000
RS	21	0.270843	1.000000	841.313088	0.017736	0.000000
RS	22	0.294725	1.000000	874.137043	0.018428	0.000000
RS	23	0.320144	1.000000	906.830915	0.019117	0.000000
RS	24	0.347201	1.000000	939.192346	0.019799	0.000000
RS	25	0.376000	1.000000	970.997086	0.020470	0.000000
RS	26	0.406654	1.000000	1001.998803	0.021123	0.000000
RS	27	0.439282	1.000000	1031.929290	0.021754	0.000000
RS	28	0.474011	1.000000	1060.499153	0.022357	0.000000
RS	29	0.510976	1.000000	1087.399068	0.022924	0.000000
RS	30	0.550322	1.000000	1112.301692	0.023449	0.000000
RS	31	0.592202	1.000000	1134.864326	0.023924	0.000000
RS	32	0.636779	1.000000	1154.732409	0.024343	0.000000
RS	33	0.684227	1.000000	1171.543918	0.024698	0.000000
RS	34	0.734730	1.000000	1184.934736	0.024980	0.000000
RS	35	0.788485	1.000000	1194.545042	0.025182	0.000000
RS	36	0.845702	1.000000	1200.026696	0.025298	0.000000
RS	37	0.906604	1.000000	1201.051627	0.025320	0.000000
RS	38	0.971428	1.000000	1197.321116	0.025241	0.000000
RS	39	1.040426	1.000000	1188.575843	0.025057	0.000000
RS	40	1.113868	1.000000	1174.606493	0.024762	0.000000
RS	41	1.192040	1.000000	1155.264638	0.024354	0.000000
RS	42	1.275245	1.000000	1130.473524	0.023832	0.000000
RS	43	1.363809	1.000000	1100.238344	0.023194	0.000000
RS	44	1.458076	1.000000	1064.655448	0.022444	0.000000
RS	45	1.558414	1.000000	1023.919953	0.021585	0.000000
RS	46	1.665214	1.000000	978.331092	0.020624	0.000000
RS	47	1.778891	1.000000	928.294704	0.019570	0.000000
RS	48	1.899889	1.000000	874.322237	0.018432	0.000000
RS	49	2.028679	1.000000	817.025753	0.017224	0.000000
RS	50	2.165763	1.000000	757.108518	0.015961	0.000000
RS	51	2.311675	1.000000	695.350993	0.014659	0.000000
RS	52	2.466983	1.000000	632.592251	0.013336	0.000000
RS	53	2.632293	1.000000	569.707179	0.012010	0.000000
RS	54	2.808249	1.000000	507.580142	0.010700	0.000000
RS	55	2.995536	1.000000	447.076155	0.009425	0.000000
RS	56	3.194884	1.000000	389.010918	0.008201	0.000000
RS	57	3.407070	1.000000	334.121387	0.007044	0.000000
RS	58	3.632920	1.000000	283.038678	0.005967	0.000000
RS	59	3.873315	1.000000	236.265203	0.004981	0.000000
RS	60	4.129191	1.000000	194.157759	0.004093	0.000000
RS	61	4.401545	1.000000	156.918014	0.003308	0.000000
RS	62	4.691438	1.000000	124.591318	0.002627	0.000000
RS	63	5.000000	1.000000	352.274060	0.007426	0.000000
PA	4+25*2+4+6 0.208601241 0.041720248 5.000000000 1.000000000 1.000000000 1.000000000 1.000000000 1.000000000 1.000000000 1.000000000 1.000000000 1.000000000 1.000000000 1.000000000 1.000000000 1.000000000 1.000000000 1.000000000 1.000000000 1.000000000 1.000000000 1.000000000 1.000000000 1.000000000 1.000000000 1.000000000 1.000000000 1.000000000 1.000000000 1.000000000 1.000000000
//
IT	5224
RD	1
LK	-530357.799414
QD	-447.086906 -> -272.413944
RI	0.0292608609
TR	0.217354	0.045242
MT	4.613900
MM	C_pi: 0.970540, n_recomb: 49870.841199
RS	0	0.000000	1.843989	166.633987	0.003341	0.000086
RS	1	0.006307	1.843989	176.545586	0.003540	0.000516
RS	2	0.013012	1.843989	187.006856	0.003750	0.001070
RS	3	0.020139	1.843989	198.043110	0.003971	0.001705
RS	4	0.027716	1.412956	273.462567	0.005483	0.002414
RS	5	0.035771	1.412956	289.059476	0.005796	0.003153
RS	6	0.044334	1.270248	339.628142	0.006810	0.003884
RS	7	0.053437	1.270248	358.465243	0.007188	0.004594
RS	8	0.063115	1.193789	402.292904	0.008067	0.005284
RS	9	0.073402	1.193789	423.982214	0.008502	0.005960
RS	10	0.084338	1.155956	461.140273	0.009247	0.006622
RS	11	0.095965	1.155956	485.296039	0.009731	0.007261
RS	12	0.108324	1.140498	517.269778	0.010372	0.007870
RS	13	0.121463	1.140498	543.564155	0.010899	0.008439
RS	14	0.135430	1.132856	574.603032	0.011522	0.008973
RS	15	0.150279	1.132856	602.848268	0.012088	0.009490
RS	16	0.166064	1.121390	638.370002	0.012800	0.010027
RS	17	0.182844	1.121390	668.498146	0.013405	0.010628
RS	18	0.200683	1.100445	712.581707	0.014289	0.011331
RS	19	0.219647	1.100445	744.505628	0.014929	0.012167
RS	20	0.239807	1.070569	798.477320	0.016011	0.013154
RS	21	0.261238	1.070569	831.903237	0.016681	0.014296
RS	22	0.284021	1.035332	894.744911	0.017941	0.015585
RS	23	0.308241	1.035332	929.021553	0.018629	0.017011
RS	24	0.333989	0.998295	998.425365	0.020020	0.018566
RS	25	0.361360	0.998295	1032.454637	0.020703	0.020244
RS	26	0.390458	0.962549	1104.730234	0.022152	0.022027
RS	27	0.421390	0.962549	1136.930475	0.022797	0.023874
RS	28	0.454274	0.931371	1206.038174	0.024183	0.025719
RS	29	0.489232	0.931371	1234.415992	0.024752	0.027484
RS	30	0.526394	0.907220	1293.273869	0.025932	0.029090
RS	31	0.565901	0.907220	1315.658783	0.026381	0.030472
RS	32	0.607898	0.890761	1358.770417	0.027246	0.031583
RS	33	0.652545	0.890761	1373.109263	0.027533	0.032397
RS	34	0.700008	0.881235	1397.700609	0.028026	0.032904
RS	35	0.750464	0.881235	1402.283601	0.028118	0.033108
RS	36	0.804102	0.877236	1407.938425	0.028232	0.033025
RS	37	0.861123	0.877236	1401.528386	0.028103	0.032679
RS	38	0.921740	0.877205	1389.423192	0.027860	0.032100
RS	39	0.986181	0.877205	1371.315209	0.027497	0.031320
RS	40	1.054686	0.879714	1343.432962	0.026938	0.030370
RS	41	1.127511	0.879714	1313.490203	0.026338	0.029276
RS	42	1.204929	0.883595	1272.099044	0.025508	0.028063
RS	43	1.287230	0.883595	1230.793715	0.024680	0.026754
RS	44	1.374722	0.887922	1178.304308	0.023627	0.025370
RS	45	1.467732	0.887922	1126.754422	0.022593	0.023928
RS	46	1.566607	0.892016	1065.658177	0.021368	0.022446
RS	47	1.671719	0.892016	1005.652375	0.020165	0.020935
RS	48	1.783460	0.895504	938.491002	0.018818	0.019407
RS	49	1.902249	0.895504	872.488661	0.017495	0.017872
RS	50	2.028529	0.898293	801.981309	0.016081	0.016340
RS	51	2.162774	0.898293	733.033336	0.014699	0.014823
RS	52	2.305486	0.900419	662.220102	0.013279	0.013332
RS	53	2.457199	0.900419	593.748433	0.011906	0.011882
RS	54	2.618479	0.902307	525.667487	0.010541	0.010487
RS	55	2.789932	0.902307	461.172675	0.009247	0.009158
RS	56	2.972198	0.902307	399.718490	0.008015	0.007908
RS	57	3.165960	0.902307	342.019742	0.006858	0.006747
RS	58	3.371942	0.906100	287.601718	0.005767	0.005683
RS	59	3.590915	0.906100	239.482622	0.004802	0.004721
RS	60	3.823698	0.906100	196.365193	0.003937	0.003864
RS	61	4.071163	0.906100	158.394767	0.003176	0.003113
RS	62	4.334236	0.906100	125.560833	0.002518	0.002466
RS	63	4.613900	0.906100	354.768858	0.007114	0.006947
PA	4+25*2+4+6 0.217354422 0.045241902 4.613900185 1.843988895 1.412955761 1.270247936 1.193788528 1.155955791 1.140497684 1.132856369 1.121390343 1.100444794 1.070568562 1.035332203 0.998294830 0.962549448 0.931371212 0.907219887 0.890761375 0.881235123 0.877236366 0.877205372 0.879713535 0.883594513 0.887922287 0.892016411 0.895503998 0.898293018 0.900419235 0.902307034 0.906100214
//
IT	5091
RD	2
LK	-530076.446274
QD	-248.677648 -> -180.173508
RI	0.0172777358
TR	0.220902	0.047502
MT	4.439504
MM	C_pi: 0.954721, n_recomb: 51472.278935
RS	0	0.000000	2.614298	120.063552	0.002333	0.000080
RS	1	0.006243	2.614298	127.265235	0.002473	0.000454
RS	2	0.012876	2.614298	134.879435	0.002620	0.000894
RS	3	0.019924	2.614298	142.927285	0.002777	0.001365
RS	4	0.027411	1.637813	241.496576	0.004692	0.002424
RS	5	0.035366	1.637813	255.341919	0.004961	0.003045
RS	6	0.043817	1.380035	320.150955	0.006220	0.004028
RS	7	0.052796	1.380035	337.938852	0.006565	0.004621
RS	8	0.062336	1.257899	391.052583	0.007597	0.005513
RS	9	0.072471	1.257899	412.131874	0.008007	0.006086
RS	10	0.083239	1.210170	451.170092	0.008765	0.006852
RS	11	0.094679	1.210170	474.820996	0.009225	0.007385
RS	12	0.106833	1.204836	501.615386	0.009745	0.007980
RS	13	0.119747	1.204836	527.241710	0.010243	0.008421
RS	14	0.133466	1.212832	550.176558	0.010689	0.008872
RS	15	0.148042	1.212832	577.532245	0.011220	0.009239
RS	16	0.163528	1.209737	607.332170	0.011799	0.009715
RS	17	0.179981	1.209737	636.519460	0.012366	0.010149
RS	18	0.197462	1.183797	681.033778	0.013231	0.010871
RS	19	0.216033	1.183797	712.264823	0.013838	0.011513
RS	20	0.235764	1.137246	774.378908	0.015045	0.012618
RS	21	0.256727	1.137246	807.648413	0.015691	0.013525
RS	22	0.278999	1.078802	886.458477	0.017222	0.015038
RS	23	0.302661	1.078802	921.272278	0.017898	0.016193
RS	24	0.327801	1.016506	1013.966982	0.019699	0.018089
RS	25	0.354510	1.016506	1049.159045	0.020383	0.019474
RS	26	0.382886	0.956715	1150.451992	0.022351	0.021708
RS	27	0.413034	0.956715	1184.069474	0.023004	0.023255
RS	28	0.445065	0.905389	1283.916424	0.024944	0.025611
RS	29	0.479095	0.905389	1313.307477	0.025515	0.027100
RS	30	0.515250	0.866404	1399.171219	0.027183	0.029194
RS	31	0.553662	0.866404	1421.427358	0.027615	0.030358
RS	32	0.594473	0.840336	1483.532492	0.028822	0.031857
RS	33	0.637831	0.840336	1496.068678	0.029066	0.032526
RS	34	0.683896	0.825545	1529.958546	0.029724	0.033277
RS	35	0.732837	0.825545	1530.913520	0.029742	0.033403
RS	36	0.784834	0.819582	1536.880592	0.029858	0.033423
RS	37	0.840078	0.819582	1525.250188	0.029632	0.033052
RS	38	0.898770	0.819923	1506.676584	0.029272	0.032469
RS	39	0.961126	0.819923	1482.256180	0.028797	0.031698
RS	40	1.027376	0.824313	1443.843248	0.028051	0.030678
RS	41	1.097762	0.824313	1407.106136	0.027337	0.029610
RS	42	1.172542	0.830915	1353.604411	0.026298	0.028302
RS	43	1.251992	0.830915	1305.607451	0.025365	0.027029
RS	44	1.336401	0.838234	1241.378286	0.024117	0.025554
RS	45	1.426081	0.838234	1183.696180	0.022997	0.024151
RS	46	1.521359	0.845141	1112.475047	0.021613	0.022599
RS	47	1.622586	0.845141	1047.175142	0.020344	0.021125
RS	48	1.730133	0.850994	971.998096	0.018884	0.019552
RS	49	1.844394	0.850994	901.653413	0.017517	0.018050
RS	50	1.965789	0.855637	825.173225	0.016031	0.016493
RS	51	2.094764	0.855637	752.831445	0.014626	0.015002
RS	52	2.231790	0.859156	677.773402	0.013168	0.013499
RS	53	2.377372	0.859156	606.776866	0.011788	0.012067
RS	54	2.532043	0.862314	535.653192	0.010407	0.010659
RS	55	2.696370	0.862314	469.422969	0.009120	0.009339
RS	56	2.870957	0.862314	406.464721	0.007897	0.008090
RS	57	3.056444	0.862314	347.482642	0.006751	0.006924
RS	58	3.253512	0.870207	290.703804	0.005648	0.005829
RS	59	3.462883	0.870207	242.207253	0.004706	0.004863
RS	60	3.685326	0.870207	198.760818	0.003862	0.003998
RS	61	3.921657	0.870207	160.498087	0.003118	0.003236
RS	62	4.172742	0.870207	127.399273	0.002475	0.002576
RS	63	4.439504	0.870207	362.873516	0.007050	0.007398
PA	4+25*2+4+6 0.220901502 0.047501892 4.439504318 2.614298332 1.637813022 1.380034952 1.257898922 1.210169882 1.204836235 1.212832285 1.209736878 1.183796527 1.137246315 1.078802143 1.016505607 0.956714903 0.905388860 0.866403575 0.840336128 0.825545268 0.819582229 0.819923035 0.824312798 0.830914693 0.838234421 0.845140614 0.850994120 0.855637259 0.859155588 0.862314162 0.870207344
//
IT	5207
RD	3
LK	-529959.443179
QD	-180.284284 -> -143.543648
RI	0.0127175726
TR	0.221598	0.048982
MT	4.368494
MM	C_pi: 0.950460, n_recomb: 52808.252693
RS	0	0.000000	3.267990	98.086992	0.001857	0.000075
RS	1	0.006217	3.267990	103.996992	0.001969	0.000409
RS	2	0.012820	3.267990	110.250714	0.002088	0.000778
RS	3	0.019834	3.267990	116.866566	0.002213	0.001155
RS	4	0.027284	1.739200	232.494898	0.004403	0.002449
RS	5	0.035196	1.739200	245.841879	0.004655	0.003011
RS	6	0.043601	1.401421	322.321713	0.006104	0.004173
RS	7	0.052529	1.401421	340.194999	0.006442	0.004720
RS	8	0.062011	1.255166	400.572371	0.007585	0.005744
RS	9	0.072083	1.255166	422.076522	0.007993	0.006289
RS	10	0.082781	1.211655	460.401080	0.008718	0.007078
RS	11	0.094144	1.211655	484.456103	0.009174	0.007583
RS	12	0.106213	1.227927	502.754639	0.009520	0.008075
RS	13	0.119033	1.227927	528.462892	0.010007	0.008476
RS	14	0.132650	1.262963	539.813647	0.010222	0.008763
RS	15	0.147113	1.262963	566.848701	0.010734	0.009075
RS	16	0.162475	1.279313	587.260734	0.011121	0.009417
RS	17	0.178793	1.279313	615.872730	0.011662	0.009782
RS	18	0.196125	1.257870	656.288687	0.012428	0.010445
RS	19	0.214534	1.257870	686.966626	0.013009	0.010992
RS	20	0.234088	1.202273	751.360584	0.014228	0.012120
RS	21	0.254857	1.202273	784.391283	0.014854	0.012902
RS	22	0.276918	1.126979	872.078614	0.016514	0.014522
RS	23	0.300350	1.126979	907.181576	0.017179	0.015528
RS	24	0.325239	1.045069	1015.413717	0.019228	0.017627
RS	25	0.351675	1.045069	1051.471548	0.019911	0.018848
RS	26	0.379754	0.966447	1174.169712	0.022235	0.021382
RS	27	0.409579	0.966447	1209.012126	0.022894	0.022762
RS	28	0.441259	0.899660	1333.009929	0.025242	0.025482
RS	29	0.474908	0.899660	1363.471540	0.025819	0.026821
RS	30	0.510648	0.849689	1471.375810	0.027863	0.029274
RS	31	0.548611	0.849689	1493.912984	0.028289	0.030320
RS	32	0.588933	0.816819	1571.833023	0.029765	0.032103
RS	33	0.631763	0.816819	1583.391698	0.029984	0.032689
RS	34	0.677254	0.798544	1625.082621	0.030773	0.033611
RS	35	0.725574	0.798544	1623.682957	0.030747	0.033689
RS	36	0.776898	0.791542	1629.935286	0.030865	0.033769
RS	37	0.831413	0.791542	1614.803544	0.030579	0.033376
RS	38	0.889317	0.792555	1590.942761	0.030127	0.032769
RS	39	0.950820	0.792555	1562.322630	0.029585	0.031996
RS	40	1.016147	0.798731	1515.451432	0.028697	0.030905
RS	41	1.085535	0.798731	1474.320690	0.027918	0.029850
RS	42	1.159237	0.807737	1411.349633	0.026726	0.028456
RS	43	1.237521	0.807737	1359.198430	0.025738	0.027206
RS	44	1.320671	0.817647	1286.092795	0.024354	0.025655
RS	45	1.408991	0.817647	1224.780754	0.023193	0.024281
RS	46	1.502801	0.826966	1146.219127	0.021705	0.022673
RS	47	1.602443	0.826966	1077.926661	0.020412	0.021230
RS	48	1.708280	0.834824	997.212433	0.018884	0.019626
RS	49	1.820696	0.834824	924.489400	0.017507	0.018153
RS	50	1.940101	0.841013	844.056248	0.015983	0.016583
RS	51	2.066930	0.841013	769.856618	0.014578	0.015117
RS	52	2.201642	0.845676	692.040521	0.013105	0.013610
RS	53	2.344730	0.845676	619.592337	0.011733	0.012196
RS	54	2.496713	0.849909	546.382495	0.010347	0.010784
RS	55	2.658144	0.849909	479.047518	0.009071	0.009474
RS	56	2.829611	0.849909	415.030053	0.007859	0.008229
RS	57	3.011738	0.849909	355.040099	0.006723	0.007063
RS	58	3.205187	0.862225	295.870911	0.005603	0.005936
RS	59	3.410662	0.862225	247.052055	0.004678	0.004973
RS	60	3.628912	0.862225	203.224130	0.003848	0.004106
RS	61	3.860729	0.862225	164.535053	0.003116	0.003338
RS	62	4.106958	0.862225	130.981084	0.002480	0.002669
RS	63	4.368494	0.862225	377.828786	0.007155	0.007808
PA	4+25*2+4+6 0.221597536 0.048982090 4.368494333 3.267990095 1.739200124 1.401420982 1.255165574 1.211655219 1.227926968 1.262962522 1.279312761 1.257869610 1.202273435 1.126979487 1.045069429 0.966447414 0.899659895 0.849689023 0.816818840 0.798543982 0.791542199 0.792555151 0.798731081 0.807736746 0.817647405 0.826965564 0.834823563 0.841012920 0.845675565 0.849908758 0.862224642
//
IT	4331
RD	4
LK	-529892.584080
QD	-151.287747 -> -125.392294
RI	0.0105088228
TR	0.220783	0.050002
MT	4.350295
MM	C_pi: 0.953131, n_recomb: 54030.574870
RS	0	0.000000	3.861476	84.805906	0.001570	0.000069
RS	1	0.006210	3.861476	89.937417	0.001665	0.000372
RS	2	0.012805	3.861476	95.370555	0.001765	0.000691
RS	3	0.019810	3.861476	101.121916	0.001872	0.001006
RS	4	0.027251	1.785851	231.538200	0.004285	0.002470
RS	5	0.035153	1.785851	244.846912	0.004532	0.002997
RS	6	0.043545	1.388089	332.787246	0.006159	0.004300
RS	7	0.052459	1.388089	351.201036	0.006500	0.004833
RS	8	0.061927	1.226255	419.180961	0.007758	0.005963
RS	9	0.071982	1.226255	441.577680	0.008173	0.006514
RS	10	0.082662	1.190355	478.889516	0.008863	0.007298
RS	11	0.094005	1.190355	503.802307	0.009324	0.007812
RS	12	0.106053	1.230396	512.549248	0.009486	0.008168
RS	13	0.118849	1.230396	538.749440	0.009971	0.008568
RS	14	0.132439	1.296056	537.412158	0.009946	0.008664
RS	15	0.146873	1.296056	564.477644	0.010447	0.008965
RS	16	0.162203	1.337094	574.422775	0.010631	0.009151
RS	17	0.178486	1.337094	602.733735	0.011155	0.009491
RS	18	0.195780	1.325555	637.427017	0.011798	0.010067
RS	19	0.214147	1.325555	667.721963	0.012358	0.010567
RS	20	0.233655	1.265453	731.777237	0.013544	0.011675
RS	21	0.254375	1.265453	764.615804	0.014152	0.012386
RS	22	0.276381	1.176966	857.527743	0.015871	0.014055
RS	23	0.299754	1.176966	892.856005	0.016525	0.014971
RS	24	0.324578	1.078509	1012.223556	0.018734	0.017202
RS	25	0.350944	1.078509	1049.031699	0.019416	0.018322
RS	26	0.378947	0.983760	1188.500916	0.021997	0.021074
RS	27	0.408689	0.983760	1224.498699	0.022663	0.022353
RS	28	0.440278	0.903883	1368.432348	0.025327	0.025352
RS	29	0.473829	0.903883	1400.044007	0.025912	0.026601
RS	30	0.509463	0.844850	1526.697130	0.028256	0.029338
RS	31	0.547309	0.844850	1549.819027	0.028684	0.030314
RS	32	0.587507	0.806575	1641.374801	0.030379	0.032319
RS	33	0.630200	0.806575	1652.524006	0.030585	0.032857
RS	34	0.675544	0.785713	1700.927156	0.031481	0.033906
RS	35	0.723705	0.785713	1698.016423	0.031427	0.033952
RS	36	0.774856	0.778158	1704.429263	0.031546	0.034066
RS	37	0.829183	0.778158	1686.897390	0.031221	0.033658
RS	38	0.886884	0.780032	1658.402657	0.030694	0.033015
RS	39	0.948169	0.780032	1626.891030	0.030111	0.032240
RS	40	1.013259	0.787993	1572.774559	0.029109	0.031075
RS	41	1.082391	0.787993	1528.683687	0.028293	0.030031
RS	42	1.155816	0.799297	1457.773148	0.026981	0.028556
RS	43	1.233800	0.799297	1402.925914	0.025965	0.027326
RS	44	1.316627	0.811646	1322.571103	0.024478	0.025705
RS	45	1.404598	0.811646	1259.008391	0.023302	0.024357
RS	46	1.498032	0.823216	1174.634500	0.021740	0.022704
RS	47	1.597268	0.823216	1104.561967	0.020443	0.021289
RS	48	1.702666	0.832929	1019.614229	0.018871	0.019661
RS	49	1.814609	0.832929	945.495587	0.017499	0.018216
RS	50	1.933504	0.840530	862.118479	0.015956	0.016638
RS	51	2.059782	0.840530	786.780969	0.014562	0.015196
RS	52	2.193902	0.846227	706.896954	0.013083	0.013691
RS	53	2.336350	0.846227	633.453004	0.011724	0.012294
RS	54	2.487645	0.851449	558.548701	0.010338	0.010881
RS	55	2.648334	0.851449	490.326456	0.009075	0.009582
RS	56	2.819002	0.851449	425.372700	0.007873	0.008344
RS	57	3.000269	0.851449	364.413572	0.006745	0.007179
RS	58	3.192792	0.868445	302.703911	0.005602	0.006021
RS	59	3.397270	0.868445	253.504146	0.004692	0.005063
RS	60	3.614446	0.868445	209.189864	0.003872	0.004197
RS	61	3.845109	0.868445	169.936374	0.003145	0.003427
RS	62	4.090095	0.868445	135.768509	0.002513	0.002752
RS	63	4.350295	0.868445	397.477619	0.007357	0.008191
PA	4+25*2+4+6 0.220782984 0.050002371 4.350294634 3.861476102 1.785850765 1.388088735 1.226255167 1.190355436 1.230395526 1.296056126 1.337094222 1.325554525 1.265453283 1.176966097 1.078508728 0.983760177 0.903882885 0.844849702 0.806575264 0.785712611 0.778157538 0.780032403 0.787992935 0.799297144 0.811645520 0.823216294 0.832928727 0.840530084 0.846226505 0.851448776 0.868445150
//
IT	4343
RD	5
LK	-529843.426878
QD	-135.482007 -> -114.154987
RI	0.0091982912
TR	0.219197	0.050756
MT	4.359604
MM	C_pi: 0.959683, n_recomb: 55193.257028
RS	0	0.000000	4.452992	75.135339	0.001361	0.000064
RS	1	0.006213	4.452992	79.702023	0.001444	0.000339
RS	2	0.012813	4.452992	84.539562	0.001532	0.000620
RS	3	0.019822	4.452992	89.663163	0.001625	0.000888
RS	4	0.027267	1.816847	232.757491	0.004217	0.002477
RS	5	0.035175	1.816847	246.163609	0.004460	0.002978
RS	6	0.043574	1.367228	345.585551	0.006261	0.004402
RS	7	0.052495	1.367228	364.682158	0.006607	0.004932
RS	8	0.061970	1.191231	441.272774	0.007995	0.006163
RS	9	0.072034	1.191231	464.748213	0.008420	0.006734
RS	10	0.082723	1.161491	501.681076	0.009090	0.007509
RS	11	0.094076	1.161491	527.665783	0.009560	0.008049
RS	12	0.106135	1.223264	526.796231	0.009545	0.008263
RS	13	0.118943	1.223264	553.705496	0.010032	0.008680
RS	14	0.132547	1.319191	539.549584	0.009776	0.008583
RS	15	0.146996	1.319191	566.852308	0.010270	0.008893
RS	16	0.162343	1.386858	566.265349	0.010260	0.008921
RS	17	0.178643	1.386858	594.457681	0.010770	0.009257
RS	18	0.195956	1.388225	622.990572	0.011287	0.009736
RS	19	0.214345	1.388225	653.036486	0.011832	0.010212
RS	20	0.233877	1.326424	715.590262	0.012965	0.011282
RS	21	0.254622	1.326424	748.298993	0.013558	0.011949
RS	22	0.276656	1.227020	844.473952	0.015300	0.013638
RS	23	0.300059	1.227020	880.014027	0.015944	0.014495
RS	24	0.324916	1.113880	1007.903406	0.018261	0.016815
RS	25	0.351318	1.113880	1045.401598	0.018941	0.017869
RS	26	0.379360	1.004612	1198.720052	0.021719	0.020788
RS	27	0.409145	1.004612	1235.828197	0.022391	0.021999
RS	28	0.440780	0.913034	1396.952289	0.025310	0.025225
RS	29	0.474381	0.913034	1429.756378	0.025905	0.026417
RS	30	0.510069	0.846061	1572.962881	0.028499	0.029388
RS	31	0.547975	0.846061	1596.852941	0.028932	0.030320
RS	32	0.588237	0.803194	1700.560567	0.030811	0.032509
RS	33	0.631000	0.803194	1711.651584	0.031012	0.033015
RS	34	0.676420	0.780258	1765.997302	0.031997	0.034165
RS	35	0.724662	0.780258	1762.098803	0.031926	0.034191
RS	36	0.775901	0.772424	1768.537413	0.032043	0.034321
RS	37	0.830324	0.772424	1749.283910	0.031694	0.033903
RS	38	0.888129	0.775267	1716.530368	0.031100	0.033218
RS	39	0.949525	0.775267	1682.922321	0.030491	0.032443
RS	40	1.014737	0.785009	1622.295846	0.029393	0.031207
RS	41	1.084000	0.785009	1576.099116	0.028556	0.030172
RS	42	1.157566	0.798548	1498.182089	0.027144	0.028622
RS	43	1.235704	0.798548	1441.485907	0.026117	0.027410
RS	44	1.318697	0.813246	1354.853931	0.024547	0.025728
RS	45	1.406846	0.813246	1289.818700	0.023369	0.024405
RS	46	1.500472	0.826974	1200.528873	0.021751	0.022711
RS	47	1.599916	0.826974	1129.337157	0.020462	0.021324
RS	48	1.705538	0.838449	1040.894497	0.018859	0.019676
RS	49	1.817724	0.838449	965.895588	0.017500	0.018259
RS	50	1.936880	0.847377	880.126208	0.015946	0.016676
RS	51	2.063439	0.847377	804.010278	0.014567	0.015258
RS	52	2.197862	0.854036	722.415970	0.013089	0.013755
RS	53	2.340637	0.854036	648.187376	0.011744	0.012376
RS	54	2.492284	0.860190	571.775370	0.010360	0.010964
RS	55	2.653353	0.860190	502.748055	0.009109	0.009676
RS	56	2.824430	0.860190	436.892682	0.007916	0.008444
RS	57	3.006136	0.860190	374.956964	0.006794	0.007282
RS	58	3.199133	0.882045	310.577624	0.005627	0.006092
RS	59	3.404121	0.882045	260.944161	0.004728	0.005142
RS	60	3.621846	0.882045	216.070795	0.003915	0.004279
RS	61	3.853099	0.882045	176.165986	0.003192	0.003507
RS	62	4.098721	0.882045	141.288729	0.002560	0.002828
RS	63	4.359604	0.882045	420.117435	0.007612	0.008556
PA	4+25*2+4+6 0.219196925 0.050755643 4.359604461 4.452992215 1.816846697 1.367227875 1.191231367 1.161490983 1.223263621 1.319190627 1.386858320 1.388224628 1.326423557 1.227020291 1.113880428 1.004612318 0.913033982 0.846061492 0.803193816 0.780257605 0.772424376 0.775266627 0.785008774 0.798547834 0.813246246 0.826973688 0.838449409 0.847377282 0.854036283 0.860190414 0.882045301
//
IT	5542
RD	6
LK	-529802.120333
QD	-124.749695 -> -105.935206
RI	0.0082882002
TR	0.217243	0.051354
MT	4.383170
MM	C_pi: 0.968333, n_recomb: 56319.241073
RS	0	0.000000	5.077549	67.306189	0.001195	0.000059
RS	1	0.006222	5.077549	71.415653	0.001268	0.000310
RS	2	0.012832	5.077549	75.770842	0.001345	0.000559
RS	3	0.019852	5.077549	80.385786	0.001427	0.000790
RS	4	0.027310	1.849571	233.784113	0.004151	0.002470
RS	5	0.035232	1.849571	247.288404	0.004391	0.002946
RS	6	0.043646	1.349998	357.955165	0.006356	0.004478
RS	7	0.052584	1.349998	377.730597	0.006707	0.005006
RS	8	0.062078	1.158470	464.021550	0.008239	0.006342
RS	9	0.072163	1.158470	488.620131	0.008676	0.006935
RS	10	0.082876	1.131944	526.234301	0.009344	0.007711
RS	11	0.094255	1.131944	553.380550	0.009826	0.008282
RS	12	0.106342	1.212067	543.322385	0.009647	0.008361
RS	13	0.119181	1.212067	571.053945	0.010140	0.008802
RS	14	0.132819	1.336250	544.365179	0.009666	0.008520
RS	15	0.147306	1.336250	572.028116	0.010157	0.008846
RS	16	0.162694	1.430784	561.230698	0.009965	0.008723
RS	17	0.179040	1.430784	589.425055	0.010466	0.009063
RS	18	0.196402	1.446679	611.844933	0.010864	0.009447
RS	19	0.214845	1.446679	641.740428	0.011395	0.009911
RS	20	0.234436	1.384993	702.297473	0.012470	0.010935
RS	21	0.255245	1.384993	734.931146	0.013049	0.011572
RS	22	0.277350	1.276213	833.258483	0.014795	0.013265
RS	23	0.300830	1.276213	869.011028	0.015430	0.014080
RS	24	0.325770	1.149656	1003.773554	0.017823	0.016463
RS	25	0.352263	1.149656	1041.921996	0.018500	0.017468
RS	26	0.380404	1.026938	1207.155198	0.021434	0.020520
RS	27	0.410296	1.026938	1245.334454	0.022112	0.021684
RS	28	0.442048	0.924582	1421.781641	0.025245	0.025100
RS	29	0.475776	0.924582	1455.791289	0.025849	0.026252
RS	30	0.511602	0.850411	1614.043963	0.028659	0.029424
RS	31	0.549658	0.850411	1638.806702	0.029099	0.030328
RS	32	0.590082	0.803474	1753.645462	0.031138	0.032674
RS	33	0.633020	0.803474	1764.892296	0.031337	0.033160
RS	34	0.678631	0.778786	1824.645810	0.032398	0.034392
RS	35	0.727080	0.778786	1820.084308	0.032317	0.034405
RS	36	0.778543	0.770837	1826.442193	0.032430	0.034543
RS	37	0.833208	0.770837	1805.889291	0.032065	0.034120
RS	38	0.891275	0.774692	1769.121934	0.031412	0.033390
RS	39	0.952955	0.774692	1733.908181	0.030787	0.032618
RS	40	1.018473	0.786192	1667.253157	0.029604	0.031312
RS	41	1.088068	0.786192	1619.469705	0.028755	0.030288
RS	42	1.161993	0.801902	1535.152947	0.027258	0.028668
RS	43	1.240517	0.801902	1477.110998	0.026227	0.027474
RS	44	1.323928	0.818871	1384.827594	0.024589	0.025736
RS	45	1.412529	0.818871	1318.768121	0.023416	0.024437
RS	46	1.506643	0.834672	1225.123683	0.021753	0.022707
RS	47	1.606613	0.834672	1153.179903	0.020476	0.021347
RS	48	1.712803	0.847831	1061.692501	0.018851	0.019684
RS	49	1.825601	0.847831	986.087215	0.017509	0.018292
RS	50	1.945417	0.858013	898.247459	0.015949	0.016707
RS	51	2.072689	0.858013	821.534101	0.014587	0.015311
RS	52	2.207880	0.865571	738.430999	0.013112	0.013811
RS	53	2.351483	0.865571	663.514644	0.011781	0.012449
RS	54	2.504021	0.872605	585.692743	0.010400	0.011038
RS	55	2.666050	0.872605	515.887480	0.009160	0.009762
RS	56	2.838162	0.872605	449.135077	0.007975	0.008536
RS	57	3.020983	0.872605	386.207322	0.006857	0.007377
RS	58	3.215179	0.899423	319.063075	0.005665	0.006155
RS	59	3.421459	0.899423	268.959268	0.004776	0.005213
RS	60	3.640574	0.899423	223.483156	0.003968	0.004353
RS	61	3.873324	0.899423	182.878226	0.003247	0.003581
RS	62	4.120555	0.899423	147.239554	0.002614	0.002899
RS	63	4.383170	0.899423	444.661723	0.007895	0.008909
PA	4+25*2+4+6 0.217242822 0.051353969 4.383169980 5.077548647 1.849570959 1.349998271 1.158470051 1.131943994 1.212066641 1.336249538 1.430783559 1.446679410 1.384993293 1.276213393 1.149655865 1.026938292 0.924581752 0.850410505 0.803474167 0.778786497 0.770836914 0.774692151 0.786191629 0.801902481 0.818871034 0.834672228 0.847831106 0.858013026 0.865570893 0.872604642 0.899423268
//
IT	3599
RD	7
LK	-529765.367595
QD	-116.359659 -> -99.278205
RI	0.0075840633
TR	0.215138	0.051861
MT	4.413902
MM	C_pi: 0.978065, n_recomb: 57419.030338
RS	0	0.000000	5.751668	60.664945	0.001057	0.000055
RS	1	0.006234	5.751668	64.385422	0.001121	0.000284
RS	2	0.012856	5.751668	68.330018	0.001190	0.000506
RS	3	0.019891	5.751668	72.511711	0.001263	0.000706
RS	4	0.027365	1.890199	233.802959	0.004072	0.002449
RS	5	0.035305	1.890199	247.356765	0.004308	0.002901
RS	6	0.043740	1.340038	368.683732	0.006421	0.004529
RS	7	0.052700	1.340038	389.068616	0.006776	0.005054
RS	8	0.062219	1.130748	486.033984	0.008465	0.006498
RS	9	0.072331	1.130748	511.731025	0.008912	0.007112
RS	10	0.083074	1.104460	551.237129	0.009600	0.007904
RS	11	0.094487	1.104460	579.570338	0.010094	0.008504
RS	12	0.106611	1.199481	560.983852	0.009770	0.008463
RS	13	0.119490	1.199481	589.594953	0.010268	0.008929
RS	14	0.133173	1.349375	550.831862	0.009593	0.008474
RS	15	0.147709	1.349375	578.930093	0.010083	0.008818
RS	16	0.163150	1.470185	558.367633	0.009724	0.008554
RS	17	0.179554	1.470185	586.645798	0.010217	0.008901
RS	18	0.196981	1.501457	603.181099	0.010505	0.009195
RS	19	0.215495	1.501457	632.998581	0.011024	0.009650
RS	20	0.235162	1.441142	691.364220	0.012041	0.010627
RS	21	0.256055	1.441142	723.966645	0.012608	0.011241
RS	22	0.278251	1.324113	823.775504	0.014347	0.012928
RS	23	0.301830	1.324113	859.743963	0.014973	0.013711
RS	24	0.326880	1.185065	1000.280337	0.017421	0.016140
RS	25	0.353491	1.185065	1039.048092	0.018096	0.017108
RS	26	0.381760	1.049685	1214.837720	0.021157	0.020270
RS	27	0.411792	1.049685	1254.051000	0.021840	0.021397
RS	28	0.443696	0.937230	1444.479124	0.025157	0.024977
RS	29	0.477589	0.937230	1479.690134	0.025770	0.026100
RS	30	0.513595	0.856394	1651.910628	0.028769	0.029448
RS	31	0.551846	0.856394	1677.604293	0.029217	0.030331
RS	32	0.592480	0.805761	1802.846126	0.031398	0.032816
RS	33	0.635648	0.805761	1814.382403	0.031599	0.033289
RS	34	0.681507	0.779540	1879.165433	0.032727	0.034591
RS	35	0.730225	0.779540	1874.149882	0.032640	0.034596
RS	36	0.781979	0.771568	1880.362928	0.032748	0.034737
RS	37	0.836960	0.771568	1858.783589	0.032372	0.034311
RS	38	0.895368	0.776443	1818.187482	0.031665	0.033537
RS	39	0.957418	0.776443	1781.682916	0.031029	0.032769
RS	40	1.023335	0.789656	1709.347850	0.029770	0.031398
RS	41	1.093362	0.789656	1660.305215	0.028916	0.030386
RS	42	1.167753	0.807465	1570.019874	0.027343	0.028700
RS	43	1.246783	0.807465	1510.941171	0.026314	0.027525
RS	44	1.330738	0.826620	1413.440524	0.024616	0.025736
RS	45	1.419928	0.826620	1346.622149	0.023453	0.024461
RS	46	1.514677	0.844411	1249.002922	0.021752	0.022699
RS	47	1.615333	0.844411	1176.514146	0.020490	0.021365
RS	48	1.722263	0.859173	1082.276229	0.018849	0.019688
RS	49	1.835860	0.859173	1006.209839	0.017524	0.018321
RS	50	1.956537	0.870536	916.503294	0.015962	0.016735
RS	51	2.084738	0.870536	839.280287	0.014617	0.015360
RS	52	2.220930	0.878932	754.787754	0.013145	0.013865
RS	53	2.365612	0.878932	679.223647	0.011829	0.012518
RS	54	2.519314	0.886790	600.048894	0.010450	0.011109
RS	55	2.682597	0.886790	529.467587	0.009221	0.009843
RS	56	2.856058	0.886790	461.810896	0.008043	0.008624
RS	57	3.040333	0.886790	397.875601	0.006929	0.007467
RS	58	3.236096	0.918618	327.898493	0.005711	0.006214
RS	59	3.444061	0.918618	277.299327	0.004829	0.005280
RS	60	3.664991	0.918618	231.195128	0.004026	0.004423
RS	61	3.899693	0.918618	189.864306	0.003307	0.003651
RS	62	4.149026	0.918618	153.438030	0.002672	0.002967
RS	63	4.413902	0.918618	470.434243	0.008193	0.009253
PA	4+25*2+4+6 0.215137574 0.051861056 4.413902198 5.751668460 1.890198599 1.340038491 1.130748330 1.104459774 1.199481019 1.349375311 1.470184905 1.501457470 1.441141884 1.324113263 1.185065111 1.049685016 0.937229572 0.856394172 0.805760665 0.779539603 0.771567630 0.776443116 0.789655570 0.807465301 0.826620265 0.844410558 0.859172703 0.870535753 0.878931994 0.886789994 0.918618097
//
IT	4438
RD	8
LK	-529731.871913
QD	-109.283564 -> -93.571007
RI	0.0070019623
TR	0.213000	0.052314
MT	4.447864
MM	C_pi: 0.988287, n_recomb: 58497.707652
RS	0	0.000000	6.480429	54.942707	0.000939	0.000051
RS	1	0.006246	6.480429	58.326503	0.000997	0.000261
RS	2	0.012883	6.480429	61.915503	0.001058	0.000460
RS	3	0.019934	6.480429	65.721742	0.001123	0.000635
RS	4	0.027426	1.939982	232.688831	0.003978	0.002418
RS	5	0.035385	1.939982	246.232632	0.004209	0.002847
RS	6	0.043842	1.337785	377.368469	0.006451	0.004557
RS	7	0.052827	1.337785	398.269686	0.006808	0.005075
RS	8	0.062374	1.108554	506.637114	0.008661	0.006634
RS	9	0.072516	1.108554	533.374880	0.009118	0.007265
RS	10	0.083292	1.079880	576.025378	0.009847	0.008087
RS	11	0.094741	1.079880	605.538438	0.010351	0.008715
RS	12	0.106906	1.186718	579.182152	0.009901	0.008567
RS	13	0.119830	1.186718	608.699917	0.010406	0.009058
RS	14	0.133562	1.359771	558.363434	0.009545	0.008443
RS	15	0.148151	1.359771	586.944030	0.010034	0.008804
RS	16	0.163652	1.505893	557.074274	0.009523	0.008410
RS	17	0.180120	1.505893	585.493237	0.010009	0.008764
RS	18	0.197618	1.552956	596.420768	0.010196	0.008973
RS	19	0.216209	1.552956	626.213862	0.010705	0.009423
RS	20	0.235960	1.494919	682.336851	0.011664	0.010351
RS	21	0.256946	1.494919	714.942050	0.012222	0.010949
RS	22	0.279242	1.370533	815.797089	0.013946	0.012623
RS	23	0.302932	1.370533	851.984031	0.014564	0.013380
RS	24	0.328100	1.219740	997.503715	0.017052	0.015843
RS	25	0.354842	1.219740	1036.863754	0.017725	0.016780
RS	26	0.383253	1.072325	1222.193546	0.020893	0.020034
RS	27	0.413439	1.072325	1262.404912	0.021580	0.021131
RS	28	0.445511	0.950302	1465.801032	0.025057	0.024854
RS	29	0.479586	0.950302	1502.199550	0.025680	0.025954
RS	30	0.515789	0.863219	1687.571509	0.028849	0.029461
RS	31	0.554254	0.863219	1714.228226	0.029304	0.030329
RS	32	0.595122	0.809166	1849.336377	0.031614	0.032938
RS	33	0.638542	0.809166	1861.249783	0.031817	0.033401
RS	34	0.684675	0.781564	1930.800146	0.033006	0.034766
RS	35	0.733689	0.781564	1925.472394	0.032915	0.034766
RS	36	0.785765	0.773622	1931.515004	0.033019	0.034908
RS	37	0.841094	0.773622	1909.095464	0.032635	0.034481
RS	38	0.899879	0.779501	1864.828151	0.031879	0.033665
RS	39	0.962336	0.779501	1827.245903	0.031236	0.032903
RS	40	1.028694	0.794366	1749.512846	0.029907	0.031471
RS	41	1.099197	0.794366	1699.427781	0.029051	0.030470
RS	42	1.174104	0.814193	1603.505871	0.027411	0.028725
RS	43	1.253690	0.814193	1543.588383	0.026387	0.027569
RS	44	1.338248	0.835445	1441.196933	0.024637	0.025733
RS	45	1.428087	0.835445	1373.781701	0.023484	0.024480
RS	46	1.523538	0.855135	1272.466436	0.021752	0.022691
RS	47	1.624952	0.855135	1199.550588	0.020506	0.021381
RS	48	1.732700	0.871417	1102.770128	0.018852	0.019693
RS	49	1.847179	0.871417	1026.317354	0.017545	0.018349
RS	50	1.968808	0.883886	934.882781	0.015982	0.016763
RS	51	2.098035	0.883886	857.187701	0.014653	0.015408
RS	52	2.235334	0.893058	771.383234	0.013187	0.013917
RS	53	2.381209	0.893058	695.180919	0.011884	0.012586
RS	54	2.536197	0.901683	614.688020	0.010508	0.011179
RS	55	2.700865	0.901683	543.319969	0.009288	0.009921
RS	56	2.875820	0.901683	474.746351	0.008116	0.008708
RS	57	3.061703	0.901683	409.789020	0.007005	0.007553
RS	58	3.259197	0.938519	336.930531	0.005760	0.006270
RS	59	3.469027	0.938519	285.817729	0.004886	0.005343
RS	60	3.691964	0.938519	239.070379	0.004087	0.004490
RS	61	3.928827	0.938519	197.000744	0.003368	0.003719
RS	62	4.180486	0.938519	159.775141	0.002731	0.003032
RS	63	4.447864	0.938519	497.014066	0.008496	0.009588
PA	4+25*2+4+6 0.212999844 0.052313725 4.447863840 6.480429103 1.939981938 1.337785447 1.108554487 1.079880083 1.186717796 1.359770603 1.505893017 1.552955805 1.494919312 1.370532791 1.219739739 1.072324935 0.950302463 0.863218693 0.809166361 0.781563583 0.773621684 0.779501273 0.794366049 0.814193305 0.835444989 0.855134641 0.871416973 0.883885906 0.893057591 0.901682926 0.938518788
//
IT	4714
RD	9
LK	-529700.999650
QD	-103.075171 -> -88.519506
RI	0.0065053092
TR	0.210892	0.052733
MT	4.482884
MM	C_pi: 0.998658, n_recomb: 59557.421038
RS	0	0.000000	7.258188	50.026507	0.000840	0.000047
RS	1	0.006259	7.258188	53.119639	0.000892	0.000240
RS	2	0.012911	7.258188	56.401479	0.000947	0.000420
RS	3	0.019978	7.258188	59.883210	0.001005	0.000574
RS	4	0.027488	1.998054	230.616434	0.003872	0.002381
RS	5	0.035468	1.998054	244.097269	0.004099	0.002786
RS	6	0.043947	1.342567	383.992778	0.006447	0.004566
RS	7	0.052958	1.342567	405.313290	0.006805	0.005075
RS	8	0.062532	1.091419	525.585482	0.008825	0.006750
RS	9	0.072705	1.091419	553.293854	0.009290	0.007394
RS	10	0.083516	1.058257	600.265543	0.010079	0.008260
RS	11	0.095002	1.058257	630.935044	0.010594	0.008913
RS	12	0.107208	1.174300	597.592064	0.010034	0.008673
RS	13	0.120178	1.174300	628.026852	0.010545	0.009187
RS	14	0.133960	1.368121	566.615977	0.009514	0.008423
RS	15	0.148605	1.368121	595.709333	0.010002	0.008801
RS	16	0.164166	1.538446	556.958764	0.009352	0.008285
RS	17	0.180701	1.538446	585.559525	0.009832	0.008647
RS	18	0.198271	1.601468	591.149479	0.009926	0.008776
RS	19	0.216941	1.601468	620.958596	0.010426	0.009222
RS	20	0.236780	1.546422	674.844346	0.011331	0.010104
RS	21	0.257860	1.546422	707.478280	0.011879	0.010687
RS	22	0.280260	1.415423	809.075178	0.013585	0.012345
RS	23	0.304062	1.415423	845.481112	0.014196	0.013080
RS	24	0.329353	1.253517	995.382610	0.016713	0.015566
RS	25	0.356228	1.253517	1035.309641	0.017383	0.016478
RS	26	0.384785	1.094598	1229.376027	0.020642	0.019809
RS	27	0.415130	1.094598	1270.550170	0.021333	0.020881
RS	28	0.447374	0.963450	1486.103352	0.024952	0.024732
RS	29	0.481636	0.963450	1523.669908	0.025583	0.025813
RS	30	0.518043	0.870456	1721.543114	0.028906	0.029462
RS	31	0.556728	0.870456	1749.179655	0.029370	0.030319
RS	32	0.597836	0.813205	1893.736872	0.031797	0.033041
RS	33	0.641516	0.813205	1906.088203	0.032004	0.033498
RS	34	0.687930	0.784333	1980.211976	0.033249	0.034919
RS	35	0.737250	0.784333	1974.675113	0.033156	0.034917
RS	36	0.789656	0.776447	1980.554149	0.033255	0.035058
RS	37	0.845343	0.776447	1957.430224	0.032866	0.034633
RS	38	0.904516	0.783299	1909.642264	0.032064	0.033777
RS	39	0.967392	0.783299	1871.135927	0.031417	0.033021
RS	40	1.034204	0.799748	1788.247547	0.030026	0.031533
RS	41	1.105199	0.799748	1737.272716	0.029170	0.030545
RS	42	1.180637	0.821505	1635.993076	0.027469	0.028745
RS	43	1.260797	0.821505	1575.370809	0.026451	0.027606
RS	44	1.345974	0.844759	1468.353673	0.024654	0.025729
RS	45	1.436483	0.844759	1400.444967	0.023514	0.024498
RS	46	1.532657	0.866257	1295.651531	0.021755	0.022685
RS	47	1.634852	0.866257	1222.377480	0.020524	0.021397
RS	48	1.743443	0.883974	1123.214069	0.018859	0.019701
RS	49	1.858831	0.883974	1046.411908	0.017570	0.018378
RS	50	1.981441	0.897473	953.352039	0.016007	0.016793
RS	51	2.111727	0.897473	875.196790	0.014695	0.015457
RS	52	2.250167	0.907357	788.135856	0.013233	0.013971
RS	53	2.397273	0.907357	711.290400	0.011943	0.012652
RS	54	2.553587	0.916691	629.504236	0.010570	0.011247
RS	55	2.719685	0.916691	557.333834	0.009358	0.009999
RS	56	2.896180	0.916691	487.829486	0.008191	0.008791
RS	57	3.083722	0.916691	421.837789	0.007083	0.007638
RS	58	3.283004	0.958498	346.063898	0.005811	0.006323
RS	59	3.494759	0.958498	294.423942	0.004944	0.005404
RS	60	3.719768	0.958498	247.024830	0.004148	0.004555
RS	61	3.958862	0.958498	204.211178	0.003429	0.003784
RS	62	4.212922	0.958498	166.183079	0.002790	0.003094
RS	63	4.482884	0.958498	524.126665	0.008800	0.009916
PA	4+25*2+4+6 0.210892205 0.052733028 4.482884252 7.258188008 1.998054145 1.342567189 1.091419390 1.058257271 1.174299753 1.368121207 1.538445810 1.601467902 1.546421502 1.415423146 1.253517160 1.094597714 0.963449853 0.870456115 0.813204569 0.784333330 0.776447393 0.783299255 0.799747802 0.821504596 0.844758908 0.866256702 0.883974108 0.897473139 0.907356762 0.916690968 0.958497955
//
IT	4612
RD	10
LK	-529672.366363
QD	-97.510634 -> -83.965613
RI	0.0060724002
TR	0.208846	0.053131
MT	4.517779
MM	C_pi: 1.008982, n_recomb: 60599.305503
RS	0	0.000000	8.076604	45.818095	0.000756	0.000044
RS	1	0.006272	8.076604	48.661263	0.000803	0.000223
RS	2	0.012938	8.076604	51.678819	0.000853	0.000386
RS	3	0.020021	8.076604	54.881194	0.000906	0.000523
RS	4	0.027549	2.063011	227.832446	0.003760	0.002339
RS	5	0.035549	2.063011	241.208896	0.003980	0.002722
RS	6	0.044051	1.353391	388.730197	0.006415	0.004560
RS	7	0.053087	1.353391	410.378932	0.006772	0.005056
RS	8	0.062688	1.078676	542.821140	0.008958	0.006849
RS	9	0.072893	1.078676	571.426675	0.009430	0.007502
RS	10	0.083737	1.039344	623.806816	0.010294	0.008424
RS	11	0.095261	1.039344	655.601974	0.010819	0.009099
RS	12	0.107508	1.162405	616.050923	0.010166	0.008780
RS	13	0.120523	1.162405	647.404345	0.010683	0.009315
RS	14	0.134355	1.374850	575.381042	0.009495	0.008414
RS	15	0.149054	1.374850	605.007456	0.009984	0.008806
RS	16	0.164675	1.568239	557.753308	0.009204	0.008177
RS	17	0.181276	1.568239	586.566253	0.009679	0.008545
RS	18	0.198918	1.647247	587.062842	0.009688	0.008601
RS	19	0.217667	1.647247	616.919034	0.010180	0.009044
RS	20	0.237591	1.595763	668.599857	0.011033	0.009881
RS	21	0.258766	1.595763	701.282571	0.011572	0.010450
RS	22	0.281268	1.458809	803.392535	0.013257	0.012089
RS	23	0.305182	1.458809	840.016245	0.013862	0.012806
RS	24	0.330596	1.286350	993.817699	0.016400	0.015309
RS	25	0.357603	1.286350	1034.287701	0.017068	0.016198
RS	26	0.386305	1.116390	1236.427312	0.020403	0.019595
RS	27	0.416807	1.116390	1278.529915	0.021098	0.020646
RS	28	0.449222	0.976497	1505.560592	0.024845	0.024609
RS	29	0.483670	0.976497	1544.272948	0.025483	0.025675
RS	30	0.520279	0.877877	1754.106355	0.028946	0.029453
RS	31	0.559184	0.877877	1782.730770	0.029418	0.030302
RS	32	0.600529	0.817607	1936.395390	0.031954	0.033127
RS	33	0.644468	0.817607	1949.229903	0.032166	0.033581
RS	34	0.691162	0.787551	2027.788752	0.033462	0.035053
RS	35	0.740785	0.787551	2022.122563	0.033369	0.035050
RS	36	0.793521	0.779733	2027.862284	0.033463	0.035190
RS	37	0.849564	0.779733	2004.139707	0.033072	0.034769
RS	38	0.909122	0.787516	1952.981652	0.032228	0.033876
RS	39	0.972416	0.787516	1913.668904	0.031579	0.033128
RS	40	1.039680	0.805476	1825.843433	0.030130	0.031587
RS	41	1.111163	0.805476	1774.093038	0.029276	0.030612
RS	42	1.187129	0.829073	1667.699277	0.027520	0.028761
RS	43	1.267860	0.829073	1606.468550	0.026510	0.027641
RS	44	1.353655	0.854235	1495.051971	0.024671	0.025725
RS	45	1.444830	0.854235	1426.719400	0.023543	0.024515
RS	46	1.541725	0.877449	1318.630705	0.021760	0.022680
RS	47	1.644697	0.877449	1245.039446	0.020545	0.021415
RS	48	1.754127	0.896516	1143.623794	0.018872	0.019711
RS	49	1.870421	0.896516	1066.488384	0.017599	0.018409
RS	50	1.994010	0.910970	971.884268	0.016038	0.016826
RS	51	2.125349	0.910970	893.267170	0.014741	0.015506
RS	52	2.264927	0.921504	804.991978	0.013284	0.014025
RS	53	2.413260	0.921504	727.491429	0.012005	0.012719
RS	54	2.570896	0.931487	644.432612	0.010634	0.011316
RS	55	2.738419	0.931487	571.442231	0.009430	0.010075
RS	56	2.916450	0.931487	500.993206	0.008267	0.008871
RS	57	3.105647	0.931487	433.956367	0.007161	0.007720
RS	58	3.306711	0.978202	355.243304	0.005862	0.006376
RS	59	3.520385	0.978202	303.065286	0.005001	0.005463
RS	60	3.747462	0.978202	255.009183	0.004208	0.004617
RS	61	3.988782	0.978202	211.450334	0.003489	0.003846
RS	62	4.245238	0.978202	172.621067	0.002849	0.003155
RS	63	4.517779	0.978202	551.593764	0.009102	0.010237
PA	4+25*2+4+6 0.208846211 0.053130974 4.517778529 8.076604469 2.063011446 1.353390812 1.078676158 1.039344249 1.162405301 1.374849762 1.568239024 1.647247321 1.595763299 1.458809437 1.286350115 1.116389956 0.976497060 0.877877492 0.817607169 0.787551220 0.779732986 0.787515766 0.805476434 0.829073388 0.854235473 0.877448912 0.896515767 0.910970208 0.921503871 0.931487220 0.978202469
//
IT	5020
RD	11
LK	-529645.698383
QD	-92.459238 -> -79.812974
RI	0.0056921208
TR	0.206877	0.053514
MT	4.551901
MM	C_pi: 1.019147, n_recomb: 61623.736994
RS	0	0.000000	8.922233	42.242630	0.000685	0.000041
RS	1	0.006285	8.922233	44.872583	0.000728	0.000207
RS	2	0.012964	8.922233	47.664614	0.000773	0.000356
RS	3	0.020063	8.922233	50.628496	0.000822	0.000479
RS	4	0.027609	2.133150	224.599177	0.003645	0.002296
RS	5	0.035629	2.133150	237.843059	0.003860	0.002656
RS	6	0.044152	1.369249	391.830157	0.006358	0.004540
RS	7	0.053212	1.369249	413.726159	0.006714	0.005023
RS	8	0.062841	1.069611	558.407322	0.009062	0.006931
RS	9	0.073074	1.069611	587.838762	0.009539	0.007590
RS	10	0.083951	1.022794	646.597577	0.010493	0.008579
RS	11	0.095512	1.022794	679.484924	0.011026	0.009274
RS	12	0.107799	1.151096	634.455688	0.010296	0.008888
RS	13	0.120859	1.151096	666.723814	0.010819	0.009441
RS	14	0.134739	1.380246	584.516859	0.009485	0.008413
RS	15	0.149491	1.380246	614.689838	0.009975	0.008818
RS	16	0.165171	1.595584	559.261866	0.009075	0.008084
RS	17	0.181835	1.595584	588.309780	0.009547	0.008458
RS	18	0.199548	1.690505	583.932065	0.009476	0.008444
RS	19	0.218373	1.690505	613.859512	0.009961	0.008884
RS	20	0.238381	1.643074	663.371244	0.010765	0.009677
RS	21	0.259647	1.643074	696.117990	0.011296	0.010236
RS	22	0.282250	1.500744	798.565925	0.012959	0.011854
RS	23	0.306273	1.500744	835.404696	0.013557	0.012553
RS	24	0.331805	1.318242	992.703878	0.016109	0.015068
RS	25	0.358942	1.318242	1033.693656	0.016774	0.015937
RS	26	0.387785	1.137656	1243.341894	0.020176	0.019390
RS	27	0.418440	1.137656	1286.339487	0.020874	0.020422
RS	28	0.451022	0.989356	1524.254223	0.024735	0.024486
RS	29	0.485652	0.989356	1564.088457	0.025381	0.025539
RS	30	0.522458	0.885355	1785.413724	0.028973	0.029435
RS	31	0.561577	0.885355	1815.028464	0.029453	0.030278
RS	32	0.603154	0.822217	1977.512356	0.032090	0.033198
RS	33	0.647344	0.822217	1990.865192	0.032307	0.033650
RS	34	0.694312	0.791044	2073.748267	0.033652	0.035170
RS	35	0.744231	0.791044	2068.018091	0.033559	0.035168
RS	36	0.797288	0.783295	2073.657710	0.033650	0.035307
RS	37	0.853679	0.783295	2049.423364	0.033257	0.034890
RS	38	0.913613	0.791965	1995.040680	0.032375	0.033963
RS	39	0.977315	0.791965	1955.017344	0.031725	0.033223
RS	40	1.045020	0.811364	1862.461080	0.030223	0.031634
RS	41	1.116980	0.811364	1810.025762	0.029372	0.030672
RS	42	1.193462	0.836713	1698.739137	0.027566	0.028775
RS	43	1.274751	0.836713	1636.973596	0.026564	0.027672
RS	44	1.361148	0.863690	1521.357985	0.024688	0.025722
RS	45	1.452976	0.863690	1452.651629	0.023573	0.024533
RS	46	1.550574	0.888527	1341.428204	0.021768	0.022678
RS	47	1.654306	0.888527	1267.545475	0.020569	0.021434
RS	48	1.764557	0.908860	1163.990083	0.018889	0.019724
RS	49	1.881737	0.908860	1086.527124	0.017632	0.018441
RS	50	2.006281	0.924196	990.448564	0.016073	0.016860
RS	51	2.138652	0.924196	911.361773	0.014789	0.015557
RS	52	2.279342	0.935319	821.908900	0.013338	0.014081
RS	53	2.428874	0.935319	743.738617	0.012069	0.012786
RS	54	2.587804	0.945892	659.425864	0.010701	0.011385
RS	55	2.756722	0.945892	585.598024	0.009503	0.010151
RS	56	2.936255	0.945892	514.191379	0.008344	0.008951
RS	57	3.127071	0.945892	446.100412	0.007239	0.007801
RS	58	3.329880	0.997436	364.431749	0.005914	0.006427
RS	59	3.545434	0.997436	311.707049	0.005058	0.005520
RS	60	3.774535	0.997436	262.991186	0.004268	0.004678
RS	61	4.018033	0.997436	218.688604	0.003549	0.003907
RS	62	4.276835	0.997436	179.062310	0.002906	0.003214
RS	63	4.551901	0.997436	579.290967	0.009400	0.010552
PA	4+25*2+4+6 0.206876806 0.053514495 4.551901496 8.922233374 2.133149735 1.369248925 1.069611139 1.022794250 1.151095812 1.380246410 1.595584379 1.690504654 1.643074308 1.500743864 1.318242094 1.137655723 0.989356249 0.885355445 0.822216938 0.791043683 0.783294978 0.791964889 0.811364397 0.836712902 0.863689631 0.888527314 0.908859813 0.924196075 0.935318507 0.945891967 0.997435792
//
IT	4439
RD	12
LK	-529620.784109
QD	-87.836145 -> -75.997923
RI	0.0053553273
TR	0.204991	0.053888
MT	4.584876
MM	C_pi: 1.029085, n_recomb: 62631.001341
RS	0	0.000000	9.781170	39.220910	0.000626	0.000039
RS	1	0.006297	9.781170	41.670077	0.000665	0.000194
RS	2	0.012989	9.781170	44.270818	0.000707	0.000332
RS	3	0.020104	9.781170	47.032337	0.000751	0.000443
RS	4	0.027666	2.207188	221.105571	0.003530	0.002252
RS	5	0.035705	2.207188	234.198536	0.003739	0.002592
RS	6	0.044249	1.389275	393.547855	0.006284	0.004511
RS	7	0.053332	1.389275	415.620967	0.006636	0.004978
RS	8	0.062987	1.063627	572.437459	0.009140	0.006999
RS	9	0.073249	1.063627	602.627093	0.009622	0.007661
RS	10	0.084158	1.008273	668.630888	0.010676	0.008726
RS	11	0.095753	1.008273	702.576394	0.011218	0.009438
RS	12	0.108079	1.140329	652.768694	0.010422	0.008996
RS	13	0.121181	1.140329	685.945112	0.010952	0.009566
RS	14	0.135107	1.384503	593.933150	0.009483	0.008418
RS	15	0.149911	1.384503	624.661844	0.009974	0.008836
RS	16	0.165647	1.620703	561.350737	0.008963	0.008002
RS	17	0.182373	1.620703	590.651342	0.009431	0.008381
RS	18	0.200153	1.731409	581.587131	0.009286	0.008302
RS	19	0.219052	1.731409	611.605042	0.009765	0.008739
RS	20	0.239141	1.688450	658.987469	0.010522	0.009491
RS	21	0.260495	1.688450	691.810196	0.011046	0.010040
RS	22	0.283194	1.541287	794.447087	0.012685	0.011636
RS	23	0.307322	1.541287	831.497065	0.013276	0.012320
RS	24	0.332969	1.349216	991.950283	0.015838	0.014841
RS	25	0.360231	1.349216	1033.437431	0.016500	0.015692
RS	26	0.389209	1.158387	1250.096043	0.019960	0.019194
RS	27	0.420012	1.158387	1293.956038	0.020660	0.020209
RS	28	0.452755	1.001979	1542.235567	0.024624	0.024364
RS	29	0.487559	1.001979	1583.166787	0.025278	0.025405
RS	30	0.524555	0.892814	1815.564268	0.028988	0.029409
RS	31	0.563880	0.892814	1846.167996	0.029477	0.030247
RS	32	0.605681	0.826938	2017.215280	0.032208	0.033256
RS	33	0.650115	0.826938	2031.114903	0.032430	0.033707
RS	34	0.697346	0.794701	2118.234641	0.033821	0.035272
RS	35	0.747551	0.794701	2112.496011	0.033729	0.035271
RS	36	0.800917	0.787017	2118.086045	0.033818	0.035411
RS	37	0.857643	0.787017	2093.413939	0.033425	0.034998
RS	38	0.917941	0.796528	2035.952202	0.032507	0.034040
RS	39	0.982036	0.796528	1995.298819	0.031858	0.033308
RS	40	1.050166	0.817294	1898.206186	0.030308	0.031675
RS	41	1.122587	0.817294	1845.160586	0.029461	0.030727
RS	42	1.199567	0.844309	1729.182274	0.027609	0.028788
RS	43	1.281395	0.844309	1666.940965	0.026615	0.027702
RS	44	1.368374	0.873008	1547.311809	0.024705	0.025721
RS	45	1.460831	0.873008	1478.269125	0.023603	0.024551
RS	46	1.559109	0.899382	1364.053480	0.021779	0.022679
RS	47	1.663575	0.899382	1289.895968	0.020595	0.021455
RS	48	1.774618	0.920899	1184.300461	0.018909	0.019740
RS	49	1.892654	0.920899	1106.510109	0.017667	0.018475
RS	50	2.018122	0.937045	1009.020404	0.016111	0.016897
RS	51	2.151489	0.937045	929.453208	0.014840	0.015608
RS	52	2.293255	0.948698	838.854355	0.013394	0.014137
RS	53	2.443946	0.948698	759.999349	0.012135	0.012853
RS	54	2.604126	0.959805	674.450736	0.010769	0.011454
RS	55	2.774392	0.959805	599.769175	0.009576	0.010226
RS	56	2.955378	0.959805	527.393462	0.008421	0.009029
RS	57	3.147760	0.959805	458.241139	0.007317	0.007880
RS	58	3.352256	1.016083	373.606912	0.005965	0.006477
RS	59	3.569628	1.016083	320.328394	0.005115	0.005576
RS	60	3.800686	1.016083	270.951408	0.004326	0.004736
RS	61	4.046294	1.016083	225.907955	0.003607	0.003966
RS	62	4.307366	1.016083	185.490222	0.002962	0.003271
RS	63	4.584876	1.016083	607.133634	0.009694	0.010860
PA	4+25*2+4+6 0.204991029 0.053887998 4.584875971 9.781169557 2.207188163 1.389274943 1.063627463 1.008273283 1.140328878 1.384503342 1.620702550 1.731409161 1.688449880 1.541287489 1.349216338 1.158387006 1.001978709 0.892813507 0.826937580 0.794701005 0.787016946 0.796527892 0.817294240 0.844309401 0.873008216 0.899382068 0.920899274 0.937045027 0.948698345 0.959804637 1.016082791
//
IT	4826
RD	13
LK	-529597.449730
QD	-83.580215 -> -72.474000
RI	0.0050558150
TR	0.203189	0.054254
MT	4.616557
MM	C_pi: 1.038764, n_recomb: 63621.176349
RS	0	0.000000	10.639474	36.677967	0.000577	0.000036
RS	1	0.006308	10.639474	38.974609	0.000613	0.000183
RS	2	0.013014	10.639474	41.413921	0.000651	0.000311
RS	3	0.020142	10.639474	44.004617	0.000692	0.000412
RS	4	0.027721	2.283597	217.538326	0.003419	0.002209
RS	5	0.035777	2.283597	230.472223	0.003623	0.002530
RS	6	0.044342	1.412749	394.120476	0.006195	0.004474
RS	7	0.053447	1.412749	416.310940	0.006544	0.004925
RS	8	0.063126	1.060190	585.042695	0.009196	0.007055
RS	9	0.073416	1.060190	615.928078	0.009681	0.007716
RS	10	0.084355	0.995483	689.924514	0.010844	0.008866
RS	11	0.095984	0.995483	724.894859	0.011394	0.009591
RS	12	0.108346	1.130074	670.957411	0.010546	0.009104
RS	13	0.121489	1.130074	705.033862	0.011082	0.009689
RS	14	0.135460	1.387773	603.564656	0.009487	0.008430
RS	15	0.150312	1.387773	634.855214	0.009979	0.008858
RS	16	0.166102	1.643802	563.912355	0.008864	0.007931
RS	17	0.182887	1.643802	593.479470	0.009328	0.008315
RS	18	0.200731	1.770114	579.896871	0.009115	0.008174
RS	19	0.219701	1.770114	610.020818	0.009588	0.008609
RS	20	0.239867	1.732007	655.305669	0.010300	0.009320
RS	21	0.261306	1.732007	688.213629	0.010817	0.009860
RS	22	0.284097	1.580511	790.916546	0.012432	0.011433
RS	23	0.308325	1.580511	828.173185	0.013017	0.012103
RS	24	0.334082	1.379309	991.483693	0.015584	0.014627
RS	25	0.361463	1.379309	1033.446773	0.016244	0.015462
RS	26	0.390572	1.178593	1256.670802	0.019752	0.019005
RS	27	0.421516	1.178593	1301.361697	0.020455	0.020004
RS	28	0.454413	1.014349	1559.531835	0.024513	0.024241
RS	29	0.489385	1.014349	1601.534781	0.025173	0.025272
RS	30	0.526562	0.900214	1844.619229	0.028994	0.029377
RS	31	0.566085	0.900214	1876.208147	0.029490	0.030210
RS	32	0.608101	0.831713	2055.592015	0.032310	0.033302
RS	33	0.652767	0.831713	2070.062019	0.032537	0.033753
RS	34	0.700251	0.798460	2161.338841	0.033972	0.035360
RS	35	0.750730	0.798460	2155.640619	0.033882	0.035362
RS	36	0.804393	0.790833	2161.236516	0.033970	0.035502
RS	37	0.861441	0.790833	2136.192077	0.033577	0.035094
RS	38	0.922088	0.801140	2075.792412	0.032627	0.034108
RS	39	0.986560	0.801140	2034.579753	0.031980	0.033386
RS	40	1.055099	0.823205	1933.134703	0.030385	0.031712
RS	41	1.127961	0.823205	1879.543582	0.029543	0.030777
RS	42	1.205419	0.851803	1759.066157	0.027649	0.028799
RS	43	1.287764	0.851803	1696.398699	0.026664	0.027730
RS	44	1.375302	0.882138	1572.924046	0.024723	0.025721
RS	45	1.468363	0.882138	1503.575681	0.023633	0.024569
RS	46	1.567293	0.909963	1386.499792	0.021793	0.022683
RS	47	1.672464	0.909963	1312.079752	0.020623	0.021477
RS	48	1.784269	0.932586	1204.537022	0.018933	0.019759
RS	49	1.903127	0.932586	1126.417146	0.017705	0.018511
RS	50	2.029481	0.949475	1027.571817	0.016151	0.016936
RS	51	2.163807	0.949475	947.513823	0.014893	0.015661
RS	52	2.306605	0.961602	855.801180	0.013452	0.014195
RS	53	2.458411	0.961602	776.247529	0.012201	0.012921
RS	54	2.619792	0.973187	689.481019	0.010837	0.011523
RS	55	2.791354	0.973187	613.931395	0.009650	0.010300
RS	56	2.973737	0.973187	540.577014	0.008497	0.009107
RS	57	3.167625	0.973187	470.357904	0.007393	0.007958
RS	58	3.373743	1.034096	382.753261	0.006016	0.006527
RS	59	3.592863	1.034096	328.915164	0.005170	0.005631
RS	60	3.825804	1.034096	278.876794	0.004383	0.004794
RS	61	4.073439	1.034096	233.096278	0.003664	0.004024
RS	62	4.336695	1.034096	191.893573	0.003016	0.003326
RS	63	4.616557	1.034096	635.058896	0.009982	0.011161
PA	4+25*2+4+6 0.203189020 0.054253688 4.616556764 10.639473771 2.283597436 1.412749470 1.060190324 0.995482794 1.130073731 1.387772566 1.643801877 1.770113713 1.732006636 1.580510670 1.379308694 1.178592959 1.014349406 0.900214339 0.831713124 0.798460308 0.790832783 0.801139975 0.823204677 0.851803362 0.882137713 0.909962872 0.932586207 0.949475278 0.961602331 0.973187152 1.034096423
//
IT	4442
RD	14
LK	-529575.548800
QD	-79.645359 -> -69.206104
RI	0.0047884484
TR	0.201469	0.054613
MT	4.646874
MM	C_pi: 1.048167, n_recomb: 64594.413910
RS	0	0.000000	11.483518	34.546958	0.000535	0.000035
RS	1	0.006319	11.483518	36.715566	0.000568	0.000173
RS	2	0.013037	11.483518	39.019341	0.000604	0.000293
RS	3	0.020179	11.483518	41.466584	0.000642	0.000387
RS	4	0.027773	2.360983	214.040985	0.003314	0.002168
RS	5	0.035846	2.360983	226.815776	0.003511	0.002471
RS	6	0.044430	1.439080	393.758202	0.006096	0.004430
RS	7	0.053556	1.439080	416.015665	0.006440	0.004865
RS	8	0.063259	1.058902	596.332088	0.009232	0.007099
RS	9	0.073575	1.058902	627.855077	0.009720	0.007759
RS	10	0.084543	0.984182	710.496979	0.010999	0.008998
RS	11	0.096203	0.984182	746.459659	0.011556	0.009735
RS	12	0.108601	1.120288	689.004649	0.010667	0.009210
RS	13	0.121782	1.120288	723.971811	0.011208	0.009810
RS	14	0.135795	1.390181	613.360852	0.009496	0.008446
RS	15	0.150694	1.390181	645.217140	0.009989	0.008883
RS	16	0.166535	1.665069	566.861014	0.008776	0.007868
RS	17	0.183377	1.665069	596.705382	0.009238	0.008256
RS	18	0.201282	1.806783	578.749232	0.008960	0.008057
RS	19	0.220319	1.806783	608.991610	0.009428	0.008490
RS	20	0.240559	1.773849	652.213473	0.010097	0.009163
RS	21	0.262078	1.773849	685.213871	0.010608	0.009694
RS	22	0.284957	1.618485	787.876666	0.012197	0.011244
RS	23	0.309281	1.618485	825.334911	0.012777	0.011901
RS	24	0.335142	1.408566	991.239562	0.015346	0.014424
RS	25	0.362638	1.408566	1033.658005	0.016002	0.015245
RS	26	0.391871	1.198288	1263.054297	0.019554	0.018823
RS	27	0.422950	1.198288	1308.545774	0.020258	0.019808
RS	28	0.455994	1.026463	1576.169211	0.024401	0.024119
RS	29	0.491126	1.026463	1619.218585	0.025067	0.025141
RS	30	0.528477	0.907531	1872.638864	0.028991	0.029338
RS	31	0.568189	0.907531	1905.207147	0.029495	0.030168
RS	32	0.610409	0.836507	2092.711688	0.032398	0.033338
RS	33	0.655298	0.836507	2107.772067	0.032631	0.033789
RS	34	0.703023	0.802275	2203.144003	0.034107	0.035437
RS	35	0.753764	0.802275	2197.529256	0.034020	0.035442
RS	36	0.807710	0.794696	2203.184612	0.034108	0.035583
RS	37	0.865066	0.794696	2177.826231	0.033715	0.035181
RS	38	0.926045	0.805756	2114.624691	0.032737	0.034169
RS	39	0.990878	0.805756	2072.915621	0.032091	0.033455
RS	40	1.059807	0.829053	1967.294573	0.030456	0.031745
RS	41	1.133092	0.829053	1913.214584	0.029619	0.030822
RS	42	1.211007	0.859158	1788.415339	0.027687	0.028810
RS	43	1.293846	0.859158	1725.364728	0.026711	0.027756
RS	44	1.381919	0.891046	1598.201081	0.024742	0.025722
RS	45	1.475557	0.891046	1528.572886	0.023664	0.024588
RS	46	1.575111	0.920241	1408.759832	0.021809	0.022689
RS	47	1.680957	0.920241	1334.086743	0.020653	0.021501
RS	48	1.793490	0.943896	1224.682312	0.018960	0.019780
RS	49	1.913134	0.943896	1146.230098	0.017745	0.018548
RS	50	2.040338	0.961465	1046.082573	0.016195	0.016977
RS	51	2.175579	0.961465	965.523824	0.014947	0.015715
RS	52	2.319366	0.974013	872.727219	0.013511	0.014254
RS	53	2.472238	0.974013	792.462587	0.012268	0.012988
RS	54	2.634770	0.986024	704.497190	0.010906	0.011592
RS	55	2.807572	0.986024	628.066971	0.009723	0.010374
RS	56	2.991293	0.986024	553.725957	0.008572	0.009183
RS	57	3.186622	0.986024	482.436116	0.007469	0.008035
RS	58	3.394294	1.051456	391.859715	0.006066	0.006576
RS	59	3.615088	1.051456	337.457545	0.005224	0.005685
RS	60	3.849833	1.051456	286.758452	0.004439	0.004850
RS	61	4.099411	1.051456	240.245371	0.003719	0.004080
RS	62	4.364759	1.051456	198.264721	0.003069	0.003380
RS	63	4.646874	1.051456	663.020391	0.010264	0.011456
PA	4+25*2+4+6 0.201469111 0.054613024 4.646873698 11.483518099 2.360982585 1.439079810 1.058902213 0.984181537 1.120288013 1.390181305 1.665068639 1.806782881 1.773849280 1.618485396 1.408566072 1.198287579 1.026462675 0.907531002 0.836507124 0.802275279 0.794695779 0.805756224 0.829053442 0.859158315 0.891045943 0.920241193 0.943896497 0.961464873 0.974012843 0.986023753 1.051456285
//
IT	4953
RD	15
LK	-529554.955549
QD	-75.994035 -> -66.165320
RI	0.0045487658
TR	0.199828	0.054967
MT	4.675808
MM	C_pi: 1.057287, n_recomb: 65550.903453
RS	0	0.000000	12.300188	32.770647	0.000500	0.000033
RS	1	0.006329	12.300188	34.832444	0.000531	0.000165
RS	2	0.013058	12.300188	37.023135	0.000565	0.000279
RS	3	0.020214	12.300188	39.350672	0.000600	0.000366
RS	4	0.027822	2.438508	210.683379	0.003214	0.002129
RS	5	0.035912	2.438508	223.303215	0.003407	0.002417
RS	6	0.044514	1.467846	392.624571	0.005990	0.004382
RS	7	0.053660	1.467846	414.906092	0.006330	0.004800
RS	8	0.063385	1.059419	606.423781	0.009251	0.007133
RS	9	0.073726	1.059419	638.530918	0.009741	0.007789
RS	10	0.084721	0.974160	730.376906	0.011142	0.009123
RS	11	0.096411	0.974160	767.300666	0.011705	0.009871
RS	12	0.108842	1.110925	706.904009	0.010784	0.009316
RS	13	0.122060	1.110925	742.752049	0.011331	0.009928
RS	14	0.136114	1.391821	623.289521	0.009508	0.008466
RS	15	0.151057	1.391821	655.713954	0.010003	0.008912
RS	16	0.166947	1.684648	570.135163	0.008698	0.007813
RS	17	0.183842	1.684648	600.265395	0.009157	0.008205
RS	18	0.201806	1.841536	578.063848	0.008819	0.007951
RS	19	0.220907	1.841536	608.434920	0.009282	0.008381
RS	20	0.241217	1.814057	649.626513	0.009910	0.009017
RS	21	0.262813	1.814057	682.725177	0.010415	0.009540
RS	22	0.285775	1.655270	785.252967	0.011979	0.011067
RS	23	0.310190	1.655270	822.907574	0.012554	0.011713
RS	24	0.336151	1.437028	991.170181	0.015121	0.014232
RS	25	0.363755	1.437028	1034.024361	0.015774	0.015039
RS	26	0.393106	1.217489	1269.237289	0.019363	0.018647
RS	27	0.424314	1.217489	1315.500196	0.020068	0.019619
RS	28	0.457498	1.038315	1592.177183	0.024289	0.023998
RS	29	0.492781	1.038315	1636.247750	0.024961	0.025011
RS	30	0.530298	0.914749	1899.668141	0.028980	0.029294
RS	31	0.570190	0.914749	1933.208537	0.029492	0.030121
RS	32	0.612606	0.841293	2128.635620	0.032473	0.033364
RS	33	0.657706	0.841293	2144.303246	0.032712	0.033816
RS	34	0.705661	0.806115	2243.713740	0.034229	0.035502
RS	35	0.756651	0.806115	2238.221090	0.034145	0.035511
RS	36	0.810868	0.798575	2243.986938	0.034233	0.035654
RS	37	0.868516	0.798575	2218.367702	0.033842	0.035258
RS	38	0.929813	0.810348	2152.495661	0.032837	0.034222
RS	39	0.994989	0.810348	2110.347174	0.032194	0.033518
RS	40	1.064291	0.834816	2000.717166	0.030522	0.031774
RS	41	1.137978	0.834816	1946.199406	0.029690	0.030864
RS	42	1.216329	0.866353	1817.247973	0.027723	0.028820
RS	43	1.299639	0.866353	1753.852355	0.026756	0.027781
RS	44	1.388222	0.899716	1623.147118	0.024762	0.025724
RS	45	1.482411	0.899716	1553.261580	0.023696	0.024608
RS	46	1.582561	0.930205	1430.825373	0.021828	0.022697
RS	47	1.689049	0.930205	1355.907308	0.020685	0.021526
RS	48	1.802277	0.954823	1244.720266	0.018989	0.019803
RS	49	1.922671	0.954823	1165.933269	0.017787	0.018586
RS	50	2.050685	0.973009	1064.535452	0.016240	0.017020
RS	51	2.186801	0.973009	983.467204	0.015003	0.015769
RS	52	2.331532	0.985929	889.615675	0.013571	0.014313
RS	53	2.485422	0.985929	808.629497	0.012336	0.013056
RS	54	2.649052	0.998316	719.484760	0.010976	0.011662
RS	55	2.823038	0.998316	642.163320	0.009796	0.010448
RS	56	3.008036	0.998316	566.829333	0.008647	0.009259
RS	57	3.204742	0.998316	494.466197	0.007543	0.008110
RS	58	3.413898	1.068159	400.920201	0.006116	0.006624
RS	59	3.636291	1.068159	345.950300	0.005278	0.005737
RS	60	3.872759	1.068159	294.591635	0.004494	0.004904
RS	61	4.124193	1.068159	247.350745	0.003773	0.004134
RS	62	4.391540	1.068159	204.599307	0.003121	0.003433
RS	63	4.675808	1.068159	690.985687	0.010541	0.011746
PA	4+25*2+4+6 0.199828475 0.054966929 4.675807642 12.300187849 2.438508278 1.467845940 1.059419255 0.974160226 1.110925178 1.391821295 1.684647855 1.841535731 1.814056999 1.655269505 1.437027522 1.217488503 1.038314841 0.914749180 0.841293258 0.806114980 0.798575182 0.810347971 0.834816072 0.866353091 0.899715697 0.930204704 0.954822759 0.973009180 0.985928541 0.998315950 1.068159227
//
IT	5178
RD	16
LK	-529535.560915
QD	-72.595500 -> -63.327849
RI	0.0043332393
TR	0.198262	0.055316
MT	4.703419
MM	C_pi: 1.066132, n_recomb: 66490.869794
RS	0	0.000000	13.077366	31.300608	0.000471	0.000032
RS	1	0.006339	13.077366	33.274030	0.000500	0.000158
RS	2	0.013079	13.077366	35.371155	0.000532	0.000266
RS	3	0.020247	13.077366	37.599642	0.000565	0.000348
RS	4	0.027869	2.515407	207.517767	0.003121	0.002092
RS	5	0.035974	2.515407	219.990122	0.003309	0.002366
RS	6	0.044593	1.498577	390.893741	0.005879	0.004330
RS	7	0.053758	1.498577	413.164650	0.006214	0.004732
RS	8	0.063505	1.061483	615.417021	0.009256	0.007158
RS	9	0.073869	1.061483	648.058835	0.009747	0.007809
RS	10	0.084890	0.965255	749.588237	0.011274	0.009241
RS	11	0.096609	0.965255	787.443024	0.011843	0.009998
RS	12	0.109072	1.101962	724.643029	0.010898	0.009421
RS	13	0.122324	1.101962	761.361577	0.011451	0.010045
RS	14	0.136417	1.392811	633.310022	0.009525	0.008489
RS	15	0.151402	1.392811	666.303382	0.010021	0.008943
RS	16	0.167338	1.702701	573.677251	0.008628	0.007765
RS	17	0.184284	1.702701	604.100031	0.009085	0.008159
RS	18	0.202303	1.874519	577.766998	0.008689	0.007853
RS	19	0.221465	1.874519	608.275071	0.009148	0.008281
RS	20	0.241842	1.852755	647.462103	0.009738	0.008881
RS	21	0.263510	1.852755	680.663359	0.010237	0.009397
RS	22	0.286552	1.690930	782.984505	0.011776	0.010900
RS	23	0.311054	1.690930	820.830292	0.012345	0.011535
RS	24	0.337110	1.464730	991.245077	0.014908	0.014050
RS	25	0.364817	1.464730	1034.516652	0.015559	0.014844
RS	26	0.394280	1.236221	1275.216625	0.019179	0.018477
RS	27	0.425611	1.236221	1322.223218	0.019886	0.019438
RS	28	0.458928	1.049916	1607.580992	0.024177	0.023878
RS	29	0.494357	1.049916	1652.648053	0.024855	0.024883
RS	30	0.532031	0.921862	1925.760901	0.028963	0.029246
RS	31	0.572093	0.921862	1960.265033	0.029482	0.030070
RS	32	0.614695	0.846057	2163.424187	0.032537	0.033382
RS	33	0.659997	0.846057	2179.713385	0.032782	0.033836
RS	34	0.708171	0.809964	2283.102564	0.034337	0.035558
RS	35	0.759399	0.809964	2277.767292	0.034257	0.035571
RS	36	0.813873	0.802453	2283.700376	0.034346	0.035716
RS	37	0.871801	0.802453	2257.868548	0.033958	0.035327
RS	38	0.933400	0.814900	2189.451553	0.032929	0.034270
RS	39	0.998904	0.814900	2146.915303	0.032289	0.033575
RS	40	1.068560	0.840482	2033.431939	0.030582	0.031800
RS	41	1.142632	0.840482	1978.522670	0.029756	0.030902
RS	42	1.221398	0.873383	1845.576409	0.027757	0.028829
RS	43	1.305157	0.873383	1781.870361	0.026799	0.027805
RS	44	1.394226	0.908148	1647.760327	0.024782	0.025728
RS	45	1.488940	0.908148	1577.638027	0.023727	0.024627
RS	46	1.589658	0.939860	1452.685375	0.021848	0.022707
RS	47	1.696760	0.939860	1377.530087	0.020718	0.021552
RS	48	1.810651	0.965375	1264.636379	0.019020	0.019828
RS	49	1.931761	0.965375	1185.512854	0.017830	0.018626
RS	50	2.060548	0.984124	1082.912729	0.016287	0.017063
RS	51	2.197498	0.984124	1001.328120	0.015060	0.015824
RS	52	2.343129	0.997368	906.450973	0.013633	0.014373
RS	53	2.497991	0.997368	824.734746	0.012404	0.013123
RS	54	2.662670	1.010085	734.431027	0.011046	0.011731
RS	55	2.837787	1.010085	656.209723	0.009869	0.010521
RS	56	3.024004	1.010085	579.878069	0.008721	0.009333
RS	57	3.222024	1.010085	506.440422	0.007617	0.008184
RS	58	3.432597	1.084228	409.929053	0.006165	0.006672
RS	59	3.656517	1.084228	354.388898	0.005330	0.005789
RS	60	3.894631	1.084228	302.372525	0.004548	0.004958
RS	61	4.147838	1.084228	254.408991	0.003826	0.004187
RS	62	4.417095	1.084228	210.894133	0.003172	0.003485
RS	63	4.703419	1.084228	718.929744	0.010812	0.012029
PA	4+25*2+4+6 0.198262157 0.055315604 4.703418994 13.077366132 2.515406999 1.498576780 1.061482876 0.965254529 1.101962139 1.392811494 1.702701280 1.874519399 1.852754942 1.690929809 1.464729924 1.236221488 1.049916191 0.921861635 0.846057432 0.809964217 0.802453151 0.814899811 0.840482219 0.873383283 0.908148473 0.939860034 0.965375130 0.984123972 0.997368150 1.010085418 1.084227759
//
IT	4901
RD	17
LK	-529517.267840
QD	-69.423405 -> -60.673147
RI	0.0041391233
TR	0.196766	0.055659
MT	4.729758
MM	C_pi: 1.074705, n_recomb: 67414.343012
RS	0	0.000000	13.806646	30.090883	0.000446	0.000031
RS	1	0.006348	13.806646	31.991679	0.000475	0.000153
RS	2	0.013099	13.806646	34.011914	0.000505	0.000256
RS	3	0.020278	13.806646	36.159009	0.000536	0.000334
RS	4	0.027913	2.590625	204.608525	0.003035	0.002058
RS	5	0.036033	2.590625	216.944903	0.003218	0.002319
RS	6	0.044668	1.531006	388.676084	0.005765	0.004276
RS	7	0.053852	1.531006	410.906966	0.006095	0.004662
RS	8	0.063618	1.064839	623.425484	0.009248	0.007175
RS	9	0.074005	1.064839	656.557046	0.009739	0.007820
RS	10	0.085050	0.957316	768.159141	0.011395	0.009353
RS	11	0.096797	0.957316	806.916159	0.011970	0.010118
RS	12	0.109290	1.093361	742.218361	0.011010	0.009525
RS	13	0.122575	1.093361	779.796819	0.011567	0.010159
RS	14	0.136704	1.393210	643.404716	0.009544	0.008515
RS	15	0.151730	1.393210	676.967033	0.010042	0.008977
RS	16	0.167709	1.719349	577.444134	0.008566	0.007722
RS	17	0.184703	1.719349	608.164682	0.009021	0.008119
RS	18	0.202776	1.905845	577.800773	0.008571	0.007763
RS	19	0.221996	1.905845	608.452590	0.009026	0.008189
RS	20	0.242436	1.890002	645.666372	0.009578	0.008755
RS	21	0.264174	1.890002	678.973777	0.010072	0.009264
RS	22	0.287291	1.725523	781.016763	0.011585	0.010744
RS	23	0.311876	1.725523	819.048387	0.012149	0.011369
RS	24	0.338021	1.491712	991.428778	0.014706	0.013876
RS	25	0.365827	1.491712	1035.100166	0.015354	0.014658
RS	26	0.395397	1.254505	1280.987659	0.019002	0.018314
RS	27	0.426844	1.254505	1328.711217	0.019710	0.019263
RS	28	0.460288	1.061270	1622.403327	0.024066	0.023759
RS	29	0.495855	1.061270	1668.442337	0.024749	0.024756
RS	30	0.533679	0.928862	1950.953083	0.028940	0.029194
RS	31	0.573904	0.928862	1986.411384	0.029466	0.030016
RS	32	0.616683	0.850786	2197.122984	0.032591	0.033393
RS	33	0.662178	0.850786	2214.045445	0.032842	0.033848
RS	34	0.710560	0.813806	2321.354900	0.034434	0.035606
RS	35	0.762014	0.813806	2316.208585	0.034358	0.035622
RS	36	0.816733	0.806314	2322.360969	0.034449	0.035771
RS	37	0.874927	0.806314	2296.360558	0.034063	0.035388
RS	38	0.936814	0.819400	2225.513677	0.033012	0.034312
RS	39	1.002630	0.819400	2182.637332	0.032376	0.033627
RS	40	1.072625	0.846044	2065.449058	0.030638	0.031823
RS	41	1.147062	0.846044	2010.190944	0.029818	0.030937
RS	42	1.226224	0.880246	1873.398923	0.027789	0.028837
RS	43	1.310412	0.880246	1809.414450	0.026840	0.027828
RS	44	1.399943	0.916345	1672.030343	0.024802	0.025732
RS	45	1.495158	0.916345	1601.690469	0.023759	0.024647
RS	46	1.596418	0.949212	1474.322598	0.021870	0.022718
RS	47	1.704105	0.949212	1398.937821	0.020751	0.021578
RS	48	1.818628	0.975565	1284.407277	0.019052	0.019855
RS	49	1.940421	0.975565	1204.947123	0.017874	0.018666
RS	50	2.069945	0.994823	1101.192835	0.016335	0.017108
RS	51	2.207691	0.994823	1019.087095	0.015117	0.015879
RS	52	2.354181	1.008349	923.213755	0.013695	0.014434
RS	53	2.509971	1.008349	840.761376	0.012472	0.013190
RS	54	2.675649	1.021353	749.319911	0.011115	0.011800
RS	55	2.851845	1.021353	670.192515	0.009941	0.010593
RS	56	3.039226	1.021353	592.860587	0.008794	0.009407
RS	57	3.238501	1.021353	518.348989	0.007689	0.008257
RS	58	3.450426	1.099682	418.879690	0.006214	0.006719
RS	59	3.675804	1.099682	362.767939	0.005381	0.005840
RS	60	3.915489	1.099682	310.096534	0.004600	0.005010
RS	61	4.170389	1.099682	261.416051	0.003878	0.004239
RS	62	4.441469	1.099682	217.145483	0.003221	0.003535
RS	63	4.729758	1.099682	746.826648	0.011078	0.012307
PA	4+25*2+4+6 0.196765916 0.055659264 4.729758025 13.806646149 2.590625051 1.531005718 1.064839186 0.957316208 1.093361467 1.393209981 1.719348708 1.905844933 1.890001717 1.725523225 1.491711968 1.254504687 1.061269683 0.928862353 0.850785651 0.813806247 0.806313983 0.819400281 0.846044149 0.880245737 0.916345034 0.949212241 0.975564923 0.994823257 1.008349105 1.021352990 1.099681990
//
IT	3966
RD	18
LK	-529499.991829
QD	-66.456372 -> -58.184641
RI	0.0039639369
TR	0.195335	0.055998
MT	4.754909
MM	C_pi: 1.083021, n_recomb: 68321.613015
RS	0	0.000000	14.477835	29.110840	0.000426	0.000030
RS	1	0.006357	14.477835	30.952983	0.000453	0.000148
RS	2	0.013117	14.477835	32.911133	0.000482	0.000248
RS	3	0.020308	14.477835	34.992520	0.000512	0.000322
RS	4	0.027956	2.663814	201.956533	0.002956	0.002027
RS	5	0.036089	2.663814	214.168908	0.003135	0.002277
RS	6	0.044740	1.564865	386.078082	0.005651	0.004220
RS	7	0.053941	1.564865	408.244798	0.005975	0.004591
RS	8	0.063726	1.069328	630.527044	0.009229	0.007185
RS	9	0.074134	1.069328	664.106556	0.009720	0.007823
RS	10	0.085203	0.950233	786.111831	0.011506	0.009459
RS	11	0.096976	0.950233	825.743429	0.012086	0.010230
RS	12	0.109497	1.085110	759.620236	0.011118	0.009627
RS	13	0.122814	1.085110	798.047701	0.011681	0.010271
RS	14	0.136977	1.393111	653.544622	0.009566	0.008543
RS	15	0.152041	1.393111	687.674832	0.010065	0.009012
RS	16	0.168063	1.734719	581.397971	0.008510	0.007684
RS	17	0.185103	1.734719	612.420304	0.008964	0.008084
RS	18	0.203226	1.935620	578.120494	0.008462	0.007680
RS	19	0.222501	1.935620	608.921746	0.008913	0.008104
RS	20	0.243001	1.925882	644.190473	0.009429	0.008637
RS	21	0.264805	1.925882	677.606922	0.009918	0.009140
RS	22	0.287994	1.759100	779.313188	0.011407	0.010596
RS	23	0.312658	1.759100	817.525661	0.011966	0.011212
RS	24	0.338889	1.518012	991.700782	0.014515	0.013710
RS	25	0.366788	1.518012	1035.755542	0.015160	0.014481
RS	26	0.396460	1.272362	1286.554540	0.018831	0.018155
RS	27	0.428018	1.272362	1334.969728	0.019539	0.019094
RS	28	0.461583	1.072386	1636.673397	0.023955	0.023641
RS	29	0.497281	1.072386	1683.660503	0.024643	0.024632
RS	30	0.535248	0.935752	1975.289288	0.028912	0.029139
RS	31	0.575629	0.935752	2011.691640	0.029444	0.029960
RS	32	0.618576	0.855474	2229.781856	0.032637	0.033397
RS	33	0.664254	0.855474	2247.347562	0.032894	0.033854
RS	34	0.712835	0.817633	2358.525654	0.034521	0.035646
RS	35	0.764505	0.817633	2353.596845	0.034449	0.035667
RS	36	0.819458	0.810153	2360.009462	0.034543	0.035819
RS	37	0.877905	0.810153	2333.881403	0.034160	0.035443
RS	38	0.940068	0.823845	2260.718824	0.033089	0.034349
RS	39	1.006182	0.823845	2217.546284	0.032457	0.033673
RS	40	1.076498	0.851502	2096.792823	0.030690	0.031844
RS	41	1.151284	0.851502	2041.225147	0.029877	0.030970
RS	42	1.230824	0.886946	1900.726294	0.027820	0.028845
RS	43	1.315421	0.886946	1836.493062	0.026880	0.027850
RS	44	1.405394	0.924316	1695.957022	0.024823	0.025737
RS	45	1.501088	0.924316	1625.417721	0.023791	0.024668
RS	46	1.602864	0.958277	1495.728758	0.021892	0.022731
RS	47	1.711109	0.958277	1420.122577	0.020786	0.021606
RS	48	1.826236	0.985410	1304.024527	0.019087	0.019883
RS	49	1.948680	0.985410	1224.228333	0.017919	0.018707
RS	50	2.078908	1.005130	1119.364360	0.016384	0.017153
RS	51	2.217415	1.005130	1036.734327	0.015174	0.015934
RS	52	2.364725	1.018898	939.893598	0.013757	0.014494
RS	53	2.521400	1.018898	856.700795	0.012539	0.013257
RS	54	2.688034	1.032148	764.143615	0.011185	0.011868
RS	55	2.865261	1.032148	684.105505	0.010013	0.010665
RS	56	3.053753	1.032148	605.771980	0.008866	0.009479
RS	57	3.254227	1.032148	530.187995	0.007760	0.008329
RS	58	3.467445	1.114554	427.769725	0.006261	0.006765
RS	59	3.694216	1.114554	371.085792	0.005431	0.005889
RS	60	3.935402	1.114554	317.762428	0.004651	0.005061
RS	61	4.191920	1.114554	268.370833	0.003928	0.004290
RS	62	4.464743	1.114554	223.352234	0.003269	0.003584
RS	63	4.754909	1.114554	774.661447	0.011338	0.012580
PA	4+25*2+4+6 0.195334775 0.055997783 4.754909402 14.477834562 2.663814478 1.564865175 1.069327740 0.950233404 1.085109585 1.393110829 1.734719243 1.935620125 1.925881659 1.759099786 1.518011533 1.272361987 1.072385639 0.935752355 0.855473710 0.817632596 0.810152636 0.823845117 0.851501687 0.886945529 0.924315773 0.958277308 0.985410111 1.005130340 1.018898319 1.032148133 1.114553561
//
IT	3868
RD	19
LK	-529483.657069
QD	-63.674873 -> -55.846896
RI	0.0038049851
TR	0.193965	0.056331
MT	4.778943
MM	C_pi: 1.091088, n_recomb: 69212.960826
RS	0	0.000000	15.088290	28.323638	0.000409	0.000029
RS	1	0.006365	15.088290	30.118902	0.000435	0.000144
RS	2	0.013135	15.088290	32.027446	0.000463	0.000241
RS	3	0.020336	15.088290	34.056350	0.000492	0.000312
RS	4	0.027996	2.734484	199.572704	0.002883	0.001998
RS	5	0.036143	2.734484	211.674047	0.003058	0.002238
RS	6	0.044808	1.599951	383.182502	0.005536	0.004162
RS	7	0.054025	1.599951	405.265087	0.005855	0.004520
RS	8	0.063829	1.074804	636.799534	0.009201	0.007188
RS	9	0.074257	1.074804	670.788311	0.009692	0.007819
RS	10	0.085348	0.943904	803.472470	0.011609	0.009559
RS	11	0.097146	0.943904	843.952229	0.012194	0.010335
RS	12	0.109694	1.077182	776.847608	0.011224	0.009728
RS	13	0.123041	1.077182	816.113184	0.011791	0.010381
RS	14	0.137238	1.392561	663.720145	0.009590	0.008573
RS	15	0.152338	1.392561	698.416851	0.010091	0.009048
RS	16	0.168399	1.748914	585.510648	0.008460	0.007650
RS	17	0.185483	1.748914	616.837909	0.008912	0.008053
RS	18	0.203654	1.963941	578.688149	0.008361	0.007604
RS	19	0.222981	1.963941	609.643592	0.008808	0.008026
RS	20	0.243539	1.960481	642.989020	0.009290	0.008527
RS	21	0.265406	1.960481	676.516646	0.009774	0.009024
RS	22	0.288664	1.791719	777.835304	0.011238	0.010456
RS	23	0.313402	1.791719	816.223660	0.011793	0.011063
RS	24	0.339715	1.543659	992.045116	0.014333	0.013552
RS	25	0.367703	1.543659	1036.467822	0.014975	0.014313
RS	26	0.397473	1.289811	1291.923790	0.018666	0.018002
RS	27	0.429137	1.289811	1341.006512	0.019375	0.018931
RS	28	0.462817	1.083271	1650.418653	0.023846	0.023524
RS	29	0.498640	1.083271	1698.330585	0.024538	0.024509
RS	30	0.536744	0.942531	1998.810708	0.028879	0.029081
RS	31	0.577273	0.942531	2036.146401	0.029419	0.029900
RS	32	0.620381	0.860115	2261.450531	0.032674	0.033396
RS	33	0.666233	0.860115	2279.667567	0.032937	0.033855
RS	34	0.715004	0.821436	2394.659730	0.034598	0.035679
RS	35	0.766880	0.821436	2389.974346	0.034531	0.035704
RS	36	0.822057	0.813961	2396.691080	0.034628	0.035861
RS	37	0.880746	0.813961	2370.472578	0.034249	0.035491
RS	38	0.943170	0.828231	2295.094778	0.033160	0.034382
RS	39	1.009568	0.828231	2251.666769	0.032532	0.033715
RS	40	1.080193	0.856854	2127.482412	0.030738	0.031862
RS	41	1.155312	0.856854	2071.641441	0.029931	0.031000
RS	42	1.235213	0.893486	1927.567358	0.027850	0.028852
RS	43	1.320199	0.893486	1863.112772	0.026919	0.027871
RS	44	1.410595	0.932069	1719.538949	0.024844	0.025743
RS	45	1.506745	0.932069	1648.817338	0.023822	0.024688
RS	46	1.609015	0.967067	1516.896501	0.021916	0.022745
RS	47	1.717794	0.967067	1441.076995	0.020821	0.021634
RS	48	1.833497	0.994928	1323.475436	0.019122	0.019912
RS	49	1.956564	0.994928	1243.345017	0.017964	0.018748
RS	50	2.087465	1.015065	1137.415740	0.016434	0.017200
RS	51	2.226697	1.015065	1054.259703	0.015232	0.015990
RS	52	2.374792	1.029039	956.479699	0.013819	0.014555
RS	53	2.532313	1.029039	872.543909	0.012607	0.013323
RS	54	2.699860	1.042497	778.893128	0.011254	0.011937
RS	55	2.878072	1.042497	697.941418	0.010084	0.010735
RS	56	3.067627	1.042497	618.606414	0.008938	0.009551
RS	57	3.269247	1.042497	541.952767	0.007830	0.008400
RS	58	3.483700	1.128871	436.596294	0.006308	0.006811
RS	59	3.711803	1.128871	379.340407	0.005481	0.005938
RS	60	3.954425	1.128871	325.368649	0.004701	0.005111
RS	61	4.212490	1.128871	275.272021	0.003977	0.004340
RS	62	4.486981	1.128871	229.513142	0.003316	0.003631
RS	63	4.778943	1.128871	802.420417	0.011593	0.012847
PA	4+25*2+4+6 0.193964504 0.056331182 4.778942968 15.088289598 2.734483644 1.599950834 1.074803504 0.943904411 1.077181667 1.392560799 1.748913628 1.963940593 1.960480733 1.791719201 1.543658784 1.289810952 1.083271329 0.942531048 0.860115043 0.821436242 0.813960503 0.828230782 0.856854045 0.893485697 0.932068532 0.967067049 0.994928003 1.015064928 1.029038950 1.042497412 1.128871041
//
IT	4453
RD	20
LK	-529468.194803
QD	-61.062111 -> -53.646649
RI	0.0036606245
TR	0.192651	0.056659
MT	4.801931
MM	C_pi: 1.098920, n_recomb: 70088.592938
RS	0	0.000000	15.633659	27.705372	0.000395	0.000028
RS	1	0.006373	15.633659	29.464117	0.000420	0.000141
RS	2	0.013152	15.633659	31.334038	0.000447	0.000235
RS	3	0.020363	15.633659	33.322102	0.000475	0.000304
RS	4	0.028034	2.802158	197.465070	0.002817	0.001973
RS	5	0.036193	2.802158	209.469164	0.002989	0.002204
RS	6	0.044873	1.636066	380.062947	0.005423	0.004104
RS	7	0.054106	1.636066	402.045256	0.005736	0.004448
RS	8	0.063927	1.081159	642.304886	0.009164	0.007185
RS	9	0.074374	1.081159	676.666701	0.009654	0.007809
RS	10	0.085486	0.938251	820.257360	0.011703	0.009654
RS	11	0.097307	0.938251	861.559700	0.012292	0.010435
RS	12	0.109882	1.069567	793.890421	0.011327	0.009827
RS	13	0.123257	1.069567	833.982897	0.011899	0.010488
RS	14	0.137486	1.391642	673.903569	0.009615	0.008605
RS	15	0.152620	1.391642	709.164308	0.010118	0.009086
RS	16	0.168720	1.762037	589.753846	0.008414	0.007620
RS	17	0.185845	1.762037	621.388252	0.008866	0.008025
RS	18	0.204062	1.990924	579.462967	0.008268	0.007533
RS	19	0.223440	1.990924	610.576207	0.008711	0.007953
RS	20	0.244052	1.993855	642.031330	0.009160	0.008423
RS	21	0.265979	1.993855	675.671950	0.009640	0.008915
RS	22	0.289302	1.823426	776.555192	0.011080	0.010324
RS	23	0.314112	1.823426	815.114678	0.011630	0.010923
RS	24	0.340504	1.568685	992.446497	0.014160	0.013401
RS	25	0.368577	1.568685	1037.222608	0.014799	0.014152
RS	26	0.398439	1.306869	1297.101193	0.018507	0.017854
RS	27	0.430204	1.306869	1346.828507	0.019216	0.018774
RS	28	0.463994	1.093934	1663.665533	0.023737	0.023409
RS	29	0.499937	1.093934	1712.479607	0.024433	0.024388
RS	30	0.538171	0.949197	2021.559586	0.028843	0.029021
RS	31	0.578841	0.949197	2059.817302	0.029389	0.029839
RS	32	0.622103	0.864705	2292.173688	0.032704	0.033389
RS	33	0.668122	0.864705	2311.048452	0.032973	0.033851
RS	34	0.717075	0.825212	2429.799166	0.034668	0.035706
RS	35	0.769146	0.825212	2425.380628	0.034604	0.035736
RS	36	0.824537	0.817733	2432.441258	0.034705	0.035897
RS	37	0.883457	0.817733	2406.166561	0.034330	0.035534
RS	38	0.946132	0.832554	2328.671692	0.033225	0.034411
RS	39	1.012802	0.832554	2285.025530	0.032602	0.033753
RS	40	1.083720	0.862102	2157.534726	0.030783	0.031878
RS	41	1.159158	0.862102	2101.453956	0.029983	0.031027
RS	42	1.239404	0.899871	1953.927612	0.027878	0.028859
RS	43	1.324763	0.899871	1889.277256	0.026956	0.027891
RS	44	1.415563	0.939613	1742.773306	0.024865	0.025749
RS	45	1.512149	0.939613	1671.885702	0.023854	0.024708
RS	46	1.614890	0.975594	1537.818038	0.021941	0.022760
RS	47	1.724180	0.975594	1461.793367	0.020856	0.021662
RS	48	1.840434	1.004136	1342.747626	0.019158	0.019942
RS	49	1.964097	1.004136	1262.285951	0.018010	0.018789
RS	50	2.095641	1.024649	1155.334279	0.016484	0.017246
RS	51	2.235568	1.024649	1071.652181	0.015290	0.016045
RS	52	2.384413	1.038795	972.961566	0.013882	0.014615
RS	53	2.542743	1.038795	888.281863	0.012674	0.013389
RS	54	2.711164	1.052428	793.559872	0.011322	0.012005
RS	55	2.890318	1.052428	711.693277	0.010154	0.010805
RS	56	3.080890	1.052428	631.358244	0.009008	0.009621
RS	57	3.283607	1.052428	553.638750	0.007899	0.008469
RS	58	3.499242	1.142664	445.356311	0.006354	0.006856
RS	59	3.728620	1.142664	387.529538	0.005529	0.005986
RS	60	3.972617	1.142664	332.913485	0.004750	0.005161
RS	61	4.232163	1.142664	282.118200	0.004025	0.004389
RS	62	4.508250	1.142664	235.626921	0.003362	0.003678
RS	63	4.801931	1.142664	830.090771	0.011843	0.013109
PA	4+25*2+4+6 0.192651014 0.056659341 4.801931276 15.633658998 2.802157535 1.636065752 1.081158582 0.938251297 1.069567464 1.391641789 1.762036618 1.990924323 1.993855101 1.823426146 1.568685296 1.306869418 1.093933830 0.949197051 0.864705272 0.825211754 0.817733093 0.832553700 0.862101844 0.899871292 0.939612540 0.975594329 1.004136469 1.024648537 1.038794730 1.052427511 1.142664192
//
IT	3796
RD	21
LK	-529453.544972
QD	-58.603390 -> -51.572205
RI	0.0035295018
TR	0.191392	0.056983
MT	4.823888
MM	C_pi: 1.106517, n_recomb: 70948.804502
RS	0	0.000000	16.110022	27.238111	0.000384	0.000028
RS	1	0.006381	16.110022	28.969632	0.000408	0.000138
RS	2	0.013168	16.110022	30.810789	0.000434	0.000231
RS	3	0.020389	16.110022	32.768468	0.000462	0.000298
RS	4	0.028070	2.866484	195.632235	0.002757	0.001950
RS	5	0.036242	2.866484	207.553065	0.002925	0.002173
RS	6	0.044935	1.673082	376.769689	0.005310	0.004046
RS	7	0.054182	1.673082	398.638198	0.005619	0.004377
RS	8	0.064020	1.088266	647.119528	0.009121	0.007177
RS	9	0.074485	1.088266	681.821146	0.009610	0.007793
RS	10	0.085618	0.933199	836.485776	0.011790	0.009743
RS	11	0.097461	0.933199	878.585898	0.012383	0.010528
RS	12	0.110061	1.062246	810.744237	0.011427	0.009925
RS	13	0.123463	1.062246	851.652170	0.012004	0.010593
RS	14	0.137722	1.390397	684.080868	0.009642	0.008638
RS	15	0.152889	1.390397	719.902544	0.010147	0.009124
RS	16	0.169025	1.774184	594.099556	0.008374	0.007594
RS	17	0.186190	1.774184	626.042261	0.008824	0.008001
RS	18	0.204450	2.016620	580.423789	0.008181	0.007466
RS	19	0.223876	2.016620	611.697926	0.008622	0.007885
RS	20	0.244541	2.026072	641.282294	0.009039	0.008325
RS	21	0.266524	2.026072	675.036975	0.009514	0.008812
RS	22	0.289910	1.854254	775.447211	0.010930	0.010198
RS	23	0.314789	1.854254	814.173069	0.011476	0.010790
RS	24	0.341254	1.593112	992.890505	0.013994	0.013256
RS	25	0.369408	1.593112	1038.006073	0.014630	0.013998
RS	26	0.399359	1.323545	1302.092207	0.018353	0.017711
RS	27	0.431221	1.323545	1352.442029	0.019062	0.018622
RS	28	0.465115	1.104373	1676.437739	0.023629	0.023296
RS	29	0.501172	1.104373	1726.131605	0.024329	0.024270
RS	30	0.539530	0.955744	2043.572755	0.028803	0.028959
RS	31	0.580335	0.955744	2082.740454	0.029356	0.029777
RS	32	0.623744	0.869234	2321.993320	0.032728	0.033379
RS	33	0.669923	0.869234	2341.530390	0.033003	0.033843
RS	34	0.719048	0.828946	2463.988676	0.034729	0.035728
RS	35	0.771307	0.828946	2459.857489	0.034671	0.035763
RS	36	0.826901	0.821460	2467.293260	0.034776	0.035929
RS	37	0.886042	0.821460	2440.993634	0.034405	0.035572
RS	38	0.948956	0.836804	2361.478168	0.033284	0.034437
RS	39	1.015885	0.836804	2317.647813	0.032666	0.033787
RS	40	1.087084	0.867240	2186.962514	0.030825	0.031892
RS	41	1.162826	0.867240	2130.673162	0.030031	0.031052
RS	42	1.243400	0.906099	1979.813746	0.027905	0.028866
RS	43	1.329116	0.906099	1914.991389	0.026991	0.027911
RS	44	1.420301	0.946948	1765.659183	0.024886	0.025756
RS	45	1.517303	0.946948	1694.621059	0.023885	0.024728
RS	46	1.620496	0.983863	1558.486883	0.021966	0.022775
RS	47	1.730272	0.983863	1482.265368	0.020892	0.021690
RS	48	1.847052	1.013039	1361.835671	0.019195	0.019972
RS	49	1.971284	1.013039	1281.045939	0.018056	0.018830
RS	50	2.103442	1.033889	1173.111997	0.016535	0.017293
RS	51	2.244033	1.033889	1088.904732	0.015348	0.016100
RS	52	2.393594	1.048176	989.331038	0.013944	0.014676
RS	53	2.552698	1.048176	903.907819	0.012740	0.013455
RS	54	2.721953	1.061950	808.138423	0.011390	0.012072
RS	55	2.902008	1.061950	725.356671	0.010224	0.010875
RS	56	3.093551	1.061950	644.023897	0.009077	0.009691
RS	57	3.297316	1.061950	565.243047	0.007967	0.008537
RS	58	3.514082	1.155947	454.047713	0.006400	0.006900
RS	59	3.744678	1.155947	395.651770	0.005577	0.006033
RS	60	3.989988	1.155947	340.395917	0.004798	0.005209
RS	61	4.250950	1.155947	288.908557	0.004072	0.004436
RS	62	4.528562	1.155947	241.692831	0.003407	0.003724
RS	63	4.823888	1.155947	857.663621	0.012088	0.013367
PA	4+25*2+4+6 0.191392191 0.056982710 4.823887586 16.110022392 2.866483567 1.673081690 1.088265769 0.933199334 1.062246277 1.390396901 1.774184295 2.016620290 2.026072019 1.854254335 1.593112227 1.323545284 1.104372656 0.955743637 0.869234234 0.828946384 0.821460001 0.836803902 0.867239960 0.906099134 0.946947886 0.983862788 1.013039454 1.033888761 1.048176392 1.061949860 1.155946973
//
IT	3675
RD	22
LK	-529439.652083
QD	-56.285758 -> -49.613249
RI	0.0034093053
TR	0.190183	0.057301
MT	4.844934
MM	C_pi: 1.113901, n_recomb: 71793.845787
RS	0	0.000000	16.523529	26.893148	0.000375	0.000027
RS	1	0.006388	16.523529	28.604992	0.000398	0.000136
RS	2	0.013183	16.523529	30.425391	0.000424	0.000228
RS	3	0.020413	16.523529	32.361176	0.000451	0.000293
RS	4	0.028105	2.927349	194.059417	0.002703	0.001929
RS	5	0.036288	2.927349	205.910435	0.002868	0.002145
RS	6	0.044994	1.710848	373.356341	0.005200	0.003988
RS	7	0.054255	1.710848	395.100524	0.005503	0.004306
RS	8	0.064109	1.096037	651.306237	0.009072	0.007165
RS	9	0.074591	1.096037	686.317106	0.009560	0.007772
RS	10	0.085744	0.928698	852.171609	0.011870	0.009828
RS	11	0.097609	0.928698	895.045599	0.012467	0.010615
RS	12	0.110231	1.055211	827.404924	0.011525	0.010021
RS	13	0.123660	1.055211	869.116964	0.012106	0.010696
RS	14	0.137947	1.388864	694.247484	0.009670	0.008672
RS	15	0.153146	1.388864	730.627013	0.010177	0.009164
RS	16	0.169317	1.785428	598.535695	0.008337	0.007571
RS	17	0.186520	1.785428	630.787672	0.008786	0.007980
RS	18	0.204822	2.041157	581.535725	0.008100	0.007405
RS	19	0.224293	2.041157	612.972910	0.008538	0.007822
RS	20	0.245008	2.057202	640.717602	0.008924	0.008233
RS	21	0.267046	2.057202	674.587236	0.009396	0.008715
RS	22	0.290492	1.884260	774.489701	0.010788	0.010079
RS	23	0.315435	1.884260	813.377478	0.011329	0.010663
RS	24	0.341972	1.616970	993.372511	0.013836	0.013117
RS	25	0.370204	1.616970	1038.814699	0.014469	0.013851
RS	26	0.400239	1.339862	1306.905892	0.018204	0.017572
RS	27	0.432193	1.339862	1357.857455	0.018913	0.018475
RS	28	0.466187	1.114605	1688.757720	0.023522	0.023185
RS	29	0.502354	1.114605	1739.309956	0.024226	0.024153
RS	30	0.540830	0.962181	2064.882896	0.028761	0.028896
RS	31	0.581765	0.962181	2104.948650	0.029319	0.029713
RS	32	0.625314	0.873707	2350.952207	0.032746	0.033364
RS	33	0.671645	0.873707	2371.155120	0.033027	0.033832
RS	34	0.720935	0.832645	2497.266972	0.034784	0.035745
RS	35	0.773374	0.832645	2493.441951	0.034731	0.035785
RS	36	0.829163	0.825144	2501.286612	0.034840	0.035956
RS	37	0.888515	0.825144	2474.990630	0.034474	0.035606
RS	38	0.951658	0.840990	2393.537001	0.033339	0.034459
RS	39	1.018835	0.840990	2349.554357	0.032726	0.033818
RS	40	1.090303	0.872278	2215.785604	0.030863	0.031904
RS	41	1.166336	0.872278	2159.316478	0.030077	0.031076
RS	42	1.247226	0.912184	2005.232585	0.027930	0.028871
RS	43	1.333283	0.912184	1940.260650	0.027025	0.027929
RS	44	1.424836	0.954094	1788.195963	0.024907	0.025762
RS	45	1.522238	0.954094	1717.022263	0.023916	0.024748
RS	46	1.625862	0.991896	1578.896104	0.021992	0.022791
RS	47	1.736105	0.991896	1502.486510	0.020928	0.021719
RS	48	1.853390	1.021667	1380.727848	0.019232	0.020003
RS	49	1.978167	1.021667	1299.614738	0.018102	0.018872
RS	50	2.110914	1.042819	1190.737766	0.016586	0.017340
RS	51	2.252141	1.042819	1106.007969	0.015405	0.016155
RS	52	2.402388	1.057219	1005.579797	0.014006	0.014736
RS	53	2.562234	1.057219	919.414956	0.012806	0.013519
RS	54	2.732289	1.071105	822.620520	0.011458	0.012139
RS	55	2.913208	1.071105	738.925174	0.010292	0.010943
RS	56	3.105682	1.071105	656.598474	0.009146	0.009759
RS	57	3.310452	1.071105	576.761992	0.008034	0.008605
RS	58	3.528301	1.168763	462.668796	0.006444	0.006944
RS	59	3.760067	1.168763	403.706065	0.005623	0.006080
RS	60	4.006636	1.168763	347.815303	0.004845	0.005256
RS	61	4.268956	1.168763	295.642630	0.004118	0.004483
[truncated: 10,008,653 more chars]
