# Supplementary material for: Recent speciation associated with range expansion and a shift to self-fertilization in North American Arabidopsis
Source: Nat Commun. 2022 Dec 8;13:7564. doi: 10.1038/s41467-022-35368-1 (PMC9732334; doi:10.1038/s41467-022-35368-1)
Supplement: Supplementary file 5 — Source Data [file 41467_2022_35368_MOESM5_ESM.zip › Source Data/SuppFig15-1_lyrWI1_25.psmc]

CC
CC	Brief Description of the file format:
CC	  CC  comments
CC	  MM  useful-messages
CC	  RD  round-of-iterations
CC	  LL  \log[P(sequence)]
CC	  QD  Q-before-opt Q-after-opt
CC	  TR  \theta_0 \rho_0
CC	  RS  k t_k \lambda_k \pi_k \sum_{l\not=k}A_{kl} A_{kk}
CC	  DC  begin end best-k t_k+\Delta_k max-prob
CC
MM	Version: 0.6.5-r67
MM	pattern:4+25*2+4+6, n:63, n_free_lambdas:28
MM	n_iterations:25, skip:1, max_t:5, theta/rho:5
MM	is_decoding:0
MM	n_seqs:16, sum_L:1072758, sum_n:183994
RD	0
LK	0.000000
QD	0.000000 -> 0.000000
RI	inf
TR	0.188156	0.037631
MT	5.000000
MM	C_pi: 1.000000, n_recomb: 39623.721077
RS	0	0.000000	1.000000	249.668995	0.006301	0.000000
RS	1	0.006440	1.000000	264.019776	0.006663	0.000000
RS	2	0.013294	1.000000	279.078191	0.007043	0.000000
RS	3	0.020590	1.000000	294.863615	0.007442	0.000000
RS	4	0.028356	1.000000	311.393696	0.007859	0.000000
RS	5	0.036622	1.000000	328.683938	0.008295	0.000000
RS	6	0.045421	1.000000	346.747243	0.008751	0.000000
RS	7	0.054785	1.000000	365.593397	0.009227	0.000000
RS	8	0.064753	1.000000	385.228504	0.009722	0.000000
RS	9	0.075363	1.000000	405.654356	0.010238	0.000000
RS	10	0.086656	1.000000	426.867757	0.010773	0.000000
RS	11	0.098677	1.000000	448.859773	0.011328	0.000000
RS	12	0.111471	1.000000	471.614927	0.011902	0.000000
RS	13	0.125090	1.000000	495.110342	0.012495	0.000000
RS	14	0.139585	1.000000	519.314816	0.013106	0.000000
RS	15	0.155014	1.000000	544.187855	0.013734	0.000000
RS	16	0.171437	1.000000	569.678664	0.014377	0.000000
RS	17	0.188917	1.000000	595.725096	0.015035	0.000000
RS	18	0.207523	1.000000	622.252589	0.015704	0.000000
RS	19	0.227327	1.000000	649.173103	0.016383	0.000000
RS	20	0.248406	1.000000	676.384073	0.017070	0.000000
RS	21	0.270843	1.000000	703.767410	0.017761	0.000000
RS	22	0.294725	1.000000	731.188586	0.018453	0.000000
RS	23	0.320144	1.000000	758.495833	0.019142	0.000000
RS	24	0.347201	1.000000	785.519507	0.019824	0.000000
RS	25	0.376000	1.000000	812.071670	0.020495	0.000000
RS	26	0.406654	1.000000	837.945936	0.021148	0.000000
RS	27	0.439282	1.000000	862.917662	0.021778	0.000000
RS	28	0.474011	1.000000	886.744530	0.022379	0.000000
RS	29	0.510976	1.000000	909.167620	0.022945	0.000000
RS	30	0.550322	1.000000	929.913026	0.023469	0.000000
RS	31	0.592202	1.000000	948.694098	0.023943	0.000000
RS	32	0.636779	1.000000	965.214390	0.024360	0.000000
RS	33	0.684227	1.000000	979.171356	0.024712	0.000000
RS	34	0.734730	1.000000	990.260868	0.024992	0.000000
RS	35	0.788485	1.000000	998.182575	0.025192	0.000000
RS	36	0.845702	1.000000	1002.646105	0.025304	0.000000
RS	37	0.906604	1.000000	1003.378092	0.025323	0.000000
RS	38	0.971428	1.000000	1000.129957	0.025241	0.000000
RS	39	1.040426	1.000000	992.686315	0.025053	0.000000
RS	40	1.113868	1.000000	980.873847	0.024755	0.000000
RS	41	1.192040	1.000000	964.570388	0.024343	0.000000
RS	42	1.275245	1.000000	943.713932	0.023817	0.000000
RS	43	1.363809	1.000000	918.311184	0.023176	0.000000
RS	44	1.458076	1.000000	888.445223	0.022422	0.000000
RS	45	1.558414	1.000000	854.281793	0.021560	0.000000
RS	46	1.665214	1.000000	816.073709	0.020596	0.000000
RS	47	1.778891	1.000000	774.162839	0.019538	0.000000
RS	48	1.899889	1.000000	728.979177	0.018398	0.000000
RS	49	2.028679	1.000000	681.036547	0.017188	0.000000
RS	50	2.165763	1.000000	630.924623	0.015923	0.000000
RS	51	2.311675	1.000000	579.297106	0.014620	0.000000
RS	52	2.466983	1.000000	526.856080	0.013296	0.000000
RS	53	2.632293	1.000000	474.332870	0.011971	0.000000
RS	54	2.808249	1.000000	422.465970	0.010662	0.000000
RS	55	2.995536	1.000000	371.976916	0.009388	0.000000
RS	56	3.194884	1.000000	323.545260	0.008165	0.000000
RS	57	3.407070	1.000000	277.784037	0.007011	0.000000
RS	58	3.632920	1.000000	235.217228	0.005936	0.000000
RS	59	3.873315	1.000000	196.260807	0.004953	0.000000
RS	60	4.129191	1.000000	161.208804	0.004068	0.000000
RS	61	4.401545	1.000000	130.225571	0.003287	0.000000
RS	62	4.691438	1.000000	103.345017	0.002608	0.000000
RS	63	5.000000	1.000000	291.635906	0.007360	0.000000
PA	4+25*2+4+6 0.188156448 0.037631290 5.000000000 1.000000000 1.000000000 1.000000000 1.000000000 1.000000000 1.000000000 1.000000000 1.000000000 1.000000000 1.000000000 1.000000000 1.000000000 1.000000000 1.000000000 1.000000000 1.000000000 1.000000000 1.000000000 1.000000000 1.000000000 1.000000000 1.000000000 1.000000000 1.000000000 1.000000000 1.000000000 1.000000000 1.000000000
//
IT	5526
RD	1
LK	-464715.175025
QD	-391.433932 -> -235.233140
RI	0.0231043466
TR	0.198128	0.041257
MT	4.552855
MM	C_pi: 0.970747, n_recomb: 42120.532879
RS	0	0.000000	1.707001	151.767674	0.003603	0.000069
RS	1	0.006285	1.707001	160.716274	0.003816	0.000957
RS	2	0.012965	1.707001	170.153317	0.004040	0.002276
RS	3	0.020065	1.707001	180.100405	0.004276	0.002972
RS	4	0.027611	1.310621	248.041555	0.005889	0.003321
RS	5	0.035631	1.310621	262.016821	0.006221	0.004158
RS	6	0.044155	1.194032	303.585580	0.007208	0.005095
RS	7	0.053215	1.194032	320.212100	0.007602	0.005899
RS	8	0.062845	1.157468	348.204311	0.008267	0.006561
RS	9	0.073080	1.157468	366.808711	0.008709	0.007127
RS	10	0.083957	1.155214	386.940824	0.009187	0.007605
RS	11	0.095519	1.155214	407.136502	0.009666	0.007989
RS	12	0.107807	1.164032	424.889776	0.010087	0.008305
RS	13	0.120868	1.164032	446.521862	0.010601	0.008604
RS	14	0.134749	1.166702	467.855989	0.011108	0.008930
RS	15	0.149503	1.166702	490.970756	0.011656	0.009312
RS	16	0.165184	1.156820	519.181808	0.012326	0.009769
RS	17	0.181851	1.156820	543.865427	0.012912	0.010320
RS	18	0.199565	1.134222	580.450102	0.013781	0.010982
RS	19	0.218393	1.134222	606.701171	0.014404	0.011770
RS	20	0.238403	1.101617	652.042057	0.015480	0.012695
RS	21	0.259672	1.101617	679.665824	0.016136	0.013764
RS	22	0.282277	1.063026	732.992714	0.017402	0.014975
RS	23	0.306303	1.063026	761.498455	0.018079	0.016327
RS	24	0.331839	1.022370	820.979176	0.019491	0.017813
RS	25	0.358980	1.022370	849.499066	0.020168	0.019420
RS	26	0.387826	0.982940	912.185625	0.021657	0.021128
RS	27	0.418486	0.982940	939.433278	0.022303	0.022908
RS	28	0.451072	0.947591	1000.945384	0.023764	0.024715
RS	29	0.485707	0.947591	1025.249698	0.024341	0.026492
RS	30	0.522518	0.918598	1080.076419	0.025643	0.028172
RS	31	0.561643	0.918598	1099.534747	0.026104	0.029686
RS	32	0.603227	0.897261	1142.212841	0.027118	0.030969
RS	33	0.647425	0.897261	1154.948145	0.027420	0.031968
RS	34	0.694400	0.883554	1181.726143	0.028056	0.032652
RS	35	0.744327	0.883554	1186.145653	0.028161	0.033010
RS	36	0.797393	0.876282	1195.838657	0.028391	0.033050
RS	37	0.853793	0.876282	1190.788717	0.028271	0.032796
RS	38	0.913739	0.873699	1184.278650	0.028116	0.032279
RS	39	0.977452	0.873699	1169.093893	0.027756	0.031535
RS	40	1.045169	0.874115	1148.234312	0.027261	0.030598
RS	41	1.117142	0.874115	1122.754587	0.026656	0.029503
RS	42	1.193639	0.876195	1089.626712	0.025869	0.028279
RS	43	1.274943	0.876195	1054.229728	0.025029	0.026950
RS	44	1.361358	0.879005	1010.900499	0.024000	0.025537
RS	45	1.453203	0.879005	966.549877	0.022947	0.024059
RS	46	1.550821	0.881899	915.181032	0.021728	0.022534
RS	47	1.654574	0.881899	863.451375	0.020500	0.020977
RS	48	1.764848	0.884403	806.427510	0.019146	0.019405
RS	49	1.882053	0.884403	749.473455	0.017794	0.017832
RS	50	2.006624	0.886194	689.397630	0.016367	0.016272
RS	51	2.139024	0.886194	629.853889	0.014954	0.014736
RS	52	2.279745	0.887142	569.448130	0.013519	0.013237
RS	53	2.429311	0.887142	510.254170	0.012114	0.011784
RS	54	2.588276	0.887122	452.343328	0.010739	0.010389
RS	55	2.757233	0.887122	396.448243	0.009412	0.009061
RS	56	2.936808	0.887122	343.274040	0.008150	0.007812
RS	57	3.127670	0.887122	293.427491	0.006966	0.006651
RS	58	3.330527	0.887502	247.314807	0.005872	0.005587
RS	59	3.546134	0.887502	205.537212	0.004880	0.004625
RS	60	3.775291	0.887502	168.196441	0.003993	0.003771
RS	61	4.018851	0.887502	135.396456	0.003215	0.003025
RS	62	4.277718	0.887502	107.105954	0.002543	0.002385
RS	63	4.552855	0.887502	300.449895	0.007133	0.006613
PA	4+25*2+4+6 0.198127636 0.041256906 4.552855492 1.707001448 1.310621023 1.194031715 1.157467961 1.155213714 1.164032459 1.166702271 1.156819820 1.134222031 1.101617098 1.063025594 1.022369862 0.982939720 0.947591186 0.918597937 0.897261381 0.883554220 0.876282454 0.873698592 0.874114633 0.876194954 0.879005194 0.881898642 0.884402752 0.886193514 0.887141585 0.887121558 0.887501657
//
IT	5483
RD	2
LK	-464461.860235
QD	-215.640080 -> -152.188813
RI	0.0137939318
TR	0.202469	0.043608
MT	4.347375
MM	C_pi: 0.951949, n_recomb: 43627.551713
RS	0	0.000000	2.249414	117.816203	0.002700	0.000064
RS	1	0.006209	2.249414	124.792960	0.002860	0.000904
RS	2	0.012803	2.249414	132.160651	0.003029	0.002192
RS	3	0.019807	2.249414	139.938346	0.003208	0.002619
RS	4	0.027245	1.412565	235.666903	0.005402	0.003478
RS	5	0.035146	1.412565	248.903919	0.005705	0.004209
RS	6	0.043536	1.211501	306.246729	0.007020	0.005512
RS	7	0.052448	1.211501	322.868000	0.007401	0.006228
RS	8	0.061913	1.169220	352.486105	0.008079	0.007004
RS	9	0.071966	1.169220	371.150969	0.008507	0.007482
RS	10	0.082643	1.192129	383.124140	0.008782	0.007876
RS	11	0.093983	1.192129	403.042823	0.009238	0.008153
RS	12	0.106027	1.235912	408.811815	0.009370	0.008300
RS	13	0.118819	1.235912	429.708662	0.009849	0.008491
RS	14	0.132405	1.265204	440.991841	0.010108	0.008687
RS	15	0.146834	1.265204	463.046719	0.010614	0.008947
RS	16	0.162160	1.265811	485.627687	0.011131	0.009348
RS	17	0.178437	1.265811	509.172079	0.011671	0.009748
RS	18	0.195724	1.237102	545.718392	0.012509	0.010443
RS	19	0.214085	1.237102	571.034129	0.013089	0.011043
RS	20	0.233586	1.185629	622.663148	0.014272	0.012097
RS	21	0.254297	1.185629	649.820143	0.014895	0.012934
RS	22	0.276295	1.121096	716.012772	0.016412	0.014380
RS	23	0.299658	1.121096	744.692879	0.017069	0.015459
RS	24	0.324472	1.052440	823.344979	0.018872	0.017292
RS	25	0.350826	1.052440	852.679933	0.019545	0.018592
RS	26	0.378817	0.986521	939.708659	0.021539	0.020756
RS	27	0.408546	0.986521	968.165545	0.022192	0.022212
RS	28	0.440120	0.928534	1056.662540	0.024220	0.024549
RS	29	0.473655	0.928534	1082.061135	0.024802	0.026007
RS	30	0.509272	0.882040	1162.598427	0.026648	0.028225
RS	31	0.547100	0.882040	1182.375052	0.027102	0.029459
RS	32	0.587277	0.848629	1245.292258	0.028544	0.031205
RS	33	0.629949	0.848629	1256.992856	0.028812	0.031991
RS	34	0.675270	0.827747	1295.790966	0.029701	0.033002
RS	35	0.723404	0.827747	1297.557633	0.029742	0.033223
RS	36	0.774528	0.817155	1310.814992	0.030046	0.033440
RS	37	0.828825	0.817155	1301.604320	0.029834	0.033115
RS	38	0.886494	0.813945	1291.956336	0.029613	0.032651
RS	39	0.947743	0.813945	1271.486378	0.029144	0.031882
RS	40	1.012795	0.815411	1243.288482	0.028498	0.030922
RS	41	1.081886	0.815411	1211.899604	0.027778	0.029829
RS	42	1.155266	0.819443	1169.516090	0.026807	0.028546
RS	43	1.233203	0.819443	1128.080497	0.025857	0.027234
RS	44	1.315978	0.824555	1075.271217	0.024647	0.025758
RS	45	1.403893	0.824555	1025.166188	0.023498	0.024304
RS	46	1.497266	0.829716	965.181182	0.022123	0.022726
RS	47	1.596437	0.829716	908.274182	0.020819	0.021195
RS	48	1.701765	0.834154	844.107262	0.019348	0.019589
RS	49	1.813632	0.834154	782.704920	0.017941	0.018038
RS	50	1.932445	0.837318	717.157688	0.016438	0.016461
RS	51	2.058635	0.837318	653.915662	0.014989	0.014941
RS	52	2.192660	0.838989	589.550241	0.013513	0.013437
RS	53	2.335006	0.838989	527.347073	0.012087	0.011991
RS	54	2.486190	0.838973	466.711749	0.010698	0.010597
RS	55	2.646760	0.838973	408.388471	0.009361	0.009267
RS	56	2.817300	0.838973	353.080978	0.008093	0.008010
RS	57	2.998429	0.838973	301.388701	0.006908	0.006839
RS	58	3.190803	0.840762	253.320192	0.005806	0.005759
RS	59	3.395121	0.840762	210.379245	0.004822	0.004783
RS	60	3.612125	0.840762	172.069298	0.003944	0.003913
RS	61	3.842603	0.840762	138.471242	0.003174	0.003150
RS	62	4.087390	0.840762	109.530295	0.002511	0.002492
RS	63	4.347375	0.840762	308.161231	0.007063	0.007021
PA	4+25*2+4+6 0.202469358 0.043608153 4.347375288 2.249414142 1.412564575 1.211501348 1.169220073 1.192129398 1.235912221 1.265203581 1.265811434 1.237102088 1.185629406 1.121095684 1.052440323 0.986520839 0.928533874 0.882040104 0.848629446 0.827746880 0.817154807 0.813945398 0.815411273 0.819442777 0.824554832 0.829716061 0.834154225 0.837318012 0.838988983 0.838973215 0.840762497
//
IT	4930
RD	3
LK	-464352.346679
QD	-153.416168 -> -118.134175
RI	0.0102884986
TR	0.203781	0.045176
MT	4.256426
MM	C_pi: 0.944680, n_recomb: 44825.904036
RS	0	0.000000	2.664310	101.593117	0.002266	0.000061
RS	1	0.006174	2.664310	107.623526	0.002401	0.000875
RS	2	0.012729	2.664310	113.996087	0.002543	0.002111
RS	3	0.019689	2.664310	120.728206	0.002693	0.002361
RS	4	0.027078	1.422686	239.098907	0.005334	0.003621
RS	5	0.034924	1.422686	252.467758	0.005632	0.004291
RS	6	0.043254	1.162818	325.823650	0.007269	0.005888
RS	7	0.052099	1.162818	343.308677	0.007659	0.006589
RS	8	0.061489	1.124864	373.707009	0.008337	0.007402
RS	9	0.071459	1.124864	393.261849	0.008773	0.007880
RS	10	0.082045	1.177808	395.108586	0.008814	0.008102
RS	11	0.093285	1.177808	415.504557	0.009269	0.008374
RS	12	0.105218	1.262888	407.422589	0.009089	0.008275
RS	13	0.117888	1.262888	428.252054	0.009554	0.008456
RS	14	0.131340	1.328301	427.832380	0.009544	0.008455
RS	15	0.145623	1.328301	449.388357	0.010025	0.008686
RS	16	0.160788	1.350058	464.160446	0.010355	0.008962
RS	17	0.176889	1.350058	486.977887	0.010864	0.009307
RS	18	0.193983	1.324857	520.185718	0.011605	0.009953
RS	19	0.212134	1.324857	544.786080	0.012153	0.010468
RS	20	0.231405	1.262502	597.995609	0.013340	0.011550
RS	21	0.251866	1.262502	624.692919	0.013936	0.012269
RS	22	0.273590	1.178849	697.739192	0.015566	0.013825
RS	23	0.296655	1.178849	726.413549	0.016205	0.014758
RS	24	0.321144	1.088456	817.333568	0.018234	0.016790
RS	25	0.347145	1.088456	847.197528	0.018900	0.017923
RS	26	0.374752	1.001972	951.433567	0.021225	0.020378
RS	27	0.404063	1.001972	980.833613	0.021881	0.021657
RS	28	0.435183	0.926812	1089.703735	0.024310	0.024355
RS	29	0.468225	0.926812	1116.088893	0.024898	0.025644
RS	30	0.503307	0.867522	1216.867162	0.027147	0.028242
RS	31	0.540555	0.867522	1237.128702	0.027599	0.029329
RS	32	0.580102	0.825689	1316.310910	0.029365	0.031405
RS	33	0.622091	0.825689	1327.497691	0.029615	0.032080
RS	34	0.666673	0.800143	1375.893620	0.030694	0.033313
RS	35	0.714007	0.800143	1375.932325	0.030695	0.033462
RS	36	0.764263	0.787748	1391.742585	0.031048	0.033781
RS	37	0.817622	0.787748	1379.720983	0.030780	0.033416
RS	38	0.874276	0.784689	1367.131003	0.030499	0.032960
RS	39	0.934427	0.784689	1343.129383	0.029963	0.032175
RS	40	0.998292	0.787496	1308.759403	0.029196	0.031168
RS	41	1.066100	0.787496	1273.544744	0.028411	0.030078
RS	42	1.138094	0.793487	1223.759071	0.027300	0.028728
RS	43	1.214533	0.793487	1178.578042	0.026292	0.027430
RS	44	1.295692	0.800771	1118.529785	0.024953	0.025891
RS	45	1.381861	0.800771	1065.025898	0.023759	0.024458
RS	46	1.473350	0.808020	998.781273	0.022281	0.022834
RS	47	1.570488	0.808020	938.961584	0.020947	0.021328
RS	48	1.673623	0.814219	869.886467	0.019406	0.019695
RS	49	1.783125	0.814219	806.073977	0.017982	0.018168
RS	50	1.899388	0.818629	736.995806	0.016441	0.016582
RS	51	2.022829	0.818629	671.766568	0.014986	0.015081
RS	52	2.153891	0.820952	604.993948	0.013497	0.013578
RS	53	2.293045	0.820952	541.108070	0.012071	0.012144
RS	54	2.440791	0.820952	478.870349	0.010683	0.010756
RS	55	2.597657	0.820952	419.053125	0.009348	0.009427
RS	56	2.764209	0.820952	362.356329	0.008084	0.008169
RS	57	2.941044	0.820952	309.384234	0.006902	0.006991
RS	58	3.128796	0.824656	259.590423	0.005791	0.005894
RS	59	3.328140	0.824656	215.818541	0.004815	0.004911
RS	60	3.539792	0.824656	176.738320	0.003943	0.004030
RS	61	3.764510	0.824656	142.432711	0.003177	0.003256
RS	62	4.003103	0.824656	112.848553	0.002517	0.002586
RS	63	4.256426	0.824656	320.032839	0.007139	0.007391
PA	4+25*2+4+6 0.203781066 0.045176497 4.256425958 2.664309800 1.422686210 1.162818352 1.124864294 1.177808397 1.262888455 1.328300810 1.350057543 1.324857412 1.262502035 1.178849043 1.088455814 1.001972390 0.926811982 0.867521565 0.825689178 0.800143108 0.787747548 0.784689345 0.787495619 0.793486845 0.800771471 0.808019590 0.814218907 0.818628747 0.820952227 0.820952401 0.824656317
//
IT	4645
RD	4
LK	-464287.798457
QD	-126.106891 -> -100.996567
RI	0.0085324455
TR	0.203472	0.046277
MT	4.223867
MM	C_pi: 0.944867, n_recomb: 45903.360593
RS	0	0.000000	3.028362	91.307340	0.001989	0.000058
RS	1	0.006161	3.028362	96.744199	0.002108	0.000851
RS	2	0.012702	3.028362	102.492475	0.002233	0.002024
RS	3	0.019646	3.028362	108.568444	0.002365	0.002158
RS	4	0.027018	1.411934	246.267875	0.005365	0.003728
RS	5	0.034844	1.411934	260.000227	0.005664	0.004347
RS	6	0.043152	1.103449	350.812654	0.007642	0.006209
RS	7	0.051972	1.103449	369.449047	0.008048	0.006924
RS	8	0.061335	1.068521	401.535656	0.008747	0.007760
RS	9	0.071276	1.068521	422.307371	0.009200	0.008275
RS	10	0.081829	1.146553	413.834627	0.009015	0.008307
RS	11	0.093032	1.146553	435.045644	0.009477	0.008614
RS	12	0.104925	1.269815	412.919862	0.008995	0.008258
RS	13	0.117551	1.269815	434.021590	0.009455	0.008465
RS	14	0.130955	1.372745	421.913417	0.009191	0.008257
RS	15	0.145185	1.372745	443.298368	0.009657	0.008493
RS	16	0.160291	1.420136	450.024911	0.009804	0.008630
RS	17	0.176329	1.420136	472.403393	0.010291	0.008959
RS	18	0.193354	1.403632	501.340017	0.010922	0.009529
RS	19	0.211428	1.403632	525.436961	0.011447	0.010003
RS	20	0.230617	1.334977	578.339424	0.012599	0.011073
RS	21	0.250987	1.334977	604.683767	0.013173	0.011726
RS	22	0.272612	1.236094	681.695528	0.014851	0.013335
RS	23	0.295570	1.236094	710.360897	0.015475	0.014181
RS	24	0.319942	1.127389	809.861585	0.017643	0.016339
RS	25	0.345816	1.127389	840.175131	0.018303	0.017371
RS	26	0.373284	1.023467	957.512366	0.020859	0.020029
RS	27	0.402445	1.023467	987.771793	0.021519	0.021202
RS	28	0.433402	0.933928	1113.004290	0.024247	0.024169
RS	29	0.466266	0.933928	1140.378876	0.024843	0.025357
RS	30	0.501155	0.864178	1257.973081	0.027405	0.028248
RS	31	0.538194	0.864178	1278.889807	0.027860	0.029250
RS	32	0.577516	0.815702	1371.795892	0.029884	0.031579
RS	33	0.619259	0.815702	1382.859351	0.030125	0.032189
RS	34	0.663575	0.786705	1439.276488	0.031354	0.033588
RS	35	0.710621	0.786705	1438.223114	0.031332	0.033692
RS	36	0.760566	0.773236	1455.916101	0.031717	0.034074
RS	37	0.813588	0.773236	1441.963890	0.031413	0.033684
RS	38	0.869877	0.770713	1426.527534	0.031077	0.033212
RS	39	0.929634	0.770713	1400.088282	0.030501	0.032418
RS	40	0.993073	0.775023	1360.230233	0.029632	0.031353
RS	41	1.060420	0.775023	1322.435853	0.028809	0.030267
RS	42	1.131917	0.783010	1266.320178	0.027587	0.028849
RS	43	1.207819	0.783010	1218.707823	0.026549	0.027564
RS	44	1.288398	0.792438	1152.681996	0.025111	0.025965
RS	45	1.373941	0.792438	1097.069552	0.023900	0.024555
RS	46	1.464755	0.801718	1025.838306	0.022348	0.022889
RS	47	1.561165	0.801718	964.288022	0.021007	0.021409
RS	48	1.663514	0.809619	891.457755	0.019420	0.019754
RS	49	1.772169	0.809619	826.242938	0.018000	0.018252
RS	50	1.887519	0.815227	754.578326	0.016438	0.016661
RS	51	2.009976	0.815227	688.155497	0.014991	0.015181
RS	52	2.139978	0.818167	619.680628	0.013500	0.013684
RS	53	2.277990	0.818167	554.676488	0.012084	0.012263
RS	54	2.424505	0.818180	491.292122	0.010703	0.010884
RS	55	2.580047	0.818180	430.328662	0.009375	0.009560
RS	56	2.745173	0.818180	372.490461	0.008115	0.008302
RS	57	2.920473	0.818180	318.395845	0.006936	0.007122
RS	58	3.106573	0.824084	266.844614	0.005813	0.006006
RS	59	3.304140	0.824084	222.293899	0.004843	0.005020
RS	60	3.513879	0.824084	182.435042	0.003974	0.004133
RS	61	3.736541	0.824084	147.367200	0.003210	0.003350
RS	62	3.972922	0.824084	117.052550	0.002550	0.002670
RS	63	4.223867	0.824084	335.475328	0.007308	0.007739
PA	4+25*2+4+6 0.203471724 0.046276930 4.223866761 3.028361917 1.411934073 1.103448774 1.068521367 1.146552684 1.269814869 1.372744991 1.420135708 1.403631755 1.334977162 1.236093559 1.127388775 1.023466651 0.933928074 0.864178312 0.815702489 0.786704959 0.773236314 0.770713009 0.775022773 0.783009945 0.792437866 0.801718110 0.809618923 0.815226824 0.818166985 0.818179685 0.824084123
//
IT	4234
RD	5
LK	-464240.098998
QD	-111.075176 -> -90.507255
RI	0.0074446745
TR	0.202297	0.047097
MT	4.222505
MM	C_pi: 0.949532, n_recomb: 46924.477131
RS	0	0.000000	3.385881	83.444043	0.001778	0.000055
RS	1	0.006161	3.385881	88.432067	0.001885	0.000829
RS	2	0.012701	3.385881	93.708292	0.001997	0.001936
RS	3	0.019644	3.385881	99.288106	0.002116	0.001990
RS	4	0.027015	1.407977	252.543391	0.005382	0.003792
RS	5	0.034840	1.407977	266.621103	0.005682	0.004357
RS	6	0.043148	1.052531	376.016344	0.008013	0.006472
RS	7	0.051967	1.052531	395.833737	0.008436	0.007208
RS	8	0.061329	1.016401	431.211394	0.009189	0.008081
RS	9	0.071268	1.016401	453.295524	0.009660	0.008644
RS	10	0.081820	1.112662	435.229435	0.009275	0.008501
RS	11	0.093021	1.112662	457.397216	0.009748	0.008855
RS	12	0.104913	1.268334	421.725399	0.008987	0.008257
RS	13	0.117537	1.268334	443.272609	0.009447	0.008500
RS	14	0.130939	1.406768	420.045273	0.008952	0.008095
RS	15	0.145166	1.406768	441.450727	0.009408	0.008350
RS	16	0.160270	1.481099	440.515288	0.009388	0.008351
RS	17	0.176305	1.481099	462.644114	0.009859	0.008678
RS	18	0.193328	1.476006	487.227271	0.010383	0.009168
RS	19	0.211399	1.476006	510.980731	0.010889	0.009621
RS	20	0.230583	1.403809	562.830736	0.011994	0.010661
RS	21	0.250950	1.403809	588.926255	0.012551	0.011275
RS	22	0.272571	1.292105	668.438258	0.014245	0.012906
RS	23	0.295524	1.292105	697.130007	0.014856	0.013696
RS	24	0.319892	1.167202	803.117431	0.017115	0.015938
RS	25	0.345760	1.167202	833.859661	0.017770	0.016904
RS	26	0.373223	1.047734	961.814924	0.020497	0.019714
RS	27	0.402377	1.047734	992.898423	0.021159	0.020817
RS	28	0.433327	0.945479	1131.973169	0.024123	0.023997
RS	29	0.466184	0.945479	1160.347451	0.024728	0.025119
RS	30	0.501065	0.866639	1292.551155	0.027545	0.028249
RS	31	0.538096	0.866639	1314.234605	0.028007	0.029196
RS	32	0.577407	0.812543	1419.204088	0.030244	0.031733
RS	33	0.619141	0.812543	1430.392426	0.030483	0.032302
RS	34	0.663445	0.780778	1493.785610	0.031834	0.033830
RS	35	0.710479	0.780778	1492.039171	0.031797	0.033906
RS	36	0.760411	0.766646	1511.141872	0.032204	0.034327
RS	37	0.813419	0.766646	1495.804810	0.031877	0.033921
RS	38	0.869693	0.764869	1477.545862	0.031488	0.033420
RS	39	0.929433	0.764869	1449.336159	0.030887	0.032622
RS	40	0.992854	0.770775	1404.383777	0.029929	0.031494
RS	41	1.060182	0.770775	1364.754233	0.029084	0.030414
RS	42	1.131659	0.780782	1302.941508	0.027767	0.028928
RS	43	1.207538	0.780782	1253.663604	0.026717	0.027659
RS	44	1.288093	0.792344	1182.394843	0.025198	0.026003
RS	45	1.373610	0.792344	1125.404521	0.023983	0.024616
RS	46	1.464396	0.803633	1049.912834	0.022375	0.022912
RS	47	1.560774	0.803633	987.279828	0.021040	0.021458
RS	48	1.663091	0.813206	911.331685	0.019421	0.019785
RS	49	1.771711	0.813206	845.246928	0.018013	0.018310
RS	50	1.887023	0.819983	771.500015	0.016441	0.016716
RS	51	2.009438	0.819983	704.284533	0.015009	0.015259
RS	52	2.139396	0.823514	634.464613	0.013521	0.013769
RS	53	2.277360	0.823514	568.610674	0.012118	0.012363
RS	54	2.423824	0.823521	504.297859	0.010747	0.010995
RS	55	2.579311	0.823521	442.335106	0.009427	0.009677
RS	56	2.744377	0.823521	383.449002	0.008172	0.008421
RS	57	2.919612	0.823521	328.277399	0.006996	0.007240
RS	58	3.105644	0.831797	274.898546	0.005858	0.006104
RS	59	3.303136	0.831797	229.563485	0.004892	0.005117
RS	60	3.512795	0.831797	188.890627	0.004025	0.004227
RS	61	3.735371	0.831797	153.002842	0.003261	0.003437
RS	62	3.971660	0.831797	121.884917	0.002597	0.002749
RS	63	4.222505	0.831797	353.449615	0.007532	0.008073
PA	4+25*2+4+6 0.202296825 0.047096835 4.222505232 3.385880556 1.407976635 1.052530698 1.016401480 1.112661578 1.268333829 1.406767879 1.481098927 1.476006250 1.403809121 1.292104520 1.167202013 1.047733790 0.945478640 0.866638796 0.812542794 0.780777903 0.766645847 0.764868951 0.770774685 0.780781777 0.792344156 0.803632613 0.813206159 0.819982941 0.823514140 0.823520681 0.831797072
//
IT	4617
RD	6
LK	-464200.282375
QD	-101.040416 -> -83.026382
RI	0.0066704244
TR	0.200667	0.047746
MT	4.238275
MM	C_pi: 0.956847, n_recomb: 47914.632842
RS	0	0.000000	3.752068	76.936251	0.001606	0.000052
RS	1	0.006167	3.752068	81.554939	0.001702	0.000805
RS	2	0.012714	3.752068	86.442673	0.001804	0.001853
RS	3	0.019665	3.752068	91.614083	0.001912	0.001851
RS	4	0.027045	1.418743	256.313514	0.005349	0.003816
RS	5	0.034879	1.418743	270.627631	0.005648	0.004322
RS	6	0.043197	1.014192	399.089782	0.008329	0.006680
RS	7	0.052028	1.014192	420.006560	0.008766	0.007432
RS	8	0.061404	0.972776	460.493342	0.009611	0.008368
RS	9	0.071357	0.972776	483.880530	0.010099	0.008976
RS	10	0.081925	1.081313	457.393033	0.009546	0.008686
RS	11	0.093144	1.081313	480.566652	0.010030	0.009088
RS	12	0.105055	1.263638	432.148554	0.009019	0.008272
RS	13	0.117700	1.263638	454.231355	0.009480	0.008551
RS	14	0.131126	1.434490	420.600347	0.008778	0.007966
RS	15	0.145379	1.434490	442.142773	0.009228	0.008241
RS	16	0.160511	1.535587	434.083597	0.009060	0.008117
RS	17	0.176577	1.535587	456.089430	0.009519	0.008448
RS	18	0.193633	1.543325	476.516809	0.009945	0.008860
RS	19	0.211741	1.543325	500.043131	0.010436	0.009301
RS	20	0.230966	1.469338	550.574176	0.011491	0.010305
RS	21	0.251376	1.469338	576.505572	0.012032	0.010892
RS	22	0.273045	1.346422	657.736607	0.013727	0.012530
RS	23	0.296051	1.346422	686.493862	0.014327	0.013281
RS	24	0.320475	1.206766	797.701495	0.016648	0.015582
RS	25	0.346405	1.206766	828.868838	0.017299	0.016500
RS	26	0.373934	1.073040	965.849309	0.020158	0.019429
RS	27	0.403161	1.073040	997.735968	0.020823	0.020482
RS	28	0.434191	0.959190	1148.981906	0.023980	0.023836
RS	29	0.467134	0.959190	1178.358704	0.024593	0.024914
RS	30	0.502109	0.872164	1323.695435	0.027626	0.028244
RS	31	0.539240	0.872164	1346.211453	0.028096	0.029154
RS	32	0.578661	0.813113	1462.124358	0.030515	0.031868
RS	33	0.620514	0.813113	1473.590764	0.030755	0.032409
RS	34	0.664947	0.779012	1543.249378	0.032208	0.034044
RS	35	0.712121	0.779012	1541.058949	0.032163	0.034102
RS	36	0.762203	0.764463	1561.243803	0.032584	0.034547
RS	37	0.815375	0.764463	1544.862364	0.032242	0.034131
RS	38	0.871825	0.763552	1523.776979	0.031802	0.033594
RS	39	0.931756	0.763552	1494.210349	0.031185	0.032796
RS	40	0.995384	0.771097	1444.406089	0.030145	0.031604
RS	41	1.062935	0.771097	1403.396615	0.029290	0.030533
RS	42	1.134652	0.783126	1336.283530	0.027889	0.028980
RS	43	1.210792	0.783126	1285.799069	0.026835	0.027729
RS	44	1.291628	0.796807	1209.742596	0.025248	0.026020
RS	45	1.377448	0.796807	1151.801624	0.024039	0.024655
RS	46	1.468561	0.810080	1072.490188	0.022383	0.022917
RS	47	1.565292	0.810080	1009.142501	0.021061	0.021490
RS	48	1.667989	0.821301	930.452409	0.019419	0.019801
RS	49	1.777020	0.821301	863.790683	0.018028	0.018353
RS	50	1.892774	0.829219	788.250651	0.016451	0.016759
RS	51	2.015666	0.829219	720.455239	0.015036	0.015324
RS	52	2.146137	0.833315	649.488230	0.013555	0.013842
RS	53	2.284654	0.833315	582.920282	0.012166	0.012452
RS	54	2.431714	0.833289	517.796955	0.010807	0.011095
RS	55	2.587842	0.833289	454.901813	0.009494	0.009784
RS	56	2.753599	0.833289	395.005954	0.008244	0.008531
RS	57	2.929578	0.833289	338.769677	0.007070	0.007349
RS	58	3.116409	0.844036	283.501686	0.005917	0.006194
RS	59	3.314762	0.844036	237.368432	0.004954	0.005207
RS	60	3.525347	0.844036	195.852538	0.004088	0.004314
RS	61	3.748918	0.844036	159.104325	0.003321	0.003519
RS	62	3.986278	0.844036	127.134884	0.002653	0.002824
RS	63	4.238275	0.844036	373.171617	0.007788	0.008398
PA	4+25*2+4+6 0.200667089 0.047745531 4.238274552 3.752068400 1.418742814 1.014191646 0.972776445 1.081313005 1.263638249 1.434489997 1.535586987 1.543324711 1.469338224 1.346421963 1.206765735 1.073039699 0.959189566 0.872164303 0.813112734 0.779012437 0.764462691 0.763551589 0.771096644 0.783125814 0.796806955 0.810080368 0.821301181 0.829219202 0.833314701 0.833288923 0.844035690
//
IT	4548
RD	7
LK	-464165.094874
QD	-93.393701 -> -77.112874
RI	0.0060732864
TR	0.198809	0.048287
MT	4.263561
MM	C_pi: 0.965713, n_recomb: 48884.238419
RS	0	0.000000	4.126212	71.461407	0.001462	0.000050
RS	1	0.006177	4.126212	75.770012	0.001550	0.000782
RS	2	0.012735	4.126212	80.331497	0.001643	0.001778
RS	3	0.019698	4.126212	85.159829	0.001742	0.001736
RS	4	0.027092	1.444790	257.348881	0.005264	0.003807
RS	5	0.034942	1.444790	271.771428	0.005559	0.004250
RS	6	0.043277	0.987644	419.111658	0.008574	0.006839
RS	7	0.052126	0.987644	441.004485	0.009021	0.007600
RS	8	0.061523	0.937689	488.359252	0.009990	0.008623
RS	9	0.071500	0.937689	512.994906	0.010494	0.009271
RS	10	0.082093	1.053870	479.465334	0.009808	0.008864
RS	11	0.093340	1.053870	503.651210	0.010303	0.009310
RS	12	0.105282	1.257921	443.375410	0.009070	0.008299
RS	13	0.117962	1.257921	466.041827	0.009534	0.008612
RS	14	0.131424	1.458001	422.709030	0.008647	0.007864
RS	15	0.145719	1.458001	444.462942	0.009092	0.008158
RS	16	0.160896	1.585068	429.803565	0.008792	0.007920
RS	17	0.177011	1.585068	451.774005	0.009242	0.008257
RS	18	0.194121	1.606348	468.320308	0.009580	0.008596
RS	19	0.212288	1.606348	491.704880	0.010059	0.009029
RS	20	0.231577	1.531786	540.844638	0.011064	0.009994
RS	21	0.252058	1.531786	566.677760	0.011592	0.010561
RS	22	0.273803	1.398852	649.171657	0.013280	0.012198
RS	23	0.296892	1.398852	678.027863	0.013870	0.012919
RS	24	0.321407	1.245528	793.627836	0.016235	0.015262
RS	25	0.347436	1.245528	825.220288	0.016881	0.016144
RS	26	0.375072	1.098509	970.130064	0.019845	0.019168
RS	27	0.404416	1.098509	1002.802800	0.020514	0.020183
RS	28	0.435572	0.973888	1165.048826	0.023833	0.023685
RS	29	0.468653	0.973888	1195.423783	0.024454	0.024729
RS	30	0.503777	0.879330	1352.854289	0.027675	0.028233
RS	31	0.541071	0.879330	1376.240395	0.028153	0.029118
RS	32	0.580668	0.815790	1502.315150	0.030732	0.031984
RS	33	0.622710	0.815790	1514.156231	0.030974	0.032508
RS	34	0.667350	0.779645	1589.589349	0.032517	0.034232
RS	35	0.714747	0.779645	1587.115657	0.032467	0.034278
RS	36	0.765072	0.764832	1608.157046	0.032897	0.034740
RS	37	0.818504	0.764832	1590.952035	0.032545	0.034319
RS	38	0.875238	0.764848	1567.041571	0.032056	0.033743
RS	39	0.935475	0.764848	1536.384756	0.031429	0.032947
RS	40	0.999433	0.774040	1481.900541	0.030314	0.031692
RS	41	1.067342	0.774040	1439.800706	0.029453	0.030632
RS	42	1.139445	0.788074	1367.657583	0.027977	0.029016
RS	43	1.216002	0.788074	1316.252866	0.026926	0.027783
RS	44	1.297288	0.803845	1235.716240	0.025278	0.026023
RS	45	1.383594	0.803845	1177.083875	0.024079	0.024683
RS	46	1.475231	0.819073	1094.240675	0.022384	0.022913
RS	47	1.572528	0.819073	1030.394807	0.021078	0.021512
RS	48	1.675835	0.831910	949.202465	0.019417	0.019810
RS	49	1.785523	0.831910	882.130123	0.018045	0.018388
RS	50	1.901986	0.840937	804.975742	0.016467	0.016795
RS	51	2.025643	0.840937	736.716773	0.015071	0.015382
RS	52	2.156938	0.845568	664.721743	0.013598	0.013910
RS	53	2.296342	0.845568	597.510967	0.012223	0.012535
RS	54	2.444357	0.845479	531.649116	0.010876	0.011189
RS	55	2.601514	0.845479	467.853150	0.009571	0.009885
RS	56	2.768379	0.845479	406.963883	0.008325	0.008636
RS	57	2.945550	0.845479	349.665446	0.007153	0.007454
RS	58	3.133664	0.858746	292.462196	0.005983	0.006279
RS	59	3.333398	0.858746	245.519375	0.005022	0.005293
RS	60	3.545469	0.858746	203.141488	0.004156	0.004397
RS	61	3.770638	0.858746	165.507936	0.003386	0.003597
RS	62	4.009716	0.858746	132.657805	0.002714	0.002895
RS	63	4.263561	0.858746	394.109059	0.008062	0.008717
PA	4+25*2+4+6 0.198809354 0.048286813 4.263560888 4.126212142 1.444789775 0.987643706 0.937688525 1.053870167 1.257921258 1.458001068 1.585067820 1.606348435 1.531785827 1.398852212 1.245527901 1.098509369 0.973887955 0.879329921 0.815789569 0.779645316 0.764832319 0.764848477 0.774040351 0.788074422 0.803845096 0.819072883 0.831909669 0.840937450 0.845567553 0.845478615 0.858745830
//
IT	4060
RD	8
LK	-464133.147978
QD	-87.083144 -> -72.131542
RI	0.0055928135
TR	0.196857	0.048760
MT	4.293916
MM	C_pi: 0.975441, n_recomb: 49837.678218
RS	0	0.000000	4.499358	66.913148	0.001343	0.000047
RS	1	0.006188	4.499358	70.964347	0.001424	0.000761
RS	2	0.012760	4.499358	75.254940	0.001510	0.001713
RS	3	0.019738	4.499358	79.798326	0.001601	0.001643
RS	4	0.027148	1.484508	255.983195	0.005136	0.003772
RS	5	0.035016	1.484508	270.396593	0.005426	0.004151
RS	6	0.043371	0.970863	435.901663	0.008746	0.006955
RS	7	0.052244	0.970863	458.638787	0.009203	0.007718
RS	8	0.061665	0.909902	514.421461	0.010322	0.008850
RS	9	0.071669	0.909902	540.234751	0.010840	0.009530
RS	10	0.082293	1.030293	501.067249	0.010054	0.009035
RS	11	0.093574	1.030293	526.252040	0.010559	0.009520
RS	12	0.105553	1.252048	454.998226	0.009130	0.008337
RS	13	0.118274	1.252048	478.273775	0.009597	0.008679
RS	14	0.131781	1.478402	425.872024	0.008545	0.007784
RS	15	0.146125	1.478402	447.886963	0.008987	0.008095
RS	16	0.161356	1.630405	427.087318	0.008570	0.007753
RS	17	0.177530	1.630405	449.084590	0.009011	0.008095
RS	18	0.194704	1.665604	462.009229	0.009270	0.008366
RS	19	0.212942	1.665604	485.314809	0.009738	0.008793
RS	20	0.232308	1.591364	533.067887	0.010696	0.009721
RS	21	0.252872	1.591364	558.852433	0.011213	0.010272
RS	22	0.274709	1.449361	642.319765	0.012888	0.011901
RS	23	0.297898	1.449361	671.300284	0.013470	0.012598
RS	24	0.322521	1.283244	790.708282	0.015866	0.014971
RS	25	0.348668	1.283244	822.724184	0.016508	0.015824
RS	26	0.376434	1.123698	974.762905	0.019559	0.018926
RS	27	0.405917	1.123698	1008.204442	0.020230	0.019911
RS	28	0.437225	0.988948	1180.582385	0.023689	0.023539
RS	29	0.470471	0.988948	1211.945566	0.024318	0.024558
RS	30	0.505774	0.887359	1380.696903	0.027704	0.028215
RS	31	0.543261	0.887359	1404.973550	0.028191	0.029081
RS	32	0.583069	0.819676	1540.644346	0.030913	0.032084
RS	33	0.625340	0.819676	1552.923702	0.031160	0.032595
RS	34	0.670226	0.781692	1633.790485	0.032782	0.034399
RS	35	0.717891	0.781692	1631.142805	0.032729	0.034438
RS	36	0.768505	0.766711	1652.898204	0.033166	0.034909
RS	37	0.822252	0.766711	1635.020242	0.032807	0.034486
RS	38	0.879324	0.767677	1608.304096	0.032271	0.033871
RS	39	0.939928	0.767677	1576.737805	0.031637	0.033080
RS	40	1.004283	0.778497	1517.715428	0.030453	0.031764
RS	41	1.072621	0.778497	1474.718151	0.029590	0.030716
RS	42	1.145187	0.794500	1397.753831	0.028046	0.029040
RS	43	1.222244	0.794500	1345.614707	0.027000	0.027826
RS	44	1.304069	0.812319	1260.822944	0.025299	0.026020
RS	45	1.390958	0.812319	1201.662261	0.024112	0.024703
RS	46	1.483225	0.829460	1115.493096	0.022383	0.022905
RS	47	1.581201	0.829460	1051.279820	0.021094	0.021530
RS	48	1.685240	0.843873	967.750675	0.019418	0.019817
RS	49	1.795717	0.843873	900.363669	0.018066	0.018419
RS	50	1.913032	0.853973	821.714308	0.016488	0.016828
RS	51	2.037606	0.853973	753.055725	0.015110	0.015436
RS	52	2.169889	0.859103	680.111771	0.013647	0.013974
RS	53	2.310358	0.859103	612.294924	0.012286	0.012614
RS	54	2.459521	0.858916	545.743591	0.010950	0.011280
RS	55	2.617914	0.858916	481.060651	0.009653	0.009982
RS	56	2.786109	0.858916	419.184369	0.008411	0.008736
RS	57	2.964712	0.858916	360.823188	0.007240	0.007554
RS	58	3.154368	0.874716	301.652850	0.006053	0.006360
RS	59	3.355761	0.874716	253.892008	0.005094	0.005375
RS	60	3.569617	0.874716	210.640439	0.004227	0.004478
RS	61	3.796707	0.874716	172.107056	0.003453	0.003673
RS	62	4.037850	0.874716	138.359484	0.002776	0.002965
RS	63	4.293916	0.874716	415.909568	0.008345	0.009030
PA	4+25*2+4+6 0.196857073 0.048759838 4.293915973 4.499358382 1.484508280 0.970862515 0.909902406 1.030293227 1.252047785 1.478401871 1.630404881 1.665603613 1.591364106 1.449360658 1.283243814 1.123698348 0.988947992 0.887359462 0.819676445 0.781692248 0.766710526 0.767677154 0.778497496 0.794499938 0.812318781 0.829459553 0.843872908 0.853973341 0.859102709 0.858916195 0.874715676
//
IT	4570
RD	9
LK	-464103.735512
QD	-81.627800 -> -67.771400
RI	0.0051975627
TR	0.194883	0.049187
MT	4.326856
MM	C_pi: 0.985619, n_recomb: 50776.577483
RS	0	0.000000	4.859852	63.220018	0.001245	0.000045
RS	1	0.006201	4.859852	67.062551	0.001321	0.000742
RS	2	0.012786	4.859852	71.133523	0.001401	0.001659
RS	3	0.019780	4.859852	75.445862	0.001486	0.001568
RS	4	0.027208	1.535818	252.744736	0.004978	0.003717
RS	5	0.035096	1.535818	267.053160	0.005259	0.004034
RS	6	0.043473	0.961827	449.644246	0.008855	0.007035
RS	7	0.052370	0.961827	473.101005	0.009317	0.007794
RS	8	0.061818	0.888042	538.596595	0.010607	0.009052
RS	9	0.071853	0.888042	565.513900	0.011137	0.009758
RS	10	0.082509	1.010092	522.062530	0.010282	0.009200
RS	11	0.093827	1.010092	548.224969	0.010797	0.009719
RS	12	0.105846	1.246306	466.817236	0.009194	0.008382
RS	13	0.118610	1.246306	490.715627	0.009664	0.008750
RS	14	0.132166	1.496336	429.785003	0.008464	0.007722
RS	15	0.146563	1.496336	452.095234	0.008904	0.008047
RS	16	0.161852	1.672190	425.541734	0.008381	0.007611
RS	17	0.178089	1.672190	447.611284	0.008815	0.007957
RS	18	0.195334	1.721497	457.139324	0.009003	0.008166
RS	19	0.213647	1.721497	480.412827	0.009461	0.008588
RS	20	0.233096	1.648294	526.809649	0.010375	0.009478
RS	21	0.253752	1.648294	552.583100	0.010883	0.010016
RS	22	0.275688	1.498016	636.822640	0.012542	0.011633
RS	23	0.298984	1.498016	665.945784	0.013115	0.012311
RS	24	0.323725	1.319849	788.720017	0.015533	0.014704
RS	25	0.350000	1.319849	821.155212	0.016172	0.015533
RS	26	0.377904	1.148415	979.699388	0.019294	0.018699
RS	27	0.407539	1.148415	1013.891543	0.019968	0.019660
RS	28	0.439011	1.004067	1195.710259	0.023548	0.023399
RS	29	0.472435	1.004067	1228.048293	0.024185	0.024396
RS	30	0.507932	0.895845	1407.519939	0.027720	0.028191
RS	31	0.545630	0.895845	1432.697815	0.028216	0.029042
RS	32	0.585665	0.824285	1577.536624	0.031068	0.032169
RS	33	0.628183	0.824285	1590.299080	0.031320	0.032671
RS	34	0.673337	0.784610	1676.355535	0.033014	0.034546
RS	35	0.721292	0.784610	1673.613823	0.032960	0.034580
RS	36	0.772220	0.769517	1695.997979	0.033401	0.035059
RS	37	0.826306	0.769517	1677.557438	0.033038	0.034637
RS	38	0.883746	0.771431	1648.077250	0.032457	0.033983
RS	39	0.944748	0.771431	1615.732177	0.031820	0.033198
RS	40	1.009532	0.783845	1552.302945	0.030571	0.031824
RS	41	1.078334	0.783845	1508.544738	0.029709	0.030789
RS	42	1.151402	0.801768	1426.933701	0.028102	0.029058
RS	43	1.229001	0.801768	1374.187952	0.027063	0.027862
RS	44	1.311412	0.821582	1285.323887	0.025313	0.026014
RS	45	1.398934	0.821582	1225.742383	0.024140	0.024719
RS	46	1.491882	0.840588	1136.405760	0.022381	0.022895
RS	47	1.590594	0.840588	1071.907151	0.021110	0.021545
RS	48	1.695428	0.856533	986.164386	0.019422	0.019822
RS	49	1.806762	0.856533	918.519510	0.018089	0.018449
RS	50	1.925000	0.867664	838.462276	0.016513	0.016861
RS	51	2.050569	0.867664	769.439422	0.015153	0.015489
RS	52	2.183925	0.873257	695.602265	0.013699	0.014036
RS	53	2.325551	0.873257	627.198456	0.012352	0.012690
RS	54	2.475959	0.872937	559.995208	0.011029	0.011368
RS	55	2.635693	0.872937	494.431004	0.009737	0.010076
RS	56	2.805333	0.872937	431.570271	0.008499	0.008833
RS	57	2.985492	0.872937	372.145752	0.007329	0.007651
RS	58	3.176822	0.891256	310.987493	0.006125	0.006438
RS	59	3.380017	0.891256	262.403233	0.005168	0.005454
RS	60	3.595812	0.891256	218.271710	0.004299	0.004555
RS	61	3.824989	0.891256	178.831132	0.003522	0.003747
RS	62	4.068376	0.891256	144.177582	0.002839	0.003033
RS	63	4.326856	0.891256	438.334361	0.008633	0.009338
PA	4+25*2+4+6 0.194883037 0.049187438 4.326856132 4.859851657 1.535818143 0.961827250 0.888042034 1.010091707 1.246306216 1.496335975 1.672189821 1.721496964 1.648293933 1.498016115 1.319848797 1.148415241 1.004066907 0.895844830 0.824285374 0.784609683 0.769516659 0.771431434 0.783844870 0.801767741 0.821582494 0.840587724 0.856532901 0.867664429 0.873257008 0.872937385 0.891256020
//
IT	4589
RD	10
LK	-464076.434795
QD	-76.782373 -> -63.866642
RI	0.0048682750
TR	0.192931	0.049584
MT	4.360858
MM	C_pi: 0.995983, n_recomb: 51701.454970
RS	0	0.000000	5.196992	60.296669	0.001166	0.000043
RS	1	0.006214	5.196992	63.974682	0.001237	0.000726
RS	2	0.012814	5.196992	67.872517	0.001313	0.001614
RS	3	0.019824	5.196992	72.002732	0.001393	0.001511
RS	4	0.027270	1.596828	248.153578	0.004800	0.003647
RS	5	0.035178	1.596828	262.284040	0.005073	0.003907
RS	6	0.043578	0.958852	460.671514	0.008910	0.007085
RS	7	0.052500	0.958852	484.735936	0.009376	0.007835
RS	8	0.061976	0.870868	560.964620	0.010850	0.009232
RS	9	0.072041	0.870868	588.915914	0.011391	0.009957
RS	10	0.082731	0.992692	542.426930	0.010492	0.009359
RS	11	0.094086	0.992692	569.543131	0.011016	0.009906
RS	12	0.106146	1.240761	478.725939	0.009259	0.008434
RS	13	0.118956	1.240761	503.254018	0.009734	0.008824
RS	14	0.132561	1.512182	434.256582	0.008399	0.007675
RS	15	0.147012	1.512182	456.886623	0.008837	0.008012
RS	16	0.162361	1.710825	424.897465	0.008218	0.007489
RS	17	0.178664	1.710825	447.073269	0.008647	0.007838
RS	18	0.195980	1.774330	453.392053	0.008769	0.007989
RS	19	0.214372	1.774330	476.669021	0.009220	0.008406
RS	20	0.233907	1.702771	521.741936	0.010091	0.009261
RS	21	0.254655	1.702771	547.532417	0.010590	0.009787
RS	22	0.276693	1.544929	632.386237	0.012231	0.011390
RS	23	0.300100	1.544929	661.664221	0.012798	0.012050
RS	24	0.324962	1.355354	787.454237	0.015231	0.014458
RS	25	0.351368	1.355354	820.301850	0.015866	0.015266
RS	26	0.379416	1.172584	984.840137	0.019049	0.018486
RS	27	0.409206	1.172584	1019.763441	0.019724	0.019425
RS	28	0.440848	1.019078	1210.458707	0.023412	0.023261
RS	29	0.474455	1.019078	1243.755608	0.024056	0.024242
RS	30	0.510151	0.904552	1433.452290	0.027726	0.028160
RS	31	0.548065	0.904552	1459.535818	0.028230	0.029000
RS	32	0.588335	0.829329	1613.202455	0.031202	0.032239
RS	33	0.631107	0.829329	1626.481397	0.031459	0.032736
RS	34	0.676537	0.788071	1717.551451	0.033221	0.034675
RS	35	0.724790	0.788071	1714.777816	0.033167	0.034708
RS	36	0.776042	0.772899	1737.749176	0.033611	0.035193
RS	37	0.830478	0.772899	1718.831655	0.033245	0.034773
RS	38	0.888297	0.775743	1686.646806	0.032623	0.034081
RS	39	0.949708	0.775743	1653.622862	0.031984	0.033304
RS	40	1.014936	0.789704	1585.914158	0.030674	0.031876
RS	41	1.084216	0.789704	1541.496994	0.029815	0.030854
RS	42	1.157802	0.809489	1455.399802	0.028150	0.029070
RS	43	1.235960	0.809489	1402.139266	0.027120	0.027893
RS	44	1.318975	0.831243	1309.355708	0.025325	0.026005
RS	45	1.407148	0.831243	1249.427710	0.024166	0.024734
RS	46	1.500801	0.852058	1157.055932	0.022380	0.022886
RS	47	1.600272	0.852058	1092.325313	0.021128	0.021560
RS	48	1.705925	0.869485	1004.468350	0.019428	0.019828
RS	49	1.818143	0.869485	936.599625	0.018116	0.018478
RS	50	1.937334	0.881604	855.201994	0.016541	0.016893
RS	51	2.063931	0.881604	785.834251	0.015199	0.015541
RS	52	2.198395	0.887622	711.147571	0.013755	0.014098
RS	53	2.341214	0.887622	642.166263	0.012421	0.012765
RS	54	2.492908	0.887132	574.343283	0.011109	0.011454
RS	55	2.654028	0.887132	507.899305	0.009824	0.010169
RS	56	2.825160	0.887132	444.055012	0.008589	0.008928
RS	57	3.006926	0.887132	383.567150	0.007419	0.007746
RS	58	3.199986	0.907939	320.408363	0.006197	0.006514
RS	59	3.405043	0.907939	270.997526	0.005242	0.005532
RS	60	3.622842	0.907939	225.983389	0.004371	0.004631
RS	61	3.854175	0.907939	185.632888	0.003590	0.003819
RS	62	4.099882	0.907939	150.070129	0.002903	0.003099
RS	63	4.360858	0.907939	461.217239	0.008921	0.009642
PA	4+25*2+4+6 0.192930572 0.049584122 4.360857764 5.196992464 1.596828253 0.958851627 0.870868114 0.992691646 1.240760941 1.512181574 1.710825211 1.774330039 1.702770933 1.544929122 1.355354373 1.172583879 1.019078462 0.904551879 0.829328597 0.788071143 0.772898691 0.775743339 0.789704032 0.809488832 0.831242930 0.852057688 0.869484980 0.881603976 0.887622023 0.887132412 0.907939138
//
IT	4811
RD	11
LK	-464050.960789
QD	-72.407313 -> -60.320234
RI	0.0045915890
TR	0.191024	0.049959
MT	4.395014
MM	C_pi: 1.006367, n_recomb: 52612.464111
RS	0	0.000000	5.502545	58.048480	0.001103	0.000042
RS	1	0.006227	5.502545	61.600973	0.001171	0.000713
RS	2	0.012841	5.502545	65.366775	0.001242	0.001579
RS	3	0.019868	5.502545	69.358169	0.001318	0.001467
RS	4	0.027331	1.665909	242.660775	0.004612	0.003567
RS	5	0.035260	1.665909	256.561078	0.004876	0.003776
RS	6	0.043682	0.960608	469.358216	0.008921	0.007111
RS	7	0.052629	0.960608	493.932520	0.009388	0.007848
RS	8	0.062133	0.857397	581.657684	0.011056	0.009392
RS	9	0.072228	0.857397	610.578416	0.011605	0.010131
RS	10	0.082952	0.977579	562.183407	0.010685	0.009512
RS	11	0.094344	0.977579	590.229322	0.011218	0.010084
RS	12	0.106446	1.235385	490.671540	0.009326	0.008491
RS	13	0.119301	1.235385	515.832314	0.009804	0.008900
RS	14	0.132956	1.526207	439.156159	0.008347	0.007639
RS	15	0.147461	1.526207	462.123960	0.008784	0.007986
RS	16	0.162870	1.746651	424.955739	0.008077	0.007382
RS	17	0.179238	1.746651	447.263462	0.008501	0.007735
RS	18	0.196626	1.824387	450.526297	0.008563	0.007831
RS	19	0.215096	1.824387	473.833765	0.009006	0.008244
RS	20	0.234716	1.754984	517.616478	0.009838	0.009064
RS	21	0.255558	1.754984	543.445129	0.010329	0.009580
RS	22	0.277698	1.590208	628.788684	0.011951	0.011167
RS	23	0.301216	1.590208	658.229287	0.012511	0.011812
RS	24	0.326198	1.389811	786.739079	0.014953	0.014229
RS	25	0.352737	1.389811	819.990139	0.015585	0.015018
RS	26	0.380927	1.196189	990.087604	0.018818	0.018283
RS	27	0.410873	1.196189	1025.721670	0.019496	0.019204
RS	28	0.442684	1.033905	1224.811275	0.023280	0.023125
RS	29	0.476476	1.033905	1259.049429	0.023931	0.024092
RS	30	0.512371	0.913351	1458.548456	0.027722	0.028122
RS	31	0.550502	0.913351	1485.538190	0.028235	0.028954
RS	32	0.591007	0.834636	1647.753369	0.031319	0.032297
RS	33	0.634034	0.834636	1661.575096	0.031581	0.032790
RS	34	0.679740	0.791880	1757.529188	0.033405	0.034789
RS	35	0.728293	0.791880	1754.774658	0.033353	0.034822
RS	36	0.779868	0.776643	1778.322717	0.033800	0.035312
RS	37	0.834655	0.776643	1758.998276	0.033433	0.034895
RS	38	0.892854	0.780389	1724.183880	0.032771	0.034169
RS	39	0.954676	0.780389	1690.561310	0.032132	0.033400
RS	40	1.020348	0.795844	1618.699947	0.030766	0.031921
RS	41	1.090109	0.795844	1573.703651	0.029911	0.030913
RS	42	1.164214	0.817430	1483.266533	0.028192	0.029080
RS	43	1.242934	0.817430	1429.560973	0.027172	0.027922
RS	44	1.326554	0.841061	1332.997174	0.025336	0.025997
RS	45	1.415382	0.841061	1272.776211	0.024192	0.024748
RS	46	1.509741	0.863627	1177.483505	0.022380	0.022878
RS	47	1.609975	0.863627	1112.556742	0.021146	0.021576
RS	48	1.716451	0.882485	1022.668930	0.019438	0.019836
RS	49	1.829556	0.882485	954.597135	0.018144	0.018508
RS	50	1.949705	0.895546	871.915498	0.016572	0.016927
RS	51	2.077334	0.895546	802.213125	0.015248	0.015593
RS	52	2.212911	0.901951	726.713702	0.013813	0.014159
RS	53	2.356930	0.901951	657.159023	0.012491	0.012839
RS	54	2.509916	0.901256	588.744580	0.011190	0.011539
RS	55	2.672429	0.901256	521.420468	0.009911	0.010259
RS	56	2.845061	0.901256	456.593076	0.008678	0.009021
RS	57	3.028442	0.901256	395.042721	0.007509	0.007839
RS	58	3.223241	0.924507	329.877156	0.006270	0.006589
RS	59	3.430171	0.924507	279.638145	0.005315	0.005607
RS	60	3.649985	0.924507	233.741071	0.004443	0.004705
RS	61	3.883487	0.924507	192.480855	0.003658	0.003889
RS	62	4.131528	0.924507	156.009003	0.002965	0.003164
RS	63	4.395014	0.924507	484.441925	0.009208	0.009941
PA	4+25*2+4+6 0.191023831 0.049958943 4.395013781 5.502544551 1.665908722 0.960608251 0.857397006 0.977579402 1.235385292 1.526206997 1.746651226 1.824386505 1.754983833 1.590208398 1.389810968 1.196189295 1.033904809 0.913350887 0.834636489 0.791880019 0.776643126 0.780388584 0.795844223 0.817429604 0.841060855 0.863627281 0.882485160 0.895546245 0.901951192 0.901256127 0.924506798
//
IT	4107
RD	12
LK	-464027.102575
QD	-68.415259 -> -57.070130
RI	0.0043581166
TR	0.189177	0.050318
MT	4.428746
MM	C_pi: 1.016661, n_recomb: 53509.633693
RS	0	0.000000	5.769940	56.393604	0.001054	0.000041
RS	1	0.006239	5.769940	59.855109	0.001119	0.000703
RS	2	0.012868	5.769940	63.525306	0.001187	0.001552
RS	3	0.019910	5.769940	67.416289	0.001260	0.001434
RS	4	0.027392	1.741868	236.601938	0.004422	0.003480
RS	5	0.035340	1.741868	250.235896	0.004676	0.003643
RS	6	0.043785	0.966101	476.052348	0.008897	0.007117
RS	7	0.052756	0.966101	501.051709	0.009364	0.007838
RS	8	0.062287	0.846871	600.817708	0.011228	0.009536
RS	9	0.072412	0.846871	630.648910	0.011786	0.010284
RS	10	0.083170	0.964332	581.369573	0.010865	0.009659
RS	11	0.094598	0.964332	610.321853	0.011406	0.010253
RS	12	0.106740	1.230137	502.622878	0.009393	0.008552
RS	13	0.119639	1.230137	528.416876	0.009875	0.008977
RS	14	0.133343	1.538625	444.387641	0.008305	0.007612
RS	15	0.147902	1.538625	467.706381	0.008741	0.007968
RS	16	0.163370	1.779914	425.576901	0.007953	0.007290
RS	17	0.179802	1.779914	448.036432	0.008373	0.007644
RS	18	0.197260	1.871861	448.372156	0.008379	0.007689
RS	19	0.215807	1.871861	471.731266	0.008816	0.008099
RS	20	0.235511	1.805092	514.246280	0.009610	0.008885
RS	21	0.256445	1.805092	540.129023	0.010094	0.009392
RS	22	0.278685	1.633976	625.851245	0.011696	0.010962
RS	23	0.302312	1.633976	655.458629	0.012249	0.011593
RS	24	0.327414	1.423273	786.440503	0.014697	0.014014
RS	25	0.354082	1.423273	820.084489	0.015326	0.014788
RS	26	0.382414	1.219240	995.359043	0.018601	0.018089
RS	27	0.412513	1.219240	1031.682815	0.019280	0.018995
RS	28	0.444490	1.048510	1238.739435	0.023150	0.022991
RS	29	0.478463	1.048510	1273.900092	0.023807	0.023946
RS	30	0.514555	0.922161	1482.836484	0.027712	0.028078
RS	31	0.552899	0.922161	1510.730189	0.028233	0.028904
RS	32	0.593636	0.840100	1681.256556	0.031420	0.032343
RS	33	0.636914	0.840100	1695.642392	0.031689	0.032834
RS	34	0.682893	0.795909	1796.379957	0.033571	0.034889
RS	35	0.731740	0.795909	1793.688130	0.033521	0.034923
RS	36	0.783635	0.780612	1817.823137	0.033972	0.035418
RS	37	0.838768	0.780612	1798.151551	0.033604	0.035005
RS	38	0.897341	0.785223	1760.794013	0.032906	0.034246
RS	39	0.959569	0.785223	1726.640073	0.032268	0.033486
RS	40	1.025679	0.802117	1650.754479	0.030850	0.031960
RS	41	1.095914	0.802117	1605.244158	0.029999	0.030965
RS	42	1.170531	0.825438	1510.607321	0.028231	0.029088
RS	43	1.249804	0.825438	1456.511546	0.027220	0.027948
RS	44	1.334023	0.850883	1356.293961	0.025347	0.025989
RS	45	1.423496	0.850883	1295.820235	0.024217	0.024761
RS	46	1.518552	0.875141	1197.709377	0.022383	0.022871
RS	47	1.619539	0.875141	1132.611374	0.021166	0.021591
RS	48	1.726827	0.895377	1040.766153	0.019450	0.019845
RS	49	1.840809	0.895377	972.503920	0.018174	0.018539
RS	50	1.961903	0.909333	888.587905	0.016606	0.016961
RS	51	2.090552	0.909333	818.555666	0.015297	0.015645
RS	52	2.227228	0.916089	742.274088	0.013872	0.014220
RS	53	2.372432	0.916089	672.147533	0.012561	0.012913
RS	54	2.526695	0.915153	603.169017	0.011272	0.011624
RS	55	2.690584	0.915153	534.963490	0.009998	0.010349
RS	56	2.864698	0.915153	469.153377	0.008768	0.009113
RS	57	3.049675	0.915153	406.542051	0.007598	0.007930
RS	58	3.246194	0.940793	339.368416	0.006342	0.006662
RS	59	3.454975	0.940793	288.300563	0.005388	0.005681
RS	60	3.676782	0.940793	241.521618	0.004514	0.004777
RS	61	3.912428	0.940793	199.353662	0.003726	0.003957
RS	62	4.162777	0.940793	161.974892	0.003027	0.003227
RS	63	4.428746	0.940793	507.924085	0.009492	0.010235
PA	4+25*2+4+6 0.189176900 0.050317921 4.428746263 5.769940438 1.741868495 0.966101231 0.846871043 0.964332460 1.230136611 1.538625361 1.779914317 1.871860613 1.805092228 1.633975768 1.423273362 1.219239795 1.048509566 0.922161450 0.840099639 0.795909365 0.780612348 0.785223144 0.802117161 0.825438430 0.850883348 0.875141477 0.895376842 0.909333327 0.916088908 0.915152547 0.940792776
//
IT	4467
RD	13
LK	-464004.696238
QD	-64.746843 -> -54.073334
RI	0.0041601604
TR	0.187396	0.050665
MT	4.461732
MM	C_pi: 1.026801, n_recomb: 54392.920569
RS	0	0.000000	5.997167	55.238501	0.001016	0.000040
RS	1	0.006252	5.997167	58.638294	0.001078	0.000696
RS	2	0.012894	5.997167	62.243786	0.001144	0.001533
RS	3	0.019952	5.997167	66.066966	0.001215	0.001412
RS	4	0.027451	1.823540	230.258431	0.004233	0.003388
RS	5	0.035418	1.823540	243.603989	0.004479	0.003513
RS	6	0.043884	0.974541	481.082536	0.008845	0.007107
RS	7	0.052879	0.974541	506.434465	0.009311	0.007810
RS	8	0.062436	0.838680	618.604288	0.011373	0.009663
RS	9	0.072591	0.838680	649.293105	0.011937	0.010417
RS	10	0.083381	0.952616	600.024934	0.011031	0.009801
RS	11	0.094845	0.952616	629.861282	0.011580	0.010413
RS	12	0.107026	1.224970	514.563460	0.009460	0.008615
RS	13	0.119968	1.224970	540.989729	0.009946	0.009055
RS	14	0.133720	1.549584	449.888137	0.008271	0.007593
RS	15	0.148331	1.549584	473.567915	0.008706	0.007957
RS	16	0.163856	1.810850	426.649891	0.007844	0.007208
RS	17	0.180351	1.810850	449.276636	0.008260	0.007564
RS	18	0.197877	1.916961	446.792016	0.008214	0.007562
RS	19	0.216499	1.916961	470.219202	0.008645	0.007968
RS	20	0.236285	1.853262	511.482669	0.009403	0.008721
RS	21	0.257308	1.853262	537.431347	0.009881	0.009219
RS	22	0.279646	1.676330	623.442940	0.011462	0.010771
RS	23	0.303380	1.676330	653.218855	0.012009	0.011390
RS	24	0.328597	1.455811	786.449631	0.014459	0.013813
RS	25	0.355391	1.455811	820.474925	0.015084	0.014571
RS	26	0.383861	1.241755	1000.592699	0.018396	0.017904
RS	27	0.414110	1.241755	1037.584861	0.019076	0.018795
RS	28	0.446249	1.062875	1252.225859	0.023022	0.022859
RS	29	0.480399	1.062875	1288.289515	0.023685	0.023803
RS	30	0.516683	0.930939	1506.330066	0.027693	0.028029
RS	31	0.555235	0.930939	1535.123546	0.028223	0.028849
RS	32	0.596198	0.845652	1713.751432	0.031507	0.032378
RS	33	0.639721	0.845652	1728.719247	0.031782	0.032868
RS	34	0.685965	0.800080	1834.161660	0.033721	0.034977
RS	35	0.735101	0.800080	1831.570881	0.033673	0.035013
RS	36	0.787308	0.784719	1856.319399	0.034128	0.035512
RS	37	0.842778	0.784719	1836.353021	0.033761	0.035105
RS	38	0.901717	0.790157	1796.543903	0.033029	0.034316
RS	39	0.964340	0.790157	1761.916748	0.032392	0.033565
RS	40	1.030878	0.808432	1682.133399	0.030926	0.031994
RS	41	1.101576	0.808432	1636.164252	0.030080	0.031014
RS	42	1.176693	0.833425	1537.460372	0.028266	0.029095
RS	43	1.256507	0.833425	1483.019715	0.027265	0.027972
RS	44	1.341310	0.860619	1379.268172	0.025357	0.025983
RS	45	1.431414	0.860619	1318.573419	0.024242	0.024775
RS	46	1.527152	0.886510	1217.737541	0.022388	0.022867
RS	47	1.628875	0.886510	1152.486858	0.021188	0.021608
RS	48	1.736957	0.908069	1058.751706	0.019465	0.019857
RS	49	1.851795	0.908069	990.307247	0.018207	0.018570
RS	50	1.973813	0.922876	905.200654	0.016642	0.016996
RS	51	2.103460	0.922876	834.841037	0.015348	0.015697
RS	52	2.241211	0.929945	757.807174	0.013932	0.014282
RS	53	2.387573	0.929945	687.109022	0.012632	0.012985
RS	54	2.543086	0.928734	617.592304	0.011354	0.011707
RS	55	2.708320	0.928734	548.504206	0.010084	0.010437
RS	56	2.883885	0.928734	481.712279	0.008856	0.009203
RS	57	3.070425	0.928734	418.042420	0.007686	0.008020
RS	58	3.268626	0.956703	348.863142	0.006414	0.006733
RS	59	3.479219	0.956703	296.966774	0.005460	0.005753
RS	60	3.702976	0.956703	249.308200	0.004583	0.004847
RS	61	3.940722	0.956703	206.235827	0.003792	0.004024
RS	62	4.193331	0.956703	167.953793	0.003088	0.003289
RS	63	4.461732	0.956703	531.600293	0.009773	0.010524
PA	4+25*2+4+6 0.187396019 0.050664794 4.461732435 5.997166619 1.823540176 0.974541220 0.838679967 0.952616462 1.224970059 1.549583512 1.810850499 1.916960526 1.853262404 1.676329838 1.455811498 1.241755144 1.062874781 0.930939157 0.845652227 0.800079522 0.784718734 0.790156924 0.808432276 0.833425356 0.860619313 0.886509980 0.908069180 0.922876187 0.929945004 0.928733854 0.956703392
//
IT	4239
RD	14
LK	-463983.606116
QD	-61.359020 -> -51.298292
RI	0.0039923466
TR	0.185683	0.051002
MT	4.493798
MM	C_pi: 1.036747, n_recomb: 55262.187469
RS	0	0.000000	6.183017	54.515419	0.000986	0.000039
RS	1	0.006263	6.183017	57.878977	0.001047	0.000691
RS	2	0.012919	6.183017	61.446675	0.001112	0.001520
RS	3	0.019992	6.183017	65.230465	0.001180	0.001398
RS	4	0.027507	1.910133	223.812889	0.004050	0.003293
RS	5	0.035493	1.910133	236.857583	0.004286	0.003386
RS	6	0.043980	0.985322	484.732529	0.008772	0.007085
RS	7	0.052998	0.985322	510.375234	0.009236	0.007769
RS	8	0.062581	0.832372	635.149311	0.011493	0.009778
RS	9	0.072764	0.832372	666.647839	0.012063	0.010534
RS	10	0.083585	0.942158	618.192609	0.011187	0.009938
RS	11	0.095083	0.942158	648.892067	0.011742	0.010566
RS	12	0.107302	1.219858	526.479339	0.009527	0.008680
RS	13	0.120286	1.219858	553.535802	0.010017	0.009133
RS	14	0.134084	1.559225	455.604872	0.008244	0.007580
RS	15	0.148745	1.559225	479.653304	0.008680	0.007951
RS	16	0.164325	1.839642	428.094378	0.007747	0.007136
RS	17	0.180881	1.839642	450.900584	0.008159	0.007494
RS	18	0.198474	1.959856	445.682346	0.008065	0.007446
RS	19	0.217168	1.959856	469.190584	0.008490	0.007848
RS	20	0.237034	1.899625	509.214878	0.009215	0.008571
RS	21	0.258144	1.899625	535.238421	0.009685	0.009061
RS	22	0.280576	1.717366	621.459802	0.011246	0.010593
RS	23	0.304413	1.717366	651.404168	0.011788	0.011201
RS	24	0.329743	1.487483	786.686637	0.014236	0.013622
RS	25	0.356659	1.487483	821.081028	0.014858	0.014367
RS	26	0.385261	1.263762	1005.739551	0.018199	0.017725
RS	27	0.415655	1.263762	1043.378729	0.018881	0.018604
RS	28	0.447953	1.076997	1265.255831	0.022896	0.022728
RS	29	0.482273	1.076997	1302.202486	0.023564	0.023662
RS	30	0.518743	0.939656	1529.042037	0.027669	0.027975
RS	31	0.557498	0.939656	1558.729458	0.028206	0.028790
RS	32	0.598679	0.851250	1745.268126	0.031582	0.032404
RS	33	0.642440	0.851250	1760.832904	0.031863	0.032894
RS	34	0.688942	0.804336	1870.918529	0.033855	0.035053
RS	35	0.738357	0.804336	1868.462708	0.033811	0.035092
RS	36	0.790866	0.788905	1893.855378	0.034270	0.035597
RS	37	0.846665	0.788905	1873.641010	0.033905	0.035196
RS	38	0.905958	0.795132	1831.474827	0.033142	0.034378
RS	39	0.968965	0.795132	1796.425916	0.032507	0.033637
RS	40	1.035919	0.814732	1712.869761	0.030995	0.032025
RS	41	1.107066	0.814732	1666.489763	0.030156	0.031058
RS	42	1.182669	0.841333	1563.847618	0.028299	0.029100
RS	43	1.263008	0.841333	1509.100390	0.027308	0.027995
RS	44	1.348378	0.870213	1401.926600	0.025369	0.025977
RS	45	1.439096	0.870213	1341.036885	0.024267	0.024788
RS	46	1.535495	0.897679	1237.561791	0.022394	0.022864
RS	47	1.637933	0.897679	1172.173056	0.021211	0.021626
RS	48	1.746787	0.920510	1076.610122	0.019482	0.019870
RS	49	1.862458	0.920510	1007.989446	0.018240	0.018602
RS	50	1.985375	0.936123	921.733759	0.016679	0.017033
RS	51	2.115990	0.936123	851.048275	0.015400	0.015749
RS	52	2.254786	0.943471	773.289227	0.013993	0.014343
RS	53	2.402275	0.943471	702.020137	0.012703	0.013057
RS	54	2.559003	0.941954	631.990536	0.011436	0.011790
RS	55	2.725547	0.941954	562.019931	0.010170	0.010523
RS	56	2.902522	0.941954	494.248444	0.008944	0.009291
RS	57	3.090582	0.941954	429.523956	0.007772	0.008107
RS	58	3.290420	0.972189	358.344931	0.006484	0.006803
RS	59	3.502776	0.972189	305.621678	0.005530	0.005824
RS	60	3.728432	0.972189	257.087013	0.004652	0.004916
RS	61	3.968221	0.972189	213.114841	0.003856	0.004090
RS	62	4.223030	0.972189	173.934507	0.003147	0.003349
RS	63	4.493798	0.972189	555.419571	0.010051	0.010809
PA	4+25*2+4+6 0.185683060 0.051001883 4.493798413 6.183016695 1.910133361 0.985322201 0.832372127 0.942157973 1.219857918 1.559224666 1.839641540 1.959856379 1.899625071 1.717366168 1.487482995 1.263762282 1.076996763 0.939656147 0.851250386 0.804335621 0.788905094 0.795131877 0.814731963 0.841332984 0.870213066 0.897678689 0.920509519 0.936122703 0.943470577 0.941953956 0.972189219
//
IT	4558
RD	15
LK	-463963.719063
QD	-58.218644 -> -48.720281
RI	0.0038494440
TR	0.184041	0.051332
MT	4.524741
MM	C_pi: 1.046460, n_recomb: 56117.650448
RS	0	0.000000	6.329727	54.152424	0.000965	0.000039
RS	1	0.006275	6.329727	57.501074	0.001025	0.000688
RS	2	0.012943	6.329727	61.053514	0.001088	0.001512
RS	3	0.020030	6.329727	64.821721	0.001155	0.001390
RS	4	0.027562	2.000828	217.413000	0.003874	0.003198
RS	5	0.035566	2.000828	230.152434	0.004101	0.003264
RS	6	0.044072	0.997987	487.235433	0.008682	0.007052
RS	7	0.053112	0.997987	513.115786	0.009144	0.007716
RS	8	0.062720	0.827601	650.566151	0.011593	0.009880
RS	9	0.072930	0.827601	682.830466	0.012168	0.010637
RS	10	0.083781	0.932748	635.904333	0.011332	0.010070
RS	11	0.095312	0.932748	667.446755	0.011894	0.010712
RS	12	0.107568	1.214788	538.354814	0.009593	0.008747
RS	13	0.120592	1.214788	566.038189	0.010087	0.009211
RS	14	0.134433	1.567684	461.491494	0.008224	0.007573
RS	15	0.149143	1.567684	485.913933	0.008659	0.007950
RS	16	0.164776	1.866479	429.838311	0.007660	0.007072
RS	17	0.181390	1.866479	452.833260	0.008069	0.007431
RS	18	0.199047	2.000707	444.958081	0.007929	0.007340
RS	19	0.217811	2.000707	468.557381	0.008350	0.007739
RS	20	0.237753	1.944274	507.359106	0.009041	0.008431
RS	21	0.258946	1.944274	533.464185	0.009506	0.008914
RS	22	0.281469	1.757156	619.821943	0.011045	0.010427
RS	23	0.305405	1.757156	649.933227	0.011582	0.011024
RS	24	0.330843	1.518326	787.092767	0.014026	0.013441
RS	25	0.357877	1.518326	821.843637	0.014645	0.014174
RS	26	0.386608	1.285274	1010.767652	0.018012	0.017553
RS	27	0.417141	1.285274	1049.032499	0.018693	0.018420
RS	28	0.449590	1.090866	1277.824983	0.022770	0.022598
RS	29	0.484075	1.090866	1315.634254	0.023444	0.023524
RS	30	0.520724	0.948282	1550.994787	0.027638	0.027916
RS	31	0.559673	0.948282	1581.568881	0.028183	0.028728
RS	32	0.601066	0.856851	1775.845333	0.031645	0.032421
RS	33	0.645056	0.856851	1792.019443	0.031933	0.032912
RS	34	0.691806	0.808630	1906.693435	0.033977	0.035119
RS	35	0.741489	0.808630	1904.403029	0.033936	0.035162
RS	36	0.794290	0.793118	1930.482436	0.034401	0.035672
RS	37	0.850404	0.793118	1910.061943	0.034037	0.035277
RS	38	0.910040	0.800094	1865.635458	0.033245	0.034434
RS	39	0.973417	0.800094	1830.210374	0.032614	0.033703
RS	40	1.040771	0.820963	1743.004469	0.031060	0.032053
RS	41	1.112351	0.820963	1696.255356	0.030227	0.031099
RS	42	1.188422	0.849109	1589.798088	0.028330	0.029105
RS	43	1.269267	0.849109	1534.776855	0.027349	0.028017
RS	44	1.355185	0.879613	1424.285620	0.025380	0.025972
RS	45	1.446494	0.879613	1363.222407	0.024292	0.024802
RS	46	1.543532	0.908595	1257.190398	0.022403	0.022863
RS	47	1.646659	0.908595	1191.674610	0.021235	0.021644
RS	48	1.756257	0.932646	1094.340975	0.019501	0.019884
RS	49	1.872731	0.932646	1025.547864	0.018275	0.018635
RS	50	1.996515	0.949021	938.181984	0.016718	0.017070
RS	51	2.128065	0.949021	867.170889	0.015453	0.015801
RS	52	2.267870	0.956614	788.712748	0.014055	0.014404
RS	53	2.416447	0.956614	716.872690	0.012774	0.013128
RS	54	2.574347	0.954763	646.354485	0.011518	0.011871
RS	55	2.742155	0.954763	575.501320	0.010255	0.010609
RS	56	2.920492	0.954763	506.752558	0.009030	0.009378
RS	57	3.110019	0.954763	440.977523	0.007858	0.008193
RS	58	3.311439	0.987196	367.807047	0.006554	0.006873
RS	59	3.525497	0.987196	314.258565	0.005600	0.005893
RS	60	3.752987	0.987196	264.851453	0.004720	0.004984
RS	61	3.994751	0.987196	219.984311	0.003920	0.004154
RS	62	4.251685	0.987196	179.910957	0.003206	0.003408
RS	63	4.524741	0.987196	579.349350	0.010324	0.011089
PA	4+25*2+4+6 0.184041097 0.051331681 4.524740591 6.329726659 2.000827607 0.997987161 0.827600523 0.932747859 1.214788051 1.567684166 1.866478886 2.000706657 1.944274347 1.757155895 1.518325638 1.285274211 1.090866264 0.948282255 0.856851102 0.808629702 0.793118302 0.800094171 0.820962637 0.849108632 0.879612926 0.908594732 0.932645801 0.949021132 0.956614043 0.954763062 0.987195578
//
IT	3784
RD	16
LK	-463944.938319
QD	-55.298444 -> -46.318523
RI	0.0037271691
TR	0.182466	0.051654
MT	4.554610
MM	C_pi: 1.055943, n_recomb: 56959.314260
RS	0	0.000000	6.441094	54.086414	0.000950	0.000039
RS	1	0.006286	6.441094	57.437841	0.001008	0.000687
RS	2	0.012966	6.441094	60.993718	0.001071	0.001509
RS	3	0.020067	6.441094	64.766100	0.001137	0.001388
RS	4	0.027614	2.095164	211.137507	0.003707	0.003103
RS	5	0.035635	2.095164	223.572064	0.003925	0.003147
RS	6	0.044160	1.012177	488.793655	0.008581	0.007011
RS	7	0.053222	1.012177	514.866502	0.009039	0.007656
RS	8	0.062853	0.824090	664.966492	0.011674	0.009971
RS	9	0.073089	0.824090	697.956938	0.012254	0.010727
RS	10	0.083968	0.924226	653.192187	0.011468	0.010198
RS	11	0.095532	0.924226	685.558724	0.012036	0.010851
RS	12	0.107822	1.209746	550.188249	0.009659	0.008814
RS	13	0.120885	1.209746	578.495080	0.010156	0.009289
RS	14	0.134769	1.575089	467.515361	0.008208	0.007570
RS	15	0.149526	1.575089	492.315845	0.008643	0.007952
RS	16	0.165210	1.891511	431.835847	0.007581	0.007015
RS	17	0.181880	1.891511	455.027248	0.007989	0.007374
RS	18	0.199597	2.039657	444.558102	0.007805	0.007242
RS	19	0.218429	2.039657	468.256682	0.008221	0.007638
RS	20	0.238444	1.987333	505.848012	0.008881	0.008301
RS	21	0.259717	1.987333	532.039825	0.009341	0.008778
RS	22	0.282327	1.795785	618.470114	0.010858	0.010271
RS	23	0.306359	1.795785	648.746198	0.011390	0.010859
RS	24	0.331901	1.548398	787.625949	0.013828	0.013270
RS	25	0.359048	1.548398	822.721000	0.014444	0.013991
RS	26	0.387902	1.306322	1015.661375	0.017831	0.017387
RS	27	0.418570	1.306322	1054.531300	0.018514	0.018243
RS	28	0.451165	1.104495	1289.941565	0.022647	0.022470
RS	29	0.485809	1.104495	1328.593340	0.023325	0.023388
RS	30	0.522630	0.956817	1572.209864	0.027602	0.027854
RS	31	0.561766	0.956817	1603.662652	0.028155	0.028663
RS	32	0.603362	0.862444	1805.514018	0.031698	0.032431
RS	33	0.647572	0.862444	1822.308069	0.031993	0.032922
RS	34	0.694561	0.812945	1941.522742	0.034086	0.035177
RS	35	0.744504	0.812945	1939.425368	0.034049	0.035223
RS	36	0.797586	0.797343	1966.229391	0.034520	0.035740
RS	37	0.854005	0.797343	1945.641414	0.034158	0.035351
RS	38	0.913969	0.805030	1899.050716	0.033340	0.034485
RS	39	0.977703	0.805030	1863.291184	0.032713	0.033763
RS	40	1.045443	0.827115	1772.551852	0.031120	0.032077
RS	41	1.117441	0.827115	1725.471740	0.030293	0.031137
RS	42	1.193964	0.856746	1615.316947	0.028359	0.029110
RS	43	1.275297	0.856746	1560.051198	0.027389	0.028038
RS	44	1.361742	0.888815	1446.343416	0.025393	0.025968
RS	45	1.453621	0.888815	1385.125796	0.024318	0.024817
RS	46	1.551276	0.919259	1276.612587	0.022413	0.022864
RS	47	1.655068	0.919259	1210.979776	0.021260	0.021664
RS	48	1.765384	0.944482	1111.928562	0.019521	0.019900
RS	49	1.882634	0.944482	1042.966965	0.018311	0.018668
RS	50	2.007254	0.961579	954.527793	0.016758	0.017108
RS	51	2.139707	0.961579	883.192283	0.015506	0.015853
RS	52	2.280486	0.969386	804.060268	0.014116	0.014465
RS	53	2.430113	0.969386	731.650610	0.012845	0.013198
RS	54	2.589145	0.967174	660.668474	0.011599	0.011952
RS	55	2.758173	0.967174	588.934175	0.010340	0.010693
RS	56	2.937826	0.967174	519.211756	0.009115	0.009463
RS	57	3.128771	0.967174	452.391475	0.007942	0.008278
RS	58	3.331718	1.001737	377.239304	0.006623	0.006941
RS	59	3.547421	1.001737	322.868466	0.005668	0.005961
RS	60	3.776683	1.001737	272.593568	0.004786	0.005050
RS	61	4.020355	1.001737	226.837160	0.003982	0.004216
RS	62	4.279343	1.001737	185.876842	0.003263	0.003466
RS	63	4.554610	1.001737	603.358596	0.010593	0.011365
PA	4+25*2+4+6 0.182465596 0.051654482 4.554609913 6.441094006 2.095164037 1.012176872 0.824089889 0.924226088 1.209746206 1.575089199 1.891511208 2.039657030 1.987332684 1.795785386 1.548398181 1.306322498 1.104495382 0.956817081 0.862443723 0.812945166 0.797343421 0.805030207 0.827114909 0.856746412 0.888815267 0.919258790 0.944482250 0.961578799 0.969385763 0.967173741 1.001737475
//
IT	4047
RD	17
LK	-463927.177090
QD	-52.576305 -> -44.076127
RI	0.0036226441
TR	0.180955	0.051971
MT	4.583365
MM	C_pi: 1.065185, n_recomb: 57787.280133
RS	0	0.000000	6.520602	54.271931	0.000939	0.000039
RS	1	0.006296	6.520602	57.641174	0.000997	0.000688
RS	2	0.012988	6.520602	61.216391	0.001059	0.001509
RS	3	0.020102	6.520602	65.009761	0.001125	0.001390
RS	4	0.027664	2.192562	205.055566	0.003548	0.003009
RS	5	0.035701	2.192562	217.189923	0.003758	0.003036
RS	6	0.044245	1.027611	489.570018	0.008472	0.006964
RS	7	0.053327	1.027611	515.796514	0.008926	0.007589
RS	8	0.062980	0.821632	678.435177	0.011740	0.010052
RS	9	0.073241	0.821632	712.115069	0.012323	0.010805
RS	10	0.084148	0.916471	670.073226	0.011596	0.010321
RS	11	0.095742	0.916471	703.245550	0.012170	0.010984
RS	12	0.108066	1.204732	561.969516	0.009725	0.008882
RS	13	0.121166	1.204732	590.895680	0.010225	0.009367
RS	14	0.135091	1.581530	473.651641	0.008196	0.007570
RS	15	0.149892	1.581530	498.833063	0.008632	0.007958
RS	16	0.165625	1.914888	434.041779	0.007511	0.006964
RS	17	0.182348	1.914888	457.435575	0.007916	0.007324
RS	18	0.200125	2.076825	444.430988	0.007691	0.007153
RS	19	0.219021	2.076825	468.235395	0.008103	0.007546
RS	20	0.239106	2.028894	504.625469	0.008732	0.008181
RS	21	0.260456	2.028894	530.907803	0.009187	0.008651
RS	22	0.283151	1.833313	617.355649	0.010683	0.010124
RS	23	0.307274	1.833313	647.793760	0.011210	0.010703
RS	24	0.332915	1.577740	788.249983	0.013641	0.013106
RS	25	0.360172	1.577740	823.676958	0.014254	0.013818
RS	26	0.389144	1.326926	1020.405441	0.017658	0.017227
RS	27	0.419940	1.326926	1059.860250	0.018341	0.018073
RS	28	0.452675	1.117886	1301.610627	0.022524	0.022343
RS	29	0.487472	1.117886	1341.084793	0.023207	0.023254
RS	30	0.524459	0.965249	1592.710492	0.027562	0.027789
RS	31	0.563775	0.965249	1625.033042	0.028121	0.028596
RS	32	0.605566	0.868008	1834.306626	0.031742	0.032434
RS	33	0.649988	0.868008	1851.729252	0.032044	0.032927
RS	34	0.697207	0.817259	1975.439257	0.034185	0.035226
RS	35	0.747399	0.817259	1973.559851	0.034152	0.035276
RS	36	0.800751	0.801556	2001.129794	0.034629	0.035800
RS	37	0.857462	0.801556	1980.409452	0.034271	0.035418
RS	38	0.917743	0.809917	1931.747196	0.033429	0.034530
RS	39	0.981820	0.809917	1895.691184	0.032805	0.033818
RS	40	1.049931	0.833167	1801.534187	0.031175	0.032100
RS	41	1.122330	0.833167	1754.157119	0.030355	0.031173
RS	42	1.199288	0.864228	1640.414363	0.028387	0.029114
RS	43	1.281090	0.864228	1584.930431	0.027427	0.028058
RS	44	1.368043	0.897804	1468.102094	0.025405	0.025965
RS	45	1.460471	0.897804	1406.746901	0.024344	0.024832
RS	46	1.558718	0.929656	1295.824312	0.022424	0.022866
RS	47	1.663150	0.929656	1230.083229	0.021286	0.021684
RS	48	1.774157	0.956005	1129.365357	0.019543	0.019917
RS	49	1.892154	0.956005	1060.238716	0.018347	0.018701
RS	50	2.017579	0.973785	970.760752	0.016799	0.017146
RS	51	2.150901	0.973785	899.102306	0.015559	0.015905
RS	52	2.292617	0.981776	819.321123	0.014178	0.014526
RS	53	2.443256	0.981776	746.343832	0.012915	0.013268
RS	54	2.603378	0.979178	674.922215	0.011679	0.012032
RS	55	2.773582	0.979178	602.309013	0.010423	0.010776
RS	56	2.954502	0.979178	531.617303	0.009200	0.009547
RS	57	3.146813	0.979178	463.757779	0.008025	0.008361
RS	58	3.351231	1.015807	386.635420	0.006691	0.007008
RS	59	3.568519	1.015807	331.445631	0.005736	0.006028
RS	60	3.799488	1.015807	280.308058	0.004851	0.005115
RS	61	4.044999	1.015807	233.668484	0.004044	0.004278
RS	62	4.305966	1.015807	191.827645	0.003320	0.003523
RS	63	4.583365	1.015807	627.423049	0.010857	0.011636
PA	4+25*2+4+6 0.180955165 0.051971258 4.583364641 6.520602120 2.192561623 1.027610847 0.821631552 0.916470555 1.204731632 1.581530299 1.914887762 2.076825310 2.028894019 1.833313467 1.577740304 1.326925642 1.117886352 0.965248506 0.868007871 0.817258852 0.801555690 0.809917235 0.833166569 0.864227795 0.897803645 0.929656138 0.956005270 0.973784509 0.981776083 0.979178370 1.015806580
//
IT	4440
RD	18
LK	-463910.360986
QD	-50.033282 -> -41.978377
RI	0.0035327825
TR	0.179508	0.052283
MT	4.610990
MM	C_pi: 1.074181, n_recomb: 58601.734485
RS	0	0.000000	6.573435	54.659415	0.000933	0.000039
RS	1	0.006306	6.573435	58.058579	0.000991	0.000690
RS	2	0.013009	6.573435	61.665941	0.001052	0.001512
RS	3	0.020136	6.573435	65.493839	0.001118	0.001396
RS	4	0.027711	2.292670	199.197756	0.003399	0.002917
RS	5	0.035765	2.292670	211.038847	0.003601	0.002931
RS	6	0.044326	1.044048	489.709438	0.008357	0.006912
RS	7	0.053427	1.044048	516.056527	0.008806	0.007517
RS	8	0.063102	0.820039	691.064881	0.011793	0.010125
RS	9	0.073387	0.820039	725.400787	0.012378	0.010873
RS	10	0.084320	0.909370	686.572202	0.011716	0.010439
RS	11	0.095943	0.909370	720.532834	0.012295	0.011112
RS	12	0.108299	1.199744	573.691485	0.009790	0.008951
RS	13	0.121435	1.199744	603.232385	0.010294	0.009444
RS	14	0.135398	1.587105	479.875820	0.008189	0.007574
RS	15	0.150242	1.587105	505.439980	0.008625	0.007966
RS	16	0.166022	1.936729	436.422825	0.007447	0.006917
RS	17	0.182797	1.936729	460.023699	0.007850	0.007279
RS	18	0.200630	2.112326	444.533881	0.007586	0.007070
RS	19	0.219587	2.112326	468.449285	0.007994	0.007460
RS	20	0.239740	2.069039	503.647558	0.008594	0.008068
RS	21	0.261164	2.069039	530.023158	0.009044	0.008532
RS	22	0.283938	1.869799	616.438434	0.010519	0.009986
RS	23	0.308149	1.869799	647.035313	0.011041	0.010556
RS	24	0.333886	1.606383	788.940291	0.013463	0.012950
RS	25	0.361247	1.606383	824.687198	0.014073	0.013652
RS	26	0.390333	1.347100	1024.992447	0.017491	0.017072
RS	27	0.421252	1.347100	1065.012478	0.018174	0.017908
RS	28	0.454122	1.131038	1312.847416	0.022403	0.022217
RS	29	0.489064	1.131038	1353.123996	0.023090	0.023122
RS	30	0.526210	0.973566	1612.524496	0.027517	0.027721
RS	31	0.565698	0.973566	1645.707061	0.028083	0.028525
RS	32	0.607676	0.873529	1862.253718	0.031778	0.032432
RS	33	0.652302	0.873529	1880.311924	0.032086	0.032926
RS	34	0.699741	0.821552	2008.479317	0.034273	0.035268
RS	35	0.750172	0.821552	2006.840187	0.034245	0.035323
RS	36	0.803783	0.805736	2035.218322	0.034730	0.035854
RS	37	0.860774	0.805736	2014.397397	0.034374	0.035479
RS	38	0.921360	0.814739	1963.750364	0.033510	0.034571
RS	39	0.985766	0.814739	1927.432494	0.032890	0.033869
RS	40	1.054233	0.839104	1829.967739	0.031227	0.032120
RS	41	1.127018	0.839104	1782.324742	0.030414	0.031205
RS	42	1.204392	0.871540	1665.101667	0.028414	0.029118
RS	43	1.286645	0.871540	1609.423045	0.027464	0.028077
RS	44	1.374086	0.906569	1489.562207	0.025418	0.025963
RS	45	1.467040	0.906569	1428.084725	0.024369	0.024847
RS	46	1.565856	0.939780	1314.821813	0.022437	0.022869
RS	47	1.670903	0.939780	1248.980413	0.021313	0.021704
RS	48	1.782574	0.967208	1146.645630	0.019567	0.019935
RS	49	1.901287	0.967208	1077.357093	0.018384	0.018735
RS	50	2.027486	0.985634	986.872432	0.016840	0.017185
RS	51	2.161643	0.985634	914.892928	0.015612	0.015956
RS	52	2.304260	0.993784	834.486084	0.014240	0.014586
RS	53	2.455870	0.993784	760.943931	0.012985	0.013337
RS	54	2.617041	0.990777	689.107364	0.011759	0.012112
RS	55	2.788374	0.990777	615.618344	0.010505	0.010858
RS	56	2.970512	0.990777	543.962463	0.009282	0.009630
RS	57	3.164135	0.990777	475.070369	0.008107	0.008442
RS	58	3.369968	1.029404	395.990577	0.006757	0.007073
RS	59	3.588780	1.029404	339.985797	0.005802	0.006094
RS	60	3.821391	1.029404	287.991088	0.004914	0.005179
RS	61	4.068670	1.029404	240.474799	0.004104	0.004338
RS	62	4.331541	1.029404	197.760175	0.003375	0.003578
RS	63	4.610990	1.029404	651.525082	0.011118	0.011903
PA	4+25*2+4+6 0.179507823 0.052282766 4.610989595 6.573434757 2.292669846 1.044047509 0.820039340 0.909370062 1.199744163 1.587104846 1.936728866 2.112325852 2.069039410 1.869798744 1.606382829 1.347099524 1.131037756 0.973566382 0.873529276 0.821551780 0.805735555 0.814738539 0.839103990 0.871540025 0.906569439 0.939779657 0.967208456 0.985634496 0.993783769 0.990777431 1.029403996
//
IT	4315
RD	19
LK	-463894.422413
QD	-47.653038 -> -40.012513
RI	0.0034554697
TR	0.178118	0.052588
MT	4.637616
MM	C_pi: 1.082950, n_recomb: 59402.745320
RS	0	0.000000	6.603645	55.215166	0.000930	0.000039
RS	1	0.006315	6.603645	58.654387	0.000987	0.000693
RS	2	0.013030	6.603645	62.304619	0.001049	0.001518
RS	3	0.020168	6.603645	66.178390	0.001114	0.001404
RS	4	0.027757	2.395062	193.592173	0.003259	0.002829
RS	5	0.035825	2.395062	205.149155	0.003454	0.002832
RS	6	0.044403	1.061315	489.324400	0.008237	0.006856
RS	7	0.053523	1.061315	515.763808	0.008682	0.007442
RS	8	0.063219	0.819187	702.922779	0.011833	0.010189
RS	9	0.073526	0.819187	737.883879	0.012422	0.010932
RS	10	0.084485	0.902859	702.697829	0.011829	0.010553
RS	11	0.096136	0.902859	737.429877	0.012414	0.011234
RS	12	0.108523	1.194790	585.351781	0.009854	0.009019
RS	13	0.121692	1.194790	615.502827	0.010362	0.009520
RS	14	0.135693	1.591913	486.168732	0.008184	0.007581
RS	15	0.150578	1.591913	512.116790	0.008621	0.007977
RS	16	0.166403	1.957156	438.953893	0.007389	0.006876
RS	17	0.183227	1.957156	462.765794	0.007790	0.007238
RS	18	0.201114	2.146270	444.835572	0.007488	0.006993
RS	19	0.220131	2.146270	468.866389	0.007893	0.007380
RS	20	0.240348	2.107861	502.880438	0.008466	0.007962
RS	21	0.261843	2.107861	529.351526	0.008911	0.008421
RS	22	0.284695	1.905314	615.687872	0.010365	0.009854
RS	23	0.308990	1.905314	646.440241	0.010882	0.010417
RS	24	0.334819	1.634384	789.674567	0.013294	0.012801
RS	25	0.362280	1.634384	825.729957	0.013901	0.013494
RS	26	0.391474	1.366879	1029.419056	0.017329	0.016922
RS	27	0.422513	1.366879	1069.985596	0.018012	0.017750
RS	28	0.455512	1.143971	1323.664892	0.022283	0.022094
RS	29	0.490595	1.143971	1364.724561	0.022974	0.022992
RS	30	0.527893	0.981781	1631.677265	0.027468	0.027651
RS	31	0.567547	0.981781	1665.709930	0.028041	0.028453
RS	32	0.609705	0.879010	1889.389963	0.031806	0.032423
RS	33	0.654526	0.879010	1908.089505	0.032121	0.032920
RS	34	0.702177	0.825827	2040.670519	0.034353	0.035304
RS	35	0.752838	0.825827	2039.292327	0.034330	0.035363
RS	36	0.806698	0.809888	2068.515174	0.034822	0.035903
RS	37	0.863960	0.809888	2047.623640	0.034470	0.035534
RS	38	0.924838	0.819500	1995.078974	0.033586	0.034608
RS	39	0.989560	0.819500	1958.531482	0.032970	0.033915
RS	40	1.058371	0.844937	1857.862219	0.031276	0.032138
RS	41	1.131526	0.844937	1809.982255	0.030470	0.031236
RS	42	1.209302	0.878698	1689.379466	0.028439	0.029122
RS	43	1.291990	0.878698	1633.528323	0.027499	0.028095
RS	44	1.379900	0.915131	1510.719020	0.025432	0.025962
RS	45	1.473361	0.915131	1449.133841	0.024395	0.024862
RS	46	1.572725	0.949652	1333.595390	0.022450	0.022874
RS	47	1.678365	0.949652	1267.661787	0.021340	0.021725
RS	48	1.790676	0.978120	1163.755081	0.019591	0.019954
RS	49	1.910079	0.978120	1094.309012	0.018422	0.018770
RS	50	2.037024	0.997159	1002.850250	0.016882	0.017224
RS	51	2.171986	0.997159	930.552815	0.015665	0.016008
RS	52	2.315471	1.005441	849.543918	0.014301	0.014646
RS	53	2.468017	1.005441	775.440911	0.013054	0.013405
RS	54	2.630198	1.002007	703.212422	0.011838	0.012190
RS	55	2.802621	1.002007	628.852294	0.010586	0.010939
RS	56	2.985933	1.002007	556.238742	0.009364	0.009711
RS	57	3.180822	1.002007	486.321919	0.008187	0.008522
RS	58	3.388019	1.042569	405.298855	0.006823	0.007138
RS	59	3.608302	1.042569	348.483929	0.005866	0.006158
RS	60	3.842496	1.042569	295.638299	0.004977	0.005241
RS	61	4.091481	1.042569	247.252263	0.004162	0.004397
RS	62	4.356189	1.042569	203.671005	0.003429	0.003633
RS	63	4.637616	1.042569	675.645575	0.011374	0.012166
PA	4+25*2+4+6 0.178117562 0.052588437 4.637615746 6.603644663 2.395061784 1.061314614 0.819186514 0.902858802 1.194789928 1.591912736 1.957155858 2.146269687 2.107860932 1.905314321 1.634384104 1.366879318 1.143970669 0.981780979 0.879009994 0.825826517 0.809887655 0.819499577 0.844936880 0.878697709 0.915130863 0.949651781 0.978119894 0.997158581 1.005440690 1.002007318 1.042568871
//
IT	4427
RD	20
LK	-463879.300601
QD	-45.421516 -> -38.167504
RI	0.0033889206
TR	0.176783	0.052889
MT	4.663232
MM	C_pi: 1.091491, n_recomb: 60190.596092
RS	0	0.000000	6.614933	55.911400	0.000929	0.000039
RS	1	0.006325	6.614933	59.399159	0.000987	0.000696
RS	2	0.013049	6.614933	63.101234	0.001048	0.001525
RS	3	0.020199	6.614933	67.030371	0.001114	0.001415
RS	4	0.027801	2.499375	188.251066	0.003128	0.002743
RS	5	0.035884	2.499375	199.534325	0.003315	0.002738
RS	6	0.044477	1.079254	488.513232	0.008116	0.006797
RS	7	0.053615	1.079254	515.020764	0.008556	0.007365
RS	8	0.063330	0.818977	714.056538	0.011863	0.010246
RS	9	0.073660	0.818977	749.613590	0.012454	0.010982
RS	10	0.084643	0.896859	718.469721	0.011937	0.010663
RS	11	0.096321	0.896859	753.956969	0.012526	0.011350
RS	12	0.108737	1.189895	596.932992	0.009917	0.009087
RS	13	0.121939	1.189895	627.688769	0.010428	0.009596
RS	14	0.135976	1.596035	492.511919	0.008183	0.007590
RS	15	0.150900	1.596035	518.844204	0.008620	0.007990
RS	16	0.166768	1.976321	441.600093	0.007337	0.006838
RS	17	0.183640	1.976321	465.625554	0.007736	0.007201
RS	18	0.201579	2.178788	445.299339	0.007398	0.006921
RS	19	0.220652	2.178788	469.448712	0.007799	0.007306
RS	20	0.240932	2.145436	502.292124	0.008345	0.007862
RS	21	0.262494	2.145436	528.860143	0.008786	0.008316
RS	22	0.285420	1.939896	615.081292	0.010219	0.009730
RS	23	0.309796	1.939896	645.985760	0.010732	0.010286
RS	24	0.335713	1.661761	790.442589	0.013132	0.012658
RS	25	0.363270	1.661761	826.795478	0.013736	0.013343
RS	26	0.392569	1.386274	1033.687875	0.017174	0.016777
RS	27	0.423722	1.386274	1074.782855	0.017856	0.017596
RS	28	0.456845	1.156685	1334.080491	0.022164	0.021971
RS	29	0.492062	1.156685	1375.904221	0.022859	0.022864
RS	30	0.529507	0.989884	1650.199989	0.027416	0.027579
RS	31	0.569321	0.989884	1685.072288	0.027996	0.028380
RS	32	0.611652	0.884439	1915.749256	0.031828	0.032411
RS	33	0.656660	0.884439	1935.094550	0.032149	0.032909
RS	34	0.704515	0.830069	2072.049436	0.034425	0.035334
RS	35	0.755397	0.830069	2070.950707	0.034407	0.035397
RS	36	0.809496	0.813997	2101.057960	0.034907	0.035945
RS	37	0.867018	0.813997	2080.122819	0.034559	0.035584
RS	38	0.928177	0.824188	2025.760670	0.033656	0.034642
RS	39	0.993204	0.824188	1989.012951	0.033045	0.033958
RS	40	1.062343	0.850655	1885.238386	0.031321	0.032154
RS	41	1.135856	0.850655	1837.147712	0.030522	0.031265
RS	42	1.214018	0.885693	1713.259727	0.028464	0.029125
RS	43	1.297123	0.885693	1657.256195	0.027533	0.028113
RS	44	1.385484	0.923481	1531.580144	0.025446	0.025962
RS	45	1.479433	0.923481	1469.900234	0.024421	0.024877
RS	46	1.579325	0.959268	1352.146859	0.022464	0.022879
RS	47	1.685533	0.959268	1286.128351	0.021368	0.021747
RS	48	1.798460	0.988737	1180.692503	0.019616	0.019974
RS	49	1.918528	0.988737	1111.092987	0.018460	0.018804
RS	50	2.046190	1.008356	1018.690524	0.016924	0.017263
RS	51	2.181925	1.008356	946.078531	0.015718	0.016058
RS	52	2.326246	1.016747	864.491054	0.014363	0.014706
RS	53	2.479694	1.016747	789.831487	0.013122	0.013472
RS	54	2.642847	1.012870	717.233807	0.011916	0.012267
RS	55	2.816318	1.012870	642.007595	0.010666	0.011018
RS	56	3.000761	1.012870	568.443125	0.009444	0.009791
RS	57	3.196868	1.012870	497.509614	0.008266	0.008601
RS	58	3.405379	1.055304	414.557830	0.006887	0.007202
RS	59	3.627077	1.055304	356.937876	0.005930	0.006222
RS	60	3.862796	1.055304	303.247719	0.005038	0.005303
RS	61	4.113423	1.055304	253.999024	0.004220	0.004455
RS	62	4.379901	1.055304	209.558370	0.003482	0.003686
RS	63	4.663232	1.055304	699.773035	0.011626	0.012424
PA	4+25*2+4+6 0.176782711 0.052888899 4.663232458 6.614933337 2.499374754 1.079253934 0.818977142 0.896859123 1.189894892 1.596034558 1.976320970 2.178787870 2.145435830 1.939896404 1.661760587 1.386273650 1.156684897 0.989883713 0.884438755 0.830069154 0.813996658 0.824188010 0.850654799 0.885693261 0.923481209 0.959268063 0.988736646 1.008356188 1.016747123 1.012869613 1.055304428
//
IT	4321
RD	21
LK	-463864.941288
QD	-43.325842 -> -36.433075
RI	0.0033311985
TR	0.175499	0.053184
MT	4.687910
MM	C_pi: 1.099816, n_recomb: 60965.467499
RS	0	0.000000	6.611943	56.713825	0.000930	0.000039
RS	1	0.006333	6.611943	60.256542	0.000988	0.000701
RS	2	0.013068	6.611943	64.017257	0.001050	0.001534
RS	3	0.020228	6.611943	68.008951	0.001116	0.001427
RS	4	0.027843	2.605288	183.178397	0.003005	0.002660
RS	5	0.035939	2.605288	194.199102	0.003185	0.002650
RS	6	0.044549	1.097727	487.363066	0.007994	0.006737
RS	7	0.053703	1.097727	513.918372	0.008430	0.007287
RS	8	0.063438	0.819310	724.531952	0.011884	0.010296
RS	9	0.073788	0.819310	760.658121	0.012477	0.011026
RS	10	0.084795	0.891325	733.893463	0.012038	0.010769
RS	11	0.096498	0.891325	770.120048	0.012632	0.011462
RS	12	0.108943	1.185066	608.430501	0.009980	0.009155
RS	13	0.122176	1.185066	639.785439	0.010494	0.009671
RS	14	0.136247	1.599545	498.891274	0.008183	0.007600
RS	15	0.151209	1.599545	525.607594	0.008621	0.008004
RS	16	0.167118	1.994294	444.349147	0.007289	0.006804
RS	17	0.184036	1.994294	468.590382	0.007686	0.007167
RS	18	0.202024	2.209945	445.907658	0.007314	0.006854
RS	19	0.221152	2.209945	470.178352	0.007712	0.007237
RS	20	0.241491	2.181832	501.859156	0.008232	0.007768
RS	21	0.263119	2.181832	528.525155	0.008669	0.008217
RS	22	0.286116	1.973611	614.593042	0.010081	0.009612
RS	23	0.310569	1.973611	645.646033	0.010590	0.010161
RS	24	0.336572	1.688547	791.232191	0.012978	0.012522
RS	25	0.364221	1.688547	827.872086	0.013579	0.013198
RS	26	0.393621	1.405303	1037.800472	0.017023	0.016635
RS	27	0.424883	1.405303	1079.406596	0.017705	0.017447
RS	28	0.458125	1.169190	1344.110487	0.022047	0.021851
RS	29	0.493472	1.169190	1386.679759	0.022745	0.022739
RS	30	0.531058	0.997879	1668.116020	0.027362	0.027506
RS	31	0.571025	0.997879	1703.817315	0.027947	0.028305
RS	32	0.613522	0.889813	1941.365223	0.031844	0.032394
RS	33	0.658711	0.889813	1961.359500	0.032172	0.032894
RS	34	0.706762	0.834276	2102.648613	0.034489	0.035359
RS	35	0.757856	0.834276	2101.845983	0.034476	0.035427
RS	36	0.812186	0.818062	2132.869106	0.034985	0.035984
RS	37	0.869957	0.818062	2111.915510	0.034641	0.035629
RS	38	0.931386	0.828803	2055.817967	0.033721	0.034672
RS	39	0.996706	0.828803	2018.896922	0.033115	0.033997
RS	40	1.066163	0.856261	1912.108465	0.031364	0.032169
RS	41	1.140019	0.856261	1863.831357	0.030572	0.031291
RS	42	1.218552	0.892532	1736.748565	0.028487	0.029129
RS	43	1.302059	0.892532	1680.611199	0.027567	0.028131
RS	44	1.390855	0.931631	1552.142723	0.025459	0.025962
RS	45	1.485274	0.931631	1490.380565	0.024446	0.024892
RS	46	1.585673	0.968642	1370.469789	0.022479	0.022886
RS	47	1.692430	0.968642	1304.373848	0.021395	0.021768
RS	48	1.805949	0.999074	1197.450112	0.019641	0.019995
RS	49	1.926657	0.999074	1127.701833	0.018497	0.018838
RS	50	2.055009	1.019245	1034.385640	0.016967	0.017303
RS	51	2.191491	1.019245	961.463226	0.015771	0.016109
RS	52	2.336616	1.027724	879.319102	0.014423	0.014765
RS	53	2.490933	1.027724	804.108390	0.013190	0.013538
RS	54	2.655022	1.023387	731.164415	0.011993	0.012343
RS	55	2.829504	1.023387	655.078192	0.010745	0.011096
RS	56	3.015036	1.023387	580.570440	0.009523	0.009870
RS	57	3.212318	1.023387	508.629023	0.008343	0.008678
RS	58	3.422095	1.067637	423.763450	0.006951	0.007265
RS	59	3.645157	1.067637	365.344338	0.005993	0.006284
RS	60	3.882346	1.067637	310.816615	0.005098	0.005363
RS	61	4.134557	1.067637	260.712769	0.004276	0.004512
RS	62	4.402741	1.067637	215.420273	0.003533	0.003739
RS	63	4.687910	1.067637	723.896586	0.011874	0.012679
PA	4+25*2+4+6 0.175499454 0.053184067 4.687909999 6.611943112 2.605288362 1.097727034 0.819309864 0.891324829 1.185065869 1.599545275 1.994294103 2.209945292 2.181831938 1.973611339 1.688547303 1.405303289 1.169190198 0.997879147 0.889812902 0.834275800 0.818061689 0.828802656 0.856260520 0.892532075 0.931630769 0.968641862 0.999074489 1.019244876 1.027723996 1.023386852 1.067636996
//
IT	3918
RD	22
LK	-463851.294461
QD	-41.355091 -> -34.800567
RI	0.0032813381
TR	0.174267	0.053475
MT	4.711623
MM	C_pi: 1.107919, n_recomb: 61727.598191
RS	0	0.000000	6.596469	57.612155	0.000933	0.000039
RS	1	0.006342	6.596469	61.215636	0.000992	0.000706
RS	2	0.013085	6.596469	65.041134	0.001054	0.001544
RS	3	0.020257	6.596469	69.101886	0.001119	0.001441
RS	4	0.027883	2.712645	178.362129	0.002890	0.002581
RS	5	0.035993	2.712645	189.131221	0.003064	0.002567
RS	6	0.044617	1.116655	485.926823	0.007872	0.006675
RS	7	0.053788	1.116655	512.511798	0.008303	0.007208
RS	8	0.063540	0.820116	734.388630	0.011897	0.010341
RS	9	0.073911	0.820116	771.058306	0.012491	0.011062
RS	10	0.084940	0.886204	748.979083	0.012134	0.010871
RS	11	0.096668	0.886204	785.929424	0.012732	0.011569
RS	12	0.109140	1.180299	619.840754	0.010042	0.009222
RS	13	0.122402	1.180299	651.788992	0.010559	0.009744
RS	14	0.136506	1.602502	505.293658	0.008186	0.007613
RS	15	0.151504	1.602502	532.393181	0.008625	0.008020
RS	16	0.167454	2.011175	447.178894	0.007244	0.006773
RS	17	0.184414	2.011175	471.637183	0.007641	0.007136
RS	18	0.202451	2.239831	446.636052	0.007236	0.006792
RS	19	0.221631	2.239831	471.029953	0.007631	0.007172
RS	20	0.242027	2.217105	501.558662	0.008125	0.007680
RS	21	0.263717	2.217105	528.323091	0.008559	0.008124
RS	22	0.286783	2.006470	614.210786	0.009950	0.009499
RS	23	0.311311	2.006470	645.408755	0.010456	0.010042
RS	24	0.337394	1.714756	792.034628	0.012831	0.012390
RS	25	0.365132	1.714756	828.951318	0.013429	0.013059
RS	26	0.394628	1.423967	1041.762790	0.016877	0.016499
RS	27	0.425996	1.423967	1083.863279	0.017559	0.017303
RS	28	0.459352	1.181480	1353.772996	0.021931	0.021733
RS	29	0.494824	1.181480	1397.069464	0.022633	0.022615
RS	30	0.532545	1.005753	1685.458411	0.027305	0.027431
RS	31	0.572658	1.005753	1721.977344	0.027896	0.028230
RS	32	0.615315	0.895120	1966.267190	0.031854	0.032374
RS	33	0.660677	0.895120	1986.912310	0.032188	0.032877
RS	34	0.708916	0.838434	2132.495289	0.034547	0.035379
RS	35	0.760214	0.838434	2132.003540	0.034539	0.035451
RS	36	0.814765	0.822069	2163.977190	0.035057	0.036018
RS	37	0.872775	0.822069	2143.027750	0.034717	0.035669
RS	38	0.934464	0.833332	2085.269288	0.033782	0.034699
RS	39	1.000066	0.833332	2048.199631	0.033181	0.034034
RS	40	1.069827	0.861743	1938.488410	0.031404	0.032183
RS	41	1.144012	0.861743	1890.046824	0.030619	0.031316
RS	42	1.222902	0.899205	1759.855412	0.028510	0.029132
RS	43	1.306795	0.899205	1703.600946	0.027599	0.028147
RS	44	1.396008	0.939570	1572.413503	0.025473	0.025963
RS	45	1.490878	0.939570	1510.579981	0.024472	0.024907
RS	46	1.591764	0.977766	1388.565052	0.022495	0.022893
RS	47	1.699049	0.977766	1322.398354	0.021423	0.021790
RS	48	1.813137	1.009126	1214.027101	0.019667	0.020015
RS	49	1.934459	1.009126	1144.134240	0.018535	0.018872
RS	50	2.063476	1.029821	1049.931286	0.017009	0.017342
RS	51	2.200674	1.029821	976.702769	0.015823	0.016159
RS	52	2.346573	1.038369	894.022925	0.014483	0.014823
RS	53	2.501724	1.038369	818.266946	0.013256	0.013603
RS	54	2.666714	1.033557	745.000401	0.012069	0.012418
RS	55	2.842167	1.033557	668.060509	0.010823	0.011173
RS	56	3.028746	1.033557	592.617350	0.009601	0.009947
RS	57	3.227157	1.033557	519.677024	0.008419	0.008754
RS	58	3.438151	1.079565	432.913153	0.007013	0.007326
RS	59	3.662525	1.079565	373.700993	0.006054	0.006345
RS	60	3.901128	1.079565	318.342848	0.005157	0.005422
RS	61	4.154862	1.079565	267.391505	0.004332	0.004568
RS	62	4.424687	1.079565	221.254850	0.003584	0.003790
RS	63	4.711623	1.079565	748.005206	0.012118	0.012930
PA	4+25*2+4+6 0.174266852 0.053474643 4.711622801 6.596469071 2.712645296 1.116654518 0.820116222 0.886204227 1.180298825 1.602501588 2.011175431 2.239830607 2.217104932 2.006470480 1.714756135 1.423966937 1.181480022 1.005753113 0.895119994 0.838433748 0.822068613 0.833332483 0.861743130 0.899204939 0.939570158 0.977765927 1.009126442 1.029820537 1.038369014 1.033556540 1.079565015
//
IT	3708
RD	23
LK	-463838.315734
QD	-39.499215 -> -33.261886
RI	0.0032380324
TR	0.173078	0.053759
MT	4.734556
MM	C_pi: 1.115830, n_recomb: 62477.061294
RS	0	0.000000	6.572139	58.580411	0.000938	0.000040
RS	1	0.006350	6.572139	62.248916	0.000996	0.000711
RS	2	0.013102	6.572139	66.143705	0.001059	0.001555
RS	3	0.020284	6.572139	70.278285	0.001125	0.001455
RS	4	0.027921	2.821063	173.806252	0.002782	0.002506
RS	5	0.036044	2.821063	184.335437	0.002950	0.002489
RS	6	0.044682	1.135938	484.268895	0.007751	0.006613
RS	7	0.053869	1.135938	510.868623	0.008177	0.007129
RS	8	0.063639	0.821330	743.680310	0.011903	0.010379
RS	9	0.074029	0.821330	780.870121	0.012499	0.011093
RS	10	0.085079	0.881465	763.736702	0.012224	0.010969
RS	11	0.096831	0.881465	801.396001	0.012827	0.011672
RS	12	0.109329	1.175604	631.163261	0.010102	0.009288
RS	13	0.122621	1.175604	663.699195	0.010623	0.009816
RS	14	0.136756	1.604977	511.708847	0.008190	0.007627
RS	15	0.151789	1.604977	539.190570	0.008630	0.008037
RS	16	0.167777	2.027057	450.078103	0.007204	0.006745
RS	17	0.184780	2.027057	474.754573	0.007599	0.007109
RS	18	0.202862	2.268539	447.469207	0.007162	0.006733
RS	19	0.222092	2.268539	471.987996	0.007555	0.007112
RS	20	0.242544	2.251333	501.375160	0.008025	0.007596
RS	21	0.264294	2.251333	528.238457	0.008455	0.008036
RS	22	0.287425	2.038541	613.919914	0.009826	0.009392
RS	23	0.312025	2.038541	645.259599	0.010328	0.009929
RS	24	0.338187	1.740438	792.842531	0.012690	0.012264
RS	25	0.366010	1.740438	830.026557	0.013285	0.012926
RS	26	0.395600	1.442303	1045.577260	0.016735	0.016366
RS	27	0.427069	1.442303	1088.156382	0.017417	0.017163
RS	28	0.460535	1.193581	1363.082009	0.021817	0.021616
RS	29	0.496127	1.193581	1407.088237	0.022522	0.022494
RS	30	0.533979	1.013526	1702.247378	0.027246	0.027356
RS	31	0.574234	1.013526	1739.572964	0.027843	0.028153
RS	32	0.617045	0.900374	1990.482349	0.031859	0.032350
RS	33	0.662574	0.900374	2011.779708	0.032200	0.032856
RS	34	0.710994	0.842555	2161.616615	0.034599	0.035395
RS	35	0.762489	0.842555	2161.449328	0.034596	0.035472
RS	36	0.817254	0.826032	2194.399989	0.035123	0.036048
RS	37	0.875496	0.826032	2173.476066	0.034788	0.035706
RS	38	0.937436	0.837796	2114.125110	0.033838	0.034724
RS	39	1.003308	0.837796	2076.930360	0.033243	0.034068
RS	40	1.073364	0.867126	1964.379897	0.031442	0.032195
RS	41	1.147868	0.867126	1915.795093	0.030664	0.031340
RS	42	1.227102	0.905740	1782.575872	0.028532	0.029135
RS	43	1.311368	0.905740	1726.220872	0.027630	0.028163
RS	44	1.400984	0.947334	1592.380352	0.025487	0.025964
RS	45	1.496290	0.947334	1530.487247	0.024497	0.024923
RS	46	1.597648	0.986678	1406.421534	0.022511	0.022901
RS	47	1.705442	0.986678	1340.191727	0.021451	0.021811
RS	48	1.820080	1.018936	1230.409211	0.019694	0.020036
RS	49	1.941997	1.018936	1160.377707	0.018573	0.018906
RS	50	2.071655	1.040129	1065.316033	0.017051	0.017381
RS	51	2.209547	1.040129	991.787294	0.015874	0.016208
RS	52	2.356193	1.048729	908.593419	0.014543	0.014881
RS	53	2.512152	1.048729	832.299361	0.013322	0.013667
RS	54	2.678013	1.043431	758.731505	0.012144	0.012492
RS	55	2.854405	1.043431	680.946149	0.010899	0.011249
RS	56	3.041998	1.043431	604.577024	0.009677	0.010022
RS	57	3.241502	1.043431	530.648083	0.008493	0.008828
RS	58	3.453673	1.091145	442.002710	0.007075	0.007387
RS	59	3.679317	1.091145	382.004484	0.006114	0.006405
RS	60	3.919288	1.091145	325.823702	0.005215	0.005480
RS	61	4.174496	1.091145	274.032981	0.004386	0.004622
RS	62	4.445909	1.091145	227.060177	0.003634	0.003841
RS	63	4.734556	1.091145	772.087476	0.012358	0.013177
PA	4+25*2+4+6 0.173078255 0.053759489 4.734555754 6.572139080 2.821063047 1.135938175 0.821330078 0.881464625 1.175603861 1.604977376 2.027056523 2.268539373 2.251332775 2.038541065 1.740437591 1.442302662 1.193581286 1.013526153 0.900374228 0.842555249 0.826032445 0.837795675 0.867125655 0.905739567 0.947333931 0.986677545 1.018935960 1.040128554 1.048729052 1.043431046 1.091144595
//
IT	4054
RD	24
LK	-463825.962841
QD	-37.749758 -> -31.810344
RI	0.0031998997
TR	0.171933	0.054039
MT	4.756680
MM	C_pi: 1.123549, n_recomb: 63214.280978
RS	0	0.000000	6.542020	59.595585	0.000943	0.000040
RS	1	0.006357	6.542020	63.331955	0.001002	0.000717
RS	2	0.013119	6.542020	67.299044	0.001065	0.001566
RS	3	0.020310	6.542020	71.510636	0.001131	0.001470
RS	4	0.027959	2.930489	169.490641	0.002681	0.002434
RS	5	0.036093	2.930489	179.790837	0.002844	0.002416
RS	6	0.044745	1.155514	482.430586	0.007632	0.006550
RS	7	0.053947	1.155514	509.032023	0.008052	0.007051
RS	8	0.063734	0.822908	752.437729	0.011903	0.010413
RS	9	0.074143	0.822908	790.125252	0.012499	0.011118
RS	10	0.085214	0.877071	778.174379	0.012310	0.011064
RS	11	0.096988	0.877071	816.528095	0.012917	0.011770
RS	12	0.109511	1.170999	642.385630	0.010162	0.009354
RS	13	0.122831	1.170999	675.503071	0.010686	0.009888
RS	14	0.136997	1.607027	518.125800	0.008196	0.007641
RS	15	0.152063	1.607027	545.988189	0.008637	0.008055
RS	16	0.168088	2.042021	453.031556	0.007167	0.006719
RS	17	0.185131	2.042021	477.926694	0.007560	0.007083
RS	18	0.203257	2.296149	448.390062	0.007093	0.006678
RS	19	0.222536	2.296149	473.034812	0.007483	0.007054
RS	20	0.243041	2.284566	501.293106	0.007930	0.007516
RS	21	0.264849	2.284566	528.255332	0.008357	0.007952
RS	22	0.288044	2.069863	613.705258	0.009708	0.009290
RS	23	0.312713	2.069863	645.183228	0.010206	0.009821
RS	24	0.338950	1.765604	793.652787	0.012555	0.012143
RS	25	0.366855	1.765604	831.095087	0.013147	0.012797
RS	26	0.396535	1.460313	1049.252042	0.016598	0.016237
RS	27	0.428101	1.460313	1092.294689	0.017279	0.017028
RS	28	0.461674	1.205488	1372.060771	0.021705	0.021501
RS	29	0.497381	1.205488	1416.759761	0.022412	0.022375
RS	30	0.535358	1.021189	1718.516359	0.027186	0.027280
RS	31	0.575750	1.021189	1756.637376	0.027789	0.028077
RS	32	0.618710	0.905566	2014.047106	0.031861	0.032324
RS	33	0.664400	0.905566	2035.997154	0.032208	0.032832
RS	34	0.712995	0.846630	2190.050037	0.034645	0.035407
RS	35	0.764680	0.846630	2190.219227	0.034648	0.035489
RS	36	0.819650	0.829942	2224.173862	0.035185	0.036075
RS	37	0.878115	0.829942	2203.294740	0.034854	0.035740
RS	38	0.940297	0.842182	2142.417878	0.033891	0.034746
RS	39	1.006431	0.842182	2105.119238	0.033301	0.034099
RS	40	1.076770	0.872398	1989.810344	0.031477	0.032206
RS	41	1.151581	0.872398	1941.101258	0.030707	0.031362
RS	42	1.231148	0.912127	1804.930933	0.028553	0.029138
RS	43	1.315773	0.912127	1748.489973	0.027660	0.028179
RS	44	1.405778	0.954913	1612.061036	0.025502	0.025966
RS	45	1.501505	0.954913	1550.118215	0.024522	0.024938
RS	46	1.603317	0.995370	1424.049163	0.022527	0.022909
RS	47	1.711602	0.995370	1357.762846	0.021479	0.021833
RS	48	1.826771	1.028496	1246.604961	0.019720	0.020058
RS	49	1.949262	1.028496	1176.439722	0.018610	0.018940
RS	50	2.079539	1.050164	1080.544271	0.017093	0.017420
RS	51	2.218099	1.050164	1006.720673	0.015926	0.016257
RS	52	2.365468	1.058800	923.033347	0.014602	0.014937
RS	53	2.522205	1.058800	846.208017	0.013386	0.013730
RS	54	2.688906	1.053007	772.359523	0.012218	0.012565
RS	55	2.866205	1.053007	693.736547	0.010974	0.011323
RS	56	3.054776	1.053007	616.450542	0.009752	0.010097
RS	57	3.255334	1.053007	541.542937	0.008567	0.008901
RS	58	3.468643	1.102373	451.032706	0.007135	0.007447
RS	59	3.695512	1.102373	390.255199	0.006174	0.006464
RS	60	3.936804	1.102373	333.259354	0.005272	0.005537
RS	61	4.193435	1.102373	280.637168	0.004439	0.004676
RS	62	4.466382	1.102373	232.836041	0.003683	0.003890
RS	63	4.756680	1.102373	796.138591	0.012594	0.013420
PA	4+25*2+4+6 0.171933097 0.054039290 4.756680353 6.542019743 2.930488685 1.155514220 0.822907607 0.877070651 1.170999326 1.607026884 2.042021051 2.296149428 2.284565706 2.069863257 1.765603640 1.460313289 1.205488346 1.021189151 0.905565656 0.846629514 0.829942127 0.842181699 0.872398220 0.912127224 0.954912843 0.995370217 1.028495870 1.050163926 1.058800021 1.053006830 1.102373217
//
IT	4539
RD	25
LK	-463814.198285
QD	-36.098395 -> -30.439155
RI	0.0031667438
TR	0.170829	0.054314
MT	4.778024
MM	C_pi: 1.131077, n_recomb: 63939.340455
RS	0	0.000000	6.506729	60.655362	0.000949	0.000040
RS	1	0.006365	6.506729	64.462305	0.001008	0.000722
RS	2	0.013134	6.506729	68.504560	0.001071	0.001577
RS	3	0.020335	6.506729	72.796195	0.001139	0.001485
RS	4	0.027994	3.040421	165.421147	0.002587	0.002366
RS	5	0.036141	3.040421	175.503966	0.002745	0.002347
RS	6	0.044806	1.175277	480.465804	0.007514	0.006488
RS	7	0.054022	1.175277	507.058479	0.007930	0.006973
RS	8	0.063825	0.824799	760.697500	0.011897	0.010442
RS	9	0.074252	0.824799	798.861536	0.012494	0.011138
RS	10	0.085343	0.872996	792.292394	0.012391	0.011155
RS	11	0.097139	0.872996	831.326015	0.013002	0.011865
RS	12	0.109686	1.166479	653.506298	0.010221	0.009419
RS	13	0.123032	1.166479	687.198952	0.010748	0.009958
RS	14	0.137228	1.608688	524.536064	0.008204	0.007657
RS	15	0.152326	1.608688	552.777214	0.008645	0.008074
RS	16	0.168386	2.056128	456.028005	0.007132	0.006696
RS	17	0.185468	2.056128	481.141866	0.007525	0.007060
RS	18	0.203637	2.322713	449.386015	0.007028	0.006625
RS	19	0.222963	2.322713	474.157409	0.007416	0.007000
RS	20	0.243519	2.316847	501.297973	0.007840	0.007440
RS	21	0.265383	2.316847	528.358852	0.008263	0.007873
RS	22	0.288638	2.100454	613.557518	0.009596	0.009192
RS	23	0.313374	2.100454	645.170375	0.010090	0.009717
RS	24	0.339684	1.790275	794.455992	0.012425	0.012026
RS	25	0.367668	1.790275	832.147660	0.013015	0.012674
RS	26	0.397434	1.478006	1052.788075	0.016465	0.016112
RS	27	0.429094	1.478006	1096.279538	0.017146	0.016897
RS	28	0.462770	1.217202	1380.720107	0.021594	0.021388
RS	29	0.498588	1.217202	1426.095063	0.022304	0.022258
RS	30	0.536687	1.028744	1734.274939	0.027124	0.027203
RS	31	0.577210	1.028744	1773.179925	0.027732	0.028000
RS	32	0.620312	0.910690	2036.979992	0.031858	0.032295
RS	33	0.666158	0.910690	2059.582183	0.032212	0.032806
RS	34	0.714921	0.850651	2217.814649	0.034686	0.035416
RS	35	0.766789	0.850651	2218.330739	0.034694	0.035503
RS	36	0.821957	0.833793	2253.313355	0.035241	0.036099
RS	37	0.880637	0.833793	2232.496526	0.034916	0.035770
RS	38	0.943052	0.846488	2170.155852	0.033941	0.034766
RS	39	1.009439	0.846488	2132.772875	0.033356	0.034128
RS	40	1.080051	0.877560	2014.783121	0.031511	0.032216
RS	41	1.155158	0.877560	1965.967286	0.030747	0.031383
RS	42	1.235045	0.918370	1826.917859	0.028573	0.029140
RS	43	1.320017	0.918370	1770.404732	0.027689	0.028194
RS	44	1.410397	0.962311	1631.449080	0.025516	0.025968
RS	45	1.506529	0.962311	1569.466204	0.024546	0.024953
RS	46	1.608780	1.003849	1441.441169	0.022544	0.022917
RS	47	1.717538	1.003849	1375.104940	0.021506	0.021854
RS	48	1.833219	1.037814	1262.604407	0.019747	0.020079
RS	49	1.956263	1.037814	1192.311055	0.018648	0.018973
RS	50	2.087138	1.059935	1095.607775	0.017135	0.017458
RS	51	2.226342	1.059935	1021.495337	0.015976	0.016305
RS	52	2.374407	1.068593	937.334349	0.014660	0.014993
RS	53	2.531896	1.068593	859.985461	0.013450	0.013792
RS	54	2.699408	1.062295	785.877674	0.012291	0.012637
RS	55	2.877582	1.062295	706.425708	0.011048	0.011397
RS	56	3.067096	1.062295	628.232616	0.009825	0.010170
RS	57	3.268672	1.062295	552.356934	0.008639	0.008973
RS	58	3.483078	1.113265	459.999001	0.007194	0.007506
RS	59	3.711131	1.113265	398.449638	0.006232	0.006522
RS	60	3.953698	1.113265	340.646832	0.005328	0.005593
RS	61	4.211703	1.113265	287.201525	0.004492	0.004729
RS	62	4.486130	1.113265	238.580260	0.003731	0.003939
RS	63	4.778024	1.113265	820.148215	0.012827	0.013660
PA	4+25*2+4+6 0.170829366 0.054314234 4.778023757 6.506729087 3.040420857 1.175276929 0.824798941 0.872995935 1.166478714 1.608688201 2.056128183 2.322712539 2.316846883 2.100453955 1.790274837 1.478006380 1.217202061 1.028744039 0.910690345 0.850651217 0.833793144 0.846487879 0.877559847 0.918369645 0.962310946 1.003848761 1.037814436 1.059935201 1.068592581 1.062294912 1.113264540
//
CC
CC	Brief Description of the file format:
CC	  CC  comments
CC	  MM  useful-messages
CC	  RD  round-of-iterations
CC	  LL  \log[P(sequence)]
CC	  QD  Q-before-opt Q-after-opt
CC	  TR  \theta_0 \rho_0
CC	  RS  k t_k \lambda_k \pi_k \sum_{l\not=k}A_{kl} A_{kk}
CC	  DC  begin end best-k t_k+\Delta_k max-prob
CC
MM	Version: 0.6.5-r67
MM	pattern:4+25*2+4+6, n:63, n_free_lambdas:28
MM	n_iterations:25, skip:1, max_t:5, theta/rho:5
MM	is_decoding:0
MM	n_seqs:16, sum_L:1130256, sum_n:192225
RD	0
LK	0.000000
QD	0.000000 -> 0.000000
RI	inf
TR	0.186416	0.037283
MT	5.000000
MM	C_pi: 1.000000, n_recomb: 41368.482815
RS	0	0.000000	1.000000	260.707115	0.006302	0.000000
RS	1	0.006440	1.000000	275.692040	0.006664	0.000000
RS	2	0.013294	1.000000	291.415826	0.007044	0.000000
RS	3	0.020590	1.000000	307.898697	0.007443	0.000000
RS	4	0.028356	1.000000	325.159073	0.007860	0.000000
RS	5	0.036622	1.000000	343.213134	0.008296	0.000000
RS	6	0.045421	1.000000	362.074341	0.008752	0.000000
RS	7	0.054785	1.000000	381.752902	0.009228	0.000000
RS	8	0.064753	1.000000	402.255176	0.009724	0.000000
RS	9	0.075363	1.000000	423.583024	0.010239	0.000000
RS	10	0.086656	1.000000	445.733091	0.010775	0.000000
RS	11	0.098677	1.000000	468.696031	0.011330	0.000000
RS	12	0.111471	1.000000	492.455667	0.011904	0.000000
RS	13	0.125090	1.000000	516.988089	0.012497	0.000000
RS	14	0.139585	1.000000	542.260697	0.013108	0.000000
RS	15	0.155014	1.000000	568.231185	0.013736	0.000000
RS	16	0.171437	1.000000	594.846487	0.014379	0.000000
RS	17	0.188917	1.000000	622.041684	0.015037	0.000000
RS	18	0.207523	1.000000	649.738894	0.015706	0.000000
RS	19	0.227327	1.000000	677.846158	0.016386	0.000000
RS	20	0.248406	1.000000	706.256350	0.017072	0.000000
RS	21	0.270843	1.000000	734.846132	0.017763	0.000000
RS	22	0.294725	1.000000	763.475003	0.018455	0.000000
RS	23	0.320144	1.000000	791.984458	0.019145	0.000000
RS	24	0.347201	1.000000	820.197332	0.019827	0.000000
RS	25	0.376000	1.000000	847.917352	0.020497	0.000000
RS	26	0.406654	1.000000	874.928993	0.021150	0.000000
RS	27	0.439282	1.000000	900.997663	0.021780	0.000000
RS	28	0.474011	1.000000	925.870323	0.022381	0.000000
RS	29	0.510976	1.000000	949.276606	0.022947	0.000000
RS	30	0.550322	1.000000	970.930500	0.023470	0.000000
RS	31	0.592202	1.000000	990.532701	0.023944	0.000000
RS	32	0.636779	1.000000	1007.773683	0.024361	0.000000
RS	33	0.684227	1.000000	1022.337566	0.024713	0.000000
RS	34	0.734730	1.000000	1033.906833	0.024993	0.000000
RS	35	0.788485	1.000000	1042.167926	0.025192	0.000000
RS	36	0.845702	1.000000	1046.817725	0.025305	0.000000
RS	37	0.906604	1.000000	1047.570889	0.025323	0.000000
RS	38	0.971428	1.000000	1044.167975	0.025241	0.000000
RS	39	1.040426	1.000000	1036.384224	0.025053	0.000000
RS	40	1.113868	1.000000	1024.038822	0.024754	0.000000
RS	41	1.192040	1.000000	1007.004386	0.024342	0.000000
RS	42	1.275245	1.000000	985.216369	0.023816	0.000000
RS	43	1.363809	1.000000	958.681980	0.023174	0.000000
RS	44	1.458076	1.000000	927.488188	0.022420	0.000000
RS	45	1.558414	1.000000	891.808280	0.021558	0.000000
RS	46	1.665214	1.000000	851.906459	0.020593	0.000000
RS	47	1.778891	1.000000	808.139903	0.019535	0.000000
RS	48	1.899889	1.000000	760.957786	0.018395	0.000000
RS	49	2.028679	1.000000	710.896783	0.017185	0.000000
RS	50	2.165763	1.000000	658.572736	0.015920	0.000000
RS	51	2.311675	1.000000	604.668284	0.014617	0.000000
RS	52	2.466983	1.000000	549.916534	0.013293	0.000000
RS	53	2.632293	1.000000	495.081061	0.011968	0.000000
RS	54	2.808249	1.000000	440.932854	0.010659	0.000000
RS	55	2.995536	1.000000	388.225130	0.009385	0.000000
RS	56	3.194884	1.000000	337.667206	0.008162	0.000000
RS	57	3.407070	1.000000	289.898879	0.007008	0.000000
RS	58	3.632920	1.000000	245.466919	0.005934	0.000000
RS	59	3.873315	1.000000	204.805287	0.004951	0.000000
RS	60	4.129191	1.000000	168.220605	0.004066	0.000000
RS	61	4.401545	1.000000	135.884095	0.003285	0.000000
RS	62	4.691438	1.000000	107.830805	0.002607	0.000000
RS	63	5.000000	1.000000	304.243917	0.007354	0.000000
PA	4+25*2+4+6 0.186416437 0.037283287 5.000000000 1.000000000 1.000000000 1.000000000 1.000000000 1.000000000 1.000000000 1.000000000 1.000000000 1.000000000 1.000000000 1.000000000 1.000000000 1.000000000 1.000000000 1.000000000 1.000000000 1.000000000 1.000000000 1.000000000 1.000000000 1.000000000 1.000000000 1.000000000 1.000000000 1.000000000 1.000000000 1.000000000 1.000000000
//
IT	4673
RD	1
LK	-486196.078158
QD	-373.943500 -> -233.406253
RI	0.0237956017
TR	0.195508	0.040734
MT	4.580822
MM	C_pi: 0.971001, n_recomb: 43837.438674
RS	0	0.000000	1.611564	167.599238	0.003823	0.000070
RS	1	0.006295	1.611564	177.456831	0.004048	0.000979
RS	2	0.012986	1.611564	187.848124	0.004285	0.002349
RS	3	0.020099	1.611564	198.796052	0.004535	0.003130
RS	4	0.027659	1.244961	272.058002	0.006206	0.003501
RS	5	0.035695	1.244961	287.313682	0.006554	0.004279
RS	6	0.044238	1.149405	328.416224	0.007492	0.005133
RS	7	0.053317	1.149405	346.323381	0.007900	0.005860
RS	8	0.062969	1.118552	375.046477	0.008555	0.006495
RS	9	0.073228	1.118552	394.987379	0.009010	0.007118
RS	10	0.084133	1.112432	418.021709	0.009536	0.007728
RS	11	0.095724	1.112432	439.693471	0.010030	0.008276
RS	12	0.108045	1.119373	459.333947	0.010478	0.008751
RS	13	0.121141	1.119373	482.525170	0.011007	0.009181
RS	14	0.135062	1.127331	502.959231	0.011473	0.009586
RS	15	0.149859	1.127331	527.595230	0.012035	0.009984
RS	16	0.165588	1.127319	552.982827	0.012614	0.010402
RS	17	0.182307	1.127319	579.073308	0.013210	0.010885
RS	18	0.200079	1.114555	612.703778	0.013977	0.011473
RS	19	0.218969	1.114555	640.241013	0.014605	0.012197
RS	20	0.239048	1.090208	683.075924	0.015582	0.013071
RS	21	0.260391	1.090208	711.879848	0.016239	0.014094
RS	22	0.283078	1.058788	762.715899	0.017399	0.015254
RS	23	0.307193	1.058788	792.305804	0.018074	0.016536
RS	24	0.332826	1.024424	849.057892	0.019368	0.017926
RS	25	0.360072	1.024424	878.585871	0.020042	0.019411
RS	26	0.389034	0.989939	938.732304	0.021414	0.020978
RS	27	0.419819	0.989939	966.951664	0.022058	0.022606
RS	28	0.452542	0.957773	1026.831858	0.023424	0.024265
RS	29	0.487325	0.957773	1052.110063	0.024000	0.025909
RS	30	0.524297	0.930264	1106.659017	0.025245	0.027484
RS	31	0.563597	0.930264	1127.095570	0.025711	0.028930
RS	32	0.605371	0.909088	1170.844829	0.026709	0.030187
RS	33	0.649774	0.909088	1184.506035	0.027020	0.031203
RS	34	0.696973	0.894805	1213.141235	0.027674	0.031938
RS	35	0.747143	0.894805	1218.332918	0.027792	0.032369
RS	36	0.800471	0.886826	1229.804248	0.028054	0.032491
RS	37	0.857156	0.886826	1225.273716	0.027950	0.032316
RS	38	0.917410	0.883743	1219.883422	0.027827	0.031869
RS	39	0.981456	0.883743	1204.901095	0.027486	0.031184
RS	40	1.049534	0.883851	1184.477354	0.027020	0.030300
RS	41	1.121898	0.883851	1158.841881	0.026435	0.029254
RS	42	1.198817	0.885637	1125.686510	0.025679	0.028080
RS	43	1.280579	0.885637	1089.735725	0.024859	0.026803
RS	44	1.367487	0.888063	1046.022988	0.023861	0.025445
RS	45	1.459866	0.888063	1000.688055	0.022827	0.024022
RS	46	1.558060	0.890489	948.548639	0.021638	0.022548
RS	47	1.662436	0.890489	895.402349	0.020426	0.021039
RS	48	1.773382	0.892450	837.216136	0.019098	0.019507
RS	49	1.891313	0.892450	778.451017	0.017758	0.017968
RS	50	2.016667	0.893593	716.887679	0.016353	0.016434
RS	51	2.149912	0.893593	655.213003	0.014946	0.014918
RS	52	2.291545	0.893734	593.092581	0.013529	0.013431
RS	53	2.442094	0.893734	531.556025	0.012126	0.011983
RS	54	2.602120	0.892259	472.022959	0.010768	0.010585
RS	55	2.772220	0.892259	413.645089	0.009436	0.009248
RS	56	2.953028	0.892259	358.108335	0.008169	0.007982
RS	57	3.145218	0.892259	306.048733	0.006981	0.006799
RS	58	3.349506	0.888719	258.897163	0.005906	0.005708
RS	59	3.566654	0.888719	214.866172	0.004901	0.004719
RS	60	3.797472	0.888719	175.567400	0.004005	0.003838
RS	61	4.042820	0.888719	141.100671	0.003219	0.003067
RS	62	4.303612	0.888719	111.422062	0.002542	0.002406
RS	63	4.580822	0.888719	310.275866	0.007078	0.006521
PA	4+25*2+4+6 0.195507780 0.040733653 4.580821991 1.611563683 1.244960785 1.149405479 1.118552208 1.112432480 1.119373322 1.127330780 1.127319336 1.114555359 1.090208054 1.058788300 1.024423599 0.989938736 0.957773209 0.930263519 0.909088135 0.894804955 0.886825562 0.883743286 0.883851051 0.885637283 0.888063431 0.890488625 0.892450333 0.893592834 0.893733978 0.892258644 0.888719380
//
IT	4913
RD	2
LK	-485965.784776
QD	-219.070021 -> -158.775799
RI	0.0151043458
TR	0.199461	0.043010
MT	4.384933
MM	C_pi: 0.953018, n_recomb: 45397.859955
RS	0	0.000000	2.070578	133.507560	0.002941	0.000066
RS	1	0.006223	2.070578	141.396382	0.003115	0.000930
RS	2	0.012833	2.070578	149.723754	0.003298	0.002242
RS	3	0.019855	2.070578	158.510527	0.003492	0.002760
RS	4	0.027313	1.311485	264.595763	0.005828	0.003687
RS	5	0.035236	1.311485	279.365238	0.006154	0.004359
RS	6	0.043651	1.152326	335.414762	0.007388	0.005519
RS	7	0.052591	1.152326	353.518954	0.007787	0.006163
RS	8	0.062086	1.115894	384.523387	0.008470	0.006903
RS	9	0.072173	1.115894	404.753436	0.008916	0.007468
RS	10	0.082887	1.124410	422.597983	0.009309	0.008057
RS	11	0.094268	1.124410	444.347545	0.009788	0.008530
RS	12	0.106357	1.158068	453.424858	0.009988	0.008867
RS	13	0.119199	1.158068	476.301199	0.010492	0.009204
RS	14	0.132840	1.193398	485.272630	0.010689	0.009441
RS	15	0.147329	1.193398	509.221309	0.011217	0.009726
RS	16	0.162720	1.211108	526.191190	0.011591	0.010024
RS	17	0.179069	1.211108	551.409359	0.012146	0.010379
RS	18	0.196436	1.200337	582.489577	0.012831	0.010951
RS	19	0.214883	1.200337	609.258870	0.013420	0.011520
RS	20	0.234478	1.164016	656.335225	0.014457	0.012483
RS	21	0.255292	1.164016	684.757251	0.015083	0.013308
RS	22	0.277402	1.112580	746.255040	0.016438	0.014657
RS	23	0.300887	1.112580	776.030048	0.017094	0.015699
RS	24	0.325834	1.055190	849.211572	0.018706	0.017377
RS	25	0.352333	1.055190	879.514386	0.019373	0.018590
RS	26	0.380482	0.997710	961.079901	0.021170	0.020543
RS	27	0.410382	0.997710	990.478435	0.021818	0.021883
RS	28	0.442143	0.944706	1075.007502	0.023680	0.024007
RS	29	0.475880	0.944706	1101.443469	0.024262	0.025366
RS	30	0.511717	0.900128	1180.591347	0.026005	0.027435
RS	31	0.549784	0.900128	1201.562211	0.026467	0.028626
RS	32	0.590219	0.866478	1265.857219	0.027884	0.030330
RS	33	0.633171	0.866478	1278.846663	0.028170	0.031145
RS	34	0.678796	0.844304	1320.806030	0.029094	0.032215
RS	35	0.727260	0.844304	1323.791554	0.029160	0.032512
RS	36	0.778740	0.832383	1340.312177	0.029524	0.032827
RS	37	0.833424	0.832383	1332.086825	0.029343	0.032580
RS	38	0.891510	0.828321	1324.670042	0.029179	0.032202
RS	39	0.953212	0.828321	1304.859732	0.028743	0.031492
RS	40	1.018752	0.829334	1277.828975	0.028147	0.030596
RS	41	1.088372	0.829334	1246.723808	0.027462	0.029553
RS	42	1.162323	0.832973	1204.916085	0.026541	0.028331
RS	43	1.240877	0.832973	1163.325665	0.025625	0.027070
RS	44	1.324319	0.837546	1110.736886	0.024467	0.025659
RS	45	1.412954	0.837546	1059.968802	0.023348	0.024257
RS	46	1.507104	0.841999	999.794209	0.022023	0.022743
RS	47	1.607114	0.841999	941.678625	0.020743	0.021257
RS	48	1.713346	0.845560	876.862624	0.019315	0.019702
RS	49	1.826190	0.845560	813.717452	0.017924	0.018183
RS	50	1.946056	0.847618	747.112819	0.016457	0.016643
RS	51	2.073381	0.847618	681.650019	0.015015	0.015140
RS	52	2.208629	0.847846	615.913269	0.013567	0.013658
RS	53	2.352294	0.847846	551.111623	0.012140	0.012213
RS	54	2.504899	0.845116	489.321262	0.010779	0.010830
RS	55	2.667000	0.845116	428.033182	0.009428	0.009483
RS	56	2.839189	0.845116	369.924122	0.008148	0.008204
RS	57	3.022093	0.845116	315.626301	0.006952	0.007006
RS	58	3.216380	0.839252	267.288574	0.005888	0.005918
RS	59	3.422756	0.839252	221.343766	0.004876	0.004902
RS	60	3.641976	0.839252	180.478558	0.003975	0.003994
RS	61	3.874837	0.839252	144.756065	0.003189	0.003198
RS	62	4.122189	0.839252	114.092256	0.002513	0.002514
RS	63	4.384933	0.839252	316.334097	0.006968	0.006871
PA	4+25*2+4+6 0.199460781 0.043009852 4.384933416 2.070577832 1.311485076 1.152325646 1.115893906 1.124410021 1.158068432 1.193398219 1.211107979 1.200337482 1.164015560 1.112580136 1.055190227 0.997710159 0.944705598 0.900128182 0.866478096 0.844304407 0.832383409 0.828321386 0.829333574 0.832973345 0.837546151 0.841998940 0.845560297 0.847617684 0.847845748 0.845116063 0.839252244
//
IT	4360
RD	3
LK	-485860.410533
QD	-162.948321 -> -127.560128
RI	0.0116588047
TR	0.200659	0.044567
MT	4.295711
MM	C_pi: 0.946017, n_recomb: 46669.344491
RS	0	0.000000	2.432192	116.165418	0.002489	0.000062
RS	1	0.006189	2.432192	123.049291	0.002637	0.000900
RS	2	0.012761	2.432192	130.321080	0.002792	0.002143
RS	3	0.019740	2.432192	138.000098	0.002957	0.002486
RS	4	0.027151	1.309301	271.034904	0.005808	0.003852
RS	5	0.035020	1.309301	286.083302	0.006130	0.004463
RS	6	0.043377	1.107051	356.780545	0.007645	0.005859
RS	7	0.052251	1.107051	375.820704	0.008053	0.006486
RS	8	0.061673	1.072111	408.514700	0.008753	0.007269
RS	9	0.071680	1.072111	429.742840	0.009208	0.007849
RS	10	0.082305	1.098376	441.062770	0.009451	0.008344
RS	11	0.093588	1.098376	463.546693	0.009933	0.008822
RS	12	0.105569	1.162146	460.295873	0.009863	0.008950
RS	13	0.118292	1.162146	483.439485	0.010359	0.009280
RS	14	0.131802	1.230708	479.298607	0.010270	0.009287
RS	15	0.146149	1.230708	503.048331	0.010779	0.009546
RS	16	0.161383	1.273843	509.840974	0.010925	0.009672
RS	17	0.177560	1.273843	534.551655	0.011454	0.009986
RS	18	0.194739	1.272671	560.531032	0.012011	0.010476
RS	19	0.212980	1.272671	586.737122	0.012572	0.010980
RS	20	0.232351	1.231021	634.210974	0.013589	0.011949
RS	21	0.252920	1.231021	662.272875	0.014191	0.012676
RS	22	0.274763	1.165541	729.286703	0.015627	0.014109
RS	23	0.297957	1.165541	759.099928	0.016265	0.015024
RS	24	0.322587	1.090756	842.616114	0.018055	0.016863
RS	25	0.348741	1.090756	873.441844	0.018716	0.017929
RS	26	0.376514	1.015657	969.924643	0.020783	0.020124
RS	27	0.406006	1.015657	1000.254168	0.021433	0.021307
RS	28	0.437323	0.946830	1103.207797	0.023639	0.023745
RS	29	0.470578	0.946830	1130.687456	0.024228	0.024950
RS	30	0.505891	0.889602	1229.140732	0.026337	0.027368
RS	31	0.543390	0.889602	1250.782737	0.026801	0.028423
RS	32	0.583210	0.847037	1331.667726	0.028534	0.030448
RS	33	0.625495	0.847037	1344.455057	0.028808	0.031157
RS	34	0.670396	0.819531	1397.236320	0.029939	0.032461
RS	35	0.718077	0.819531	1398.866497	0.029974	0.032686
RS	36	0.768708	0.805278	1419.286838	0.030412	0.033121
RS	37	0.822473	0.805278	1408.618624	0.030183	0.032834
RS	38	0.879565	0.801097	1399.187979	0.029981	0.032478
RS	39	0.940191	0.801097	1376.186174	0.029488	0.031754
RS	40	1.004570	0.803382	1343.487878	0.028787	0.030820
RS	41	1.072932	0.803382	1308.870234	0.028046	0.029780
RS	42	1.145526	0.808968	1260.016207	0.026999	0.028499
RS	43	1.222612	0.808968	1214.955440	0.026033	0.027252
RS	44	1.304470	0.815650	1155.491316	0.024759	0.025786
RS	45	1.391393	0.815650	1101.534418	0.023603	0.024406
RS	46	1.483697	0.822041	1035.474479	0.022187	0.022854
RS	47	1.581713	0.822041	974.562916	0.020882	0.021392
RS	48	1.685795	0.827112	905.191976	0.019396	0.019820
RS	49	1.796320	0.827112	839.636618	0.017991	0.018324
RS	50	1.913684	0.830029	769.821862	0.016495	0.016784
RS	51	2.038312	0.830029	702.235327	0.015047	0.015298
RS	52	2.170654	0.830335	634.371625	0.013593	0.013827
RS	53	2.311187	0.830335	567.600556	0.012162	0.012390
RS	54	2.460417	0.826430	504.656332	0.010813	0.011026
RS	55	2.618883	0.826430	441.366533	0.009457	0.009673
RS	56	2.787156	0.826430	381.405501	0.008173	0.008387
RS	57	2.965845	0.826430	325.413508	0.006973	0.007177
RS	58	3.155592	0.818748	276.173122	0.005918	0.006094
RS	59	3.357083	0.818748	228.602506	0.004898	0.005057
RS	60	3.571044	0.818748	186.331091	0.003993	0.004128
RS	61	3.798248	0.818748	149.410170	0.003201	0.003312
RS	62	4.039513	0.818748	117.740428	0.002523	0.002609
RS	63	4.295711	0.818748	326.697841	0.007000	0.007187
PA	4+25*2+4+6 0.200659194 0.044567282 4.295710566 2.432191813 1.309300677 1.107051377 1.072111148 1.098376213 1.162145951 1.230708416 1.273843098 1.272670746 1.231020697 1.165541373 1.090755662 1.015657174 0.946830018 0.889602124 0.847037258 0.819531485 0.805278135 0.801097379 0.803382100 0.808967816 0.815650120 0.822040555 0.827111726 0.830028769 0.830335182 0.826430157 0.818748331
//
IT	4190
RD	4
LK	-485795.060837
QD	-137.592042 -> -111.524928
RI	0.0098522133
TR	0.200372	0.045691
MT	4.261519
MM	C_pi: 0.946126, n_recomb: 47826.205870
RS	0	0.000000	2.762364	104.554872	0.002186	0.000059
RS	1	0.006176	2.762364	110.772636	0.002316	0.000872
RS	2	0.012733	2.762364	117.344511	0.002454	0.002042
RS	3	0.019696	2.762364	124.288677	0.002599	0.002267
RS	4	0.027088	1.295231	280.265939	0.005860	0.003978
RS	5	0.034937	1.295231	295.776462	0.006184	0.004538
RS	6	0.043270	1.057271	381.963395	0.007986	0.006142
RS	7	0.052118	1.057271	402.153142	0.008409	0.006776
RS	8	0.061513	1.022377	437.563023	0.009149	0.007595
RS	9	0.071488	1.022377	460.045304	0.009619	0.008214
RS	10	0.082079	1.062614	465.182314	0.009727	0.008606
RS	11	0.093324	1.062614	488.682058	0.010218	0.009118
RS	12	0.105264	1.153124	472.983874	0.009890	0.009027
RS	13	0.117941	1.153124	496.683859	0.010385	0.009382
RS	14	0.131400	1.254375	479.383833	0.010023	0.009153
RS	15	0.145691	1.254375	503.216235	0.010522	0.009421
RS	16	0.160865	1.325271	499.794574	0.010450	0.009366
RS	17	0.176976	1.325271	524.251150	0.010962	0.009675
RS	18	0.194082	1.337240	544.606598	0.011387	0.010067
RS	19	0.212244	1.337240	570.444616	0.011927	0.010543
RS	20	0.231528	1.293798	616.895594	0.012899	0.011487
RS	21	0.252003	1.293798	644.705404	0.013480	0.012161
RS	22	0.273742	1.217555	714.861748	0.014947	0.013630
RS	23	0.296824	1.217555	744.724927	0.015571	0.014472
RS	24	0.321331	1.128476	835.393612	0.017467	0.016408
RS	25	0.347353	1.128476	866.680264	0.018121	0.017387
RS	26	0.374981	1.038659	974.403894	0.020374	0.019748
RS	27	0.404315	1.038659	1005.587107	0.021026	0.020835
RS	28	0.435461	0.956642	1123.238191	0.023486	0.023505
RS	29	0.468531	0.956642	1151.751197	0.024082	0.024618
RS	30	0.503643	0.889026	1266.210274	0.026475	0.027302
RS	31	0.540923	0.889026	1288.659805	0.026945	0.028277
RS	32	0.580506	0.839333	1383.603913	0.028930	0.030551
RS	33	0.622533	0.839333	1396.527449	0.029200	0.031197
RS	34	0.667156	0.807767	1458.487686	0.030496	0.032678
RS	35	0.714535	0.807767	1459.329749	0.030513	0.032859
RS	36	0.764840	0.791985	1482.855272	0.031005	0.033375
RS	37	0.818252	0.791985	1470.542906	0.030748	0.033064
RS	38	0.874962	0.788129	1459.032527	0.030507	0.032703
RS	39	0.935175	0.788129	1433.845582	0.029980	0.031972
RS	40	0.999107	0.791899	1395.985710	0.029189	0.030986
RS	41	1.066987	0.791899	1359.016443	0.028416	0.029952
RS	42	1.139059	0.799519	1304.004562	0.027265	0.028606
RS	43	1.215582	0.799519	1256.713882	0.026277	0.027375
RS	44	1.296831	0.808337	1191.469343	0.024912	0.025855
RS	45	1.383098	0.808337	1135.558749	0.023743	0.024497
RS	46	1.474693	0.816663	1064.755877	0.022263	0.022910
RS	47	1.571945	0.816663	1002.197094	0.020955	0.021474
RS	48	1.675202	0.823234	929.334218	0.019431	0.019888
RS	49	1.784837	0.823234	862.365062	0.018031	0.018418
RS	50	1.901243	0.827002	790.239022	0.016523	0.016881
RS	51	2.024838	0.827002	721.328267	0.015082	0.015415
RS	52	2.156066	0.827386	652.029305	0.013633	0.013958
RS	53	2.295399	0.827386	583.869989	0.012208	0.012532
RS	54	2.443337	0.822325	520.253611	0.010878	0.011191
RS	55	2.600411	0.822325	455.324843	0.009520	0.009836
RS	56	2.767186	0.822325	393.771550	0.008233	0.008544
RS	57	2.944261	0.822325	336.251282	0.007031	0.007328
RS	58	3.132271	0.813065	286.142124	0.005983	0.006249
RS	59	3.331894	0.813065	236.984206	0.004955	0.005194
RS	60	3.543844	0.813065	193.283018	0.004041	0.004248
RS	61	3.768885	0.813065	155.093368	0.003243	0.003415
RS	62	4.007824	0.813065	122.315403	0.002557	0.002695
RS	63	4.261519	0.813065	340.624770	0.007122	0.007483
PA	4+25*2+4+6 0.200371766 0.045690628 4.261519434 2.762363726 1.295230929 1.057270932 1.022377385 1.062613748 1.153124318 1.254374802 1.325270558 1.337240299 1.293797615 1.217555097 1.128476324 1.038658665 0.956641663 0.889026067 0.839333291 0.807767351 0.791984521 0.788129481 0.791898820 0.799518584 0.808336637 0.816663380 0.823234009 0.827001779 0.827386261 0.822324708 0.813065480
//
IT	4088
RD	5
LK	-485745.297151
QD	-123.221351 -> -101.502993
RI	0.0086872087
TR	0.199273	0.046548
MT	4.257329
MM	C_pi: 0.950581, n_recomb: 48928.329986
RS	0	0.000000	3.094810	95.413129	0.001950	0.000056
RS	1	0.006174	3.094810	101.111058	0.002067	0.000844
RS	2	0.012730	3.094810	107.136631	0.002190	0.001944
RS	3	0.019690	3.094810	113.507085	0.002320	0.002085
RS	4	0.027080	1.289372	288.094896	0.005888	0.004060
RS	5	0.034926	1.289372	304.027088	0.006214	0.004567
RS	6	0.043257	1.016779	406.329657	0.008305	0.006366
RS	7	0.052102	1.016779	427.656904	0.008740	0.007012
RS	8	0.061493	0.978497	467.371067	0.009552	0.007881
RS	9	0.071465	0.978497	491.159983	0.010038	0.008543
RS	10	0.082051	1.027784	491.231008	0.010040	0.008847
RS	11	0.093292	1.027784	515.853019	0.010543	0.009403
RS	12	0.105226	1.140124	488.297317	0.009980	0.009108
RS	13	0.117897	1.140124	512.695991	0.010479	0.009497
RS	14	0.131351	1.271258	482.763969	0.009867	0.009046
RS	15	0.145635	1.271258	506.841656	0.010359	0.009334
RS	16	0.160801	1.369835	493.708976	0.010090	0.009110
RS	17	0.176904	1.369835	518.077798	0.010589	0.009424
RS	18	0.194001	1.396465	532.963467	0.010893	0.009719
RS	19	0.212153	1.396465	558.580498	0.011416	0.010183
RS	20	0.231427	1.353126	603.554448	0.012335	0.011090
RS	21	0.251890	1.353126	631.215608	0.012901	0.011733
RS	22	0.273617	1.268070	703.366176	0.014375	0.013215
RS	23	0.296685	1.268070	733.323977	0.014988	0.014010
RS	24	0.321177	1.166601	829.386345	0.016951	0.016010
RS	25	0.347182	1.166601	861.125403	0.017600	0.016932
RS	26	0.374792	1.063856	977.892704	0.019986	0.019414
RS	27	0.404107	1.063856	1009.899620	0.020640	0.020439
RS	28	0.435232	0.970252	1139.917010	0.023298	0.023288
RS	29	0.468279	0.970252	1169.464500	0.023902	0.024341
RS	30	0.503366	0.893602	1297.806886	0.026525	0.027240
RS	31	0.540620	0.893602	1321.150466	0.027002	0.028164
RS	32	0.580174	0.837834	1428.494164	0.029196	0.030642
RS	33	0.622170	0.837834	1441.763272	0.029467	0.031248
RS	34	0.666759	0.802948	1511.795488	0.030898	0.032870
RS	35	0.714100	0.802948	1512.198498	0.030906	0.033024
RS	36	0.764365	0.786099	1538.258885	0.031439	0.033595
RS	37	0.817734	0.786099	1524.790413	0.031164	0.033268
RS	38	0.874397	0.782826	1511.095695	0.030884	0.032890
RS	39	0.934560	0.782826	1484.331710	0.030337	0.032155
RS	40	0.998436	0.788210	1441.563604	0.029463	0.031111
RS	41	1.066257	0.788210	1402.933836	0.028673	0.030085
RS	42	1.138265	0.797930	1342.256353	0.027433	0.028673
RS	43	1.214719	0.797930	1293.460445	0.026436	0.027459
RS	44	1.295894	0.808919	1223.049761	0.024997	0.025886
RS	45	1.382080	0.808919	1165.891615	0.023829	0.024552
RS	46	1.473588	0.819201	1090.982105	0.022298	0.022932
RS	47	1.570746	0.819201	1027.417642	0.020998	0.021524
RS	48	1.673903	0.827282	951.642916	0.019450	0.019927
RS	49	1.783429	0.827282	883.803350	0.018063	0.018483
RS	50	1.899717	0.831903	809.848297	0.016552	0.016952
RS	51	2.023185	0.831903	740.038117	0.015125	0.015508
RS	52	2.154277	0.832364	669.667478	0.013687	0.014066
RS	53	2.293463	0.832364	600.418283	0.012271	0.012653
RS	54	2.441242	0.826144	536.381038	0.010963	0.011336
RS	55	2.598146	0.826144	469.986788	0.009606	0.009981
RS	56	2.764737	0.826144	406.955927	0.008317	0.008686
RS	57	2.941614	0.826144	347.969001	0.007112	0.007464
RS	58	3.129413	0.815431	296.985146	0.006070	0.006390
RS	59	3.328806	0.815431	246.229929	0.005032	0.005320
RS	60	3.540510	0.815431	201.054754	0.004109	0.004359
RS	61	3.765286	0.815431	161.527234	0.003301	0.003511
RS	62	4.003940	0.815431	127.555830	0.002607	0.002777
RS	63	4.257329	0.815431	357.058074	0.007298	0.007767
PA	4+25*2+4+6 0.199273265 0.046547652 4.257329345 3.094809929 1.289372240 1.016779432 0.978496832 1.027784129 1.140123605 1.271257691 1.369835475 1.396464847 1.353125998 1.268069811 1.166601208 1.063855827 0.970251721 0.893602290 0.837833647 0.802948061 0.786098882 0.782825682 0.788210357 0.797929957 0.808918659 0.819200617 0.827281970 0.831903095 0.832364027 0.826143908 0.815431176
//
IT	4429
RD	6
LK	-485703.148373
QD	-113.383893 -> -94.201934
RI	0.0078294378
TR	0.197734	0.047237
MT	4.270062
MM	C_pi: 0.957664, n_recomb: 49998.802517
RS	0	0.000000	3.440086	87.750825	0.001755	0.000053
RS	1	0.006179	3.440086	93.014752	0.001860	0.000816
RS	2	0.012740	3.440086	98.584081	0.001972	0.001852
RS	3	0.019707	3.440086	104.475212	0.002090	0.001932
RS	4	0.027104	1.296571	293.171864	0.005864	0.004103
RS	5	0.034958	1.296571	309.408905	0.006188	0.004553
RS	6	0.043297	0.987963	427.931140	0.008559	0.006537
RS	7	0.052152	0.987963	450.292221	0.009006	0.007191
RS	8	0.061553	0.943062	495.985336	0.009920	0.008130
RS	9	0.071536	0.943062	521.044387	0.010421	0.008829
RS	10	0.082136	0.997155	517.501975	0.010350	0.009071
RS	11	0.093390	0.997155	543.272036	0.010866	0.009671
RS	12	0.105340	1.126745	504.744908	0.010095	0.009194
RS	13	0.118029	1.126745	529.912019	0.010598	0.009617
RS	14	0.131501	1.284503	488.046022	0.009761	0.008964
RS	15	0.145806	1.284503	512.466295	0.010250	0.009274
RS	16	0.160995	1.409724	490.245688	0.009805	0.008895
RS	17	0.177122	1.409724	514.637575	0.010293	0.009219
RS	18	0.194246	1.451520	524.414555	0.010489	0.009423
RS	19	0.212428	1.451520	549.917716	0.010999	0.009880
RS	20	0.231734	1.409366	593.326483	0.011867	0.010748
RS	21	0.252232	1.409366	620.922494	0.012419	0.011370
RS	22	0.273997	1.316742	694.488585	0.013890	0.012854
RS	23	0.297108	1.316742	724.586355	0.014492	0.013617
RS	24	0.321646	1.204183	824.997280	0.016500	0.015660
RS	25	0.347700	1.204183	857.194410	0.017144	0.016540
RS	26	0.375364	1.089744	981.609433	0.019633	0.019115
RS	27	0.404738	1.089744	1014.423937	0.020289	0.020096
RS	28	0.435927	0.985648	1155.268145	0.023106	0.023091
RS	29	0.469043	0.985648	1185.847246	0.023718	0.024102
RS	30	0.504205	0.900872	1326.649100	0.026534	0.027182
RS	31	0.541540	0.900872	1350.935068	0.027019	0.028071
RS	32	0.581183	0.839724	1469.550262	0.029392	0.030721
RS	33	0.623274	0.839724	1483.290613	0.029667	0.031302
RS	34	0.667967	0.801995	1560.636437	0.031213	0.033041
RS	35	0.715421	0.801995	1560.814041	0.031217	0.033177
RS	36	0.765808	0.784368	1589.000627	0.031781	0.033788
RS	37	0.819308	0.784368	1574.676570	0.031494	0.033452
RS	38	0.876114	0.781831	1558.690502	0.031175	0.033047
RS	39	0.936430	0.781831	1530.723773	0.030615	0.032312
RS	40	1.000473	0.788908	1483.175596	0.029664	0.031207
RS	41	1.068474	0.788908	1443.307902	0.028867	0.030190
RS	42	1.140676	0.800765	1377.253856	0.027546	0.028714
RS	43	1.217340	0.800765	1327.389981	0.026548	0.027518
RS	44	1.298741	0.813947	1252.178014	0.025044	0.025894
RS	45	1.385172	0.813947	1194.191559	0.023884	0.024585
RS	46	1.476944	0.826201	1115.548325	0.022312	0.022934
RS	47	1.574387	0.826201	1051.353273	0.021028	0.021555
RS	48	1.677851	0.835803	973.005806	0.019461	0.019947
RS	49	1.787708	0.835803	904.609029	0.018093	0.018531
RS	50	1.904353	0.841280	829.102996	0.016582	0.017007
RS	51	2.028206	0.841280	758.636276	0.015173	0.015585
RS	52	2.159713	0.841811	687.406327	0.013748	0.014160
RS	53	2.299345	0.841811	617.236710	0.012345	0.012761
RS	54	2.447606	0.834422	552.930587	0.011059	0.011468
RS	55	2.605028	0.834422	485.167700	0.009704	0.010115
RS	56	2.772177	0.834422	420.721453	0.008415	0.008819
RS	57	2.949655	0.834422	360.298618	0.007206	0.007592
RS	58	3.138099	0.822321	308.438132	0.006169	0.006522
RS	59	3.338188	0.822321	256.071887	0.005122	0.005440
RS	60	3.550641	0.822321	209.388358	0.004188	0.004465
RS	61	3.776222	0.822321	168.473618	0.003370	0.003603
RS	62	4.015742	0.822321	133.249861	0.002665	0.002855
RS	63	4.270062	0.822321	375.217780	0.007505	0.008045
PA	4+25*2+4+6 0.197734366 0.047237093 4.270061837 3.440085700 1.296570560 0.987962588 0.943061904 0.997155245 1.126745385 1.284503393 1.409724388 1.451520329 1.409366020 1.316742446 1.204183335 1.089743646 0.985647857 0.900872456 0.839723730 0.801994701 0.784368241 0.781831450 0.788907931 0.800764552 0.813946551 0.826201013 0.835802711 0.841279871 0.841810594 0.834422032 0.822321254
//
IT	4090
RD	7
LK	-485665.626004
QD	-105.730755 -> -88.309554
RI	0.0071514897
TR	0.195962	0.047817
MT	4.292590
MM	C_pi: 0.966338, n_recomb: 51046.882732
RS	0	0.000000	3.795352	81.286271	0.001592	0.000050
RS	1	0.006188	3.795352	86.184346	0.001688	0.000789
RS	2	0.012759	3.795352	91.368922	0.001790	0.001769
RS	3	0.019736	3.795352	96.855655	0.001897	0.001805
RS	4	0.027145	1.316321	295.425564	0.005787	0.004113
RS	5	0.035013	1.316321	311.839527	0.006109	0.004503
RS	6	0.043367	0.969678	446.134251	0.008740	0.006661
RS	7	0.052239	0.969678	469.395941	0.009195	0.007318
RS	8	0.061659	0.915594	522.586406	0.010237	0.008344
RS	9	0.071662	0.915594	548.843530	0.010752	0.009074
RS	10	0.082284	0.971227	543.222785	0.010642	0.009280
RS	11	0.093564	0.971227	570.129967	0.011169	0.009919
RS	12	0.105541	1.114263	521.618229	0.010218	0.009284
RS	13	0.118260	1.114263	547.587036	0.010727	0.009740
RS	14	0.131766	1.295597	494.486086	0.009687	0.008903
RS	15	0.146107	1.295597	519.309392	0.010173	0.009234
RS	16	0.161336	1.446119	488.594387	0.009571	0.008714
RS	17	0.177507	1.446119	513.085002	0.010051	0.009047
RS	18	0.194679	1.503132	518.133477	0.010150	0.009168
RS	19	0.212913	1.503132	543.600334	0.010649	0.009622
RS	20	0.232276	1.462801	585.495691	0.011470	0.010451
RS	21	0.252837	1.462801	613.090545	0.012010	0.011058
RS	22	0.274670	1.363481	687.758044	0.013473	0.012536
RS	23	0.297854	1.363481	718.033340	0.014066	0.013275
RS	24	0.322472	1.240794	822.122774	0.016105	0.015348
RS	25	0.348614	1.240794	854.785077	0.016745	0.016198
RS	26	0.376374	1.115588	985.893274	0.019313	0.018846
RS	27	0.405852	1.115588	1019.502660	0.019972	0.019793
RS	28	0.437153	1.001808	1170.098140	0.022922	0.022909
RS	29	0.470391	1.001808	1201.701185	0.023541	0.023890
RS	30	0.505687	0.909567	1353.955999	0.026524	0.027125
RS	31	0.543166	0.909567	1379.209724	0.027018	0.027989
RS	32	0.582964	0.843531	1508.304917	0.029547	0.030790
RS	33	0.625225	0.843531	1522.593570	0.029827	0.031352
RS	34	0.670101	0.803285	1606.723446	0.031475	0.033193
RS	35	0.717754	0.803285	1606.811121	0.031477	0.033317
RS	36	0.768355	0.785068	1636.836248	0.032065	0.033958
RS	37	0.822088	0.785068	1621.849032	0.031772	0.033617
RS	38	0.879146	0.783358	1603.487804	0.031412	0.033181
RS	39	0.939734	0.783358	1574.558293	0.030845	0.032449
RS	40	1.004072	0.792161	1522.311044	0.029822	0.031283
RS	41	1.072390	0.792161	1481.474179	0.029022	0.030278
RS	42	1.144936	0.806170	1410.225370	0.027626	0.028738
RS	43	1.221971	0.806170	1359.568635	0.026634	0.027561
RS	44	1.303773	0.821554	1279.787726	0.025071	0.025888
RS	45	1.390637	0.821554	1221.232938	0.023924	0.024604
RS	46	1.482876	0.835787	1139.093442	0.022315	0.022925
RS	47	1.580822	0.835787	1074.496850	0.021049	0.021573
RS	48	1.684829	0.846912	993.788403	0.019468	0.019957
RS	49	1.795272	0.846912	925.024072	0.018121	0.018569
RS	50	1.912549	0.853244	848.140042	0.016615	0.017052
RS	51	2.037083	0.853244	777.164428	0.015225	0.015653
RS	52	2.169323	0.853837	705.208818	0.013815	0.014245
RS	53	2.309746	0.853837	634.224199	0.012424	0.012860
RS	54	2.458858	0.845267	569.754034	0.011161	0.011592
RS	55	2.617197	0.845267	500.684849	0.009808	0.010241
RS	56	2.785334	0.845267	434.864480	0.008519	0.008944
RS	57	2.963875	0.845267	373.027586	0.007308	0.007714
RS	58	3.153464	0.831812	320.299268	0.006275	0.006648
RS	59	3.354784	0.831812	266.313642	0.005217	0.005554
RS	60	3.568562	0.831812	218.099985	0.004273	0.004567
RS	61	3.795568	0.831812	175.766328	0.003443	0.003692
RS	62	4.036621	0.831812	139.251997	0.002728	0.002931
RS	63	4.292590	0.831812	394.582425	0.007730	0.008318
PA	4+25*2+4+6 0.195961910 0.047817097 4.292589514 3.795351737 1.316321271 0.969678361 0.915594125 0.971227284 1.114263433 1.295596974 1.446119126 1.503131737 1.462801112 1.363481217 1.240794286 1.115587976 1.001808114 0.909566942 0.843530842 0.803284989 0.785068398 0.783358465 0.792161141 0.806169799 0.821553702 0.835786929 0.846912462 0.853243873 0.853836735 0.845266743 0.831812014
//
IT	4759
RD	8
LK	-485631.407633
QD	-99.302339 -> -83.248370
RI	0.0065951455
TR	0.194079	0.048324
MT	4.320720
MM	C_pi: 0.975947, n_recomb: 52076.558828
RS	0	0.000000	4.152331	75.898420	0.001457	0.000048
RS	1	0.006199	4.152331	80.491554	0.001546	0.000764
RS	2	0.012782	4.152331	85.355322	0.001639	0.001698
RS	3	0.019772	4.152331	90.504734	0.001738	0.001701
RS	4	0.027197	1.346807	295.255661	0.005670	0.004098
RS	5	0.035081	1.346807	311.731889	0.005986	0.004428
RS	6	0.043454	0.959998	460.961647	0.008852	0.006746
RS	7	0.052347	0.959998	484.989756	0.009313	0.007399
RS	8	0.061790	0.894790	546.932212	0.010502	0.008527
RS	9	0.071819	0.894790	574.305019	0.011028	0.009281
RS	10	0.082469	0.949543	568.083031	0.010909	0.009475
RS	11	0.093780	0.949543	596.100756	0.011447	0.010148
RS	12	0.105791	1.103009	538.573817	0.010342	0.009378
RS	13	0.118548	1.103009	565.358348	0.010856	0.009862
RS	14	0.132095	1.305235	501.670061	0.009633	0.008860
RS	15	0.146481	1.305235	526.935173	0.010118	0.009208
RS	16	0.161760	1.479705	488.237512	0.009375	0.008560
RS	17	0.177985	1.479705	512.879476	0.009849	0.008902
RS	18	0.195217	1.551781	513.541003	0.009861	0.008947
RS	19	0.213516	1.551781	539.027797	0.010351	0.009399
RS	20	0.232950	1.513692	579.498701	0.011128	0.010190
RS	21	0.253588	1.513692	607.139984	0.011659	0.010784
RS	22	0.275506	1.408327	682.724273	0.013110	0.012255
RS	23	0.298782	1.408327	713.205328	0.013695	0.012973
RS	24	0.323501	1.276272	820.509042	0.015756	0.015067
RS	25	0.349752	1.276272	853.640680	0.016392	0.015892
RS	26	0.377631	1.141032	990.749393	0.019025	0.018598
RS	27	0.407237	1.141032	1025.140576	0.019685	0.019519
RS	28	0.438679	1.018200	1184.689315	0.022749	0.022739
RS	29	0.472070	1.018200	1217.304753	0.023375	0.023696
RS	30	0.507530	0.919001	1380.263794	0.026505	0.027067
RS	31	0.545189	0.919001	1406.497196	0.027008	0.027914
RS	32	0.585182	0.848444	1545.495845	0.029677	0.030848
RS	33	0.627654	0.848444	1560.382192	0.029963	0.031399
RS	34	0.672759	0.805913	1650.924496	0.031702	0.033329
RS	35	0.720659	0.805913	1651.012930	0.031704	0.033446
RS	36	0.771529	0.787229	1682.680977	0.032312	0.034110
RS	37	0.825552	0.787229	1667.160620	0.032014	0.033767
RS	38	0.882923	0.786391	1646.376049	0.031615	0.033298
RS	39	0.943851	0.786391	1616.645389	0.031044	0.032571
RS	40	1.008555	0.796926	1559.762524	0.029951	0.031344
RS	41	1.077271	0.796926	1518.135956	0.029152	0.030352
RS	42	1.150246	0.813078	1441.831152	0.027687	0.028751
RS	43	1.227744	0.813078	1390.561680	0.026702	0.027594
RS	44	1.310046	0.830657	1306.375363	0.025086	0.025874
RS	45	1.397449	0.830657	1247.419268	0.023954	0.024615
RS	46	1.490271	0.846864	1161.946059	0.022312	0.022910
RS	47	1.588846	0.846864	1097.092603	0.021067	0.021586
RS	48	1.693531	0.859510	1014.163566	0.019474	0.019962
RS	49	1.804706	0.859510	945.150877	0.018149	0.018600
RS	50	1.922771	0.866689	867.003913	0.016649	0.017092
RS	51	2.048156	0.866689	795.613425	0.015278	0.015715
RS	52	2.181312	0.867332	723.024274	0.013884	0.014324
RS	53	2.322722	0.867332	651.294331	0.012506	0.012953
RS	54	2.472898	0.857565	586.740472	0.011267	0.011710
RS	55	2.632382	0.857565	516.408593	0.009916	0.010362
RS	56	2.801753	0.857565	449.244762	0.008627	0.009064
RS	57	2.981622	0.857565	386.012242	0.007412	0.007831
RS	58	3.172640	0.842771	332.434025	0.006384	0.006770
RS	59	3.375499	0.842771	276.825289	0.005316	0.005665
RS	60	3.590933	0.842771	227.068727	0.004360	0.004665
RS	61	3.819720	0.842771	183.296475	0.003520	0.003778
RS	62	4.062690	0.842771	145.467143	0.002793	0.003005
RS	63	4.320720	0.842771	414.811389	0.007965	0.008587
PA	4+25*2+4+6 0.194079160 0.048323848 4.320719596 4.152330546 1.346806618 0.959998463 0.894790208 0.949543208 1.103008966 1.305235097 1.479704998 1.551781080 1.513692020 1.408326876 1.276271656 1.141032390 1.018200367 0.919000684 0.848444244 0.805913191 0.787228584 0.786391191 0.796926323 0.813077677 0.830656637 0.846863690 0.859509776 0.866688610 0.867332342 0.857565148 0.842771097
//
IT	4355
RD	9
LK	-485599.800178
QD	-93.658103 -> -78.739269
RI	0.0061299043
TR	0.192157	0.048779
MT	4.352019
MM	C_pi: 0.986087, n_recomb: 53089.286935
RS	0	0.000000	4.500812	71.491860	0.001347	0.000046
RS	1	0.006211	4.500812	75.835771	0.001428	0.000742
RS	2	0.012807	4.500812	80.437293	0.001515	0.001637
RS	3	0.019813	4.500812	85.310894	0.001607	0.001617
RS	4	0.027254	1.385954	293.223319	0.005523	0.004063
RS	5	0.035157	1.385954	309.669909	0.005833	0.004336
RS	6	0.043551	0.957111	472.724234	0.008904	0.006798
RS	7	0.052466	0.957111	497.395559	0.009369	0.007442
RS	8	0.061935	0.879338	569.046734	0.010719	0.008684
RS	9	0.071992	0.879338	597.453569	0.011254	0.009454
RS	10	0.082674	0.931410	591.997943	0.011151	0.009658
RS	11	0.094019	0.931410	621.094307	0.011699	0.010360
RS	12	0.106068	1.092932	555.458928	0.010463	0.009474
RS	13	0.118866	1.092932	583.063433	0.010983	0.009983
RS	14	0.132459	1.313779	509.347901	0.009594	0.008830
RS	15	0.146896	1.313779	535.080184	0.010079	0.009194
RS	16	0.162229	1.510923	488.830253	0.009208	0.008429
RS	17	0.178515	1.510923	513.660869	0.009675	0.008778
RS	18	0.195812	1.597824	510.226276	0.009611	0.008753
RS	19	0.214184	1.597824	535.774161	0.010092	0.009202
RS	20	0.233696	1.562259	574.916748	0.010829	0.009959
RS	21	0.254421	1.562259	602.639744	0.011351	0.010542
RS	22	0.276432	1.451394	679.009316	0.012790	0.012002
RS	23	0.299810	1.451394	709.716134	0.013368	0.012704
RS	24	0.324641	1.310600	819.886948	0.015444	0.014811
RS	25	0.351013	1.310600	853.488297	0.016076	0.015616
RS	26	0.379024	1.165936	996.059717	0.018762	0.018370
RS	27	0.408773	1.165936	1031.218159	0.019424	0.019269
RS	28	0.440371	1.034572	1199.086705	0.022586	0.022577
RS	29	0.473931	1.034572	1232.700289	0.023219	0.023516
RS	30	0.509575	0.928813	1405.781893	0.026480	0.027008
RS	31	0.547433	0.928813	1432.999205	0.026992	0.027842
RS	32	0.587642	0.854016	1581.468712	0.029789	0.030896
RS	33	0.630348	0.854016	1596.986393	0.030081	0.031439
RS	34	0.675707	0.809370	1693.672149	0.031902	0.033450
RS	35	0.723882	0.809370	1693.826574	0.031905	0.033563
RS	36	0.775049	0.790295	1727.013211	0.032530	0.034246
RS	37	0.829395	0.790295	1711.053444	0.032230	0.033903
RS	38	0.887115	0.790346	1687.829602	0.031792	0.033401
RS	39	0.948420	0.790346	1657.413362	0.031219	0.032681
RS	40	1.013532	0.802599	1595.960320	0.030062	0.031395
RS	41	1.082689	0.802599	1553.670289	0.029265	0.030417
RS	42	1.156140	0.820871	1472.420501	0.027735	0.028757
RS	43	1.234153	0.820871	1420.662886	0.026760	0.027620
RS	44	1.317011	0.840625	1332.200814	0.025094	0.025856
RS	45	1.405015	0.840625	1272.956051	0.023978	0.024621
RS	46	1.498484	0.858793	1184.269356	0.022307	0.022891
RS	47	1.597758	0.858793	1119.254910	0.021083	0.021594
RS	48	1.703198	0.872949	1034.208460	0.019481	0.019964
RS	49	1.815186	0.872949	965.025763	0.018177	0.018628
RS	50	1.934130	0.880963	885.699320	0.016683	0.017128
RS	51	2.060460	0.880963	813.956966	0.015332	0.015772
RS	52	2.194636	0.881645	740.801689	0.013954	0.014399
RS	53	2.337145	0.881645	668.376032	0.012590	0.013042
RS	54	2.488504	0.870667	603.803584	0.011373	0.011824
RS	55	2.649264	0.870667	532.243160	0.010025	0.010478
RS	56	2.820008	0.870667	463.761896	0.008736	0.009180
RS	57	3.001356	0.870667	399.151792	0.007518	0.007944
RS	58	3.193967	0.854537	344.748598	0.006494	0.006888
RS	59	3.398539	0.854537	287.517350	0.005416	0.005772
RS	60	3.615817	0.854537	236.211994	0.004449	0.004762
RS	61	3.846589	0.854537	190.990102	0.003598	0.003863
RS	62	4.091693	0.854537	151.830950	0.002860	0.003078
RS	63	4.352019	0.854537	435.674154	0.008206	0.008853
PA	4+25*2+4+6 0.192156879 0.048779354 4.352019365 4.500811954 1.385954300 0.957110895 0.879337956 0.931410375 1.092931656 1.313779193 1.510922605 1.597823535 1.562259462 1.451394245 1.310600084 1.165936324 1.034571716 0.928813164 0.854015979 0.809370258 0.790295062 0.790346485 0.802599024 0.820871336 0.840625379 0.858793225 0.872948633 0.880962933 0.881645391 0.870666910 0.854537240
//
IT	4322
RD	10
LK	-485570.383834
QD	-88.575120 -> -74.637029
RI	0.0057362021
TR	0.190237	0.049198
MT	4.385007
MM	C_pi: 0.996503, n_recomb: 54085.629423
RS	0	0.000000	4.831704	67.954132	0.001256	0.000044
RS	1	0.006223	4.831704	72.098482	0.001333	0.000723
RS	2	0.012833	4.831704	76.490013	0.001414	0.001587
RS	3	0.019855	4.831704	81.142753	0.001500	0.001550
RS	4	0.027313	1.431980	289.852911	0.005359	0.004014
RS	5	0.035236	1.431980	306.200446	0.005661	0.004234
RS	6	0.043652	0.959526	481.835308	0.008909	0.006823
RS	7	0.052591	0.959526	507.041642	0.009375	0.007455
RS	8	0.062087	0.868107	589.085746	0.010892	0.008818
RS	9	0.072173	0.868107	618.450679	0.011435	0.009599
RS	10	0.082888	0.916175	614.976986	0.011370	0.009830
RS	11	0.094269	0.916175	645.119125	0.011928	0.010557
RS	12	0.106358	1.083872	572.206667	0.010580	0.009571
RS	13	0.119200	1.083872	600.630173	0.011105	0.010103
RS	14	0.132840	1.321398	517.374771	0.009566	0.008811
RS	15	0.147330	1.321398	543.591468	0.010051	0.009189
RS	16	0.162721	1.540070	490.137809	0.009062	0.008316
RS	17	0.179070	1.540070	515.184008	0.009525	0.008670
RS	18	0.196437	1.641544	507.890422	0.009390	0.008581
RS	19	0.214884	1.641544	533.529651	0.009865	0.009027
RS	20	0.234479	1.608733	571.424637	0.010565	0.009751
RS	21	0.255294	1.608733	599.255025	0.011080	0.010325
RS	22	0.277404	1.492817	676.316298	0.012505	0.011772
RS	23	0.300889	1.492817	707.262324	0.013077	0.012460
RS	24	0.325837	1.343827	820.022640	0.015162	0.014576
RS	25	0.352336	1.343827	854.090650	0.015791	0.015364
RS	26	0.380485	1.190262	1001.683114	0.018520	0.018156
RS	27	0.410386	1.190262	1037.592760	0.019184	0.019037
RS	28	0.442147	1.050797	1213.261540	0.022432	0.022423
RS	29	0.475885	1.050797	1247.857121	0.023072	0.023346
RS	30	0.511722	0.938805	1430.587305	0.026450	0.026947
RS	31	0.549789	0.938805	1458.788077	0.026972	0.027770
RS	32	0.590225	0.859991	1616.381866	0.029886	0.030935
RS	33	0.633178	0.859991	1632.555536	0.030185	0.031472
RS	34	0.678803	0.813356	1735.191090	0.032082	0.033557
RS	35	0.727268	0.813356	1735.461815	0.032087	0.033669
RS	36	0.778749	0.793939	1770.092664	0.032728	0.034369
RS	37	0.833433	0.793939	1753.765745	0.032426	0.034028
RS	38	0.891520	0.794875	1728.115682	0.031951	0.033493
RS	39	0.953222	0.794875	1697.101568	0.031378	0.032781
RS	40	1.018764	0.808817	1631.148861	0.030159	0.031439
RS	41	1.088384	0.808817	1588.289335	0.029366	0.030474
RS	42	1.162337	0.829175	1502.199034	0.027774	0.028758
RS	43	1.240892	0.829175	1450.043291	0.026810	0.027641
RS	44	1.324336	0.851076	1357.414370	0.025098	0.025836
RS	45	1.412972	0.851076	1297.960083	0.023998	0.024625
RS	46	1.507124	0.871183	1206.158207	0.022301	0.022872
RS	47	1.607134	0.871183	1141.048265	0.021097	0.021600
RS	48	1.713369	0.886832	1053.963533	0.019487	0.019964
RS	49	1.826214	0.886832	984.664136	0.018206	0.018654
RS	50	1.946082	0.895668	904.220496	0.016718	0.017162
RS	51	2.073410	0.895668	832.170768	0.015386	0.015827
RS	52	2.208660	0.896376	758.502868	0.014024	0.014471
RS	53	2.352328	0.896376	685.418992	0.012673	0.013128
RS	54	2.504935	0.884173	620.884012	0.011480	0.011934
RS	55	2.667040	0.884173	548.123449	0.010134	0.010591
RS	56	2.839232	0.884173	478.348047	0.008844	0.009293
RS	57	3.022140	0.884173	412.378350	0.007625	0.008054
RS	58	3.216430	0.866705	357.179609	0.006604	0.007004
RS	59	3.422810	0.866705	298.329427	0.005516	0.005877
RS	60	3.642034	0.866705	245.474024	0.004539	0.004856
RS	61	3.874900	0.866705	198.797216	0.003676	0.003945
RS	62	4.122257	0.866705	158.299837	0.002927	0.003149
RS	63	4.385007	0.866705	457.012564	0.008450	0.009115
PA	4+25*2+4+6 0.190237168 0.049197612 4.385006816 4.831703890 1.431979583 0.959526090 0.868107397 0.916174903 1.083871977 1.321397557 1.540069698 1.641544498 1.608733499 1.492817232 1.343827044 1.190261875 1.050797084 0.938804822 0.859990807 0.813356224 0.793938748 0.794874914 0.808816515 0.829175353 0.851076116 0.871183194 0.886832068 0.895668424 0.896375936 0.884173101 0.866705312
//
IT	4546
RD	11
LK	-485542.873734
QD	-83.928708 -> -70.859129
RI	0.0054012837
TR	0.188348	0.049589
MT	4.418662
MM	C_pi: 1.007011, n_recomb: 55065.898529
RS	0	0.000000	5.136487	65.185814	0.001184	0.000042
RS	1	0.006236	5.136487	69.174919	0.001256	0.000707
RS	2	0.012860	5.136487	73.403139	0.001333	0.001546
RS	3	0.019897	5.136487	77.884164	0.001414	0.001498
RS	4	0.027374	1.483358	285.590720	0.005186	0.003955
RS	5	0.035316	1.483358	301.789675	0.005481	0.004127
RS	6	0.043754	0.966080	488.710608	0.008875	0.006826
RS	7	0.052718	0.966080	514.358668	0.009341	0.007444
RS	8	0.062241	0.860206	607.237586	0.011027	0.008931
RS	9	0.072357	0.860206	637.491231	0.011577	0.009719
RS	10	0.083105	0.903273	637.072354	0.011569	0.009992
RS	11	0.094523	0.903273	668.228236	0.012135	0.010740
RS	12	0.106652	1.075652	588.787347	0.010692	0.009670
RS	13	0.119538	1.075652	618.025688	0.011223	0.010220
RS	14	0.133228	1.328210	525.643404	0.009546	0.008800
RS	15	0.147771	1.328210	552.355712	0.010031	0.009190
RS	16	0.163221	1.567365	491.989672	0.008935	0.008217
RS	17	0.179634	1.567365	517.270802	0.009394	0.008575
RS	18	0.197071	1.683166	506.311937	0.009195	0.008428
RS	19	0.215595	1.683166	532.064604	0.009662	0.008871
RS	20	0.235274	1.653304	568.776581	0.010329	0.009564
RS	21	0.256180	1.653304	596.732615	0.010837	0.010128
RS	22	0.278390	1.532731	674.407716	0.012247	0.011563
RS	23	0.301985	1.532731	705.600889	0.012814	0.012238
RS	24	0.327051	1.376020	820.719395	0.014904	0.014359
RS	25	0.353680	1.376020	855.247853	0.015531	0.015131
RS	26	0.381970	1.214006	1007.489022	0.018296	0.017954
RS	27	0.412024	1.214006	1044.132245	0.018962	0.018820
RS	28	0.443951	1.066809	1227.159860	0.022285	0.022273
RS	29	0.477870	1.066809	1262.719679	0.022931	0.023183
RS	30	0.513903	0.948856	1454.694947	0.026417	0.026883
RS	31	0.552184	0.948856	1483.875597	0.026947	0.027698
RS	32	0.592851	0.866203	1650.316366	0.029970	0.030965
RS	33	0.636054	0.866203	1667.164685	0.030276	0.031499
RS	34	0.681952	0.817674	1775.608610	0.032245	0.033653
RS	35	0.730711	0.817674	1776.036273	0.032253	0.033764
RS	36	0.782511	0.797941	1812.077068	0.032907	0.034480
RS	37	0.837540	0.797941	1795.441077	0.032605	0.034143
RS	38	0.896001	0.799745	1767.399477	0.032096	0.033576
RS	39	0.958108	0.799745	1735.856842	0.031523	0.032872
RS	40	1.024087	0.815336	1665.484158	0.030245	0.031476
RS	41	1.094180	0.815336	1622.127508	0.029458	0.030526
RS	42	1.168644	0.837740	1531.295576	0.027808	0.028757
RS	43	1.247752	0.837740	1478.809099	0.026855	0.027659
RS	44	1.331792	0.861751	1382.111898	0.025099	0.025814
RS	45	1.421073	0.861751	1322.505229	0.024017	0.024627
RS	46	1.515920	0.883770	1227.670824	0.022295	0.022852
RS	47	1.616682	0.883770	1162.511447	0.021111	0.021606
RS	48	1.723727	0.900892	1073.453784	0.019494	0.019965
RS	49	1.837447	0.900892	1004.074881	0.018234	0.018678
RS	50	1.958259	0.910534	922.564343	0.016754	0.017194
RS	51	2.086603	0.910534	850.239485	0.015440	0.015880
RS	52	2.222950	0.911251	776.103595	0.014094	0.014540
RS	53	2.367800	0.911251	702.390759	0.012755	0.013211
RS	54	2.521681	0.897812	637.942921	0.011585	0.012041
RS	55	2.685159	0.897812	564.006532	0.010242	0.010700
RS	56	2.858829	0.897812	492.958213	0.008952	0.009403
RS	57	3.043330	0.897812	425.646635	0.007730	0.008162
RS	58	3.239334	0.878999	369.685005	0.006714	0.007116
RS	59	3.447561	0.878999	309.221116	0.005615	0.005980
RS	60	3.668772	0.878999	254.817252	0.004627	0.004948
RS	61	3.903777	0.878999	206.683932	0.003753	0.004026
RS	62	4.153436	0.878999	164.844104	0.002994	0.003219
RS	63	4.418662	0.878999	478.717157	0.008694	0.009374
PA	4+25*2+4+6 0.188348201 0.049588608 4.418662493 5.136486969 1.483357772 0.966079860 0.860205999 0.903273369 1.075652306 1.328210106 1.567365216 1.683166415 1.653303770 1.532731004 1.376020166 1.214006361 1.066808929 0.948855618 0.866202529 0.817674030 0.797941090 0.799744639 0.815336137 0.837739516 0.861750727 0.883770193 0.900891693 0.910533648 0.911251087 0.897812180 0.878999227
//
IT	4204
RD	12
LK	-485517.059411
QD	-79.641787 -> -67.353718
RI	0.0051148701
TR	0.186504	0.049958
MT	4.452408
MM	C_pi: 1.017505, n_recomb: 56030.156832
RS	0	0.000000	5.409512	63.080702	0.001126	0.000041
RS	1	0.006248	5.409512	66.953056	0.001195	0.000694
RS	2	0.012887	5.409512	71.058547	0.001268	0.001513
RS	3	0.019940	5.409512	75.410623	0.001346	0.001458
RS	4	0.027434	1.538914	280.774424	0.005011	0.003888
RS	5	0.035396	1.538914	296.790967	0.005297	0.004018
RS	6	0.043856	0.975879	493.732752	0.008812	0.006813
RS	7	0.052844	0.975879	519.743200	0.009276	0.007414
RS	8	0.062394	0.854930	623.707123	0.011132	0.009027
RS	9	0.072541	0.854930	654.787288	0.011686	0.009817
RS	10	0.083321	0.892253	658.352996	0.011750	0.010145
RS	11	0.094775	0.892253	690.492482	0.012324	0.010911
RS	12	0.106945	1.068106	605.199280	0.010801	0.009768
RS	13	0.119875	1.068106	635.246876	0.011338	0.010336
RS	14	0.133614	1.334280	534.090967	0.009532	0.008797
RS	15	0.148210	1.334280	561.306467	0.010018	0.009198
RS	16	0.163719	1.592985	494.263782	0.008821	0.008130
RS	17	0.180196	1.592985	519.793967	0.009277	0.008492
RS	18	0.197703	1.722885	505.326280	0.009019	0.008289
RS	19	0.216304	1.722885	531.208628	0.009481	0.008729
RS	20	0.236067	1.696134	566.792041	0.010116	0.009393
RS	21	0.257065	1.696134	594.886752	0.010617	0.009949
RS	22	0.279375	1.571256	673.108896	0.012013	0.011370
RS	23	0.303078	1.571256	704.553360	0.012575	0.012033
RS	24	0.328263	1.407257	821.827279	0.014668	0.014156
RS	25	0.355022	1.407257	856.807817	0.015292	0.014915
RS	26	0.383452	1.237199	1013.370427	0.018086	0.017763
RS	27	0.413659	1.237199	1050.728602	0.018753	0.018616
RS	28	0.445753	1.082587	1240.728077	0.022144	0.022128
RS	29	0.479852	1.082587	1277.233408	0.022795	0.023027
RS	30	0.516082	0.958904	1478.100305	0.026380	0.026816
RS	31	0.554576	0.958904	1508.255219	0.026919	0.027625
RS	32	0.595475	0.872558	1683.306648	0.030043	0.030987
RS	33	0.638929	0.872558	1700.844620	0.030356	0.031519
RS	34	0.685098	0.822209	1814.989430	0.032393	0.033738
RS	35	0.734152	0.822209	1815.608844	0.032404	0.033851
RS	36	0.786271	0.802174	1853.052595	0.033072	0.034580
RS	37	0.841646	0.802174	1836.156966	0.032771	0.034248
RS	38	0.900481	0.804818	1805.776763	0.032229	0.033651
RS	39	0.962993	0.804818	1773.763344	0.031657	0.032956
RS	40	1.029410	0.822014	1699.058303	0.030324	0.031509
RS	41	1.099977	0.822014	1655.263056	0.029542	0.030573
RS	42	1.174953	0.846414	1559.787737	0.027838	0.028754
RS	43	1.254614	0.846414	1507.023166	0.026897	0.027675
RS	44	1.339251	0.872497	1406.346556	0.025100	0.025793
RS	45	1.429178	0.872497	1346.630891	0.024034	0.024629
RS	46	1.524723	0.896397	1248.838737	0.022289	0.022833
RS	47	1.626238	0.896397	1183.663688	0.021125	0.021611
RS	48	1.734095	0.914969	1092.688436	0.019502	0.019965
RS	49	1.848692	0.914969	1023.257349	0.018263	0.018702
RS	50	1.970448	0.925398	940.722815	0.016790	0.017226
RS	51	2.099813	0.925398	868.147608	0.015494	0.015932
RS	52	2.237260	0.926112	793.581126	0.014163	0.014608
RS	53	2.383295	0.926112	719.264003	0.012837	0.013291
RS	54	2.538454	0.911427	654.948466	0.011689	0.012145
RS	55	2.703308	0.911427	579.858681	0.010349	0.010807
RS	56	2.878463	0.911427	507.557980	0.009059	0.009510
RS	57	3.064561	0.911427	438.922631	0.007834	0.008267
RS	58	3.262287	0.891260	382.232946	0.006822	0.007227
RS	59	3.472367	0.891260	320.162262	0.005714	0.006081
RS	60	3.695573	0.891260	264.213914	0.004716	0.005039
RS	61	3.932725	0.891260	214.625362	0.003831	0.004106
RS	62	4.184695	0.891260	171.442011	0.003060	0.003288
RS	63	4.452408	0.891260	500.707307	0.008936	0.009630
PA	4+25*2+4+6 0.186504395 0.049958426 4.452407924 5.409511755 1.538913522 0.975879078 0.854930287 0.892253113 1.068106359 1.334280036 1.592985333 1.722885301 1.696133611 1.571256260 1.407256906 1.237198743 1.082586586 0.958903619 0.872558351 0.822209316 0.802173638 0.804818092 0.822013867 0.846414306 0.872496970 0.896397456 0.914968770 0.925398107 0.926111832 0.911427369 0.891260262
//
IT	3828
RD	13
LK	-485492.775529
QD	-75.663672 -> -64.086355
RI	0.0048691215
TR	0.184715	0.050312
MT	4.485834
MM	C_pi: 1.027906, n_recomb: 56978.484009
RS	0	0.000000	5.647477	61.541698	0.001080	0.000040
RS	1	0.006260	5.647477	65.330385	0.001147	0.000684
RS	2	0.012913	5.647477	69.348054	0.001217	0.001488
RS	3	0.019982	5.647477	73.607995	0.001292	0.001428
RS	4	0.027493	1.597637	275.666648	0.004838	0.003817
RS	5	0.035475	1.597637	291.479644	0.005116	0.003910
RS	6	0.043956	0.988240	497.232169	0.008727	0.006787
RS	7	0.052969	0.988240	523.537712	0.009188	0.007370
RS	8	0.062545	0.851741	638.681328	0.011209	0.009108
RS	9	0.072721	0.851741	670.532145	0.011768	0.009898
RS	10	0.083534	0.882756	678.886481	0.011915	0.010290
RS	11	0.095024	0.882756	711.981331	0.012496	0.011072
RS	12	0.107234	1.061106	621.441083	0.010907	0.009867
RS	13	0.120208	1.061106	652.291248	0.011448	0.010449
RS	14	0.133994	1.339665	542.667996	0.009524	0.008800
RS	15	0.148643	1.339665	570.391451	0.010011	0.009209
RS	16	0.164209	1.617074	496.867967	0.008720	0.008053
RS	17	0.180750	1.617074	522.657393	0.009173	0.008417
RS	18	0.198326	1.760854	504.810928	0.008860	0.008163
RS	19	0.217002	1.760854	530.834859	0.009316	0.008600
RS	20	0.236848	1.737362	565.332215	0.009922	0.009236
RS	21	0.257937	1.737362	593.574607	0.010418	0.009785
RS	22	0.280345	1.608508	672.280321	0.011799	0.011191
RS	23	0.304156	1.608508	703.977140	0.012355	0.011844
RS	24	0.329459	1.437608	823.229351	0.014448	0.013966
RS	25	0.356345	1.437608	858.651920	0.015070	0.014713
RS	26	0.384914	1.259862	1019.249372	0.017888	0.017581
RS	27	0.415272	1.259862	1057.303158	0.018556	0.018421
RS	28	0.447530	1.098120	1253.924209	0.022007	0.021986
RS	29	0.481808	1.098120	1291.355532	0.022664	0.022875
RS	30	0.518232	0.968905	1500.799811	0.026340	0.026746
RS	31	0.556936	0.968905	1531.921686	0.026886	0.027551
RS	32	0.598064	0.878992	1715.375684	0.030106	0.031001
RS	33	0.641766	0.878992	1733.615431	0.030426	0.031533
RS	34	0.688204	0.826879	1853.381875	0.032528	0.033814
RS	35	0.737549	0.826879	1854.223192	0.032543	0.033928
RS	36	0.789983	0.806545	1893.078964	0.033224	0.034672
RS	37	0.845700	0.806545	1875.966682	0.032924	0.034345
RS	38	0.904906	0.809998	1843.314434	0.032351	0.033720
RS	39	0.967818	0.809998	1810.879378	0.031782	0.033034
RS	40	1.034668	0.828749	1731.932882	0.030396	0.031539
RS	41	1.105703	0.828749	1687.747746	0.029621	0.030617
RS	42	1.181186	0.855097	1587.725209	0.027865	0.028750
RS	43	1.261394	0.855097	1534.725120	0.026935	0.027690
RS	44	1.346624	0.883207	1430.156761	0.025100	0.025773
RS	45	1.437189	0.883207	1370.365509	0.024051	0.024630
RS	46	1.533425	0.908956	1269.681113	0.022284	0.022814
RS	47	1.635685	0.908956	1204.515936	0.021140	0.021616
RS	48	1.744346	0.928952	1111.673110	0.019510	0.019966
RS	49	1.859811	0.928952	1042.210410	0.018291	0.018725
RS	50	1.982504	0.940150	958.688567	0.016825	0.017258
RS	51	2.112879	0.940150	885.882927	0.015548	0.015982
RS	52	2.251416	0.940846	810.919199	0.014232	0.014674
RS	53	2.398625	0.940846	736.019269	0.012917	0.013369
RS	54	2.555051	0.924908	671.878458	0.011792	0.012246
RS	55	2.721269	0.924908	595.656146	0.010454	0.010912
RS	56	2.897894	0.924908	522.122888	0.009164	0.009614
RS	57	3.085576	0.924908	452.181957	0.007936	0.008369
RS	58	3.285008	0.903379	394.799627	0.006929	0.007335
RS	59	3.496925	0.903379	331.130422	0.005811	0.006180
RS	60	3.722110	0.903379	273.643404	0.004803	0.005127
RS	61	3.961391	0.903379	222.603064	0.003907	0.004184
RS	62	4.215654	0.903379	178.077468	0.003125	0.003356
RS	63	4.485834	0.903379	522.923342	0.009178	0.009882
PA	4+25*2+4+6 0.184715078 0.050311585 4.485833594 5.647476909 1.597637494 0.988239782 0.851741449 0.882755582 1.061106364 1.339665044 1.617073597 1.760854217 1.737361957 1.608508143 1.437607533 1.259862115 1.098119635 0.968905306 0.878992430 0.826878750 0.806544919 0.809997750 0.828749325 0.855096789 0.883206645 0.908955942 0.928951519 0.940149900 0.940846409 0.924907867 0.903378579
//
IT	4104
RD	14
LK	-485469.886919
QD	-71.957485 -> -61.031415
RI	0.0046575967
TR	0.182984	0.050651
MT	4.518727
MM	C_pi: 1.038170, n_recomb: 57910.965439
RS	0	0.000000	5.849450	60.480956	0.001044	0.000039
RS	1	0.006273	5.849450	64.214110	0.001109	0.000676
RS	2	0.012938	5.849450	68.173660	0.001177	0.001470
RS	3	0.020023	5.849450	72.372815	0.001250	0.001407
RS	4	0.027551	1.658724	270.455723	0.004670	0.003744
RS	5	0.035552	1.658724	286.053603	0.004940	0.003805
RS	6	0.044054	1.002628	499.493680	0.008625	0.006749
RS	7	0.053090	1.002628	526.037677	0.009084	0.007315
RS	8	0.062693	0.850226	652.329285	0.011264	0.009176
RS	9	0.072898	0.850226	684.900661	0.011827	0.009963
RS	10	0.083743	0.874500	698.737813	0.012066	0.010427
RS	11	0.095268	0.874500	732.761840	0.012653	0.011222
RS	12	0.107516	1.054560	637.512852	0.011008	0.009965
RS	13	0.120533	1.054560	669.158241	0.011555	0.010561
RS	14	0.134366	1.344428	551.335647	0.009520	0.008807
RS	15	0.149066	1.344428	579.569777	0.010008	0.009224
RS	16	0.164689	1.639760	499.732763	0.008629	0.007984
RS	17	0.181292	1.639760	525.788808	0.009079	0.008351
RS	18	0.198936	1.797208	504.674474	0.008715	0.008048
RS	19	0.217687	1.797208	530.848827	0.009167	0.008482
RS	20	0.237613	1.777114	564.292931	0.009744	0.009091
RS	21	0.258790	1.777114	592.689185	0.010234	0.009633
RS	22	0.281296	1.644580	671.822745	0.011601	0.011025
RS	23	0.305212	1.644580	703.771075	0.012153	0.011668
RS	24	0.330629	1.467137	824.841441	0.014243	0.013786
RS	25	0.357641	1.467137	860.695089	0.014862	0.014522
RS	26	0.386346	1.282032	1025.066885	0.017701	0.017407
RS	27	0.416853	1.282032	1063.796703	0.018370	0.018236
RS	28	0.449272	1.113415	1266.718247	0.021874	0.021847
RS	29	0.483726	1.113415	1305.055705	0.022536	0.022728
RS	30	0.520340	0.978844	1522.788114	0.026295	0.026674
RS	31	0.559251	0.978844	1554.868638	0.026849	0.027475
RS	32	0.600602	0.885467	1746.542697	0.030159	0.031009
RS	33	0.644548	0.885467	1765.494254	0.030486	0.031541
RS	34	0.691250	0.831635	1890.814900	0.032650	0.033880
RS	35	0.740881	0.831635	1891.905336	0.032669	0.033998
RS	36	0.793626	0.811000	1932.198146	0.033365	0.034756
RS	37	0.849678	0.811000	1914.907679	0.033066	0.034434
RS	38	0.909247	0.815226	1880.057779	0.032465	0.033783
RS	39	0.972553	0.815226	1847.244321	0.031898	0.033107
RS	40	1.039829	0.835483	1764.151544	0.030463	0.031566
RS	41	1.111325	0.835483	1719.618203	0.029694	0.030657
RS	42	1.187305	0.863726	1615.143602	0.027890	0.028746
RS	43	1.268052	0.863726	1561.943299	0.026971	0.027704
RS	44	1.353863	0.893820	1453.563734	0.025100	0.025753
RS	45	1.445057	0.893820	1393.724030	0.024067	0.024632
RS	46	1.541971	0.921384	1290.209354	0.022279	0.022797
RS	47	1.644964	0.921384	1225.074135	0.021154	0.021622
RS	48	1.754417	0.942779	1130.407064	0.019520	0.019967
RS	49	1.870736	0.942779	1060.929427	0.018320	0.018748
RS	50	1.994351	0.954726	976.455022	0.016861	0.017288
RS	51	2.125720	0.954726	903.435713	0.015600	0.016031
RS	52	2.265328	0.955393	828.104881	0.014300	0.014738
RS	53	2.413694	0.955393	752.641573	0.012997	0.013446
RS	54	2.571366	0.938195	688.714096	0.011893	0.012345
RS	55	2.738928	0.938195	611.379603	0.010557	0.011013
RS	56	2.917001	0.938195	536.633579	0.009267	0.009717
RS	57	3.106243	0.938195	465.405667	0.008037	0.008469
RS	58	3.307355	0.915295	407.367247	0.007034	0.007441
RS	59	3.521082	0.915295	342.108787	0.005907	0.006277
RS	60	3.748215	0.915295	283.090236	0.004888	0.005214
RS	61	3.989595	0.915295	230.603110	0.003982	0.004261
RS	62	4.246116	0.915295	184.738241	0.003190	0.003422
RS	63	4.518727	0.915295	545.318207	0.009416	0.010131
PA	4+25*2+4+6 0.182983632 0.050650834 4.518727323 5.849450461 1.658724225 1.002628067 0.850226133 0.874500500 1.054559554 1.344427952 1.639760336 1.797207722 1.777113761 1.644579986 1.467137019 1.282031558 1.113414700 0.978843604 0.885466828 0.831635028 0.811000016 0.815226047 0.835482969 0.863726035 0.893819518 0.921383507 0.942778914 0.954726323 0.955392918 0.938195232 0.915294870
//
IT	4744
RD	15
LK	-485448.278437
QD	-68.494956 -> -58.168865
RI	0.0044747253
TR	0.181313	0.050979
MT	4.550910
MM	C_pi: 1.048263, n_recomb: 58827.845363
RS	0	0.000000	6.016448	59.820700	0.001017	0.000038
RS	1	0.006284	6.016448	63.522007	0.001080	0.000671
RS	2	0.012963	6.016448	67.448457	0.001147	0.001456
RS	3	0.020062	6.016448	71.613246	0.001217	0.001393
RS	4	0.027607	1.721564	265.266174	0.004509	0.003669
RS	5	0.035626	1.721564	280.643973	0.004771	0.003705
RS	6	0.044149	1.018633	500.751103	0.008512	0.006704
RS	7	0.053208	1.018633	527.485717	0.008967	0.007252
RS	8	0.062836	0.850077	664.788083	0.011301	0.009232
RS	9	0.073069	0.850077	698.034416	0.011866	0.010014
RS	10	0.083945	0.867285	717.949790	0.012204	0.010558
RS	11	0.095505	0.867285	752.878059	0.012798	0.011363
RS	12	0.107791	1.048362	653.434815	0.011108	0.010062
RS	13	0.120849	1.048362	685.868250	0.011659	0.010670
RS	14	0.134728	1.348603	560.072048	0.009521	0.008818
RS	15	0.149478	1.348603	588.818280	0.010009	0.009243
RS	16	0.165156	1.661155	502.804231	0.008547	0.007922
RS	17	0.181819	1.661155	529.132067	0.008995	0.008291
RS	18	0.199529	1.832083	504.839069	0.008582	0.007942
RS	19	0.218352	1.832083	531.170010	0.009029	0.008373
RS	20	0.238359	1.815504	563.589967	0.009580	0.008957
RS	21	0.259622	1.815504	592.143934	0.010066	0.009492
RS	22	0.282221	1.679562	671.654281	0.011417	0.010869
RS	23	0.306241	1.679562	703.851655	0.011965	0.011504
RS	24	0.331770	1.495907	826.595330	0.014051	0.013617
RS	25	0.358904	1.495907	862.868377	0.014668	0.014343
RS	26	0.387742	1.303738	1030.778408	0.017522	0.017240
RS	27	0.418393	1.303738	1070.164575	0.018191	0.018059
RS	28	0.450970	1.128472	1279.098339	0.021743	0.021710
RS	29	0.485594	1.128472	1318.321871	0.022410	0.022584
RS	30	0.522394	0.988699	1544.076529	0.026247	0.026600
RS	31	0.561507	0.988699	1577.106386	0.026809	0.027398
RS	32	0.603078	0.891950	1776.829877	0.030204	0.031010
RS	33	0.647261	0.891950	1796.501527	0.030538	0.031543
RS	34	0.694221	0.836436	1927.327563	0.032762	0.033939
RS	35	0.744131	0.836436	1928.691300	0.032785	0.034060
RS	36	0.797178	0.815493	1970.453949	0.033495	0.034832
RS	37	0.853559	0.815493	1953.019661	0.033199	0.034516
RS	38	0.913483	0.820456	1916.050238	0.032570	0.033841
RS	39	0.977173	0.820456	1882.896546	0.032007	0.033174
RS	40	1.044865	0.842168	1795.753426	0.030526	0.031590
RS	41	1.116811	0.842168	1750.907903	0.029763	0.030695
RS	42	1.193278	0.872255	1642.072821	0.027913	0.028741
RS	43	1.274551	0.872255	1588.702160	0.027006	0.027717
RS	44	1.360931	0.904287	1476.590361	0.025100	0.025734
RS	45	1.452739	0.904287	1416.724166	0.024083	0.024633
RS	46	1.550317	0.933630	1310.437489	0.022276	0.022782
RS	47	1.654027	0.933630	1245.347914	0.021169	0.021627
RS	48	1.764254	0.956399	1148.897694	0.019530	0.019969
RS	49	1.881408	0.956399	1079.417989	0.018349	0.018771
RS	50	2.005924	0.969077	994.019962	0.016897	0.017319
RS	51	2.138266	0.969077	920.801276	0.015652	0.016078
RS	52	2.278924	0.969702	845.130863	0.014366	0.014801
RS	53	2.428421	0.969702	769.121895	0.013074	0.013520
RS	54	2.587313	0.951241	705.444143	0.011992	0.012442
RS	55	2.756190	0.951241	627.016919	0.010659	0.011113
RS	56	2.935680	0.951241	551.077422	0.009368	0.009816
RS	57	3.126449	0.951241	478.581020	0.008135	0.008567
RS	58	3.329207	0.926963	419.922619	0.007138	0.007545
RS	59	3.544706	0.926963	353.084949	0.006002	0.006372
RS	60	3.773748	0.926963	292.543012	0.004973	0.005300
RS	61	4.017183	0.926963	238.615275	0.004056	0.004337
RS	62	4.275917	0.926963	191.415375	0.003254	0.003487
RS	63	4.550910	0.926963	567.857905	0.009653	0.010377
PA	4+25*2+4+6 0.181312566 0.050978555 4.550909879 6.016447559 1.721563723 1.018633096 0.850077344 0.867284830 1.048361889 1.348602621 1.661155429 1.832083194 1.815504093 1.679562223 1.495906771 1.303738319 1.128471520 0.988698542 0.891950492 0.836435717 0.815492870 0.820456022 0.842167544 0.872255175 0.904286720 0.933629946 0.956398542 0.969077137 0.969701817 0.951241330 0.926962998
//
IT	4180
RD	16
LK	-485427.850314
QD	-65.252612 -> -55.481581
RI	0.0043161635
TR	0.179701	0.051296
MT	4.582321
MM	C_pi: 1.058171, n_recomb: 59729.201344
RS	0	0.000000	6.150665	59.495546	0.000996	0.000038
RS	1	0.006296	6.150665	63.184931	0.001058	0.000667
RS	2	0.012988	6.150665	67.099339	0.001123	0.001448
RS	3	0.020101	6.150665	71.252010	0.001193	0.001384
RS	4	0.027662	1.785679	260.179986	0.004356	0.003594
RS	5	0.035699	1.785679	275.337409	0.004610	0.003608
RS	6	0.044242	1.035952	501.188347	0.008391	0.006652
RS	7	0.053323	1.035952	528.072848	0.008841	0.007183
RS	8	0.062975	0.851043	676.188524	0.011321	0.009278
RS	9	0.073236	0.851043	710.068625	0.011888	0.010054
RS	10	0.084142	0.860924	736.580933	0.012332	0.010682
RS	11	0.095735	0.860924	772.390470	0.012932	0.011497
RS	12	0.108057	1.042469	669.202909	0.011204	0.010159
RS	13	0.121156	1.042469	702.416735	0.011760	0.010778
RS	14	0.135079	1.352235	568.856523	0.009524	0.008832
RS	15	0.149878	1.352235	598.115242	0.010014	0.009264
RS	16	0.165610	1.681360	506.040441	0.008472	0.007867
RS	17	0.182332	1.681360	532.643647	0.008918	0.008237
RS	18	0.200106	1.865565	505.254984	0.008459	0.007844
RS	19	0.218999	1.865565	531.747171	0.008903	0.008273
RS	20	0.239082	1.852630	563.160278	0.009429	0.008832
RS	21	0.260430	1.852630	591.874237	0.009909	0.009361
RS	22	0.283121	1.713529	671.715166	0.011246	0.010723
RS	23	0.307240	1.713529	704.158149	0.011789	0.011350
RS	24	0.332879	1.523960	828.447804	0.013870	0.013456
RS	25	0.360131	1.523960	865.128437	0.014484	0.014173
RS	26	0.389099	1.325011	1036.355328	0.017351	0.017079
RS	27	0.419891	1.325011	1076.378345	0.018021	0.017889
RS	28	0.452621	1.143301	1291.053646	0.021615	0.021577
RS	29	0.487412	1.143301	1331.143164	0.022286	0.022444
RS	30	0.524393	0.998466	1564.669566	0.026196	0.026524
RS	31	0.563702	0.998466	1598.638769	0.026765	0.027319
RS	32	0.605486	0.898424	1806.260921	0.030241	0.031006
RS	33	0.649900	0.898424	1826.659201	0.030582	0.031540
RS	34	0.697111	0.841258	1962.942473	0.032864	0.033990
RS	35	0.747294	0.841258	1964.601509	0.032892	0.034115
RS	36	0.800636	0.819999	2007.871322	0.033616	0.034902
RS	37	0.857336	0.819999	1990.324676	0.033322	0.034592
RS	38	0.917606	0.825662	1951.318939	0.032669	0.033895
RS	39	0.981671	0.825662	1917.859346	0.032109	0.033237
RS	40	1.049768	0.848778	1826.761597	0.030584	0.031612
RS	41	1.122153	0.848778	1781.635713	0.029829	0.030731
RS	42	1.199095	0.880659	1668.531164	0.027935	0.028737
RS	43	1.280880	0.880659	1615.015717	0.027039	0.027729
RS	44	1.367815	0.914584	1499.245920	0.025101	0.025717
RS	45	1.460223	0.914584	1439.371656	0.024098	0.024635
RS	46	1.558448	0.945672	1330.367211	0.022273	0.022767
RS	47	1.662857	0.945672	1265.336294	0.021185	0.021634
RS	48	1.773839	0.969788	1167.140371	0.019541	0.019972
RS	49	1.891809	0.969788	1097.669680	0.018377	0.018793
RS	50	2.017205	0.983182	1011.373438	0.016933	0.017349
RS	51	2.150495	0.983182	937.968754	0.015704	0.016125
RS	52	2.292177	0.983755	861.984079	0.014432	0.014862
RS	53	2.442779	0.983755	785.446905	0.013150	0.013593
RS	54	2.602862	0.964030	722.053716	0.012089	0.012537
RS	55	2.773023	0.964030	642.553537	0.010758	0.011210
RS	56	2.953897	0.964030	565.440357	0.009467	0.009914
RS	57	3.146158	0.964030	491.694618	0.008232	0.008663
RS	58	3.350523	0.938367	432.452898	0.007240	0.007647
RS	59	3.567754	0.938367	364.047095	0.006095	0.006465
RS	60	3.798661	0.938367	301.991058	0.005056	0.005384
RS	61	4.044104	0.938367	246.630093	0.004129	0.004411
RS	62	4.305000	0.938367	198.100638	0.003317	0.003551
RS	63	4.582321	0.938367	590.510939	0.009886	0.010620
PA	4+25*2+4+6 0.179700940 0.051296011 4.582321250 6.150664574 1.785678910 1.035951761 0.851042681 0.860924375 1.042469092 1.352234967 1.681359540 1.865564555 1.852629630 1.713529447 1.523959588 1.325010653 1.143301477 0.998466242 0.898423788 0.841258135 0.819998560 0.825661647 0.848777899 0.880658913 0.914584148 0.945671876 0.969788063 0.983182091 0.983754769 0.964029541 0.938366590
//
IT	4139
RD	17
LK	-485408.515625
QD	-62.211267 -> -52.955400
RI	0.0041782101
TR	0.178149	0.051605
MT	4.612877
MM	C_pi: 1.067878, n_recomb: 60615.380176
RS	0	0.000000	6.255268	59.448628	0.000981	0.000038
RS	1	0.006307	6.255268	63.142701	0.001042	0.000665
RS	2	0.013011	6.255268	67.062629	0.001106	0.001443
RS	3	0.020138	6.255268	71.221741	0.001175	0.001381
RS	4	0.027715	1.850593	255.262716	0.004211	0.003519
RS	5	0.035769	1.850593	270.203356	0.004458	0.003516
RS	6	0.044331	1.054319	500.967921	0.008265	0.006596
RS	7	0.053434	1.054319	527.967981	0.008710	0.007109
RS	8	0.063110	0.852931	686.636460	0.011328	0.009315
RS	9	0.073397	0.852931	721.112560	0.011897	0.010085
RS	10	0.084332	0.855295	754.661231	0.012450	0.010800
RS	11	0.095957	0.855295	791.329953	0.013055	0.011622
RS	12	0.108315	1.036831	684.823353	0.011298	0.010255
RS	13	0.121453	1.036831	718.809800	0.011859	0.010883
RS	14	0.135419	1.355376	577.667796	0.009530	0.008849
RS	15	0.150266	1.355376	607.438309	0.010021	0.009287
RS	16	0.166049	1.700454	509.409591	0.008404	0.007817
RS	17	0.182828	1.700454	536.290498	0.008847	0.008188
RS	18	0.200664	1.897760	505.872744	0.008346	0.007754
RS	19	0.219626	1.897760	532.529194	0.008785	0.008179
RS	20	0.239783	1.888560	562.957252	0.009287	0.008715
RS	21	0.261212	1.888560	591.832338	0.009764	0.009238
RS	22	0.283992	1.746539	671.959891	0.011086	0.010586
RS	23	0.308209	1.746539	704.644332	0.011625	0.011205
RS	24	0.333953	1.551346	830.357108	0.013699	0.013303
RS	25	0.361320	1.551346	867.433242	0.014310	0.014011
RS	26	0.390414	1.345868	1041.779993	0.017187	0.016924
RS	27	0.421342	1.345868	1082.420630	0.017857	0.017726
RS	28	0.454221	1.157908	1302.585404	0.021489	0.021445
RS	29	0.489173	1.157908	1343.520882	0.022165	0.022306
RS	30	0.526330	1.008133	1584.589942	0.026142	0.026446
RS	31	0.565829	1.008133	1619.487756	0.026717	0.027239
RS	32	0.607820	0.904870	1834.857636	0.030270	0.030996
RS	33	0.652460	0.904870	1855.987859	0.030619	0.031532
RS	34	0.699914	0.846080	1997.689095	0.032957	0.034036
RS	35	0.750361	0.846080	1999.663479	0.032989	0.034164
RS	36	0.803990	0.824491	2044.486015	0.033729	0.034966
RS	37	0.861000	0.824491	2026.855557	0.033438	0.034662
RS	38	0.921607	0.830818	1985.895523	0.032762	0.033945
RS	39	0.986035	0.830818	1952.161101	0.032206	0.033296
RS	40	1.054526	0.855289	1857.206304	0.030639	0.031633
RS	41	1.127337	0.855289	1811.828085	0.029891	0.030765
RS	42	1.204740	0.888913	1694.542339	0.027956	0.028732
RS	43	1.287025	0.888913	1640.904082	0.027071	0.027741
RS	44	1.374498	0.924689	1521.545074	0.025102	0.025700
RS	45	1.467488	0.924689	1461.678392	0.024114	0.024638
RS	46	1.566343	0.957487	1350.007505	0.022272	0.022754
RS	47	1.671432	0.957487	1285.046113	0.021200	0.021640
RS	48	1.783149	0.982926	1185.138651	0.019552	0.019975
RS	49	1.901911	0.982926	1115.686606	0.018406	0.018816
RS	50	2.028163	0.997017	1028.518536	0.016968	0.017379
RS	51	2.162377	0.997017	954.939563	0.015754	0.016171
RS	52	2.305055	0.997528	878.663869	0.014496	0.014923
RS	53	2.456731	0.997528	801.614617	0.013225	0.013664
RS	54	2.617973	0.976538	738.538175	0.012184	0.012630
RS	55	2.789384	0.976538	657.984115	0.010855	0.011305
RS	56	2.971605	0.976538	579.716540	0.009564	0.010009
RS	57	3.165318	0.976538	504.740320	0.008327	0.008757
RS	58	3.371248	0.949486	444.951257	0.007341	0.007747
RS	59	3.590164	0.949486	374.988689	0.006186	0.006557
RS	60	3.822887	0.949486	311.428275	0.005138	0.005466
RS	61	4.070286	0.949486	254.642011	0.004201	0.004483
RS	62	4.333288	0.949486	204.789096	0.003379	0.003614
RS	63	4.612877	0.949486	613.257765	0.010117	0.010859
PA	4+25*2+4+6 0.178148765 0.051604670 4.612876584 6.255268152 1.850593043 1.054319430 0.852931112 0.855295315 1.036830623 1.355376412 1.700453654 1.897759891 1.888560266 1.746539258 1.551345998 1.345867791 1.157907635 1.008133094 0.904870379 0.846079875 0.824491216 0.830818410 0.855289177 0.888913075 0.924689199 0.957486732 0.982925728 0.997016903 0.997528214 0.976538492 0.949485842
//
IT	4171
RD	18
LK	-485390.195878
QD	-59.353808 -> -50.577372
RI	0.0040583093
TR	0.176654	0.051905
MT	4.642580
MM	C_pi: 1.077380, n_recomb: 61486.496447
RS	0	0.000000	6.332557	59.643845	0.000970	0.000037
RS	1	0.006317	6.332557	63.357139	0.001030	0.000665
RS	2	0.013033	6.332557	67.297956	0.001095	0.001441
RS	3	0.020174	6.332557	71.479760	0.001163	0.001381
RS	4	0.027766	1.915981	250.546170	0.004075	0.003446
RS	5	0.035837	1.915981	265.275839	0.004314	0.003430
RS	6	0.044418	1.073545	500.212713	0.008135	0.006536
RS	7	0.053541	1.073545	527.299018	0.008576	0.007032
RS	8	0.063240	0.855593	696.222157	0.011323	0.009345
RS	9	0.073552	0.855593	731.259492	0.011893	0.010106
RS	10	0.084516	0.850287	772.227189	0.012559	0.010912
RS	11	0.096172	0.850287	809.734269	0.013169	0.011742
RS	12	0.108565	1.031410	700.300568	0.011390	0.010350
RS	13	0.121740	1.031410	735.051860	0.011955	0.010987
RS	14	0.135748	1.358062	586.494325	0.009539	0.008869
RS	15	0.150640	1.358062	616.775393	0.010031	0.009311
RS	16	0.166474	1.718527	512.881960	0.008341	0.007771
RS	17	0.183307	1.718527	540.041820	0.008783	0.008144
RS	18	0.201204	1.928744	506.658955	0.008240	0.007669
RS	19	0.220232	1.928744	533.481730	0.008676	0.008092
RS	20	0.240462	1.923371	562.940847	0.009156	0.008605
RS	21	0.261969	1.923371	591.977295	0.009628	0.009123
RS	22	0.284835	1.778653	672.350293	0.010935	0.010456
RS	23	0.309146	1.778653	705.271553	0.011470	0.011067
RS	24	0.334993	1.578104	832.296766	0.013536	0.013157
RS	25	0.362472	1.578104	869.756428	0.014145	0.013857
RS	26	0.391687	1.366333	1047.039562	0.017029	0.016774
RS	27	0.422748	1.366333	1088.278986	0.017699	0.017568
RS	28	0.455770	1.172298	1313.697093	0.021366	0.021316
RS	29	0.490879	1.172298	1355.458655	0.022045	0.022171
RS	30	0.528206	1.017701	1603.846595	0.026085	0.026366
RS	31	0.567891	1.017701	1639.661858	0.026667	0.027158
RS	32	0.610083	0.911282	1862.640400	0.030293	0.030982
RS	33	0.654940	0.911282	1884.506629	0.030649	0.031520
RS	34	0.702631	0.850887	2031.594022	0.033041	0.034075
RS	35	0.753334	0.850887	2033.901703	0.033079	0.034208
RS	36	0.807241	0.828959	2080.317735	0.033834	0.035025
RS	37	0.864553	0.828959	2062.629797	0.033546	0.034727
RS	38	0.925485	0.835914	2019.801518	0.032850	0.033991
RS	39	0.990267	0.835914	1985.820356	0.032297	0.033352
RS	40	1.059141	0.861693	1887.099266	0.030691	0.031653
RS	41	1.132366	0.861693	1841.494208	0.029950	0.030797
RS	42	1.210217	0.897011	1720.112864	0.027975	0.028728
RS	43	1.292985	0.897011	1666.371564	0.027101	0.027753
RS	44	1.380982	0.934595	1543.491805	0.025103	0.025685
RS	45	1.474539	0.934595	1483.646339	0.024130	0.024641
RS	46	1.574005	0.969069	1369.357380	0.022271	0.022742
RS	47	1.679755	0.969069	1304.475005	0.021216	0.021647
RS	48	1.792185	0.995806	1202.888535	0.019563	0.019979
RS	49	1.911717	0.995806	1133.463816	0.018434	0.018838
RS	50	2.038801	1.010579	1045.446740	0.017003	0.017408
RS	51	2.173913	1.010579	971.704988	0.015804	0.016216
RS	52	2.317560	1.011021	895.160756	0.014559	0.014981
RS	53	2.470281	1.011021	817.615517	0.013297	0.013733
RS	54	2.632650	0.988769	754.886258	0.012277	0.012720
RS	55	2.805276	0.988769	673.297816	0.010950	0.011398
RS	56	2.988807	0.988769	593.895620	0.009659	0.010103
RS	57	3.183932	0.988769	517.708332	0.008420	0.008848
RS	58	3.391384	0.960324	457.407323	0.007439	0.007845
RS	59	3.611941	0.960324	385.900491	0.006276	0.006647
RS	60	3.846430	0.960324	320.846537	0.005218	0.005547
RS	61	4.095733	0.960324	262.643986	0.004272	0.004555
RS	62	4.360785	0.960324	211.474740	0.003439	0.003676
RS	63	4.642580	0.960324	636.076309	0.010345	0.011095
PA	4+25*2+4+6 0.176653553 0.051905146 4.642579861 6.332557022 1.915981219 1.073545163 0.855593431 0.850287082 1.031409534 1.358061763 1.718527266 1.928744435 1.923371374 1.778652597 1.578103852 1.366332548 1.172298440 1.017701252 0.911282110 0.850887294 0.828958951 0.835913687 0.861692777 0.897010944 0.934595047 0.969068879 0.995806418 1.010579414 1.011020803 0.988768785 0.960323605
//
IT	4581
RD	19
LK	-485372.821400
QD	-56.665653 -> -48.336384
RI	0.0039534392
TR	0.175213	0.052198
MT	4.671447
MM	C_pi: 1.086681, n_recomb: 62342.797807
RS	0	0.000000	6.387351	60.029766	0.000963	0.000037
RS	1	0.006327	6.387351	63.773762	0.001023	0.000665
RS	2	0.013055	6.387351	67.747615	0.001087	0.001442
RS	3	0.020209	6.387351	71.964959	0.001154	0.001384
RS	4	0.027815	1.981515	246.056079	0.003947	0.003375
RS	5	0.035902	1.981515	260.582499	0.004180	0.003348
RS	6	0.044501	1.093445	499.038480	0.008005	0.006473
RS	7	0.053644	1.093445	526.186637	0.008440	0.006954
RS	8	0.063366	0.858906	705.028982	0.011309	0.009367
RS	9	0.073703	0.858906	740.595605	0.011879	0.010119
RS	10	0.084694	0.845813	789.310150	0.012661	0.011019
RS	11	0.096380	0.845813	827.635881	0.013276	0.011854
RS	12	0.108806	1.026186	715.633310	0.011479	0.010443
RS	13	0.122018	1.026186	751.141535	0.012049	0.011089
RS	14	0.136066	1.360339	595.321816	0.009549	0.008890
RS	15	0.151003	1.360339	626.111594	0.010043	0.009337
RS	16	0.166885	1.735644	516.439661	0.008284	0.007729
RS	17	0.183772	1.735644	543.879154	0.008724	0.008103
RS	18	0.201727	1.958609	507.582055	0.008142	0.007590
RS	19	0.220819	1.958609	534.572302	0.008575	0.008010
RS	20	0.241118	1.957129	563.080647	0.009032	0.008502
RS	21	0.262702	1.957129	592.278102	0.009500	0.009014
RS	22	0.285652	1.809930	672.855610	0.010793	0.010333
RS	23	0.310053	1.809930	706.008740	0.011325	0.010938
RS	24	0.335999	1.604265	834.249946	0.013382	0.013017
RS	25	0.363587	1.604265	872.081504	0.013988	0.013710
RS	26	0.392920	1.386428	1052.127294	0.016876	0.016629
RS	27	0.424109	1.386428	1093.947222	0.017547	0.017416
RS	28	0.457271	1.186484	1324.397715	0.021244	0.021189
RS	29	0.492532	1.186484	1366.965840	0.021927	0.022039
RS	30	0.530024	1.027169	1622.463131	0.026025	0.026286
RS	31	0.569888	1.027169	1659.184311	0.026614	0.027075
RS	32	0.612275	0.917652	1889.637175	0.030310	0.030964
RS	33	0.657344	0.917652	1912.242359	0.030673	0.031504
RS	34	0.705264	0.855673	2064.681199	0.033118	0.034109
RS	35	0.756216	0.855673	2067.338718	0.033161	0.034246
RS	36	0.810392	0.833392	2115.396263	0.033932	0.035080
RS	37	0.867997	0.833392	2097.674827	0.033647	0.034788
RS	38	0.929246	0.840941	2053.057992	0.032932	0.034035
RS	39	0.994370	0.840941	2018.855954	0.032383	0.033404
RS	40	1.063616	0.867983	1916.459899	0.030741	0.031671
RS	41	1.137243	0.867983	1870.650937	0.030006	0.030828
RS	42	1.215528	0.904949	1745.255558	0.027995	0.028724
RS	43	1.298767	0.904949	1691.428804	0.027131	0.027765
RS	44	1.387273	0.944300	1565.092707	0.025105	0.025671
RS	45	1.481378	0.944300	1505.280527	0.024145	0.024644
RS	46	1.581439	0.980418	1388.419504	0.022271	0.022730
RS	47	1.687830	0.980418	1323.624550	0.021231	0.021654
RS	48	1.800954	1.008431	1220.389399	0.019575	0.019984
RS	49	1.921235	1.008431	1151.000028	0.018462	0.018860
RS	50	2.049127	1.023871	1062.155327	0.017037	0.017437
RS	51	2.185111	1.023871	988.261862	0.015852	0.016260
RS	52	2.329699	1.024237	911.468857	0.014620	0.015039
RS	53	2.483436	1.024237	833.443766	0.013369	0.013801
RS	54	2.646901	1.000725	771.091482	0.012369	0.012809
RS	55	2.820708	1.000725	688.488252	0.011044	0.011489
RS	56	3.005514	1.000725	607.971341	0.009752	0.010194
RS	57	3.202012	1.000725	530.592580	0.008511	0.008938
RS	58	3.410944	0.970886	469.814373	0.007536	0.007942
RS	59	3.633096	0.970886	396.776402	0.006364	0.006735
RS	60	3.869304	0.970886	330.240383	0.005297	0.005627
RS	61	4.120459	0.970886	270.631198	0.004341	0.004625
RS	62	4.387504	0.970886	218.153386	0.003499	0.003737
RS	63	4.671447	0.970886	658.950293	0.010570	0.011328
PA	4+25*2+4+6 0.175212703 0.052197918 4.671447220 6.387350657 1.981514539 1.093445006 0.858906117 0.845812552 1.026186465 1.360338635 1.735644097 1.958608607 1.957129277 1.809929848 1.604265217 1.386427973 1.186483509 1.027169021 0.917652366 0.855673340 0.833391603 0.840940764 0.867982637 0.904948723 0.944299959 0.980417646 1.008430685 1.023871161 1.024236881 1.000725089 0.970885998
//
IT	3878
RD	20
LK	-485356.328975
QD	-54.133759 -> -46.222378
RI	0.0038608912
TR	0.173825	0.052484
MT	4.699461
MM	C_pi: 1.095778, n_recomb: 63184.708193
RS	0	0.000000	6.423732	60.567283	0.000959	0.000037
RS	1	0.006337	6.423732	64.351127	0.001018	0.000667
RS	2	0.013076	6.423732	68.367693	0.001082	0.001445
RS	3	0.020242	6.423732	72.630813	0.001149	0.001390
RS	4	0.027862	2.047016	241.793864	0.003827	0.003306
RS	5	0.035965	2.047016	256.125301	0.004054	0.003271
RS	6	0.044582	1.113923	497.514903	0.007874	0.006409
RS	7	0.053744	1.113923	524.703472	0.008304	0.006875
RS	8	0.063488	0.862772	713.127189	0.011286	0.009382
RS	9	0.073848	0.862772	749.193459	0.011857	0.010126
RS	10	0.084866	0.841813	805.925479	0.012755	0.011121
RS	11	0.096581	0.841813	845.050672	0.013374	0.011961
RS	12	0.109039	1.021143	730.822455	0.011566	0.010535
RS	13	0.122286	1.021143	767.079612	0.012140	0.011189
RS	14	0.136373	1.362242	604.141665	0.009562	0.008912
RS	15	0.151353	1.362242	635.437896	0.010057	0.009365
RS	16	0.167282	1.751889	520.060255	0.008231	0.007691
RS	17	0.184220	1.751889	547.779224	0.008669	0.008066
RS	18	0.202232	1.987417	508.620445	0.008050	0.007516
RS	19	0.221386	1.987417	535.778715	0.008480	0.007934
RS	20	0.241753	1.989905	563.348375	0.008916	0.008405
RS	21	0.263411	1.989905	592.705848	0.009381	0.008912
RS	22	0.286441	1.840404	673.458535	0.010659	0.010216
RS	23	0.310931	1.840404	706.838605	0.011187	0.010814
RS	24	0.336973	1.629857	836.204081	0.013234	0.012884
RS	25	0.364665	1.629857	874.396245	0.013839	0.013570
RS	26	0.394112	1.406166	1057.045605	0.016729	0.016489
RS	27	0.425425	1.406166	1099.428390	0.017400	0.017269
RS	28	0.458723	1.200465	1334.704511	0.021124	0.021064
RS	29	0.494131	1.200465	1378.060093	0.021810	0.021909
RS	30	0.531783	1.036530	1640.470017	0.025963	0.026204
RS	31	0.571821	1.036530	1678.085286	0.026558	0.026993
RS	32	0.614396	0.923971	1915.883507	0.030322	0.030943
RS	33	0.659669	0.923971	1939.229517	0.030691	0.031485
RS	34	0.707812	0.860424	2096.990581	0.033188	0.034138
RS	35	0.759005	0.860424	2100.012575	0.033236	0.034280
RS	36	0.813443	0.837779	2149.751938	0.034023	0.035130
RS	37	0.871330	0.837779	2132.019158	0.033743	0.034844
RS	38	0.932886	0.845889	2085.695987	0.033010	0.034076
RS	39	0.998343	0.845889	2051.296506	0.032465	0.033454
RS	40	1.067949	0.874150	1945.314230	0.030788	0.031689
RS	41	1.141965	0.874150	1899.321835	0.030060	0.030858
RS	42	1.220672	0.912718	1769.992330	0.028013	0.028721
RS	43	1.304367	0.912718	1716.095304	0.027160	0.027776
RS	44	1.393366	0.953796	1586.363564	0.025107	0.025657
RS	45	1.488005	0.953796	1526.594809	0.024161	0.024647
RS	46	1.588641	0.991527	1407.203293	0.022271	0.022720
RS	47	1.695655	0.991527	1342.502926	0.021247	0.021662
RS	48	1.809451	1.020793	1237.647659	0.019588	0.019988
RS	49	1.930458	1.020793	1168.300686	0.018490	0.018882
RS	50	2.059135	1.036887	1078.648307	0.017071	0.017466
RS	51	2.195965	1.036887	1004.613346	0.015900	0.016302
RS	52	2.341467	1.037171	927.591217	0.014681	0.015095
RS	53	2.496190	1.037171	849.101327	0.013438	0.013867
RS	54	2.660718	1.012405	787.152432	0.012458	0.012896
RS	55	2.835673	1.012405	703.553581	0.011135	0.011578
RS	56	3.021715	1.012405	621.941503	0.009843	0.010283
RS	57	3.219547	1.012405	543.390588	0.008600	0.009026
RS	58	3.429917	0.981171	482.169324	0.007631	0.008036
RS	59	3.653618	0.981171	407.613388	0.006451	0.006822
RS	60	3.891495	0.981171	339.606907	0.005375	0.005705
RS	61	4.144448	0.981171	278.600937	0.004409	0.004694
RS	62	4.413431	0.981171	224.822571	0.003558	0.003797
RS	63	4.699461	0.981171	681.869246	0.010792	0.011557
PA	4+25*2+4+6 0.173824722 0.052483728 4.699460507 6.423731855 2.047015997 1.113922803 0.862772347 0.841813282 1.021143494 1.362242452 1.751888615 1.987416838 1.989905317 1.840403855 1.629857398 1.406165786 1.200464556 1.036529933 0.923970888 0.860424493 0.837778812 0.845888903 0.874149544 0.912717686 0.953796307 0.991527189 1.020793043 1.036887101 1.037170537 1.012404618 0.981170938
//
IT	3866
RD	21
LK	-485340.661041
QD	-51.745862 -> -44.225679
RI	0.0037793379
TR	0.172487	0.052763
MT	4.726656
MM	C_pi: 1.104676, n_recomb: 64012.352503
RS	0	0.000000	6.444375	61.233155	0.000957	0.000037
RS	1	0.006347	6.444375	65.064620	0.001016	0.000669
RS	2	0.013096	6.444375	69.132124	0.001080	0.001449
RS	3	0.020275	6.444375	73.449724	0.001147	0.001397
RS	4	0.027908	2.112223	237.768464	0.003714	0.003239
RS	5	0.036026	2.112223	251.914151	0.003935	0.003198
RS	6	0.044660	1.134838	495.725867	0.007744	0.006344
RS	7	0.053841	1.134838	522.937189	0.008169	0.006795
RS	8	0.063605	0.867117	720.573131	0.011257	0.009393
RS	9	0.073989	0.867117	757.111290	0.011828	0.010127
RS	10	0.085031	0.838226	822.098330	0.012843	0.011219
RS	11	0.096775	0.838226	862.004692	0.013466	0.012063
RS	12	0.109264	1.016263	745.868976	0.011652	0.010626
RS	13	0.122546	1.016263	782.867048	0.012230	0.011287
RS	14	0.136670	1.363801	612.946751	0.009575	0.008936
RS	15	0.151691	1.363801	644.746882	0.010072	0.009393
RS	16	0.167666	1.767313	523.730495	0.008182	0.007656
RS	17	0.184654	1.767313	551.728370	0.008619	0.008032
RS	18	0.202720	2.015232	509.753693	0.007963	0.007447
RS	19	0.221934	2.015232	537.079982	0.008390	0.007862
RS	20	0.242366	2.021749	563.723293	0.008806	0.008313
RS	21	0.264096	2.021749	593.239426	0.009268	0.008815
RS	22	0.287204	1.870115	674.139530	0.010531	0.010105
RS	23	0.311779	1.870115	707.741501	0.011056	0.010697
RS	24	0.337914	1.654910	838.144953	0.013093	0.012756
RS	25	0.365708	1.654910	876.686660	0.013696	0.013435
RS	26	0.395266	1.425562	1061.791893	0.016587	0.016353
RS	27	0.426699	1.425562	1104.720367	0.017258	0.017126
RS	28	0.460128	1.214249	1344.626446	0.021006	0.020941
RS	29	0.495678	1.214249	1388.750642	0.021695	0.021782
RS	30	0.533485	1.045786	1657.881806	0.025899	0.026122
RS	31	0.573691	1.045786	1696.379033	0.026501	0.026909
RS	32	0.616449	0.930234	1941.400274	0.030329	0.030918
RS	33	0.661921	0.930234	1965.487945	0.030705	0.031462
RS	34	0.710279	0.865138	2128.537181	0.033252	0.034163
RS	35	0.761706	0.865138	2131.937064	0.033305	0.034309
RS	36	0.816397	0.842116	2183.402504	0.034109	0.035176
RS	37	0.874559	0.842116	2165.678684	0.033832	0.034897
RS	38	0.936413	0.850755	2117.729377	0.033083	0.034114
RS	39	1.002192	0.850755	2083.153878	0.032543	0.033501
RS	40	1.072146	0.880193	1973.670432	0.030833	0.031706
RS	41	1.146540	0.880193	1927.513278	0.030112	0.030886
RS	42	1.225656	0.920320	1794.324829	0.028031	0.028718
RS	43	1.309793	0.920320	1740.371506	0.027188	0.027787
RS	44	1.399270	0.963088	1607.301965	0.025109	0.025645
RS	45	1.494427	0.963088	1547.586109	0.024176	0.024651
RS	46	1.595622	1.002402	1425.706426	0.022272	0.022711
RS	47	1.703240	1.002402	1361.107194	0.021263	0.021669
RS	48	1.817689	1.032900	1254.657466	0.019600	0.019993
RS	49	1.939401	1.032900	1185.359898	0.018518	0.018903
RS	50	2.068839	1.049635	1094.918563	0.017105	0.017494
RS	51	2.206491	1.049635	1020.752512	0.015946	0.016344
RS	52	2.352880	1.049832	943.519531	0.014740	0.015150
RS	53	2.508560	1.049832	864.580333	0.013506	0.013931
RS	54	2.674121	1.023817	803.061226	0.012545	0.012980
RS	55	2.850190	1.023817	718.486279	0.011224	0.011665
RS	56	3.037433	1.023817	635.798947	0.009932	0.010370
RS	57	3.236561	1.023817	556.095583	0.008687	0.009112
RS	58	3.448327	0.991190	494.464431	0.007725	0.008129
RS	59	3.673533	0.991190	418.404651	0.006536	0.006907
RS	60	3.913033	0.991190	348.940205	0.005451	0.005782
RS	61	4.167733	0.991190	286.548138	0.004476	0.004762
RS	62	4.438599	0.991190	231.478011	0.003616	0.003856
RS	63	4.726656	0.991190	704.817599	0.011011	0.011784
PA	4+25*2+4+6 0.172486743 0.052762808 4.726655795 6.444374677 2.112223299 1.134837750 0.867116752 0.838226301 1.016262616 1.363801414 1.767313014 2.015232024 2.021749085 1.870114964 1.654910461 1.425562360 1.214248719 1.045786359 0.930234225 0.865137816 0.842115811 0.850754831 0.880192702 0.920320069 0.963088439 1.002401520 1.032899905 1.049635141 1.049831557 1.023816879 0.991190192
//
IT	4051
RD	22
LK	-485325.765428
QD	-49.491770 -> -42.338346
RI	0.0037074819
TR	0.171197	0.053036
MT	4.753053
MM	C_pi: 1.113377, n_recomb: 64826.004601
RS	0	0.000000	6.451593	62.009003	0.000957	0.000037
RS	1	0.006356	6.451593	65.894771	0.001016	0.000672
RS	2	0.013116	6.451593	70.020285	0.001080	0.001455
RS	3	0.020306	6.451593	74.399847	0.001148	0.001407
RS	4	0.027952	2.176967	233.976187	0.003609	0.003175
RS	5	0.036085	2.176967	247.945585	0.003825	0.003130
RS	6	0.044735	1.156117	493.720733	0.007616	0.006279
RS	7	0.053934	1.156117	520.939437	0.008036	0.006715
RS	8	0.063718	0.871863	727.429122	0.011221	0.009398
RS	9	0.074124	0.871863	764.413537	0.011792	0.010123
RS	10	0.085192	0.835003	837.847922	0.012925	0.011312
RS	11	0.096963	0.835003	878.517840	0.013552	0.012159
RS	12	0.109482	1.011533	760.771180	0.011736	0.010716
RS	13	0.122796	1.011533	798.502041	0.012318	0.011383
RS	14	0.136957	1.365050	621.727953	0.009591	0.008961
RS	15	0.152018	1.365050	654.029051	0.010089	0.009422
RS	16	0.168037	1.781976	527.436664	0.008136	0.007624
RS	17	0.185073	1.781976	555.712409	0.008572	0.008000
RS	18	0.203193	2.042109	510.965867	0.007882	0.007381
RS	19	0.222464	2.042109	538.459765	0.008306	0.007794
RS	20	0.242960	2.052699	564.190724	0.008703	0.008226
RS	21	0.264758	2.052699	593.863972	0.009161	0.008724
RS	22	0.287942	1.899102	674.882528	0.010411	0.009999
RS	23	0.312600	1.899102	708.701304	0.010932	0.010586
RS	24	0.338825	1.679449	840.063559	0.012959	0.012633
RS	25	0.366717	1.679449	878.944069	0.013559	0.013306
RS	26	0.396382	1.444634	1066.365663	0.016450	0.016221
RS	27	0.427932	1.444634	1109.823170	0.017120	0.016989
RS	28	0.461487	1.227842	1354.175035	0.020889	0.020820
RS	29	0.497176	1.227842	1399.049374	0.021582	0.021657
RS	30	0.535132	1.054938	1674.719854	0.025834	0.026039
RS	31	0.575502	1.054938	1714.086710	0.026441	0.026826
RS	32	0.618437	0.936439	1966.212048	0.030331	0.030890
RS	33	0.664101	0.936439	1991.041390	0.030714	0.031437
RS	34	0.712667	0.869806	2159.351172	0.033310	0.034184
RS	35	0.764321	0.869806	2163.140712	0.033368	0.034335
RS	36	0.819257	0.846398	2216.369386	0.034190	0.035218
RS	37	0.877686	0.846398	2198.673239	0.033917	0.034945
RS	38	0.939828	0.855537	2149.172228	0.033153	0.034150
RS	39	1.005920	0.855537	2114.440790	0.032617	0.033545
RS	40	1.076212	0.886111	2001.542854	0.030876	0.031721
RS	41	1.150973	0.886111	1955.237953	0.030161	0.030913
RS	42	1.230485	0.927756	1818.263398	0.028048	0.028715
RS	43	1.315051	0.927756	1764.266323	0.027215	0.027798
RS	44	1.404992	0.972178	1627.914310	0.025112	0.025633
RS	45	1.500650	0.972178	1568.259777	0.024192	0.024655
RS	46	1.602388	1.013044	1443.930523	0.022274	0.022703
RS	47	1.710593	1.013044	1379.438555	0.021279	0.021677
RS	48	1.825674	1.044755	1271.419805	0.019613	0.019999
RS	49	1.948071	1.044755	1202.178275	0.018545	0.018924
RS	50	2.078247	1.062119	1110.966215	0.017138	0.017521
RS	51	2.216697	1.062119	1036.679087	0.015992	0.016385
RS	52	2.363947	1.062226	959.251759	0.014797	0.015203
RS	53	2.520557	1.062226	879.878551	0.013573	0.013994
RS	54	2.687120	1.034969	818.813726	0.012631	0.013063
RS	55	2.864271	1.034969	733.282347	0.011312	0.011750
RS	56	3.052681	1.034969	649.539810	0.010020	0.010456
RS	57	3.253066	1.034969	568.703850	0.008773	0.009196
RS	58	3.466189	1.000951	506.695783	0.007816	0.008220
RS	59	3.692857	1.000951	429.146590	0.006620	0.006991
RS	60	3.933932	1.000951	358.237009	0.005526	0.005857
RS	61	4.190330	1.000951	294.469877	0.004542	0.004829
RS	62	4.463025	1.000951	238.117132	0.003673	0.003914
RS	63	4.753053	1.000951	727.784970	0.011227	0.012008
PA	4+25*2+4+6 0.171196528 0.053035509 4.753052829 6.451592960 2.176967265 1.156117257 0.871863427 0.835003141 1.011533485 1.365050012 1.781976351 2.042109446 2.052698788 1.899101875 1.679449024 1.444633737 1.227842456 1.054937947 0.936438885 0.869806004 0.846397962 0.855536887 0.886110593 0.927755821 0.972177645 1.013044274 1.044754984 1.062119238 1.062225505 1.034969181 1.000951136
//
IT	4582
RD	23
LK	-485311.593931
QD	-47.361861 -> -40.552759
RI	0.0036438659
TR	0.169952	0.053302
MT	4.778673
MM	C_pi: 1.121886, n_recomb: 65625.890248
RS	0	0.000000	6.448347	62.870624	0.000958	0.000038
RS	1	0.006365	6.448347	66.815911	0.001018	0.000676
RS	2	0.013135	6.448347	71.004960	0.001082	0.001462
RS	3	0.020336	6.448347	75.452331	0.001150	0.001417
RS	4	0.027995	2.241005	230.420414	0.003511	0.003114
RS	5	0.036142	2.241005	244.223567	0.003721	0.003066
RS	6	0.044807	1.177665	491.555186	0.007490	0.006213
RS	7	0.054024	1.177665	518.768549	0.007905	0.006636
RS	8	0.063828	0.876966	733.735207	0.011181	0.009399
RS	9	0.074255	0.876966	771.141563	0.011751	0.010114
RS	10	0.085347	0.832108	853.186176	0.013001	0.011400
RS	11	0.097144	0.832108	894.602471	0.013632	0.012250
RS	12	0.109692	1.006942	775.531622	0.011817	0.010804
RS	13	0.123038	1.006942	813.987199	0.012403	0.011478
RS	14	0.137235	1.366022	630.475636	0.009607	0.008987
RS	15	0.152334	1.366022	663.274369	0.010107	0.009452
RS	16	0.168395	1.795913	531.172505	0.008094	0.007595
RS	17	0.185479	1.795913	559.724929	0.008529	0.007971
RS	18	0.203649	2.068091	512.245331	0.007806	0.007319
RS	19	0.222976	2.068091	539.906166	0.008227	0.007730
RS	20	0.243533	2.082807	564.733303	0.008605	0.008143
RS	21	0.265399	2.082807	594.561771	0.009060	0.008637
RS	22	0.288656	1.927399	675.674186	0.010296	0.009898
RS	23	0.313394	1.927399	709.704651	0.010814	0.010480
RS	24	0.339706	1.703491	841.954693	0.012830	0.012515
RS	25	0.367693	1.703491	881.163630	0.013427	0.013182
RS	26	0.397461	1.463387	1070.772171	0.016316	0.016093
RS	27	0.429124	1.463387	1114.742623	0.016986	0.016855
RS	28	0.462803	1.241247	1363.366381	0.020775	0.020701
RS	29	0.498625	1.241247	1408.972743	0.021470	0.021534
RS	30	0.536727	1.063982	1691.007005	0.025767	0.025955
RS	31	0.577254	1.063982	1731.230902	0.026380	0.026742
RS	32	0.620361	0.942580	1990.343614	0.030329	0.030860
RS	33	0.666211	0.942580	2015.913724	0.030718	0.031410
RS	34	0.714980	0.874426	2189.450028	0.033363	0.034202
RS	35	0.766853	0.874426	2193.639976	0.033426	0.034357
RS	36	0.822027	0.850620	2248.675342	0.034265	0.035258
RS	37	0.880714	0.850620	2231.023784	0.033996	0.034991
RS	38	0.943135	0.860231	2180.043751	0.033219	0.034184
RS	39	1.009530	0.860231	2145.174457	0.032688	0.033588
RS	40	1.080151	0.891903	2028.941283	0.030917	0.031737
RS	41	1.155267	0.891903	1982.504249	0.030209	0.030939
RS	42	1.235163	0.935026	1841.814812	0.028065	0.028713
RS	43	1.320146	0.935026	1787.785327	0.027242	0.027809
RS	44	1.410537	0.981065	1648.205054	0.025115	0.025623
RS	45	1.506681	0.981065	1588.619288	0.024207	0.024659
RS	46	1.608945	1.023458	1461.876839	0.022276	0.022695
RS	47	1.717719	1.023458	1397.497685	0.021295	0.021685
RS	48	1.833415	1.056363	1287.933111	0.019625	0.020004
RS	49	1.956475	1.056363	1218.754065	0.018571	0.018945
RS	50	2.087369	1.074345	1126.788033	0.017170	0.017548
RS	51	2.226593	1.074345	1052.389871	0.016036	0.016425
RS	52	2.374679	1.074358	974.785078	0.014854	0.015255
RS	53	2.532190	1.074358	894.992971	0.013638	0.014055
RS	54	2.699727	1.045868	834.405449	0.012715	0.013144
RS	55	2.877928	1.045868	747.937347	0.011397	0.011833
RS	56	3.067471	1.045868	663.159724	0.010105	0.010539
RS	57	3.269078	1.045868	581.211120	0.008856	0.009278
RS	58	3.483517	1.010462	518.858198	0.007906	0.008310
RS	59	3.711605	1.010462	439.834583	0.006702	0.007073
RS	60	3.954211	1.010462	367.493240	0.005600	0.005931
RS	61	4.212259	1.010462	302.362605	0.004607	0.004895
RS	62	4.486731	1.010462	244.736893	0.003729	0.003971
RS	63	4.778673	1.010462	750.759969	0.011440	0.012229
PA	4+25*2+4+6 0.169951912 0.053302134 4.778672579 6.448347401 2.241005118 1.177664574 0.876966182 0.832107718 1.006941639 1.366022466 1.795913336 2.068091141 2.082806770 1.927398887 1.703490953 1.463387472 1.241246748 1.063982240 0.942580443 0.874426384 0.850619959 0.860230780 0.891902640 0.935025591 0.981065217 1.023458020 1.056362531 1.074345133 1.074357652 1.045867895 1.010461690
//
IT	5036
RD	24
LK	-485298.102831
QD	-45.347554 -> -38.862105
RI	0.0035869438
TR	0.168750	0.053563
MT	4.803565
MM	C_pi: 1.130213, n_recomb: 66412.404830
RS	0	0.000000	6.437447	63.794956	0.000961	0.000038
RS	1	0.006374	6.437447	67.803586	0.001021	0.000679
RS	2	0.013153	6.437447	72.060216	0.001085	0.001469
RS	3	0.020365	6.437447	76.579680	0.001153	0.001428
RS	4	0.028037	2.304251	227.088617	0.003419	0.003056
RS	5	0.036197	2.304251	240.735258	0.003625	0.003006
RS	6	0.044878	1.199416	489.269452	0.007367	0.006148
RS	7	0.054111	1.199416	516.466812	0.007777	0.006558
RS	8	0.063934	0.882386	739.531563	0.011135	0.009395
RS	9	0.074382	0.882386	777.336997	0.011705	0.010101
RS	10	0.085496	0.829511	868.127091	0.013072	0.011485
RS	11	0.097319	0.829511	910.273207	0.013706	0.012337
RS	12	0.109895	1.002487	790.147795	0.011898	0.010891
RS	13	0.123273	1.002487	829.320011	0.012487	0.011571
RS	14	0.137503	1.366747	639.186565	0.009625	0.009014
RS	15	0.152640	1.366747	672.479552	0.010126	0.009482
RS	16	0.168743	1.809225	534.916069	0.008054	0.007567
RS	17	0.185871	1.809225	563.743199	0.008489	0.007944
RS	18	0.204091	2.093275	513.571405	0.007733	0.007260
RS	19	0.223472	2.093275	541.397890	0.008152	0.007669
RS	20	0.244089	2.112121	565.340755	0.008513	0.008065
RS	21	0.266019	2.112121	595.322528	0.008964	0.008554
RS	22	0.289348	1.955050	676.504525	0.010186	0.009802
RS	23	0.314163	1.955050	710.741717	0.010702	0.010378
RS	24	0.340559	1.727064	843.815661	0.012706	0.012401
RS	25	0.368639	1.727064	883.343196	0.013301	0.013063
RS	26	0.398507	1.481836	1075.022308	0.016187	0.015969
RS	27	0.430280	1.481836	1119.490482	0.016857	0.016725
RS	28	0.464077	1.254472	1372.218352	0.020662	0.020585
RS	29	0.500029	1.254472	1418.539314	0.021360	0.021414
RS	30	0.538272	1.072923	1706.772081	0.025700	0.025872
RS	31	0.578952	1.072923	1747.840606	0.026318	0.026658
RS	32	0.622225	0.948660	2013.827843	0.030323	0.030828
RS	33	0.668256	0.948660	2040.137329	0.030719	0.031380
RS	34	0.717221	0.878998	2218.869085	0.033410	0.034216
RS	35	0.769307	0.878998	2223.469017	0.033480	0.034376
RS	36	0.824713	0.854783	2280.348330	0.034336	0.035294
RS	37	0.883649	0.854783	2262.757063	0.034071	0.035034
RS	38	0.946342	0.864839	2210.367754	0.033282	0.034217
RS	39	1.013031	0.864839	2175.377369	0.032756	0.033628
RS	40	1.083971	0.897573	2055.885744	0.030956	0.031752
RS	41	1.159431	0.897573	2009.330858	0.030255	0.030964
RS	42	1.239701	0.942137	1864.992880	0.028082	0.028711
RS	43	1.325087	0.942137	1810.941422	0.027268	0.027820
RS	44	1.415915	0.989760	1668.185336	0.025119	0.025613
RS	45	1.512533	0.989760	1608.675042	0.024223	0.024664
RS	46	1.615308	1.033653	1479.553795	0.022278	0.022687
RS	47	1.724633	1.033653	1415.292476	0.021311	0.021693
RS	48	1.840926	1.067733	1304.204738	0.019638	0.020010
RS	49	1.964632	1.067733	1235.094027	0.018597	0.018965
RS	50	2.096221	1.086325	1142.388425	0.017201	0.017574
RS	51	2.236198	1.086325	1067.888868	0.016080	0.016464
RS	52	2.385096	1.086242	990.121570	0.014909	0.015306
RS	53	2.543484	1.086242	909.925397	0.013701	0.014114
RS	54	2.711967	1.056527	849.836896	0.012796	0.013223
RS	55	2.891188	1.056527	762.451544	0.011481	0.011914
RS	56	3.081832	1.056527	676.658695	0.010189	0.010621
RS	57	3.284627	1.056527	593.617140	0.008938	0.009358
RS	58	3.500346	1.019737	530.950488	0.007995	0.008398
RS	59	3.729815	1.019737	450.467469	0.006783	0.007154
RS	60	3.973909	1.019737	376.707773	0.005672	0.006004
RS	61	4.233560	1.019737	310.225246	0.004671	0.004959
RS	62	4.509761	1.019737	251.336282	0.003784	0.004027
RS	63	4.803565	1.019737	773.737479	0.011650	0.012447
PA	4+25*2+4+6 0.168750108 0.053562729 4.803564537 6.437447194 2.304250952 1.199416377 0.882386084 0.829510794 1.002486834 1.366746790 1.809224568 2.093275254 2.112120871 1.955049588 1.727064357 1.481835842 1.254471549 1.072922696 0.948659804 0.878997923 0.854783111 0.864839470 0.897573488 0.942136866 0.989759903 1.033652816 1.067732842 1.086324980 1.086241840 1.056527419 1.019736894
//
IT	4149
RD	25
LK	-485285.250924
QD	-43.440561 -> -37.259702
RI	0.0035362178
TR	0.167589	0.053818
MT	4.827752
MM	C_pi: 1.138360, n_recomb: 67185.650618
RS	0	0.000000	6.420202	64.772507	0.000964	0.000038
RS	1	0.006382	6.420202	68.847730	0.001025	0.000683
RS	2	0.013171	6.420202	73.175384	0.001089	0.001477
RS	3	0.020393	6.420202	77.770583	0.001158	0.001440
RS	4	0.028077	2.366629	223.967077	0.003334	0.003001
RS	5	0.036250	2.366629	237.466492	0.003534	0.002950
RS	6	0.044945	1.221329	486.889399	0.007247	0.006083
RS	7	0.054196	1.221329	514.061448	0.007651	0.006482
RS	8	0.064036	0.888075	744.862609	0.011087	0.009388
RS	9	0.074505	0.888075	783.045794	0.011655	0.010084
RS	10	0.085641	0.827178	882.687228	0.013138	0.011566
RS	11	0.097489	0.827178	925.547174	0.013776	0.012419
RS	12	0.110092	0.998156	804.621671	0.011976	0.010977
RS	13	0.123500	0.998156	844.502482	0.012570	0.011662
RS	14	0.137763	1.367232	647.860818	0.009643	0.009041
RS	15	0.152937	1.367232	681.644662	0.010146	0.009513
RS	16	0.169079	1.821899	538.673571	0.008018	0.007542
RS	17	0.186251	1.821899	567.773784	0.008451	0.007919
RS	18	0.204519	2.117646	514.946956	0.007665	0.007205
RS	19	0.223953	2.117646	542.938110	0.008081	0.007611
RS	20	0.244627	2.140663	566.004334	0.008424	0.007990
RS	21	0.266620	2.140663	596.137405	0.008873	0.008475
RS	22	0.290017	1.982068	677.366862	0.010082	0.009709
RS	23	0.314907	1.982068	711.805912	0.010595	0.010281
RS	24	0.341386	1.750182	845.641292	0.012587	0.012292
RS	25	0.369555	1.750182	885.477824	0.013180	0.012948
RS	26	0.399521	1.499992	1079.112564	0.016062	0.015849
RS	27	0.431399	1.499992	1124.063512	0.016731	0.016600
RS	28	0.465312	1.267519	1380.739938	0.020551	0.020470
RS	29	0.501389	1.267519	1427.758276	0.021251	0.021296
RS	30	0.539769	1.081759	1722.027748	0.025631	0.025788
RS	31	0.580598	1.081759	1763.928216	0.026255	0.026574
RS	32	0.624033	0.954674	2036.679723	0.030314	0.030794
RS	33	0.670239	0.954674	2063.726371	0.030717	0.031349
RS	34	0.719395	0.883516	2247.624332	0.033454	0.034228
RS	35	0.771687	0.883516	2252.642476	0.033529	0.034393
RS	36	0.827316	0.858885	2311.396867	0.034403	0.035328
RS	37	0.886496	0.858885	2293.880359	0.034142	0.035074
RS	38	0.949453	0.869361	2240.152247	0.033343	0.034247
RS	39	1.016427	0.869361	2205.056050	0.032820	0.033667
RS	40	1.087675	0.903123	2082.379533	0.030994	0.031766
RS	41	1.163471	0.903123	2035.719854	0.030300	0.030989
RS	42	1.244103	0.949090	1887.798753	0.028098	0.028709
RS	43	1.329881	0.949090	1833.734703	0.027294	0.027831
RS	44	1.421134	0.998265	1687.851917	0.025122	0.025603
RS	45	1.518210	0.998265	1628.423314	0.024238	0.024669
RS	46	1.621481	1.043633	1496.956289	0.022281	0.022681
RS	47	1.731343	1.043633	1432.817692	0.021326	0.021701
RS	48	1.848217	1.078872	1320.227857	0.019650	0.020015
RS	49	1.972548	1.078872	1251.191556	0.018623	0.018985
RS	50	2.104815	1.098065	1157.760900	0.017232	0.017600
RS	51	2.245522	1.098065	1083.169804	0.016122	0.016501
RS	52	2.395209	1.097885	1005.254850	0.014962	0.015356
RS	53	2.554449	1.097885	924.669635	0.013763	0.014173
RS	54	2.723852	1.066956	865.100393	0.012876	0.013300
RS	55	2.904065	1.066956	776.817789	0.011562	0.011993
RS	56	3.095779	1.066956	690.030088	0.010270	0.010700
RS	57	3.299728	1.066956	605.915788	0.009019	0.009437
RS	58	3.516693	1.028786	542.965965	0.008082	0.008484
RS	59	3.747504	1.028786	461.039453	0.006862	0.007233
RS	60	3.993045	1.028786	385.875649	0.005743	0.006075
RS	61	4.254256	1.028786	318.053610	0.004734	0.005023
RS	62	4.532137	1.028786	257.911811	0.003839	0.004083
RS	63	4.827752	1.028786	796.705629	0.011858	0.012662
PA	4+25*2+4+6 0.167589100 0.053817523 4.827752407 6.420202102 2.366629328 1.221329161 0.888074684 0.827177889 0.998155945 1.367231667 1.821899437 2.117646119 2.140662902 1.982067776 1.750182448 1.499992492 1.267519022 1.081759214 0.954674332 0.883516240 0.858885121 0.869360785 0.903122889 0.949090293 0.998264520 1.043632733 1.078871691 1.098064935 1.097884555 1.066955652 1.028785917
//
CC
CC	Brief Description of the file format:
CC	  CC  comments
CC	  MM  useful-messages
CC	  RD  round-of-iterations
CC	  LL  \log[P(sequence)]
CC	  QD  Q-before-opt Q-after-opt
CC	  TR  \theta_0 \rho_0
CC	  RS  k t_k \lambda_k \pi_k \sum_{l\not=k}A_{kl} A_{kk}
CC	  DC  begin end best-k t_k+\Delta_k max-prob
CC
MM	Version: 0.6.5-r67
MM	pattern:4+25*2+4+6, n:63, n_free_lambdas:28
MM	n_iterations:25, skip:1, max_t:5, theta/rho:5
MM	is_decoding:0
MM	n_seqs:22, sum_L:1075662, sum_n:183904
RD	0
LK	0.000000
QD	0.000000 -> 0.000000
RI	inf
TR	0.187497	0.037499
MT	5.000000
MM	C_pi: 1.000000, n_recomb: 39594.250639
RS	0	0.000000	1.000000	249.499404	0.006301	0.000000
RS	1	0.006440	1.000000	263.840321	0.006664	0.000000
RS	2	0.013294	1.000000	278.888370	0.007044	0.000000
RS	3	0.020590	1.000000	294.662912	0.007442	0.000000
RS	4	0.028356	1.000000	311.181577	0.007859	0.000000
RS	5	0.036622	1.000000	328.459856	0.008296	0.000000
RS	6	0.045421	1.000000	346.510640	0.008752	0.000000
RS	7	0.054785	1.000000	365.343702	0.009227	0.000000
RS	8	0.064753	1.000000	384.965137	0.009723	0.000000
RS	9	0.075363	1.000000	405.376733	0.010238	0.000000
RS	10	0.086656	1.000000	426.575289	0.010774	0.000000
RS	11	0.098677	1.000000	448.551871	0.011329	0.000000
RS	12	0.111471	1.000000	471.291007	0.011903	0.000000
RS	13	0.125090	1.000000	494.769828	0.012496	0.000000
RS	14	0.139585	1.000000	518.957146	0.013107	0.000000
RS	15	0.155014	1.000000	543.812487	0.013735	0.000000
RS	16	0.171437	1.000000	569.285080	0.014378	0.000000
RS	17	0.188917	1.000000	595.312813	0.015035	0.000000
RS	18	0.207523	1.000000	621.821166	0.015705	0.000000
RS	19	0.227327	1.000000	648.722148	0.016384	0.000000
RS	20	0.248406	1.000000	675.913255	0.017071	0.000000
RS	21	0.270843	1.000000	703.276468	0.017762	0.000000
RS	22	0.294725	1.000000	730.677340	0.018454	0.000000
RS	23	0.320144	1.000000	757.964197	0.019143	0.000000
RS	24	0.347201	1.000000	784.967503	0.019825	0.000000
RS	25	0.376000	1.000000	811.499439	0.020495	0.000000
RS	26	0.406654	1.000000	837.353752	0.021148	0.000000
RS	27	0.439282	1.000000	862.305946	0.021779	0.000000
RS	28	0.474011	1.000000	886.113865	0.022380	0.000000
RS	29	0.510976	1.000000	908.518765	0.022946	0.000000
RS	30	0.550322	1.000000	929.246928	0.023469	0.000000
RS	31	0.592202	1.000000	948.011904	0.023943	0.000000
RS	32	0.636779	1.000000	964.517459	0.024360	0.000000
RS	33	0.684227	1.000000	978.461267	0.024712	0.000000
RS	34	0.734730	1.000000	989.539429	0.024992	0.000000
RS	35	0.788485	1.000000	997.451822	0.025192	0.000000
RS	36	0.845702	1.000000	1001.908304	0.025304	0.000000
RS	37	0.906604	1.000000	1002.635735	0.025323	0.000000
RS	38	0.971428	1.000000	999.385752	0.025241	0.000000
RS	39	1.040426	1.000000	991.943168	0.025053	0.000000
RS	40	1.113868	1.000000	980.134845	0.024754	0.000000
RS	41	1.192040	1.000000	963.838765	0.024343	0.000000
RS	42	1.275245	1.000000	942.993038	0.023816	0.000000
RS	43	1.363809	1.000000	917.604440	0.023175	0.000000
RS	44	1.458076	1.000000	887.756071	0.022421	0.000000
RS	45	1.558414	1.000000	853.613642	0.021559	0.000000
RS	46	1.665214	1.000000	815.429871	0.020595	0.000000
RS	47	1.778891	1.000000	773.546467	0.019537	0.000000
RS	48	1.899889	1.000000	728.393192	0.018396	0.000000
RS	49	2.028679	1.000000	680.483570	0.017186	0.000000
RS	50	2.165763	1.000000	630.406911	0.015922	0.000000
RS	51	2.311675	1.000000	578.816483	0.014619	0.000000
RS	52	2.466983	1.000000	526.413889	0.013295	0.000000
RS	53	2.632293	1.000000	473.929927	0.011970	0.000000
RS	54	2.808249	1.000000	422.102533	0.010661	0.000000
RS	55	2.995536	1.000000	371.652673	0.009387	0.000000
RS	56	3.194884	1.000000	323.259338	0.008164	0.000000
RS	57	3.407070	1.000000	277.535021	0.007009	0.000000
RS	58	3.632920	1.000000	235.003210	0.005935	0.000000
RS	59	3.873315	1.000000	196.079453	0.004952	0.000000
RS	60	4.129191	1.000000	161.057429	0.004068	0.000000
RS	61	4.401545	1.000000	130.101237	0.003286	0.000000
RS	62	4.691438	1.000000	103.244632	0.002608	0.000000
RS	63	5.000000	1.000000	291.334218	0.007358	0.000000
PA	4+25*2+4+6 0.187496770 0.037499354 5.000000000 1.000000000 1.000000000 1.000000000 1.000000000 1.000000000 1.000000000 1.000000000 1.000000000 1.000000000 1.000000000 1.000000000 1.000000000 1.000000000 1.000000000 1.000000000 1.000000000 1.000000000 1.000000000 1.000000000 1.000000000 1.000000000 1.000000000 1.000000000 1.000000000 1.000000000 1.000000000 1.000000000 1.000000000
//
IT	4606
RD	1
LK	-464234.384877
QD	-368.652202 -> -227.095853
RI	0.0234095256
TR	0.196976	0.040984
MT	4.572189
MM	C_pi: 0.971406, n_recomb: 41988.186164
RS	0	0.000000	1.582213	163.399643	0.003892	0.000081
RS	1	0.006292	1.582213	172.992723	0.004120	0.000959
RS	2	0.012980	1.582213	183.103274	0.004361	0.002382
RS	3	0.020088	1.582213	193.753300	0.004614	0.003401
RS	4	0.027644	1.213744	266.982840	0.006359	0.004013
RS	5	0.035676	1.213744	281.898862	0.006714	0.004823
RS	6	0.044212	1.146160	314.997797	0.007502	0.005507
RS	7	0.053286	1.146160	332.158112	0.007911	0.006067
RS	8	0.062931	1.128801	355.436849	0.008465	0.006637
RS	9	0.073182	1.128801	374.359350	0.008916	0.007230
RS	10	0.084079	1.133544	392.421806	0.009346	0.007762
RS	11	0.095661	1.133544	412.840930	0.009832	0.008172
RS	12	0.107972	1.148523	428.412689	0.010203	0.008490
RS	13	0.121057	1.148523	450.172602	0.010721	0.008785
RS	14	0.134966	1.156365	469.511291	0.011182	0.009114
RS	15	0.149750	1.156365	492.668705	0.011734	0.009497
RS	16	0.165464	1.151373	518.772957	0.012355	0.009939
RS	17	0.182167	1.151373	543.415998	0.012942	0.010455
RS	18	0.199920	1.133100	577.801627	0.013761	0.011069
RS	19	0.218791	1.133100	603.937248	0.014384	0.011806
RS	20	0.238849	1.103413	647.391574	0.015418	0.012687
RS	21	0.260169	1.103413	674.850270	0.016072	0.013720
RS	22	0.282831	1.066570	726.609518	0.017305	0.014906
RS	23	0.306919	1.066570	754.928078	0.017980	0.016235
RS	24	0.332522	1.027025	812.986318	0.019362	0.017698
RS	25	0.359736	1.027025	841.323848	0.020037	0.019279
RS	26	0.388662	0.988363	902.658044	0.021498	0.020959
RS	27	0.419408	0.988363	929.759025	0.022143	0.022707
RS	28	0.452089	0.953503	990.092435	0.023580	0.024481
RS	29	0.486826	0.953503	1014.320563	0.024157	0.026226
RS	30	0.523749	0.924761	1068.278533	0.025442	0.027880
RS	31	0.562995	0.924761	1087.762801	0.025906	0.029376
RS	32	0.604710	0.903569	1129.889867	0.026910	0.030649
RS	33	0.649050	0.903569	1142.776813	0.027217	0.031644
RS	34	0.696180	0.890085	1169.172389	0.027845	0.032325
RS	35	0.746275	0.890085	1173.889855	0.027958	0.032680
RS	36	0.799522	0.883136	1183.354569	0.028183	0.032717
RS	37	0.856119	0.883136	1178.764258	0.028074	0.032462
RS	38	0.916277	0.880848	1172.335795	0.027921	0.031950
RS	39	0.980221	0.880848	1157.766656	0.027574	0.031218
RS	40	1.048188	0.881384	1137.436390	0.027089	0.030305
RS	41	1.120431	0.881384	1112.689010	0.026500	0.029245
RS	42	1.197220	0.883339	1080.521536	0.025734	0.028065
RS	43	1.278840	0.883339	1045.904623	0.024909	0.026787
RS	44	1.365596	0.885787	1003.814883	0.023907	0.025431
RS	45	1.457810	0.885787	960.209614	0.022869	0.024011
RS	46	1.555827	0.888136	910.150375	0.021676	0.022540
RS	47	1.660010	0.888136	859.056105	0.020459	0.021032
RS	48	1.770749	0.890018	803.201160	0.019129	0.019501
RS	49	1.888455	0.890018	746.726166	0.017784	0.017958
RS	50	2.013568	0.891239	687.521846	0.016374	0.016416
RS	51	2.146552	0.891239	628.297815	0.014964	0.014888
RS	52	2.287904	0.891764	568.435350	0.013538	0.013386
RS	53	2.438149	0.891764	509.432770	0.012133	0.011924
RS	54	2.597848	0.891358	451.866458	0.010762	0.010515
RS	55	2.767595	0.891358	396.058958	0.009433	0.009172
RS	56	2.948022	0.891358	342.957325	0.008168	0.007906
RS	57	3.139802	0.891358	293.169867	0.006982	0.006729
RS	58	3.343648	0.890595	247.385032	0.005892	0.005650
RS	59	3.560320	0.890595	205.531560	0.004895	0.004675
RS	60	3.790625	0.890595	168.132591	0.004004	0.003809
RS	61	4.035421	0.890595	135.291391	0.003222	0.003052
RS	62	4.295619	0.890595	106.975237	0.002548	0.002403
RS	63	4.572189	0.890595	299.470290	0.007132	0.006614
PA	4+25*2+4+6 0.196975689 0.040983644 4.572188854 1.582213402 1.213743687 1.146160126 1.128800869 1.133543968 1.148523092 1.156364679 1.151372910 1.133100033 1.103412628 1.066569567 1.027024746 0.988363266 0.953502655 0.924760818 0.903569221 0.890084743 0.883136272 0.880847514 0.881384134 0.883339405 0.885786533 0.888136387 0.890017509 0.891238987 0.891763568 0.891357780 0.890595496
//
IT	5897
RD	2
LK	-464003.252005
QD	-210.092638 -> -150.655046
RI	0.0149835559
TR	0.201086	0.043254
MT	4.374397
MM	C_pi: 0.953168, n_recomb: 43451.573334
RS	0	0.000000	1.996678	132.406204	0.003047	0.000075
RS	1	0.006219	1.996678	140.209024	0.003227	0.000903
RS	2	0.012825	1.996678	148.443299	0.003416	0.002280
RS	3	0.019841	1.996678	157.129260	0.003616	0.003020
RS	4	0.027294	1.238648	267.727788	0.006162	0.004328
RS	5	0.035211	1.238648	282.559769	0.006503	0.005035
RS	6	0.043619	1.137581	324.474490	0.007467	0.005942
RS	7	0.052551	1.137581	341.942719	0.007870	0.006435
RS	8	0.062038	1.126930	363.563427	0.008367	0.007063
RS	9	0.072115	1.126930	382.715171	0.008808	0.007606
RS	10	0.082819	1.158515	391.726569	0.009015	0.008030
RS	11	0.094188	1.158515	412.003242	0.009482	0.008352
RS	12	0.106265	1.210516	414.558861	0.009541	0.008471
RS	13	0.119093	1.210516	435.679636	0.010027	0.008683
RS	14	0.132718	1.247365	444.134225	0.010221	0.008862
RS	15	0.147191	1.247365	466.294995	0.010731	0.009139
RS	16	0.162563	1.256279	485.758814	0.011179	0.009500
RS	17	0.178892	1.256279	509.284374	0.011721	0.009879
RS	18	0.196236	1.235279	542.518666	0.012486	0.010502
RS	19	0.214659	1.235279	567.696805	0.013065	0.011068
RS	20	0.234228	1.188700	616.543620	0.014189	0.012064
RS	21	0.255013	1.188700	643.482312	0.014809	0.012884
RS	22	0.277092	1.126725	707.382905	0.016280	0.014295
RS	23	0.300543	1.126725	735.805391	0.016934	0.015368
RS	24	0.325453	1.059493	812.275024	0.018694	0.017169
RS	25	0.351911	1.059493	841.352515	0.019363	0.018460
RS	26	0.380016	0.994447	926.171478	0.021315	0.020585
RS	27	0.409868	0.994447	954.420426	0.021965	0.022023
RS	28	0.441576	0.936914	1040.885255	0.023955	0.024316
RS	29	0.475257	0.936914	1066.186275	0.024537	0.025756
RS	30	0.511032	0.890555	1145.160005	0.026355	0.027938
RS	31	0.549032	0.890555	1165.006862	0.026812	0.029163
RS	32	0.589395	0.857211	1226.859452	0.028235	0.030888
RS	33	0.632269	0.857211	1238.840824	0.028511	0.031675
RS	34	0.677808	0.836633	1276.801716	0.029384	0.032670
RS	35	0.726180	0.836633	1279.097976	0.029437	0.032891
RS	36	0.777560	0.826615	1291.710522	0.029728	0.033089
RS	37	0.832135	0.826615	1283.309474	0.029534	0.032765
RS	38	0.890105	0.824009	1273.539452	0.029309	0.032293
RS	39	0.951679	0.824009	1254.149655	0.028863	0.031536
RS	40	1.017083	0.825830	1226.657434	0.028230	0.030595
RS	41	1.086554	0.825830	1196.543570	0.027537	0.029535
RS	42	1.160346	0.829808	1155.695636	0.026597	0.028299
RS	43	1.238726	0.829808	1115.597112	0.025674	0.027036
RS	44	1.321981	0.834435	1064.875670	0.024507	0.025626
RS	45	1.410414	0.834435	1016.014498	0.023383	0.024226
RS	46	1.504347	0.838756	958.277136	0.022054	0.022717
RS	47	1.604121	0.838756	902.383118	0.020768	0.021233
RS	48	1.710100	0.842156	840.225527	0.019337	0.019680
RS	49	1.822669	0.842156	779.525338	0.017940	0.018158
RS	50	1.942240	0.844328	715.440287	0.016465	0.016610
RS	51	2.069246	0.844328	652.595607	0.015019	0.015097
RS	52	2.204151	0.845227	589.085049	0.013557	0.013596
RS	53	2.347446	0.845227	527.045392	0.012129	0.012140
RS	54	2.499652	0.844481	466.907301	0.010745	0.010735
RS	55	2.661324	0.844481	408.569937	0.009403	0.009386
RS	56	2.833050	0.844481	353.238300	0.008129	0.008111
RS	57	3.015456	0.844481	301.515270	0.006939	0.006921
RS	58	3.209206	0.844015	254.013710	0.005846	0.005831
RS	59	3.415005	0.844015	210.794938	0.004851	0.004838
RS	60	3.633602	0.844015	172.264852	0.003965	0.003952
RS	61	3.865795	0.844015	138.500765	0.003187	0.003176
RS	62	4.112427	0.844015	109.442611	0.002519	0.002507
RS	63	4.374397	0.844015	306.555799	0.007055	0.006991
PA	4+25*2+4+6 0.201086238 0.043253533 4.374396609 1.996677811 1.238648226 1.137581354 1.126930167 1.158515397 1.210515842 1.247365417 1.256278603 1.235279121 1.188700453 1.126724918 1.059493418 0.994447422 0.936914298 0.890554975 0.857211229 0.836632917 0.826614594 0.824009036 0.825830488 0.829807894 0.834435440 0.838755644 0.842156329 0.844328026 0.845227046 0.844481156 0.844014665
//
IT	4105
RD	3
LK	-463899.857856
QD	-152.833010 -> -118.734120
RI	0.0116233616
TR	0.202334	0.044785
MT	4.285689
MM	C_pi: 0.945953, n_recomb: 44624.392543
RS	0	0.000000	2.321643	116.273512	0.002606	0.000071
RS	1	0.006185	2.321643	123.144236	0.002760	0.000869
RS	2	0.012753	2.321643	130.399953	0.002922	0.002172
RS	3	0.019727	2.321643	138.059565	0.003094	0.002716
RS	4	0.027132	1.199794	282.343869	0.006327	0.004610
RS	5	0.034996	1.199794	297.842683	0.006674	0.005270
RS	6	0.043346	1.080469	348.607184	0.007812	0.006329
RS	7	0.052212	1.080469	367.126178	0.008227	0.006826
RS	8	0.061627	1.079934	386.622048	0.008664	0.007439
RS	9	0.071624	1.079934	406.730144	0.009115	0.008005
RS	10	0.082239	1.139799	405.287907	0.009082	0.008247
RS	11	0.093511	1.139799	426.101443	0.009549	0.008575
RS	12	0.105480	1.232242	414.294390	0.009284	0.008437
RS	13	0.118189	1.232242	435.394164	0.009757	0.008651
RS	14	0.131685	1.305403	431.788716	0.009676	0.008624
RS	15	0.146015	1.305403	453.485998	0.010162	0.008880
RS	16	0.161231	1.337552	464.579172	0.010411	0.009102
RS	17	0.177389	1.337552	487.390350	0.010922	0.009431
RS	18	0.194546	1.322618	516.668810	0.011578	0.009994
RS	19	0.212765	1.322618	541.117219	0.012126	0.010483
RS	20	0.232110	1.266468	591.141552	0.013247	0.011502
RS	21	0.252652	1.266468	617.588153	0.013840	0.012213
RS	22	0.274464	1.185682	688.059459	0.015419	0.013732
RS	23	0.297625	1.185682	716.432985	0.016055	0.014666
RS	24	0.322219	1.096685	804.819130	0.018035	0.016666
RS	25	0.348335	1.096685	834.375966	0.018698	0.017797
RS	26	0.376065	1.010964	935.913892	0.020973	0.020210
RS	27	0.405511	1.010964	965.058839	0.021626	0.021478
RS	28	0.436778	0.936113	1071.330926	0.024008	0.024129
RS	29	0.469979	0.936113	1097.590955	0.024596	0.025404
RS	30	0.505233	0.876788	1196.315608	0.026809	0.027962
RS	31	0.542668	0.876788	1216.658704	0.027264	0.029044
RS	32	0.582419	0.834925	1294.374297	0.029006	0.031094
RS	33	0.624628	0.834925	1305.907679	0.029264	0.031771
RS	34	0.669448	0.809751	1353.024617	0.030320	0.032979
RS	35	0.717040	0.809751	1353.731655	0.030336	0.033128
RS	36	0.767576	0.798163	1368.405796	0.030665	0.033416
RS	37	0.821237	0.798163	1357.426001	0.030419	0.033052
RS	38	0.878218	0.796011	1344.364491	0.030126	0.032576
RS	39	0.938723	0.796011	1321.771542	0.029620	0.031805
RS	40	1.002970	0.799436	1288.079213	0.028865	0.030810
RS	41	1.071191	0.799436	1254.536823	0.028113	0.029753
RS	42	1.143632	0.805503	1206.630741	0.027040	0.028452
RS	43	1.220553	0.805503	1163.198835	0.026066	0.027203
RS	44	1.302233	0.812259	1105.861416	0.024782	0.025736
RS	45	1.388964	0.812259	1053.965274	0.023619	0.024359
RS	46	1.481060	0.818445	990.710942	0.022201	0.022813
RS	47	1.578852	0.818445	932.165865	0.020889	0.021354
RS	48	1.682692	0.823257	865.789832	0.019402	0.019786
RS	49	1.792956	0.823257	802.810066	0.017990	0.018287
RS	50	1.910039	0.826289	735.686142	0.016486	0.016739
RS	51	2.034365	0.826289	670.862210	0.015034	0.015243
RS	52	2.166380	0.827506	605.198045	0.013562	0.013750
RS	53	2.306561	0.827506	541.397837	0.012132	0.012302
RS	54	2.455412	0.826428	479.782484	0.010752	0.010907
RS	55	2.613470	0.826428	419.814532	0.009408	0.009557
RS	56	2.781304	0.826428	362.970672	0.008134	0.008277
RS	57	2.959520	0.826428	309.859657	0.006944	0.007079
RS	58	3.148758	0.826732	260.888955	0.005846	0.005977
RS	59	3.349701	0.826732	216.621972	0.004854	0.004972
RS	60	3.563072	0.826732	177.150457	0.003970	0.004072
RS	61	3.789642	0.826732	142.549737	0.003194	0.003282
RS	62	4.030225	0.826732	112.756374	0.002527	0.002599
RS	63	4.285689	0.826732	317.554671	0.007116	0.007335
PA	4+25*2+4+6 0.202333778 0.044784766 4.285688523 2.321643325 1.199793992 1.080468819 1.079934083 1.139799299 1.232242363 1.305402664 1.337551601 1.322618276 1.266467683 1.185682154 1.096684650 1.010963915 0.936112819 0.876787832 0.834924535 0.809751101 0.798162509 0.796011261 0.799435756 0.805503447 0.812258653 0.818445291 0.823256772 0.826289422 0.827506274 0.826428207 0.826731679
//
IT	4533
RD	4
LK	-463837.148141
QD	-127.143516 -> -102.460461
RI	0.0098052907
TR	0.202046	0.045874
MT	4.252922
MM	C_pi: 0.945949, n_recomb: 45686.137499
RS	0	0.000000	2.632678	104.725739	0.002292	0.000067
RS	1	0.006173	2.632678	110.937798	0.002428	0.000838
RS	2	0.012726	2.632678	117.501864	0.002572	0.002054
RS	3	0.019684	2.632678	124.435795	0.002724	0.002455
RS	4	0.027072	1.155766	299.556688	0.006557	0.004839
RS	5	0.034916	1.155766	315.888406	0.006914	0.005465
RS	6	0.043243	1.020813	376.799369	0.008248	0.006661
RS	7	0.052085	1.020813	396.584426	0.008681	0.007181
RS	8	0.061473	1.025993	415.087548	0.009086	0.007773
RS	9	0.071440	1.025993	436.420671	0.009553	0.008386
RS	10	0.082022	1.108111	424.762226	0.009297	0.008443
RS	11	0.093257	1.108111	446.410388	0.009771	0.008812
RS	12	0.105186	1.236686	420.369300	0.009201	0.008415
RS	13	0.117852	1.236686	441.761940	0.009669	0.008662
RS	14	0.131299	1.346355	426.357864	0.009332	0.008424
RS	15	0.145576	1.346355	447.904599	0.009804	0.008690
RS	16	0.160734	1.405392	450.592309	0.009863	0.008761
RS	17	0.176828	1.405392	472.970625	0.010353	0.009078
RS	18	0.193916	1.401172	497.594593	0.010892	0.009557
RS	19	0.212058	1.401172	521.527319	0.011415	0.010010
RS	20	0.231320	1.339626	571.077037	0.012500	0.011015
RS	21	0.251771	1.339626	597.147669	0.013071	0.011665
RS	22	0.273485	1.243621	671.533675	0.014699	0.013238
RS	23	0.296538	1.243621	699.869154	0.015319	0.014089
RS	24	0.321015	1.136122	796.715839	0.017439	0.016216
RS	25	0.347002	1.136122	826.687076	0.018095	0.017250
RS	26	0.374594	1.032787	941.064451	0.020598	0.019867
RS	27	0.403889	1.032787	971.030230	0.021254	0.021033
RS	28	0.434992	0.943400	1093.305079	0.023931	0.023951
RS	29	0.468015	0.943400	1120.522835	0.024527	0.025128
RS	30	0.503076	0.873465	1235.726673	0.027048	0.027977
RS	31	0.540301	0.873465	1256.713820	0.027508	0.028974
RS	32	0.579824	0.824884	1347.842357	0.029502	0.031275
RS	33	0.621787	0.824884	1359.274595	0.029752	0.031888
RS	34	0.666340	0.796335	1414.005372	0.030950	0.033253
RS	35	0.713643	0.796335	1413.694439	0.030944	0.033359
RS	36	0.763866	0.783903	1429.729820	0.031295	0.033697
RS	37	0.817189	0.783903	1416.970105	0.031015	0.033310
RS	38	0.873803	0.782590	1400.624353	0.030658	0.032805
RS	39	0.933912	0.782590	1375.830347	0.030115	0.032027
RS	40	0.997731	0.787793	1336.497654	0.029254	0.030966
RS	41	1.065489	0.787793	1300.677255	0.028470	0.029915
RS	42	1.137430	0.796013	1246.645026	0.027287	0.028544
RS	43	1.213811	0.796013	1201.101981	0.026290	0.027311
RS	44	1.294907	0.804901	1138.271833	0.024915	0.025790
RS	45	1.381009	0.804901	1084.550186	0.023739	0.024436
RS	46	1.472426	0.812932	1016.935908	0.022259	0.022857
RS	47	1.569485	0.812932	956.857133	0.020944	0.021425
RS	48	1.672536	0.819120	887.329248	0.019422	0.019845
RS	49	1.781947	0.819120	823.031327	0.018015	0.018372
RS	50	1.898112	0.822976	753.763498	0.016499	0.016826
RS	51	2.021447	0.822976	687.722986	0.015053	0.015351
RS	52	2.152395	0.824479	620.584234	0.013584	0.013868
RS	53	2.291426	0.824479	555.568690	0.012161	0.012433
RS	54	2.439039	0.823054	492.928388	0.010789	0.011049
RS	55	2.595763	0.823054	431.664027	0.009448	0.009701
RS	56	2.762161	0.823054	373.545916	0.008176	0.008419
RS	57	2.938831	0.823054	319.197494	0.006987	0.007217
RS	58	3.126405	0.824375	268.743580	0.005882	0.006102
RS	59	3.325558	0.824375	223.473128	0.004891	0.005088
RS	60	3.537003	0.824375	183.046450	0.004007	0.004179
RS	61	3.761500	0.824375	147.550862	0.003230	0.003377
RS	62	3.999855	0.824375	116.933066	0.002559	0.002683
RS	63	4.252922	0.824375	331.963237	0.007266	0.007658
PA	4+25*2+4+6 0.202045978 0.045873617 4.252921833 2.632677808 1.155765902 1.020812922 1.025993302 1.108111153 1.236686223 1.346355226 1.405391868 1.401172449 1.339626405 1.243620890 1.136121647 1.032787005 0.943399864 0.873464892 0.824884270 0.796334996 0.783902811 0.782590126 0.787793125 0.796013157 0.804901215 0.812931722 0.819119980 0.822976328 0.824478864 0.823054165 0.824375497
//
IT	4612
RD	5
LK	-463790.149501
QD	-112.782576 -> -92.435837
RI	0.0085827727
TR	0.200931	0.046695
MT	4.250318
MM	C_pi: 0.950345, n_recomb: 46697.830428
RS	0	0.000000	2.967028	94.933640	0.002033	0.000063
RS	1	0.006172	2.967028	100.591592	0.002154	0.000805
RS	2	0.012724	2.967028	106.573622	0.002282	0.001933
RS	3	0.019681	2.967028	112.896627	0.002418	0.002226
RS	4	0.027067	1.124415	314.852332	0.006742	0.005010
RS	5	0.034909	1.124415	331.951636	0.007109	0.005598
RS	6	0.043235	0.972279	404.318850	0.008658	0.006935
RS	7	0.052075	0.972279	425.357721	0.009109	0.007478
RS	8	0.061460	0.977909	444.677047	0.009522	0.008069
RS	9	0.071425	0.977909	467.299460	0.010007	0.008734
RS	10	0.082005	1.075478	446.470947	0.009561	0.008627
RS	11	0.093237	1.075478	469.075790	0.010045	0.009047
RS	12	0.105163	1.234124	429.519057	0.009198	0.008411
RS	13	0.117825	1.234124	451.366865	0.009666	0.008699
RS	14	0.131268	1.377801	424.849580	0.009098	0.008263
RS	15	0.145541	1.377801	446.431278	0.009560	0.008548
RS	16	0.160695	1.464584	441.183599	0.009448	0.008476
RS	17	0.176784	1.464584	463.315966	0.009922	0.008793
RS	18	0.193866	1.473475	483.314202	0.010350	0.009187
RS	19	0.212002	1.473475	506.893074	0.010855	0.009622
RS	20	0.231257	1.409035	555.339102	0.011892	0.010597
RS	21	0.251701	1.409035	581.144004	0.012445	0.011209
RS	22	0.273407	1.300029	658.101735	0.014093	0.012808
RS	23	0.296452	1.300029	686.443964	0.014700	0.013605
RS	24	0.320919	1.176048	789.795003	0.016913	0.015819
RS	25	0.346896	1.176048	820.170322	0.017563	0.016788
RS	26	0.374477	1.056979	945.043998	0.020237	0.019559
RS	27	0.403760	1.056979	975.803037	0.020896	0.020656
RS	28	0.434849	0.954744	1111.687953	0.023806	0.023788
RS	29	0.467858	0.954744	1139.873786	0.024410	0.024901
RS	30	0.502904	0.875602	1269.452696	0.027184	0.027988
RS	31	0.540113	0.875602	1291.183733	0.027650	0.028931
RS	32	0.579618	0.821353	1394.136002	0.029854	0.031437
RS	33	0.621561	0.821353	1405.689244	0.030102	0.032008
RS	34	0.666092	0.790122	1467.019247	0.031415	0.033496
RS	35	0.713372	0.790122	1466.049062	0.031394	0.033574
RS	36	0.763570	0.777253	1482.961183	0.031757	0.033939
RS	37	0.816866	0.777253	1468.915580	0.031456	0.033538
RS	38	0.873451	0.776993	1449.251679	0.031035	0.032992
RS	39	0.933529	0.776993	1422.865785	0.030470	0.032212
RS	40	0.997314	0.784072	1378.211291	0.029513	0.031080
RS	41	1.065035	0.784072	1340.797211	0.028712	0.030038
RS	42	1.136936	0.794486	1281.179006	0.027436	0.028597
RS	43	1.213275	0.794486	1234.233979	0.026430	0.027382
RS	44	1.294325	0.805519	1166.557834	0.024981	0.025809
RS	45	1.380376	0.805519	1111.693004	0.023806	0.024479
RS	46	1.471739	0.815390	1040.370193	0.022279	0.022871
RS	47	1.568740	0.815390	979.369220	0.020972	0.021465
RS	48	1.671728	0.822938	907.275691	0.019429	0.019877
RS	49	1.781071	0.822938	842.168043	0.018034	0.018430
RS	50	1.897163	0.827596	771.230856	0.016515	0.016890
RS	51	2.020419	0.827596	704.361095	0.015083	0.015436
RS	52	2.151283	0.829356	636.095090	0.013622	0.013965
RS	53	2.290222	0.829356	570.124741	0.012209	0.012544
RS	54	2.437737	0.827561	506.677921	0.010850	0.011174
RS	55	2.594355	0.827561	444.258229	0.009513	0.009829
RS	56	2.760639	0.827561	384.954450	0.008244	0.008547
RS	57	2.937186	0.827561	329.410127	0.007054	0.007341
RS	58	3.124628	0.830038	277.417448	0.005941	0.006213
RS	59	3.323639	0.830038	231.132042	0.004950	0.005194
RS	60	3.534931	0.830038	189.709038	0.004062	0.004277
RS	61	3.759264	0.830038	153.255576	0.003282	0.003466
RS	62	3.997441	0.830038	121.736026	0.002607	0.002761
RS	63	4.250318	0.830038	348.812312	0.007470	0.007969
PA	4+25*2+4+6 0.200930566 0.046695017 4.250317944 2.967027508 1.124415338 0.972279390 0.977908672 1.075478403 1.234123985 1.377801287 1.464583594 1.473474923 1.409034720 1.300029271 1.176047713 1.056979162 0.954743684 0.875602373 0.821352511 0.790121603 0.777253389 0.776992605 0.784071946 0.794486152 0.805519144 0.815389723 0.822938260 0.827595571 0.829356186 0.827561208 0.830038442
//
IT	4217
RD	6
LK	-463750.720408
QD	-103.119968 -> -85.260727
RI	0.0076492751
TR	0.199371	0.047351
MT	4.264535
MM	C_pi: 0.957397, n_recomb: 47682.659873
RS	0	0.000000	3.337759	86.215291	0.001808	0.000058
RS	1	0.006177	3.337759	91.380173	0.001916	0.000771
RS	2	0.012736	3.337759	96.843952	0.002031	0.001817
RS	3	0.019699	3.337759	102.622591	0.002152	0.002027
RS	4	0.027093	1.108377	326.664072	0.006851	0.005127
RS	5	0.034944	1.108377	344.385028	0.007222	0.005670
RS	6	0.043280	0.936654	429.128041	0.009000	0.007154
RS	7	0.052130	0.936654	451.316421	0.009465	0.007713
RS	8	0.061527	0.938523	473.433284	0.009929	0.008330
RS	9	0.071505	0.938523	497.319730	0.010430	0.009042
RS	10	0.082099	1.045927	468.743725	0.009830	0.008804
RS	11	0.093347	1.045927	492.346195	0.010325	0.009274
RS	12	0.105291	1.229001	440.206464	0.009232	0.008426
RS	13	0.117972	1.229001	462.596083	0.009702	0.008752
RS	14	0.131436	1.403461	425.731469	0.008928	0.008137
RS	15	0.145732	1.403461	447.463170	0.009384	0.008442
RS	16	0.160911	1.517593	434.849198	0.009120	0.008238
RS	17	0.177028	1.517593	456.862158	0.009581	0.008561
RS	18	0.194140	1.540849	472.479124	0.009909	0.008872
RS	19	0.212309	1.540849	495.822316	0.010398	0.009297
RS	20	0.231601	1.475105	542.955392	0.011387	0.010236
RS	21	0.252084	1.475105	568.583571	0.011924	0.010822
RS	22	0.273832	1.354591	647.391331	0.013577	0.012431
RS	23	0.296924	1.354591	675.785989	0.014173	0.013190
RS	24	0.321442	1.215521	784.448791	0.016451	0.015466
RS	25	0.347475	1.215521	815.232494	0.017097	0.016388
RS	26	0.375116	1.082006	949.098929	0.019904	0.019281
RS	27	0.404464	1.082006	980.637224	0.020566	0.020329
RS	28	0.435626	0.968066	1128.551412	0.023668	0.023637
RS	29	0.468712	0.968066	1157.710662	0.024279	0.024705
RS	30	0.503841	0.880653	1300.260674	0.027269	0.027994
RS	31	0.541141	0.880653	1322.796392	0.027742	0.028900
RS	32	0.580745	0.821417	1436.507575	0.030126	0.031580
RS	33	0.622795	0.821417	1448.320163	0.030374	0.032124
RS	34	0.667443	0.787944	1515.562593	0.031784	0.033712
RS	35	0.714848	0.787944	1514.157632	0.031755	0.033772
RS	36	0.765182	0.774884	1531.610618	0.032121	0.034151
RS	37	0.818625	0.774884	1516.587481	0.031806	0.033740
RS	38	0.875369	0.775792	1493.568374	0.031323	0.033147
RS	39	0.935618	0.775792	1465.967436	0.030744	0.032368
RS	40	0.999589	0.784799	1416.176146	0.029700	0.031164
RS	41	1.067512	0.784799	1377.586323	0.028891	0.030133
RS	42	1.139630	0.797423	1312.715544	0.027530	0.028625
RS	43	1.216203	0.797423	1264.793023	0.026525	0.027429
RS	44	1.297506	0.810603	1192.664860	0.025013	0.025806
RS	45	1.383831	0.810603	1137.055882	0.023846	0.024501
RS	46	1.475488	0.822307	1062.415760	0.022281	0.022866
RS	47	1.572807	0.822307	1000.841031	0.020990	0.021488
RS	48	1.676137	0.831200	926.524901	0.019431	0.019893
RS	49	1.785851	0.831200	860.889688	0.018055	0.018473
RS	50	1.902341	0.836635	788.556326	0.016538	0.016941
RS	51	2.026027	0.836635	721.065749	0.015122	0.015508
RS	52	2.157354	0.838628	651.866368	0.013671	0.014050
RS	53	2.296792	0.838628	585.075732	0.012270	0.012643
RS	54	2.444844	0.836435	520.943234	0.010925	0.011287
RS	55	2.602041	0.836435	457.433766	0.009593	0.009947
RS	56	2.768948	0.836435	396.980665	0.008325	0.008666
RS	57	2.946165	0.836435	340.250603	0.007136	0.007457
RS	58	3.134329	0.840144	286.669160	0.006012	0.006317
RS	59	3.334116	0.840144	239.350651	0.005020	0.005293
RS	60	3.546244	0.840144	196.897132	0.004129	0.004370
RS	61	3.771475	0.840144	159.439850	0.003344	0.003551
RS	62	4.010619	0.840144	126.965009	0.002663	0.002836
RS	63	4.264535	0.840144	367.359250	0.007704	0.008273
PA	4+25*2+4+6 0.199371479 0.047350748 4.264535311 3.337758808 1.108376557 0.936654447 0.938523306 1.045927199 1.229000712 1.403460566 1.517592510 1.540849370 1.475104723 1.354590589 1.215521246 1.082006130 0.968066332 0.880652692 0.821416742 0.787943934 0.774884365 0.775792188 0.784798758 0.797423303 0.810603495 0.822306619 0.831200106 0.836634928 0.838627534 0.836434847 0.840143981
//
IT	4788
RD	7
LK	-463715.810647
QD	-95.725438 -> -79.566409
RI	0.0068936415
TR	0.197585	0.047901
MT	4.288221
MM	C_pi: 0.966024, n_recomb: 48649.329680
RS	0	0.000000	3.744285	78.500335	0.001614	0.000054
RS	1	0.006186	3.744285	83.227374	0.001711	0.000736
RS	2	0.012755	3.744285	88.230594	0.001814	0.001710
RS	3	0.019730	3.744285	93.525055	0.001922	0.001855
RS	4	0.027137	1.105812	334.803478	0.006882	0.005199
RS	5	0.035002	1.105812	352.986423	0.007256	0.005690
RS	6	0.043354	0.912271	450.528650	0.009261	0.007323
RS	7	0.052222	0.912271	473.732673	0.009738	0.007891
RS	8	0.061638	0.907326	500.528586	0.010288	0.008561
RS	9	0.071638	0.907326	525.617771	0.010804	0.009312
RS	10	0.082256	1.020309	490.842809	0.010089	0.008975
RS	11	0.093530	1.020309	515.446853	0.010595	0.009491
RS	12	0.105502	1.223103	451.692693	0.009285	0.008455
RS	13	0.118215	1.223103	474.672075	0.009757	0.008815
RS	14	0.131714	1.425171	428.174570	0.008801	0.008038
RS	15	0.146049	1.425171	450.131194	0.009253	0.008362
RS	16	0.161270	1.565769	430.673702	0.008853	0.008039
RS	17	0.177432	1.565769	452.655252	0.009304	0.008367
RS	18	0.194595	1.604039	464.178018	0.009541	0.008603
RS	19	0.212819	1.604039	487.371926	0.010018	0.009020
RS	20	0.232171	1.538103	533.143422	0.010959	0.009922
RS	21	0.252720	1.538103	558.663097	0.011483	0.010489
RS	22	0.274539	1.407189	638.894114	0.013133	0.012099
RS	23	0.297709	1.407189	667.378607	0.013718	0.012828
RS	24	0.322312	1.254080	780.568942	0.016045	0.015150
RS	25	0.348437	1.254080	811.766305	0.016686	0.016036
RS	26	0.376179	1.107085	953.588304	0.019601	0.019027
RS	27	0.405636	1.107085	985.893996	0.020265	0.020038
RS	28	0.436916	0.982284	1144.727865	0.023530	0.023495
RS	29	0.470130	0.982284	1174.858908	0.024150	0.024530
RS	30	0.505400	0.887274	1329.391406	0.027326	0.027993
RS	31	0.542851	0.887274	1352.767166	0.027806	0.028873
RS	32	0.582619	0.823535	1476.492659	0.030350	0.031706
RS	33	0.624847	0.823535	1488.652530	0.030600	0.032231
RS	34	0.669688	0.788114	1561.338857	0.032094	0.033904
RS	35	0.717302	0.788114	1559.644295	0.032059	0.033952
RS	36	0.767862	0.775013	1577.410640	0.032424	0.034336
RS	37	0.821549	0.775013	1561.609952	0.032099	0.033921
RS	38	0.878558	0.777148	1535.211518	0.031557	0.033277
RS	39	0.939094	0.777148	1506.638770	0.030969	0.032503
RS	40	1.003374	0.788093	1451.843974	0.029843	0.031228
RS	41	1.071631	0.788093	1412.344143	0.029031	0.030210
RS	42	1.144111	0.802922	1342.447178	0.027594	0.028636
RS	43	1.221074	0.802922	1293.811782	0.026595	0.027461
RS	44	1.302798	0.818236	1217.494538	0.025026	0.025791
RS	45	1.389578	0.818236	1161.384072	0.023873	0.024512
RS	46	1.481726	0.831755	1083.679919	0.022275	0.022852
RS	47	1.579575	0.831755	1021.738017	0.021002	0.021502
RS	48	1.683477	0.841972	945.416528	0.019433	0.019902
RS	49	1.793806	0.841972	879.417042	0.018077	0.018508
RS	50	1.910961	0.848158	805.857648	0.016565	0.016984
RS	51	2.035363	0.848158	737.864276	0.015167	0.015573
RS	52	2.167461	0.850355	667.851506	0.013728	0.014128
RS	53	2.307730	0.850355	600.314910	0.012340	0.012735
RS	54	2.456677	0.847733	535.574647	0.011009	0.011394
RS	55	2.614838	0.847733	471.008887	0.009682	0.010058
RS	56	2.782783	0.847733	409.423654	0.008416	0.008778
RS	57	2.961118	0.847733	351.510285	0.007225	0.007568
RS	58	3.150485	0.852711	296.304521	0.006091	0.006414
RS	59	3.351566	0.852711	247.939194	0.005096	0.005388
RS	60	3.565087	0.852711	204.432492	0.004202	0.004459
RS	61	3.791817	0.852711	165.941998	0.003411	0.003632
RS	62	4.032572	0.852711	132.477973	0.002723	0.002909
RS	63	4.288221	0.852711	387.089112	0.007957	0.008571
PA	4+25*2+4+6 0.197585335 0.047901259 4.288221390 3.744284918 1.105811673 0.912271485 0.907325597 1.020308578 1.223102873 1.425171471 1.565769142 1.604038719 1.538103377 1.407189075 1.254080384 1.107084719 0.982283920 0.887274220 0.823534762 0.788113854 0.775013041 0.777148431 0.788093401 0.802921636 0.818235642 0.831754814 0.841972226 0.848158070 0.850354572 0.847733427 0.852710525
//
IT	3710
RD	8
LK	-463684.081099
QD	-89.600399 -> -74.745642
RI	0.0062658822
TR	0.195695	0.048383
MT	4.317225
MM	C_pi: 0.975568, n_recomb: 49601.103836
RS	0	0.000000	4.179565	71.803090	0.001448	0.000050
RS	1	0.006197	4.179565	76.148233	0.001535	0.000704
RS	2	0.012779	4.179565	80.749442	0.001628	0.001614
RS	3	0.019768	4.179565	85.620929	0.001726	0.001711
RS	4	0.027190	1.114006	339.700472	0.006849	0.005234
RS	5	0.035073	1.114006	358.201084	0.007222	0.005669
RS	6	0.043444	0.896886	468.487281	0.009445	0.007451
RS	7	0.052333	0.896886	492.571990	0.009931	0.008018
RS	8	0.061774	0.882965	525.688443	0.010598	0.008765
RS	9	0.071799	0.882965	551.907906	0.011127	0.009546
RS	10	0.082446	0.998398	512.456565	0.010332	0.009141
RS	11	0.093753	0.998398	538.049562	0.010848	0.009696
RS	12	0.105760	1.217123	463.604370	0.009347	0.008495
RS	13	0.118512	1.217123	487.200749	0.009822	0.008885
RS	14	0.132054	1.443943	431.690854	0.008703	0.007962
RS	15	0.146435	1.443943	453.923160	0.009151	0.008302
RS	16	0.161707	1.609945	428.070247	0.008630	0.007871
RS	17	0.177926	1.609945	450.083362	0.009074	0.008204
RS	18	0.195150	1.663572	457.773701	0.009229	0.008369
RS	19	0.213441	1.663572	480.882044	0.009695	0.008781
RS	20	0.232866	1.598291	525.302396	0.010591	0.009646
RS	21	0.253495	1.598291	550.764941	0.011104	0.010196
RS	22	0.275402	1.457863	632.141350	0.012745	0.011803
RS	23	0.298667	1.457863	660.743847	0.013321	0.012507
RS	24	0.323373	1.291558	777.903773	0.015683	0.014863
RS	25	0.349611	1.291558	809.517207	0.016321	0.015721
RS	26	0.377475	1.131850	958.529748	0.019325	0.018792
RS	27	0.407066	1.131850	991.590025	0.019991	0.019774
RS	28	0.438490	0.996848	1160.513686	0.023397	0.023360
RS	29	0.471862	0.996848	1191.609782	0.024024	0.024369
RS	30	0.507302	0.894759	1357.390415	0.027366	0.027987
RS	31	0.544938	0.894759	1381.626666	0.027855	0.028847
RS	32	0.584907	0.826871	1514.829798	0.030540	0.031816
RS	33	0.627353	0.826871	1527.395901	0.030794	0.032328
RS	34	0.672429	0.789708	1605.198264	0.032362	0.034075
RS	35	0.720299	0.789708	1603.313969	0.032324	0.034115
RS	36	0.771135	0.776655	1621.249089	0.032686	0.034500
RS	37	0.825122	0.776655	1604.808403	0.032354	0.034084
RS	38	0.882454	0.780038	1575.032143	0.031754	0.033390
RS	39	0.943340	0.780038	1545.653306	0.031162	0.032621
RS	40	1.007999	0.792907	1485.964891	0.029958	0.031278
RS	41	1.076665	0.792907	1445.733179	0.029147	0.030274
RS	42	1.149586	0.809914	1370.983192	0.027640	0.028638
RS	43	1.227027	0.809914	1321.808066	0.026649	0.027483
RS	44	1.309267	0.827336	1241.493799	0.025030	0.025770
RS	45	1.396604	0.827336	1185.036153	0.023891	0.024515
RS	46	1.489353	0.842644	1104.448335	0.022267	0.022834
RS	47	1.587850	0.842644	1042.266509	0.021013	0.021511
RS	48	1.692451	0.854158	964.089005	0.019437	0.019907
RS	49	1.803534	0.854158	897.823119	0.018101	0.018538
RS	50	1.921502	0.861065	823.152367	0.016595	0.017023
RS	51	2.046781	0.861065	754.725631	0.015216	0.015633
RS	52	2.179823	0.863435	683.981053	0.013790	0.014203
RS	53	2.321111	0.863435	615.741648	0.012414	0.012823
RS	54	2.471154	0.860355	550.449508	0.011098	0.011497
RS	55	2.630496	0.860355	484.846096	0.009775	0.010166
RS	56	2.799714	0.860355	422.138393	0.008511	0.008887
RS	57	2.979418	0.860355	363.043053	0.007319	0.007675
RS	58	3.170258	0.866609	306.190471	0.006173	0.006508
RS	59	3.372926	0.866609	256.769671	0.005177	0.005479
RS	60	3.588154	0.866609	212.196116	0.004278	0.004544
RS	61	3.816720	0.866609	172.654763	0.003481	0.003710
RS	62	4.059451	0.866609	138.181042	0.002786	0.002979
RS	63	4.317225	0.866609	407.659582	0.008219	0.008863
PA	4+25*2+4+6 0.195694926 0.048382521 4.317224596 4.179565324 1.114005793 0.896886231 0.882964568 0.998397616 1.217122526 1.443942684 1.609944971 1.663572389 1.598291154 1.457862998 1.291557747 1.131850315 0.996848023 0.894758599 0.826870681 0.789707630 0.776655344 0.780037791 0.792907300 0.809914243 0.827335854 0.842644182 0.854158057 0.861065205 0.863435429 0.860355129 0.866609116
//
IT	4356
RD	9
LK	-463654.836071
QD	-84.284559 -> -70.502629
RI	0.0057376432
TR	0.193775	0.048817
MT	4.348999
MM	C_pi: 0.985600, n_recomb: 50539.125642
RS	0	0.000000	4.633642	66.095445	0.001308	0.000047
RS	1	0.006209	4.633642	70.113595	0.001387	0.000674
RS	2	0.012804	4.633642	74.370359	0.001472	0.001531
RS	3	0.019809	4.633642	78.879185	0.001561	0.001590
RS	4	0.027248	1.130499	341.974195	0.006767	0.005242
RS	5	0.035150	1.130499	360.672470	0.007136	0.005619
RS	6	0.043541	0.888495	483.274044	0.009562	0.007543
RS	7	0.052455	0.888495	508.114911	0.010054	0.008103
RS	8	0.061921	0.864060	548.907396	0.010861	0.008944
RS	9	0.071975	0.864060	576.184512	0.011401	0.009748
RS	10	0.082654	0.979640	533.482471	0.010556	0.009301
RS	11	0.093996	0.979640	560.044992	0.011081	0.009890
RS	12	0.106042	1.211281	475.745478	0.009413	0.008544
RS	13	0.118835	1.211281	499.974286	0.009893	0.008960
RS	14	0.132424	1.460344	435.979094	0.008627	0.007905
RS	15	0.146856	1.460344	458.522557	0.009073	0.008258
RS	16	0.162184	1.650680	426.639959	0.008442	0.007727
RS	17	0.178464	1.650680	448.730442	0.008879	0.008065
RS	18	0.195755	1.719851	452.809535	0.008960	0.008164
RS	19	0.214120	1.719851	475.879503	0.009416	0.008571
RS	20	0.233624	1.655902	518.978083	0.010269	0.009401
RS	21	0.254340	1.655902	544.421638	0.010772	0.009937
RS	22	0.276343	1.506702	626.747079	0.012401	0.011535
RS	23	0.299711	1.506702	655.487417	0.012970	0.012220
RS	24	0.324531	1.327910	776.193088	0.015358	0.014600
RS	25	0.350892	1.327910	808.221127	0.015992	0.015434
RS	26	0.378889	1.156128	963.827090	0.019071	0.018573
RS	27	0.408626	1.156128	997.627087	0.019740	0.019531
RS	28	0.440208	1.011464	1175.983493	0.023269	0.023228
RS	29	0.473752	1.011464	1208.033902	0.023903	0.024217
RS	30	0.509378	0.902706	1384.487740	0.027394	0.027973
RS	31	0.547217	0.902706	1409.595638	0.027891	0.028820
RS	32	0.587405	0.830941	1551.872923	0.030706	0.031911
RS	33	0.630089	0.830941	1564.887085	0.030964	0.032414
RS	34	0.675423	0.792181	1647.579748	0.032600	0.034227
RS	35	0.723571	0.792181	1645.578631	0.032560	0.034263
RS	36	0.774710	0.779229	1663.597114	0.032917	0.034646
RS	37	0.829024	0.779229	1646.616852	0.032581	0.034231
RS	38	0.886711	0.783851	1613.491043	0.031926	0.033487
RS	39	0.947980	0.783851	1583.425385	0.031331	0.032726
RS	40	1.013053	0.798612	1518.949605	0.030055	0.031318
RS	41	1.082167	0.798612	1478.111322	0.029247	0.030328
RS	42	1.155572	0.817758	1398.654875	0.027675	0.028633
RS	43	1.233535	0.817758	1349.058280	0.026693	0.027499
RS	44	1.316339	0.837249	1264.902183	0.025028	0.025745
RS	45	1.404285	0.837249	1208.198812	0.023906	0.024516
RS	46	1.497692	0.854311	1124.864533	0.022257	0.022814
RS	47	1.596899	0.854311	1062.523428	0.021024	0.021517
RS	48	1.702266	0.867088	982.600531	0.019442	0.019911
RS	49	1.814176	0.867088	916.128269	0.018127	0.018567
RS	50	1.933034	0.874683	840.430494	0.016629	0.017061
RS	51	2.059273	0.874683	771.612001	0.015268	0.015691
RS	52	2.193351	0.877196	700.194911	0.013855	0.014274
RS	53	2.335754	0.877196	631.278700	0.012491	0.012908
RS	54	2.486999	0.873625	565.480085	0.011189	0.011597
RS	55	2.647636	0.873625	498.849839	0.009871	0.010270
RS	56	2.818247	0.873625	435.025883	0.008608	0.008992
RS	57	2.999452	0.873625	374.750311	0.007415	0.007779
RS	58	3.191909	0.881145	316.238647	0.006257	0.006599
RS	59	3.396317	0.881145	265.757396	0.005258	0.005567
RS	60	3.613416	0.881145	220.109378	0.004355	0.004628
RS	61	3.843997	0.881145	179.507257	0.003552	0.003787
RS	62	4.088895	0.881145	144.012066	0.002850	0.003048
RS	63	4.348999	0.881145	428.840245	0.008485	0.009152
PA	4+25*2+4+6 0.193775164 0.048817471 4.348999289 4.633642083 1.130499001 0.888494516 0.864059885 0.979640337 1.211280529 1.460344050 1.650680459 1.719850526 1.655902439 1.506702387 1.327909660 1.156128283 1.011463836 0.902705886 0.830941452 0.792181453 0.779229194 0.783851219 0.798611886 0.817758102 0.837248568 0.854311366 0.867088429 0.874682968 0.877196282 0.873624643 0.881144583
//
IT	4778
RD	10
LK	-463627.658776
QD	-79.541639 -> -66.680104
RI	0.0052905123
TR	0.191868	0.049220
MT	4.382068
MM	C_pi: 0.995860, n_recomb: 51463.627685
RS	0	0.000000	5.094494	61.315880	0.001191	0.000044
RS	1	0.006222	5.094494	65.059178	0.001264	0.000647
RS	2	0.012831	5.094494	69.026269	0.001341	0.001459
RS	3	0.019851	5.094494	73.229926	0.001423	0.001490
RS	4	0.027308	1.153288	342.246705	0.006650	0.005230
RS	5	0.035229	1.153288	361.048008	0.007016	0.005549
RS	6	0.043643	0.885487	495.281738	0.009624	0.007606
RS	7	0.052580	0.885487	520.769007	0.010119	0.008154
RS	8	0.062073	0.849470	570.285198	0.011081	0.009103
RS	9	0.072157	0.849470	598.551374	0.011631	0.009923
RS	10	0.082869	0.963468	553.912497	0.010763	0.009455
RS	11	0.094247	0.963468	581.423075	0.011298	0.010074
RS	12	0.106332	1.205595	488.020726	0.009483	0.008600
RS	13	0.119170	1.205595	512.891007	0.009966	0.009038
RS	14	0.132807	1.474746	440.842505	0.008566	0.007861
RS	15	0.147291	1.474746	463.722675	0.009011	0.008227
RS	16	0.162678	1.688380	426.108668	0.008280	0.007604
RS	17	0.179021	1.688380	448.310689	0.008711	0.007945
RS	18	0.196381	1.773194	448.958633	0.008724	0.007983
RS	19	0.214822	1.773194	472.025725	0.009172	0.008386
RS	20	0.234410	1.711161	513.831851	0.009984	0.009180
RS	21	0.255216	1.711161	539.284753	0.010479	0.009705
RS	22	0.277317	1.553851	622.401963	0.012094	0.011292
RS	23	0.300794	1.553851	651.293267	0.012655	0.011959
RS	24	0.325730	1.363188	775.201880	0.015063	0.014358
RS	25	0.352219	1.363188	807.639564	0.015693	0.015170
RS	26	0.380355	1.179878	969.345680	0.018836	0.018366
RS	27	0.410242	1.179878	1003.868676	0.019506	0.019303
RS	28	0.441989	1.025994	1191.119768	0.023145	0.023100
RS	29	0.475711	1.025994	1224.111165	0.023786	0.024072
RS	30	0.511531	0.910902	1410.768905	0.027413	0.027953
RS	31	0.549579	0.910902	1436.754103	0.027918	0.028788
RS	32	0.589995	0.835473	1587.790752	0.030853	0.031993
RS	33	0.632926	0.835473	1601.284810	0.031115	0.032489
RS	34	0.678528	0.795223	1688.706145	0.032814	0.034363
RS	35	0.726967	0.795223	1686.645600	0.032774	0.034397
RS	36	0.778419	0.782395	1704.710573	0.033125	0.034777
RS	37	0.833074	0.782395	1687.268943	0.032786	0.034364
RS	38	0.891128	0.788232	1650.843554	0.032078	0.033572
RS	39	0.952795	0.788232	1620.182225	0.031482	0.032820
RS	40	1.018298	0.804838	1551.027468	0.030138	0.031349
RS	41	1.087877	0.804838	1509.675749	0.029335	0.030374
RS	42	1.161786	0.826074	1425.646155	0.027702	0.028625
RS	43	1.240292	0.826074	1375.712932	0.026732	0.027511
RS	44	1.323684	0.847589	1287.844903	0.025024	0.025720
RS	45	1.412263	0.847589	1230.965984	0.023919	0.024514
RS	46	1.506354	0.866366	1144.997351	0.022249	0.022794
RS	47	1.606300	0.866366	1082.550435	0.021035	0.021522
RS	48	1.712463	0.880368	1000.971824	0.019450	0.019914
RS	49	1.825233	0.880368	934.331221	0.018155	0.018594
RS	50	1.945018	0.888615	857.672163	0.016666	0.017098
RS	51	2.072256	0.888615	788.487864	0.015321	0.015747
RS	52	2.207411	0.891238	716.446479	0.013921	0.014344
RS	53	2.350975	0.891238	646.869750	0.012569	0.012990
RS	54	2.503472	0.887146	580.602449	0.011282	0.011694
RS	55	2.665457	0.887146	512.952546	0.009967	0.010371
RS	56	2.837520	0.887146	448.017444	0.008706	0.009095
RS	57	3.020288	0.887146	386.564504	0.007511	0.007880
RS	58	3.214429	0.895907	326.389242	0.006342	0.006688
RS	59	3.420648	0.895907	274.845356	0.005341	0.005653
RS	60	3.639698	0.895907	228.119448	0.004433	0.004709
RS	61	3.872377	0.895907	186.451821	0.003623	0.003862
RS	62	4.119534	0.895907	149.929154	0.002913	0.003115
RS	63	4.382068	0.895907	450.471783	0.008753	0.009436
PA	4+25*2+4+6 0.191868045 0.049220006 4.382067538 5.094493656 1.153288468 0.885486902 0.849470404 0.963468334 1.205594508 1.474745536 1.688379678 1.773194011 1.711160723 1.553851498 1.363187579 1.179877637 1.025994194 0.910901534 0.835473459 0.795223028 0.782394560 0.788231796 0.804837713 0.826073908 0.847588856 0.866366183 0.880367937 0.888614527 0.891238353 0.887145889 0.895907464
//
IT	4158
RD	11
LK	-463602.267702
QD	-75.239018 -> -63.187969
RI	0.0049103442
TR	0.189999	0.049599
MT	4.415500
MM	C_pi: 1.006175, n_recomb: 52374.570265
RS	0	0.000000	5.550074	57.372296	0.001095	0.000041
RS	1	0.006234	5.550074	60.888262	0.001163	0.000624
RS	2	0.012857	5.550074	64.615673	0.001234	0.001398
RS	3	0.019893	5.550074	68.566728	0.001309	0.001407
RS	4	0.027368	1.180801	341.060769	0.006512	0.005201
RS	5	0.035309	1.180801	359.893142	0.006872	0.005466
RS	6	0.043744	0.886662	504.900255	0.009640	0.007644
RS	7	0.052706	0.886662	530.938345	0.010137	0.008177
RS	8	0.062226	0.838251	589.994696	0.011265	0.009242
RS	9	0.072340	0.838251	619.187879	0.011822	0.010075
RS	10	0.083085	0.949400	573.768929	0.010955	0.009605
RS	11	0.094499	0.949400	602.205747	0.011498	0.010250
RS	12	0.106625	1.200066	500.360972	0.009554	0.008661
RS	13	0.119506	1.200066	525.877210	0.010041	0.009119
RS	14	0.133191	1.487397	446.148899	0.008518	0.007829
RS	15	0.147729	1.487397	469.384649	0.008962	0.008205
RS	16	0.163174	1.723366	426.277036	0.008139	0.007497
RS	17	0.179581	1.723366	448.616377	0.008566	0.007841
RS	18	0.197011	1.823888	445.975854	0.008515	0.007822
RS	19	0.215528	1.823888	469.066816	0.008956	0.008220
RS	20	0.235200	1.764271	509.607982	0.009730	0.008981
RS	21	0.256097	1.764271	535.091154	0.010217	0.009495
RS	22	0.278298	1.599440	618.873579	0.011816	0.011069
RS	23	0.301882	1.599440	647.923952	0.012371	0.011720
RS	24	0.326937	1.397454	774.747235	0.014792	0.014132
RS	25	0.353554	1.397454	807.586914	0.015419	0.014926
RS	26	0.381831	1.203088	974.976040	0.018615	0.018170
RS	27	0.411870	1.203088	1010.203882	0.019288	0.019089
RS	28	0.443782	1.040367	1205.884701	0.023024	0.022973
RS	29	0.477684	1.040367	1239.801839	0.023672	0.023932
RS	30	0.513699	0.919217	1436.266084	0.027423	0.027926
RS	31	0.551959	0.919217	1463.130450	0.027936	0.028753
RS	32	0.592605	0.840299	1622.665210	0.030982	0.032061
RS	33	0.635785	0.840299	1636.664701	0.031249	0.032553
RS	34	0.681656	0.798635	1728.703959	0.033007	0.034484
RS	35	0.730388	0.798635	1726.631282	0.032967	0.034518
RS	36	0.782158	0.785937	1744.738965	0.033313	0.034894
RS	37	0.837155	0.785937	1726.899788	0.032972	0.034485
RS	38	0.895581	0.792954	1687.241325	0.032215	0.033648
RS	39	0.957649	0.792954	1656.057185	0.031619	0.032905
RS	40	1.023587	0.811353	1582.330996	0.030212	0.031375
RS	41	1.093636	0.811353	1540.538553	0.029414	0.030416
RS	42	1.168053	0.834624	1452.062024	0.027725	0.028614
RS	43	1.247108	0.834624	1401.855978	0.026766	0.027521
RS	44	1.331092	0.858113	1310.393546	0.025020	0.025694
RS	45	1.420312	0.858113	1253.389396	0.023931	0.024512
RS	46	1.515094	0.878560	1164.884536	0.022241	0.022775
RS	47	1.615786	0.878560	1102.367981	0.021048	0.021528
RS	48	1.722755	0.893747	1019.207094	0.019460	0.019919
RS	49	1.836393	0.893747	952.422950	0.018185	0.018622
RS	50	1.957115	0.902609	874.856969	0.016704	0.017135
RS	51	2.085364	0.902609	805.323635	0.015376	0.015802
RS	52	2.221608	0.905313	732.697332	0.013990	0.014414
RS	53	2.366347	0.905313	662.471480	0.012649	0.013072
RS	54	2.520109	0.900670	595.771144	0.011375	0.011790
RS	55	2.683457	0.900670	527.106945	0.010064	0.010471
RS	56	2.856989	0.900670	461.065520	0.008803	0.009195
RS	57	3.041339	0.900670	398.439153	0.007607	0.007979
RS	58	3.237183	0.910641	336.601120	0.006427	0.006775
RS	59	3.445236	0.910641	283.994528	0.005422	0.005737
RS	60	3.666260	0.910641	236.190239	0.004510	0.004788
RS	61	3.901064	0.910641	193.455895	0.003694	0.003935
RS	62	4.150506	0.910641	155.903628	0.002977	0.003181
RS	63	4.415500	0.910641	472.442862	0.009020	0.009716
PA	4+25*2+4+6 0.189998679 0.049599221 4.415500060 5.550074053 1.180800681 0.886662188 0.838250673 0.949400051 1.200065674 1.487397050 1.723365731 1.823888296 1.764271400 1.599439693 1.397454117 1.203087530 1.040367101 0.919216981 0.840299493 0.798634997 0.785936532 0.792953984 0.811353471 0.834623961 0.858113029 0.878559702 0.893746713 0.902609297 0.905313331 0.900669970 0.910640859
//
IT	4484
RD	12
LK	-463578.456888
QD	-71.294672 -> -59.969517
RI	0.0045857195
TR	0.188181	0.049961
MT	4.448730
MM	C_pi: 1.016435, n_recomb: 53271.730871
RS	0	0.000000	5.990034	54.155256	0.001017	0.000039
RS	1	0.006247	5.990034	57.485611	0.001079	0.000603
RS	2	0.012884	5.990034	61.017284	0.001145	0.001346
RS	3	0.019935	5.990034	64.761994	0.001216	0.001340
RS	4	0.027427	1.211788	338.863600	0.006361	0.005162
RS	5	0.035388	1.211788	357.674333	0.006714	0.005375
RS	6	0.043845	0.891055	512.525838	0.009621	0.007663
RS	7	0.052830	0.891055	539.033514	0.010119	0.008178
RS	8	0.062377	0.829714	608.181949	0.011417	0.009365
RS	9	0.072521	0.829714	638.245456	0.011981	0.010205
RS	10	0.083298	0.937031	593.094825	0.011133	0.009749
RS	11	0.094748	0.937031	622.436863	0.011684	0.010416
RS	12	0.106913	1.194613	512.748026	0.009625	0.008726
RS	13	0.119839	1.194613	538.912711	0.010116	0.009201
RS	14	0.133572	1.498498	451.800801	0.008481	0.007807
RS	15	0.148162	1.498498	475.406165	0.008924	0.008191
RS	16	0.163664	1.755890	427.000570	0.008016	0.007403
RS	17	0.180135	1.755890	449.497022	0.008438	0.007750
RS	18	0.197634	1.872128	443.688917	0.008329	0.007676
RS	19	0.216227	1.872128	466.824465	0.008763	0.008071
RS	20	0.235981	1.815399	506.117280	0.009501	0.008799
RS	21	0.256969	1.815399	531.646243	0.009980	0.009303
RS	22	0.279268	1.643583	615.984972	0.011563	0.010863
RS	23	0.302960	1.643583	645.198776	0.012111	0.011500
RS	24	0.328132	1.430771	774.689294	0.014542	0.013920
RS	25	0.354876	1.430771	807.921368	0.015166	0.014698
RS	26	0.383291	1.225774	980.623312	0.018408	0.017982
RS	27	0.413481	1.225774	1016.536718	0.019082	0.018886
RS	28	0.445557	1.054548	1220.236985	0.022906	0.022848
RS	29	0.479637	1.054548	1255.063139	0.023560	0.023794
RS	30	0.515845	0.927577	1460.983158	0.027425	0.027893
RS	31	0.554316	0.927577	1488.725838	0.027946	0.028713
RS	32	0.595189	0.845312	1656.540031	0.031096	0.032118
RS	33	0.638616	0.845312	1671.065890	0.031369	0.032608
RS	34	0.684756	0.802293	1767.639623	0.033182	0.034591
RS	35	0.733777	0.802293	1765.595421	0.033143	0.034626
RS	36	0.785861	0.789721	1783.760862	0.033484	0.034999
RS	37	0.841199	0.789721	1765.578826	0.033143	0.034595
RS	38	0.899994	0.797876	1722.768345	0.032339	0.033715
RS	39	0.962461	0.797876	1691.122391	0.031745	0.032982
RS	40	1.028830	0.818013	1612.937081	0.030278	0.031397
RS	41	1.099346	0.818013	1570.762942	0.029486	0.030452
RS	42	1.174266	0.843259	1477.959991	0.027744	0.028602
RS	43	1.253866	0.843259	1427.531183	0.026797	0.027529
RS	44	1.338439	0.868669	1332.582229	0.025015	0.025669
RS	45	1.428295	0.868669	1275.490706	0.023943	0.024510
RS	46	1.523764	0.890739	1184.536178	0.022236	0.022758
RS	47	1.625197	0.890739	1121.976092	0.021061	0.021534
RS	48	1.732966	0.907069	1037.298710	0.019472	0.019925
RS	49	1.847467	0.907069	970.388102	0.018216	0.018649
RS	50	1.969121	0.916513	891.962049	0.016744	0.017172
RS	51	2.098374	0.916513	822.091509	0.015432	0.015857
RS	52	2.235701	0.919266	748.916759	0.014058	0.014482
RS	53	2.381607	0.919266	678.050351	0.012728	0.013151
RS	54	2.536627	0.914045	610.949330	0.011469	0.011884
RS	55	2.701331	0.914045	541.275933	0.010161	0.010569
RS	56	2.876324	0.914045	474.133618	0.008900	0.009294
RS	57	3.062248	0.914045	410.339158	0.007703	0.008076
RS	58	3.259786	0.925187	346.843920	0.006511	0.006860
RS	59	3.469664	0.925187	293.176299	0.005503	0.005820
RS	60	3.692652	0.925187	244.295363	0.004586	0.004866
RS	61	3.929570	0.925187	200.495661	0.003764	0.004006
RS	62	4.181288	0.925187	161.914462	0.003039	0.003245
RS	63	4.448730	0.925187	494.669572	0.009286	0.009992
PA	4+25*2+4+6 0.188181025 0.049960983 4.448730237 5.990034407 1.211788400 0.891055329 0.829714486 0.937031130 1.194612838 1.498498171 1.755890361 1.872127819 1.815398753 1.643583164 1.430770686 1.225774154 1.054548207 0.927577216 0.845312275 0.802292572 0.789720896 0.797876408 0.818012510 0.843258628 0.868668957 0.890738833 0.907069478 0.916512648 0.919265672 0.914044938 0.925186554
//
IT	4909
RD	13
LK	-463556.066455
QD	-67.654533 -> -56.986979
RI	0.0043071313
TR	0.186424	0.050310
MT	4.481361
MM	C_pi: 1.026562, n_recomb: 54155.099367
RS	0	0.000000	6.405659	51.560568	0.000952	0.000037
RS	1	0.006259	6.405659	54.741358	0.001011	0.000586
RS	2	0.012909	6.405659	58.115297	0.001073	0.001303
RS	3	0.019976	6.405659	61.693715	0.001139	0.001286
RS	4	0.027485	1.245297	335.997682	0.006204	0.005114
RS	5	0.035464	1.245297	354.749191	0.006551	0.005281
RS	6	0.043943	0.897967	518.487587	0.009574	0.007665
RS	7	0.052952	0.897967	545.395312	0.010071	0.008161
RS	8	0.062525	0.823306	625.008211	0.011541	0.009474
RS	9	0.072697	0.823306	655.891076	0.012111	0.010318
RS	10	0.083506	0.926049	611.929392	0.011300	0.009888
RS	11	0.094991	0.926049	642.156452	0.011858	0.010575
RS	12	0.107195	1.189235	525.144095	0.009697	0.008795
RS	13	0.120163	1.189235	551.957261	0.010192	0.009283
RS	14	0.133943	1.508204	457.728647	0.008452	0.007792
RS	15	0.148585	1.508204	481.714193	0.008895	0.008184
RS	16	0.164143	1.786188	428.165427	0.007906	0.007320
RS	17	0.180676	1.786188	450.834076	0.008325	0.007669
RS	18	0.198243	1.918124	441.957216	0.008161	0.007545
RS	19	0.216909	1.918124	465.153110	0.008589	0.007936
RS	20	0.236744	1.864692	503.214482	0.009292	0.008632
RS	21	0.257820	1.864692	528.800636	0.009765	0.009127
RS	22	0.280216	1.686384	613.602336	0.011330	0.010671
RS	23	0.304013	1.686384	642.981186	0.011873	0.011296
RS	24	0.329299	1.463203	774.918763	0.014309	0.013720
RS	25	0.356168	1.463203	808.532215	0.014930	0.014484
RS	26	0.384719	1.247953	986.222726	0.018211	0.017802
RS	27	0.415056	1.247953	1022.801794	0.018887	0.018692
RS	28	0.447293	1.068516	1234.151142	0.022789	0.022724
RS	29	0.481547	1.068516	1269.868587	0.023449	0.023660
RS	30	0.517945	0.935931	1484.927506	0.027420	0.027855
RS	31	0.556621	0.935931	1513.545636	0.027948	0.028668
RS	32	0.597718	0.850437	1689.450226	0.031197	0.032165
RS	33	0.641387	0.850437	1704.520049	0.031475	0.032653
RS	34	0.687789	0.806107	1805.568879	0.033341	0.034687
RS	35	0.737095	0.806107	1803.588674	0.033304	0.034724
RS	36	0.789487	0.793650	1821.844890	0.033641	0.035094
RS	37	0.845159	0.793650	1803.367406	0.033300	0.034695
RS	38	0.904314	0.802899	1757.492015	0.032453	0.033775
RS	39	0.967173	0.802899	1725.436301	0.031861	0.033052
RS	40	1.033965	0.824712	1642.906336	0.030337	0.031415
RS	41	1.104938	0.824712	1600.399413	0.029552	0.030486
RS	42	1.180353	0.851874	1503.384232	0.027761	0.028590
RS	43	1.260488	0.851874	1452.772904	0.026826	0.027536
RS	44	1.345638	0.879151	1354.439209	0.025010	0.025646
RS	45	1.436118	0.879151	1297.289249	0.023955	0.024508
RS	46	1.532261	0.902796	1203.963397	0.022232	0.022742
RS	47	1.634422	0.902796	1141.378693	0.021076	0.021541
RS	48	1.742976	0.920230	1055.242575	0.019486	0.019932
RS	49	1.858324	0.920230	988.217509	0.018248	0.018677
RS	50	1.980893	0.930217	908.974192	0.016785	0.017209
RS	51	2.111132	0.930217	838.774820	0.015488	0.015911
RS	52	2.249523	0.932990	765.084167	0.014128	0.014550
RS	53	2.396575	0.932990	693.584127	0.012807	0.013230
RS	54	2.552831	0.927166	626.113945	0.011561	0.011977
RS	55	2.718867	0.927166	555.436008	0.010256	0.010665
RS	56	2.895295	0.927166	487.198376	0.008996	0.009391
RS	57	3.082765	0.927166	422.241820	0.007797	0.008171
RS	58	3.281969	0.939436	357.098159	0.006594	0.006943
RS	59	3.493640	0.939436	302.372077	0.005583	0.005900
RS	60	3.718560	0.939436	252.417461	0.004661	0.004942
RS	61	3.957556	0.939436	207.555261	0.003833	0.004077
RS	62	4.211512	0.939436	167.947478	0.003101	0.003308
RS	63	4.481361	0.939436	517.092645	0.009548	0.010264
PA	4+25*2+4+6 0.186423966 0.050309589 4.481361440 6.405658966 1.245296514 0.897966562 0.823306128 0.926048956 1.189235476 1.508203763 1.786187949 1.918124192 1.864692303 1.686383764 1.463202549 1.247952512 1.068516312 0.935930998 0.850437390 0.806106724 0.793650386 0.802899203 0.824712159 0.851874362 0.879150633 0.902796490 0.920229682 0.930217387 0.932990098 0.927166220 0.939435523
//
IT	5386
RD	14
LK	-463534.966146
QD	-64.278724 -> -54.211781
RI	0.0040667758
TR	0.184730	0.050648
MT	4.513193
MM	C_pi: 1.036516, n_recomb: 55024.747755
RS	0	0.000000	6.790000	49.496206	0.000900	0.000036
RS	1	0.006271	6.790000	52.558397	0.000955	0.000572
RS	2	0.012934	6.790000	55.807275	0.001014	0.001268
RS	3	0.020016	6.790000	59.253865	0.001077	0.001242
RS	4	0.027541	1.280591	332.719205	0.006047	0.005061
RS	5	0.035539	1.280591	351.385668	0.006386	0.005187
RS	6	0.044038	0.906876	523.061283	0.009506	0.007654
RS	7	0.053070	0.906876	550.309407	0.010001	0.008131
RS	8	0.062668	0.818639	640.591376	0.011642	0.009570
RS	9	0.072868	0.818639	672.246824	0.012217	0.010414
RS	10	0.083708	0.916232	630.296894	0.011455	0.010023
RS	11	0.095227	0.916232	661.389364	0.012020	0.010727
RS	12	0.107469	1.183877	537.550247	0.009769	0.008865
RS	13	0.120478	1.183877	565.011372	0.010268	0.009367
RS	14	0.134303	1.516676	463.873653	0.008430	0.007783
RS	15	0.148995	1.516676	488.247201	0.008873	0.008182
RS	16	0.164608	1.814452	429.689449	0.007809	0.007247
RS	17	0.181201	1.814452	452.542125	0.008224	0.007597
RS	18	0.198833	1.962041	440.680706	0.008009	0.007425
RS	19	0.217572	1.962041	463.949373	0.008432	0.007812
RS	20	0.237485	1.912291	500.789715	0.009101	0.008478
RS	21	0.258647	1.912291	526.441526	0.009567	0.008965
RS	22	0.281136	1.727946	611.622832	0.011115	0.010493
RS	23	0.305035	1.727946	641.166462	0.011652	0.011106
RS	24	0.330433	1.494816	775.356151	0.014091	0.013532
RS	25	0.357423	1.494816	809.339279	0.014709	0.014282
RS	26	0.386106	1.269659	991.721767	0.018023	0.017629
RS	27	0.416587	1.269659	1028.946451	0.018700	0.018506
RS	28	0.448980	1.082270	1247.612948	0.022674	0.022601
RS	29	0.483403	1.082270	1284.203559	0.023339	0.023527
RS	30	0.519986	0.944248	1508.116699	0.027408	0.027811
RS	31	0.558862	0.944248	1537.605980	0.027944	0.028620
RS	32	0.600176	0.855629	1721.429500	0.031285	0.032202
RS	33	0.644080	0.855629	1737.058398	0.031569	0.032690
RS	34	0.690738	0.810025	1842.532218	0.033486	0.034772
RS	35	0.740321	0.810025	1840.648148	0.033451	0.034811
RS	36	0.793014	0.797668	1859.039590	0.033786	0.035179
RS	37	0.849010	0.797668	1840.309205	0.033445	0.034787
RS	38	0.908518	0.807963	1791.462591	0.032557	0.033829
RS	39	0.971757	0.807963	1759.042854	0.031968	0.033117
RS	40	1.038961	0.831393	1672.282344	0.030391	0.031430
RS	41	1.110380	0.831393	1629.484547	0.029614	0.030516
RS	42	1.186277	0.860409	1528.371364	0.027776	0.028578
RS	43	1.266933	0.860409	1477.610374	0.026854	0.027542
RS	44	1.352646	0.889498	1375.983806	0.025007	0.025624
RS	45	1.443735	0.889498	1318.798347	0.023967	0.024507
RS	46	1.540534	0.914672	1223.173716	0.022230	0.022728
RS	47	1.643404	0.914672	1160.578527	0.021092	0.021549
RS	48	1.752724	0.933169	1073.034616	0.019501	0.019940
RS	49	1.868899	0.933169	1005.903966	0.018281	0.018705
RS	50	1.992359	0.943666	925.882343	0.016827	0.017247
RS	51	2.123561	0.943666	855.360635	0.015545	0.015965
RS	52	2.262989	0.946432	781.183508	0.014197	0.014617
RS	53	2.411160	0.946432	709.056118	0.012886	0.013307
RS	54	2.568623	0.939981	641.247475	0.011654	0.012069
RS	55	2.735958	0.939981	569.569790	0.010351	0.010759
RS	56	2.913787	0.939981	500.242825	0.009091	0.009486
RS	57	3.102767	0.939981	434.130842	0.007890	0.008264
RS	58	3.303596	0.953334	367.349506	0.006676	0.007025
RS	59	3.517019	0.953334	311.568422	0.005662	0.005979
RS	60	3.743824	0.953334	260.544115	0.004735	0.005017
RS	61	3.984851	0.953334	214.623406	0.003900	0.004145
RS	62	4.240992	0.953334	173.992599	0.003162	0.003370
RS	63	4.513193	0.953334	539.668801	0.009808	0.010532
PA	4+25*2+4+6 0.184730405 0.050647588 4.513193468 6.789999665 1.280591015 0.906876425 0.818638710 0.916232312 1.183876649 1.516676276 1.814452303 1.962041205 1.912290970 1.727946452 1.494815760 1.269659182 1.082269724 0.944248220 0.855629265 0.810024726 0.797667548 0.807962998 0.831392945 0.860409142 0.889498035 0.914672332 0.933168789 0.943666193 0.946431834 0.939980700 0.953333581
//
IT	4380
RD	15
LK	-463515.045545
QD	-61.136616 -> -51.621541
RI	0.0038587903
TR	0.183101	0.050977
MT	4.544111
MM	C_pi: 1.046269, n_recomb: 55880.591813
RS	0	0.000000	7.138414	47.880089	0.000857	0.000035
RS	1	0.006282	7.138414	50.850034	0.000910	0.000561
RS	2	0.012958	7.138414	54.001680	0.000966	0.001239
RS	3	0.020054	7.138414	57.345819	0.001026	0.001207
RS	4	0.027595	1.317041	329.229365	0.005892	0.005004
RS	5	0.035611	1.317041	347.794573	0.006224	0.005093
RS	6	0.044129	0.917387	526.476401	0.009421	0.007633
RS	7	0.053183	0.917387	554.013523	0.009914	0.008089
RS	8	0.062806	0.815365	655.071532	0.011723	0.009654
RS	9	0.073033	0.815365	687.457678	0.012302	0.010497
RS	10	0.083903	0.907366	648.243796	0.011601	0.010153
RS	11	0.095455	0.907366	680.183501	0.012172	0.010872
RS	12	0.107733	1.178550	549.940462	0.009841	0.008936
RS	13	0.120782	1.178550	578.047537	0.010344	0.009451
RS	14	0.134651	1.524044	470.190895	0.008414	0.007780
RS	15	0.149391	1.524044	494.958176	0.008857	0.008185
RS	16	0.165058	1.840865	431.503507	0.007722	0.007182
RS	17	0.181708	1.840865	454.549307	0.008134	0.007533
RS	18	0.199404	2.004044	439.774553	0.007870	0.007314
RS	19	0.218212	2.004044	463.125549	0.008288	0.007699
RS	20	0.238201	1.958311	498.756383	0.008925	0.008335
RS	21	0.259446	1.958311	524.480031	0.009386	0.008815
RS	22	0.282026	1.768356	609.966461	0.010916	0.010325
RS	23	0.306024	1.768356	639.673193	0.011447	0.010928
RS	24	0.331530	1.525663	775.940390	0.013886	0.013353
RS	25	0.358637	1.525663	810.281035	0.014500	0.014091
RS	26	0.387448	1.290911	997.091190	0.017843	0.017462
RS	27	0.418068	1.290911	1034.941472	0.018521	0.018327
RS	28	0.450612	1.095806	1260.614403	0.022559	0.022478
RS	29	0.485200	1.095806	1298.059593	0.023229	0.023397
RS	30	0.521961	0.952511	1530.557073	0.027390	0.027763
RS	31	0.561031	0.952511	1560.911939	0.027933	0.028568
RS	32	0.602556	0.860857	1752.496918	0.031361	0.032231
RS	33	0.646688	0.860857	1768.697878	0.031651	0.032719
RS	34	0.693594	0.814006	1878.561130	0.033617	0.034847
RS	35	0.743445	0.814006	1876.802010	0.033586	0.034889
RS	36	0.796429	0.801728	1895.381427	0.033918	0.035257
RS	37	0.852740	0.801728	1876.436092	0.033579	0.034870
RS	38	0.912589	0.813024	1824.712558	0.032654	0.033878
RS	39	0.976198	0.813024	1791.969149	0.032068	0.033176
RS	40	1.043802	0.838014	1701.087851	0.030441	0.031443
RS	41	1.115653	0.838014	1658.035686	0.029671	0.030544
RS	42	1.192017	0.868827	1552.927187	0.027790	0.028565
RS	43	1.273179	0.868827	1502.045363	0.026880	0.027548
RS	44	1.359439	0.899674	1397.216991	0.025004	0.025603
RS	45	1.451117	0.899674	1340.015366	0.023980	0.024507
RS	46	1.548555	0.926331	1242.158524	0.022229	0.022716
RS	47	1.652113	0.926331	1179.564787	0.021109	0.021558
RS	48	1.762177	0.945852	1090.662293	0.019518	0.019950
RS	49	1.879155	0.945852	1023.433547	0.018315	0.018734
RS	50	2.003481	0.956826	942.669668	0.016869	0.017286
RS	51	2.135617	0.956826	871.831797	0.015602	0.016019
RS	52	2.276053	0.959559	797.197441	0.014266	0.014684
RS	53	2.425311	0.959559	724.449120	0.012964	0.013384
RS	54	2.583945	0.952460	656.331030	0.011745	0.012159
RS	55	2.752544	0.952460	583.659451	0.010445	0.010852
RS	56	2.931735	0.952460	513.250285	0.009185	0.009579
RS	57	3.122181	0.952460	445.990779	0.007981	0.008355
RS	58	3.324591	0.966853	377.584477	0.006757	0.007106
RS	59	3.539716	0.966853	320.753122	0.005740	0.006057
RS	60	3.768354	0.966853	268.664364	0.004808	0.005090
RS	61	4.011355	0.966853	221.690372	0.003967	0.004213
RS	62	4.269621	0.966853	180.041307	0.003222	0.003431
RS	63	4.544111	0.966853	562.362703	0.010064	0.010795
PA	4+25*2+4+6 0.183100874 0.050976695 4.544110745 7.138414398 1.317041477 0.917387127 0.815365270 0.907366430 1.178549872 1.524044044 1.840865077 2.004043806 1.958311198 1.768356005 1.525663167 1.290910659 1.095806211 0.952510975 0.860856507 0.814005803 0.801728245 0.813024344 0.838013675 0.868827166 0.899674139 0.926331487 0.945851756 0.956826165 0.959558506 0.952459922 0.966852537
//
IT	4357
RD	16
LK	-463496.210512
QD	-58.204150 -> -49.198523
RI	0.0036781734
TR	0.181534	0.051298
MT	4.574065
MM	C_pi: 1.055809, n_recomb: 56722.757597
RS	0	0.000000	7.447825	46.645109	0.000822	0.000034
RS	1	0.006293	7.447825	49.545364	0.000873	0.000551
RS	2	0.012981	7.447825	52.623611	0.000928	0.001216
RS	3	0.020091	7.447825	55.890471	0.000985	0.001179
RS	4	0.027648	1.354195	325.662850	0.005741	0.004945
RS	5	0.035680	1.354195	344.117325	0.006067	0.005003
RS	6	0.044218	0.929174	528.935810	0.009325	0.007603
RS	7	0.053293	0.929174	556.718013	0.009815	0.008040
RS	8	0.062939	0.813255	668.541051	0.011786	0.009727
RS	9	0.073192	0.813255	701.619209	0.012369	0.010567
RS	10	0.084090	0.899320	665.786310	0.011738	0.010279
RS	11	0.095674	0.899320	698.555571	0.012315	0.011011
RS	12	0.107987	1.173254	562.303472	0.009913	0.009009
RS	13	0.121075	1.173254	591.053758	0.010420	0.009534
RS	14	0.134987	1.530410	476.650308	0.008403	0.007781
RS	15	0.149774	1.530410	501.815698	0.008847	0.008192
RS	16	0.165491	1.865584	433.555914	0.007643	0.007123
RS	17	0.182197	1.865584	456.801961	0.008053	0.007476
RS	18	0.199955	2.044271	439.175778	0.007742	0.007213
RS	19	0.218830	2.044271	462.616640	0.008156	0.007594
RS	20	0.238892	2.002864	497.047000	0.008763	0.008202
RS	21	0.260218	2.002864	522.846985	0.009218	0.008675
RS	22	0.282885	1.807690	608.573533	0.010729	0.010168
RS	23	0.306978	1.807690	638.440835	0.011255	0.010761
RS	24	0.332588	1.555793	776.629136	0.013692	0.013182
RS	25	0.359809	1.555793	811.315139	0.014303	0.013909
RS	26	0.388743	1.311741	1002.304158	0.017670	0.017300
RS	27	0.419497	1.311741	1040.760289	0.018348	0.018155
RS	28	0.452187	1.109137	1273.151181	0.022445	0.022357
RS	29	0.486934	1.109137	1311.432371	0.023120	0.023268
RS	30	0.523868	0.960708	1552.268757	0.027366	0.027710
RS	31	0.563126	0.960708	1583.482775	0.027916	0.028512
RS	32	0.604854	0.866097	1782.683394	0.031428	0.032252
RS	33	0.649207	0.866097	1799.467638	0.031724	0.032740
RS	34	0.696352	0.818022	1913.693245	0.033738	0.034914
RS	35	0.746463	0.818022	1912.085160	0.033709	0.034959
RS	36	0.799728	0.805807	1930.900867	0.034041	0.035327
RS	37	0.856344	0.805807	1911.775561	0.033704	0.034947
RS	38	0.916524	0.818059	1857.270785	0.032743	0.033922
RS	39	0.980489	0.818059	1824.240417	0.032161	0.033230
RS	40	1.048480	0.844550	1729.349044	0.030488	0.031454
RS	41	1.120750	0.844550	1686.074859	0.029725	0.030569
RS	42	1.197567	0.877104	1577.072882	0.027803	0.028553
RS	43	1.279218	0.877104	1526.094810	0.026904	0.027553
RS	44	1.366007	0.909658	1418.146686	0.025001	0.025584
RS	45	1.458257	0.909658	1360.945308	0.023993	0.024507
RS	46	1.556312	0.937753	1260.920365	0.022230	0.022706
RS	47	1.660537	0.937753	1198.337705	0.021126	0.021567
RS	48	1.771321	0.958259	1108.121911	0.019536	0.019961
RS	49	1.889076	0.958259	1040.801163	0.018349	0.018763
RS	50	2.014241	0.969680	959.327940	0.016913	0.017325
RS	51	2.147282	0.969680	888.179500	0.015658	0.016072
RS	52	2.288695	0.972357	813.114358	0.014335	0.014750
RS	53	2.439006	0.972357	739.751781	0.013042	0.013459
RS	54	2.598776	0.964593	671.352531	0.011836	0.012248
RS	55	2.768600	0.964593	597.693555	0.010537	0.010943
RS	56	2.949110	0.964593	526.209994	0.009277	0.009670
RS	57	3.140979	0.964593	457.811574	0.008071	0.008445
RS	58	3.344921	0.979981	387.794597	0.006837	0.007185
RS	59	3.561697	0.979981	329.918320	0.005816	0.006133
RS	60	3.792113	0.979981	276.770980	0.004879	0.005162
RS	61	4.037029	0.979981	228.749568	0.004033	0.004279
RS	62	4.297356	0.979981	186.087671	0.003281	0.003490
RS	63	4.574065	0.979981	585.147046	0.010316	0.011055
PA	4+25*2+4+6 0.181534108 0.051298017 4.574064600 7.447825384 1.354194804 0.929173625 0.813254980 0.899319707 1.173253807 1.530410028 1.865583724 2.044270851 2.002864451 1.807689588 1.555793013 1.311740858 1.109136770 0.960708244 0.866097366 0.818022361 0.805807224 0.818058856 0.844550267 0.877103988 0.909658318 0.937753206 0.958259466 0.969680446 0.972356725 0.964592687 0.979980920
//
IT	3723
RD	17
LK	-463478.378481
QD	-55.460950 -> -46.927358
RI	0.0035203770
TR	0.180028	0.051612
MT	4.603048
MM	C_pi: 1.065131, n_recomb: 57551.354379
RS	0	0.000000	7.718712	45.723854	0.000794	0.000033
RS	1	0.006303	7.718712	48.573072	0.000844	0.000544
RS	2	0.013003	7.718712	51.597639	0.000897	0.001197
RS	3	0.020126	7.718712	54.808063	0.000952	0.001158
RS	4	0.027698	1.391667	322.120916	0.005597	0.004885
RS	5	0.035746	1.391667	340.460493	0.005916	0.004916
RS	6	0.044303	0.941989	530.602994	0.009220	0.007566
RS	7	0.053398	0.941989	558.592488	0.009706	0.007983
RS	8	0.063067	0.812120	681.086546	0.011834	0.009791
RS	9	0.073345	0.812120	714.821025	0.012421	0.010627
RS	10	0.084271	0.891975	682.947437	0.011867	0.010400
RS	11	0.095886	0.891975	716.529374	0.012450	0.011144
RS	12	0.108232	1.167983	574.633735	0.009985	0.009083
RS	13	0.121357	1.167983	604.024083	0.010495	0.009617
RS	14	0.135310	1.535893	483.219509	0.008396	0.007786
RS	15	0.150141	1.535893	508.785985	0.008841	0.008202
RS	16	0.165908	1.888742	435.806849	0.007572	0.007070
RS	17	0.182668	1.888742	459.258794	0.007980	0.007424
RS	18	0.200485	2.082847	438.834091	0.007625	0.007119
RS	19	0.219425	2.082847	462.370783	0.008034	0.007497
RS	20	0.239558	2.046044	495.609538	0.008612	0.008078
RS	21	0.260961	2.046044	521.489157	0.009061	0.008544
RS	22	0.283712	1.846011	607.398759	0.010554	0.010019
RS	23	0.307898	1.846011	637.423587	0.011076	0.010603
RS	24	0.333608	1.585254	777.388003	0.013508	0.013020
RS	25	0.360938	1.585254	812.407309	0.014116	0.013736
RS	26	0.389991	1.332169	1007.351393	0.017504	0.017144
RS	27	0.420876	1.332169	1046.394130	0.018182	0.017989
RS	28	0.453707	1.122261	1285.237653	0.022332	0.022237
RS	29	0.488607	1.122261	1324.336315	0.023011	0.023141
RS	30	0.525707	0.968833	1573.272406	0.027337	0.027654
RS	31	0.565146	0.968833	1605.338388	0.027894	0.028454
RS	32	0.607070	0.871336	1812.018938	0.031485	0.032266
RS	33	0.651637	0.871336	1829.396017	0.031787	0.032755
RS	34	0.699013	0.822056	1947.957006	0.033847	0.034973
RS	35	0.749375	0.822056	1946.523877	0.033822	0.035022
RS	36	0.802912	0.809884	1965.630752	0.034154	0.035390
RS	37	0.859823	0.809884	1946.357239	0.033819	0.035017
RS	38	0.920321	0.823048	1889.164871	0.032826	0.033962
RS	39	0.984632	0.823048	1855.880618	0.032247	0.033280
RS	40	1.052997	0.850988	1757.083280	0.030531	0.031464
RS	41	1.125671	0.850988	1713.616117	0.029775	0.030592
RS	42	1.202926	0.885228	1600.817026	0.027815	0.028541
RS	43	1.285050	0.885228	1549.764593	0.026928	0.027558
RS	44	1.372350	0.919440	1438.776315	0.025000	0.025566
RS	45	1.465153	0.919440	1381.589387	0.024006	0.024508
RS	46	1.563805	0.948930	1279.454785	0.022232	0.022697
RS	47	1.668675	0.948930	1216.891750	0.021144	0.021577
RS	48	1.780156	0.970386	1125.404629	0.019555	0.019973
RS	49	1.898663	0.970386	1057.997733	0.018384	0.018792
RS	50	2.024639	0.982226	975.846261	0.016956	0.017363
RS	51	2.158556	0.982226	904.393162	0.015715	0.016125
RS	52	2.300914	0.984824	828.923367	0.014403	0.014815
RS	53	2.452245	0.984824	754.953716	0.013118	0.013533
RS	54	2.613114	0.976379	686.301270	0.011925	0.012336
RS	55	2.784123	0.976379	611.662108	0.010628	0.011033
RS	56	2.965910	0.976379	539.112649	0.009368	0.009760
RS	57	3.159156	0.976379	469.584605	0.008159	0.008533
RS	58	3.364582	0.992720	397.971984	0.006915	0.007263
RS	59	3.582956	0.992720	339.056939	0.005891	0.006208
RS	60	3.815095	0.992720	284.857620	0.004950	0.005232
RS	61	4.061865	0.992720	235.795342	0.004097	0.004344
RS	62	4.324189	0.992720	192.126689	0.003338	0.003549
RS	63	4.603048	0.992720	607.999367	0.010564	0.011311
PA	4+25*2+4+6 0.180027818 0.051612253 4.603047935 7.718711962 1.391666540 0.941989266 0.812119531 0.891974723 1.167982660 1.535892687 1.888742151 2.082846965 2.046043729 1.846011209 1.585253754 1.332169256 1.122261132 0.968833130 0.871335699 0.822056397 0.809883998 0.823047990 0.850988036 0.885227852 0.919439581 0.948929636 0.970386487 0.982225731 0.984824430 0.976378654 0.992720391
//
IT	4861
RD	18
LK	-463461.476458
QD	-52.889766 -> -44.794895
RI	0.0033821128
TR	0.178580	0.051920
MT	4.631049
MM	C_pi: 1.074231, n_recomb: 58366.515057
RS	0	0.000000	7.951703	45.067290	0.000772	0.000032
RS	1	0.006313	7.951703	47.881285	0.000820	0.000538
RS	2	0.013025	7.951703	50.868897	0.000872	0.001183
RS	3	0.020160	7.951703	54.040566	0.000926	0.001142
RS	4	0.027746	1.429141	318.674761	0.005460	0.004825
RS	5	0.035810	1.429141	336.899201	0.005772	0.004833
RS	6	0.044384	0.955645	531.608593	0.009108	0.007524
RS	7	0.053499	0.955645	559.772517	0.009591	0.007922
RS	8	0.063190	0.811801	692.789045	0.011870	0.009847
RS	9	0.073492	0.811801	727.146878	0.012458	0.010676
RS	10	0.084445	0.885235	699.745982	0.011989	0.010517
RS	11	0.096089	0.885235	734.124337	0.012578	0.011271
RS	12	0.108468	1.162742	586.920733	0.010056	0.009156
RS	13	0.121629	1.162742	616.947393	0.010570	0.009700
RS	14	0.135620	1.540572	489.878014	0.008393	0.007794
RS	15	0.150495	1.540572	515.847637	0.008838	0.008214
RS	16	0.166309	1.910461	438.222452	0.007508	0.007023
RS	17	0.183121	1.910461	461.884665	0.007914	0.007377
RS	18	0.200995	2.119862	438.711857	0.007516	0.007032
RS	19	0.219997	2.119862	462.349189	0.007921	0.007408
RS	20	0.240199	2.087940	494.398432	0.008471	0.007961
RS	21	0.261676	2.087940	520.359852	0.008915	0.008421
RS	22	0.284508	1.883390	606.400057	0.010390	0.009879
RS	23	0.308783	1.883390	636.578766	0.010907	0.010454
RS	24	0.334589	1.614077	778.193205	0.013333	0.012865
RS	25	0.362025	1.614077	813.533971	0.013938	0.013571
RS	26	0.391193	1.352216	1012.222912	0.017343	0.016992
RS	27	0.422202	1.352216	1051.833410	0.018021	0.017828
RS	28	0.455169	1.135185	1296.880310	0.022220	0.022118
RS	29	0.490218	1.135185	1336.777982	0.022903	0.023016
RS	30	0.527478	0.976874	1593.596408	0.027303	0.027596
RS	31	0.567092	0.976874	1626.506269	0.027867	0.028393
RS	32	0.609205	0.876556	1840.532834	0.031534	0.032275
RS	33	0.653978	0.876556	1858.510666	0.031842	0.032765
RS	34	0.701577	0.826089	1981.384290	0.033947	0.035025
RS	35	0.752181	0.826089	1980.147627	0.033926	0.035077
RS	36	0.805980	0.813942	1999.596867	0.034259	0.035448
RS	37	0.863175	0.813942	1980.204236	0.033927	0.035081
RS	38	0.923981	0.827976	1920.417261	0.032903	0.033998
RS	39	0.988625	0.827976	1886.909127	0.032329	0.033326
RS	40	1.057351	0.857314	1784.306091	0.030571	0.031472
RS	41	1.130415	0.857314	1740.672054	0.029823	0.030614
RS	42	1.208092	0.893187	1624.168954	0.027827	0.028530
RS	43	1.290673	0.893187	1573.061474	0.026951	0.027563
RS	44	1.378467	0.929009	1459.106429	0.024999	0.025549
RS	45	1.471803	0.929009	1401.946595	0.024020	0.024509
RS	46	1.571032	0.959854	1297.757500	0.022235	0.022690
RS	47	1.676526	0.959854	1235.221840	0.021163	0.021588
RS	48	1.788679	0.982228	1142.502911	0.019575	0.019986
RS	49	1.907912	0.982228	1075.015579	0.018418	0.018821
RS	50	2.034673	0.994459	992.215804	0.017000	0.017402
RS	51	2.169436	0.994459	920.464187	0.015770	0.016177
RS	52	2.312707	0.996961	844.614600	0.014471	0.014879
RS	53	2.465023	0.996961	770.045685	0.013193	0.013606
RS	54	2.626954	0.987819	701.167578	0.012013	0.012422
RS	55	2.799109	0.987819	625.556284	0.010718	0.011121
RS	56	2.982131	0.987819	551.950211	0.009457	0.009848
RS	57	3.176708	0.987819	481.302577	0.008246	0.008619
RS	58	3.383568	1.005072	408.110554	0.006992	0.007339
RS	59	3.603488	1.005072	348.163510	0.005965	0.006282
RS	60	3.837292	1.005072	292.919375	0.005019	0.005302
RS	61	4.085855	1.005072	242.823299	0.004160	0.004408
RS	62	4.350111	1.005072	198.154456	0.003395	0.003606
RS	63	4.631049	1.005072	630.901734	0.010809	0.011562
PA	4+25*2+4+6 0.178580081 0.051920095 4.631049426 7.951703001 1.429141264 0.955644650 0.811800825 0.885235421 1.162742434 1.540571804 1.910460661 2.119861747 2.087939706 1.883389566 1.614077278 1.352215775 1.135184662 0.976873700 0.876556063 0.826089160 0.813941621 0.827976109 0.857313783 0.893187149 0.929009477 0.959854092 0.982227977 0.994458637 0.996960561 0.987818729 1.005072462
//
IT	4261
RD	19
LK	-463445.439401
QD	-50.475652 -> -42.789600
RI	0.0032606477
TR	0.177187	0.052222
MT	4.658114
MM	C_pi: 1.083115, n_recomb: 59168.419432
RS	0	0.000000	8.147797	44.638241	0.000754	0.000032
RS	1	0.006323	8.147797	47.430675	0.000802	0.000534
RS	2	0.013045	8.147797	50.395786	0.000852	0.001173
RS	3	0.020193	8.147797	53.543989	0.000905	0.001130
RS	4	0.027792	1.466407	315.364394	0.005330	0.004765
RS	5	0.035872	1.466407	333.475934	0.005636	0.004754
RS	6	0.044463	0.969975	532.070263	0.008992	0.007477
RS	7	0.053597	0.969975	560.380410	0.009471	0.007857
RS	8	0.063308	0.812191	703.705403	0.011893	0.009895
RS	9	0.073634	0.812191	738.655588	0.012484	0.010717
RS	10	0.084612	0.879044	716.184694	0.012104	0.010630
RS	11	0.096284	0.879044	751.343400	0.012698	0.011394
RS	12	0.108695	1.157548	599.153803	0.010126	0.009230
RS	13	0.121890	1.157548	629.812559	0.010644	0.009782
RS	14	0.135919	1.544545	496.603409	0.008393	0.007804
RS	15	0.150836	1.544545	522.977336	0.008839	0.008229
RS	16	0.166695	1.930870	440.772343	0.007449	0.006980
RS	17	0.183558	1.930870	464.648103	0.007853	0.007335
RS	18	0.201486	2.155451	438.769988	0.007416	0.006951
RS	19	0.220548	2.155451	462.511550	0.007817	0.007324
RS	20	0.240815	2.128608	493.385895	0.008339	0.007851
RS	21	0.262364	2.128608	519.430860	0.008779	0.008306
RS	22	0.285275	1.919864	605.554517	0.010234	0.009746
RS	23	0.309635	1.919864	635.883525	0.010747	0.010313
RS	24	0.335535	1.642302	779.027164	0.013166	0.012716
RS	25	0.363072	1.642302	814.677970	0.013769	0.013414
RS	26	0.392351	1.371895	1016.922893	0.017187	0.016846
RS	27	0.423481	1.371895	1057.083078	0.017866	0.017673
RS	28	0.456579	1.147912	1308.098422	0.022108	0.022000
RS	29	0.491769	1.147912	1348.776970	0.022796	0.022892
RS	30	0.529185	0.984831	1613.263678	0.027266	0.027534
RS	31	0.568967	0.984831	1647.008949	0.027836	0.028330
RS	32	0.611263	0.881752	1868.254973	0.031575	0.032277
RS	33	0.656234	0.881752	1886.840278	0.031889	0.032769
RS	34	0.704049	0.830114	2014.001379	0.034038	0.035070
RS	35	0.754886	0.830114	2012.981137	0.034021	0.035127
RS	36	0.808938	0.817973	2032.826955	0.034357	0.035500
RS	37	0.866407	0.817973	2013.342027	0.034027	0.035140
RS	38	0.927510	0.832839	1951.049188	0.032975	0.034031
RS	39	0.992476	0.832839	1917.344821	0.032405	0.033369
RS	40	1.061550	0.863524	1811.035360	0.030608	0.031479
RS	41	1.134991	0.863524	1767.257994	0.029868	0.030635
RS	42	1.213076	0.900982	1647.137976	0.027838	0.028519
RS	43	1.296098	0.900982	1595.992822	0.026974	0.027568
RS	44	1.384369	0.938370	1479.141480	0.024999	0.025534
RS	45	1.478221	0.938370	1422.019896	0.024033	0.024511
RS	46	1.578007	0.970531	1315.827337	0.022239	0.022683
RS	47	1.684102	0.970531	1253.326049	0.021182	0.021599
RS	48	1.796905	0.993792	1159.411058	0.019595	0.019999
RS	49	1.916840	0.993792	1091.848993	0.018453	0.018851
RS	50	2.044359	1.006389	1008.428664	0.017043	0.017441
RS	51	2.179940	1.006389	936.385147	0.015826	0.016228
RS	52	2.324094	1.008777	860.180185	0.014538	0.014943
RS	53	2.477361	1.008777	785.020392	0.013268	0.013677
RS	54	2.640320	0.998927	715.943618	0.012100	0.012507
RS	55	2.813582	0.998927	639.368958	0.010806	0.011208
RS	56	2.997799	0.998927	564.716188	0.009544	0.009935
RS	57	3.193663	0.998927	492.959571	0.008331	0.008704
RS	58	3.401911	1.017053	418.204824	0.007068	0.007414
RS	59	3.623326	1.017053	357.233186	0.006038	0.006354
RS	60	3.858740	1.017053	300.951940	0.005086	0.005369
RS	61	4.109039	1.017053	249.829616	0.004222	0.004470
RS	62	4.375163	1.017053	204.167582	0.003451	0.003663
RS	63	4.658114	1.017053	653.838045	0.011050	0.011811
PA	4+25*2+4+6 0.177187489 0.052221727 4.658113817 8.147796667 1.466406982 0.969974635 0.812191019 0.879043866 1.157548452 1.544544531 1.930870226 2.155451009 2.128608270 1.919864235 1.642301957 1.371894666 1.147911666 0.984830661 0.881752322 0.830114083 0.817972562 0.832838586 0.863524259 0.900982060 0.938369777 0.970530951 0.993791503 1.006389497 1.008776920 0.998926527 1.017053080
//
IT	3884
RD	20
LK	-463430.208866
QD	-48.205340 -> -40.901091
RI	0.0031536517
TR	0.175848	0.052518
MT	4.684235
MM	C_pi: 1.091782, n_recomb: 59957.281155
RS	0	0.000000	8.309377	44.402198	0.000741	0.000031
RS	1	0.006332	8.309377	47.184702	0.000787	0.000532
RS	2	0.013065	8.309377	50.139622	0.000836	0.001165
RS	3	0.020224	8.309377	53.277386	0.000889	0.001122
RS	4	0.027836	1.503278	312.217773	0.005207	0.004707
RS	5	0.035931	1.503278	330.220469	0.005508	0.004680
RS	6	0.044538	0.984849	532.081589	0.008874	0.007427
RS	7	0.053690	0.984849	560.513446	0.009349	0.007790
RS	8	0.063422	0.813182	713.900744	0.011907	0.009935
RS	9	0.073769	0.813182	749.414411	0.012499	0.010750
RS	10	0.084772	0.873332	732.278847	0.012213	0.010739
RS	11	0.096472	0.873332	768.202343	0.012812	0.011511
RS	12	0.108912	1.152409	611.323177	0.010196	0.009304
RS	13	0.122141	1.152409	642.609291	0.010718	0.009864
RS	14	0.136206	1.547879	503.379331	0.008396	0.007817
RS	15	0.151163	1.547879	530.157981	0.008842	0.008245
RS	16	0.167066	1.950073	443.431978	0.007396	0.006940
RS	17	0.183977	1.950073	467.523613	0.007798	0.007296
RS	18	0.201958	2.189697	438.981157	0.007322	0.006875
RS	19	0.221078	2.189697	462.829671	0.007719	0.007245
RS	20	0.241408	2.168132	492.538115	0.008215	0.007748
RS	21	0.263026	2.168132	518.667499	0.008651	0.008197
RS	22	0.286012	1.955487	604.834338	0.010088	0.009620
RS	23	0.310454	1.955487	635.309724	0.010596	0.010179
RS	24	0.336444	1.669952	779.875558	0.013007	0.012574
RS	25	0.364079	1.669952	815.825265	0.013607	0.013263
RS	26	0.393465	1.391221	1021.447648	0.017036	0.016703
RS	27	0.424710	1.391221	1062.139886	0.017715	0.017522
RS	28	0.457935	1.160444	1318.904491	0.021997	0.021884
RS	29	0.493263	1.160444	1360.345957	0.022689	0.022770
RS	30	0.530828	0.992697	1632.298164	0.027224	0.027471
RS	31	0.570771	0.992697	1666.869827	0.027801	0.028265
RS	32	0.613244	0.886912	1895.216653	0.031609	0.032275
RS	33	0.658406	0.886912	1914.414748	0.031930	0.032769
RS	34	0.706428	0.834117	2045.840900	0.034122	0.035110
RS	35	0.757490	0.834117	2045.054933	0.034109	0.035171
RS	36	0.811786	0.821963	2065.349341	0.034447	0.035548
RS	37	0.869519	0.821963	2045.796483	0.034121	0.035194
RS	38	0.930909	0.837623	1981.085177	0.033042	0.034061
RS	39	0.996185	0.837623	1947.209463	0.032477	0.033409
RS	40	1.065595	0.869610	1837.287314	0.030643	0.031486
RS	41	1.139399	0.869610	1793.387742	0.029911	0.030654
RS	42	1.217877	0.908605	1669.733600	0.027849	0.028509
RS	43	1.301324	0.908605	1618.566216	0.026995	0.027573
RS	44	1.390055	0.947515	1498.884695	0.024999	0.025519
RS	45	1.484404	0.947515	1441.811295	0.024047	0.024513
RS	46	1.584728	0.980957	1333.662889	0.022244	0.022678
RS	47	1.691404	0.980957	1271.202431	0.021202	0.021610
RS	48	1.804834	1.005075	1176.126189	0.019616	0.020013
RS	49	1.925447	1.005075	1108.494834	0.018488	0.018880
RS	50	2.053697	1.018016	1024.481122	0.017087	0.017479
RS	51	2.190067	1.018016	952.152206	0.015881	0.016279
RS	52	2.335072	1.020274	875.614220	0.014604	0.015006
RS	53	2.489259	1.020274	799.872284	0.013341	0.013748
RS	54	2.653210	1.009706	730.622564	0.012186	0.012591
RS	55	2.827541	1.009706	653.094021	0.010893	0.011294
RS	56	3.012911	1.009706	577.405122	0.009630	0.010020
RS	57	3.210018	1.009706	504.550717	0.008415	0.008787
RS	58	3.419606	1.028667	428.250631	0.007143	0.007488
RS	59	3.642465	1.028667	366.262340	0.006109	0.006425
RS	60	3.879435	1.028667	308.952150	0.005153	0.005436
RS	61	4.131410	1.028667	256.811524	0.004283	0.004531
RS	62	4.399340	1.028667	210.163651	0.003505	0.003718
RS	63	4.684235	1.028667	676.797499	0.011288	0.012055
PA	4+25*2+4+6 0.175848351 0.052517729 4.684234680 8.309377094 1.503277767 0.984848814 0.813182463 0.873331543 1.152408581 1.547879385 1.950072568 2.189697276 2.168132352 1.955486716 1.669952026 1.391221475 1.160444179 0.992697465 0.886912112 0.834116709 0.821963448 0.837623189 0.869610078 0.908605267 0.947515310 0.980957039 1.005074507 1.018016365 1.020274315 1.009705530 1.028667050
//
IT	4803
RD	21
LK	-463415.732047
QD	-46.067161 -> -39.120191
RI	0.0030584271
TR	0.174560	0.052808
MT	4.709457
MM	C_pi: 1.100238, n_recomb: 60733.316445
RS	0	0.000000	8.441979	44.316298	0.000730	0.000031
RS	1	0.006341	8.441979	47.097936	0.000775	0.000530
RS	2	0.013084	8.441979	50.052258	0.000824	0.001160
RS	3	0.020254	8.441979	53.189735	0.000876	0.001116
RS	4	0.027879	1.539600	309.253710	0.005092	0.004650
RS	5	0.035988	1.539600	327.153034	0.005387	0.004611
RS	6	0.044610	1.000189	531.707097	0.008755	0.007374
RS	7	0.053780	1.000189	560.238805	0.009225	0.007720
RS	8	0.063531	0.814696	723.428402	0.011912	0.009970
RS	9	0.073900	0.814696	759.478526	0.012505	0.010776
RS	10	0.084927	0.868040	748.046802	0.012317	0.010845
RS	11	0.096652	0.868040	784.720275	0.012921	0.011623
RS	12	0.109122	1.147320	623.429209	0.010265	0.009377
RS	13	0.122382	1.147320	655.337943	0.010790	0.009944
RS	14	0.136483	1.550646	510.192005	0.008401	0.007831
RS	15	0.151477	1.550646	537.375256	0.008848	0.008264
RS	16	0.167423	1.968157	446.183979	0.007347	0.006905
RS	17	0.184380	1.968157	470.493238	0.007747	0.007261
RS	18	0.202412	2.222689	439.322609	0.007234	0.006804
RS	19	0.221587	2.222689	463.280156	0.007628	0.007172
RS	20	0.241978	2.206563	491.835385	0.008098	0.007650
RS	21	0.263663	2.206563	518.049783	0.008530	0.008094
RS	22	0.286722	1.990301	604.221217	0.009949	0.009499
RS	23	0.311243	1.990301	634.839081	0.010453	0.010052
RS	24	0.337319	1.697053	780.730416	0.012855	0.012437
RS	25	0.365049	1.697053	816.968405	0.013452	0.013118
RS	26	0.394537	1.410208	1025.804301	0.016890	0.016565
RS	27	0.425894	1.410208	1067.011710	0.017569	0.017376
RS	28	0.459240	1.172786	1329.318380	0.021888	0.021769
RS	29	0.494700	1.172786	1371.505202	0.022582	0.022650
RS	30	0.532409	1.000471	1650.730479	0.027180	0.027405
RS	31	0.572509	1.000471	1686.119105	0.027763	0.028198
RS	32	0.615151	0.892031	1921.447517	0.031637	0.032269
RS	33	0.660498	0.892031	1941.262665	0.031964	0.032765
RS	34	0.708719	0.838091	2076.934070	0.034198	0.035145
RS	35	0.759999	0.838091	2076.398481	0.034189	0.035210
RS	36	0.814530	0.825909	2097.190842	0.034531	0.035591
RS	37	0.872518	0.825909	2077.592329	0.034208	0.035244
RS	38	0.934183	0.842328	2010.544367	0.033104	0.034089
RS	39	0.999759	0.842328	1976.520189	0.032544	0.033446
RS	40	1.069493	0.875571	1863.075262	0.030676	0.031491
RS	41	1.143648	0.875571	1819.072776	0.029952	0.030672
RS	42	1.222505	0.916060	1691.962198	0.027859	0.028499
RS	43	1.306363	0.916060	1640.786758	0.027016	0.027578
RS	44	1.395537	0.956452	1518.337143	0.025000	0.025506
RS	45	1.490366	0.956452	1461.321212	0.024061	0.024516
RS	46	1.591208	0.991140	1351.262530	0.022249	0.022673
RS	47	1.698444	0.991140	1288.849125	0.021221	0.021622
RS	48	1.812480	1.016087	1192.644350	0.019637	0.020027
RS	49	1.933747	1.016087	1124.949322	0.018523	0.018909
RS	50	2.062703	1.029352	1040.367130	0.017130	0.017518
RS	51	2.199836	1.029352	967.759936	0.015935	0.016329
RS	52	2.345664	1.031466	890.911821	0.014669	0.015068
RS	53	2.500738	1.031466	814.596929	0.013413	0.013817
RS	54	2.665646	1.020170	745.199529	0.012270	0.012673
RS	55	2.841010	1.020170	666.727087	0.010978	0.011377
RS	56	3.027494	1.020170	590.013053	0.009715	0.010104
RS	57	3.225802	1.020170	516.072420	0.008497	0.008868
RS	58	3.436685	1.039931	438.244520	0.007216	0.007561
RS	59	3.660939	1.039931	375.247957	0.006179	0.006495
RS	60	3.899413	1.039931	316.917345	0.005218	0.005502
RS	61	4.153007	1.039931	263.766661	0.004343	0.004592
RS	62	4.422682	1.039931	216.140561	0.003559	0.003772
RS	63	4.709457	1.039931	699.769626	0.011522	0.012296
PA	4+25*2+4+6 0.174559634 0.052808208 4.709456684 8.441978722 1.539600046 1.000189411 0.814695679 0.868040295 1.147319557 1.550645733 1.968156622 2.222688621 2.206562995 1.990300622 1.697053136 1.410207585 1.172785939 1.000470901 0.892031047 0.838090507 0.825908939 0.842327638 0.875571472 0.916060100 0.956452122 0.991140104 1.016086872 1.029352080 1.031465869 1.020170175 1.039931107
//
IT	4039
RD	22
LK	-463401.960888
QD	-44.050837 -> -37.438780
RI	0.0029741348
TR	0.173318	0.053093
MT	4.733851
MM	C_pi: 1.108494, n_recomb: 61496.637723
RS	0	0.000000	8.546512	44.368137	0.000721	0.000031
RS	1	0.006349	8.546512	47.157267	0.000767	0.000529
RS	2	0.013102	8.546512	50.119844	0.000815	0.001157
RS	3	0.020283	8.546512	53.266407	0.000866	0.001113
RS	4	0.027920	1.575160	306.499616	0.004984	0.004594
RS	5	0.036042	1.575160	324.302915	0.005274	0.004545
RS	6	0.044680	1.015878	531.028750	0.008635	0.007320
RS	7	0.053866	1.015878	559.641990	0.009100	0.007650
RS	8	0.063636	0.816666	732.332849	0.011909	0.009998
RS	9	0.074026	0.816666	768.893948	0.012503	0.010796
RS	10	0.085075	0.863139	763.486892	0.012415	0.010946
RS	11	0.096826	0.863139	800.895598	0.013023	0.011731
RS	12	0.109323	1.142298	635.460317	0.010333	0.009450
RS	13	0.122614	1.142298	667.986505	0.010862	0.010024
RS	14	0.136749	1.552905	517.028721	0.008407	0.007847
RS	15	0.151781	1.552905	544.615983	0.008856	0.008283
RS	16	0.167767	1.985229	449.007101	0.007301	0.006872
RS	17	0.184768	1.985229	473.534976	0.007700	0.007229
RS	18	0.202849	2.254490	439.777687	0.007151	0.006736
RS	19	0.222078	2.254490	463.845954	0.007543	0.007102
RS	20	0.242528	2.243970	491.255556	0.007988	0.007557
RS	21	0.264276	2.243970	517.555133	0.008416	0.007997
RS	22	0.287406	2.024346	603.699361	0.009817	0.009385
RS	23	0.312003	2.024346	634.455853	0.010317	0.009931
RS	24	0.338163	1.723642	781.579227	0.012709	0.012306
RS	25	0.365983	1.723642	818.095206	0.013303	0.012979
RS	26	0.395570	1.428875	1029.992002	0.016749	0.016430
RS	27	0.427036	1.428875	1071.698284	0.017427	0.017235
RS	28	0.460499	1.184949	1339.349678	0.021779	0.021656
RS	29	0.496087	1.184949	1382.264660	0.022477	0.022532
RS	30	0.533935	1.008154	1668.582153	0.027133	0.027339
RS	31	0.574185	1.008154	1704.778021	0.027721	0.028130
RS	32	0.616992	0.897108	1946.972287	0.031660	0.032259
RS	33	0.662516	0.897108	1967.407726	0.031992	0.032757
RS	34	0.710931	0.842035	2107.300136	0.034267	0.035175
RS	35	0.762419	0.842035	2107.029731	0.034263	0.035245
RS	36	0.817177	0.829810	2128.365345	0.034609	0.035631
RS	37	0.875412	0.829810	2108.742065	0.034290	0.035290
RS	38	0.937344	0.846955	2039.437695	0.033163	0.034114
RS	39	1.003209	0.846955	2005.286387	0.032608	0.033481
RS	40	1.073255	0.881415	1888.401787	0.030707	0.031496
RS	41	1.147749	0.881415	1844.314708	0.029990	0.030688
RS	42	1.226973	0.923355	1713.825512	0.027869	0.028489
RS	43	1.311227	0.923355	1662.655221	0.027037	0.027582
RS	44	1.400831	0.965190	1537.497410	0.025001	0.025493
RS	45	1.496124	0.965190	1480.547634	0.024075	0.024519
RS	46	1.597467	1.001093	1368.620621	0.022255	0.022670
RS	47	1.705245	1.001093	1306.260530	0.021241	0.021634
RS	48	1.819867	1.026845	1208.957530	0.019659	0.020042
RS	49	1.941766	1.026845	1141.204973	0.018557	0.018938
RS	50	2.071404	1.040414	1056.078463	0.017173	0.017555
RS	51	2.209274	1.040414	983.200808	0.015988	0.016378
RS	52	2.355898	1.042372	906.064260	0.014734	0.015129
RS	53	2.511831	1.042372	829.186555	0.013483	0.013885
RS	54	2.677666	1.030342	759.666427	0.012353	0.012754
RS	55	2.854029	1.030342	680.261111	0.011062	0.011460
RS	56	3.041590	1.030342	602.533848	0.009798	0.010185
RS	57	3.241061	1.030342	527.519344	0.008578	0.008948
RS	58	3.453196	1.050870	448.181441	0.007288	0.007632
RS	59	3.678801	1.050870	384.185816	0.006247	0.006563
RS	60	3.918730	1.050870	324.843989	0.005282	0.005566
RS	61	4.173893	1.050870	270.692062	0.004402	0.004651
RS	62	4.445257	1.050870	222.095817	0.003612	0.003826
RS	63	4.733851	1.050870	722.743889	0.011753	0.012534
PA	4+25*2+4+6 0.173317745 0.053093042 4.733851115 8.546511585 1.575159880 1.015877702 0.816665841 0.863139348 1.142298415 1.552905357 1.985229167 2.254489736 2.243969786 2.024345867 1.723641611 1.428874502 1.184949147 1.008153503 0.897107854 0.842034882 0.829810161 0.846954682 0.881415499 0.923354633 0.965190232 1.001093322 1.026844645 1.040414481 1.042371957 1.030342436 1.050870233
//
IT	4894
RD	23
LK	-463388.851081
QD	-42.147325 -> -35.849712
RI	0.0028986126
TR	0.172121	0.053373
MT	4.757425
MM	C_pi: 1.116553, n_recomb: 62247.539932
RS	0	0.000000	8.628460	44.525059	0.000715	0.000031
RS	1	0.006358	8.628460	47.328060	0.000760	0.000530
RS	2	0.013119	8.628460	50.305646	0.000808	0.001155
RS	3	0.020311	8.628460	53.468445	0.000859	0.001113
RS	4	0.027960	1.609898	303.950486	0.004883	0.004541
RS	5	0.036095	1.609898	321.665218	0.005168	0.004485
RS	6	0.044747	1.031877	530.082455	0.008516	0.007264
RS	7	0.053950	1.031877	558.760434	0.008976	0.007579
RS	8	0.063737	0.819053	740.642560	0.011898	0.010021
RS	9	0.074147	0.819053	777.690040	0.012494	0.010809
RS	10	0.085218	0.858591	778.608472	0.012508	0.011044
RS	11	0.096993	0.858591	816.738039	0.013121	0.011835
RS	12	0.109517	1.137335	647.420666	0.010401	0.009522
RS	13	0.122838	1.137335	680.559254	0.010933	0.010103
RS	14	0.137005	1.554711	523.879664	0.008416	0.007865
RS	15	0.152072	1.554711	551.869921	0.008866	0.008304
RS	16	0.168098	2.001332	451.895560	0.007260	0.006842
RS	17	0.185143	2.001332	476.642894	0.007657	0.007200
RS	18	0.203271	2.285169	440.330382	0.007074	0.006673
RS	19	0.222551	2.285169	464.510577	0.007462	0.007037
RS	20	0.243058	2.280391	490.784951	0.007884	0.007470
RS	21	0.264868	2.280391	517.169669	0.008308	0.007904
RS	22	0.288064	2.057655	603.255911	0.009691	0.009275
RS	23	0.312736	2.057655	634.147198	0.010188	0.009815
RS	24	0.338976	1.749729	782.420590	0.012570	0.012179
RS	25	0.366884	1.749729	819.204785	0.013160	0.012846
RS	26	0.396566	1.447228	1034.019200	0.016611	0.016300
RS	27	0.428136	1.447228	1076.208707	0.017289	0.017097
RS	28	0.461712	1.196931	1349.020758	0.021672	0.021544
RS	29	0.497423	1.196931	1392.647085	0.022373	0.022416
RS	30	0.535405	1.015740	1685.882100	0.027084	0.027271
RS	31	0.575801	1.015740	1722.875197	0.027678	0.028061
RS	32	0.618766	0.902134	1971.825062	0.031677	0.032246
RS	33	0.664461	0.902134	1992.882944	0.032015	0.032746
RS	34	0.713062	0.845941	2136.972798	0.034330	0.035201
RS	35	0.764753	0.845941	2136.980695	0.034330	0.035275
RS	36	0.819731	0.833659	2158.903423	0.034683	0.035667
RS	37	0.878203	0.833659	2139.274181	0.034367	0.035333
RS	38	0.940393	0.851498	2067.788859	0.033219	0.034138
RS	39	1.006536	0.851498	2033.529718	0.032668	0.033513
RS	40	1.076885	0.887137	1913.287307	0.030737	0.031500
RS	41	1.151706	0.887137	1869.131807	0.030027	0.030704
RS	42	1.231284	0.930485	1735.337270	0.027878	0.028480
RS	43	1.315921	0.930485	1684.183617	0.027056	0.027587
RS	44	1.405939	0.973729	1556.372138	0.025003	0.025482
RS	45	1.501680	0.973729	1499.496203	0.024089	0.024522
RS	46	1.603508	1.010816	1385.741388	0.022262	0.022667
RS	47	1.711809	1.010816	1323.440112	0.021261	0.021646
RS	48	1.826996	1.037349	1225.067145	0.019681	0.020057
RS	49	1.949506	1.037349	1157.262762	0.018591	0.018966
RS	50	2.079804	1.051206	1071.614060	0.017215	0.017593
RS	51	2.218387	1.051206	998.473647	0.016040	0.016426
RS	52	2.365780	1.052996	921.069757	0.014797	0.015188
RS	53	2.522543	1.052996	843.639324	0.013553	0.013952
RS	54	2.689272	1.040227	774.020502	0.012435	0.012833
RS	55	2.866602	1.040227	693.693452	0.011144	0.011540
RS	56	3.055205	1.040227	614.964964	0.009879	0.010266
RS	57	3.255799	1.040227	538.889039	0.008657	0.009027
RS	58	3.469146	1.061490	458.059058	0.007359	0.007702
RS	59	3.696057	1.061490	393.073756	0.006315	0.006630
RS	60	3.937393	1.061490	332.730079	0.005345	0.005629
RS	61	4.194073	1.061490	277.585867	0.004459	0.004709
RS	62	4.467071	1.061490	228.027705	0.003663	0.003878
RS	63	4.757425	1.061490	745.711313	0.011980	0.012768
PA	4+25*2+4+6 0.172121024 0.053372615 4.757424978 8.628459641 1.609898012 1.031877222 0.819052965 0.858591423 1.137335196 1.554710654 2.001331834 2.285168785 2.280391260 2.057655382 1.749728602 1.447227770 1.196931126 1.015740065 0.902134203 0.845940806 0.833658685 0.851498100 0.887136509 0.930485127 0.973728578 1.010816160 1.037348597 1.051206201 1.052995975 1.040227013 1.061490481
//
IT	4536
RD	24
LK	-463376.362935
QD	-40.348107 -> -34.346127
RI	0.0028311644
TR	0.170967	0.053647
MT	4.780228
MM	C_pi: 1.124423, n_recomb: 62986.211400
RS	0	0.000000	8.689776	44.775441	0.000711	0.000031
RS	1	0.006365	8.689776	47.598005	0.000756	0.000530
RS	2	0.013136	8.689776	50.596630	0.000803	0.001155
RS	3	0.020338	8.689776	53.782052	0.000854	0.001113
RS	4	0.027998	1.643738	301.605074	0.004788	0.004490
RS	5	0.036145	1.643738	319.239010	0.005068	0.004428
RS	6	0.044812	1.048065	528.945888	0.008398	0.007207
RS	7	0.054030	1.048065	557.675310	0.008854	0.007507
RS	8	0.063834	0.821781	748.421226	0.011882	0.010038
RS	9	0.074263	0.821781	785.932720	0.012478	0.010818
RS	10	0.085356	0.854370	793.412343	0.012597	0.011138
RS	11	0.097155	0.854370	832.248516	0.013213	0.011934
RS	12	0.109704	1.132481	659.278080	0.010467	0.009594
RS	13	0.123053	1.132481	693.022783	0.011003	0.010180
RS	14	0.137251	1.556122	530.731166	0.008426	0.007883
RS	15	0.152354	1.556122	559.122862	0.008877	0.008326
RS	16	0.168417	2.016569	454.829505	0.007221	0.006814
RS	17	0.185503	2.016569	479.796382	0.007617	0.007172
RS	18	0.203677	2.314807	440.963504	0.007001	0.006614
RS	19	0.223007	2.314807	465.256315	0.007387	0.006976
RS	20	0.243568	2.315905	490.403301	0.007786	0.007386
RS	21	0.265438	2.315905	516.872631	0.008206	0.007816
RS	22	0.288700	2.090265	602.878905	0.009572	0.009170
RS	23	0.313442	2.090265	633.901199	0.010064	0.009704
RS	24	0.339760	1.775334	783.250374	0.012435	0.012058
RS	25	0.367752	1.775334	820.293453	0.013023	0.012717
RS	26	0.397527	1.465284	1037.887740	0.016478	0.016173
RS	27	0.429197	1.465284	1080.545383	0.017155	0.016964
RS	28	0.462883	1.208739	1358.345366	0.021566	0.021433
RS	29	0.498713	1.208739	1402.666618	0.022269	0.022302
RS	30	0.536824	1.023233	1702.650540	0.027032	0.027202
RS	31	0.577360	1.023233	1740.430712	0.027632	0.027992
RS	32	0.620477	0.907109	1996.030611	0.031690	0.032229
RS	33	0.666339	0.907109	2017.712273	0.032034	0.032732
RS	34	0.715120	0.849806	2165.975318	0.034388	0.035223
RS	35	0.767006	0.849806	2166.273369	0.034393	0.035302
RS	36	0.822195	0.837454	2188.824015	0.034751	0.035700
RS	37	0.880897	0.837454	2169.206167	0.034439	0.035372
RS	38	0.943336	0.855959	2095.612975	0.033271	0.034159
RS	39	1.009749	0.855959	2061.263754	0.032726	0.033543
RS	40	1.080390	0.892737	1937.742300	0.030765	0.031503
RS	41	1.155527	0.892737	1893.533151	0.030063	0.030719
RS	42	1.235447	0.937459	1756.499430	0.027887	0.028471
RS	43	1.320455	0.937459	1705.373323	0.027075	0.027591
RS	44	1.410873	0.982075	1574.962287	0.025005	0.025470
RS	45	1.507047	0.982075	1518.167418	0.024103	0.024526
RS	46	1.609343	1.020320	1402.621549	0.022269	0.022665
RS	47	1.718151	1.020320	1340.384748	0.021281	0.021658
RS	48	1.833885	1.047611	1240.969412	0.019702	0.020072
RS	49	1.956985	1.047611	1173.119206	0.018625	0.018994
RS	50	2.087922	1.061741	1086.970066	0.017257	0.017630
RS	51	2.227193	1.061741	1013.574932	0.016092	0.016474
RS	52	2.375330	1.063353	935.923410	0.014859	0.015247
RS	53	2.532896	1.063353	857.950914	0.013621	0.014017
RS	54	2.700492	1.049841	788.256849	0.012515	0.012911
RS	55	2.878757	1.049841	707.019889	0.011225	0.011620
RS	56	3.068368	1.049841	627.302768	0.009959	0.010345
RS	57	3.270050	1.049841	550.178372	0.008735	0.009104
RS	58	3.484569	1.071809	467.875219	0.007428	0.007771
RS	59	3.712743	1.071809	401.909853	0.006381	0.006697
RS	60	3.955442	1.071809	340.573869	0.005407	0.005691
RS	61	4.213590	1.071809	284.446476	0.004516	0.004766
RS	62	4.488170	1.071809	233.934755	0.003714	0.003930
RS	63	4.780228	1.071809	768.663684	0.012204	0.012999
PA	4+25*2+4+6 0.170966760 0.053646941 4.780228111 8.689776100 1.643737965 1.048064760 0.821780600 0.854370423 1.132481399 1.556122173 2.016569292 2.314807357 2.315904936 2.090265433 1.775334362 1.465284027 1.208738621 1.023232846 0.907108702 0.849806358 0.837453803 0.855958701 0.892737289 0.937458600 0.982075014 1.020319649 1.047611025 1.061740559 1.063353450 1.049840851 1.071808957
//
IT	4429
RD	25
LK	-463364.459145
QD	-38.645794 -> -32.922131
RI	0.0027705193
TR	0.169852	0.053916
MT	4.802315
MM	C_pi: 1.132113, n_recomb: 63712.812507
RS	0	0.000000	8.733926	45.101378	0.000708	0.000031
RS	1	0.006373	8.733926	47.948116	0.000753	0.000532
RS	2	0.013152	8.733926	50.972666	0.000800	0.001157
RS	3	0.020364	8.733926	54.185886	0.000850	0.001116
RS	4	0.028035	1.676594	299.464278	0.004700	0.004441
RS	5	0.036194	1.676594	317.025588	0.004976	0.004375
RS	6	0.044874	1.064436	527.633487	0.008281	0.007149
RS	7	0.054107	1.064436	556.401817	0.008733	0.007437
RS	8	0.063928	0.824830	755.685531	0.011861	0.010052
RS	9	0.074376	0.824830	793.639247	0.012457	0.010821
RS	10	0.085489	0.850444	807.911412	0.012681	0.011229
RS	11	0.097310	0.850444	847.440524	0.013301	0.012030
RS	12	0.109885	1.127684	671.062372	0.010533	0.009665
RS	13	0.123261	1.127684	705.408099	0.011072	0.010257
RS	14	0.137490	1.557185	537.575051	0.008437	0.007903
RS	15	0.152625	1.557185	566.366340	0.008889	0.008348
RS	16	0.168725	2.031003	457.799674	0.007185	0.006789
RS	17	0.185851	2.031003	482.985898	0.007581	0.007148
RS	18	0.204069	2.343482	441.662621	0.006932	0.006557
RS	19	0.223447	2.343482	466.068317	0.007315	0.006917
RS	20	0.244061	2.350543	490.102077	0.007692	0.007306
RS	21	0.265988	2.350543	516.655476	0.008109	0.007733
RS	22	0.289313	2.122202	602.560847	0.009457	0.009070
RS	23	0.314124	2.122202	633.710539	0.009946	0.009598
RS	24	0.340517	1.800480	784.065056	0.012306	0.011941
RS	25	0.368591	1.800480	821.358122	0.012892	0.012593
RS	26	0.398455	1.483048	1041.608365	0.016348	0.016049
RS	27	0.430222	1.483048	1084.719763	0.017025	0.016835
RS	28	0.464013	1.220377	1367.339187	0.021461	0.021325
RS	29	0.499958	1.220377	1412.339362	0.022167	0.022189
RS	30	0.538194	1.030633	1718.910513	0.026979	0.027132
RS	31	0.578867	1.030633	1757.467427	0.027584	0.027922
RS	32	0.622132	0.912030	2019.613915	0.031699	0.032210
RS	33	0.668154	0.912030	2041.919856	0.032049	0.032715
RS	34	0.717109	0.853631	2194.328899	0.034441	0.035242
RS	35	0.769184	0.853631	2194.927771	0.034450	0.035326
RS	36	0.824578	0.841196	2218.144143	0.034815	0.035730
RS	37	0.883502	0.841196	2198.553686	0.034507	0.035409
RS	38	0.946182	0.860338	2122.924212	0.033320	0.034179
RS	39	1.012856	0.860338	2088.501139	0.032780	0.033572
RS	40	1.083779	0.898223	1961.773168	0.030791	0.031506
RS	41	1.159222	0.898223	1917.524110	0.030096	0.030733
RS	42	1.239474	0.944281	1777.316547	0.027896	0.028462
RS	43	1.324839	0.944281	1726.227929	0.027094	0.027596
RS	44	1.415646	0.990239	1593.265993	0.025007	0.025460
RS	45	1.512239	0.990239	1536.559210	0.024117	0.024529
RS	46	1.614989	1.029614	1419.258736	0.022276	0.022663
RS	47	1.724286	1.029614	1357.091962	0.021300	0.021670
RS	48	1.840550	1.057645	1256.659642	0.019724	0.020087
RS	49	1.964223	1.057645	1188.769887	0.018658	0.019022
RS	50	2.095777	1.072032	1102.140853	0.017299	0.017666
RS	51	2.235716	1.072032	1028.499519	0.016143	0.016520
RS	52	2.384573	1.073460	950.619762	0.014920	0.015305
RS	53	2.542917	1.073460	872.116376	0.013688	0.014081
RS	54	2.711353	1.059201	802.369813	0.012594	0.012988
RS	55	2.890523	1.059201	720.235431	0.011304	0.011697
RS	56	3.081111	1.059201	639.542849	0.010038	0.010422
RS	57	3.283847	1.059201	561.383444	0.008811	0.009180
RS	58	3.499502	1.081846	477.625723	0.007497	0.007839
RS	59	3.728901	1.081846	410.690629	0.006446	0.006761
RS	60	3.972921	1.081846	348.372483	0.005468	0.005752
RS	61	4.232491	1.081846	291.271515	0.004572	0.004822
RS	62	4.508605	1.081846	239.815005	0.003764	0.003980
RS	63	4.802315	1.081846	791.593260	0.012424	0.013227
PA	4+25*2+4+6 0.169852234 0.053915949 4.802315403 8.733926244 1.676593882 1.064435775 0.824830020 0.850443945 1.127683958 1.557184741 2.031003497 2.343481514 2.350542709 2.122202215 1.800480147 1.483048173 1.220376714 1.030632571 0.912030177 0.853630817 0.841195916 0.860337978 0.898222734 0.944280945 0.990239179 1.029614248 1.057644783 1.072032291 1.073460153 1.059201128 1.081846344
//
CC
CC	Brief Description of the file format:
CC	  CC  comments
CC	  MM  useful-messages
CC	  RD  round-of-iterations
CC	  LL  \log[P(sequence)]
CC	  QD  Q-before-opt Q-after-opt
CC	  TR  \theta_0 \rho_0
CC	  RS  k t_k \lambda_k \pi_k \sum_{l\not=k}A_{kl} A_{kk}
CC	  DC  begin end best-k t_k+\Delta_k max-prob
CC
MM	Version: 0.6.5-r67
MM	pattern:4+25*2+4+6, n:63, n_free_lambdas:28
MM	n_iterations:25, skip:1, max_t:5, theta/rho:5
MM	is_decoding:0
MM	n_seqs:17, sum_L:1032414, sum_n:175887
RD	0
LK	0.000000
QD	0.000000 -> 0.000000
RI	inf
TR	0.186769	0.037354
MT	5.000000
MM	C_pi: 1.000000, n_recomb: 37857.562171
RS	0	0.000000	1.000000	238.572809	0.006302	0.000000
RS	1	0.006440	1.000000	252.285558	0.006664	0.000000
RS	2	0.013294	1.000000	266.674448	0.007044	0.000000
RS	3	0.020590	1.000000	281.757988	0.007443	0.000000
RS	4	0.028356	1.000000	297.553036	0.007860	0.000000
RS	5	0.036622	1.000000	314.074399	0.008296	0.000000
RS	6	0.045421	1.000000	331.334399	0.008752	0.000000
RS	7	0.054785	1.000000	349.342379	0.009228	0.000000
RS	8	0.064753	1.000000	368.104159	0.009723	0.000000
RS	9	0.075363	1.000000	387.621446	0.010239	0.000000
RS	10	0.086656	1.000000	407.891172	0.010774	0.000000
RS	11	0.098677	1.000000	428.904787	0.011329	0.000000
RS	12	0.111471	1.000000	450.647492	0.011904	0.000000
RS	13	0.125090	1.000000	473.097411	0.012497	0.000000
RS	14	0.139585	1.000000	496.224713	0.013108	0.000000
RS	15	0.155014	1.000000	519.990691	0.013735	0.000000
RS	16	0.171437	1.000000	544.346786	0.014379	0.000000
RS	17	0.188917	1.000000	569.233597	0.015036	0.000000
RS	18	0.207523	1.000000	594.579859	0.015706	0.000000
RS	19	0.227327	1.000000	620.301424	0.016385	0.000000
RS	20	0.248406	1.000000	646.300266	0.017072	0.000000
RS	21	0.270843	1.000000	672.463525	0.017763	0.000000
RS	22	0.294725	1.000000	698.662633	0.018455	0.000000
RS	23	0.320144	1.000000	724.752547	0.019144	0.000000
RS	24	0.347201	1.000000	750.571146	0.019826	0.000000
RS	25	0.376000	1.000000	775.938829	0.020496	0.000000
RS	26	0.406654	1.000000	800.658369	0.021149	0.000000
RS	27	0.439282	1.000000	824.515095	0.021779	0.000000
RS	28	0.474011	1.000000	847.277454	0.022381	0.000000
RS	29	0.510976	1.000000	868.698032	0.022946	0.000000
RS	30	0.550322	1.000000	888.515099	0.023470	0.000000
RS	31	0.592202	1.000000	906.454761	0.023944	0.000000
RS	32	0.636779	1.000000	922.233762	0.024361	0.000000
RS	33	0.684227	1.000000	935.563037	0.024713	0.000000
RS	34	0.734730	1.000000	946.152013	0.024992	0.000000
RS	35	0.788485	1.000000	953.713742	0.025192	0.000000
RS	36	0.845702	1.000000	957.970822	0.025305	0.000000
RS	37	0.906604	1.000000	958.662116	0.025323	0.000000
RS	38	0.971428	1.000000	955.550186	0.025241	0.000000
RS	39	1.040426	1.000000	948.429328	0.025053	0.000000
RS	40	1.113868	1.000000	937.134047	0.024754	0.000000
RS	41	1.192040	1.000000	921.547742	0.024343	0.000000
RS	42	1.275245	1.000000	901.611308	0.023816	0.000000
RS	43	1.363809	1.000000	877.331304	0.023175	0.000000
RS	44	1.458076	1.000000	848.787275	0.022421	0.000000
RS	45	1.558414	1.000000	816.137757	0.021558	0.000000
RS	46	1.665214	1.000000	779.624480	0.020594	0.000000
RS	47	1.778891	1.000000	739.574263	0.019536	0.000000
RS	48	1.899889	1.000000	696.398112	0.018395	0.000000
RS	49	2.028679	1.000000	650.587115	0.017185	0.000000
RS	50	2.165763	1.000000	602.704807	0.015920	0.000000
RS	51	2.311675	1.000000	553.375866	0.014617	0.000000
RS	52	2.466983	1.000000	503.271160	0.013294	0.000000
RS	53	2.632293	1.000000	453.089449	0.011968	0.000000
RS	54	2.808249	1.000000	403.536296	0.010659	0.000000
RS	55	2.995536	1.000000	355.301008	0.009385	0.000000
RS	56	3.194884	1.000000	309.032732	0.008163	0.000000
RS	57	3.407070	1.000000	265.317008	0.007008	0.000000
RS	58	3.632920	1.000000	224.654257	0.005934	0.000000
RS	59	3.873315	1.000000	187.441669	0.004951	0.000000
RS	60	4.129191	1.000000	153.959910	0.004067	0.000000
RS	61	4.401545	1.000000	124.365738	0.003285	0.000000
RS	62	4.691438	1.000000	98.691292	0.002607	0.000000
RS	63	5.000000	1.000000	278.466258	0.007356	0.000000
PA	4+25*2+4+6 0.186769187 0.037353837 5.000000000 1.000000000 1.000000000 1.000000000 1.000000000 1.000000000 1.000000000 1.000000000 1.000000000 1.000000000 1.000000000 1.000000000 1.000000000 1.000000000 1.000000000 1.000000000 1.000000000 1.000000000 1.000000000 1.000000000 1.000000000 1.000000000 1.000000000 1.000000000 1.000000000 1.000000000 1.000000000 1.000000000 1.000000000
//
IT	5076
RD	1
LK	-446674.899707
QD	-380.308421 -> -232.270512
RI	0.0301421204
TR	0.195194	0.040710
MT	4.593701
MM	C_pi: 0.974790, n_recomb: 40172.756983
RS	0	0.000000	2.132699	116.191620	0.002892	0.000031
RS	1	0.006300	2.132699	123.151867	0.003066	0.000289
RS	2	0.012996	2.132699	130.505089	0.003249	0.000750
RS	3	0.020115	2.132699	138.270369	0.003442	0.001386
RS	4	0.027681	1.452477	214.870944	0.005349	0.002143
RS	5	0.035725	1.452477	227.144512	0.005654	0.002939
RS	6	0.044275	1.266203	275.220985	0.006851	0.003768
RS	7	0.053364	1.266203	290.456331	0.007230	0.004668
RS	8	0.063026	1.182507	327.988076	0.008164	0.005625
RS	9	0.073296	1.182507	345.615375	0.008603	0.006540
RS	10	0.084213	1.156830	372.028061	0.009261	0.007303
RS	11	0.095818	1.156830	391.489067	0.009745	0.007882
RS	12	0.108154	1.154809	412.422312	0.010266	0.008332
RS	13	0.121267	1.154809	433.417954	0.010789	0.008740
RS	14	0.135206	1.150913	456.685125	0.011368	0.009169
RS	15	0.150023	1.150913	479.199730	0.011928	0.009645
RS	16	0.165774	1.137543	508.275590	0.012652	0.010181
RS	17	0.182517	1.137543	532.341512	0.013251	0.010791
RS	18	0.200314	1.113672	568.864393	0.014160	0.011498
RS	19	0.219233	1.113672	594.433167	0.014797	0.012325
RS	20	0.239344	1.080760	639.190537	0.015911	0.013295
RS	21	0.260721	1.080760	666.033561	0.016579	0.014420
RS	22	0.283446	1.042645	718.177439	0.017877	0.015704
RS	23	0.307602	1.042645	745.770573	0.018564	0.017137
RS	24	0.333279	1.003749	802.843280	0.019985	0.018704
RS	25	0.360574	1.003749	830.289658	0.020668	0.020378
RS	26	0.389589	0.967561	888.741457	0.022123	0.022128
RS	27	0.420432	0.967561	914.763158	0.022771	0.023913
RS	28	0.453217	0.936490	970.235368	0.024152	0.025682
RS	29	0.488068	0.936490	993.243600	0.024724	0.027378
RS	30	0.525115	0.911983	1041.062335	0.025915	0.028941
RS	31	0.564495	0.911983	1059.312325	0.026369	0.030314
RS	32	0.606356	0.894583	1095.310706	0.027265	0.031447
RS	33	0.650854	0.894583	1107.113900	0.027559	0.032302
RS	34	0.698156	0.883926	1128.568215	0.028093	0.032856
RS	35	0.748437	0.883926	1132.494635	0.028191	0.033103
RS	36	0.801886	0.878860	1138.636140	0.028343	0.033054
RS	37	0.858702	0.878860	1133.640186	0.028219	0.032731
RS	38	0.919097	0.877820	1125.302344	0.028012	0.032163
RS	39	0.983297	0.877820	1110.770595	0.027650	0.031385
RS	40	1.051542	0.879327	1089.526486	0.027121	0.030427
RS	41	1.124085	0.879327	1065.306386	0.026518	0.029321
RS	42	1.201199	0.882260	1032.867772	0.025711	0.028091
RS	43	1.283170	0.882260	999.316641	0.024875	0.026759
RS	44	1.370306	0.885861	957.433533	0.023833	0.025344
RS	45	1.462930	0.885861	915.473817	0.022788	0.023865
RS	46	1.561390	0.889564	866.122202	0.021560	0.022338
RS	47	1.666052	0.889564	817.257337	0.020344	0.020781
RS	48	1.777308	0.892870	762.731495	0.018986	0.019212
RS	49	1.895573	0.892870	708.999018	0.017649	0.017646
RS	50	2.021288	0.895385	651.803503	0.016225	0.016097
RS	51	2.154922	0.895385	595.672141	0.014828	0.014576
RS	52	2.296975	0.896941	538.357238	0.013401	0.013096
RS	53	2.447977	0.896941	482.570733	0.012012	0.011663
RS	54	2.608492	0.897655	427.635142	0.010645	0.010289
RS	55	2.779118	0.897655	374.980618	0.009334	0.008982
RS	56	2.960494	0.897655	324.846342	0.008086	0.007752
RS	57	3.153295	0.897655	277.810822	0.006915	0.006609
RS	58	3.358243	0.899843	233.848870	0.005821	0.005561
RS	59	3.576101	0.899843	194.533459	0.004842	0.004614
RS	60	3.807684	0.899843	159.347844	0.003967	0.003772
RS	61	4.053856	0.899843	128.401034	0.003196	0.003034
RS	62	4.315536	0.899843	101.674564	0.002531	0.002400
RS	63	4.593701	0.899843	286.167892	0.007123	0.006731
PA	4+25*2+4+6 0.195194120 0.040709837 4.593701363 2.132699490 1.452477455 1.266202927 1.182506561 1.156829834 1.154808998 1.150913239 1.137542725 1.113672256 1.080760002 1.042645454 1.003749371 0.967560768 0.936490059 0.911983490 0.894582748 0.883926153 0.878859520 0.877819896 0.879327059 0.882260323 0.885861397 0.889563560 0.892869711 0.895385265 0.896940827 0.897654533 0.899843156
//
IT	5364
RD	2
LK	-446435.442667
QD	-213.574306 -> -154.086936
RI	0.0160117555
TR	0.198535	0.042867
MT	4.412529
MM	C_pi: 0.960013, n_recomb: 41630.591299
RS	0	0.000000	3.535299	71.862844	0.001726	0.000025
RS	1	0.006233	3.535299	76.214090	0.001831	0.000227
RS	2	0.012855	3.535299	80.820334	0.001941	0.000558
RS	3	0.019890	3.535299	85.695434	0.002058	0.000979
RS	4	0.027363	1.718448	186.688641	0.004484	0.002117
RS	5	0.035302	1.718448	197.417585	0.004742	0.002782
RS	6	0.043735	1.355129	264.473485	0.006353	0.003950
RS	7	0.052695	1.355129	279.105207	0.006704	0.004766
RS	8	0.062213	1.218537	327.291638	0.007862	0.006014
RS	9	0.072324	1.218537	344.807410	0.008283	0.006844
RS	10	0.083065	1.199113	368.925268	0.008862	0.007645
RS	11	0.094476	1.199113	388.192291	0.009325	0.008083
RS	12	0.106599	1.224323	399.860567	0.009605	0.008405
RS	13	0.119477	1.224323	420.322178	0.010096	0.008673
RS	14	0.133157	1.241730	435.386619	0.010458	0.008991
RS	15	0.147691	1.241730	457.123571	0.010980	0.009318
RS	16	0.163130	1.235878	481.850187	0.011574	0.009806
RS	17	0.179532	1.235878	505.110762	0.012133	0.010243
RS	18	0.196956	1.204853	542.573732	0.013033	0.010989
RS	19	0.215466	1.204853	567.566537	0.013633	0.011613
RS	20	0.235130	1.152760	619.700985	0.014886	0.012727
RS	21	0.256019	1.152760	646.439183	0.015528	0.013614
RS	22	0.278211	1.089018	712.565492	0.017116	0.015157
RS	23	0.301786	1.089018	740.656267	0.017791	0.016316
RS	24	0.326830	1.023577	817.325747	0.019633	0.018250
RS	25	0.353436	1.023577	845.805376	0.020317	0.019625
RS	26	0.381700	0.963465	927.523432	0.022280	0.021830
RS	27	0.411726	0.963465	954.810201	0.022935	0.023310
RS	28	0.443623	0.912834	1034.380493	0.024847	0.025576
RS	29	0.477509	0.912834	1058.380805	0.025423	0.026986
RS	30	0.513506	0.873691	1127.759630	0.027090	0.029026
RS	31	0.551748	0.873691	1146.153126	0.027532	0.030161
RS	32	0.592373	0.846426	1198.108282	0.028780	0.031686
RS	33	0.635531	0.846426	1208.752062	0.029035	0.032372
RS	34	0.681379	0.830082	1238.811925	0.029757	0.033188
RS	35	0.730084	0.830082	1240.101723	0.029788	0.033339
RS	36	0.781826	0.822625	1247.643376	0.029969	0.033419
RS	37	0.836793	0.822625	1238.671068	0.029754	0.033058
RS	38	0.895186	0.821520	1226.172093	0.029454	0.032515
RS	39	0.957219	0.821520	1206.681770	0.028985	0.031737
RS	40	1.023118	0.824419	1177.870121	0.028293	0.030740
RS	41	1.093125	0.824419	1148.160069	0.027580	0.029654
RS	42	1.167496	0.829566	1106.631590	0.026582	0.028353
RS	43	1.246503	0.829566	1067.510094	0.025642	0.027051
RS	44	1.330434	0.835775	1016.393439	0.024415	0.025561
RS	45	1.419598	0.835775	969.176038	0.023280	0.024115
RS	46	1.514319	0.842138	911.419331	0.021893	0.022524
RS	47	1.614944	0.842138	857.895326	0.020607	0.021000
RS	48	1.721841	0.847835	796.415155	0.019131	0.019386
RS	49	1.835402	0.847835	738.764446	0.017746	0.017848
RS	50	1.956041	0.852179	676.308766	0.016245	0.016274
RS	51	2.084200	0.852179	616.999656	0.014821	0.014773
RS	52	2.220348	0.854851	555.975289	0.013355	0.013283
RS	53	2.364982	0.854851	497.659667	0.011954	0.011862
RS	54	2.518631	0.856064	440.163396	0.010573	0.010484
RS	55	2.681858	0.856064	385.522237	0.009261	0.009179
RS	56	2.855259	0.856064	333.625915	0.008014	0.007946
RS	57	3.039469	0.856064	285.048850	0.006847	0.006795
RS	58	3.235162	0.861183	238.997811	0.005741	0.005723
RS	59	3.443052	0.861183	198.855309	0.004777	0.004766
RS	60	3.663901	0.861183	162.954315	0.003914	0.003912
RS	61	3.898515	0.861183	131.391640	0.003156	0.003160
RS	62	4.147755	0.861183	104.136963	0.002501	0.002511
RS	63	4.412529	0.861183	294.984462	0.007086	0.007178
PA	4+25*2+4+6 0.198535146 0.042867419 4.412529450 3.535299042 1.718447872 1.355128669 1.218537129 1.199113120 1.224323241 1.241730011 1.235878254 1.204852542 1.152760354 1.089017690 1.023576531 0.963464965 0.912833677 0.873691222 0.846425948 0.830081587 0.822624969 0.821519596 0.824419223 0.829566338 0.835774782 0.842138455 0.847835213 0.852179226 0.854851497 0.856064295 0.861183116
//
IT	4147
RD	3
LK	-446332.779473
QD	-155.766348 -> -122.498497
RI	0.0105581593
TR	0.199159	0.044294
MT	4.338871
MM	C_pi: 0.956294, n_recomb: 42823.878836
RS	0	0.000000	5.197915	50.038621	0.001168	0.000020
RS	1	0.006206	5.197915	53.085935	0.001240	0.000182
RS	2	0.012796	5.197915	56.315021	0.001315	0.000428
RS	3	0.019796	5.197915	59.736235	0.001395	0.000721
RS	4	0.027230	1.864983	176.353243	0.004118	0.002110
RS	5	0.035125	1.864983	186.514800	0.004355	0.002696
RS	6	0.043510	1.355686	271.054773	0.006330	0.004147
RS	7	0.052416	1.355686	285.990177	0.006678	0.004932
RS	8	0.061874	1.188300	343.933760	0.008031	0.006395
RS	9	0.071919	1.188300	362.189977	0.008458	0.007211
RS	10	0.082588	1.187752	381.389403	0.008906	0.007946
RS	11	0.093918	1.187752	401.196034	0.009369	0.008350
RS	12	0.105952	1.250501	400.723898	0.009357	0.008448
RS	13	0.118733	1.250501	421.252740	0.009837	0.008683
RS	14	0.132306	1.300637	425.586922	0.009938	0.008809
RS	15	0.146722	1.300637	447.007984	0.010438	0.009088
RS	16	0.162032	1.313705	464.545556	0.010848	0.009450
RS	17	0.178293	1.313705	487.297434	0.011379	0.009817
RS	18	0.195562	1.285267	521.991810	0.012189	0.010514
RS	19	0.213904	1.285267	546.515515	0.012762	0.011042
RS	20	0.233383	1.221677	601.189578	0.014039	0.012196
RS	21	0.254071	1.221677	627.741154	0.014659	0.012959
RS	22	0.276043	1.138692	702.005448	0.016393	0.014634
RS	23	0.299379	1.138692	730.368792	0.017055	0.015645
RS	24	0.324163	1.052513	820.272965	0.019155	0.017801
RS	25	0.350484	1.052513	849.509030	0.019837	0.019013
RS	26	0.378439	0.973897	948.245704	0.022143	0.021516
RS	27	0.408129	0.973897	976.588104	0.022805	0.022830
RS	28	0.439661	0.908558	1074.731381	0.025097	0.025440
RS	29	0.473150	0.908558	1099.700084	0.025680	0.026698
RS	30	0.508717	0.858796	1186.282071	0.027701	0.029076
RS	31	0.546491	0.858796	1205.075874	0.028140	0.030086
RS	32	0.586610	0.824663	1270.026429	0.029657	0.031889
RS	33	0.629217	0.824663	1280.111276	0.029892	0.032485
RS	34	0.674469	0.804604	1317.211184	0.030759	0.033481
RS	35	0.722529	0.804604	1316.842371	0.030750	0.033578
RS	36	0.773572	0.795859	1325.467578	0.030952	0.033734
RS	37	0.827782	0.795859	1313.877165	0.030681	0.033349
RS	38	0.885355	0.795148	1297.939170	0.030309	0.032801
RS	39	0.946502	0.795148	1275.191211	0.029778	0.032021
RS	40	1.011443	0.799493	1240.314139	0.028963	0.030973
RS	41	1.080414	0.799493	1207.077185	0.028187	0.029899
RS	42	1.153665	0.806674	1158.471305	0.027052	0.028530
RS	43	1.231462	0.806674	1115.888308	0.026058	0.027249
RS	44	1.314087	0.815196	1057.798779	0.024701	0.025693
RS	45	1.401838	0.815196	1007.441760	0.023525	0.024273
RS	46	1.495036	0.823900	943.539033	0.022033	0.022629
RS	47	1.594016	0.823900	887.347694	0.020721	0.021134
RS	48	1.699139	0.831700	820.971155	0.019171	0.019486
RS	49	1.810785	0.831700	761.152691	0.017774	0.017974
RS	50	1.929360	0.837655	695.158576	0.016233	0.016385
RS	51	2.055293	0.837655	634.100946	0.014807	0.014906
RS	52	2.189041	0.841304	570.689650	0.013326	0.013414
RS	53	2.331088	0.841304	510.914218	0.011931	0.012007
RS	54	2.481950	0.842956	451.770220	0.010549	0.010632
RS	55	2.642174	0.842956	395.855921	0.009244	0.009332
RS	56	2.812341	0.842956	342.746491	0.008004	0.008099
RS	57	2.993067	0.842956	293.024240	0.006843	0.006945
RS	58	3.185009	0.851460	244.980608	0.005721	0.005847
RS	59	3.388862	0.851460	204.213442	0.004769	0.004888
RS	60	3.605365	0.851460	167.690568	0.003916	0.004027
RS	61	3.835302	0.851460	135.518803	0.003165	0.003267
RS	62	4.079509	0.851460	107.677979	0.002514	0.002607
RS	63	4.338871	0.851460	308.438719	0.007202	0.007582
PA	4+25*2+4+6 0.199159488 0.044293736 4.338870587 5.197915479 1.864983076 1.355685673 1.188299611 1.187751818 1.250500959 1.300637155 1.313705243 1.285266742 1.221676905 1.138692407 1.052512802 0.973897382 0.908557555 0.858795804 0.824663440 0.804603848 0.795858842 0.795148260 0.799492669 0.806674023 0.815195569 0.823900271 0.831700425 0.837654626 0.841303674 0.842956072 0.851459833
//
IT	4728
RD	4
LK	-446271.655150
QD	-130.618624 -> -106.455689
RI	0.0078930308
TR	0.198364	0.045290
MT	4.319576
MM	C_pi: 0.959425, n_recomb: 43907.103528
RS	0	0.000000	7.234818	36.802947	0.000838	0.000016
RS	1	0.006198	7.234818	39.055211	0.000889	0.000145
RS	2	0.012781	7.234818	41.443411	0.000944	0.000332
RS	3	0.019771	7.234818	43.975508	0.001002	0.000542
RS	4	0.027195	1.962138	171.793277	0.003913	0.002095
RS	5	0.035078	1.962138	181.720604	0.004139	0.002627
RS	6	0.043451	1.326966	283.853988	0.006465	0.004326
RS	7	0.052342	1.326966	299.434690	0.006820	0.005101
RS	8	0.061785	1.137797	368.002773	0.008381	0.006749
RS	9	0.071812	1.137797	387.368001	0.008822	0.007586
RS	10	0.082462	1.156554	400.951635	0.009132	0.008219
RS	11	0.093771	1.156554	421.643519	0.009603	0.008638
RS	12	0.105781	1.256490	408.067173	0.009294	0.008485
RS	13	0.118536	1.256490	428.975838	0.009770	0.008732
RS	14	0.132081	1.342320	422.009127	0.009611	0.008645
RS	15	0.146466	1.342320	443.390417	0.010098	0.008920
RS	16	0.161743	1.379560	453.052611	0.010318	0.009133
RS	17	0.177966	1.379560	475.515235	0.010830	0.009475
RS	18	0.195195	1.359069	506.197206	0.011529	0.010092
RS	19	0.213492	1.359069	530.388296	0.012080	0.010575
RS	20	0.232922	1.288346	585.509857	0.013335	0.011723
RS	21	0.253558	1.288346	611.911155	0.013936	0.012417
RS	22	0.275472	1.189604	691.379795	0.015746	0.014163
RS	23	0.298744	1.189604	719.961952	0.016397	0.015086
RS	24	0.323459	1.085753	819.574789	0.018666	0.017389
RS	25	0.349706	1.085753	849.468200	0.019347	0.018503
RS	26	0.377580	0.991430	961.522723	0.021899	0.021220
RS	27	0.407181	0.991430	990.848800	0.022567	0.022436
RS	28	0.438617	0.913837	1104.132263	0.025147	0.025304
RS	29	0.472002	0.913837	1130.104633	0.025739	0.026472
RS	30	0.507456	0.855457	1231.083645	0.028038	0.029110
RS	31	0.545107	0.855457	1250.486748	0.028480	0.030047
RS	32	0.585092	0.815933	1326.473225	0.030211	0.032064
RS	33	0.627555	0.815933	1336.422798	0.030438	0.032607
RS	34	0.672651	0.793131	1379.489537	0.031418	0.033735
RS	35	0.720541	0.793131	1378.114923	0.031387	0.033800
RS	36	0.771400	0.783648	1387.565508	0.031602	0.034000
RS	37	0.825411	0.783648	1374.226991	0.031299	0.033601
RS	38	0.882770	0.783582	1355.250719	0.030866	0.033032
RS	39	0.943684	0.783582	1330.293830	0.030298	0.032252
RS	40	1.008373	0.789430	1290.228314	0.029385	0.031148
RS	41	1.077073	0.789430	1254.629126	0.028575	0.030084
RS	42	1.150030	0.798594	1200.107846	0.027333	0.028650
RS	43	1.227509	0.798594	1155.265609	0.026312	0.027386
RS	44	1.309791	0.809324	1091.471209	0.024859	0.025771
RS	45	1.397172	0.809324	1039.132432	0.023667	0.024375
RS	46	1.489970	0.820251	970.306974	0.022099	0.022686
RS	47	1.588520	0.820251	912.488421	0.020782	0.021218
RS	48	1.693178	0.830043	842.282819	0.019183	0.019543
RS	49	1.804322	0.830043	781.164513	0.017791	0.018058
RS	50	1.922356	0.837520	712.477885	0.016227	0.016459
RS	51	2.047706	0.837520	650.337581	0.014812	0.015003
RS	52	2.180825	0.842085	585.144368	0.013327	0.013512
RS	53	2.322195	0.842085	524.367120	0.011943	0.012121
RS	54	2.472327	0.844144	463.951991	0.010567	0.010751
RS	55	2.631765	0.844144	407.029391	0.009270	0.009458
RS	56	2.801085	0.844144	352.886951	0.008037	0.008229
RS	57	2.980900	0.844144	302.122963	0.006881	0.007073
RS	58	3.171861	0.856325	252.012804	0.005740	0.005949
RS	59	3.374657	0.856325	210.638222	0.004797	0.004991
RS	60	3.590023	0.856325	173.462084	0.003951	0.004127
RS	61	3.818738	0.856325	140.612885	0.003203	0.003361
RS	62	4.061630	0.856325	112.091961	0.002553	0.002694
RS	63	4.319576	0.856325	325.426501	0.007412	0.007960
PA	4+25*2+4+6 0.198363846 0.045290198 4.319575702 7.234817773 1.962138362 1.326965578 1.137797421 1.156554212 1.256490049 1.342320268 1.379559890 1.359068923 1.288346385 1.189603526 1.085753133 0.991429979 0.913836944 0.855456694 0.815932944 0.793130729 0.783648208 0.783582478 0.789429779 0.798594020 0.809324410 0.820250544 0.830043490 0.837520020 0.842085143 0.844144244 0.856325379
//
IT	4297
RD	5
LK	-446225.523004
QD	-116.507516 -> -96.326268
RI	0.0063541218
TR	0.196845	0.046036
MT	4.328597
MM	C_pi: 0.966450, n_recomb: 44933.689692
RS	0	0.000000	9.826823	27.733455	0.000617	0.000013
RS	1	0.006202	9.826823	29.438557	0.000655	0.000116
RS	2	0.012788	9.826823	31.247515	0.000695	0.000259
RS	3	0.019783	9.826823	33.166530	0.000738	0.000411
RS	4	0.027211	2.050354	168.458358	0.003749	0.002063
RS	5	0.035100	2.050354	178.230569	0.003967	0.002550
RS	6	0.043479	1.296076	297.865816	0.006629	0.004471
RS	7	0.052377	1.296076	314.173487	0.006992	0.005242
RS	8	0.061827	1.086863	394.698632	0.008784	0.007070
RS	9	0.071862	1.086863	415.303642	0.009243	0.007942
RS	10	0.082521	1.120970	423.511742	0.009425	0.008471
RS	11	0.093840	1.120970	445.237690	0.009909	0.008926
RS	12	0.105861	1.253789	418.481458	0.009313	0.008525
RS	13	0.118628	1.253789	439.925898	0.009791	0.008801
RS	14	0.132186	1.374370	421.839724	0.009388	0.008505
RS	15	0.146586	1.374370	443.338662	0.009867	0.008792
RS	16	0.161878	1.437680	445.242103	0.009909	0.008857
RS	17	0.178119	1.437680	467.558850	0.010406	0.009194
RS	18	0.195367	1.428031	493.945369	0.010993	0.009724
RS	19	0.213684	1.428031	517.910652	0.011526	0.010183
RS	20	0.233138	1.352721	572.586397	0.012743	0.011307
RS	21	0.253798	1.352721	598.888277	0.013328	0.011959
RS	22	0.275739	1.240281	682.008032	0.015178	0.013744
RS	23	0.299041	1.240281	710.800299	0.015819	0.014610
RS	24	0.323788	1.120569	818.069933	0.018206	0.017017
RS	25	0.350070	1.120569	848.574097	0.018885	0.018066
RS	26	0.377982	1.012199	971.661759	0.021624	0.020949
RS	27	0.407625	1.012199	1001.931418	0.022298	0.022099
RS	28	0.439106	0.923812	1128.148324	0.025107	0.025173
RS	29	0.472539	0.923812	1155.144766	0.025708	0.026283
RS	30	0.508046	0.857986	1268.677393	0.028234	0.029133
RS	31	0.545755	0.857986	1288.817004	0.028683	0.030024
RS	32	0.585802	0.813928	1374.519464	0.030590	0.032214
RS	33	0.628333	0.813928	1384.595794	0.030814	0.032725
RS	34	0.673501	0.788937	1432.892247	0.031889	0.033955
RS	35	0.721471	0.788937	1430.915840	0.031845	0.034000
RS	36	0.772416	0.779029	1440.981276	0.032069	0.034226
RS	37	0.826520	0.779029	1426.429240	0.031745	0.033820
RS	38	0.883979	0.779747	1404.634797	0.031260	0.033222
RS	39	0.945002	0.779747	1378.104573	0.030670	0.032443
RS	40	1.009809	0.787128	1333.375458	0.029674	0.031282
RS	41	1.078636	0.787128	1296.106634	0.028845	0.030229
RS	42	1.151730	0.798245	1236.367425	0.027515	0.028733
RS	43	1.229358	0.798245	1189.964474	0.026483	0.027488
RS	44	1.311800	0.811126	1121.214726	0.024953	0.025817
RS	45	1.399355	0.811126	1067.549127	0.023758	0.024445
RS	46	1.492339	0.824207	994.508107	0.022133	0.022715
RS	47	1.591090	0.824207	935.633004	0.020823	0.021275
RS	48	1.695966	0.835931	862.197208	0.019188	0.019576
RS	49	1.807345	0.835931	800.239268	0.017809	0.018118
RS	50	1.925632	0.844877	729.318999	0.016231	0.016512
RS	51	2.051254	0.844877	666.435377	0.014832	0.015079
RS	52	2.184667	0.850316	599.775684	0.013348	0.013592
RS	53	2.326354	0.850316	538.218048	0.011978	0.012217
RS	54	2.476827	0.852748	476.718738	0.010609	0.010854
RS	55	2.636633	0.852748	418.903238	0.009323	0.009570
RS	56	2.806349	0.852748	363.799112	0.008096	0.008344
RS	57	2.986590	0.852748	312.025013	0.006944	0.007189
RS	58	3.178009	0.868789	259.768177	0.005781	0.006037
RS	59	3.381299	0.868789	217.776097	0.004847	0.005082
RS	60	3.597197	0.868789	179.913411	0.004004	0.004218
RS	61	3.826483	0.868789	146.335854	0.003257	0.003448
RS	62	4.069990	0.868789	117.071761	0.002605	0.002774
RS	63	4.328597	0.868789	344.785112	0.007673	0.008322
PA	4+25*2+4+6 0.196845153 0.046035629 4.328597338 9.826823356 2.050354274 1.296075527 1.086863247 1.120969999 1.253789121 1.374369922 1.437679752 1.428030678 1.352720947 1.240281246 1.120569268 1.012198861 0.923812274 0.857985758 0.813928470 0.788937312 0.779029241 0.779747424 0.787128007 0.798244827 0.811125865 0.824207174 0.835931246 0.844877442 0.850315859 0.852747693 0.868789124
//
IT	4395
RD	6
LK	-446186.311681
QD	-106.744306 -> -88.838752
RI	0.0053577160
TR	0.194976	0.046633
MT	4.352507
MM	C_pi: 0.975622, n_recomb: 45925.864842
RS	0	0.000000	13.196106	21.130690	0.000460	0.000010
RS	1	0.006211	13.196106	22.435518	0.000489	0.000092
RS	2	0.012807	13.196106	23.820421	0.000519	0.000201
RS	3	0.019813	13.196106	25.290251	0.000551	0.000314
RS	4	0.027255	2.148168	164.685582	0.003586	0.002013
RS	5	0.035158	2.148168	174.284568	0.003795	0.002460
RS	6	0.043552	1.272810	310.778203	0.006767	0.004579
RS	7	0.052468	1.272810	327.774675	0.007137	0.005344
RS	8	0.061937	1.042300	421.602161	0.009180	0.007356
RS	9	0.071995	1.042300	443.460992	0.009656	0.008264
RS	10	0.082677	1.087092	447.064278	0.009734	0.008706
RS	11	0.094022	1.087092	469.876178	0.010231	0.009204
RS	12	0.106072	1.247739	430.313716	0.009370	0.008570
RS	13	0.118871	1.247739	452.370139	0.009850	0.008880
RS	14	0.132464	1.400655	423.635263	0.009224	0.008389
RS	15	0.146902	1.400655	445.343623	0.009697	0.008694
RS	16	0.162237	1.490313	439.872007	0.009578	0.008620
RS	17	0.178523	1.490313	462.136968	0.010063	0.008959
RS	18	0.195822	1.493052	484.316200	0.010546	0.009404
RS	19	0.214194	1.493052	508.134152	0.011064	0.009849
RS	20	0.233708	1.414736	561.992201	0.012237	0.010941
RS	21	0.254434	1.414736	588.239629	0.012808	0.011564
RS	22	0.276446	1.289913	674.144730	0.014679	0.013371
RS	23	0.299826	1.289913	703.150750	0.015311	0.014197
RS	24	0.324659	1.155531	816.805461	0.017785	0.016682
RS	25	0.351033	1.155531	847.892696	0.018462	0.017685
RS	26	0.379045	1.034232	980.520079	0.021350	0.020699
RS	27	0.408797	1.034232	1011.702585	0.022029	0.021804
RS	28	0.440397	0.936030	1149.373102	0.025027	0.025048
RS	29	0.473960	0.936030	1177.397330	0.025637	0.026118
RS	30	0.509607	0.863540	1302.220277	0.028355	0.029146
RS	31	0.547468	0.863540	1323.167808	0.028811	0.030006
RS	32	0.587680	0.815508	1417.677234	0.030869	0.032341
RS	33	0.630390	0.815508	1428.038989	0.031094	0.032831
RS	34	0.675752	0.788681	1481.046196	0.032249	0.034144
RS	35	0.723932	0.788681	1478.718324	0.032198	0.034178
RS	36	0.775104	0.778533	1489.245067	0.032427	0.034420
RS	37	0.829454	0.778533	1473.811766	0.032091	0.034010
RS	38	0.887180	0.780106	1449.336690	0.031558	0.033379
RS	39	0.948491	0.780106	1421.625476	0.030955	0.032606
RS	40	1.013610	0.789020	1372.572013	0.029887	0.031389
RS	41	1.082773	0.789020	1334.055215	0.029048	0.030348
RS	42	1.156232	0.802050	1269.547693	0.027643	0.028793
RS	43	1.234253	0.802050	1222.000895	0.026608	0.027566
RS	44	1.317119	0.817027	1148.769679	0.025014	0.025845
RS	45	1.405132	0.817027	1094.158694	0.023824	0.024497
RS	46	1.498612	0.832207	1017.338043	0.022152	0.022731
RS	47	1.597897	0.832207	957.729589	0.020854	0.021316
RS	48	1.703349	0.845811	881.422736	0.019192	0.019598
RS	49	1.815350	0.845811	818.877918	0.017830	0.018166
RS	50	1.934306	0.856180	745.993043	0.016243	0.016555
RS	51	2.060651	0.856180	682.546135	0.014862	0.015145
RS	52	2.194843	0.862451	614.599333	0.013382	0.013663
RS	53	2.337369	0.862451	552.374229	0.012028	0.012304
RS	54	2.488747	0.865217	489.895993	0.010667	0.010948
RS	55	2.649527	0.865217	431.241833	0.009390	0.009673
RS	56	2.820292	0.865217	375.207728	0.008170	0.008451
RS	57	3.001663	0.865217	322.434738	0.007021	0.007296
RS	58	3.194299	0.885222	267.969621	0.005835	0.006117
RS	59	3.398898	0.885222	225.350020	0.004907	0.005167
RS	60	3.616205	0.885222	186.779950	0.004067	0.004303
RS	61	3.847008	0.885222	152.444635	0.003319	0.003529
RS	62	4.092145	0.885222	122.401738	0.002665	0.002849
RS	63	4.352507	0.885222	365.721396	0.007963	0.008673
PA	4+25*2+4+6 0.194976468 0.046632710 4.352507131 13.196106421 2.148167758 1.272809660 1.042300419 1.087092112 1.247738846 1.400654725 1.490312704 1.493052094 1.414736482 1.289912557 1.155531487 1.034231535 0.936030205 0.863540373 0.815508471 0.788681499 0.778533329 0.780105852 0.789019680 0.802050013 0.817027278 0.832207338 0.845811022 0.856179527 0.862450531 0.865217156 0.885222476
//
IT	4482
RD	7
LK	-446151.260476
QD	-99.050677 -> -82.749919
RI	0.0046570054
TR	0.192960	0.047140
MT	4.384087
MM	C_pi: 0.985935, n_recomb: 46894.108224
RS	0	0.000000	17.611339	16.191162	0.000345	0.000008
RS	1	0.006223	17.611339	17.195013	0.000367	0.000072
RS	2	0.012832	17.611339	18.260860	0.000389	0.000157
RS	3	0.019854	17.611339	19.392501	0.000414	0.000240
RS	4	0.027312	2.263203	160.009813	0.003412	0.001949
RS	5	0.035234	2.263203	169.386866	0.003612	0.002359
RS	6	0.043649	1.259578	321.614829	0.006858	0.004651
RS	7	0.052588	1.259578	339.210699	0.007234	0.005406
RS	8	0.062083	1.005502	447.522207	0.009543	0.007607
RS	9	0.072168	1.005502	470.593972	0.010035	0.008550
RS	10	0.082882	1.056878	470.633377	0.010036	0.008927
RS	11	0.094262	1.056878	494.536172	0.010546	0.009467
RS	12	0.106350	1.240737	442.747291	0.009441	0.008621
RS	13	0.119190	1.240737	465.451022	0.009926	0.008963
RS	14	0.132830	1.423186	426.633139	0.009098	0.008294
RS	15	0.147318	1.423186	448.606483	0.009566	0.008616
RS	16	0.162708	1.538701	436.211258	0.009302	0.008415
RS	17	0.179055	1.538701	458.488483	0.009777	0.008758
RS	18	0.196420	1.554661	476.672136	0.010165	0.009123
RS	19	0.214865	1.554661	500.400655	0.010671	0.009559
RS	20	0.234458	1.474387	553.303643	0.011799	0.010617
RS	21	0.255270	1.474387	579.533096	0.012358	0.011219
RS	22	0.277377	1.338110	667.700304	0.014238	0.013038
RS	23	0.300859	1.338110	696.926143	0.014862	0.013833
RS	24	0.325803	1.189928	816.123092	0.017404	0.016379
RS	25	0.352300	1.189928	847.773490	0.018078	0.017346
RS	26	0.380445	1.056524	988.908306	0.021088	0.020468
RS	27	0.410341	1.056524	1020.976765	0.021772	0.021539
RS	28	0.442097	0.949236	1169.048383	0.024930	0.024927
RS	29	0.475830	0.949236	1198.093910	0.025549	0.025968
RS	30	0.511662	0.870654	1333.303991	0.028432	0.029149
RS	31	0.549723	0.870654	1355.098257	0.028897	0.029988
RS	32	0.590153	0.819046	1457.764389	0.031086	0.032449
RS	33	0.633099	0.819046	1468.510072	0.031315	0.032924
RS	34	0.678717	0.790621	1525.865187	0.032539	0.034308
RS	35	0.727174	0.790621	1523.346261	0.032485	0.034335
RS	36	0.778646	0.780346	1534.228890	0.032717	0.034587
RS	37	0.833320	0.780346	1518.128875	0.032374	0.034177
RS	38	0.891398	0.782800	1491.077074	0.031797	0.033512
RS	39	0.953089	0.782800	1462.436708	0.031186	0.032746
RS	40	1.018618	0.793221	1409.306426	0.030053	0.031476
RS	41	1.088226	0.793221	1369.807854	0.029211	0.030448
RS	42	1.162165	0.808113	1300.845575	0.027740	0.028838
RS	43	1.240704	0.808113	1252.412456	0.026707	0.027630
RS	44	1.324132	0.825125	1175.023821	0.025057	0.025863
RS	45	1.412750	0.825125	1119.696335	0.023877	0.024538
RS	46	1.506883	0.842345	1039.383955	0.022164	0.022739
RS	47	1.606873	0.842345	979.229687	0.020882	0.021351
RS	48	1.713086	0.857772	900.284688	0.019198	0.019615
RS	49	1.825907	0.857772	837.293595	0.017855	0.018209
RS	50	1.945749	0.869515	762.610706	0.016262	0.016594
RS	51	2.073049	0.869515	698.696598	0.014899	0.015206
RS	52	2.208269	0.876575	629.572386	0.013425	0.013729
RS	53	2.351904	0.876575	566.737123	0.012085	0.012386
RS	54	2.504477	0.879633	503.345602	0.010734	0.011038
RS	55	2.666544	0.879633	443.877229	0.009466	0.009770
RS	56	2.838696	0.879633	386.926802	0.008251	0.008553
RS	57	3.021560	0.879633	333.158538	0.007104	0.007399
RS	58	3.215804	0.903648	276.440458	0.005895	0.006193
RS	59	3.422134	0.903648	233.185885	0.004973	0.005247
RS	60	3.641303	0.903648	193.896764	0.004135	0.004383
RS	61	3.874110	0.903648	158.788298	0.003386	0.003607
RS	62	4.121405	0.903648	127.948112	0.002728	0.002922
RS	63	4.384087	0.903648	387.734552	0.008268	0.009016
PA	4+25*2+4+6 0.192959672 0.047140363 4.384086983 17.611339204 2.263202665 1.259578133 1.005501979 1.056877599 1.240737259 1.423186467 1.538700653 1.554660769 1.474387217 1.338110087 1.189928097 1.056524402 0.949236335 0.870654080 0.819045585 0.790620530 0.780346434 0.782800407 0.793220708 0.808113332 0.825125176 0.842344790 0.857772008 0.869514874 0.876574860 0.879633303 0.903647603
//
IT	4264
RD	8
LK	-446119.239307
QD	-92.545531 -> -77.522368
RI	0.0041337696
TR	0.190905	0.047593
MT	4.419341
MM	C_pi: 0.996805, n_recomb: 47843.518760
RS	0	0.000000	23.390505	12.458653	0.000260	0.000006
RS	1	0.006236	23.390505	13.233941	0.000277	0.000057
RS	2	0.012861	23.390505	14.057366	0.000294	0.000122
RS	3	0.019898	23.390505	14.931905	0.000312	0.000185
RS	4	0.027375	2.397840	154.488707	0.003229	0.001876
RS	5	0.035318	2.397840	163.594578	0.003419	0.002250
RS	6	0.043756	1.255986	330.104666	0.006900	0.004693
RS	7	0.052720	1.255986	348.194471	0.007278	0.005432
RS	8	0.062244	0.975912	471.923873	0.009864	0.007828
RS	9	0.072361	0.975912	496.144464	0.010370	0.008801
RS	10	0.083109	1.030571	493.774464	0.010321	0.009135
RS	11	0.094528	1.030571	518.751626	0.010843	0.009715
RS	12	0.106658	1.233713	455.405586	0.009519	0.008677
RS	13	0.119545	1.233713	478.771915	0.010007	0.009049
RS	14	0.133235	1.443011	430.418793	0.008996	0.008217
RS	15	0.147780	1.443011	452.692371	0.009462	0.008555
RS	16	0.163231	1.583580	433.802029	0.009067	0.008238
RS	17	0.179645	1.583580	456.136662	0.009534	0.008586
RS	18	0.197084	1.613224	470.556551	0.009835	0.008876
RS	19	0.215609	1.613224	494.238744	0.010330	0.009306
RS	20	0.235290	1.531750	546.148286	0.011415	0.010329
RS	21	0.256198	1.531750	572.388097	0.011964	0.010913
RS	22	0.278410	1.384729	662.478783	0.013847	0.012737
RS	23	0.302007	1.384729	691.929416	0.014462	0.013508
RS	24	0.327076	1.223432	816.069953	0.017057	0.016101
RS	25	0.353707	1.223432	848.266655	0.017730	0.017040
RS	26	0.382000	1.078586	997.145505	0.020842	0.020253
RS	27	0.412057	1.078586	1030.074788	0.021530	0.021296
RS	28	0.443988	0.962786	1187.759689	0.024826	0.024809
RS	29	0.477910	0.962786	1217.814323	0.025454	0.025828
RS	30	0.513947	0.878557	1362.729559	0.028483	0.029143
RS	31	0.552232	0.878557	1385.391114	0.028957	0.029966
RS	32	0.592904	0.823671	1495.731903	0.031263	0.032538
RS	33	0.636112	0.823671	1506.925845	0.031497	0.033005
RS	34	0.682015	0.793817	1568.369717	0.032781	0.034449
RS	35	0.730780	0.793817	1565.768818	0.032727	0.034472
RS	36	0.782586	0.783484	1576.948497	0.032961	0.034731
RS	37	0.837623	0.783484	1560.328355	0.032613	0.034323
RS	38	0.896092	0.786817	1530.797389	0.031996	0.033626
RS	39	0.958206	0.786817	1501.398189	0.031381	0.032868
RS	40	1.024194	0.798701	1444.386591	0.030190	0.031548
RS	41	1.094297	0.798701	1404.083209	0.029347	0.030535
RS	42	1.168771	0.815392	1330.910467	0.027818	0.028874
RS	43	1.247890	0.815392	1281.757122	0.026791	0.027685
RS	44	1.331942	0.834369	1200.450947	0.025091	0.025876
RS	45	1.421236	0.834369	1144.549306	0.023923	0.024574
RS	46	1.516097	0.853561	1060.953554	0.022175	0.022745
RS	47	1.616875	0.853561	1000.364456	0.020909	0.021382
RS	48	1.723936	0.870753	918.940574	0.019207	0.019630
RS	49	1.837674	0.870753	855.582002	0.017883	0.018248
RS	50	1.958504	0.883816	779.213921	0.016287	0.016631
RS	51	2.086869	0.883816	714.882650	0.014942	0.015264
RS	52	2.223238	0.891619	644.652946	0.013474	0.013793
RS	53	2.368112	0.891619	581.234804	0.012149	0.012465
RS	54	2.522019	0.894923	516.974585	0.010806	0.011124
RS	55	2.685524	0.894923	456.700860	0.009546	0.009864
RS	56	2.859224	0.894923	398.838667	0.008336	0.008651
RS	57	3.043757	0.894923	344.075452	0.007192	0.007498
RS	58	3.239796	0.922949	285.072069	0.005958	0.006265
RS	59	3.448060	0.922949	241.177128	0.005041	0.005323
RS	60	3.669311	0.922949	201.162943	0.004205	0.004460
RS	61	3.904359	0.922949	165.274276	0.003454	0.003682
RS	62	4.154065	0.922949	133.628457	0.002793	0.002992
RS	63	4.419341	0.922949	410.505529	0.008580	0.009353
PA	4+25*2+4+6 0.190904817 0.047592693 4.419341100 23.390504961 2.397839973 1.255986464 0.975911582 1.030570965 1.233713432 1.443010554 1.583580204 1.613223568 1.531749870 1.384729029 1.223432047 1.078586378 0.962786301 0.878557070 0.823671275 0.793816901 0.783483966 0.786816774 0.798701364 0.815391605 0.834368899 0.853560780 0.870752590 0.883816258 0.891618503 0.894922797 0.922949498
//
IT	5653
RD	9
LK	-446089.672250
QD	-86.835233 -> -72.893664
RI	0.0037246369
TR	0.188869	0.048009
MT	4.456097
MM	C_pi: 1.007897, n_recomb: 48776.489113
RS	0	0.000000	30.912204	9.627907	0.000197	0.000005
RS	1	0.006249	30.912204	10.229052	0.000210	0.000045
RS	2	0.012890	30.912204	10.867694	0.000223	0.000095
RS	3	0.019945	30.912204	11.546168	0.000237	0.000143
RS	4	0.027441	2.552245	148.362049	0.003042	0.001796
RS	5	0.035405	2.552245	157.158431	0.003222	0.002137
RS	6	0.043867	1.260791	336.331050	0.006895	0.004708
RS	7	0.052858	1.260791	354.810665	0.007274	0.005428
RS	8	0.062411	0.952431	494.626111	0.010141	0.008021
RS	9	0.072561	0.952431	519.924510	0.010659	0.009018
RS	10	0.083345	1.007800	516.314886	0.010585	0.009332
RS	11	0.094803	1.007800	542.341367	0.011119	0.009949
RS	12	0.106977	1.227004	468.107444	0.009597	0.008737
RS	13	0.119912	1.227004	492.141456	0.010090	0.009136
RS	14	0.133656	1.460693	434.758067	0.008913	0.008154
RS	15	0.148258	1.460693	457.355533	0.009377	0.008507
RS	16	0.163773	1.625423	432.345182	0.008864	0.008084
RS	17	0.180257	1.625423	454.770291	0.009324	0.008436
RS	18	0.197772	1.669005	465.644273	0.009546	0.008657
RS	19	0.216381	1.669005	489.313034	0.010032	0.009081
RS	20	0.236153	1.586924	540.231794	0.011076	0.010070
RS	21	0.257161	1.586924	566.503977	0.011614	0.010640
RS	22	0.279482	1.429752	658.277104	0.013496	0.012465
RS	23	0.303198	1.429752	687.955697	0.014104	0.013214
RS	24	0.328396	1.255922	816.583630	0.016741	0.015845
RS	25	0.355168	1.255922	849.311033	0.017412	0.016760
RS	26	0.383614	1.100195	1005.334064	0.020611	0.020051
RS	27	0.413837	1.100195	1039.100085	0.021303	0.021071
RS	28	0.445949	0.976363	1205.769798	0.024720	0.024692
RS	29	0.480069	0.976363	1236.818392	0.025357	0.025694
RS	30	0.516320	0.886845	1390.902868	0.028516	0.029128
RS	31	0.554837	0.886845	1414.442001	0.028998	0.029939
RS	32	0.595761	0.828917	1532.084084	0.031410	0.032610
RS	33	0.639242	0.828917	1543.771013	0.031650	0.033071
RS	34	0.685441	0.797758	1609.112170	0.032990	0.034571
RS	35	0.734527	0.797758	1606.508719	0.032936	0.034593
RS	36	0.786681	0.787405	1617.957908	0.033171	0.034856
RS	37	0.842094	0.787405	1600.924907	0.032822	0.034452
RS	38	0.900970	0.791598	1569.010395	0.032167	0.033725
RS	39	0.963526	0.791598	1538.975682	0.031552	0.032975
RS	40	1.029991	0.804892	1478.258434	0.030307	0.031610
RS	41	1.100610	0.804892	1437.274994	0.029467	0.030611
RS	42	1.175642	0.823309	1360.093611	0.027884	0.028904
RS	43	1.255363	0.823309	1310.333446	0.026864	0.027734
RS	44	1.340066	0.844177	1225.301860	0.025121	0.025886
RS	45	1.430063	0.844177	1168.919042	0.023965	0.024606
RS	46	1.525684	0.865271	1082.200470	0.022187	0.022751
RS	47	1.627281	0.865271	1021.244921	0.020937	0.021411
RS	48	1.735227	0.884165	937.461695	0.019220	0.019646
RS	49	1.849920	0.884165	873.780378	0.017914	0.018287
RS	50	1.971780	0.898494	795.808602	0.016315	0.016668
RS	51	2.101256	0.898494	731.085680	0.014988	0.015321
RS	52	2.238823	0.906992	659.800921	0.013527	0.013856
RS	53	2.384988	0.906992	595.811990	0.012215	0.012542
RS	54	2.540287	0.910494	530.717730	0.010881	0.011209
RS	55	2.705292	0.910494	469.640053	0.009628	0.009956
RS	56	2.880608	0.910494	410.866660	0.008423	0.008747
RS	57	3.066881	0.910494	355.107937	0.007280	0.007594
RS	58	3.264795	0.942506	293.796645	0.006023	0.006334
RS	59	3.475078	0.942506	249.257526	0.005110	0.005397
RS	60	3.698502	0.942506	208.515754	0.004275	0.004535
RS	61	3.935889	0.942506	171.844797	0.003523	0.003755
RS	62	4.188112	0.942506	139.390986	0.002858	0.003061
RS	63	4.456097	0.942506	433.824490	0.008894	0.009685
PA	4+25*2+4+6 0.188869056 0.048009031 4.456097259 30.912204491 2.552244759 1.260790698 0.952431255 1.007799921 1.227004094 1.460693205 1.625423297 1.669005173 1.586923745 1.429751910 1.255922110 1.100195115 0.976363037 0.886845049 0.828916546 0.797758066 0.787405491 0.791598300 0.804891707 0.823308923 0.844177493 0.865271054 0.884164613 0.898493730 0.906991749 0.910493837 0.942505906
//
IT	3599
RD	10
LK	-446062.201220
QD	-81.716933 -> -68.720692
RI	0.0033925181
TR	0.186884	0.048401
MT	4.493086
MM	C_pi: 1.019007, n_recomb: 49694.304493
RS	0	0.000000	40.629195	7.476174	0.000150	0.000004
RS	1	0.006263	40.629195	7.944395	0.000160	0.000035
RS	2	0.012919	40.629195	8.441939	0.000170	0.000075
RS	3	0.019991	40.629195	8.970641	0.000181	0.000111
RS	4	0.027506	2.725804	141.890992	0.002855	0.001715
RS	5	0.035492	2.725804	150.352873	0.003026	0.002025
RS	6	0.043978	1.272673	340.525991	0.006852	0.004702
RS	7	0.052995	1.272673	359.299860	0.007230	0.005399
RS	8	0.062578	0.933948	515.627432	0.010376	0.008190
RS	9	0.072760	0.933948	541.933323	0.010905	0.009207
RS	10	0.083580	0.988043	538.207315	0.010830	0.009519
RS	11	0.095078	0.988043	565.255366	0.011375	0.010169
RS	12	0.107296	1.220659	480.778778	0.009675	0.008801
RS	13	0.120279	1.220659	505.480670	0.010172	0.009223
RS	14	0.134076	1.476568	439.507666	0.008844	0.008104
RS	15	0.148736	1.476568	462.445529	0.009306	0.008470
RS	16	0.164315	1.664555	431.634334	0.008686	0.007949
RS	17	0.180869	1.664555	454.174810	0.009139	0.008304
RS	18	0.198461	1.722231	461.689904	0.009291	0.008462
RS	19	0.217154	1.722231	485.370506	0.009767	0.008881
RS	20	0.237017	1.640056	535.308365	0.010772	0.009836
RS	21	0.258125	1.640056	561.629460	0.011302	0.010394
RS	22	0.280555	1.473243	654.902916	0.013179	0.012215
RS	23	0.304390	1.473243	684.810419	0.013780	0.012946
RS	24	0.329717	1.287389	817.559731	0.016452	0.015608
RS	25	0.356631	1.287389	850.802475	0.017121	0.016503
RS	26	0.385230	1.121257	1013.485969	0.020394	0.019860
RS	27	0.415621	1.121257	1048.065311	0.021090	0.020860
RS	28	0.447915	0.989799	1223.204778	0.024615	0.024577
RS	29	0.482232	0.989799	1255.230515	0.025259	0.025564
RS	30	0.518698	0.895296	1418.036742	0.028535	0.029105
RS	31	0.557447	0.895296	1442.457786	0.029027	0.029907
RS	32	0.598624	0.834517	1567.096522	0.031535	0.032668
RS	33	0.642380	0.834517	1579.309785	0.031780	0.033126
RS	34	0.688876	0.802148	1648.406825	0.033171	0.034674
RS	35	0.738285	0.802148	1645.862636	0.033120	0.034698
RS	36	0.790787	0.791795	1657.580007	0.033356	0.034965
RS	37	0.846579	0.791795	1640.217659	0.033006	0.034566
RS	38	0.905864	0.796816	1606.022906	0.032318	0.033810
RS	39	0.968863	0.796816	1575.446909	0.031703	0.033071
RS	40	1.035807	0.811459	1511.182952	0.030410	0.031663
RS	41	1.106944	0.811459	1469.612640	0.029573	0.030679
RS	42	1.182537	0.831528	1388.600424	0.027943	0.028930
RS	43	1.262863	0.831528	1338.315073	0.026931	0.027779
RS	44	1.348221	0.854210	1249.721971	0.025148	0.025896
RS	45	1.438925	0.854210	1192.921447	0.024005	0.024637
RS	46	1.535310	0.877132	1103.212019	0.022200	0.022758
RS	47	1.637732	0.877132	1041.933265	0.020967	0.021441
RS	48	1.746568	0.897660	955.888435	0.019235	0.019663
RS	49	1.862222	0.897660	891.908954	0.017948	0.018327
RS	50	1.985118	0.913198	812.396353	0.016348	0.016706
RS	51	2.115712	0.913198	747.292884	0.015038	0.015377
RS	52	2.254485	0.922343	674.991831	0.013583	0.013919
RS	53	2.401949	0.922343	610.434986	0.012284	0.012618
RS	54	2.558650	0.925998	544.533378	0.010958	0.011292
RS	55	2.725164	0.925998	482.649001	0.009712	0.010046
RS	56	2.902108	0.925998	422.962753	0.008511	0.008840
RS	57	3.090134	0.925998	366.207510	0.007369	0.007688
RS	58	3.289936	0.961946	302.572533	0.006089	0.006402
RS	59	3.502253	0.961946	257.386284	0.005179	0.005469
RS	60	3.727866	0.961946	215.916299	0.004345	0.004607
RS	61	3.967611	0.961946	178.463708	0.003591	0.003825
RS	62	4.222371	0.961946	145.202929	0.002922	0.003127
RS	63	4.493086	0.961946	457.550654	0.009207	0.010011
PA	4+25*2+4+6 0.186883846 0.048401133 4.493086348 40.629194613 2.725804296 1.272672654 0.933948070 0.988043285 1.220659474 1.476568125 1.664554639 1.722231198 1.640056488 1.473242670 1.287389153 1.121257314 0.989799277 0.895295897 0.834516564 0.802147890 0.791795419 0.796816355 0.811458564 0.831528067 0.854210281 0.877132392 0.897660110 0.913197626 0.922343320 0.925997594 0.961946041
//
IT	4868
RD	11
LK	-446036.571271
QD	-77.070655 -> -64.915993
RI	0.0031148366
TR	0.184966	0.048776
MT	4.529551
MM	C_pi: 1.030009, n_recomb: 50597.572997
RS	0	0.000000	53.084366	5.835948	0.000115	0.000003
RS	1	0.006276	53.084366	6.202462	0.000123	0.000028
RS	2	0.012947	53.084366	6.592009	0.000130	0.000059
RS	3	0.020036	53.084366	7.006039	0.000138	0.000086
RS	4	0.027570	2.917659	135.299889	0.002674	0.001633
RS	5	0.035577	2.917659	143.414394	0.002834	0.001916
RS	6	0.044086	1.290441	342.976768	0.006779	0.004680
RS	7	0.053130	1.290441	361.960774	0.007154	0.005351
RS	8	0.062741	0.919490	535.015264	0.010574	0.008338
RS	9	0.072955	0.919490	562.262452	0.011112	0.009369
RS	10	0.083811	0.970785	559.466762	0.011057	0.009698
RS	11	0.095348	0.970785	587.508736	0.011611	0.010376
RS	12	0.107609	1.214636	493.388466	0.009751	0.008867
RS	13	0.120639	1.214636	518.755863	0.010253	0.009310
RS	14	0.134488	1.490848	444.573691	0.008786	0.008065
RS	15	0.149205	1.490848	467.863773	0.009247	0.008441
RS	16	0.164846	1.701213	431.520174	0.008528	0.007829
RS	17	0.181469	1.701213	454.195099	0.008977	0.008187
RS	18	0.199136	1.773077	458.509648	0.009062	0.008286
RS	19	0.217911	1.773077	482.221737	0.009531	0.008700
RS	20	0.237864	1.691252	531.195110	0.010498	0.009624
RS	21	0.259070	1.691252	557.577688	0.011020	0.010170
RS	22	0.281607	1.515265	652.201915	0.012890	0.011986
RS	23	0.305559	1.515265	682.337452	0.013486	0.012700
RS	24	0.331014	1.317846	818.904082	0.016185	0.015387
RS	25	0.358066	1.317846	852.646808	0.016852	0.016263
RS	26	0.386816	1.141741	1021.575035	0.020190	0.019677
RS	27	0.417371	1.141741	1056.944563	0.020889	0.020661
RS	28	0.449844	1.003014	1240.109438	0.024509	0.024463
RS	29	0.484355	1.003014	1273.094406	0.025161	0.025437
RS	30	0.521032	0.903783	1444.240873	0.028544	0.029074
RS	31	0.560011	0.903783	1469.544284	0.029044	0.029870
RS	32	0.601436	0.840312	1600.924483	0.031640	0.032713
RS	33	0.645461	0.840312	1613.690012	0.031893	0.033169
RS	34	0.692250	0.806807	1686.433118	0.033330	0.034763
RS	35	0.741975	0.806807	1683.998814	0.033282	0.034788
RS	36	0.794822	0.796461	1696.003389	0.033519	0.035059
RS	37	0.850985	0.796461	1678.380018	0.033171	0.034667
RS	38	0.910673	0.802273	1642.008174	0.032452	0.033884
RS	39	0.974108	0.802273	1610.967230	0.031839	0.033156
RS	40	1.041524	0.818200	1543.310554	0.030502	0.031710
RS	41	1.113171	0.818200	1501.226769	0.029670	0.030740
RS	42	1.189316	0.839846	1416.545898	0.027996	0.028953
RS	43	1.270239	0.839846	1365.797462	0.026993	0.027820
RS	44	1.356242	0.864262	1273.789870	0.025175	0.025905
RS	45	1.447642	0.864262	1216.617249	0.024045	0.024667
RS	46	1.544780	0.888937	1124.032325	0.022215	0.022766
RS	47	1.648014	0.888937	1062.458631	0.020998	0.021471
RS	48	1.757728	0.911033	974.232313	0.019255	0.019683
RS	49	1.874327	0.911033	909.968469	0.017984	0.018367
RS	50	1.998245	0.927720	828.968712	0.016384	0.016746
RS	51	2.129941	0.927720	763.488310	0.015089	0.015434
RS	52	2.269903	0.937466	690.202559	0.013641	0.013982
RS	53	2.418649	0.937466	625.076460	0.012354	0.012694
RS	54	2.576731	0.941226	558.392066	0.011036	0.011375
RS	55	2.744735	0.941226	495.696312	0.009797	0.010135
RS	56	2.923284	0.941226	435.094660	0.008599	0.008932
RS	57	3.113040	0.941226	377.341949	0.007458	0.007780
RS	58	3.314706	0.981045	311.372862	0.006154	0.006469
RS	59	3.529029	0.981045	265.537153	0.005248	0.005539
RS	60	3.756804	0.981045	223.339473	0.004414	0.004678
RS	61	3.998875	0.981045	185.107507	0.003658	0.003894
RS	62	4.256139	0.981045	151.042759	0.002985	0.003192
RS	63	4.529551	0.981045	481.585837	0.009518	0.010332
PA	4+25*2+4+6 0.184966175 0.048776382 4.529551196 53.084365878 2.917658675 1.290440838 0.919490070 0.970785111 1.214636361 1.490848327 1.701213460 1.773077272 1.691251946 1.515264626 1.317845946 1.141740565 1.003013579 0.903782875 0.840311995 0.806806666 0.796460519 0.802273220 0.818199721 0.839845521 0.864261697 0.888937060 0.911032864 0.927719714 0.937465884 0.941225773 0.981045215
//
IT	4249
RD	12
LK	-446012.586023
QD	-72.818381 -> -61.421787
RI	0.0028777821
TR	0.183123	0.049139
MT	4.565085
MM	C_pi: 1.040827, n_recomb: 51486.541135
RS	0	0.000000	68.890033	4.583442	0.000089	0.000003
RS	1	0.006289	68.890033	4.872030	0.000095	0.000022
RS	2	0.012974	68.890033	5.178808	0.000101	0.000047
RS	3	0.020080	68.890033	5.504928	0.000107	0.000068
RS	4	0.027632	3.126279	128.786968	0.002501	0.001554
RS	5	0.035659	3.126279	136.552560	0.002652	0.001811
RS	6	0.044191	1.313103	343.970077	0.006681	0.004644
RS	7	0.053260	1.313103	363.091917	0.007052	0.005289
RS	8	0.062899	0.908289	552.898358	0.010739	0.008468
RS	9	0.073144	0.908289	581.025463	0.011285	0.009509
RS	10	0.084034	0.955591	580.126892	0.011268	0.009869
RS	11	0.095609	0.955591	609.136241	0.011831	0.010573
RS	12	0.107911	1.208872	505.924170	0.009826	0.008936
RS	13	0.120988	1.208872	531.953341	0.010332	0.009397
RS	14	0.134886	1.503710	449.885194	0.008738	0.008034
RS	15	0.149659	1.503710	473.535927	0.009197	0.008420
RS	16	0.165361	1.735599	431.890570	0.008388	0.007723
RS	17	0.182051	1.735599	454.714821	0.008832	0.008083
RS	18	0.199790	1.821695	455.963357	0.008856	0.008126
RS	19	0.218645	1.821695	479.722431	0.009317	0.008536
RS	20	0.238686	1.740627	527.744084	0.010250	0.009429
RS	21	0.259987	1.740627	554.197552	0.010764	0.009964
RS	22	0.282628	1.555894	650.048331	0.012626	0.011774
RS	23	0.306693	1.555894	680.409626	0.013215	0.012473
RS	24	0.332271	1.347339	820.528163	0.015937	0.015180
RS	25	0.359458	1.347339	854.755452	0.016602	0.016039
RS	26	0.388355	1.161646	1029.568332	0.019997	0.019503
RS	27	0.419070	1.161646	1065.705254	0.020699	0.020472
RS	28	0.451716	1.015969	1256.502321	0.024404	0.024350
RS	29	0.486415	1.015969	1290.427952	0.025063	0.025313
RS	30	0.523297	0.912237	1469.576842	0.028543	0.029037
RS	31	0.562498	0.912237	1495.760485	0.029051	0.029828
RS	32	0.604165	0.846210	1633.658926	0.031730	0.032746
RS	33	0.648453	0.846210	1646.997742	0.031989	0.033201
RS	34	0.695526	0.811626	1723.301733	0.033471	0.034837
RS	35	0.745560	0.811626	1721.020332	0.033427	0.034866
RS	36	0.798740	0.801286	1733.339164	0.033666	0.035140
RS	37	0.855265	0.801286	1715.513278	0.033320	0.034756
RS	38	0.915345	0.807850	1677.071641	0.032573	0.033949
RS	39	0.979204	0.807850	1645.630155	0.031962	0.033232
RS	40	1.047079	0.824996	1574.728599	0.030585	0.031751
RS	41	1.119223	0.824996	1532.191963	0.029759	0.030796
RS	42	1.195905	0.848142	1443.994611	0.028046	0.028974
RS	43	1.277409	0.848142	1392.832713	0.027052	0.027859
RS	44	1.364039	0.874214	1297.544157	0.025202	0.025916
RS	45	1.456118	0.874214	1240.034261	0.024085	0.024697
RS	46	1.553988	0.900568	1144.677270	0.022233	0.022776
RS	47	1.658014	0.900568	1082.828454	0.021031	0.021501
RS	48	1.768582	0.924165	992.492749	0.019277	0.019704
RS	49	1.886104	0.924165	927.952169	0.018023	0.018407
RS	50	2.011017	0.941945	845.510905	0.016422	0.016787
RS	51	2.143787	0.941945	779.653692	0.015143	0.015492
RS	52	2.284907	0.952244	705.411835	0.013701	0.014046
RS	53	2.434902	0.952244	639.713385	0.012425	0.012768
RS	54	2.594332	0.956065	572.269029	0.011115	0.011458
RS	55	2.763788	0.956065	508.757007	0.009881	0.010223
RS	56	2.943902	0.956065	447.237653	0.008686	0.009023
RS	57	3.135345	0.956065	388.487229	0.007545	0.007871
RS	58	3.338828	0.999680	320.177964	0.006219	0.006534
RS	59	3.555108	0.999680	273.691317	0.005316	0.005607
RS	60	3.784992	0.999680	230.767476	0.004482	0.004747
RS	61	4.029333	0.999680	191.759588	0.003724	0.003961
RS	62	4.289042	0.999680	156.895236	0.003047	0.003255
RS	63	4.565085	0.999680	505.857011	0.009825	0.010647
PA	4+25*2+4+6 0.183123152 0.049139143 4.565085185 68.890033115 3.126279105 1.313103447 0.908288625 0.955590671 1.208872324 1.503709783 1.735598682 1.821695129 1.740626956 1.555894185 1.347339174 1.161646351 1.015969069 0.912236532 0.846210181 0.811625611 0.801286029 0.807850088 0.824996100 0.848142349 0.874214204 0.900568279 0.924165209 0.941944603 0.952244317 0.956065273 0.999679688
//
IT	5161
RD	13
LK	-445990.085970
QD	-68.904868 -> -58.196734
RI	0.0026715108
TR	0.181356	0.049492
MT	4.599489
MM	C_pi: 1.051422, n_recomb: 52361.350290
RS	0	0.000000	88.761684	3.623356	0.000069	0.000002
RS	1	0.006302	88.761684	3.852028	0.000074	0.000018
RS	2	0.013001	88.761684	4.095155	0.000078	0.000037
RS	3	0.020122	88.761684	4.353653	0.000083	0.000054
RS	4	0.027691	3.350735	122.468319	0.002339	0.001478
RS	5	0.035738	3.350735	129.890550	0.002481	0.001712
RS	6	0.044292	1.339898	343.758680	0.006565	0.004597
RS	7	0.053385	1.339898	362.956693	0.006932	0.005215
RS	8	0.063051	0.899714	569.409116	0.010875	0.008581
RS	9	0.073326	0.899714	598.360336	0.011428	0.009629
RS	10	0.084249	0.942090	600.238494	0.011463	0.010033
RS	11	0.095860	0.942090	630.190571	0.012035	0.010760
RS	12	0.108202	1.203309	518.382830	0.009900	0.009006
RS	13	0.121323	1.203309	545.069372	0.010410	0.009483
RS	14	0.135270	1.515247	455.404990	0.008697	0.008010
RS	15	0.150096	1.515247	479.423051	0.009156	0.008404
RS	16	0.165857	1.767882	432.660253	0.008263	0.007629
RS	17	0.182610	1.767882	455.645632	0.008702	0.007990
RS	18	0.200420	1.868234	453.939614	0.008669	0.007981
RS	19	0.219352	1.868234	477.757960	0.009124	0.008387
RS	20	0.239477	1.788282	524.842705	0.010023	0.009250
RS	21	0.260870	1.788282	551.374240	0.010530	0.009776
RS	22	0.283611	1.595221	648.338054	0.012382	0.011577
RS	23	0.307785	1.595221	678.921733	0.012966	0.012262
RS	24	0.333483	1.375918	822.363671	0.015706	0.014985
RS	25	0.360800	1.375918	857.060307	0.016368	0.015830
RS	26	0.389838	1.180999	1037.431430	0.019813	0.019336
RS	27	0.420707	1.180999	1074.313396	0.020517	0.020291
RS	28	0.453520	1.028654	1272.392893	0.024300	0.024237
RS	29	0.488402	1.028654	1307.240329	0.024966	0.025191
RS	30	0.525482	0.920620	1494.084868	0.028534	0.028994
RS	31	0.564898	0.920620	1521.144848	0.029051	0.029781
RS	32	0.606798	0.852154	1665.366261	0.031805	0.032768
RS	33	0.651339	0.852154	1679.295660	0.032071	0.033223
RS	34	0.698687	0.816539	1759.085070	0.033595	0.034899
RS	35	0.749018	0.816539	1756.994305	0.033555	0.034932
RS	36	0.802521	0.806201	1769.663440	0.033797	0.035211
RS	37	0.859396	0.806201	1751.686418	0.033454	0.034834
RS	38	0.919855	0.813475	1711.282377	0.032682	0.034006
RS	39	0.984124	0.813475	1679.496360	0.032075	0.033300
RS	40	1.052443	0.831779	1605.489521	0.030662	0.031787
RS	41	1.125067	0.831779	1562.552152	0.029842	0.030847
RS	42	1.202268	0.856351	1470.982751	0.028093	0.028994
RS	43	1.284334	0.856351	1419.448953	0.027109	0.027895
RS	44	1.371572	0.884003	1321.002702	0.025229	0.025926
RS	45	1.464307	0.884003	1263.183751	0.024124	0.024727
RS	46	1.562886	0.911963	1165.149738	0.022252	0.022788
RS	47	1.667677	0.911963	1103.040816	0.021066	0.021533
RS	48	1.779072	0.936996	1010.661230	0.019302	0.019727
RS	49	1.897486	0.936996	945.848649	0.018064	0.018449
RS	50	2.023363	0.955813	862.007550	0.016463	0.016829
RS	51	2.157173	0.955813	795.772315	0.015198	0.015549
RS	52	2.299415	0.966622	720.600782	0.013762	0.014109
RS	53	2.450620	0.966622	654.326729	0.012496	0.012843
RS	54	2.611354	0.970460	586.145073	0.011194	0.011539
RS	55	2.782217	0.970460	521.812406	0.009966	0.010309
RS	56	2.963848	0.970460	459.373721	0.008773	0.009111
RS	57	3.156925	0.970460	399.626160	0.007632	0.007959
RS	58	3.362169	1.017788	328.973845	0.006283	0.006598
RS	59	3.580346	1.017788	281.835649	0.005383	0.005674
RS	60	3.812273	1.017788	238.188013	0.004549	0.004814
RS	61	4.058816	1.017788	198.408498	0.003789	0.004026
RS	62	4.320895	1.017788	162.749797	0.003108	0.003316
RS	63	4.599489	1.017788	530.310470	0.010128	0.010957
PA	4+25*2+4+6 0.181356299 0.049491991 4.599489000 88.761683632 3.350734744 1.339898333 0.899714430 0.942090399 1.203309292 1.515247427 1.767881622 1.868234024 1.788281672 1.595220697 1.375918426 1.180999073 1.028653955 0.920620061 0.852153650 0.816539131 0.806200762 0.813474967 0.831778516 0.856351131 0.884003171 0.911963378 0.936996381 0.955813137 0.966621506 0.970460489 1.017788035
//
IT	4481
RD	14
LK	-445968.936058
QD	-65.288015 -> -55.208996
RI	0.0024895905
TR	0.179664	0.049836
MT	4.632688
MM	C_pi: 1.061776, n_recomb: 53222.128669
RS	0	0.000000	113.538344	2.883441	0.000054	0.000002
RS	1	0.006314	113.538344	3.065813	0.000058	0.000014
RS	2	0.013026	113.538344	3.259741	0.000061	0.000030
RS	3	0.020162	113.538344	3.465960	0.000065	0.000043
RS	4	0.027749	3.589669	116.434858	0.002188	0.001406
RS	5	0.035814	3.589669	123.525148	0.002321	0.001619
RS	6	0.044389	1.370171	342.575891	0.006437	0.004543
RS	7	0.053505	1.370171	361.798544	0.006798	0.005133
RS	8	0.063197	0.893300	584.658165	0.010985	0.008680
RS	9	0.073501	0.893300	614.382286	0.011544	0.009731
RS	10	0.084455	0.930004	619.841348	0.011646	0.010190
RS	11	0.096101	0.930004	650.713086	0.012226	0.010937
RS	12	0.108482	1.197898	530.766448	0.009973	0.009077
RS	13	0.121645	1.197898	558.105695	0.010486	0.009569
RS	14	0.135638	1.525591	461.092103	0.008664	0.007992
RS	15	0.150516	1.525591	485.482391	0.009122	0.008394
RS	16	0.166333	1.798246	433.755664	0.008150	0.007544
RS	17	0.183148	1.798246	456.911365	0.008585	0.007907
RS	18	0.201025	1.912854	452.345916	0.008499	0.007848
RS	19	0.220030	1.912854	476.233177	0.008948	0.008250
RS	20	0.240236	1.834349	522.391790	0.009815	0.009084
RS	21	0.261717	1.834349	549.006528	0.010315	0.009601
RS	22	0.284555	1.633327	646.991261	0.012156	0.011393
RS	23	0.308834	1.633327	677.793318	0.012735	0.012066
RS	24	0.334647	1.403645	824.352707	0.015489	0.014801
RS	25	0.362089	1.403645	859.503774	0.016149	0.015632
RS	26	0.391263	1.199826	1045.142708	0.019637	0.019176
RS	27	0.422280	1.199826	1082.748027	0.020344	0.020119
RS	28	0.455255	1.041074	1287.786351	0.024196	0.024125
RS	29	0.490312	1.041074	1323.536790	0.024868	0.025070
RS	30	0.527582	0.928914	1517.800875	0.028518	0.028947
RS	31	0.567205	0.928914	1545.732040	0.029043	0.029729
RS	32	0.609330	0.858112	1696.092417	0.031868	0.032781
RS	33	0.654115	0.858112	1710.627257	0.032141	0.033237
RS	34	0.701727	0.821507	1793.840050	0.033705	0.034950
RS	35	0.752345	0.821507	1791.973693	0.033670	0.034988
RS	36	0.806159	0.811162	1805.033035	0.033915	0.035271
RS	37	0.863371	0.811162	1786.951079	0.033575	0.034902
RS	38	0.924195	0.819105	1744.692535	0.032781	0.034056
RS	39	0.988859	0.819105	1712.611797	0.032179	0.033361
RS	40	1.057605	0.838506	1635.633578	0.030732	0.031820
RS	41	1.130692	0.838506	1592.341228	0.029919	0.030894
RS	42	1.208394	0.864435	1497.535771	0.028137	0.029012
RS	43	1.291001	0.864435	1445.665933	0.027163	0.027931
RS	44	1.378824	0.893595	1344.177395	0.025256	0.025938
RS	45	1.472192	0.893595	1286.073058	0.024164	0.024757
RS	46	1.571455	0.923091	1185.450033	0.022274	0.022802
RS	47	1.676984	0.923091	1123.092956	0.021102	0.021565
RS	48	1.789177	0.949498	1028.729396	0.019329	0.019752
RS	49	1.908453	0.949498	963.648016	0.018106	0.018492
RS	50	2.035260	0.969298	878.447128	0.016505	0.016872
RS	51	2.170072	0.969298	811.831953	0.015254	0.015607
RS	52	2.313397	0.980573	735.755035	0.013824	0.014173
RS	53	2.465770	0.980573	668.902303	0.012568	0.012917
RS	54	2.627764	0.984391	600.004494	0.011274	0.011620
RS	55	2.799985	0.984391	534.847747	0.010049	0.010395
RS	56	2.983080	0.984391	471.489015	0.008859	0.009199
RS	57	3.177734	0.984391	410.745807	0.007718	0.008046
RS	58	3.384679	1.035345	337.750677	0.006346	0.006661
RS	59	3.604689	1.035345	289.960967	0.005448	0.005740
RS	60	3.838590	1.035345	245.592440	0.004614	0.004880
RS	61	4.087259	1.035345	205.046096	0.003853	0.004090
RS	62	4.351628	1.035345	168.598812	0.003168	0.003377
RS	63	4.632688	1.035345	554.903762	0.010426	0.011262
PA	4+25*2+4+6 0.179664033 0.049836368 4.632687579 113.538344496 3.589668594 1.370171004 0.893300193 0.930003811 1.197897662 1.525591114 1.798246181 1.912853698 1.834349398 1.633326745 1.403645077 1.199826112 1.041073671 0.928913821 0.858111792 0.821507122 0.811161978 0.819104877 0.838506431 0.864434834 0.893594564 0.923091177 0.949498143 0.969297694 0.980572664 0.984390933 1.035345002
//
IT	5242
RD	15
LK	-445949.021427
QD	-61.934200 -> -52.432847
RI	0.0023275829
TR	0.178045	0.050174
MT	4.664602
MM	C_pi: 1.071869, n_recomb: 54068.960721
RS	0	0.000000	144.062299	2.311844	0.000043	0.000001
RS	1	0.006325	144.062299	2.458358	0.000045	0.000012
RS	2	0.013050	144.062299	2.614178	0.000048	0.000024
RS	3	0.020200	144.062299	2.779897	0.000051	0.000034
RS	4	0.027803	3.841994	110.732424	0.002048	0.001339
RS	5	0.035887	3.841994	117.505523	0.002173	0.001533
RS	6	0.044481	1.403416	340.613007	0.006300	0.004483
RS	7	0.053620	1.403416	359.817158	0.006655	0.005045
RS	8	0.063336	0.888660	598.757046	0.011074	0.008766
RS	9	0.073667	0.888660	629.207201	0.011637	0.009818
RS	10	0.084652	0.919112	638.964174	0.011818	0.010341
RS	11	0.096331	0.919112	670.733562	0.012405	0.011107
RS	12	0.108749	1.192601	543.073502	0.010044	0.009148
RS	13	0.121952	1.192601	571.060375	0.010562	0.009654
RS	14	0.135991	1.534869	466.906591	0.008635	0.007980
RS	15	0.150917	1.534869	491.672217	0.009093	0.008388
RS	16	0.166788	1.826800	435.128491	0.008048	0.007467
RS	17	0.183662	1.826800	458.462017	0.008479	0.007831
RS	18	0.201603	1.955639	451.118436	0.008343	0.007726
RS	19	0.220680	1.955639	475.082498	0.008787	0.008124
RS	20	0.240963	1.878904	520.320690	0.009623	0.008930
RS	21	0.262529	1.878904	547.022383	0.010117	0.009439
RS	22	0.285458	1.670276	645.942808	0.011947	0.011220
RS	23	0.309839	1.670276	676.958616	0.012520	0.011882
RS	24	0.335761	1.430558	826.452055	0.015285	0.014627
RS	25	0.363323	1.430558	862.042863	0.015943	0.015445
RS	26	0.392628	1.218142	1052.686954	0.019469	0.019021
RS	27	0.423786	1.218142	1090.994355	0.020178	0.019953
RS	28	0.456916	1.053220	1302.696678	0.024093	0.024014
RS	29	0.492141	1.053220	1339.331057	0.024771	0.024952
RS	30	0.529594	0.937097	1540.754279	0.028496	0.028894
RS	31	0.569415	0.937097	1569.550071	0.029029	0.029674
RS	32	0.611756	0.864053	1725.878940	0.031920	0.032786
RS	33	0.656774	0.864053	1741.031367	0.032200	0.033243
RS	34	0.704640	0.826491	1827.613628	0.033802	0.034992
RS	35	0.755533	0.826491	1826.001492	0.033772	0.035035
RS	36	0.809646	0.816130	1839.492223	0.034021	0.035323
RS	37	0.867181	0.816130	1821.346652	0.033686	0.034962
RS	38	0.928355	0.824704	1777.332605	0.032872	0.034099
RS	39	0.993398	0.824704	1745.002200	0.032274	0.033416
RS	40	1.062556	0.845145	1665.185329	0.030797	0.031849
RS	41	1.136087	0.845145	1621.578684	0.029991	0.030937
RS	42	1.214269	0.872362	1523.665229	0.028180	0.029030
RS	43	1.297397	0.872362	1471.491021	0.027215	0.027964
RS	44	1.385782	0.902959	1367.071077	0.025284	0.025950
RS	45	1.479757	0.902959	1308.701694	0.024204	0.024787
RS	46	1.579677	0.933926	1205.570401	0.022297	0.022817
RS	47	1.685916	0.933926	1142.975438	0.021139	0.021599
RS	48	1.798875	0.961646	1046.686157	0.019358	0.019778
RS	49	1.918979	0.961646	981.338369	0.018150	0.018535
RS	50	2.046679	0.982377	894.814125	0.016549	0.016916
RS	51	2.182456	0.982377	827.817545	0.015310	0.015665
RS	52	2.326821	0.994078	750.859527	0.013887	0.014237
RS	53	2.480318	0.994078	683.425890	0.012640	0.012990
RS	54	2.643522	0.997838	613.833660	0.011353	0.011701
RS	55	2.817050	0.997838	547.850388	0.010132	0.010479
RS	56	3.001553	0.997838	483.571830	0.008944	0.009285
RS	57	3.197726	0.997838	421.835358	0.007802	0.008131
RS	58	3.406306	1.052328	346.500696	0.006408	0.006723
RS	59	3.628080	1.052328	298.060041	0.005513	0.005804
RS	60	3.863881	1.052328	252.973949	0.004679	0.004945
RS	61	4.114596	1.052328	211.665943	0.003915	0.004153
RS	62	4.381168	1.052328	174.436209	0.003226	0.003436
RS	63	4.664602	1.052328	579.601747	0.010720	0.011563
PA	4+25*2+4+6 0.178045246 0.050173708 4.664601545 144.062299260 3.841993565 1.403415986 0.888660225 0.919111537 1.192601190 1.534868756 1.826799524 1.955639410 1.878903714 1.670276040 1.430558037 1.218142301 1.053220140 0.937096927 0.864052671 0.826491432 0.816130130 0.824704422 0.845145025 0.872362368 0.902958944 0.933926258 0.961645586 0.982377180 0.994078057 0.997838372 1.052327539
//
IT	4227
RD	16
LK	-445930.242621
QD	-58.815832 -> -49.846960
RI	0.0021818655
TR	0.176496	0.050504
MT	4.695261
MM	C_pi: 1.081703, n_recomb: 54902.014779
RS	0	0.000000	181.390870	1.866803	0.000034	0.000001
RS	1	0.006336	181.390870	1.985337	0.000036	0.000009
RS	2	0.013073	181.390870	2.111414	0.000038	0.000019
RS	3	0.020237	181.390870	2.245516	0.000041	0.000028
RS	4	0.027855	4.106099	105.397525	0.001920	0.001276
RS	5	0.035956	4.106099	111.871024	0.002038	0.001453
RS	6	0.044570	1.439222	338.033055	0.006157	0.004419
RS	7	0.053729	1.439222	357.182986	0.006506	0.004953
RS	8	0.063469	0.885508	611.797591	0.011143	0.008840
RS	9	0.073827	0.885508	642.930557	0.011711	0.009891
RS	10	0.084840	0.909231	657.640963	0.011978	0.010486
RS	11	0.096551	0.909231	690.287408	0.012573	0.011268
RS	12	0.109004	1.187407	555.300317	0.010114	0.009221
RS	13	0.122246	1.187407	583.929457	0.010636	0.009738
RS	14	0.136327	1.543164	472.828175	0.008612	0.007972
RS	15	0.151301	1.543164	497.971449	0.009070	0.008385
RS	16	0.167222	1.853699	436.729100	0.007955	0.007398
RS	17	0.184153	1.853699	460.246254	0.008383	0.007763
RS	18	0.202157	1.996730	450.195656	0.008200	0.007613
RS	19	0.221301	1.996730	474.242697	0.008638	0.008007
RS	20	0.241658	1.922036	518.570703	0.009445	0.008787
RS	21	0.263304	1.922036	545.362091	0.009933	0.009288
RS	22	0.286323	1.706148	645.138624	0.011751	0.011058
RS	23	0.310799	1.706148	676.363228	0.012319	0.011710
RS	24	0.336827	1.456711	828.626282	0.015093	0.014461
RS	25	0.364503	1.456711	864.642621	0.015749	0.015267
RS	26	0.393934	1.235979	1060.051887	0.019308	0.018872
RS	27	0.425228	1.235979	1099.040841	0.020018	0.019794
RS	28	0.458506	1.065106	1317.133002	0.023991	0.023904
RS	29	0.493892	1.065106	1354.632549	0.024674	0.024835
RS	30	0.531520	0.945169	1562.969502	0.028468	0.028838
RS	31	0.571531	0.945169	1592.622775	0.029008	0.029615
RS	32	0.614078	0.869963	1754.766795	0.031962	0.032783
RS	33	0.659321	0.869963	1770.547071	0.032249	0.033242
RS	34	0.707430	0.831476	1860.445218	0.033887	0.035025
RS	35	0.758588	0.831476	1859.114502	0.033862	0.035073
RS	36	0.812986	0.821090	1873.075894	0.034117	0.035367
RS	37	0.870831	0.821090	1854.904901	0.033786	0.035015
RS	38	0.932341	0.830257	1809.237235	0.032954	0.034137
RS	39	0.997748	0.830257	1776.698180	0.032361	0.033465
RS	40	1.067300	0.851682	1694.168536	0.030858	0.031875
RS	41	1.141258	0.851682	1650.284488	0.030059	0.030977
RS	42	1.219901	0.880124	1549.385118	0.028221	0.029046
RS	43	1.303528	0.880124	1496.934949	0.027266	0.027997
RS	44	1.392453	0.912092	1389.686322	0.025312	0.025964
RS	45	1.487012	0.912092	1331.070216	0.024244	0.024817
RS	46	1.587562	0.944466	1225.508606	0.022322	0.022834
RS	47	1.694483	0.944466	1162.684725	0.021177	0.021632
RS	48	1.808178	0.973441	1064.522451	0.019389	0.019806
RS	49	1.929076	0.973441	998.910682	0.018194	0.018578
RS	50	2.057635	0.995057	911.098004	0.016595	0.016961
RS	51	2.194339	0.995057	843.719179	0.015368	0.015723
RS	52	2.339704	1.007146	765.903515	0.013950	0.014301
RS	53	2.494279	1.007146	697.887721	0.012712	0.013062
RS	54	2.658647	1.010814	627.622670	0.011432	0.011781
RS	55	2.833430	1.010814	560.811522	0.010215	0.010563
RS	56	3.019287	1.010814	495.614280	0.009027	0.009369
RS	57	3.216919	1.010814	432.887716	0.007885	0.008215
RS	58	3.427073	1.068748	355.218094	0.006470	0.006784
RS	59	3.650542	1.068748	306.127843	0.005576	0.005867
RS	60	3.888169	1.068748	260.328058	0.004742	0.005008
RS	61	4.140852	1.068748	218.263938	0.003976	0.004214
RS	62	4.409544	1.068748	180.258179	0.003283	0.003493
RS	63	4.695261	1.068748	604.380785	0.011008	0.011858
PA	4+25*2+4+6 0.176496102 0.050504490 4.695260680 181.390870350 4.106099112 1.439222249 0.885508400 0.909231256 1.187406898 1.543163912 1.853698656 1.996730039 1.922035629 1.706148134 1.456711408 1.235979212 1.065106427 0.945168693 0.869962577 0.831476032 0.821089600 0.830257108 0.851681629 0.880124458 0.912092075 0.944466235 0.973441284 0.995056750 1.007145657 1.010813613 1.068748015
//
IT	5334
RD	17
LK	-445912.511036
QD	-55.909469 -> -47.433051
RI	0.0020500369
TR	0.175013	0.050829
MT	4.724704
MM	C_pi: 1.091281, n_recomb: 55721.335986
RS	0	0.000000	226.548301	1.518864	0.000027	0.000001
RS	1	0.006346	226.548301	1.615475	0.000029	0.000008
RS	2	0.013095	226.548301	1.718247	0.000031	0.000016
RS	3	0.020272	226.548301	1.827573	0.000033	0.000023
RS	4	0.027905	4.380894	100.431940	0.001802	0.001217
RS	5	0.036022	4.380894	106.624194	0.001914	0.001380
RS	6	0.044654	1.477232	334.975533	0.006012	0.004352
RS	7	0.053834	1.477232	354.042055	0.006354	0.004860
RS	8	0.063597	0.883599	623.872913	0.011196	0.008904
RS	9	0.073979	0.883599	655.649046	0.011767	0.009952
RS	10	0.085020	0.900219	675.896745	0.012130	0.010626
RS	11	0.096761	0.900219	709.400695	0.012731	0.011423
RS	12	0.109248	1.182301	567.444105	0.010184	0.009293
RS	13	0.122527	1.182301	596.709924	0.010709	0.009821
RS	14	0.136649	1.550565	478.834890	0.008593	0.007967
RS	15	0.151667	1.550565	504.357235	0.009051	0.008386
RS	16	0.167638	1.879084	438.515545	0.007870	0.007335
RS	17	0.184623	1.879084	462.220673	0.008295	0.007700
RS	18	0.202686	2.036242	449.528044	0.008067	0.007508
RS	19	0.221894	2.036242	473.662869	0.008501	0.007899
RS	20	0.242322	1.963841	517.088741	0.009280	0.008653
RS	21	0.264047	1.963841	543.971531	0.009762	0.009147
RS	22	0.287149	1.740995	644.540339	0.011567	0.010906
RS	23	0.311719	1.740995	675.968718	0.012131	0.011547
RS	24	0.337847	1.482152	830.845998	0.014911	0.014304
RS	25	0.365633	1.482152	867.274049	0.015564	0.015099
RS	26	0.395183	1.253367	1067.224538	0.019153	0.018729
RS	27	0.426608	1.253367	1106.875097	0.019864	0.019640
RS	28	0.460027	1.076740	1331.108460	0.023889	0.023794
RS	29	0.495567	1.076740	1369.454561	0.024577	0.024719
RS	30	0.533363	0.953123	1584.476103	0.028436	0.028779
RS	31	0.573557	0.953123	1614.978830	0.028983	0.029554
RS	32	0.616302	0.875830	1782.789610	0.031995	0.032774
RS	33	0.661760	0.875830	1799.206146	0.032289	0.033236
RS	34	0.710102	0.836442	1892.377806	0.033961	0.035050
RS	35	0.761512	0.836442	1891.352434	0.033943	0.035104
RS	36	0.816185	0.826023	1905.818392	0.034203	0.035404
RS	37	0.874328	0.826023	1887.656463	0.033877	0.035060
RS	38	0.936160	0.835749	1840.430629	0.033029	0.034170
RS	39	1.001916	0.835749	1807.720184	0.032442	0.033509
RS	40	1.071845	0.858108	1722.593057	0.030914	0.031898
RS	41	1.146212	0.858108	1678.465537	0.030122	0.031014
RS	42	1.225299	0.887716	1574.697303	0.028260	0.029062
RS	43	1.309404	0.887716	1521.997219	0.027314	0.028028
RS	44	1.398847	0.920993	1412.016913	0.025341	0.025977
RS	45	1.493966	0.920993	1353.171068	0.024285	0.024847
RS	46	1.595121	0.954714	1245.253123	0.022348	0.022852
RS	47	1.702696	0.954714	1182.208963	0.021216	0.021666
RS	48	1.817098	0.984890	1082.225103	0.019422	0.019835
RS	49	1.938760	0.984890	1016.352094	0.018240	0.018622
RS	50	2.068143	1.007345	927.283966	0.016641	0.017006
RS	51	2.205736	1.007345	859.523099	0.015425	0.015780
RS	52	2.352062	1.019785	780.873764	0.014014	0.014365
RS	53	2.507673	1.019785	712.275696	0.012783	0.013134
RS	54	2.673160	1.023331	641.358839	0.011510	0.011860
RS	55	2.849148	1.023331	573.719900	0.010296	0.010645
RS	56	3.036306	1.023331	507.606384	0.009110	0.009452
RS	57	3.235340	1.023331	443.894012	0.007966	0.008297
RS	58	3.447006	1.084618	363.896767	0.006531	0.006844
RS	59	3.672104	1.084618	314.158889	0.005638	0.005929
RS	60	3.911487	1.084618	267.649732	0.004803	0.005069
RS	61	4.166062	1.084618	224.835392	0.004035	0.004274
RS	62	4.436793	1.084618	186.060314	0.003339	0.003549
RS	63	4.724704	1.084618	629.213660	0.011292	0.012148
PA	4+25*2+4+6 0.175012762 0.050829049 4.724704122 226.548301342 4.380894122 1.477231914 0.883599227 0.900219160 1.182301475 1.550564969 1.879084178 2.036241862 1.963841228 1.740994721 1.482151651 1.253367419 1.076739725 0.953123173 0.875830043 0.836442324 0.826023415 0.835748997 0.858107968 0.887716187 0.920993136 0.954713874 0.984890111 1.007344834 1.019785452 1.023330502 1.084618499
//
IT	4660
RD	18
LK	-445895.748986
QD	-53.195194 -> -45.175490
RI	0.0019299453
TR	0.173592	0.051148
MT	4.752978
MM	C_pi: 1.100606, n_recomb: 56527.054061
RS	0	0.000000	280.923083	1.244024	0.000022	0.000001
RS	1	0.006356	280.923083	1.323285	0.000023	0.000006
RS	2	0.013116	280.923083	1.407610	0.000025	0.000013
RS	3	0.020306	280.923083	1.497322	0.000026	0.000018
RS	4	0.027952	4.664877	95.835738	0.001695	0.001163
RS	5	0.036085	4.664877	101.765704	0.001800	0.001312
RS	6	0.044735	1.517201	331.543804	0.005865	0.004283
RS	7	0.053934	1.517201	350.502675	0.006201	0.004765
RS	8	0.063718	0.882764	635.046609	0.011234	0.008959
RS	9	0.074124	0.882764	667.428672	0.011807	0.010002
RS	10	0.085191	0.891968	693.747129	0.012273	0.010761
RS	11	0.096962	0.891968	728.089753	0.012880	0.011570
RS	12	0.109481	1.177272	579.505558	0.010252	0.009365
RS	13	0.122796	1.177272	609.402426	0.010781	0.009903
RS	14	0.136956	1.557162	484.906219	0.008578	0.007966
RS	15	0.152017	1.557162	510.808245	0.009037	0.008389
RS	16	0.168036	1.903037	440.464712	0.007792	0.007277
RS	17	0.185072	1.903037	464.361479	0.008215	0.007643
RS	18	0.203191	2.074253	449.081553	0.007945	0.007410
RS	19	0.222462	2.074253	473.308143	0.008373	0.007798
RS	20	0.242958	2.004377	515.839917	0.009126	0.008527
RS	21	0.264756	2.004377	542.815346	0.009603	0.009014
RS	22	0.287940	1.774872	644.113926	0.011395	0.010762
RS	23	0.312598	1.774872	675.740980	0.011954	0.011394
RS	24	0.338823	1.506899	833.100929	0.014738	0.014153
RS	25	0.366714	1.506899	869.927623	0.015390	0.014939
RS	26	0.396379	1.270314	1074.213835	0.019004	0.018589
RS	27	0.427928	1.270314	1114.506835	0.019716	0.019492
RS	28	0.461484	1.088127	1344.638022	0.023788	0.023686
RS	29	0.497172	1.088127	1383.812262	0.024481	0.024605
RS	30	0.535128	0.960956	1605.303576	0.028399	0.028717
RS	31	0.575497	0.960956	1636.646962	0.028953	0.029491
RS	32	0.618431	0.881645	1809.981865	0.032020	0.032759
RS	33	0.664095	0.881645	1827.041299	0.032322	0.033223
RS	34	0.712661	0.841383	1923.434182	0.034027	0.035068
RS	35	0.764314	0.841383	1922.736224	0.034014	0.035128
RS	36	0.819249	0.830921	1937.747883	0.034280	0.035435
RS	37	0.877677	0.830921	1919.626597	0.033959	0.035100
RS	38	0.939818	0.841173	1870.931205	0.033098	0.034198
RS	39	1.005909	0.841173	1838.083866	0.032517	0.033549
RS	40	1.076201	0.864417	1750.474088	0.030967	0.031919
RS	41	1.150960	0.864417	1706.134013	0.030183	0.031048
RS	42	1.230471	0.895136	1599.605961	0.028298	0.029078
RS	43	1.315036	0.895136	1546.679898	0.027362	0.028058
RS	44	1.404976	0.929665	1434.058483	0.025369	0.025991
RS	45	1.500633	0.929665	1374.998837	0.024325	0.024877
RS	46	1.602369	0.964676	1264.794807	0.022375	0.022871
RS	47	1.710572	0.964676	1201.538870	0.021256	0.021701
RS	48	1.825652	0.996002	1099.782559	0.019456	0.019865
RS	49	1.948047	0.996002	1033.651653	0.018286	0.018666
RS	50	2.078221	1.019251	943.362030	0.016689	0.017052
RS	51	2.216669	1.019251	875.219966	0.015483	0.015838
RS	52	2.363916	1.032013	795.758037	0.014077	0.014428
RS	53	2.520523	1.032013	726.579031	0.012854	0.013205
RS	54	2.687084	1.035406	655.032782	0.011588	0.011938
RS	55	2.864231	1.035406	586.567298	0.010377	0.010726
RS	56	3.052638	1.035406	519.540911	0.009191	0.009534
RS	57	3.253020	1.035406	454.847864	0.008047	0.008378
RS	58	3.466138	1.099959	372.531160	0.006590	0.006903
RS	59	3.692802	1.099959	322.148537	0.005699	0.005990
RS	60	3.933873	1.099959	274.935001	0.004864	0.005130
RS	61	4.190266	1.099959	231.376822	0.004093	0.004332
RS	62	4.462956	1.099959	191.839499	0.003394	0.003605
RS	63	4.752978	1.099959	654.081960	0.011571	0.012434
PA	4+25*2+4+6 0.173591523 0.051147647 4.752978199 280.923082611 4.664877481 1.517200926 0.882763724 0.891967535 1.177271561 1.557161601 1.903036509 2.074252839 2.004376580 1.774872338 1.506899033 1.270314444 1.088126565 0.960955760 0.881645099 0.841383238 0.830920902 0.841172802 0.864417489 0.895135721 0.929664863 0.964675503 0.996001608 1.019251489 1.032013237 1.035405610 1.099959347
//
IT	4983
RD	19
LK	-445879.886859
QD	-50.655645 -> -43.060522
RI	0.0018204196
TR	0.172230	0.051461
MT	4.780106
MM	C_pi: 1.109681, n_recomb: 57319.320928
RS	0	0.000000	345.229210	1.027604	0.000018	0.000001
RS	1	0.006365	345.229210	1.093179	0.000019	0.000005
RS	2	0.013136	345.229210	1.162950	0.000020	0.000011
RS	3	0.020338	345.229210	1.237187	0.000022	0.000015
RS	4	0.027998	4.956451	91.600714	0.001598	0.001114
RS	5	0.036145	4.956451	97.287390	0.001697	0.001250
RS	6	0.044811	1.558894	327.829449	0.005719	0.004213
RS	7	0.054029	1.558894	346.660926	0.006048	0.004670
RS	8	0.063834	0.882825	645.402785	0.011260	0.009005
RS	9	0.074263	0.882825	678.356637	0.011835	0.010042
RS	10	0.085355	0.884378	711.210404	0.012408	0.010890
RS	11	0.097154	0.884378	746.373595	0.013021	0.011712
RS	12	0.109703	1.172317	591.477907	0.010319	0.009437
RS	13	0.123052	1.172317	621.999814	0.010851	0.009984
RS	14	0.137250	1.563025	491.025611	0.008566	0.007967
RS	15	0.152352	1.563025	517.307230	0.009025	0.008395
RS	16	0.168415	1.925665	442.547432	0.007721	0.007224
RS	17	0.185501	1.925665	466.638465	0.008141	0.007591
RS	18	0.203675	2.110851	448.822522	0.007830	0.007319
RS	19	0.223005	2.110851	473.143907	0.008255	0.007704
RS	20	0.243565	2.043725	514.785149	0.008981	0.008409
RS	21	0.265435	2.043725	541.853620	0.009453	0.008890
RS	22	0.288696	1.807837	643.827362	0.011232	0.010625
RS	23	0.313438	1.807837	675.647766	0.011787	0.011248
RS	24	0.339755	1.530999	835.365783	0.014574	0.014010
RS	25	0.367748	1.530999	872.578257	0.015223	0.014786
RS	26	0.397522	1.286845	1081.011494	0.018859	0.018455
RS	27	0.429191	1.286845	1121.928274	0.019573	0.019349
RS	28	0.462876	1.099272	1357.735911	0.023687	0.023580
RS	29	0.498706	1.099272	1397.720070	0.024385	0.024493
RS	30	0.536816	0.968661	1625.480012	0.028358	0.028653
RS	31	0.577352	0.968661	1657.654589	0.028920	0.029425
RS	32	0.620468	0.887399	1836.374102	0.032038	0.032740
RS	33	0.666329	0.887399	1854.081591	0.032347	0.033207
RS	34	0.715109	0.846285	1953.651883	0.034084	0.035080
RS	35	0.766994	0.846285	1953.300782	0.034078	0.035146
RS	36	0.822182	0.835771	1968.892180	0.034350	0.035460
RS	37	0.880883	0.835771	1950.840379	0.034035	0.035134
RS	38	0.943320	0.846518	1900.762258	0.033161	0.034223
RS	39	1.009732	0.846518	1867.809477	0.032586	0.033584
RS	40	1.080371	0.870604	1777.823582	0.031016	0.031938
RS	41	1.155507	0.870604	1733.299449	0.030239	0.031080
RS	42	1.235425	0.902380	1624.115219	0.028335	0.029093
RS	43	1.320430	0.902380	1570.985345	0.027408	0.028087
RS	44	1.410847	0.938106	1455.811406	0.025398	0.026006
RS	45	1.507019	0.938106	1396.552552	0.024364	0.024906
RS	46	1.609312	0.974352	1284.129316	0.022403	0.022890
RS	47	1.718117	0.974352	1220.669522	0.021296	0.021735
RS	48	1.833848	1.006781	1117.185735	0.019491	0.019895
RS	49	1.956945	1.006781	1050.800704	0.018332	0.018710
RS	50	2.087879	1.030785	959.322153	0.016736	0.017098
RS	51	2.227146	1.030785	890.800674	0.015541	0.015895
RS	52	2.375279	1.043836	810.549811	0.014141	0.014491
RS	53	2.532841	1.043836	740.791642	0.012924	0.013276
RS	54	2.700432	1.047049	668.637018	0.011665	0.012015
RS	55	2.878692	1.047049	599.347077	0.010456	0.010806
RS	56	3.068298	1.047049	531.411943	0.009271	0.009615
RS	57	3.269973	1.047049	465.743970	0.008125	0.008458
RS	58	3.484486	1.114782	381.117217	0.006649	0.006961
RS	59	3.712654	1.114782	330.093250	0.005759	0.006049
RS	60	3.955346	1.114782	282.180688	0.004923	0.005189
RS	61	4.213485	1.114782	237.885302	0.004150	0.004389
RS	62	4.488057	1.114782	197.592992	0.003447	0.003658
RS	63	4.780106	1.114782	678.967714	0.011845	0.012715
PA	4+25*2+4+6 0.172229597 0.051460681 4.780106117 345.229210324 4.956451231 1.558893888 0.882825391 0.884377747 1.172317078 1.563024759 1.925664736 2.110850808 2.043724792 1.807836700 1.530999047 1.286844976 1.099271660 0.968661063 0.887398920 0.846284732 0.835770611 0.846517893 0.870603789 0.902379947 0.938105659 0.974352206 1.006781167 1.030785036 1.043835686 1.047049499 1.114782415
//
IT	4571
RD	20
LK	-445864.862181
QD	-48.275643 -> -41.076074
RI	0.0017198789
TR	0.170921	0.051768
MT	4.806227
MM	C_pi: 1.118527, n_recomb: 58098.337885
RS	0	0.000000	420.880453	0.855232	0.000015	0.000001
RS	1	0.006374	420.880453	0.909889	0.000016	0.000004
RS	2	0.013155	420.880453	0.968049	0.000017	0.000009
RS	3	0.020368	420.880453	1.029936	0.000018	0.000013
RS	4	0.028041	5.253933	87.714144	0.001510	0.001068
RS	5	0.036203	5.253933	93.176268	0.001604	0.001194
RS	6	0.044885	1.602154	323.901714	0.005575	0.004143
RS	7	0.054121	1.602154	342.589685	0.005897	0.004576
RS	8	0.063945	0.883669	655.001423	0.011274	0.009044
RS	9	0.074396	0.883669	688.495336	0.011851	0.010073
RS	10	0.085512	0.877378	728.302317	0.012536	0.011015
RS	11	0.097338	0.877378	764.268888	0.013155	0.011847
RS	12	0.109917	1.167446	603.358247	0.010385	0.009508
RS	13	0.123298	1.167446	634.499218	0.010921	0.010064
RS	14	0.137532	1.568230	497.181559	0.008558	0.007971
RS	15	0.152673	1.568230	523.842402	0.009016	0.008402
RS	16	0.168780	1.947085	444.741101	0.007655	0.007176
RS	17	0.185913	1.947085	469.028410	0.008073	0.007543
RS	18	0.204138	2.146149	448.722189	0.007723	0.007233
RS	19	0.223525	2.146149	473.140757	0.008144	0.007615
RS	20	0.244148	2.081965	513.898507	0.008845	0.008297
RS	21	0.266086	2.081965	541.060216	0.009313	0.008772
RS	22	0.289421	1.839942	643.662658	0.011079	0.010495
RS	23	0.314245	1.839942	675.671485	0.011630	0.011111
RS	24	0.340651	1.554495	837.632055	0.014417	0.013872
RS	25	0.368740	1.554495	875.218299	0.015064	0.014640
RS	26	0.398619	1.302989	1087.623028	0.018720	0.018325
RS	27	0.430403	1.302989	1129.145959	0.019435	0.019211
RS	28	0.464213	1.110193	1370.421620	0.023588	0.023475
RS	29	0.500179	1.110193	1411.198168	0.024290	0.024383
RS	30	0.538437	0.976252	1645.030701	0.028315	0.028587
RS	31	0.579134	0.976252	1678.027035	0.028883	0.029359
RS	32	0.622424	0.893097	1862.001274	0.032049	0.032716
RS	33	0.668475	0.893097	1880.360996	0.032365	0.033186
RS	34	0.717461	0.851151	1983.063502	0.034133	0.035087
RS	35	0.769569	0.851151	1983.077075	0.034133	0.035159
RS	36	0.825000	0.840578	1999.279666	0.034412	0.035480
RS	37	0.883963	0.840578	1981.324091	0.034103	0.035163
RS	38	0.946685	0.851794	1929.941898	0.033219	0.034243
RS	39	1.013405	0.851794	1896.913235	0.032650	0.033616
RS	40	1.084379	0.876680	1804.652536	0.031062	0.031955
RS	41	1.159876	0.876680	1759.971171	0.030293	0.031109
RS	42	1.240186	0.909466	1648.228878	0.028370	0.029107
RS	43	1.325615	0.909466	1594.916212	0.027452	0.028115
RS	44	1.416490	0.946338	1477.271882	0.025427	0.026021
RS	45	1.513158	0.946338	1417.828179	0.024404	0.024936
RS	46	1.615988	0.983772	1303.247871	0.022432	0.022911
RS	47	1.725372	0.983772	1239.592790	0.021336	0.021770
RS	48	1.841729	1.017259	1134.427046	0.019526	0.019926
RS	49	1.965504	1.017259	1067.792345	0.018379	0.018755
RS	50	2.097168	1.041980	975.155360	0.016785	0.017144
RS	51	2.237225	1.041980	906.257406	0.015599	0.015952
RS	52	2.386210	1.055293	825.238833	0.014204	0.014554
RS	53	2.544691	1.055293	754.904986	0.012994	0.013345
RS	54	2.713276	1.058304	682.163948	0.011742	0.012091
RS	55	2.892606	1.058304	612.053044	0.010535	0.010884
RS	56	3.083368	1.058304	543.214436	0.009350	0.009694
RS	57	3.286289	1.058304	476.578209	0.008203	0.008536
RS	58	3.502146	1.129134	389.651931	0.006707	0.007018
RS	59	3.731763	1.129134	337.990689	0.005818	0.006108
RS	60	3.976016	1.129134	289.384885	0.004981	0.005247
RS	61	4.235839	1.129134	244.359176	0.004206	0.004446
RS	62	4.512224	1.129134	203.319269	0.003500	0.003711
RS	63	4.806227	1.129134	703.858572	0.012115	0.012991
PA	4+25*2+4+6 0.170921225 0.051767619 4.806227264 420.880453048 5.253932558 1.602154332 0.883669003 0.877378091 1.167446473 1.568229992 1.947085170 2.146148882 2.081965111 1.839941794 1.554494566 1.302988587 1.110193341 0.976252053 0.893096987 0.851151425 0.840577836 0.851793614 0.876679723 0.909465935 0.946338148 0.983772119 1.017258710 1.041979818 1.055292968 1.058304091 1.129133799
//
IT	4559
RD	21
LK	-445850.616507
QD	-46.041548 -> -39.211240
RI	0.0016272502
TR	0.169665	0.052069
MT	4.831343
MM	C_pi: 1.127146, n_recomb: 58864.348241
RS	0	0.000000	508.951081	0.717262	0.000012	0.000000
RS	1	0.006383	508.951081	0.763166	0.000013	0.000004
RS	2	0.013174	508.951081	0.812016	0.000014	0.000008
RS	3	0.020397	508.951081	0.864002	0.000015	0.000011
RS	4	0.028083	5.556208	84.149523	0.001430	0.001026
RS	5	0.036258	5.556208	89.404627	0.001519	0.001143
RS	6	0.044956	1.646784	319.827789	0.005433	0.004072
RS	7	0.054208	1.646784	338.359623	0.005748	0.004482
RS	8	0.064051	0.885209	663.883111	0.011278	0.009075
RS	9	0.074523	0.885209	697.886725	0.011856	0.010096
RS	10	0.085663	0.870916	745.023291	0.012657	0.011135
RS	11	0.097514	0.870916	781.776119	0.013281	0.011977
RS	12	0.110121	1.162659	615.142160	0.010450	0.009579
RS	13	0.123533	1.162659	646.895950	0.010990	0.010142
RS	14	0.137801	1.572849	503.357574	0.008551	0.007976
RS	15	0.152980	1.572849	530.396548	0.009010	0.008412
RS	16	0.169128	1.967382	447.026399	0.007594	0.007131
RS	17	0.186307	1.967382	471.511293	0.008010	0.007498
RS	18	0.204582	2.180215	448.758288	0.007624	0.007153
RS	19	0.224024	2.180215	473.275797	0.008040	0.007532
RS	20	0.244706	2.119144	513.157936	0.008718	0.008192
RS	21	0.266709	2.119144	540.412704	0.009181	0.008661
RS	22	0.290116	1.871228	643.599186	0.010934	0.010372
RS	23	0.315018	1.871228	675.791433	0.011480	0.010980
RS	24	0.341509	1.577406	839.891226	0.014268	0.013741
RS	25	0.369690	1.577406	877.839658	0.014913	0.014500
RS	26	0.399671	1.318754	1094.053774	0.018586	0.018199
RS	27	0.431565	1.318754	1136.165806	0.019301	0.019078
RS	28	0.465495	1.120892	1382.712892	0.023490	0.023371
RS	29	0.501591	1.120892	1424.264545	0.024196	0.024275
RS	30	0.539991	0.983720	1663.988297	0.028268	0.028519
RS	31	0.580842	0.983720	1697.796357	0.028843	0.029290
RS	32	0.624301	0.898729	1886.898404	0.032055	0.032688
RS	33	0.670533	0.898729	1905.913117	0.032378	0.033161
RS	34	0.719717	0.855971	2011.705422	0.034175	0.035090
RS	35	0.772040	0.855971	2012.099247	0.034182	0.035168
RS	36	0.827702	0.845331	2028.941317	0.034468	0.035496
RS	37	0.886918	0.845331	2011.106122	0.034165	0.035187
RS	38	0.949914	0.856988	1958.496988	0.033271	0.034261
RS	39	1.016930	0.856988	1925.419099	0.032709	0.033644
RS	40	1.088225	0.882637	1830.977952	0.031105	0.031970
RS	41	1.164070	0.882637	1786.163740	0.030344	0.031137
RS	42	1.244756	0.916388	1671.955642	0.028404	0.029120
RS	43	1.330592	0.916388	1618.479409	0.027495	0.028142
RS	44	1.421908	0.954358	1498.443917	0.025456	0.026036
RS	45	1.519052	0.954358	1438.828417	0.024443	0.024965
RS	46	1.622397	0.992934	1322.149894	0.022461	0.022932
RS	47	1.732339	0.992934	1258.307453	0.021376	0.021805
RS	48	1.849298	1.027435	1151.502375	0.019562	0.019958
RS	49	1.973723	1.027435	1084.622505	0.018426	0.018799
RS	50	2.106090	1.052839	990.856349	0.016833	0.017191
RS	51	2.246906	1.052839	921.585279	0.015656	0.016008
RS	52	2.396710	1.066389	839.820822	0.014267	0.014616
RS	53	2.556076	1.066389	768.915115	0.013062	0.013414
RS	54	2.725615	1.069175	695.608883	0.011817	0.012167
RS	55	2.905976	1.069175	624.681045	0.010612	0.010962
RS	56	3.097849	1.069175	554.944690	0.009428	0.009772
RS	57	3.301970	1.069175	487.347262	0.008279	0.008612
RS	58	3.519119	1.143020	398.133110	0.006764	0.007074
RS	59	3.750130	1.143020	345.838909	0.005875	0.006165
RS	60	3.995886	1.143020	296.545786	0.005038	0.005304
RS	61	4.257328	1.143020	250.796710	0.004261	0.004501
RS	62	4.535459	1.143020	209.016626	0.003551	0.003763
RS	63	4.831343	1.143020	728.741560	0.012380	0.013263
PA	4+25*2+4+6 0.169664593 0.052068970 4.831342966 508.951081449 5.556208448 1.646784122 0.885209096 0.870915584 1.162659009 1.572849093 1.967381853 2.180214608 2.119143910 1.871228188 1.577406318 1.318753792 1.120892140 0.983720050 0.898728584 0.855970614 0.845330745 0.856988488 0.882636804 0.916388130 0.954358425 0.992933625 1.027435410 1.052839075 1.066388592 1.069175270 1.143019941
//
IT	4843
RD	22
LK	-445837.099121
QD	-43.941145 -> -37.456132
RI	0.0015416938
TR	0.168457	0.052365
MT	4.855486
MM	C_pi: 1.135541, n_recomb: 59617.500060
RS	0	0.000000	611.548498	0.605121	0.000010	0.000000
RS	1	0.006391	611.548498	0.643901	0.000011	0.000003
RS	2	0.013191	611.548498	0.685172	0.000011	0.000006
RS	3	0.020425	611.548498	0.729097	0.000012	0.000009
RS	4	0.028122	5.861674	80.888174	0.001357	0.000988
RS	5	0.036311	5.861674	85.953006	0.001442	0.001096
RS	6	0.045023	1.692572	315.669380	0.005295	0.004002
RS	7	0.054292	1.692572	334.035773	0.005603	0.004391
RS	8	0.064153	0.887354	672.100231	0.011274	0.009101
RS	9	0.074645	0.887354	706.585053	0.011852	0.010112
RS	10	0.085807	0.864917	761.397227	0.012771	0.011251
RS	11	0.097682	0.864917	798.920103	0.013401	0.012102
RS	12	0.110317	1.157953	626.825509	0.010514	0.009649
RS	13	0.123759	1.157953	659.185659	0.011057	0.010220
RS	14	0.138060	1.576941	509.540411	0.008547	0.007983
RS	15	0.153275	1.576941	536.955870	0.009007	0.008423
RS	16	0.169462	1.986640	449.384591	0.007538	0.007090
RS	17	0.186685	1.986640	474.067701	0.007952	0.007457
RS	18	0.205007	2.213112	448.911205	0.007530	0.007077
RS	19	0.224501	2.213112	473.528876	0.007943	0.007454
RS	20	0.245241	2.155311	512.542668	0.008597	0.008092
RS	21	0.267307	2.155311	539.889948	0.009056	0.008556
RS	22	0.290782	1.901726	643.621831	0.010796	0.010255
RS	23	0.315758	1.901726	675.992555	0.011339	0.010855
RS	24	0.342331	1.599761	842.132373	0.014126	0.013615
RS	25	0.370601	1.599761	880.431726	0.014768	0.014366
RS	26	0.400679	1.334154	1100.304907	0.018456	0.018076
RS	27	0.432679	1.334154	1142.989484	0.019172	0.018949
RS	28	0.466724	1.131371	1394.623933	0.023393	0.023269
RS	29	0.502945	1.131371	1436.933616	0.024103	0.024169
RS	30	0.541481	0.991064	1682.373294	0.028219	0.028451
RS	31	0.582480	0.991064	1716.982638	0.028800	0.029222
RS	32	0.626100	0.904287	1911.094569	0.032056	0.032657
RS	33	0.672507	0.904287	1930.765678	0.032386	0.033133
RS	34	0.721880	0.860736	2039.601482	0.034211	0.035088
RS	35	0.774409	0.860736	2040.389389	0.034225	0.035172
RS	36	0.830295	0.850023	2057.897826	0.034518	0.035508
RS	37	0.889753	0.850023	2040.205053	0.034222	0.035208
RS	38	0.953011	0.862098	1986.442502	0.033320	0.034276
RS	39	1.020312	0.862098	1953.339916	0.032765	0.033670
RS	40	1.091915	0.888473	1856.807143	0.031145	0.031983
RS	41	1.168094	0.888473	1811.882758	0.030392	0.031162
RS	42	1.249142	0.923147	1695.297739	0.028436	0.029133
RS	43	1.335369	0.923147	1641.675868	0.027537	0.028168
RS	44	1.427108	0.962171	1519.322882	0.025485	0.026052
RS	45	1.524710	0.962171	1459.548244	0.024482	0.024994
RS	46	1.628550	1.001843	1340.828948	0.022491	0.022953
RS	47	1.739027	1.001843	1276.807117	0.021417	0.021839
RS	48	1.856565	1.037321	1168.403394	0.019598	0.019989
RS	49	1.981615	1.037321	1101.283446	0.018472	0.018842
RS	50	2.114658	1.063375	1006.416563	0.016881	0.017237
RS	51	2.256203	1.063375	936.776651	0.015713	0.016064
RS	52	2.406795	1.077136	854.288119	0.014329	0.014677
RS	53	2.567012	1.077136	782.815374	0.013131	0.013481
RS	54	2.737469	1.079678	708.965987	0.011892	0.012241
RS	55	2.918820	1.079678	637.226070	0.010689	0.011038
RS	56	3.111762	1.079678	566.598398	0.009504	0.009848
RS	57	3.317036	1.079678	498.047418	0.008354	0.008687
RS	58	3.535429	1.156457	406.558124	0.006819	0.007129
RS	59	3.767780	1.156457	353.635714	0.005932	0.006222
RS	60	4.014982	1.156457	303.661490	0.005093	0.005360
RS	61	4.277983	1.156457	257.196193	0.004314	0.004554
RS	62	4.557793	1.156457	214.683482	0.003601	0.003814
RS	63	4.855486	1.156457	753.605489	0.012641	0.013531
PA	4+25*2+4+6 0.168457196 0.052364962 4.855486411 611.548498263 5.861674436 1.692571924 0.887354211 0.864917209 1.157953271 1.576941054 1.986639596 2.213111942 2.155311245 1.901725569 1.599760690 1.334153859 1.131371214 0.991063877 0.904286841 0.860736273 0.850023462 0.862098172 0.888473485 0.923147149 0.962171128 1.001843339 1.037320758 1.063374735 1.077136370 1.079677614 1.156457286
//
IT	4945
RD	23
LK	-445824.263227
QD	-41.964012 -> -35.802389
RI	0.0014626638
TR	0.167293	0.052655
[truncated: 9,998,311 more chars]
