# Supplementary material for: Recent speciation associated with range expansion and a shift to self-fertilization in North American Arabidopsis
Source: Nat Commun. 2022 Dec 8;13:7564. doi: 10.1038/s41467-022-35368-1 (PMC9732334; doi:10.1038/s41467-022-35368-1)
Supplement: Supplementary file 5 — Source Data [file 41467_2022_35368_MOESM5_ESM.zip › Source Data/SuppFig15-2_lyrWI2-04.psmc]

CC
CC	Brief Description of the file format:
CC	  CC  comments
CC	  MM  useful-messages
CC	  RD  round-of-iterations
CC	  LL  \log[P(sequence)]
CC	  QD  Q-before-opt Q-after-opt
CC	  TR  \theta_0 \rho_0
CC	  RS  k t_k \lambda_k \pi_k \sum_{l\not=k}A_{kl} A_{kk}
CC	  DC  begin end best-k t_k+\Delta_k max-prob
CC
MM	Version: 0.6.5-r67
MM	pattern:4+25*2+4+6, n:63, n_free_lambdas:28
MM	n_iterations:25, skip:1, max_t:5, theta/rho:5
MM	is_decoding:0
MM	n_seqs:27, sum_L:1309455, sum_n:223729
RD	0
LK	0.000000
QD	0.000000 -> 0.000000
RI	inf
TR	0.187362	0.037472
MT	5.000000
MM	C_pi: 1.000000, n_recomb: 48166.007642
RS	0	0.000000	1.000000	303.517513	0.006301	0.000000
RS	1	0.006440	1.000000	320.963296	0.006664	0.000000
RS	2	0.013294	1.000000	339.269304	0.007044	0.000000
RS	3	0.020590	1.000000	358.459087	0.007442	0.000000
RS	4	0.028356	1.000000	378.554096	0.007859	0.000000
RS	5	0.036622	1.000000	399.573172	0.008296	0.000000
RS	6	0.045421	1.000000	421.531995	0.008752	0.000000
RS	7	0.054785	1.000000	444.442455	0.009227	0.000000
RS	8	0.064753	1.000000	468.311965	0.009723	0.000000
RS	9	0.075363	1.000000	493.142699	0.010238	0.000000
RS	10	0.086656	1.000000	518.930761	0.010774	0.000000
RS	11	0.098677	1.000000	545.665281	0.011329	0.000000
RS	12	0.111471	1.000000	573.327436	0.011903	0.000000
RS	13	0.125090	1.000000	601.889404	0.012496	0.000000
RS	14	0.139585	1.000000	631.313243	0.013107	0.000000
RS	15	0.155014	1.000000	661.549714	0.013735	0.000000
RS	16	0.171437	1.000000	692.537052	0.014378	0.000000
RS	17	0.188917	1.000000	724.199695	0.015035	0.000000
RS	18	0.207523	1.000000	756.446986	0.015705	0.000000
RS	19	0.227327	1.000000	789.171882	0.016384	0.000000
RS	20	0.248406	1.000000	822.249683	0.017071	0.000000
RS	21	0.270843	1.000000	855.536816	0.017762	0.000000
RS	22	0.294725	1.000000	888.869724	0.018454	0.000000
RS	23	0.320144	1.000000	922.063892	0.019143	0.000000
RS	24	0.347201	1.000000	954.913075	0.019825	0.000000
RS	25	0.376000	1.000000	987.188789	0.020496	0.000000
RS	26	0.406654	1.000000	1018.640125	0.021149	0.000000
RS	27	0.439282	1.000000	1048.993980	0.021779	0.000000
RS	28	0.474011	1.000000	1077.955770	0.022380	0.000000
RS	29	0.510976	1.000000	1105.210730	0.022946	0.000000
RS	30	0.550322	1.000000	1130.425880	0.023469	0.000000
RS	31	0.592202	1.000000	1153.252757	0.023943	0.000000
RS	32	0.636779	1.000000	1173.330990	0.024360	0.000000
RS	33	0.684227	1.000000	1190.292803	0.024712	0.000000
RS	34	0.734730	1.000000	1203.768505	0.024992	0.000000
RS	35	0.788485	1.000000	1213.393001	0.025192	0.000000
RS	36	0.845702	1.000000	1218.813341	0.025304	0.000000
RS	37	0.906604	1.000000	1219.697259	0.025323	0.000000
RS	38	0.971428	1.000000	1215.742627	0.025241	0.000000
RS	39	1.040426	1.000000	1206.687688	0.025053	0.000000
RS	40	1.113868	1.000000	1192.321828	0.024754	0.000000
RS	41	1.192040	1.000000	1172.496632	0.024343	0.000000
RS	42	1.275245	1.000000	1147.136827	0.023816	0.000000
RS	43	1.363809	1.000000	1116.250675	0.023175	0.000000
RS	44	1.458076	1.000000	1079.939288	0.022421	0.000000
RS	45	1.558414	1.000000	1038.404271	0.021559	0.000000
RS	46	1.665214	1.000000	991.953080	0.020594	0.000000
RS	47	1.778891	1.000000	941.001420	0.019537	0.000000
RS	48	1.899889	1.000000	886.072116	0.018396	0.000000
RS	49	2.028679	1.000000	827.789885	0.017186	0.000000
RS	50	2.165763	1.000000	766.871634	0.015921	0.000000
RS	51	2.311675	1.000000	704.112073	0.014618	0.000000
RS	52	2.466983	1.000000	640.364702	0.013295	0.000000
RS	53	2.632293	1.000000	576.518536	0.011969	0.000000
RS	54	2.808249	1.000000	513.471263	0.010660	0.000000
RS	55	2.995536	1.000000	452.099924	0.009386	0.000000
RS	56	3.194884	1.000000	393.230489	0.008164	0.000000
RS	57	3.407070	1.000000	337.608030	0.007009	0.000000
RS	58	3.632920	1.000000	285.869340	0.005935	0.000000
RS	59	3.873315	1.000000	238.519896	0.004952	0.000000
RS	60	4.129191	1.000000	195.916928	0.004068	0.000000
RS	61	4.401545	1.000000	158.260024	0.003286	0.000000
RS	62	4.691438	1.000000	125.590215	0.002607	0.000000
RS	63	5.000000	1.000000	354.384095	0.007358	0.000000
PA	4+25*2+4+6 0.187362132 0.037472426 5.000000000 1.000000000 1.000000000 1.000000000 1.000000000 1.000000000 1.000000000 1.000000000 1.000000000 1.000000000 1.000000000 1.000000000 1.000000000 1.000000000 1.000000000 1.000000000 1.000000000 1.000000000 1.000000000 1.000000000 1.000000000 1.000000000 1.000000000 1.000000000 1.000000000 1.000000000 1.000000000 1.000000000 1.000000000
//
IT	4780
RD	1
LK	-532266.939582
QD	-804.072453 -> -548.610857
RI	0.0337570224
TR	0.179483	0.037187
MT	5.299683
MM	C_pi: 1.003744, n_recomb: 47981.401931
RS	0	0.000000	0.411099	743.038219	0.015486	0.001318
RS	1	0.006536	0.411099	778.813226	0.016232	0.009973
RS	2	0.013500	0.411099	815.441898	0.016995	0.014829
RS	3	0.020919	0.411099	852.825230	0.017774	0.015259
RS	4	0.028822	0.479730	764.515474	0.015934	0.014943
RS	5	0.037243	0.479730	799.987382	0.016673	0.014259
RS	6	0.046213	0.571327	703.190898	0.014655	0.013898
RS	7	0.055771	0.571327	736.460067	0.015349	0.013670
RS	8	0.065952	0.670450	657.455217	0.013702	0.013378
RS	9	0.076800	0.670450	688.967783	0.014359	0.013034
RS	10	0.088356	0.775954	623.927940	0.013004	0.012708
RS	11	0.100667	0.775954	654.062876	0.013632	0.012394
RS	12	0.113784	0.883047	602.519866	0.012557	0.012067
RS	13	0.127758	0.883047	631.668262	0.013165	0.011746
RS	14	0.142645	0.982201	595.287522	0.012407	0.011472
RS	15	0.158505	0.982201	623.900271	0.013003	0.011267
RS	16	0.175402	1.064560	603.081163	0.012569	0.011138
RS	17	0.193403	1.064560	631.597159	0.013163	0.011088
RS	18	0.212581	1.127066	624.410500	0.013014	0.011124
RS	19	0.233012	1.127066	653.143070	0.013612	0.011249
RS	20	0.254779	1.169513	657.857804	0.013711	0.011462
RS	21	0.277969	1.169513	686.958325	0.014317	0.011762
RS	22	0.302674	1.192669	702.651026	0.014644	0.012155
RS	23	0.328995	1.192669	732.081551	0.015258	0.012650
RS	24	0.357035	1.198171	758.180643	0.015802	0.013261
RS	25	0.386909	1.198171	787.657480	0.016416	0.014002
RS	26	0.418735	1.189596	822.739705	0.017147	0.014874
RS	27	0.452642	1.189596	851.646990	0.017750	0.015870
RS	28	0.488764	1.172119	892.818638	0.018608	0.016973
RS	29	0.527248	1.172119	920.145275	0.019177	0.018161
RS	30	0.568247	1.150664	963.565674	0.020082	0.019409
RS	31	0.611927	1.150664	987.911747	0.020589	0.020688
RS	32	0.658461	1.129201	1029.121010	0.021448	0.021960
RS	33	0.708037	1.129201	1048.785625	0.021858	0.023180
RS	34	0.760853	1.110885	1082.859608	0.022568	0.024301
RS	35	0.817121	1.110885	1096.027479	0.022843	0.025273
RS	36	0.877068	1.097737	1118.507239	0.023311	0.026057
RS	37	0.940933	1.097737	1123.506649	0.023415	0.026623
RS	38	1.008972	1.090353	1131.558029	0.023583	0.026955
RS	39	1.081458	1.090353	1127.099382	0.023490	0.027049
RS	40	1.158683	1.088104	1119.956410	0.023341	0.026914
RS	41	1.240955	1.088104	1105.280671	0.023036	0.026564
RS	42	1.328605	1.089637	1083.893609	0.022590	0.026020
RS	43	1.421984	1.089637	1058.829870	0.022068	0.025309
RS	44	1.521466	1.093362	1025.162363	0.021366	0.024456
RS	45	1.627452	1.093362	990.139122	0.020636	0.023485
RS	46	1.740364	1.097867	946.511201	0.019727	0.022418
RS	47	1.860657	1.097867	902.569484	0.018811	0.021275
RS	48	1.988813	1.102137	851.343641	0.017743	0.020070
RS	49	2.125346	1.102137	800.157363	0.016676	0.018819
RS	50	2.270803	1.105550	743.767634	0.015501	0.017532
RS	51	2.425767	1.105550	687.627646	0.014331	0.016222
RS	52	2.590861	1.107803	628.677314	0.013103	0.014900
RS	53	2.766746	1.107803	570.392469	0.011888	0.013576
RS	54	2.954127	1.108975	511.612010	0.010663	0.012263
RS	55	3.153756	1.108975	454.311553	0.009468	0.010973
RS	56	3.366434	1.108975	398.654456	0.008309	0.009716
RS	57	3.593013	1.108975	345.407086	0.007199	0.008505
RS	58	3.834402	1.118727	292.966214	0.006106	0.007352
RS	59	4.091569	1.118727	247.363851	0.005155	0.006269
RS	60	4.365545	1.118727	205.708958	0.004287	0.005265
RS	61	4.657430	1.118727	168.320444	0.003508	0.004351
RS	62	4.968393	1.118727	135.371564	0.002821	0.003534
RS	63	5.299683	1.118727	401.403095	0.008366	0.010735
PA	4+25*2+4+6 0.179482917 0.037186892 5.299682617 0.411098957 0.479729652 0.571327209 0.670450270 0.775954247 0.883047104 0.982200623 1.064560413 1.127065659 1.169512749 1.192668915 1.198170662 1.189596176 1.172119081 1.150663614 1.129200935 1.110884666 1.097737312 1.090353012 1.088104367 1.089636803 1.093361795 1.097867072 1.102137268 1.105549812 1.107802868 1.108974695 1.118726790
//
IT	4209
RD	2
LK	-531846.745841
QD	-612.920272 -> -497.090218
RI	0.0507161366
TR	0.174660	0.037692
MT	5.461785
MM	C_pi: 1.007493, n_recomb: 48799.493340
RS	0	0.000000	0.317502	983.283528	0.020149	0.001496
RS	1	0.006586	0.317502	1025.962301	0.021024	0.010219
RS	2	0.013607	0.317502	1068.993144	0.021906	0.015722
RS	3	0.021089	0.317502	1112.164949	0.022791	0.017206
RS	4	0.029065	0.363629	1010.400043	0.020705	0.015593
RS	5	0.037565	0.363629	1051.432200	0.021546	0.016274
RS	6	0.046626	0.453956	877.347704	0.017979	0.014379
RS	7	0.056283	0.453956	914.982606	0.018750	0.015125
RS	8	0.066577	0.564304	768.340936	0.015745	0.013425
RS	9	0.077548	0.564304	802.837254	0.016452	0.013876
RS	10	0.089242	0.696119	680.561306	0.013946	0.012356
RS	11	0.101707	0.696119	712.266843	0.014596	0.012691
RS	12	0.114992	0.844787	614.621221	0.012595	0.011399
RS	13	0.129152	0.844787	644.035980	0.013198	0.011614
RS	14	0.144245	0.995052	573.125355	0.011744	0.010638
RS	15	0.160332	0.995052	600.945665	0.012315	0.010857
RS	16	0.177478	1.128764	555.476524	0.011383	0.010246
RS	17	0.195754	1.128764	582.450258	0.011936	0.010509
RS	18	0.215234	1.235591	557.771496	0.011430	0.010216
RS	19	0.235996	1.235591	584.514705	0.011978	0.010556
RS	20	0.258126	1.310103	577.369930	0.011831	0.010552
RS	21	0.281714	1.310103	604.335867	0.012384	0.010990
RS	22	0.306855	1.349573	613.510556	0.012572	0.011268
RS	23	0.333652	1.349573	640.977186	0.013135	0.011836
RS	24	0.362214	1.354620	666.328755	0.013654	0.012438
RS	25	0.392658	1.354620	694.329164	0.014228	0.013199
RS	26	0.425106	1.331761	734.668448	0.015055	0.014173
RS	27	0.459692	1.331761	762.842147	0.015632	0.015156
RS	28	0.496555	1.292137	814.614129	0.016693	0.016468
RS	29	0.535847	1.292137	842.061408	0.017256	0.017621
RS	30	0.577726	1.246406	899.982925	0.018442	0.019165
RS	31	0.622364	1.246406	925.222973	0.018960	0.020393
RS	32	0.669942	1.202656	982.706939	0.020138	0.022008
RS	33	0.720653	1.202656	1003.777256	0.020569	0.023169
RS	34	0.774705	1.166850	1053.034214	0.021579	0.024614
RS	35	0.832317	1.166850	1067.777401	0.021881	0.025515
RS	36	0.893723	1.142435	1101.583549	0.022574	0.026532
RS	37	0.959173	1.142435	1108.077663	0.022707	0.027016
RS	38	1.028935	1.129998	1122.189727	0.022996	0.027447
RS	39	1.103291	1.129998	1119.117120	0.022933	0.027457
RS	40	1.182545	1.127867	1113.194178	0.022812	0.027298
RS	41	1.267018	1.127867	1099.980658	0.022541	0.026875
RS	42	1.357056	1.133119	1076.712539	0.022064	0.026235
RS	43	1.453023	1.133119	1053.452781	0.021587	0.025477
RS	44	1.555312	1.142483	1016.892111	0.020838	0.024507
RS	45	1.664337	1.142483	984.199040	0.020168	0.023520
RS	46	1.780544	1.153093	938.274068	0.019227	0.022358
RS	47	1.904404	1.153093	897.187640	0.018385	0.021226
RS	48	2.036422	1.162900	845.028930	0.017316	0.019965
RS	49	2.177135	1.162900	797.020508	0.016333	0.018744
RS	50	2.327117	1.170662	741.093844	0.015187	0.017439
RS	51	2.486976	1.170662	688.100498	0.014101	0.016169
RS	52	2.657365	1.175798	630.557880	0.012921	0.014856
RS	53	2.838976	1.175798	574.977908	0.011782	0.013573
RS	54	3.032549	1.178594	517.807313	0.010611	0.012283
RS	55	3.238871	1.178594	462.440416	0.009476	0.011024
RS	56	3.458783	1.178594	408.208799	0.008365	0.009792
RS	57	3.693179	1.178594	355.888869	0.007293	0.008600
RS	58	3.943013	1.199220	301.491410	0.006178	0.007403
RS	59	4.209302	1.199220	256.783461	0.005262	0.006348
RS	60	4.493130	1.199220	215.496679	0.004416	0.005364
RS	61	4.795652	1.199220	178.021535	0.003648	0.004461
RS	62	5.118100	1.199220	144.614571	0.002963	0.003648
RS	63	5.461785	1.199220	446.046329	0.009140	0.011419
PA	4+25*2+4+6 0.174660038 0.037692203 5.461785050 0.317501822 0.363629251 0.453955629 0.564303658 0.696119263 0.844787029 0.995051671 1.128763932 1.235591474 1.310102864 1.349573413 1.354619727 1.331761051 1.292137164 1.246405934 1.202655597 1.166849702 1.142435066 1.129998015 1.127867367 1.133118837 1.142483392 1.153092536 1.162900203 1.170662346 1.175798123 1.178594433 1.199220003
//
IT	4603
RD	3
LK	-531638.668385
QD	-546.420527 -> -467.218006
RI	0.0564881223
TR	0.170726	0.038396
MT	5.578129
MM	C_pi: 1.024244, n_recomb: 50504.098570
RS	0	0.000000	0.303967	1067.337773	0.021134	0.001532
RS	1	0.006621	0.303967	1112.835479	0.022035	0.010109
RS	2	0.013681	0.303967	1158.555436	0.022940	0.015593
RS	3	0.021209	0.303967	1204.250586	0.023845	0.017250
RS	4	0.029234	0.325958	1166.433310	0.023096	0.016218
RS	5	0.037792	0.325958	1210.601119	0.023970	0.017321
RS	6	0.046915	0.409109	1002.310632	0.019846	0.014924
RS	7	0.056643	0.409109	1042.949478	0.020651	0.016041
RS	8	0.067015	0.518616	857.138130	0.016972	0.013743
RS	9	0.078074	0.518616	894.178444	0.017705	0.014531
RS	10	0.089865	0.659536	734.342232	0.014540	0.012412
RS	11	0.102437	0.659536	767.890993	0.015205	0.013029
RS	12	0.115841	0.829995	638.657134	0.012646	0.011209
RS	13	0.130133	0.829995	669.129311	0.013249	0.011657
RS	14	0.145371	1.012784	574.874106	0.011383	0.010280
RS	15	0.161618	1.012784	603.058979	0.011941	0.010682
RS	16	0.178941	1.183428	541.531558	0.010723	0.009788
RS	17	0.197411	1.183428	568.361797	0.011254	0.010181
RS	18	0.217104	1.325183	532.659911	0.010547	0.009686
RS	19	0.238101	1.325183	558.941274	0.011067	0.010109
RS	20	0.260488	1.426492	544.636878	0.010784	0.009971
RS	21	0.284357	1.426492	571.017054	0.011306	0.010452
RS	22	0.309807	1.479471	576.790282	0.011421	0.010661
RS	23	0.336942	1.479471	603.762763	0.011955	0.011237
RS	24	0.365874	1.482265	630.048699	0.012475	0.011843
RS	25	0.396722	1.482265	657.878945	0.013026	0.012582
RS	26	0.429612	1.443902	703.994336	0.013939	0.013645
RS	27	0.464680	1.443902	732.516804	0.014504	0.014583
RS	28	0.502070	1.381928	794.600606	0.015733	0.016071
RS	29	0.541935	1.381928	822.985112	0.016295	0.017165
RS	30	0.584441	1.312963	894.667333	0.017715	0.018958
RS	31	0.629760	1.312963	921.314033	0.018242	0.020122
RS	32	0.678081	1.248953	994.091535	0.019683	0.022026
RS	33	0.729601	1.248953	1016.727359	0.020132	0.023123
RS	34	0.784533	1.198127	1079.942997	0.021383	0.024840
RS	35	0.843102	1.198127	1096.010503	0.021701	0.025682
RS	36	0.905548	1.164816	1139.496619	0.022562	0.026888
RS	37	0.972130	1.164816	1146.784541	0.022707	0.027317
RS	38	1.043121	1.149278	1164.751620	0.023063	0.027817
RS	39	1.118812	1.149278	1161.922013	0.023006	0.027781
RS	40	1.199514	1.148732	1154.530568	0.022860	0.027581
RS	41	1.285561	1.148732	1141.243857	0.022597	0.027128
RS	42	1.377305	1.158779	1113.142740	0.022041	0.026383
RS	43	1.475124	1.158779	1089.824903	0.021579	0.025616
RS	44	1.579420	1.174600	1047.360979	0.020738	0.024529
RS	45	1.690621	1.174600	1014.876374	0.020095	0.023556
RS	46	1.809186	1.191968	963.694746	0.019082	0.022300
RS	47	1.935602	1.191968	923.157943	0.018279	0.021200
RS	48	2.070388	1.207841	867.209970	0.017171	0.019883
RS	49	2.214099	1.207841	819.984952	0.016236	0.018705
RS	50	2.367325	1.220368	761.809371	0.015084	0.017380
RS	51	2.530697	1.220368	709.595401	0.014050	0.016156
RS	52	2.704887	1.228698	650.957269	0.012889	0.014851
RS	53	2.890611	1.228698	595.864540	0.011798	0.013609
RS	54	3.088633	1.233434	538.049804	0.010654	0.012338
RS	55	3.299766	1.233434	482.664021	0.009557	0.011110
RS	56	3.524879	1.233434	428.052820	0.008476	0.009903
RS	57	3.764898	1.233434	375.016548	0.007425	0.008728
RS	58	4.020810	1.265692	316.899447	0.006275	0.007482
RS	59	4.293667	1.265692	271.845842	0.005383	0.006453
RS	60	4.584591	1.265692	229.861536	0.004551	0.005486
RS	61	4.894778	1.265692	191.398071	0.003790	0.004592
RS	62	5.225504	1.265692	156.781276	0.003104	0.003781
RS	63	5.578129	1.265692	500.297879	0.009906	0.012191
PA	4+25*2+4+6 0.170726287 0.038396315 5.578128657 0.303966619 0.325958465 0.409108627 0.518615865 0.659535984 0.829995264 1.012783849 1.183428316 1.325182744 1.426491788 1.479470575 1.482265134 1.443902191 1.381928335 1.312962872 1.248953048 1.198127020 1.164815801 1.149278253 1.148732208 1.158778850 1.174600265 1.191968237 1.207841347 1.220368069 1.228697915 1.233433880 1.265692190
//
IT	4597
RD	4
LK	-531487.872561
QD	-505.234988 -> -439.457275
RI	0.0554434781
TR	0.167118	0.039123
MT	5.679191
MM	C_pi: 1.047927, n_recomb: 52607.345174
RS	0	0.000000	0.314144	1080.063993	0.020531	0.001519
RS	1	0.006651	0.314144	1127.130249	0.021425	0.009879
RS	2	0.013745	0.314144	1174.548103	0.022327	0.015170
RS	3	0.021311	0.314144	1222.074947	0.023230	0.016671
RS	4	0.029379	0.312849	1274.619272	0.024229	0.016709
RS	5	0.037985	0.312849	1321.541317	0.025121	0.017891
RS	6	0.047162	0.389247	1102.559184	0.020958	0.015400
RS	7	0.056951	0.389247	1145.964715	0.021783	0.016655
RS	8	0.067390	0.495262	937.368001	0.017818	0.014106
RS	9	0.078523	0.495262	976.983814	0.018571	0.015052
RS	10	0.090398	0.639310	789.896816	0.015015	0.012594
RS	11	0.103061	0.639310	825.580612	0.015693	0.013355
RS	12	0.116568	0.822814	671.216377	0.012759	0.011196
RS	13	0.130972	0.822814	703.233797	0.013368	0.011767
RS	14	0.146335	1.028531	589.887367	0.011213	0.010118
RS	15	0.162719	1.028531	619.057283	0.011768	0.010613
RS	16	0.180194	1.227945	544.380575	0.010348	0.009521
RS	17	0.198830	1.227945	571.770544	0.010869	0.009977
RS	18	0.218706	1.399236	527.041064	0.010018	0.009338
RS	19	0.239904	1.399236	553.602540	0.010523	0.009796
RS	20	0.262512	1.524796	533.455579	0.010140	0.009556
RS	21	0.286624	1.524796	559.989035	0.010645	0.010048
RS	22	0.312340	1.590683	563.108456	0.010704	0.010202
RS	23	0.339766	1.590683	590.284099	0.011221	0.010767
RS	24	0.369016	1.591523	617.738269	0.011742	0.011374
RS	25	0.400211	1.591523	646.022278	0.012280	0.012080
RS	26	0.433482	1.538399	697.751508	0.013263	0.013210
RS	27	0.468965	1.538399	727.154329	0.013822	0.014100
RS	28	0.506809	1.455383	799.194496	0.015192	0.015727
RS	29	0.547170	1.455383	828.946651	0.015757	0.016766
RS	30	0.590215	1.365113	914.017676	0.017374	0.018760
RS	31	0.636123	1.365113	942.389737	0.017914	0.019868
RS	32	0.685085	1.283088	1030.181197	0.019582	0.022012
RS	33	0.737303	1.283088	1054.564348	0.020046	0.023059
RS	34	0.792995	1.219377	1131.476030	0.021508	0.025004
RS	35	0.852390	1.219377	1148.872880	0.021839	0.025805
RS	36	0.915737	1.178860	1201.558982	0.022840	0.027167
RS	37	0.983296	1.178860	1209.439142	0.022990	0.027566
RS	38	1.055350	1.161338	1230.392032	0.023388	0.028114
RS	39	1.132195	1.161338	1227.402542	0.023331	0.028059
RS	40	1.214152	1.163001	1217.310817	0.023140	0.027808
RS	41	1.301561	1.163001	1203.381367	0.022875	0.027351
RS	42	1.394783	1.178147	1169.036058	0.022222	0.026499
RS	43	1.494205	1.178147	1144.960413	0.021764	0.025744
RS	44	1.600240	1.200577	1095.176594	0.020818	0.024543
RS	45	1.713328	1.200577	1062.094388	0.020189	0.023597
RS	46	1.833938	1.224804	1004.316863	0.019091	0.022251
RS	47	1.962570	1.224804	963.436027	0.018314	0.021191
RS	48	2.099758	1.246828	902.448908	0.017154	0.019819
RS	49	2.246070	1.246828	855.053611	0.016254	0.018688
RS	50	2.402115	1.264196	793.461708	0.015083	0.017343
RS	51	2.568538	1.264196	741.055586	0.014087	0.016166
RS	52	2.746030	1.275788	680.242878	0.012931	0.014866
RS	53	2.935328	1.275788	624.699628	0.011875	0.013664
RS	54	3.137217	1.282566	565.252327	0.010745	0.012408
RS	55	3.352534	1.282566	508.996780	0.009675	0.011211
RS	56	3.582172	1.282566	453.206630	0.008615	0.010026
RS	57	3.827084	1.282566	398.712925	0.007579	0.008867
RS	58	4.088286	1.326936	335.901367	0.006385	0.007571
RS	59	4.366862	1.326936	289.953091	0.005512	0.006565
RS	60	4.663966	1.326936	246.790891	0.004691	0.005614
RS	61	4.980831	1.326936	206.922942	0.003933	0.004728
RS	62	5.318773	1.326936	170.738669	0.003246	0.003917
RS	63	5.679191	1.326936	561.734871	0.010678	0.012992
PA	4+25*2+4+6 0.167118032 0.039123485 5.679191330 0.314144342 0.312849108 0.389247228 0.495262284 0.639310107 0.822813575 1.028531327 1.227944737 1.399235628 1.524795933 1.590683496 1.591522845 1.538398981 1.455383342 1.365112582 1.283088029 1.219376665 1.178859507 1.161337950 1.163000761 1.178147067 1.200576751 1.224803815 1.246828267 1.264195864 1.275787557 1.282566072 1.326936434
//
IT	5012
RD	5
LK	-531360.081203
QD	-471.074113 -> -413.079543
RI	0.0519809187
TR	0.163714	0.039826
MT	5.773924
MM	C_pi: 1.074196, n_recomb: 54846.714576
RS	0	0.000000	0.333024	1066.262079	0.019441	0.001489
RS	1	0.006679	0.333024	1114.300188	0.020317	0.009618
RS	2	0.013804	0.333024	1162.902808	0.021203	0.014689
RS	3	0.021404	0.333024	1211.846866	0.022095	0.015951
RS	4	0.029513	0.309485	1355.443661	0.024713	0.017073
RS	5	0.038163	0.309485	1405.061210	0.025618	0.018204
RS	6	0.047390	0.380223	1186.743696	0.021637	0.015779
RS	7	0.057234	0.380223	1232.836139	0.022478	0.017074
RS	8	0.067736	0.482140	1011.336557	0.018439	0.014445
RS	9	0.078939	0.482140	1053.530650	0.019209	0.015471
RS	10	0.090890	0.626650	845.622995	0.015418	0.012810
RS	11	0.103639	0.626650	883.565889	0.016110	0.013654
RS	12	0.117239	0.818439	707.802077	0.012905	0.011257
RS	13	0.131749	0.818439	741.590220	0.013521	0.011902
RS	14	0.147227	1.041260	611.301211	0.011146	0.010049
RS	15	0.163738	1.041260	641.747729	0.011701	0.010600
RS	16	0.181353	1.264165	555.203633	0.010123	0.009354
RS	17	0.200144	1.264165	583.481653	0.010638	0.009845
RS	18	0.220190	1.461540	530.463435	0.009672	0.009089
RS	19	0.241575	1.461540	557.644825	0.010167	0.009563
RS	20	0.264388	1.610049	532.032904	0.009700	0.009238
RS	21	0.288725	1.610049	559.048725	0.010193	0.009730
RS	22	0.314688	1.689173	559.579220	0.010203	0.009833
RS	23	0.342384	1.689173	587.256237	0.010707	0.010383
RS	24	0.371930	1.689121	615.646837	0.011225	0.010982
RS	25	0.403449	1.689121	644.637364	0.011753	0.011657
RS	26	0.437074	1.622551	701.507666	0.012790	0.012834
RS	27	0.472944	1.622551	731.994255	0.013346	0.013681
RS	28	0.511210	1.520044	813.423540	0.014831	0.015415
RS	29	0.552032	1.520044	844.704488	0.015401	0.016407
RS	30	0.595580	1.410242	942.671811	0.017187	0.018564
RS	31	0.642036	1.410242	972.896948	0.017738	0.019628
RS	32	0.691595	1.311997	1075.395195	0.019607	0.021971
RS	33	0.744465	1.311997	1101.617039	0.020085	0.022981
RS	34	0.800865	1.236922	1192.084743	0.021735	0.025121
RS	35	0.861032	1.236922	1210.845986	0.022077	0.025896
RS	36	0.925218	1.190244	1272.585918	0.023203	0.027392
RS	37	0.993690	1.190244	1281.016729	0.023356	0.027776
RS	38	1.066736	1.171283	1304.622627	0.023787	0.028361
RS	39	1.144660	1.171283	1301.357214	0.023727	0.028302
RS	40	1.227789	1.175304	1288.032580	0.023484	0.027999
RS	41	1.316470	1.175304	1273.290873	0.023215	0.027549
RS	42	1.411073	1.195469	1232.085329	0.022464	0.026596
RS	43	1.511995	1.195469	1207.046218	0.022008	0.025861
RS	44	1.619658	1.224343	1149.357699	0.020956	0.024553
RS	45	1.734511	1.224343	1115.438964	0.020337	0.023640
RS	46	1.857034	1.255266	1050.557517	0.019154	0.022210
RS	47	1.987741	1.255266	1009.056731	0.018398	0.021191
RS	48	2.127178	1.283311	942.586155	0.017186	0.019770
RS	49	2.275927	1.283311	894.710475	0.016313	0.018684
RS	50	2.434611	1.305420	829.299296	0.015120	0.017321
RS	51	2.603894	1.305420	776.370880	0.014155	0.016187
RS	52	2.784482	1.320201	713.012328	0.013000	0.014892
RS	53	2.977132	1.320201	656.690333	0.011973	0.013728
RS	54	3.182648	1.328982	595.266987	0.010853	0.012486
RS	55	3.401890	1.328982	537.838002	0.009806	0.011316
RS	56	3.635775	1.328982	480.583974	0.008762	0.010153
RS	57	3.885281	1.328982	424.368073	0.007737	0.009009
RS	58	4.151451	1.385729	356.372329	0.006498	0.007660
RS	59	4.435398	1.385729	309.350748	0.005640	0.006677
RS	60	4.738310	1.385729	264.857432	0.004829	0.005740
RS	61	5.061452	1.385729	223.453117	0.004074	0.004861
RS	62	5.406176	1.385729	185.586585	0.003384	0.004052
RS	63	5.773924	1.385729	627.888984	0.011448	0.013798
PA	4+25*2+4+6 0.163713947 0.039826134 5.773924316 0.333024442 0.309485441 0.380223360 0.482140320 0.626649514 0.818438501 1.041259522 1.264165017 1.461540469 1.610048714 1.689172814 1.689121488 1.622551449 1.520044314 1.410241677 1.311996715 1.236921813 1.190244204 1.171283089 1.175304273 1.195469124 1.224342669 1.255265754 1.283310809 1.305420009 1.320200848 1.328982180 1.385728602
//
IT	4655
RD	6
LK	-531246.682758
QD	-440.743566 -> -388.627055
RI	0.0480680418
TR	0.160498	0.040495
MT	5.864511
MM	C_pi: 1.101037, n_recomb: 57111.480487
RS	0	0.000000	0.355017	1045.238130	0.018302	0.001455
RS	1	0.006705	0.355017	1093.915748	0.019154	0.009363
RS	2	0.013859	0.355017	1143.374092	0.020020	0.014232
RS	3	0.021493	0.355017	1193.413223	0.020896	0.015261
RS	4	0.029639	0.310568	1419.341446	0.024852	0.017334
RS	5	0.038331	0.310568	1471.598326	0.025767	0.018370
RS	6	0.047605	0.376756	1258.812474	0.022041	0.016066
RS	7	0.057502	0.376756	1307.512599	0.022894	0.017359
RS	8	0.068062	0.474549	1079.586700	0.018903	0.014739
RS	9	0.079330	0.474549	1124.312107	0.019686	0.015807
RS	10	0.091354	0.618152	900.229217	0.015763	0.013026
RS	11	0.104184	0.618152	940.455500	0.016467	0.013924
RS	12	0.117874	0.815313	745.958256	0.013061	0.011352
RS	13	0.132482	0.815313	781.608675	0.013686	0.012046
RS	14	0.148069	1.051317	635.793246	0.011132	0.010031
RS	15	0.164701	1.051317	667.651451	0.011690	0.010618
RS	16	0.182449	1.293976	569.976174	0.009980	0.009245
RS	17	0.201386	1.293976	599.298692	0.010493	0.009759
RS	18	0.221593	1.514952	538.337657	0.009426	0.008902
RS	19	0.243155	1.514952	566.298642	0.009916	0.009385
RS	20	0.266163	1.685627	535.320407	0.009373	0.008982
RS	21	0.290713	1.685627	562.966447	0.009857	0.009471
RS	22	0.316910	1.778614	560.783524	0.009819	0.009524
RS	23	0.344862	1.778614	589.084555	0.010315	0.010059
RS	24	0.374689	1.778947	618.049732	0.010822	0.010644
RS	25	0.406516	1.778947	647.835064	0.011343	0.011292
RS	26	0.440477	1.700309	709.279502	0.012419	0.012499
RS	27	0.476714	1.700309	740.904547	0.012973	0.013309
RS	28	0.515381	1.579710	831.069766	0.014552	0.015125
RS	29	0.556641	1.579710	863.913372	0.015127	0.016078
RS	30	0.600667	1.451813	974.186673	0.017058	0.018369
RS	31	0.647645	1.451813	1006.295982	0.017620	0.019397
RS	32	0.697773	1.338685	1123.114305	0.019665	0.021910
RS	33	0.751262	1.338685	1151.213483	0.020157	0.022892
RS	34	0.808336	1.253293	1255.091547	0.021976	0.025201
RS	35	0.869238	1.253293	1275.256028	0.022329	0.025960
RS	36	0.934223	1.201092	1346.022668	0.023568	0.027574
RS	37	1.003565	1.201092	1355.027998	0.023726	0.027952
RS	38	1.077556	1.180922	1381.217164	0.024185	0.028570
RS	39	1.156508	1.180922	1377.681370	0.024123	0.028513
RS	40	1.240754	1.187227	1360.959503	0.023830	0.028163
RS	41	1.330648	1.187227	1345.401752	0.023557	0.027726
RS	42	1.426569	1.212167	1297.134016	0.022712	0.026679
RS	43	1.528922	1.212167	1271.123355	0.022257	0.025969
RS	44	1.638137	1.247191	1205.360038	0.021105	0.024562
RS	45	1.754675	1.247191	1170.585657	0.020497	0.023683
RS	46	1.879026	1.284538	1098.481337	0.019234	0.022176
RS	47	2.011714	1.284538	1056.319749	0.018496	0.021198
RS	48	2.153299	1.318376	984.278651	0.017234	0.019731
RS	49	2.304377	1.318376	935.855780	0.016386	0.018688
RS	50	2.465585	1.345044	866.546880	0.015173	0.017309
RS	51	2.637601	1.345044	813.009097	0.014235	0.016217
RS	52	2.821150	1.362871	747.024435	0.013080	0.014926
RS	53	3.017005	1.362871	689.828609	0.012079	0.013796
RS	54	3.225993	1.373538	626.350764	0.010967	0.012567
RS	55	3.448992	1.373538	567.655968	0.009939	0.011423
RS	56	3.686943	1.373538	508.854359	0.008910	0.010279
RS	57	3.940848	1.373538	450.840427	0.007894	0.009148
RS	58	4.211776	1.442769	377.395065	0.006608	0.007748
RS	59	4.500870	1.442769	329.264151	0.005765	0.006785
RS	60	4.809346	1.442769	283.414841	0.004962	0.005862
RS	61	5.138505	1.442769	240.456312	0.004210	0.004991
RS	62	5.489734	1.442769	200.892743	0.003518	0.004183
RS	63	5.864511	1.442769	697.420509	0.012212	0.014598
PA	4+25*2+4+6 0.160497702 0.040495495 5.864510815 0.355017389 0.310567602 0.376755728 0.474549172 0.618151962 0.815312504 1.051316853 1.293975930 1.514952172 1.685627230 1.778614355 1.778946920 1.700309125 1.579709521 1.451812885 1.338685186 1.253292588 1.201091838 1.180922435 1.187226834 1.212166856 1.247191323 1.284538202 1.318376249 1.345043513 1.362871029 1.373538196 1.442768561
//
IT	4305
RD	7
LK	-531144.518160
QD	-413.480375 -> -366.252995
RI	0.0444050278
TR	0.157471	0.041134
MT	5.951155
MM	C_pi: 1.127555, n_recomb: 59357.033520
RS	0	0.000000	0.377614	1024.697618	0.017263	0.001422
RS	1	0.006729	0.377614	1073.846358	0.018091	0.009129
RS	2	0.013911	0.377614	1123.969539	0.018936	0.013825
RS	3	0.021576	0.377614	1174.889373	0.019794	0.014654
RS	4	0.029758	0.313869	1472.022635	0.024799	0.017515
RS	5	0.038489	0.313869	1526.834151	0.025723	0.018448
RS	6	0.047808	0.376500	1321.166862	0.022258	0.016274
RS	7	0.057755	0.376500	1372.382504	0.023121	0.017545
RS	8	0.068370	0.470335	1142.501512	0.019248	0.014987
RS	9	0.079700	0.470335	1189.685203	0.020043	0.016077
RS	10	0.091792	0.612257	953.094810	0.016057	0.013232
RS	11	0.104698	0.612257	995.580839	0.016773	0.014167
RS	12	0.118473	0.812827	784.523074	0.013217	0.011461
RS	13	0.133174	0.812827	822.064232	0.013849	0.012193
RS	14	0.148865	1.059177	661.813690	0.011150	0.010042
RS	15	0.165612	1.059177	695.145888	0.011711	0.010657
RS	16	0.183485	1.318726	586.855091	0.009887	0.009174
RS	17	0.202561	1.318726	617.299879	0.010400	0.009705
RS	18	0.222921	1.561342	548.589504	0.009242	0.008757
RS	19	0.244651	1.561342	577.408362	0.009728	0.009246
RS	20	0.267843	1.753639	541.060644	0.009115	0.008770
RS	21	0.292596	1.753639	569.403789	0.009593	0.009256
RS	22	0.319015	1.861152	564.343070	0.009508	0.009259
RS	23	0.347211	1.861152	593.313831	0.009996	0.009781
RS	24	0.377305	1.863124	622.485788	0.010487	0.010346
RS	25	0.409423	1.863124	653.083295	0.011003	0.010970
RS	26	0.443703	1.773707	718.542186	0.012105	0.012195
RS	27	0.480290	1.773707	751.296172	0.012657	0.012975
RS	28	0.519339	1.636234	849.530127	0.014312	0.014853
RS	29	0.561015	1.636234	883.913532	0.014891	0.015774
RS	30	0.605496	1.491395	1005.867353	0.016946	0.018174
RS	31	0.652970	1.491395	1039.846337	0.017519	0.019173
RS	32	0.703638	1.364387	1170.554178	0.019721	0.021831
RS	33	0.757717	1.364387	1200.541999	0.020226	0.022792
RS	34	0.815434	1.269414	1317.665915	0.022199	0.025251
RS	35	0.877035	1.269414	1339.271234	0.022563	0.025999
RS	36	0.942781	1.212088	1419.090066	0.023908	0.027720
RS	37	1.012952	1.212088	1428.721303	0.024070	0.028098
RS	38	1.087845	1.190784	1457.562150	0.024556	0.028747
RS	39	1.167777	1.190784	1453.812970	0.024493	0.028697
RS	40	1.253088	1.199201	1433.728195	0.024154	0.028304
RS	41	1.344139	1.199201	1417.417275	0.023880	0.027883
RS	42	1.441318	1.228617	1362.100999	0.022948	0.026751
RS	43	1.545036	1.228617	1335.185438	0.022494	0.026066
RS	44	1.655733	1.269457	1261.381081	0.021251	0.024570
RS	45	1.773879	1.269457	1225.811046	0.020651	0.023724
RS	46	1.899976	1.312916	1146.543450	0.019316	0.022149
RS	47	2.034558	1.312916	1103.762651	0.018595	0.021209
RS	48	2.178196	1.352281	1026.216349	0.017289	0.019702
RS	49	2.331500	1.352281	977.264646	0.016464	0.018699
RS	50	2.495120	1.383286	904.111226	0.015232	0.017306
RS	51	2.669750	1.383286	849.962945	0.014319	0.016252
RS	52	2.856131	1.403984	781.387101	0.013164	0.014966
RS	53	3.055054	1.403984	723.305725	0.012186	0.013868
RS	54	3.267363	1.416385	657.798256	0.011082	0.012650
RS	55	3.493959	1.416385	597.821743	0.010072	0.011530
RS	56	3.735803	1.416385	537.462573	0.009055	0.010404
RS	57	3.993920	1.416385	477.644984	0.008047	0.009285
RS	58	4.269407	1.498086	398.590268	0.006715	0.007833
RS	59	4.563432	1.498086	349.363404	0.005886	0.006890
RS	60	4.877243	1.498086	302.178516	0.005091	0.005980
RS	61	5.212170	1.498086	257.689236	0.004341	0.005115
RS	62	5.569635	1.498086	216.451348	0.003647	0.004309
RS	63	5.951155	1.498086	769.578000	0.012965	0.015386
PA	4+25*2+4+6 0.157470871 0.041133953 5.951154989 0.377613785 0.313869420 0.376500085 0.470334883 0.612256805 0.812827477 1.059177346 1.318725668 1.561341601 1.753639007 1.861151727 1.863123734 1.773706563 1.636233713 1.491394590 1.364387100 1.269413890 1.212088306 1.190783577 1.199201275 1.228616912 1.269457159 1.312915894 1.352280643 1.383285806 1.403984249 1.416385126 1.498086418
//
IT	5052
RD	8
LK	-531051.813883
QD	-388.877117 -> -345.858164
RI	0.0411856315
TR	0.154631	0.041746
MT	6.033693
MM	C_pi: 1.153358, n_recomb: 61565.343358
RS	0	0.000000	0.399569	1007.441880	0.016364	0.001392
RS	1	0.006752	0.399569	1056.997141	0.017169	0.008920
RS	2	0.013960	0.399569	1107.693791	0.017992	0.013472
RS	3	0.021655	0.399569	1159.373684	0.018832	0.014140
RS	4	0.029869	0.318324	1516.909552	0.024639	0.017635
RS	5	0.038638	0.318324	1574.173969	0.025569	0.018472
RS	6	0.047999	0.378271	1375.490061	0.022342	0.016416
RS	7	0.057992	0.378271	1429.120419	0.023213	0.017658
RS	8	0.068660	0.468354	1200.512033	0.019500	0.015194
RS	9	0.080048	0.468354	1250.070710	0.020305	0.016293
RS	10	0.092205	0.608126	1003.994716	0.016308	0.013423
RS	11	0.105183	0.608126	1048.695257	0.017034	0.014384
RS	12	0.119038	0.810716	822.940313	0.013367	0.011578
RS	13	0.133827	0.810716	862.370107	0.014007	0.012338
RS	14	0.149616	1.065246	688.604123	0.011185	0.010074
RS	15	0.166470	1.065246	723.437060	0.011751	0.010710
RS	16	0.184462	1.339381	604.933946	0.009826	0.009130
RS	17	0.203670	1.339381	636.540441	0.010339	0.009673
RS	18	0.224174	1.601986	560.205355	0.009099	0.008642
RS	19	0.246062	1.601986	589.921222	0.009582	0.009135
RS	20	0.269429	1.815419	548.174224	0.008904	0.008592
RS	21	0.294373	1.815419	577.243622	0.009376	0.009073
RS	22	0.321002	1.938084	569.138114	0.009244	0.009027
RS	23	0.349428	1.938084	598.789477	0.009726	0.009538
RS	24	0.379774	1.942855	627.834285	0.010198	0.010079
RS	25	0.412169	1.942855	659.230568	0.010708	0.010684
RS	26	0.446752	1.843842	728.182297	0.011828	0.011917
RS	27	0.483669	1.843842	762.028275	0.012378	0.012670
RS	28	0.523079	1.690543	867.696719	0.014094	0.014596
RS	29	0.565150	1.690543	903.572081	0.014677	0.015489
RS	30	0.610062	1.529691	1036.590890	0.016837	0.017980
RS	31	0.658006	1.529691	1072.403060	0.017419	0.018954
RS	32	0.709188	1.389584	1216.550334	0.019760	0.021739
RS	33	0.763825	1.389584	1248.422645	0.020278	0.022683
RS	34	0.822152	1.285575	1378.609530	0.022393	0.025276
RS	35	0.884417	1.285575	1401.689449	0.022768	0.026017
RS	36	0.950886	1.223388	1490.604454	0.024212	0.027838
RS	37	1.021843	1.223388	1500.922783	0.024379	0.028217
RS	38	1.097591	1.200944	1532.554991	0.024893	0.028897
RS	39	1.178454	1.200944	1528.669416	0.024830	0.028857
RS	40	1.264777	1.211276	1505.358890	0.024451	0.028427
RS	41	1.356928	1.211276	1488.382387	0.024176	0.028022
RS	42	1.455302	1.244856	1426.147749	0.023165	0.026815
RS	43	1.560318	1.244856	1398.418695	0.022714	0.026154
RS	44	1.672425	1.291172	1316.707436	0.021387	0.024578
RS	45	1.792101	1.291172	1280.425948	0.020798	0.023764
RS	46	1.919858	1.340424	1194.134399	0.019396	0.022127
RS	47	2.056242	1.340424	1150.800900	0.018692	0.021223
RS	48	2.201834	1.385038	1067.878696	0.017345	0.019681
RS	49	2.357256	1.385038	1018.443062	0.016542	0.018715
RS	50	2.523174	1.420148	941.549826	0.015294	0.017310
RS	51	2.700294	1.420148	886.818100	0.014405	0.016290
RS	52	2.889373	1.443532	815.729006	0.013250	0.015010
RS	53	3.091219	1.443532	756.779102	0.012292	0.013941
RS	54	3.306694	1.457500	689.307617	0.011196	0.012735
RS	55	3.536719	1.457500	628.060451	0.010202	0.011636
RS	56	3.782275	1.457500	566.160117	0.009196	0.010526
RS	57	4.044411	1.457500	504.558861	0.008196	0.009418
RS	58	4.324247	1.551564	419.791182	0.006819	0.007916
RS	59	4.622978	1.551564	369.497096	0.006002	0.006991
RS	60	4.941879	1.551564	321.011428	0.005214	0.006093
RS	61	5.282313	1.551564	275.028572	0.004467	0.005235
RS	62	5.645734	1.551564	232.152336	0.003771	0.004430
RS	63	6.033693	1.551564	843.868506	0.013707	0.016161
PA	4+25*2+4+6 0.154631392 0.041745818 6.033693257 0.399569075 0.318323888 0.378271320 0.468354327 0.608125758 0.810715907 1.065246089 1.339381062 1.601985656 1.815419153 1.938084405 1.942854675 1.843841973 1.690543061 1.529691212 1.389583818 1.285574893 1.223387595 1.200943967 1.211275905 1.244855508 1.291171959 1.340424246 1.385037703 1.420148327 1.443531960 1.457499867 1.551564387
//
IT	4916
RD	9
LK	-530967.295873
QD	-366.594478 -> -327.255203
RI	0.0384164021
TR	0.151974	0.042335
MT	6.111927
MM	C_pi: 1.178273, n_recomb: 63729.533425
RS	0	0.000000	0.420278	994.170385	0.015600	0.001365
RS	1	0.006774	0.420278	1044.126654	0.016384	0.008736
RS	2	0.014006	0.420278	1095.367389	0.017188	0.013171
RS	3	0.021728	0.420278	1147.751314	0.018010	0.013711
RS	4	0.029974	0.323376	1556.158510	0.024418	0.017710
RS	5	0.038778	0.323376	1615.768296	0.025354	0.018461
RS	6	0.048178	0.381398	1423.086754	0.022330	0.016505
RS	7	0.058215	0.381398	1479.027309	0.023208	0.017716
RS	8	0.068932	0.467933	1254.070138	0.019678	0.015363
RS	9	0.080375	0.467933	1305.918058	0.020492	0.016466
RS	10	0.092592	0.605255	1052.899581	0.016521	0.013599
RS	11	0.105638	0.605255	1099.760376	0.017257	0.014579
RS	12	0.119567	0.808829	860.957765	0.013510	0.011697
RS	13	0.134440	0.808829	902.259273	0.014158	0.012480
RS	14	0.150320	1.069827	715.783859	0.011232	0.010119
RS	15	0.167275	1.069827	752.126276	0.011802	0.010772
RS	16	0.185379	1.356634	623.744268	0.009787	0.009105
RS	17	0.204710	1.356634	656.532325	0.010302	0.009658
RS	18	0.225350	1.637773	572.661180	0.008986	0.008551
RS	19	0.247388	1.637773	603.293504	0.009466	0.009046
RS	20	0.270918	1.871867	556.107558	0.008726	0.008439
RS	21	0.296043	1.871867	585.913937	0.009194	0.008917
RS	22	0.322869	2.010209	574.617031	0.009016	0.008823
RS	23	0.351513	2.010209	604.944103	0.009492	0.009324
RS	24	0.382096	2.018841	633.564627	0.009941	0.009838
RS	25	0.414752	2.018841	665.733409	0.010446	0.010425
RS	26	0.449619	1.911299	737.713021	0.011576	0.011660
RS	27	0.486848	1.911299	772.603390	0.012123	0.012389
RS	28	0.526599	1.743092	885.118769	0.013889	0.014352
RS	29	0.569042	1.743092	922.427972	0.014474	0.015220
RS	30	0.614360	1.567013	1065.916409	0.016726	0.017787
RS	31	0.662748	1.567013	1103.514465	0.017316	0.018741
RS	32	0.714414	1.414434	1260.650169	0.019781	0.021635
RS	33	0.769579	1.414434	1294.393071	0.020311	0.022566
RS	34	0.828481	1.301813	1437.445600	0.022555	0.025280
RS	35	0.891372	1.301813	1462.028645	0.022941	0.026017
RS	36	0.958524	1.234947	1560.088324	0.024480	0.027930
RS	37	1.030224	1.234947	1571.155877	0.024653	0.028313
RS	38	1.106781	1.211330	1605.749004	0.025196	0.029025
RS	39	1.188524	1.211330	1601.809467	0.025134	0.028995
RS	40	1.275804	1.223369	1575.470302	0.024721	0.028535
RS	41	1.368995	1.223369	1557.921416	0.024446	0.028146
RS	42	1.468499	1.260813	1488.955119	0.023364	0.026872
RS	43	1.574743	1.260813	1460.508110	0.022917	0.026235
RS	44	1.688183	1.312276	1371.073401	0.021514	0.024587
RS	45	1.809308	1.312276	1334.167322	0.020935	0.023803
RS	46	1.938637	1.367011	1241.024670	0.019473	0.022110
RS	47	2.076726	1.367011	1197.208098	0.018786	0.021240
RS	48	2.224169	1.416596	1109.063610	0.017403	0.019666
RS	49	2.381599	1.416596	1059.193723	0.016620	0.018734
RS	50	2.549693	1.455579	978.682963	0.015357	0.017320
RS	51	2.729172	1.455579	923.401668	0.014489	0.016332
RS	52	2.920809	1.481461	849.891968	0.013336	0.015057
RS	53	3.125427	1.481461	790.098723	0.012398	0.014015
RS	54	3.343905	1.496824	720.744314	0.011309	0.012820
RS	55	3.577181	1.496824	658.245673	0.010329	0.011741
RS	56	3.826259	1.496824	594.828690	0.009334	0.010646
RS	57	4.092209	1.496824	531.471938	0.008339	0.009548
RS	58	4.376172	1.603076	440.919513	0.006919	0.007997
RS	59	4.679371	1.603076	389.590081	0.006113	0.007088
RS	60	5.003106	1.603076	339.841469	0.005333	0.006201
RS	61	5.348771	1.603076	292.405466	0.004588	0.005350
RS	62	5.717849	1.603076	247.930600	0.003890	0.004547
RS	63	6.111927	1.603076	919.936524	0.014435	0.016921
PA	4+25*2+4+6 0.151973540 0.042335353 6.111927065 0.420278190 0.323375718 0.381398281 0.467932906 0.605254986 0.808829399 1.069826772 1.356634003 1.637772965 1.871866632 2.010208820 2.018841005 1.911298663 1.743092004 1.567013118 1.414433832 1.301812912 1.234947390 1.211329633 1.223369303 1.260813078 1.312276196 1.367010916 1.416596046 1.455579035 1.481460991 1.496824491 1.603076087
//
IT	3652
RD	10
LK	-530889.956984
QD	-346.335628 -> -310.244466
RI	0.0360490120
TR	0.149487	0.042905
MT	6.185859
MM	C_pi: 1.202242, n_recomb: 65847.073693
RS	0	0.000000	0.439455	984.795139	0.014956	0.001342
RS	1	0.006794	0.439455	1035.179005	0.015721	0.008576
RS	2	0.014049	0.439455	1086.970909	0.016508	0.012915
RS	3	0.021797	0.439455	1140.043872	0.017314	0.013356
RS	4	0.030071	0.328704	1591.244483	0.024166	0.017751
RS	5	0.038908	0.328704	1653.093527	0.025105	0.018430
RS	6	0.048345	0.385468	1464.995431	0.022248	0.016551
RS	7	0.058423	0.385468	1523.140902	0.023131	0.017731
RS	8	0.069186	0.468642	1303.596721	0.019797	0.015500
RS	9	0.080680	0.468642	1357.648865	0.020618	0.016603
RS	10	0.092954	0.603318	1099.858716	0.016703	0.013761
RS	11	0.106063	0.603318	1148.822181	0.017447	0.014755
RS	12	0.120062	0.807089	898.447970	0.013644	0.011817
RS	13	0.135013	0.807089	941.596506	0.014300	0.012619
RS	14	0.150979	1.073169	743.136849	0.011286	0.010173
RS	15	0.168029	1.073169	780.987422	0.011861	0.010841
RS	16	0.186238	1.371018	643.018132	0.009765	0.009095
RS	17	0.205684	1.371018	676.996704	0.010281	0.009657
RS	18	0.226451	1.669383	585.657214	0.008894	0.008478
RS	19	0.248629	1.669383	617.214677	0.009373	0.008975
RS	20	0.272314	1.923655	564.547881	0.008574	0.008306
RS	21	0.297608	1.923655	595.092319	0.009037	0.008781
RS	22	0.324620	2.078103	580.476432	0.008816	0.008640
RS	23	0.353467	2.078103	611.466766	0.009286	0.009132
RS	24	0.384274	2.091545	639.408272	0.009711	0.009618
RS	25	0.417174	2.091545	672.318284	0.010210	0.010190
RS	26	0.452309	1.976451	746.909145	0.011343	0.011421
RS	27	0.489831	1.976451	782.792834	0.011888	0.012130
RS	28	0.529902	1.794153	901.616027	0.013693	0.014119
RS	29	0.572696	1.794153	940.297273	0.014280	0.014966
RS	30	0.618396	1.603514	1093.694500	0.016610	0.017596
RS	31	0.667202	1.603514	1133.025767	0.017207	0.018532
RS	32	0.719323	1.438984	1302.706024	0.019784	0.021523
RS	33	0.774985	1.438984	1338.298867	0.020324	0.022442
RS	34	0.834428	1.318094	1494.007963	0.022689	0.025267
RS	35	0.897910	1.318094	1520.116909	0.023086	0.026001
RS	36	0.965705	1.246689	1627.360069	0.024714	0.028002
RS	37	1.038105	1.246689	1639.236117	0.024895	0.028389
RS	38	1.115424	1.221847	1676.974068	0.025468	0.029134
RS	39	1.197996	1.221847	1673.061759	0.025408	0.029115
RS	40	1.286177	1.235399	1643.916018	0.024966	0.028629
RS	41	1.380350	1.235399	1625.886299	0.024692	0.028257
RS	42	1.480920	1.276425	1550.405139	0.023546	0.026923
RS	43	1.588322	1.276425	1521.332268	0.023104	0.026308
RS	44	1.703021	1.332726	1424.377845	0.021632	0.024596
RS	45	1.825512	1.332726	1386.929872	0.021063	0.023840
RS	46	1.956325	1.392644	1287.124332	0.019547	0.022098
RS	47	2.096024	1.392644	1242.890539	0.018875	0.021259
RS	48	2.245215	1.446935	1149.682902	0.017460	0.019657
RS	49	2.404541	1.446935	1099.426754	0.016697	0.018757
RS	50	2.574691	1.489562	1015.425973	0.015421	0.017335
RS	51	2.756400	1.489562	959.629216	0.014574	0.016376
RS	52	2.950454	1.517762	883.794886	0.013422	0.015107
RS	53	3.157692	1.517762	823.185306	0.012501	0.014090
RS	54	3.379008	1.534355	752.033099	0.011421	0.012906
RS	55	3.615360	1.534355	688.304880	0.010453	0.011845
RS	56	3.867769	1.534355	623.398473	0.009467	0.010763
RS	57	4.137326	1.534355	558.317216	0.008479	0.009674
RS	58	4.425195	1.652565	461.931223	0.007015	0.008076
RS	59	4.732621	1.652565	409.597746	0.006220	0.007182
RS	60	5.060933	1.652565	358.623434	0.005446	0.006306
RS	61	5.411550	1.652565	309.774459	0.004704	0.005461
RS	62	5.785986	1.652565	263.741046	0.004005	0.004659
RS	63	6.185859	1.652565	997.492269	0.015149	0.017665
PA	4+25*2+4+6 0.149486639 0.042905496 6.185859411 0.439454874 0.328703552 0.385467507 0.468642452 0.603317849 0.807089212 1.073169164 1.371018327 1.669382738 1.923654759 2.078103326 2.091544818 1.976451270 1.794152503 1.603514330 1.438983980 1.318094016 1.246689434 1.221846701 1.235398521 1.276425105 1.332726072 1.392643935 1.446934807 1.489562295 1.517761571 1.534355162 1.652565372
//
IT	3992
RD	11
LK	-530818.965706
QD	-327.845947 -> -294.642116
RI	0.0340221127
TR	0.147160	0.043459
MT	6.255524
MM	C_pi: 1.225255, n_recomb: 67917.682832
RS	0	0.000000	0.457005	978.918933	0.014413	0.001322
RS	1	0.006812	0.457005	1029.771516	0.015162	0.008437
RS	2	0.014089	0.457005	1082.140313	0.015933	0.012698
RS	3	0.021861	0.457005	1135.910415	0.016725	0.013063
RS	4	0.030162	0.334124	1623.148106	0.023899	0.017767
RS	5	0.039030	0.334124	1687.134796	0.024841	0.018385
RS	6	0.048501	0.390208	1502.064975	0.022116	0.016564
RS	7	0.058617	0.390208	1562.311287	0.023003	0.017714
RS	8	0.069423	0.470191	1349.489496	0.019869	0.015611
RS	9	0.080964	0.470191	1405.663144	0.020697	0.016709
RS	10	0.093292	0.602091	1144.956407	0.016858	0.013909
RS	11	0.106460	0.602091	1195.964358	0.017609	0.014913
RS	12	0.120525	0.805444	935.355334	0.013772	0.011936
RS	13	0.135548	0.805444	980.322247	0.014434	0.012753
RS	14	0.151594	1.075474	770.536019	0.011345	0.010235
RS	15	0.168733	1.075474	809.887515	0.011925	0.010914
RS	16	0.187041	1.382951	662.596083	0.009756	0.009096
RS	17	0.206595	1.382951	697.767761	0.010274	0.009666
RS	18	0.227481	1.697362	599.008197	0.008820	0.008419
RS	19	0.249790	1.697362	631.493096	0.009298	0.008918
RS	20	0.273619	1.971300	573.311161	0.008441	0.008190
RS	21	0.299071	1.971300	604.589584	0.008902	0.008662
RS	22	0.326257	2.142178	586.548991	0.008636	0.008475
RS	23	0.355296	2.142178	618.186892	0.009102	0.008960
RS	24	0.386312	2.161274	645.230588	0.009500	0.009416
RS	25	0.419441	2.161274	678.849401	0.009995	0.009975
RS	26	0.454827	2.039526	755.681991	0.011126	0.011197
RS	27	0.492624	2.039526	792.508096	0.011669	0.011888
RS	28	0.532995	1.843872	917.147452	0.013504	0.013897
RS	29	0.576117	1.843872	957.138703	0.014093	0.014725
RS	30	0.622177	1.639261	1119.917143	0.016489	0.017408
RS	31	0.671374	1.639261	1160.926527	0.017093	0.018328
RS	32	0.723923	1.463226	1342.718017	0.019770	0.021405
RS	33	0.780051	1.463226	1380.135275	0.020321	0.022314
RS	34	0.840003	1.334352	1548.286192	0.022797	0.025240
RS	35	0.904039	1.334352	1575.938043	0.023204	0.025971
RS	36	0.972438	1.258522	1692.389319	0.024918	0.028055
RS	37	1.045496	1.258522	1705.128353	0.025106	0.028448
RS	38	1.123531	1.232399	1746.197171	0.025710	0.029226
RS	39	1.206883	1.232399	1742.388972	0.025654	0.029217
RS	40	1.295912	1.247282	1710.669498	0.025187	0.028711
RS	41	1.391006	1.247282	1692.245367	0.024916	0.028355
RS	42	1.492579	1.291630	1610.479331	0.023712	0.026969
RS	43	1.601071	1.291630	1580.866170	0.023276	0.026375
RS	44	1.716954	1.352479	1476.605387	0.021741	0.024606
RS	45	1.840731	1.352479	1438.691033	0.021183	0.023875
RS	46	1.972940	1.417301	1332.409514	0.019618	0.022089
RS	47	2.114156	1.417301	1287.818579	0.018961	0.021279
RS	48	2.264992	1.476042	1189.706824	0.017517	0.019653
RS	49	2.426103	1.476042	1139.108373	0.016772	0.018782
RS	50	2.598190	1.522098	1051.742133	0.015486	0.017354
RS	51	2.782000	1.522098	995.462143	0.014657	0.016423
RS	52	2.978332	1.552440	917.399052	0.013508	0.015160
RS	53	3.188038	1.552440	855.999474	0.012603	0.014165
RS	54	3.412031	1.570104	783.135172	0.011531	0.012992
RS	55	3.651283	1.570104	718.199324	0.010575	0.011947
RS	56	3.906833	1.570104	651.830713	0.009597	0.010877
RS	57	4.179792	1.570104	585.056019	0.008614	0.009797
RS	58	4.471346	1.700005	482.804315	0.007109	0.008154
RS	59	4.782762	1.700005	429.495889	0.006324	0.007274
RS	60	5.115393	1.700005	377.330860	0.005556	0.006407
RS	61	5.470683	1.700005	327.107104	0.004816	0.005567
RS	62	5.850178	1.700005	279.553804	0.004116	0.004768
RS	63	6.255524	1.700005	1076.308887	0.015847	0.018393
PA	4+25*2+4+6 0.147159838 0.043458744 6.255524188 0.457004553 0.334124495 0.390207660 0.470190849 0.602090588 0.805444362 1.075473599 1.382950618 1.697362176 1.971299601 2.142177994 2.161273883 2.039526313 1.843871821 1.639261047 1.463226049 1.334352473 1.258522242 1.232399149 1.247281522 1.291630323 1.352479111 1.417300645 1.476042342 1.522097585 1.552439584 1.570104437 1.700004922
//
IT	4795
RD	12
LK	-530753.624717
QD	-310.909260 -> -280.286524
RI	0.0322765668
TR	0.144981	0.043997
MT	6.321100
MM	C_pi: 1.247339, n_recomb: 69941.972142
RS	0	0.000000	0.472960	976.028116	0.013955	0.001305
RS	1	0.006830	0.472960	1027.393876	0.014689	0.008317
RS	2	0.014126	0.472960	1080.372049	0.015447	0.012514
RS	3	0.021920	0.472960	1134.857938	0.016226	0.012822
RS	4	0.030247	0.339517	1652.623641	0.023628	0.017766
RS	5	0.039143	0.339517	1718.653513	0.024573	0.018333
RS	6	0.048646	0.395431	1535.005724	0.021947	0.016550
RS	7	0.058798	0.395431	1597.251676	0.022837	0.017672
RS	8	0.069644	0.472378	1392.094768	0.019904	0.015698
RS	9	0.081230	0.472378	1450.310115	0.020736	0.016790
RS	10	0.093607	0.601417	1188.285695	0.016990	0.014044
RS	11	0.106830	0.601417	1241.280826	0.017747	0.015056
RS	12	0.120956	0.803874	971.647994	0.013892	0.012053
RS	13	0.136047	0.803874	1018.402527	0.014561	0.012884
RS	14	0.152169	1.076909	797.901736	0.011408	0.010301
RS	15	0.169391	1.076909	838.743428	0.011992	0.010991
RS	16	0.187790	1.392800	682.364848	0.009756	0.009106
RS	17	0.207445	1.392800	718.727980	0.010276	0.009682
RS	18	0.228443	1.722147	612.602378	0.008759	0.008371
RS	19	0.250875	1.722147	646.013538	0.009236	0.008872
RS	20	0.274839	2.015223	582.284634	0.008325	0.008088
RS	21	0.300439	2.015223	614.290353	0.008783	0.008557
RS	22	0.327788	2.202792	592.729613	0.008475	0.008326
RS	23	0.357005	2.202792	624.998044	0.008936	0.008803
RS	24	0.388217	2.228280	650.960331	0.009307	0.009230
RS	25	0.421561	2.228280	685.256155	0.009797	0.009777
RS	26	0.457183	2.100687	764.008474	0.010923	0.010988
RS	27	0.495237	2.100687	801.728124	0.011463	0.011663
RS	28	0.535890	1.892345	931.738445	0.013322	0.013685
RS	29	0.579320	1.892345	972.979376	0.013911	0.014496
RS	30	0.625715	1.674286	1144.646339	0.016366	0.017223
RS	31	0.675280	1.674286	1187.278229	0.016975	0.018128
RS	32	0.728230	1.487142	1380.758055	0.019741	0.021281
RS	33	0.784796	1.487142	1419.970702	0.020302	0.022181
RS	34	0.845225	1.350534	1600.339301	0.022881	0.025200
RS	35	0.909782	1.350534	1629.545791	0.023299	0.025930
RS	36	0.978747	1.270372	1755.218747	0.025095	0.028093
RS	37	1.052423	1.270372	1768.869647	0.025291	0.028491
RS	38	1.131130	1.242919	1813.442879	0.025928	0.029304
RS	39	1.215214	1.242919	1809.810395	0.025876	0.029306
RS	40	1.305039	1.258967	1775.750399	0.025389	0.028784
RS	41	1.401000	1.258967	1757.012329	0.025121	0.028443
RS	42	1.503515	1.306401	1669.193356	0.023865	0.027010
RS	43	1.613031	1.306401	1639.118765	0.023435	0.026437
RS	44	1.730026	1.371531	1527.763616	0.021843	0.024616
RS	45	1.855013	1.371531	1489.451880	0.021296	0.023910
RS	46	1.988535	1.440992	1376.881452	0.019686	0.022084
RS	47	2.131177	1.440992	1331.987659	0.019044	0.021301
RS	48	2.283561	1.503946	1229.124683	0.017573	0.019653
RS	49	2.446352	1.503946	1178.224100	0.016846	0.018810
RS	50	2.620261	1.553222	1087.614426	0.015550	0.017376
RS	51	2.806048	1.553222	1030.881095	0.014739	0.016470
RS	52	3.004524	1.585544	950.681316	0.013592	0.015213
RS	53	3.216556	1.585544	888.517101	0.012704	0.014240
RS	54	3.443068	1.604131	814.025125	0.011639	0.013078
RS	55	3.685051	1.604131	747.903288	0.010693	0.012047
RS	56	3.943560	1.604131	680.099214	0.009724	0.010989
RS	57	4.219725	1.604131	611.661645	0.008745	0.009916
RS	58	4.514752	1.745430	503.524363	0.007199	0.008229
RS	59	4.829928	1.745430	449.268124	0.006423	0.007362
RS	60	5.166629	1.745430	395.945207	0.005661	0.006505
RS	61	5.526327	1.745430	344.382808	0.004924	0.005670
RS	62	5.910591	1.745430	295.346600	0.004223	0.004872
RS	63	6.321100	1.745430	1156.197590	0.016531	0.019106
PA	4+25*2+4+6 0.144980564 0.043996582 6.321099523 0.472960418 0.339516622 0.395430519 0.472377740 0.601417340 0.803874301 1.076908998 1.392800047 1.722146561 2.015223402 2.202792028 2.228279854 2.100687245 1.892345342 1.674285695 1.487141816 1.350534062 1.270372018 1.242919325 1.258967173 1.306400773 1.371531110 1.440992247 1.503946459 1.553222479 1.585544051 1.604130633 1.745430248
//
IT	4455
RD	13
LK	-530693.340192
QD	-295.342604 -> -267.038235
RI	0.0307653402
TR	0.142936	0.044520
MT	6.382829
MM	C_pi: 1.268532, n_recomb: 71920.632418
RS	0	0.000000	0.487394	975.668083	0.013566	0.001290
RS	1	0.006846	0.487394	1027.590902	0.014288	0.008213
RS	2	0.014161	0.487394	1081.212946	0.015033	0.012357
RS	3	0.021976	0.487394	1136.438185	0.015801	0.012623
RS	4	0.030326	0.344801	1680.222288	0.023362	0.017752
RS	5	0.039249	0.344801	1748.208288	0.024307	0.018278
RS	6	0.048782	0.401002	1564.395665	0.021752	0.016514
RS	7	0.058967	0.401002	1628.543334	0.022644	0.017611
RS	8	0.069850	0.475049	1431.738321	0.019907	0.015765
RS	9	0.081478	0.475049	1491.918711	0.020744	0.016850
RS	10	0.093902	0.601178	1229.943912	0.017101	0.014169
RS	11	0.107176	0.601178	1284.870300	0.017865	0.015185
RS	12	0.121359	0.802359	1007.313903	0.014006	0.012167
RS	13	0.136514	0.802359	1055.824209	0.014680	0.013009
RS	14	0.152705	1.077616	825.173755	0.011473	0.010371
RS	15	0.170005	1.077616	867.492363	0.012062	0.011070
RS	16	0.188490	1.400856	702.247689	0.009764	0.009123
RS	17	0.208240	1.400856	739.797802	0.010286	0.009705
RS	18	0.229342	1.744115	626.354677	0.008709	0.008333
RS	19	0.251889	1.744115	660.688328	0.009186	0.008836
RS	20	0.275979	2.055798	591.384842	0.008223	0.007997
RS	21	0.301718	2.055798	624.109344	0.008678	0.008464
RS	22	0.329220	2.260218	598.954388	0.008328	0.008189
RS	23	0.358604	2.260218	631.836049	0.008785	0.008661
RS	24	0.390000	2.292773	656.553307	0.009129	0.009058
RS	25	0.423545	2.292773	691.495415	0.009615	0.009594
RS	26	0.459387	2.160073	771.883338	0.010732	0.010791
RS	27	0.497682	2.160073	810.449915	0.011269	0.011451
RS	28	0.538600	1.939660	945.423180	0.013145	0.013481
RS	29	0.582318	1.939660	987.855459	0.013735	0.014277
RS	30	0.629029	1.708623	1167.949178	0.016239	0.017041
RS	31	0.678939	1.708623	1212.148021	0.016854	0.017934
RS	32	0.732264	1.510720	1416.907858	0.019701	0.021153
RS	33	0.789241	1.510720	1457.884035	0.020271	0.022046
RS	34	0.850118	1.366598	1650.240536	0.022945	0.025150
RS	35	0.915163	1.366598	1681.008428	0.023373	0.025880
RS	36	0.984661	1.282187	1815.900334	0.025249	0.028117
RS	37	1.058917	1.282187	1830.506467	0.025452	0.028521
RS	38	1.138256	1.253360	1878.746180	0.026122	0.029369
RS	39	1.223026	1.253360	1875.355455	0.026075	0.029381
RS	40	1.313601	1.270424	1839.184292	0.025572	0.028848
RS	41	1.410375	1.270424	1820.206726	0.025309	0.028522
RS	42	1.513775	1.320726	1726.565241	0.024007	0.027047
RS	43	1.624254	1.320726	1696.101605	0.023583	0.026494
RS	44	1.742296	1.389893	1577.861388	0.021939	0.024626
RS	45	1.868419	1.389893	1539.215091	0.021402	0.023943
RS	46	2.003176	1.463750	1420.536712	0.019751	0.022081
RS	47	2.147159	1.463750	1375.389594	0.019124	0.021324
RS	48	2.300999	1.530693	1267.923839	0.017629	0.019657
RS	49	2.465371	1.530693	1216.758154	0.016918	0.018839
RS	50	2.640996	1.582999	1123.020599	0.015615	0.017401
RS	51	2.828644	1.582999	1065.862647	0.014820	0.016518
RS	52	3.029138	1.617148	983.615556	0.013676	0.015269
RS	53	3.243358	1.617148	920.711987	0.012802	0.014314
RS	54	3.472244	1.636517	844.675928	0.011745	0.013163
RS	55	3.716798	1.636517	777.390210	0.010809	0.012146
RS	56	3.978096	1.636517	708.177677	0.009847	0.011098
RS	57	4.257281	1.636517	638.107950	0.008872	0.010033
RS	58	4.555579	1.788910	524.076672	0.007287	0.008303
RS	59	4.874299	1.788910	468.898548	0.006520	0.007448
RS	60	5.214838	1.788910	414.449091	0.005763	0.006599
RS	61	5.578691	1.788910	361.582699	0.005028	0.005770
RS	62	5.967453	1.788910	311.099294	0.004326	0.004973
RS	63	6.382829	1.788910	1236.985530	0.017199	0.019804
PA	4+25*2+4+6 0.142936215 0.044519972 6.382829010 0.487393573 0.344800523 0.401001971 0.475048722 0.601177593 0.802359432 1.077615588 1.400856051 1.744114862 2.055797854 2.260218025 2.292773095 2.160073186 1.939660472 1.708623229 1.510720205 1.366597620 1.282186772 1.253359802 1.270423725 1.320725911 1.389892729 1.463749617 1.530692821 1.582998936 1.617148299 1.636516884 1.788910429
//
IT	4901
RD	14
LK	-530637.599670
QD	-280.991761 -> -254.778460
RI	0.0294470723
TR	0.141015	0.045030
MT	6.440958
MM	C_pi: 1.288886, n_recomb: 73854.997061
RS	0	0.000000	0.500422	977.405743	0.013234	0.001278
RS	1	0.006861	0.500422	1029.925239	0.013945	0.008122
RS	2	0.014193	0.500422	1084.223388	0.014680	0.012224
RS	3	0.022028	0.500422	1140.211561	0.015439	0.012459
RS	4	0.030400	0.349932	1706.333165	0.023104	0.017730
RS	5	0.039347	0.349932	1776.195646	0.024050	0.018222
RS	6	0.048908	0.406826	1590.721450	0.021538	0.016463
RS	7	0.059125	0.406826	1656.677121	0.022431	0.017536
RS	8	0.070043	0.478095	1468.701978	0.019886	0.015816
RS	9	0.081709	0.478095	1530.774117	0.020727	0.016893
RS	10	0.094177	0.601292	1270.011215	0.017196	0.014282
RS	11	0.107499	0.601292	1326.814582	0.017965	0.015302
RS	12	0.121736	0.800903	1042.339471	0.014113	0.012278
RS	13	0.136950	0.800903	1092.573128	0.014793	0.013130
RS	14	0.153207	1.077716	852.312840	0.011540	0.010443
RS	15	0.170580	1.077716	896.093611	0.012133	0.011151
RS	16	0.189145	1.407381	722.186357	0.009778	0.009146
RS	17	0.208983	1.407381	760.917017	0.010303	0.009734
RS	18	0.230183	1.763604	640.205645	0.008668	0.008303
RS	19	0.252837	1.763604	675.456420	0.009146	0.008807
RS	20	0.277046	2.093374	600.550820	0.008131	0.007917
RS	21	0.302915	2.093374	633.984488	0.008584	0.008381
RS	22	0.330560	2.314740	605.175813	0.008194	0.008064
RS	23	0.360101	2.314740	638.653505	0.008647	0.008530
RS	24	0.391669	2.354945	661.989516	0.008963	0.008897
RS	25	0.425403	2.354945	697.548867	0.009445	0.009424
RS	26	0.461452	2.217814	779.320770	0.010552	0.010605
RS	27	0.499973	2.217814	818.690476	0.011085	0.011252
RS	28	0.541138	1.985879	958.263911	0.012975	0.013286
RS	29	0.585128	1.985879	1001.832213	0.013565	0.014068
RS	30	0.632135	1.742298	1189.919843	0.016112	0.016862
RS	31	0.682368	1.742298	1235.631332	0.016731	0.017744
RS	32	0.736047	1.533946	1451.283299	0.019650	0.021022
RS	33	0.793409	1.533946	1493.989513	0.020229	0.021909
RS	34	0.854707	1.382510	1698.097613	0.022992	0.025092
RS	35	0.920210	1.382510	1730.429628	0.023430	0.025822
RS	36	0.990208	1.293923	1874.528276	0.025381	0.028130
RS	37	1.065008	1.293923	1890.127665	0.025592	0.028540
RS	38	1.144941	1.263684	1942.181832	0.026297	0.029423
RS	39	1.230358	1.263684	1939.093181	0.026255	0.029446
RS	40	1.321635	1.281630	1901.030703	0.025740	0.028904
RS	41	1.419175	1.281630	1881.881979	0.025481	0.028593
RS	42	1.523408	1.334604	1782.642706	0.024137	0.027081
RS	43	1.634791	1.334604	1751.855973	0.023720	0.026547
RS	44	1.753818	1.407582	1626.933577	0.022029	0.024636
RS	45	1.881010	1.407582	1588.009489	0.021502	0.023975
RS	46	2.016930	1.485611	1463.394673	0.019814	0.022081
RS	47	2.162174	1.485611	1418.039130	0.019200	0.021347
RS	48	2.317385	1.556336	1306.111617	0.017685	0.019663
RS	49	2.483244	1.556336	1254.714792	0.016989	0.018869
RS	50	2.660484	1.611494	1157.960003	0.015679	0.017428
RS	51	2.849884	1.611494	1100.404286	0.014900	0.016567
RS	52	3.052279	1.647329	1016.195648	0.013759	0.015324
RS	53	3.268560	1.647329	952.576916	0.012898	0.014388
RS	54	3.499681	1.667354	875.076080	0.011849	0.013248
RS	55	3.746659	1.667354	806.648380	0.010922	0.012244
RS	56	4.010583	1.667354	736.053919	0.009966	0.011205
RS	57	4.292615	1.667354	664.382121	0.008996	0.010146
RS	58	4.593997	1.830527	544.457488	0.007372	0.008375
RS	59	4.916058	1.830527	488.381602	0.006613	0.007532
RS	60	5.260216	1.830527	432.834869	0.005861	0.006691
RS	61	5.627986	1.830527	378.696999	0.005128	0.005866
RS	62	6.020990	1.830527	326.800151	0.004425	0.005071
RS	63	6.440958	1.830527	1318.541707	0.017853	0.020488
PA	4+25*2+4+6 0.141015286 0.045029621 6.440958154 0.500421517 0.349931957 0.406825638 0.478094521 0.601292259 0.800903467 1.077715788 1.407381216 1.763604369 2.093374468 2.314739543 2.354945162 2.217814133 1.985878759 1.742297857 1.533946295 1.382510127 1.293923097 1.263683583 1.281630146 1.334604178 1.407582256 1.485611091 1.556335907 1.611493682 1.647329409 1.667353959 1.830526558
//
IT	3630
RD	15
LK	-530585.960944
QD	-267.724031 -> -243.403709
RI	0.0282911178
TR	0.139207	0.045526
MT	6.495750
MM	C_pi: 1.308440, n_recomb: 75745.669349
RS	0	0.000000	0.512159	980.886483	0.012950	0.001267
RS	1	0.006875	0.512159	1034.037482	0.013651	0.008044
RS	2	0.014223	0.512159	1089.040649	0.014378	0.012110
RS	3	0.022076	0.512159	1145.813698	0.015127	0.012324
RS	4	0.030469	0.354874	1731.277286	0.022856	0.017702
RS	5	0.039440	0.354874	1802.943448	0.023803	0.018167
RS	6	0.049026	0.412821	1614.402767	0.021313	0.016398
RS	7	0.059272	0.412821	1682.076835	0.022207	0.017449
RS	8	0.070223	0.481429	1503.223708	0.019846	0.015853
RS	9	0.081926	0.481429	1567.116865	0.020689	0.016921
RS	10	0.094434	0.601688	1308.572889	0.017276	0.014387
RS	11	0.107802	0.601688	1367.200482	0.018050	0.015408
RS	12	0.122089	0.799492	1076.726537	0.014215	0.012387
RS	13	0.137358	0.799492	1128.650882	0.014901	0.013246
RS	14	0.153677	1.077309	879.278488	0.011608	0.010517
RS	15	0.171118	1.077309	924.505064	0.012205	0.011232
RS	16	0.189758	1.412565	742.141134	0.009798	0.009173
RS	17	0.209680	1.412565	782.044489	0.010325	0.009766
RS	18	0.230971	1.780894	654.104207	0.008636	0.008280
RS	19	0.253726	1.780894	690.265219	0.009113	0.008785
RS	20	0.278046	2.128192	609.747076	0.008050	0.007844
RS	21	0.304037	2.128192	643.879882	0.008501	0.008307
RS	22	0.331816	2.366537	611.368101	0.008071	0.007949
RS	23	0.361504	2.366537	645.425145	0.008521	0.008410
RS	24	0.393234	2.414900	667.264795	0.008809	0.008747
RS	25	0.427145	2.414900	703.414124	0.009287	0.009265
RS	26	0.463388	2.273974	786.343229	0.010381	0.010429
RS	27	0.502122	2.273974	826.474855	0.010911	0.011064
RS	28	0.543520	2.031052	970.305404	0.012810	0.013100
RS	29	0.587763	2.031052	1014.956619	0.013400	0.013868
RS	30	0.635049	1.775319	1210.636445	0.015983	0.016688
RS	31	0.685586	1.775319	1257.806967	0.016606	0.017558
RS	32	0.739597	1.556810	1483.969402	0.019591	0.020890
RS	33	0.797321	1.556810	1528.370131	0.020178	0.021771
RS	34	0.859014	1.398241	1743.992325	0.023024	0.025027
RS	35	0.924949	1.398241	1777.886624	0.023472	0.025757
RS	36	0.995417	1.305552	1931.154573	0.025495	0.028133
RS	37	1.070730	1.305552	1947.780017	0.025715	0.028549
RS	38	1.151221	1.273865	2003.785253	0.026454	0.029467
RS	39	1.237246	1.273865	2001.053456	0.026418	0.029500
RS	40	1.329185	1.292576	1961.308314	0.025893	0.028954
RS	41	1.427445	1.292576	1942.051378	0.025639	0.028656
RS	42	1.532461	1.348045	1837.431562	0.024258	0.027112
RS	43	1.644697	1.348045	1806.382643	0.023848	0.026595
RS	44	1.764649	1.424629	1674.975013	0.022113	0.024646
RS	45	1.892849	1.424629	1635.825712	0.021596	0.024006
RS	46	2.029863	1.506622	1505.441829	0.019875	0.022082
RS	47	2.176297	1.506622	1459.919752	0.019274	0.021370
RS	48	2.332798	1.580937	1343.666653	0.017739	0.019671
RS	49	2.500059	1.580937	1292.071179	0.017058	0.018899
RS	50	2.678820	1.638782	1192.405842	0.015742	0.017457
RS	51	2.869872	1.638782	1134.479155	0.014977	0.016616
RS	52	3.074058	1.676174	1048.392784	0.013841	0.015380
RS	53	3.292283	1.676174	984.083908	0.012992	0.014461
RS	54	3.525512	1.696738	905.197377	0.011950	0.013332
RS	55	3.774775	1.696738	835.650829	0.011032	0.012339
RS	56	4.041176	1.696738	763.702006	0.010082	0.011309
RS	57	4.325893	1.696738	690.459130	0.009115	0.010256
RS	58	4.630185	1.870374	564.651048	0.007455	0.008446
RS	59	4.955398	1.870374	507.701464	0.006703	0.007613
RS	60	5.302970	1.870374	451.086338	0.005955	0.006779
RS	61	5.674439	1.870374	395.708987	0.005224	0.005959
RS	62	6.071447	1.870374	342.431969	0.004521	0.005165
RS	63	6.495750	1.870374	1400.721444	0.018492	0.021156
PA	4+25*2+4+6 0.139206948 0.045526006 6.495749936 0.512158736 0.354874033 0.412821080 0.481429086 0.601687931 0.799491963 1.077308783 1.412565399 1.780894344 2.128191640 2.366536502 2.414900393 2.273973534 2.031051623 1.775318531 1.556809728 1.398240726 1.305552136 1.273865230 1.292576075 1.348044711 1.424628742 1.506622428 1.580937144 1.638782200 1.676174044 1.696737651 1.870374395
//
IT	4362
RD	16
LK	-530538.038701
QD	-255.428145 -> -232.827018
RI	0.0272685138
TR	0.137502	0.046010
MT	6.547440
MM	C_pi: 1.327250, n_recomb: 77594.300469
RS	0	0.000000	0.522754	985.761572	0.012704	0.001259
RS	1	0.006889	0.522754	1039.571982	0.013398	0.007976
RS	2	0.014252	0.522754	1095.303320	0.014116	0.012011
RS	3	0.022122	0.522754	1152.878793	0.014858	0.012212
RS	4	0.030534	0.359611	1755.288800	0.022621	0.017671
RS	5	0.039526	0.359611	1828.692727	0.023567	0.018115
RS	6	0.049137	0.418936	1635.781965	0.021081	0.016323
RS	7	0.059411	0.418936	1705.089634	0.021974	0.017355
RS	8	0.070392	0.484991	1535.524144	0.019789	0.015877
RS	9	0.082129	0.484991	1601.170938	0.020635	0.016936
RS	10	0.094675	0.602320	1345.704466	0.017343	0.014482
RS	11	0.108085	0.602320	1406.105561	0.018121	0.015504
RS	12	0.122419	0.798135	1110.472052	0.014311	0.012492
RS	13	0.137741	0.798135	1164.054610	0.015002	0.013358
RS	14	0.154117	1.076487	906.048185	0.011677	0.010592
RS	15	0.171622	1.076487	952.703601	0.012278	0.011313
RS	16	0.190333	1.416605	762.078292	0.009821	0.009204
RS	17	0.210333	1.416605	803.145530	0.010351	0.009801
RS	18	0.231710	1.796235	668.021127	0.008609	0.008262
RS	19	0.254560	1.796235	705.084951	0.009087	0.008769
RS	20	0.278984	2.160515	618.944884	0.007977	0.007778
RS	21	0.305090	2.160515	653.766667	0.008425	0.008239
RS	22	0.332995	2.415834	617.510460	0.007958	0.007842
RS	23	0.362821	2.415834	652.130838	0.008404	0.008298
RS	24	0.394703	2.472803	672.375561	0.008665	0.008606
RS	25	0.428781	2.472803	709.089377	0.009138	0.009116
RS	26	0.465206	2.328653	792.977801	0.010220	0.010263
RS	27	0.504140	2.328653	833.833071	0.010746	0.010886
RS	28	0.545756	2.075228	981.614328	0.012651	0.012920
RS	29	0.590239	2.075228	1027.298646	0.013239	0.013677
RS	30	0.637786	1.807706	1230.196277	0.015854	0.016517
RS	31	0.688609	1.807706	1278.774301	0.016480	0.017378
RS	32	0.742932	1.579308	1515.082291	0.019526	0.020758
RS	33	0.800998	1.579308	1561.141668	0.020119	0.021633
RS	34	0.863063	1.413771	1788.044279	0.023044	0.024956
RS	35	0.929404	1.413771	1823.496147	0.023500	0.025687
RS	36	1.000314	1.317048	1985.891051	0.025593	0.028127
RS	37	1.076110	1.317048	2003.570680	0.025821	0.028549
RS	38	1.157126	1.283886	2063.647320	0.026595	0.029504
RS	39	1.243723	1.283886	2061.321956	0.026565	0.029547
RS	40	1.336286	1.303254	2020.093685	0.026034	0.028997
RS	41	1.435225	1.303254	2000.785744	0.025785	0.028713
RS	42	1.540979	1.361056	1890.992336	0.024370	0.027140
RS	43	1.654018	1.361056	1859.736429	0.023967	0.026640
RS	44	1.774843	1.441058	1722.030656	0.022193	0.024656
RS	45	1.903992	1.441058	1682.703616	0.021686	0.024035
RS	46	2.042037	1.526825	1546.709539	0.019933	0.022085
RS	47	2.189592	1.526825	1501.058699	0.019345	0.021394
RS	48	2.347310	1.604554	1380.607152	0.017793	0.019682
RS	49	2.515894	1.604554	1328.842774	0.017126	0.018930
RS	50	2.696090	1.664934	1226.367803	0.015805	0.017487
RS	51	2.888699	1.664934	1168.095147	0.015054	0.016665
RS	52	3.094575	1.703763	1080.209648	0.013921	0.015437
RS	53	3.314634	1.703763	1015.234633	0.013084	0.014533
RS	54	3.549852	1.724761	935.037248	0.012050	0.013414
RS	55	3.801272	1.724761	864.394611	0.011140	0.012433
RS	56	4.070011	1.724761	791.118361	0.010196	0.011411
RS	57	4.357263	1.724761	716.334589	0.009232	0.010364
RS	58	4.664302	1.908547	584.658858	0.007535	0.008515
RS	59	4.992491	1.908547	526.858138	0.006790	0.007692
RS	60	5.343288	1.908547	469.201711	0.006047	0.006865
RS	61	5.718250	1.908547	412.614970	0.005318	0.006049
RS	62	6.119040	1.908547	357.989206	0.004614	0.005257
RS	63	6.547440	1.908547	1483.435063	0.019118	0.021811
PA	4+25*2+4+6 0.137501737 0.046009617 6.547439596 0.522753939 0.359610843 0.418935980 0.484990990 0.602319700 0.798135174 1.076486862 1.416604760 1.796235081 2.160515077 2.415834080 2.472803135 2.328652833 2.075227910 1.807705799 1.579308340 1.413770941 1.317047571 1.283885941 1.303253693 1.361056224 1.441058337 1.526825295 1.604553744 1.664933611 1.703762972 1.724760717 1.908547401
//
IT	4608
RD	17
LK	-530493.492323
QD	-244.005025 -> -222.969932
RI	0.0263600879
TR	0.135890	0.046481
MT	6.596294
MM	C_pi: 1.345359, n_recomb: 79401.698524
RS	0	0.000000	0.532309	991.803335	0.012491	0.001251
RS	1	0.006901	0.532309	1046.297054	0.013177	0.007916
RS	2	0.014278	0.532309	1102.776524	0.013889	0.011927
RS	3	0.022164	0.532309	1161.169728	0.014624	0.012120
RS	4	0.030595	0.364125	1778.569541	0.022400	0.017639
RS	5	0.039607	0.364125	1853.651354	0.023345	0.018066
RS	6	0.049241	0.425127	1655.138826	0.020845	0.016241
RS	7	0.059540	0.425127	1725.999393	0.021738	0.017254
RS	8	0.070550	0.488729	1565.787609	0.019720	0.015891
RS	9	0.082320	0.488729	1633.123165	0.020568	0.016940
RS	10	0.094901	0.603145	1381.473728	0.017399	0.014569
RS	11	0.108351	0.603145	1443.599114	0.018181	0.015590
RS	12	0.122730	0.796832	1143.572909	0.014402	0.012593
RS	13	0.138100	0.796832	1198.781180	0.015098	0.013466
RS	14	0.154531	1.075329	932.589128	0.011745	0.010668
RS	15	0.172096	1.075329	980.655315	0.012351	0.011395
RS	16	0.190873	1.419666	781.959439	0.009848	0.009238
RS	17	0.210946	1.419666	824.180448	0.010380	0.009839
RS	18	0.232405	1.809857	681.919306	0.008588	0.008249
RS	19	0.255344	1.809857	719.877458	0.009066	0.008757
RS	20	0.279866	2.190585	628.112159	0.007911	0.007719
RS	21	0.306080	2.190585	663.612218	0.008358	0.008179
RS	22	0.334103	2.462827	623.581113	0.007853	0.007743
RS	23	0.364060	2.462827	658.749107	0.008296	0.008195
RS	24	0.396085	2.528788	677.315832	0.008530	0.008474
RS	25	0.430319	2.528788	714.569956	0.008999	0.008977
RS	26	0.466916	2.381928	799.244863	0.010066	0.010105
RS	27	0.506039	2.381928	840.787831	0.010589	0.010718
RS	28	0.547861	2.118448	992.240238	0.012496	0.012748
RS	29	0.592570	2.118448	1038.910382	0.013084	0.013493
RS	30	0.640363	1.839485	1248.668045	0.015726	0.016351
RS	31	0.691455	1.839485	1298.603389	0.016355	0.017202
RS	32	0.746073	1.601440	1544.711293	0.019454	0.020625
RS	33	0.804460	1.601440	1592.392570	0.020055	0.021495
RS	34	0.866876	1.429090	1830.337274	0.023052	0.024881
RS	35	0.933600	1.429090	1867.338806	0.023518	0.025613
RS	36	1.004928	1.328395	2038.806770	0.025677	0.028115
RS	37	1.081178	1.328395	2057.564149	0.025913	0.028543
RS	38	1.162691	1.293736	2121.818984	0.026723	0.029533
RS	39	1.249828	1.293736	2119.944613	0.026699	0.029585
RS	40	1.342979	1.313668	2077.416961	0.026163	0.029035
RS	41	1.442558	1.313668	2058.110588	0.025920	0.028764
RS	42	1.549009	1.373657	1943.344402	0.024475	0.027166
RS	43	1.662806	1.373657	1911.932195	0.024079	0.026681
RS	44	1.784456	1.456907	1768.107164	0.022268	0.024666
RS	45	1.914501	1.456907	1728.646227	0.021771	0.024064
RS	46	2.053520	1.546273	1587.193214	0.019989	0.022089
RS	47	2.202133	1.546273	1541.449051	0.019413	0.021418
RS	48	2.361002	1.627253	1416.921254	0.017845	0.019693
RS	49	2.530834	1.627253	1365.016566	0.017191	0.018961
RS	50	2.712386	1.690028	1259.828770	0.015867	0.017517
RS	51	2.906467	1.690028	1201.235069	0.015129	0.016714
RS	52	3.113942	1.730186	1111.626868	0.014000	0.015492
RS	53	3.335734	1.730186	1046.010278	0.013174	0.014603
RS	54	3.572831	1.751523	964.575506	0.012148	0.013496
RS	55	3.826291	1.751523	892.860534	0.011245	0.012524
RS	56	4.097242	1.751523	818.284595	0.010306	0.011511
RS	57	4.386891	1.751523	741.990767	0.009345	0.010468
RS	58	4.696528	1.945154	604.469520	0.007613	0.008582
RS	59	5.027533	1.945154	545.840365	0.006874	0.007769
RS	60	5.381381	1.945154	487.169552	0.006136	0.006949
RS	61	5.759647	1.945154	429.403158	0.005408	0.006137
RS	62	6.164018	1.945154	373.459678	0.004703	0.005345
RS	63	6.596294	1.945154	1566.572094	0.019730	0.022451
PA	4+25*2+4+6 0.135890389 0.046480617 6.596293630 0.532309024 0.364125458 0.425126974 0.488729046 0.603144706 0.796832067 1.075328837 1.419666080 1.809857042 2.190584959 2.462826826 2.528787962 2.381928148 2.118447806 1.839484894 1.601440023 1.429090065 1.328395214 1.293736159 1.313667781 1.373657251 1.456906768 1.546272523 1.627252670 1.690027868 1.730186241 1.751522589 1.945154250
//
IT	4237
RD	18
LK	-530452.022461
QD	-233.370585 -> -213.765830
RI	0.0255471804
TR	0.134365	0.046939
MT	6.642559
MM	C_pi: 1.362817, n_recomb: 81169.011777
RS	0	0.000000	0.540960	998.752511	0.012305	0.001245
RS	1	0.006913	0.540960	1053.946892	0.012985	0.007864
RS	2	0.014303	0.540960	1111.188586	0.013690	0.011853
RS	3	0.022204	0.540960	1170.409765	0.014419	0.012043
RS	4	0.030652	0.368413	1801.265227	0.022192	0.017608
RS	5	0.039683	0.368413	1877.970726	0.023137	0.018022
RS	6	0.049339	0.431356	1672.741476	0.020608	0.016154
RS	7	0.059662	0.431356	1745.079216	0.021499	0.017150
RS	8	0.070699	0.492598	1594.207467	0.019641	0.015896
RS	9	0.082499	0.492598	1663.170194	0.020490	0.016936
RS	10	0.095115	0.604135	1415.938998	0.017444	0.014649
RS	11	0.108602	0.604135	1479.741120	0.018230	0.015668
RS	12	0.123022	0.795583	1176.036484	0.014489	0.012691
RS	13	0.138439	0.795583	1232.838507	0.015189	0.013569
RS	14	0.154921	1.073894	958.887515	0.011813	0.010743
RS	15	0.172543	1.073894	1008.346136	0.012423	0.011475
RS	16	0.191382	1.421892	801.758932	0.009878	0.009274
RS	17	0.211525	1.421892	845.122888	0.010412	0.009879
RS	18	0.233059	1.821940	695.782110	0.008572	0.008239
RS	19	0.256082	1.821940	734.625913	0.009051	0.008748
RS	20	0.280697	2.218596	637.233852	0.007851	0.007666
RS	21	0.307013	2.218596	673.401631	0.008296	0.008124
RS	22	0.335148	2.507672	629.573082	0.007756	0.007651
RS	23	0.365228	2.507672	665.273794	0.008196	0.008099
RS	24	0.397388	2.582957	682.093283	0.008403	0.008350
RS	25	0.431770	2.582957	719.865280	0.008869	0.008846
RS	26	0.468530	2.433884	805.165694	0.009920	0.009955
RS	27	0.507830	2.433884	847.362744	0.010439	0.010558
RS	28	0.549847	2.160761	1002.231342	0.012347	0.012583
RS	29	0.594768	2.160761	1049.842699	0.012934	0.013317
RS	30	0.642795	1.870671	1266.132006	0.015599	0.016189
RS	31	0.694141	1.870671	1317.376392	0.016230	0.017032
RS	32	0.749037	1.623209	1572.949374	0.019379	0.020492
RS	33	0.807728	1.623209	1622.215647	0.019986	0.021358
RS	34	0.870476	1.444191	1870.966914	0.023050	0.024802
RS	35	0.937561	1.444191	1909.507718	0.023525	0.025535
RS	36	1.009284	1.339587	2089.983019	0.025749	0.028096
RS	37	1.085964	1.339587	2109.837816	0.025993	0.028530
RS	38	1.167946	1.303413	2178.363005	0.026837	0.029555
RS	39	1.255594	1.303413	2176.979852	0.026820	0.029617
RS	40	1.349301	1.323824	2133.327722	0.026283	0.029069
RS	41	1.449486	1.323824	2114.070881	0.026045	0.028810
RS	42	1.556596	1.385869	1994.521197	0.024572	0.027189
RS	43	1.671110	1.385869	1962.999243	0.024184	0.026720
RS	44	1.793540	1.472209	1813.227002	0.022339	0.024675
RS	45	1.924433	1.472209	1773.672407	0.021852	0.024091
RS	46	2.064374	1.565014	1626.904312	0.020043	0.022094
RS	47	2.213989	1.565014	1581.099650	0.019479	0.021441
RS	48	2.373946	1.649095	1452.613012	0.017896	0.019706
RS	49	2.544961	1.649095	1400.594834	0.017255	0.018993
RS	50	2.727797	1.714139	1292.785596	0.015927	0.017548
RS	51	2.923272	1.714139	1233.894951	0.015202	0.016762
RS	52	3.132259	1.755529	1142.635943	0.014077	0.015548
RS	53	3.355693	1.755529	1076.402310	0.013261	0.014672
RS	54	3.594571	1.777120	993.800343	0.012244	0.013576
RS	55	3.849963	1.777120	921.037385	0.011347	0.012614
RS	56	4.123009	1.777120	845.189884	0.010413	0.011607
RS	57	4.414929	1.777120	767.417073	0.009455	0.010570
RS	58	4.727029	1.980298	624.078485	0.007689	0.008648
RS	59	5.060703	1.980298	564.643098	0.006956	0.007843
RS	60	5.417443	1.980298	504.984055	0.006221	0.007030
RS	61	5.798843	1.980298	446.066844	0.005496	0.006221
RS	62	6.206607	1.980298	388.835761	0.004790	0.005431
RS	63	6.642559	1.980298	1650.043984	0.020328	0.023079
PA	4+25*2+4+6 0.134364665 0.046939161 6.642558699 0.540959751 0.368413389 0.431356143 0.492597696 0.604135494 0.795583141 1.073894144 1.421891890 1.821940004 2.218595674 2.507671805 2.582957017 2.433883811 2.160761163 1.870671420 1.623208713 1.444190847 1.339586940 1.303413338 1.323824322 1.385868945 1.472209085 1.565013728 1.649095227 1.714138635 1.755529116 1.777119525 1.980297936
//
IT	5038
RD	19
LK	-530413.363476
QD	-223.451136 -> -205.155976
RI	0.0248148890
TR	0.132918	0.047386
MT	6.686418
MM	C_pi: 1.379663, n_recomb: 82897.460143
RS	0	0.000000	0.548822	1006.405113	0.012140	0.001239
RS	1	0.006924	0.548822	1062.312077	0.012815	0.007818
RS	2	0.014327	0.548822	1120.325149	0.013515	0.011789
RS	3	0.022242	0.548822	1180.380211	0.014239	0.011979
RS	4	0.030706	0.372474	1823.486453	0.021997	0.017577
RS	5	0.039755	0.372474	1901.766272	0.022941	0.017981
RS	6	0.049431	0.437592	1688.819527	0.020372	0.016062
RS	7	0.059778	0.437592	1762.563415	0.021262	0.017042
RS	8	0.070840	0.496572	1620.914195	0.019553	0.015894
RS	9	0.082668	0.496572	1691.444773	0.020404	0.016924
RS	10	0.095315	0.605265	1449.165266	0.017481	0.014722
RS	11	0.108838	0.605265	1514.598302	0.018271	0.015739
RS	12	0.123298	0.794393	1207.862800	0.014571	0.012786
RS	13	0.138758	0.794393	1266.226907	0.015275	0.013668
RS	14	0.155288	1.072241	984.923837	0.011881	0.010818
RS	15	0.172964	1.072241	1035.756044	0.012494	0.011555
RS	16	0.191863	1.423389	821.463426	0.009909	0.009312
RS	17	0.212070	1.423389	865.959194	0.010446	0.009921
RS	18	0.233677	1.832674	709.583440	0.008560	0.008233
RS	19	0.256779	1.832674	749.303510	0.009039	0.008744
RS	20	0.281481	2.244737	646.293446	0.007796	0.007617
RS	21	0.307894	2.244737	683.118304	0.008241	0.008073
RS	22	0.336135	2.550509	635.482068	0.007666	0.007565
RS	23	0.366331	2.550509	671.701354	0.008103	0.008009
RS	24	0.398618	2.635420	686.711138	0.008284	0.008232
RS	25	0.433140	2.635420	724.979935	0.008746	0.008722
RS	26	0.470053	2.484577	810.766488	0.009780	0.009812
RS	27	0.509521	2.484577	853.586325	0.010297	0.010407
RS	28	0.551722	2.202213	1011.631187	0.012203	0.012424
RS	29	0.596845	2.202213	1060.141607	0.012789	0.013149
RS	30	0.645092	1.901281	1282.660097	0.015473	0.016031
RS	31	0.696679	1.901281	1335.167146	0.016106	0.016866
RS	32	0.751838	1.644612	1599.888617	0.019300	0.020361
RS	33	0.810816	1.644612	1650.703079	0.019913	0.021223
RS	34	0.873878	1.459065	1910.026388	0.023041	0.024721
RS	35	0.941305	1.459065	1950.094018	0.023524	0.025455
RS	36	1.013401	1.350607	2139.511688	0.025809	0.028073
RS	37	1.090489	1.350607	2160.479597	0.026062	0.028512
RS	38	1.172914	1.312906	2233.354242	0.026941	0.029573
RS	39	1.261046	1.312906	2232.497837	0.026931	0.029644
RS	40	1.355280	1.333720	2187.885219	0.026393	0.029098
RS	41	1.456038	1.333720	2168.720940	0.026161	0.028851
RS	42	1.563772	1.397701	2044.564947	0.024664	0.027211
RS	43	1.678965	1.397701	2012.975306	0.024283	0.026756
RS	44	1.802134	1.486988	1857.419207	0.022406	0.024685
RS	45	1.933830	1.486988	1817.807348	0.021928	0.024117
RS	46	2.074645	1.583084	1665.859558	0.020095	0.022099
RS	47	2.225209	1.583084	1620.024396	0.019543	0.021464
RS	48	2.386198	1.670131	1487.687871	0.017946	0.019719
RS	49	2.558333	1.670131	1435.581464	0.017318	0.019024
RS	50	2.742386	1.737326	1325.237351	0.015986	0.017580
RS	51	2.939182	1.737326	1266.073128	0.015273	0.016809
RS	52	3.149603	1.779858	1173.233598	0.014153	0.015602
RS	53	3.374593	1.779858	1106.406941	0.013347	0.014740
RS	54	3.615161	1.801625	1022.705690	0.012337	0.013654
RS	55	3.872385	1.801625	948.918912	0.011447	0.012701
RS	56	4.147418	1.801625	871.827654	0.010517	0.011702
RS	57	4.441493	1.801625	792.606519	0.009561	0.010669
RS	58	4.755929	2.014063	643.482133	0.007762	0.008713
RS	59	5.092135	2.014063	583.262250	0.007036	0.007916
RS	60	5.451619	2.014063	522.640437	0.006305	0.007108
RS	61	5.835992	2.014063	462.600427	0.005580	0.006303
RS	62	6.246977	2.014063	404.111022	0.004875	0.005515
RS	63	6.686418	2.014063	1733.773356	0.020915	0.023693
PA	4+25*2+4+6 0.132917874 0.047385644 6.686417948 0.548822059 0.372474426 0.437592356 0.496572251 0.605265034 0.794393457 1.072241173 1.423388938 1.832673641 2.244736602 2.550508691 2.635420375 2.484576764 2.202213448 1.901281486 1.644612307 1.459064866 1.350606911 1.312906372 1.333720407 1.397701174 1.486987674 1.583084334 1.670130873 1.737326054 1.779857798 1.801624964 2.014062661
//
IT	4983
RD	20
LK	-530377.278937
QD	-214.181342 -> -197.087910
RI	0.0241522798
TR	0.131544	0.047820
MT	6.728045
MM	C_pi: 1.395929, n_recomb: 84587.942188
RS	0	0.000000	0.555982	1014.620241	0.011995	0.001235
RS	1	0.006934	0.555982	1071.248116	0.012664	0.007777
RS	2	0.014349	0.555982	1130.038490	0.013359	0.011733
RS	3	0.022278	0.555982	1190.930548	0.014079	0.011925
RS	4	0.030756	0.376308	1845.328672	0.021816	0.017548
RS	5	0.039823	0.376308	1925.137656	0.022759	0.017945
RS	6	0.049518	0.443819	1703.529269	0.020139	0.015968
RS	7	0.059886	0.443819	1778.611827	0.021027	0.016933
RS	8	0.070973	0.500620	1646.058947	0.019460	0.015884
RS	9	0.082828	0.500620	1718.100653	0.020311	0.016905
RS	10	0.095505	0.606514	1481.197561	0.017511	0.014789
RS	11	0.109061	0.606514	1548.216823	0.018303	0.015803
RS	12	0.123558	0.793268	1239.044275	0.014648	0.012877
RS	13	0.139059	0.793268	1298.938767	0.015356	0.013763
RS	14	0.155636	1.070415	1010.679844	0.011948	0.010892
RS	15	0.173361	1.070415	1062.866253	0.012565	0.011634
RS	16	0.192316	1.424260	841.051060	0.009943	0.009351
RS	17	0.212586	1.424260	886.666786	0.010482	0.009964
RS	18	0.234260	1.842180	723.314676	0.008551	0.008230
RS	19	0.257438	1.842180	763.901556	0.009031	0.008742
RS	20	0.282223	2.269148	655.282316	0.007747	0.007572
RS	21	0.308726	2.269148	692.753747	0.008190	0.008028
RS	22	0.337067	2.591484	641.296718	0.007581	0.007484
RS	23	0.367373	2.591484	678.020708	0.008016	0.007925
RS	24	0.399781	2.686260	691.174083	0.008171	0.008121
RS	25	0.434436	2.686260	729.919830	0.008629	0.008605
RS	26	0.471493	2.534061	816.065923	0.009648	0.009676
RS	27	0.511121	2.534061	859.479106	0.010161	0.010262
RS	28	0.553496	2.242814	1020.488102	0.012064	0.012271
RS	29	0.598809	2.242814	1069.857821	0.012648	0.012986
RS	30	0.647265	1.931325	1298.313265	0.015349	0.015877
RS	31	0.699080	1.931325	1352.038156	0.015984	0.016704
RS	32	0.754488	1.665650	1625.603184	0.019218	0.020230
RS	33	0.813738	1.665650	1677.928933	0.019837	0.021089
RS	34	0.877097	1.473700	1947.598354	0.023025	0.024637
RS	35	0.944849	1.473700	1989.178056	0.023516	0.025373
RS	36	1.017299	1.361448	2187.455242	0.025860	0.028045
RS	37	1.094772	1.361448	2209.548579	0.026121	0.028490
RS	38	1.177618	1.322211	2286.842539	0.027035	0.029585
RS	39	1.266208	1.322211	2286.544425	0.027032	0.029665
RS	40	1.360941	1.343361	2241.122087	0.026495	0.029124
RS	41	1.462242	1.343361	2222.089696	0.026270	0.028889
RS	42	1.570568	1.409168	2093.498943	0.024749	0.027230
RS	43	1.686406	1.409168	2061.880112	0.024376	0.026789
RS	44	1.810275	1.501269	1900.694549	0.022470	0.024693
RS	45	1.942733	1.501269	1861.059166	0.022001	0.024142
RS	46	2.084377	1.600521	1704.063088	0.020145	0.022105
RS	47	2.235841	1.600521	1658.225420	0.019604	0.021487
RS	48	2.397808	1.690406	1522.144143	0.017995	0.019733
RS	49	2.571007	1.690406	1469.973492	0.017378	0.019054
RS	50	2.756214	1.759645	1357.177609	0.016045	0.017611
RS	51	2.954264	1.759645	1297.762568	0.015342	0.016855
RS	52	3.166047	1.803238	1203.408500	0.014227	0.015656
RS	53	3.392514	1.803238	1136.013039	0.013430	0.014807
RS	54	3.634685	1.825114	1051.277560	0.012428	0.013731
RS	55	3.893649	1.825114	976.491970	0.011544	0.012787
RS	56	4.170568	1.825114	898.185467	0.010618	0.011794
RS	57	4.466689	1.825114	817.547269	0.009665	0.010765
RS	58	4.783344	2.046529	662.674905	0.007834	0.008776
RS	59	5.121955	2.046529	601.692025	0.007113	0.007987
RS	60	5.484045	2.046529	540.132468	0.006385	0.007185
RS	61	5.871243	2.046529	478.997136	0.005663	0.006383
RS	62	6.285289	2.046529	419.278127	0.004957	0.005596
RS	63	6.728045	2.046529	1817.681748	0.021489	0.024295
PA	4+25*2+4+6 0.131543943 0.047820399 6.728044817 0.555981842 0.376307597 0.443818779 0.500620312 0.606514078 0.793268432 1.070414865 1.424260420 1.842179783 2.269147547 2.591484289 2.686260070 2.534060923 2.242814407 1.931325358 1.665650467 1.473699680 1.361448336 1.322210616 1.343360878 1.409167558 1.501269378 1.600521155 1.690405923 1.759645389 1.803237956 1.825113976 2.046528904
//
IT	4499
RD	21
LK	-530343.558136
QD	-205.504417 -> -189.515965
RI	0.0235485822
TR	0.130237	0.048244
MT	6.767634
MM	C_pi: 1.411654, n_recomb: 86241.451467
RS	0	0.000000	0.562544	1023.231180	0.011865	0.001231
RS	1	0.006944	0.562544	1080.583186	0.012530	0.007741
RS	2	0.014370	0.562544	1140.151986	0.013220	0.011683
RS	3	0.022311	0.562544	1201.879742	0.013936	0.011880
RS	4	0.030804	0.379917	1866.865036	0.021647	0.017522
RS	5	0.039887	0.379917	1948.162087	0.022590	0.017914
RS	6	0.049601	0.450017	1717.034868	0.019910	0.015871
RS	7	0.059989	0.450017	1793.392916	0.020795	0.016824
RS	8	0.071098	0.504720	1669.772280	0.019362	0.015869
RS	9	0.082979	0.504720	1743.271105	0.020214	0.016880
RS	10	0.095685	0.607858	1512.108415	0.017533	0.014849
RS	11	0.109273	0.607858	1580.671219	0.018328	0.015860
RS	12	0.123804	0.792199	1269.602387	0.014721	0.012965
RS	13	0.139345	0.792199	1330.996538	0.015433	0.013854
RS	14	0.155964	1.068452	1036.145536	0.012014	0.010966
RS	15	0.173738	1.068452	1089.666651	0.012635	0.011711
RS	16	0.192746	1.424593	860.508413	0.009978	0.009392
RS	17	0.213074	1.424593	907.231949	0.010520	0.010008
RS	18	0.234813	1.850599	736.959793	0.008545	0.008230
RS	19	0.258062	1.850599	778.403695	0.009026	0.008742
RS	20	0.282925	2.291963	664.195128	0.007702	0.007531
RS	21	0.309514	2.291963	702.302921	0.008143	0.007986
RS	22	0.337950	2.630715	647.016115	0.007502	0.007408
RS	23	0.368361	2.630715	684.231648	0.007934	0.007846
RS	24	0.400883	2.735570	695.486492	0.008064	0.008016
RS	25	0.435663	2.735570	734.690520	0.008519	0.008495
RS	26	0.472859	2.582390	821.085096	0.009521	0.009546
RS	27	0.512637	2.582390	865.064137	0.010031	0.010125
RS	28	0.555177	2.282611	1028.835607	0.011930	0.012123
RS	29	0.600671	2.282611	1079.026983	0.012512	0.012831
RS	30	0.649325	1.960824	1313.149735	0.015226	0.015728
RS	31	0.701356	1.960824	1368.049454	0.015863	0.016548
RS	32	0.757001	1.686333	1650.164752	0.019134	0.020101
RS	33	0.816510	1.686333	1703.965277	0.019758	0.020956
RS	34	0.880150	1.488098	1983.758356	0.023002	0.024553
RS	35	0.948210	1.488098	2026.833935	0.023502	0.025289
RS	36	1.020996	1.372109	2233.886369	0.025903	0.028013
RS	37	1.098836	1.372109	2257.114399	0.026172	0.028464
RS	38	1.182081	1.331329	2338.884826	0.027120	0.029593
RS	39	1.271106	1.331329	2339.172971	0.027124	0.029682
RS	40	1.366313	1.352755	2293.081860	0.026589	0.029147
RS	41	1.468131	1.352755	2274.217000	0.026370	0.028922
RS	42	1.577019	1.420288	2141.353555	0.024830	0.027248
RS	43	1.693469	1.420288	2109.740707	0.024463	0.026820
RS	44	1.818004	1.515083	1943.074834	0.022531	0.024702
RS	45	1.951186	1.515083	1903.446671	0.022071	0.024165
RS	46	2.093617	1.617364	1741.526549	0.020194	0.022111
RS	47	2.245938	1.617364	1695.712200	0.019662	0.021509
RS	48	2.408835	1.709972	1555.984860	0.018042	0.019747
RS	49	2.583044	1.709972	1503.772684	0.017437	0.019084
RS	50	2.769350	1.781158	1388.603660	0.016101	0.017642
RS	51	2.968592	1.781158	1328.959980	0.015410	0.016901
RS	52	3.181669	1.825738	1233.154834	0.014299	0.015709
RS	53	3.409542	1.825738	1165.214568	0.013511	0.014871
RS	54	3.653238	1.847660	1079.508496	0.012517	0.013807
RS	55	3.913856	1.847660	1003.749050	0.011639	0.012870
RS	56	4.192571	1.847660	924.255656	0.010717	0.011883
RS	57	4.490639	1.847660	842.231423	0.009766	0.010859
RS	58	4.809404	2.077785	681.651554	0.007904	0.008837
RS	59	5.150304	2.077785	619.927004	0.007188	0.008056
RS	60	5.514876	2.077785	557.454364	0.006464	0.007259
RS	61	5.904762	2.077785	495.250708	0.005743	0.006461
RS	62	6.321722	2.077785	434.330310	0.005036	0.005675
RS	63	6.767634	2.077785	1901.695233	0.022051	0.024885
PA	4+25*2+4+6 0.130236863 0.048243557 6.767634181 0.562544444 0.379917161 0.450017189 0.504719515 0.607858174 0.792199469 1.068452325 1.424593199 1.850599436 2.291962892 2.630714565 2.735569928 2.582390070 2.282611050 1.960823593 1.686333376 1.488098305 1.372109320 1.331328606 1.352754995 1.420287551 1.515082812 1.617364237 1.709971941 1.781158054 1.825738103 1.847660376 2.077784513
//
IT	3855
RD	22
LK	-530312.011335
QD	-197.370076 -> -182.399576
RI	0.0229982063
TR	0.128992	0.048655
MT	6.805326
MM	C_pi: 1.426863, n_recomb: 87858.758246
RS	0	0.000000	0.568552	1032.185189	0.011748	0.001228
RS	1	0.006953	0.568552	1090.263711	0.012409	0.007709
RS	2	0.014390	0.568552	1150.611429	0.013096	0.011638
RS	3	0.022343	0.568552	1213.173190	0.013808	0.011841
RS	4	0.030850	0.383298	1888.191557	0.021491	0.017499
RS	5	0.039948	0.383298	1970.939343	0.022433	0.017888
RS	6	0.049679	0.456167	1729.482079	0.019685	0.015774
RS	7	0.060086	0.456167	1807.056077	0.020568	0.016714
RS	8	0.071217	0.508856	1692.138061	0.019260	0.015850
RS	9	0.083122	0.508856	1767.041433	0.020112	0.016852
RS	10	0.095855	0.609294	1541.906947	0.017550	0.014905
RS	11	0.109473	0.609294	1611.970844	0.018347	0.015912
RS	12	0.124038	0.791197	1299.516774	0.014791	0.013049
RS	13	0.139615	0.791197	1362.379405	0.015506	0.013941
RS	14	0.156276	1.066388	1061.300818	0.012080	0.011038
RS	15	0.174095	1.066388	1116.136502	0.012704	0.011787
RS	16	0.193153	1.424478	879.807417	0.010014	0.009433
RS	17	0.213536	1.424478	927.625588	0.010558	0.010052
RS	18	0.235337	1.858051	750.501626	0.008542	0.008231
RS	19	0.258653	1.858051	792.792219	0.009023	0.008745
RS	20	0.283591	2.313349	673.009368	0.007660	0.007494
RS	21	0.310262	2.313349	711.742669	0.008101	0.007947
RS	22	0.338788	2.668325	652.630340	0.007428	0.007337
RS	23	0.369297	2.668325	690.324382	0.007857	0.007772
RS	24	0.401928	2.783443	699.645803	0.007963	0.007916
RS	25	0.436828	2.783443	739.290121	0.008415	0.008390
RS	26	0.474154	2.629616	825.836448	0.009400	0.009422
RS	27	0.514076	2.629616	870.355265	0.009906	0.009993
RS	28	0.556773	2.321629	1036.704376	0.011800	0.011982
RS	29	0.602439	2.321629	1087.681564	0.012380	0.012681
RS	30	0.651280	1.989790	1327.216312	0.015106	0.015582
RS	31	0.703518	1.989790	1383.249239	0.015744	0.016396
RS	32	0.759387	1.706658	1673.639031	0.019049	0.019974
RS	33	0.819141	1.706658	1728.877912	0.019678	0.020826
RS	34	0.883050	1.502257	2018.569583	0.022975	0.024467
RS	35	0.951402	1.502257	2063.123229	0.023482	0.025205
RS	36	1.024508	1.382586	2278.859981	0.025938	0.027978
RS	37	1.102696	1.382586	2303.229095	0.026215	0.028435
RS	38	1.186321	1.340257	2389.526461	0.027197	0.029598
RS	39	1.275760	1.340257	2390.425244	0.027208	0.029695
RS	40	1.371418	1.361906	2343.795503	0.026677	0.029167
RS	41	1.473727	1.361906	2325.130341	0.026464	0.028953
RS	42	1.583150	1.431074	2188.147077	0.024905	0.027264
RS	43	1.700181	1.431074	2156.572420	0.024546	0.026849
RS	44	1.825350	1.528450	1984.569580	0.022588	0.024710
RS	45	1.959221	1.528450	1944.976996	0.022138	0.024188
RS	46	2.102401	1.633645	1778.251938	0.020240	0.022118
RS	47	2.255536	1.633645	1732.485091	0.019719	0.021531
RS	48	2.419319	1.728868	1589.207008	0.018088	0.019762
RS	49	2.594490	1.728868	1536.974996	0.017494	0.019114
RS	50	2.781841	1.801911	1419.508176	0.016157	0.017673
RS	51	2.982218	1.801911	1359.657611	0.015475	0.016946
RS	52	3.196528	1.847410	1262.463627	0.014369	0.015761
RS	53	3.425739	1.847410	1194.002367	0.013590	0.014935
RS	54	3.670888	1.869325	1107.385856	0.012604	0.013880
RS	55	3.933082	1.869325	1030.678050	0.011731	0.012951
RS	56	4.213506	1.869325	950.026577	0.010813	0.011970
RS	57	4.513429	1.869325	866.647746	0.009864	0.010950
RS	58	4.834205	2.107900	700.405174	0.007972	0.008897
RS	59	5.177286	2.107900	637.960318	0.007261	0.008122
RS	60	5.544221	2.107900	574.599141	0.006540	0.007331
RS	61	5.936670	2.107900	511.353953	0.005820	0.006536
RS	62	6.356406	2.107900	449.260142	0.005113	0.005751
RS	63	6.805326	2.107900	1985.741928	0.022602	0.025462
PA	4+25*2+4+6 0.128991807 0.048655473 6.805326236 0.568552262 0.383297762 0.456167193 0.508856134 0.609293798 0.791197298 1.066387921 1.424477718 1.858050714 2.313349170 2.668325287 2.783443497 2.629615938 2.321629223 1.989789693 1.706657970 1.502257276 1.382585535 1.340256812 1.361905910 1.431073538 1.528449540 1.633644678 1.728868126 1.801911246 1.847410316 1.869324981 2.107899926
//
IT	3916
RD	23
LK	-530282.467737
QD	-189.733181 -> -175.702111
RI	0.0224914420
TR	0.127804	0.049056
MT	6.841260
MM	C_pi: 1.441590, n_recomb: 89441.052173
RS	0	0.000000	0.574112	1041.320656	0.011643	0.001225
RS	1	0.006962	0.574112	1100.122403	0.012300	0.007680
RS	2	0.014409	0.574112	1161.244065	0.012983	0.011599
RS	3	0.022374	0.574112	1224.632952	0.013692	0.011809
RS	4	0.030893	0.386465	1909.318188	0.021347	0.017479
RS	5	0.040006	0.386465	1993.482104	0.022288	0.017866
RS	6	0.049753	0.462263	1740.980099	0.019465	0.015677
RS	7	0.060179	0.462263	1819.714278	0.020345	0.016605
RS	8	0.071330	0.513014	1713.274471	0.019155	0.015826
RS	9	0.083258	0.513014	1789.532713	0.020008	0.016819
RS	10	0.096016	0.610803	1570.665249	0.017561	0.014955
RS	11	0.109663	0.610803	1642.189955	0.018361	0.015959
RS	12	0.124259	0.790257	1328.810901	0.014857	0.013131
RS	13	0.139872	0.790257	1393.111983	0.015576	0.014025
RS	14	0.156572	1.064242	1086.150433	0.012144	0.011110
RS	15	0.174434	1.064242	1142.281018	0.012771	0.011862
RS	16	0.193540	1.423967	898.950120	0.010051	0.009475
RS	17	0.213976	1.423967	947.850081	0.010597	0.010097
RS	18	0.235834	1.864628	763.938698	0.008541	0.008235
RS	19	0.259215	1.864628	807.065899	0.009023	0.008750
RS	20	0.284223	2.333403	681.729168	0.007622	0.007459
RS	21	0.310973	2.333403	721.077741	0.008062	0.007912
RS	22	0.339584	2.704404	658.145613	0.007358	0.007270
RS	23	0.370188	2.704404	696.306021	0.007785	0.007702
RS	24	0.402922	2.829942	703.664710	0.007867	0.007822
RS	25	0.437935	2.829942	743.732688	0.008315	0.008290
RS	26	0.475385	2.675789	830.340260	0.009284	0.009304
RS	27	0.515443	2.675789	875.374558	0.009787	0.009868
RS	28	0.558290	2.359897	1044.132734	0.011674	0.011845
RS	29	0.604119	2.359897	1095.862118	0.012252	0.012537
RS	30	0.653139	2.018239	1340.570350	0.014988	0.015441
RS	31	0.705572	2.018239	1397.696862	0.015627	0.016248
RS	32	0.761656	1.726631	1696.098344	0.018963	0.019849
RS	33	0.821643	1.726631	1752.740041	0.019597	0.020697
RS	34	0.885807	1.516176	2052.114321	0.022944	0.024380
RS	35	0.954439	1.516176	2098.127349	0.023458	0.025120
RS	36	1.027848	1.392873	2322.458021	0.025966	0.027941
RS	37	1.106368	1.392873	2347.972071	0.026252	0.028403
RS	38	1.190354	1.348995	2438.835036	0.027268	0.029599
RS	39	1.280187	1.348995	2440.365671	0.027285	0.029705
RS	40	1.376275	1.370817	2393.321556	0.026759	0.029184
RS	41	1.479052	1.370817	2374.884579	0.026553	0.028980
RS	42	1.588984	1.441536	2233.926133	0.024977	0.027279
RS	43	1.706570	1.441536	2202.418266	0.024624	0.026877
RS	44	1.832342	1.541389	2025.211561	0.022643	0.024718
RS	45	1.966870	1.541389	1985.679984	0.022201	0.024209
RS	46	2.110763	1.649391	1814.261571	0.020284	0.022124
RS	47	2.264675	1.649391	1768.564151	0.019774	0.021552
RS	48	2.429302	1.747131	1621.825698	0.018133	0.019776
RS	49	2.605390	1.747131	1569.593770	0.017549	0.019142
RS	50	2.793737	1.821949	1449.899544	0.016211	0.017704
RS	51	2.995196	1.821949	1389.862604	0.015539	0.016989
RS	52	3.210681	1.868305	1291.338365	0.014438	0.015812
RS	53	3.441168	1.868305	1222.379045	0.013667	0.014996
RS	54	3.687701	1.890166	1134.908184	0.012689	0.013952
RS	55	3.951398	1.890166	1057.277203	0.011821	0.013031
RS	56	4.233453	1.890166	975.496058	0.010907	0.012055
RS	57	4.535144	1.890166	890.793592	0.009960	0.011039
RS	58	4.857839	2.136941	718.936141	0.008038	0.008955
RS	59	5.203000	2.136941	655.791612	0.007332	0.008188
RS	60	5.572190	2.136941	591.565583	0.006614	0.007401
RS	61	5.967083	2.136941	527.304730	0.005896	0.006609
RS	62	6.389469	2.136941	464.064575	0.005188	0.005825
RS	63	6.841260	2.136941	2069.767725	0.023141	0.026028
PA	4+25*2+4+6 0.127804263 0.049056416 6.841260102 0.574111850 0.386465360 0.462263038 0.513014191 0.610802722 0.790256758 1.064242333 1.423966927 1.864628286 2.333403361 2.704404232 2.829942349 2.675789500 2.359897350 2.018238682 1.726631013 1.516175608 1.392872755 1.348995490 1.370817077 1.441535585 1.541389402 1.649391419 1.747130806 1.821949074 1.868305153 1.890166065 2.136941379
//
IT	4372
RD	24
LK	-530254.773614
QD	-182.553319 -> -169.390617
RI	0.0220248333
TR	0.126670	0.049446
MT	6.875601
MM	C_pi: 1.455861, n_recomb: 90988.904860
RS	0	0.000000	0.579257	1050.603055	0.011546	0.001223
RS	1	0.006970	0.579257	1110.124248	0.012201	0.007654
RS	2	0.014426	0.579257	1172.014527	0.012881	0.011563
RS	3	0.022402	0.579257	1236.223464	0.013587	0.011781
RS	4	0.030934	0.389418	1930.314238	0.021215	0.017462
RS	5	0.040061	0.389418	2015.862831	0.022155	0.017848
RS	6	0.049823	0.468295	1751.623465	0.019251	0.015579
RS	7	0.060266	0.468295	1831.465113	0.020128	0.016497
RS	8	0.071437	0.517181	1733.265367	0.019049	0.015798
RS	9	0.083387	0.517181	1810.830614	0.019902	0.016783
RS	10	0.096170	0.612377	1598.410342	0.017567	0.015001
RS	11	0.109843	0.612377	1671.356334	0.018369	0.016000
RS	12	0.124470	0.789386	1357.469395	0.014919	0.013209
RS	13	0.140116	0.789386	1423.178699	0.015641	0.014104
RS	14	0.156853	1.062042	1110.677436	0.012207	0.011180
RS	15	0.174757	1.062042	1168.082824	0.012838	0.011936
RS	16	0.193908	1.423113	917.925552	0.010088	0.009517
RS	17	0.214394	1.423113	967.894163	0.010637	0.010142
RS	18	0.236308	1.870411	777.264224	0.008542	0.008240
RS	19	0.259750	1.870411	821.217865	0.009025	0.008756
RS	20	0.284826	2.352215	690.351127	0.007587	0.007428
RS	21	0.311649	2.352215	730.304914	0.008026	0.007879
RS	22	0.340342	2.739051	663.556513	0.007293	0.007206
RS	23	0.371035	2.739051	702.171387	0.007717	0.007636
RS	24	0.403868	2.875133	707.545295	0.007776	0.007731
RS	25	0.438989	2.875133	748.021068	0.008221	0.008195
RS	26	0.476558	2.720949	834.609606	0.009173	0.009190
RS	27	0.516746	2.720949	880.136409	0.009673	0.009748
RS	28	0.559735	2.397439	1051.146245	0.011552	0.011714
RS	29	0.605721	2.397439	1103.595810	0.012129	0.012398
RS	30	0.654911	2.046184	1353.251655	0.014873	0.015303
RS	31	0.707531	2.046184	1411.433446	0.015512	0.016104
RS	32	0.763818	1.746264	1717.587523	0.018877	0.019726
RS	33	0.824029	1.746264	1775.596740	0.019514	0.020571
RS	34	0.888437	1.529862	2084.437188	0.022909	0.024294
RS	35	0.957334	1.529862	2131.889791	0.023430	0.025035
RS	36	1.031033	1.402978	2364.717837	0.025989	0.027902
RS	37	1.109869	1.402978	2391.378540	0.026282	0.028369
RS	38	1.194201	1.357552	2486.839063	0.027331	0.029598
RS	39	1.284410	1.357552	2489.020117	0.027355	0.029712
RS	40	1.380908	1.379504	2441.673573	0.026835	0.029199
RS	41	1.484131	1.379504	2423.491055	0.026635	0.029006
RS	42	1.594550	1.451696	2278.696224	0.025044	0.027293
RS	43	1.712665	1.451696	2247.281891	0.024698	0.026902
RS	44	1.839013	1.553934	2064.999809	0.022695	0.024725
RS	45	1.974168	1.553934	2025.553337	0.022262	0.024230
RS	46	2.118744	1.664642	1849.553055	0.020327	0.022131
RS	47	2.273397	1.664642	1803.945815	0.019826	0.021572
RS	48	2.438830	1.764808	1653.831576	0.018176	0.019791
RS	49	2.615794	1.764808	1601.619377	0.017602	0.019170
RS	50	2.805093	1.841325	1479.767489	0.016263	0.017733
RS	51	3.007586	1.841325	1419.564620	0.015602	0.017031
RS	52	3.224194	1.888486	1319.764517	0.014505	0.015862
RS	53	3.455901	1.888486	1250.330784	0.013742	0.015056
RS	54	3.703758	1.910249	1162.062528	0.012771	0.014023
RS	55	3.968891	1.910249	1083.534159	0.011908	0.013108
RS	56	4.252504	1.910249	1000.652277	0.010998	0.012138
RS	57	4.555887	1.910249	914.657611	0.010052	0.011125
RS	58	4.880416	2.164987	737.236490	0.008102	0.009012
RS	59	5.227566	2.164987	673.413195	0.007401	0.008251
RS	60	5.598913	2.164987	608.346127	0.006686	0.007469
RS	61	5.996144	2.164987	543.095512	0.005969	0.006680
RS	62	6.421063	2.164987	478.736066	0.005261	0.005898
RS	63	6.875601	2.164987	2153.703744	0.023670	0.026583
PA	4+25*2+4+6 0.126669610 0.049446453 6.875600935 0.579256582 0.389418302 0.468294946 0.517180631 0.612377238 0.789386107 1.062042450 1.423112745 1.870411149 2.352214993 2.739051013 2.875133469 2.720948628 2.397439167 2.046183536 1.746264151 1.529861590 1.402978072 1.357552500 1.379503845 1.451696403 1.553933874 1.664641678 1.764808289 1.841325319 1.888486085 1.910248976 2.164987466
//
IT	3816
RD	25
LK	-530228.789072
QD	-175.794994 -> -163.436199
RI	0.0215922222
TR	0.125585	0.049826
MT	6.908413
MM	C_pi: 1.469696, n_recomb: 92503.458839
RS	0	0.000000	0.584058	1059.932370	0.011458	0.001221
RS	1	0.006978	0.584058	1120.165607	0.012109	0.007631
RS	2	0.014443	0.584058	1182.815675	0.012787	0.011530
RS	3	0.022430	0.584058	1247.834251	0.013490	0.011757
RS	4	0.030973	0.392169	1951.186569	0.021093	0.017449
RS	5	0.040113	0.392169	2038.090365	0.022033	0.017835
RS	6	0.049890	0.474252	1761.520472	0.019043	0.015482
RS	7	0.060350	0.474252	1842.420482	0.019917	0.016391
RS	8	0.071540	0.521345	1752.198437	0.018942	0.015768
RS	9	0.083510	0.521345	1831.024973	0.019794	0.016744
RS	10	0.096316	0.614001	1625.206051	0.017569	0.015042
RS	11	0.110015	0.614001	1699.535517	0.018373	0.016037
RS	12	0.124671	0.788569	1385.528413	0.014978	0.013283
RS	13	0.140349	0.788569	1452.616964	0.015703	0.014181
RS	14	0.157121	1.059804	1134.879584	0.012269	0.011250
RS	15	0.175064	1.059804	1193.539732	0.012903	0.012008
RS	16	0.194258	1.421973	936.720275	0.010126	0.009560
RS	17	0.214792	1.421973	987.743966	0.010678	0.010187
RS	18	0.236760	1.875509	790.459650	0.008545	0.008247
RS	19	0.260260	1.875509	835.228916	0.009029	0.008764
RS	20	0.285399	2.369912	698.862479	0.007555	0.007398
RS	21	0.312294	2.369912	739.411105	0.007993	0.007849
RS	22	0.341064	2.772372	668.858627	0.007231	0.007146
RS	23	0.371843	2.772372	707.916272	0.007653	0.007574
RS	24	0.404770	2.919087	711.291619	0.007689	0.007645
RS	25	0.439994	2.919087	752.160082	0.008131	0.008105
RS	26	0.477676	2.765155	838.652802	0.009066	0.009081
RS	27	0.517988	2.765155	884.650215	0.009563	0.009633
RS	28	0.561113	2.434289	1057.768903	0.011435	0.011587
RS	29	0.607247	2.434289	1110.908239	0.012009	0.012264
RS	30	0.656600	2.073644	1365.299917	0.014759	0.015170
RS	31	0.709398	2.073644	1424.500277	0.015399	0.015965
RS	32	0.765880	1.765559	1738.167570	0.018790	0.019605
RS	33	0.826303	1.765559	1797.509876	0.019432	0.020448
RS	34	0.890943	1.543308	2115.613342	0.022871	0.024207
RS	35	0.960094	1.543308	2164.485039	0.023399	0.024949
RS	36	1.034070	1.412894	2405.711971	0.026007	0.027861
RS	37	1.113208	1.412894	2433.519010	0.026307	0.028334
RS	38	1.197869	1.365920	2533.606440	0.027389	0.029595
RS	39	1.288438	1.365920	2536.453410	0.027420	0.029716
RS	40	1.385327	1.387962	2488.908375	0.026906	0.029212
RS	41	1.488977	1.387962	2471.003223	0.026713	0.029028
RS	42	1.599860	1.461556	2322.503074	0.025107	0.027305
RS	43	1.718481	1.461556	2291.205755	0.024769	0.026926
RS	44	1.845379	1.566087	2103.971708	0.022745	0.024732
RS	45	1.981133	1.566087	2064.631315	0.022320	0.024250
RS	46	2.126360	1.679410	1884.148786	0.020368	0.022137
RS	47	2.281721	1.679410	1838.650499	0.019877	0.021592
RS	48	2.447924	1.781917	1685.244648	0.018218	0.019805
RS	49	2.625725	1.781917	1633.069708	0.017654	0.019198
RS	50	2.815933	1.860064	1509.123213	0.016314	0.017763
RS	51	3.019414	1.860064	1448.773469	0.015662	0.017073
RS	52	3.237095	1.907978	1347.750667	0.014570	0.015910
RS	53	3.469967	1.907978	1277.864688	0.013814	0.015115
RS	54	3.719088	1.929605	1188.851662	0.012852	0.014091
RS	55	3.985594	1.929605	1109.450779	0.011994	0.013183
RS	56	4.270698	1.929605	1025.496147	0.011086	0.012218
RS	57	4.575697	1.929605	938.239771	0.010143	0.011209
RS	58	4.901980	2.192076	755.307777	0.008165	0.009068
RS	59	5.251031	2.192076	690.825747	0.007468	0.008313
RS	60	5.624440	2.192076	624.940510	0.006756	0.007536
RS	61	6.023907	2.192076	558.725072	0.006040	0.006749
RS	62	6.451249	2.192076	493.272473	0.005332	0.005968
RS	63	6.908413	2.192076	2237.504307	0.024188	0.027126
PA	4+25*2+4+6 0.125584918 0.049826152 6.908412583 0.584057683 0.392169472 0.474251709 0.521344903 0.614000782 0.788568547 1.059804067 1.421972708 1.875509144 2.369911968 2.772371759 2.919086782 2.765155324 2.434288691 2.073643534 1.765559096 1.543307639 1.412893872 1.365919907 1.387961821 1.461556424 1.566087320 1.679410433 1.781916516 1.860063858 1.907978316 1.929605127 2.192076109
//
CC
CC	Brief Description of the file format:
CC	  CC  comments
CC	  MM  useful-messages
CC	  RD  round-of-iterations
CC	  LL  \log[P(sequence)]
CC	  QD  Q-before-opt Q-after-opt
CC	  TR  \theta_0 \rho_0
CC	  RS  k t_k \lambda_k \pi_k \sum_{l\not=k}A_{kl} A_{kk}
CC	  DC  begin end best-k t_k+\Delta_k max-prob
CC
MM	Version: 0.6.5-r67
MM	pattern:4+25*2+4+6, n:63, n_free_lambdas:28
MM	n_iterations:25, skip:1, max_t:5, theta/rho:5
MM	is_decoding:0
MM	n_seqs:19, sum_L:1365763, sum_n:241095
RD	0
LK	0.000000
QD	0.000000 -> 0.000000
RI	inf
TR	0.194225	0.038845
MT	5.000000
MM	C_pi: 1.000000, n_recomb: 52042.368851
RS	0	0.000000	1.000000	327.724292	0.006297	0.000000
RS	1	0.006440	1.000000	346.563029	0.006659	0.000000
RS	2	0.013294	1.000000	366.330885	0.007039	0.000000
RS	3	0.020590	1.000000	387.053327	0.007437	0.000000
RS	4	0.028356	1.000000	408.753558	0.007854	0.000000
RS	5	0.036622	1.000000	431.451970	0.008290	0.000000
RS	6	0.045421	1.000000	455.165547	0.008746	0.000000
RS	7	0.054785	1.000000	479.907183	0.009221	0.000000
RS	8	0.064753	1.000000	505.684946	0.009717	0.000000
RS	9	0.075363	1.000000	532.501252	0.010232	0.000000
RS	10	0.086656	1.000000	560.351971	0.010767	0.000000
RS	11	0.098677	1.000000	589.225446	0.011322	0.000000
RS	12	0.111471	1.000000	619.101444	0.011896	0.000000
RS	13	0.125090	1.000000	649.950016	0.012489	0.000000
RS	14	0.139585	1.000000	681.730298	0.013100	0.000000
RS	15	0.155014	1.000000	714.389233	0.013727	0.000000
RS	16	0.171437	1.000000	747.860245	0.014370	0.000000
RS	17	0.188917	1.000000	782.061865	0.015027	0.000000
RS	18	0.207523	1.000000	816.896333	0.015697	0.000000
RS	19	0.227327	1.000000	852.248199	0.016376	0.000000
RS	20	0.248406	1.000000	887.982949	0.017063	0.000000
RS	21	0.270843	1.000000	923.945693	0.017754	0.000000
RS	22	0.294725	1.000000	959.959962	0.018446	0.000000
RS	23	0.320144	1.000000	995.826651	0.019135	0.000000
RS	24	0.347201	1.000000	1031.323188	0.019817	0.000000
RS	25	0.376000	1.000000	1066.202972	0.020487	0.000000
RS	26	0.406654	1.000000	1100.195178	0.021140	0.000000
RS	27	0.439282	1.000000	1133.004988	0.021771	0.000000
RS	28	0.474011	1.000000	1164.314370	0.022372	0.000000
RS	29	0.510976	1.000000	1193.783463	0.022939	0.000000
RS	30	0.550322	1.000000	1221.052698	0.023463	0.000000
RS	31	0.592202	1.000000	1245.745738	0.023937	0.000000
RS	32	0.636779	1.000000	1267.473333	0.024355	0.000000
RS	33	0.684227	1.000000	1285.838170	0.024708	0.000000
RS	34	0.734730	1.000000	1300.440795	0.024988	0.000000
RS	35	0.788485	1.000000	1310.886638	0.025189	0.000000
RS	36	0.845702	1.000000	1316.794150	0.025302	0.000000
RS	37	0.906604	1.000000	1317.804026	0.025322	0.000000
RS	38	0.971428	1.000000	1313.589408	0.025241	0.000000
RS	39	1.040426	1.000000	1303.866926	0.025054	0.000000
RS	40	1.113868	1.000000	1288.408347	0.024757	0.000000
RS	41	1.192040	1.000000	1267.052505	0.024347	0.000000
RS	42	1.275245	1.000000	1239.717139	0.023821	0.000000
RS	43	1.363809	1.000000	1206.410131	0.023181	0.000000
RS	44	1.458076	1.000000	1167.239584	0.022429	0.000000
RS	45	1.558414	1.000000	1122.422112	0.021567	0.000000
RS	46	1.665214	1.000000	1072.288646	0.020604	0.000000
RS	47	1.778891	1.000000	1017.287086	0.019547	0.000000
RS	48	1.899889	1.000000	957.981108	0.018408	0.000000
RS	49	2.028679	1.000000	895.044575	0.017198	0.000000
RS	50	2.165763	1.000000	829.251107	0.015934	0.000000
RS	51	2.311675	1.000000	761.458592	0.014632	0.000000
RS	52	2.466983	1.000000	692.588692	0.013308	0.000000
RS	53	2.632293	1.000000	623.601737	0.011983	0.000000
RS	54	2.808249	1.000000	555.467766	0.010673	0.000000
RS	55	2.995536	1.000000	489.134853	0.009399	0.000000
RS	56	3.194884	1.000000	425.496243	0.008176	0.000000
RS	57	3.407070	1.000000	365.358100	0.007020	0.000000
RS	58	3.632920	1.000000	309.409879	0.005945	0.000000
RS	59	3.873315	1.000000	258.199371	0.004961	0.000000
RS	60	4.129191	1.000000	212.114323	0.004076	0.000000
RS	61	4.401545	1.000000	171.372199	0.003293	0.000000
RS	62	4.691438	1.000000	136.019088	0.002614	0.000000
RS	63	5.000000	1.000000	384.063330	0.007380	0.000000
PA	4+25*2+4+6 0.194225366 0.038845073 5.000000000 1.000000000 1.000000000 1.000000000 1.000000000 1.000000000 1.000000000 1.000000000 1.000000000 1.000000000 1.000000000 1.000000000 1.000000000 1.000000000 1.000000000 1.000000000 1.000000000 1.000000000 1.000000000 1.000000000 1.000000000 1.000000000 1.000000000 1.000000000 1.000000000 1.000000000 1.000000000 1.000000000 1.000000000
//
IT	5031
RD	1
LK	-567201.909876
QD	-819.914807 -> -573.438294
RI	0.0280918659
TR	0.188113	0.039035
MT	5.213203
MM	C_pi: 1.002192, n_recomb: 52405.018307
RS	0	0.000000	0.451143	736.314912	0.014050	0.001516
RS	1	0.006509	0.451143	772.747745	0.014746	0.010893
RS	2	0.013442	0.451143	810.204275	0.015460	0.014756
RS	3	0.020826	0.451143	848.607345	0.016193	0.014127
RS	4	0.028690	0.498229	804.655659	0.015355	0.014462
RS	5	0.037067	0.498229	842.425171	0.016075	0.014224
RS	6	0.045989	0.581079	756.396537	0.014434	0.013934
RS	7	0.055491	0.581079	792.294417	0.015119	0.013665
RS	8	0.065612	0.678907	710.486105	0.013558	0.013260
RS	9	0.076392	0.678907	744.589234	0.014208	0.012812
RS	10	0.087874	0.783921	675.897697	0.012898	0.012439
RS	11	0.100103	0.783921	708.564960	0.013521	0.012111
RS	12	0.113127	0.891995	652.836458	0.012458	0.011771
RS	13	0.127000	0.891995	684.445026	0.013061	0.011415
RS	14	0.141776	0.995499	642.903323	0.012268	0.011080
RS	15	0.157513	0.995499	673.877859	0.012859	0.010806
RS	16	0.174275	1.082909	649.122341	0.012387	0.010617
RS	17	0.192127	1.082909	679.949577	0.012975	0.010522
RS	18	0.211142	1.147358	671.855918	0.012820	0.010525
RS	19	0.231395	1.147358	702.950172	0.013414	0.010629
RS	20	0.252965	1.187040	710.309546	0.013554	0.010840
RS	21	0.275940	1.187040	741.918052	0.014157	0.011161
RS	22	0.300410	1.203803	763.288278	0.014565	0.011598
RS	23	0.326473	1.203803	795.415806	0.015178	0.012157
RS	24	0.354233	1.201653	829.181348	0.015823	0.012848
RS	25	0.383799	1.201653	861.511162	0.016439	0.013680
RS	26	0.415290	1.185740	905.481145	0.017279	0.014652
RS	27	0.448831	1.185740	937.290751	0.017886	0.015759
RS	28	0.484555	1.161623	988.195471	0.018857	0.016987
RS	29	0.522604	1.161623	1018.294221	0.019431	0.018316
RS	30	0.563129	1.134491	1071.621739	0.020449	0.019717
RS	31	0.606293	1.134491	1098.357289	0.020959	0.021151
RS	32	0.652266	1.108995	1148.198523	0.021910	0.022564
RS	33	0.701232	1.108995	1169.583933	0.022318	0.023894
RS	34	0.753384	1.088705	1209.492679	0.023080	0.025081
RS	35	0.808932	1.088705	1223.474690	0.023347	0.026072
RS	36	0.868095	1.075243	1248.465631	0.023823	0.026830
RS	37	0.931109	1.075243	1253.236278	0.023914	0.027336
RS	38	0.998225	1.068243	1261.122719	0.024065	0.027589
RS	39	1.069709	1.068243	1255.334537	0.023954	0.027600
RS	40	1.145846	1.066193	1246.383766	0.023784	0.027388
RS	41	1.226939	1.066193	1229.244290	0.023457	0.026975
RS	42	1.313311	1.067329	1205.055832	0.022995	0.026383
RS	43	1.405304	1.067329	1176.371664	0.022448	0.025637
RS	44	1.503285	1.070115	1139.044047	0.021735	0.024758
RS	45	1.607644	1.070115	1099.267827	0.020976	0.023766
RS	46	1.718796	1.073415	1051.027058	0.020056	0.022679
RS	47	1.837183	1.073415	1001.317964	0.019107	0.021513
RS	48	1.963276	1.076499	944.512190	0.018023	0.020281
RS	49	2.097576	1.076499	886.778835	0.016922	0.018998
RS	50	2.240618	1.078955	824.015692	0.015724	0.017675
RS	51	2.392970	1.078955	760.891412	0.014519	0.016326
RS	52	2.555240	1.080568	695.144285	0.013265	0.014963
RS	53	2.728071	1.080568	629.844774	0.012019	0.013600
RS	54	2.912152	1.081173	564.414875	0.010770	0.012251
RS	55	3.108216	1.081173	500.449438	0.009550	0.010928
RS	56	3.317041	1.081173	438.467956	0.008367	0.009647
RS	57	3.539459	1.081173	379.309627	0.007238	0.008417
RS	58	3.776354	1.088509	321.781022	0.006140	0.007250
RS	59	4.028668	1.088509	271.128220	0.005174	0.006157
RS	60	4.297406	1.088509	224.989762	0.004293	0.005149
RS	61	4.583637	1.088509	183.693204	0.003505	0.004235
RS	62	4.888498	1.088509	147.402963	0.002813	0.003421
RS	63	5.213203	1.088509	433.583073	0.008274	0.010207
PA	4+25*2+4+6 0.188112897 0.039035469 5.213203430 0.451142550 0.498229265 0.581079006 0.678906918 0.783921242 0.891994953 0.995498657 1.082908630 1.147357941 1.187040091 1.203802586 1.201652527 1.185739756 1.161623001 1.134490967 1.108995438 1.088704944 1.075242996 1.068242967 1.066192627 1.067329407 1.070114613 1.073414803 1.076498866 1.078954697 1.080568433 1.081172645 1.088508666
//
IT	4167
RD	2
LK	-566789.424349
QD	-636.553936 -> -515.905038
RI	0.0387184195
TR	0.184079	0.039801
MT	5.328507
MM	C_pi: 1.003363, n_recomb: 53474.401018
RS	0	0.000000	0.355914	955.409228	0.017867	0.001813
RS	1	0.006545	0.355914	998.930051	0.018681	0.010961
RS	2	0.013519	0.355914	1043.145226	0.019507	0.015218
RS	3	0.020949	0.355914	1087.886150	0.020344	0.015720
RS	4	0.028866	0.375699	1073.961845	0.020084	0.015421
RS	5	0.037301	0.375699	1118.228443	0.020911	0.016279
RS	6	0.046288	0.456233	959.500776	0.017943	0.014652
RS	7	0.055863	0.456233	1000.583692	0.018711	0.015280
RS	8	0.066065	0.566105	841.669379	0.015740	0.013452
RS	9	0.076934	0.566105	879.351018	0.016444	0.013759
RS	10	0.088515	0.698544	745.114684	0.013934	0.012209
RS	11	0.100854	0.698544	779.733127	0.014581	0.012497
RS	12	0.114001	0.851237	670.007517	0.012530	0.011181
RS	13	0.128008	0.851237	702.036039	0.013128	0.011319
RS	14	0.142932	1.012914	618.425813	0.011565	0.010243
RS	15	0.158833	1.012914	648.520286	0.012128	0.010356
RS	16	0.175774	1.160336	593.727241	0.011103	0.009659
RS	17	0.193825	1.160336	622.738265	0.011646	0.009849
RS	18	0.213057	1.274517	594.509460	0.011118	0.009529
RS	19	0.233547	1.274517	623.254258	0.011655	0.009827
RS	20	0.255379	1.345618	618.506877	0.011566	0.009855
RS	21	0.278640	1.345618	647.639328	0.012111	0.010289
RS	22	0.303424	1.372995	663.995566	0.012417	0.010657
RS	23	0.329829	1.372995	693.919424	0.012977	0.011260
RS	24	0.357963	1.362936	729.562235	0.013643	0.011988
RS	25	0.387939	1.362936	760.325269	0.014218	0.012810
RS	26	0.419876	1.325919	813.047738	0.015204	0.013931
RS	27	0.453904	1.325919	844.195167	0.015787	0.014991
RS	28	0.490159	1.274082	910.121688	0.017020	0.016481
RS	29	0.528787	1.274082	940.544522	0.017589	0.017738
RS	30	0.569944	1.218488	1013.511149	0.018953	0.019500
RS	31	0.613794	1.218488	1041.387005	0.019474	0.020849
RS	32	0.660515	1.168404	1112.282695	0.020800	0.022667
RS	33	0.710293	1.168404	1135.230296	0.021229	0.023905
RS	34	0.763330	1.130312	1193.368705	0.022317	0.025452
RS	35	0.819838	1.130312	1208.895936	0.022607	0.026343
RS	36	0.880045	1.106576	1246.014867	0.023301	0.027332
RS	37	0.944192	1.106576	1252.068076	0.023414	0.027734
RS	38	1.012539	1.095771	1265.289524	0.023662	0.028068
RS	39	1.085359	1.095771	1260.565304	0.023573	0.027983
RS	40	1.162945	1.094520	1251.727365	0.023408	0.027738
RS	41	1.245609	1.094520	1235.673650	0.023108	0.027249
RS	42	1.333685	1.099194	1208.802787	0.022605	0.026569
RS	43	1.427525	1.099194	1181.494540	0.022095	0.025778
RS	44	1.527507	1.106720	1140.862007	0.021335	0.024805
RS	45	1.634033	1.106720	1102.908670	0.020625	0.023799
RS	46	1.747532	1.114869	1052.121171	0.019675	0.022640
RS	47	1.868460	1.114869	1004.661373	0.018788	0.021485
RS	48	1.997303	1.122234	946.609466	0.017702	0.020214
RS	49	2.134580	1.122234	891.358637	0.016669	0.018959
RS	50	2.280841	1.128044	828.572635	0.015495	0.017627
RS	51	2.436677	1.128044	767.850729	0.014359	0.016313
RS	52	2.602712	1.131916	702.880008	0.013144	0.014962
RS	53	2.779614	1.131916	639.548836	0.011960	0.013632
RS	54	2.968096	1.133694	575.115672	0.010755	0.012306
RS	55	3.168914	1.133694	512.392066	0.009582	0.011009
RS	56	3.382877	1.133694	451.193286	0.008438	0.009746
RS	57	3.610844	1.133694	392.376268	0.007338	0.008530
RS	58	3.853733	1.149562	332.575377	0.006219	0.007327
RS	59	4.112520	1.149562	282.300412	0.005279	0.006255
RS	60	4.388245	1.149562	236.085116	0.004415	0.005260
RS	61	4.682018	1.149562	194.329160	0.003634	0.004351
RS	62	4.995019	1.149562	157.278179	0.002941	0.003538
RS	63	5.328507	1.149562	478.479737	0.008948	0.010850
PA	4+25*2+4+6 0.184079100 0.039801435 5.328507055 0.355914486 0.375699407 0.456232826 0.566104528 0.698543940 0.851236673 1.012914111 1.160336407 1.274517238 1.345617605 1.372995481 1.362936185 1.325918865 1.274081782 1.218488064 1.168404094 1.130311535 1.106576085 1.095771279 1.094519673 1.099194285 1.106720391 1.114869053 1.122234176 1.128043834 1.131916188 1.133694391 1.149562400
//
IT	4691
RD	3
LK	-566570.931212
QD	-566.313592 -> -482.031664
RI	0.0422985038
TR	0.180558	0.040679
MT	5.415467
MM	C_pi: 1.016336, n_recomb: 55322.345363
RS	0	0.000000	0.343487	1027.304100	0.018569	0.001902
RS	1	0.006572	0.343487	1073.547345	0.019405	0.010816
RS	2	0.013576	0.343487	1120.426440	0.020253	0.014975
RS	3	0.021041	0.343487	1167.746737	0.021108	0.015617
RS	4	0.028996	0.333532	1251.098933	0.022615	0.016189
RS	5	0.037474	0.333532	1299.010624	0.023481	0.017402
RS	6	0.046509	0.405428	1110.503941	0.020073	0.015351
RS	7	0.056138	0.405428	1155.047629	0.020879	0.016345
RS	8	0.066400	0.514508	947.859474	0.017133	0.013854
RS	9	0.077336	0.514508	988.448944	0.017867	0.014501
RS	10	0.088991	0.656298	809.029631	0.014624	0.012318
RS	11	0.101412	0.656298	845.732563	0.015287	0.012890
RS	12	0.114650	0.833041	697.224935	0.012603	0.011001
RS	13	0.128757	0.833041	730.381545	0.013202	0.011369
RS	14	0.143791	1.034050	616.837133	0.011150	0.009837
RS	15	0.159814	1.034050	647.158149	0.011698	0.010126
RS	16	0.176890	1.227820	572.020201	0.010340	0.009115
RS	17	0.195087	1.227820	600.583070	0.010856	0.009427
RS	18	0.214481	1.383565	559.570043	0.010115	0.008908
RS	19	0.235150	1.383565	587.470228	0.010619	0.009282
RS	20	0.257177	1.481577	575.714824	0.010407	0.009198
RS	21	0.280651	1.481577	603.890076	0.010916	0.009666
RS	22	0.305669	1.516834	618.204380	0.011175	0.009997
RS	23	0.332330	1.516834	647.342419	0.011701	0.010594
RS	24	0.360744	1.496978	685.960162	0.012399	0.011359
RS	25	0.391026	1.496978	716.381530	0.012949	0.012142
RS	26	0.423297	1.437893	777.492666	0.014054	0.013384
RS	27	0.457689	1.437893	808.953567	0.014623	0.014380
RS	28	0.494342	1.358775	888.593255	0.016062	0.016083
RS	29	0.533404	1.358775	920.039352	0.016631	0.017262
RS	30	0.575033	1.276621	1010.921066	0.018273	0.019317
RS	31	0.619398	1.276621	1040.340434	0.018805	0.020583
RS	32	0.666678	1.204839	1130.475916	0.020434	0.022732
RS	33	0.717066	1.204839	1155.055918	0.020879	0.023892
RS	34	0.770766	1.152085	1229.468521	0.022224	0.025729
RS	35	0.827995	1.152085	1246.231300	0.022527	0.026548
RS	36	0.888985	1.120838	1293.161021	0.023375	0.027713
RS	37	0.953984	1.120838	1299.791068	0.023495	0.028052
RS	38	1.023255	1.108365	1315.601477	0.023781	0.028426
RS	39	1.097078	1.108365	1310.873548	0.023695	0.028292
RS	40	1.175753	1.109462	1299.162311	0.023484	0.027988
RS	41	1.259599	1.109462	1282.824454	0.023188	0.027471
RS	42	1.348955	1.118790	1250.287346	0.022600	0.026688
RS	43	1.444184	1.118790	1222.739792	0.022102	0.025891
RS	44	1.545672	1.131872	1175.966433	0.021257	0.024816
RS	45	1.653829	1.131872	1138.024913	0.020571	0.023826
RS	46	1.769096	1.145481	1082.029661	0.019559	0.022593
RS	47	1.891937	1.145481	1034.868538	0.018706	0.021470
RS	48	2.022853	1.157592	973.072483	0.017589	0.020159
RS	49	2.162372	1.157592	918.288334	0.016599	0.018945
RS	50	2.311061	1.167110	853.142376	0.015421	0.017602
RS	51	2.469522	1.167110	792.834749	0.014331	0.016330
RS	52	2.638398	1.173511	726.499458	0.013132	0.014988
RS	53	2.818372	1.173511	663.275054	0.011989	0.013696
RS	54	3.010175	1.176766	597.905865	0.010808	0.012387
RS	55	3.214584	1.176766	534.786776	0.009667	0.011117
RS	56	3.432427	1.176766	472.851213	0.008547	0.009874
RS	57	3.664587	1.176766	412.985861	0.007465	0.008670
RS	58	3.912005	1.201925	349.346393	0.006315	0.007427
RS	59	4.175684	1.201925	298.417271	0.005394	0.006373
RS	60	4.456693	1.201925	251.230757	0.004541	0.005390
RS	61	4.756171	1.201925	208.250992	0.003764	0.004486
RS	62	5.075331	1.201925	169.794523	0.003069	0.003671
RS	63	5.415467	1.201925	532.265642	0.009621	0.011570
PA	4+25*2+4+6 0.180558393 0.040679376 5.415466968 0.343487233 0.333532042 0.405428228 0.514508258 0.656297919 0.833041337 1.034049976 1.227820267 1.383564735 1.481577372 1.516833995 1.496978425 1.437892722 1.358775348 1.276621188 1.204838723 1.152085029 1.120838115 1.108364551 1.109462280 1.118789659 1.131871784 1.145481341 1.157591622 1.167109607 1.173510958 1.176766250 1.201925434
//
IT	4687
RD	4
LK	-566410.474838
QD	-521.945868 -> -452.139503
RI	0.0410613200
TR	0.177166	0.041532
MT	5.496262
MM	C_pi: 1.036466, n_recomb: 57553.125385
RS	0	0.000000	0.357298	1030.750893	0.017910	0.001913
RS	1	0.006597	0.357298	1078.145733	0.018733	0.010589
RS	2	0.013629	0.357298	1126.312645	0.019570	0.014528
RS	3	0.021125	0.357298	1175.066456	0.020417	0.014962
RS	4	0.029115	0.317835	1374.165587	0.023876	0.016752
RS	5	0.037633	0.317835	1425.089388	0.024761	0.018021
RS	6	0.046712	0.381364	1232.582220	0.021416	0.015943
RS	7	0.056391	0.381364	1280.167180	0.022243	0.017083
RS	8	0.066708	0.486799	1043.068434	0.018124	0.014280
RS	9	0.077705	0.486799	1086.490171	0.018878	0.015097
RS	10	0.089428	0.631552	873.555532	0.015178	0.012536
RS	11	0.101924	0.631552	912.589286	0.015856	0.013261
RS	12	0.115245	0.822974	732.549863	0.012728	0.010987
RS	13	0.129444	0.822974	767.315312	0.013332	0.011481
RS	14	0.144580	1.053178	628.667230	0.010923	0.009626
RS	15	0.160715	1.053178	659.846287	0.011465	0.010008
RS	16	0.177914	1.285210	567.844722	0.009866	0.008769
RS	17	0.196248	1.285210	596.684838	0.010368	0.009143
RS	18	0.215791	1.477669	545.385683	0.009476	0.008478
RS	19	0.236623	1.477669	573.214368	0.009960	0.008885
RS	20	0.258830	1.600423	556.076291	0.009662	0.008720
RS	21	0.282501	1.600423	584.067594	0.010148	0.009194
RS	22	0.307734	1.642951	597.135571	0.010375	0.009496
RS	23	0.334632	1.642951	626.213218	0.010881	0.010074
RS	24	0.363304	1.613490	667.864258	0.011604	0.010865
RS	25	0.393867	1.613490	698.582814	0.012138	0.011605
RS	26	0.426447	1.533219	767.580124	0.013337	0.012938
RS	27	0.461176	1.533219	799.886009	0.013898	0.013875
RS	28	0.498196	1.428545	892.453673	0.015507	0.015742
RS	29	0.537658	1.428545	925.343050	0.016078	0.016852
RS	30	0.579724	1.322274	1033.365598	0.017955	0.019143
RS	31	0.624564	1.322274	1064.633376	0.018498	0.020341
RS	32	0.672363	1.231500	1173.394443	0.020388	0.022764
RS	33	0.723314	1.231500	1199.772909	0.020846	0.023864
RS	34	0.777627	1.166503	1289.865563	0.022412	0.025940
RS	35	0.835523	1.166503	1307.853042	0.022724	0.026713
RS	36	0.897238	1.129548	1363.716518	0.023695	0.028015
RS	37	0.963025	1.129548	1370.721214	0.023817	0.028321
RS	38	1.033151	1.116556	1387.870081	0.024115	0.028711
RS	39	1.107903	1.116556	1382.769765	0.024026	0.028557
RS	40	1.187587	1.120669	1366.715262	0.023747	0.028181
RS	41	1.272527	1.120669	1349.597046	0.023450	0.027660
RS	42	1.363071	1.135014	1309.928376	0.022760	0.026770
RS	43	1.459588	1.135014	1281.542419	0.022267	0.025987
RS	44	1.562471	1.153858	1227.286285	0.021324	0.024812
RS	45	1.672142	1.153858	1188.663533	0.020653	0.023852
RS	46	1.789048	1.173052	1126.255225	0.019569	0.022547
RS	47	1.913666	1.173052	1078.613205	0.018741	0.021464
RS	48	2.046505	1.189987	1011.965449	0.017583	0.020114
RS	49	2.188107	1.189987	956.801665	0.016625	0.018944
RS	50	2.339050	1.203272	888.250576	0.015434	0.017591
RS	51	2.499950	1.203272	827.480593	0.014378	0.016362
RS	52	2.671466	1.212254	758.797938	0.013184	0.015028
RS	53	2.854295	1.212254	694.819544	0.012073	0.013772
RS	54	3.049186	1.217086	627.591843	0.010905	0.012479
RS	55	3.256933	1.217086	563.283412	0.009787	0.011235
RS	56	3.478386	1.217086	499.856874	0.008685	0.010010
RS	57	3.714447	1.217086	438.235683	0.007614	0.008819
RS	58	3.966080	1.252037	369.793113	0.006425	0.007531
RS	59	4.234314	1.252037	317.684965	0.005520	0.006496
RS	60	4.520243	1.252037	269.058760	0.004675	0.005524
RS	61	4.825034	1.252037	224.440624	0.003900	0.004624
RS	62	5.149931	1.252037	184.214523	0.003201	0.003807
RS	63	5.496262	1.252037	593.591535	0.010314	0.012319
PA	4+25*2+4+6 0.177165592 0.041532398 5.496261841 0.357298121 0.317834747 0.381363737 0.486798955 0.631551929 0.822974065 1.053178268 1.285210410 1.477669347 1.600423480 1.642951372 1.613490154 1.533219403 1.428545381 1.322273675 1.231499521 1.166503176 1.129547631 1.116556447 1.120668783 1.135013601 1.153857758 1.173051739 1.189986521 1.203272356 1.212253877 1.217085950 1.252036919
//
IT	4503
RD	5
LK	-566275.067203
QD	-485.820556 -> -424.552262
RI	0.0380953956
TR	0.173856	0.042330
MT	5.576270
MM	C_pi: 1.059787, n_recomb: 59924.861869
RS	0	0.000000	0.381324	1008.927596	0.016837	0.001895
RS	1	0.006621	0.381324	1056.758258	0.017635	0.010342
RS	2	0.013680	0.381324	1105.553517	0.018449	0.014053
RS	3	0.021207	0.381324	1155.150313	0.019277	0.014198
RS	4	0.029232	0.313142	1464.242415	0.024435	0.017146
RS	5	0.037788	0.313142	1518.024458	0.025332	0.018352
RS	6	0.046911	0.369309	1335.088320	0.022279	0.016416
RS	7	0.056638	0.369309	1385.572329	0.023122	0.017603
RS	8	0.067008	0.470434	1130.461004	0.018865	0.014675
RS	9	0.078066	0.470434	1176.679307	0.019636	0.015581
RS	10	0.089855	0.615278	937.901585	0.015651	0.012785
RS	11	0.102425	0.615278	979.384710	0.016344	0.013603
RS	12	0.115828	0.816162	772.115697	0.012885	0.011049
RS	13	0.130117	0.816162	808.733040	0.013496	0.011623
RS	14	0.145353	1.069166	647.393118	0.010803	0.009515
RS	15	0.161598	1.069166	679.747572	0.011343	0.009953
RS	16	0.178918	1.334034	572.410033	0.009552	0.008533
RS	17	0.197385	1.334034	601.885246	0.010044	0.008940
RS	18	0.217074	1.560030	541.312900	0.009033	0.008160
RS	19	0.238067	1.560030	569.444898	0.009503	0.008581
RS	20	0.260450	1.706503	547.492966	0.009136	0.008349
RS	21	0.284315	1.706503	575.667856	0.009606	0.008819
RS	22	0.309760	1.756666	587.598902	0.009806	0.009094
RS	23	0.336890	1.756666	616.950560	0.010295	0.009651
RS	24	0.365816	1.718626	661.304525	0.011036	0.010456
RS	25	0.396657	1.718626	692.601493	0.011558	0.011157
RS	26	0.429540	1.618606	768.809994	0.012830	0.012556
RS	27	0.464601	1.618606	802.183073	0.013386	0.013442
RS	28	0.501982	1.490218	906.856912	0.015133	0.015437
RS	29	0.541839	1.490218	941.362661	0.015709	0.016491
RS	30	0.584334	1.361953	1065.796702	0.017786	0.018973
RS	31	0.629643	1.361953	1099.050331	0.018340	0.020117
RS	32	0.677952	1.254251	1225.963451	0.020458	0.022767
RS	33	0.729459	1.254251	1254.238734	0.020930	0.023824
RS	34	0.784377	1.178669	1359.697851	0.022690	0.026102
RS	35	0.842930	1.178669	1378.947760	0.023011	0.026846
RS	36	0.905360	1.137082	1443.343179	0.024086	0.028260
RS	37	0.971924	1.137082	1450.689548	0.024208	0.028550
RS	38	1.042895	1.124123	1468.569685	0.024507	0.028944
RS	39	1.118565	1.124123	1463.010313	0.024414	0.028786
RS	40	1.199244	1.131444	1441.897162	0.024062	0.028336
RS	41	1.285266	1.131444	1423.881394	0.023761	0.027824
RS	42	1.376983	1.150810	1376.413030	0.022969	0.026830
RS	43	1.474772	1.150810	1347.047785	0.022479	0.026070
RS	44	1.579036	1.175339	1284.766051	0.021440	0.024801
RS	45	1.690203	1.175339	1245.288371	0.020781	0.023874
RS	46	1.808730	1.200016	1176.039509	0.019625	0.022503
RS	47	1.935105	1.200016	1127.698815	0.018819	0.021462
RS	48	2.069846	1.221675	1055.834822	0.017619	0.020077
RS	49	2.213509	1.221675	1000.028475	0.016688	0.018951
RS	50	2.366684	1.238640	927.729301	0.015482	0.017588
RS	51	2.530000	1.238640	866.200754	0.014455	0.016402
RS	52	2.704130	1.250138	794.833010	0.013264	0.015075
RS	53	2.889788	1.250138	729.792144	0.012178	0.013854
RS	54	3.087738	1.256527	660.371990	0.011020	0.012575
RS	55	3.298794	1.256527	594.577071	0.009922	0.011355
RS	56	3.523825	1.256527	529.373610	0.008834	0.010149
RS	57	3.763754	1.256527	465.723796	0.007772	0.008969
RS	58	4.019568	1.301592	391.953865	0.006541	0.007634
RS	59	4.292320	1.301592	338.481188	0.005648	0.006617
RS	60	4.583130	1.301592	288.248003	0.004810	0.005655
RS	61	4.893195	1.301592	241.839797	0.004036	0.004760
RS	62	5.223789	1.301592	199.705357	0.003333	0.003942
RS	63	5.576270	1.301592	660.213755	0.011017	0.013074
PA	4+25*2+4+6 0.173855594 0.042329873 5.576270291 0.381324465 0.313141682 0.369309370 0.470433761 0.615277922 0.816162358 1.069166133 1.334033835 1.560029526 1.706503185 1.756666390 1.718626385 1.618605565 1.490217693 1.361952882 1.254250956 1.178669084 1.137081711 1.124123137 1.131443951 1.150809550 1.175339305 1.200015990 1.221674638 1.238640376 1.250138401 1.256526658 1.301591704
//
IT	5101
RD	6
LK	-566155.417437
QD	-454.249509 -> -399.328019
RI	0.0348667522
TR	0.170656	0.043073
MT	5.655800
MM	C_pi: 1.084223, n_recomb: 62326.804427
RS	0	0.000000	0.409213	980.998931	0.015740	0.001867
RS	1	0.006644	0.409213	1028.929495	0.016509	0.010102
RS	2	0.013730	0.409213	1078.010355	0.017296	0.013615
RS	3	0.021287	0.409213	1128.102624	0.018100	0.013482
RS	4	0.029346	0.313748	1532.905830	0.024595	0.017407
RS	5	0.037940	0.313748	1589.450126	0.025502	0.018509
RS	6	0.047106	0.363554	1422.661413	0.022826	0.016779
RS	7	0.056880	0.363554	1475.950248	0.023681	0.017968
RS	8	0.067304	0.460323	1210.995148	0.019430	0.015021
RS	9	0.078420	0.460323	1259.949150	0.020215	0.015975
RS	10	0.090275	0.603767	1001.049021	0.016061	0.013036
RS	11	0.102918	0.603767	1045.009866	0.016767	0.013916
RS	12	0.116400	0.810832	813.624747	0.013054	0.011148
RS	13	0.130779	0.810832	852.205632	0.013673	0.011779
RS	14	0.146113	1.082185	669.683634	0.010745	0.009460
RS	15	0.162466	1.082185	703.372328	0.011285	0.009937
RS	16	0.179905	1.375870	581.539822	0.009330	0.008364
RS	17	0.198503	1.375870	611.831027	0.009816	0.008792
RS	18	0.218337	1.633073	542.486391	0.008704	0.007912
RS	19	0.239489	1.633073	571.108843	0.009163	0.008340
RS	20	0.262046	1.802773	544.554085	0.008737	0.008049
RS	21	0.286102	1.802773	573.090203	0.009195	0.008513
RS	22	0.311756	1.861291	583.784362	0.009367	0.008760
RS	23	0.339115	1.861291	613.561218	0.009844	0.009297
RS	24	0.368292	1.815957	660.177614	0.010592	0.010106
RS	25	0.399407	1.815957	692.164292	0.011105	0.010775
RS	26	0.432590	1.697677	774.859834	0.012432	0.012219
RS	27	0.467977	1.697677	809.370578	0.012986	0.013062
RS	28	0.505716	1.547216	925.290513	0.014846	0.015157
RS	29	0.545963	1.547216	961.457381	0.015426	0.016164
RS	30	0.588883	1.398652	1101.524594	0.017673	0.018803
RS	31	0.634656	1.398652	1136.805916	0.018239	0.019904
RS	32	0.683469	1.275535	1281.366844	0.020559	0.022747
RS	33	0.735526	1.275535	1311.588371	0.021044	0.023772
RS	34	0.791042	1.190481	1432.165549	0.022978	0.026226
RS	35	0.850247	1.190481	1452.724728	0.023308	0.026951
RS	36	0.913386	1.144894	1525.459066	0.024475	0.028462
RS	37	0.980719	1.144894	1533.182341	0.024599	0.028745
RS	38	1.052527	1.132198	1551.522231	0.024893	0.029138
RS	39	1.129106	1.132198	1545.535798	0.024797	0.028984
RS	40	1.210773	1.142695	1519.060994	0.024373	0.028463
RS	41	1.297866	1.142695	1500.186867	0.024070	0.027966
RS	42	1.390747	1.166924	1444.676972	0.023179	0.026876
RS	43	1.489798	1.166924	1414.375205	0.022693	0.026142
RS	44	1.595431	1.196941	1343.930815	0.021563	0.024785
RS	45	1.708083	1.196941	1303.628544	0.020916	0.023894
RS	46	1.828220	1.226901	1227.483707	0.019694	0.022463
RS	47	1.956339	1.226901	1178.446238	0.018908	0.021463
RS	48	2.092971	1.253102	1101.339500	0.017670	0.020047
RS	49	2.238682	1.253102	1044.857849	0.016764	0.018964
RS	50	2.394074	1.273592	968.776439	0.015543	0.017593
RS	51	2.559791	1.273592	906.426493	0.014543	0.016446
RS	52	2.736519	1.287486	832.317570	0.013354	0.015127
RS	53	2.924989	1.287486	766.132990	0.012292	0.013938
RS	54	3.125983	1.295346	694.445514	0.011142	0.012671
RS	55	3.340331	1.295346	627.076585	0.010061	0.011475
RS	56	3.568921	1.295346	560.011797	0.008985	0.010285
RS	57	3.812700	1.295346	494.251584	0.007930	0.009116
RS	58	4.072677	1.350715	414.853553	0.006656	0.007734
RS	59	4.349928	1.350715	359.978097	0.005776	0.006734
RS	60	4.645600	1.350715	308.104989	0.004943	0.005783
RS	61	4.960918	1.350715	259.875875	0.004170	0.004892
RS	62	5.297188	1.350715	215.801527	0.003462	0.004072
RS	63	5.655800	1.350715	730.714574	0.011724	0.013826
PA	4+25*2+4+6 0.170655985 0.043073024 5.655800170 0.409213319 0.313747912 0.363554056 0.460323196 0.603767455 0.810832196 1.082184849 1.375869972 1.633072595 1.802773259 1.861291453 1.815957346 1.697676858 1.547215632 1.398651507 1.275535194 1.190480774 1.144894312 1.132197798 1.142694987 1.166924106 1.196941114 1.226900808 1.253102081 1.273592369 1.287486038 1.295346444 1.350714618
//
IT	4970
RD	7
LK	-566047.844057
QD	-426.126477 -> -376.396529
RI	0.0318983026
TR	0.167596	0.043771
MT	5.733982
MM	C_pi: 1.108761, n_recomb: 64711.707142
RS	0	0.000000	0.437910	954.692276	0.014753	0.001837
RS	1	0.006667	0.437910	1002.600660	0.015493	0.009880
RS	2	0.013779	0.437910	1051.820047	0.016254	0.013233
RS	3	0.021365	0.437910	1102.233761	0.017033	0.012864
RS	4	0.029457	0.317168	1586.958721	0.024524	0.017567
RS	5	0.038088	0.317168	1646.154852	0.025438	0.018557
RS	6	0.047295	0.361499	1498.200286	0.023152	0.017051
RS	7	0.057115	0.361499	1554.203148	0.024017	0.018221
RS	8	0.067591	0.454057	1285.280798	0.019862	0.015319
RS	9	0.078764	0.454057	1336.892765	0.020659	0.016299
RS	10	0.090683	0.595257	1062.450615	0.016418	0.013278
RS	11	0.103396	0.595257	1108.870572	0.017136	0.014201
RS	12	0.116957	0.806265	855.904041	0.013226	0.011267
RS	13	0.131422	0.806265	896.493849	0.013854	0.011941
RS	14	0.146852	1.092629	693.913676	0.010723	0.009443
RS	15	0.163310	1.092629	729.018216	0.011266	0.009948
RS	16	0.180866	1.411981	593.218887	0.009167	0.008239
RS	17	0.199592	1.411981	624.421638	0.009649	0.008682
RS	18	0.219567	1.698517	546.596619	0.008447	0.007713
RS	19	0.240873	1.698517	575.807356	0.008898	0.008145
RS	20	0.263600	1.891142	544.736567	0.008418	0.007800
RS	21	0.287842	1.891142	573.722618	0.008866	0.008257
RS	22	0.313701	1.958832	583.023097	0.009010	0.008475
RS	23	0.341283	1.958832	613.291687	0.009477	0.008994
RS	24	0.370705	1.907511	661.731399	0.010226	0.009801
RS	25	0.402088	1.907511	694.441554	0.010731	0.010441
RS	26	0.435564	1.772368	782.927891	0.012099	0.011917
RS	27	0.471271	1.772368	818.577299	0.012650	0.012724
RS	28	0.509359	1.601238	944.899762	0.014602	0.014896
RS	29	0.549987	1.601238	982.711781	0.015186	0.015865
RS	30	0.593323	1.433704	1137.630084	0.017580	0.018633
RS	31	0.639549	1.433704	1174.932793	0.018156	0.019699
RS	32	0.688857	1.296297	1336.612877	0.020655	0.022708
RS	33	0.741452	1.296297	1368.802493	0.021152	0.023709
RS	34	0.797554	1.202544	1504.264069	0.023246	0.026317
RS	35	0.857396	1.202544	1526.179842	0.023584	0.027031
RS	36	0.921228	1.153337	1607.169508	0.024836	0.028628
RS	37	0.989317	1.153337	1615.333099	0.024962	0.028911
RS	38	1.061944	1.140964	1634.058959	0.025251	0.029301
RS	39	1.139414	1.140964	1627.725388	0.025153	0.029156
RS	40	1.222049	1.154505	1595.816517	0.024660	0.028568
RS	41	1.310194	1.154505	1576.182437	0.024357	0.028089
RS	42	1.404215	1.183375	1512.617952	0.023375	0.026910
RS	43	1.504506	1.183375	1481.487208	0.022894	0.026203
RS	44	1.611482	1.218631	1402.945557	0.021680	0.024768
RS	45	1.725592	1.218631	1361.917776	0.021046	0.023912
RS	46	1.847309	1.253636	1278.988992	0.019764	0.022426
RS	47	1.977141	1.253636	1229.330445	0.018997	0.021466
RS	48	2.115630	1.284164	1147.098978	0.017726	0.020023
RS	49	2.263352	1.284164	1089.988044	0.016844	0.018980
RS	50	2.420923	1.307993	1010.215876	0.015611	0.017603
RS	51	2.589000	1.307993	947.064153	0.014635	0.016493
RS	52	2.768283	1.324137	870.269369	0.013448	0.015181
RS	53	2.959519	1.324137	802.943187	0.012408	0.014023
RS	54	3.163505	1.333354	729.018615	0.011266	0.012768
RS	55	3.381092	1.333354	660.067435	0.010200	0.011593
RS	56	3.613186	1.333354	591.134936	0.009135	0.010419
RS	57	3.860754	1.333354	523.258325	0.008086	0.009260
RS	58	4.124829	1.399113	438.041281	0.006769	0.007830
RS	59	4.406510	1.399113	381.780994	0.005900	0.006847
RS	60	4.706971	1.399113	328.288014	0.005073	0.005906
RS	61	5.027465	1.399113	278.256655	0.004300	0.005019
RS	62	5.369327	1.399113	232.256592	0.003589	0.004199
RS	63	5.733982	1.399113	804.232256	0.012428	0.014570
PA	4+25*2+4+6 0.167595528 0.043770563 5.733981827 0.437909932 0.317167621 0.361498833 0.454056933 0.595256592 0.806264781 1.092629343 1.411981152 1.698516526 1.891142289 1.958831987 1.907510638 1.772367708 1.601238280 1.433703962 1.296297480 1.202543665 1.153337363 1.140964137 1.154505248 1.183374624 1.218631174 1.253636473 1.284163853 1.307993116 1.324136825 1.333354339 1.399112925
//
IT	4584
RD	8
LK	-565950.278813
QD	-400.862190 -> -355.552188
RI	0.0293243150
TR	0.164692	0.044432
MT	5.809876
MM	C_pi: 1.132894, n_recomb: 67059.694240
RS	0	0.000000	0.465776	932.778851	0.013910	0.001808
RS	1	0.006689	0.465776	980.664653	0.014624	0.009681
RS	2	0.013826	0.465776	1029.996415	0.015359	0.012908
RS	3	0.021440	0.465776	1080.676552	0.016115	0.012350
RS	4	0.029563	0.322173	1630.662269	0.024317	0.017650
RS	5	0.038230	0.322173	1692.383795	0.025237	0.018535
RS	6	0.047476	0.361789	1563.832658	0.023320	0.017245
RS	7	0.057341	0.361789	1622.454928	0.024194	0.018389
RS	8	0.067866	0.450341	1353.867735	0.020189	0.015571
RS	9	0.079095	0.450341	1408.052744	0.020997	0.016565
RS	10	0.091075	0.588785	1121.885173	0.016730	0.013506
RS	11	0.103856	0.588785	1170.722744	0.017458	0.014462
RS	12	0.117492	0.802120	898.371488	0.013397	0.011397
RS	13	0.132040	0.802120	940.981836	0.014032	0.012105
RS	14	0.147562	1.100918	719.231971	0.010725	0.009449
RS	15	0.164122	1.100918	755.793687	0.011270	0.009977
RS	16	0.181789	1.443296	606.424011	0.009043	0.008146
RS	17	0.200639	1.443296	638.590766	0.009523	0.008599
RS	18	0.220749	1.757566	552.470394	0.008238	0.007550
RS	19	0.242204	1.757566	582.322379	0.008684	0.007983
RS	20	0.265095	1.972878	546.771297	0.008154	0.007587
RS	21	0.289517	1.972878	576.252025	0.008593	0.008038
RS	22	0.315572	2.050548	583.995597	0.008709	0.008227
RS	23	0.343370	2.050548	614.781687	0.009168	0.008732
RS	24	0.373028	1.994468	664.648841	0.009911	0.009529
RS	25	0.404670	1.994468	698.080353	0.010410	0.010146
RS	26	0.438428	1.843747	791.715690	0.011806	0.011641
RS	27	0.474444	1.843747	828.473091	0.012354	0.012418
RS	28	0.512870	1.653146	964.406461	0.014381	0.014650
RS	29	0.553866	1.653146	1003.819177	0.014969	0.015586
RS	30	0.597604	1.467711	1172.825293	0.017489	0.018462
RS	31	0.644267	1.467711	1212.118528	0.018075	0.019500
RS	32	0.694053	1.316869	1390.388831	0.020734	0.022654
RS	33	0.747168	1.316869	1424.552165	0.021243	0.023636
RS	34	0.803837	1.214963	1574.685994	0.023482	0.026382
RS	35	0.864296	1.214963	1598.002241	0.023830	0.027089
RS	36	0.928799	1.162369	1687.228795	0.025160	0.028764
RS	37	0.997617	1.162369	1695.905043	0.025289	0.029050
RS	38	1.071038	1.150301	1715.051410	0.025575	0.029439
RS	39	1.149371	1.150301	1708.466814	0.025477	0.029304
RS	40	1.232943	1.166712	1671.183376	0.024921	0.028656
RS	41	1.322106	1.166712	1650.905199	0.024618	0.028196
RS	42	1.417233	1.199975	1579.397138	0.023552	0.026936
RS	43	1.518723	1.199975	1547.560912	0.023077	0.026256
RS	44	1.627002	1.240208	1461.086262	0.021788	0.024750
RS	45	1.742524	1.240208	1419.447404	0.021167	0.023928
RS	46	1.865773	1.280008	1329.920786	0.019832	0.022395
RS	47	1.997267	1.280008	1279.733947	0.019084	0.021472
RS	48	2.137556	1.314630	1192.554350	0.017783	0.020005
RS	49	2.287230	1.314630	1134.880439	0.016923	0.019000
RS	50	2.446916	1.341601	1051.555931	0.015681	0.017618
RS	51	2.617283	1.341601	987.646054	0.014728	0.016542
RS	52	2.799046	1.359838	908.262179	0.013544	0.015239
RS	53	2.992968	1.359838	839.823188	0.012524	0.014108
RS	54	3.199862	1.370287	763.730377	0.011389	0.012865
RS	55	3.420595	1.370287	693.216365	0.010337	0.011709
RS	56	3.656093	1.370287	622.438087	0.009282	0.010549
RS	57	3.907344	1.370287	552.467722	0.008238	0.009399
RS	58	4.175401	1.446437	461.300838	0.006879	0.007923
RS	59	4.461390	1.446437	403.692530	0.006020	0.006955
RS	60	4.766508	1.446437	348.618605	0.005199	0.006024
RS	61	5.092037	1.446437	296.822530	0.004426	0.005141
RS	62	5.439340	1.446437	248.929693	0.003712	0.004321
RS	63	5.809876	1.446437	880.185946	0.013125	0.015302
PA	4+25*2+4+6 0.164691888 0.044431614 5.809875707 0.465775544 0.322172593 0.361788683 0.450340518 0.588784604 0.802119566 1.100918162 1.443295978 1.757565867 1.972877541 2.050547623 1.994468445 1.843747137 1.653146479 1.467710774 1.316868607 1.214962742 1.162368985 1.150301193 1.166712279 1.199975371 1.240208157 1.280008156 1.314630377 1.341600863 1.359838179 1.370287389 1.446437225
//
IT	3948
RD	9
LK	-565861.287625
QD	-378.025983 -> -336.556253
RI	0.0271366962
TR	0.161952	0.045064
MT	5.882792
MM	C_pi: 1.156363, n_recomb: 69362.435269
RS	0	0.000000	0.491933	915.883386	0.013204	0.001783
RS	1	0.006710	0.491933	963.808664	0.013895	0.009506
RS	2	0.013870	0.491933	1013.293511	0.014609	0.012635
RS	3	0.021511	0.491933	1064.256309	0.015343	0.011930
RS	4	0.029664	0.328091	1666.842455	0.024031	0.017676
RS	5	0.038364	0.328091	1730.955859	0.024955	0.018469
RS	6	0.047648	0.363657	1621.158907	0.023372	0.017379
RS	7	0.057556	0.363657	1682.301761	0.024254	0.018491
RS	8	0.068127	0.448403	1417.294136	0.020433	0.015784
RS	9	0.079409	0.448403	1473.965794	0.021250	0.016782
RS	10	0.091447	0.583769	1179.311276	0.017002	0.013720
RS	11	0.104293	0.583769	1230.514461	0.017740	0.014701
RS	12	0.118001	0.798227	940.724901	0.013562	0.011533
RS	13	0.132628	0.798227	985.349323	0.014206	0.012270
RS	14	0.148238	1.107352	745.208142	0.010744	0.009473
RS	15	0.164894	1.107352	783.247570	0.011292	0.010019
RS	16	0.182668	1.470505	620.603357	0.008947	0.008076
RS	17	0.201635	1.470505	653.763622	0.009425	0.008537
RS	18	0.221875	1.811068	559.476531	0.008066	0.007414
RS	19	0.243472	1.811068	589.999181	0.008506	0.007847
RS	20	0.266519	2.048825	549.980964	0.007929	0.007404
RS	21	0.291112	2.048825	579.978571	0.008362	0.007849
RS	22	0.317355	2.137202	586.020810	0.008449	0.008008
RS	23	0.345360	2.137202	617.330464	0.008900	0.008500
RS	24	0.375243	2.077521	668.272840	0.009635	0.009285
RS	25	0.407132	2.077521	702.407258	0.010127	0.009882
RS	26	0.441160	1.912380	800.621893	0.011543	0.011388
RS	27	0.477471	1.912380	838.443105	0.012088	0.012138
RS	28	0.516219	1.703347	983.261363	0.014176	0.014416
RS	29	0.557567	1.703347	1024.217511	0.014766	0.015325
RS	30	0.601689	1.500905	1206.579766	0.017395	0.018292
RS	31	0.648772	1.500905	1247.819476	0.017990	0.019305
RS	32	0.699014	1.337312	1442.153276	0.020792	0.022586
RS	33	0.752627	1.337312	1478.284703	0.021312	0.023553
RS	34	0.809838	1.227678	1642.867850	0.023685	0.026424
RS	35	0.870887	1.227678	1667.623108	0.024042	0.027127
RS	36	0.936033	1.171851	1765.093491	0.025447	0.028875
RS	37	1.005550	1.171851	1774.355524	0.025581	0.029166
RS	38	1.079732	1.160025	1794.031971	0.025865	0.029554
RS	39	1.158891	1.160025	1787.294558	0.025767	0.029432
RS	40	1.243362	1.179114	1744.779321	0.025155	0.028730
RS	41	1.333500	1.179114	1723.972470	0.024855	0.028289
RS	42	1.429687	1.216523	1644.695998	0.023712	0.026956
RS	43	1.532328	1.216523	1612.274629	0.023244	0.026303
RS	44	1.641856	1.261474	1518.072363	0.021886	0.024733
RS	45	1.758733	1.261474	1475.933222	0.021279	0.023943
RS	46	1.883453	1.305815	1380.027424	0.019896	0.022368
RS	47	2.016541	1.305815	1329.402443	0.019166	0.021479
RS	48	2.158559	1.344302	1237.468405	0.017841	0.019993
RS	49	2.310107	1.344302	1179.298652	0.017002	0.019022
RS	50	2.471824	1.374215	1092.574655	0.015752	0.017639
RS	51	2.644391	1.374215	1027.954723	0.014820	0.016594
RS	52	2.828538	1.394386	946.093826	0.013640	0.015299
RS	53	3.025040	1.394386	876.577911	0.012638	0.014194
RS	54	3.234728	1.405933	798.403119	0.011511	0.012962
RS	55	3.458486	1.405933	726.353872	0.010472	0.011824
RS	56	3.697258	1.405933	653.760856	0.009425	0.010676
RS	57	3.952051	1.405933	581.729400	0.008387	0.009535
RS	58	4.223941	1.492412	484.516495	0.006985	0.008013
RS	59	4.514074	1.492412	425.602337	0.006136	0.007059
RS	60	4.823675	1.492412	368.992439	0.005320	0.006137
RS	61	5.154050	1.492412	315.476041	0.004548	0.005259
RS	62	5.506593	1.492412	265.731089	0.003831	0.004438
RS	63	5.882792	1.492412	958.145931	0.013814	0.016022
PA	4+25*2+4+6 0.161951650 0.045063569 5.882791703 0.491932598 0.328091413 0.363657358 0.448402712 0.583769208 0.798226680 1.107351990 1.470505331 1.811068429 2.048825469 2.137202037 2.077520694 1.912380200 1.703347409 1.500905088 1.337311793 1.227678082 1.171851277 1.160025114 1.179114027 1.216523188 1.261474012 1.305815205 1.344302229 1.374215331 1.394385907 1.405932861 1.492412335
//
IT	4679
RD	10
LK	-565779.775894
QD	-357.276851 -> -319.185452
RI	0.0252854468
TR	0.159373	0.045672
MT	5.952365
MM	C_pi: 1.179052, n_recomb: 71617.053064
RS	0	0.000000	0.515935	903.795982	0.012620	0.001761
RS	1	0.006730	0.515935	951.851233	0.013291	0.009353
RS	2	0.013912	0.515935	1001.563306	0.013985	0.012407
RS	3	0.021578	0.515935	1052.863798	0.014701	0.011592
RS	4	0.029759	0.334532	1697.441105	0.023702	0.017660
RS	5	0.038491	0.334532	1763.813612	0.024628	0.018375
RS	6	0.047811	0.366626	1671.492486	0.023339	0.017463
RS	7	0.057758	0.366626	1735.055064	0.024227	0.018544
RS	8	0.068374	0.447757	1476.049344	0.020610	0.015963
RS	9	0.079705	0.447757	1535.122495	0.021435	0.016960
RS	10	0.091799	0.579837	1234.768050	0.017241	0.013920
RS	11	0.104706	0.579837	1288.280662	0.017988	0.014919
RS	12	0.118481	0.794494	982.809679	0.013723	0.011671
RS	13	0.133184	0.794494	1029.432005	0.014374	0.012432
RS	14	0.148876	1.112212	771.585441	0.010774	0.009509
RS	15	0.165624	1.112212	811.111008	0.011326	0.010070
RS	16	0.183500	1.494199	635.422124	0.008872	0.008024
RS	17	0.202578	1.494199	669.591909	0.009350	0.008491
RS	18	0.222940	1.859712	567.240678	0.007920	0.007299
RS	19	0.244672	1.859712	598.450035	0.008356	0.007732
RS	20	0.267867	2.119643	553.971033	0.007735	0.007244
RS	21	0.292622	2.119643	584.495431	0.008161	0.007683
RS	22	0.319044	2.219364	588.712158	0.008220	0.007814
RS	23	0.347244	2.219364	620.541460	0.008665	0.008294
RS	24	0.377341	2.157144	672.252983	0.009387	0.009064
RS	25	0.409464	2.157144	707.064751	0.009873	0.009642
RS	26	0.443748	1.978651	809.349581	0.011301	0.011154
RS	27	0.480340	1.978651	848.185324	0.011843	0.011881
RS	28	0.519394	1.752104	1001.224334	0.013980	0.014194
RS	29	0.561076	1.752104	1043.661602	0.014573	0.015079
RS	30	0.605563	1.533410	1238.693032	0.017296	0.018122
RS	31	0.653044	1.533410	1281.828569	0.017898	0.019115
RS	32	0.703720	1.357627	1491.711957	0.020829	0.022507
RS	33	0.757806	1.357627	1529.798582	0.021361	0.023461
RS	34	0.815533	1.240596	1708.615133	0.023858	0.026447
RS	35	0.877144	1.240596	1734.842339	0.024224	0.027147
RS	36	0.942901	1.181637	1840.586010	0.025700	0.028965
RS	37	1.013083	1.181637	1850.503096	0.025839	0.029261
RS	38	1.087988	1.169975	1870.850322	0.026123	0.029652
RS	39	1.167934	1.169975	1864.054329	0.026028	0.029542
RS	40	1.253259	1.191554	1816.488072	0.025364	0.028792
RS	41	1.344327	1.191554	1795.261713	0.025068	0.028370
RS	42	1.441523	1.232870	1708.426417	0.023855	0.026972
RS	43	1.545260	1.232870	1675.531259	0.023396	0.026344
RS	44	1.655978	1.282285	1573.831213	0.021976	0.024717
RS	45	1.774147	1.282285	1531.292119	0.021382	0.023956
RS	46	1.900268	1.330923	1429.231189	0.019957	0.022345
RS	47	2.034876	1.330923	1378.249355	0.019245	0.021489
RS	48	2.178543	1.373052	1281.755449	0.017897	0.019986
RS	49	2.331878	1.373052	1223.150998	0.017079	0.019047
RS	50	2.495531	1.405711	1133.182838	0.015823	0.017663
RS	51	2.670198	1.405711	1067.897610	0.014911	0.016647
RS	52	2.856619	1.427659	983.672155	0.013735	0.015360
RS	53	3.055585	1.427659	913.114556	0.012750	0.014279
RS	54	3.267940	1.440173	832.946631	0.011631	0.013058
RS	55	3.494586	1.440173	759.391041	0.010603	0.011936
RS	56	3.736484	1.440173	685.016262	0.009565	0.010801
RS	57	3.994661	1.440173	610.959037	0.008531	0.009667
RS	58	4.270212	1.536868	507.628041	0.007088	0.008101
RS	59	4.564305	1.536868	447.449543	0.006248	0.007160
RS	60	4.878190	1.536868	389.348680	0.005437	0.006246
RS	61	5.213198	1.536868	334.157300	0.004666	0.005372
RS	62	5.570751	1.536868	282.602905	0.003946	0.004551
RS	63	5.952365	1.536868	1037.786636	0.014491	0.016729
PA	4+25*2+4+6 0.159372658 0.045671636 5.952364629 0.515935151 0.334531520 0.366626231 0.447757205 0.579836776 0.794494280 1.112211947 1.494198595 1.859712429 2.119643064 2.219363703 2.157144299 1.978651180 1.752104124 1.533410174 1.357627001 1.240595575 1.181636672 1.169975052 1.191554268 1.232869940 1.282285321 1.330923396 1.373051674 1.405710561 1.427658584 1.440172923 1.536868250
//
IT	4493
RD	11
LK	-565704.858151
QD	-338.336098 -> -303.242999
RI	0.0237144484
TR	0.156949	0.046260
MT	6.018423
MM	C_pi: 1.200917, n_recomb: 73822.909433
RS	0	0.000000	0.537614	895.986400	0.012137	0.001742
RS	1	0.006748	0.537614	944.270079	0.012791	0.009220
RS	2	0.013951	0.537614	994.295709	0.013469	0.012219
RS	3	0.021640	0.537614	1046.005799	0.014169	0.011322
RS	4	0.029849	0.341252	1723.814424	0.023351	0.017615
RS	5	0.038611	0.341252	1792.318357	0.024279	0.018263
RS	6	0.047964	0.370378	1715.917908	0.023244	0.017507
RS	7	0.057948	0.370378	1781.798924	0.024136	0.018558
RS	8	0.068607	0.448070	1530.601264	0.020733	0.016112
RS	9	0.079984	0.448070	1591.993299	0.021565	0.017105
RS	10	0.092129	0.576733	1288.325357	0.017452	0.014107
RS	11	0.105094	0.576733	1344.089908	0.018207	0.015120
RS	12	0.118934	0.790873	1024.538163	0.013878	0.011811
RS	13	0.133707	0.790873	1073.136557	0.014537	0.012592
RS	14	0.149477	1.115743	798.198122	0.010812	0.009555
RS	15	0.166312	1.115743	839.210602	0.011368	0.010129
RS	16	0.184282	1.514825	650.681918	0.008814	0.007985
RS	17	0.203465	1.514825	685.869452	0.009291	0.008459
RS	18	0.223943	1.904046	575.530229	0.007796	0.007200
RS	19	0.245802	1.904046	607.434389	0.008228	0.007633
RS	20	0.269137	2.185850	558.496777	0.007565	0.007103
RS	21	0.294046	2.185850	589.550786	0.007986	0.007537
RS	22	0.320635	2.297456	591.838948	0.008017	0.007638
RS	23	0.349020	2.297456	624.178883	0.008455	0.008109
RS	24	0.379319	2.233664	676.397580	0.009162	0.008862
RS	25	0.411663	2.233664	711.858550	0.009643	0.009424
RS	26	0.446189	2.042798	817.763043	0.011077	0.010935
RS	27	0.483046	2.042798	857.563170	0.011616	0.011642
RS	28	0.522389	1.799563	1018.217691	0.013793	0.013982
RS	29	0.564387	1.799563	1062.072598	0.014387	0.014845
RS	30	0.609220	1.565277	1269.126782	0.017192	0.017953
RS	31	0.657077	1.565277	1314.104043	0.017801	0.018927
RS	32	0.708164	1.377778	1539.038263	0.020848	0.022419
RS	33	0.762698	1.377778	1579.061566	0.021390	0.023363
RS	34	0.820912	1.253622	1771.891528	0.024002	0.026453
RS	35	0.883054	1.253622	1799.617870	0.024377	0.027152
RS	36	0.949390	1.191602	1913.670638	0.025922	0.029035
RS	37	1.020202	1.191602	1924.306751	0.026067	0.029338
RS	38	1.095792	1.180023	1945.483776	0.026353	0.029734
RS	39	1.176483	1.180023	1938.717157	0.026262	0.029636
RS	40	1.262619	1.203911	1886.305932	0.025552	0.028844
RS	41	1.354567	1.203911	1864.760327	0.025260	0.028440
RS	42	1.452720	1.248906	1770.591803	0.023984	0.026984
RS	43	1.557496	1.248906	1737.323239	0.023534	0.026379
RS	44	1.669342	1.302550	1628.355125	0.022058	0.024702
RS	45	1.788735	1.302550	1585.505814	0.021477	0.023970
RS	46	1.916185	1.355250	1477.513460	0.020014	0.022325
RS	47	2.052236	1.355250	1426.246821	0.019320	0.021500
RS	48	2.197466	1.400803	1325.384749	0.017954	0.019983
RS	49	2.352497	1.400803	1266.399721	0.017155	0.019075
RS	50	2.517989	1.436019	1173.337674	0.015894	0.017690
RS	51	2.694649	1.436019	1107.427591	0.015001	0.016701
RS	52	2.883229	1.459595	1020.947216	0.013830	0.015423
RS	53	3.084534	1.459595	949.380954	0.012860	0.014364
RS	54	3.299424	1.472950	867.308751	0.011749	0.013154
RS	55	3.528814	1.472950	792.274830	0.010732	0.012047
RS	56	3.773683	1.472950	716.150763	0.009701	0.010922
RS	57	4.035075	1.472950	640.103108	0.008671	0.009795
RS	58	4.314106	1.579708	530.599947	0.007187	0.008185
RS	59	4.611965	1.579708	469.196249	0.006356	0.007257
RS	60	4.929924	1.579708	409.647549	0.005549	0.006351
RS	61	5.269339	1.579708	352.825402	0.004779	0.005481
RS	62	5.631657	1.579708	299.504036	0.004057	0.004661
RS	63	6.018423	1.579708	1118.845113	0.015156	0.017423
PA	4+25*2+4+6 0.156948566 0.046259575 6.018423424 0.537614420 0.341252452 0.370377715 0.448069566 0.576733201 0.790872906 1.115742977 1.514825163 1.904046108 2.185849566 2.297455938 2.233664399 2.042798421 1.799562904 1.565276764 1.377778241 1.253621771 1.191601818 1.180022607 1.203910989 1.248906082 1.302549708 1.355250176 1.400803050 1.436018956 1.459594938 1.472950449 1.579707546
//
IT	5369
RD	12
LK	-565635.802813
QD	-320.975751 -> -288.561661
RI	0.0223738593
TR	0.154669	0.046830
MT	6.081011
MM	C_pi: 1.221960, n_recomb: 75980.352345
RS	0	0.000000	0.556966	891.862396	0.011738	0.001727
RS	1	0.006765	0.556966	940.470721	0.012378	0.009106
RS	2	0.013988	0.556966	990.897228	0.013041	0.012062
RS	3	0.021699	0.556966	1043.093465	0.013728	0.011108
RS	4	0.029933	0.348091	1746.987998	0.022993	0.017548
RS	5	0.038723	0.348091	1817.504059	0.023921	0.018140
RS	6	0.048108	0.374693	1755.329367	0.023102	0.017520
RS	7	0.058127	0.374693	1823.428615	0.023999	0.018543
RS	8	0.068825	0.449107	1581.362911	0.020813	0.016235
RS	9	0.080246	0.449107	1644.994186	0.021650	0.017222
RS	10	0.092440	0.574285	1340.051945	0.017637	0.014282
RS	11	0.105459	0.574285	1398.011049	0.018400	0.015305
RS	12	0.119358	0.787341	1065.853599	0.014028	0.011950
RS	13	0.134198	0.787341	1116.402826	0.014693	0.012749
RS	14	0.150042	1.118149	824.939083	0.010857	0.009607
RS	15	0.166958	1.118149	867.434503	0.011417	0.010193
RS	16	0.185018	1.532796	666.238588	0.008769	0.007958
RS	17	0.204300	1.532796	702.446710	0.009245	0.008436
RS	18	0.224886	1.944549	584.187033	0.007689	0.007115
RS	19	0.246865	1.944549	616.789009	0.008118	0.007548
RS	20	0.270331	2.247895	563.395122	0.007415	0.006977
RS	21	0.295385	2.247895	594.977282	0.007831	0.007406
RS	22	0.322133	2.371837	595.253351	0.007834	0.007479
RS	23	0.350691	2.371837	628.092344	0.008267	0.007941
RS	24	0.381181	2.307360	680.590173	0.008957	0.008676
RS	25	0.413734	2.307360	716.671650	0.009432	0.009224
RS	26	0.448488	2.105015	825.799100	0.010869	0.010731
RS	27	0.485594	2.105015	866.514574	0.011404	0.011419
RS	28	0.525211	1.845841	1034.232532	0.013612	0.013780
RS	29	0.567507	1.845841	1079.442468	0.014207	0.014623
RS	30	0.612665	1.596546	1297.911864	0.017082	0.017786
RS	31	0.660878	1.596546	1344.675329	0.017698	0.018743
RS	32	0.712352	1.397741	1584.177250	0.020850	0.022324
RS	33	0.767309	1.397741	1626.114636	0.021402	0.023259
RS	34	0.825984	1.266686	1832.739941	0.024121	0.026445
RS	35	0.888628	1.266686	1861.987207	0.024506	0.027144
RS	36	0.955511	1.201660	1984.380878	0.026117	0.029090
RS	37	1.026917	1.201660	1995.794320	0.026267	0.029400
RS	38	1.103155	1.190083	2017.965140	0.026559	0.029802
RS	39	1.184550	1.190083	2011.309170	0.026471	0.029717
RS	40	1.271452	1.216111	1954.269681	0.025721	0.028888
RS	41	1.364233	1.216111	1932.496468	0.025434	0.028502
RS	42	1.463290	1.264576	1831.223301	0.024101	0.026993
RS	43	1.569049	1.264576	1797.671989	0.023660	0.026411
RS	44	1.681963	1.322222	1681.669903	0.022133	0.024688
RS	45	1.802516	1.322222	1638.589803	0.021566	0.023982
RS	46	1.931224	1.378769	1524.877755	0.020069	0.022309
RS	47	2.068639	1.378769	1473.390292	0.019392	0.021512
RS	48	2.215351	1.427542	1368.343885	0.018009	0.019984
RS	49	2.371988	1.427542	1309.026662	0.017228	0.019103
RS	50	2.539221	1.465137	1213.013699	0.015965	0.017720
RS	51	2.717769	1.465137	1146.515866	0.015090	0.016757
RS	52	2.908395	1.490199	1057.887441	0.013923	0.015488
RS	53	3.111917	1.490199	985.343621	0.012968	0.014448
RS	54	3.329208	1.504276	901.454565	0.011864	0.013249
RS	55	3.561199	1.504276	824.969402	0.010858	0.012156
RS	56	3.808885	1.504276	747.127716	0.009833	0.011041
RS	57	4.073327	1.504276	669.124412	0.008807	0.009920
RS	58	4.355659	1.620914	553.409103	0.007284	0.008268
RS	59	4.657091	1.620914	490.816917	0.006460	0.007351
RS	60	4.978915	1.620914	429.861306	0.005658	0.006453
RS	61	5.322512	1.620914	371.450889	0.004889	0.005587
RS	62	5.689353	1.620914	316.404007	0.004164	0.004766
RS	63	6.081011	1.620914	1201.104038	0.015808	0.018103
PA	4+25*2+4+6 0.154669347 0.046829627 6.081011065 0.556966111 0.348090512 0.374693000 0.449106867 0.574284806 0.787341200 1.118148807 1.532795885 1.944548870 2.247895261 2.371836845 2.307360395 2.105014999 1.845840583 1.596546256 1.397741110 1.266686110 1.201659811 1.190083301 1.216111401 1.264576126 1.322222094 1.378768557 1.427541621 1.465137488 1.490198971 1.504275945 1.620913589
//
IT	4097
RD	13
LK	-565571.991060
QD	-305.006628 -> -274.999418
RI	0.0212224318
TR	0.152525	0.047384
MT	6.140210
MM	C_pi: 1.242194, n_recomb: 78090.127735
RS	0	0.000000	0.574081	890.864379	0.011408	0.001714
RS	1	0.006781	0.574081	939.886189	0.012036	0.009008
RS	2	0.014022	0.574081	990.795866	0.012688	0.011932
RS	3	0.021755	0.574081	1043.552476	0.013363	0.010939
RS	4	0.030011	0.354939	1767.695161	0.022637	0.017466
RS	5	0.038828	0.354939	1840.112918	0.023564	0.018013
RS	6	0.048242	0.379419	1790.448250	0.022928	0.017508
RS	7	0.058295	0.379419	1860.667220	0.023827	0.018504
RS	8	0.069029	0.450707	1628.672935	0.020856	0.016337
RS	9	0.080492	0.450707	1694.466274	0.021699	0.017315
RS	10	0.092731	0.572356	1390.036508	0.017800	0.014444
RS	11	0.105801	0.572356	1450.133836	0.018570	0.015475
RS	12	0.119757	0.783885	1106.721772	0.014172	0.012088
RS	13	0.134659	0.783885	1159.194463	0.014844	0.012903
RS	14	0.150572	1.119586	851.741804	0.010907	0.009665
RS	15	0.167564	1.119586	895.713187	0.011470	0.010262
RS	16	0.185709	1.548443	681.994176	0.008733	0.007939
RS	17	0.205084	1.548443	719.222129	0.009210	0.008421
RS	18	0.225772	1.981622	593.100650	0.007595	0.007042
RS	19	0.247864	1.981622	626.400025	0.008022	0.007474
RS	20	0.271454	2.306128	568.560407	0.007281	0.006864
RS	21	0.296643	2.306128	600.666821	0.007692	0.007289
RS	22	0.323541	2.442781	598.860766	0.007669	0.007334
RS	23	0.352262	2.442781	632.186110	0.008096	0.007788
RS	24	0.382931	2.378418	684.769036	0.008769	0.008503
RS	25	0.415680	2.378418	721.443096	0.009239	0.009040
RS	26	0.450650	2.165428	833.439305	0.010673	0.010538
RS	27	0.487992	2.165428	875.023150	0.011205	0.011210
RS	28	0.527865	1.891004	1049.301139	0.013437	0.013585
RS	29	0.570442	1.891004	1095.805307	0.014033	0.014411
RS	30	0.615907	1.627223	1325.123972	0.016969	0.017620
RS	31	0.664455	1.627223	1373.617630	0.017590	0.018563
RS	32	0.716295	1.417480	1627.213255	0.020838	0.022224
RS	33	0.771651	1.417480	1671.038557	0.021399	0.023150
RS	34	0.830760	1.279727	1891.233158	0.024219	0.026426
RS	35	0.893878	1.279727	1922.017828	0.024613	0.027125
RS	36	0.961275	1.211739	2052.776418	0.026287	0.029131
RS	37	1.033244	1.211739	2065.019511	0.026444	0.029448
RS	38	1.110092	1.200087	2088.352521	0.026743	0.029859
RS	39	1.192153	1.200087	2081.881128	0.026660	0.029786
RS	40	1.279777	1.228099	2020.430681	0.025873	0.028924
RS	41	1.373344	1.228099	1998.512857	0.025592	0.028556
RS	42	1.473256	1.279839	1890.362263	0.024207	0.026999
RS	43	1.579944	1.279839	1856.609508	0.023775	0.026439
RS	44	1.693866	1.341280	1733.797579	0.022203	0.024675
RS	45	1.815513	1.341280	1690.557829	0.021649	0.023994
RS	46	1.945410	1.401468	1571.332913	0.020122	0.022296
RS	47	2.084115	1.401468	1519.681551	0.019461	0.021526
RS	48	2.232227	1.453270	1410.625335	0.018064	0.019989
RS	49	2.390382	1.453270	1351.019519	0.017301	0.019134
RS	50	2.559263	1.493079	1252.192667	0.016035	0.017753
RS	51	2.739595	1.493079	1185.141280	0.015177	0.016812
RS	52	2.932157	1.519493	1094.466974	0.014015	0.015553
RS	53	3.137777	1.519493	1020.975329	0.013074	0.014532
RS	54	3.357341	1.534180	935.354541	0.011978	0.013344
RS	55	3.591793	1.534180	857.444852	0.010980	0.012263
RS	56	3.842145	1.534180	777.916843	0.009962	0.011157
RS	57	4.109474	1.534180	697.992411	0.008938	0.010042
RS	58	4.394931	1.660498	576.037186	0.007377	0.008348
RS	59	4.699746	1.660498	512.291351	0.006560	0.007442
RS	60	5.025232	1.660498	449.967937	0.005762	0.006551
RS	61	5.372789	1.660498	390.010222	0.004994	0.005689
RS	62	5.743916	1.660498	333.278245	0.004268	0.004868
RS	63	6.140210	1.660498	1284.378527	0.016447	0.018769
PA	4+25*2+4+6 0.152525153 0.047383590 6.140209636 0.574081286 0.354939053 0.379418757 0.450706788 0.572356423 0.783884959 1.119586246 1.548442865 1.981622434 2.306127955 2.442780955 2.378417984 2.165427662 1.891003629 1.627223397 1.417480023 1.279726535 1.211738811 1.200086767 1.228098828 1.279839184 1.341280462 1.401467609 1.453269713 1.493078577 1.519492902 1.534179960 1.660497592
//
IT	4473
RD	14
LK	-565512.895219
QD	-290.270542 -> -262.435623
RI	0.0202249591
TR	0.150507	0.047923
MT	6.196129
MM	C_pi: 1.261650, n_recomb: 80153.528908
RS	0	0.000000	0.589147	892.437935	0.011134	0.001704
RS	1	0.006796	0.589147	941.950100	0.011752	0.008924
RS	2	0.014055	0.589147	993.414963	0.012394	0.011825
RS	3	0.021806	0.589147	1046.797887	0.013060	0.010808
RS	4	0.030085	0.361719	1786.525605	0.022289	0.017374
RS	5	0.038926	0.361719	1860.744580	0.023215	0.017885
RS	6	0.048368	0.384437	1821.908798	0.022730	0.017476
RS	7	0.058452	0.384437	1894.152085	0.023632	0.018448
RS	8	0.069221	0.452739	1672.873528	0.020871	0.016420
RS	9	0.080722	0.452739	1740.754905	0.021718	0.017388
RS	10	0.093004	0.570856	1438.344346	0.017945	0.014596
RS	11	0.106122	0.570856	1500.524679	0.018721	0.015631
RS	12	0.120131	0.780507	1147.110005	0.014311	0.012224
RS	13	0.135092	0.780507	1201.477248	0.014990	0.013053
RS	14	0.151070	1.120221	878.537545	0.010961	0.009727
RS	15	0.168133	1.120221	923.975127	0.011528	0.010333
RS	16	0.186357	1.562049	697.880982	0.008707	0.007928
RS	17	0.205819	1.562049	736.125650	0.009184	0.008413
RS	18	0.226604	2.015613	602.194500	0.007513	0.006977
RS	19	0.248801	2.015613	636.188656	0.007937	0.007409
RS	20	0.272507	2.360872	573.915218	0.007160	0.006762
RS	21	0.297824	2.360872	606.540380	0.007567	0.007183
RS	22	0.324862	2.510543	602.595097	0.007518	0.007202
RS	23	0.353737	2.510543	636.393654	0.007940	0.007648
RS	24	0.384575	2.447003	688.898332	0.008595	0.008343
RS	25	0.417509	2.447003	726.138374	0.009059	0.008868
RS	26	0.452681	2.224148	840.686487	0.010488	0.010358
RS	27	0.490244	2.224148	883.094284	0.011018	0.011015
RS	28	0.530359	1.935109	1063.474690	0.013268	0.013399
RS	29	0.573201	1.935109	1111.214839	0.013864	0.014208
RS	30	0.618955	1.657318	1350.853133	0.016853	0.017457
RS	31	0.667818	1.657318	1401.021516	0.017479	0.018386
RS	32	0.720003	1.436963	1668.258737	0.020813	0.022118
RS	33	0.775733	1.436963	1713.943275	0.021383	0.023038
RS	34	0.835252	1.292691	1947.478088	0.024297	0.026397
RS	35	0.898816	1.292691	1979.811908	0.024700	0.027097
RS	36	0.966699	1.221782	2118.949546	0.026436	0.029160
RS	37	1.039197	1.221782	2132.068837	0.026600	0.029485
RS	38	1.116622	1.209981	2156.728303	0.026907	0.029905
RS	39	1.199308	1.209981	2150.508561	0.026830	0.029845
RS	40	1.287615	1.239835	2084.860775	0.026011	0.028955
RS	41	1.381923	1.239835	2062.873458	0.025737	0.028603
RS	42	1.482641	1.294669	1948.071937	0.024304	0.027003
RS	43	1.590204	1.294669	1914.190269	0.023882	0.026464
RS	44	1.705078	1.359714	1784.782254	0.022267	0.024663
RS	45	1.827758	1.359714	1741.446044	0.021726	0.024006
RS	46	1.958777	1.423350	1616.905038	0.020173	0.022286
RS	47	2.098700	1.423350	1565.140269	0.019527	0.021540
RS	48	2.248133	1.478005	1452.237107	0.018118	0.019996
RS	49	2.407723	1.478005	1392.382059	0.017371	0.019165
RS	50	2.578158	1.519868	1290.873267	0.016105	0.017787
RS	51	2.760177	1.519868	1223.299573	0.015262	0.016868
RS	52	2.954567	1.547513	1130.675796	0.014106	0.015618
RS	53	3.162168	1.547513	1056.264415	0.013178	0.014614
RS	54	3.383879	1.562705	968.995102	0.012089	0.013437
RS	55	3.620659	1.562705	889.686449	0.011100	0.012368
RS	56	3.873531	1.562705	808.502190	0.010087	0.011270
RS	57	4.143589	1.562705	726.689974	0.009066	0.010160
RS	58	4.432001	1.698486	598.476885	0.007467	0.008426
RS	59	4.740015	1.698486	533.609707	0.006657	0.007531
RS	60	5.068963	1.698486	469.955079	0.005863	0.006646
RS	61	5.420268	1.698486	408.488763	0.005096	0.005787
RS	62	5.795449	1.698486	350.110271	0.004368	0.004967
RS	63	6.196129	1.698486	1368.519842	0.017074	0.019423
PA	4+25*2+4+6 0.150506586 0.047922892 6.196129218 0.589146611 0.361718795 0.384437324 0.452739227 0.570856450 0.780506686 1.120220739 1.562048534 2.015612780 2.360872257 2.510542538 2.447002640 2.224148110 1.935108520 1.657318253 1.436963384 1.292690683 1.221781589 1.209981472 1.239834900 1.294668863 1.359714216 1.423350170 1.478004691 1.519868032 1.547512726 1.562704714 1.698486045
//
IT	3991
RD	15
LK	-565458.060247
QD	-276.633450 -> -250.766832
RI	0.0193543198
TR	0.148602	0.048448
MT	6.249035
MM	C_pi: 1.280378, n_recomb: 82171.831426
RS	0	0.000000	0.602341	896.157207	0.010906	0.001696
RS	1	0.006811	0.602341	946.226831	0.011515	0.008851
RS	2	0.014085	0.602341	998.310331	0.012149	0.011736
RS	3	0.021855	0.602341	1052.378378	0.012807	0.010707
RS	4	0.030154	0.368383	1803.889120	0.021953	0.017277
RS	5	0.039018	0.368383	1879.818260	0.022877	0.017759
RS	6	0.048486	0.389672	1850.191884	0.022516	0.017429
RS	7	0.058599	0.389672	1924.367596	0.023419	0.018378
RS	8	0.069401	0.455119	1714.223842	0.020861	0.016486
RS	9	0.080938	0.455119	1784.122138	0.021712	0.017445
RS	10	0.093261	0.569713	1485.052470	0.018073	0.014737
RS	11	0.106423	0.569713	1549.262594	0.018854	0.015776
RS	12	0.120482	0.777205	1187.010626	0.014445	0.012358
RS	13	0.135498	0.777205	1243.243294	0.015130	0.013199
RS	14	0.151537	1.120187	905.282246	0.011017	0.009791
RS	15	0.168668	1.120187	952.174763	0.011588	0.010406
RS	16	0.186966	1.573880	713.842410	0.008687	0.007922
RS	17	0.206510	1.573880	753.098938	0.009165	0.008411
RS	18	0.227385	2.046852	611.407925	0.007441	0.006921
RS	19	0.249682	2.046852	646.092715	0.007863	0.007352
RS	20	0.273498	2.412447	579.399973	0.007051	0.006669
RS	21	0.298935	2.412447	612.537388	0.007454	0.007086
RS	22	0.326105	2.575379	606.407453	0.007380	0.007079
RS	23	0.355126	2.575379	640.666145	0.007797	0.007519
RS	24	0.386123	2.513316	692.948023	0.008433	0.008194
RS	25	0.419231	2.513316	730.728789	0.008893	0.008709
RS	26	0.454593	2.281291	847.555679	0.010314	0.010187
RS	27	0.492364	2.281291	890.745969	0.010840	0.010830
RS	28	0.532708	1.978226	1076.809395	0.013104	0.013220
RS	29	0.575799	1.978226	1125.730304	0.013700	0.014015
RS	30	0.621826	1.686859	1375.193387	0.016736	0.017296
RS	31	0.670986	1.686859	1426.982363	0.017366	0.018214
RS	32	0.723495	1.456189	1707.424664	0.020779	0.022010
RS	33	0.779580	1.456189	1754.938261	0.021357	0.022923
RS	34	0.839485	1.305556	2001.584573	0.024359	0.026359
RS	35	0.903470	1.305556	2035.475439	0.024771	0.027060
RS	36	0.971812	1.231760	2182.999472	0.026566	0.029179
RS	37	1.044809	1.231760	2197.036218	0.026737	0.029511
RS	38	1.122778	1.219748	2223.174792	0.027055	0.029943
RS	39	1.206056	1.219748	2217.267693	0.026983	0.029895
RS	40	1.295007	1.251315	2147.628233	0.026136	0.028980
RS	41	1.390015	1.251315	2125.639729	0.025868	0.028644
RS	42	1.491494	1.309078	2004.402495	0.024393	0.027005
RS	43	1.599885	1.309078	1970.457811	0.023980	0.026486
RS	44	1.715658	1.377552	1834.658921	0.022327	0.024651
RS	45	1.839315	1.377552	1791.283438	0.021799	0.024017
RS	46	1.971394	1.444463	1661.609783	0.020221	0.022277
RS	47	2.112469	1.444463	1609.777945	0.019590	0.021555
RS	48	2.263152	1.501804	1493.185346	0.018171	0.020005
RS	49	2.424097	1.501804	1433.117377	0.017440	0.019197
RS	50	2.596003	1.545579	1329.048957	0.016174	0.017823
RS	51	2.779618	1.545579	1260.983014	0.015346	0.016924
RS	52	2.975737	1.574339	1166.504321	0.014196	0.015683
RS	53	3.185214	1.574339	1091.200507	0.013279	0.014696
RS	54	3.408957	1.589941	1002.362216	0.012198	0.013529
RS	55	3.647938	1.589941	921.680093	0.011216	0.012471
RS	56	3.903196	1.589941	838.869357	0.010209	0.011381
RS	57	4.175838	1.589941	755.202272	0.009191	0.010276
RS	58	4.467049	1.734967	620.720851	0.007554	0.008502
RS	59	4.778093	1.734967	554.763231	0.006751	0.007616
RS	60	5.110321	1.734967	489.812381	0.005961	0.006738
RS	61	5.465176	1.734967	426.874576	0.005195	0.005883
RS	62	5.844198	1.734967	366.886770	0.004465	0.005063
RS	63	6.249035	1.734967	1453.402253	0.017687	0.020063
PA	4+25*2+4+6 0.148602210 0.048447869 6.249034772 0.602341050 0.368382597 0.389672038 0.455119336 0.569713187 0.777204753 1.120186553 1.573880362 2.046851552 2.412447441 2.575378555 2.513316039 2.281290893 1.978225924 1.686858975 1.456188656 1.305556246 1.231760206 1.219748320 1.251314514 1.309078341 1.377551959 1.444463025 1.501803987 1.545579081 1.574338763 1.589940899 1.734967136
//
IT	4510
RD	16
LK	-565407.086812
QD	-263.980121 -> -239.903222
RI	0.0185898001
TR	0.146804	0.048960
MT	6.299059
MM	C_pi: 1.298404, n_recomb: 84145.909226
RS	0	0.000000	0.613871	901.623962	0.010715	0.001690
RS	1	0.006824	0.613871	952.306704	0.011317	0.008788
RS	2	0.014113	0.613871	1005.061661	0.011944	0.011662
RS	3	0.021901	0.613871	1059.864009	0.012596	0.010630
RS	4	0.030219	0.374882	1820.157672	0.021631	0.017177
RS	5	0.039105	0.374882	1897.714979	0.022553	0.017635
RS	6	0.048597	0.395044	1875.777412	0.022292	0.017370
RS	7	0.058738	0.395044	1951.797570	0.023195	0.018299
RS	8	0.069570	0.457767	1752.983346	0.020833	0.016538
RS	9	0.081141	0.457767	1824.829701	0.021686	0.017486
RS	10	0.093502	0.568868	1530.215596	0.018185	0.014868
RS	11	0.106706	0.568868	1596.403178	0.018972	0.015909
RS	12	0.120812	0.773983	1226.392156	0.014575	0.012489
RS	13	0.135880	0.773983	1284.459852	0.015265	0.013340
RS	14	0.151976	1.119578	931.941040	0.011075	0.009858
RS	15	0.169171	1.119578	980.275709	0.011650	0.010480
RS	16	0.187539	1.584142	729.833386	0.008673	0.007921
RS	17	0.207160	1.584142	770.095274	0.009152	0.008413
RS	18	0.228120	2.075607	620.689491	0.007376	0.006871
RS	19	0.250511	2.075607	656.059184	0.007797	0.007301
RS	20	0.274430	2.461096	584.968130	0.006952	0.006584
RS	21	0.299980	2.461096	618.610360	0.007352	0.006999
RS	22	0.327275	2.637457	610.263868	0.007252	0.006966
RS	23	0.356432	2.637457	644.969704	0.007665	0.007400
RS	24	0.387578	2.577461	696.904404	0.008282	0.008055
RS	25	0.420850	2.577461	735.201949	0.008737	0.008560
RS	26	0.456392	2.336929	854.057603	0.010150	0.010025
RS	27	0.494360	2.336929	897.991088	0.010672	0.010656
RS	28	0.534919	2.020384	1089.355092	0.012946	0.013047
RS	29	0.578245	2.020384	1139.403836	0.013541	0.013829
RS	30	0.624528	1.715845	1398.225422	0.016617	0.017139
RS	31	0.673969	1.715845	1451.581512	0.017251	0.018045
RS	32	0.726784	1.475131	1744.807690	0.020736	0.021899
RS	33	0.783204	1.475131	1794.118040	0.021322	0.022806
RS	34	0.843473	1.318286	2053.644029	0.024406	0.026314
RS	35	0.907855	1.318286	2089.095365	0.024827	0.027017
RS	36	0.976630	1.241638	2244.998668	0.026680	0.029189
RS	37	1.050098	1.241638	2259.988637	0.026858	0.029528
RS	38	1.128580	1.229354	2287.753681	0.027188	0.029974
RS	39	1.212417	1.229354	2282.213793	0.027122	0.029937
RS	40	1.301975	1.262515	2208.781733	0.026249	0.029000
RS	41	1.397645	1.262515	2186.853417	0.025989	0.028679
RS	42	1.499843	1.323058	2059.387573	0.024474	0.027006
RS	43	1.609015	1.323058	2025.439047	0.024071	0.026506
RS	44	1.725637	1.394796	1883.447355	0.022383	0.024641
RS	45	1.850217	1.394796	1840.083825	0.021868	0.024028
RS	46	1.983298	1.464820	1705.452183	0.020268	0.022271
RS	47	2.125461	1.464820	1653.595110	0.019652	0.021571
RS	48	2.277325	1.524697	1533.459317	0.018224	0.020016
RS	49	2.439551	1.524697	1473.212402	0.017508	0.019229
RS	50	2.612848	1.570250	1366.702029	0.016242	0.017860
RS	51	2.797971	1.570250	1298.172851	0.015428	0.016980
RS	52	2.995726	1.600020	1201.929663	0.014284	0.015748
RS	53	3.206976	1.600020	1125.760842	0.013379	0.014776
RS	54	3.432641	1.615944	1035.432302	0.012305	0.013620
RS	55	3.673706	1.615944	953.402798	0.011330	0.012571
RS	56	3.931221	1.615944	868.995853	0.010327	0.011489
RS	57	4.206308	1.615944	783.507271	0.009311	0.010388
RS	58	4.500167	1.769988	642.756889	0.007639	0.008577
RS	59	4.814078	1.769988	575.738789	0.006842	0.007700
RS	60	5.149411	1.769988	509.525669	0.006055	0.006828
RS	61	5.507627	1.769988	445.152507	0.005290	0.005975
RS	62	5.890287	1.769988	383.591815	0.004559	0.005156
RS	63	6.299059	1.769988	1538.893229	0.018288	0.020691
PA	4+25*2+4+6 0.146803895 0.048959503 6.299059184 0.613870866 0.374882489 0.395044180 0.457767387 0.568867779 0.773983497 1.119577626 1.584141738 2.075606902 2.461095514 2.637457013 2.577461474 2.336928818 2.020384457 1.715844785 1.475130930 1.318285897 1.241637654 1.229354378 1.262515264 1.323058310 1.394796057 1.464820419 1.524696782 1.570250451 1.600019757 1.615943779 1.769988368
//
IT	4408
RD	17
LK	-565359.628068
QD	-252.213551 -> -229.768945
RI	0.0179134626
TR	0.145102	0.049458
MT	6.346445
MM	C_pi: 1.315776, n_recomb: 86077.120072
RS	0	0.000000	0.623927	908.525672	0.010555	0.001685
RS	1	0.006836	0.623927	959.868008	0.011151	0.008735
RS	2	0.014140	0.623927	1013.338653	0.011772	0.011601
RS	3	0.021943	0.623927	1068.916636	0.012418	0.010573
RS	4	0.030280	0.381199	1835.563424	0.021325	0.017077
RS	5	0.039186	0.381199	1914.674989	0.022244	0.017516
RS	6	0.048702	0.400511	1899.001729	0.022062	0.017302
RS	7	0.058868	0.400511	1976.782498	0.022965	0.018211
RS	8	0.069729	0.460630	1789.370291	0.020788	0.016578
RS	9	0.081332	0.460630	1863.098742	0.021645	0.017515
RS	10	0.093729	0.568278	1573.898299	0.018285	0.014991
RS	11	0.106973	0.568278	1642.012930	0.019076	0.016032
RS	12	0.121122	0.770849	1265.243760	0.014699	0.012617
RS	13	0.136239	0.770849	1325.116096	0.015395	0.013478
RS	14	0.152389	1.118502	958.477049	0.011135	0.009926
RS	15	0.169644	1.118502	1008.239969	0.011713	0.010555
RS	16	0.188078	1.593046	745.813516	0.008664	0.007925
RS	17	0.207772	1.593046	787.073066	0.009144	0.008419
RS	18	0.228813	2.102116	630.009883	0.007319	0.006827
RS	19	0.251292	2.102116	666.058275	0.007738	0.007257
RS	20	0.275308	2.507056	590.589202	0.006861	0.006506
RS	21	0.300965	2.507056	624.728617	0.007258	0.006918
RS	22	0.328377	2.696981	614.139038	0.007135	0.006860
RS	23	0.357663	2.696981	649.279483	0.007543	0.007290
RS	24	0.388950	2.639572	700.762821	0.008141	0.007924
RS	25	0.422377	2.639572	739.554916	0.008592	0.008421
RS	26	0.458089	2.391148	860.215971	0.009994	0.009872
RS	27	0.496243	2.391148	904.856166	0.010512	0.010491
RS	28	0.537004	2.061633	1101.171164	0.012793	0.012882
RS	29	0.580553	2.061633	1152.297912	0.013387	0.013651
RS	30	0.627078	1.744298	1420.039983	0.016497	0.016984
RS	31	0.676784	1.744298	1474.911508	0.017135	0.017880
RS	32	0.729889	1.493789	1780.518726	0.020685	0.021786
RS	33	0.786623	1.493789	1831.592798	0.021279	0.022688
RS	34	0.847237	1.330868	2103.765850	0.024440	0.026264
RS	35	0.911994	1.330868	2140.778001	0.024870	0.026968
RS	36	0.981178	1.251400	2305.046380	0.026779	0.029191
RS	37	1.055092	1.251400	2321.020723	0.026964	0.029538
RS	38	1.134059	1.238795	2350.542954	0.027307	0.029997
RS	39	1.218425	1.238795	2345.419824	0.027248	0.029972
RS	40	1.308558	1.273443	2268.386703	0.026353	0.029016
RS	41	1.404853	1.273443	2246.574367	0.026100	0.028710
RS	42	1.507731	1.336629	2113.076592	0.024549	0.027005
RS	43	1.617643	1.336629	2079.178026	0.024155	0.026523
RS	44	1.735068	1.411482	1931.179485	0.022435	0.024630
RS	45	1.860522	1.411482	1887.874790	0.021932	0.024038
RS	46	1.994551	1.484470	1748.451221	0.020313	0.022265
RS	47	2.137744	1.484470	1696.607497	0.019710	0.021586
RS	48	2.290726	1.546743	1573.066770	0.018275	0.020028
RS	49	2.454166	1.546743	1512.672872	0.017573	0.019261
RS	50	2.628780	1.593953	1403.832743	0.016309	0.017897
RS	51	2.815331	1.593953	1334.868267	0.015508	0.017035
RS	52	3.014635	1.624636	1236.947103	0.014370	0.015813
RS	53	3.227565	1.624636	1159.940236	0.013476	0.014855
RS	54	3.455052	1.640802	1068.197204	0.012410	0.013709
RS	55	3.698091	1.640802	984.846392	0.011441	0.012670
RS	56	3.957744	1.640802	898.873264	0.010443	0.011595
RS	57	4.235149	1.640802	811.596160	0.009429	0.010498
RS	58	4.531519	1.803642	664.581406	0.007721	0.008649
RS	59	4.848149	1.803642	596.531780	0.006930	0.007781
RS	60	5.186426	1.803642	529.089104	0.006147	0.006914
RS	61	5.547829	1.803642	463.315409	0.005383	0.006065
RS	62	5.933939	1.803642	400.217031	0.004650	0.005246
RS	63	6.346445	1.803642	1624.900130	0.018877	0.021306
PA	4+25*2+4+6 0.145102280 0.049457978 6.346444755 0.623926554 0.381198721 0.400510916 0.460630300 0.568277523 0.770849404 1.118502439 1.593046130 2.102115737 2.507056104 2.696980996 2.639571704 2.391147877 2.061633151 1.744297763 1.493789245 1.330867952 1.251399523 1.238795159 1.273443026 1.336628611 1.411481849 1.484470430 1.546743484 1.593953000 1.624635540 1.640801658 1.803642189
//
IT	3878
RD	18
LK	-565315.375653
QD	-241.247767 -> -220.296002
RI	0.0173116174
TR	0.143489	0.049944
MT	6.391405
MM	C_pi: 1.332536, n_recomb: 87966.436862
RS	0	0.000000	0.632699	916.579850	0.010420	0.001682
RS	1	0.006848	0.632699	968.619019	0.011011	0.008688
RS	2	0.014165	0.632699	1022.840758	0.011628	0.011550
RS	3	0.021984	0.632699	1079.227413	0.012269	0.010532
RS	4	0.030337	0.387310	1850.320719	0.021034	0.016977
RS	5	0.039263	0.387310	1930.920376	0.021951	0.017402
RS	6	0.048800	0.406031	1920.179005	0.021829	0.017227
RS	7	0.058990	0.406031	1999.640862	0.022732	0.018119
RS	8	0.069878	0.463663	1823.581567	0.020730	0.016607
RS	9	0.081512	0.463663	1899.128639	0.021589	0.017533
RS	10	0.093942	0.567906	1616.157477	0.018372	0.015105
RS	11	0.107224	0.567906	1686.150272	0.019168	0.016146
RS	12	0.121415	0.767804	1303.555013	0.014819	0.012742
RS	13	0.136578	0.767804	1365.201497	0.015520	0.013612
RS	14	0.152780	1.117036	984.867020	0.011196	0.009995
RS	15	0.170090	1.117036	1036.043552	0.011778	0.010631
RS	16	0.188587	1.600753	761.755794	0.008660	0.007931
RS	17	0.208350	1.600753	804.004524	0.009140	0.008428
RS	18	0.229466	2.126608	639.335569	0.007268	0.006787
RS	19	0.252029	2.126608	676.055585	0.007685	0.007217
RS	20	0.276137	2.550552	596.233465	0.006778	0.006435
RS	21	0.301895	2.550552	630.862021	0.007172	0.006844
RS	22	0.329418	2.754111	618.014419	0.007026	0.006762
RS	23	0.358825	2.754111	653.577392	0.007430	0.007187
RS	24	0.390247	2.699766	704.516605	0.008009	0.007801
RS	25	0.423820	2.699766	743.782321	0.008455	0.008290
RS	26	0.459692	2.444017	866.050555	0.009845	0.009726
RS	27	0.498021	2.444017	911.363342	0.010360	0.010335
RS	28	0.538975	2.102010	1112.308123	0.012645	0.012723
RS	29	0.582733	2.102010	1164.465685	0.013238	0.013481
RS	30	0.629488	1.772228	1440.719322	0.016378	0.016833
RS	31	0.679445	1.772228	1497.056112	0.017018	0.017719
RS	32	0.732824	1.512161	1814.652074	0.020629	0.021673
RS	33	0.789857	1.512161	1867.455961	0.021229	0.022570
RS	34	0.850796	1.343291	2152.041811	0.024464	0.026209
RS	35	0.915909	1.343291	2190.611996	0.024903	0.026915
RS	36	0.985481	1.261033	2363.222933	0.026865	0.029188
RS	37	1.059817	1.261033	2380.208272	0.027058	0.029541
RS	38	1.139244	1.248063	2411.607972	0.027415	0.030015
RS	39	1.224110	1.248063	2406.945893	0.027362	0.030001
RS	40	1.314788	1.284102	2326.490374	0.026447	0.029029
RS	41	1.411675	1.284102	2304.844573	0.026201	0.028737
RS	42	1.515198	1.349804	2165.505035	0.024617	0.027003
RS	43	1.625810	1.349804	2131.705032	0.024233	0.026538
RS	44	1.743998	1.427637	1977.874894	0.022484	0.024621
RS	45	1.870279	1.427637	1934.671707	0.021993	0.024047
RS	46	2.005208	1.503455	1790.611500	0.020356	0.022261
RS	47	2.149377	1.503455	1738.816972	0.019767	0.021602
RS	48	2.303419	1.567995	1612.004910	0.018325	0.020041
RS	49	2.468010	1.567995	1551.494152	0.017637	0.019293
RS	50	2.643873	1.616752	1440.427927	0.016375	0.017935
RS	51	2.831780	1.616752	1371.055820	0.015586	0.017090
RS	52	3.032554	1.648259	1271.540813	0.014455	0.015877
RS	53	3.247079	1.648259	1193.723162	0.013570	0.014932
RS	54	3.476294	1.664594	1100.639842	0.012512	0.013797
RS	55	3.721206	1.664594	1015.994482	0.011550	0.012766
RS	56	3.982891	1.664594	928.485717	0.010555	0.011697
RS	57	4.262496	1.664594	839.453473	0.009543	0.010605
RS	58	4.561249	1.836011	686.185858	0.007801	0.008720
RS	59	4.880462	1.836011	617.133131	0.007016	0.007859
RS	60	5.221535	1.836011	548.492903	0.006235	0.006999
RS	61	5.585965	1.836011	481.352741	0.005472	0.006152
RS	62	5.975352	1.836011	416.751194	0.004738	0.005333
RS	63	6.391405	1.836011	1711.319865	0.019454	0.021910
PA	4+25*2+4+6 0.143489155 0.049943513 6.391405316 0.632698528 0.387310000 0.406030959 0.463662727 0.567905745 0.767804090 1.117035744 1.600753271 2.126607570 2.550551630 2.754111182 2.699766443 2.444017261 2.102009526 1.772227793 1.512160738 1.343291024 1.261032870 1.248063298 1.284102253 1.349803997 1.427637333 1.503454985 1.567995099 1.616751641 1.648258833 1.664594296 1.836010899
//
IT	4026
RD	19
LK	-565274.057447
QD	-231.008928 -> -211.425854
RI	0.0167723803
TR	0.141957	0.050416
MT	6.434121
MM	C_pi: 1.348722, n_recomb: 89815.195345
RS	0	0.000000	0.640369	925.540887	0.010305	0.001680
RS	1	0.006859	0.640369	978.305583	0.010892	0.008648
RS	2	0.014189	0.640369	1033.305565	0.011505	0.011508
RS	3	0.022022	0.640369	1090.526059	0.012142	0.010504
RS	4	0.030392	0.393201	1864.607168	0.020760	0.016880
RS	5	0.039336	0.393201	1946.636046	0.021674	0.017294
RS	6	0.048893	0.411569	1939.596940	0.021595	0.017146
RS	7	0.059106	0.411569	2020.665144	0.022498	0.018022
RS	8	0.070020	0.466833	1855.779923	0.020662	0.016627
RS	9	0.081682	0.466833	1933.084481	0.021523	0.017541
RS	10	0.094144	0.567728	1657.036063	0.018449	0.015211
RS	11	0.107461	0.567728	1728.859555	0.019249	0.016251
RS	12	0.121692	0.764852	1341.316945	0.014934	0.012864
RS	13	0.136899	0.764852	1404.707188	0.015640	0.013742
RS	14	0.153148	1.115258	1011.080864	0.011257	0.010065
RS	15	0.170513	1.115258	1063.655472	0.011843	0.010707
RS	16	0.189068	1.607425	777.631213	0.008658	0.007940
RS	17	0.208896	1.607425	820.859763	0.009139	0.008439
RS	18	0.230084	2.149288	648.642009	0.007222	0.006752
RS	19	0.252726	2.149288	686.026039	0.007638	0.007181
RS	20	0.276921	2.591771	601.882902	0.006701	0.006369
RS	21	0.302775	2.591771	636.992559	0.007092	0.006775
RS	22	0.330403	2.809044	621.868033	0.006924	0.006671
RS	23	0.359925	2.809044	657.841576	0.007324	0.007090
RS	24	0.391473	2.758173	708.160981	0.007885	0.007685
RS	25	0.425185	2.758173	747.880602	0.008327	0.008167
RS	26	0.461209	2.495607	871.583038	0.009704	0.009587
RS	27	0.499705	2.495607	917.536654	0.010216	0.010187
RS	28	0.540840	2.141563	1122.811579	0.012501	0.012570
RS	29	0.584798	2.141563	1175.955389	0.013093	0.013317
RS	30	0.631770	1.799654	1460.341688	0.016259	0.016685
RS	31	0.681965	1.799654	1518.095468	0.016902	0.017562
RS	32	0.735603	1.530243	1847.309474	0.020568	0.021559
RS	33	0.792920	1.530243	1901.809067	0.021175	0.022452
RS	34	0.854168	1.355546	2198.575307	0.024479	0.026149
RS	35	0.919618	1.355546	2238.698306	0.024926	0.026857
RS	36	0.989557	1.270529	2419.619030	0.026940	0.029178
RS	37	1.064293	1.270529	2437.638256	0.027141	0.029539
RS	38	1.144156	1.257154	2471.028053	0.027512	0.030028
RS	39	1.229497	1.257154	2466.866718	0.027466	0.030024
RS	40	1.320692	1.294496	2383.160756	0.026534	0.029038
RS	41	1.418142	1.294496	2361.726876	0.026295	0.028760
RS	42	1.522276	1.362598	2216.724555	0.024681	0.027000
RS	43	1.633554	1.362598	2183.066859	0.024306	0.026551
RS	44	1.752464	1.443286	2023.571319	0.022530	0.024611
RS	45	1.879531	1.443286	1980.508054	0.022051	0.024056
RS	46	2.015314	1.521809	1831.956519	0.020397	0.022258
RS	47	2.160410	1.521809	1780.243840	0.019821	0.021617
RS	48	2.315460	1.588501	1650.282227	0.018374	0.020055
RS	49	2.481144	1.588501	1589.683149	0.017699	0.019325
RS	50	2.658194	1.638701	1476.492074	0.016439	0.017972
RS	51	2.847388	1.638701	1406.738735	0.015663	0.017144
RS	52	3.049559	1.670956	1305.707701	0.014538	0.015940
RS	53	3.265598	1.670956	1227.106253	0.013663	0.015008
RS	54	3.496456	1.687394	1132.754834	0.012612	0.013883
RS	55	3.743149	1.687394	1046.841665	0.011656	0.012861
RS	56	4.006764	1.687394	957.827605	0.010664	0.011798
RS	57	4.288461	1.687394	867.073273	0.009654	0.010709
RS	58	4.589480	1.867168	707.569847	0.007878	0.008789
RS	59	4.911148	1.867168	637.541265	0.007098	0.007936
RS	60	5.254880	1.867168	567.734153	0.006321	0.007080
RS	61	5.622189	1.867168	499.260214	0.005559	0.006236
RS	62	6.014694	1.867168	433.188725	0.004823	0.005418
RS	63	6.434121	1.867168	1798.077260	0.020020	0.022501
PA	4+25*2+4+6 0.141957492 0.050416430 6.434121312 0.640368800 0.393201044 0.411568610 0.466833181 0.567728372 0.764852451 1.115257911 1.607424501 2.149287711 2.591771006 2.809043641 2.758173465 2.495607111 2.141562930 1.799653502 1.530243341 1.355545665 1.270529317 1.257154396 1.294495563 1.362598207 1.443286426 1.521809141 1.588500925 1.638701481 1.670955527 1.687393695 1.867168402
//
IT	4288
RD	20
LK	-565235.430003
QD	-221.431218 -> -203.105873
RI	0.0162868038
TR	0.140501	0.050877
MT	6.474767
MM	C_pi: 1.364368, n_recomb: 91624.288473
RS	0	0.000000	0.647083	935.223913	0.010207	0.001678
RS	1	0.006870	0.647083	988.736307	0.010791	0.008613
RS	2	0.014212	0.647083	1044.535355	0.011400	0.011473
RS	3	0.022058	0.647083	1102.608803	0.012034	0.010486
RS	4	0.030443	0.398870	1878.512283	0.020502	0.016787
RS	5	0.039404	0.398870	1961.916821	0.021413	0.017192
RS	6	0.048981	0.417108	1957.433270	0.021364	0.017063
RS	7	0.059216	0.417108	2040.036537	0.022265	0.017924
RS	8	0.070154	0.470106	1886.147160	0.020586	0.016638
RS	9	0.081843	0.470106	1965.150725	0.021448	0.017542
RS	10	0.094336	0.567716	1696.595527	0.018517	0.015310
RS	11	0.107686	0.567716	1770.203844	0.019320	0.016347
RS	12	0.121954	0.761997	1378.518980	0.015045	0.012983
RS	13	0.137202	0.761997	1443.622568	0.015756	0.013868
RS	14	0.153497	1.113212	1037.111112	0.011319	0.010134
RS	15	0.170912	1.113212	1091.068102	0.011908	0.010782
RS	16	0.189524	1.613158	793.431811	0.008660	0.007951
RS	17	0.209413	1.613158	837.630744	0.009142	0.008452
RS	18	0.230670	2.170294	657.918712	0.007181	0.006721
RS	19	0.253386	2.170294	695.959130	0.007596	0.007149
RS	20	0.277663	2.630881	607.520508	0.006631	0.006307
RS	21	0.303608	2.630881	643.103116	0.007019	0.006711
RS	22	0.331336	2.861869	625.697542	0.006829	0.006585
RS	23	0.360968	2.861869	662.070531	0.007226	0.007000
RS	24	0.392636	2.814852	711.702883	0.007768	0.007576
RS	25	0.426479	2.814852	751.858172	0.008206	0.008051
RS	26	0.462647	2.545977	876.828938	0.009570	0.009455
RS	27	0.501301	2.545977	923.393504	0.010078	0.010046
RS	28	0.542609	2.180304	1132.733045	0.012363	0.012422
RS	29	0.586755	2.180304	1186.821059	0.012953	0.013159
RS	30	0.633935	1.826585	1478.973254	0.016142	0.016540
RS	31	0.684355	1.826585	1538.097200	0.016787	0.017409
RS	32	0.738239	1.548039	1878.567685	0.020503	0.021445
RS	33	0.795825	1.548039	1934.728406	0.021116	0.022334
RS	34	0.857367	1.367624	2243.447359	0.024485	0.026087
RS	35	0.923136	1.367624	2285.115352	0.024940	0.026797
RS	36	0.993424	1.279879	2474.308548	0.027005	0.029164
RS	37	1.068541	1.279879	2493.380430	0.027213	0.029531
RS	38	1.148818	1.266065	2528.859006	0.027600	0.030037
RS	39	1.234610	1.266065	2525.233575	0.027561	0.030043
RS	40	1.326296	1.304629	2438.437217	0.026613	0.029045
RS	41	1.424281	1.304629	2417.256218	0.026382	0.028780
RS	42	1.528997	1.375028	2266.759642	0.024740	0.026996
RS	43	1.640907	1.375028	2233.284135	0.024374	0.026563
RS	44	1.760504	1.458456	2068.281218	0.022574	0.024602
RS	45	1.888319	1.458456	2025.393238	0.022105	0.024064
RS	46	2.024913	1.539569	1872.489796	0.020437	0.022255
RS	47	2.170892	1.539569	1820.889406	0.019873	0.021633
RS	48	2.326899	1.608305	1687.895002	0.018422	0.020069
RS	49	2.493623	1.608305	1627.234768	0.017760	0.019357
RS	50	2.671802	1.659857	1512.014313	0.016502	0.018010
RS	51	2.862221	1.659857	1441.905806	0.015737	0.017196
RS	52	3.065721	1.692784	1339.436158	0.014619	0.016002
RS	53	3.283202	1.692784	1260.077675	0.013753	0.015082
RS	54	3.515623	1.709268	1164.525978	0.012710	0.013967
RS	55	3.764011	1.709268	1077.372471	0.011759	0.012953
RS	56	4.029464	1.709268	986.884071	0.010771	0.011895
RS	57	4.313152	1.709268	894.441231	0.009762	0.010810
RS	58	4.616329	1.897190	728.724296	0.007953	0.008856
RS	59	4.940335	1.897190	657.747080	0.007179	0.008010
RS	60	5.286599	1.897190	586.803543	0.006404	0.007160
RS	61	5.656650	1.897190	517.028229	0.005643	0.006318
RS	62	6.052124	1.897190	449.519744	0.004906	0.005500
RS	63	6.474767	1.897190	1885.085420	0.020574	0.023081
PA	4+25*2+4+6 0.140500824 0.050876996 6.474766549 0.647082872 0.398870453 0.417107997 0.470106119 0.567716460 0.761996771 1.113211559 1.613157769 2.170294272 2.630880801 2.861869122 2.814851992 2.545977355 2.180304335 1.826585420 1.548038700 1.367623819 1.279878572 1.266064739 1.304628562 1.375027684 1.458456008 1.539568825 1.608305376 1.659856936 1.692783939 1.709267878 1.897189729
//
IT	4560
RD	21
LK	-565199.276074
QD	-212.457653 -> -195.290442
RI	0.0158478846
TR	0.139114	0.051326
MT	6.513458
MM	C_pi: 1.379497, n_recomb: 93394.713666
RS	0	0.000000	0.652960	945.487374	0.010124	0.001678
RS	1	0.006880	0.652960	999.764518	0.010705	0.008583
RS	2	0.014233	0.652960	1056.378476	0.011311	0.011443
RS	3	0.022092	0.652960	1115.319203	0.011942	0.010476
RS	4	0.030492	0.404309	1892.151303	0.020260	0.016697
RS	5	0.039469	0.404309	1976.883413	0.021167	0.017097
RS	6	0.049064	0.422618	1973.923707	0.021135	0.016976
RS	7	0.059320	0.422618	2057.995198	0.022035	0.017824
RS	8	0.070281	0.473460	1914.804788	0.020502	0.016642
RS	9	0.081996	0.473460	1995.450471	0.021366	0.017536
RS	10	0.094517	0.567852	1734.868031	0.018576	0.015402
RS	11	0.107899	0.567852	1810.216107	0.019382	0.016436
RS	12	0.122202	0.759241	1415.142030	0.015152	0.013099
RS	13	0.137489	0.759241	1481.928168	0.015867	0.013989
RS	14	0.153828	1.110951	1062.930880	0.011381	0.010204
RS	15	0.171291	1.110951	1118.253609	0.011973	0.010857
RS	16	0.189955	1.618067	809.135300	0.008664	0.007964
RS	17	0.209904	1.618067	854.294381	0.009147	0.008468
RS	18	0.231225	2.189808	667.138228	0.007143	0.006692
RS	19	0.254012	2.189808	705.826478	0.007557	0.007121
RS	20	0.278368	2.668044	613.128182	0.006565	0.006251
RS	21	0.304398	2.668044	649.175274	0.006951	0.006652
RS	22	0.332220	2.912723	629.489016	0.006740	0.006504
RS	23	0.361956	2.912723	666.250441	0.007134	0.006916
RS	24	0.393738	2.869905	715.135742	0.007657	0.007472
RS	25	0.427706	2.869905	755.709170	0.008092	0.007941
RS	26	0.464012	2.595171	881.805303	0.009442	0.009329
RS	27	0.502814	2.595171	928.952704	0.009947	0.009911
RS	28	0.544287	2.218272	1142.102794	0.012229	0.012280
RS	29	0.588613	2.218272	1197.094854	0.012818	0.013008
RS	30	0.635988	1.853032	1496.674408	0.016025	0.016399
RS	31	0.686623	1.853032	1557.123138	0.016672	0.017260
RS	32	0.740741	1.565542	1908.504457	0.020435	0.021331
RS	33	0.798582	1.565542	1966.291434	0.021054	0.022217
RS	34	0.860403	1.379516	2286.736201	0.024485	0.026022
RS	35	0.926477	1.379516	2329.939165	0.024947	0.026734
RS	36	0.997097	1.289072	2527.359170	0.027061	0.029146
RS	37	1.072575	1.289072	2547.499141	0.027277	0.029520
RS	38	1.153246	1.274788	2585.159489	0.027680	0.030042
RS	39	1.239467	1.274788	2582.101042	0.027647	0.030058
RS	40	1.331620	1.314501	2492.366258	0.026686	0.029050
RS	41	1.430113	1.314501	2471.474865	0.026463	0.028798
RS	42	1.535381	1.387099	2315.646206	0.024794	0.026991
RS	43	1.647893	1.387099	2282.388666	0.024438	0.026573
RS	44	1.768144	1.473161	2112.028983	0.022614	0.024593
RS	45	1.896669	1.473161	2069.348141	0.022157	0.024072
RS	46	2.034036	1.556759	1912.221946	0.020475	0.022253
RS	47	2.180854	1.556759	1860.761992	0.019924	0.021647
RS	48	2.337773	1.627440	1724.846918	0.018468	0.020084
RS	49	2.505487	1.627440	1664.151090	0.017818	0.019388
RS	50	2.684740	1.680257	1546.992499	0.016564	0.018047
RS	51	2.876325	1.680257	1476.553948	0.015810	0.017248
RS	52	3.081090	1.713791	1372.717961	0.014698	0.016063
RS	53	3.299943	1.713791	1292.629167	0.013840	0.015155
RS	54	3.533853	1.730267	1195.945031	0.012805	0.014050
RS	55	3.783855	1.730267	1107.578572	0.011859	0.013043
RS	56	4.051058	1.730267	1015.646632	0.010875	0.011991
RS	57	4.336643	1.730267	921.548670	0.009867	0.010908
RS	58	4.641875	1.926127	749.645694	0.008027	0.008921
RS	59	4.968108	1.926127	677.746228	0.007257	0.008082
RS	60	5.316784	1.926127	605.695802	0.006485	0.007237
RS	61	5.689449	1.926127	534.650587	0.005725	0.006398
RS	62	6.087752	1.926127	465.737212	0.004987	0.005580
RS	63	6.513458	1.926127	1972.267813	0.021118	0.023650
PA	4+25*2+4+6 0.139114082 0.051325734 6.513457962 0.652960193 0.404308830 0.422617769 0.473460230 0.567851882 0.759241137 1.110951325 1.618066890 2.189808429 2.668044160 2.912723320 2.869904735 2.595171432 2.218272357 1.853031972 1.565542007 1.379516132 1.289072035 1.274787999 1.314501216 1.387099120 1.473160519 1.556759064 1.627440292 1.680256678 1.713791463 1.730266631 1.926126899
//
IT	4474
RD	22
LK	-565165.400620
QD	-204.037290 -> -187.938529
RI	0.0154478094
TR	0.137791	0.051763
MT	6.550393
MM	C_pi: 1.394150, n_recomb: 95127.590028
RS	0	0.000000	0.658161	956.137253	0.010051	0.001678
RS	1	0.006889	0.658161	1011.188551	0.010630	0.008557
RS	2	0.014253	0.658161	1068.625708	0.011234	0.011418
RS	3	0.022124	0.658161	1128.440655	0.011862	0.010473
RS	4	0.030538	0.409512	1905.625095	0.020032	0.016611
RS	5	0.039531	0.409512	1991.642421	0.020937	0.017007
RS	6	0.049144	0.428089	1989.212428	0.020911	0.016888
RS	7	0.059418	0.428089	2074.689380	0.021810	0.017723
RS	8	0.070401	0.476879	1941.880433	0.020413	0.016640
RS	9	0.082141	0.476879	2024.113972	0.021278	0.017523
RS	10	0.094689	0.568114	1771.922042	0.018627	0.015487
RS	11	0.108101	0.568114	1848.966969	0.019437	0.016518
RS	12	0.122438	0.756582	1451.199688	0.015255	0.013211
RS	13	0.137762	0.756582	1519.638571	0.015975	0.014107
RS	14	0.154142	1.108520	1088.532318	0.011443	0.010274
RS	15	0.171651	1.108520	1145.204218	0.012039	0.010932
RS	16	0.190366	1.622264	824.725946	0.008670	0.007979
RS	17	0.210370	1.622264	870.834648	0.009154	0.008484
RS	18	0.231752	2.207952	676.297532	0.007109	0.006667
RS	19	0.254607	2.207952	715.625404	0.007523	0.007095
RS	20	0.279037	2.703402	618.700255	0.006504	0.006198
RS	21	0.305150	2.703402	655.203730	0.006888	0.006597
RS	22	0.333062	2.961735	633.238273	0.006657	0.006428
RS	23	0.362897	2.961735	670.377769	0.007047	0.006836
RS	24	0.394787	2.923412	718.467408	0.007553	0.007374
RS	25	0.428874	2.923412	759.442866	0.007983	0.007837
RS	26	0.465309	2.643255	886.531165	0.009319	0.009209
RS	27	0.504255	2.643255	934.235282	0.009821	0.009783
RS	28	0.545884	2.255501	1150.965221	0.012099	0.012143
RS	29	0.590380	2.255501	1206.823733	0.012686	0.012862
RS	30	0.637943	1.879013	1513.511906	0.015910	0.016262
RS	31	0.688781	1.879013	1575.242093	0.016559	0.017115
RS	32	0.743123	1.582759	1937.206975	0.020364	0.021218
RS	33	0.801207	1.582759	1996.585762	0.020989	0.022100
RS	34	0.863294	1.391225	2328.531095	0.024478	0.025956
RS	35	0.929658	1.391225	2373.257453	0.024948	0.026669
RS	36	1.000594	1.298113	2578.850500	0.027109	0.029124
RS	37	1.076417	1.298113	2600.071117	0.027332	0.029505
RS	38	1.157463	1.283333	2639.994984	0.027752	0.030044
RS	39	1.244093	1.283333	2637.531165	0.027726	0.030070
RS	40	1.336691	1.324128	2545.002990	0.026754	0.029052
RS	41	1.435668	1.324128	2524.434093	0.026537	0.028812
RS	42	1.541465	1.398836	2363.424565	0.024845	0.026986
RS	43	1.654549	1.398836	2330.417310	0.024498	0.026582
RS	44	1.775425	1.487434	2154.841168	0.022652	0.024584
RS	45	1.904628	1.487434	2112.396599	0.022206	0.024079
RS	46	2.042732	1.573421	1951.171154	0.020511	0.022251
RS	47	2.190351	1.573421	1899.877532	0.019972	0.021662
RS	48	2.348139	1.645958	1761.144831	0.018514	0.020098
RS	49	2.516798	1.645958	1700.437776	0.017875	0.019418
RS	50	2.697076	1.699963	1581.425774	0.016624	0.018084
RS	51	2.889774	1.699963	1510.681968	0.015881	0.017299
RS	52	3.095747	1.734045	1405.550769	0.014775	0.016123
RS	53	3.315910	1.734045	1324.758064	0.013926	0.015226
RS	54	3.551241	1.750464	1227.005966	0.012899	0.014131
RS	55	3.802785	1.750464	1137.454114	0.011957	0.013131
RS	56	4.071658	1.750464	1044.109445	0.010976	0.012084
RS	57	4.359055	1.750464	948.389649	0.009970	0.011004
RS	58	4.666251	1.954063	770.331570	0.008098	0.008985
RS	59	4.994610	1.954063	697.535743	0.007333	0.008153
RS	60	5.345591	1.954063	624.407298	0.006564	0.007312
RS	61	5.720752	1.954063	552.122912	0.005804	0.006475
RS	62	6.121759	1.954063	481.836012	0.005065	0.005658
RS	63	6.550393	1.954063	2059.560746	0.021651	0.024208
PA	4+25*2+4+6 0.137791192 0.051762571 6.550392834 0.658161389 0.409512025 0.428088832 0.476879417 0.568114261 0.756581632 1.108520335 1.622264146 2.207952136 2.703401771 2.961734637 2.923412194 2.643254729 2.255501091 1.879013185 1.582759481 1.391225136 1.298113326 1.283332775 1.324127657 1.398836025 1.487433756 1.573421191 1.645958165 1.699963210 1.734044730 1.750463575 1.954062555
//
IT	3684
RD	23
LK	-565133.627780
QD	-196.124649 -> -181.013335
RI	0.0150824536
TR	0.136528	0.052188
MT	6.585682
MM	C_pi: 1.408349, n_recomb: 96823.691249
RS	0	0.000000	0.662762	967.096095	0.009988	0.001678
RS	1	0.006898	0.662762	1022.928157	0.010565	0.008534
RS	2	0.014272	0.662762	1081.194085	0.011167	0.011397
RS	3	0.022155	0.662762	1141.887578	0.011793	0.010474
RS	4	0.030582	0.414482	1918.976621	0.019819	0.016530
RS	5	0.039590	0.414482	2006.240428	0.020721	0.016924
RS	6	0.049219	0.433506	2003.439685	0.020692	0.016799
RS	7	0.059512	0.433506	2090.262764	0.021588	0.017623
RS	8	0.070516	0.480344	1967.492615	0.020320	0.016632
RS	9	0.082278	0.480344	2051.261568	0.021186	0.017505
RS	10	0.094852	0.568493	1807.778241	0.018671	0.015566
RS	11	0.108294	0.568493	1886.477705	0.019484	0.016594
RS	12	0.122662	0.754019	1486.680100	0.015355	0.013320
RS	13	0.138022	0.754019	1556.741783	0.016078	0.014221
RS	14	0.154441	1.105954	1113.897946	0.011504	0.010343
RS	15	0.171993	1.105954	1171.901870	0.012103	0.011006
RS	16	0.190756	1.625823	840.193349	0.008678	0.007995
RS	17	0.210813	1.625823	887.240821	0.009163	0.008502
RS	18	0.232254	2.224840	685.384894	0.007079	0.006644
RS	19	0.255174	2.224840	725.343890	0.007491	0.007072
RS	20	0.279674	2.737060	624.229660	0.006447	0.006148
RS	21	0.305865	2.737060	661.181492	0.006829	0.006545
RS	22	0.333863	3.009006	636.937314	0.006578	0.006357
RS	23	0.363792	3.009006	674.444721	0.006966	0.006761
RS	24	0.395785	2.975443	721.697333	0.007454	0.007280
RS	25	0.429986	2.975443	763.059461	0.007881	0.007738
RS	26	0.466545	2.690268	891.018778	0.009202	0.009094
RS	27	0.505627	2.690268	939.254878	0.009701	0.009661
RS	28	0.547405	2.292017	1159.347753	0.011974	0.012011
RS	29	0.592064	2.292017	1216.036798	0.012559	0.012722
RS	30	0.639805	1.904538	1529.533979	0.015797	0.016127
RS	31	0.690838	1.904538	1592.503587	0.016447	0.016973
RS	32	0.745392	1.599694	1964.733294	0.020292	0.021107
RS	33	0.803709	1.599694	2025.669367	0.020921	0.021985
RS	34	0.866049	1.402747	2368.894860	0.024466	0.025888
RS	35	0.932690	1.402747	2415.131267	0.024944	0.026603
RS	36	1.003927	1.306996	2628.842516	0.027151	0.029100
RS	37	1.080079	1.306996	2651.153208	0.027381	0.029487
RS	38	1.161483	1.291694	2693.416520	0.027818	0.030043
RS	39	1.248504	1.291694	2691.571107	0.027799	0.030078
RS	40	1.341527	1.333511	2596.380665	0.026816	0.029053
RS	41	1.440967	1.333511	2576.163684	0.026607	0.028825
RS	42	1.547266	1.410249	2410.117124	0.024892	0.026979
RS	43	1.660899	1.410249	2377.389367	0.024554	0.026590
RS	44	1.782370	1.501293	2196.730871	0.022688	0.024575
RS	45	1.912220	1.501293	2154.549166	0.022252	0.024085
RS	46	2.051028	1.589579	1989.342784	0.020546	0.022250
RS	47	2.199411	1.589579	1938.239483	0.020018	0.021676
RS	48	2.358030	1.663889	1796.787808	0.018557	0.020113
RS	49	2.527591	1.663889	1736.092606	0.017930	0.019448
RS	50	2.708849	1.719011	1615.309659	0.016683	0.018120
RS	51	2.902610	1.719011	1544.284444	0.015949	0.017348
RS	52	3.109737	1.753587	1437.923632	0.014851	0.016182
RS	53	3.331153	1.753587	1356.453440	0.014010	0.015295
RS	54	3.567842	1.769907	1257.695625	0.012990	0.014210
RS	55	3.820859	1.769907	1166.986475	0.012053	0.013217
RS	56	4.091329	1.769907	1072.260370	0.011074	0.012174
RS	57	4.380457	1.769907	974.952463	0.010069	0.011098
RS	58	4.689530	1.981048	790.775791	0.008167	0.009047
RS	59	5.019923	1.981048	717.109169	0.007406	0.008221
RS	60	5.373108	1.981048	642.931166	0.006640	0.007385
RS	61	5.750656	1.981048	569.437903	0.005881	0.006551
RS	62	6.154249	1.981048	497.808451	0.005141	0.005734
RS	63	6.585682	1.981048	2146.891016	0.022173	0.024755
PA	4+25*2+4+6 0.136527828 0.052187897 6.585681806 0.662761908 0.414482246 0.433506406 0.480344217 0.568493247 0.754018749 1.105953532 1.625822503 2.224839587 2.737059712 3.009005975 2.975442929 2.690267726 2.292016696 1.904537957 1.599693856 1.402746856 1.306995813 1.291694334 1.333511423 1.410248686 1.501292857 1.589578913 1.663888940 1.719010821 1.753586564 1.769906961 1.981048351
//
IT	4415
RD	24
LK	-565103.798865
QD	-188.679402 -> -174.482144
RI	0.0147464006
TR	0.135321	0.052602
MT	6.619396
MM	C_pi: 1.422116, n_recomb: 98484.377673
RS	0	0.000000	0.666863	978.252824	0.009933	0.001679
RS	1	0.006907	0.666863	1034.867733	0.010508	0.008514
RS	2	0.014291	0.666863	1093.963521	0.011108	0.011379
RS	3	0.022184	0.666863	1155.535485	0.011733	0.010479
RS	4	0.030623	0.419223	1932.251210	0.019620	0.016454
RS	5	0.039645	0.419223	2020.726475	0.020518	0.016846
RS	6	0.049290	0.438861	2016.730660	0.020478	0.016710
RS	7	0.059601	0.438861	2104.844174	0.021372	0.017523
RS	8	0.070625	0.483848	1991.724673	0.020224	0.016620
RS	9	0.082409	0.483848	2076.978311	0.021089	0.017483
RS	10	0.095008	0.568981	1842.467984	0.018708	0.015640
RS	11	0.108477	0.568981	1922.780793	0.019524	0.016664
RS	12	0.122876	0.751551	1521.588611	0.015450	0.013426
RS	13	0.138269	0.751551	1593.243691	0.016178	0.014332
RS	14	0.154726	1.103285	1139.016869	0.011565	0.010411
RS	15	0.172319	1.103285	1198.335448	0.012168	0.011079
RS	16	0.191128	1.628834	855.521440	0.008687	0.008012
RS	17	0.211235	1.628834	903.496320	0.009174	0.008521
RS	18	0.232732	2.240600	694.388121	0.007051	0.006624
RS	19	0.255713	2.240600	734.969434	0.007463	0.007051
RS	20	0.280281	2.769187	629.699939	0.006394	0.006102
RS	21	0.306546	2.769187	667.091692	0.006774	0.006497
RS	22	0.334626	3.054641	640.583552	0.006504	0.006289
RS	23	0.364644	3.054641	678.449136	0.006889	0.006690
RS	24	0.396736	3.026088	724.825517	0.007360	0.007192
RS	25	0.431045	3.026088	766.559702	0.007784	0.007645
RS	26	0.467723	2.736254	895.285910	0.009091	0.008984
RS	27	0.506934	2.736254	944.030889	0.009586	0.009544
RS	28	0.548854	2.327831	1167.293065	0.011853	0.011884
RS	29	0.593669	2.327831	1224.779007	0.012436	0.012587
RS	30	0.641579	1.929610	1544.802956	0.015686	0.015997
RS	31	0.692798	1.929610	1608.971884	0.016337	0.016836
RS	32	0.747555	1.616341	1991.164321	0.020218	0.020996
RS	33	0.806093	1.616341	2053.623786	0.020852	0.021872
RS	34	0.868675	1.414072	2407.918012	0.024450	0.025818
RS	35	0.935580	1.414072	2455.649924	0.024934	0.026536
RS	36	1.007105	1.315713	2677.418013	0.027186	0.029073
RS	37	1.083570	1.315713	2700.825803	0.027424	0.029466
RS	38	1.165317	1.299869	2745.497339	0.027877	0.030039
RS	39	1.252709	1.299869	2744.291032	0.027865	0.030084
RS	40	1.346138	1.342651	2646.565115	0.026873	0.029052
RS	41	1.446019	1.342651	2626.725863	0.026671	0.028835
RS	42	1.552799	1.421341	2455.778085	0.024936	0.026973
RS	43	1.666955	1.421341	2423.355523	0.024606	0.026597
RS	44	1.788994	1.514747	2237.740958	0.022722	0.024567
RS	45	1.919463	1.514747	2195.845562	0.022296	0.024091
RS	46	2.058943	1.605249	2026.766517	0.020580	0.022248
RS	47	2.208056	1.605249	1975.875223	0.020063	0.021690
RS	48	2.367468	1.681255	1831.797847	0.018600	0.020128
RS	49	2.537891	1.681255	1771.135692	0.017984	0.019477
RS	50	2.720084	1.737428	1648.658716	0.016740	0.018156
RS	51	2.914861	1.737428	1577.374569	0.016016	0.017396
RS	52	3.123091	1.772447	1469.847791	0.014925	0.016239
RS	53	3.345703	1.772447	1387.725143	0.014091	0.015362
RS	54	3.583690	1.788629	1288.021880	0.013078	0.014288
RS	55	3.838114	1.788629	1196.182152	0.012146	0.013300
RS	56	4.110111	1.788629	1100.104471	0.011170	0.012263
RS	57	4.400894	1.788629	1001.240739	0.010166	0.011189
RS	58	4.711761	2.007124	810.982398	0.008235	0.009108
RS	59	5.044098	2.007124	736.469390	0.007478	0.008288
RS	60	5.399390	2.007124	661.269049	0.006714	0.007455
RS	61	5.779221	2.007124	586.595954	0.005956	0.006624
RS	62	6.185285	2.007124	513.653733	0.005216	0.005808
RS	63	6.619396	2.007124	2234.220045	0.022686	0.025292
PA	4+25*2+4+6 0.135320577 0.052602284 6.619396044 0.666862707 0.419223247 0.438860660 0.483847704 0.568981189 0.751550838 1.103285092 1.628833584 2.240600113 2.769186836 3.054641410 3.026088476 2.736254244 2.327830549 1.929610286 1.616341060 1.414072363 1.315712850 1.299868928 1.342651308 1.421340896 1.514746960 1.605249191 1.681254671 1.737427577 1.772447333 1.788629312 2.007123769
//
IT	3749
RD	25
LK	-565075.769698
QD	-181.664128 -> -168.314275
RI	0.0144369937
TR	0.134164	0.053006
MT	6.651718
MM	C_pi: 1.435478, n_recomb: 100109.942035
RS	0	0.000000	0.670529	989.539839	0.009885	0.001680
RS	1	0.006915	0.670529	1046.937194	0.010458	0.008496
RS	2	0.014308	0.670529	1106.861496	0.011056	0.011364
RS	3	0.022212	0.670529	1169.309495	0.011680	0.010487
RS	4	0.030663	0.423733	1945.502399	0.019434	0.016383
RS	5	0.039698	0.423733	2035.157803	0.020329	0.016775
RS	6	0.049358	0.444140	2029.199474	0.020270	0.016621
RS	7	0.059687	0.444140	2118.551200	0.021162	0.017425
RS	8	0.070729	0.487372	2014.689651	0.020125	0.016603
RS	9	0.082534	0.487372	2101.379353	0.020991	0.017457
RS	10	0.095157	0.569560	1876.043556	0.018740	0.015708
RS	11	0.108652	0.569560	1957.929796	0.019558	0.016727
RS	12	0.123080	0.749178	1555.914220	0.015542	0.013528
RS	13	0.138505	0.749178	1629.133308	0.016273	0.014439
RS	14	0.154998	1.100533	1163.882041	0.011626	0.010479
RS	15	0.172631	1.100533	1224.497817	0.012232	0.011151
RS	16	0.191483	1.631338	870.710112	0.008698	0.008030
RS	17	0.211639	1.631338	919.601230	0.009186	0.008541
RS	18	0.233188	2.255327	703.297783	0.007025	0.006605
RS	19	0.256228	2.255327	744.492455	0.007437	0.007032
RS	20	0.280861	2.799856	635.109873	0.006344	0.006058
RS	21	0.307197	2.799856	672.933453	0.006722	0.006452
RS	22	0.335355	3.098726	644.171765	0.006435	0.006225
RS	23	0.365459	3.098726	682.386082	0.006816	0.006623
RS	24	0.397645	3.075403	727.853540	0.007271	0.007107
RS	25	0.432057	3.075403	769.945939	0.007691	0.007555
RS	26	0.468848	2.781263	899.338753	0.008984	0.008879
RS	27	0.508184	2.781263	948.570582	0.009475	0.009432
RS	28	0.550239	2.362982	1174.816349	0.011735	0.011761
RS	29	0.595203	2.362982	1233.066845	0.012317	0.012456
RS	30	0.643275	1.954255	1559.348176	0.015576	0.015869
RS	31	0.694672	1.954255	1624.677357	0.016229	0.016702
RS	32	0.749623	1.632714	2016.540324	0.020143	0.020887
RS	33	0.808374	1.632714	2080.489218	0.020782	0.021760
RS	34	0.871187	1.425212	2445.639014	0.024430	0.025748
RS	35	0.938344	1.425212	2494.850441	0.024921	0.026467
RS	36	1.010145	1.324273	2724.609089	0.027216	0.029044
RS	37	1.086910	1.324273	2749.118537	0.027461	0.029443
RS	38	1.168984	1.307869	2796.256303	0.027932	0.030034
RS	39	1.256734	1.307869	2795.707156	0.027926	0.030087
RS	40	1.350551	1.351566	2695.564014	0.026926	0.029050
RS	41	1.450855	1.351566	2676.125870	0.026732	0.028844
RS	42	1.558095	1.432137	2500.408453	0.024977	0.026965
RS	43	1.672751	1.432137	2468.314578	0.024656	0.026602
RS	44	1.795336	1.527829	2277.863529	0.022754	0.024558
RS	45	1.926397	1.527829	2236.276407	0.022338	0.024097
RS	46	2.066521	1.620472	2063.429096	0.020612	0.022247
RS	47	2.216334	1.620472	2012.770603	0.020106	0.021703
RS	48	2.376506	1.698104	1866.155657	0.018641	0.020143
RS	49	2.547755	1.698104	1805.547698	0.018036	0.019505
RS	50	2.730845	1.755270	1681.450934	0.016796	0.018191
RS	51	2.926596	1.755270	1609.930876	0.016082	0.017443
RS	52	3.135883	1.790688	1501.300911	0.014997	0.016296
RS	53	3.359641	1.790688	1418.551706	0.014170	0.015428
RS	54	3.598873	1.806698	1317.961120	0.013165	0.014363
RS	55	3.854647	1.806698	1225.019049	0.012237	0.013382
RS	56	4.128108	1.806698	1127.621093	0.011264	0.012349
RS	57	4.420478	1.806698	1027.235196	0.010261	0.011278
RS	58	4.733066	2.032366	830.937449	0.008300	0.009167
RS	59	5.067268	2.032366	755.603214	0.007548	0.008353
RS	60	5.424581	2.032366	679.408373	0.006787	0.007524
RS	61	5.806601	2.032366	603.585020	0.006029	0.006695
RS	62	6.215038	2.032366	529.360304	0.005288	0.005879
RS	63	6.651718	2.032366	2321.461869	0.023189	0.025818
PA	4+25*2+4+6 0.134164427 0.053005539 6.651718102 0.670529153 0.423733219 0.444139580 0.487371957 0.569560167 0.749177729 1.100532603 1.631337627 2.255326957 2.799855635 3.098726217 3.075402784 2.781262820 2.362981906 1.954254509 1.632714480 1.425211505 1.324272833 1.307869020 1.351565815 1.432137086 1.527829034 1.620472310 1.698104480 1.755269507 1.790687765 1.806697679 2.032366163
//
CC
CC	Brief Description of the file format:
CC	  CC  comments
CC	  MM  useful-messages
CC	  RD  round-of-iterations
CC	  LL  \log[P(sequence)]
CC	  QD  Q-before-opt Q-after-opt
CC	  TR  \theta_0 \rho_0
CC	  RS  k t_k \lambda_k \pi_k \sum_{l\not=k}A_{kl} A_{kk}
CC	  DC  begin end best-k t_k+\Delta_k max-prob
CC
MM	Version: 0.6.5-r67
MM	pattern:4+25*2+4+6, n:63, n_free_lambdas:28
MM	n_iterations:25, skip:1, max_t:5, theta/rho:5
MM	is_decoding:0
MM	n_seqs:22, sum_L:1301249, sum_n:233202
RD	0
LK	0.000000
QD	0.000000 -> 0.000000
RI	inf
TR	0.197493	0.039499
MT	5.000000
MM	C_pi: 1.000000, n_recomb: 50402.063714
RS	0	0.000000	1.000000	317.293500	0.006295	0.000000
RS	1	0.006440	1.000000	335.533367	0.006657	0.000000
RS	2	0.013294	1.000000	354.672913	0.007037	0.000000
RS	3	0.020590	1.000000	374.736814	0.007435	0.000000
RS	4	0.028356	1.000000	395.747552	0.007852	0.000000
RS	5	0.036622	1.000000	417.724893	0.008288	0.000000
RS	6	0.045421	1.000000	440.685304	0.008743	0.000000
RS	7	0.054785	1.000000	464.641295	0.009219	0.000000
RS	8	0.064753	1.000000	489.600707	0.009714	0.000000
RS	9	0.075363	1.000000	515.565911	0.010229	0.000000
RS	10	0.086656	1.000000	542.532941	0.010764	0.000000
RS	11	0.098677	1.000000	570.490552	0.011319	0.000000
RS	12	0.111471	1.000000	599.419193	0.011893	0.000000
RS	13	0.125090	1.000000	629.289915	0.012485	0.000000
RS	14	0.139585	1.000000	660.063199	0.013096	0.000000
RS	15	0.155014	1.000000	691.687728	0.013723	0.000000
RS	16	0.171437	1.000000	724.099098	0.014366	0.000000
RS	17	0.188917	1.000000	757.218488	0.015024	0.000000
RS	18	0.207523	1.000000	790.951309	0.015693	0.000000
RS	19	0.227327	1.000000	825.185844	0.016372	0.000000
RS	20	0.248406	1.000000	859.791922	0.017059	0.000000
RS	21	0.270843	1.000000	894.619645	0.017750	0.000000
RS	22	0.294725	1.000000	929.498219	0.018442	0.000000
RS	23	0.320144	1.000000	964.234937	0.019131	0.000000
RS	24	0.347201	1.000000	998.614365	0.019813	0.000000
RS	25	0.376000	1.000000	1032.397801	0.020483	0.000000
RS	26	0.406654	1.000000	1065.323082	0.021136	0.000000
RS	27	0.439282	1.000000	1097.104807	0.021767	0.000000
RS	28	0.474011	1.000000	1127.435084	0.022369	0.000000
RS	29	0.510976	1.000000	1155.984875	0.022935	0.000000
RS	30	0.550322	1.000000	1182.406039	0.023459	0.000000
RS	31	0.592202	1.000000	1206.334181	0.023934	0.000000
RS	32	0.636779	1.000000	1227.392373	0.024352	0.000000
RS	33	0.684227	1.000000	1245.195856	0.024705	0.000000
RS	34	0.734730	1.000000	1259.357761	0.024986	0.000000
RS	35	0.788485	1.000000	1269.495910	0.025187	0.000000
RS	36	0.845702	1.000000	1275.240694	0.025301	0.000000
RS	37	0.906604	1.000000	1276.243991	0.025321	0.000000
RS	38	0.971428	1.000000	1272.189056	0.025241	0.000000
RS	39	1.040426	1.000000	1262.801200	0.025055	0.000000
RS	40	1.113868	1.000000	1247.859072	0.024758	0.000000
RS	41	1.192040	1.000000	1227.206218	0.024348	0.000000
RS	42	1.275245	1.000000	1200.762540	0.023824	0.000000
RS	43	1.363809	1.000000	1168.535188	0.023184	0.000000
RS	44	1.458076	1.000000	1130.628333	0.022432	0.000000
RS	45	1.558414	1.000000	1087.251198	0.021572	0.000000
RS	46	1.665214	1.000000	1038.723703	0.020609	0.000000
RS	47	1.778891	1.000000	985.479047	0.019552	0.000000
RS	48	1.899889	1.000000	928.062577	0.018413	0.000000
RS	49	2.028679	1.000000	867.126395	0.017204	0.000000
RS	50	2.165763	1.000000	803.419285	0.015940	0.000000
RS	51	2.311675	1.000000	737.771736	0.014638	0.000000
RS	52	2.466983	1.000000	671.076118	0.013314	0.000000
RS	53	2.632293	1.000000	604.262387	0.011989	0.000000
RS	54	2.808249	1.000000	538.270054	0.010680	0.000000
RS	55	2.995536	1.000000	474.017520	0.009405	0.000000
RS	56	3.194884	1.000000	412.370245	0.008182	0.000000
RS	57	3.407070	1.000000	354.109504	0.007026	0.000000
RS	58	3.632920	1.000000	299.903671	0.005950	0.000000
RS	59	3.873315	1.000000	250.284024	0.004966	0.000000
RS	60	4.129191	1.000000	205.626905	0.004080	0.000000
RS	61	4.401545	1.000000	166.143758	0.003296	0.000000
RS	62	4.691438	1.000000	131.880028	0.002617	0.000000
RS	63	5.000000	1.000000	372.491887	0.007390	0.000000
PA	4+25*2+4+6 0.197492825 0.039498565 5.000000000 1.000000000 1.000000000 1.000000000 1.000000000 1.000000000 1.000000000 1.000000000 1.000000000 1.000000000 1.000000000 1.000000000 1.000000000 1.000000000 1.000000000 1.000000000 1.000000000 1.000000000 1.000000000 1.000000000 1.000000000 1.000000000 1.000000000 1.000000000 1.000000000 1.000000000 1.000000000 1.000000000 1.000000000
//
IT	4142
RD	1
LK	-548496.175561
QD	-742.138610 -> -544.049943
RI	0.0298637905
TR	0.192102	0.039888
MT	5.170527
MM	C_pi: 0.992557, n_recomb: 50517.885171
RS	0	0.000000	0.442433	721.999339	0.014292	0.001519
RS	1	0.006495	0.442433	757.431538	0.014993	0.010924
RS	2	0.013413	0.442433	793.827619	0.015714	0.013449
RS	3	0.020779	0.442433	831.108532	0.016452	0.011973
RS	4	0.028625	0.520295	740.148125	0.014651	0.011891
RS	5	0.036979	0.520295	775.398007	0.015349	0.012243
RS	6	0.045877	0.602403	701.727212	0.013891	0.012524
RS	7	0.055352	0.602403	735.413477	0.014557	0.012638
RS	8	0.065443	0.700724	662.711427	0.013118	0.012537
RS	9	0.076189	0.700724	694.824894	0.013754	0.012292
RS	10	0.087633	0.810699	629.772613	0.012466	0.011986
RS	11	0.099821	0.810699	660.515635	0.013075	0.011638
RS	12	0.112800	0.920673	610.024205	0.012075	0.011286
RS	13	0.126623	0.920673	639.837917	0.012666	0.010990
RS	14	0.141343	1.016649	607.639797	0.012028	0.010781
RS	15	0.157019	1.016649	637.093859	0.012611	0.010652
RS	16	0.173714	1.092168	621.532788	0.012303	0.010588
RS	17	0.191492	1.092168	651.110626	0.012889	0.010593
RS	18	0.210426	1.145863	649.719764	0.012861	0.010675
RS	19	0.230590	1.145863	679.746378	0.013456	0.010838
RS	20	0.252063	1.177414	691.490121	0.013688	0.011093
RS	21	0.274931	1.177414	722.124921	0.014294	0.011456
RS	22	0.299284	1.187203	747.015938	0.014787	0.011949
RS	23	0.325220	1.187203	778.210040	0.015405	0.012594
RS	24	0.352840	1.178339	815.561613	0.016144	0.013404
RS	25	0.382254	1.178339	846.949001	0.016765	0.014380
RS	26	0.413578	1.157209	893.910958	0.017695	0.015508
RS	27	0.446937	1.157209	924.691316	0.018304	0.016762
RS	28	0.482463	1.130743	976.701135	0.019334	0.018109
RS	29	0.520297	1.130743	1005.604417	0.019906	0.019516
RS	30	0.560588	1.104017	1057.620327	0.020936	0.020948
RS	31	0.603496	1.104017	1082.969558	0.021437	0.022366
RS	32	0.649191	1.080456	1129.684384	0.022362	0.023726
RS	33	0.697854	1.080456	1149.546028	0.022755	0.024978
RS	34	0.749678	1.062403	1185.612511	0.023469	0.026073
RS	35	0.804869	1.062403	1198.042173	0.023715	0.026966
RS	36	0.863644	1.050951	1219.239030	0.024135	0.027627
RS	37	0.926237	1.050951	1222.564580	0.024201	0.028035
RS	38	0.992895	1.045836	1226.885113	0.024286	0.028189
RS	39	1.063884	1.045836	1219.919663	0.024148	0.028095
RS	40	1.139483	1.045795	1207.643740	0.023905	0.027771
RS	41	1.219993	1.045795	1189.780377	0.023552	0.027241
RS	42	1.305732	1.049065	1162.790216	0.023017	0.026533
RS	43	1.397041	1.049065	1134.009451	0.022448	0.025677
RS	44	1.494280	1.053848	1094.887342	0.021673	0.024701
RS	45	1.597836	1.053848	1055.744482	0.020898	0.023630
RS	46	1.708118	1.058686	1007.082111	0.019935	0.022485
RS	47	1.825563	1.058686	958.726707	0.018978	0.021281
RS	48	1.950637	1.062661	902.886897	0.017873	0.020031
RS	49	2.083835	1.062661	847.111441	0.016769	0.018745
RS	50	2.225684	1.065371	786.400435	0.015567	0.017431
RS	51	2.376748	1.065371	725.656208	0.014364	0.016098
RS	52	2.537624	1.066758	662.602505	0.013116	0.014756
RS	53	2.708949	1.066758	599.905971	0.011875	0.013415
RS	54	2.891403	1.066713	537.464413	0.010639	0.012086
RS	55	3.085707	1.066713	476.121389	0.009425	0.010782
RS	56	3.292633	1.066713	416.764124	0.008250	0.009515
RS	57	3.513000	1.066713	360.188658	0.007130	0.008297
RS	58	3.747680	1.071873	305.785612	0.006053	0.007141
RS	59	3.997604	1.071873	257.272580	0.005093	0.006060
RS	60	4.263761	1.071873	213.166806	0.004220	0.005063
RS	61	4.547206	1.071873	173.765342	0.003440	0.004160
RS	62	4.849063	1.071873	139.207961	0.002756	0.003357
RS	63	5.170527	1.071873	406.993825	0.008056	0.009953
PA	4+25*2+4+6 0.192101848 0.039888022 5.170526505 0.442433357 0.520295143 0.602402687 0.700723648 0.810699463 0.920673370 1.016649246 1.092168331 1.145862520 1.177413940 1.187202573 1.178339005 1.157209396 1.130743027 1.104017258 1.080455780 1.062402725 1.050951004 1.045836449 1.045795441 1.049065113 1.053848207 1.058686197 1.062661171 1.065370560 1.066758156 1.066712558 1.071872771
//
IT	4570
RD	2
LK	-548160.263642
QD	-599.071123 -> -496.260439
RI	0.0442802368
TR	0.188447	0.040717
MT	5.263934
MM	C_pi: 0.989899, n_recomb: 51411.859655
RS	0	0.000000	0.342692	950.572268	0.018489	0.001710
RS	1	0.006525	0.342692	993.021304	0.019315	0.011084
RS	2	0.013476	0.342692	1036.045422	0.020152	0.014291
RS	3	0.020881	0.342692	1079.467924	0.020996	0.013992
RS	4	0.028768	0.400213	963.358425	0.018738	0.012712
RS	5	0.037170	0.400213	1004.390087	0.019536	0.013951
RS	6	0.046121	0.480022	873.562652	0.016991	0.013134
RS	7	0.055656	0.480022	911.856117	0.017736	0.014069
RS	8	0.065812	0.592710	771.489368	0.015006	0.012691
RS	9	0.076632	0.592710	806.668509	0.015690	0.013121
RS	10	0.088157	0.736853	679.001552	0.013207	0.011620
RS	11	0.100435	0.736853	711.153018	0.013832	0.011828
RS	12	0.113514	0.897177	612.081840	0.011905	0.010567
RS	13	0.127446	0.897177	641.837316	0.012484	0.010738
RS	14	0.142287	1.049315	575.598901	0.011196	0.009917
RS	15	0.158096	1.049315	603.892572	0.011746	0.010140
RS	16	0.174937	1.177518	564.559333	0.010981	0.009664
RS	17	0.192878	1.177518	592.233324	0.011519	0.009914
RS	18	0.211988	1.273461	574.255135	0.011170	0.009719
RS	19	0.232346	1.273461	601.967999	0.011709	0.010032
RS	20	0.254032	1.330731	603.463114	0.011738	0.010124
RS	21	0.277133	1.330731	631.725023	0.012288	0.010562
RS	22	0.301741	1.345655	653.303391	0.012707	0.011009
RS	23	0.327956	1.345655	682.447586	0.013274	0.011667
RS	24	0.355880	1.322935	724.072269	0.014084	0.012555
RS	25	0.385627	1.322935	754.085786	0.014668	0.013497
RS	26	0.417315	1.276392	812.405178	0.015802	0.014831
RS	27	0.451071	1.276392	842.697497	0.016391	0.016021
RS	28	0.487029	1.221238	911.396957	0.017727	0.017683
RS	29	0.525333	1.221238	940.679787	0.018297	0.019008
RS	30	0.566137	1.167911	1012.326473	0.019691	0.020827
RS	31	0.609603	1.167911	1038.669430	0.020203	0.022154
RS	32	0.655906	1.122681	1104.987136	0.021493	0.023917
RS	33	0.705230	1.122681	1126.042942	0.021902	0.025073
RS	34	0.757772	1.089390	1178.259368	0.022918	0.026506
RS	35	0.813743	1.089390	1191.682664	0.023179	0.027303
RS	36	0.873366	1.069441	1222.932786	0.023787	0.028168
RS	37	0.936880	1.069441	1226.868299	0.023864	0.028483
RS	38	1.004538	1.061823	1234.507602	0.024012	0.028688
RS	39	1.076610	1.061823	1227.892872	0.023883	0.028512
RS	40	1.153386	1.063850	1213.629732	0.023606	0.028120
RS	41	1.235171	1.063850	1196.200977	0.023267	0.027532
RS	42	1.322293	1.072039	1164.483174	0.022650	0.026699
RS	43	1.415099	1.072039	1136.587414	0.022107	0.025817
RS	44	1.513962	1.082888	1092.523171	0.021250	0.024716
RS	45	1.619275	1.082888	1054.925033	0.020519	0.023649
RS	46	1.731460	1.093552	1002.771355	0.019505	0.022414
RS	47	1.850965	1.093552	956.586933	0.018606	0.021236
RS	48	1.978269	1.102232	899.276075	0.017492	0.019942
RS	49	2.113879	1.102232	846.042232	0.016456	0.018695
RS	50	2.258337	1.108151	785.600323	0.015281	0.017376
RS	51	2.412222	1.108151	727.380182	0.014148	0.016085
RS	52	2.576148	1.111238	665.627426	0.012947	0.014763
RS	53	2.750771	1.111238	605.031627	0.011768	0.013458
RS	54	2.936787	1.111355	544.233496	0.010586	0.012160
RS	55	3.134942	1.111355	484.229311	0.009419	0.010879
RS	56	3.346027	1.111355	425.807197	0.008282	0.009630
RS	57	3.570885	1.111355	369.775207	0.007192	0.008424
RS	58	3.810415	1.122283	314.114451	0.006110	0.007244
RS	59	4.065575	1.122283	265.980911	0.005174	0.006175
RS	60	4.337385	1.122283	221.873227	0.004316	0.005185
RS	61	4.626931	1.122283	182.148772	0.003543	0.004283
RS	62	4.935369	1.122283	147.015056	0.002860	0.003476
RS	63	5.263934	1.122283	442.557146	0.008608	0.010561
PA	4+25*2+4+6 0.188446819 0.040717146 5.263934406 0.342691592 0.400212682 0.480022406 0.592709764 0.736853458 0.897177487 1.049315401 1.177517938 1.273460936 1.330730533 1.345654607 1.322935500 1.276391670 1.221237969 1.167910850 1.122680662 1.089389953 1.069440788 1.061822573 1.063850436 1.072038824 1.082888490 1.093552158 1.102231663 1.108150952 1.111237526 1.111354575 1.122283492
//
IT	4084
RD	3
LK	-547972.694987
QD	-538.949940 -> -465.218922
RI	0.0497092113
TR	0.185141	0.041602
MT	5.338754
MM	C_pi: 1.000226, n_recomb: 53043.263098
RS	0	0.000000	0.324679	1037.614560	0.019562	0.001762
RS	1	0.006549	0.324679	1082.927772	0.020416	0.010980
RS	2	0.013526	0.324679	1128.689930	0.021279	0.014300
RS	3	0.020960	0.324679	1174.689314	0.022146	0.014302
RS	4	0.028881	0.358634	1106.468619	0.020860	0.013300
RS	5	0.037321	0.358634	1150.831213	0.021696	0.014846
RS	6	0.046314	0.428418	1002.588424	0.018901	0.013758
RS	7	0.055895	0.428418	1044.070608	0.019683	0.015043
RS	8	0.066104	0.541293	861.523804	0.016242	0.013064
RS	9	0.076982	0.541293	899.299044	0.016954	0.013807
RS	10	0.088572	0.700172	726.616781	0.013699	0.011630
RS	11	0.100920	0.700172	760.428551	0.014336	0.012096
RS	12	0.114078	0.890240	626.504032	0.011811	0.010297
RS	13	0.128097	0.890240	656.960935	0.012385	0.010681
RS	14	0.143034	1.081306	567.471553	0.010698	0.009491
RS	15	0.158949	1.081306	595.715269	0.011231	0.009869
RS	16	0.175906	1.250744	540.730617	0.010194	0.009137
RS	17	0.193974	1.250744	567.829334	0.010705	0.009489
RS	18	0.213225	1.383103	539.132333	0.010164	0.009115
RS	19	0.233737	1.383103	565.955583	0.010670	0.009483
RS	20	0.255592	1.463796	561.075128	0.010578	0.009467
RS	21	0.278878	1.463796	588.369566	0.011092	0.009919
RS	22	0.303689	1.482620	608.592542	0.011474	0.010338
RS	23	0.330125	1.482620	636.975424	0.012009	0.010973
RS	24	0.358292	1.444861	683.125226	0.012879	0.011925
RS	25	0.388304	1.444861	712.870210	0.013439	0.012812
RS	26	0.420281	1.372482	781.590166	0.014735	0.014310
RS	27	0.454352	1.372482	812.285948	0.015314	0.015425
RS	28	0.490654	1.289720	896.087785	0.016894	0.017342
RS	29	0.529333	1.289720	926.415910	0.017465	0.018584
RS	30	0.570546	1.212189	1015.918727	0.019153	0.020720
RS	31	0.614457	1.212189	1043.678762	0.019676	0.021963
RS	32	0.661243	1.148317	1127.853532	0.021263	0.024056
RS	33	0.711094	1.148317	1150.249815	0.021685	0.025135
RS	34	0.764209	1.102728	1216.861660	0.022941	0.026841
RS	35	0.820802	1.102728	1231.106990	0.023209	0.027568
RS	36	0.881101	1.076664	1270.462576	0.023951	0.028588
RS	37	0.945350	1.076664	1274.504356	0.024028	0.028845
RS	38	1.013805	1.068220	1283.249832	0.024193	0.029067
RS	39	1.086743	1.068220	1276.175869	0.024059	0.028850
RS	40	1.164458	1.073391	1257.566931	0.023708	0.028371
RS	41	1.247262	1.073391	1239.499034	0.023368	0.027763
RS	42	1.335488	1.087178	1200.716305	0.022637	0.026798
RS	43	1.429492	1.087178	1172.400397	0.022103	0.025920
RS	44	1.529652	1.104559	1121.166296	0.021137	0.024695
RS	45	1.636371	1.104559	1083.598376	0.020429	0.023654
RS	46	1.750078	1.121395	1025.826735	0.019339	0.022332
RS	47	1.871232	1.121395	980.121995	0.018478	0.021195
RS	48	2.000319	1.135045	919.273241	0.017331	0.019860
RS	49	2.137860	1.135045	866.773572	0.016341	0.018660
RS	50	2.284407	1.144365	804.590828	0.015169	0.017337
RS	51	2.440552	1.144365	747.058085	0.014084	0.016092
RS	52	2.606922	1.149280	684.694652	0.012908	0.014788
RS	53	2.784186	1.149280	624.431295	0.011772	0.013521
RS	54	2.973059	1.149697	563.510337	0.010624	0.012252
RS	55	3.174300	1.149697	503.239756	0.009487	0.010997
RS	56	3.388720	1.149697	444.246597	0.008375	0.009765
RS	57	3.617181	1.149697	387.364745	0.007303	0.008570
RS	58	3.860603	1.166844	328.985060	0.006202	0.007362
RS	59	4.119966	1.166844	280.138938	0.005281	0.006306
RS	60	4.396313	1.166844	235.066811	0.004432	0.005322
RS	61	4.690757	1.166844	194.183123	0.003661	0.004420
RS	62	5.004483	1.166844	157.756897	0.002974	0.003608
RS	63	5.338754	1.166844	487.554794	0.009192	0.011231
PA	4+25*2+4+6 0.185140724 0.041602059 5.338753664 0.324679160 0.358633703 0.428418130 0.541292598 0.700171655 0.890240160 1.081305693 1.250744476 1.383103016 1.463796479 1.482620382 1.444861318 1.372482328 1.289720461 1.212189117 1.148316557 1.102727649 1.076664090 1.068220388 1.073391423 1.087178166 1.104559148 1.121395435 1.135044986 1.144365496 1.149280213 1.149696841 1.166844002
//
IT	4554
RD	4
LK	-547832.016208
QD	-499.030046 -> -437.562416
RI	0.0493490087
TR	0.181889	0.042440
MT	5.411566
MM	C_pi: 1.018080, n_recomb: 55033.977622
RS	0	0.000000	0.332161	1055.301412	0.019175	0.001760
RS	1	0.006571	0.332161	1102.060604	0.020025	0.010781
RS	2	0.013574	0.332161	1149.358628	0.020885	0.014027
RS	3	0.021037	0.332161	1196.985080	0.021750	0.013978
RS	4	0.028990	0.343537	1203.988375	0.021877	0.013704
RS	5	0.037466	0.343537	1251.054838	0.022732	0.015309
RS	6	0.046499	0.402789	1109.166037	0.020154	0.014305
RS	7	0.056126	0.402789	1153.474989	0.020959	0.015747
RS	8	0.066385	0.512095	944.715384	0.017166	0.013482
RS	9	0.077318	0.512095	985.073000	0.017899	0.014391
RS	10	0.088970	0.678131	776.846844	0.014116	0.011775
RS	11	0.101387	0.678131	812.605463	0.014766	0.012384
RS	12	0.114621	0.887922	649.972484	0.011810	0.010211
RS	13	0.128723	0.887922	681.622938	0.012385	0.010710
RS	14	0.143753	1.108253	573.121007	0.010414	0.009259
RS	15	0.159770	1.108253	601.942671	0.010938	0.009719
RS	16	0.176840	1.312021	534.193213	0.009707	0.008801
RS	17	0.195031	1.312021	561.424237	0.010201	0.009202
RS	18	0.214418	1.477538	523.927265	0.009520	0.008692
RS	19	0.235078	1.477538	550.597329	0.010005	0.009082
RS	20	0.257097	1.581164	540.486650	0.009821	0.008979
RS	21	0.280562	1.581164	567.531472	0.010312	0.009427
RS	22	0.305569	1.604425	586.789490	0.010662	0.009820
RS	23	0.332219	1.604425	615.068258	0.011176	0.010423
RS	24	0.360620	1.552248	665.445246	0.012092	0.011421
RS	25	0.390888	1.552248	695.491102	0.012637	0.012254
RS	26	0.423144	1.455087	773.868148	0.014062	0.013875
RS	27	0.457520	1.455087	805.442215	0.014635	0.014925
RS	28	0.494155	1.346613	903.453204	0.016416	0.017043
RS	29	0.533198	1.346613	935.210065	0.016993	0.018215
RS	30	0.574805	1.247376	1041.745645	0.018929	0.020609
RS	31	0.619147	1.247376	1071.210767	0.019465	0.021787
RS	32	0.666403	1.167418	1172.580200	0.021306	0.024152
RS	33	0.716764	1.167418	1196.486909	0.021741	0.025174
RS	34	0.770434	1.111681	1276.879785	0.023202	0.027106
RS	35	0.827630	1.111681	1291.967621	0.023476	0.027789
RS	36	0.888586	1.081008	1338.648844	0.024324	0.028930
RS	37	0.953546	1.081008	1342.657192	0.024397	0.029154
RS	38	1.022775	1.072608	1351.467036	0.024557	0.029375
RS	39	1.096554	1.072608	1343.656165	0.024415	0.029139
RS	40	1.175180	1.081322	1319.501782	0.023976	0.028567
RS	41	1.258973	1.081322	1300.410542	0.023629	0.027959
RS	42	1.348272	1.100845	1253.374992	0.022775	0.026864
RS	43	1.443438	1.100845	1224.162168	0.022244	0.026005
RS	44	1.544859	1.124795	1164.680333	0.021163	0.024661
RS	45	1.652943	1.124795	1126.569205	0.020470	0.023655
RS	46	1.768130	1.147824	1062.203285	0.019301	0.022252
RS	47	1.890886	1.147824	1016.306421	0.018467	0.021160
RS	48	2.021709	1.166457	951.005576	0.017280	0.019787
RS	49	2.161127	1.166457	898.485065	0.016326	0.018635
RS	50	2.309707	1.179182	833.678663	0.015148	0.017309
RS	51	2.468051	1.179182	776.029353	0.014101	0.016110
RS	52	2.636799	1.185919	712.202698	0.012941	0.014824
RS	53	2.816636	1.185919	651.463706	0.011837	0.013594
RS	54	3.008289	1.186650	589.615095	0.010714	0.012352
RS	55	3.212537	1.186650	528.311395	0.009600	0.011120
RS	56	3.430206	1.186650	468.013844	0.008504	0.009905
RS	57	3.662178	1.186650	409.589608	0.007442	0.008721
RS	58	3.909393	1.210298	347.657799	0.006317	0.007483
RS	59	4.172852	1.210298	297.551311	0.005407	0.006440
RS	60	4.453624	1.210298	251.020167	0.004561	0.005461
RS	61	4.752845	1.210298	208.535538	0.003789	0.004559
RS	62	5.071729	1.210298	170.426448	0.003097	0.003742
RS	63	5.411566	1.210298	539.664819	0.009806	0.011920
PA	4+25*2+4+6 0.181889255 0.042439554 5.411566237 0.332161256 0.343537293 0.402788652 0.512095373 0.678131034 0.887921543 1.108253364 1.312021145 1.477537637 1.581163927 1.604425397 1.552248002 1.455087080 1.346612875 1.247376468 1.167417777 1.111680812 1.081007912 1.072608077 1.081321570 1.100845318 1.124794764 1.147823586 1.166457258 1.179181807 1.185918606 1.186650035 1.210298210
//
IT	4484
RD	5
LK	-547712.715248
QD	-466.213473 -> -412.207136
RI	0.0467043539
TR	0.178689	0.043214
MT	5.485230
MM	C_pi: 1.039328, n_recomb: 57160.163609
RS	0	0.000000	0.349492	1044.887948	0.018280	0.001737
RS	1	0.006594	0.349492	1092.450493	0.019112	0.010552
RS	2	0.013622	0.349492	1140.722705	0.019957	0.013679
RS	3	0.021113	0.349492	1189.510225	0.020810	0.013469
RS	4	0.029099	0.339761	1273.620415	0.022282	0.013964
RS	5	0.037611	0.339761	1323.169574	0.023148	0.015520
RS	6	0.046685	0.389053	1200.602885	0.021004	0.014756
RS	7	0.056356	0.389053	1247.593283	0.021826	0.016265
RS	8	0.066666	0.493601	1023.162607	0.017900	0.013886
RS	9	0.077655	0.493601	1066.093881	0.018651	0.014892
RS	10	0.089369	0.663051	828.366343	0.014492	0.011969
RS	11	0.101855	0.663051	866.217489	0.015154	0.012667
RS	12	0.115164	0.886680	678.313521	0.011867	0.010210
RS	13	0.129351	0.886680	711.412066	0.012446	0.010781
RS	14	0.144473	1.129988	585.987831	0.010252	0.009128
RS	15	0.160593	1.129988	615.709841	0.010772	0.009637
RS	16	0.177775	1.363307	536.454717	0.009385	0.008570
RS	17	0.196090	1.363307	564.175557	0.009870	0.008999
RS	18	0.215613	1.559862	518.601572	0.009073	0.008376
RS	19	0.236423	1.559862	545.482521	0.009543	0.008774
RS	20	0.258605	1.686673	530.455232	0.009280	0.008596
RS	21	0.282250	1.686673	557.595052	0.009755	0.009035
RS	22	0.307453	1.715587	575.791938	0.010073	0.009397
RS	23	0.334319	1.715587	604.269086	0.010572	0.009972
RS	24	0.362956	1.650225	658.363821	0.011518	0.010996
RS	25	0.393481	1.650225	688.957962	0.012053	0.011782
RS	26	0.426019	1.529676	776.205867	0.013579	0.013497
RS	27	0.460702	1.529676	808.854060	0.014151	0.014490
RS	28	0.497672	1.397297	920.232590	0.016099	0.016768
RS	29	0.537079	1.397297	953.577002	0.016683	0.017885
RS	30	0.579085	1.278380	1076.439463	0.018832	0.020490
RS	31	0.623861	1.278380	1107.742311	0.019380	0.021618
RS	32	0.671589	1.184211	1225.823817	0.021445	0.024212
RS	33	0.722464	1.184211	1251.341717	0.021892	0.025195
RS	34	0.776693	1.119759	1345.192459	0.023534	0.027318
RS	35	0.834498	1.119759	1361.173004	0.023813	0.027973
RS	36	0.896114	1.085358	1414.828147	0.024752	0.029214
RS	37	0.961793	1.085358	1418.794838	0.024821	0.029421
RS	38	1.031803	1.077388	1427.178964	0.024968	0.029632
RS	39	1.106429	1.077388	1418.579601	0.024818	0.029391
RS	40	1.185975	1.089691	1388.309316	0.024288	0.028727
RS	41	1.270766	1.089691	1368.118785	0.023935	0.028129
RS	42	1.361147	1.114833	1312.300466	0.022958	0.026910
RS	43	1.457489	1.114833	1282.091496	0.022430	0.026077
RS	44	1.560182	1.145196	1213.933758	0.021237	0.024622
RS	45	1.669646	1.145196	1175.142102	0.020559	0.023653
RS	46	1.786328	1.174281	1103.844561	0.019311	0.022176
RS	47	1.910704	1.174281	1057.565981	0.018502	0.021130
RS	48	2.043280	1.197787	987.519578	0.017276	0.019722
RS	49	2.184598	1.197787	934.735912	0.016353	0.018618
RS	50	2.335233	1.213818	867.023668	0.015168	0.017290
RS	51	2.495801	1.213818	808.976099	0.014153	0.016134
RS	52	2.666955	1.222291	743.403523	0.013006	0.014865
RS	53	2.849395	1.222291	681.888518	0.011929	0.013670
RS	54	3.043864	1.223269	618.840249	0.010826	0.012454
RS	55	3.251155	1.223269	556.203366	0.009731	0.011244
RS	56	3.472115	1.223269	494.311065	0.008648	0.010045
RS	57	3.707643	1.223269	434.066159	0.007594	0.008872
RS	58	3.958701	1.253566	368.161988	0.006441	0.007603
RS	59	4.226312	1.253566	316.580138	0.005538	0.006571
RS	60	4.511568	1.253566	268.392796	0.004695	0.005598
RS	61	4.815633	1.253566	224.126805	0.003921	0.004695
RS	62	5.139746	1.253566	184.170005	0.003222	0.003873
RS	63	5.485230	1.253566	596.524865	0.010436	0.012613
PA	4+25*2+4+6 0.178689403 0.043214106 5.485229939 0.349491627 0.339760623 0.389053153 0.493600596 0.663050745 0.886680152 1.129988246 1.363307006 1.559862293 1.686672770 1.715587111 1.650224982 1.529675876 1.397296943 1.278379586 1.184211343 1.119759394 1.085357661 1.077387921 1.089691021 1.114832704 1.145195679 1.174280726 1.197787464 1.213818113 1.222291492 1.223268861 1.253565615
//
IT	4495
RD	6
LK	-547607.216728
QD	-437.534851 -> -389.120734
RI	0.0434863487
TR	0.175586	0.043933
MT	5.559010
MM	C_pi: 1.061823, n_recomb: 59319.034836
RS	0	0.000000	0.370633	1025.593913	0.017289	0.001706
RS	1	0.006616	0.370633	1073.628857	0.018099	0.010324
RS	2	0.013669	0.370633	1122.554680	0.018924	0.013336
RS	3	0.021189	0.370633	1172.197165	0.019761	0.012949
RS	4	0.029207	0.341643	1324.784336	0.022333	0.014114
RS	5	0.037755	0.341643	1376.659684	0.023208	0.015580
RS	6	0.046868	0.381719	1280.101923	0.021580	0.015116
RS	7	0.056585	0.381719	1329.666449	0.022416	0.016645
RS	8	0.066944	0.481141	1097.126338	0.018495	0.014255
RS	9	0.077988	0.481141	1142.585994	0.019262	0.015322
RS	10	0.089764	0.651900	879.867329	0.014833	0.012178
RS	11	0.102318	0.651900	919.861705	0.015507	0.012938
RS	12	0.115703	0.885523	709.080153	0.011954	0.010254
RS	13	0.129973	0.885523	743.750481	0.012538	0.010874
RS	14	0.145187	1.147308	602.719633	0.010161	0.009055
RS	15	0.161408	1.147308	633.509478	0.010680	0.009598
RS	16	0.178702	1.406561	543.431661	0.009161	0.008404
RS	17	0.197140	1.406561	571.829024	0.009640	0.008851
RS	18	0.216798	1.632564	518.496127	0.008741	0.008128
RS	19	0.237757	1.632564	545.774006	0.009201	0.008531
RS	20	0.260102	1.782998	525.894669	0.008866	0.008282
RS	21	0.283925	1.782998	553.297941	0.009327	0.008711
RS	22	0.309325	1.818957	570.205946	0.009613	0.009041
RS	23	0.336405	1.818957	599.016789	0.010098	0.009590
RS	24	0.365276	1.741787	656.276164	0.011064	0.010627
RS	25	0.396057	1.741787	687.512358	0.011590	0.011374
RS	26	0.428875	1.599197	782.843816	0.013197	0.013157
RS	27	0.463864	1.599197	816.624841	0.013767	0.014105
RS	28	0.501168	1.444422	940.534610	0.015856	0.016510
RS	29	0.540939	1.444422	975.509450	0.016445	0.017583
RS	30	0.583342	1.307376	1113.989932	0.018780	0.020363
RS	31	0.628550	1.307376	1147.177122	0.019339	0.021454
RS	32	0.676749	1.200339	1281.512421	0.021604	0.024243
RS	33	0.728137	1.200339	1308.697604	0.022062	0.025198
RS	34	0.782924	1.128125	1415.773386	0.023867	0.027488
RS	35	0.841336	1.128125	1432.702120	0.024152	0.028125
RS	36	0.903612	1.090505	1493.178536	0.025172	0.029452
RS	37	0.970009	1.090505	1497.150369	0.025239	0.029651
RS	38	1.040797	1.083095	1504.921534	0.025370	0.029850
RS	39	1.116269	1.083095	1495.578146	0.025212	0.029612
RS	40	1.196735	1.098871	1458.974624	0.024595	0.028860
RS	41	1.282523	1.098871	1437.735413	0.024237	0.028278
RS	42	1.373987	1.129403	1372.964067	0.023145	0.026944
RS	43	1.471502	1.129403	1341.808973	0.022620	0.026139
RS	44	1.575468	1.165940	1264.885169	0.021323	0.024581
RS	45	1.686313	1.165940	1225.443982	0.020659	0.023651
RS	46	1.804490	1.200875	1147.183585	0.019339	0.022106
RS	47	1.930486	1.200875	1100.519676	0.018553	0.021103
RS	48	2.064817	1.229084	1025.714329	0.017291	0.019665
RS	49	2.208036	1.229084	972.625861	0.016397	0.018606
RS	50	2.360729	1.248275	901.985573	0.015206	0.017277
RS	51	2.523524	1.248275	843.467494	0.014219	0.016162
RS	52	2.697090	1.258358	776.111118	0.013084	0.014910
RS	53	2.882138	1.258358	713.728910	0.012032	0.013748
RS	54	3.079428	1.259472	649.438207	0.010948	0.012556
RS	55	3.289770	1.259472	585.366449	0.009868	0.011367
RS	56	3.514028	1.259472	521.780797	0.008796	0.010183
RS	57	3.753122	1.259472	459.619618	0.007748	0.009019
RS	58	4.008034	1.296461	389.527191	0.006567	0.007718
RS	59	4.279811	1.296461	336.401530	0.005671	0.006698
RS	60	4.569567	1.296461	286.494897	0.004830	0.005730
RS	61	4.878493	1.296461	240.387960	0.004052	0.004828
RS	62	5.207856	1.296461	198.525780	0.003347	0.004001
RS	63	5.559010	1.296461	656.726937	0.011071	0.013299
PA	4+25*2+4+6 0.175586359 0.043933403 5.559009697 0.370632921 0.341642698 0.381719374 0.481140732 0.651899527 0.885523365 1.147308089 1.406561076 1.632564310 1.782998370 1.818956627 1.741787339 1.599197049 1.444421814 1.307376035 1.200339053 1.128125212 1.090504844 1.083094914 1.098871405 1.129402623 1.165940129 1.200875389 1.229084462 1.248274852 1.258358426 1.259471962 1.296460738
//
IT	4481
RD	7
LK	-547512.360484
QD	-411.996000 -> -368.158904
RI	0.0403717227
TR	0.172615	0.044608
MT	5.631677
MM	C_pi: 1.084508, n_recomb: 61465.349827
RS	0	0.000000	0.392744	1005.775536	0.016363	0.001674
RS	1	0.006637	0.392744	1054.130356	0.017150	0.010111
RS	2	0.013715	0.392744	1103.541703	0.017954	0.013029
RS	3	0.021263	0.392744	1153.855050	0.018772	0.012482
RS	4	0.029311	0.346677	1363.021928	0.022175	0.014182
RS	5	0.037894	0.346677	1417.067638	0.023055	0.015543
RS	6	0.047047	0.378254	1349.571665	0.021957	0.015393
RS	7	0.056807	0.378254	1401.607877	0.022803	0.016920
RS	8	0.067214	0.472495	1166.668300	0.018981	0.014585
RS	9	0.078313	0.472495	1214.588170	0.019761	0.015691
RS	10	0.090148	0.643265	930.592769	0.015140	0.012387
RS	11	0.102769	0.643265	972.729973	0.015826	0.013193
RS	12	0.116227	0.884182	740.991612	0.012055	0.010323
RS	13	0.130579	0.884182	777.290075	0.012646	0.010980
RS	14	0.145883	1.161047	621.619133	0.010113	0.009020
RS	15	0.162204	1.161047	653.566270	0.010633	0.009587
RS	16	0.179607	1.443307	553.114927	0.008999	0.008282
RS	17	0.198165	1.443307	582.291325	0.009473	0.008742
RS	18	0.217955	1.697409	521.363892	0.008482	0.007928
RS	19	0.239059	1.697409	549.138496	0.008934	0.008333
RS	20	0.261564	1.871897	524.392615	0.008532	0.008018
RS	21	0.285562	1.871897	552.143927	0.008983	0.008439
RS	22	0.311153	1.916258	567.522411	0.009233	0.008733
RS	23	0.338442	1.916258	596.724287	0.009708	0.009261
RS	24	0.367543	1.828633	656.625251	0.010683	0.010301
RS	25	0.398575	1.828633	688.526458	0.011202	0.011014
RS	26	0.431667	1.665211	791.199212	0.012872	0.012849
RS	27	0.466956	1.665211	826.107975	0.013440	0.013757
RS	28	0.504587	1.489274	961.742482	0.015647	0.016265
RS	29	0.544715	1.489274	998.334587	0.016242	0.017301
RS	30	0.587507	1.335293	1151.732831	0.018738	0.020230
RS	31	0.633139	1.335293	1186.806731	0.019309	0.021291
RS	32	0.681800	1.216374	1336.934381	0.021751	0.024251
RS	33	0.733690	1.216374	1365.817564	0.022221	0.025184
RS	34	0.789025	1.137052	1485.924505	0.024175	0.027623
RS	35	0.848032	1.137052	1503.855777	0.024467	0.028249
RS	36	0.910956	1.096512	1571.109357	0.025561	0.029653
RS	37	0.978057	1.096512	1575.155022	0.025627	0.029851
RS	38	1.049611	1.089664	1582.297424	0.025743	0.030036
RS	39	1.125914	1.089664	1572.292339	0.025580	0.029805
RS	40	1.207282	1.108728	1529.339891	0.024881	0.028973
RS	41	1.294051	1.108728	1507.148660	0.024520	0.028408
RS	42	1.386578	1.144380	1433.447114	0.023321	0.026968
RS	43	1.485247	1.144380	1401.446391	0.022801	0.026192
RS	44	1.590465	1.186824	1315.831607	0.021408	0.024541
RS	45	1.702667	1.186824	1275.827340	0.020757	0.023648
RS	46	1.822316	1.227377	1190.710569	0.019372	0.022042
RS	47	1.949906	1.227377	1143.720177	0.018608	0.021081
RS	48	2.085965	1.260092	1064.260367	0.017315	0.019616
RS	49	2.231055	1.260092	1010.895803	0.016447	0.018598
RS	50	2.385774	1.282275	937.410097	0.015251	0.017270
RS	51	2.550763	1.282275	878.426355	0.014291	0.016193
RS	52	2.726703	1.293829	809.344123	0.013167	0.014958
RS	53	2.914320	1.293829	746.084579	0.012138	0.013826
RS	54	3.114390	1.294950	680.603478	0.011073	0.012657
RS	55	3.327740	1.294950	615.074930	0.010007	0.011488
RS	56	3.555250	1.294950	549.776100	0.008944	0.010318
RS	57	3.797861	1.294950	485.679776	0.007902	0.009162
RS	58	4.056574	1.338602	411.282789	0.006691	0.007830
RS	59	4.332460	1.338602	356.606173	0.005802	0.006820
RS	60	4.626656	1.338602	304.974795	0.004962	0.005858
RS	61	4.940380	1.338602	257.020851	0.004182	0.004956
RS	62	5.274926	1.338602	213.244657	0.003469	0.004125
RS	63	5.631677	1.338602	719.421373	0.011705	0.013976
PA	4+25*2+4+6 0.172614846 0.044608477 5.631677149 0.392743982 0.346677042 0.378254479 0.472495051 0.643265360 0.884182298 1.161046887 1.443306749 1.697409082 1.871896969 1.916258116 1.828632857 1.665211191 1.489273818 1.335293379 1.216374467 1.137051925 1.096511806 1.089664349 1.108727520 1.144379990 1.186824345 1.227376908 1.260091833 1.282274633 1.293828721 1.294949922 1.338602317
//
IT	4318
RD	8
LK	-547426.326086
QD	-389.042226 -> -349.097511
RI	0.0375817330
TR	0.169796	0.045249
MT	5.702142
MM	C_pi: 1.106840, n_recomb: 63579.470600
RS	0	0.000000	0.414346	988.791763	0.015552	0.001644
RS	1	0.006658	0.414346	1037.422462	0.016317	0.009920
RS	2	0.013759	0.414346	1087.253785	0.017101	0.012766
RS	3	0.021333	0.414346	1138.148756	0.017901	0.012087
RS	4	0.029412	0.353605	1391.867161	0.021892	0.014187
RS	5	0.038028	0.353605	1447.922865	0.022773	0.015444
RS	6	0.047218	0.377319	1410.447084	0.022184	0.015601
RS	7	0.057020	0.377319	1464.852456	0.023040	0.017113
RS	8	0.067474	0.466446	1231.940974	0.019376	0.014876
RS	9	0.078625	0.466446	1282.242912	0.020168	0.016009
RS	10	0.090517	0.636379	980.169137	0.015416	0.012591
RS	11	0.103202	0.636379	1024.422599	0.016112	0.013432
RS	12	0.116731	0.882602	773.375161	0.012164	0.010407
RS	13	0.131161	0.882602	811.322618	0.012761	0.011092
RS	14	0.146552	1.171855	641.805732	0.010095	0.009010
RS	15	0.162967	1.171855	674.959027	0.010616	0.009596
RS	16	0.180476	1.474662	564.460998	0.008878	0.008192
RS	17	0.199150	1.474662	594.475328	0.009350	0.008661
RS	18	0.219067	1.755620	526.052881	0.008274	0.007763
RS	19	0.240311	1.755620	554.380168	0.008719	0.008170
RS	20	0.262969	1.954515	524.727392	0.008253	0.007792
RS	21	0.287135	1.954515	552.869654	0.008696	0.008205
RS	22	0.312911	2.008539	566.499116	0.008910	0.008463
RS	23	0.340402	2.008539	596.112007	0.009376	0.008972
RS	24	0.369724	1.911718	658.190122	0.010352	0.010009
RS	25	0.400999	1.911718	690.746750	0.010864	0.010693
RS	26	0.434355	1.728550	800.080171	0.012584	0.012564
RS	27	0.469933	1.728550	836.082308	0.013150	0.013439
RS	28	0.507879	1.532473	982.684940	0.015456	0.016031
RS	29	0.548351	1.532473	1020.854180	0.016056	0.017037
RS	30	0.591519	1.362506	1188.490342	0.018693	0.020092
RS	31	0.637560	1.362506	1225.429983	0.019274	0.021128
RS	32	0.686667	1.232452	1390.898462	0.021877	0.024238
RS	33	0.739043	1.232452	1421.494698	0.022358	0.025156
RS	34	0.794907	1.146490	1554.458295	0.024449	0.027728
RS	35	0.854490	1.146490	1573.442163	0.024748	0.028347
RS	36	0.918040	1.103211	1647.488860	0.025912	0.029824
RS	37	0.985821	1.103211	1651.683186	0.025978	0.030022
RS	38	1.058115	1.096868	1658.278766	0.026082	0.030198
RS	39	1.135222	1.096868	1647.705830	0.025916	0.029975
RS	40	1.217464	1.119005	1598.504342	0.025142	0.029070
RS	41	1.305180	1.119005	1575.469374	0.024780	0.028523
RS	42	1.398737	1.159500	1492.965512	0.023482	0.026987
RS	43	1.498524	1.159500	1460.229783	0.022967	0.026238
RS	44	1.604953	1.207576	1366.079856	0.021486	0.024503
RS	45	1.718469	1.207576	1325.609580	0.020850	0.023645
RS	46	1.839543	1.253504	1233.800946	0.019406	0.021984
RS	47	1.968678	1.253504	1186.557105	0.018663	0.021062
RS	48	2.106411	1.290519	1102.592143	0.017342	0.019574
RS	49	2.253314	1.290519	1048.999666	0.016499	0.018595
RS	50	2.409997	1.315518	972.789704	0.015300	0.017269
RS	51	2.577113	1.315518	913.369856	0.014366	0.016227
RS	52	2.755356	1.328397	842.656170	0.013254	0.015009
RS	53	2.945466	1.328397	778.537689	0.012245	0.013904
RS	54	3.148233	1.329398	711.952085	0.011198	0.012759
RS	55	3.364500	1.329398	644.975826	0.010144	0.011607
RS	56	3.595167	1.329398	577.975550	0.009091	0.010449
RS	57	3.841192	1.329398	511.956948	0.008052	0.009302
RS	58	4.103596	1.379629	433.191802	0.006813	0.007939
RS	59	4.383472	1.379629	376.981685	0.005929	0.006939
RS	60	4.681982	1.379629	323.644154	0.005090	0.005981
RS	61	5.000367	1.379629	273.860459	0.004307	0.005079
RS	62	5.339950	1.379629	228.184005	0.003589	0.004245
RS	63	5.702142	1.379629	784.055265	0.012332	0.014641
PA	4+25*2+4+6 0.169795551 0.045249435 5.702141859 0.414345582 0.353604956 0.377319463 0.466446336 0.636378594 0.882602100 1.171854858 1.474662156 1.755620247 1.954515102 2.008538856 1.911718446 1.728549741 1.532473121 1.362506048 1.232452414 1.146490344 1.103210657 1.096867978 1.119005108 1.159499772 1.207575571 1.253504036 1.290518713 1.315518419 1.328397417 1.329397910 1.379629308
//
IT	4141
RD	9
LK	-547347.842650
QD	-368.272980 -> -331.705346
RI	0.0351543182
TR	0.167135	0.045863
MT	5.769744
MM	C_pi: 1.128562, n_recomb: 65653.222899
RS	0	0.000000	0.434660	975.737622	0.014862	0.001617
RS	1	0.006678	0.434660	1024.662614	0.015607	0.009751
RS	2	0.013801	0.434660	1074.912170	0.016373	0.012546
RS	3	0.021400	0.434660	1126.364333	0.017156	0.011762
RS	4	0.029507	0.361729	1413.722469	0.021533	0.014145
RS	5	0.038155	0.361729	1471.628939	0.022415	0.015306
RS	6	0.047380	0.378143	1463.879973	0.022297	0.015751
RS	7	0.057222	0.378143	1520.552121	0.023160	0.017242
RS	8	0.067721	0.462258	1293.185286	0.019697	0.015132
RS	9	0.078920	0.462258	1345.789086	0.020498	0.016283
RS	10	0.090868	0.630774	1028.438469	0.015665	0.012786
RS	11	0.103613	0.630774	1074.768990	0.016370	0.013655
RS	12	0.117210	0.880794	805.875098	0.012275	0.010500
RS	13	0.131714	0.880794	845.473522	0.012878	0.011209
RS	14	0.147187	1.180259	662.789428	0.010095	0.009018
RS	15	0.163694	1.180259	697.175439	0.010619	0.009620
RS	16	0.181302	1.501484	576.892704	0.008787	0.008125
RS	17	0.200086	1.501484	607.780172	0.009257	0.008602
RS	18	0.220125	1.808127	531.925664	0.008102	0.007626
RS	19	0.241502	1.808127	560.838032	0.008542	0.008033
RS	20	0.264306	2.031661	526.238450	0.008015	0.007595
RS	21	0.288633	2.031661	554.793162	0.008450	0.008001
RS	22	0.314584	2.096475	566.487181	0.008628	0.008222
RS	23	0.342269	2.096475	596.513218	0.009086	0.008716
RS	24	0.371802	1.991638	660.360446	0.010058	0.009743
RS	25	0.403307	1.991638	693.548524	0.010564	0.010402
RS	26	0.436916	1.789692	808.932527	0.012321	0.012300
RS	27	0.472769	1.789692	845.981333	0.012886	0.013146
RS	28	0.511017	1.574351	1002.848321	0.015275	0.015807
RS	29	0.551818	1.574351	1042.542300	0.015880	0.016786
RS	30	0.595344	1.389165	1223.774142	0.018640	0.019950
RS	31	0.641776	1.389165	1262.546266	0.019231	0.020965
RS	32	0.691309	1.248567	1442.915205	0.021978	0.024208
RS	33	0.744150	1.248567	1475.229462	0.022470	0.025114
RS	34	0.800519	1.156318	1620.886452	0.024689	0.027808
RS	35	0.860652	1.156318	1640.967711	0.024994	0.028423
RS	36	0.924801	1.110411	1721.855389	0.026227	0.029968
RS	37	0.993233	1.110411	1726.272336	0.026294	0.030169
RS	38	1.066235	1.104490	1732.457104	0.026388	0.030337
RS	39	1.144112	1.104490	1721.410307	0.026220	0.030125
RS	40	1.227189	1.129485	1666.124358	0.025378	0.029154
RS	41	1.315814	1.129485	1642.351691	0.025016	0.028625
RS	42	1.410356	1.174549	1551.225834	0.023628	0.027001
RS	43	1.511212	1.174549	1517.861022	0.023119	0.026279
RS	44	1.618803	1.227987	1415.366856	0.021558	0.024467
RS	45	1.733578	1.227987	1374.522733	0.020936	0.023642
RS	46	1.856017	1.279051	1276.208616	0.019439	0.021932
RS	47	1.986633	1.279051	1228.781728	0.018716	0.021046
RS	48	2.125970	1.320161	1140.472388	0.017371	0.019539
RS	49	2.274612	1.320161	1086.701710	0.016552	0.018596
RS	50	2.433180	1.347802	1007.899379	0.015352	0.017272
RS	51	2.602336	1.347802	948.078483	0.014441	0.016263
RS	52	2.782788	1.361866	875.835777	0.013340	0.015062
RS	53	2.975289	1.361866	810.886048	0.012351	0.013983
RS	54	3.180645	1.362620	743.295029	0.011322	0.012859
RS	55	3.399714	1.362620	674.891356	0.010280	0.011723
RS	56	3.633412	1.362620	606.213276	0.009234	0.010578
RS	57	3.882715	1.362620	538.297774	0.008199	0.009437
RS	58	4.148666	1.419309	455.129369	0.006932	0.008045
RS	59	4.432376	1.419309	397.412556	0.006053	0.007053
RS	60	4.735030	1.419309	342.397074	0.005215	0.006100
RS	61	5.057895	1.419309	290.810762	0.004429	0.005198
RS	62	5.402320	1.419309	243.257900	0.003705	0.004361
RS	63	5.769744	1.419309	850.249213	0.012951	0.015293
PA	4+25*2+4+6 0.167134753 0.045863451 5.769744185 0.434659986 0.361729356 0.378142687 0.462257742 0.630774499 0.880794096 1.180259038 1.501484014 1.808126712 2.031661128 2.096475259 1.991637891 1.789691519 1.574350742 1.389164597 1.248566575 1.156317629 1.110411254 1.104489795 1.129484749 1.174549370 1.227987129 1.279051071 1.320160954 1.347802034 1.361866472 1.362619514 1.419308784
//
IT	3939
RD	10
LK	-547275.935489
QD	-349.373718 -> -315.773126
RI	0.0330647607
TR	0.164631	0.046456
MT	5.834101
MM	C_pi: 1.149546, n_recomb: 67683.395147
RS	0	0.000000	0.453294	966.737743	0.014283	0.001594
RS	1	0.006696	0.453294	1016.008375	0.015011	0.009603
RS	2	0.013841	0.453294	1066.710751	0.015760	0.012365
RS	3	0.021463	0.453294	1118.735500	0.016529	0.011502
RS	4	0.029597	0.370626	1430.304572	0.021132	0.014069
RS	5	0.038275	0.370626	1489.908692	0.022013	0.015142
RS	6	0.047534	0.380228	1510.882997	0.022323	0.015853
RS	7	0.057413	0.380228	1569.720514	0.023192	0.017319
RS	8	0.067953	0.459451	1350.664811	0.019956	0.015357
RS	9	0.079199	0.459451	1405.491246	0.020766	0.016520
RS	10	0.091199	0.626146	1075.348265	0.015888	0.012973
RS	11	0.104002	0.626146	1123.710530	0.016602	0.013864
RS	12	0.117662	0.878784	838.293269	0.012386	0.010599
RS	13	0.132236	0.878784	879.533920	0.012995	0.011326
RS	14	0.147787	1.186662	684.284531	0.010110	0.009040
RS	15	0.164379	1.186662	719.916845	0.010637	0.009655
RS	16	0.182082	1.524444	590.063734	0.008718	0.008076
RS	17	0.200971	1.524444	621.845551	0.009188	0.008560
RS	18	0.221124	1.855643	538.603699	0.007958	0.007509
RS	19	0.242627	1.855643	568.119975	0.008394	0.007917
RS	20	0.265569	2.103935	528.538773	0.007809	0.007421
RS	21	0.290048	2.103935	557.515626	0.008237	0.007822
RS	22	0.316166	2.180541	567.117905	0.008379	0.008006
RS	23	0.344033	2.180541	597.550238	0.008829	0.008486
RS	24	0.373766	2.068775	662.813332	0.009793	0.009501
RS	25	0.405490	2.068775	696.602802	0.010292	0.010138
RS	26	0.439338	1.848928	817.492879	0.012078	0.012054
RS	27	0.475452	1.848928	855.536987	0.012640	0.012874
RS	28	0.513985	1.615075	1022.026228	0.015100	0.015590
RS	29	0.555098	1.615075	1063.187258	0.015708	0.016546
RS	30	0.598964	1.415320	1257.403940	0.018578	0.019804
RS	31	0.645767	1.415320	1297.968277	0.019177	0.020802
RS	32	0.695704	1.264660	1492.810445	0.022056	0.024164
RS	33	0.748985	1.264660	1526.840194	0.022559	0.025060
RS	34	0.805834	1.166406	1685.026768	0.024896	0.027867
RS	35	0.866490	1.166406	1706.244513	0.025209	0.028480
RS	36	0.931207	1.117947	1794.035126	0.026506	0.030089
RS	37	1.000257	1.117947	1798.744773	0.026576	0.030294
RS	38	1.073931	1.112352	1804.687978	0.026664	0.030459
RS	39	1.152539	1.112352	1793.256666	0.026495	0.030256
RS	40	1.236410	1.139996	1732.084945	0.025591	0.029227
RS	41	1.325897	1.139996	1707.673499	0.025230	0.028716
RS	42	1.421376	1.189372	1608.132483	0.023760	0.027012
RS	43	1.523249	1.189372	1574.235239	0.023259	0.026316
RS	44	1.631943	1.247910	1463.604290	0.021624	0.024434
RS	45	1.747915	1.247910	1422.468852	0.021017	0.023641
RS	46	1.871653	1.303876	1317.839642	0.019471	0.021886
RS	47	2.003677	1.303876	1270.292620	0.018768	0.021034
RS	48	2.144541	1.348881	1177.799525	0.017402	0.019509
RS	49	2.294838	1.348881	1123.896086	0.016605	0.018599
RS	50	2.455198	1.378996	1042.630543	0.015405	0.017280
RS	51	2.626296	1.378996	982.442983	0.014515	0.016300
RS	52	2.808851	1.394110	908.775432	0.013427	0.015116
RS	53	3.003631	1.394110	843.023839	0.012455	0.014061
RS	54	3.211452	1.394499	774.527276	0.011443	0.012959
RS	55	3.433190	1.394499	704.720548	0.010412	0.011838
RS	56	3.669776	1.394499	634.392875	0.009373	0.010703
RS	57	3.922203	1.394499	564.610970	0.008342	0.009569
RS	58	4.191533	1.457497	477.022869	0.007048	0.008147
RS	59	4.478898	1.457497	417.829327	0.006173	0.007164
RS	60	4.785505	1.457497	361.167672	0.005336	0.006215
RS	61	5.112643	1.457497	307.809960	0.004548	0.005314
RS	62	5.461686	1.457497	258.409171	0.003818	0.004473
RS	63	5.834101	1.457497	917.718272	0.013559	0.015933
PA	4+25*2+4+6 0.164631181 0.046455762 5.834100920 0.453294293 0.370626011 0.380227820 0.459450672 0.626145545 0.878783578 1.186661915 1.524443885 1.855643286 2.103935358 2.180541123 2.068775264 1.848927978 1.615075200 1.415320333 1.264660426 1.166405590 1.117946890 1.112351539 1.139996220 1.189371590 1.247910464 1.303876404 1.348881344 1.378995574 1.394109912 1.394498731 1.457496810
//
IT	4208
RD	11
LK	-547209.820044
QD	-332.092172 -> -301.121917
RI	0.0312716129
TR	0.162277	0.047029
MT	5.895131
MM	C_pi: 1.169746, n_recomb: 69668.665332
RS	0	0.000000	0.470073	961.540610	0.013802	0.001574
RS	1	0.006713	0.470073	1011.224014	0.014515	0.009476
RS	2	0.013878	0.470073	1062.433017	0.015250	0.012218
RS	3	0.021523	0.470073	1115.068678	0.016005	0.011297
RS	4	0.029681	0.380022	1442.862094	0.020710	0.013968
RS	5	0.038387	0.380022	1504.019984	0.021588	0.014964
RS	6	0.047677	0.383245	1552.305230	0.022281	0.015916
RS	7	0.057592	0.383245	1613.208063	0.023155	0.017356
RS	8	0.068171	0.457685	1404.679290	0.020162	0.015554
RS	9	0.079461	0.457685	1461.651994	0.020980	0.016724
RS	10	0.091509	0.622271	1120.907780	0.016089	0.013150
RS	11	0.104366	0.622271	1171.254037	0.016812	0.014059
RS	12	0.118086	0.876595	870.516289	0.012495	0.010701
RS	13	0.132727	0.876595	913.384225	0.013110	0.011445
RS	14	0.148351	1.191392	706.105309	0.010135	0.009072
RS	15	0.165024	1.191392	742.989294	0.010665	0.009698
RS	16	0.182816	1.544082	603.752211	0.008666	0.008041
RS	17	0.201803	1.544082	636.440869	0.009135	0.008531
RS	18	0.222064	1.898758	545.843048	0.007835	0.007410
RS	19	0.243686	1.898758	575.973665	0.008267	0.007818
RS	20	0.266759	2.171826	531.382637	0.007627	0.007267
RS	21	0.291381	2.171826	560.784389	0.008049	0.007663
RS	22	0.317656	2.261102	568.166249	0.008155	0.007811
RS	23	0.345695	2.261102	598.993471	0.008598	0.008278
RS	24	0.375616	2.143400	665.370407	0.009550	0.009278
RS	25	0.407546	2.143400	699.729215	0.010044	0.009895
RS	26	0.441620	1.906460	825.636405	0.011851	0.011823
RS	27	0.477981	1.906460	864.623511	0.012411	0.012620
RS	28	0.516783	1.654771	1040.138015	0.014930	0.015382
RS	29	0.558191	1.654771	1082.706446	0.015541	0.016317
RS	30	0.602378	1.441001	1289.333567	0.018507	0.019657
RS	31	0.649531	1.441001	1331.645684	0.019114	0.020640
RS	32	0.699851	1.280686	1540.543281	0.022112	0.024109
RS	33	0.753548	1.280686	1576.280166	0.022625	0.024997
RS	34	0.810850	1.176651	1746.836624	0.025073	0.027907
RS	35	0.871999	1.176651	1769.223928	0.025395	0.028520
RS	36	0.937254	1.125695	1863.976707	0.026755	0.030191
RS	37	1.006889	1.125695	1869.043834	0.026828	0.030401
RS	38	1.081199	1.120330	1874.928760	0.026912	0.030564
RS	39	1.160498	1.120330	1863.196062	0.026744	0.030373
RS	40	1.245120	1.150429	1796.355341	0.025784	0.029290
RS	41	1.335424	1.150429	1771.395675	0.025426	0.028797
RS	42	1.431790	1.203872	1663.658795	0.023880	0.027021
RS	43	1.534625	1.203872	1629.315863	0.023387	0.026349
RS	44	1.644364	1.267266	1510.758584	0.021685	0.024404
RS	45	1.761471	1.267266	1469.404847	0.021091	0.023639
RS	46	1.886439	1.327915	1358.645302	0.019502	0.021845
RS	47	2.019797	1.327915	1311.034008	0.018818	0.021024
RS	48	2.162108	1.376624	1214.512809	0.017433	0.019485
RS	49	2.313972	1.376624	1160.517857	0.016658	0.018606
RS	50	2.476032	1.409052	1076.913221	0.015458	0.017292
RS	51	2.648972	1.409052	1016.392010	0.014589	0.016340
RS	52	2.833522	1.425091	941.400558	0.013513	0.015171
RS	53	3.030462	1.425091	874.877374	0.012558	0.014138
RS	54	3.240623	1.425009	805.574214	0.011563	0.013058
RS	55	3.464893	1.425009	734.391369	0.010541	0.011950
RS	56	3.704219	1.425009	662.445129	0.009509	0.010825
RS	57	3.959612	1.425009	590.830433	0.008481	0.009697
RS	58	4.232150	1.494154	498.819168	0.007160	0.008247
RS	59	4.522986	1.494154	438.180850	0.006289	0.007271
RS	60	4.833346	1.494154	379.906971	0.005453	0.006326
RS	61	5.164542	1.494154	324.811574	0.004662	0.005425
RS	62	5.517973	1.494154	273.594251	0.003927	0.004581
RS	63	5.895131	1.494154	986.230073	0.014156	0.016561
PA	4+25*2+4+6 0.162277124 0.047029473 5.895130596 0.470073396 0.380021504 0.383245309 0.457685081 0.622270711 0.876594531 1.191392375 1.544082126 1.898757984 2.171826247 2.261101963 2.143400158 1.906460119 1.654770671 1.441000765 1.280685534 1.176650527 1.125694655 1.120329974 1.150428849 1.203872138 1.267266253 1.327914610 1.376623706 1.409052473 1.425091211 1.425009242 1.494153552
//
IT	4323
RD	12
LK	-547148.847438
QD	-316.223696 -> -287.601639
RI	0.0297274414
TR	0.160063	0.047587
MT	5.952858
MM	C_pi: 1.189164, n_recomb: 71609.577788
RS	0	0.000000	0.485004	959.678821	0.013402	0.001557
RS	1	0.006730	0.485004	1009.844588	0.014102	0.009367
RS	2	0.013912	0.485004	1061.619500	0.014825	0.012099
RS	3	0.021578	0.485004	1114.913227	0.015569	0.011138
RS	4	0.029760	0.389730	1452.348526	0.020281	0.013849
RS	5	0.038492	0.389730	1514.928076	0.021155	0.014778
RS	6	0.047812	0.386968	1588.883313	0.022188	0.015947
RS	7	0.057760	0.386968	1651.753994	0.023066	0.017361
RS	8	0.068376	0.456732	1455.491274	0.020325	0.015727
RS	9	0.079707	0.456732	1514.537364	0.021150	0.016900
RS	10	0.091801	0.619001	1165.148362	0.016271	0.013318
RS	11	0.104709	0.619001	1217.430535	0.017001	0.014242
RS	12	0.118485	0.874269	902.473021	0.012603	0.010805
RS	13	0.133188	0.874269	946.949712	0.013224	0.011562
RS	14	0.148881	1.194722	728.136889	0.010168	0.009111
RS	15	0.165629	1.194722	766.273037	0.010701	0.009747
RS	16	0.183505	1.560856	617.814550	0.008628	0.008017
RS	17	0.202584	1.560856	651.417174	0.009097	0.008512
RS	18	0.222947	1.937952	553.492340	0.007729	0.007324
RS	19	0.244680	1.937952	584.242960	0.008159	0.007733
RS	20	0.267876	2.235748	534.614700	0.007466	0.007129
RS	21	0.292633	2.235748	564.440322	0.007882	0.007520
RS	22	0.319056	2.338444	569.500539	0.007953	0.007632
RS	23	0.347257	2.338444	600.709627	0.008389	0.008088
RS	24	0.377356	2.215726	667.938933	0.009328	0.009071
RS	25	0.409480	2.215726	702.835524	0.009815	0.009671
RS	26	0.443766	1.962441	833.322629	0.011637	0.011605
RS	27	0.480360	1.962441	873.202004	0.012194	0.012381
RS	28	0.519416	1.693515	1057.198262	0.014763	0.015181
RS	29	0.561101	1.693515	1101.115266	0.015377	0.016098
RS	30	0.605590	1.466215	1319.613525	0.018428	0.019508
RS	31	0.653074	1.466215	1363.627402	0.019043	0.020478
RS	32	0.703753	1.296594	1586.178977	0.022150	0.024044
RS	33	0.757843	1.296594	1623.610584	0.022673	0.024926
RS	34	0.815573	1.186975	1806.367678	0.025225	0.027932
RS	35	0.877188	1.186975	1829.952778	0.025555	0.028545
RS	36	0.942949	1.133561	1931.730536	0.026976	0.030276
RS	37	1.013136	1.133561	1937.214444	0.027052	0.030492
RS	38	1.088046	1.128338	1943.224576	0.027136	0.030656
RS	39	1.167997	1.128338	1931.267257	0.026969	0.030475
RS	40	1.253329	1.160709	1858.982502	0.025960	0.029346
RS	41	1.344404	1.160709	1833.556855	0.025605	0.028869
RS	42	1.441607	1.217996	1717.843890	0.023989	0.027028
RS	43	1.545352	1.217996	1683.132756	0.023504	0.026378
RS	44	1.656078	1.286016	1556.855203	0.021741	0.024376
RS	45	1.774256	1.286016	1515.347464	0.021161	0.023639
RS	46	1.900387	1.351137	1398.637669	0.019531	0.021808
RS	47	2.035006	1.351137	1351.010594	0.018866	0.021017
RS	48	2.178684	1.403371	1250.606549	0.017464	0.019465
RS	49	2.332032	1.403371	1196.556461	0.016709	0.018615
RS	50	2.495699	1.437965	1110.729736	0.015511	0.017306
RS	51	2.670380	1.437965	1049.904978	0.014662	0.016380
RS	52	2.856817	1.454812	973.685446	0.013597	0.015228
RS	53	3.055801	1.454812	906.419454	0.012658	0.014215
RS	54	3.268175	1.454164	836.404027	0.011680	0.013155
RS	55	3.494842	1.454164	763.871849	0.010667	0.012060
RS	56	3.736762	1.454164	690.337954	0.009640	0.010943
RS	57	3.994963	1.454164	616.924122	0.008615	0.009821
RS	58	4.270539	1.529280	520.495094	0.007269	0.008344
RS	59	4.564661	1.529280	458.442962	0.006402	0.007376
RS	60	4.878577	1.529280	398.590014	0.005566	0.006434
RS	61	5.213617	1.529280	341.790213	0.004773	0.005533
RS	62	5.571205	1.529280	288.787803	0.004033	0.004686
RS	63	5.952858	1.529280	1055.621368	0.014741	0.017175
PA	4+25*2+4+6 0.160063444 0.047586766 5.952857647 0.485004149 0.389729561 0.386967654 0.456732022 0.619001430 0.874268819 1.194722010 1.560855960 1.937951774 2.235748082 2.338443943 2.215725727 1.962440712 1.693514906 1.466215420 1.296593708 1.186975350 1.133560527 1.128337857 1.160708999 1.217996088 1.286015841 1.351136551 1.403371069 1.437965183 1.454811756 1.454163756 1.529279735
//
IT	4184
RD	13
LK	-547092.472742
QD	-301.598056 -> -275.084292
RI	0.0283922892
TR	0.157980	0.048129
MT	6.007414
MM	C_pi: 1.207824, n_recomb: 73506.816824
RS	0	0.000000	0.498162	960.693178	0.013069	0.001543
RS	1	0.006745	0.498162	1011.408353	0.013759	0.009273
RS	2	0.013945	0.498162	1063.808236	0.014472	0.012005
RS	3	0.021630	0.498162	1117.809583	0.015207	0.011018
RS	4	0.029834	0.399624	1459.458978	0.019855	0.013719
RS	5	0.038591	0.399624	1523.339656	0.020724	0.014589
RS	6	0.047939	0.391218	1621.290797	0.022056	0.015952
RS	7	0.057917	0.391218	1686.035179	0.022937	0.017339
RS	8	0.068568	0.456411	1503.375611	0.020452	0.015878
RS	9	0.079938	0.456411	1564.425908	0.021283	0.017052
RS	10	0.092074	0.616225	1208.107406	0.016435	0.013478
RS	11	0.105030	0.616225	1262.277767	0.017172	0.014414
RS	12	0.118858	0.871839	934.115655	0.012708	0.010909
RS	13	0.133620	0.871839	980.180232	0.013335	0.011679
RS	14	0.149377	1.196886	750.287062	0.010207	0.009157
RS	15	0.166198	1.196886	789.672078	0.010743	0.009802
RS	16	0.184152	1.575168	632.137582	0.008600	0.008002
RS	17	0.203318	1.575168	666.657117	0.009069	0.008502
RS	18	0.223776	1.973684	561.428905	0.007638	0.007250
RS	19	0.245614	1.973684	592.801286	0.008065	0.007659
RS	20	0.268926	2.296050	538.126224	0.007321	0.007004
RS	21	0.293809	2.296050	568.372293	0.007732	0.007391
RS	22	0.320371	2.412836	571.024120	0.007768	0.007468
RS	23	0.348724	2.412836	602.601121	0.008198	0.007915
RS	24	0.378990	2.285931	670.461087	0.009121	0.008879
RS	25	0.411297	2.285931	705.865038	0.009603	0.009463
RS	26	0.445784	2.016986	840.543045	0.011435	0.011399
RS	27	0.482596	2.016986	881.266199	0.011989	0.012157
RS	28	0.521891	1.731362	1073.249182	0.014601	0.014987
RS	29	0.563837	1.731362	1118.457502	0.015216	0.015887
RS	30	0.608612	1.490972	1348.314455	0.018343	0.019360
RS	31	0.656406	1.490972	1393.983237	0.018964	0.020318
RS	32	0.707425	1.312353	1629.795991	0.022172	0.023971
RS	33	0.761885	1.312353	1668.906534	0.022704	0.024847
RS	34	0.820017	1.197318	1863.697734	0.025354	0.027944
RS	35	0.882071	1.197318	1888.503806	0.025692	0.028558
RS	36	0.948311	1.141478	1997.357705	0.027172	0.030346
RS	37	1.019018	1.141478	2003.312211	0.027253	0.030568
RS	38	1.094494	1.136314	2009.631339	0.027339	0.030737
RS	39	1.175060	1.136314	1997.519532	0.027175	0.030566
RS	40	1.261061	1.170792	1920.012648	0.026120	0.029396
RS	41	1.352863	1.170792	1894.195632	0.025769	0.028935
RS	42	1.450856	1.231714	1770.727945	0.024089	0.027034
RS	43	1.555459	1.231714	1735.717496	0.023613	0.026405
RS	44	1.667118	1.304146	1601.918009	0.021793	0.024350
RS	45	1.786307	1.304146	1560.312833	0.021227	0.023639
RS	46	1.913536	1.373545	1437.821364	0.019560	0.021776
RS	47	2.049346	1.373545	1390.221405	0.018913	0.021012
RS	48	2.194316	1.429137	1286.072414	0.017496	0.019449
RS	49	2.349064	1.429137	1231.999851	0.016760	0.018626
RS	50	2.514250	1.465758	1144.060861	0.015564	0.017323
RS	51	2.690577	1.465758	1082.960729	0.014733	0.016421
RS	52	2.878798	1.483309	1005.601908	0.013680	0.015284
RS	53	3.079713	1.483309	937.621626	0.012756	0.014290
RS	54	3.294180	1.482011	866.984668	0.011795	0.013251
RS	55	3.523113	1.482011	793.130702	0.010790	0.012168
RS	56	3.767486	1.482011	718.040755	0.009768	0.011060
RS	57	4.028343	1.482011	642.862141	0.008746	0.009942
RS	58	4.306793	1.562919	542.028430	0.007374	0.008439
RS	59	4.604025	1.562919	478.593269	0.006511	0.007477
RS	60	4.921305	1.562919	417.194242	0.005676	0.006538
RS	61	5.259984	1.562919	358.723325	0.004880	0.005638
RS	62	5.621507	1.562919	303.967577	0.004135	0.004788
RS	63	6.007414	1.562919	1125.748069	0.015315	0.017778
PA	4+25*2+4+6 0.157979698 0.048128994 6.007414458 0.498162142 0.399623923 0.391218270 0.456411440 0.616225423 0.871838803 1.196885685 1.575168351 1.973684386 2.296050270 2.412836083 2.285930721 2.016986434 1.731362261 1.490972179 1.312353258 1.197318253 1.141478051 1.136313664 1.170792100 1.231713668 1.304146308 1.373545463 1.429137156 1.465758343 1.483309294 1.482010672 1.562919172
//
IT	4721
RD	14
LK	-547040.229898
QD	-288.073636 -> -263.461979
RI	0.0272312981
TR	0.156016	0.048657
MT	6.058942
MM	C_pi: 1.225753, n_recomb: 75361.455687
RS	0	0.000000	0.509676	964.140709	0.012794	0.001531
RS	1	0.006759	0.509676	1015.466211	0.013475	0.009193
RS	2	0.013975	0.509676	1068.545772	0.014179	0.011932
RS	3	0.021679	0.509676	1123.301972	0.014906	0.010929
RS	4	0.029903	0.409609	1464.741245	0.019436	0.013580
RS	5	0.038683	0.409609	1529.814220	0.020300	0.014400
RS	6	0.048057	0.395878	1650.051323	0.021895	0.015936
RS	7	0.058064	0.395878	1716.578229	0.022778	0.017298
RS	8	0.068748	0.456597	1548.554722	0.020548	0.016011
RS	9	0.080154	0.456597	1611.543214	0.021384	0.017184
RS	10	0.092331	0.613858	1249.829863	0.016584	0.013629
RS	11	0.105330	0.613858	1305.841643	0.017328	0.014575
RS	12	0.119209	0.869329	965.418210	0.012811	0.011014
RS	13	0.134025	0.869329	1013.048540	0.013443	0.011793
RS	14	0.149843	1.198077	772.489894	0.010250	0.009207
RS	15	0.166731	1.198077	813.117857	0.010790	0.009860
RS	16	0.184759	1.587320	646.654658	0.008581	0.007995
RS	17	0.204006	1.587320	682.091724	0.009051	0.008498
RS	18	0.224554	2.006289	569.581488	0.007558	0.007185
RS	19	0.246491	2.006289	601.575430	0.007983	0.007594
RS	20	0.269911	2.353013	541.845774	0.007190	0.006891
RS	21	0.294914	2.353013	572.507629	0.007597	0.007274
RS	22	0.321606	2.484454	572.683577	0.007599	0.007317
RS	23	0.350103	2.484454	604.614840	0.008023	0.007755
RS	24	0.380526	2.354144	672.909480	0.008929	0.008699
RS	25	0.413005	2.354144	708.792130	0.009405	0.009269
RS	26	0.447679	2.070176	847.314166	0.011243	0.011204
RS	27	0.484697	2.070176	888.835384	0.011794	0.011945
RS	28	0.524218	1.768365	1088.341325	0.014442	0.014800
RS	29	0.566409	1.768365	1134.785710	0.015058	0.015685
RS	30	0.611452	1.515270	1375.527270	0.018252	0.019211
RS	31	0.659540	1.515270	1422.804014	0.018880	0.020159
RS	32	0.710878	1.327933	1671.495604	0.022180	0.023892
RS	33	0.765686	1.327933	1712.266502	0.022721	0.024764
RS	34	0.824198	1.207631	1918.919601	0.025463	0.027945
RS	35	0.886666	1.207631	1944.965317	0.025808	0.028560
RS	36	0.953355	1.149392	2060.942959	0.027347	0.030404
RS	37	1.024553	1.149392	2067.416234	0.027433	0.030632
RS	38	1.100562	1.144211	2074.218663	0.027524	0.030807
RS	39	1.181709	1.144211	2062.016211	0.027362	0.030647
RS	40	1.268341	1.180645	1979.507115	0.026267	0.029439
RS	41	1.360828	1.180645	1953.365940	0.025920	0.028994
RS	42	1.459567	1.245011	1822.354833	0.024182	0.027038
RS	43	1.564980	1.245011	1787.106785	0.023714	0.026430
RS	44	1.677517	1.321658	1645.977015	0.021841	0.024326
RS	45	1.797661	1.321658	1604.324527	0.021288	0.023639
RS	46	1.925926	1.395154	1476.212051	0.019588	0.021746
RS	47	2.062860	1.395154	1428.677115	0.018958	0.021009
RS	48	2.209049	1.453945	1320.913016	0.017528	0.019436
RS	49	2.365120	1.453945	1266.847320	0.016810	0.018638
RS	50	2.531740	1.492467	1176.897438	0.015617	0.017342
RS	51	2.709621	1.492467	1115.548475	0.014803	0.016462
RS	52	2.899526	1.510627	1037.135433	0.013762	0.015341
RS	53	3.102267	1.510627	968.468471	0.012851	0.014365
RS	54	3.318711	1.508603	897.296249	0.011907	0.013346
RS	55	3.549785	1.508603	822.148042	0.010909	0.012273
RS	56	3.796477	1.508603	745.533548	0.009893	0.011173
RS	57	4.059843	1.508603	668.624407	0.008872	0.010060
RS	58	4.341011	1.595126	563.403749	0.007476	0.008531
RS	59	4.641183	1.595126	498.615960	0.006616	0.007575
RS	60	4.961643	1.595126	435.703419	0.005782	0.006640
RS	61	5.303764	1.595126	375.594349	0.004984	0.005739
RS	62	5.669010	1.595126	319.116913	0.004234	0.004887
RS	63	6.058942	1.595126	1196.494204	0.015877	0.018368
PA	4+25*2+4+6 0.156016244 0.048657273 6.058942135 0.509676289 0.409609033 0.395878037 0.456597299 0.613857667 0.869329486 1.198076777 1.587320379 2.006288757 2.353012714 2.484454268 2.354143967 2.070176388 1.768364661 1.515269638 1.327932647 1.207630886 1.149391617 1.144210932 1.180644576 1.245010748 1.321658038 1.395153658 1.453944978 1.492467179 1.510626518 1.508602868 1.595126332
//
IT	4428
RD	15
LK	-546991.718406
QD	-275.531014 -> -252.642547
RI	0.0262152454
TR	0.154163	0.049172
MT	6.107636
MM	C_pi: 1.242992, n_recomb: 77174.732074
RS	0	0.000000	0.519704	969.615748	0.012564	0.001521
RS	1	0.006772	0.519704	1021.604748	0.013238	0.009125
RS	2	0.014004	0.519704	1075.412282	0.013935	0.011874
RS	3	0.021724	0.519704	1130.965716	0.014655	0.010866
RS	4	0.029968	0.419616	1468.613980	0.019030	0.013437
RS	5	0.038770	0.419616	1534.781620	0.019887	0.014214
RS	6	0.048168	0.400853	1675.635013	0.021712	0.015903
RS	7	0.058203	0.400853	1743.856982	0.022596	0.017241
RS	8	0.068917	0.457189	1591.250598	0.020619	0.016127
RS	9	0.080357	0.457189	1656.114673	0.021459	0.017297
RS	10	0.092571	0.611827	1290.375632	0.016720	0.013772
RS	11	0.105613	0.611827	1348.183693	0.017469	0.014726
RS	12	0.119538	0.866779	996.346722	0.012910	0.011118
RS	13	0.134406	0.866779	1045.519489	0.013547	0.011906
RS	14	0.150281	1.198445	794.704681	0.010297	0.009261
RS	15	0.167231	1.198445	836.568160	0.010840	0.009920
RS	16	0.185329	1.597610	661.301271	0.008569	0.007993
RS	17	0.204653	1.597610	697.654260	0.009040	0.008501
RS	18	0.225285	2.036108	577.884754	0.007488	0.007128
RS	19	0.247315	2.036108	610.498204	0.007911	0.007538
RS	20	0.270837	2.406922	545.714655	0.007071	0.006787
RS	21	0.295952	2.406922	576.786666	0.007474	0.007168
RS	22	0.322767	2.553499	574.434256	0.007443	0.007177
RS	23	0.351399	2.553499	606.706437	0.007861	0.007607
RS	24	0.381969	2.420505	675.265101	0.008750	0.008531
RS	25	0.414611	2.420505	711.599562	0.009221	0.009088
RS	26	0.449462	2.122104	853.654426	0.011061	0.011020
RS	27	0.486674	2.122104	895.930778	0.011609	0.011745
RS	28	0.526406	1.804567	1102.537118	0.014286	0.014619
RS	29	0.568829	1.804567	1150.164836	0.014903	0.015490
RS	30	0.614125	1.539121	1401.341807	0.018158	0.019064
RS	31	0.662489	1.539121	1450.180179	0.018791	0.020002
RS	32	0.714128	1.343312	1711.388476	0.022176	0.023807
RS	33	0.769264	1.343312	1753.799113	0.022725	0.024676
RS	34	0.828135	1.217878	1972.141151	0.025554	0.027936
RS	35	0.890992	1.217878	1999.441078	0.025908	0.028553
RS	36	0.958106	1.157267	2122.574425	0.027503	0.030451
RS	37	1.029766	1.157267	2129.609822	0.027595	0.030685
RS	38	1.106278	1.152001	2137.066038	0.027691	0.030868
RS	39	1.187973	1.152001	2124.830871	0.027533	0.030718
RS	40	1.275200	1.190253	2037.528638	0.026401	0.029478
RS	41	1.368334	1.190253	2011.124275	0.026059	0.029047
RS	42	1.467776	1.257889	1872.775852	0.024267	0.027041
RS	43	1.573953	1.257889	1837.345414	0.023808	0.026453
RS	44	1.687320	1.338566	1689.069856	0.021886	0.024304
RS	45	1.808366	1.338566	1647.414297	0.021347	0.023640
RS	46	1.937608	1.415990	1513.830067	0.019616	0.021720
RS	47	2.075604	1.415990	1466.393837	0.019001	0.021006
RS	48	2.222945	1.477839	1355.132943	0.017559	0.019426
RS	49	2.380265	1.477839	1301.101178	0.016859	0.018652
RS	50	2.548240	1.518145	1209.236620	0.015669	0.017362
RS	51	2.727590	1.518145	1147.664027	0.014871	0.016503
RS	52	2.919087	1.536826	1068.276454	0.013842	0.015398
RS	53	3.123552	1.536826	998.949938	0.012944	0.014438
RS	54	3.341865	1.534013	927.324626	0.012016	0.013439
RS	55	3.574964	1.534013	850.909906	0.011026	0.012376
RS	56	3.823848	1.534013	772.802378	0.010014	0.011283
RS	57	4.089588	1.534013	694.196871	0.008995	0.010175
RS	58	4.373325	1.625975	584.611515	0.007575	0.008621
RS	59	4.676278	1.625975	518.500851	0.006719	0.007671
RS	60	4.999749	1.625975	454.106631	0.005884	0.006738
RS	61	5.345126	1.625975	392.391702	0.005084	0.005838
RS	62	5.713893	1.625975	334.223732	0.004331	0.004983
RS	63	6.107636	1.625975	1267.765447	0.016427	0.018947
PA	4+25*2+4+6 0.154163239 0.049172209 6.107635511 0.519704300 0.419616090 0.400852865 0.457188633 0.611826844 0.866779306 1.198444686 1.597610344 2.036108255 2.406921635 2.553498610 2.420505360 2.122103744 1.804566710 1.539121303 1.343311994 1.217878017 1.157267421 1.152000769 1.190253437 1.257888580 1.338565622 1.415990301 1.477838696 1.518144721 1.536826461 1.534012747 1.625975470
//
IT	4062
RD	16
LK	-546946.589422
QD	-263.868297 -> -242.546658
RI	0.0253214109
TR	0.152411	0.049674
MT	6.153715
MM	C_pi: 1.259585, n_recomb: 78947.707811
RS	0	0.000000	0.528405	976.772089	0.012372	0.001514
RS	1	0.006785	0.528405	1029.470023	0.013040	0.009067
RS	2	0.014030	0.528405	1084.047073	0.013731	0.011831
RS	3	0.021767	0.528405	1140.434536	0.014445	0.010825
RS	4	0.030029	0.429575	1471.461531	0.018638	0.013293
RS	5	0.038852	0.429575	1538.637933	0.019489	0.014031
RS	6	0.048273	0.406065	1698.458784	0.021514	0.015857
RS	7	0.058333	0.406065	1768.292291	0.022398	0.017171
RS	8	0.069076	0.458109	1631.649007	0.020667	0.016228
RS	9	0.080547	0.458109	1698.328838	0.021512	0.017394
RS	10	0.092797	0.610087	1329.775710	0.016844	0.013908
RS	11	0.105879	0.610087	1389.335953	0.017598	0.014868
RS	12	0.119848	0.864212	1026.880958	0.013007	0.011220
RS	13	0.134764	0.864212	1077.572208	0.013649	0.012016
RS	14	0.150693	1.198146	816.876200	0.010347	0.009317
RS	15	0.167702	1.198146	859.965760	0.010893	0.009983
RS	16	0.185866	1.606296	676.023389	0.008563	0.007997
RS	17	0.205262	1.606296	713.288841	0.009035	0.008508
RS	18	0.225974	2.063432	586.289877	0.007426	0.007078
RS	19	0.248091	2.063432	619.519476	0.007847	0.007488
RS	20	0.271709	2.458049	549.683278	0.006963	0.006692
RS	21	0.296929	2.458049	581.158959	0.007361	0.007070
RS	22	0.323860	2.620162	576.239089	0.007299	0.007047
RS	23	0.352619	2.620162	608.839110	0.007712	0.007470
RS	24	0.383329	2.485121	677.520658	0.008582	0.008374
RS	25	0.416123	2.485121	714.281923	0.009048	0.008919
RS	26	0.451142	2.172851	859.583743	0.010888	0.010844
RS	27	0.488537	2.172851	902.574915	0.011433	0.011555
RS	28	0.528469	1.840008	1115.895725	0.014135	0.014444
RS	29	0.571110	1.840008	1164.656502	0.014752	0.015302
RS	30	0.616645	1.562540	1425.843717	0.018061	0.018918
RS	31	0.665269	1.562540	1476.198109	0.018698	0.019847
RS	32	0.717192	1.358481	1749.573252	0.022161	0.023719
RS	33	0.772638	1.358481	1793.601298	0.022719	0.024584
RS	34	0.831846	1.228038	2023.455606	0.025630	0.027918
RS	35	0.895072	1.228038	2052.020698	0.025992	0.028537
RS	36	0.962587	1.165080	2182.336367	0.027643	0.030489
RS	37	1.034683	1.165080	2189.972359	0.027740	0.030729
RS	38	1.111671	1.159668	2198.237514	0.027844	0.030922
RS	39	1.193883	1.159668	2186.022441	0.027689	0.030782
RS	40	1.281673	1.199616	2094.129018	0.026526	0.029512
RS	41	1.375419	1.199616	2067.516864	0.026188	0.029096
RS	42	1.475525	1.270359	1922.030269	0.024346	0.027043
RS	43	1.582424	1.270359	1886.467149	0.023895	0.026474
RS	44	1.696576	1.354897	1731.218860	0.021929	0.024284
RS	45	1.818473	1.354897	1689.600204	0.021402	0.023641
RS	46	1.948641	1.436095	1550.686979	0.019642	0.021696
RS	47	2.087641	1.436095	1503.379967	0.019043	0.021006
RS	48	2.236072	1.500869	1388.733754	0.017591	0.019418
RS	49	2.394573	1.500869	1334.761033	0.016907	0.018666
RS	50	2.563829	1.542853	1241.070773	0.015720	0.017383
RS	51	2.744569	1.542853	1179.299041	0.014938	0.016545
RS	52	2.937573	1.561980	1099.012744	0.013921	0.015454
RS	53	3.143671	1.561980	1029.053687	0.013035	0.014510
RS	54	3.363753	1.558320	957.053230	0.012123	0.013531
RS	55	3.598768	1.558320	879.400349	0.011139	0.012477
RS	56	3.849728	1.558320	799.831740	0.010131	0.011390
RS	57	4.117716	1.558320	719.564354	0.009114	0.010286
RS	58	4.403886	1.655551	605.640851	0.007671	0.008708
RS	59	4.709474	1.655551	538.236868	0.006818	0.007764
RS	60	5.035795	1.655551	472.392495	0.005984	0.006834
RS	61	5.384257	1.655551	409.103690	0.005182	0.005934
RS	62	5.756362	1.655551	349.276140	0.004424	0.005077
RS	63	6.153715	1.655551	1339.472013	0.016967	0.019515
PA	4+25*2+4+6 0.152411165 0.049674118 6.153714674 0.528405060 0.429574897 0.406065104 0.458109048 0.610086604 0.864211705 1.198146382 1.606296387 2.063432071 2.458048658 2.620162375 2.485121359 2.172851436 1.840008344 1.562539644 1.358481288 1.228038460 1.165080203 1.159668132 1.199615858 1.270358589 1.354897236 1.436094960 1.500868618 1.542853142 1.561979636 1.558320369 1.655550941
//
IT	4307
RD	17
LK	-546904.537822
QD	-252.998385 -> -233.106013
RI	0.0245294395
TR	0.150752	0.050163
MT	6.197367
MM	C_pi: 1.275569, n_recomb: 80681.602332
RS	0	0.000000	0.535948	985.287600	0.012212	0.001507
RS	1	0.006797	0.535948	1038.731369	0.012874	0.009018
RS	2	0.014055	0.535948	1094.111692	0.013561	0.011799
RS	3	0.021808	0.535948	1151.363093	0.014270	0.010800
RS	4	0.030087	0.439465	1473.470256	0.018263	0.013149
RS	5	0.038928	0.439465	1541.577525	0.019107	0.013855
RS	6	0.048371	0.411451	1718.899323	0.021305	0.015800
RS	7	0.058455	0.411451	1790.265386	0.022189	0.017091
RS	8	0.069225	0.459292	1669.947381	0.020698	0.016317
RS	9	0.080727	0.459292	1738.386324	0.021546	0.017478
RS	10	0.093010	0.608607	1368.050654	0.016956	0.014036
RS	11	0.106129	0.608607	1429.319985	0.017716	0.015001
RS	12	0.120139	0.861630	1057.029834	0.013101	0.011321
RS	13	0.135101	0.861630	1109.216037	0.013748	0.012124
RS	14	0.151081	1.197278	838.986259	0.010399	0.009376
RS	15	0.168146	1.197278	883.291904	0.010948	0.010046
RS	16	0.186371	1.613570	690.792362	0.008562	0.008004
RS	17	0.205835	1.613570	728.965975	0.009035	0.008519
RS	18	0.226622	2.088510	594.761544	0.007372	0.007034
RS	19	0.248822	2.088510	628.603085	0.007791	0.007444
RS	20	0.272530	2.506575	553.728041	0.006863	0.006604
RS	21	0.297850	2.506575	585.600993	0.007258	0.006980
RS	22	0.324891	2.684572	578.081591	0.007165	0.006926
RS	23	0.353770	2.684572	610.997249	0.007573	0.007342
RS	24	0.384612	2.548100	679.671192	0.008424	0.008225
RS	25	0.417550	2.548100	716.835947	0.008885	0.008759
RS	26	0.452726	2.222467	865.135513	0.010723	0.010677
RS	27	0.490294	2.222467	908.804077	0.011264	0.011374
RS	28	0.530415	1.874714	1128.482451	0.013987	0.014276
RS	29	0.573262	1.874714	1178.328667	0.014605	0.015121
RS	30	0.619022	1.585526	1449.126672	0.017961	0.018774
RS	31	0.667893	1.585526	1500.952524	0.018603	0.019695
RS	32	0.720084	1.373429	1786.152471	0.022138	0.023628
RS	33	0.775824	1.373429	1831.774265	0.022704	0.024490
RS	34	0.835351	1.238092	2072.963319	0.025693	0.027894
RS	35	0.898925	1.238092	2102.801161	0.026063	0.028516
RS	36	0.966819	1.172810	2240.315096	0.027767	0.030518
RS	37	1.039328	1.172810	2248.585733	0.027870	0.030765
RS	38	1.116766	1.167199	2257.806024	0.027984	0.030969
RS	39	1.199467	1.167199	2245.658738	0.027834	0.030838
RS	40	1.287788	1.208729	2149.366601	0.026640	0.029543
RS	41	1.382113	1.208729	2122.596663	0.026308	0.029140
RS	42	1.482848	1.282430	1970.163369	0.024419	0.027045
RS	43	1.590431	1.282430	1934.512016	0.023977	0.026493
RS	44	1.705325	1.370676	1772.453492	0.021968	0.024265
RS	45	1.828029	1.370676	1730.907494	0.021454	0.023643
RS	46	1.959073	1.455502	1586.799674	0.019667	0.021675
RS	47	2.099023	1.455502	1539.649357	0.019083	0.021006
RS	48	2.248485	1.523080	1421.721751	0.017621	0.019412
RS	49	2.408106	1.523080	1367.831325	0.016953	0.018681
RS	50	2.578576	1.566647	1272.398637	0.015771	0.017405
RS	51	2.760632	1.566647	1210.451249	0.015003	0.016585
RS	52	2.955063	1.586150	1129.336593	0.013997	0.015510
RS	53	3.162708	1.586150	1058.771786	0.013123	0.014580
RS	54	3.384467	1.581597	986.470883	0.012227	0.013621
RS	55	3.621297	1.581597	907.608417	0.011249	0.012575
RS	56	3.874225	1.581597	826.610749	0.010245	0.011495
RS	57	4.144344	1.581597	744.715940	0.009230	0.010395
RS	58	4.432821	1.683930	626.483746	0.007765	0.008794
RS	59	4.740906	1.683930	557.815735	0.006914	0.007855
RS	60	5.069931	1.683930	490.552353	0.006080	0.006927
RS	61	5.421319	1.683930	425.721267	0.005277	0.006027
RS	62	5.796590	1.683930	364.264784	0.004515	0.005167
RS	63	6.197367	1.683930	1411.539138	0.017495	0.020071
PA	4+25*2+4+6 0.150751833 0.050163398 6.197367083 0.535947893 0.439465260 0.411451224 0.459292466 0.608607026 0.861630384 1.197277975 1.613569770 2.088509759 2.506575484 2.684572218 2.548100459 2.222466980 1.874714159 1.585526014 1.373429329 1.238091601 1.172809619 1.167198517 1.208728731 1.282430058 1.370676090 1.455502408 1.523080150 1.566647003 1.586150208 1.581596882 1.683930194
//
IT	4664
RD	18
LK	-546865.295048
QD	-242.845868 -> -224.261021
RI	0.0238244832
TR	0.149177	0.050640
MT	6.238804
MM	C_pi: 1.290986, n_recomb: 82377.373091
RS	0	0.000000	0.542483	994.899963	0.012077	0.001502
RS	1	0.006808	0.542483	1049.119130	0.012736	0.008976
RS	2	0.014079	0.542483	1105.329689	0.013418	0.011777
RS	3	0.021846	0.542483	1163.468812	0.014124	0.010789
RS	4	0.030141	0.449225	1474.938984	0.017905	0.013006
RS	5	0.039001	0.449225	1543.910247	0.018742	0.013684
RS	6	0.048464	0.416966	1737.247269	0.021089	0.015735
RS	7	0.058571	0.416966	1810.070702	0.021973	0.017004
RS	8	0.069366	0.460693	1706.288543	0.020713	0.016395
RS	9	0.080896	0.460693	1776.432196	0.021565	0.017550
RS	10	0.093211	0.607338	1405.273473	0.017059	0.014158
RS	11	0.106365	0.607338	1468.210830	0.017823	0.015126
RS	12	0.120414	0.859066	1086.762332	0.013192	0.011421
RS	13	0.135420	0.859066	1140.419130	0.013844	0.012229
RS	14	0.151447	1.195947	860.997909	0.010452	0.009435
RS	15	0.168565	1.195947	906.508371	0.011004	0.010111
RS	16	0.186849	1.619622	705.570896	0.008565	0.008015
RS	17	0.206377	1.619622	744.647114	0.009039	0.008533
RS	18	0.227235	2.111578	603.264396	0.007323	0.006995
RS	19	0.249512	2.111578	637.712700	0.007741	0.007405
RS	20	0.273307	2.552733	557.814254	0.006771	0.006523
RS	21	0.298721	2.552733	590.077475	0.007163	0.006896
RS	22	0.325865	2.746885	579.939012	0.007040	0.006812
RS	23	0.354858	2.746885	613.158465	0.007443	0.007222
RS	24	0.385824	2.609533	681.715022	0.008276	0.008085
RS	25	0.418898	2.609533	719.261539	0.008731	0.008609
RS	26	0.454224	2.271027	870.325940	0.010565	0.010518
RS	27	0.491955	2.271027	914.636636	0.011103	0.011203
RS	28	0.532255	1.908732	1140.340263	0.013843	0.014113
RS	29	0.575298	1.908732	1191.226450	0.014461	0.014947
RS	30	0.621271	1.608098	1471.261807	0.017860	0.018632
RS	31	0.670375	1.608098	1524.515557	0.018506	0.019546
RS	32	0.722821	1.388155	1821.211463	0.022108	0.023535
RS	33	0.778838	1.388155	1868.402263	0.022681	0.024394
RS	34	0.838668	1.248026	2120.750277	0.025744	0.027865
RS	35	0.902571	1.248026	2151.865406	0.026122	0.028488
RS	36	0.970825	1.180445	2296.581738	0.027879	0.030541
RS	37	1.043725	1.180445	2305.517103	0.027987	0.030793
RS	38	1.121589	1.174589	2315.826718	0.028112	0.031010
RS	39	1.204753	1.174589	2303.790632	0.027966	0.030889
RS	40	1.293579	1.217598	2203.285930	0.026746	0.029570
RS	41	1.388452	1.217598	2176.403603	0.026420	0.029180
RS	42	1.489784	1.294124	2017.203498	0.024487	0.027046
RS	43	1.598015	1.294124	1981.504444	0.024054	0.026511
RS	44	1.713614	1.385933	1812.792899	0.022006	0.024247
RS	45	1.837082	1.385933	1771.351960	0.021503	0.023644
RS	46	1.968957	1.474257	1622.175283	0.019692	0.021655
RS	47	2.109809	1.474257	1575.207038	0.019122	0.021006
RS	48	2.260250	1.544528	1454.095505	0.017652	0.019407
RS	49	2.420933	1.544528	1400.309584	0.016999	0.018696
RS	50	2.592555	1.589589	1303.213540	0.015820	0.017428
RS	51	2.775861	1.589589	1241.113595	0.015066	0.016626
RS	52	2.971646	1.609409	1159.237233	0.014072	0.015564
RS	53	3.180760	1.609409	1088.093595	0.013209	0.014649
RS	54	3.404110	1.603922	1015.562826	0.012328	0.013708
RS	55	3.642665	1.603922	935.520179	0.011357	0.012671
RS	56	3.897461	1.603922	853.126129	0.010356	0.011597
RS	57	4.169604	1.603922	769.638880	0.009343	0.010500
RS	58	4.460273	1.711199	647.131083	0.007856	0.008877
RS	59	4.770731	1.711199	577.228382	0.007007	0.007943
RS	60	5.102325	1.711199	508.577051	0.006174	0.007018
RS	61	5.456493	1.711199	442.235151	0.005368	0.006117
RS	62	5.834772	1.711199	379.180296	0.004603	0.005256
RS	63	6.238804	1.711199	1483.894704	0.018013	0.020617
PA	4+25*2+4+6 0.149177221 0.050640164 6.238803984 0.542483325 0.449225417 0.416965561 0.460692911 0.607337663 0.859065812 1.195946620 1.619621950 2.111578302 2.552732812 2.746885111 2.609532628 2.271027066 1.908732347 1.608098276 1.388155458 1.248026315 1.180445471 1.174588638 1.217597863 1.294123511 1.385933479 1.474256693 1.544528096 1.589589490 1.609409033 1.603921650 1.711198833
//
IT	3878
RD	19
LK	-546828.622710
QD	-233.345554 -> -215.959966
RI	0.0231939311
TR	0.147681	0.051105
MT	6.278192
MM	C_pi: 1.305871, n_recomb: 84036.243601
RS	0	0.000000	0.548127	1005.428895	0.011964	0.001499
RS	1	0.006818	0.548127	1060.448099	0.012619	0.008940
RS	2	0.014102	0.548127	1117.511327	0.013298	0.011761
RS	3	0.021882	0.548127	1176.557904	0.014001	0.010789
RS	4	0.030192	0.458852	1475.952629	0.017563	0.012866
RS	5	0.039069	0.458852	1545.726960	0.018394	0.013520
RS	6	0.048551	0.422572	1753.755736	0.020869	0.015663
RS	7	0.058680	0.422572	1827.965311	0.021752	0.016911
RS	8	0.069499	0.462270	1740.822048	0.020715	0.016462
RS	9	0.081056	0.462270	1812.618519	0.021569	0.017610
RS	10	0.093402	0.606263	1441.457621	0.017153	0.014273
RS	11	0.106588	0.606263	1506.022802	0.017921	0.015245
RS	12	0.120674	0.856539	1116.062194	0.013281	0.011518
RS	13	0.135721	0.856539	1171.164975	0.013936	0.012331
RS	14	0.151793	1.194246	882.881377	0.010506	0.009496
RS	15	0.168961	1.194246	929.584436	0.011062	0.010176
RS	16	0.187300	1.624622	720.329874	0.008572	0.008029
RS	17	0.206889	1.624622	760.302205	0.009047	0.008550
RS	18	0.227814	2.132842	611.774260	0.007280	0.006960
RS	19	0.250166	2.132842	646.823594	0.007697	0.007371
RS	20	0.274042	2.596709	561.921026	0.006687	0.006448
RS	21	0.299545	2.596709	594.567396	0.007075	0.006819
RS	22	0.326788	2.807241	581.796903	0.006923	0.006706
RS	23	0.355888	2.807241	615.308850	0.007322	0.007110
RS	24	0.386972	2.669504	683.654603	0.008135	0.007952
RS	25	0.420175	2.669504	721.562729	0.008586	0.008467
RS	26	0.455643	2.318580	875.183576	0.010414	0.010365
RS	27	0.493529	2.318580	920.103629	0.010949	0.011039
RS	28	0.533998	1.942088	1151.526022	0.013703	0.013955
RS	29	0.577226	1.942088	1203.409236	0.014320	0.014779
RS	30	0.623402	1.630268	1492.326547	0.017758	0.018493
RS	31	0.672726	1.630268	1546.965988	0.018408	0.019399
RS	32	0.725414	1.402654	1854.846048	0.022072	0.023440
RS	33	0.781694	1.402654	1903.580446	0.022652	0.024297
RS	34	0.841811	1.257834	2166.907602	0.025785	0.027830
RS	35	0.906027	1.257834	2199.302132	0.026171	0.028456
RS	36	0.974622	1.187977	2351.220637	0.027979	0.030557
RS	37	1.047894	1.187977	2360.847121	0.028093	0.030816
RS	38	1.126162	1.181831	2372.373069	0.028230	0.031046
RS	39	1.209766	1.181831	2360.487137	0.028089	0.030934
RS	40	1.299071	1.226226	2255.945259	0.026845	0.029595
RS	41	1.394465	1.226226	2228.991406	0.026524	0.029217
RS	42	1.496363	1.305452	2063.195631	0.024551	0.027047
RS	43	1.605209	1.305452	2027.485156	0.024126	0.026527
RS	44	1.721477	1.400695	1852.267376	0.022041	0.024231
RS	45	1.845672	1.400695	1810.960606	0.021550	0.023646
RS	46	1.978336	1.492392	1656.834023	0.019716	0.021637
RS	47	2.120044	1.492392	1610.070762	0.019159	0.021007
RS	48	2.271416	1.565254	1485.867457	0.017681	0.019404
RS	49	2.433108	1.565254	1432.206438	0.017043	0.018711
RS	50	2.605825	1.611731	1333.519784	0.015868	0.017451
RS	51	2.790318	1.611731	1271.289333	0.015128	0.016665
RS	52	2.987391	1.631814	1188.713605	0.014145	0.015618
RS	53	3.197901	1.631814	1117.017444	0.013292	0.014716
RS	54	3.422765	1.625358	1044.323894	0.012427	0.013794
RS	55	3.662960	1.625358	963.130247	0.011461	0.012765
RS	56	3.919533	1.625358	879.372146	0.010464	0.011696
RS	57	4.193600	1.625358	794.327024	0.009452	0.010603
RS	58	4.486354	1.737428	667.578367	0.007944	0.008958
RS	59	4.799069	1.737428	596.469853	0.007098	0.008028
RS	60	5.133107	1.737428	526.461087	0.006265	0.007106
RS	61	5.489920	1.737428	458.639295	0.005458	0.006205
RS	62	5.871062	1.737428	394.016162	0.004689	0.005342
RS	63	6.278192	1.737428	1556.479782	0.018522	0.021153
PA	4+25*2+4+6 0.147680658 0.051104718 6.278191575 0.548126605 0.458851789 0.422572416 0.462269741 0.606262663 0.856539187 1.194246070 1.624621793 2.132841573 2.596708573 2.807241473 2.669503977 2.318579814 1.942087689 1.630268027 1.402654244 1.257833651 1.187976809 1.181831410 1.226225808 1.305451979 1.400694550 1.492392180 1.565254352 1.611731466 1.631813844 1.625358111 1.737427663
//
IT	4361
RD	20
LK	-546794.308918
QD	-224.438912 -> -208.155859
RI	0.0226253651
TR	0.146257	0.051558
MT	6.315648
MM	C_pi: 1.320253, n_recomb: 85659.368116
RS	0	0.000000	0.553031	1016.630492	0.011868	0.001496
RS	1	0.006828	0.553031	1072.466105	0.012520	0.008910
RS	2	0.014123	0.553031	1130.396493	0.013196	0.011752
RS	3	0.021916	0.553031	1190.362746	0.013896	0.010799
RS	4	0.030240	0.468314	1476.675321	0.017239	0.012730
RS	5	0.039134	0.468314	1547.199684	0.018062	0.013363
RS	6	0.048634	0.428241	1768.651642	0.020647	0.015587
RS	7	0.058783	0.428241	1844.180080	0.021529	0.016815
RS	8	0.069625	0.463987	1773.692204	0.020706	0.016520
RS	9	0.081208	0.463987	1847.092008	0.021563	0.017662
RS	10	0.093581	0.605356	1476.646518	0.017239	0.014382
RS	11	0.106800	0.605356	1542.800737	0.018011	0.015356
RS	12	0.120921	0.854055	1144.930867	0.013366	0.011613
RS	13	0.136006	0.854055	1201.455252	0.014026	0.012431
RS	14	0.152121	1.192232	904.626326	0.010561	0.009557
RS	15	0.169337	1.192232	952.509462	0.011120	0.010241
RS	16	0.187728	1.628699	735.049938	0.008581	0.008045
RS	17	0.207375	1.628699	775.911268	0.009058	0.008568
RS	18	0.228363	2.152453	620.277312	0.007241	0.006929
RS	19	0.250785	2.152453	655.921724	0.007657	0.007340
RS	20	0.274738	2.638649	566.034741	0.006608	0.006378
RS	21	0.300326	2.638649	599.057183	0.006993	0.006747
RS	22	0.327661	2.865754	583.645034	0.006814	0.006605
RS	23	0.356863	2.865754	617.438685	0.007208	0.007005
RS	24	0.388059	2.728089	685.491772	0.008003	0.007826
RS	25	0.421386	2.728089	723.742662	0.008449	0.008332
RS	26	0.456987	2.365163	879.733594	0.010270	0.010220
RS	27	0.495020	2.365163	925.232388	0.010801	0.010883
RS	28	0.535650	1.974802	1162.088004	0.013566	0.013803
RS	29	0.579054	1.974802	1214.927506	0.014183	0.014616
RS	30	0.625422	1.652038	1512.394538	0.017656	0.018356
RS	31	0.674956	1.652038	1568.378714	0.018309	0.019255
RS	32	0.727873	1.416919	1887.141293	0.022031	0.023344
RS	33	0.784402	1.416919	1937.393309	0.022617	0.024199
RS	34	0.844792	1.267501	2211.522172	0.025818	0.027792
RS	35	0.909305	1.267501	2245.195813	0.026211	0.028421
RS	36	0.978224	1.195389	2404.314368	0.028068	0.030568
RS	37	1.051848	1.195389	2414.654557	0.028189	0.030833
RS	38	1.130500	1.188918	2427.511158	0.028339	0.031078
RS	39	1.214522	1.188918	2415.810221	0.028203	0.030974
RS	40	1.304282	1.234611	2307.397973	0.026937	0.029617
RS	41	1.400171	1.234611	2280.409230	0.026622	0.029251
RS	42	1.502607	1.316423	2108.181317	0.024611	0.027047
RS	43	1.612038	1.316423	2072.491744	0.024195	0.026542
RS	44	1.728941	1.414974	1890.908772	0.022075	0.024215
RS	45	1.853827	1.414974	1849.761788	0.021594	0.023648
RS	46	1.987240	1.509932	1690.795788	0.019739	0.021620
RS	47	2.129764	1.509932	1644.257928	0.019195	0.021009
RS	48	2.282019	1.585291	1517.047535	0.017710	0.019401
RS	49	2.444670	1.585291	1463.530283	0.017085	0.018727
RS	50	2.618428	1.633113	1363.320529	0.015916	0.017473
RS	51	2.804051	1.633113	1300.980722	0.015188	0.016704
RS	52	3.002349	1.653410	1217.764302	0.014216	0.015671
RS	53	3.214187	1.653410	1145.541397	0.013373	0.014782
RS	54	3.440490	1.645957	1072.748984	0.012523	0.013878
RS	55	3.682245	1.645957	990.433366	0.011562	0.012856
RS	56	3.940509	1.645957	905.343301	0.010569	0.011793
RS	57	4.216407	1.645957	818.774579	0.009558	0.010703
RS	58	4.511145	1.762672	687.821898	0.008030	0.009037
RS	59	4.826008	1.762672	615.535963	0.007186	0.008112
RS	60	5.162371	1.762672	544.199735	0.006353	0.007191
RS	61	5.521702	1.762672	474.928442	0.005544	0.006291
RS	62	5.905570	1.762672	408.766672	0.004772	0.005425
RS	63	6.315648	1.762672	1629.241976	0.019020	0.021678
PA	4+25*2+4+6 0.146256773 0.051557548 6.315648437 0.553031290 0.468313582 0.428240965 0.463987422 0.605356082 0.854055117 1.192232456 1.628699322 2.152453241 2.638649125 2.865754227 2.728088787 2.365163086 1.974801670 1.652037563 1.416919214 1.267500934 1.195388522 1.188917940 1.234611135 1.316422552 1.414973653 1.509932388 1.585291440 1.633112835 1.653410272 1.645956889 1.762672493
//
IT	3907
RD	21
LK	-546762.165095
QD	-216.075546 -> -200.808228
RI	0.0221115244
TR	0.144899	0.051999
MT	6.351353
MM	C_pi: 1.334164, n_recomb: 87247.468455
RS	0	0.000000	0.557280	1028.391340	0.011787	0.001494
RS	1	0.006838	0.557280	1085.056472	0.012437	0.008884
RS	2	0.014143	0.557280	1143.865465	0.013111	0.011748
RS	3	0.021948	0.557280	1204.760840	0.013809	0.010814
RS	4	0.030286	0.477595	1477.198869	0.016931	0.012598
RS	5	0.039195	0.477595	1548.426152	0.017748	0.013212
RS	6	0.048713	0.433946	1782.123435	0.020426	0.015506
RS	7	0.058881	0.433946	1858.907052	0.021306	0.016716
RS	8	0.069745	0.465821	1805.003225	0.020688	0.016571
RS	9	0.081352	0.465821	1879.958607	0.021547	0.017705
RS	10	0.093752	0.604599	1510.867906	0.017317	0.014485
RS	11	0.107000	0.604599	1578.573397	0.018093	0.015460
RS	12	0.121154	0.851621	1173.359854	0.013449	0.011706
RS	13	0.136276	0.851621	1231.281413	0.014113	0.012528
RS	14	0.152432	1.189972	926.206485	0.010616	0.009618
RS	15	0.169693	1.189972	975.256331	0.011178	0.010307
RS	16	0.188134	1.631964	749.713901	0.008593	0.008063
RS	17	0.207835	1.631964	791.456608	0.009071	0.008589
RS	18	0.228884	2.170575	628.753507	0.007207	0.006901
RS	19	0.251372	2.170575	664.986528	0.007622	0.007313
RS	20	0.275398	2.678710	570.138143	0.006535	0.006313
RS	21	0.301067	2.678710	603.529398	0.006917	0.006679
RS	22	0.328491	2.922524	585.474671	0.006711	0.006511
RS	23	0.357790	2.922524	619.539733	0.007101	0.006905
RS	24	0.389092	2.785347	687.229583	0.007877	0.007707
RS	25	0.422535	2.785347	725.805653	0.008319	0.008205
RS	26	0.458265	2.410830	883.990735	0.010132	0.010081
RS	27	0.496437	2.410830	930.039375	0.010660	0.010733
RS	28	0.537220	2.006901	1172.064659	0.013434	0.013656
RS	29	0.580791	2.006901	1225.821620	0.014050	0.014460
RS	30	0.627342	1.673420	1531.521786	0.017554	0.018221
RS	31	0.677075	1.673420	1588.810769	0.018210	0.019115
RS	32	0.730210	1.430954	1918.163406	0.021985	0.023247
RS	33	0.786977	1.430954	1969.906434	0.022578	0.024100
RS	34	0.847626	1.277024	2254.663048	0.025842	0.027750
RS	35	0.912422	1.277024	2289.613079	0.026243	0.028381
RS	36	0.981649	1.202681	2455.912262	0.028149	0.030575
RS	37	1.055609	1.202681	2466.985821	0.028276	0.030845
RS	38	1.134626	1.195851	2481.283345	0.028440	0.031105
RS	39	1.219046	1.195851	2469.798665	0.028308	0.031010
RS	40	1.309239	1.242766	2357.669610	0.027023	0.029637
RS	41	1.405599	1.242766	2330.679544	0.026713	0.029282
RS	42	1.508547	1.327057	2152.177205	0.024668	0.027047
RS	43	1.618535	1.327057	2116.538124	0.024259	0.026557
RS	44	1.736044	1.428803	1928.724512	0.022106	0.024200
RS	45	1.861588	1.428803	1887.760961	0.021637	0.023649
RS	46	1.995716	1.526918	1724.060810	0.019761	0.021605
RS	47	2.139015	1.526918	1677.767593	0.019230	0.021011
RS	48	2.292112	1.604687	1547.632175	0.017738	0.019399
RS	49	2.455678	1.604687	1494.276820	0.017127	0.018742
RS	50	2.630429	1.653788	1392.607951	0.015962	0.017496
RS	51	2.817128	1.653788	1330.179687	0.015246	0.016742
RS	52	3.016593	1.674259	1246.378042	0.014286	0.015723
RS	53	3.229697	1.674259	1173.654347	0.013452	0.014846
RS	54	3.457372	1.665785	1100.823595	0.012617	0.013960
RS	55	3.700615	1.665785	1017.415798	0.011661	0.012945
RS	56	3.960491	1.665785	931.026515	0.010671	0.011887
RS	57	4.238136	1.665785	842.969044	0.009662	0.010800
RS	58	4.534765	1.787007	707.851986	0.008113	0.009114
RS	59	4.851678	1.787007	634.417321	0.007271	0.008193
RS	60	5.190259	1.787007	561.783803	0.006439	0.007274
RS	61	5.551993	1.787007	491.093563	0.005629	0.006374
RS	62	5.938460	1.787007	423.422975	0.004853	0.005507
RS	63	6.351353	1.787007	1702.116903	0.019509	0.022194
PA	4+25*2+4+6 0.144899454 0.051998693 6.351353206 0.557280119 0.477595210 0.433945529 0.465821112 0.604598648 0.851621420 1.189972097 1.631964251 2.170574825 2.678710402 2.922524024 2.785347181 2.410829868 2.006900936 1.673420327 1.430953602 1.277023728 1.202681175 1.195850524 1.242766366 1.327056743 1.428802550 1.526918437 1.604686986 1.653788087 1.674258919 1.665784640 1.787007398
//
IT	3932
RD	22
LK	-546732.020844
QD	-208.210697 -> -193.880972
RI	0.0216447643
TR	0.143603	0.052428
MT	6.385467
MM	C_pi: 1.347636, n_recomb: 88801.562887
RS	0	0.000000	0.560977	1040.562603	0.011718	0.001492
RS	1	0.006847	0.560977	1098.065348	0.012365	0.008862
RS	2	0.014162	0.560977	1157.759575	0.013038	0.011748
RS	3	0.021978	0.560977	1219.588956	0.013734	0.010836
RS	4	0.030330	0.486677	1477.626826	0.016640	0.012471
RS	5	0.039253	0.486677	1549.516251	0.017449	0.013069
RS	6	0.048787	0.439660	1794.365356	0.020206	0.015424
RS	7	0.058974	0.439660	1872.344772	0.021085	0.016615
RS	8	0.069859	0.467749	1834.864951	0.020663	0.016614
RS	9	0.081488	0.467749	1911.330266	0.021524	0.017741
RS	10	0.093914	0.603977	1544.148450	0.017389	0.014583
RS	11	0.107191	0.603977	1613.368619	0.018168	0.015559
RS	12	0.121377	0.849255	1201.333907	0.013528	0.011796
RS	13	0.136533	0.849255	1260.628097	0.014196	0.012622
RS	14	0.152728	1.187519	947.606132	0.010671	0.009679
RS	15	0.170032	1.187519	997.808951	0.011236	0.010372
RS	16	0.188520	1.634523	764.306662	0.008607	0.008083
RS	17	0.208274	1.634523	806.922737	0.009087	0.008611
RS	18	0.229380	2.187363	637.186151	0.007175	0.006876
RS	19	0.251932	2.187363	674.000937	0.007590	0.007288
RS	20	0.276027	2.717025	574.222470	0.006466	0.006251
RS	21	0.301773	2.717025	607.975453	0.006846	0.006616
RS	22	0.329281	2.977648	587.281575	0.006613	0.006421
RS	23	0.358672	2.977648	621.608384	0.007000	0.006811
RS	24	0.390076	2.841366	688.867983	0.007757	0.007594
RS	25	0.423630	2.841366	727.752709	0.008195	0.008084
RS	26	0.459481	2.455626	887.975529	0.010000	0.009947
RS	27	0.497787	2.455626	934.547034	0.010524	0.010590
RS	28	0.538715	2.038420	1181.493507	0.013305	0.013513
RS	29	0.582446	2.038420	1236.131131	0.013920	0.014308
RS	30	0.629171	1.694432	1549.767893	0.017452	0.018089
RS	31	0.679094	1.694432	1608.323172	0.018111	0.018977
RS	32	0.732436	1.444763	1947.985444	0.021936	0.023150
RS	33	0.789431	1.444763	2001.192798	0.022536	0.024002
RS	34	0.850327	1.286405	2296.400476	0.025860	0.027705
RS	35	0.915393	1.286405	2332.622649	0.026268	0.028339
RS	36	0.984913	1.209855	2506.080785	0.028221	0.030578
RS	37	1.059194	1.209855	2517.904695	0.028354	0.030854
RS	38	1.138560	1.202635	2533.742103	0.028533	0.031129
RS	39	1.223360	1.202635	2522.502046	0.028406	0.031042
RS	40	1.313966	1.250702	2406.806507	0.027103	0.029655
RS	41	1.410775	1.250702	2379.845322	0.026800	0.029311
RS	42	1.514213	1.337374	2195.216956	0.024720	0.027046
RS	43	1.624733	1.337374	2159.655058	0.024320	0.026570
RS	44	1.742819	1.442209	1965.738180	0.022136	0.024186
RS	45	1.868991	1.442209	1924.979414	0.021677	0.023651
RS	46	2.003801	1.543386	1756.644528	0.019782	0.021590
RS	47	2.147842	1.543386	1710.613520	0.019263	0.021013
RS	48	2.301744	1.623485	1577.629192	0.017766	0.019398
RS	49	2.466183	1.623485	1524.452856	0.017167	0.018757
RS	50	2.641881	1.673809	1421.384232	0.016006	0.017518
RS	51	2.829608	1.673809	1358.887862	0.015303	0.016779
RS	52	3.030189	1.694415	1274.554541	0.014353	0.015773
RS	53	3.244503	1.694415	1201.355465	0.013529	0.014908
RS	54	3.473489	1.684902	1128.542927	0.012709	0.014039
RS	55	3.718154	1.684902	1044.072688	0.011757	0.013031
RS	56	3.979571	1.684902	956.416770	0.010770	0.011978
RS	57	4.258885	1.684902	866.905172	0.009762	0.010894
RS	58	4.557323	1.810500	727.664749	0.008194	0.009189
RS	59	4.876195	1.810500	653.109744	0.007355	0.008272
RS	60	5.216898	1.810500	579.208737	0.006523	0.007355
RS	61	5.580928	1.810500	507.129721	0.005711	0.006455
RS	62	5.969882	1.810500	437.979796	0.004932	0.005586
RS	63	6.385467	1.810500	1775.055565	0.019989	0.022700
PA	4+25*2+4+6 0.143603296 0.052428240 6.385466920 0.560977247 0.486677287 0.439659870 0.467748899 0.603977083 0.849254758 1.187518561 1.634522910 2.187362699 2.717024553 2.977648002 2.841366189 2.455626439 2.038419652 1.694431920 1.444762549 1.286404940 1.209855448 1.202635072 1.250701539 1.337373751 1.442209293 1.543386409 1.623485407 1.673808749 1.694414633 1.684901648 1.810500220
//
IT	4499
RD	23
LK	-546703.722171
QD	-200.804103 -> -187.341410
RI	0.0212185591
TR	0.142364	0.052847
MT	6.418077
MM	C_pi: 1.360690, n_recomb: 90322.591294
RS	0	0.000000	0.564208	1053.025759	0.011658	0.001491
RS	1	0.006855	0.564208	1111.370019	0.012304	0.008843
RS	2	0.014180	0.564208	1171.952053	0.012975	0.011751
RS	3	0.022008	0.564208	1234.716454	0.013670	0.010861
RS	4	0.030371	0.495551	1478.014597	0.016364	0.012349
RS	5	0.039309	0.495551	1550.529959	0.017167	0.012933
RS	6	0.048858	0.445371	1805.502132	0.019989	0.015339
RS	7	0.059063	0.445371	1884.621007	0.020865	0.016513
RS	8	0.069967	0.469751	1863.377820	0.020630	0.016651
RS	9	0.081618	0.469751	1941.309200	0.021493	0.017770
RS	10	0.094069	0.603478	1576.514229	0.017454	0.014676
RS	11	0.107372	0.603478	1647.213431	0.018237	0.015652
RS	12	0.121588	0.846951	1228.861202	0.013605	0.011884
RS	13	0.136778	0.846951	1289.503919	0.014277	0.012713
RS	14	0.153010	1.184907	968.816418	0.010726	0.009741
RS	15	0.170354	1.184907	1020.158225	0.011295	0.010436
RS	16	0.188888	1.636471	778.810582	0.008623	0.008104
RS	17	0.208691	1.636471	822.291389	0.009104	0.008634
RS	18	0.229853	2.202922	645.568328	0.007147	0.006854
RS	19	0.252465	2.202922	682.957965	0.007561	0.007267
RS	20	0.276627	2.753715	578.277320	0.006402	0.006194
RS	21	0.302445	2.753715	612.384878	0.006780	0.006557
RS	22	0.330033	3.031222	589.058576	0.006522	0.006337
RS	23	0.359513	3.031222	623.637779	0.006905	0.006722
RS	24	0.391013	2.896187	690.413518	0.007644	0.007485
RS	25	0.424673	2.896187	729.591506	0.008078	0.007968
RS	26	0.460640	2.499575	891.709299	0.009872	0.009820
RS	27	0.499073	2.499575	938.778413	0.010394	0.010453
RS	28	0.540141	2.069372	1190.412275	0.013180	0.013375
RS	29	0.584023	2.069372	1245.895588	0.013794	0.014162
RS	30	0.630914	1.715077	1567.187353	0.017351	0.017960
RS	31	0.681020	1.715077	1626.971601	0.018013	0.018842
RS	32	0.734560	1.458344	1976.673107	0.021885	0.023054
RS	33	0.791770	1.458344	2031.317916	0.022490	0.023904
RS	34	0.852903	1.295636	2336.806397	0.025872	0.027658
RS	35	0.918226	1.295636	2374.294630	0.026287	0.028295
RS	36	0.988027	1.216903	2554.885210	0.028286	0.030577
RS	37	1.062613	1.216903	2567.473541	0.028426	0.030859
RS	38	1.142312	1.209265	2584.944882	0.028619	0.031151
RS	39	1.227475	1.209265	2573.974213	0.028498	0.031071
RS	40	1.318476	1.258416	2454.852183	0.027179	0.029671
RS	41	1.415715	1.258416	2427.946651	0.026881	0.029338
RS	42	1.519619	1.347379	2237.333773	0.024770	0.027045
RS	43	1.630647	1.347379	2201.872622	0.024378	0.026582
RS	44	1.749286	1.455207	2001.972628	0.022165	0.024172
RS	45	1.876058	1.455207	1961.437535	0.021716	0.023652
RS	46	2.011520	1.559355	1788.562356	0.019802	0.021576
RS	47	2.156268	1.559355	1742.809209	0.019295	0.021015
RS	48	2.310939	1.641712	1607.046649	0.017792	0.019397
RS	49	2.476213	1.641712	1554.065154	0.017206	0.018772
RS	50	2.652817	1.693204	1449.653144	0.016050	0.017540
RS	51	2.841528	1.693204	1387.107959	0.015357	0.016815
RS	52	3.043174	1.713914	1302.290824	0.014418	0.015822
RS	53	3.258644	1.713914	1228.641456	0.013603	0.014968
RS	54	3.488885	1.703346	1155.902361	0.012797	0.014117
RS	55	3.734909	1.703346	1070.399140	0.011851	0.013116
RS	56	3.997799	1.703346	981.508862	0.010867	0.012067
RS	57	4.278710	1.703346	890.577440	0.009860	0.010986
RS	58	4.578878	1.833193	747.256439	0.008273	0.009262
RS	59	4.899623	1.833193	671.609042	0.007436	0.008349
RS	60	5.242356	1.833193	596.469894	0.006604	0.007434
RS	61	5.608584	1.833193	523.031853	0.005791	0.006534
RS	62	5.999917	1.833193	452.431737	0.005009	0.005663
RS	63	6.418077	1.833193	1848.009695	0.020460	0.023197
PA	4+25*2+4+6 0.142364430 0.052846636 6.418077027 0.564207514 0.495551484 0.445371470 0.469751352 0.603478269 0.846951367 1.184907002 1.636471414 2.202922409 2.753715329 3.031221903 2.896186897 2.499575102 2.069371837 1.715077121 1.458343848 1.295636082 1.216902908 1.209264856 1.258416323 1.347379413 1.455206803 1.559354922 1.641711716 1.693203809 1.713913937 1.703345847 1.833193394
//
IT	4482
RD	24
LK	-546677.131270
QD	-193.819864 -> -181.160256
RI	0.0208292242
TR	0.141179	0.053254
MT	6.449293
MM	C_pi: 1.373346, n_recomb: 91811.267134
RS	0	0.000000	0.567014	1065.736800	0.011608	0.001491
RS	1	0.006863	0.567014	1124.925289	0.012253	0.008827
RS	2	0.014198	0.567014	1186.396605	0.012922	0.011757
RS	3	0.022035	0.567014	1250.096060	0.013616	0.010890
RS	4	0.030411	0.504210	1478.405952	0.016103	0.012231
RS	5	0.039361	0.504210	1551.515055	0.016899	0.012803
RS	6	0.048926	0.451064	1815.661040	0.019776	0.015253
RS	7	0.059147	0.451064	1895.866174	0.020650	0.016411
RS	8	0.070070	0.471814	1890.619225	0.020592	0.016682
RS	9	0.081742	0.471814	1969.974098	0.021457	0.017794
RS	10	0.094216	0.603087	1607.992508	0.017514	0.014764
RS	11	0.107545	0.603087	1680.135945	0.018300	0.015739
RS	12	0.121790	0.844719	1255.928236	0.013679	0.011970
RS	13	0.137012	0.844719	1317.895110	0.014354	0.012802
RS	14	0.153279	1.182175	989.820090	0.010781	0.009801
RS	15	0.170662	1.182175	1042.286322	0.011352	0.010500
RS	16	0.189238	1.637888	793.209911	0.008640	0.008126
RS	17	0.209089	1.637888	837.546250	0.009122	0.008659
RS	18	0.230303	2.217376	653.884116	0.007122	0.006834
RS	19	0.252973	2.217376	691.841181	0.007535	0.007247
RS	20	0.277198	2.788895	582.292351	0.006342	0.006140
RS	21	0.303086	2.788895	616.747220	0.006718	0.006501
RS	22	0.330751	3.083320	590.800809	0.006435	0.006256
RS	23	0.360315	3.083320	625.623394	0.006814	0.006638
RS	24	0.391908	2.949872	691.864464	0.007536	0.007382
RS	25	0.425669	2.949872	731.321003	0.007965	0.007858
RS	26	0.461747	2.542731	895.196978	0.009750	0.009697
RS	27	0.500301	2.542731	942.739486	0.010268	0.010322
RS	28	0.541501	2.099780	1198.847748	0.013058	0.013242
RS	29	0.585529	2.099780	1255.143248	0.013671	0.014021
RS	30	0.632579	1.735368	1583.820830	0.017251	0.017834
RS	31	0.682858	1.735368	1644.797673	0.017915	0.018711
RS	32	0.736588	1.471700	2004.279218	0.021830	0.022958
RS	33	0.794005	1.471700	2060.334357	0.022441	0.023807
RS	34	0.855363	1.304715	2375.934731	0.025878	0.027610
RS	35	0.920932	1.304715	2414.681316	0.026300	0.028249
RS	36	0.991002	1.223821	2602.374213	0.028345	0.030573
RS	37	1.065880	1.223821	2615.738435	0.028490	0.030861
RS	38	1.145898	1.215743	2634.923657	0.028699	0.031169
RS	39	1.231407	1.215743	2624.244732	0.028583	0.031098
RS	40	1.322785	1.265918	2501.831725	0.027250	0.029686
RS	41	1.420435	1.265918	2475.006152	0.026958	0.029363
RS	42	1.524786	1.357087	2278.545503	0.024818	0.027044
RS	43	1.636300	1.357087	2243.206471	0.024433	0.026594
RS	44	1.755467	1.467816	2037.438421	0.022192	0.024159
RS	45	1.882813	1.467816	1997.144248	0.021753	0.023654
RS	46	2.018899	1.574851	1819.819429	0.019821	0.021563
RS	47	2.164325	1.574851	1774.358666	0.019326	0.021017
RS	48	2.319731	1.659397	1635.886085	0.017818	0.019397
RS	49	2.485804	1.659397	1583.114428	0.017243	0.018786
RS	50	2.663275	1.712009	1477.412403	0.016092	0.017562
RS	51	2.852926	1.712009	1414.837179	0.015410	0.016850
RS	52	3.055594	1.732794	1329.583482	0.014482	0.015870
RS	53	3.272171	1.732794	1255.508274	0.013675	0.015027
RS	54	3.503612	1.721161	1182.892875	0.012884	0.014193
RS	55	3.750938	1.721161	1096.386323	0.011942	0.013198
RS	56	4.015239	1.721161	1006.294100	0.010960	0.012154
RS	57	4.297679	1.721161	913.977284	0.009955	0.011076
RS	58	4.599504	1.855136	766.620722	0.008350	0.009333
RS	59	4.922044	1.855136	689.908796	0.007514	0.008423
RS	60	5.266720	1.855136	613.560737	0.006683	0.007511
RS	61	5.635053	1.855136	538.793323	0.005868	0.006611
RS	62	6.028666	1.855136	466.772112	0.005084	0.005738
RS	63	6.449293	1.855136	1920.926567	0.020923	0.023685
PA	4+25*2+4+6 0.141178867 0.053254158 6.449292878 0.567013550 0.504209656 0.451063826 0.471813673 0.603087490 0.844718840 1.182174625 1.637888494 2.217376398 2.788895202 3.083319873 2.949872262 2.542731066 2.099779629 1.735367867 1.471699557 1.304715380 1.223820821 1.215743209 1.265918269 1.357087294 1.467815600 1.574850678 1.659397294 1.712009463 1.732794125 1.721161049 1.855135814
//
IT	4354
RD	25
LK	-546652.121905
QD	-187.225898 -> -175.311301
RI	0.0204704361
TR	0.140043	0.053651
MT	6.479209
MM	C_pi: 1.385629, n_recomb: 93268.644574
RS	0	0.000000	0.569487	1078.560378	0.011564	0.001491
RS	1	0.006871	0.569487	1138.590674	0.012208	0.008814
RS	2	0.014214	0.569487	1200.947726	0.012876	0.011765
RS	3	0.022062	0.569487	1265.577409	0.013569	0.010921
RS	4	0.030449	0.512644	1478.853189	0.015856	0.012119
RS	5	0.039412	0.512644	1552.528173	0.016646	0.012680
RS	6	0.048991	0.456724	1824.965154	0.019567	0.015167
RS	7	0.059228	0.456724	1906.206967	0.020438	0.016309
RS	8	0.070169	0.473924	1916.676255	0.020550	0.016709
RS	9	0.081861	0.473924	1997.413977	0.021416	0.017813
RS	10	0.094356	0.602795	1638.614764	0.017569	0.014847
RS	11	0.107711	0.602795	1712.168899	0.018357	0.015822
RS	12	0.121983	0.842560	1282.539563	0.013751	0.012053
RS	13	0.137235	0.842560	1345.806722	0.014429	0.012887
RS	14	0.153535	1.179355	1010.608929	0.010835	0.009862
RS	15	0.170956	1.179355	1064.184923	0.011410	0.010563
RS	16	0.189573	1.638830	807.504130	0.008658	0.008149
RS	17	0.209470	1.638830	852.686967	0.009142	0.008684
RS	18	0.230734	2.230817	662.130478	0.007099	0.006816
RS	19	0.253458	2.230817	700.647664	0.007512	0.007229
RS	20	0.277744	2.822663	586.264780	0.006286	0.006089
RS	21	0.303699	2.822663	621.059950	0.006659	0.006449
RS	22	0.331437	3.134031	592.505470	0.006353	0.006180
RS	23	0.361082	3.134031	627.562853	0.006729	0.006557
RS	24	0.392762	3.002479	693.226026	0.007433	0.007284
RS	25	0.426620	3.002479	732.947386	0.007858	0.007754
RS	26	0.462804	2.585114	898.462145	0.009633	0.009579
RS	27	0.501475	2.585114	946.455608	0.010148	0.010196
RS	28	0.542802	2.129665	1206.833837	0.012939	0.013113
RS	29	0.586969	2.129665	1263.909857	0.013551	0.013884
RS	30	0.634171	1.755314	1599.720922	0.017152	0.017711
RS	31	0.684616	1.755314	1661.855459	0.017818	0.018582
RS	32	0.738527	1.484834	2030.867303	0.021774	0.022862
RS	33	0.796142	1.484834	2088.306006	0.022390	0.023710
RS	34	0.857716	1.313644	2413.851797	0.025881	0.027560
RS	35	0.923520	1.313644	2453.848114	0.026309	0.028202
RS	36	0.993847	1.230608	2648.614160	0.028398	0.030567
RS	37	1.069005	1.230608	2662.763676	0.028549	0.030860
RS	38	1.149327	1.222071	2683.738286	0.028774	0.031185
RS	39	1.235169	1.222071	2673.370740	0.028663	0.031121
RS	40	1.326908	1.273213	2547.793472	0.027317	0.029699
RS	41	1.424951	1.273213	2521.069475	0.027030	0.029386
RS	42	1.529731	1.366508	2318.891391	0.024862	0.027043
RS	43	1.641709	1.366508	2283.693343	0.024485	0.026605
RS	44	1.761382	1.480050	2072.168772	0.022217	0.024146
RS	45	1.889278	1.480050	2032.130364	0.021788	0.023655
RS	46	2.025962	1.589895	1850.439031	0.019840	0.021551
RS	47	2.172037	1.589895	1805.283412	0.019356	0.021019
RS	48	2.328148	1.676570	1664.162941	0.017843	0.019397
RS	49	2.494987	1.676570	1611.614877	0.017279	0.018800
RS	50	2.673288	1.730260	1504.671028	0.016133	0.017583
RS	51	2.863841	1.730260	1442.083730	0.015462	0.016883
RS	52	3.067487	1.751092	1356.438033	0.014543	0.015916
RS	53	3.285125	1.751092	1281.960709	0.013745	0.015083
RS	54	3.517717	1.738385	1209.517649	0.012968	0.014266
RS	55	3.766291	1.738385	1122.036615	0.012030	0.013277
RS	56	4.031944	1.738385	1030.774006	0.011052	0.012238
RS	57	4.315850	1.738385	937.105346	0.010047	0.011162
RS	58	4.619263	1.876372	785.758360	0.008425	0.009402
RS	59	4.943524	1.876372	708.009019	0.007591	0.008496
RS	60	5.290065	1.876372	630.480515	0.006760	0.007586
RS	61	5.660417	1.876372	554.412641	0.005944	0.006686
RS	62	6.056215	1.876372	480.998768	0.005157	0.005812
RS	63	6.479209	1.876372	1993.773760	0.021377	0.024163
PA	4+25*2+4+6 0.140043073 0.053651059 6.479209416 0.569487464 0.512643796 0.456723977 0.473923520 0.602795315 0.842559868 1.179355044 1.638830387 2.230817277 2.822662558 3.134031443 3.002479427 2.585114120 2.129665027 1.755313635 1.484833892 1.313644287 1.230608391 1.222070760 1.273213145 1.366508402 1.480050360 1.589895157 1.676570060 1.730259778 1.751092493 1.738385364 1.876371577
//
CC
CC	Brief Description of the file format:
CC	  CC  comments
CC	  MM  useful-messages
CC	  RD  round-of-iterations
CC	  LL  \log[P(sequence)]
CC	  QD  Q-before-opt Q-after-opt
CC	  TR  \theta_0 \rho_0
CC	  RS  k t_k \lambda_k \pi_k \sum_{l\not=k}A_{kl} A_{kk}
CC	  DC  begin end best-k t_k+\Delta_k max-prob
CC
MM	Version: 0.6.5-r67
MM	pattern:4+25*2+4+6, n:63, n_free_lambdas:28
MM	n_iterations:25, skip:1, max_t:5, theta/rho:5
MM	is_decoding:0
MM	n_seqs:16, sum_L:1337933, sum_n:227787
RD	0
LK	0.000000
QD	0.000000 -> 0.000000
RI	inf
TR	0.186634	0.037327
MT	5.000000
MM	C_pi: 1.000000, n_recomb: 49025.859562
RS	0	0.000000	1.000000	308.957859	0.006302	0.000000
RS	1	0.006440	1.000000	326.716188	0.006664	0.000000
RS	2	0.013294	1.000000	345.350132	0.007044	0.000000
RS	3	0.020590	1.000000	364.883660	0.007443	0.000000
RS	4	0.028356	1.000000	385.338601	0.007860	0.000000
RS	5	0.036622	1.000000	406.734133	0.008296	0.000000
RS	6	0.045421	1.000000	429.086208	0.008752	0.000000
RS	7	0.054785	1.000000	452.406926	0.009228	0.000000
RS	8	0.064753	1.000000	476.703825	0.009724	0.000000
RS	9	0.075363	1.000000	501.979111	0.010239	0.000000
RS	10	0.086656	1.000000	528.228811	0.010774	0.000000
RS	11	0.098677	1.000000	555.441853	0.011330	0.000000
RS	12	0.111471	1.000000	583.599067	0.011904	0.000000
RS	13	0.125090	1.000000	612.672122	0.012497	0.000000
RS	14	0.139585	1.000000	642.622387	0.013108	0.000000
RS	15	0.155014	1.000000	673.399729	0.013736	0.000000
RS	16	0.171437	1.000000	704.941264	0.014379	0.000000
RS	17	0.188917	1.000000	737.170063	0.015036	0.000000
RS	18	0.207523	1.000000	769.993833	0.015706	0.000000
RS	19	0.227327	1.000000	803.303599	0.016385	0.000000
RS	20	0.248406	1.000000	836.972412	0.017072	0.000000
RS	21	0.270843	1.000000	870.854113	0.017763	0.000000
RS	22	0.294725	1.000000	904.782199	0.018455	0.000000
RS	23	0.320144	1.000000	938.568836	0.019144	0.000000
RS	24	0.347201	1.000000	972.004070	0.019826	0.000000
RS	25	0.376000	1.000000	1004.855310	0.020496	0.000000
RS	26	0.406654	1.000000	1036.867142	0.021149	0.000000
RS	27	0.439282	1.000000	1067.761559	0.021780	0.000000
RS	28	0.474011	1.000000	1097.238693	0.022381	0.000000
RS	29	0.510976	1.000000	1124.978137	0.022947	0.000000
RS	30	0.550322	1.000000	1150.640947	0.023470	0.000000
RS	31	0.592202	1.000000	1173.872419	0.023944	0.000000
RS	32	0.636779	1.000000	1194.305738	0.024361	0.000000
RS	33	0.684227	1.000000	1211.566557	0.024713	0.000000
RS	34	0.734730	1.000000	1225.278585	0.024992	0.000000
RS	35	0.788485	1.000000	1235.070220	0.025192	0.000000
RS	36	0.845702	1.000000	1240.582230	0.025305	0.000000
RS	37	0.906604	1.000000	1241.476447	0.025323	0.000000
RS	38	0.971428	1.000000	1237.445392	0.025241	0.000000
RS	39	1.040426	1.000000	1228.222688	0.025053	0.000000
RS	40	1.113868	1.000000	1213.594030	0.024754	0.000000
RS	41	1.192040	1.000000	1193.408433	0.024342	0.000000
RS	42	1.275245	1.000000	1167.589373	0.023816	0.000000
RS	43	1.363809	1.000000	1136.145364	0.023174	0.000000
RS	44	1.458076	1.000000	1099.179438	0.022420	0.000000
RS	45	1.558414	1.000000	1056.896923	0.021558	0.000000
RS	46	1.665214	1.000000	1009.610885	0.020593	0.000000
RS	47	1.778891	1.000000	957.744581	0.019535	0.000000
RS	48	1.899889	1.000000	901.830290	0.018395	0.000000
RS	49	2.028679	1.000000	842.503995	0.017185	0.000000
RS	50	2.165763	1.000000	780.495498	0.015920	0.000000
RS	51	2.311675	1.000000	716.613775	0.014617	0.000000
RS	52	2.466983	1.000000	651.727617	0.013294	0.000000
RS	53	2.632293	1.000000	586.741929	0.011968	0.000000
RS	54	2.808249	1.000000	522.570416	0.010659	0.000000
RS	55	2.995536	1.000000	460.105731	0.009385	0.000000
RS	56	3.194884	1.000000	400.188508	0.008163	0.000000
RS	57	3.407070	1.000000	343.577008	0.007008	0.000000
RS	58	3.632920	1.000000	290.919250	0.005934	0.000000
RS	59	3.873315	1.000000	242.729572	0.004951	0.000000
RS	60	4.129191	1.000000	199.371403	0.004067	0.000000
RS	61	4.401545	1.000000	161.047714	0.003285	0.000000
RS	62	4.691438	1.000000	127.800094	0.002607	0.000000
RS	63	5.000000	1.000000	360.594671	0.007355	0.000000
PA	4+25*2+4+6 0.186634348 0.037326870 5.000000000 1.000000000 1.000000000 1.000000000 1.000000000 1.000000000 1.000000000 1.000000000 1.000000000 1.000000000 1.000000000 1.000000000 1.000000000 1.000000000 1.000000000 1.000000000 1.000000000 1.000000000 1.000000000 1.000000000 1.000000000 1.000000000 1.000000000 1.000000000 1.000000000 1.000000000 1.000000000 1.000000000 1.000000000
//
IT	5111
RD	1
LK	-541916.713911
QD	-873.660768 -> -600.491265
RI	0.0318253305
TR	0.178705	0.037010
MT	5.305111
MM	C_pi: 1.000684, n_recomb: 48649.699503
RS	0	0.000000	0.381997	810.618927	0.016662	0.001770
RS	1	0.006538	0.381997	848.594797	0.017443	0.013308
RS	2	0.013504	0.381997	887.331197	0.018239	0.017190
RS	3	0.020925	0.381997	926.702488	0.019048	0.015412
RS	4	0.028831	0.481156	769.105900	0.015809	0.014384
RS	5	0.037254	0.481156	804.841479	0.016544	0.013447
RS	6	0.046227	0.574414	705.806089	0.014508	0.012983
RS	7	0.055788	0.574414	739.274178	0.015196	0.012903
RS	8	0.065973	0.668902	665.094635	0.013671	0.012921
RS	9	0.076825	0.668902	696.952282	0.014326	0.012866
RS	10	0.088386	0.773830	631.408534	0.012979	0.012681
RS	11	0.100703	0.773830	661.880237	0.013605	0.012372
RS	12	0.113825	0.883525	607.716223	0.012492	0.011995
RS	13	0.127805	0.883525	637.126282	0.013096	0.011634
RS	14	0.142699	0.983361	600.059527	0.012334	0.011355
RS	15	0.158567	0.983361	628.918091	0.012927	0.011173
RS	16	0.175472	1.065072	608.369930	0.012505	0.011076
RS	17	0.193482	1.065072	637.144756	0.013097	0.011052
RS	18	0.212671	1.127488	629.969111	0.012949	0.011103
RS	19	0.233113	1.127488	658.964674	0.013545	0.011228
RS	20	0.254892	1.170823	663.239439	0.013633	0.011428
RS	21	0.278096	1.170823	692.595335	0.014236	0.011706
RS	22	0.302816	1.195171	707.750899	0.014548	0.012071
RS	23	0.329152	1.195171	737.430059	0.015158	0.012541
RS	24	0.357210	1.201295	763.373626	0.015691	0.013137
RS	25	0.387103	1.201295	793.103004	0.016302	0.013872
RS	26	0.418950	1.192726	828.463852	0.017029	0.014752
RS	27	0.452880	1.192726	857.632734	0.017629	0.015764
RS	28	0.489027	1.175207	899.157536	0.018482	0.016884
RS	29	0.527538	1.175207	926.750389	0.019049	0.018083
RS	30	0.568567	1.154062	970.259165	0.019944	0.019331
RS	31	0.612279	1.154062	994.872723	0.020450	0.020598
RS	32	0.658848	1.133112	1035.965056	0.021294	0.021848
RS	33	0.708462	1.133112	1055.901423	0.021704	0.023043
RS	34	0.761320	1.115134	1089.978410	0.022405	0.024140
RS	35	0.817633	1.115134	1103.419089	0.022681	0.025098
RS	36	0.877629	1.101920	1126.268011	0.023151	0.025880
RS	37	0.941547	1.101920	1131.515751	0.023258	0.026457
RS	38	1.009644	1.094179	1140.183608	0.023437	0.026811
RS	39	1.082194	1.094179	1135.907730	0.023349	0.026932
RS	40	1.159486	1.091577	1129.279932	0.023212	0.026823
RS	41	1.241832	1.091577	1114.691391	0.022913	0.026495
RS	42	1.329562	1.092936	1093.508809	0.022477	0.025966
RS	43	1.423028	1.092936	1068.429635	0.021962	0.025265
RS	44	1.522605	1.096584	1034.747027	0.021269	0.024418
RS	45	1.628692	1.096584	999.602038	0.020547	0.023454
RS	46	1.741715	1.100905	955.926178	0.019649	0.022396
RS	47	1.862128	1.100905	911.735868	0.018741	0.021265
RS	48	1.990413	1.104748	860.497634	0.017688	0.020075
RS	49	2.127086	1.104748	808.904157	0.016627	0.018839
RS	50	2.272694	1.107508	752.454747	0.015467	0.017568
RS	51	2.427823	1.107508	695.733987	0.014301	0.016271
RS	52	2.593094	1.109065	636.530414	0.013084	0.014958
RS	53	2.769170	1.109065	577.524148	0.011871	0.013639
RS	54	2.956758	1.109620	518.276528	0.010653	0.012325
RS	55	3.156611	1.109620	460.184504	0.009459	0.011029
RS	56	3.369531	1.109620	403.764101	0.008299	0.009764
RS	57	3.596372	1.109620	349.792331	0.007190	0.008545
RS	58	3.838043	1.119081	296.716513	0.006099	0.007384
RS	59	4.095515	1.119081	250.478589	0.005149	0.006294
RS	60	4.369821	1.119081	208.252307	0.004281	0.005286
RS	61	4.662061	1.119081	170.359813	0.003502	0.004369
RS	62	4.973408	1.119081	136.975267	0.002816	0.003549
RS	63	5.305111	1.119081	405.686407	0.008339	0.010792
PA	4+25*2+4+6 0.178705021 0.037009857 5.305111110 0.381996632 0.481156468 0.574414253 0.668901920 0.773829937 0.883524895 0.983361363 1.065071940 1.127488494 1.170822501 1.195170879 1.201295257 1.192726493 1.175207138 1.154062271 1.133112431 1.115133941 1.101920128 1.094178796 1.091577053 1.092936456 1.096584141 1.100904942 1.104747772 1.107508421 1.109064579 1.109619617 1.119081080
//
IT	4016
RD	2
LK	-541468.824775
QD	-666.417860 -> -545.738148
RI	0.0507778462
TR	0.173937	0.037514
MT	5.466980
MM	C_pi: 1.001801, n_recomb: 49354.155518
RS	0	0.000000	0.286882	1099.859958	0.022285	0.001947
RS	1	0.006588	0.286882	1144.987286	0.023199	0.013430
RS	2	0.013610	0.286882	1190.115421	0.024114	0.018382
RS	3	0.021095	0.286882	1234.975090	0.025023	0.018245
RS	4	0.029072	0.368797	998.389814	0.020229	0.014797
RS	5	0.037576	0.368797	1039.292801	0.021058	0.015154
RS	6	0.046639	0.459859	868.528888	0.017598	0.013317
RS	7	0.056300	0.459859	906.047040	0.018358	0.014208
RS	8	0.066597	0.562726	772.988919	0.015662	0.012999
RS	9	0.077572	0.562726	807.653713	0.016364	0.013700
RS	10	0.089270	0.693332	685.434375	0.013888	0.012315
RS	11	0.101739	0.693332	717.318218	0.014534	0.012647
RS	12	0.115030	0.846041	615.575631	0.012473	0.011283
RS	13	0.129196	0.846041	645.056674	0.013070	0.011469
RS	14	0.144296	0.997317	573.601775	0.011622	0.010503
RS	15	0.160390	0.997317	601.471574	0.012187	0.010749
RS	16	0.177544	1.129595	556.835748	0.011282	0.010185
RS	17	0.195829	1.129595	583.885715	0.011831	0.010475
RS	18	0.215318	1.236123	559.325420	0.011333	0.010200
RS	19	0.236091	1.236123	586.149974	0.011876	0.010541
RS	20	0.258232	1.312479	578.199201	0.011715	0.010520
RS	21	0.281833	1.312479	605.225950	0.012263	0.010936
RS	22	0.306988	1.354432	613.354022	0.012428	0.011179
RS	23	0.333800	1.354432	640.861398	0.012985	0.011724
RS	24	0.362379	1.360551	665.749980	0.013489	0.012306
RS	25	0.392840	1.360551	693.795194	0.014057	0.013066
RS	26	0.425309	1.337279	734.350761	0.014879	0.014049
RS	27	0.459916	1.337279	762.592999	0.015451	0.015051
RS	28	0.496803	1.297195	814.623253	0.016506	0.016382
RS	29	0.536120	1.297195	842.166390	0.017064	0.017551
RS	30	0.578028	1.251855	899.801056	0.018232	0.019092
RS	31	0.622696	1.251855	925.171884	0.018746	0.020311
RS	32	0.670307	1.208996	981.946489	0.019896	0.021894
RS	33	0.721055	1.208996	1003.209160	0.020327	0.023030
RS	34	0.775146	1.173754	1052.014753	0.021316	0.024441
RS	35	0.832800	1.173754	1067.034113	0.021620	0.025327
RS	36	0.894253	1.149120	1101.206989	0.022312	0.026338
RS	37	0.959754	1.149120	1108.040207	0.022451	0.026833
RS	38	1.029571	1.135929	1123.171764	0.022757	0.027292
RS	39	1.103987	1.135929	1120.442879	0.022702	0.027327
RS	40	1.183305	1.133109	1115.521266	0.022602	0.027201
RS	41	1.267849	1.133109	1102.612642	0.022341	0.026798
RS	42	1.357963	1.138068	1079.920262	0.021881	0.026175
RS	43	1.454013	1.138068	1056.921332	0.021415	0.025424
RS	44	1.556391	1.147345	1020.685547	0.020681	0.024462
RS	45	1.665514	1.147345	988.202699	0.020023	0.023481
RS	46	1.781826	1.157641	942.701201	0.019101	0.022331
RS	47	1.905800	1.157641	901.726650	0.018271	0.021210
RS	48	2.037942	1.166610	850.208398	0.017227	0.019969
RS	49	2.178789	1.166610	802.132640	0.016253	0.018763
RS	50	2.328916	1.173052	746.867757	0.015133	0.017482
RS	51	2.488932	1.173052	693.567081	0.014053	0.016223
RS	52	2.659491	1.176763	636.385171	0.012894	0.014926
RS	53	2.841285	1.176763	580.275069	0.011757	0.013644
RS	54	3.035057	1.178291	523.075926	0.010598	0.012356
RS	55	3.241594	1.178291	467.036387	0.009463	0.011089
RS	56	3.461738	1.178291	412.161489	0.008351	0.009847
RS	57	3.696384	1.178291	359.236687	0.007279	0.008644
RS	58	3.946489	1.198221	304.394712	0.006168	0.007438
RS	59	4.213072	1.198221	259.140756	0.005251	0.006375
RS	60	4.497216	1.198221	217.370781	0.004404	0.005385
RS	61	4.800080	1.198221	179.477242	0.003637	0.004477
RS	62	5.122896	1.198221	145.716385	0.002952	0.003661
RS	63	5.466980	1.198221	448.364963	0.009085	0.011451
PA	4+25*2+4+6 0.173936831 0.037513945 5.466979897 0.286882175 0.368797024 0.459858551 0.562725823 0.693331996 0.846041214 0.997316862 1.129594777 1.236122766 1.312478964 1.354432241 1.360550716 1.337278789 1.297194548 1.251855494 1.208995744 1.173753725 1.149120085 1.135928839 1.133108628 1.138068281 1.147344934 1.157640745 1.166610217 1.173052113 1.176763119 1.178290675 1.198221179
//
IT	4207
RD	3
LK	-541252.436641
QD	-596.015392 -> -514.602995
RI	0.0582104430
TR	0.170051	0.038221
MT	5.582237
MM	C_pi: 1.017201, n_recomb: 51024.219269
RS	0	0.000000	0.269706	1214.122348	0.023795	0.001981
RS	1	0.006623	0.269706	1262.272054	0.024739	0.013258
RS	2	0.013684	0.269706	1310.140284	0.025677	0.018428
RS	3	0.021213	0.269706	1357.403317	0.026603	0.018725
RS	4	0.029240	0.334019	1136.883572	0.022281	0.015228
RS	5	0.037799	0.334019	1180.710029	0.023140	0.015995
RS	6	0.046925	0.416817	983.764808	0.019280	0.013776
RS	7	0.056656	0.416817	1024.121211	0.020071	0.015020
RS	8	0.067031	0.516377	861.406843	0.016882	0.013356
RS	9	0.078092	0.516377	898.549667	0.017610	0.014375
RS	10	0.089887	0.655582	739.101589	0.014485	0.012392
RS	11	0.102463	0.655582	772.779395	0.015145	0.013003
RS	12	0.115871	0.831365	637.790279	0.012500	0.011088
RS	13	0.130167	0.831365	668.243645	0.013097	0.011508
RS	14	0.145411	1.015499	573.546154	0.011241	0.010147
RS	15	0.161663	1.015499	601.695177	0.011792	0.010572
RS	16	0.178992	1.183967	541.525871	0.010613	0.009734
RS	17	0.197469	1.183967	568.362219	0.011139	0.010153
RS	18	0.217169	1.325216	532.893179	0.010444	0.009678
RS	19	0.238174	1.325216	559.188099	0.010959	0.010103
RS	20	0.260571	1.429411	543.789317	0.010657	0.009941
RS	21	0.284450	1.429411	570.149863	0.011174	0.010401
RS	22	0.309911	1.486236	574.501139	0.011259	0.010569
RS	23	0.337058	1.486236	601.418989	0.011787	0.011124
RS	24	0.366003	1.490425	627.084730	0.012290	0.011709
RS	25	0.396864	1.490425	654.860479	0.012834	0.012446
RS	26	0.429770	1.450995	701.260385	0.013744	0.013521
RS	27	0.464855	1.450995	729.758984	0.014302	0.014479
RS	28	0.502263	1.387965	792.133372	0.015525	0.015990
RS	29	0.542149	1.387965	820.530429	0.016081	0.017101
RS	30	0.584676	1.319425	891.634812	0.017475	0.018888
RS	31	0.630020	1.319425	918.341345	0.017998	0.020045
RS	32	0.678367	1.256694	989.828422	0.019399	0.021908
RS	33	0.729916	1.256694	1012.616482	0.019846	0.022981
RS	34	0.784878	1.206676	1074.885757	0.021066	0.024654
RS	35	0.843481	1.206676	1091.244044	0.021387	0.025480
RS	36	0.905964	1.173046	1135.027665	0.022245	0.026679
RS	37	0.972586	1.173046	1142.726969	0.022396	0.027117
RS	38	1.043619	1.156440	1162.039830	0.022774	0.027649
RS	39	1.119357	1.156440	1159.662614	0.022728	0.027637
RS	40	1.200111	1.154961	1153.650168	0.022610	0.027476
RS	41	1.286213	1.154961	1140.798008	0.022358	0.027041
RS	42	1.378017	1.164690	1113.486810	0.021823	0.026314
RS	43	1.475902	1.164690	1090.585007	0.021374	0.025555
RS	44	1.580268	1.180507	1048.592662	0.020551	0.024475
RS	45	1.691547	1.180507	1016.501411	0.019922	0.023507
RS	46	1.810195	1.197518	966.009634	0.018932	0.022266
RS	47	1.936700	1.197518	925.774693	0.018144	0.021177
RS	48	2.071584	1.212213	870.909812	0.017069	0.019887
RS	49	2.215401	1.212213	823.774403	0.016145	0.018723
RS	50	2.368742	1.222800	766.776999	0.015028	0.017431
RS	51	2.532238	1.222800	714.343622	0.014000	0.016216
RS	52	2.706562	1.229004	656.488105	0.012866	0.014933
RS	53	2.892431	1.229004	600.876180	0.011776	0.013689
RS	54	3.090610	1.231835	543.294276	0.010648	0.012425
RS	55	3.301913	1.231835	487.185946	0.009548	0.011185
RS	56	3.527210	1.231835	431.889259	0.008464	0.009965
RS	57	3.767428	1.231835	378.214252	0.007412	0.008778
RS	58	4.023555	1.262944	319.706058	0.006266	0.007523
RS	59	4.296644	1.262944	274.067037	0.005371	0.006484
RS	60	4.587819	1.262944	231.571033	0.004538	0.005508
RS	61	4.898277	1.262944	192.671265	0.003776	0.004609
RS	62	5.229296	1.262944	157.692542	0.003091	0.003792
RS	63	5.582237	1.262944	501.364720	0.009826	0.012203
PA	4+25*2+4+6 0.170051269 0.038220505 5.582236961 0.269706469 0.334018838 0.416816542 0.516376890 0.655582359 0.831364652 1.015499336 1.183966522 1.325216104 1.429410674 1.486236007 1.490424911 1.450994724 1.387964987 1.319424526 1.256693712 1.206676334 1.173046023 1.156440158 1.154960924 1.164689660 1.180506654 1.197517668 1.212213193 1.222800014 1.229003659 1.231834543 1.262944216
//
IT	4960
RD	4
LK	-541097.418979
QD	-553.134199 -> -485.742910
RI	0.0582323865
TR	0.166476	0.038949
MT	5.682305
MM	C_pi: 1.040171, n_recomb: 53128.573629
RS	0	0.000000	0.274529	1246.733620	0.023466	0.001965
RS	1	0.006652	0.274529	1296.968772	0.024412	0.012993
RS	2	0.013747	0.274529	1346.995333	0.025354	0.018128
RS	3	0.021314	0.274529	1396.482672	0.026285	0.018414
RS	4	0.029384	0.323455	1229.376565	0.023140	0.015562
RS	5	0.037991	0.323455	1275.825013	0.024014	0.016408
RS	6	0.047170	0.398291	1076.346353	0.020259	0.014186
RS	7	0.056960	0.398291	1119.383087	0.021069	0.015555
RS	8	0.067401	0.491982	943.364111	0.017756	0.013758
RS	9	0.078537	0.491982	983.083774	0.018504	0.014929
RS	10	0.090414	0.633859	796.226015	0.014987	0.012606
RS	11	0.103081	0.633859	832.051610	0.015661	0.013361
RS	12	0.116590	0.823902	669.771725	0.012607	0.011078
RS	13	0.130998	0.823902	701.739048	0.013208	0.011619
RS	14	0.146364	1.031347	587.824639	0.011064	0.009987
RS	15	0.162753	1.031347	616.922050	0.011612	0.010503
RS	16	0.180232	1.227902	544.020974	0.010240	0.009474
RS	17	0.198874	1.227902	571.394040	0.010755	0.009954
RS	18	0.218755	1.398473	526.961789	0.009919	0.009334
RS	19	0.239960	1.398473	553.515742	0.010418	0.009794
RS	20	0.262574	1.527972	531.980579	0.010013	0.009526
RS	21	0.286694	1.527972	558.460449	0.010511	0.009999
RS	22	0.312417	1.599079	559.822202	0.010537	0.010107
RS	23	0.339852	1.599079	586.894399	0.011047	0.010652
RS	24	0.369112	1.601537	613.638998	0.011550	0.011238
RS	25	0.400318	1.601537	641.815946	0.012080	0.011943
RS	26	0.433601	1.546525	693.990888	0.013062	0.013088
RS	27	0.469097	1.546525	723.323653	0.013615	0.013998
RS	28	0.506954	1.461777	795.784570	0.014978	0.015650
RS	29	0.547330	1.461777	825.508604	0.015538	0.016706
RS	30	0.590392	1.371961	909.790163	0.017124	0.018694
RS	31	0.636318	1.371961	938.185330	0.017659	0.019796
RS	32	0.685300	1.291624	1024.136326	0.019277	0.021891
RS	33	0.737539	1.291624	1048.654111	0.019738	0.022914
RS	34	0.793254	1.229001	1124.108074	0.021158	0.024807
RS	35	0.852676	1.229001	1141.821167	0.021492	0.025592
RS	36	0.916050	1.188115	1194.718479	0.022487	0.026944
RS	37	0.983639	1.188115	1203.080501	0.022645	0.027351
RS	38	1.055725	1.169283	1225.686051	0.023070	0.027936
RS	39	1.132606	1.169283	1223.240256	0.023024	0.027903
RS	40	1.214602	1.169839	1214.861623	0.022866	0.027695
RS	41	1.302052	1.169839	1201.462497	0.022614	0.027255
RS	42	1.395320	1.184703	1168.038901	0.021985	0.026423
RS	43	1.494791	1.184703	1144.486974	0.021542	0.025674
RS	44	1.600880	1.207274	1095.216307	0.020614	0.024480
RS	45	1.714026	1.207274	1062.652910	0.020002	0.023541
RS	46	1.834699	1.231172	1005.722737	0.018930	0.022211
RS	47	1.963399	1.231172	965.269233	0.018169	0.021161
RS	48	2.100661	1.251744	905.712244	0.017048	0.019823
RS	49	2.247054	1.251744	858.494893	0.016159	0.018705
RS	50	2.403185	1.266600	798.516902	0.015030	0.017400
RS	51	2.569702	1.266600	745.909165	0.014040	0.016230
RS	52	2.747296	1.275390	686.232168	0.012916	0.014959
RS	53	2.936704	1.275390	630.110304	0.011860	0.013753
RS	54	3.138712	1.279639	571.094343	0.010749	0.012509
RS	55	3.354158	1.279639	513.996786	0.009675	0.011297
RS	56	3.583936	1.279639	457.410383	0.008609	0.010097
RS	57	3.828999	1.279639	402.177655	0.007570	0.008923
RS	58	4.090364	1.322369	338.967318	0.006380	0.007618
RS	59	4.369116	1.322369	292.337704	0.005502	0.006600
RS	60	4.666411	1.322369	248.582437	0.004679	0.005639
RS	61	4.983482	1.322369	208.211908	0.003919	0.004745
RS	62	5.321646	1.322369	171.614448	0.003230	0.003929
RS	63	5.682305	1.322369	561.866115	0.010576	0.012987
PA	4+25*2+4+6 0.166475951 0.038949211 5.682305347 0.274528682 0.323455481 0.398290519 0.491982374 0.633858741 0.823901941 1.031347144 1.227902215 1.398473379 1.527972200 1.599079262 1.601537025 1.546525112 1.461776606 1.371961199 1.291624209 1.229001392 1.188115034 1.169283254 1.169839124 1.184702876 1.207274405 1.231172356 1.251744404 1.266599553 1.275389764 1.279639416 1.322368826
//
IT	3862
RD	5
LK	-540966.442682
QD	-517.654262 -> -458.255369
RI	0.0554662184
TR	0.163093	0.039652
MT	5.776328
MM	C_pi: 1.066004, n_recomb: 55382.313920
RS	0	0.000000	0.287001	1247.768707	0.022530	0.001931
RS	1	0.006680	0.287001	1299.663107	0.023467	0.012708
RS	2	0.013805	0.287001	1351.555718	0.024404	0.017746
RS	3	0.021407	0.287001	1403.127920	0.025335	0.017887
RS	4	0.029516	0.322504	1296.098269	0.023403	0.015794
RS	5	0.038167	0.322504	1345.113014	0.024288	0.016595
RS	6	0.047396	0.390415	1154.081803	0.020838	0.014510
RS	7	0.057242	0.390415	1199.745270	0.021663	0.015907
RS	8	0.067745	0.477674	1020.281131	0.018423	0.014134
RS	9	0.078949	0.477674	1062.611652	0.019187	0.015385
RS	10	0.090902	0.619592	854.439244	0.015428	0.012856
RS	11	0.103653	0.619592	892.565553	0.016116	0.013696
RS	12	0.117256	0.819123	706.287219	0.012753	0.011144
RS	13	0.131768	0.819123	740.015753	0.013362	0.011758
RS	14	0.147249	1.044126	608.856905	0.010994	0.009918
RS	15	0.163764	1.044126	639.211609	0.011542	0.010488
RS	16	0.181382	1.263569	554.805200	0.010018	0.009309
RS	17	0.200177	1.263569	583.059667	0.010528	0.009823
RS	18	0.220228	1.460011	530.379664	0.009577	0.009087
RS	19	0.241617	1.460011	557.548653	0.010067	0.009564
RS	20	0.264436	1.613468	530.262962	0.009575	0.009206
RS	21	0.288778	1.613468	557.207767	0.010061	0.009681
RS	22	0.314747	1.699145	555.677137	0.010033	0.009735
RS	23	0.342450	1.699145	583.219117	0.010531	0.010266
RS	24	0.372003	1.700854	610.851889	0.011030	0.010844
RS	25	0.403531	1.700854	639.700946	0.011551	0.011518
RS	26	0.437164	1.631449	697.236915	0.012590	0.012714
RS	27	0.473044	1.631449	727.626531	0.013138	0.013580
RS	28	0.511321	1.526464	809.679492	0.014620	0.015342
RS	29	0.552154	1.526464	840.910487	0.015184	0.016352
RS	30	0.595715	1.417148	937.934434	0.016936	0.018502
RS	31	0.642186	1.417148	968.160924	0.017481	0.019560
RS	32	0.691760	1.321010	1068.291604	0.019289	0.021847
RS	33	0.744646	1.321010	1094.639229	0.019765	0.022835
RS	34	0.801064	1.247317	1183.128860	0.021363	0.024914
RS	35	0.861251	1.247317	1202.234791	0.021708	0.025673
RS	36	0.925458	1.200255	1264.081992	0.022825	0.027157
RS	37	0.993953	1.200255	1273.062920	0.022987	0.027548
RS	38	1.067024	1.179788	1298.618515	0.023448	0.028174
RS	39	1.144976	1.179788	1295.978942	0.023401	0.028135
RS	40	1.228134	1.182571	1284.676266	0.023197	0.027880
RS	41	1.316847	1.182571	1270.544450	0.022941	0.027446
RS	42	1.411486	1.202525	1230.341262	0.022215	0.026513
RS	43	1.512445	1.202525	1205.912857	0.021774	0.025786
RS	44	1.620149	1.231728	1148.713372	0.020742	0.024483
RS	45	1.735047	1.231728	1115.416403	0.020140	0.023577
RS	46	1.857619	1.262403	1051.476759	0.018986	0.022164
RS	47	1.988379	1.262403	1010.506333	0.018246	0.021157
RS	48	2.127872	1.288774	945.766136	0.017077	0.019773
RS	49	2.276683	1.288774	898.135348	0.016217	0.018700
RS	50	2.435434	1.307836	834.744874	0.015072	0.017384
RS	51	2.604789	1.307836	781.612405	0.014113	0.016257
RS	52	2.785456	1.319161	719.725600	0.012996	0.014996
RS	53	2.978191	1.319161	662.745334	0.011967	0.013826
RS	54	3.183799	1.324793	601.941204	0.010869	0.012599
RS	55	3.403141	1.324793	543.528408	0.009814	0.011413
RS	56	3.637134	1.324793	485.344160	0.008764	0.010232
RS	57	3.886756	1.324793	428.265402	0.007733	0.009072
RS	58	4.153053	1.379376	359.841714	0.006497	0.007715
RS	59	4.437136	1.379376	312.022592	0.005634	0.006717
RS	60	4.740195	1.379376	266.834614	0.004818	0.005768
RS	61	5.063497	1.379376	224.841863	0.004060	0.004880
RS	62	5.408393	1.379376	186.492513	0.003367	0.004064
RS	63	5.776328	1.379376	627.162539	0.011324	0.013776
PA	4+25*2+4+6 0.163092753 0.039651593 5.776327543 0.287001356 0.322503539 0.390415023 0.477674161 0.619592361 0.819123106 1.044125676 1.263569106 1.460011084 1.613468325 1.699145241 1.700854334 1.631448776 1.526463723 1.417147591 1.321009764 1.247317284 1.200255364 1.179787642 1.182571150 1.202524668 1.231727855 1.262403238 1.288773536 1.307835946 1.319160908 1.324793471 1.379376085
//
IT	4314
RD	6
LK	-540850.273633
QD	-486.073946 -> -432.684215
RI	0.0520354138
TR	0.159889	0.040319
MT	5.866492
MM	C_pi: 1.092541, n_recomb: 57665.908527
RS	0	0.000000	0.301984	1239.108271	0.021488	0.001892
RS	1	0.006705	0.301984	1292.381397	0.022412	0.012433
RS	2	0.013860	0.301984	1345.885413	0.023339	0.017374
RS	3	0.021495	0.301984	1399.319558	0.024266	0.017352
RS	4	0.029642	0.325964	1346.917184	0.023357	0.015938
RS	5	0.038334	0.325964	1398.418455	0.024250	0.016654
RS	6	0.047610	0.388041	1220.332752	0.021162	0.014750
RS	7	0.057508	0.388041	1268.546747	0.021998	0.016133
RS	8	0.068069	0.468881	1092.122872	0.018939	0.014465
RS	9	0.079339	0.468881	1137.031547	0.019718	0.015759
RS	10	0.091364	0.609504	912.028671	0.015816	0.013107
RS	11	0.104196	0.609504	952.493385	0.016517	0.014004
RS	12	0.117887	0.815605	744.555734	0.012912	0.011242
RS	13	0.132497	0.815605	780.145248	0.013529	0.011905
RS	14	0.148087	1.054320	633.039023	0.010978	0.009898
RS	15	0.164722	1.054320	664.790978	0.011528	0.010502
RS	16	0.182473	1.293001	569.595945	0.009878	0.009200
RS	17	0.201413	1.293001	598.892693	0.010386	0.009737
RS	18	0.221624	1.512825	538.315263	0.009335	0.008900
RS	19	0.243190	1.512825	566.263790	0.009820	0.009386
RS	20	0.266202	1.689427	533.337089	0.009249	0.008947
RS	21	0.290757	1.689427	560.899840	0.009727	0.009421
RS	22	0.316958	1.790262	556.378914	0.009648	0.009422
RS	23	0.344916	1.790262	584.519185	0.010136	0.009940
RS	24	0.374749	1.792397	612.717971	0.010625	0.010504
RS	25	0.406583	1.792397	642.334586	0.011139	0.011151
RS	26	0.440551	1.709864	704.706094	0.012220	0.012380
RS	27	0.476796	1.709864	736.215822	0.012767	0.013209
RS	28	0.515472	1.585991	827.254088	0.014346	0.015057
RS	29	0.556742	1.585991	860.034948	0.014914	0.016027
RS	30	0.600778	1.458605	969.256920	0.016808	0.018310
RS	31	0.647767	1.458605	1001.352789	0.017365	0.019333
RS	32	0.697907	1.348005	1115.296690	0.019341	0.021784
RS	33	0.751410	1.348005	1143.515542	0.019830	0.022745
RS	34	0.808499	1.264295	1244.885517	0.021588	0.024985
RS	35	0.869417	1.264295	1265.422233	0.021944	0.025729
RS	36	0.934419	1.211713	1336.176684	0.023171	0.027328
RS	37	1.003780	1.211713	1345.796880	0.023338	0.027713
RS	38	1.077792	1.189872	1374.220773	0.023831	0.028375
RS	39	1.156767	1.189872	1371.386359	0.023782	0.028338
RS	40	1.241037	1.194832	1356.979460	0.023532	0.028038
RS	41	1.330957	1.194832	1342.101315	0.023274	0.027617
RS	42	1.426907	1.219653	1294.880480	0.022455	0.026591
RS	43	1.529291	1.219653	1269.556675	0.022016	0.025888
RS	44	1.638540	1.255226	1204.209400	0.020883	0.024485
RS	45	1.755115	1.255226	1170.150303	0.020292	0.023613
RS	46	1.879506	1.292446	1099.041894	0.019059	0.022124
RS	47	2.012238	1.292446	1057.506351	0.018339	0.021158
RS	48	2.153870	1.324433	987.466948	0.017124	0.019733
RS	49	2.304999	1.324433	939.351709	0.016290	0.018703
RS	50	2.466261	1.347551	872.460039	0.015130	0.017376
RS	51	2.638337	1.347551	818.713943	0.014198	0.016290
RS	52	2.821951	1.361285	754.539644	0.013085	0.015039
RS	53	3.017876	1.361285	696.604249	0.012080	0.013903
RS	54	3.226939	1.368186	633.940768	0.010993	0.012692
RS	55	3.450021	1.368186	574.116264	0.009956	0.011530
RS	56	3.688061	1.368186	514.244969	0.008918	0.010367
RS	57	3.942062	1.368186	455.237667	0.007894	0.009218
RS	58	4.213094	1.434701	381.331036	0.006613	0.007809
RS	59	4.502301	1.434701	332.279762	0.005762	0.006830
RS	60	4.810899	1.434701	285.626461	0.004953	0.005894
RS	61	5.140190	1.434701	241.985225	0.004196	0.005012
RS	62	5.491561	1.434701	201.860561	0.003501	0.004195
RS	63	5.866492	1.434701	695.829555	0.012067	0.014560
PA	4+25*2+4+6 0.159889091 0.040318881 5.866491767 0.301983739 0.325964319 0.388041334 0.468880537 0.609503812 0.815604687 1.054320225 1.293000842 1.512825263 1.689426632 1.790262491 1.792397380 1.709863886 1.585991493 1.458604770 1.348005038 1.264294915 1.211713481 1.189871648 1.194831612 1.219652665 1.255225898 1.292445896 1.324432550 1.347551490 1.361284507 1.368186157 1.434700793
//
IT	4601
RD	7
LK	-540745.607592
QD	-457.590728 -> -409.198601
RI	0.0487288361
TR	0.156869	0.040954
MT	5.952981
MM	C_pi: 1.118824, n_recomb: 59930.884174
RS	0	0.000000	0.317274	1229.719554	0.020519	0.001855
RS	1	0.006730	0.317274	1284.199513	0.021428	0.012181
RS	2	0.013912	0.317274	1339.129094	0.022345	0.017043
RS	3	0.021578	0.317274	1394.225720	0.023264	0.016878
RS	4	0.029760	0.331644	1387.197332	0.023147	0.016014
RS	5	0.038492	0.331644	1441.070799	0.024046	0.016638
RS	6	0.047813	0.388889	1277.154839	0.021310	0.014916
RS	7	0.057760	0.388889	1327.819980	0.022156	0.016267
RS	8	0.068377	0.463503	1158.926694	0.019338	0.014749
RS	9	0.079708	0.463503	1206.346971	0.020129	0.016066
RS	10	0.091802	0.602072	968.159592	0.016155	0.013347
RS	11	0.104709	0.602072	1010.945401	0.016869	0.014285
RS	12	0.118486	0.812775	783.279817	0.013070	0.011355
RS	13	0.133189	0.812775	820.761252	0.013695	0.012054
RS	14	0.148882	1.062446	658.705467	0.010991	0.009906
RS	15	0.165631	1.062446	691.916537	0.011545	0.010535
RS	16	0.183507	1.317586	586.450173	0.009785	0.009128
RS	17	0.202586	1.317586	616.866454	0.010293	0.009679
RS	18	0.222949	1.558846	548.598232	0.009154	0.008753
RS	19	0.244683	1.558846	577.404532	0.009635	0.009245
RS	20	0.267879	1.757978	538.861889	0.008991	0.008732
RS	21	0.292636	1.757978	567.110310	0.009463	0.009204
RS	22	0.319059	1.874584	559.463952	0.009335	0.009153
RS	23	0.347260	1.874584	588.249910	0.009815	0.009659
RS	24	0.377359	1.878319	616.676517	0.010290	0.010204
RS	25	0.409484	1.878319	647.080796	0.010797	0.010828
RS	26	0.443771	1.783870	713.748517	0.011910	0.012079
RS	27	0.480365	1.783870	746.372615	0.012454	0.012875
RS	28	0.519422	1.642287	845.759863	0.014112	0.014790
RS	29	0.561107	1.642287	880.072186	0.014685	0.015727
RS	30	0.605597	1.497977	1000.899130	0.016701	0.018119
RS	31	0.653082	1.497977	1034.853032	0.017267	0.019114
RS	32	0.703762	1.373921	1162.192271	0.019392	0.021705
RS	33	0.757852	1.373921	1192.293586	0.019894	0.022645
RS	34	0.815583	1.280933	1306.368288	0.021798	0.025029
RS	35	0.877199	1.280933	1328.370590	0.022165	0.025762
RS	36	0.942961	1.223242	1408.039944	0.023494	0.027466
RS	37	1.013149	1.223242	1418.346725	0.023666	0.027849
RS	38	1.088061	1.200115	1449.699628	0.024190	0.028545
RS	39	1.168013	1.200115	1446.721757	0.024140	0.028515
RS	40	1.253347	1.207101	1429.227390	0.023848	0.028176
RS	41	1.344423	1.207101	1413.659362	0.023588	0.027770
RS	42	1.441628	1.236500	1359.411928	0.022683	0.026658
RS	43	1.545374	1.236500	1333.253082	0.022247	0.025980
RS	44	1.656103	1.278129	1259.756983	0.021020	0.024487
RS	45	1.774283	1.278129	1224.991590	0.020440	0.023649
RS	46	1.900416	1.321619	1146.740302	0.019134	0.022091
RS	47	2.035038	1.321619	1104.680551	0.018433	0.021163
RS	48	2.178720	1.358993	1029.390342	0.017176	0.019701
RS	49	2.332070	1.358993	980.811701	0.016366	0.018711
RS	50	2.495741	1.385979	910.468909	0.015192	0.017377
RS	51	2.670426	1.385979	856.113765	0.014285	0.016327
RS	52	2.856867	1.401963	789.695234	0.013177	0.015087
RS	53	3.055855	1.401963	730.799599	0.012194	0.013982
RS	54	3.268234	1.409980	666.318951	0.011118	0.012786
RS	55	3.494905	1.409980	605.070471	0.010096	0.011646
RS	56	3.736831	1.409980	543.504321	0.009069	0.010500
RS	57	3.995038	1.409980	482.563635	0.008052	0.009361
RS	58	4.270621	1.488392	403.017759	0.006725	0.007902
RS	59	4.564750	1.488392	352.747311	0.005886	0.006940
RS	60	4.878673	1.488392	304.647202	0.005083	0.006015
RS	61	5.213722	1.488392	259.377860	0.004328	0.005138
RS	62	5.571319	1.488392	217.496692	0.003629	0.004322
RS	63	5.952981	1.488392	767.079773	0.012799	0.015333
PA	4+25*2+4+6 0.156868897 0.040953593 5.952980582 0.317273636 0.331644111 0.388888968 0.463502552 0.602072009 0.812774973 1.062445996 1.317586423 1.558845866 1.757978386 1.874583975 1.878318528 1.783870269 1.642287463 1.497976593 1.373920598 1.280932722 1.223242125 1.200115036 1.207100965 1.236499750 1.278128968 1.321619038 1.358992872 1.385979305 1.401962997 1.409980333 1.488391707
//
IT	4962
RD	8
LK	-540650.623312
QD	-431.801329 -> -387.713303
RI	0.0457790409
TR	0.154032	0.041560
MT	6.035607
MM	C_pi: 1.144449, n_recomb: 62158.613216
RS	0	0.000000	0.331894	1222.893038	0.019674	0.001820
RS	1	0.006753	0.331894	1278.488369	0.020568	0.011956
RS	2	0.013961	0.331894	1334.727666	0.021473	0.016759
RS	3	0.021657	0.331894	1391.344803	0.022384	0.016481
RS	4	0.029872	0.338488	1420.191029	0.022848	0.016037
RS	5	0.038642	0.338488	1476.307949	0.023751	0.016577
RS	6	0.048004	0.391805	1326.079652	0.021334	0.015021
RS	7	0.057998	0.391805	1379.084939	0.022187	0.016332
RS	8	0.068667	0.460410	1220.976475	0.019643	0.014989
RS	9	0.080056	0.460410	1270.829806	0.020445	0.016318
RS	10	0.092215	0.596475	1022.510640	0.016450	0.013571
RS	11	0.105194	0.596475	1067.576401	0.017175	0.014540
RS	12	0.119051	0.810388	821.853599	0.013222	0.011474
RS	13	0.133842	0.810388	861.225555	0.013855	0.012201
RS	14	0.149633	1.068913	685.070063	0.011021	0.009933
RS	15	0.166490	1.068913	719.765294	0.011579	0.010581
RS	16	0.184485	1.338306	604.435312	0.009724	0.009081
RS	17	0.203695	1.338306	636.008698	0.010232	0.009644
RS	18	0.224203	1.599366	560.194627	0.009012	0.008636
RS	19	0.246095	1.599366	589.896603	0.009490	0.009132
RS	20	0.269465	1.820499	545.732105	0.008780	0.008550
RS	21	0.294414	1.820499	574.694850	0.009246	0.009019
RS	22	0.321048	1.953438	563.788616	0.009070	0.008918
RS	23	0.349479	1.953438	593.231677	0.009544	0.009414
RS	24	0.379831	1.959875	621.572545	0.010000	0.009936
RS	25	0.412233	1.959875	652.752483	0.010501	0.010540
RS	26	0.446822	1.854614	723.214948	0.011635	0.011803
RS	27	0.483747	1.854614	756.918996	0.012177	0.012571
RS	28	0.523165	1.696325	864.046838	0.013901	0.014538
RS	29	0.565246	1.696325	899.846193	0.014477	0.015446
RS	30	0.610167	1.536014	1031.690548	0.016598	0.017930
RS	31	0.658123	1.536014	1067.468593	0.017173	0.018901
RS	32	0.709316	1.399277	1207.771986	0.019430	0.021613
RS	33	0.763966	1.399277	1239.751411	0.019945	0.022538
RS	34	0.822307	1.297559	1366.339797	0.021982	0.025049
RS	35	0.884587	1.297559	1389.838663	0.022360	0.025775
RS	36	0.951073	1.235029	1478.452776	0.023785	0.027576
RS	37	1.022048	1.235029	1489.503351	0.023963	0.027961
RS	38	1.097816	1.210627	1523.913185	0.024517	0.028690
RS	39	1.178701	1.210627	1520.864139	0.024467	0.028669
RS	40	1.265047	1.219446	1500.412640	0.024138	0.028295
RS	41	1.357224	1.219446	1484.236597	0.023878	0.027906
RS	42	1.455625	1.253122	1423.067555	0.022894	0.026718
RS	43	1.560671	1.253122	1396.160359	0.022461	0.026065
RS	44	1.672811	1.300484	1314.620300	0.021149	0.024489
RS	45	1.792523	1.300484	1279.230140	0.020580	0.023683
RS	46	1.920318	1.349954	1193.948816	0.019208	0.022063
RS	47	2.056743	1.349954	1151.431555	0.018524	0.021172
RS	48	2.202381	1.392474	1071.002175	0.017230	0.019677
RS	49	2.357853	1.392474	1022.008874	0.016442	0.018724
RS	50	2.523823	1.423125	948.317389	0.015256	0.017383
RS	51	2.701001	1.423125	893.387035	0.014373	0.016368
RS	52	2.890143	1.441191	824.811773	0.013269	0.015138
RS	53	3.092057	1.441191	764.980451	0.012307	0.014062
RS	54	3.307605	1.450158	698.765953	0.011242	0.012881
RS	55	3.537709	1.450158	636.109298	0.010234	0.011761
RS	56	3.783351	1.450158	572.868047	0.009216	0.010629
RS	57	4.045581	1.450158	510.015980	0.008205	0.009501
RS	58	4.325517	1.540348	424.730151	0.006833	0.007991
RS	59	4.624357	1.540348	373.270268	0.006005	0.007046
RS	60	4.943377	1.540348	323.757636	0.005209	0.006132
RS	61	5.283939	1.540348	276.895563	0.004455	0.005260
RS	62	5.647498	1.540348	233.291074	0.003753	0.004445
RS	63	6.035607	1.540348	840.439369	0.013521	0.016093
PA	4+25*2+4+6 0.154031577 0.041560236 6.035606619 0.331894397 0.338488104 0.391804775 0.460409665 0.596474896 0.810387595 1.068912920 1.338305649 1.599366231 1.820499034 1.953437725 1.959874814 1.854614270 1.696324750 1.536014013 1.399276997 1.297558598 1.235028611 1.210626870 1.219446232 1.253122303 1.300483938 1.349954273 1.392474195 1.423125418 1.441191050 1.450157658 1.540347593
//
IT	4242
RD	9
LK	-540564.013332
QD	-408.369016 -> -368.046276
RI	0.0432235275
TR	0.151372	0.042143
MT	6.114142
MM	C_pi: 1.169224, n_recomb: 64341.346409
RS	0	0.000000	0.345399	1219.651946	0.018956	0.001789
RS	1	0.006774	0.345399	1276.324607	0.019837	0.011757
RS	2	0.014007	0.345399	1333.810977	0.020730	0.016520
RS	3	0.021730	0.345399	1391.859018	0.021632	0.016158
RS	4	0.029977	0.345943	1447.929361	0.022504	0.016022
RS	5	0.038782	0.345943	1506.158184	0.023409	0.016489
RS	6	0.048183	0.396131	1368.313480	0.021266	0.015075
RS	7	0.058221	0.396131	1423.542233	0.022125	0.016345
RS	8	0.068939	0.458930	1278.608334	0.019872	0.015190
RS	9	0.080384	0.458930	1330.812127	0.020684	0.016524
RS	10	0.092603	0.592197	1075.001206	0.016708	0.013780
RS	11	0.105651	0.592197	1122.295377	0.017443	0.014773
RS	12	0.119582	0.808274	860.011469	0.013366	0.011596
RS	13	0.134457	0.808274	901.256896	0.014007	0.012345
RS	14	0.150339	1.074002	711.738360	0.011062	0.009972
RS	15	0.167298	1.074002	747.923942	0.011624	0.010636
RS	16	0.185405	1.355811	623.076145	0.009684	0.009052
RS	17	0.204739	1.355811	655.823969	0.010193	0.009625
RS	18	0.225383	1.635247	572.571655	0.008899	0.008541
RS	19	0.247425	1.635247	603.186761	0.009375	0.009041
RS	20	0.270960	1.877865	553.384217	0.008601	0.008393
RS	21	0.296090	1.877865	583.070743	0.009062	0.008859
RS	22	0.322922	2.027607	568.786596	0.008840	0.008710
RS	23	0.351571	2.027607	598.881533	0.009308	0.009196
RS	24	0.382162	2.037750	626.860722	0.009743	0.009694
RS	25	0.414824	2.037750	658.790571	0.010239	0.010281
RS	26	0.449700	1.922688	732.591919	0.011386	0.011548
RS	27	0.486938	1.922688	767.329629	0.011926	0.012292
RS	28	0.526698	1.748579	881.625109	0.013702	0.014298
RS	29	0.569152	1.748579	918.855469	0.014281	0.015183
RS	30	0.614482	1.573046	1061.146006	0.016492	0.017742
RS	31	0.662882	1.573046	1098.702490	0.017076	0.018693
RS	32	0.714561	1.424255	1251.532222	0.019451	0.021511
RS	33	0.769741	1.424255	1285.375096	0.019977	0.022423
RS	34	0.828659	1.314225	1424.279318	0.022136	0.025049
RS	35	0.891569	1.314225	1449.299966	0.022525	0.025771
RS	36	0.958740	1.247045	1546.891558	0.024042	0.027662
RS	37	1.030461	1.247045	1558.743816	0.024226	0.028051
RS	38	1.107041	1.221342	1596.370172	0.024811	0.028814
RS	39	1.188808	1.221342	1593.327728	0.024764	0.028803
RS	40	1.276115	1.231797	1570.103881	0.024403	0.028400
RS	41	1.369336	1.231797	1553.408454	0.024143	0.028027
RS	42	1.468872	1.269455	1485.488040	0.023088	0.026771
RS	43	1.575150	1.269455	1457.924286	0.022659	0.026142
RS	44	1.688629	1.322234	1368.497963	0.021269	0.024491
RS	45	1.809794	1.322234	1332.568382	0.020711	0.023716
RS	46	1.939167	1.377399	1240.406256	0.019279	0.022039
RS	47	2.077305	1.377399	1197.502596	0.018612	0.021182
RS	48	2.224800	1.424821	1112.073562	0.017284	0.019658
RS	49	2.382287	1.424821	1062.720257	0.016517	0.018740
RS	50	2.550442	1.458933	985.801417	0.015321	0.017394
RS	51	2.729989	1.458933	930.337706	0.014459	0.016411
RS	52	2.921698	1.478912	859.708525	0.013362	0.015192
RS	53	3.126394	1.478912	798.975692	0.012418	0.014141
RS	54	3.344957	1.488661	731.126253	0.011363	0.012976
RS	55	3.578326	1.488661	667.087366	0.010368	0.011874
RS	56	3.827503	1.488661	602.201046	0.009359	0.010756
RS	57	4.093561	1.488661	537.469999	0.008353	0.009636
RS	58	4.377641	1.590443	446.379212	0.006938	0.008079
RS	59	4.680966	1.590443	393.764135	0.006120	0.007149
RS	60	5.004839	1.590443	342.877754	0.005329	0.006244
RS	61	5.350651	1.590443	294.463059	0.004577	0.005378
RS	62	5.719890	1.590443	249.173611	0.003873	0.004563
RS	63	6.114142	1.590443	915.546027	0.014230	0.016838
PA	4+25*2+4+6 0.151372466 0.042143266 6.114141525 0.345399479 0.345942696 0.396130943 0.458930401 0.592197198 0.808274248 1.074001739 1.355811486 1.635246789 1.877865338 2.027607090 2.037750127 1.922687918 1.748579413 1.573045600 1.424255317 1.314224552 1.247044681 1.221341902 1.231797391 1.269455332 1.322233684 1.377399423 1.424821476 1.458933395 1.478912368 1.488661152 1.590442996
//
IT	4232
RD	10
LK	-540484.750249
QD	-387.002283 -> -350.004283
RI	0.0410276771
TR	0.148882	0.042706
MT	6.188544
MM	C_pi: 1.193088, n_recomb: 66476.701595
RS	0	0.000000	0.357638	1220.007886	0.018352	0.001763
RS	1	0.006794	0.357638	1277.750649	0.019221	0.011584
RS	2	0.014050	0.357638	1336.455481	0.020104	0.016322
RS	3	0.021799	0.357638	1395.882078	0.020998	0.015900
RS	4	0.030075	0.353689	1471.804426	0.022140	0.015979
RS	5	0.038913	0.353689	1532.019061	0.023046	0.016384
RS	6	0.048351	0.401458	1404.868517	0.021133	0.015090
RS	7	0.058431	0.401458	1462.203456	0.021996	0.016318
RS	8	0.069195	0.458637	1332.184096	0.020040	0.015357
RS	9	0.080691	0.458637	1386.656340	0.020859	0.016692
RS	10	0.092967	0.588906	1125.658294	0.016933	0.013973
RS	11	0.106078	0.588906	1175.125849	0.017677	0.014986
RS	12	0.120080	0.806344	897.632413	0.013503	0.011718
RS	13	0.135033	0.806344	940.726677	0.014151	0.012486
RS	14	0.151002	1.077931	738.508600	0.011109	0.010020
RS	15	0.168056	1.077931	776.181116	0.011676	0.010697
RS	16	0.186269	1.370602	642.115147	0.009659	0.009037
RS	17	0.205719	1.370602	676.044127	0.010170	0.009618
RS	18	0.226491	1.667129	585.440297	0.008807	0.008464
RS	19	0.248674	1.667129	616.975502	0.009281	0.008966
RS	20	0.272365	1.930694	561.521166	0.008447	0.008256
RS	21	0.297664	1.930694	591.931782	0.008904	0.008720
RS	22	0.324683	2.097641	574.161025	0.008637	0.008524
RS	23	0.353538	2.097641	604.895237	0.009099	0.009002
RS	24	0.384353	2.112390	632.275252	0.009511	0.009474
RS	25	0.417262	2.112390	664.924324	0.010002	0.010045
RS	26	0.452406	1.988457	741.655477	0.011157	0.011311
RS	27	0.489939	1.988457	777.377035	0.011694	0.012034
RS	28	0.530022	1.799320	898.312481	0.013513	0.014071
RS	29	0.572828	1.799320	936.914010	0.014094	0.014933
RS	30	0.618542	1.609230	1089.108627	0.016383	0.017556
RS	31	0.667363	1.609230	1128.392465	0.016974	0.018490
RS	32	0.719501	1.448911	1293.315428	0.019455	0.021401
RS	33	0.775181	1.448911	1329.000583	0.019992	0.022302
RS	34	0.834644	1.330908	1480.011132	0.022264	0.025033
RS	35	0.898147	1.330908	1506.573411	0.022663	0.025753
RS	36	0.965965	1.259221	1613.169481	0.024267	0.027728
RS	37	1.038391	1.259221	1625.878733	0.024458	0.028122
RS	38	1.115737	1.232173	1666.895321	0.025075	0.028919
RS	39	1.198339	1.232173	1663.936486	0.025030	0.028918
RS	40	1.286553	1.244074	1638.154309	0.024643	0.028492
RS	41	1.380761	1.244074	1621.026810	0.024385	0.028135
RS	42	1.481370	1.285436	1546.555470	0.023265	0.026818
RS	43	1.588814	1.285436	1518.423961	0.022841	0.026212
RS	44	1.703558	1.343332	1421.293566	0.021380	0.024495
RS	45	1.826099	1.343332	1384.905774	0.020833	0.023747
RS	46	1.956966	1.403917	1286.028660	0.019346	0.022020
RS	47	2.096724	1.403917	1242.805746	0.018695	0.021195
RS	48	2.245978	1.456006	1152.522268	0.017337	0.019645
RS	49	2.405372	1.456006	1102.861515	0.016590	0.018759
RS	50	2.575597	1.493379	1022.840948	0.015386	0.017409
RS	51	2.757387	1.493379	966.885463	0.014545	0.016456
RS	52	2.951529	1.515109	894.307745	0.013453	0.015247
RS	53	3.158862	1.515109	832.708864	0.012526	0.014221
RS	54	3.380281	1.525478	763.327383	0.011483	0.013070
RS	55	3.616745	1.525478	697.934393	0.010499	0.011985
RS	56	3.869275	1.525478	631.435367	0.009499	0.010880
RS	57	4.138963	1.525478	564.860330	0.008497	0.009768
RS	58	4.426974	1.638622	467.920913	0.007039	0.008164
RS	59	4.734554	1.638622	414.184517	0.006231	0.007248
RS	60	5.063032	1.638622	361.962883	0.005445	0.006352
RS	61	5.413829	1.638622	312.035792	0.004694	0.005491
RS	62	5.788459	1.638622	265.100494	0.003988	0.004677
RS	63	6.188544	1.638622	992.128958	0.014924	0.017569
PA	4+25*2+4+6 0.148881994 0.042705919 6.188543805 0.357638284 0.353688809 0.401458395 0.458636615 0.588905899 0.806344089 1.077930754 1.370602142 1.667129061 1.930694269 2.097640997 2.112390312 1.988457049 1.799320394 1.609229778 1.448911417 1.330908417 1.259220696 1.232173319 1.244073871 1.285436477 1.343332249 1.403917366 1.456006295 1.493379415 1.515108804 1.525477823 1.638621603
//
IT	4254
RD	11
LK	-540411.983591
QD	-367.448036 -> -333.406016
RI	0.0391392088
TR	0.146549	0.043251
MT	6.258864
MM	C_pi: 1.216033, n_recomb: 68564.462921
RS	0	0.000000	0.368610	1223.592204	0.017846	0.001739
RS	1	0.006813	0.368610	1282.413284	0.018704	0.011433
RS	2	0.014091	0.368610	1342.327169	0.019578	0.016157
RS	3	0.021864	0.368610	1403.103175	0.020464	0.015697
RS	4	0.030167	0.361540	1492.757852	0.021772	0.015916
RS	5	0.039035	0.361540	1554.840563	0.022677	0.016272
RS	6	0.048508	0.407522	1436.568198	0.020952	0.015072
RS	7	0.058626	0.407522	1495.893714	0.021817	0.016262
RS	8	0.069434	0.459228	1382.083725	0.020157	0.015496
RS	9	0.080978	0.459228	1438.745100	0.020984	0.016829
RS	10	0.093308	0.586365	1174.565703	0.017131	0.014153
RS	11	0.106479	0.586365	1226.151408	0.017883	0.015181
RS	12	0.120547	0.804537	934.669116	0.013632	0.011838
RS	13	0.135573	0.804537	979.583970	0.014287	0.012622
RS	14	0.151623	1.080876	765.268347	0.011161	0.010075
RS	15	0.168767	1.080876	804.419056	0.011732	0.010762
RS	16	0.187079	1.383069	661.401750	0.009646	0.009034
RS	17	0.206638	1.383069	696.512604	0.010159	0.009621
RS	18	0.227530	1.695524	598.627613	0.008731	0.008401
RS	19	0.249846	1.695524	631.083980	0.009204	0.008905
RS	20	0.273681	1.979494	569.962038	0.008313	0.008136
RS	21	0.299141	1.979494	601.092035	0.008767	0.008598
RS	22	0.326336	2.163946	579.746029	0.008455	0.008356
RS	23	0.355383	2.163946	611.103776	0.008913	0.008827
RS	24	0.386409	2.184098	637.683741	0.009300	0.009271
RS	25	0.419549	2.184098	671.020342	0.009787	0.009829
RS	26	0.454947	2.052149	750.318230	0.010943	0.011090
RS	27	0.492757	2.052149	786.974074	0.011478	0.011794
RS	28	0.533143	1.848707	914.063801	0.013331	0.013854
RS	29	0.576281	1.848707	953.976402	0.013914	0.014697
RS	30	0.622357	1.644644	1115.564830	0.016270	0.017373
RS	31	0.671573	1.644644	1156.522669	0.016868	0.018292
RS	32	0.724143	1.473243	1333.121751	0.019443	0.021284
RS	33	0.780293	1.473243	1370.623437	0.019990	0.022176
RS	34	0.840270	1.347557	1533.520080	0.022366	0.025003
RS	35	0.904333	1.347557	1561.638505	0.022776	0.025721
RS	36	0.972760	1.271475	1677.255816	0.024462	0.027777
RS	37	1.045850	1.271475	1690.872840	0.024661	0.028175
RS	38	1.123919	1.243034	1735.455562	0.025311	0.029008
RS	39	1.207308	1.243034	1732.653284	0.025270	0.029017
RS	40	1.296378	1.256203	1704.536386	0.024860	0.028573
RS	41	1.391516	1.256203	1687.059395	0.024605	0.028232
RS	42	1.493137	1.301012	1606.252986	0.023427	0.026861
RS	43	1.601681	1.301012	1577.636210	0.023010	0.026277
RS	44	1.717620	1.363744	1472.994146	0.021483	0.024498
RS	45	1.841459	1.363744	1436.222285	0.020947	0.023778
RS	46	1.973735	1.429487	1330.799075	0.019409	0.022005
RS	47	2.115024	1.429487	1287.317702	0.018775	0.021209
RS	48	2.265939	1.486017	1192.323651	0.017390	0.019636
RS	49	2.427136	1.486017	1142.403327	0.016662	0.018780
RS	50	2.599315	1.526463	1059.402761	0.015451	0.017428
RS	51	2.783226	1.526463	1002.994426	0.014628	0.016502
RS	52	2.979667	1.549788	928.571366	0.013543	0.015304
RS	53	3.189492	1.549788	866.140675	0.012633	0.014300
RS	54	3.413613	1.560624	795.329311	0.011600	0.013164
RS	55	3.653004	1.560624	728.610163	0.010627	0.012095
RS	56	3.908705	1.560624	660.530682	0.009634	0.011001
RS	57	4.181827	1.560624	592.146733	0.008636	0.009896
RS	58	4.473558	1.684865	489.331590	0.007137	0.008247
RS	59	4.785165	1.684865	434.505591	0.006337	0.007344
RS	60	5.118003	1.684865	380.985127	0.005557	0.006457
RS	61	5.473518	1.684865	329.584171	0.004807	0.005600
RS	62	5.853255	1.684865	281.041061	0.004099	0.004786
RS	63	6.258864	1.684865	1069.966328	0.015605	0.018284
PA	4+25*2+4+6 0.146549075 0.043250629 6.258864411 0.368610009 0.361540444 0.407522140 0.459228459 0.586365110 0.804537348 1.080875831 1.383068685 1.695523847 1.979493932 2.163946453 2.184098096 2.052149197 1.848706743 1.644644079 1.473242659 1.347557211 1.271475141 1.243033813 1.256202563 1.301011841 1.363744039 1.429486625 1.486017499 1.526462813 1.549787976 1.560624008 1.684864673
//
IT	3927
RD	12
LK	-540345.000693
QD	-349.490741 -> -318.091440
RI	0.0375105088
TR	0.144361	0.043779
MT	6.325287
MM	C_pi: 1.238083, n_recomb: 70605.040123
RS	0	0.000000	0.378371	1229.979892	0.017421	0.001720
RS	1	0.006831	0.378371	1289.895222	0.018269	0.011302
RS	2	0.014128	0.378371	1351.019709	0.019135	0.016021
RS	3	0.021924	0.378371	1413.130457	0.020015	0.015539
RS	4	0.030253	0.369365	1511.519862	0.021408	0.015840
RS	5	0.039150	0.369365	1575.363236	0.022312	0.016155
RS	6	0.048655	0.414125	1464.136684	0.020737	0.015030
RS	7	0.058810	0.414125	1525.340655	0.021604	0.016182
RS	8	0.069658	0.460503	1428.614953	0.020234	0.015611
RS	9	0.081247	0.460503	1487.388489	0.021066	0.016938
RS	10	0.093628	0.584417	1221.788894	0.017305	0.014319
RS	11	0.106854	0.584417	1275.437865	0.018064	0.015360
RS	12	0.120984	0.802819	971.096089	0.013754	0.011957
RS	13	0.136079	0.802819	1017.801249	0.014415	0.012754
RS	14	0.152205	1.082987	791.941942	0.011217	0.010134
RS	15	0.169433	1.082987	832.558675	0.011792	0.010831
RS	16	0.187837	1.393552	680.826035	0.009643	0.009039
RS	17	0.207499	1.393552	717.115283	0.010157	0.009632
RS	18	0.228504	1.720859	612.017102	0.008668	0.008350
RS	19	0.250944	1.720859	645.391942	0.009141	0.008856
RS	20	0.274916	2.024689	578.587732	0.008195	0.008030
RS	21	0.300526	2.024689	610.429457	0.008646	0.008489
RS	22	0.327885	2.226836	585.443090	0.008292	0.008203
RS	23	0.357114	2.226836	617.407499	0.008745	0.008668
RS	24	0.388338	2.253134	643.005546	0.009107	0.009085
RS	25	0.421696	2.253134	676.998227	0.009589	0.009630
RS	26	0.457332	2.113954	758.540586	0.010743	0.010883
RS	27	0.495403	2.113954	796.082582	0.011275	0.011570
RS	28	0.536074	1.896856	928.885217	0.013156	0.013646
RS	29	0.579524	1.896856	970.049939	0.013739	0.014472
RS	30	0.625941	1.679341	1140.552569	0.016154	0.017193
RS	31	0.675529	1.679341	1183.130201	0.016757	0.018098
RS	32	0.728504	1.497248	1370.997544	0.019418	0.021163
RS	33	0.785098	1.497248	1410.286598	0.019974	0.022047
RS	34	0.845558	1.364126	1584.847580	0.022447	0.024961
RS	35	0.910147	1.364126	1614.531583	0.022867	0.025679
RS	36	0.979149	1.283744	1739.174484	0.024632	0.027811
RS	37	1.052864	1.283744	1753.744840	0.024839	0.028215
RS	38	1.131615	1.253865	1802.056956	0.025523	0.029083
RS	39	1.215744	1.253865	1799.479520	0.025487	0.029103
RS	40	1.305621	1.268137	1769.257505	0.025059	0.028644
RS	41	1.401637	1.268137	1751.508036	0.024807	0.028319
RS	42	1.504212	1.316157	1664.587308	0.023576	0.026899
RS	43	1.613793	1.316157	1635.561266	0.023165	0.026336
RS	44	1.730860	1.383465	1523.602190	0.021579	0.024502
RS	45	1.855923	1.383465	1486.513782	0.021054	0.023807
RS	46	1.989529	1.454121	1374.710608	0.019470	0.021993
RS	47	2.132262	1.454121	1331.026097	0.018852	0.021225
RS	48	2.284745	1.514882	1231.462204	0.017442	0.019631
RS	49	2.447643	1.514882	1181.326257	0.016731	0.018803
RS	50	2.621669	1.558221	1095.463348	0.015515	0.017449
RS	51	2.807582	1.558221	1038.638791	0.014711	0.016549
RS	52	3.006195	1.582998	962.470374	0.013632	0.015362
RS	53	3.218375	1.582998	899.241062	0.012736	0.014378
RS	54	3.445048	1.594161	827.098605	0.011714	0.013258
RS	55	3.687205	1.594161	759.081501	0.010751	0.012202
RS	56	3.945904	1.594161	689.454007	0.009765	0.011118
RS	57	4.222274	1.594161	619.296462	0.008771	0.010021
RS	58	4.517522	1.729214	510.592044	0.007232	0.008328
RS	59	4.832938	1.729214	454.706675	0.006440	0.007437
RS	60	5.169900	1.729214	399.922222	0.005664	0.006558
RS	61	5.529879	1.729214	347.084515	0.004916	0.005706
RS	62	5.914448	1.729214	296.970606	0.004206	0.004892
RS	63	6.325287	1.729214	1148.868676	0.016272	0.018985
PA	4+25*2+4+6 0.144361148 0.043778900 6.325286533 0.378370875 0.369365150 0.414124997 0.460502906 0.584416573 0.802819054 1.082986916 1.393552074 1.720858651 2.024688629 2.226835652 2.253134339 2.113953846 1.896856025 1.679341436 1.497248381 1.364125758 1.283743957 1.253864672 1.268137120 1.316156642 1.383465196 1.454121500 1.514881846 1.558221420 1.582997740 1.594161226 1.729213593
//
IT	4479
RD	13
LK	-540283.192670
QD	-332.947707 -> -303.922223
RI	0.0360949022
TR	0.142307	0.044292
MT	6.387957
MM	C_pi: 1.259272, n_recomb: 72599.813772
RS	0	0.000000	0.387039	1238.661603	0.017061	0.001703
RS	1	0.006847	0.387039	1299.687031	0.017902	0.011189
RS	2	0.014163	0.387039	1362.026455	0.018761	0.015908
RS	3	0.021981	0.387039	1425.463247	0.019635	0.015418
RS	4	0.030333	0.377080	1528.620115	0.021055	0.015756
RS	5	0.039257	0.377080	1594.127303	0.021958	0.016039
RS	6	0.048793	0.421134	1488.159148	0.020498	0.014968
RS	7	0.058981	0.421134	1551.133845	0.021366	0.016085
RS	8	0.069867	0.462307	1472.088963	0.020277	0.015705
RS	9	0.081498	0.462307	1532.901005	0.021114	0.017025
RS	10	0.093926	0.582936	1267.427612	0.017458	0.014474
RS	11	0.107205	0.582936	1323.086794	0.018224	0.015525
RS	12	0.121393	0.801177	1006.901679	0.013869	0.012073
RS	13	0.136552	0.801177	1055.365925	0.014537	0.012882
RS	14	0.152750	1.084394	818.484069	0.011274	0.010196
RS	15	0.170056	1.084394	860.552709	0.011853	0.010901
RS	16	0.188548	1.402320	700.325512	0.009646	0.009050
RS	17	0.208306	1.402320	737.787437	0.010162	0.009648
RS	18	0.229416	1.743501	625.532185	0.008616	0.008308
RS	19	0.251973	1.743501	659.820558	0.009088	0.008815
RS	20	0.276073	2.066629	587.326070	0.008090	0.007935
RS	21	0.301824	2.066629	619.870509	0.008538	0.008393
RS	22	0.329338	2.286579	591.193285	0.008143	0.008064
RS	23	0.358736	2.286579	623.747476	0.008592	0.008523
RS	24	0.390148	2.319682	648.209723	0.008929	0.008911
RS	25	0.423710	2.319682	682.828651	0.009405	0.009446
RS	26	0.459570	2.173987	766.332502	0.010556	0.010689
RS	27	0.497885	2.173987	804.715311	0.011084	0.011361
RS	28	0.538824	1.943826	942.832724	0.012987	0.013448
RS	29	0.582566	1.943826	985.193212	0.013570	0.014258
RS	30	0.629304	1.713338	1164.159282	0.016035	0.017017
RS	31	0.679242	1.713338	1208.303105	0.016643	0.017909
RS	32	0.732599	1.520906	1407.044337	0.019381	0.021038
RS	33	0.789610	1.520906	1448.089381	0.019946	0.021916
RS	34	0.850524	1.380562	1634.093027	0.022508	0.024910
RS	35	0.915609	1.380562	1665.347546	0.022939	0.025628
RS	36	0.985151	1.295966	1799.004519	0.024780	0.027832
RS	37	1.059455	1.295966	1814.568559	0.024994	0.028242
RS	38	1.138847	1.264605	1866.768767	0.025713	0.029146
RS	39	1.223674	1.264605	1864.478577	0.025682	0.029176
RS	40	1.314310	1.279834	1832.373220	0.025239	0.028707
RS	41	1.411153	1.279834	1814.422006	0.024992	0.028397
RS	42	1.514626	1.330848	1721.605567	0.023714	0.026934
RS	43	1.625185	1.330848	1692.239354	0.023309	0.026391
RS	44	1.743314	1.402490	1573.157415	0.021669	0.024507
RS	45	1.869531	1.402490	1535.812836	0.021155	0.023836
RS	46	2.004391	1.477832	1417.789582	0.019529	0.021983
RS	47	2.148485	1.477832	1373.951152	0.018925	0.021241
RS	48	2.302446	1.542622	1269.951071	0.017492	0.019629
RS	49	2.466949	1.542622	1219.638869	0.016799	0.018827
RS	50	2.642717	1.588690	1131.024722	0.015579	0.017473
RS	51	2.830519	1.588690	1073.817445	0.014791	0.016596
RS	52	3.031181	1.614784	995.997972	0.013719	0.015420
RS	53	3.245583	1.614784	932.001292	0.012838	0.014456
RS	54	3.474666	1.626144	858.623838	0.011827	0.013350
RS	55	3.719434	1.626144	789.335669	0.010872	0.012307
RS	56	3.980963	1.626144	718.191214	0.009892	0.011233
RS	57	4.260399	1.626144	646.294037	0.008902	0.010142
RS	58	4.558970	1.771708	531.696405	0.007324	0.008407
RS	59	4.877984	1.771708	474.779468	0.006540	0.007527
RS	60	5.218842	1.771708	418.763337	0.005768	0.006656
RS	61	5.583040	1.771708	364.523617	0.005021	0.005807
RS	62	5.972176	1.771708	312.873918	0.004310	0.004995
RS	63	6.387957	1.771708	1228.690010	0.016924	0.019671
PA	4+25*2+4+6 0.142307335 0.044292216 6.387957225 0.387038584 0.377080218 0.421134004 0.462306796 0.582935852 0.801176783 1.084393613 1.402320450 1.743500621 2.066629085 2.286579435 2.319682398 2.173986994 1.943826491 1.713338229 1.520906332 1.380561729 1.295966493 1.264605154 1.279834338 1.330847953 1.402489598 1.477831947 1.542622328 1.588689611 1.614783721 1.626144000 1.771708080
//
IT	3922
RD	14
LK	-540226.037084
QD	-317.662337 -> -290.777868
RI	0.0348599963
TR	0.140376	0.044791
MT	6.447135
MM	C_pi: 1.279638, n_recomb: 74549.319568
RS	0	0.000000	0.394704	1249.280183	0.016758	0.001688
RS	1	0.006863	0.394704	1311.431711	0.017591	0.011090
RS	2	0.014196	0.394704	1374.992579	0.018444	0.015815
RS	3	0.022033	0.394704	1439.751122	0.019313	0.015326
RS	4	0.030408	0.384626	1544.444935	0.020717	0.015667
RS	5	0.039358	0.384626	1611.528470	0.021617	0.015925
RS	6	0.048921	0.428447	1509.115106	0.020243	0.014890
RS	7	0.059142	0.428447	1573.756979	0.021110	0.015975
RS	8	0.070063	0.464520	1512.776730	0.020292	0.015780
RS	9	0.081734	0.464520	1575.556138	0.021134	0.017092
RS	10	0.094206	0.581826	1311.560166	0.017593	0.014619
RS	11	0.107534	0.581826	1369.177749	0.018366	0.015677
RS	12	0.121776	0.799577	1042.098781	0.013979	0.012186
RS	13	0.136996	0.799577	1092.290695	0.014652	0.013005
RS	14	0.153260	1.085201	844.851280	0.011333	0.010262
RS	15	0.170641	1.085201	888.355857	0.011916	0.010973
RS	16	0.189214	1.409593	719.846260	0.009656	0.009068
RS	17	0.209062	1.409593	758.473154	0.010174	0.009670
RS	18	0.230272	1.763723	639.120819	0.008573	0.008273
RS	19	0.252938	1.763723	674.316310	0.009045	0.008782
RS	20	0.277159	2.105586	596.125183	0.007996	0.007850
RS	21	0.303042	2.105586	629.362439	0.008442	0.008306
RS	22	0.330702	2.343427	596.943326	0.008007	0.007936
RS	23	0.360260	2.343427	630.070132	0.008452	0.008390
RS	24	0.391846	2.383899	653.269688	0.008763	0.008750
RS	25	0.425600	2.383899	688.486280	0.009235	0.009275
RS	26	0.461670	2.232357	773.696796	0.010378	0.010506
RS	27	0.500216	2.232357	812.877209	0.010904	0.011163
RS	28	0.541407	1.989695	955.937777	0.012823	0.013258
RS	29	0.585425	1.989695	999.439482	0.013406	0.014053
RS	30	0.632464	1.746663	1186.447245	0.015915	0.016844
RS	31	0.682731	1.746663	1232.103840	0.016527	0.017725
RS	32	0.736448	1.544209	1441.336749	0.019334	0.020911
RS	33	0.793851	1.544209	1484.103979	0.019908	0.021783
RS	34	0.855193	1.396841	1681.317210	0.022553	0.024851
RS	35	0.920745	1.396841	1714.142782	0.022993	0.025570
RS	36	0.990796	1.308106	1856.792310	0.024907	0.027842
RS	37	1.065654	1.308106	1873.385041	0.025129	0.028258
RS	38	1.145650	1.275225	1929.615699	0.025884	0.029199
RS	39	1.231135	1.275225	1927.669988	0.025858	0.029239
RS	40	1.322487	1.291278	1893.897570	0.025405	0.028763
RS	41	1.420109	1.291278	1875.809974	0.025162	0.028467
RS	42	1.524430	1.345087	1777.316354	0.023841	0.026966
RS	43	1.635910	1.345087	1747.673300	0.023443	0.026442
RS	44	1.755040	1.420842	1621.655565	0.021753	0.024512
RS	45	1.882346	1.420842	1584.110370	0.021249	0.023863
RS	46	2.018389	1.500657	1460.025015	0.019585	0.021976
RS	47	2.163768	1.500657	1416.077991	0.018995	0.021258
RS	48	2.319124	1.569293	1307.770106	0.017542	0.019630
RS	49	2.485142	1.569293	1257.318724	0.016866	0.018852
RS	50	2.662553	1.617934	1166.060486	0.015641	0.017498
RS	51	2.852139	1.617934	1108.503067	0.014869	0.016644
RS	52	3.054736	1.645224	1029.123618	0.013805	0.015478
RS	53	3.271236	1.645224	964.390991	0.012936	0.014532
RS	54	3.502595	1.656662	889.872441	0.011937	0.013441
RS	55	3.749831	1.656662	819.341192	0.010991	0.012410
RS	56	4.014034	1.656662	746.711799	0.010016	0.011345
RS	57	4.296368	1.656662	673.109877	0.009029	0.010260
RS	58	4.598078	1.812435	552.625535	0.007413	0.008484
RS	59	4.920494	1.812435	494.704644	0.006636	0.007615
RS	60	5.265036	1.812435	437.488727	0.005868	0.006751
RS	61	5.633224	1.812435	381.881267	0.005123	0.005906
RS	62	6.026679	1.812435	328.730463	0.004410	0.005094
RS	63	6.447135	1.812435	1309.272312	0.017562	0.020343
PA	4+25*2+4+6 0.140375824 0.044791265 6.447135211 0.394704419 0.384626310 0.428446787 0.464519844 0.581826492 0.799577219 1.085200515 1.409592997 1.763723181 2.105585718 2.343426854 2.383898764 2.232357476 1.989694969 1.746662979 1.544209251 1.396840578 1.308105797 1.275225379 1.291278170 1.345087057 1.420841686 1.500657405 1.569293343 1.617933926 1.645223692 1.656662037 1.812434876
//
IT	4260
RD	15
LK	-540173.080239
QD	-303.503270 -> -278.556818
RI	0.0337719490
TR	0.138557	0.045277
MT	6.503017
MM	C_pi: 1.299232, n_recomb: 76455.379093
RS	0	0.000000	0.401505	1261.406472	0.016499	0.001676
RS	1	0.006877	0.401505	1324.695214	0.017326	0.011005
RS	2	0.014227	0.401505	1389.481014	0.018174	0.015739
RS	3	0.022083	0.401505	1455.556122	0.019038	0.015258
RS	4	0.030479	0.391969	1559.292473	0.020395	0.015575
RS	5	0.039452	0.391969	1627.874399	0.021292	0.015814
RS	6	0.049042	0.435988	1527.431824	0.019978	0.014801
RS	7	0.059292	0.435988	1593.643002	0.020844	0.015855
RS	8	0.070247	0.467059	1550.922525	0.020285	0.015840
RS	9	0.081955	0.467059	1615.601452	0.021131	0.017143
RS	10	0.094468	0.581028	1354.258611	0.017713	0.014753
RS	11	0.107842	0.581028	1413.784765	0.018492	0.015818
RS	12	0.122135	0.798026	1076.687952	0.014083	0.012297
RS	13	0.137412	0.798026	1128.576258	0.014761	0.013124
RS	14	0.153739	1.085511	871.019215	0.011393	0.010328
RS	15	0.171189	1.085511	915.943004	0.011980	0.011046
RS	16	0.189839	1.415584	739.350924	0.009670	0.009089
RS	17	0.209772	1.415584	779.133973	0.010191	0.009696
RS	18	0.231075	1.781822	652.739899	0.008538	0.008245
RS	19	0.253843	1.781822	688.835067	0.009010	0.008755
RS	20	0.278178	2.141852	604.947442	0.007912	0.007773
RS	21	0.304186	2.141852	638.867282	0.008356	0.008228
RS	22	0.331982	2.397589	602.673219	0.007883	0.007818
RS	23	0.361690	2.397589	636.356423	0.008323	0.008267
RS	24	0.393441	2.445923	658.186635	0.008609	0.008600
RS	25	0.427376	2.445923	693.974537	0.009077	0.009116
RS	26	0.463644	2.289149	780.667955	0.010211	0.010333
RS	27	0.502406	2.289149	820.606084	0.010733	0.010977
RS	28	0.543835	2.034509	968.271270	0.012665	0.013076
RS	29	0.588112	2.034509	1012.862973	0.013248	0.013858
RS	30	0.635435	1.779332	1207.519071	0.015794	0.016675
RS	31	0.686011	1.779332	1254.636921	0.016410	0.017545
RS	32	0.740066	1.567141	1474.001547	0.019279	0.020782
RS	33	0.797839	1.567141	1518.456490	0.019861	0.021649
RS	34	0.859584	1.412929	1726.649186	0.022584	0.024786
RS	35	0.925576	1.412929	1761.043066	0.023034	0.025505
RS	36	0.996107	1.320124	1912.652448	0.025017	0.027843
RS	37	1.071487	1.320124	1930.304090	0.025247	0.028265
RS	38	1.152052	1.285692	1990.696053	0.026037	0.029242
RS	39	1.238157	1.285692	1989.146477	0.026017	0.029292
RS	40	1.330184	1.302449	1953.913705	0.025556	0.028812
RS	41	1.428540	1.302449	1935.748945	0.025319	0.028530
RS	42	1.533660	1.358874	1831.785473	0.023959	0.026995
RS	43	1.646009	1.358874	1801.922811	0.023568	0.026488
RS	44	1.766084	1.438536	1669.150996	0.021832	0.024517
RS	45	1.894417	1.438536	1631.454716	0.021339	0.023889
RS	46	2.031576	1.522629	1501.455435	0.019638	0.021970
RS	47	2.178167	1.522629	1457.440240	0.019063	0.021275
RS	48	2.334840	1.594936	1344.947119	0.017591	0.019633
RS	49	2.502287	1.594936	1294.389578	0.016930	0.018877
RS	50	2.681250	1.646008	1200.585825	0.015703	0.017525
RS	51	2.872520	1.646008	1142.708055	0.014946	0.016691
RS	52	3.076944	1.674382	1061.853873	0.013889	0.015536
RS	53	3.295427	1.674382	996.414722	0.013033	0.014607
RS	54	3.528935	1.685792	920.843797	0.012044	0.013531
RS	55	3.778502	1.685792	849.096271	0.011106	0.012511
RS	56	4.045232	1.685792	775.012610	0.010137	0.011455
RS	57	4.330305	1.685792	699.739410	0.009152	0.010375
RS	58	4.634983	1.851467	573.381094	0.007500	0.008560
RS	59	4.960614	1.851467	514.481771	0.006729	0.007700
RS	60	5.308639	1.851467	456.095685	0.005966	0.006843
RS	61	5.680599	1.851467	399.152496	0.005221	0.006002
RS	62	6.078138	1.851467	344.533197	0.004506	0.005190
RS	63	6.503017	1.851467	1390.517937	0.018187	0.021001
PA	4+25*2+4+6 0.138556902 0.045276885 6.503017093 0.401504719 0.391969169 0.435987884 0.467059123 0.581027891 0.798026221 1.085511252 1.415584173 1.781821689 2.141852481 2.397588832 2.445923382 2.289149132 2.034508722 1.779331621 1.567140974 1.412928724 1.320124278 1.285692476 1.302448733 1.358873681 1.438536218 1.522628957 1.594935997 1.646008484 1.674382128 1.685791739 1.851467352
//
IT	4663
RD	16
LK	-540123.927422
QD	-290.354225 -> -267.167730
RI	0.0328099504
TR	0.136840	0.045749
MT	6.555906
MM	C_pi: 1.318100, n_recomb: 78318.734527
RS	0	0.000000	0.407529	1274.780983	0.016277	0.001665
RS	1	0.006891	0.407529	1339.216104	0.017100	0.010930
RS	2	0.014256	0.407529	1405.229595	0.017942	0.015675
RS	3	0.022129	0.407529	1472.616731	0.018803	0.015209
RS	4	0.030545	0.399069	1573.435335	0.020090	0.015485
RS	5	0.039540	0.399069	1643.446770	0.020984	0.015709
RS	6	0.049155	0.443693	1543.463539	0.019707	0.014703
RS	7	0.059433	0.443693	1611.151264	0.020572	0.015729
RS	8	0.070419	0.469858	1586.724011	0.020260	0.015887
RS	9	0.082162	0.469858	1653.236814	0.021109	0.017180
RS	10	0.094714	0.580485	1395.584390	0.017819	0.014879
RS	11	0.108131	0.580485	1456.970659	0.018603	0.015948
RS	12	0.122473	0.796525	1110.658189	0.014181	0.012404
RS	13	0.137803	0.796525	1164.211269	0.014865	0.013239
RS	14	0.154189	1.085405	896.960149	0.011453	0.010396
RS	15	0.171705	1.085405	943.285462	0.012044	0.011119
RS	16	0.190427	1.420463	758.803904	0.009689	0.009114
RS	17	0.210439	1.420463	799.733137	0.010211	0.009725
RS	18	0.231831	1.798023	666.354992	0.008508	0.008223
RS	19	0.254696	1.798023	703.341544	0.008981	0.008734
RS	20	0.279137	2.175666	613.760073	0.007837	0.007704
RS	21	0.305262	2.175666	648.351863	0.008278	0.008157
RS	22	0.333187	2.449275	608.353677	0.007768	0.007709
RS	23	0.363037	2.449275	642.577278	0.008205	0.008154
RS	24	0.394943	2.505902	662.948608	0.008465	0.008459
RS	25	0.429048	2.505902	699.282791	0.008929	0.008967
RS	26	0.465503	2.344459	787.259141	0.010052	0.010169
RS	27	0.504470	2.344459	827.917331	0.010571	0.010802
RS	28	0.546122	2.078328	979.875389	0.012511	0.012901
RS	29	0.590644	2.078328	1025.508159	0.013094	0.013671
RS	30	0.638234	1.811373	1227.442385	0.015672	0.016510
RS	31	0.689103	1.811373	1275.971028	0.016292	0.017371
RS	32	0.743477	1.589709	1505.117395	0.019218	0.020653
RS	33	0.801599	1.589709	1551.224385	0.019807	0.021515
RS	34	0.863725	1.428818	1770.163593	0.022602	0.024715
RS	35	0.930132	1.428818	1806.119655	0.023061	0.025435
RS	36	1.001115	1.332010	1966.642187	0.025111	0.027836
RS	37	1.076989	1.332010	1985.378479	0.025350	0.028263
RS	38	1.158092	1.296000	2050.047686	0.026176	0.029277
RS	39	1.244783	1.296000	2048.941237	0.026162	0.029337
RS	40	1.337447	1.313354	2012.441983	0.025696	0.028855
RS	41	1.436497	1.313354	1994.254901	0.025463	0.028586
RS	42	1.542372	1.372231	1885.025725	0.024069	0.027021
RS	43	1.655542	1.372231	1854.996219	0.023685	0.026532
RS	44	1.776511	1.455616	1715.645066	0.021906	0.024522
RS	45	1.905815	1.455616	1677.843580	0.021423	0.023914
RS	46	2.044029	1.543804	1542.074659	0.019690	0.021966
RS	47	2.191767	1.543804	1498.028978	0.019127	0.021293
RS	48	2.349685	1.619626	1381.465209	0.017639	0.019637
RS	49	2.518485	1.619626	1330.833456	0.016993	0.018903
RS	50	2.698916	1.673000	1234.579997	0.015764	0.017552
RS	51	2.891780	1.673000	1176.411479	0.015021	0.016738
RS	52	3.097933	1.702357	1094.164606	0.013971	0.015594
RS	53	3.318292	1.702357	1028.049001	0.013126	0.014681
RS	54	3.553836	1.713641	951.512407	0.012149	0.013619
RS	55	3.805609	1.713641	878.576709	0.011218	0.012610
RS	56	4.074732	1.713641	803.070577	0.010254	0.011561
RS	57	4.362399	1.713641	726.160559	0.009272	0.010487
RS	58	4.669888	1.888921	593.948691	0.007584	0.008634
RS	59	4.998565	1.888921	534.096678	0.006820	0.007783
RS	60	5.349890	1.888921	474.569967	0.006059	0.006932
RS	61	5.725424	1.888921	416.322845	0.005316	0.006094
RS	62	6.126835	1.888921	360.267447	0.004600	0.005283
RS	63	6.555906	1.888921	1472.306608	0.018799	0.021645
PA	4+25*2+4+6 0.136839891 0.045749224 6.555905706 0.407528768 0.399068960 0.443693313 0.469858157 0.580484862 0.796525416 1.085404624 1.420463096 1.798022601 2.175666046 2.449275449 2.505901748 2.344458586 2.078327767 1.811372965 1.589708559 1.428818304 1.332010201 1.296000260 1.313354475 1.372231083 1.455615625 1.543804091 1.619625673 1.672999654 1.702356535 1.713641259 1.888921425
//
IT	4870
RD	17
LK	-540078.228961
QD	-278.116684 -> -256.533182
RI	0.0319515829
TR	0.135216	0.046209
MT	6.606011
MM	C_pi: 1.336291, n_recomb: 80140.888358
RS	0	0.000000	0.412896	1289.080116	0.016085	0.001656
RS	1	0.006903	0.412896	1354.665147	0.016904	0.010865
RS	2	0.014283	0.412896	1421.904636	0.017743	0.015623
RS	3	0.022173	0.412896	1490.596173	0.018600	0.015176
RS	4	0.030607	0.405919	1587.021150	0.019803	0.015396
RS	5	0.039623	0.405919	1658.400442	0.020694	0.015609
RS	6	0.049262	0.451518	1557.516354	0.019435	0.014598
RS	7	0.059566	0.451518	1626.593584	0.020297	0.015598
RS	8	0.070582	0.472859	1620.400271	0.020219	0.015922
RS	9	0.082357	0.472859	1688.684636	0.021071	0.017205
RS	10	0.094946	0.580154	1435.613845	0.017914	0.014996
RS	11	0.108404	0.580154	1498.813921	0.018702	0.016068
RS	12	0.122791	0.795069	1144.028753	0.014275	0.012508
RS	13	0.138171	0.795069	1199.215833	0.014964	0.013349
RS	14	0.154613	1.084950	922.661916	0.011513	0.010464
RS	15	0.172190	1.084950	970.370835	0.012108	0.011191
RS	16	0.190981	1.424385	778.181605	0.009710	0.009142
RS	17	0.211068	1.424385	820.246438	0.010235	0.009757
RS	18	0.232542	1.812548	679.939364	0.008484	0.008206
RS	19	0.255499	1.812548	717.808458	0.008957	0.008718
RS	20	0.280041	2.207248	622.543513	0.007768	0.007641
RS	21	0.306276	2.207248	657.796693	0.008208	0.008093
RS	22	0.334323	2.498636	613.981023	0.007661	0.007607
RS	23	0.364306	2.498636	648.730171	0.008095	0.008049
RS	24	0.396359	2.563941	667.563880	0.008330	0.008327
RS	25	0.430625	2.563941	704.421297	0.008790	0.008827
RS	26	0.467256	2.398363	793.499029	0.009901	0.010013
RS	27	0.506416	2.398363	834.842365	0.010417	0.010636
RS	28	0.548279	2.121191	990.810862	0.012363	0.012734
RS	29	0.593032	2.121191	1037.438777	0.012945	0.013491
RS	30	0.640875	1.842799	1246.307678	0.015551	0.016349
RS	31	0.692020	1.842799	1296.198660	0.016174	0.017200
RS	32	0.746697	1.611910	1534.789042	0.019151	0.020523
RS	33	0.805148	1.611910	1582.512281	0.019747	0.021381
RS	34	0.867633	1.444491	1811.972761	0.022610	0.024640
RS	35	0.934433	1.444491	1849.482291	0.023078	0.025361
RS	36	1.005844	1.343743	2018.862632	0.025191	0.027822
RS	37	1.082185	1.343743	2038.705088	0.025439	0.028255
RS	38	1.163796	1.306133	2107.754978	0.026301	0.029306
RS	39	1.251040	1.306133	2107.133678	0.026293	0.029375
RS	40	1.344308	1.323990	2069.551387	0.025824	0.028894
RS	41	1.444014	1.323990	2051.391471	0.025597	0.028638
RS	42	1.550604	1.385170	1937.088495	0.024171	0.027045
RS	43	1.664551	1.385170	1906.939894	0.023795	0.026572
RS	44	1.786365	1.472104	1761.177759	0.021976	0.024527
RS	45	1.916589	1.472104	1723.312247	0.021504	0.023939
RS	46	2.055802	1.564220	1581.909922	0.019739	0.021963
RS	47	2.204625	1.564220	1537.867660	0.019190	0.021311
RS	48	2.363723	1.643411	1417.341437	0.017686	0.019643
RS	49	2.533803	1.643411	1366.664522	0.017053	0.018929
RS	50	2.715625	1.698968	1268.050035	0.015823	0.017580
RS	51	2.909999	1.698968	1209.618490	0.015094	0.016784
RS	52	3.117791	1.729216	1126.056425	0.014051	0.015651
RS	53	3.339928	1.729216	1059.293143	0.013218	0.014753
RS	54	3.577399	1.740291	981.872453	0.012252	0.013705
RS	55	3.831265	1.740291	907.776267	0.011327	0.012706
RS	56	4.102655	1.740291	830.878894	0.010368	0.011665
RS	57	4.392781	1.740291	752.365876	0.009388	0.010595
RS	58	4.702936	1.924881	614.326408	0.007666	0.008706
RS	59	5.034501	1.924881	553.546245	0.006907	0.007864
RS	60	5.388956	1.924881	492.907071	0.006151	0.007019
RS	61	5.767880	1.924881	433.386386	0.005408	0.006184
RS	62	6.172963	1.924881	375.925953	0.004691	0.005374
RS	63	6.606011	1.924881	1554.549744	0.019398	0.022276
PA	4+25*2+4+6 0.135216430 0.046208778 6.606010828 0.412895632 0.405918672 0.451517574 0.472859475 0.580154366 0.795069213 1.084950205 1.424384834 1.812548062 2.207247746 2.498635808 2.563940775 2.398362692 2.121191409 1.842798915 1.611909804 1.444491243 1.343742728 1.306132678 1.323989558 1.385169820 1.472103772 1.564220285 1.643410704 1.698967561 1.729215818 1.740291168 1.924881400
//
IT	4019
RD	18
LK	-540035.678497
QD	-266.703626 -> -246.584053
RI	0.0311812226
TR	0.133678	0.046656
MT	6.653588
MM	C_pi: 1.353851, n_recomb: 81922.881681
RS	0	0.000000	0.417694	1304.082142	0.015918	0.001648
RS	1	0.006915	0.417694	1370.817037	0.016733	0.010808
RS	2	0.014309	0.417694	1439.278080	0.017569	0.015579
RS	3	0.022214	0.417694	1509.264596	0.018423	0.015154
RS	4	0.030665	0.412498	1600.224481	0.019533	0.015309
RS	5	0.039702	0.412498	1672.917560	0.020421	0.015515
RS	6	0.049362	0.459424	1569.840081	0.019162	0.014488
RS	7	0.059691	0.459424	1640.224934	0.020022	0.015464
RS	8	0.070735	0.476024	1652.110529	0.020167	0.015947
RS	9	0.082542	0.476024	1722.106495	0.021021	0.017220
RS	10	0.095165	0.580004	1474.402962	0.017997	0.015105
RS	11	0.108662	0.580004	1539.372141	0.018791	0.016180
RS	12	0.123091	0.793668	1176.790176	0.014365	0.012609
RS	13	0.138519	0.793668	1233.580508	0.015058	0.013456
RS	14	0.155014	1.084214	948.104434	0.011573	0.010532
RS	15	0.172649	1.084214	997.178548	0.012172	0.011264
RS	16	0.191503	1.427485	797.459584	0.009734	0.009173
RS	17	0.211662	1.427485	840.648769	0.010261	0.009790
RS	18	0.233215	1.825582	693.472163	0.008465	0.008192
RS	19	0.256258	1.825582	732.214583	0.008938	0.008705
RS	20	0.280894	2.236793	631.280211	0.007706	0.007583
RS	21	0.307235	2.236793	667.184252	0.008144	0.008035
RS	22	0.335397	2.545850	619.540172	0.007562	0.007513
RS	23	0.365506	2.545850	654.800507	0.007993	0.007950
RS	24	0.397698	2.620160	672.033050	0.008203	0.008203
RS	25	0.432115	2.620160	709.392130	0.008659	0.008696
RS	26	0.468913	2.450938	799.409620	0.009758	0.009866
RS	27	0.508256	2.450938	841.405523	0.010271	0.010478
RS	28	0.550319	2.163143	1001.126622	0.012220	0.012573
RS	29	0.595291	2.163143	1048.706366	0.012801	0.013320
RS	30	0.643373	1.873635	1264.185131	0.015431	0.016192
RS	31	0.694780	1.873635	1315.391710	0.016056	0.017035
RS	32	0.749743	1.633748	1563.106384	0.019080	0.020394
RS	33	0.808506	1.633748	1612.409871	0.019682	0.021248
RS	34	0.871332	1.459946	1852.161412	0.022609	0.024562
RS	35	0.938504	1.459946	1891.213437	0.023085	0.025285
RS	36	1.010320	1.355317	2069.387810	0.025260	0.027802
RS	37	1.087103	1.355317	2090.354277	0.025516	0.028242
RS	38	1.169196	1.316090	2163.874298	0.026414	0.029328
RS	39	1.256966	1.316090	2163.776087	0.026412	0.029407
RS	40	1.350806	1.334365	2125.283087	0.025942	0.028928
RS	41	1.451135	1.334365	2107.195740	0.025722	0.028684
RS	42	1.558402	1.397713	1988.004091	0.024267	0.027067
RS	43	1.673087	1.397713	1957.780141	0.023898	0.026610
RS	44	1.795703	1.488038	1805.769594	0.022042	0.024532
RS	45	1.926798	1.488038	1767.877682	0.021580	0.023962
RS	46	2.066959	1.583929	1620.970677	0.019787	0.021962
RS	47	2.216812	1.583929	1576.963187	0.019249	0.021328
RS	48	2.377029	1.666356	1452.576008	0.017731	0.019649
RS	49	2.548325	1.666356	1401.881501	0.017112	0.018955
RS	50	2.731467	1.723988	1300.990577	0.015881	0.017608
RS	51	2.927275	1.723988	1242.322948	0.015165	0.016829
RS	52	3.136622	1.755046	1157.518795	0.014129	0.015708
RS	53	3.360448	1.755046	1090.136563	0.013307	0.014824
RS	54	3.599751	1.765836	1011.910711	0.012352	0.013790
RS	55	3.855603	1.765836	936.682170	0.011434	0.012800
RS	56	4.129149	1.765836	858.425078	0.010478	0.011766
RS	57	4.421611	1.765836	778.343065	0.009501	0.010701
RS	58	4.734298	1.959452	634.507308	0.007745	0.008776
RS	59	5.068609	1.959452	572.823228	0.006992	0.007943
RS	60	5.426038	1.959452	511.099218	0.006239	0.007103
RS	61	5.808185	1.959452	450.334694	0.005497	0.006271
RS	62	6.216760	1.959452	391.499649	0.004779	0.005462
RS	63	6.653588	1.959452	1637.157295	0.019984	0.022895
PA	4+25*2+4+6 0.133678092 0.046655628 6.653588298 0.417693695 0.412498065 0.459424265 0.476024270 0.580003875 0.793667991 1.084213506 1.427484701 1.825581559 2.236793462 2.545850288 2.620159996 2.450937579 2.163142844 1.873634782 1.633747792 1.459946248 1.355317172 1.316090206 1.334364793 1.397713383 1.488037772 1.583929375 1.666356447 1.723987642 1.755045807 1.765835994 1.959451605
//
IT	4906
RD	19
LK	-539996.004958
QD	-256.039637 -> -237.260215
RI	0.0304852926
TR	0.132219	0.047091
MT	6.698742
MM	C_pi: 1.370806, n_recomb: 83665.989844
RS	0	0.000000	0.422005	1319.587393	0.015772	0.001642
RS	1	0.006927	0.422005	1387.468004	0.016583	0.010757
RS	2	0.014333	0.422005	1457.142717	0.017416	0.015542
RS	3	0.022253	0.422005	1528.412126	0.018268	0.015142
RS	4	0.030721	0.418802	1613.145217	0.019281	0.015227
RS	5	0.039775	0.418802	1687.103587	0.020165	0.015427
RS	6	0.049457	0.467381	1580.656692	0.018892	0.014375
RS	7	0.059810	0.467381	1652.272169	0.019748	0.015328
RS	8	0.070879	0.479315	1682.016880	0.020104	0.015963
RS	9	0.082716	0.479315	1753.666753	0.020960	0.017225
RS	10	0.095372	0.580004	1512.007935	0.018072	0.015208
RS	11	0.108905	0.580004	1578.702849	0.018869	0.016284
RS	12	0.123375	0.792321	1208.944655	0.014450	0.012707
RS	13	0.138847	0.792321	1267.307627	0.015147	0.013559
RS	14	0.155391	1.083239	973.276303	0.011633	0.010599
RS	15	0.173082	1.083239	1023.696801	0.012236	0.011335
RS	16	0.191997	1.429862	816.623573	0.009761	0.009205
RS	17	0.212223	1.429862	860.925378	0.010290	0.009826
RS	18	0.233850	1.837271	706.938057	0.008450	0.008182
RS	19	0.256974	1.837271	746.544211	0.008923	0.008696
RS	20	0.281701	2.264456	639.959020	0.007649	0.007531
RS	21	0.308140	2.264456	676.503439	0.008086	0.007981
RS	22	0.336411	2.591031	625.028029	0.007471	0.007424
RS	23	0.366640	2.591031	660.785894	0.007898	0.007859
RS	24	0.398963	2.674643	676.359828	0.008084	0.008086
RS	25	0.433524	2.674643	714.200264	0.008536	0.008572
RS	26	0.470480	2.502220	805.016275	0.009622	0.009725
RS	27	0.509995	2.502220	847.634296	0.010131	0.010328
RS	28	0.552248	2.204209	1010.865670	0.012082	0.012418
RS	29	0.597427	2.204209	1059.356146	0.012662	0.013155
RS	30	0.645736	1.903882	1281.143855	0.015313	0.016039
RS	31	0.697391	1.903882	1333.620870	0.015940	0.016874
RS	32	0.752624	1.655212	1590.153234	0.019006	0.020266
RS	33	0.811682	1.655212	1641.000841	0.019614	0.021116
RS	34	0.874832	1.475163	1890.819837	0.022600	0.024481
RS	35	0.942355	1.475163	1931.401142	0.023085	0.025205
RS	36	1.014556	1.366710	2118.302087	0.025319	0.027777
RS	37	1.091758	1.366710	2140.406540	0.025583	0.028223
RS	38	1.174308	1.325853	2218.474766	0.026516	0.029345
RS	39	1.262575	1.325853	2218.933055	0.026521	0.029433
RS	40	1.356957	1.344467	2179.693183	0.026052	0.028958
RS	41	1.457876	1.344467	2161.718986	0.025837	0.028726
RS	42	1.565785	1.409861	2037.812549	0.024357	0.027088
RS	43	1.681169	1.409861	2007.552662	0.023995	0.026645
RS	44	1.804546	1.503429	1849.447758	0.022105	0.024537
RS	45	1.936468	1.503429	1811.563485	0.021652	0.023984
RS	46	2.077528	1.602952	1659.275025	0.019832	0.021961
RS	47	2.228359	1.602952	1615.330810	0.019307	0.021345
RS	48	2.389637	1.688489	1487.181052	0.017775	0.019657
RS	49	2.562087	1.688489	1436.494175	0.017169	0.018980
RS	50	2.746482	1.748095	1333.405687	0.015937	0.017636
RS	51	2.943649	1.748095	1274.527403	0.015234	0.016874
RS	52	3.154473	1.779889	1188.550430	0.014206	0.015763
RS	53	3.379901	1.779889	1120.577000	0.013393	0.014892
RS	54	3.620943	1.790325	1041.621823	0.012450	0.013873
RS	55	3.878682	1.790325	965.288611	0.011537	0.012892
RS	56	4.154273	1.790325	885.702816	0.010586	0.011864
RS	57	4.448954	1.790325	804.085289	0.009611	0.010803
RS	58	4.764046	1.992687	654.488637	0.007823	0.008845
RS	59	5.100964	1.992687	591.924122	0.007075	0.008019
RS	60	5.461220	1.992687	529.142009	0.006324	0.007185
RS	61	5.846429	1.992687	467.162436	0.005584	0.006356
RS	62	6.258320	1.992687	406.982321	0.004864	0.005547
RS	63	6.698742	1.992687	1720.057559	0.020559	0.023500
PA	4+25*2+4+6 0.132219372 0.047090627 6.698741853 0.422004770 0.418802317 0.467381126 0.479315114 0.580003875 0.792321465 1.083239491 1.429861628 1.837270702 2.264456443 2.591031303 2.674643380 2.502220052 2.204208635 1.903882365 1.655212452 1.475162840 1.366709542 1.325852854 1.344466927 1.409860679 1.503428657 1.602951860 1.688489491 1.748095414 1.779888952 1.790325194 1.992687106
//
IT	4780
RD	20
LK	-539958.966012
QD	-246.057893 -> -228.508044
RI	0.0298556495
TR	0.130833	0.047514
MT	6.741698
MM	C_pi: 1.387191, n_recomb: 85370.758530
RS	0	0.000000	0.425876	1335.498598	0.015644	0.001636
RS	1	0.006937	0.425876	1404.519687	0.016452	0.010712
RS	2	0.014356	0.425876	1475.399509	0.017282	0.015512
RS	3	0.022289	0.425876	1547.939511	0.018132	0.015137
RS	4	0.030773	0.424816	1625.903995	0.019045	0.015149
RS	5	0.039845	0.424816	1701.085061	0.019926	0.015346
RS	6	0.049547	0.475350	1590.181761	0.018627	0.014260
RS	7	0.059922	0.475350	1662.956068	0.019479	0.015192
RS	8	0.071016	0.482704	1710.242665	0.020033	0.015972
RS	9	0.082880	0.482704	1783.490383	0.020891	0.017224
RS	10	0.095567	0.580139	1548.445541	0.018138	0.015303
RS	11	0.109134	0.580139	1616.823291	0.018939	0.016381
RS	12	0.123643	0.791020	1240.500458	0.014531	0.012802
RS	13	0.139158	0.791020	1300.405765	0.015232	0.013657
RS	14	0.155749	1.082076	998.151824	0.011692	0.010667
RS	15	0.173491	1.082076	1049.899055	0.012298	0.011406
RS	16	0.192465	1.431626	835.641824	0.009788	0.009238
RS	17	0.212754	1.431626	881.043404	0.010320	0.009862
RS	18	0.234451	1.847771	720.310409	0.008437	0.008174
RS	19	0.257653	1.847771	760.769870	0.008911	0.008690
RS	20	0.282465	2.290414	648.556791	0.007597	0.007483
RS	21	0.308998	2.290414	685.730609	0.008032	0.007932
RS	22	0.337372	2.634340	630.426256	0.007385	0.007341
RS	23	0.367714	2.634340	666.667973	0.007809	0.007773
RS	24	0.400161	2.727507	680.536321	0.007972	0.007975
RS	25	0.434859	2.727507	718.838518	0.008420	0.008456
RS	26	0.471965	2.552294	810.324157	0.009492	0.009592
RS	27	0.511644	2.552294	853.535195	0.009998	0.010186
RS	28	0.554076	2.244431	1020.057220	0.011949	0.012269
RS	29	0.599452	2.244431	1069.419121	0.012527	0.012997
RS	30	0.647976	1.933568	1297.229445	0.015195	0.015890
RS	31	0.699866	1.933568	1350.932923	0.015824	0.016718
RS	32	0.755356	1.676314	1615.988088	0.018929	0.020139
RS	33	0.814695	1.676314	1668.343399	0.019542	0.020986
RS	34	0.878151	1.490142	1928.008494	0.022584	0.024398
RS	35	0.946009	1.490142	1970.103720	0.023077	0.025124
RS	36	1.018575	1.377922	2165.651197	0.025368	0.027748
RS	37	1.096175	1.377922	2188.904384	0.025640	0.028199
RS	38	1.179158	1.335424	2271.589544	0.026609	0.029357
RS	39	1.267898	1.335424	2272.634007	0.026621	0.029454
RS	40	1.362795	1.354310	2232.796644	0.026154	0.028985
RS	41	1.464275	1.354310	2214.972941	0.025945	0.028764
RS	42	1.572794	1.421634	2086.523704	0.024441	0.027106
RS	43	1.688843	1.421634	2056.263967	0.024086	0.026677
RS	44	1.812942	1.518312	1892.211809	0.022165	0.024542
RS	45	1.945650	1.518312	1854.366684	0.021721	0.024005
RS	46	2.087565	1.621333	1696.817339	0.019876	0.021960
RS	47	2.239325	1.621333	1652.962953	0.019362	0.021362
RS	48	2.401613	1.709868	1521.142841	0.017818	0.019665
RS	49	2.575159	1.709868	1470.487971	0.017225	0.019005
RS	50	2.760746	1.771358	1365.277421	0.015992	0.017664
RS	51	2.959207	1.771358	1306.213795	0.015300	0.016918
RS	52	3.171436	1.803821	1219.130383	0.014280	0.015817
RS	53	3.398388	1.803821	1150.594035	0.013478	0.014959
RS	54	3.641085	1.813844	1070.982617	0.012545	0.013955
RS	55	3.900619	1.813844	993.573701	0.011638	0.012982
RS	56	4.178158	1.813844	912.691408	0.010691	0.011960
RS	57	4.474950	1.813844	829.572974	0.009717	0.010903
RS	58	4.792332	2.024684	674.256849	0.007898	0.008912
RS	59	5.131733	2.024684	610.835923	0.007155	0.008093
RS	60	5.494678	2.024684	547.022801	0.006408	0.007264
RS	61	5.882803	2.024684	483.857215	0.005668	0.006438
RS	62	6.297853	2.024684	422.361786	0.004947	0.005630
RS	63	6.741698	2.024684	1803.154734	0.021121	0.024094
PA	4+25*2+4+6 0.130833305 0.047513828 6.741697577 0.425876388 0.424815899 0.475350433 0.482703674 0.580138840 0.791020293 1.082076268 1.431626155 1.847771384 2.290414282 2.634340211 2.727507439 2.552294234 2.244431476 1.933567886 1.676314289 1.490142008 1.377921516 1.335424128 1.354310250 1.421633708 1.518311666 1.621332877 1.709867826 1.771358319 1.803821080 1.813843598 2.024684306
//
IT	5217
RD	21
LK	-539924.344976
QD	-236.700360 -> -220.280959
RI	0.0292816180
TR	0.129514	0.047925
MT	6.782645
MM	C_pi: 1.403047, n_recomb: 87038.426409
RS	0	0.000000	0.429379	1351.654447	0.015529	0.001631
RS	1	0.006948	0.429379	1421.807218	0.016335	0.010673
RS	2	0.014378	0.429379	1493.880524	0.017163	0.015486
RS	3	0.022324	0.429379	1567.676345	0.018011	0.015139
RS	4	0.030823	0.430543	1638.558124	0.018826	0.015076
RS	5	0.039912	0.430543	1714.924055	0.019703	0.015271
RS	6	0.049632	0.483326	1598.537852	0.018366	0.014144
RS	7	0.060028	0.483326	1672.403285	0.019215	0.015056
RS	8	0.071146	0.486172	1736.909618	0.019956	0.015975
RS	9	0.083036	0.486172	1811.701601	0.020815	0.017215
RS	10	0.095752	0.580387	1583.783003	0.018196	0.015393
RS	11	0.109352	0.580387	1653.802763	0.019001	0.016470
RS	12	0.123897	0.789771	1271.463795	0.014608	0.012893
RS	13	0.139452	0.789771	1332.881814	0.015314	0.013752
RS	14	0.156089	1.080764	1022.725870	0.011750	0.010733
RS	15	0.173880	1.080764	1075.780340	0.012360	0.011476
RS	16	0.192908	1.432860	854.508405	0.009818	0.009273
RS	17	0.213258	1.432860	900.996990	0.010352	0.009899
RS	18	0.235022	1.857189	733.590340	0.008428	0.008170
RS	19	0.258297	1.857189	774.893135	0.008903	0.008686
RS	20	0.283190	2.314802	657.071071	0.007549	0.007439
RS	21	0.309812	2.314802	694.863771	0.007983	0.007887
RS	22	0.338284	2.675899	635.735438	0.007304	0.007264
RS	23	0.368734	2.675899	672.448162	0.007726	0.007692
RS	24	0.401300	2.778796	684.582527	0.007865	0.007870
RS	25	0.436127	2.778796	723.328789	0.008310	0.008345
RS	26	0.473375	2.601219	815.356599	0.009368	0.009464
RS	27	0.513210	2.601219	859.133639	0.009871	0.010050
RS	28	0.555813	2.283835	1028.750143	0.011819	0.012126
RS	29	0.601376	2.283835	1078.946761	0.012396	0.012845
RS	30	0.650104	1.962710	1312.506342	0.015080	0.015745
RS	31	0.702218	1.962710	1367.394326	0.015710	0.016566
RS	32	0.757952	1.697058	1640.694409	0.018850	0.020014
RS	33	0.817558	1.697058	1694.521631	0.019469	0.020857
RS	34	0.881306	1.504884	1963.814033	0.022563	0.024314
RS	35	0.949482	1.504884	2007.406564	0.023063	0.025041
RS	36	1.022395	1.388952	2211.515283	0.025408	0.027716
RS	37	1.100374	1.388952	2235.925192	0.025689	0.028173
RS	38	1.183770	1.344806	2323.286360	0.026693	0.029366
RS	39	1.272961	1.344806	2324.943149	0.026712	0.029471
RS	40	1.368347	1.363903	2284.648795	0.026249	0.029008
RS	41	1.470361	1.363903	2267.009095	0.026046	0.028798
RS	42	1.579462	1.433053	2134.174942	0.024520	0.027123
RS	43	1.696143	1.433053	2103.948298	0.024173	0.026708
RS	44	1.820931	1.532717	1934.091046	0.022221	0.024547
RS	45	1.954388	1.532717	1896.313665	0.021787	0.024025
RS	46	2.097117	1.639115	1733.615208	0.019918	0.021960
RS	47	2.249762	1.639115	1689.875218	0.019415	0.021379
RS	48	2.413012	1.730542	1554.473041	0.017860	0.019673
RS	49	2.587604	1.730542	1503.872999	0.017278	0.019030
RS	50	2.774326	1.793835	1396.611481	0.016046	0.017692
RS	51	2.974020	1.793835	1337.386736	0.015365	0.016960
RS	52	3.187588	1.826906	1249.260711	0.014353	0.015871
RS	53	3.415994	1.826906	1180.188784	0.013559	0.015025
RS	54	3.660269	1.836465	1099.989208	0.012638	0.014034
RS	55	3.921514	1.836465	1021.533372	0.011737	0.013069
RS	56	4.200910	1.836465	939.386494	0.010793	0.012053
RS	57	4.499716	1.836465	854.801390	0.009821	0.011000
RS	58	4.819282	2.055527	693.810330	0.007971	0.008977
RS	59	5.161051	2.055527	629.556442	0.007233	0.008166
RS	60	5.526563	2.055527	564.738665	0.006488	0.007341
RS	61	5.917470	2.055527	500.415291	0.005749	0.006518
RS	62	6.335535	2.055527	437.633500	0.005028	0.005710
RS	63	6.782645	2.055527	1886.387986	0.021673	0.024676
PA	4+25*2+4+6 0.129513947 0.047925403 6.782644715 0.429379409 0.430543408 0.483326086 0.486171661 0.580386702 0.789770669 1.080763630 1.432859709 1.857189313 2.314802095 2.675898878 2.778795689 2.601218789 2.283835143 1.962710368 1.697057574 1.504883805 1.388951891 1.344805806 1.363902586 1.433053490 1.532716843 1.639115221 1.730542315 1.793835286 1.826906187 1.836464619 2.055527489
//
IT	4700
RD	22
LK	-539891.947483
QD	-227.914156 -> -212.536053
RI	0.0287544510
TR	0.128257	0.048326
MT	6.821696
MM	C_pi: 1.418401, n_recomb: 88670.201938
RS	0	0.000000	0.432578	1367.907855	0.015427	0.001627
RS	1	0.006957	0.432578	1439.179812	0.016231	0.010638
RS	2	0.014398	0.432578	1512.431690	0.017057	0.015465
RS	3	0.022357	0.432578	1587.465760	0.017903	0.015144
RS	4	0.030870	0.435987	1651.164518	0.018621	0.015008
RS	5	0.039974	0.435987	1728.681750	0.019496	0.015203
RS	6	0.049713	0.491288	1605.878736	0.018111	0.014027
RS	7	0.060128	0.491288	1680.772310	0.018955	0.014921
RS	8	0.071269	0.489698	1762.142601	0.019873	0.015971
RS	9	0.083184	0.489698	1838.427590	0.020733	0.017201
RS	10	0.095928	0.580735	1618.060068	0.018248	0.015477
RS	11	0.109559	0.580735	1689.682260	0.019056	0.016554
RS	12	0.124139	0.788579	1301.833159	0.014682	0.012981
RS	13	0.139732	0.788579	1364.734542	0.015391	0.013844
RS	14	0.156411	1.079328	1046.997163	0.011808	0.010799
RS	15	0.174249	1.079328	1101.339510	0.012421	0.011544
RS	16	0.193329	1.433626	873.219016	0.009848	0.009308
RS	17	0.213737	1.433626	920.781830	0.010384	0.009937
RS	18	0.235564	1.865651	746.762894	0.008422	0.008167
RS	19	0.258909	1.865651	788.898666	0.008897	0.008685
RS	20	0.283879	2.337730	665.500704	0.007505	0.007398
RS	21	0.310586	2.337730	703.902137	0.007938	0.007846
RS	22	0.339151	2.715795	640.959146	0.007229	0.007191
RS	23	0.369703	2.715795	678.130814	0.007648	0.007617
RS	24	0.402381	2.828630	688.493313	0.007765	0.007770
RS	25	0.437332	2.828630	727.666573	0.008206	0.008240
RS	26	0.474715	2.649024	820.138410	0.009249	0.009343
RS	27	0.514699	2.649024	864.456373	0.009749	0.009921
RS	28	0.557464	2.322460	1036.975336	0.011695	0.011989
RS	29	0.603205	2.322460	1087.971891	0.012270	0.012699
RS	30	0.652128	1.991315	1327.035785	0.014966	0.015604
RS	31	0.704454	1.991315	1383.068168	0.015598	0.016419
RS	32	0.760421	1.717445	1664.343265	0.018770	0.019890
RS	33	0.820282	1.717445	1719.607215	0.019393	0.020730
RS	34	0.884307	1.519382	1998.317421	0.022537	0.024229
RS	35	0.952786	1.519382	2043.389508	0.023045	0.024958
RS	36	1.026030	1.399791	2255.973339	0.025442	0.027680
RS	37	1.104369	1.399791	2281.545265	0.025731	0.028143
RS	38	1.188159	1.353992	2373.631236	0.026769	0.029371
RS	39	1.277778	1.353992	2375.923151	0.026795	0.029484
RS	40	1.373632	1.373244	2335.303244	0.026337	0.029029
[truncated: 10,034,983 more chars]
