# Supplementary material for: Recent speciation associated with range expansion and a shift to self-fertilization in North American Arabidopsis
Source: Nat Commun. 2022 Dec 8;13:7564. doi: 10.1038/s41467-022-35368-1 (PMC9732334; doi:10.1038/s41467-022-35368-1)
Supplement: Supplementary file 5 — Source Data [file 41467_2022_35368_MOESM5_ESM.zip › Source Data/SuppFig15-2_lyrWI2-27.psmc]

CC
CC	Brief Description of the file format:
CC	  CC  comments
CC	  MM  useful-messages
CC	  RD  round-of-iterations
CC	  LL  \log[P(sequence)]
CC	  QD  Q-before-opt Q-after-opt
CC	  TR  \theta_0 \rho_0
CC	  RS  k t_k \lambda_k \pi_k \sum_{l\not=k}A_{kl} A_{kk}
CC	  DC  begin end best-k t_k+\Delta_k max-prob
CC
MM	Version: 0.6.5-r67
MM	pattern:4+25*2+4+6, n:63, n_free_lambdas:28
MM	n_iterations:25, skip:1, max_t:5, theta/rho:5
MM	is_decoding:0
MM	n_seqs:16, sum_L:1123045, sum_n:174645
RD	0
LK	0.000000
QD	0.000000 -> 0.000000
RI	inf
TR	0.169023	0.033805
MT	5.000000
MM	C_pi: 1.000000, n_recomb: 37333.000756
RS	0	0.000000	1.000000	235.676332	0.006313	0.000000
RS	1	0.006440	1.000000	249.219658	0.006676	0.000000
RS	2	0.013294	1.000000	263.430380	0.007056	0.000000
RS	3	0.020590	1.000000	278.326714	0.007455	0.000000
RS	4	0.028356	1.000000	293.925232	0.007873	0.000000
RS	5	0.036622	1.000000	310.240474	0.008310	0.000000
RS	6	0.045421	1.000000	327.284514	0.008767	0.000000
RS	7	0.054785	1.000000	345.066476	0.009243	0.000000
RS	8	0.064753	1.000000	363.591992	0.009739	0.000000
RS	9	0.075363	1.000000	382.862618	0.010255	0.000000
RS	10	0.086656	1.000000	402.875185	0.010791	0.000000
RS	11	0.098677	1.000000	423.621094	0.011347	0.000000
RS	12	0.111471	1.000000	445.085561	0.011922	0.000000
RS	13	0.125090	1.000000	467.246798	0.012516	0.000000
RS	14	0.139585	1.000000	490.075148	0.013127	0.000000
RS	15	0.155014	1.000000	513.532169	0.013755	0.000000
RS	16	0.171437	1.000000	537.569680	0.014399	0.000000
RS	17	0.188917	1.000000	562.128775	0.015057	0.000000
RS	18	0.207523	1.000000	587.138820	0.015727	0.000000
RS	19	0.227327	1.000000	612.516448	0.016407	0.000000
RS	20	0.248406	1.000000	638.164577	0.017094	0.000000
RS	21	0.270843	1.000000	663.971469	0.017785	0.000000
RS	22	0.294725	1.000000	689.809871	0.018477	0.000000
RS	23	0.320144	1.000000	715.536267	0.019166	0.000000
RS	24	0.347201	1.000000	740.990279	0.019848	0.000000
RS	25	0.376000	1.000000	765.994287	0.020518	0.000000
RS	26	0.406654	1.000000	790.353288	0.021170	0.000000
RS	27	0.439282	1.000000	813.855085	0.021800	0.000000
RS	28	0.474011	1.000000	836.270858	0.022400	0.000000
RS	29	0.510976	1.000000	857.356179	0.022965	0.000000
RS	30	0.550322	1.000000	876.852559	0.023487	0.000000
RS	31	0.592202	1.000000	894.489577	0.023960	0.000000
RS	32	0.636779	1.000000	909.987680	0.024375	0.000000
RS	33	0.684227	1.000000	923.061687	0.024725	0.000000
RS	34	0.734730	1.000000	933.425075	0.025003	0.000000
RS	35	0.788485	1.000000	940.795044	0.025200	0.000000
RS	36	0.845702	1.000000	944.898394	0.025310	0.000000
RS	37	0.906604	1.000000	945.478163	0.025326	0.000000
RS	38	0.971428	1.000000	942.300978	0.025240	0.000000
RS	39	1.040426	1.000000	935.164995	0.025049	0.000000
RS	40	1.113868	1.000000	923.908264	0.024748	0.000000
RS	41	1.192040	1.000000	908.417294	0.024333	0.000000
RS	42	1.275245	1.000000	888.635529	0.023803	0.000000
RS	43	1.363809	1.000000	864.571383	0.023158	0.000000
RS	44	1.458076	1.000000	836.305428	0.022401	0.000000
RS	45	1.558414	1.000000	803.996271	0.021536	0.000000
RS	46	1.665214	1.000000	767.884641	0.020569	0.000000
RS	47	1.778891	1.000000	728.295181	0.019508	0.000000
RS	48	1.899889	1.000000	685.635481	0.018365	0.000000
RS	49	2.028679	1.000000	640.391923	0.017154	0.000000
RS	50	2.165763	1.000000	593.122063	0.015887	0.000000
RS	51	2.311675	1.000000	544.443375	0.014583	0.000000
RS	52	2.466983	1.000000	495.018412	0.013260	0.000000
RS	53	2.632293	1.000000	445.536679	0.011934	0.000000
RS	54	2.808249	1.000000	396.693771	0.010626	0.000000
RS	55	2.995536	1.000000	349.168603	0.009353	0.000000
RS	56	3.194884	1.000000	303.599839	0.008132	0.000000
RS	57	3.407070	1.000000	260.562807	0.006979	0.000000
RS	58	3.632920	1.000000	220.548364	0.005908	0.000000
RS	59	3.873315	1.000000	183.945163	0.004927	0.000000
RS	60	4.129191	1.000000	151.026687	0.004045	0.000000
RS	61	4.401545	1.000000	121.944153	0.003266	0.000000
RS	62	4.691438	1.000000	96.725992	0.002591	0.000000
RS	63	5.000000	1.000000	272.453072	0.007298	0.000000
PA	4+25*2+4+6 0.169022671 0.033804534 5.000000000 1.000000000 1.000000000 1.000000000 1.000000000 1.000000000 1.000000000 1.000000000 1.000000000 1.000000000 1.000000000 1.000000000 1.000000000 1.000000000 1.000000000 1.000000000 1.000000000 1.000000000 1.000000000 1.000000000 1.000000000 1.000000000 1.000000000 1.000000000 1.000000000 1.000000000 1.000000000 1.000000000 1.000000000
//
IT	4568
RD	1
LK	-437844.138774
QD	-417.795588 -> -285.591790
RI	0.0180956830
TR	0.169151	0.034673
MT	4.993701
MM	C_pi: 0.992133, n_recomb: 37979.789027
RS	0	0.000000	0.446566	534.433140	0.014072	0.002623
RS	1	0.006438	0.446566	560.502142	0.014758	0.011954
RS	2	0.013290	0.446566	587.284336	0.015463	0.016163
RS	3	0.020583	0.446566	614.724096	0.016186	0.015713
RS	4	0.028346	0.577472	498.089559	0.013115	0.013620
RS	5	0.036609	0.577472	522.460946	0.013756	0.012809
RS	6	0.045403	0.677181	467.449451	0.012308	0.012695
RS	7	0.054764	0.677181	490.576814	0.012917	0.012733
RS	8	0.064728	0.781905	445.954325	0.011742	0.012583
RS	9	0.075332	0.781905	468.154349	0.012326	0.012211
RS	10	0.086620	0.893420	430.145805	0.011326	0.011742
RS	11	0.098634	0.893420	451.623967	0.011891	0.011292
RS	12	0.111422	0.997268	424.760067	0.011184	0.010912
RS	13	0.125032	0.997268	445.889588	0.011740	0.010602
RS	14	0.139519	1.085135	430.054153	0.011323	0.010352
RS	15	0.154939	1.085135	451.199850	0.011880	0.010170
RS	16	0.171352	1.149499	446.665912	0.011761	0.010082
RS	17	0.188821	1.149499	468.168284	0.012327	0.010110
RS	18	0.207414	1.187340	474.726756	0.012499	0.010263
RS	19	0.227205	1.187340	496.845630	0.013082	0.010533
RS	20	0.248269	1.202268	513.041767	0.013508	0.010910
RS	21	0.270690	1.202268	535.874355	0.014109	0.011384
RS	22	0.294554	1.199049	560.529143	0.014759	0.011955
RS	23	0.319955	1.199049	583.976177	0.015376	0.012633
RS	24	0.346991	1.181544	616.457891	0.016231	0.013432
RS	25	0.375767	1.181544	640.184469	0.016856	0.014367
RS	26	0.406396	1.154141	679.309576	0.017886	0.015440
RS	27	0.438996	1.154141	702.675103	0.018501	0.016644
RS	28	0.473696	1.122237	745.796547	0.019637	0.017952
RS	29	0.510629	1.122237	767.803876	0.020216	0.019332
RS	30	0.549940	1.090789	811.074480	0.021355	0.020742
RS	31	0.591781	1.090789	830.398247	0.021864	0.022137
RS	32	0.636317	1.063257	869.532803	0.022895	0.023468
RS	33	0.683719	1.063257	884.637538	0.023292	0.024689
RS	34	0.734173	1.041491	915.667044	0.024109	0.025754
RS	35	0.787875	1.041491	924.989896	0.024355	0.026627
RS	36	0.845035	1.025938	944.972161	0.024881	0.027283
RS	37	0.905874	1.025938	947.120739	0.024937	0.027711
RS	38	0.970630	1.015990	954.555432	0.025133	0.027909
RS	39	1.039554	1.015990	948.468496	0.024973	0.027883
RS	40	1.112916	1.010575	943.091978	0.024831	0.027644
RS	41	1.191001	1.010575	928.156422	0.024438	0.027206
RS	42	1.274113	1.008574	910.587310	0.023976	0.026583
RS	43	1.362575	1.008574	886.724350	0.023347	0.025794
RS	44	1.456732	1.008905	858.287981	0.022599	0.024858
RS	45	1.556951	1.008905	826.002098	0.021748	0.023796
RS	46	1.663621	1.010515	788.603725	0.020764	0.022630
RS	47	1.777159	1.010515	748.985527	0.019721	0.021382
RS	48	1.898007	1.012433	704.904879	0.018560	0.020072
RS	49	2.026634	1.012433	659.595049	0.017367	0.018719
RS	50	2.163541	1.013944	611.252388	0.016094	0.017338
RS	51	2.309263	1.013944	562.377989	0.014807	0.015943
RS	52	2.464366	1.014717	512.220676	0.013487	0.014546
RS	53	2.629454	1.014717	462.285316	0.012172	0.013159
RS	54	2.805170	1.014618	412.847803	0.010870	0.011794
RS	55	2.992198	1.014618	364.514285	0.009598	0.010463
RS	56	3.191267	1.014618	317.990482	0.008373	0.009178
RS	57	3.403151	1.014618	273.875022	0.007211	0.007955
RS	58	3.628676	1.019751	231.647915	0.006099	0.006804
RS	59	3.868719	1.019751	194.213800	0.005114	0.005738
RS	60	4.124216	1.019751	160.346893	0.004222	0.004766
RS	61	4.396162	1.019751	130.238845	0.003429	0.003894
RS	62	4.685614	1.019751	103.959265	0.002737	0.003127
RS	63	4.993701	1.019751	300.304122	0.007907	0.009197
PA	4+25*2+4+6 0.169150980 0.034673024 4.993700981 0.446566105 0.577472210 0.677181244 0.781905174 0.893419743 0.997267723 1.085134983 1.149498940 1.187339783 1.202267647 1.199048996 1.181544304 1.154141426 1.122237206 1.090789318 1.063257217 1.041490555 1.025938034 1.015990257 1.010575294 1.008573532 1.008905411 1.010515213 1.012433052 1.013943672 1.014717102 1.014617920 1.019751489
//
IT	4709
RD	2
LK	-437625.135511
QD	-299.659979 -> -239.207700
RI	0.0267941457
TR	0.168489	0.035539
MT	4.991854
MM	C_pi: 0.980481, n_recomb: 38462.886579
RS	0	0.000000	0.331371	727.333347	0.018910	0.002825
RS	1	0.006437	0.331371	758.876082	0.019730	0.013004
RS	2	0.013289	0.331371	790.771651	0.020559	0.017773
RS	3	0.020581	0.331371	822.883439	0.021394	0.018249
RS	4	0.028343	0.451359	629.826795	0.016375	0.013752
RS	5	0.036605	0.451359	657.924092	0.017105	0.014263
RS	6	0.045398	0.552585	561.760551	0.014605	0.013026
RS	7	0.054758	0.552585	587.661122	0.015279	0.013884
RS	8	0.064720	0.677929	501.420566	0.013036	0.012536
RS	9	0.075323	0.677929	525.253602	0.013656	0.012800
RS	10	0.086609	0.831841	448.687402	0.011665	0.011304
RS	11	0.098621	0.831841	470.608543	0.012235	0.011363
RS	12	0.111407	0.992816	413.724854	0.010756	0.010231
RS	13	0.125016	0.992816	434.279143	0.011291	0.010286
RS	14	0.139500	1.142758	396.089783	0.010298	0.009508
RS	15	0.154917	1.142758	415.874345	0.010812	0.009588
RS	16	0.171327	1.260200	395.888010	0.010293	0.009180
RS	17	0.188792	1.260200	415.519964	0.010803	0.009387
RS	18	0.207382	1.332021	412.413186	0.010722	0.009373
RS	19	0.227169	1.332021	432.438517	0.011243	0.009739
RS	20	0.248229	1.360994	443.434840	0.011529	0.010049
RS	21	0.270645	1.360994	464.213955	0.012069	0.010543
RS	22	0.294504	1.354427	487.779834	0.012682	0.011132
RS	23	0.319899	1.354427	509.464768	0.013246	0.011769
RS	24	0.346929	1.319201	545.504579	0.014183	0.012683
RS	25	0.375698	1.319201	567.994780	0.014767	0.013532
RS	26	0.406320	1.264671	615.713493	0.016008	0.014835
RS	27	0.438913	1.264671	638.525677	0.016601	0.015920
RS	28	0.473603	1.202735	694.598361	0.018059	0.017568
RS	29	0.510527	1.202735	716.735278	0.018634	0.018808
RS	30	0.549827	1.143694	775.513476	0.020163	0.020631
RS	31	0.591658	1.143694	795.462919	0.020681	0.021874
RS	32	0.636181	1.093928	850.219587	0.022105	0.023631
RS	33	0.683570	1.093928	866.128678	0.022519	0.024693
RS	34	0.734010	1.056205	910.480472	0.023672	0.026125
RS	35	0.787696	1.056205	920.462495	0.023931	0.026842
RS	36	0.844839	1.030602	949.843826	0.024695	0.027758
RS	37	0.905660	1.030602	952.304022	0.024759	0.028041
RS	38	0.970395	1.015426	964.840261	0.025085	0.028380
RS	39	1.039298	1.015426	958.694277	0.024925	0.028229
RS	40	1.112637	1.008400	954.734190	0.024822	0.028029
RS	41	1.190696	1.008400	939.503004	0.024426	0.027491
RS	42	1.273780	1.007347	920.777385	0.023939	0.026840
RS	43	1.362213	1.007347	896.604351	0.023311	0.025982
RS	44	1.456338	1.010249	865.707011	0.022508	0.024985
RS	45	1.556522	1.010249	833.315497	0.021665	0.023885
RS	46	1.663155	1.015157	793.320866	0.020626	0.022659
RS	47	1.776652	1.015157	753.927457	0.019601	0.021400
RS	48	1.897455	1.020285	707.928817	0.018406	0.020051
RS	49	2.026034	1.020285	663.155944	0.017241	0.018705
RS	50	2.162890	1.024313	613.873678	0.015960	0.017311
RS	51	2.308556	1.024313	565.699376	0.014708	0.015933
RS	52	2.463599	1.026656	515.405432	0.013400	0.014544
RS	53	2.628621	1.026656	466.126209	0.012119	0.013176
RS	54	2.804267	1.027339	416.909329	0.010839	0.011829
RS	55	2.991219	1.027339	369.020364	0.009594	0.010513
RS	56	3.190206	1.027339	322.778144	0.008392	0.009241
RS	57	3.402002	1.027339	278.786164	0.007248	0.008026
RS	58	3.627431	1.038859	235.232009	0.006116	0.006851
RS	59	3.867372	1.038859	198.137351	0.005151	0.005800
RS	60	4.122758	1.038859	164.397451	0.004274	0.004837
RS	61	4.394583	1.038859	134.233732	0.003490	0.003971
RS	62	4.683907	1.038859	107.750210	0.002801	0.003204
RS	63	4.991854	1.038859	318.412036	0.008278	0.009624
PA	4+25*2+4+6 0.168489478 0.035539150 4.991854374 0.331370941 0.451358612 0.552585374 0.677929017 0.831841299 0.992815771 1.142757839 1.260200490 1.332020549 1.360994457 1.354427222 1.319200859 1.264670938 1.202734899 1.143693707 1.093927709 1.056205447 1.030601629 1.015425617 1.008400330 1.007346692 1.010248837 1.015156886 1.020284633 1.024313057 1.026656462 1.027338671 1.038859442
//
IT	4630
RD	3
LK	-437517.496819
QD	-256.894239 -> -217.829446
RI	0.0318948691
TR	0.167189	0.036299
MT	5.006317
MM	C_pi: 0.979764, n_recomb: 39242.158213
RS	0	0.000000	0.300578	817.595574	0.020835	0.002905
RS	1	0.006442	0.300578	851.328743	0.021694	0.013334
RS	2	0.013299	0.300578	885.198484	0.022557	0.018176
RS	3	0.020598	0.300578	919.028527	0.023419	0.018972
RS	4	0.028366	0.402957	713.065863	0.018171	0.014072
RS	5	0.036636	0.402957	743.209493	0.018939	0.015058
RS	6	0.045438	0.492867	633.798509	0.016151	0.013519
RS	7	0.054807	0.492867	661.636619	0.016860	0.014744
RS	8	0.064779	0.619453	550.070746	0.014017	0.012814
RS	9	0.075394	0.619453	575.355792	0.014662	0.013386
RS	10	0.086693	0.792174	471.052454	0.012004	0.011262
RS	11	0.098720	0.792174	493.712971	0.012581	0.011570
RS	12	0.111521	0.988476	414.994338	0.010575	0.009940
RS	13	0.125147	0.988476	435.598613	0.011100	0.010175
RS	14	0.139651	1.184751	381.627320	0.009725	0.009038
RS	15	0.155089	1.184751	400.900367	0.010216	0.009250
RS	16	0.171522	1.346499	370.570211	0.009443	0.008620
RS	17	0.189013	1.346499	389.315990	0.009921	0.008915
RS	18	0.207631	1.448782	380.010918	0.009684	0.008780
RS	19	0.227449	1.448782	398.967907	0.010167	0.009186
RS	20	0.248543	1.491456	406.615463	0.010362	0.009438
RS	21	0.270996	1.491456	426.314770	0.010864	0.009929
RS	22	0.294895	1.482710	449.144722	0.011445	0.010516
RS	23	0.320334	1.482710	469.909626	0.011975	0.011113
RS	24	0.347412	1.431390	508.519454	0.012958	0.012097
RS	25	0.376234	1.431390	530.429564	0.013517	0.012875
RS	26	0.406913	1.351830	584.691231	0.014900	0.014338
RS	27	0.439568	1.351830	607.401002	0.015478	0.015333
RS	28	0.474327	1.262850	673.748055	0.017169	0.017231
RS	29	0.511325	1.262850	696.269176	0.017743	0.018371
RS	30	0.550706	1.180081	767.656993	0.019562	0.020510
RS	31	0.592624	1.180081	788.309407	0.020088	0.021650
RS	32	0.637242	1.112272	855.842259	0.021809	0.023733
RS	33	0.684735	1.112272	872.471467	0.022233	0.024697
RS	34	0.735287	1.062499	927.459646	0.023634	0.026406
RS	35	0.789096	1.062499	937.870129	0.023900	0.027033
RS	36	0.846371	1.030073	974.154871	0.024824	0.028132
RS	37	0.907336	1.030073	976.574382	0.024886	0.028337
RS	38	0.972228	1.012127	991.934332	0.025277	0.028753
RS	39	1.041301	1.012127	985.292357	0.025108	0.028539
RS	40	1.114823	1.005262	980.743782	0.024992	0.028332
RS	41	1.193081	1.005262	964.733639	0.024584	0.027749
RS	42	1.276381	1.006387	943.164343	0.024034	0.027036
RS	43	1.365046	1.006387	918.178353	0.023398	0.026153
RS	44	1.459424	1.012704	883.454982	0.022513	0.025076
RS	45	1.559881	1.012704	850.445547	0.021672	0.023971
RS	46	1.666810	1.021508	806.759071	0.020558	0.022673
RS	47	1.780627	1.021508	767.069197	0.019547	0.021426
RS	48	1.901776	1.030285	718.258039	0.018303	0.020030
RS	49	2.030729	1.030285	673.493035	0.017162	0.018707
RS	50	2.167990	1.037173	622.507228	0.015863	0.017294
RS	51	2.314093	1.037173	574.507927	0.014640	0.015944
RS	52	2.469607	1.041364	523.408408	0.013338	0.014558
RS	53	2.635140	1.041364	474.284959	0.012086	0.013215
RS	54	2.811336	1.043148	424.673669	0.010822	0.011881
RS	55	2.998883	1.043148	376.785146	0.009602	0.010583
RS	56	3.198512	1.043148	330.398566	0.008419	0.009326
RS	57	3.411000	1.043148	286.127993	0.007291	0.008121
RS	58	3.637177	1.061692	240.713975	0.006134	0.006913
RS	59	3.877924	1.061692	203.662706	0.005190	0.005877
RS	60	4.134180	1.061692	169.784753	0.004327	0.004924
RS	61	4.406944	1.061692	139.331439	0.003551	0.004061
RS	62	4.697279	1.061692	112.440423	0.002865	0.003294
RS	63	5.006317	1.061692	339.582689	0.008654	0.010106
PA	4+25*2+4+6 0.167189162 0.036298518 5.006317385 0.300577640 0.402957191 0.492867497 0.619452745 0.792174230 0.988476008 1.184751009 1.346499038 1.448782075 1.491455823 1.482709696 1.431389596 1.351830421 1.262849793 1.180080927 1.112272360 1.062498781 1.030072913 1.012127296 1.005261569 1.006386972 1.012704064 1.021508054 1.030284595 1.037173189 1.041363706 1.043148351 1.061691702
//
IT	4461
RD	4
LK	-437444.175503
QD	-233.874124 -> -203.069274
RI	0.0330439550
TR	0.165453	0.036943
MT	5.036339
MM	C_pi: 0.987491, n_recomb: 40235.394600
RS	0	0.000000	0.296534	850.506628	0.021138	0.002925
RS	1	0.006452	0.296534	885.383607	0.022005	0.013377
RS	2	0.013320	0.296534	920.363796	0.022874	0.018107
RS	3	0.020631	0.296534	955.259774	0.023742	0.018904
RS	4	0.028414	0.383411	767.985958	0.019087	0.014354
RS	5	0.036699	0.383411	799.629513	0.019874	0.015473
RS	6	0.045519	0.460339	693.867106	0.017245	0.014010
RS	7	0.054908	0.460339	723.377441	0.017979	0.015407
RS	8	0.064902	0.582360	596.764161	0.014832	0.013198
RS	9	0.075541	0.582360	623.526023	0.015497	0.013939
RS	10	0.086867	0.763875	497.299928	0.012360	0.011383
RS	11	0.098923	0.763875	520.950180	0.012948	0.011832
RS	12	0.111757	0.983823	424.126141	0.010541	0.009831
RS	13	0.125420	0.983823	445.180386	0.011064	0.010169
RS	14	0.139964	1.216397	378.160648	0.009399	0.008759
RS	15	0.155446	1.216397	397.421931	0.009877	0.009047
RS	16	0.171927	1.416129	358.823286	0.008918	0.008248
RS	17	0.189471	1.416129	377.246281	0.009376	0.008591
RS	18	0.208147	1.546323	363.144223	0.009025	0.008358
RS	19	0.228028	1.546323	381.621468	0.009485	0.008782
RS	20	0.249192	1.602951	386.648820	0.009610	0.008980
RS	21	0.271722	1.602951	405.840237	0.010087	0.009461
RS	22	0.295705	1.593790	428.023971	0.010638	0.010033
RS	23	0.321235	1.593790	448.384776	0.011144	0.010595
RS	24	0.348412	1.528567	489.060754	0.012155	0.011620
RS	25	0.377343	1.528567	510.822235	0.012696	0.012342
RS	26	0.408141	1.426336	570.656345	0.014183	0.013917
RS	27	0.440925	1.426336	593.600206	0.014753	0.014842
RS	28	0.475825	1.313030	669.001727	0.016627	0.016931
RS	29	0.512976	1.313030	692.153718	0.017203	0.017997
RS	30	0.552525	1.209522	774.903444	0.019259	0.020384
RS	31	0.594625	1.209522	796.423860	0.019794	0.021454
RS	32	0.639441	1.126565	875.563156	0.021761	0.023799
RS	33	0.687149	1.126565	892.997420	0.022194	0.024700
RS	34	0.737934	1.067190	957.530570	0.023798	0.026629
RS	35	0.791996	1.067190	968.372826	0.024068	0.027202
RS	36	0.849547	1.029782	1010.518010	0.025115	0.028438
RS	37	0.910810	1.029782	1012.824180	0.025172	0.028600
RS	38	0.976026	1.010329	1030.006037	0.025600	0.029063
RS	39	1.045450	1.010329	1022.735192	0.025419	0.028816
RS	40	1.119353	1.004428	1016.675400	0.025268	0.028580
RS	41	1.198023	1.004428	999.710163	0.024847	0.027976
RS	42	1.281770	1.008213	974.495760	0.024220	0.027192
RS	43	1.370920	1.008213	948.485428	0.023573	0.026302
RS	44	1.465821	1.018226	909.264310	0.022599	0.025141
RS	45	1.566846	1.018226	875.387172	0.021757	0.024045
RS	46	1.674388	1.031094	827.445742	0.020565	0.022674
RS	47	1.788869	1.031094	787.162445	0.019564	0.021449
RS	48	1.910737	1.043635	735.038090	0.018268	0.020006
RS	49	2.040466	1.043635	689.933663	0.017147	0.018713
RS	50	2.178566	1.053472	636.770173	0.015826	0.017281
RS	51	2.325576	1.053472	588.556840	0.014628	0.015962
RS	52	2.482071	1.059580	536.189343	0.013326	0.014578
RS	53	2.648662	1.059580	486.810155	0.012099	0.013262
RS	54	2.826002	1.062557	436.343114	0.010845	0.011938
RS	55	3.014783	1.062557	388.048898	0.009644	0.010660
RS	56	3.215744	1.062557	341.118858	0.008478	0.009417
RS	57	3.429671	1.062557	296.183471	0.007361	0.008222
RS	58	3.657401	1.088498	248.409137	0.006174	0.006978
RS	59	3.899823	1.088498	211.088885	0.005246	0.005958
RS	60	4.157885	1.088498	176.786367	0.004394	0.005014
RS	61	4.432598	1.088498	145.784164	0.003623	0.004155
RS	62	4.725035	1.088498	118.254156	0.002939	0.003387
RS	63	5.036339	1.088498	364.746901	0.009065	0.010609
PA	4+25*2+4+6 0.165452717 0.036942670 5.036338789 0.296534093 0.383411245 0.460338955 0.582360347 0.763874846 0.983823390 1.216396878 1.416129245 1.546322877 1.602950600 1.593790239 1.528567046 1.426336131 1.313030132 1.209521728 1.126564846 1.067190258 1.029782136 1.010329055 1.004427626 1.008213405 1.018225968 1.031093557 1.043634767 1.053472492 1.059579546 1.062557363 1.088497918
//
IT	4350
RD	5
LK	-437384.899745
QD	-217.419519 -> -190.968641
RI	0.0321950492
TR	0.163465	0.037492
MT	5.077652
MM	C_pi: 1.000019, n_recomb: 41331.535298
RS	0	0.000000	0.302856	856.983189	0.020734	0.002914
RS	1	0.006465	0.302856	892.616948	0.021597	0.013303
RS	2	0.013349	0.302856	928.416391	0.022463	0.017865
RS	3	0.020677	0.302856	964.196500	0.023328	0.018545
RS	4	0.028479	0.376970	805.355417	0.019485	0.014553
RS	5	0.036786	0.376970	838.277319	0.020282	0.015654
RS	6	0.045630	0.441366	745.502930	0.018037	0.014442
RS	7	0.055046	0.441366	776.557747	0.018789	0.015916
RS	8	0.065070	0.556910	641.778057	0.015528	0.013600
RS	9	0.075742	0.556910	670.026616	0.016211	0.014442
RS	10	0.087105	0.742299	525.569360	0.012716	0.011572
RS	11	0.099202	0.742299	550.343979	0.013315	0.012108
RS	12	0.112081	0.978917	437.494532	0.010585	0.009812
RS	13	0.125793	0.978917	459.215587	0.011111	0.010217
RS	14	0.140391	1.240893	380.539294	0.009207	0.008586
RS	15	0.155933	1.240893	400.058198	0.009679	0.008922
RS	16	0.172480	1.473869	354.204533	0.008570	0.007984
RS	17	0.190097	1.473869	372.607478	0.009015	0.008356
RS	18	0.208853	1.630037	354.368118	0.008574	0.008042
RS	19	0.228822	1.630037	372.681889	0.009017	0.008474
RS	20	0.250081	1.701088	375.382421	0.009082	0.008621
RS	21	0.272716	1.701088	394.372534	0.009542	0.009091
RS	22	0.296813	1.693365	415.840953	0.010061	0.009640
RS	23	0.322469	1.693365	436.071821	0.010551	0.010174
RS	24	0.349783	1.616415	478.392255	0.011575	0.011217
RS	25	0.378863	1.616415	500.230570	0.012103	0.011895
RS	26	0.409824	1.493625	564.935710	0.013668	0.013550
RS	27	0.442786	1.493625	588.287036	0.014233	0.014420
RS	28	0.477879	1.358153	671.909480	0.016257	0.016657
RS	29	0.515241	1.358153	695.822583	0.016835	0.017668
RS	30	0.555019	1.236066	789.134481	0.019093	0.020256
RS	31	0.597368	1.236066	811.621510	0.019637	0.021277
RS	32	0.642456	1.139909	901.676113	0.021816	0.023839
RS	33	0.690459	1.139909	919.986851	0.022259	0.024699
RS	34	0.741565	1.072465	993.477568	0.024037	0.026810
RS	35	0.795975	1.072465	1004.794589	0.024311	0.027351
RS	36	0.853904	1.031135	1052.270152	0.025459	0.028697
RS	37	0.915577	1.031135	1054.479513	0.025513	0.028835
RS	38	0.981238	1.010821	1072.994770	0.025961	0.029325
RS	39	1.051145	1.010821	1065.092943	0.025769	0.029061
RS	40	1.125571	1.006227	1057.090546	0.025576	0.028789
RS	41	1.204808	1.006227	1039.156850	0.025142	0.028177
RS	42	1.289169	1.012822	1009.944601	0.024435	0.027318
RS	43	1.378985	1.012822	982.884927	0.023781	0.026433
RS	44	1.474607	1.026569	938.897898	0.022716	0.025188
RS	45	1.576411	1.026569	904.106577	0.021874	0.024108
RS	46	1.684798	1.043492	851.704832	0.020607	0.022668
RS	47	1.800192	1.043492	810.746924	0.019616	0.021468
RS	48	1.923047	1.059779	755.130538	0.018270	0.019981
RS	49	2.053845	1.059779	709.563086	0.017168	0.018719
RS	50	2.193099	1.072544	654.042800	0.015824	0.017270
RS	51	2.341357	1.072544	605.451546	0.014649	0.015982
RS	52	2.499201	1.080546	551.623597	0.013346	0.014600
RS	53	2.667249	1.080546	501.795561	0.012141	0.013312
RS	54	2.846163	1.084706	450.263229	0.010894	0.011997
RS	55	3.036644	1.084706	401.357172	0.009711	0.010739
RS	56	3.239440	1.084706	353.677211	0.008557	0.009510
RS	57	3.455348	1.084706	307.873310	0.007449	0.008324
RS	58	3.685215	1.118264	257.434659	0.006229	0.007042
RS	59	3.929944	1.118264	219.677526	0.005315	0.006038
RS	60	4.190496	1.118264	184.794946	0.004471	0.005103
RS	61	4.467893	1.118264	153.101173	0.003704	0.004248
RS	62	4.763225	1.118264	124.802434	0.003020	0.003480
RS	63	5.077652	1.118264	392.845423	0.009505	0.011116
PA	4+25*2+4+6 0.163465367 0.037492313 5.077651725 0.302856407 0.376969644 0.441366221 0.556909649 0.742298676 0.978916534 1.240893144 1.473868541 1.630036975 1.701088093 1.693364890 1.616414832 1.493624714 1.358153272 1.236065547 1.139908596 1.072465457 1.031135315 1.010820934 1.006227036 1.012822090 1.026569341 1.043492087 1.059778706 1.072544136 1.080545777 1.084705733 1.118263739
//
IT	4291
RD	6
LK	-437333.456214
QD	-203.997606 -> -180.453360
RI	0.0306238997
TR	0.161363	0.037972
MT	5.126037
MM	C_pi: 1.015005, n_recomb: 42465.480302
RS	0	0.000000	0.313307	853.037167	0.020088	0.002886
RS	1	0.006481	0.313307	889.245604	0.020940	0.013183
RS	2	0.013382	0.313307	925.716664	0.021799	0.017577
RS	3	0.020731	0.313307	962.273015	0.022660	0.018117
RS	4	0.028555	0.377362	831.054553	0.019570	0.014665
RS	5	0.036887	0.377362	865.116485	0.020372	0.015687
RS	6	0.045759	0.430118	790.164177	0.018607	0.014798
RS	7	0.055206	0.430118	822.666419	0.019373	0.016301
RS	8	0.065265	0.538614	684.688392	0.016123	0.013986
RS	9	0.075976	0.538614	714.399559	0.016823	0.014892
RS	10	0.087381	0.725218	554.475245	0.013057	0.011785
RS	11	0.099525	0.725218	580.430589	0.013668	0.012381
RS	12	0.112457	0.973969	453.014600	0.010668	0.009841
RS	13	0.126227	0.973969	475.514032	0.011198	0.010293
RS	14	0.140889	1.260301	386.074493	0.009091	0.008475
RS	15	0.156501	1.260301	405.996503	0.009561	0.008845
RS	16	0.173125	1.522762	353.499607	0.008324	0.007790
RS	17	0.190826	1.522762	372.048757	0.008761	0.008182
RS	18	0.209675	1.703323	350.042176	0.008243	0.007796
RS	19	0.229746	1.703323	368.366579	0.008674	0.008232
RS	20	0.251117	1.789262	368.867829	0.008686	0.008331
RS	21	0.273873	1.789262	387.823377	0.009133	0.008791
RS	22	0.298104	1.784698	408.452278	0.009618	0.009311
RS	23	0.323906	1.784698	428.697117	0.010095	0.009821
RS	24	0.351380	1.697993	472.282085	0.011122	0.010870
RS	25	0.380634	1.697993	494.307402	0.011640	0.011512
RS	26	0.411784	1.556436	563.284741	0.013265	0.013223
RS	27	0.444954	1.556436	587.119346	0.013826	0.014049
RS	28	0.480273	1.400467	678.266045	0.015972	0.016403
RS	29	0.517881	1.400467	702.992780	0.016554	0.017371
RS	30	0.557927	1.261364	806.211680	0.018985	0.020128
RS	31	0.600567	1.261364	829.709220	0.019538	0.021111
RS	32	0.645972	1.153336	930.151176	0.021904	0.023858
RS	33	0.694319	1.153336	949.382084	0.022357	0.024691
RS	34	0.745800	1.078808	1031.434177	0.024289	0.026958
RS	35	0.800617	1.078808	1043.270449	0.024567	0.027479
RS	36	0.858987	1.034180	1095.769208	0.025804	0.028917
RS	37	0.921140	1.034180	1097.927471	0.025855	0.029042
RS	38	0.987322	1.013332	1117.529964	0.026316	0.029551
RS	39	1.057792	1.013332	1109.047308	0.026116	0.029280
RS	40	1.132830	1.010167	1098.915853	0.025878	0.028967
RS	41	1.212731	1.010167	1080.070067	0.025434	0.028356
RS	42	1.297811	1.019565	1046.742985	0.024649	0.027423
RS	43	1.388404	1.019565	1018.691234	0.023989	0.026548
RS	44	1.484869	1.036978	969.883166	0.022839	0.025223
RS	45	1.587587	1.036978	934.223651	0.022000	0.024163
RS	46	1.696961	1.057870	877.344782	0.020660	0.022657
RS	47	1.813424	1.057870	835.733350	0.019680	0.021485
RS	48	1.937435	1.077820	776.617269	0.018288	0.019956
RS	49	2.069484	1.077820	730.574627	0.017204	0.018726
RS	50	2.210090	1.093442	672.675502	0.015841	0.017261
RS	51	2.359810	1.093442	623.661350	0.014686	0.016004
RS	52	2.519233	1.103276	568.327647	0.013383	0.014625
RS	53	2.688988	1.103276	517.980203	0.012198	0.013362
RS	54	2.869746	1.108552	465.319595	0.010958	0.012056
RS	55	3.062218	1.108552	415.713776	0.009789	0.010817
RS	56	3.267165	1.108552	367.194172	0.008647	0.009602
RS	57	3.485395	1.108552	320.431382	0.007546	0.008425
RS	58	3.717769	1.149839	267.157909	0.006291	0.007104
RS	59	3.965202	1.149839	228.887830	0.005390	0.006115
RS	60	4.228673	1.149839	193.355184	0.004553	0.005190
RS	61	4.509219	1.149839	160.905340	0.003789	0.004339
RS	62	4.807948	1.149839	131.778315	0.003103	0.003570
RS	63	5.126037	1.149839	422.944760	0.009960	0.011620
PA	4+25*2+4+6 0.161363339 0.037971722 5.126037246 0.313307301 0.377362225 0.430118406 0.538613957 0.725218195 0.973969093 1.260301034 1.522762009 1.703323473 1.789262474 1.784698226 1.697992775 1.556436447 1.400467333 1.261363859 1.153336474 1.078807733 1.034179820 1.013332138 1.010167206 1.019565054 1.036978206 1.057870038 1.077820421 1.093442144 1.103276040 1.108552013 1.149839402
//
IT	4895
RD	7
LK	-437287.432156
QD	-192.416840 -> -171.091954
RI	0.0289310682
TR	0.159240	0.038402
MT	5.178101
MM	C_pi: 1.031095, n_recomb: 43604.640987
RS	0	0.000000	0.325072	846.259266	0.019408	0.002852
RS	1	0.006498	0.325072	882.954024	0.020249	0.013053
RS	2	0.013418	0.325072	920.013255	0.021099	0.017300
RS	3	0.020788	0.325072	957.268630	0.021953	0.017710
RS	4	0.028636	0.381701	848.592310	0.019461	0.014701
RS	5	0.036995	0.381701	883.677401	0.020266	0.015623
RS	6	0.045897	0.423728	828.751013	0.019006	0.015080
RS	7	0.055377	0.423728	862.611901	0.019783	0.016585
RS	8	0.065473	0.525101	725.211042	0.016632	0.014341
RS	9	0.076225	0.525101	756.339896	0.017345	0.015290
RS	10	0.087676	0.711379	583.225731	0.013375	0.012003
RS	11	0.099871	0.711379	610.374280	0.013998	0.012643
RS	12	0.112858	0.969133	469.570727	0.010769	0.009897
RS	13	0.126690	0.969133	492.903230	0.011304	0.010385
RS	14	0.141420	1.275949	393.375409	0.009021	0.008405
RS	15	0.157107	1.275949	413.780697	0.009489	0.008801
RS	16	0.173813	1.564775	355.077501	0.008143	0.007643
RS	17	0.191605	1.564775	373.868154	0.008574	0.008048
RS	18	0.210554	1.768322	348.340973	0.007989	0.007599
RS	19	0.230733	1.768322	366.776699	0.008411	0.008037
RS	20	0.252223	1.869517	365.141561	0.008374	0.008089
RS	21	0.275110	1.869517	384.157288	0.008810	0.008541
RS	22	0.299485	1.869633	403.818445	0.009261	0.009029
RS	23	0.325443	1.869633	424.154381	0.009727	0.009520
RS	24	0.353087	1.774940	468.664823	0.010748	0.010564
RS	25	0.382528	1.774940	490.928019	0.011259	0.011177
RS	26	0.413882	1.616146	563.649717	0.012926	0.012927
RS	27	0.447274	1.616146	587.992355	0.013485	0.013718
RS	28	0.482835	1.440987	686.048879	0.015733	0.016165
RS	29	0.520707	1.440987	711.599250	0.016319	0.017099
RS	30	0.561040	1.286026	824.148092	0.018900	0.019997
RS	31	0.603993	1.286026	848.667452	0.019463	0.020953
RS	32	0.649738	1.167070	959.048127	0.021994	0.023861
RS	33	0.698455	1.167070	979.222795	0.022457	0.024674
RS	34	0.750337	1.086119	1069.529318	0.024528	0.027079
RS	35	0.805591	1.086119	1081.923546	0.024812	0.027588
RS	36	0.864435	1.038575	1139.253549	0.026127	0.029107
RS	37	0.927103	1.038575	1141.413874	0.026176	0.029224
RS	38	0.993842	1.017352	1161.990841	0.026648	0.029747
RS	39	1.064919	1.017352	1152.994695	0.026442	0.029474
RS	40	1.140614	1.015624	1140.683923	0.026160	0.029122
RS	41	1.221227	1.015624	1121.005538	0.025708	0.028514
RS	42	1.307079	1.027744	1083.571365	0.024850	0.027513
RS	43	1.398509	1.027744	1054.611678	0.024186	0.026649
RS	44	1.495880	1.048704	1001.035461	0.022957	0.025251
RS	45	1.599578	1.048704	964.584190	0.022121	0.024211
RS	46	1.710015	1.073438	903.303947	0.020716	0.022644
RS	47	1.827627	1.073438	861.095209	0.019748	0.021499
RS	48	1.952882	1.096939	798.549628	0.018313	0.019934
RS	49	2.086275	1.096939	752.061193	0.017247	0.018733
RS	50	2.228337	1.115319	691.832110	0.015866	0.017255
RS	51	2.379629	1.115319	642.398254	0.014732	0.016027
RS	52	2.540752	1.126895	585.583001	0.013429	0.014651
RS	53	2.712344	1.126895	534.698440	0.012262	0.013413
RS	54	2.895087	1.133195	480.914194	0.011029	0.012116
RS	55	3.089704	1.133195	430.575394	0.009875	0.010895
RS	56	3.296966	1.133195	381.182128	0.008742	0.009692
RS	57	3.517697	1.133195	333.425743	0.007647	0.008523
RS	58	3.752770	1.182235	277.223819	0.006358	0.007164
RS	59	4.003118	1.182235	238.409729	0.005468	0.006189
RS	60	4.269733	1.182235	202.200140	0.004637	0.005273
RS	61	4.553673	1.182235	168.970348	0.003875	0.004426
RS	62	4.856062	1.182235	138.993060	0.003188	0.003657
RS	63	5.178101	1.182235	454.413352	0.010421	0.012118
PA	4+25*2+4+6 0.159239607 0.038401766 5.178100517 0.325072131 0.381700766 0.423727806 0.525100786 0.711379358 0.969132574 1.275949389 1.564774705 1.768322037 1.869517493 1.869633322 1.774940198 1.616145987 1.440986788 1.286026336 1.167069918 1.086119122 1.038575135 1.017352316 1.015624218 1.027744320 1.048703567 1.073438062 1.096939169 1.115318526 1.126895063 1.133195289 1.182234958
//
IT	4465
RD	8
LK	-437245.631234
QD	-182.150871 -> -162.644802
RI	0.0273559216
TR	0.157149	0.038797
MT	5.231552
MM	C_pi: 1.047541, n_recomb: 44733.475924
RS	0	0.000000	0.336773	840.040459	0.018779	0.002815
RS	1	0.006515	0.336773	877.188646	0.019609	0.012927
RS	2	0.013454	0.336773	914.796359	0.020450	0.017055
RS	3	0.020846	0.336773	952.703838	0.021297	0.017360
RS	4	0.028719	0.388481	860.278582	0.019231	0.014675
RS	5	0.037105	0.388481	896.279097	0.020036	0.015496
RS	6	0.046037	0.420611	862.016246	0.019270	0.015294
RS	7	0.055551	0.420611	897.152029	0.020055	0.016787
RS	8	0.065685	0.514983	763.248236	0.017062	0.014663
RS	9	0.076479	0.514983	795.740601	0.017788	0.015641
RS	10	0.087977	0.699993	611.406980	0.013668	0.012219
RS	11	0.100223	0.699993	639.738175	0.014301	0.012892
RS	12	0.113267	0.964492	486.568441	0.010877	0.009970
RS	13	0.127162	0.964492	510.758101	0.011418	0.010486
RS	14	0.141961	1.288698	401.709236	0.008980	0.008362
RS	15	0.157724	1.288698	422.643171	0.009448	0.008779
RS	16	0.174515	1.601234	358.072320	0.008005	0.007529
RS	17	0.192399	1.601234	377.161812	0.008431	0.007945
RS	18	0.211449	1.826452	348.300107	0.007786	0.007438
RS	19	0.231739	1.826452	366.908790	0.008202	0.007878
RS	20	0.253352	1.943177	363.169702	0.008119	0.007885
RS	21	0.276372	1.943177	382.302264	0.008546	0.008330
RS	22	0.300893	1.949334	400.872333	0.008961	0.008783
RS	23	0.327011	1.949334	421.341538	0.009419	0.009259
RS	24	0.354830	1.848221	466.485260	0.010428	0.010291
RS	25	0.384462	1.848221	489.007001	0.010932	0.010880
RS	26	0.416024	1.673486	565.016463	0.012631	0.012655
RS	27	0.449642	1.673486	589.866367	0.013186	0.013417
RS	28	0.485451	1.480207	694.278805	0.015520	0.015940
RS	29	0.523592	1.480207	720.640983	0.016110	0.016845
RS	30	0.564219	1.310281	841.999131	0.018823	0.019865
RS	31	0.607492	1.310281	867.533799	0.019393	0.020799
RS	32	0.653585	1.181090	987.455281	0.022074	0.023849
RS	33	0.702680	1.181090	1008.584885	0.022547	0.024648
RS	34	0.754974	1.094180	1106.898890	0.024744	0.027176
RS	35	0.810674	1.094180	1119.883654	0.025035	0.027678
RS	36	0.870004	1.043962	1181.921796	0.026421	0.029269
RS	37	0.933199	1.043962	1184.136716	0.026471	0.029384
RS	38	1.000511	1.022433	1205.649992	0.026952	0.029919
RS	39	1.072208	1.022433	1196.210384	0.026741	0.029647
RS	40	1.148576	1.022092	1181.747449	0.026418	0.029257
RS	41	1.229920	1.022092	1161.319321	0.025961	0.028656
RS	42	1.316563	1.036818	1119.853380	0.025034	0.027591
RS	43	1.408850	1.036818	1090.072932	0.024368	0.026740
RS	44	1.507150	1.061180	1031.835076	0.023066	0.025273
RS	45	1.611855	1.061180	994.671993	0.022236	0.024254
RS	46	1.723380	1.089614	929.104511	0.020770	0.022632
RS	47	1.842172	1.089614	886.360970	0.019814	0.021513
RS	48	1.968702	1.116535	820.489129	0.018342	0.019914
RS	49	2.103476	1.116535	773.594692	0.017293	0.018742
RS	50	2.247031	1.137557	711.113397	0.015897	0.017253
RS	51	2.399937	1.137557	661.278330	0.014783	0.016052
RS	52	2.562806	1.150779	603.030808	0.013481	0.014680
RS	53	2.736285	1.150779	551.611890	0.012331	0.013465
RS	54	2.921066	1.157997	496.739329	0.011104	0.012177
RS	55	3.117886	1.157997	445.657430	0.009963	0.010972
RS	56	3.327528	1.157997	395.381014	0.008839	0.009781
RS	57	3.550828	1.157997	346.621772	0.007749	0.008620
RS	58	3.788676	1.214744	287.440719	0.006426	0.007223
RS	59	4.042019	1.214744	248.072098	0.005546	0.006262
RS	60	4.311868	1.214744	211.178994	0.004721	0.005354
RS	61	4.599297	1.214744	177.165133	0.003960	0.004511
RS	62	4.905452	1.214744	146.334516	0.003271	0.003741
RS	63	5.231552	1.214744	486.834569	0.010883	0.012607
PA	4+25*2+4+6 0.157149454 0.038797292 5.231551826 0.336772795 0.388480606 0.420610592 0.514983126 0.699993280 0.964491981 1.288698071 1.601234223 1.826452359 1.943176671 1.949334374 1.848221210 1.673486112 1.480207372 1.310280617 1.181090437 1.094180266 1.043961765 1.022433130 1.022092360 1.036818394 1.061179709 1.089614221 1.116535140 1.137557334 1.150778993 1.157996526 1.214744415
//
IT	4136
RD	9
LK	-437207.329325
QD	-172.909121 -> -154.952731
RI	0.0259708755
TR	0.155126	0.039169
MT	5.284816
MM	C_pi: 1.063920, n_recomb: 45845.039462
RS	0	0.000000	0.347755	835.689247	0.018229	0.002779
RS	1	0.006532	0.347755	873.289822	0.019049	0.012814
RS	2	0.013490	0.347755	911.434861	0.019881	0.016848
RS	3	0.020903	0.347755	949.972090	0.020721	0.017074
RS	4	0.028800	0.396857	867.688273	0.018927	0.014600
RS	5	0.037213	0.396857	904.503825	0.019730	0.015327
RS	6	0.046175	0.419805	890.658456	0.019428	0.015449
RS	7	0.055723	0.419805	926.990467	0.020220	0.016922
RS	8	0.065894	0.507346	798.887408	0.017426	0.014950
RS	9	0.076730	0.507346	832.687723	0.018163	0.015950
RS	10	0.088273	0.690499	638.839689	0.013935	0.012427
RS	11	0.100571	0.690499	668.331854	0.014578	0.013126
RS	12	0.113672	0.960038	503.710966	0.010987	0.010051
RS	13	0.127628	0.960038	528.765852	0.011534	0.010591
RS	14	0.142496	1.299120	410.676494	0.008958	0.008338
RS	15	0.158335	1.299120	432.165251	0.009427	0.008772
RS	16	0.175209	1.633046	362.005930	0.007896	0.007440
RS	17	0.193185	1.633046	381.430579	0.008320	0.007865
RS	18	0.212335	1.878718	349.376725	0.007621	0.007305
RS	19	0.232736	1.878718	368.198093	0.008031	0.007746
RS	20	0.254469	2.011106	362.380715	0.007904	0.007710
RS	21	0.277622	2.011106	381.665960	0.008325	0.008148
RS	22	0.302287	2.024497	399.038022	0.008704	0.008567
RS	23	0.328563	2.024497	419.664292	0.009154	0.009030
RS	24	0.356556	1.918387	465.188397	0.010147	0.010044
RS	25	0.386376	1.918387	487.974118	0.010644	0.010613
RS	26	0.418145	1.728872	566.866530	0.012365	0.012405
RS	27	0.451989	1.728872	592.210364	0.012918	0.013141
RS	28	0.488043	1.518363	702.486504	0.015323	0.015725
RS	29	0.526453	1.518363	729.637826	0.015915	0.016606
RS	30	0.567371	1.334183	859.332776	0.018744	0.019732
RS	31	0.610961	1.334183	885.866568	0.019323	0.020648
RS	32	0.657399	1.195296	1014.969422	0.022139	0.023824
RS	33	0.706870	1.195296	1037.057277	0.022621	0.024613
RS	34	0.759573	1.102770	1143.167184	0.024935	0.027253
RS	35	0.815718	1.102770	1156.769793	0.025232	0.027751
RS	36	0.875530	1.050036	1223.436768	0.026686	0.029409
RS	37	0.939249	1.050036	1225.755479	0.026737	0.029524
RS	38	1.007129	1.028217	1248.218486	0.027227	0.030070
RS	39	1.079444	1.028217	1238.402025	0.027013	0.029802
RS	40	1.156482	1.029187	1221.857077	0.026652	0.029377
RS	41	1.238551	1.029187	1200.757466	0.026192	0.028784
RS	42	1.325982	1.046386	1155.371086	0.025202	0.027660
RS	43	1.419123	1.046386	1124.850871	0.024536	0.026823
RS	44	1.518347	1.073995	1062.082424	0.023167	0.025293
RS	45	1.624053	1.073995	1024.280905	0.022342	0.024294
RS	46	1.736663	1.105976	954.557311	0.020821	0.022621
RS	47	1.856629	1.105976	911.336113	0.019879	0.021528
RS	48	1.984430	1.136177	842.250214	0.018372	0.019898
RS	49	2.120579	1.136177	794.987453	0.017341	0.018754
RS	50	2.265621	1.159721	730.338799	0.015931	0.017254
RS	51	2.420137	1.159721	680.122959	0.014835	0.016079
RS	52	2.584745	1.174482	620.502134	0.013535	0.014712
RS	53	2.760104	1.174482	568.557008	0.012402	0.013518
RS	54	2.946918	1.182504	512.642431	0.011182	0.012239
RS	55	3.145934	1.182504	460.815526	0.010052	0.011049
RS	56	3.357949	1.182504	409.655917	0.008936	0.009869
RS	57	3.583812	1.182504	359.895025	0.007850	0.008714
RS	58	3.824428	1.246860	297.709254	0.006494	0.007281
RS	59	4.080761	1.246860	257.783651	0.005623	0.006332
RS	60	4.353836	1.246860	220.208847	0.004803	0.005432
RS	61	4.644747	1.246860	185.415395	0.004044	0.004592
RS	62	4.954661	1.246860	153.737060	0.003353	0.003823
RS	63	5.284816	1.246860	519.932423	0.011341	0.013086
PA	4+25*2+4+6 0.155126095 0.039168975 5.284816489 0.347755417 0.396856693 0.419805433 0.507346359 0.690499495 0.960038255 1.299119669 1.633045852 1.878718031 2.011106019 2.024496821 1.918386835 1.728872333 1.518362827 1.334182602 1.195296286 1.102770289 1.050035918 1.028216747 1.029186542 1.046385898 1.073994916 1.105975694 1.136177440 1.159721007 1.174482115 1.182504295 1.246859753
//
IT	4297
RD	10
LK	-437172.028321
QD	-164.506413 -> -147.901220
RI	0.0247833834
TR	0.153186	0.039524
MT	5.336955
MM	C_pi: 1.080004, n_recomb: 46936.195037
RS	0	0.000000	0.357720	833.607882	0.017760	0.002745
RS	1	0.006548	0.357720	871.677850	0.018572	0.012715
RS	2	0.013525	0.357720	910.367028	0.019396	0.016679
RS	3	0.020958	0.357720	949.529366	0.020230	0.016849
RS	4	0.028879	0.406303	871.962853	0.018578	0.014489
RS	5	0.037318	0.406303	909.501419	0.019377	0.015133
RS	6	0.046309	0.420691	915.302414	0.019501	0.015555
RS	7	0.055890	0.420691	952.756827	0.020299	0.017004
RS	8	0.066097	0.501579	832.265197	0.017732	0.015208
RS	9	0.076973	0.501579	867.319372	0.018479	0.016222
RS	10	0.088562	0.682496	665.453298	0.014178	0.012627
RS	11	0.100909	0.682496	696.079526	0.014830	0.013346
RS	12	0.114064	0.955776	520.824415	0.011096	0.010138
RS	13	0.128081	0.955776	546.743243	0.011649	0.010697
RS	14	0.143016	1.307634	420.042889	0.008949	0.008329
RS	15	0.158929	1.307634	442.101426	0.009419	0.008778
RS	16	0.175883	1.660898	366.591035	0.007810	0.007370
RS	17	0.193948	1.660898	386.374687	0.008232	0.007802
RS	18	0.213196	1.925870	351.245531	0.007483	0.007194
RS	19	0.233704	1.925870	370.306408	0.007890	0.007635
RS	20	0.255555	2.073970	362.428379	0.007722	0.007558
RS	21	0.278837	2.073970	381.889890	0.008136	0.007991
RS	22	0.303643	2.095626	397.974355	0.008479	0.008374
RS	23	0.330073	2.095626	418.771153	0.008922	0.008825
RS	24	0.358235	1.985815	464.458126	0.009896	0.009819
RS	25	0.388240	1.985815	487.505360	0.010387	0.010370
RS	26	0.420210	1.782562	568.926961	0.012121	0.012171
RS	27	0.454273	1.782562	594.745498	0.012671	0.012885
RS	28	0.490567	1.555586	710.444097	0.015136	0.015520
RS	29	0.529237	1.555586	738.356751	0.015731	0.016380
RS	30	0.570440	1.357741	875.957758	0.018663	0.019597
RS	31	0.614340	1.357741	903.469230	0.019249	0.020498
RS	32	0.661115	1.209592	1041.422447	0.022188	0.023789
RS	33	0.710953	1.209592	1064.466710	0.022679	0.024569
RS	34	0.764055	1.111714	1178.187881	0.025102	0.027313
RS	35	0.820633	1.111714	1192.431022	0.025405	0.027809
RS	36	0.880916	1.056573	1263.673596	0.026923	0.029529
RS	37	0.945147	1.056573	1266.140971	0.026976	0.029646
RS	38	1.013583	1.034454	1289.591834	0.027475	0.030203
RS	39	1.086500	1.034454	1279.460259	0.027260	0.029939
RS	40	1.164192	1.036644	1260.930108	0.026865	0.029484
RS	41	1.246972	1.036644	1239.230606	0.026402	0.028899
RS	42	1.335172	1.056180	1190.052207	0.025355	0.027721
RS	43	1.429147	1.056180	1158.865095	0.024690	0.026898
RS	44	1.529275	1.086881	1091.707181	0.023259	0.025311
RS	45	1.635960	1.086881	1053.332060	0.022442	0.024332
RS	46	1.749631	1.122251	979.587884	0.020871	0.022612
RS	47	1.870745	1.122251	935.938723	0.019941	0.021543
RS	48	1.999790	1.155592	863.751218	0.018403	0.019886
RS	49	2.137284	1.155592	816.152858	0.017389	0.018768
RS	50	2.283782	1.181532	749.422234	0.015967	0.017259
RS	51	2.439872	1.181532	698.843985	0.014889	0.016108
RS	52	2.606183	1.197726	637.909998	0.013591	0.014746
RS	53	2.783384	1.197726	585.447551	0.012473	0.013572
RS	54	2.972188	1.206440	528.540466	0.011261	0.012302
RS	55	3.173355	1.206440	475.969682	0.010141	0.011125
RS	56	3.387695	1.206440	423.930675	0.009032	0.009955
RS	57	3.616069	1.206440	373.173907	0.007951	0.008807
RS	58	3.859398	1.278262	307.973441	0.006562	0.007338
RS	59	4.118659	1.278262	267.491774	0.005699	0.006400
RS	60	4.394897	1.278262	229.240693	0.004884	0.005507
RS	61	4.689223	1.278262	193.675993	0.004126	0.004671
RS	62	5.002822	1.278262	161.159659	0.003434	0.003901
RS	63	5.336955	1.278262	553.512095	0.011793	0.013555
PA	4+25*2+4+6 0.153185847 0.039523655 5.336955225 0.357719703 0.406302598 0.420691024 0.501579432 0.682495945 0.955776306 1.307633645 1.660898285 1.925869809 2.073970343 2.095626131 1.985815486 1.782561594 1.555585723 1.357740637 1.209592065 1.111713807 1.056573007 1.034454241 1.036644045 1.056180398 1.086880897 1.122251397 1.155592368 1.181532357 1.197725879 1.206440237 1.278261531
//
IT	4591
RD	11
LK	-437139.354914
QD	-156.812327 -> -141.402876
RI	0.0237759122
TR	0.151337	0.039866
MT	5.387356
MM	C_pi: 1.095658, n_recomb: 48005.807790
RS	0	0.000000	0.366570	833.763167	0.017368	0.002713
RS	1	0.006564	0.366570	872.327668	0.018171	0.012630
RS	2	0.013558	0.366570	911.577053	0.018989	0.016544
RS	3	0.021012	0.366570	951.370280	0.019818	0.016677
RS	4	0.028954	0.416466	873.952800	0.018205	0.014351
RS	5	0.037418	0.416466	912.131529	0.019000	0.014923
RS	6	0.046438	0.422838	936.514565	0.019508	0.015620
RS	7	0.056050	0.422838	975.022273	0.020311	0.017043
RS	8	0.066292	0.497251	863.545034	0.017988	0.015437
RS	9	0.077207	0.497251	899.801709	0.018744	0.016461
RS	10	0.088838	0.675676	691.242321	0.014399	0.012817
RS	11	0.101233	0.675676	722.973714	0.015060	0.013553
RS	12	0.114441	0.951676	537.822552	0.011203	0.010229
RS	13	0.128516	0.951676	564.598973	0.011761	0.010804
RS	14	0.143515	1.314554	429.664394	0.008950	0.008331
RS	15	0.159498	1.314554	452.300758	0.009422	0.008792
RS	16	0.176530	1.685321	371.646898	0.007742	0.007316
RS	17	0.194681	1.685321	391.805613	0.008162	0.007753
RS	18	0.214023	1.968459	353.705592	0.007368	0.007100
RS	19	0.234634	1.968459	373.024979	0.007770	0.007541
RS	20	0.256598	2.132264	363.095664	0.007564	0.007426
RS	21	0.280004	2.132264	382.749567	0.007973	0.007854
RS	22	0.304946	2.163089	397.469494	0.008280	0.008201
RS	23	0.331525	2.163089	418.444259	0.008717	0.008642
RS	24	0.359848	2.050766	464.106638	0.009668	0.009613
RS	25	0.390031	2.050766	487.408814	0.010153	0.010149
RS	26	0.422195	1.834725	571.047441	0.011895	0.011952
RS	27	0.456469	1.834725	597.318837	0.012443	0.012647
RS	28	0.492994	1.591950	718.045003	0.014957	0.015322
RS	29	0.531916	1.591950	746.688940	0.015554	0.016164
RS	30	0.573392	1.380952	891.794203	0.018577	0.019461
RS	31	0.617591	1.380952	920.259024	0.019170	0.020349
RS	32	0.664691	1.223892	1066.762855	0.022222	0.023743
RS	33	0.714882	1.223892	1090.758066	0.022721	0.024517
RS	34	0.768368	1.120871	1211.925085	0.025245	0.027356
RS	35	0.825365	1.120871	1226.827464	0.025556	0.027852
RS	36	0.886102	1.063404	1302.608096	0.027134	0.029631
RS	37	0.950826	1.063404	1305.264661	0.027190	0.029751
RS	38	1.019798	1.040962	1329.757877	0.027700	0.030320
RS	39	1.093297	1.040962	1319.367532	0.027483	0.030062
RS	40	1.171621	1.044278	1298.961084	0.027058	0.029580
RS	41	1.255085	1.044278	1276.726492	0.026595	0.029004
RS	42	1.344027	1.066016	1223.893421	0.025495	0.027776
RS	43	1.438808	1.066016	1192.104168	0.024832	0.026967
RS	44	1.539809	1.099651	1120.703047	0.023345	0.025327
RS	45	1.647440	1.099651	1081.810462	0.022535	0.024367
RS	46	1.762135	1.138259	1004.176422	0.020918	0.022606
RS	47	1.884358	1.138259	960.141797	0.020001	0.021560
RS	48	2.014604	1.174597	884.962491	0.018434	0.019878
RS	49	2.153399	1.174597	837.055949	0.017437	0.018784
RS	50	2.301303	1.202809	768.325402	0.016005	0.017268
RS	51	2.458915	1.202809	717.400148	0.014944	0.016140
RS	52	2.626872	1.220330	655.210683	0.013649	0.014782
RS	53	2.805854	1.220330	602.239093	0.012545	0.013626
RS	54	2.996583	1.229623	544.390809	0.011340	0.012366
RS	55	3.199831	1.229623	491.077806	0.010230	0.011202
RS	56	3.416419	1.229623	438.164218	0.009127	0.010041
RS	57	3.647223	1.229623	386.418856	0.008049	0.008898
RS	58	3.893176	1.308736	318.203802	0.006628	0.007394
RS	59	4.155273	1.308736	277.167868	0.005774	0.006467
RS	60	4.434572	1.308736	238.246939	0.004963	0.005581
RS	61	4.732204	1.308736	201.920558	0.004206	0.004748
RS	62	5.049371	1.308736	168.577444	0.003512	0.003978
RS	63	5.387356	1.308736	587.437440	0.012237	0.014015
PA	4+25*2+4+6 0.151336866 0.039866150 5.387356148 0.366570279 0.416465917 0.422837857 0.497250783 0.675675711 0.951676382 1.314553562 1.685321303 1.968459027 2.132263773 2.163089010 2.050765979 1.834724728 1.591949818 1.380951658 1.223891556 1.120871396 1.063403707 1.040961903 1.044278422 1.066015963 1.099651211 1.138259310 1.174597027 1.202808821 1.220330245 1.229622978 1.308736441
//
IT	4853
RD	12
LK	-437109.012842
QD	-149.729272 -> -135.388923
RI	0.0229206857
TR	0.149581	0.040199
MT	5.435695
MM	C_pi: 1.110823, n_recomb: 49053.796587
RS	0	0.000000	0.374348	835.890306	0.017040	0.002684
RS	1	0.006578	0.374348	874.975336	0.017837	0.012559
RS	2	0.013590	0.374348	914.803365	0.018649	0.016439
RS	3	0.021062	0.374348	955.237295	0.019473	0.016550
RS	4	0.029026	0.427105	874.293626	0.017823	0.014195
RS	5	0.037514	0.427105	913.039250	0.018613	0.014705
RS	6	0.046560	0.425941	954.797917	0.019464	0.015652
RS	7	0.056202	0.425941	994.294666	0.020269	0.017048
RS	8	0.066477	0.494041	892.914950	0.018203	0.015642
RS	9	0.077429	0.494041	930.326521	0.018965	0.016672
RS	10	0.089101	0.669809	716.233588	0.014601	0.012998
RS	11	0.101541	0.669809	749.041144	0.015270	0.013747
RS	12	0.114799	0.947722	554.658460	0.011307	0.010321
RS	13	0.128930	0.947722	582.283326	0.011870	0.010910
RS	14	0.143990	1.320106	439.459016	0.008959	0.008341
RS	15	0.160040	1.320106	462.677355	0.009432	0.008812
RS	16	0.177147	1.706706	377.065625	0.007687	0.007273
RS	17	0.195379	1.706706	397.610979	0.008106	0.007716
RS	18	0.214810	2.006957	356.622991	0.007270	0.007020
RS	19	0.235520	2.006957	376.214875	0.007669	0.007462
RS	20	0.257592	2.186368	364.245023	0.007425	0.007309
RS	21	0.281116	2.186368	384.103040	0.007830	0.007733
RS	22	0.306188	2.227165	397.390460	0.008101	0.008044
RS	23	0.332909	2.227165	418.547315	0.008532	0.008477
RS	24	0.361387	2.113399	464.029096	0.009460	0.009423
RS	25	0.391739	2.113399	487.578125	0.009940	0.009944
RS	26	0.424088	1.885458	573.158487	0.011684	0.011746
RS	27	0.458565	1.885458	599.860579	0.012229	0.012424
RS	28	0.495310	1.627507	725.250821	0.014785	0.015131
RS	29	0.534472	1.627507	754.595623	0.015383	0.015957
RS	30	0.576211	1.403793	906.841563	0.018487	0.019324
RS	31	0.620695	1.403793	936.234097	0.019086	0.020201
RS	32	0.668105	1.238133	1091.000823	0.022241	0.023689
RS	33	0.718635	1.238133	1115.939109	0.022749	0.024458
RS	34	0.772488	1.130146	1244.398565	0.025368	0.027386
RS	35	0.829884	1.130146	1259.975713	0.025686	0.027882
RS	36	0.891056	1.070413	1340.265274	0.027322	0.029718
RS	37	0.956253	1.070413	1343.147783	0.027381	0.029842
RS	38	1.025738	1.047616	1368.749318	0.027903	0.030423
RS	39	1.099794	1.047616	1358.151531	0.027687	0.030172
RS	40	1.178722	1.051966	1335.984314	0.027235	0.029665
RS	41	1.262842	1.051966	1313.273051	0.026772	0.029099
RS	42	1.352495	1.075773	1256.925661	0.025623	0.027827
RS	43	1.448047	1.075773	1224.591560	0.024964	0.027031
RS	44	1.549885	1.112195	1149.087952	0.023425	0.025343
RS	45	1.658421	1.112195	1109.726972	0.022623	0.024402
RS	46	1.774098	1.153889	1028.332520	0.020963	0.022602
RS	47	1.897385	1.153889	983.948347	0.020059	0.021578
RS	48	2.028782	1.193085	905.880227	0.018467	0.019873
RS	49	2.168823	1.193085	857.688220	0.017485	0.018802
RS	50	2.318076	1.223446	787.035565	0.016044	0.017280
RS	51	2.477148	1.223446	735.775746	0.014999	0.016173
RS	52	2.646684	1.242192	672.386119	0.013707	0.014821
RS	53	2.827374	1.242192	618.911956	0.012617	0.013682
RS	54	3.019949	1.251955	560.171532	0.011420	0.012431
RS	55	3.225194	1.251955	506.117763	0.010318	0.011278
RS	56	3.443940	1.251955	452.334417	0.009221	0.010125
RS	57	3.677076	1.251955	399.607998	0.008146	0.008987
RS	58	3.925549	1.338165	328.385136	0.006694	0.007450
RS	59	4.190368	1.338165	286.796656	0.005847	0.006532
RS	60	4.472608	1.338165	247.212223	0.005040	0.005652
RS	61	4.773415	1.338165	210.133747	0.004284	0.004822
RS	62	5.094010	1.338165	175.975285	0.003587	0.004052
RS	63	5.435695	1.338165	621.610683	0.012672	0.014464
PA	4+25*2+4+6 0.149580887 0.040199485 5.435694982 0.374347752 0.427104589 0.425941266 0.494040819 0.669809002 0.947721561 1.320106004 1.706705733 2.006957117 2.186367697 2.227165232 2.113399284 1.885458145 1.627506860 1.403793327 1.238132635 1.130146108 1.070412941 1.047615733 1.051966284 1.075772962 1.112194820 1.153888752 1.193085087 1.223445936 1.242192184 1.251955112 1.338164730
//
IT	4827
RD	13
LK	-437080.760101
QD	-143.180983 -> -129.803736
RI	0.0221949512
TR	0.147916	0.040525
MT	5.481842
MM	C_pi: 1.125473, n_recomb: 50080.339739
RS	0	0.000000	0.381109	839.755862	0.016768	0.002658
RS	1	0.006592	0.381109	879.387277	0.017560	0.012500
RS	2	0.013620	0.381109	919.813468	0.018367	0.016359
RS	3	0.021110	0.381109	960.900346	0.019187	0.016460
RS	4	0.029094	0.438058	873.426139	0.017440	0.014026
RS	5	0.037605	0.438058	912.673627	0.018224	0.014486
RS	6	0.046676	0.429776	970.582579	0.019381	0.015656
RS	7	0.056346	0.429776	1011.008431	0.020188	0.017026
RS	8	0.066653	0.491711	920.548305	0.018381	0.015824
RS	9	0.077640	0.491711	959.070587	0.019151	0.016859
RS	10	0.089350	0.664731	740.446786	0.014785	0.013170
RS	11	0.101833	0.664731	774.301617	0.015461	0.013930
RS	12	0.115139	0.943905	571.298364	0.011408	0.010414
RS	13	0.129322	0.943905	599.760626	0.011976	0.011015
RS	14	0.144440	1.324498	449.362241	0.008973	0.008358
RS	15	0.160555	1.324498	473.163759	0.009448	0.008838
RS	16	0.177732	1.725470	382.750974	0.007643	0.007240
RS	17	0.196042	1.725470	403.690594	0.008061	0.007688
RS	18	0.215558	2.041802	359.895624	0.007186	0.006952
RS	19	0.236361	2.041802	379.770224	0.007583	0.007394
RS	20	0.258536	2.236664	365.769755	0.007304	0.007205
RS	21	0.282172	2.236664	385.840238	0.007704	0.007626
RS	22	0.307367	2.288121	397.639103	0.007940	0.007901
RS	23	0.334223	2.288121	418.979879	0.008366	0.008326
RS	24	0.362849	2.173907	464.143268	0.009268	0.009246
RS	25	0.393362	2.173907	487.930026	0.009743	0.009755
RS	26	0.425887	1.934860	575.215600	0.011486	0.011552
RS	27	0.460556	1.934860	602.326531	0.012027	0.012213
RS	28	0.497511	1.662300	732.051852	0.014618	0.014947
RS	29	0.536901	1.662300	762.067502	0.015217	0.015758
RS	30	0.578889	1.426267	921.113254	0.018393	0.019187
RS	31	0.623645	1.426267	951.407309	0.018998	0.020055
RS	32	0.671351	1.252271	1114.170848	0.022248	0.023628
RS	33	0.722202	1.252271	1140.042465	0.022764	0.024393
RS	34	0.776406	1.139471	1275.646247	0.025472	0.027404
RS	35	0.834183	1.139471	1291.910931	0.025797	0.027901
RS	36	0.895769	1.077517	1376.690194	0.027490	0.029791
RS	37	0.961415	1.077517	1379.831572	0.027552	0.029920
RS	38	1.031389	1.054332	1406.608889	0.028087	0.030515
RS	39	1.105975	1.054332	1395.850316	0.027872	0.030270
RS	40	1.185479	1.059627	1372.039139	0.027397	0.029742
RS	41	1.270224	1.059627	1348.903964	0.026935	0.029186
RS	42	1.360556	1.085380	1289.178234	0.025742	0.027873
RS	43	1.456844	1.085380	1256.350651	0.025087	0.027091
RS	44	1.559478	1.124447	1176.882042	0.023500	0.025359
RS	45	1.668879	1.124447	1137.095912	0.022705	0.024435
RS	46	1.785493	1.169083	1052.063574	0.021008	0.022600
RS	47	1.909794	1.169083	1007.361167	0.020115	0.021596
RS	48	2.042289	1.211003	926.502940	0.018500	0.019872
RS	49	2.183520	1.211003	878.044871	0.017533	0.018822
RS	50	2.334061	1.243396	805.542954	0.016085	0.017295
RS	51	2.494526	1.243396	753.959292	0.015055	0.016207
RS	52	2.665570	1.263269	689.421862	0.013766	0.014861
RS	53	2.847890	1.263269	635.451178	0.012689	0.013738
RS	54	3.042229	1.273399	575.866575	0.011499	0.012496
RS	55	3.249381	1.273399	521.073748	0.010405	0.011353
RS	56	3.470188	1.273399	466.425737	0.009314	0.010208
RS	57	3.705553	1.273399	412.726126	0.008241	0.009074
RS	58	3.956434	1.366496	338.507056	0.006759	0.007505
RS	59	4.223854	1.366496	296.367893	0.005918	0.006596
RS	60	4.508904	1.366496	256.126264	0.005114	0.005722
RS	61	4.812746	1.366496	218.305194	0.004359	0.004894
RS	62	5.136618	1.366496	183.342792	0.003661	0.004124
RS	63	5.481842	1.366496	655.957369	0.013098	0.014904
PA	4+25*2+4+6 0.147915734 0.040525449 5.481841905 0.381108997 0.438057897 0.429776287 0.491710963 0.664731343 0.943904513 1.324497855 1.725469590 2.041802143 2.236664062 2.288120567 2.173907456 1.934860401 1.662299767 1.426266784 1.252270648 1.139471159 1.077517375 1.054331577 1.059627349 1.085380349 1.124447169 1.169082995 1.211003392 1.243395935 1.263268901 1.273398812 1.366496017
//
IT	4192
RD	14
LK	-437054.391772
QD	-137.104890 -> -124.600459
RI	0.0215765941
TR	0.146337	0.040845
MT	5.525777
MM	C_pi: 1.139608, n_recomb: 51085.893551
RS	0	0.000000	0.386957	845.078236	0.016542	0.002634
RS	1	0.006606	0.386957	885.278839	0.017329	0.012452
RS	2	0.013648	0.386957	926.320802	0.018133	0.016300
RS	3	0.021155	0.386957	968.072255	0.018950	0.016401
RS	4	0.029158	0.449195	871.710795	0.017064	0.013851
RS	5	0.037690	0.449195	911.403645	0.017841	0.014268
RS	6	0.046786	0.434178	984.231956	0.019266	0.015639
RS	7	0.056482	0.434178	1025.531057	0.020075	0.016982
RS	8	0.066819	0.490080	946.611078	0.018530	0.015988
RS	9	0.077839	0.490080	986.203276	0.019305	0.017023
RS	10	0.089586	0.660308	763.918839	0.014954	0.013334
RS	11	0.102110	0.660308	798.792976	0.015636	0.014101
RS	12	0.115461	0.940222	587.722213	0.011505	0.010506
RS	13	0.129694	0.940222	617.009735	0.012078	0.011118
RS	14	0.144867	1.327918	459.323803	0.008991	0.008380
RS	15	0.161042	1.327918	483.707530	0.009469	0.008868
RS	16	0.178286	1.741918	388.644154	0.007608	0.007215
RS	17	0.196669	1.741918	409.983362	0.008025	0.007667
RS	18	0.216266	2.073370	363.450378	0.007114	0.006895
RS	19	0.237157	2.073370	383.615314	0.007509	0.007337
RS	20	0.259429	2.283484	367.593552	0.007196	0.007112
RS	21	0.283172	2.283484	387.882575	0.007593	0.007530
RS	22	0.308484	2.346174	398.148462	0.007794	0.007770
RS	23	0.335467	2.346174	419.673691	0.008215	0.008189
RS	24	0.364233	2.232432	464.399104	0.009091	0.009081
RS	25	0.394899	2.232432	488.414335	0.009561	0.009580
RS	26	0.427591	1.983028	577.192517	0.011298	0.011367
RS	27	0.462443	1.983028	604.691192	0.011837	0.012015
RS	28	0.499596	1.696368	738.456653	0.014455	0.014770
RS	29	0.539204	1.696368	769.114100	0.015055	0.015567
RS	30	0.581428	1.448367	934.646553	0.018296	0.019051
RS	31	0.626442	1.448367	965.815978	0.018906	0.019909
RS	32	0.674429	1.266275	1136.322911	0.022243	0.023560
RS	33	0.725586	1.266275	1163.116793	0.022768	0.024323
RS	34	0.780122	1.148793	1305.727978	0.025559	0.027412
RS	35	0.838261	1.148793	1322.690292	0.025891	0.027911
RS	36	0.900240	1.084659	1411.937734	0.027639	0.029852
RS	37	0.966314	1.084659	1415.367496	0.027706	0.029986
RS	38	1.036752	1.061054	1443.384973	0.028254	0.030596
RS	39	1.111843	1.061054	1432.508267	0.028041	0.030358
RS	40	1.191894	1.067212	1407.167614	0.027545	0.029812
RS	41	1.277234	1.067212	1383.656642	0.027085	0.029265
RS	42	1.368211	1.094795	1320.686933	0.025852	0.027915
RS	43	1.465197	1.094795	1287.412028	0.025201	0.027146
RS	44	1.568590	1.136373	1204.110884	0.023570	0.025374
RS	45	1.678813	1.136373	1163.937889	0.022784	0.024467
RS	46	1.796317	1.183814	1075.383298	0.021050	0.022600
RS	47	1.921584	1.183814	1030.390063	0.020170	0.021616
RS	48	2.055125	1.228332	946.833946	0.018534	0.019873
RS	49	2.197487	1.228332	898.126736	0.017581	0.018843
RS	50	2.349254	1.262645	823.843580	0.016127	0.017312
RS	51	2.511045	1.262645	771.945632	0.015111	0.016243
RS	52	2.683525	1.283551	706.310511	0.013826	0.014903
RS	53	2.867398	1.283551	651.848959	0.012760	0.013794
RS	54	3.063417	1.293951	591.466169	0.011578	0.012562
RS	55	3.272385	1.293951	535.936303	0.010491	0.011429
RS	56	3.495156	1.293951	480.428929	0.009404	0.010290
RS	57	3.732644	1.293951	425.764146	0.008334	0.009160
RS	58	3.985819	1.393721	348.563894	0.006823	0.007559
RS	59	4.255719	1.393721	305.875967	0.005987	0.006659
RS	60	4.543447	1.393721	264.983264	0.005187	0.005790
RS	61	4.850182	1.393721	226.428793	0.004432	0.004964
RS	62	5.177179	1.393721	190.673544	0.003732	0.004194
RS	63	5.525777	1.393721	690.422431	0.013515	0.015334
PA	4+25*2+4+6 0.146337366 0.040845107 5.525777108 0.386956969 0.449195292 0.434177845 0.490079548 0.660307729 0.940221887 1.327918437 1.741918368 2.073370381 2.283484489 2.346173736 2.232431810 1.983028198 1.696367705 1.448367216 1.266274522 1.148792737 1.084659200 1.061054277 1.067212458 1.094795096 1.136372844 1.183814492 1.228331554 1.262644793 1.283550818 1.293951448 1.393721086
//
IT	4396
RD	15
LK	-437029.733391
QD	-131.449498 -> -119.739903
RI	0.0210459799
TR	0.144841	0.041159
MT	5.567522
MM	C_pi: 1.153238, n_recomb: 52071.093046
RS	0	0.000000	0.392011	851.577697	0.016354	0.002613
RS	1	0.006618	0.392011	892.365871	0.017137	0.012413
RS	2	0.013675	0.392011	934.037766	0.017938	0.016258
RS	3	0.021198	0.392011	976.463091	0.018752	0.016367
RS	4	0.029219	0.460422	869.413572	0.016697	0.013672
RS	5	0.037771	0.460422	909.502898	0.017467	0.014053
RS	6	0.046889	0.439011	996.078537	0.019129	0.015604
RS	7	0.056611	0.439011	1038.199315	0.019938	0.016921
RS	8	0.066976	0.489012	971.245156	0.018652	0.016134
RS	9	0.078027	0.489012	1011.869416	0.019432	0.017170
RS	10	0.089809	0.656431	786.689812	0.015108	0.013489
RS	11	0.102371	0.656431	822.556453	0.015797	0.014262
RS	12	0.115764	0.936672	603.917856	0.011598	0.010598
RS	13	0.130044	0.936672	634.017881	0.012176	0.011218
RS	14	0.145269	1.330503	469.314870	0.009013	0.008405
RS	15	0.161502	1.330503	494.278604	0.009492	0.008901
RS	16	0.178809	1.756315	394.701748	0.007580	0.007197
RS	17	0.197261	1.756315	416.444207	0.007998	0.007652
RS	18	0.216934	2.101951	367.239437	0.007053	0.006845
RS	19	0.237910	2.101951	387.700734	0.007446	0.007287
RS	20	0.260274	2.327091	369.664281	0.007099	0.007029
RS	21	0.284118	2.327091	390.176499	0.007493	0.007444
RS	22	0.309540	2.401520	398.868920	0.007660	0.007649
RS	23	0.336644	2.401520	420.578290	0.008077	0.008062
RS	24	0.365542	2.289077	464.765519	0.008926	0.008927
RS	25	0.396353	2.289077	489.000280	0.009391	0.009416
RS	26	0.429203	2.030021	579.082277	0.011121	0.011192
RS	27	0.464227	2.030021	606.948782	0.011656	0.011827
RS	28	0.501570	1.729741	744.483823	0.014297	0.014598
RS	29	0.541383	1.729741	775.755242	0.014898	0.015382
RS	30	0.583832	1.470092	947.484519	0.018196	0.018915
RS	31	0.629089	1.470092	979.503529	0.018811	0.019765
RS	32	0.677343	1.280119	1157.514259	0.022229	0.023488
RS	33	0.728789	1.280119	1185.218341	0.022762	0.024248
RS	34	0.783641	1.158072	1334.704881	0.025632	0.027410
RS	35	0.842122	1.158072	1352.372728	0.025972	0.027911
RS	36	0.904475	1.091795	1446.067560	0.027771	0.029903
RS	37	0.970953	1.091795	1449.812122	0.027843	0.030042
RS	38	1.041832	1.067742	1479.131392	0.028406	0.030667
RS	39	1.117402	1.067742	1468.175432	0.028196	0.030436
RS	40	1.197973	1.074685	1441.417419	0.027682	0.029875
RS	41	1.283876	1.074685	1417.574316	0.027224	0.029337
RS	42	1.375465	1.103988	1351.490091	0.025955	0.027954
RS	43	1.473115	1.103988	1317.809372	0.025308	0.027198
RS	44	1.577228	1.147952	1230.800532	0.023637	0.025389
RS	45	1.688231	1.147952	1190.274886	0.022859	0.024498
RS	46	1.806581	1.198071	1098.307331	0.021092	0.022601
RS	47	1.932764	1.198071	1053.047526	0.020223	0.021636
RS	48	2.067298	1.245066	966.878920	0.018568	0.019877
RS	49	2.210736	1.245066	917.937700	0.017629	0.018866
RS	50	2.363666	1.281192	841.939069	0.016169	0.017332
RS	51	2.526719	1.281192	789.735273	0.015166	0.016280
RS	52	2.700562	1.303044	723.049061	0.013886	0.014946
RS	53	2.885911	1.303044	668.102041	0.012831	0.013851
RS	54	3.083526	1.313625	606.965299	0.011656	0.012628
RS	55	3.294221	1.313625	550.700641	0.010576	0.011504
RS	56	3.518860	1.313625	494.339290	0.009494	0.010371
RS	57	3.758366	1.313625	438.717341	0.008425	0.009245
RS	58	4.013723	1.419847	358.553774	0.006886	0.007614
RS	59	4.285980	1.419847	315.318825	0.006056	0.006721
RS	60	4.576256	1.419847	273.780746	0.005258	0.005856
RS	61	4.885743	1.419847	234.501517	0.004503	0.005033
RS	62	5.215713	1.419847	197.963943	0.003802	0.004262
RS	63	5.567522	1.419847	724.964532	0.013923	0.015755
PA	4+25*2+4+6 0.144841320 0.041159243 5.567521763 0.392011494 0.460421897 0.439010699 0.489011827 0.656431182 0.936672437 1.330502926 1.756314940 2.101951060 2.327090764 2.401520181 2.289077391 2.030020764 1.729740532 1.470092185 1.280118754 1.158072250 1.091794571 1.067742178 1.074684948 1.103988202 1.147952292 1.198071169 1.245065699 1.281191743 1.303043907 1.313625396 1.419847391
//
IT	4753
RD	16
LK	-437006.633524
QD	-126.171509 -> -115.188682
RI	0.0205886334
TR	0.143421	0.041468
MT	5.607206
MM	C_pi: 1.166386, n_recomb: 53036.398508
RS	0	0.000000	0.396371	859.043603	0.016197	0.002594
RS	1	0.006630	0.396371	900.434373	0.016978	0.012382
RS	2	0.013700	0.396371	942.747723	0.017775	0.016230
RS	3	0.021238	0.396371	985.854399	0.018588	0.016352
RS	4	0.029276	0.471657	866.745908	0.016342	0.013493
RS	5	0.037847	0.471657	907.189963	0.017105	0.013845
RS	6	0.046987	0.444183	1006.370357	0.018975	0.015555
RS	7	0.056732	0.444183	1049.264632	0.019784	0.016848
RS	8	0.067124	0.488397	994.588072	0.018753	0.016266
RS	9	0.078204	0.488397	1036.209385	0.019538	0.017300
RS	10	0.090019	0.653022	808.788908	0.015250	0.013636
RS	11	0.102618	0.653022	845.622259	0.015944	0.014414
RS	12	0.116051	0.933253	619.877828	0.011688	0.010688
RS	13	0.130376	0.933253	650.777307	0.012270	0.011316
RS	14	0.145650	1.332380	479.308021	0.009037	0.008434
RS	15	0.161937	1.332380	504.848501	0.009519	0.008936
RS	16	0.179303	1.768907	400.885397	0.007559	0.007184
RS	17	0.197821	1.768907	423.033358	0.007976	0.007643
RS	18	0.217567	2.127869	371.213947	0.006999	0.006803
RS	19	0.238622	2.127869	391.975950	0.007391	0.007245
RS	20	0.261073	2.367725	371.940809	0.007013	0.006955
RS	21	0.285012	2.367725	392.679838	0.007404	0.007367
RS	22	0.310539	2.454331	399.763572	0.007538	0.007538
RS	23	0.337758	2.454331	421.656311	0.007950	0.007946
RS	24	0.366782	2.343964	465.215501	0.008772	0.008782
RS	25	0.397730	2.343964	489.661169	0.009233	0.009262
RS	26	0.430729	2.075919	580.876512	0.010952	0.011026
RS	27	0.465917	2.075919	609.092004	0.011484	0.011649
RS	28	0.503438	1.762451	750.154361	0.014144	0.014431
RS	29	0.543446	1.762451	782.013254	0.014745	0.015204
RS	30	0.586107	1.491452	959.666596	0.018094	0.018780
RS	31	0.631597	1.491452	992.509914	0.018714	0.019622
RS	32	0.680102	1.293797	1177.794016	0.022207	0.023412
RS	33	0.731824	1.293797	1206.395496	0.022747	0.024170
RS	34	0.786974	1.167292	1362.628066	0.025692	0.027400
RS	35	0.845782	1.167292	1381.007525	0.026039	0.027904
RS	36	0.908488	1.098903	1479.126790	0.027889	0.029944
RS	37	0.975351	1.098903	1483.210020	0.027966	0.030088
RS	38	1.046648	1.074376	1513.891003	0.028544	0.030730
RS	39	1.122672	1.074376	1502.891440	0.028337	0.030506
RS	40	1.203736	1.082033	1474.821789	0.027808	0.029932
RS	41	1.290174	1.082033	1450.686806	0.027353	0.029403
RS	42	1.382344	1.112958	1381.609578	0.026050	0.027991
RS	43	1.480625	1.112958	1347.561442	0.025408	0.027247
RS	44	1.585421	1.159193	1256.964747	0.023700	0.025404
RS	45	1.697166	1.159193	1216.117955	0.022930	0.024528
RS	46	1.816320	1.211869	1120.840937	0.021133	0.022604
RS	47	1.943373	1.211869	1075.337024	0.020275	0.021656
RS	48	2.078851	1.261227	986.639267	0.018603	0.019883
RS	49	2.223310	1.261227	937.477948	0.017676	0.018889
RS	50	2.377347	1.299068	859.823448	0.016212	0.017353
RS	51	2.541598	1.299068	807.322388	0.015222	0.016318
RS	52	2.716738	1.321785	739.630563	0.013946	0.014990
RS	53	2.903490	1.321785	684.203979	0.012901	0.013908
RS	54	3.102623	1.332465	622.356087	0.011735	0.012695
RS	55	3.314960	1.332465	565.359779	0.010660	0.011578
RS	56	3.541375	1.332465	508.150516	0.009581	0.010451
RS	57	3.782801	1.332465	451.579906	0.008515	0.009328
RS	58	4.040234	1.444922	368.473022	0.006948	0.007667
RS	59	4.314734	1.444922	324.693233	0.006122	0.006781
RS	60	4.607435	1.444922	282.515597	0.005327	0.005921
RS	61	4.919542	1.444922	242.520155	0.004573	0.005099
RS	62	5.252341	1.444922	205.210563	0.003869	0.004328
RS	63	5.607206	1.444922	759.547690	0.014321	0.016167
PA	4+25*2+4+6 0.143421432 0.041467935 5.607205733 0.396371441 0.471657397 0.444182779 0.488396584 0.653022495 0.933253182 1.332380214 1.768907233 2.127869235 2.367724794 2.454330901 2.343963786 2.075918946 1.762450631 1.491452191 1.293796780 1.167292256 1.098902956 1.074375752 1.082032964 1.112958443 1.159192869 1.211869412 1.261226632 1.299068479 1.321784757 1.332464563 1.444921843
//
IT	4202
RD	17
LK	-436984.959676
QD	-121.234177 -> -110.918207
RI	0.0201908838
TR	0.142073	0.041771
MT	5.644916
MM	C_pi: 1.179074, n_recomb: 53982.465023
RS	0	0.000000	0.400148	867.253088	0.016065	0.002577
RS	1	0.006641	0.400148	909.256887	0.016844	0.012357
RS	2	0.013724	0.400148	952.219272	0.017639	0.016213
RS	3	0.021276	0.400148	996.011600	0.018451	0.016353
RS	4	0.029330	0.482845	863.859913	0.016003	0.013316
RS	5	0.037920	0.482845	904.623036	0.016758	0.013643
RS	6	0.047079	0.449609	1015.351657	0.018809	0.015495
RS	7	0.056847	0.449609	1058.975100	0.019617	0.016764
RS	8	0.067263	0.488158	1016.740825	0.018835	0.016384
RS	9	0.078372	0.488158	1059.326354	0.019624	0.017415
RS	10	0.090218	0.650010	830.256713	0.015380	0.013775
RS	11	0.102851	0.650010	868.032312	0.016080	0.014557
RS	12	0.116322	0.929964	635.597899	0.011774	0.010776
RS	13	0.130689	0.929964	667.283654	0.012361	0.011411
RS	14	0.146010	1.333665	489.281248	0.009064	0.008464
RS	15	0.162348	1.333665	515.394369	0.009547	0.008973
RS	16	0.179771	1.779893	407.169884	0.007543	0.007176
RS	17	0.198351	1.779893	429.724709	0.007960	0.007637
RS	18	0.218165	2.151342	375.347971	0.006953	0.006766
RS	19	0.239295	2.151342	396.414260	0.007343	0.007209
RS	20	0.261828	2.405635	374.386765	0.006935	0.006887
RS	21	0.285858	2.405635	395.355238	0.007324	0.007298
RS	22	0.311484	2.504760	400.804599	0.007425	0.007435
RS	23	0.338812	2.504760	422.879660	0.007834	0.007838
RS	24	0.367954	2.397177	465.733900	0.008628	0.008647
RS	25	0.399032	2.397177	490.382417	0.009084	0.009118
RS	26	0.432174	2.120746	582.585532	0.010792	0.010867
RS	27	0.467517	2.120746	611.132664	0.011321	0.011479
RS	28	0.505207	1.794522	755.493172	0.013995	0.014270
RS	29	0.545400	1.794522	787.914454	0.014596	0.015033
RS	30	0.588263	1.512452	971.236492	0.017992	0.018646
RS	31	0.633972	1.512452	1004.879555	0.018615	0.019482
RS	32	0.682716	1.307292	1197.223531	0.022178	0.023333
RS	33	0.734698	1.307292	1226.709015	0.022724	0.024089
RS	34	0.790133	1.176431	1389.559107	0.025741	0.027384
RS	35	0.849248	1.176431	1408.654492	0.026095	0.027891
RS	36	0.912290	1.105959	1511.175288	0.027994	0.029977
RS	37	0.979519	1.105959	1515.618306	0.028076	0.030127
RS	38	1.051212	1.080932	1547.717239	0.028671	0.030785
RS	39	1.127666	1.080932	1536.706307	0.028467	0.030568
RS	40	1.209199	1.089241	1507.422747	0.027924	0.029984
RS	41	1.296145	1.089241	1483.032603	0.027472	0.029464
RS	42	1.388867	1.121698	1411.077888	0.026140	0.028024
RS	43	1.487746	1.121698	1376.697236	0.025503	0.027292
RS	44	1.593191	1.170095	1282.625537	0.023760	0.025418
RS	45	1.705640	1.170095	1241.486162	0.022998	0.024557
RS	46	1.825557	1.225217	1142.997679	0.021173	0.022609
RS	47	1.953437	1.225217	1097.269930	0.020326	0.021677
RS	48	2.089811	1.276832	1006.119225	0.018638	0.019890
RS	49	2.235241	1.276832	956.750809	0.017723	0.018914
RS	50	2.390330	1.316296	877.498105	0.016255	0.017376
RS	51	2.555718	1.316296	824.707936	0.015277	0.016356
RS	52	2.732091	1.339802	756.052941	0.014006	0.015034
RS	53	2.920176	1.339802	700.152917	0.012970	0.013964
RS	54	3.120753	1.350504	637.635121	0.011812	0.012761
RS	55	3.334651	1.350504	579.910851	0.010743	0.011652
RS	56	3.562754	1.350504	521.860095	0.009667	0.010529
RS	57	3.806006	1.350504	464.349522	0.008602	0.009409
RS	58	4.065412	1.468981	378.321082	0.007008	0.007721
RS	59	4.342047	1.468981	333.998743	0.006187	0.006841
RS	60	4.637053	1.468981	291.187204	0.005394	0.005985
RS	61	4.951652	1.468981	250.483748	0.004640	0.005164
RS	62	5.287143	1.468981	212.412004	0.003935	0.004392
RS	63	5.644916	1.468981	794.146450	0.014711	0.016570
PA	4+25*2+4+6 0.142072808 0.041771457 5.644915936 0.400148320 0.482844785 0.449608745 0.488157876 0.650010152 0.929964115 1.333664848 1.779892725 2.151342081 2.405634999 2.504759825 2.397176961 2.120746438 1.794522050 1.512451909 1.307291516 1.176430651 1.105959110 1.080932197 1.089241351 1.121698010 1.170095236 1.225216923 1.276831752 1.316296459 1.339801829 1.350503949 1.468981372
//
IT	4182
RD	18
LK	-436964.595605
QD	-116.605543 -> -106.903323
RI	0.0198416778
TR	0.140790	0.042070
MT	5.680788
MM	C_pi: 1.191333, n_recomb: 54909.950874
RS	0	0.000000	0.403437	876.027334	0.015954	0.002562
RS	1	0.006652	0.403437	918.650826	0.016730	0.012337
RS	2	0.013746	0.403437	962.266567	0.017524	0.016206
RS	3	0.021312	0.403437	1006.746181	0.018334	0.016366
RS	4	0.029382	0.493936	860.876979	0.015678	0.013143
RS	5	0.037988	0.493936	901.929104	0.016426	0.013449
RS	6	0.047166	0.455231	1023.206862	0.018634	0.015427
RS	7	0.056955	0.455231	1067.518389	0.019441	0.016673
RS	8	0.067396	0.488225	1037.816636	0.018900	0.016490
RS	9	0.078531	0.488225	1081.335999	0.019693	0.017518
RS	10	0.090406	0.647350	851.114426	0.015500	0.013908
RS	11	0.103071	0.647350	889.808757	0.016205	0.014692
RS	12	0.116579	0.926812	651.072416	0.011857	0.010863
RS	13	0.130985	0.926812	683.531218	0.012448	0.011503
RS	14	0.146350	1.334460	499.216208	0.009092	0.008497
RS	15	0.162737	1.334460	525.897248	0.009577	0.009011
RS	16	0.180213	1.789490	413.525928	0.007531	0.007172
RS	17	0.198852	1.789490	436.487926	0.007949	0.007636
RS	18	0.218731	2.172630	379.611000	0.006913	0.006735
RS	19	0.239933	2.172630	400.984167	0.007303	0.007178
RS	20	0.262544	2.441041	376.975265	0.006865	0.006826
RS	21	0.286660	2.441041	398.175192	0.007251	0.007235
RS	22	0.312380	2.552969	401.968452	0.007321	0.007340
RS	23	0.339810	2.552969	424.224610	0.007726	0.007738
RS	24	0.369065	2.448802	466.310475	0.008492	0.008518
RS	25	0.400266	2.448802	491.154452	0.008945	0.008982
RS	26	0.433543	2.164578	584.208916	0.010639	0.010716
RS	27	0.469033	2.164578	613.071495	0.011165	0.011317
RS	28	0.506884	1.825981	760.527778	0.013850	0.014114
RS	29	0.547252	1.825981	793.487923	0.014451	0.014867
RS	30	0.590306	1.533099	982.241059	0.017888	0.018514
RS	31	0.636223	1.533099	1016.660240	0.018515	0.019343
RS	32	0.685195	1.320600	1215.859673	0.022143	0.023251
RS	33	0.737424	1.320600	1246.215545	0.022696	0.024006
RS	34	0.793128	1.185476	1415.559914	0.025780	0.027362
RS	35	0.852537	1.185476	1435.374078	0.026141	0.027872
RS	36	0.915897	1.112950	1542.271921	0.028087	0.030003
RS	37	0.983472	1.112950	1547.093469	0.028175	0.030158
RS	38	1.055542	1.087404	1580.658223	0.028786	0.030833
RS	39	1.132406	1.087404	1569.665489	0.028586	0.030624
RS	40	1.214383	1.096307	1539.261930	0.028032	0.030030
RS	41	1.301813	1.096307	1514.650250	0.027584	0.029520
RS	42	1.395058	1.130210	1439.928235	0.026223	0.028055
RS	43	1.494506	1.130210	1405.246815	0.025592	0.027335
RS	44	1.600569	1.180672	1307.805173	0.023817	0.025432
RS	45	1.713686	1.180672	1266.399233	0.023063	0.024586
RS	46	1.834329	1.238135	1164.790522	0.021213	0.022614
RS	47	1.962996	1.238135	1118.857523	0.020376	0.021699
RS	48	2.100221	1.291909	1025.325439	0.018673	0.019899
RS	49	2.246575	1.291909	975.762020	0.017770	0.018939
RS	50	2.402663	1.332912	894.964487	0.016299	0.017400
RS	51	2.569135	1.332912	841.893263	0.015332	0.016394
RS	52	2.746679	1.357138	772.314723	0.014065	0.015079
RS	53	2.936034	1.357138	715.947805	0.013039	0.014020
RS	54	3.137983	1.367792	652.800391	0.011889	0.012827
RS	55	3.353367	1.367792	594.352393	0.010824	0.011724
RS	56	3.583076	1.367792	535.466895	0.009752	0.010606
RS	57	3.828066	1.367792	477.025217	0.008687	0.009489
RS	58	4.089352	1.492082	388.097596	0.007068	0.007773
RS	59	4.368018	1.492082	343.235302	0.006251	0.006899
RS	60	4.665220	1.492082	299.795519	0.005460	0.006047
RS	61	4.982191	1.492082	258.392040	0.004706	0.005228
RS	62	5.320246	1.492082	219.567674	0.003999	0.004455
RS	63	5.680788	1.492082	828.742088	0.015093	0.016965
PA	4+25*2+4+6 0.140789977 0.042069752 5.680788298 0.403437427 0.493936056 0.455230912 0.488225380 0.647349705 0.926812133 1.334459774 1.789490040 2.172630309 2.441041269 2.552969075 2.448802260 2.164578089 1.825980814 1.533098591 1.320599739 1.185475664 1.112949826 1.087403919 1.096306883 1.130210155 1.180671639 1.238134663 1.291909087 1.332911536 1.357138132 1.367791980 1.492081916
//
IT	4424
RD	19
LK	-436945.437692
QD	-112.257444 -> -103.121639
RI	0.0195339012
TR	0.139569	0.042363
MT	5.714892
MM	C_pi: 1.203173, n_recomb: 55819.234373
RS	0	0.000000	0.406306	885.242997	0.015859	0.002548
RS	1	0.006662	0.406306	928.490110	0.016634	0.012322
RS	2	0.013767	0.406306	972.761128	0.017427	0.016205
RS	3	0.021346	0.406306	1017.927657	0.018236	0.016388
RS	4	0.029430	0.504884	857.895256	0.015369	0.012974
RS	5	0.038052	0.504884	899.211118	0.016109	0.013264
RS	6	0.047249	0.460995	1030.097602	0.018454	0.015352
RS	7	0.057058	0.460995	1075.058883	0.019260	0.016576
RS	8	0.067521	0.488540	1057.909145	0.018952	0.016586
RS	9	0.078681	0.488540	1102.333630	0.019748	0.017609
RS	10	0.090584	0.644995	871.383204	0.015611	0.014033
RS	11	0.103280	0.644995	910.973380	0.016320	0.014819
RS	12	0.116822	0.923798	666.291713	0.011937	0.010947
RS	13	0.131266	0.923798	699.509959	0.012532	0.011592
RS	14	0.146672	1.334837	509.096635	0.009120	0.008530
RS	15	0.163105	1.334837	536.340188	0.009609	0.009049
RS	16	0.180632	1.797839	419.934941	0.007523	0.007170
RS	17	0.199327	1.797839	443.303695	0.007942	0.007637
RS	18	0.219268	2.191920	383.979959	0.006879	0.006709
RS	19	0.240536	2.191920	405.661774	0.007267	0.007152
RS	20	0.263222	2.474105	379.684115	0.006802	0.006771
RS	21	0.287419	2.474105	401.116897	0.007186	0.007178
RS	22	0.313227	2.599077	403.234017	0.007224	0.007251
RS	23	0.340756	2.599077	425.669727	0.007626	0.007645
RS	24	0.370117	2.498912	466.930743	0.008365	0.008397
RS	25	0.401435	2.498912	491.963012	0.008814	0.008854
RS	26	0.434840	2.207438	585.749411	0.010494	0.010571
RS	27	0.470469	2.207438	614.912165	0.011016	0.011163
RS	28	0.508472	1.856842	765.274262	0.013710	0.013964
RS	29	0.549007	1.856842	798.750715	0.014310	0.014707
RS	30	0.592242	1.553390	992.712427	0.017784	0.018383
RS	31	0.638357	1.553390	1027.884521	0.018415	0.019207
RS	32	0.687545	1.333710	1233.742904	0.022102	0.023167
RS	33	0.740009	1.333710	1264.954918	0.022662	0.023920
RS	34	0.795968	1.194410	1440.672630	0.025810	0.027335
RS	35	0.855655	1.194410	1461.206757	0.026177	0.027848
RS	36	0.919318	1.119858	1572.452553	0.028170	0.030023
RS	37	0.987222	1.119858	1577.669133	0.028264	0.030184
RS	38	1.059649	1.093774	1612.746400	0.028892	0.030876
RS	39	1.136902	1.093774	1601.798613	0.028696	0.030674
RS	40	1.219301	1.103218	1570.363100	0.028133	0.030073
RS	41	1.307189	1.103218	1545.560661	0.027689	0.029571
RS	42	1.400932	1.138492	1468.173625	0.026302	0.028084
RS	43	1.500920	1.138492	1433.220870	0.025676	0.027375
RS	44	1.607569	1.190925	1332.509978	0.023872	0.025445
RS	45	1.721323	1.190925	1290.861670	0.023126	0.024613
RS	46	1.842654	1.250633	1186.219054	0.021251	0.022620
RS	47	1.972068	1.250633	1140.098428	0.020425	0.021720
RS	48	2.110104	1.306473	1044.254871	0.018708	0.019909
RS	49	2.257335	1.306473	994.508101	0.017817	0.018965
RS	50	2.414374	1.348933	912.217159	0.016342	0.017424
RS	51	2.581875	1.348933	858.873047	0.015387	0.016433
RS	52	2.760534	1.373816	788.410131	0.014124	0.015124
RS	53	2.951095	1.373816	731.583175	0.013106	0.014076
RS	54	3.154350	1.384359	667.844102	0.011964	0.012893
RS	55	3.371146	1.384359	608.677534	0.010904	0.011796
RS	56	3.602384	1.384359	548.964825	0.009835	0.010683
RS	57	3.849027	1.384359	489.601545	0.008771	0.009567
RS	58	4.112100	1.514259	397.798690	0.007127	0.007825
RS	59	4.392699	1.514259	352.399664	0.006313	0.006957
RS	60	4.691990	1.514259	308.337678	0.005524	0.006107
RS	61	5.011219	1.514259	266.242357	0.004770	0.005290
RS	62	5.351714	1.514259	226.674959	0.004061	0.004516
RS	63	5.714892	1.514259	863.310255	0.015466	0.017352
PA	4+25*2+4+6 0.139569097 0.042363116 5.714892228 0.406306492 0.504883590 0.460995450 0.488539665 0.644995091 0.923797671 1.334837112 1.797838681 2.191920459 2.474105262 2.599077443 2.498912076 2.207438170 1.856841745 1.553390023 1.333709692 1.194409897 1.119858424 1.093774389 1.103218291 1.138491834 1.190925342 1.250633190 1.306473274 1.348933122 1.373816067 1.384359195 1.514259374
//
IT	4327
RD	20
LK	-436927.393910
QD	-108.166193 -> -99.554358
RI	0.0192610727
TR	0.138405	0.042651
MT	5.747397
MM	C_pi: 1.214627, n_recomb: 56710.755534
RS	0	0.000000	0.408815	894.800914	0.015778	0.002536
RS	1	0.006671	0.408815	938.673580	0.016552	0.012310
RS	2	0.013787	0.408815	983.600081	0.017344	0.016210
RS	3	0.021378	0.408815	1029.451774	0.018153	0.016418
RS	4	0.029476	0.515665	854.966362	0.015076	0.012812
RS	5	0.038113	0.515665	896.524445	0.015809	0.013088
RS	6	0.047327	0.466864	1036.156658	0.018271	0.015272
RS	7	0.057155	0.466864	1081.732180	0.019075	0.016475
RS	8	0.067639	0.489063	1077.087173	0.018993	0.016672
RS	9	0.078823	0.489063	1122.389655	0.019791	0.017691
RS	10	0.090753	0.642913	891.084005	0.015713	0.014152
RS	11	0.103478	0.642913	931.548067	0.016426	0.014939
RS	12	0.117052	0.920923	681.253177	0.012013	0.011029
RS	13	0.131532	0.920923	715.217370	0.012612	0.011679
RS	14	0.146978	1.334880	518.905921	0.009150	0.008565
RS	15	0.163454	1.334880	546.706062	0.009640	0.009088
RS	16	0.181030	1.805086	426.380553	0.007519	0.007172
RS	17	0.199778	1.805086	450.155135	0.007938	0.007642
RS	18	0.219776	2.209405	388.435825	0.006849	0.006686
RS	19	0.241109	2.209405	410.427501	0.007237	0.007130
RS	20	0.263865	2.505013	382.493856	0.006745	0.006720
RS	21	0.288139	2.505013	404.160462	0.007127	0.007126
RS	22	0.314033	2.643228	404.584142	0.007134	0.007168
RS	23	0.341653	2.643228	427.197749	0.007533	0.007558
RS	24	0.371117	2.547601	467.584371	0.008245	0.008283
RS	25	0.402546	2.547601	492.798197	0.008690	0.008733
RS	26	0.436071	2.249385	587.209501	0.010354	0.010432
RS	27	0.471834	2.249385	616.658198	0.010874	0.011016
RS	28	0.509982	1.887129	769.755546	0.013573	0.013817
RS	29	0.550674	1.887129	803.727119	0.014172	0.014552
RS	30	0.594082	1.573339	1002.687409	0.017681	0.018255
RS	31	0.640385	1.573339	1038.590076	0.018314	0.019073
RS	32	0.689778	1.346628	1250.916254	0.022058	0.023081
RS	33	0.742465	1.346628	1282.970065	0.022623	0.023834
RS	34	0.798667	1.203233	1464.944519	0.025832	0.027304
RS	35	0.858619	1.203233	1486.198608	0.026207	0.027819
RS	36	0.922570	1.126685	1601.758550	0.028244	0.030037
RS	37	0.990787	1.126685	1607.384837	0.028344	0.030203
RS	38	1.063555	1.100046	1644.016811	0.028990	0.030913
RS	39	1.141178	1.100046	1633.138463	0.028798	0.030718
RS	40	1.223979	1.109984	1600.752262	0.028227	0.030112
RS	41	1.312303	1.109984	1575.787572	0.027786	0.029619
RS	42	1.406521	1.146558	1495.831567	0.026377	0.028111
RS	43	1.507023	1.146558	1460.634882	0.025756	0.027412
RS	44	1.614230	1.200879	1356.750494	0.023924	0.025459
RS	45	1.728589	1.200879	1314.882393	0.023186	0.024639
RS	46	1.850577	1.262743	1207.287336	0.021289	0.022626
RS	47	1.980703	1.262743	1160.995744	0.020472	0.021741
RS	48	2.119510	1.320564	1062.905306	0.018743	0.019920
RS	49	2.267578	1.320564	1012.986805	0.017862	0.018990
RS	50	2.425523	1.364409	929.250326	0.016386	0.017450
RS	51	2.594004	1.364409	875.642185	0.015440	0.016471
RS	52	2.773726	1.389890	804.332281	0.014183	0.015170
RS	53	2.965436	1.389890	747.053232	0.013173	0.014131
RS	54	3.169937	1.400264	682.760579	0.012039	0.012958
RS	55	3.388079	1.400264	622.881626	0.010983	0.011867
RS	56	3.620775	1.400264	562.350055	0.009916	0.010757
RS	57	3.868994	1.400264	502.075302	0.008853	0.009644
RS	58	4.133772	1.535582	407.422159	0.007184	0.007877
RS	59	4.416214	1.535582	361.490223	0.006374	0.007013
RS	60	4.717498	1.535582	316.812396	0.005586	0.006167
RS	61	5.038881	1.535582	274.033523	0.004832	0.005350
RS	62	5.381704	1.535582	233.732645	0.004121	0.004576
RS	63	5.747397	1.535582	897.833471	0.015832	0.017731
PA	4+25*2+4+6 0.138404725 0.042651212 5.747396898 0.408814677 0.515664974 0.466863978 0.489063113 0.642913234 0.920922521 1.334880394 1.805086095 2.209405428 2.505013410 2.643227574 2.547600986 2.249384876 1.887129004 1.573338935 1.346627995 1.203232626 1.126684953 1.100046055 1.109983891 1.146558417 1.200878814 1.262742641 1.320563723 1.364409029 1.389890253 1.400264310 1.535581933
//
IT	4247
RD	21
LK	-436910.381131
QD	-104.310266 -> -96.184197
RI	0.0190163703
TR	0.137293	0.042934
MT	5.778426
MM	C_pi: 1.225723, n_recomb: 57585.173587
RS	0	0.000000	0.411035	904.573059	0.015708	0.002524
RS	1	0.006680	0.411035	949.070054	0.016481	0.012302
RS	2	0.013806	0.411035	994.649410	0.017273	0.016220
RS	3	0.021409	0.411035	1041.182055	0.018081	0.016452
RS	4	0.029519	0.526254	852.146642	0.014798	0.012656
RS	5	0.038171	0.526254	893.929281	0.015524	0.012920
RS	6	0.047401	0.472801	1041.511431	0.018086	0.015189
RS	7	0.057248	0.472801	1087.668683	0.018888	0.016371
RS	8	0.067752	0.489766	1095.416391	0.019023	0.016749
RS	9	0.078958	0.489766	1141.571347	0.019824	0.017764
RS	10	0.090913	0.641077	910.239925	0.015807	0.014265
RS	11	0.103666	0.641077	951.556930	0.016524	0.015052
RS	12	0.117271	0.918196	695.951813	0.012086	0.011108
RS	13	0.131785	0.918196	730.648518	0.012688	0.011762
RS	14	0.147269	1.334640	528.640808	0.009180	0.008599
RS	15	0.163787	1.334640	556.991626	0.009672	0.009127
RS	16	0.181408	1.811383	432.845896	0.007517	0.007176
RS	17	0.200206	1.811383	457.024817	0.007937	0.007648
RS	18	0.220260	2.225272	392.962087	0.006824	0.006667
RS	19	0.241654	2.225272	415.264351	0.007211	0.007112
RS	20	0.264477	2.533941	385.389099	0.006693	0.006674
RS	21	0.288825	2.533941	407.290186	0.007073	0.007078
RS	22	0.314799	2.685539	406.008203	0.007051	0.007090
RS	23	0.342508	2.685539	428.798145	0.007446	0.007477
RS	24	0.372068	2.594939	468.268176	0.008132	0.008174
RS	25	0.403602	2.594939	493.657446	0.008573	0.008619
RS	26	0.437244	2.290462	588.597118	0.010221	0.010300
RS	27	0.473132	2.290462	618.318680	0.010737	0.010875
RS	28	0.511418	1.916882	773.989277	0.013441	0.013676
RS	29	0.552261	1.916882	808.436072	0.014039	0.014402
RS	30	0.595833	1.592959	1012.203821	0.017578	0.018129
RS	31	0.642316	1.592959	1048.815778	0.018213	0.018941
RS	32	0.691904	1.359354	1267.433000	0.022010	0.022995
RS	33	0.744804	1.359354	1300.314381	0.022581	0.023747
RS	34	0.801238	1.211941	1488.430294	0.025847	0.027269
RS	35	0.861441	1.211941	1510.403449	0.026229	0.027788
RS	36	0.925667	1.133422	1630.247829	0.028310	0.030046
RS	37	0.994183	1.133422	1636.296452	0.028415	0.030218
RS	38	1.067275	1.106217	1674.516791	0.029079	0.030946
RS	39	1.145251	1.106217	1663.730044	0.028892	0.030758
RS	40	1.228435	1.116606	1630.468269	0.028314	0.030147
RS	41	1.317176	1.116606	1605.367342	0.027878	0.029662
RS	42	1.411845	1.154416	1522.934468	0.026447	0.028136
RS	43	1.512838	1.154416	1487.518623	0.025832	0.027448
RS	44	1.620578	1.210548	1380.546826	0.023974	0.025471
RS	45	1.735515	1.210548	1338.479714	0.023243	0.024665
RS	46	1.858129	1.274484	1228.009936	0.021325	0.022633
RS	47	1.988935	1.274484	1181.562620	0.020519	0.021762
RS	48	2.128478	1.334209	1081.284361	0.018777	0.019932
RS	49	2.277343	1.334209	1031.205116	0.017907	0.019016
RS	50	2.436153	1.379372	946.069362	0.016429	0.017476
RS	51	2.605571	1.379372	892.205616	0.015494	0.016510
RS	52	2.786306	1.405399	820.083441	0.014241	0.015215
RS	53	2.979115	1.405399	762.360184	0.013239	0.014186
RS	54	3.184804	1.415553	697.549400	0.012113	0.013022
RS	55	3.404233	1.415553	636.964645	0.011061	0.011937
RS	56	3.638320	1.415553	575.622790	0.009996	0.010831
RS	57	3.888044	1.415553	514.446784	0.008934	0.009719
RS	58	4.154451	1.556103	416.968498	0.007241	0.007927
RS	59	4.438653	1.556103	370.507686	0.006434	0.007069
RS	60	4.741841	1.556103	325.220373	0.005648	0.006225
RS	61	5.065282	1.556103	281.766067	0.004893	0.005410
RS	62	5.410329	1.556103	240.740982	0.004181	0.004635
RS	63	5.778426	1.556103	932.301118	0.016190	0.018103
PA	4+25*2+4+6 0.137292535 0.042933947 5.778425659 0.411034826 0.526254396 0.472801203 0.489765522 0.641076910 0.918196401 1.334639789 1.811383211 2.225271539 2.533941410 2.685538837 2.594938955 2.290461866 1.916881751 1.592958857 1.359353575 1.211940943 1.133422009 1.106216777 1.116606262 1.154416447 1.210547994 1.274484031 1.334209188 1.379371550 1.405398634 1.415552592 1.556103476
//
IT	4499
RD	22
LK	-436894.324403
QD	-100.670242 -> -92.995419
RI	0.0187972392
TR	0.136229	0.043211
MT	5.808051
MM	C_pi: 1.236470, n_recomb: 58442.670057
RS	0	0.000000	0.412997	914.514075	0.015648	0.002514
RS	1	0.006689	0.412997	959.633204	0.016420	0.012295
RS	2	0.013825	0.412997	1005.861933	0.017211	0.016232
RS	3	0.021438	0.412997	1053.070613	0.018019	0.016491
RS	4	0.029561	0.536620	849.482400	0.014535	0.012506
RS	5	0.038226	0.536620	891.475097	0.015254	0.012760
RS	6	0.047472	0.478777	1046.255139	0.017902	0.015103
RS	7	0.057336	0.478777	1092.963606	0.018701	0.016266
RS	8	0.067859	0.490607	1112.972087	0.019044	0.016819
RS	9	0.079087	0.490607	1159.955228	0.019848	0.017829
RS	10	0.091065	0.639456	928.865874	0.015894	0.014372
RS	11	0.103845	0.639456	971.015271	0.016615	0.015159
RS	12	0.117479	0.915610	710.383762	0.012155	0.011185
RS	13	0.132026	0.915610	745.799375	0.012761	0.011842
RS	14	0.147545	1.334175	538.282063	0.009210	0.008635
RS	15	0.164102	1.334175	567.176844	0.009705	0.009166
RS	16	0.181767	1.816814	439.319791	0.007517	0.007182
RS	17	0.200614	1.816814	463.901105	0.007938	0.007656
RS	18	0.220721	2.239660	397.541506	0.006802	0.006651
RS	19	0.242172	2.239660	420.154408	0.007189	0.007096
RS	20	0.265059	2.561024	388.352908	0.006645	0.006633
RS	21	0.289477	2.561024	410.488576	0.007024	0.007035
RS	22	0.315527	2.726107	407.491220	0.006972	0.007017
RS	23	0.343320	2.726107	430.455630	0.007365	0.007401
RS	24	0.372973	2.640984	468.971380	0.008024	0.008071
RS	25	0.404608	2.640984	494.530053	0.008462	0.008510
RS	26	0.438359	2.330698	589.910485	0.010094	0.010173
RS	27	0.474368	2.330698	619.892347	0.010607	0.010740
RS	28	0.512786	1.946102	777.989202	0.013312	0.013539
RS	29	0.553773	1.946102	812.892084	0.013909	0.014257
RS	30	0.597501	1.612252	1021.280878	0.017475	0.018005
RS	31	0.644154	1.612252	1058.581141	0.018113	0.018812
RS	32	0.693928	1.371882	1283.318411	0.021959	0.022908
RS	33	0.747031	1.371882	1317.012648	0.022535	0.023659
RS	34	0.803686	1.220526	1511.156128	0.025857	0.027231
RS	35	0.864130	1.220526	1533.846134	0.026245	0.027753
RS	36	0.928617	1.140063	1657.939638	0.028369	0.030051
RS	37	0.997418	1.140063	1664.421536	0.028480	0.030228
RS	38	1.070820	1.112280	1704.261125	0.029161	0.030975
RS	39	1.149132	1.112280	1693.586185	0.028979	0.030793
RS	40	1.232682	1.123083	1659.519687	0.028396	0.030179
RS	41	1.321820	1.123083	1634.306648	0.027964	0.029703
RS	42	1.416921	1.162071	1549.481904	0.026513	0.028159
RS	43	1.518382	1.162071	1513.870429	0.025904	0.027481
RS	44	1.626630	1.219941	1403.896471	0.024022	0.025484
RS	45	1.742118	1.219941	1361.650078	0.023299	0.024689
RS	46	1.865330	1.285872	1248.379381	0.021361	0.022641
RS	47	1.996784	1.285872	1201.791285	0.020564	0.021783
RS	48	2.137030	1.347427	1099.384211	0.018811	0.019944
RS	49	2.286657	1.347427	1049.155183	0.017952	0.019042
RS	50	2.446292	1.393845	962.663524	0.016472	0.017502
RS	51	2.616604	1.393845	908.553304	0.015546	0.016548
RS	52	2.798308	1.420370	835.652722	0.014299	0.015259
RS	53	2.992165	1.420370	777.494201	0.013304	0.014240
RS	54	3.198988	1.430257	712.200684	0.012186	0.013086
RS	55	3.419646	1.430257	650.917919	0.011138	0.012006
RS	56	3.655062	1.430257	588.775445	0.010074	0.010903
RS	57	3.906225	1.430257	526.709368	0.009012	0.009793
RS	58	4.174186	1.575862	426.433018	0.007297	0.007977
RS	59	4.460071	1.575862	379.448113	0.006493	0.007123
RS	60	4.765078	1.575862	333.558222	0.005707	0.006282
RS	61	5.090485	1.575862	289.436993	0.004952	0.005467
RS	62	5.437658	1.575862	247.697244	0.004238	0.004692
RS	63	5.808051	1.575862	966.692937	0.016541	0.018467
PA	4+25*2+4+6 0.136229397 0.043211472 5.808051376 0.412996753 0.536620129 0.478777381 0.490606727 0.639456145 0.915609700 1.334175213 1.816814376 2.239659948 2.561024345 2.726107127 2.640983719 2.330697679 1.946101796 1.612252239 1.371881797 1.220526203 1.140062613 1.112280484 1.123082854 1.162070508 1.219940750 1.285871818 1.347426890 1.393844693 1.420369870 1.430256701 1.575862498
//
IT	3776
RD	23
LK	-436879.156381
QD	-97.230054 -> -89.975144
RI	0.0185983612
TR	0.135211	0.043484
MT	5.836411
MM	C_pi: 1.246899, n_recomb: 59283.839140
RS	0	0.000000	0.414755	924.532140	0.015595	0.002505
RS	1	0.006697	0.414755	970.268950	0.016366	0.012291
RS	2	0.013842	0.414755	1017.141541	0.017157	0.016248
RS	3	0.021466	0.414755	1065.019577	0.017965	0.016532
RS	4	0.029600	0.546755	846.990728	0.014287	0.012364
RS	5	0.038279	0.546755	889.181498	0.014999	0.012609
RS	6	0.047539	0.484772	1050.476109	0.017719	0.015015
RS	7	0.057419	0.484772	1097.707840	0.018516	0.016160
RS	8	0.067961	0.491566	1129.811027	0.019058	0.016883
RS	9	0.079209	0.491566	1177.599568	0.019864	0.017886
RS	10	0.091211	0.638033	946.982149	0.015974	0.014473
RS	11	0.104015	0.638033	989.944362	0.016698	0.015260
RS	12	0.117678	0.913167	724.549682	0.012222	0.011260
RS	13	0.132255	0.913167	760.670907	0.012831	0.011920
RS	14	0.147809	1.333534	547.825096	0.009241	0.008670
RS	15	0.164404	1.333534	577.257125	0.009737	0.009205
RS	16	0.182110	1.821513	445.787264	0.007520	0.007190
RS	17	0.201002	1.821513	470.768545	0.007941	0.007666
RS	18	0.221160	2.252699	402.167433	0.006784	0.006638
RS	19	0.242667	2.252699	425.090958	0.007170	0.007083
RS	20	0.265615	2.586408	391.375684	0.006602	0.006594
RS	21	0.290099	2.586408	413.745922	0.006979	0.006996
RS	22	0.316223	2.765043	409.025986	0.006899	0.006948
RS	23	0.344096	2.765043	432.163143	0.007290	0.007329
RS	24	0.373836	2.685814	469.690818	0.007923	0.007973
RS	25	0.405568	2.685814	495.413357	0.008357	0.008407
RS	26	0.439424	2.370133	591.158282	0.009972	0.010051
RS	27	0.475548	2.370133	621.388962	0.010482	0.010611
RS	28	0.514091	1.974817	781.775737	0.013187	0.013406
RS	29	0.555215	1.974817	817.116885	0.013783	0.014117
RS	30	0.599093	1.631235	1029.952405	0.017373	0.017883
RS	31	0.645910	1.631235	1067.921070	0.018014	0.018685
RS	32	0.695862	1.384222	1298.615065	0.021905	0.022820
RS	33	0.749158	1.384222	1333.107805	0.022487	0.023571
RS	34	0.806024	1.228991	1533.171326	0.025862	0.027190
RS	35	0.866699	1.228991	1556.575342	0.026256	0.027715
RS	36	0.931436	1.146608	1684.883477	0.028421	0.030052
RS	37	1.000509	1.146608	1691.808065	0.028537	0.030235
RS	38	1.074207	1.118242	1733.291284	0.029237	0.030999
RS	39	1.152841	1.118242	1722.746506	0.029059	0.030825
RS	40	1.236740	1.129422	1687.940564	0.028472	0.030208
RS	41	1.326258	1.129422	1662.637540	0.028045	0.029740
RS	42	1.421771	1.169534	1575.500914	0.026576	0.028180
RS	43	1.523680	1.169534	1539.715378	0.025972	0.027513
RS	44	1.632414	1.229076	1426.818950	0.024068	0.025495
RS	45	1.748429	1.229076	1384.411394	0.023352	0.024713
RS	46	1.872214	1.296932	1268.408168	0.021396	0.022649
RS	47	2.004288	1.296932	1221.693186	0.020608	0.021804
RS	48	2.145207	1.360250	1117.211419	0.018845	0.019957
RS	49	2.295563	1.360250	1066.843163	0.017996	0.019067
RS	50	2.455987	1.407867	979.036626	0.016514	0.017528
RS	51	2.627155	1.407867	924.688949	0.015598	0.016585
RS	52	2.809786	1.434845	851.042970	0.014355	0.015304
RS	53	3.004647	1.434845	792.458009	0.013367	0.014293
RS	54	3.212557	1.444425	726.714345	0.012258	0.013149
RS	55	3.434391	1.444425	664.741710	0.011213	0.012074
RS	56	3.671080	1.444425	601.808480	0.010151	0.010974
RS	57	3.923620	1.444425	538.863585	0.009090	0.009865
RS	58	4.193071	1.594916	435.816271	0.007351	0.008027
RS	59	4.480567	1.594916	388.312238	0.006550	0.007177
RS	60	4.787316	1.594916	341.826675	0.005766	0.006338
RS	61	5.114607	1.594916	297.046891	0.005011	0.005524
RS	62	5.463816	1.594916	254.601781	0.004295	0.004747
RS	63	5.836411	1.594916	1001.000314	0.016885	0.018825
PA	4+25*2+4+6 0.135211177 0.043483538 5.836411002 0.414754766 0.546755040 0.484771710 0.491566347 0.638032947 0.913166505 1.333533939 1.821513321 2.252698588 2.586408033 2.765043306 2.685814222 2.370132737 1.974817013 1.631234999 1.384221950 1.228991280 1.146607849 1.118241917 1.129422430 1.169533928 1.229076263 1.296931844 1.360249969 1.407866538 1.434844807 1.444424559 1.594916410
//
IT	4458
RD	24
LK	-436864.815549
QD	-93.974169 -> -87.110659
RI	0.0184172087
TR	0.134235	0.043750
MT	5.863596
MM	C_pi: 1.257025, n_recomb: 60109.039228
RS	0	0.000000	0.416340	934.578025	0.015548	0.002496
RS	1	0.006704	0.416340	980.926897	0.016319	0.012288
RS	2	0.013858	0.416340	1028.436798	0.017110	0.016265
RS	3	0.021492	0.416340	1076.976619	0.017917	0.016576
RS	4	0.029638	0.556637	844.703145	0.014053	0.012228
RS	5	0.038329	0.556637	887.082660	0.014758	0.012467
RS	6	0.047603	0.490765	1054.244757	0.017539	0.014927
RS	7	0.057499	0.490765	1101.973775	0.018333	0.016054
RS	8	0.068059	0.492625	1145.980154	0.019065	0.016940
RS	9	0.079326	0.492625	1194.552310	0.019873	0.017938
RS	10	0.091349	0.636783	964.611683	0.016048	0.014570
RS	11	0.104178	0.636783	1008.367910	0.016776	0.015355
RS	12	0.117867	0.910867	738.445739	0.012285	0.011331
RS	13	0.132474	0.910867	775.259267	0.012898	0.011994
RS	14	0.148060	1.332765	557.256777	0.009271	0.008705
RS	15	0.164692	1.332765	587.218876	0.009769	0.009243
RS	16	0.182438	1.825554	452.241361	0.007524	0.007199
RS	17	0.201374	1.825554	477.619965	0.007946	0.007677
RS	18	0.221579	2.264521	406.826633	0.006768	0.006627
RS	19	0.243140	2.264521	430.060294	0.007155	0.007073
RS	20	0.266145	2.610225	394.445060	0.006562	0.006559
RS	21	0.290693	2.610225	417.049501	0.006938	0.006960
RS	22	0.316887	2.802451	410.601774	0.006831	0.006883
RS	23	0.344838	2.802451	433.909807	0.007219	0.007262
RS	24	0.374662	2.729486	470.421822	0.007826	0.007879
RS	25	0.406485	2.729486	496.302969	0.008257	0.008308
RS	26	0.440442	2.408806	592.341464	0.009854	0.009934
RS	27	0.476676	2.408806	622.810094	0.010361	0.010487
RS	28	0.515339	2.003048	785.360673	0.013066	0.013277
RS	29	0.556595	2.003048	821.123128	0.013661	0.013981
RS	30	0.600616	1.649911	1038.244695	0.017273	0.017763
RS	31	0.647589	1.649911	1076.862530	0.017915	0.018561
RS	32	0.697711	1.396374	1313.355235	0.021850	0.022733
RS	33	0.751193	1.396374	1348.632089	0.022436	0.023483
RS	34	0.808261	1.237336	1554.506841	0.025861	0.027148
RS	35	0.869155	1.237336	1578.621288	0.026263	0.027676
RS	36	0.934132	1.153057	1711.108099	0.028467	0.030050
RS	37	1.003466	1.153057	1718.483499	0.028589	0.030238
RS	38	1.077447	1.124100	1761.635023	0.029307	0.031021
RS	39	1.156389	1.124100	1751.236884	0.029134	0.030853
RS	40	1.240623	1.135628	1715.750749	0.028544	0.030235
RS	41	1.330505	1.135628	1690.378060	0.028122	0.029775
RS	42	1.426413	1.176814	1601.004576	0.026635	0.028201
RS	43	1.528751	1.176814	1565.064984	0.026037	0.027543
RS	44	1.637951	1.237966	1449.321869	0.024112	0.025507
RS	45	1.754471	1.237966	1406.770062	0.023404	0.024736
RS	46	1.878804	1.307682	1288.098577	0.021429	0.022656
RS	47	2.011473	1.307682	1241.269964	0.020650	0.021824
RS	48	2.153036	1.372700	1134.765542	0.018878	0.019970
RS	49	2.304090	1.372700	1084.268350	0.018038	0.019093
RS	50	2.465272	1.421462	995.186993	0.016556	0.017554
RS	51	2.637261	1.421462	940.610804	0.015648	0.016623
RS	52	2.820780	1.448855	866.249580	0.014411	0.015348
RS	53	3.016603	1.448855	807.247486	0.013430	0.014346
RS	54	3.225555	1.458090	741.085840	0.012329	0.013211
RS	55	3.448516	1.458090	678.432038	0.011287	0.012140
RS	56	3.686426	1.458090	614.718384	0.010227	0.011043
RS	57	3.940287	1.458090	550.906303	0.009165	0.009936
RS	58	4.211167	1.613309	445.115264	0.007405	0.008075
RS	59	4.500208	1.613309	397.097646	0.006606	0.007229
RS	60	4.808629	1.613309	350.023723	0.005823	0.006393
RS	61	5.137727	1.613309	304.594017	0.005067	0.005579
RS	62	5.488889	1.613309	261.453010	0.004350	0.004802
RS	63	5.863596	1.613309	1035.209289	0.017222	0.019175
PA	4+25*2+4+6 0.134234787 0.043750143 5.863595519 0.416340292 0.556636589 0.490765153 0.492624767 0.636783139 0.910866555 1.332765480 1.825553886 2.264521444 2.610225434 2.802451090 2.729485956 2.408805934 2.003048163 1.649910780 1.396374103 1.237336329 1.153057255 1.124099598 1.135627610 1.176813847 1.237966347 1.307681622 1.372700187 1.421461838 1.448854569 1.458090326 1.613309380
//
IT	4319
RD	25
LK	-436851.245911
QD	-90.889143 -> -84.391006
RI	0.0182513181
TR	0.133298	0.044012
MT	5.889648
MM	C_pi: 1.266857, n_recomb: 60918.559385
RS	0	0.000000	0.417780	944.607420	0.015506	0.002489
RS	1	0.006712	0.417780	991.561537	0.016277	0.012287
RS	2	0.013874	0.417780	1039.701099	0.017067	0.016283
RS	3	0.021517	0.417780	1088.894158	0.017875	0.016620
RS	4	0.029673	0.566259	842.621787	0.013832	0.012099
RS	5	0.038377	0.566259	885.182203	0.014531	0.012332
RS	6	0.047665	0.496739	1057.624398	0.017361	0.014838
RS	7	0.057576	0.496739	1105.826514	0.018153	0.015949
RS	8	0.068152	0.493762	1161.526707	0.019067	0.016991
RS	9	0.079438	0.493762	1210.861572	0.019877	0.017984
RS	10	0.091482	0.635693	981.762036	0.016116	0.014661
RS	11	0.104334	0.635693	1026.293760	0.016847	0.015445
RS	12	0.118048	0.908694	752.078997	0.012346	0.011401
RS	13	0.132683	0.908694	789.571778	0.012961	0.012065
RS	14	0.148301	1.331870	566.581339	0.009301	0.008740
RS	15	0.164966	1.331870	597.066499	0.009801	0.009281
RS	16	0.182751	1.828995	458.675794	0.007529	0.007209
RS	17	0.201728	1.828995	484.448824	0.007952	0.007689
RS	18	0.221980	2.275222	411.510646	0.006755	0.006619
RS	19	0.243591	2.275222	435.053638	0.007142	0.007065
RS	20	0.266652	2.632550	397.555733	0.006526	0.006527
RS	21	0.291261	2.632550	420.393909	0.006901	0.006927
RS	22	0.317522	2.838387	412.212954	0.006767	0.006822
RS	23	0.345546	2.838387	435.689984	0.007152	0.007198
RS	24	0.375450	2.772030	471.161300	0.007734	0.007790
RS	25	0.407362	2.772030	497.196030	0.008162	0.008214
RS	26	0.441416	2.446736	593.461770	0.009742	0.009821
RS	27	0.477755	2.446736	624.157992	0.010246	0.010368
RS	28	0.516533	2.030792	788.758622	0.012948	0.013152
RS	29	0.557914	2.030792	824.926207	0.013541	0.013850
RS	30	0.602072	1.668282	1046.176208	0.017173	0.017646
RS	31	0.649194	1.668282	1085.424437	0.017818	0.018440
RS	32	0.699479	1.408331	1327.567155	0.021792	0.022645
RS	33	0.753139	1.408331	1363.613542	0.022384	0.023395
RS	34	0.810400	1.245548	1575.198579	0.025857	0.027103
RS	35	0.871505	1.245548	1600.018675	0.026265	0.027635
RS	36	0.936711	1.159403	1736.639323	0.028508	0.030044
RS	37	1.006294	1.159403	1744.472125	0.028636	0.030238
RS	38	1.080547	1.129845	1789.316326	0.029372	0.031039
RS	39	1.159784	1.129845	1779.079243	0.029204	0.030878
RS	40	1.244339	1.141694	1742.965429	0.028611	0.030259
RS	41	1.334569	1.141694	1717.541531	0.028194	0.029807
RS	42	1.430856	1.183910	1626.000415	0.026691	0.028219
RS	43	1.533605	1.183910	1589.925334	0.026099	0.027571
RS	44	1.643250	1.246615	1471.408077	0.024154	0.025518
RS	45	1.760255	1.246615	1428.727874	0.023453	0.024758
RS	46	1.885112	1.318130	1307.449256	0.021462	0.022664
RS	47	2.018351	1.318130	1260.519734	0.020692	0.021844
RS	48	2.160531	1.384790	1152.042488	0.018911	0.019983
RS	49	2.312255	1.384790	1101.426597	0.018080	0.019118
RS	50	2.474163	1.434648	1011.108243	0.016598	0.017581
RS	51	2.646937	1.434648	956.312948	0.015698	0.016659
RS	52	2.831308	1.462418	881.267182	0.014466	0.015391
RS	53	3.028053	1.462418	821.857695	0.013491	0.014397
RS	54	3.238004	1.471277	755.309335	0.012399	0.013273
RS	55	3.462046	1.471277	691.983763	0.011359	0.012206
RS	56	3.701126	1.471277	627.500634	0.010301	0.011112
RS	57	3.956253	1.471277	562.833545	0.009239	0.010006
RS	58	4.228503	1.631068	454.327570	0.007458	0.008123
RS	59	4.519027	1.631068	405.802256	0.006661	0.007280
RS	60	4.829049	1.631068	358.147515	0.005879	0.006446
RS	61	5.159881	1.631068	312.076658	0.005123	0.005633
RS	62	5.512917	1.631068	268.249290	0.004403	0.004855
RS	63	5.889648	1.631068	1069.305198	0.017553	0.019519
PA	4+25*2+4+6 0.133298092 0.044011520 5.889648462 0.417780404 0.566258644 0.496739323 0.493762161 0.635693064 0.908694228 1.331870361 1.828995376 2.275221801 2.632549521 2.838386546 2.772030053 2.446736422 2.030792477 1.668281524 1.408331312 1.245547764 1.159402734 1.129844847 1.141693869 1.183910412 1.246614955 1.318129534 1.384790135 1.434648211 1.462417856 1.471276500 1.631067863
//
CC
CC	Brief Description of the file format:
CC	  CC  comments
CC	  MM  useful-messages
CC	  RD  round-of-iterations
CC	  LL  \log[P(sequence)]
CC	  QD  Q-before-opt Q-after-opt
CC	  TR  \theta_0 \rho_0
CC	  RS  k t_k \lambda_k \pi_k \sum_{l\not=k}A_{kl} A_{kk}
CC	  DC  begin end best-k t_k+\Delta_k max-prob
CC
MM	Version: 0.6.5-r67
MM	pattern:4+25*2+4+6, n:63, n_free_lambdas:28
MM	n_iterations:25, skip:1, max_t:5, theta/rho:5
MM	is_decoding:0
MM	n_seqs:27, sum_L:1118954, sum_n:176265
RD	0
LK	0.000000
QD	0.000000 -> 0.000000
RI	inf
TR	0.171413	0.034283
MT	5.000000
MM	C_pi: 1.000000, n_recomb: 37714.218977
RS	0	0.000000	1.000000	238.027121	0.006311	0.000000
RS	1	0.006440	1.000000	251.705936	0.006674	0.000000
RS	2	0.013294	1.000000	266.058878	0.007055	0.000000
RS	3	0.020590	1.000000	281.104353	0.007454	0.000000
RS	4	0.028356	1.000000	296.859108	0.007871	0.000000
RS	5	0.036622	1.000000	313.337843	0.008308	0.000000
RS	6	0.045421	1.000000	330.552763	0.008765	0.000000
RS	7	0.054785	1.000000	348.513098	0.009241	0.000000
RS	8	0.064753	1.000000	367.224553	0.009737	0.000000
RS	9	0.075363	1.000000	386.688718	0.010253	0.000000
RS	10	0.086656	1.000000	406.902408	0.010789	0.000000
RS	11	0.098677	1.000000	427.856963	0.011345	0.000000
RS	12	0.111471	1.000000	449.537471	0.011920	0.000000
RS	13	0.125090	1.000000	471.921952	0.012513	0.000000
RS	14	0.139585	1.000000	494.980478	0.013125	0.000000
RS	15	0.155014	1.000000	518.674252	0.013753	0.000000
RS	16	0.171437	1.000000	542.954641	0.014397	0.000000
RS	17	0.188917	1.000000	567.762183	0.015054	0.000000
RS	18	0.207523	1.000000	593.025571	0.015724	0.000000
RS	19	0.227327	1.000000	618.660639	0.016404	0.000000
RS	20	0.248406	1.000000	644.569369	0.017091	0.000000
RS	21	0.270843	1.000000	670.638944	0.017782	0.000000
RS	22	0.294725	1.000000	696.740874	0.018474	0.000000
RS	23	0.320144	1.000000	722.730244	0.019163	0.000000
RS	24	0.347201	1.000000	748.445107	0.019845	0.000000
RS	25	0.376000	1.000000	773.706098	0.020515	0.000000
RS	26	0.406654	1.000000	798.316291	0.021168	0.000000
RS	27	0.439282	1.000000	822.061393	0.021797	0.000000
RS	28	0.474011	1.000000	844.710310	0.022398	0.000000
RS	29	0.510976	1.000000	866.016179	0.022963	0.000000
RS	30	0.550322	1.000000	885.717925	0.023485	0.000000
RS	31	0.592202	1.000000	903.542408	0.023958	0.000000
RS	32	0.636779	1.000000	919.207252	0.024373	0.000000
RS	33	0.684227	1.000000	932.424380	0.024723	0.000000
RS	34	0.734730	1.000000	942.904339	0.025001	0.000000
RS	35	0.788485	1.000000	950.361420	0.025199	0.000000
RS	36	0.845702	1.000000	954.519582	0.025309	0.000000
RS	37	0.906604	1.000000	955.119165	0.025325	0.000000
RS	38	0.971428	1.000000	951.924306	0.025240	0.000000
RS	39	1.040426	1.000000	944.730964	0.025050	0.000000
RS	40	1.113868	1.000000	933.375363	0.024749	0.000000
RS	41	1.192040	1.000000	917.742650	0.024334	0.000000
RS	42	1.275245	1.000000	897.775456	0.023805	0.000000
RS	43	1.363809	1.000000	873.482016	0.023161	0.000000
RS	44	1.458076	1.000000	844.943434	0.022404	0.000000
RS	45	1.558414	1.000000	812.319627	0.021539	0.000000
RS	46	1.665214	1.000000	775.853463	0.020572	0.000000
RS	47	1.778891	1.000000	735.872580	0.019512	0.000000
RS	48	1.899889	1.000000	692.788418	0.018369	0.000000
RS	49	2.028679	1.000000	647.092040	0.017158	0.000000
RS	50	2.165763	1.000000	599.346447	0.015892	0.000000
RS	51	2.311675	1.000000	550.175219	0.014588	0.000000
RS	52	2.466983	1.000000	500.247541	0.013264	0.000000
RS	53	2.632293	1.000000	450.259902	0.011939	0.000000
RS	54	2.808249	1.000000	400.915024	0.010630	0.000000
RS	55	2.995536	1.000000	352.898872	0.009357	0.000000
RS	56	3.194884	1.000000	306.856831	0.008136	0.000000
RS	57	3.407070	1.000000	263.370393	0.006983	0.000000
RS	58	3.632920	1.000000	222.935783	0.005911	0.000000
RS	59	3.873315	1.000000	185.946038	0.004930	0.000000
RS	60	4.129191	1.000000	152.677881	0.004048	0.000000
RS	61	4.401545	1.000000	123.284534	0.003269	0.000000
RS	62	4.691438	1.000000	97.795162	0.002593	0.000000
RS	63	5.000000	1.000000	275.528821	0.007306	0.000000
PA	4+25*2+4+6 0.171413170 0.034282634 5.000000000 1.000000000 1.000000000 1.000000000 1.000000000 1.000000000 1.000000000 1.000000000 1.000000000 1.000000000 1.000000000 1.000000000 1.000000000 1.000000000 1.000000000 1.000000000 1.000000000 1.000000000 1.000000000 1.000000000 1.000000000 1.000000000 1.000000000 1.000000000 1.000000000 1.000000000 1.000000000 1.000000000 1.000000000
//
IT	4322
RD	1
LK	-442252.155610
QD	-348.002982 -> -248.393537
RI	0.0249415552
TR	0.170910	0.035082
MT	5.006552
MM	C_pi: 0.998587, n_recomb: 38524.830985
RS	0	0.000000	0.600537	403.998001	0.010487	0.000776
RS	1	0.006442	0.600537	425.338304	0.011041	0.005333
RS	2	0.013299	0.600537	447.489947	0.011616	0.010115
RS	3	0.020598	0.600537	470.441729	0.012211	0.011117
RS	4	0.028367	0.614281	483.193418	0.012542	0.011134
RS	5	0.036636	0.614281	507.299914	0.013168	0.012228
RS	6	0.045438	0.668026	489.624772	0.012709	0.013418
RS	7	0.054807	0.668026	513.763609	0.013336	0.014114
RS	8	0.064780	0.764958	470.819851	0.012221	0.014079
RS	9	0.075395	0.764958	494.118338	0.012826	0.013477
RS	10	0.086694	0.881381	450.127798	0.011684	0.012656
RS	11	0.098721	0.881381	472.527137	0.012266	0.011899
RS	12	0.111523	0.981807	445.255992	0.011558	0.011337
RS	13	0.125149	0.981807	467.313804	0.012130	0.010980
RS	14	0.139654	1.057038	455.398379	0.011821	0.010787
RS	15	0.155092	1.057038	477.615917	0.012398	0.010728
RS	16	0.171525	1.109291	477.052492	0.012383	0.010790
RS	17	0.189017	1.109291	499.744781	0.012972	0.010962
RS	18	0.207636	1.142116	508.078120	0.013188	0.011229
RS	19	0.227453	1.142116	531.399256	0.013794	0.011572
RS	20	0.248548	1.158884	547.207413	0.014204	0.011980
RS	21	0.271002	1.158884	571.157838	0.014826	0.012452
RS	22	0.294902	1.161262	594.198843	0.015424	0.012999
RS	23	0.320341	1.161262	618.620718	0.016058	0.013638
RS	24	0.347420	1.150652	648.983906	0.016846	0.014387
RS	25	0.376243	1.150652	673.510755	0.017483	0.015263
RS	26	0.406923	1.130164	710.293069	0.018437	0.016271
RS	27	0.439579	1.130164	734.267530	0.019060	0.017400
RS	28	0.474338	1.104417	774.991257	0.020117	0.018628
RS	29	0.511337	1.104417	797.412359	0.020699	0.019925
RS	30	0.550720	1.077863	838.471224	0.021764	0.021255
RS	31	0.592640	1.077863	858.018574	0.022272	0.022579
RS	32	0.637260	1.053764	895.377226	0.023242	0.023855
RS	33	0.684754	1.053764	910.517384	0.023635	0.025034
RS	34	0.735308	1.034221	940.189517	0.024405	0.026068
RS	35	0.789119	1.034221	949.353337	0.024643	0.026917
RS	36	0.846396	1.020122	968.169000	0.025131	0.027553
RS	37	0.907363	1.020122	969.958272	0.025177	0.027958
RS	38	0.972258	1.011216	976.202775	0.025340	0.028131
RS	39	1.041333	1.011216	969.562123	0.025167	0.028076
RS	40	1.114858	1.006648	962.863036	0.024993	0.027803
RS	41	1.193120	1.006648	947.202539	0.024587	0.027326
RS	42	1.276423	1.005389	928.187804	0.024093	0.026664
RS	43	1.365092	1.005389	903.466354	0.023452	0.025836
RS	44	1.459474	1.006394	873.521152	0.022674	0.024863
RS	45	1.559936	1.006394	840.290530	0.021812	0.023767
RS	46	1.666869	1.008680	801.351691	0.020801	0.022569
RS	47	1.780691	1.008680	760.761120	0.019747	0.021292
RS	48	1.901846	1.011353	715.146639	0.018563	0.019955
RS	49	2.030805	1.011353	668.904011	0.017363	0.018578
RS	50	2.168073	1.013725	619.113394	0.016071	0.017177
RS	51	2.314182	1.013725	569.408459	0.014780	0.015767
RS	52	2.469705	1.015417	517.992062	0.013446	0.014362
RS	53	2.635246	1.015417	467.368701	0.012132	0.012973
RS	54	2.811451	1.016479	416.830503	0.010820	0.011613
RS	55	2.999008	1.016479	367.991234	0.009552	0.010295
RS	56	3.198646	1.016479	320.983532	0.008332	0.009030
RS	57	3.411146	1.016479	276.412920	0.007175	0.007829
RS	58	3.637335	1.021928	233.693791	0.006066	0.006703
RS	59	3.878095	1.021928	195.906592	0.005085	0.005661
RS	60	4.134365	1.021928	161.722621	0.004198	0.004711
RS	61	4.407144	1.021928	131.335520	0.003409	0.003858
RS	62	4.697496	1.021928	104.815506	0.002721	0.003105
RS	63	5.006552	1.021928	302.496595	0.007852	0.009164
PA	4+25*2+4+6 0.170909562 0.035081965 5.006551743 0.600537300 0.614280701 0.668025970 0.764958382 0.881381035 0.981807232 1.057038307 1.109291077 1.142115593 1.158884048 1.161261559 1.150651932 1.130164146 1.104416847 1.077862740 1.053764343 1.034220695 1.020121574 1.011215687 1.006648064 1.005388737 1.006394386 1.008680344 1.011353493 1.013725281 1.015417099 1.016478539 1.021927893
//
IT	3385
RD	2
LK	-442082.818202
QD	-263.326686 -> -210.676735
RI	0.0299955888
TR	0.169911	0.035879
MT	5.013886
MM	C_pi: 0.996546, n_recomb: 39305.628329
RS	0	0.000000	0.511870	483.146948	0.012292	0.000833
RS	1	0.006444	0.511870	507.703915	0.012917	0.005648
RS	2	0.013304	0.511870	533.066567	0.013562	0.010377
RS	3	0.020606	0.511870	559.202133	0.014227	0.011725
RS	4	0.028378	0.484883	618.409799	0.015733	0.012292
RS	5	0.036652	0.484883	646.870990	0.016457	0.014029
RS	6	0.045458	0.532950	615.457797	0.015658	0.014635
RS	7	0.054832	0.532950	643.446537	0.016370	0.015916
RS	8	0.064810	0.652799	549.569418	0.013982	0.014379
RS	9	0.075431	0.652799	575.357533	0.014638	0.014331
RS	10	0.086737	0.817587	481.324962	0.012246	0.012192
RS	11	0.098771	0.817587	504.731159	0.012841	0.011960
RS	12	0.111581	0.973223	444.797578	0.011316	0.010639
RS	13	0.125216	0.973223	466.782556	0.011876	0.010667
RS	14	0.139730	1.098293	434.065278	0.011043	0.010029
RS	15	0.155179	1.098293	455.508539	0.011589	0.010234
RS	16	0.171624	1.190156	440.981346	0.011219	0.010023
RS	17	0.189129	1.190156	462.477561	0.011766	0.010366
RS	18	0.207762	1.250723	461.278253	0.011736	0.010458
RS	19	0.227595	1.250723	483.210798	0.012294	0.010891
RS	20	0.248707	1.283197	492.979198	0.012542	0.011194
RS	21	0.271179	1.283197	515.562632	0.013117	0.011691
RS	22	0.295100	1.288319	536.447086	0.013648	0.012210
RS	23	0.320562	1.288319	559.750583	0.014241	0.012820
RS	24	0.347665	1.267519	592.780111	0.015081	0.013641
RS	25	0.376514	1.267519	616.658858	0.015689	0.014448
RS	26	0.407223	1.227128	661.355283	0.016826	0.015641
RS	27	0.439911	1.227128	685.297245	0.017435	0.016671
RS	28	0.474705	1.177225	738.455623	0.018788	0.018192
RS	29	0.511741	1.177225	761.449824	0.019373	0.019371
RS	30	0.551165	1.127125	817.737125	0.020805	0.021068
RS	31	0.593129	1.127125	838.269456	0.021327	0.022264
RS	32	0.637797	1.083040	891.367691	0.022678	0.023930
RS	33	0.685344	1.083040	907.573114	0.023090	0.024977
RS	34	0.735955	1.048497	951.015073	0.024195	0.026362
RS	35	0.789828	1.048497	960.970950	0.024449	0.027085
RS	36	0.847173	1.024594	989.691437	0.025179	0.027977
RS	37	0.908213	1.024594	991.761736	0.025232	0.028267
RS	38	0.973187	1.010430	1003.385576	0.025528	0.028582
RS	39	1.042348	1.010430	996.468781	0.025352	0.028427
RS	40	1.115966	1.004171	991.089149	0.025215	0.028193
RS	41	1.194328	1.004171	974.728949	0.024799	0.027638
RS	42	1.277740	1.003812	954.090695	0.024274	0.026944
RS	43	1.366528	1.003812	928.488280	0.023622	0.026062
RS	44	1.461038	1.007406	895.320217	0.022778	0.025023
RS	45	1.561638	1.007406	861.281533	0.021912	0.023897
RS	46	1.668722	1.013128	818.757723	0.020831	0.022630
RS	47	1.782706	1.013128	777.607311	0.019784	0.021346
RS	48	1.904036	1.019325	728.938137	0.018545	0.019958
RS	49	2.033185	1.019325	682.424502	0.017362	0.018591
RS	50	2.170657	1.024710	630.517390	0.016041	0.017164
RS	51	2.316989	1.024710	580.738250	0.014775	0.015775
RS	52	2.472750	1.028582	528.086137	0.013435	0.014365
RS	53	2.638550	1.028582	477.419904	0.012146	0.012999
RS	54	2.815035	1.031220	426.100001	0.010841	0.011647
RS	55	3.002893	1.031220	377.120522	0.009595	0.010346
RS	56	3.202857	1.031220	329.824873	0.008391	0.009096
RS	57	3.415708	1.031220	284.831767	0.007247	0.007905
RS	58	3.642276	1.042937	240.260883	0.006113	0.006754
RS	59	3.883445	1.042937	202.339662	0.005148	0.005727
RS	60	4.140157	1.042937	167.850873	0.004270	0.004786
RS	61	4.413412	1.042937	137.021425	0.003486	0.003937
RS	62	4.704276	1.042937	109.957821	0.002798	0.003184
RS	63	5.013886	1.042937	324.465272	0.008255	0.009592
PA	4+25*2+4+6 0.169911460 0.035879039 5.013885559 0.511870400 0.484882784 0.532949888 0.652798880 0.817587458 0.973223010 1.098292576 1.190156079 1.250722532 1.283196714 1.288318840 1.267519408 1.227128112 1.177225135 1.127125257 1.083040488 1.048496542 1.024593829 1.010429725 1.004171226 1.003812447 1.007405986 1.013128412 1.019325101 1.024709651 1.028582187 1.031220044 1.042936991
//
IT	4516
RD	3
LK	-441987.536075
QD	-227.262939 -> -190.699114
RI	0.0309578883
TR	0.168476	0.036592
MT	5.032518
MM	C_pi: 1.001317, n_recomb: 40261.429296
RS	0	0.000000	0.505057	501.787136	0.012463	0.000847
RS	1	0.006451	0.505057	527.224030	0.013095	0.005654
RS	2	0.013317	0.505057	553.483887	0.013747	0.010153
RS	3	0.020627	0.505057	580.530823	0.014419	0.011434
RS	4	0.028408	0.431327	711.307548	0.017667	0.013094
RS	5	0.036691	0.431327	742.446606	0.018441	0.015039
RS	6	0.045509	0.465498	717.723790	0.017827	0.015664
RS	7	0.054895	0.465498	748.417402	0.018589	0.017250
RS	8	0.064886	0.590416	615.967249	0.015299	0.014813
RS	9	0.075523	0.590416	643.750531	0.015989	0.015065
RS	10	0.086845	0.780168	509.808922	0.012662	0.012056
RS	11	0.098897	0.780168	534.230995	0.013269	0.012097
RS	12	0.111727	0.970375	450.403829	0.011187	0.010285
RS	13	0.125385	0.970375	472.664208	0.011740	0.010511
RS	14	0.139924	1.130517	425.848958	0.010577	0.009589
RS	15	0.155400	1.130517	447.088560	0.011105	0.009931
RS	16	0.171875	1.253035	423.434626	0.010517	0.009539
RS	17	0.189413	1.253035	444.430449	0.011039	0.009969
RS	18	0.208082	1.337227	436.918329	0.010852	0.009936
RS	19	0.227955	1.337227	458.193359	0.011380	0.010412
RS	20	0.249110	1.384728	463.707023	0.011517	0.010630
RS	21	0.271629	1.384728	485.607627	0.012061	0.011131
RS	22	0.295602	1.393660	504.779851	0.012538	0.011615
RS	23	0.321120	1.393660	527.533831	0.013103	0.012195
RS	24	0.348285	1.364179	562.433451	0.013970	0.013055
RS	25	0.377202	1.364179	586.074718	0.014557	0.013804
RS	26	0.407985	1.305624	636.879342	0.015819	0.015126
RS	27	0.440753	1.305624	661.031300	0.016418	0.016079
RS	28	0.475635	1.233908	724.196480	0.017987	0.017818
RS	29	0.512766	1.233908	747.855390	0.018575	0.018910
RS	30	0.552294	1.163276	816.735115	0.020286	0.020891
RS	31	0.594370	1.163276	838.220430	0.020819	0.021996
RS	32	0.639161	1.102559	904.493804	0.022466	0.023968
RS	33	0.686842	1.102559	921.631627	0.022891	0.024929
RS	34	0.737598	1.056205	976.504003	0.024254	0.026586
RS	35	0.791628	1.056205	987.034192	0.024516	0.027232
RS	36	0.849143	1.025166	1023.567074	0.025423	0.028315
RS	37	0.910369	1.025166	1025.635290	0.025474	0.028540
RS	38	0.975543	1.007756	1040.788307	0.025851	0.028947
RS	39	1.044922	1.007756	1033.276513	0.025664	0.028739
RS	40	1.118777	1.001213	1027.628672	0.025524	0.028510
RS	41	1.197395	1.001213	1010.247061	0.025092	0.027916
RS	42	1.281085	1.002687	986.686281	0.024507	0.027168
RS	43	1.370173	1.002687	959.902184	0.023842	0.026263
RS	44	1.465008	1.009468	922.507581	0.022913	0.025145
RS	45	1.565960	1.009468	887.388041	0.022041	0.024015
RS	46	1.673425	1.019016	840.535972	0.020877	0.022672
RS	47	1.787821	1.019016	798.573916	0.019835	0.021400
RS	48	1.909597	1.029002	746.302900	0.018536	0.019957
RS	49	2.039228	1.029002	699.276943	0.017368	0.018612
RS	50	2.177221	1.037597	644.833075	0.016016	0.017158
RS	51	2.324115	1.037597	594.744958	0.014772	0.015795
RS	52	2.480485	1.043801	540.517949	0.013425	0.014380
RS	53	2.646942	1.043801	489.584925	0.012160	0.013039
RS	54	2.824136	1.048182	437.181758	0.010859	0.011692
RS	55	3.012760	1.048182	387.862720	0.009634	0.010412
RS	56	3.213552	1.048182	340.086433	0.008447	0.009177
RS	57	3.427296	1.048182	294.487297	0.007314	0.007997
RS	58	3.654828	1.066607	247.757026	0.006154	0.006814
RS	59	3.897036	1.066607	209.578265	0.005205	0.005803
RS	60	4.154869	1.066607	174.673326	0.004338	0.004871
RS	61	4.429334	1.066607	143.301800	0.003559	0.004026
RS	62	4.721503	1.066607	115.605703	0.002871	0.003272
RS	63	5.032518	1.066607	348.517906	0.008656	0.010064
PA	4+25*2+4+6 0.168476230 0.036592320 5.032518312 0.505056939 0.431327293 0.465497604 0.590416437 0.780168292 0.970375484 1.130517297 1.253035123 1.337226658 1.384728031 1.393660298 1.364178739 1.305624096 1.233908178 1.163275838 1.102558722 1.056204958 1.025165572 1.007756159 1.001213039 1.002686651 1.009467608 1.019016039 1.029002398 1.037596505 1.043800863 1.048182065 1.066606824
//
IT	4542
RD	4
LK	-441918.655594
QD	-205.875876 -> -176.484470
RI	0.0293868094
TR	0.166726	0.037211
MT	5.062975
MM	C_pi: 1.011388, n_recomb: 41333.779123
RS	0	0.000000	0.530113	491.468005	0.011890	0.000840
RS	1	0.006461	0.530113	516.742953	0.012502	0.005538
RS	2	0.013339	0.530113	542.880700	0.013134	0.009764
RS	3	0.020661	0.530113	569.852151	0.013787	0.010830
RS	4	0.028456	0.408005	774.661837	0.018742	0.013640
RS	5	0.036755	0.408005	807.703699	0.019541	0.015577
RS	6	0.045591	0.427457	803.170801	0.019431	0.016520
RS	7	0.054997	0.427457	836.009370	0.020226	0.018267
RS	8	0.065010	0.551933	674.846193	0.016327	0.015271
RS	9	0.075671	0.551933	704.407475	0.017042	0.015699
RS	10	0.087020	0.756608	537.263141	0.012998	0.012057
RS	11	0.099103	0.756608	562.752774	0.013615	0.012255
RS	12	0.111966	0.970442	459.999604	0.011129	0.010096
RS	13	0.125661	0.970442	482.763363	0.011680	0.010435
RS	14	0.140240	1.156448	425.314588	0.010290	0.009317
RS	15	0.155760	1.156448	446.695568	0.010807	0.009738
RS	16	0.172284	1.303355	416.262814	0.010071	0.009218
RS	17	0.189875	1.303355	437.171849	0.010577	0.009698
RS	18	0.208603	1.408164	424.826256	0.010278	0.009568
RS	19	0.228540	1.408164	445.880706	0.010787	0.010065
RS	20	0.249766	1.470475	447.888193	0.010836	0.010208
RS	21	0.272363	1.470475	469.523283	0.011359	0.010705
RS	22	0.296420	1.484618	487.068732	0.011784	0.011149
RS	23	0.322031	1.484618	509.633730	0.012330	0.011701
RS	24	0.349297	1.448326	545.861558	0.013206	0.012578
RS	25	0.378324	1.448326	569.544263	0.013779	0.013280
RS	26	0.409227	1.373556	625.402866	0.015131	0.014692
RS	27	0.442126	1.373556	649.956245	0.015725	0.015585
RS	28	0.477150	1.282205	721.777362	0.017462	0.017490
RS	29	0.514438	1.282205	746.216121	0.018053	0.018516
RS	30	0.554134	1.193480	826.260079	0.019990	0.020722
RS	31	0.596395	1.193480	848.754568	0.020534	0.021763
RS	32	0.641386	1.118570	926.865882	0.022424	0.023982
RS	33	0.689284	1.118570	944.945937	0.022861	0.024885
RS	34	0.740277	1.062530	1010.073726	0.024437	0.026763
RS	35	0.794563	1.062530	1021.147440	0.024705	0.027360
RS	36	0.852358	1.025977	1064.468599	0.025753	0.028595
RS	37	0.913885	1.025977	1066.470192	0.025801	0.028781
RS	38	0.979389	1.006431	1084.253776	0.026232	0.029252
RS	39	1.049123	1.006431	1076.062491	0.026033	0.029015
RS	40	1.123364	1.000289	1069.374529	0.025872	0.028773
RS	41	1.202400	1.000289	1050.882968	0.025424	0.028160
RS	42	1.286543	1.003974	1023.778961	0.024769	0.027350
RS	43	1.376122	1.003974	995.728090	0.024090	0.026439
RS	44	1.471488	1.014132	953.637748	0.023072	0.025239
RS	45	1.573016	1.014132	917.350967	0.022194	0.024116
RS	46	1.681103	1.027593	865.829735	0.020947	0.022699
RS	47	1.796172	1.027593	822.954968	0.019910	0.021446
RS	48	1.918676	1.041414	766.820736	0.018552	0.019950
RS	49	2.049095	1.041414	719.155109	0.017399	0.018633
RS	50	2.187939	1.053246	661.950952	0.016015	0.017152
RS	51	2.335754	1.053246	611.397263	0.014792	0.015818
RS	52	2.493118	1.061802	555.383180	0.013437	0.014399
RS	53	2.660649	1.061802	504.004621	0.012194	0.013085
RS	54	2.839003	1.067955	450.301446	0.010894	0.011741
RS	55	3.028880	1.067955	400.456395	0.009688	0.010483
RS	56	3.231024	1.067955	352.012760	0.008516	0.009263
RS	57	3.446228	1.067955	305.623433	0.007394	0.008093
RS	58	3.675336	1.093352	256.445454	0.006204	0.006877
RS	59	3.919245	1.093352	217.862214	0.005271	0.005881
RS	60	4.178912	1.093352	182.404783	0.004413	0.004958
RS	61	4.455355	1.093352	150.365694	0.003638	0.004117
RS	62	4.749658	1.093352	121.922522	0.002950	0.003362
RS	63	5.062975	1.093352	375.285704	0.009079	0.010552
PA	4+25*2+4+6 0.166725523 0.037210994 5.062975200 0.530112884 0.408005222 0.427456754 0.551933197 0.756607950 0.970441651 1.156448309 1.303354848 1.408164037 1.470474583 1.484618451 1.448326269 1.373556453 1.282204798 1.193479989 1.118569637 1.062529641 1.025977041 1.006430842 1.000288762 1.003973745 1.014131906 1.027593229 1.041414299 1.053245908 1.061801514 1.067954634 1.093352010
//
IT	4289
RD	5
LK	-441862.160071
QD	-190.176780 -> -164.898309
RI	0.0269163172
TR	0.164786	0.037749
MT	5.102520
MM	C_pi: 1.024613, n_recomb: 42457.389664
RS	0	0.000000	0.569856	470.511297	0.011082	0.000824
RS	1	0.006473	0.569856	495.191760	0.011663	0.005377
RS	2	0.013366	0.569856	520.775606	0.012266	0.009343
RS	3	0.020705	0.569856	547.243508	0.012889	0.010171
RS	4	0.028519	0.399120	817.806103	0.019262	0.013995
RS	5	0.036838	0.399120	852.348811	0.020075	0.015825
RS	6	0.045696	0.404393	875.690657	0.020625	0.017221
RS	7	0.055128	0.404393	910.366654	0.021442	0.019052
RS	8	0.065170	0.526457	728.077032	0.017148	0.015707
RS	9	0.075863	0.526457	759.283872	0.017883	0.016247
RS	10	0.087247	0.741003	563.680661	0.013276	0.012118
RS	11	0.099368	0.741003	590.260126	0.013902	0.012414
RS	12	0.112275	0.971949	471.754666	0.011111	0.009994
RS	13	0.126016	0.971949	495.148315	0.011662	0.010405
RS	14	0.140647	1.177628	429.134587	0.010107	0.009143
RS	15	0.156225	1.177628	450.853895	0.010619	0.009614
RS	16	0.172812	1.344367	414.950200	0.009773	0.008997
RS	17	0.190473	1.344367	436.010493	0.010269	0.009507
RS	18	0.209276	1.467519	419.595786	0.009883	0.009298
RS	19	0.229297	1.467519	440.681666	0.010379	0.009808
RS	20	0.250614	1.544627	439.502287	0.010352	0.009882
RS	21	0.273311	1.544627	461.111608	0.010861	0.010373
RS	22	0.297478	1.565443	476.948027	0.011234	0.010772
RS	23	0.323208	1.565443	499.528387	0.011765	0.011301
RS	24	0.350605	1.524210	536.623476	0.012639	0.012178
RS	25	0.379775	1.524210	560.501355	0.013202	0.012842
RS	26	0.410833	1.435042	620.629722	0.014618	0.014316
RS	27	0.443901	1.435042	645.685594	0.015208	0.015161
RS	28	0.479111	1.325879	725.194569	0.017081	0.017195
RS	29	0.516599	1.325879	750.473025	0.017676	0.018171
RS	30	0.556515	1.220917	840.693597	0.019801	0.020560
RS	31	0.599014	1.220917	864.232878	0.020355	0.021555
RS	32	0.644265	1.133545	953.296638	0.022453	0.023978
RS	33	0.692445	1.133545	972.343142	0.022902	0.024841
RS	34	0.743744	1.069232	1046.998868	0.024660	0.026904
RS	35	0.798363	1.069232	1058.634194	0.024934	0.027470
RS	36	0.856519	1.028168	1108.161864	0.026101	0.028830
RS	37	0.918439	1.028168	1110.111887	0.026146	0.028994
RS	38	0.984368	1.007105	1130.053434	0.026616	0.029512
RS	39	1.054564	1.007105	1121.201199	0.026408	0.029259
RS	40	1.129305	1.001683	1113.104449	0.026217	0.028996
RS	41	1.208884	1.001683	1093.531093	0.025756	0.028376
RS	42	1.293614	1.007702	1062.618682	0.025028	0.027501
RS	43	1.383829	1.007702	1033.338255	0.024338	0.026593
RS	44	1.479885	1.021246	986.387656	0.023232	0.025314
RS	45	1.582159	1.021246	948.969444	0.022351	0.024204
RS	46	1.691053	1.038583	892.686935	0.021025	0.022716
RS	47	1.806997	1.038583	848.918697	0.019995	0.021485
RS	48	1.930446	1.056191	788.866418	0.018580	0.019941
RS	49	2.061887	1.056191	740.551357	0.017442	0.018651
RS	50	2.201836	1.071216	680.536524	0.016029	0.017147
RS	51	2.350845	1.071216	629.474753	0.014826	0.015843
RS	52	2.509501	1.082086	571.608453	0.013463	0.014419
RS	53	2.678426	1.082086	519.714437	0.012241	0.013132
RS	54	2.858287	1.089974	464.629545	0.010943	0.011792
RS	55	3.049792	1.089974	414.170023	0.009755	0.010554
RS	56	3.253693	1.089974	364.967315	0.008596	0.009349
RS	57	3.470794	1.089974	317.694156	0.007483	0.008189
RS	58	3.701949	1.122495	265.889196	0.006262	0.006939
RS	59	3.948068	1.122495	226.822590	0.005342	0.005958
RS	60	4.210119	1.122495	190.738808	0.004492	0.005044
RS	61	4.489134	1.122495	157.962994	0.003721	0.004207
RS	62	4.786212	1.122495	128.707970	0.003031	0.003451
RS	63	5.102520	1.122495	404.208472	0.009520	0.011045
PA	4+25*2+4+6 0.164785542 0.037748519 5.102520037 0.569856082 0.399120030 0.404392884 0.526456628 0.741002824 0.971949267 1.177627921 1.344366843 1.467518851 1.544626847 1.565443235 1.524209750 1.435041737 1.325878529 1.220917155 1.133544690 1.069231655 1.028167725 1.007104626 1.001683436 1.007702110 1.021246152 1.038582829 1.056190684 1.071215645 1.082086111 1.089973745 1.122494546
//
IT	4572
RD	6
LK	-441813.083714
QD	-177.365774 -> -154.902522
RI	0.0243758880
TR	0.162757	0.038223
MT	5.148035
MM	C_pi: 1.039517, n_recomb: 43593.968573
RS	0	0.000000	0.616384	447.609691	0.010268	0.000804
RS	1	0.006488	0.616384	471.560129	0.010817	0.005210
RS	2	0.013397	0.616384	496.446073	0.011388	0.008947
RS	3	0.020755	0.616384	522.257702	0.011980	0.009563
RS	4	0.028590	0.398027	847.004871	0.019429	0.014209
RS	5	0.036933	0.398027	882.797764	0.020250	0.015890
RS	6	0.045817	0.389865	937.825397	0.021513	0.017788
RS	7	0.055278	0.389865	974.147905	0.022346	0.019659
RS	8	0.065353	0.508760	776.639781	0.017815	0.016107
RS	9	0.076082	0.508760	809.391710	0.018567	0.016723
RS	10	0.087506	0.730328	588.918401	0.013509	0.012204
RS	11	0.099672	0.730328	616.583937	0.014144	0.012567
RS	12	0.112627	0.974152	484.581396	0.011116	0.009942
RS	13	0.126423	0.974152	508.670772	0.011668	0.010401
RS	14	0.141113	1.195089	435.483808	0.009990	0.009029
RS	15	0.156757	1.195089	457.654960	0.010498	0.009534
RS	16	0.173416	1.378176	417.114348	0.009568	0.008841
RS	17	0.191156	1.378176	438.467020	0.010058	0.009372
RS	18	0.210047	1.517876	418.421232	0.009598	0.009095
RS	19	0.230164	1.517876	439.688212	0.010086	0.009613
RS	20	0.251585	1.609815	435.459436	0.009989	0.009622
RS	21	0.274397	1.609815	457.183362	0.010487	0.010108
RS	22	0.298689	1.638660	471.174499	0.010808	0.010458
RS	23	0.324556	1.638660	493.885224	0.011329	0.010969
RS	24	0.352102	1.594219	531.444567	0.012191	0.011835
RS	25	0.381436	1.594219	555.596684	0.012745	0.012468
RS	26	0.412672	1.492256	619.353199	0.014207	0.013984
RS	27	0.445936	1.492256	644.954321	0.014795	0.014791
RS	28	0.481357	1.366762	731.371707	0.016777	0.016926
RS	29	0.519077	1.366762	757.507741	0.017376	0.017863
RS	30	0.559244	1.246969	857.119892	0.019661	0.020402
RS	31	0.602017	1.246969	881.714299	0.020226	0.021362
RS	32	0.647565	1.148378	981.048468	0.022504	0.023960
RS	33	0.696069	1.148378	1001.078425	0.022964	0.024795
RS	34	0.747720	1.076754	1084.740394	0.024883	0.027017
RS	35	0.802721	1.076754	1096.967256	0.025163	0.027563
RS	36	0.861292	1.031815	1152.332297	0.026433	0.029029
RS	37	0.923663	1.031815	1154.275081	0.026478	0.029180
RS	38	0.990080	1.009580	1176.126488	0.026979	0.029736
RS	39	1.060807	1.009580	1166.673361	0.026762	0.029476
RS	40	1.136122	1.005012	1157.011280	0.026541	0.029189
RS	41	1.216325	1.005012	1136.432480	0.026069	0.028567
RS	42	1.301730	1.013360	1101.639458	0.025270	0.027630
RS	43	1.392678	1.013360	1071.216731	0.024573	0.026728
RS	44	1.489526	1.030217	1019.402184	0.023384	0.025375
RS	45	1.592658	1.030217	980.938599	0.022502	0.024281
RS	46	1.702481	1.051333	919.934526	0.021102	0.022727
RS	47	1.819430	1.051333	875.342937	0.020079	0.021519
RS	48	1.943966	1.072637	811.425019	0.018613	0.019930
RS	49	2.076583	1.072637	762.503888	0.017491	0.018669
RS	50	2.217804	1.090779	699.716943	0.016051	0.017142
RS	51	2.368189	1.090779	648.161228	0.014868	0.015867
RS	52	2.528330	1.103897	588.459175	0.013499	0.014441
RS	53	2.698861	1.103897	536.038616	0.012296	0.013179
RS	54	2.880458	1.113447	479.567871	0.011001	0.011843
RS	55	3.073836	1.113447	428.463425	0.009829	0.010625
RS	56	3.279761	1.113447	378.468417	0.008682	0.009434
RS	57	3.499047	1.113447	330.275685	0.007576	0.008284
RS	58	3.732561	1.153155	275.743143	0.006325	0.007000
RS	59	3.981226	1.153155	236.159682	0.005417	0.006033
RS	60	4.246024	1.153155	199.418996	0.004574	0.005128
RS	61	4.528004	1.153155	165.877863	0.003805	0.004294
RS	62	4.828278	1.153155	135.783500	0.003115	0.003538
RS	63	5.148035	1.153155	434.715119	0.009972	0.011536
PA	4+25*2+4+6 0.162756860 0.038223122 5.148035499 0.616384434 0.398026859 0.389865009 0.508759730 0.730328316 0.974152099 1.195089468 1.378176148 1.517875522 1.609814656 1.638659912 1.594219472 1.492256200 1.366761563 1.246969069 1.148377536 1.076753718 1.031815323 1.009579946 1.005012348 1.013360353 1.030216592 1.051333085 1.072636501 1.090778599 1.103896538 1.113447282 1.153154905
//
IT	3819
RD	7
LK	-441769.237527
QD	-166.358890 -> -146.041762
RI	0.0220850499
TR	0.160711	0.038651
MT	5.196904
MM	C_pi: 1.055203, n_recomb: 44724.272106
RS	0	0.000000	0.665270	426.438638	0.009535	0.000784
RS	1	0.006504	0.665270	449.670810	0.010054	0.005051
RS	2	0.013431	0.665270	473.861486	0.010595	0.008595
RS	3	0.020808	0.665270	499.009014	0.011157	0.009036
RS	4	0.028665	0.401505	866.491381	0.019374	0.014317
RS	5	0.037034	0.401505	903.352341	0.020198	0.015837
RS	6	0.045946	0.380628	991.418011	0.022167	0.018242
RS	7	0.055438	0.380628	1029.255460	0.023013	0.020128
RS	8	0.065548	0.496066	821.205972	0.018362	0.016469
RS	9	0.076315	0.496066	855.419204	0.019127	0.017138
RS	10	0.087782	0.722902	612.930007	0.013705	0.012301
RS	11	0.099995	0.722902	641.662708	0.014347	0.012709
RS	12	0.113003	0.976689	497.872738	0.011132	0.009921
RS	13	0.126856	0.976689	522.689308	0.011687	0.010413
RS	14	0.141611	1.209607	443.349567	0.009913	0.008957
RS	15	0.157325	1.209607	466.039213	0.010420	0.009486
RS	16	0.174061	1.406266	421.455754	0.009423	0.008731
RS	17	0.191885	1.406266	443.187945	0.009909	0.009277
RS	18	0.210869	1.560981	419.800417	0.009386	0.008940
RS	19	0.231088	1.560981	441.341734	0.009868	0.009464
RS	20	0.252621	1.667767	434.116868	0.009707	0.009411
RS	21	0.275555	1.667767	456.040971	0.010197	0.009893
RS	22	0.299981	1.705852	468.039378	0.010465	0.010192
RS	23	0.325995	1.705852	490.946306	0.010977	0.010687
RS	24	0.353702	1.659769	528.621876	0.011820	0.011534
RS	25	0.383210	1.659769	553.086326	0.012367	0.012142
RS	26	0.414637	1.546398	619.933420	0.013861	0.013686
RS	27	0.448109	1.546398	646.090321	0.014446	0.014460
RS	28	0.483757	1.405768	738.762882	0.016518	0.016676
RS	29	0.521724	1.405768	765.750152	0.017122	0.017581
RS	30	0.562160	1.272228	874.091530	0.019544	0.020248
RS	31	0.605226	1.272228	899.734829	0.020117	0.021181
RS	32	0.651093	1.163328	1008.779501	0.022556	0.023929
RS	33	0.699943	1.163328	1029.801707	0.023026	0.024744
RS	34	0.751971	1.085069	1122.065539	0.025089	0.027105
RS	35	0.807382	1.085069	1134.914742	0.025376	0.027638
RS	36	0.866397	1.036672	1195.870946	0.026739	0.029198
RS	37	0.929250	1.036672	1197.859579	0.026783	0.029342
RS	38	0.996191	1.013458	1221.495964	0.027312	0.029930
RS	39	1.067486	1.013458	1211.515584	0.027089	0.029668
RS	40	1.143418	1.009776	1200.252914	0.026837	0.029357
RS	41	1.224289	1.009776	1178.759391	0.026356	0.028738
RS	42	1.310419	1.020384	1140.119821	0.025492	0.027742
RS	43	1.402151	1.020384	1108.654703	0.024789	0.026850
RS	44	1.499849	1.040436	1052.057576	0.023523	0.025426
RS	45	1.603901	1.040436	1012.645479	0.022642	0.024350
RS	46	1.714721	1.065207	947.022831	0.021175	0.022734
RS	47	1.832748	1.065207	901.688908	0.020161	0.021551
RS	48	1.958452	1.090094	834.003339	0.018648	0.019920
RS	49	2.092331	1.090094	784.533256	0.017542	0.018686
RS	50	2.234917	1.111256	719.051724	0.016077	0.017140
RS	51	2.386778	1.111256	667.033952	0.014914	0.015893
RS	52	2.548515	1.126539	605.545958	0.013540	0.014464
RS	53	2.720771	1.126539	552.610050	0.012356	0.013227
RS	54	2.904230	1.137663	494.784397	0.011063	0.011894
RS	55	3.099622	1.137663	443.029603	0.009906	0.010695
RS	56	3.307721	1.137663	392.235819	0.008770	0.009518
RS	57	3.529356	1.137663	343.115632	0.007672	0.008377
RS	58	3.765404	1.184546	285.802821	0.006390	0.007059
RS	59	4.016806	1.184546	245.690756	0.005493	0.006106
RS	60	4.284558	1.184546	208.284380	0.004657	0.005209
RS	61	4.569724	1.184546	173.970699	0.003890	0.004379
RS	62	4.873438	1.184546	143.030063	0.003198	0.003623
RS	63	5.196904	1.184546	466.377905	0.010428	0.012020
PA	4+25*2+4+6 0.160710760 0.038651146 5.196903925 0.665270288 0.401504645 0.380627719 0.496066160 0.722902283 0.976689496 1.209607300 1.406266034 1.560980931 1.667767237 1.705851820 1.659768539 1.546397622 1.405768470 1.272227727 1.163327813 1.085069331 1.036672425 1.013458146 1.009775866 1.020384263 1.040436464 1.065207470 1.090094095 1.111256132 1.126538726 1.137662607 1.184545787
//
IT	4004
RD	8
LK	-441729.453507
QD	-156.637266 -> -138.065180
RI	0.0201222158
TR	0.158694	0.039045
MT	5.247159
MM	C_pi: 1.071131, n_recomb: 45839.254682
RS	0	0.000000	0.713850	408.249338	0.008906	0.000765
RS	1	0.006520	0.713850	430.841387	0.009399	0.004908
RS	2	0.013465	0.713850	454.408071	0.009913	0.008293
RS	3	0.020863	0.713850	478.954421	0.010449	0.008595
RS	4	0.028743	0.407841	879.122827	0.019178	0.014348
RS	5	0.037136	0.407841	916.906152	0.020003	0.015711
RS	6	0.046077	0.374875	1037.917423	0.022643	0.018602
RS	7	0.055601	0.374875	1077.171531	0.023499	0.020489
RS	8	0.065746	0.486747	862.354962	0.018813	0.016793
RS	9	0.076553	0.486747	897.957993	0.019589	0.017502
RS	10	0.088064	0.717695	635.770503	0.013870	0.012400
RS	11	0.100325	0.717695	665.544572	0.014519	0.012841
RS	12	0.113386	0.979350	511.311059	0.011154	0.009919
RS	13	0.127299	0.979350	536.867437	0.011712	0.010435
RS	14	0.142118	1.221697	452.177122	0.009864	0.008912
RS	15	0.157904	1.221697	475.425815	0.010372	0.009459
RS	16	0.174719	1.429677	427.243857	0.009320	0.008654
RS	17	0.192630	1.429677	449.411986	0.009804	0.009211
RS	18	0.211709	1.598073	422.885915	0.009225	0.008820
RS	19	0.232032	1.598073	444.762539	0.009703	0.009348
RS	20	0.253680	1.719656	434.559092	0.009480	0.009237
RS	21	0.276739	1.719656	456.737998	0.009964	0.009714
RS	22	0.301302	1.768023	466.606009	0.010179	0.009963
RS	23	0.327467	1.768023	489.747798	0.010684	0.010445
RS	24	0.355337	1.721691	527.243907	0.011502	0.011267
RS	25	0.385024	1.721691	552.036823	0.012043	0.011854
RS	26	0.416647	1.598131	621.516356	0.013559	0.013413
RS	27	0.450331	1.598131	648.222646	0.014141	0.014162
RS	28	0.486212	1.443366	746.585836	0.016287	0.016441
RS	29	0.524432	1.443366	774.405029	0.016894	0.017321
RS	30	0.565144	1.296925	890.907293	0.019435	0.020095
RS	31	0.608511	1.296925	917.583457	0.020017	0.021007
RS	32	0.654704	1.178414	1035.856050	0.022598	0.023887
RS	33	0.703910	1.178414	1057.872884	0.023078	0.024687
RS	34	0.756324	1.094016	1158.407300	0.025271	0.027172
RS	35	0.812154	1.094016	1171.907092	0.025566	0.027698
RS	36	0.871626	1.042442	1238.284111	0.027014	0.029343
RS	37	0.934974	1.042442	1240.372157	0.027059	0.029484
RS	38	1.002453	1.018353	1265.745863	0.027613	0.030100
RS	39	1.074331	1.018353	1255.313046	0.027385	0.029838
RS	40	1.150896	1.015531	1242.487502	0.027105	0.029505
RS	41	1.232452	1.015531	1220.169244	0.026618	0.028891
RS	42	1.319326	1.028299	1177.774511	0.025694	0.027841
RS	43	1.411864	1.028299	1145.363422	0.024987	0.026959
RS	44	1.510435	1.051411	1084.105898	0.023650	0.025471
RS	45	1.615433	1.051411	1043.836769	0.022772	0.024412
RS	46	1.727276	1.079696	973.725772	0.021242	0.022741
RS	47	1.846412	1.079696	927.725247	0.020239	0.021580
RS	48	1.973315	1.108039	856.388568	0.018682	0.019912
RS	49	2.108492	1.108039	806.423508	0.017592	0.018705
RS	50	2.252482	1.132113	738.336286	0.016107	0.017141
RS	51	2.405860	1.132113	685.889264	0.014963	0.015921
RS	52	2.569238	1.149468	622.676069	0.013584	0.014490
RS	53	2.743268	1.149468	569.241235	0.012418	0.013275
RS	54	2.928645	1.162061	510.106381	0.011128	0.011947
RS	55	3.126108	1.162061	457.704114	0.009985	0.010765
RS	56	3.336445	1.162061	406.115128	0.008860	0.009601
RS	57	3.560496	1.162061	356.071127	0.007768	0.008468
RS	58	3.799155	1.216047	295.953689	0.006456	0.007117
RS	59	4.053374	1.216047	255.310140	0.005570	0.006176
RS	60	4.324167	1.216047	217.238839	0.004739	0.005288
RS	61	4.612616	1.216047	182.155408	0.003974	0.004461
RS	62	4.919871	1.216047	150.371831	0.003280	0.003705
RS	63	5.247159	1.216047	498.889076	0.010883	0.012497
PA	4+25*2+4+6 0.158694358 0.039045481 5.247159324 0.713850215 0.407840568 0.374875339 0.486746848 0.717695144 0.979349699 1.221696728 1.429676621 1.598072568 1.719655930 1.768022643 1.721690751 1.598130717 1.443366196 1.296925477 1.178413922 1.094016235 1.042442174 1.018352548 1.015530738 1.028298601 1.051411107 1.079696187 1.108038540 1.132112532 1.149467526 1.162061179 1.216047437
//
IT	4806
RD	9
LK	-441693.011548
QD	-147.909901 -> -130.814196
RI	0.0184759127
TR	0.156737	0.039416
MT	5.297413
MM	C_pi: 1.086978, n_recomb: 46934.971645
RS	0	0.000000	0.760407	393.276405	0.008379	0.000748
RS	1	0.006536	0.760407	415.332690	0.008849	0.004782
RS	2	0.013498	0.760407	438.375421	0.009340	0.008036
RS	3	0.020916	0.760407	462.415005	0.009852	0.008233
RS	4	0.028819	0.416027	886.901680	0.018896	0.014321
RS	5	0.037238	0.416027	925.485816	0.019718	0.015539
RS	6	0.046208	0.371523	1078.490091	0.022978	0.018884
RS	7	0.055763	0.371523	1119.082196	0.023843	0.020764
RS	8	0.065943	0.479802	900.550982	0.019187	0.017085
RS	9	0.076789	0.479802	937.481282	0.019974	0.017824
RS	10	0.088343	0.714065	657.515402	0.014009	0.012499
RS	11	0.100653	0.714065	688.301876	0.014665	0.012963
RS	12	0.113767	0.982014	524.722779	0.011180	0.009930
RS	13	0.127738	0.982014	551.020787	0.011740	0.010464
RS	14	0.142622	1.231800	461.619252	0.009835	0.008887
RS	15	0.158479	1.231800	485.451296	0.010343	0.009449
RS	16	0.175372	1.449220	434.030587	0.009247	0.008601
RS	17	0.193370	1.449220	456.672183	0.009730	0.009167
RS	18	0.212543	1.630105	427.162048	0.009101	0.008727
RS	19	0.232970	1.630105	449.415228	0.009575	0.009259
RS	20	0.254732	1.766357	436.236542	0.009294	0.009090
RS	21	0.277916	1.766357	458.706290	0.009773	0.009565
RS	22	0.302615	1.825896	466.319509	0.009935	0.009761
RS	23	0.328929	1.825896	489.718896	0.010434	0.010233
RS	24	0.356962	1.780543	526.788435	0.011224	0.011026
RS	25	0.386828	1.780543	551.913826	0.011759	0.011595
RS	26	0.418645	1.647867	623.634649	0.013287	0.013162
RS	27	0.452542	1.647867	650.875200	0.013868	0.013888
RS	28	0.488654	1.479810	754.438918	0.016074	0.016219
RS	29	0.527127	1.479810	783.064147	0.016684	0.017077
RS	30	0.568114	1.321154	907.230275	0.019330	0.019944
RS	31	0.611779	1.321154	934.917804	0.019919	0.020838
RS	32	0.658299	1.193579	1061.995658	0.022627	0.023835
RS	33	0.707859	1.193579	1085.004898	0.023117	0.024624
RS	34	0.760657	1.103417	1193.531320	0.025429	0.027222
RS	35	0.816907	1.103417	1207.706441	0.025731	0.027742
RS	36	0.876833	1.048865	1279.380956	0.027259	0.029465
RS	37	0.940676	1.048865	1281.619235	0.027306	0.029605
RS	38	1.008691	1.023950	1308.731603	0.027884	0.030249
RS	39	1.081151	1.023950	1297.917486	0.027654	0.029990
RS	40	1.158347	1.021933	1283.609939	0.027349	0.029637
RS	41	1.240588	1.021933	1260.550763	0.026857	0.029030
RS	42	1.328205	1.036743	1214.525535	0.025877	0.027929
RS	43	1.421547	1.036743	1181.255744	0.025168	0.027059
RS	44	1.520990	1.062770	1115.479996	0.023766	0.025512
RS	45	1.626933	1.062770	1074.434349	0.022892	0.024471
RS	46	1.739799	1.094422	999.973615	0.021306	0.022748
RS	47	1.860042	1.094422	953.371599	0.020313	0.021610
RS	48	1.988144	1.126084	878.503332	0.018717	0.019906
RS	49	2.124618	1.126084	828.088779	0.017643	0.018725
RS	50	2.270012	1.152954	757.486059	0.016139	0.017146
RS	51	2.424908	1.152954	704.637242	0.015013	0.015950
RS	52	2.589927	1.172284	639.760088	0.013631	0.014518
RS	53	2.765732	1.172284	585.841013	0.012482	0.013324
RS	54	2.953026	1.186237	525.446500	0.011195	0.012001
RS	55	3.152562	1.186237	472.400833	0.010065	0.010834
RS	56	3.365138	1.186237	420.022780	0.008949	0.009682
RS	57	3.591608	1.186237	369.062407	0.007863	0.008556
RS	58	3.832879	1.247205	306.133025	0.006522	0.007173
RS	59	4.089919	1.247205	264.957909	0.005645	0.006245
RS	60	4.363758	1.247205	226.225921	0.004820	0.005364
RS	61	4.655494	1.247205	190.379637	0.004056	0.004541
RS	62	4.966297	1.247205	157.761085	0.003361	0.003784
RS	63	5.297413	1.247205	532.028405	0.011335	0.012965
PA	4+25*2+4+6 0.156736995 0.039415651 5.297412808 0.760406759 0.416026932 0.371523334 0.479801750 0.714065177 0.982014346 1.231800482 1.449219573 1.630104857 1.766357154 1.825896107 1.780542528 1.647866549 1.479810444 1.321154024 1.193578791 1.103416946 1.048864882 1.023949924 1.021933396 1.036742591 1.062769736 1.094421620 1.126084469 1.152953877 1.172283652 1.186237170 1.247205234
//
IT	4671
RD	10
LK	-441659.418302
QD	-139.991256 -> -124.176830
RI	0.0171070114
TR	0.154855	0.039768
MT	5.346771
MM	C_pi: 1.102546, n_recomb: 48009.422204
RS	0	0.000000	0.803836	381.339555	0.007943	0.000733
RS	1	0.006551	0.803836	402.970146	0.008394	0.004673
RS	2	0.013531	0.803836	425.596715	0.008865	0.007822
RS	3	0.020969	0.803836	449.233984	0.009357	0.007938
RS	4	0.028894	0.425423	891.255795	0.018564	0.014253
RS	5	0.037337	0.425423	930.537765	0.019382	0.015339
RS	6	0.046334	0.369876	1114.091145	0.023206	0.019103
RS	7	0.055921	0.369876	1155.954510	0.024078	0.020969
RS	8	0.066135	0.474565	936.198848	0.019500	0.017347
RS	9	0.077019	0.474565	974.401049	0.020296	0.018110
RS	10	0.088616	0.711573	678.254966	0.014128	0.012594
RS	11	0.100972	0.711573	710.023929	0.014789	0.013076
RS	12	0.114138	0.984621	538.002324	0.011206	0.009949
RS	13	0.128166	0.984621	565.037074	0.011769	0.010497
RS	14	0.143113	1.240213	471.470390	0.009820	0.008877
RS	15	0.159040	1.240213	495.900315	0.010329	0.009450
RS	16	0.176010	1.465494	441.534023	0.009197	0.008566
RS	17	0.194091	1.465494	464.674671	0.009679	0.009139
RS	18	0.213357	1.657789	432.303304	0.009005	0.008655
RS	19	0.233885	1.657789	454.961795	0.009477	0.009191
RS	20	0.255758	1.808545	438.796569	0.009140	0.008966
RS	21	0.279064	1.808545	461.581277	0.009614	0.009439
RS	22	0.303897	1.879983	466.835552	0.009724	0.009583
RS	23	0.330357	1.879983	490.505570	0.010217	0.010046
RS	24	0.358550	1.836719	526.932743	0.010976	0.010807
RS	25	0.388589	1.836719	552.387435	0.011506	0.011361
RS	26	0.420597	1.695877	626.013734	0.013039	0.012929
RS	27	0.454702	1.695877	653.768664	0.013618	0.013635
RS	28	0.491041	1.515247	762.105681	0.015874	0.016007
RS	29	0.529760	1.515247	791.507545	0.016487	0.016846
RS	30	0.571016	1.344950	922.890375	0.019223	0.019793
RS	31	0.614975	1.344950	951.564279	0.019820	0.020673
RS	32	0.661813	1.208752	1087.070490	0.022643	0.023775
RS	33	0.711720	1.208752	1111.066075	0.023143	0.024554
RS	34	0.764896	1.113122	1227.339410	0.025565	0.027255
RS	35	0.821556	1.113122	1242.210689	0.025874	0.027772
RS	36	0.881928	1.055736	1319.092094	0.027476	0.029567
RS	37	0.946254	1.055736	1321.527135	0.027526	0.029710
RS	38	1.014795	1.030016	1350.406329	0.028128	0.030379
RS	39	1.087826	1.030016	1339.276706	0.027896	0.030125
RS	40	1.165641	1.028737	1323.589625	0.027569	0.029754
RS	41	1.248554	1.028737	1299.866233	0.027075	0.029155
RS	42	1.336898	1.045465	1250.351148	0.026044	0.028009
RS	43	1.431030	1.045465	1216.300910	0.025335	0.027151
RS	44	1.531329	1.074257	1146.159730	0.023874	0.025550
RS	45	1.638198	1.074257	1104.407827	0.023004	0.024526
RS	46	1.752069	1.109125	1025.739247	0.021365	0.022755
RS	47	1.873399	1.109125	978.590993	0.020383	0.021639
RS	48	2.002677	1.143972	900.307669	0.018753	0.019904
RS	49	2.140425	1.143972	849.481491	0.017694	0.018747
RS	50	2.287197	1.173518	776.450500	0.016173	0.017153
RS	51	2.443583	1.173518	723.222590	0.015064	0.015980
RS	52	2.610215	1.194719	656.742715	0.013679	0.014548
RS	53	2.787763	1.194719	602.351780	0.012547	0.013374
RS	54	2.976941	1.209922	540.747342	0.011263	0.012056
RS	55	3.178514	1.209922	487.062554	0.010145	0.010904
RS	56	3.393291	1.209922	433.902635	0.009038	0.009762
RS	57	3.622138	1.209922	382.035232	0.007958	0.008644
RS	58	3.865978	1.277711	316.299420	0.006588	0.007229
RS	59	4.125791	1.277711	274.593801	0.005720	0.006312
RS	60	4.402625	1.277711	235.206923	0.004899	0.005438
RS	61	4.697595	1.277711	198.606693	0.004137	0.004618
RS	62	5.011888	1.277711	165.163596	0.003440	0.003861
RS	63	5.346771	1.277711	565.620891	0.011781	0.013424
PA	4+25*2+4+6 0.154854606 0.039768195 5.346770912 0.803836182 0.425422765 0.369875517 0.474565266 0.711572940 0.984621154 1.240212770 1.465493606 1.657788980 1.808544931 1.879982508 1.836719371 1.695876729 1.515247113 1.344949767 1.208752420 1.113122313 1.055735774 1.030016034 1.028737021 1.045464785 1.074257155 1.109125050 1.143971645 1.173517521 1.194719490 1.209922296 1.277711450
//
IT	4011
RD	11
LK	-441628.309686
QD	-132.754672 -> -118.071114
RI	0.0159658599
TR	0.153055	0.040108
MT	5.394661
MM	C_pi: 1.117732, n_recomb: 49062.558253
RS	0	0.000000	0.843621	372.055059	0.007583	0.000720
RS	1	0.006566	0.843621	393.362957	0.008018	0.004581
RS	2	0.013563	0.843621	415.675450	0.008472	0.007644
RS	3	0.021019	0.843621	439.010762	0.008948	0.007700
RS	4	0.028965	0.435641	893.146550	0.018204	0.014155
RS	5	0.037433	0.435641	933.037754	0.019017	0.015124
RS	6	0.046457	0.369474	1145.508306	0.023348	0.019271
RS	7	0.056073	0.369474	1188.584656	0.024226	0.021120
RS	8	0.066320	0.470594	969.641859	0.019763	0.017585
RS	9	0.077241	0.470594	1009.066960	0.020567	0.018366
RS	10	0.088878	0.709934	698.076255	0.014228	0.012685
RS	11	0.101279	0.709934	730.798264	0.014895	0.013180
RS	12	0.114495	0.987147	551.096358	0.011233	0.009974
RS	13	0.128579	0.987147	578.859375	0.011798	0.010532
RS	14	0.143587	1.247230	481.585757	0.009816	0.008878
RS	15	0.159580	1.247230	506.621516	0.010326	0.009460
RS	16	0.176624	1.479011	449.567665	0.009163	0.008545
RS	17	0.194787	1.479011	473.225237	0.009645	0.009125
RS	18	0.214142	1.681738	438.093871	0.008929	0.008600
RS	19	0.234768	1.681738	461.178345	0.009400	0.009138
RS	20	0.256749	1.846759	442.017343	0.009009	0.008860
RS	21	0.280172	1.846759	465.133943	0.009480	0.009331
RS	22	0.305134	1.930697	467.938443	0.009538	0.009423
RS	23	0.331734	1.930697	491.886552	0.010026	0.009879
RS	24	0.360081	1.890501	527.491992	0.010751	0.010606
RS	25	0.390290	1.890501	553.269545	0.011277	0.011147
RS	26	0.422481	1.742345	628.511720	0.012810	0.012711
RS	27	0.456787	1.742345	656.759730	0.013386	0.013400
RS	28	0.493345	1.549778	769.490899	0.015684	0.015804
RS	29	0.532303	1.549778	799.639273	0.016298	0.016627
RS	30	0.573819	1.368327	937.839710	0.019115	0.019643
RS	31	0.618061	1.368327	967.473850	0.019719	0.020511
RS	32	0.665208	1.223875	1111.068880	0.022646	0.023706
RS	33	0.715451	1.223875	1136.042603	0.023155	0.024479
RS	34	0.768992	1.123015	1259.847527	0.025678	0.027274
RS	35	0.826049	1.123015	1275.432624	0.025996	0.027790
RS	36	0.886852	1.062905	1357.448853	0.027668	0.029653
RS	37	0.951647	1.062905	1360.123189	0.027722	0.029798
RS	38	1.020697	1.036383	1390.815378	0.028348	0.030494
RS	39	1.094280	1.036383	1379.430560	0.028116	0.030245
RS	40	1.172695	1.035766	1362.481146	0.027770	0.029860
RS	41	1.256259	1.035766	1338.162626	0.027275	0.029269
RS	42	1.345309	1.054290	1285.305581	0.026197	0.028082
RS	43	1.440206	1.054290	1250.543679	0.025489	0.027237
RS	44	1.541334	1.085700	1176.190080	0.023973	0.025586
RS	45	1.649101	1.085700	1133.791927	0.023109	0.024579
RS	46	1.763945	1.123634	1051.052979	0.021423	0.022765
RS	47	1.886329	1.123634	1003.404057	0.020452	0.021669
RS	48	2.016749	1.161527	921.816406	0.018789	0.019905
RS	49	2.155731	1.161527	870.608347	0.017745	0.018770
RS	50	2.303840	1.193629	795.230460	0.016208	0.017164
RS	51	2.461673	1.193629	741.640108	0.015116	0.016013
RS	52	2.629869	1.216602	673.613134	0.013730	0.014581
RS	53	2.809108	1.216602	618.758931	0.012612	0.013425
RS	54	3.000116	1.232942	555.992445	0.011332	0.012112
RS	55	3.203665	1.232942	501.670574	0.010225	0.010973
RS	56	3.420580	1.232942	447.734269	0.009126	0.009841
RS	57	3.651736	1.232942	394.968022	0.008050	0.008729
RS	58	3.898070	1.307364	326.437610	0.006653	0.007285
RS	59	4.160578	1.307364	284.201498	0.005793	0.006377
RS	60	4.440322	1.307364	244.164708	0.004977	0.005510
RS	61	4.738433	1.307364	206.818968	0.004215	0.004692
RS	62	5.056118	1.307364	172.561706	0.003517	0.003936
RS	63	5.394661	1.307364	599.553418	0.012220	0.013873
PA	4+25*2+4+6 0.153055188 0.040107660 5.394661454 0.843620889 0.435640692 0.369473745 0.470594323 0.709933760 0.987146616 1.247230375 1.479011228 1.681737828 1.846758776 1.930696560 1.890501482 1.742345398 1.549778081 1.368327238 1.223875428 1.123015485 1.062905460 1.036383302 1.035766459 1.054289524 1.085699700 1.123634126 1.161526818 1.193628850 1.216601724 1.232942039 1.307364225
//
IT	4286
RD	12
LK	-441599.401004
QD	-126.103961 -> -112.430301
RI	0.0150120104
TR	0.151342	0.040437
MT	5.440717
MM	C_pi: 1.132469, n_recomb: 50094.344460
RS	0	0.000000	0.879497	365.050360	0.007287	0.000709
RS	1	0.006580	0.879497	386.128757	0.007708	0.004503
RS	2	0.013593	0.879497	408.220320	0.008149	0.007497
RS	3	0.021067	0.879497	431.346149	0.008611	0.007510
RS	4	0.029034	0.446389	893.311150	0.017833	0.014035
RS	5	0.037524	0.446389	933.736009	0.018640	0.014902
RS	6	0.046573	0.369997	1173.382779	0.023423	0.019396
RS	7	0.056217	0.369997	1217.619083	0.024307	0.021227
RS	8	0.066497	0.467572	1001.163937	0.019986	0.017800
RS	9	0.077452	0.467572	1041.767623	0.020796	0.018596
RS	10	0.089128	0.708929	717.063377	0.014314	0.012772
RS	11	0.101573	0.708929	750.709826	0.014986	0.013276
RS	12	0.114836	0.989575	563.967894	0.011258	0.010003
RS	13	0.128973	0.989575	592.448133	0.011827	0.010569
RS	14	0.144039	1.253073	491.863776	0.009819	0.008887
RS	15	0.160097	1.253073	517.508634	0.010331	0.009476
RS	16	0.177211	1.490182	457.994713	0.009143	0.008536
RS	17	0.195451	1.490182	482.181352	0.009625	0.009121
RS	18	0.214892	1.702438	444.378989	0.008871	0.008558
RS	19	0.235612	1.702438	467.904236	0.009340	0.009099
RS	20	0.257695	1.881437	445.738588	0.008898	0.008769
RS	21	0.281231	1.881437	469.198750	0.009366	0.009239
RS	22	0.306316	1.978363	469.475187	0.009372	0.009278
RS	23	0.333052	1.978363	493.704893	0.009856	0.009728
RS	24	0.361547	1.942108	528.335194	0.010547	0.010421
RS	25	0.391916	1.942108	554.426930	0.011068	0.010950
RS	26	0.424284	1.787409	631.033051	0.012597	0.012505
RS	27	0.458782	1.787409	659.752065	0.013170	0.013179
RS	28	0.495550	1.583464	776.541743	0.015502	0.015610
RS	29	0.534737	1.583464	807.406215	0.016118	0.016418
RS	30	0.576503	1.391281	952.063965	0.019005	0.019495
RS	31	0.621016	1.391281	982.631215	0.019616	0.020352
RS	32	0.668459	1.238891	1134.001982	0.022637	0.023632
RS	33	0.719024	1.238891	1159.943384	0.023155	0.024399
RS	34	0.772915	1.133001	1291.082726	0.025773	0.027281
RS	35	0.830353	1.133001	1307.395903	0.026099	0.027797
RS	36	0.891570	1.070257	1394.486193	0.027837	0.029724
RS	37	0.956815	1.070257	1397.438056	0.027896	0.029873
RS	38	1.026354	1.042925	1429.997807	0.028546	0.030594
RS	39	1.100467	1.042925	1418.412752	0.028315	0.030352
RS	40	1.179458	1.042894	1400.323338	0.027954	0.029955
RS	41	1.263646	1.042894	1375.472226	0.027458	0.029373
RS	42	1.353374	1.063091	1319.424997	0.026339	0.028149
RS	43	1.449006	1.063091	1284.012451	0.025632	0.027316
RS	44	1.550930	1.096976	1205.597256	0.024067	0.025620
RS	45	1.659561	1.096976	1162.604948	0.023208	0.024629
RS	46	1.775340	1.137832	1075.928080	0.021478	0.022775
RS	47	1.898737	1.137832	1027.817077	0.020518	0.021700
RS	48	2.030253	1.178634	943.030613	0.018825	0.019909
RS	49	2.170424	1.178634	891.465020	0.017796	0.018796
RS	50	2.319817	1.213173	813.817164	0.016246	0.017178
RS	51	2.479041	1.213173	759.877427	0.015169	0.016047
RS	52	2.648741	1.237817	690.355697	0.013781	0.014616
RS	53	2.829608	1.237817	635.044853	0.012677	0.013477
RS	54	3.022376	1.255185	571.162572	0.011402	0.012168
RS	55	3.227827	1.255185	516.205009	0.010305	0.011042
RS	56	3.446798	1.255185	461.497394	0.009213	0.009919
RS	57	3.680177	1.255185	407.840367	0.008141	0.008813
RS	58	3.928912	1.336031	336.533309	0.006718	0.007340
RS	59	4.194013	1.336031	293.766442	0.005864	0.006442
RS	60	4.476559	1.336031	253.084457	0.005052	0.005580
RS	61	4.777696	1.336031	215.001509	0.004292	0.004765
RS	62	5.098647	1.336031	179.940550	0.003592	0.004008
RS	63	5.440717	1.336031	633.728011	0.012651	0.014313
PA	4+25*2+4+6 0.151341972 0.040437281 5.440717256 0.879496515 0.446388625 0.369996644 0.467571698 0.708929024 0.989575470 1.253072961 1.490182348 1.702438464 1.881436931 1.978362988 1.942108342 1.787408805 1.583464098 1.391281107 1.238891180 1.133001406 1.070256563 1.042924843 1.042894308 1.063091223 1.096976284 1.137831503 1.178634281 1.213172892 1.237816746 1.255185123 1.336031033
//
IT	4382
RD	13
LK	-441572.462070
QD	-119.965840 -> -107.201753
RI	0.0142108419
TR	0.149713	0.040759
MT	5.484800
MM	C_pi: 1.146733, n_recomb: 51105.060894
RS	0	0.000000	0.911436	359.975651	0.007044	0.000700
RS	1	0.006593	0.911436	380.906614	0.007453	0.004439
RS	2	0.013622	0.911436	402.859777	0.007883	0.007377
RS	3	0.021113	0.911436	425.858641	0.008333	0.007359
RS	4	0.029098	0.457469	892.267046	0.017459	0.013901
RS	5	0.037610	0.457469	933.160985	0.018260	0.014679
RS	6	0.046684	0.371214	1198.252461	0.023447	0.019487
RS	7	0.056355	0.371214	1243.599860	0.024334	0.021298
RS	8	0.066664	0.465271	1031.003856	0.020174	0.017997
RS	9	0.077653	0.465271	1072.745908	0.020991	0.018805
RS	10	0.089366	0.708410	735.285409	0.014388	0.012853
RS	11	0.101852	0.708410	769.828770	0.015064	0.013365
RS	12	0.115161	0.991914	576.591823	0.011282	0.010034
RS	13	0.129347	0.991914	605.776655	0.011854	0.010605
RS	14	0.144469	1.257922	502.234720	0.009827	0.008902
RS	15	0.160588	1.257922	528.488869	0.010341	0.009497
RS	16	0.177769	1.499363	466.713830	0.009132	0.008535
RS	17	0.196084	1.499363	491.437576	0.009616	0.009126
RS	18	0.215606	1.720311	451.047062	0.008826	0.008526
RS	19	0.236415	1.720311	475.023760	0.009295	0.009070
RS	20	0.258596	1.912966	449.845151	0.008802	0.008690
RS	21	0.282240	1.912966	473.656930	0.009268	0.009159
RS	22	0.307442	2.023267	471.338856	0.009223	0.009147
RS	23	0.334307	2.023267	495.851171	0.009703	0.009592
RS	24	0.362942	1.991727	529.376008	0.010359	0.010248
RS	25	0.393466	1.991727	555.772233	0.010875	0.010767
RS	26	0.426002	1.831175	633.524857	0.012397	0.012311
RS	27	0.460683	1.831175	662.693085	0.012967	0.012972
RS	28	0.497651	1.616360	783.239493	0.015326	0.015422
RS	29	0.537057	1.616360	814.790227	0.015943	0.016218
RS	30	0.579060	1.413820	965.574567	0.018894	0.019347
RS	31	0.623834	1.413820	997.047616	0.019510	0.020196
RS	32	0.671559	1.253766	1155.904925	0.022618	0.023552
RS	33	0.722431	1.253766	1182.801994	0.023145	0.024315
RS	34	0.776657	1.143020	1321.090203	0.025850	0.027277
RS	35	0.834458	1.143020	1338.142936	0.026184	0.027794
RS	36	0.896071	1.077714	1430.252916	0.027987	0.029782
RS	37	0.961745	1.077714	1433.516799	0.028050	0.029935
RS	38	1.031750	1.049561	1468.001270	0.028725	0.030683
RS	39	1.106371	1.049561	1456.266345	0.028496	0.030447
RS	40	1.185912	1.050043	1437.160517	0.028122	0.030041
RS	41	1.270697	1.050043	1411.833804	0.027626	0.029467
RS	42	1.361072	1.071798	1352.746591	0.026470	0.028211
RS	43	1.457407	1.071798	1316.738245	0.025765	0.027390
RS	44	1.560093	1.108023	1234.407334	0.024154	0.025653
RS	45	1.669549	1.108023	1190.866976	0.023302	0.024678
RS	46	1.786222	1.151657	1100.380805	0.021532	0.022788
RS	47	1.910588	1.151657	1051.840932	0.020582	0.021731
RS	48	2.043154	1.195240	963.954367	0.018862	0.019916
RS	49	2.184461	1.195240	912.051810	0.017847	0.018822
RS	50	2.335084	1.232100	832.205777	0.016284	0.017195
RS	51	2.495639	1.232100	777.927538	0.015222	0.016083
RS	52	2.666780	1.258316	706.961764	0.013833	0.014652
RS	53	2.849204	1.258316	651.199623	0.012742	0.013529
RS	54	3.043657	1.276607	586.245771	0.011471	0.012226
RS	55	3.250930	1.276607	530.653605	0.010384	0.011111
RS	56	3.471870	1.276607	475.179476	0.009298	0.009997
RS	57	3.707378	1.276607	420.639534	0.008231	0.008896
RS	58	3.958413	1.363657	346.577628	0.006782	0.007395
RS	59	4.226000	1.363657	303.279632	0.005934	0.006505
RS	60	4.511230	1.363657	261.956891	0.005126	0.005648
RS	61	4.815267	1.363657	223.144728	0.004366	0.004836
RS	62	5.139349	1.363657	187.290311	0.003665	0.004079
RS	63	5.484800	1.363657	668.070384	0.013072	0.014744
PA	4+25*2+4+6 0.149713432 0.040758867 5.484800216 0.911436239 0.457469414 0.371213998 0.465271242 0.708409789 0.991914040 1.257922367 1.499362969 1.720310743 1.912965985 2.023266781 1.991727141 1.831175200 1.616360313 1.413819952 1.253766249 1.143019935 1.077713624 1.049560885 1.050042862 1.071798105 1.108022668 1.151657025 1.195239624 1.232099794 1.258315678 1.276607312 1.363657142
//
IT	4226
RD	14
LK	-441547.300376
QD	-114.280951 -> -102.341401
RI	0.0135337616
TR	0.148166	0.041074
MT	5.526876
MM	C_pi: 1.160519, n_recomb: 52095.201815
RS	0	0.000000	0.939595	356.513377	0.006843	0.000692
RS	1	0.006606	0.939595	377.367539	0.007244	0.004385
RS	2	0.013649	0.939595	399.253655	0.007664	0.007280
RS	3	0.021156	0.939595	422.197264	0.008104	0.007239
RS	4	0.029160	0.468744	890.386896	0.017092	0.013758
RS	5	0.037692	0.468744	931.694778	0.017884	0.014458
RS	6	0.046789	0.372961	1220.553053	0.023429	0.019549
RS	7	0.056486	0.372961	1266.965990	0.024320	0.021341
RS	8	0.066823	0.463526	1059.366699	0.020335	0.018178
RS	9	0.077844	0.463526	1102.210492	0.021158	0.018994
RS	10	0.089592	0.708269	752.802587	0.014451	0.012931
RS	11	0.102117	0.708269	788.216546	0.015130	0.013447
RS	12	0.115469	0.994171	588.955235	0.011305	0.010066
RS	13	0.129703	0.994171	618.831182	0.011879	0.010641
RS	14	0.144877	1.261951	512.640775	0.009840	0.008921
RS	15	0.161054	1.261951	539.501985	0.010356	0.009522
RS	16	0.178299	1.506836	475.655311	0.009131	0.008542
RS	17	0.196684	1.506836	500.921451	0.009616	0.009137
RS	18	0.216283	1.735701	458.019221	0.008792	0.008504
RS	19	0.237177	1.735701	482.455223	0.009261	0.009050
RS	20	0.259452	1.941670	454.255253	0.008720	0.008621
RS	21	0.283197	1.941670	478.424255	0.009184	0.009089
RS	22	0.308512	2.065647	473.454615	0.009088	0.009027
RS	23	0.335498	2.065647	498.249017	0.009564	0.009467
RS	24	0.364268	2.039510	530.557736	0.010184	0.010087
RS	25	0.394938	2.039510	557.248482	0.010697	0.010597
RS	26	0.427634	1.873744	635.954408	0.012208	0.012128
RS	27	0.462490	1.873744	665.550767	0.012776	0.012776
RS	28	0.499648	1.648516	789.583814	0.015157	0.015242
RS	29	0.539262	1.648516	821.791989	0.015775	0.016025
RS	30	0.581492	1.435950	978.401579	0.018781	0.019202
RS	31	0.626512	1.435950	1010.753398	0.019402	0.020041
RS	32	0.674506	1.268478	1176.825819	0.022590	0.023467
RS	33	0.725670	1.268478	1204.665445	0.023124	0.024227
RS	34	0.780215	1.153027	1349.927272	0.025913	0.027264
RS	35	0.838363	1.153027	1367.728583	0.026254	0.027782
RS	36	0.900352	1.085222	1464.808279	0.028118	0.029828
RS	37	0.966436	1.085222	1468.415137	0.028187	0.029987
RS	38	1.036886	1.056235	1504.880490	0.028887	0.030760
RS	39	1.111989	1.056235	1493.041750	0.028660	0.030531
RS	40	1.192055	1.057160	1473.040707	0.028276	0.030119
RS	41	1.277409	1.057160	1447.290391	0.027782	0.029554
RS	42	1.368402	1.080366	1385.308128	0.026592	0.028269
RS	43	1.465406	1.080366	1348.753617	0.025890	0.027459
RS	44	1.568818	1.118801	1262.649008	0.024237	0.025685
RS	45	1.679062	1.118801	1218.601530	0.023392	0.024725
RS	46	1.796588	1.165082	1124.426120	0.021584	0.022801
RS	47	1.921878	1.165082	1075.486668	0.020645	0.021762
RS	48	2.055445	1.211317	984.595224	0.018900	0.019926
RS	49	2.197836	1.211317	932.373259	0.017897	0.018850
RS	50	2.349633	1.250388	850.396569	0.016324	0.017214
RS	51	2.511458	1.250388	795.788896	0.015276	0.016120
RS	52	2.683974	1.278084	723.425683	0.013887	0.014690
RS	53	2.867885	1.278084	667.216970	0.012808	0.013582
RS	54	3.063947	1.297198	601.234462	0.011541	0.012284
RS	55	3.272960	1.297198	545.008732	0.010462	0.011180
RS	56	3.495781	1.297198	488.772743	0.009382	0.010073
RS	57	3.733321	1.297198	433.357570	0.008319	0.008977
RS	58	3.986554	1.390227	356.565360	0.006844	0.007449
RS	59	4.256516	1.390227	312.735793	0.006003	0.006567
RS	60	4.544311	1.390227	270.776430	0.005198	0.005715
RS	61	4.851118	1.390227	231.242627	0.004439	0.004905
RS	62	5.178194	1.390227	194.604578	0.003736	0.004147
RS	63	5.526876	1.390227	702.523402	0.013485	0.015165
PA	4+25*2+4+6 0.148166202 0.041073564 5.526876072 0.939595274 0.468743680 0.372961427 0.463526435 0.708269266 0.994171108 1.261950711 1.506835647 1.735700543 1.941670253 2.065647144 2.039509933 1.873744209 1.648515613 1.435949990 1.268477953 1.153027311 1.085221614 1.056235148 1.057159930 1.080365991 1.118800934 1.165082165 1.211317481 1.250388423 1.278083662 1.297198037 1.390226778
//
IT	3840
RD	15
LK	-441523.751439
QD	-108.999875 -> -97.811651
RI	0.0129581103
TR	0.146697	0.041382
MT	5.566934
MM	C_pi: 1.173832, n_recomb: 53065.264164
RS	0	0.000000	0.964218	354.393791	0.006678	0.000686
RS	1	0.006618	0.964218	375.231310	0.007071	0.004340
RS	2	0.013674	0.964218	397.111350	0.007483	0.007201
RS	3	0.021197	0.964218	420.061210	0.007916	0.007146
RS	4	0.029218	0.480105	887.947547	0.016733	0.013608
RS	5	0.037770	0.480105	929.622350	0.017518	0.014243
RS	6	0.046888	0.375114	1240.650814	0.023380	0.019589
RS	7	0.056609	0.375114	1288.086347	0.024274	0.021360
RS	8	0.066973	0.462213	1086.420173	0.020473	0.018344
RS	9	0.078024	0.462213	1130.331893	0.021301	0.019168
RS	10	0.089806	0.708427	769.665439	0.014504	0.013003
RS	11	0.102367	0.708427	805.924731	0.015187	0.013523
RS	12	0.115760	0.996359	601.046961	0.011327	0.010098
RS	13	0.130039	0.996359	631.599855	0.011902	0.010676
RS	14	0.145264	1.265287	523.041320	0.009857	0.008944
RS	15	0.161495	1.265287	550.505638	0.010374	0.009549
RS	16	0.178801	1.512848	484.760518	0.009135	0.008554
RS	17	0.197253	1.512848	510.571993	0.009622	0.009153
RS	18	0.216925	1.748923	465.228200	0.008767	0.008488
RS	19	0.237900	1.748923	490.128898	0.009236	0.009037
RS	20	0.260262	1.967838	458.903410	0.008648	0.008560
RS	21	0.284105	1.967838	483.433250	0.009110	0.009029
RS	22	0.309525	2.105716	475.763797	0.008966	0.008917
RS	23	0.336628	2.105716	500.838564	0.009438	0.009353
RS	24	0.365524	2.085586	531.838222	0.010022	0.009936
RS	25	0.396333	2.085586	558.813433	0.010531	0.010438
RS	26	0.429181	1.915185	638.304499	0.012029	0.011953
RS	27	0.464202	1.915185	668.308791	0.012594	0.012590
RS	28	0.501542	1.679959	795.585821	0.014993	0.015068
RS	29	0.541352	1.679959	828.423737	0.015611	0.015840
RS	30	0.583798	1.457672	990.579573	0.018667	0.019057
RS	31	0.629052	1.457672	1023.783500	0.019293	0.019890
RS	32	0.677302	1.283000	1196.819050	0.022554	0.023379
RS	33	0.728744	1.283000	1225.587064	0.023096	0.024136
RS	34	0.783591	1.162984	1377.652931	0.025961	0.027243
RS	35	0.842068	1.162984	1396.209425	0.026311	0.027763
RS	36	0.904415	1.092735	1498.208714	0.028233	0.029864
RS	37	0.970888	1.092735	1502.186157	0.028308	0.030028
RS	38	1.041761	1.062903	1540.684942	0.029034	0.030828
RS	39	1.117324	1.062903	1528.784538	0.028810	0.030606
RS	40	1.197887	1.064205	1508.006128	0.028418	0.030189
RS	41	1.283783	1.064205	1481.879820	0.027926	0.029633
RS	42	1.375363	1.088762	1417.142815	0.026706	0.028322
RS	43	1.473004	1.088762	1380.087240	0.026007	0.027524
RS	44	1.577106	1.129287	1290.343830	0.024316	0.025716
RS	45	1.688099	1.129287	1245.826219	0.023477	0.024770
RS	46	1.806437	1.178087	1148.078052	0.021635	0.022816
RS	47	1.932607	1.178087	1098.764934	0.020706	0.021794
RS	48	2.067127	1.226855	1004.957480	0.018938	0.019937
RS	49	2.210549	1.226855	952.431644	0.017948	0.018880
RS	50	2.363464	1.268031	868.388193	0.016365	0.017235
RS	51	2.526498	1.268031	813.459185	0.015329	0.016158
RS	52	2.700322	1.297116	739.743252	0.013940	0.014729
RS	53	2.885650	1.297116	683.092369	0.012873	0.013635
RS	54	3.083244	1.316958	616.122594	0.011611	0.012343
RS	55	3.293914	1.316958	559.264551	0.010539	0.011248
RS	56	3.518526	1.316958	502.271429	0.009465	0.010148
RS	57	3.758004	1.316958	445.988688	0.008405	0.009056
RS	58	4.013330	1.415738	366.493001	0.006906	0.007503
RS	59	4.285554	1.415738	322.131475	0.006070	0.006628
RS	60	4.575795	1.415738	279.539407	0.005268	0.005780
RS	61	4.885243	1.415738	239.291170	0.004509	0.004972
RS	62	5.215171	1.415738	201.878904	0.003804	0.004214
RS	63	5.566934	1.415738	737.042029	0.013889	0.015577
PA	4+25*2+4+6 0.146696817 0.041382269 5.566934455 0.964218323 0.480104917 0.375113669 0.462213095 0.708426648 0.996359358 1.265286785 1.512848182 1.748923024 1.967837849 2.105716021 2.085585707 1.915185063 1.679958553 1.457671867 1.283000126 1.162984302 1.092735336 1.062903251 1.064205387 1.088761531 1.129286598 1.178087140 1.226855242 1.268030918 1.297116404 1.316958307 1.415738358
//
IT	4604
RD	16
LK	-441501.674775
QD	-104.081228 -> -93.580497
RI	0.0124652026
TR	0.145301	0.041685
MT	5.605032
MM	C_pi: 1.186682, n_recomb: 54015.763168
RS	0	0.000000	0.985634	353.379025	0.006542	0.000680
RS	1	0.006629	0.985634	374.250216	0.006929	0.004304
RS	2	0.013698	0.985634	396.175298	0.007334	0.007138
RS	3	0.021236	0.985634	419.183115	0.007760	0.007075
RS	4	0.029273	0.491477	885.146424	0.016387	0.013457
RS	5	0.037843	0.491477	927.148004	0.017164	0.014034
RS	6	0.046982	0.377572	1258.865459	0.023306	0.019609
RS	7	0.056726	0.377572	1307.283202	0.024202	0.021360
RS	8	0.067116	0.461236	1112.311067	0.020592	0.018498
RS	9	0.078194	0.461236	1157.259460	0.021424	0.019328
RS	10	0.090008	0.708821	785.919815	0.014550	0.013071
RS	11	0.102604	0.708821	823.000304	0.015236	0.013593
RS	12	0.116036	0.998488	612.863520	0.011346	0.010130
RS	13	0.130358	0.998488	644.078943	0.011924	0.010710
RS	14	0.145629	1.268043	533.404172	0.009875	0.008970
RS	15	0.161913	1.268043	561.466360	0.010394	0.009578
RS	16	0.179276	1.517611	493.984168	0.009145	0.008571
RS	17	0.197791	1.517611	520.342174	0.009633	0.009173
RS	18	0.217532	1.760234	472.626263	0.008750	0.008479
RS	19	0.238583	1.760234	497.995368	0.009219	0.009030
RS	20	0.261029	1.991711	463.742029	0.008585	0.008507
RS	21	0.284963	1.991711	488.634966	0.009046	0.008976
RS	22	0.310484	2.143640	478.227017	0.008853	0.008815
RS	23	0.337697	2.143640	503.579829	0.009323	0.009248
RS	24	0.366714	2.130063	533.188889	0.009871	0.009794
RS	25	0.397654	2.130063	560.438740	0.010375	0.010289
RS	26	0.430646	1.955563	640.565579	0.011859	0.011787
RS	27	0.465825	1.955563	670.958615	0.012422	0.012414
RS	28	0.503336	1.710724	801.258222	0.014834	0.014899
RS	29	0.543334	1.710724	834.699376	0.015453	0.015662
RS	30	0.585983	1.478990	1002.146280	0.018553	0.018915
RS	31	0.631460	1.478990	1036.176225	0.019183	0.019741
RS	32	0.679952	1.297319	1215.936128	0.022511	0.023288
RS	33	0.731658	1.297319	1245.617635	0.023060	0.024043
RS	34	0.786792	1.172863	1404.326594	0.025998	0.027215
RS	35	0.845581	1.172863	1423.642712	0.026356	0.027738
RS	36	0.908268	1.100223	1530.510143	0.028335	0.029892
RS	37	0.975111	1.100223	1534.882654	0.028415	0.030061
RS	38	1.046384	1.069535	1575.463390	0.029167	0.030887
RS	39	1.122383	1.069535	1563.539742	0.028946	0.030672
RS	40	1.203420	1.071155	1542.095165	0.028549	0.030253
RS	41	1.289830	1.071155	1515.636563	0.028059	0.029706
RS	42	1.381968	1.096968	1448.278358	0.026812	0.028372
RS	43	1.480214	1.096968	1410.763050	0.026118	0.027586
RS	44	1.584973	1.139470	1317.510410	0.024391	0.025746
RS	45	1.696677	1.139470	1272.556271	0.023559	0.024814
RS	46	1.815787	1.190671	1171.345285	0.021685	0.022832
RS	47	1.942793	1.190671	1121.682042	0.020766	0.021826
RS	48	2.078218	1.241857	1025.043755	0.018977	0.019950
RS	49	2.222622	1.241857	972.228088	0.017999	0.018910
RS	50	2.376599	1.285038	886.177913	0.016406	0.017258
RS	51	2.540783	1.285038	830.935181	0.015383	0.016196
RS	52	2.715852	1.315430	755.908779	0.013994	0.014769
RS	53	2.902527	1.315430	698.820348	0.012937	0.013688
RS	54	3.101578	1.335911	630.903236	0.011680	0.012402
RS	55	3.313825	1.335911	573.414819	0.010616	0.011316
RS	56	3.540142	1.335911	515.669779	0.009547	0.010222
RS	57	3.781463	1.335911	458.527467	0.008489	0.009134
RS	58	4.038782	1.440216	376.357018	0.006968	0.007557
RS	59	4.313160	1.440216	331.463524	0.006136	0.006688
RS	60	4.605727	1.440216	288.242736	0.005336	0.005844
RS	61	4.917691	1.440216	247.287130	0.004578	0.005037
RS	62	5.250335	1.440216	209.109810	0.003871	0.004279
RS	63	5.605032	1.440216	771.589321	0.014285	0.015981
PA	4+25*2+4+6 0.145300762 0.041685480 5.605032143 0.985633729 0.491477336 0.377572212 0.461235839 0.708820527 0.998487811 1.268043124 1.517610748 1.760233908 1.991711050 2.143640260 2.130063043 1.955562676 1.710724319 1.478989815 1.297319499 1.172863407 1.100223183 1.069534637 1.071154698 1.096968184 1.139470442 1.190671030 1.241857243 1.285037747 1.315430119 1.335910739 1.440216216
//
IT	3759
RD	17
LK	-441480.946037
QD	-99.489563 -> -89.620191
RI	0.0120417943
TR	0.143973	0.041983
MT	5.641295
MM	C_pi: 1.199096, n_recomb: 54947.218286
RS	0	0.000000	1.004086	353.306932	0.006430	0.000676
RS	1	0.006640	1.004086	374.255495	0.006811	0.004275
RS	2	0.013721	1.004086	396.270122	0.007212	0.007087
RS	3	0.021273	1.004086	419.381029	0.007632	0.007021
RS	4	0.029325	0.502803	882.129730	0.016054	0.013304
RS	5	0.037913	0.502803	924.423923	0.016824	0.013832
RS	6	0.047070	0.380273	1275.423832	0.023212	0.019614
RS	7	0.056836	0.380273	1324.785330	0.024110	0.021346
RS	8	0.067250	0.460527	1137.150873	0.020695	0.018641
RS	9	0.078356	0.460527	1183.106809	0.021532	0.019476
RS	10	0.090199	0.709412	801.598339	0.014589	0.013135
RS	11	0.102828	0.709412	839.476838	0.015278	0.013658
RS	12	0.116297	1.000588	624.391397	0.011363	0.010161
RS	13	0.130659	1.000588	656.254474	0.011943	0.010742
RS	14	0.145975	1.270331	543.698782	0.009895	0.008997
RS	15	0.162308	1.270331	572.352495	0.010416	0.009608
RS	16	0.179726	1.521316	503.287459	0.009159	0.008591
RS	17	0.198300	1.521316	530.191773	0.009649	0.009197
RS	18	0.218108	1.769880	480.170884	0.008739	0.008475
RS	19	0.239231	1.769880	506.010672	0.009209	0.009029
RS	20	0.261756	2.013528	468.730241	0.008531	0.008461
RS	21	0.285777	2.013528	493.987425	0.008990	0.008929
RS	22	0.311393	2.179611	480.807074	0.008750	0.008721
RS	23	0.338711	2.179611	506.435023	0.009217	0.009151
RS	24	0.367842	2.173059	534.586759	0.009729	0.009661
RS	25	0.398907	2.173059	562.101765	0.010230	0.010149
RS	26	0.432035	1.994947	642.733222	0.011697	0.011628
RS	27	0.467363	1.994947	673.496942	0.012257	0.012246
RS	28	0.505037	1.740847	806.620497	0.014680	0.014737
RS	29	0.545213	1.740847	840.639808	0.015299	0.015490
RS	30	0.588056	1.499921	1013.138038	0.018438	0.018775
RS	31	0.633744	1.499921	1047.968737	0.019072	0.019595
RS	32	0.682466	1.311434	1234.229475	0.022462	0.023195
RS	33	0.734423	1.311434	1264.809206	0.023019	0.023948
RS	34	0.789830	1.182653	1430.005358	0.026025	0.027181
RS	35	0.848916	1.182653	1450.083869	0.026390	0.027706
RS	36	0.911925	1.107670	1561.766557	0.028423	0.029911
RS	37	0.979119	1.107670	1566.556007	0.028510	0.030085
RS	38	1.050774	1.076115	1609.263712	0.029287	0.030938
RS	39	1.127187	1.076115	1597.351991	0.029071	0.030731
RS	40	1.208675	1.077999	1575.344781	0.028670	0.030311
RS	41	1.295573	1.077999	1548.594237	0.028183	0.029773
RS	42	1.388241	1.104986	1478.740856	0.026912	0.028419
RS	43	1.487063	1.104986	1440.804040	0.026222	0.027643
RS	44	1.592446	1.149360	1344.165954	0.024463	0.025775
RS	45	1.704827	1.149360	1298.806218	0.023637	0.024857
RS	46	1.824671	1.202850	1194.236486	0.021734	0.022848
RS	47	1.952472	1.202850	1144.244818	0.020824	0.021858
RS	48	2.088759	1.256349	1044.854915	0.019016	0.019965
RS	49	2.234096	1.256349	991.762773	0.018049	0.018941
RS	50	2.389084	1.301440	903.763326	0.016448	0.017282
RS	51	2.554363	1.301440	848.214473	0.015437	0.016235
RS	52	2.730617	1.333061	771.918414	0.014048	0.014810
RS	53	2.918575	1.333061	714.397429	0.013002	0.013742
RS	54	3.119013	1.354098	645.571555	0.011749	0.012461
RS	55	3.332761	1.354098	587.455396	0.010691	0.011383
RS	56	3.560702	1.354098	528.964121	0.009627	0.010295
RS	57	3.803778	1.354098	470.970513	0.008571	0.009211
RS	58	4.062995	1.463709	386.155036	0.007028	0.007610
RS	59	4.339425	1.463709	340.729998	0.006201	0.006747
RS	60	4.634210	1.463709	296.884579	0.005403	0.005907
RS	61	4.948569	1.463709	255.228543	0.004645	0.005101
RS	62	5.283802	1.463709	216.295074	0.003936	0.004342
RS	63	5.641295	1.463709	806.135860	0.014671	0.016376
PA	4+25*2+4+6 0.143972590 0.041983220 5.641295168 1.004085880 0.502802759 0.380273179 0.460527431 0.709412013 1.000588436 1.270331120 1.521315852 1.769879660 2.013528060 2.179611350 2.173059368 1.994947110 1.740847037 1.499921258 1.311434017 1.182652779 1.107669743 1.076114578 1.077999478 1.104985881 1.149360350 1.202849968 1.256348672 1.301439940 1.333060748 1.354097747 1.463708942
//
IT	4112
RD	18
LK	-441461.456035
QD	-95.193761 -> -85.905997
RI	0.0116749184
TR	0.142710	0.042276
MT	5.675727
MM	C_pi: 1.211080, n_recomb: 55860.203297
RS	0	0.000000	1.019970	353.991521	0.006337	0.000672
RS	1	0.006650	1.019970	375.052662	0.006714	0.004251
RS	2	0.013743	1.019970	397.192711	0.007110	0.007048
RS	3	0.021307	1.019970	420.443122	0.007527	0.006982
RS	4	0.029374	0.514029	879.017463	0.015736	0.013153
RS	5	0.037978	0.514029	921.575356	0.016498	0.013638
RS	6	0.047154	0.383158	1290.544591	0.023103	0.019607
RS	7	0.056940	0.383158	1340.813188	0.024003	0.021318
RS	8	0.067377	0.460027	1161.052056	0.020785	0.018775
RS	9	0.078508	0.460027	1207.988216	0.021625	0.019613
RS	10	0.090379	0.710159	816.739293	0.014621	0.013195
RS	11	0.103040	0.710159	855.393540	0.015313	0.013718
RS	12	0.116543	1.002664	635.631773	0.011379	0.010191
RS	13	0.130944	1.002664	668.127541	0.011961	0.010773
RS	14	0.146302	1.272226	553.904145	0.009916	0.009025
RS	15	0.162682	1.272226	583.142139	0.010439	0.009639
RS	16	0.180151	1.524113	512.639130	0.009177	0.008614
RS	17	0.198782	1.524113	540.088249	0.009669	0.009223
RS	18	0.218652	1.778049	487.829810	0.008733	0.008476
RS	19	0.239843	1.778049	514.141338	0.009204	0.009031
RS	20	0.262443	2.033462	473.839123	0.008483	0.008420
RS	21	0.286547	2.033462	499.460840	0.008941	0.008888
RS	22	0.312253	2.213753	483.479587	0.008655	0.008634
RS	23	0.339669	2.213753	509.379395	0.009119	0.009061
RS	24	0.368909	2.214640	536.017979	0.009596	0.009535
RS	25	0.400092	2.214640	563.789001	0.010093	0.010017
RS	26	0.433350	2.033367	644.809089	0.011543	0.011477
RS	27	0.468819	2.033367	675.926414	0.012100	0.012086
RS	28	0.506647	1.770331	811.693942	0.014531	0.014580
RS	29	0.546991	1.770331	846.267494	0.015150	0.015325
RS	30	0.590018	1.520457	1023.593706	0.018324	0.018637
RS	31	0.635906	1.520457	1059.200484	0.018962	0.019451
RS	32	0.684846	1.325322	1251.751833	0.022409	0.023101
RS	33	0.737040	1.325322	1283.213908	0.022972	0.023852
RS	34	0.792706	1.192325	1454.744645	0.026043	0.027143
RS	35	0.852073	1.192325	1475.586460	0.026416	0.027670
RS	36	0.915389	1.115043	1592.034166	0.028500	0.029923
RS	37	0.982915	1.115043	1597.259430	0.028594	0.030103
RS	38	1.054932	1.082615	1642.131617	0.029397	0.030982
RS	39	1.131738	1.082615	1630.263678	0.029185	0.030783
RS	40	1.213652	1.084716	1607.791780	0.028782	0.030364
RS	41	1.301014	1.084716	1580.786187	0.028299	0.029835
RS	42	1.394185	1.112795	1508.560191	0.027006	0.028462
RS	43	1.493553	1.112795	1470.236521	0.026320	0.027698
RS	44	1.599529	1.158944	1370.328528	0.024531	0.025804
RS	45	1.712552	1.158944	1324.591380	0.023713	0.024898
RS	46	1.833092	1.214618	1216.761119	0.021782	0.022866
RS	47	1.961648	1.214618	1166.460893	0.020882	0.021890
RS	48	2.098753	1.270328	1064.395516	0.019055	0.019981
RS	49	2.244977	1.270328	1011.039139	0.018099	0.018972
RS	50	2.400924	1.317240	921.145517	0.016490	0.017307
RS	51	2.567243	1.317240	865.297662	0.015490	0.016275
RS	52	2.744622	1.350015	787.770759	0.014103	0.014852
RS	53	2.933797	1.350015	729.822248	0.013065	0.013795
RS	54	3.135553	1.371531	660.125047	0.011817	0.012520
RS	55	3.350727	1.371531	601.384111	0.010766	0.011450
RS	56	3.580210	1.371531	542.152470	0.009706	0.010368
RS	57	3.824954	1.371531	483.315905	0.008652	0.009286
RS	58	4.085975	1.486231	395.886103	0.007087	0.007662
RS	59	4.364354	1.486231	349.930157	0.006264	0.006805
RS	60	4.661246	1.486231	305.464161	0.005468	0.005968
RS	61	4.977882	1.486231	263.114424	0.004710	0.005164
RS	62	5.315576	1.486231	223.433395	0.004000	0.004404
RS	63	5.675727	1.486231	840.659445	0.015049	0.016763
PA	4+25*2+4+6 0.142709523 0.042276161 5.675726902 1.019969588 0.514028570 0.383157751 0.460026751 0.710158922 1.002663898 1.272225878 1.524113071 1.778049042 2.033462175 2.213753002 2.214639819 2.033366797 1.770331378 1.520456603 1.325321578 1.192325354 1.115043109 1.082614927 1.084715797 1.112794514 1.158944236 1.214618488 1.270328133 1.317239777 1.350014882 1.371530572 1.486230680
//
IT	4417
RD	19
LK	-441443.108992
QD	-91.167406 -> -82.416842
RI	0.0113556759
TR	0.141505	0.042564
MT	5.708547
MM	C_pi: 1.222669, n_recomb: 56755.046602
RS	0	0.000000	1.033577	355.307000	0.006260	0.000669
RS	1	0.006660	1.033577	376.510386	0.006634	0.004233
RS	2	0.013763	1.033577	398.806126	0.007027	0.007018
RS	3	0.021340	1.033577	422.226806	0.007439	0.006955
RS	4	0.029421	0.525129	875.876281	0.015433	0.013004
RS	5	0.038040	0.525129	918.673164	0.016187	0.013452
RS	6	0.047233	0.386176	1304.432663	0.022984	0.019589
RS	7	0.057039	0.386176	1355.574145	0.023885	0.021281
RS	8	0.067498	0.459692	1184.102845	0.020863	0.018900
RS	9	0.078653	0.459692	1231.993819	0.021707	0.019741
RS	10	0.090551	0.711034	831.375394	0.014648	0.013251
RS	11	0.103241	0.711034	870.784311	0.015343	0.013774
RS	12	0.116777	1.004731	646.583070	0.011393	0.010219
RS	13	0.131214	1.004731	679.696717	0.011976	0.010802
RS	14	0.146612	1.273803	564.002930	0.009937	0.009054
RS	15	0.163037	1.273803	593.817500	0.010463	0.009670
RS	16	0.180554	1.526136	522.016533	0.009198	0.008640
RS	17	0.199239	1.526136	550.008270	0.009691	0.009252
RS	18	0.219168	1.784920	495.578217	0.008732	0.008480
RS	19	0.240424	1.784920	522.361842	0.009204	0.009038
RS	20	0.263096	2.051711	479.040806	0.008440	0.008384
RS	21	0.287278	2.051711	505.026695	0.008898	0.008852
RS	22	0.313070	2.246205	486.225141	0.008567	0.008552
RS	23	0.340580	2.246205	512.393494	0.009028	0.008977
RS	24	0.369922	2.254912	537.467760	0.009470	0.009415
RS	25	0.401218	2.254912	565.486102	0.009964	0.009892
RS	26	0.434599	2.070886	646.793790	0.011396	0.011333
RS	27	0.470202	2.070886	678.248779	0.011950	0.011934
RS	28	0.508177	1.799228	816.491013	0.014386	0.014428
RS	29	0.548681	1.799228	851.596176	0.015005	0.015165
RS	30	0.591882	1.540618	1033.547615	0.018211	0.018502
RS	31	0.637961	1.540618	1069.906719	0.018851	0.019310
RS	32	0.687108	1.338998	1268.543372	0.022351	0.023005
RS	33	0.739528	1.338998	1300.871833	0.022921	0.023755
RS	34	0.795440	1.201886	1478.590883	0.026052	0.027100
RS	35	0.855075	1.201886	1500.195584	0.026433	0.027630
RS	36	0.918682	1.122350	1621.349431	0.028567	0.029930
RS	37	0.986525	1.122350	1627.027510	0.028668	0.030115
RS	38	1.058886	1.089043	1674.098011	0.029497	0.031021
RS	39	1.136066	1.089043	1662.303333	0.029289	0.030828
RS	40	1.218387	1.091317	1639.457276	0.028887	0.030412
RS	41	1.306190	1.091317	1612.231177	0.028407	0.029891
RS	42	1.399840	1.120418	1537.744314	0.027094	0.028503
RS	43	1.499728	1.120418	1499.066875	0.026413	0.027749
RS	44	1.606268	1.168253	1396.000910	0.024597	0.025831
RS	45	1.719903	1.168253	1349.913282	0.023785	0.024938
RS	46	1.841106	1.226016	1238.916614	0.021829	0.022883
RS	47	1.970382	1.226016	1188.327092	0.020938	0.021921
RS	48	2.108266	1.283843	1083.658911	0.019094	0.019999
RS	49	2.255334	1.283843	1030.050674	0.018149	0.019004
RS	50	2.412196	1.332493	938.315500	0.016533	0.017334
RS	51	2.579506	1.332493	882.176535	0.015544	0.016315
RS	52	2.757957	1.366355	803.456025	0.014157	0.014894
RS	53	2.948294	1.366355	745.086202	0.013128	0.013848
RS	54	3.151306	1.388281	674.553263	0.011885	0.012579
RS	55	3.367839	1.388281	615.192179	0.010839	0.011516
RS	56	3.598793	1.388281	555.227419	0.009783	0.010438
RS	57	3.845128	1.388281	495.557356	0.008732	0.009360
RS	58	4.107869	1.507865	405.545131	0.007146	0.007715
RS	59	4.388107	1.507865	359.060009	0.006326	0.006862
RS	60	4.687010	1.507865	313.978217	0.005532	0.006028
RS	61	5.005819	1.507865	270.941940	0.004774	0.005225
RS	62	5.345860	1.507865	230.522161	0.004062	0.004464
RS	63	5.708547	1.507865	875.135471	0.015420	0.017142
PA	4+25*2+4+6 0.141504924 0.042563716 5.708547384 1.033577437 0.525129017 0.386175744 0.459691791 0.711033943 1.004731234 1.273803154 1.526135990 1.784919724 2.051710618 2.246205039 2.254912295 2.070885852 1.799228234 1.540617687 1.338997564 1.201886007 1.122350179 1.089043036 1.091316722 1.120417957 1.168253249 1.226016078 1.283843396 1.332492773 1.366355187 1.388281391 1.507865303
//
IT	4644
RD	20
LK	-441425.817208
QD	-87.387266 -> -79.134114
RI	0.0110762774
TR	0.140356	0.042846
MT	5.739805
MM	C_pi: 1.233877, n_recomb: 57632.272137
RS	0	0.000000	1.045217	357.135416	0.006197	0.000667
RS	1	0.006669	1.045217	378.505153	0.006568	0.004218
RS	2	0.013783	1.045217	400.981184	0.006958	0.006995
RS	3	0.021371	1.045217	424.597135	0.007367	0.006937
RS	4	0.029465	0.536065	872.782920	0.015144	0.012859
RS	5	0.038099	0.536065	915.798249	0.015890	0.013275
RS	6	0.047309	0.389295	1317.227962	0.022856	0.019562
RS	7	0.057133	0.389295	1369.209566	0.023758	0.021236
RS	8	0.067612	0.459489	1206.373711	0.020932	0.019017
RS	9	0.078790	0.459489	1255.195349	0.021779	0.019861
RS	10	0.090713	0.712023	845.522139	0.014671	0.013303
RS	11	0.103432	0.712023	885.665088	0.015368	0.013825
RS	12	0.116999	1.006803	657.242985	0.011404	0.010247
RS	13	0.131470	1.006803	690.959609	0.011989	0.010828
RS	14	0.146907	1.275125	573.978603	0.009959	0.009083
RS	15	0.163373	1.275125	604.361408	0.010487	0.009701
RS	16	0.180937	1.527505	531.395541	0.009220	0.008667
RS	17	0.199673	1.527505	559.926767	0.009716	0.009282
RS	18	0.219658	1.790638	503.394778	0.008735	0.008487
RS	19	0.240976	1.790638	530.650093	0.009208	0.009047
RS	20	0.263715	2.068418	484.315873	0.008404	0.008352
RS	21	0.287971	2.068418	510.665038	0.008861	0.008821
RS	22	0.313845	2.277088	489.025220	0.008485	0.008476
RS	23	0.341444	2.277088	515.458541	0.008944	0.008898
RS	24	0.370884	2.293929	538.930469	0.009351	0.009302
RS	25	0.402287	2.293929	567.187931	0.009841	0.009773
RS	26	0.435784	2.107541	648.689586	0.011256	0.011194
RS	27	0.471515	2.107541	680.467191	0.011807	0.011788
RS	28	0.509629	1.827540	821.035496	0.014246	0.014281
RS	29	0.550285	1.827540	856.650877	0.014864	0.015011
RS	30	0.593653	1.560406	1043.032824	0.018098	0.018369
RS	31	0.639912	1.560406	1080.121256	0.018742	0.019173
RS	32	0.689257	1.352449	1284.653230	0.022291	0.022909
RS	33	0.741892	1.352449	1317.831855	0.022866	0.023658
RS	34	0.798037	1.211319	1501.595934	0.026055	0.027053
RS	35	0.857927	1.211319	1523.961672	0.026443	0.027586
RS	36	0.921811	1.129571	1649.764858	0.028626	0.029931
RS	37	0.989955	1.129571	1655.910210	0.028732	0.030122
RS	38	1.062644	1.095383	1705.205058	0.029588	0.031053
RS	39	1.140180	1.095383	1693.510280	0.029385	0.030868
RS	40	1.222887	1.097791	1670.374208	0.028983	0.030455
RS	41	1.311110	1.097791	1642.959253	0.028508	0.029943
RS	42	1.405216	1.127849	1566.318888	0.027178	0.028541
RS	43	1.505598	1.127849	1527.317902	0.026501	0.027797
RS	44	1.612675	1.177287	1421.198721	0.024660	0.025858
RS	45	1.726893	1.177287	1374.785373	0.023854	0.024977
RS	46	1.848728	1.237048	1260.711518	0.021875	0.022902
RS	47	1.978688	1.237048	1209.850499	0.020993	0.021953
RS	48	2.117314	1.296904	1102.648861	0.019132	0.020017
RS	49	2.265186	1.296904	1048.800335	0.018198	0.019035
RS	50	2.422920	1.347215	955.272896	0.016575	0.017361
RS	51	2.591172	1.347215	898.850630	0.015596	0.016354
RS	52	2.770646	1.382101	818.972625	0.014210	0.014936
RS	53	2.962088	1.382101	760.187898	0.013190	0.013900
RS	54	3.166297	1.404373	688.854091	0.011953	0.012637
RS	55	3.384125	1.404373	628.877829	0.010912	0.011581
RS	56	3.616480	1.404373	568.187401	0.009859	0.010508
RS	57	3.864331	1.404373	507.693388	0.008809	0.009433
RS	58	4.128711	1.528641	415.131293	0.007203	0.007766
RS	59	4.410722	1.528641	368.118947	0.006387	0.006919
RS	60	4.711540	1.528641	322.426148	0.005595	0.006087
RS	61	5.032420	1.528641	278.710350	0.004836	0.005285
RS	62	5.374699	1.528641	237.560397	0.004122	0.004523
RS	63	5.739805	1.528641	909.545635	0.015782	0.017514
PA	4+25*2+4+6 0.140355761 0.042846216 5.739804655 1.045217031 0.536065282 0.389294942 0.459489252 0.712023283 1.006802833 1.275124849 1.527504828 1.790637521 2.068417591 2.277088388 2.293929155 2.107540936 1.827540217 1.560406247 1.352449141 1.211318725 1.129571340 1.095383123 1.097790644 1.127848535 1.177286640 1.237047815 1.296904347 1.347214575 1.382100850 1.404373232 1.528641077
//
IT	4110
RD	21
LK	-441409.504253
QD	-83.832593 -> -76.040972
RI	0.0108298246
TR	0.139257	0.043123
MT	5.769637
MM	C_pi: 1.244733, n_recomb: 58492.443826
RS	0	0.000000	1.055177	359.376565	0.006144	0.000665
RS	1	0.006678	1.055177	380.932034	0.006512	0.004207
RS	2	0.013801	1.055177	403.608126	0.006900	0.006978
RS	3	0.021400	1.055177	427.439442	0.007308	0.006928
RS	4	0.029507	0.546837	869.749768	0.014869	0.012717
RS	5	0.038155	0.546837	912.965355	0.015608	0.013106
RS	6	0.047380	0.392489	1329.061467	0.022722	0.019529
RS	7	0.057222	0.392489	1381.852374	0.023624	0.021185
RS	8	0.067720	0.459388	1227.947606	0.020993	0.019128
RS	9	0.078920	0.459388	1277.677562	0.021843	0.019973
RS	10	0.090867	0.713108	859.209487	0.014689	0.013352
RS	11	0.103613	0.713108	900.066934	0.015388	0.013873
RS	12	0.117209	1.008888	667.616166	0.011414	0.010272
RS	13	0.131714	1.008888	701.921211	0.012000	0.010853
RS	14	0.147186	1.276248	583.819679	0.009981	0.009112
RS	15	0.163693	1.276248	614.762104	0.010510	0.009732
RS	16	0.181301	1.528315	540.762877	0.009245	0.008696
RS	17	0.200085	1.528315	569.830101	0.009742	0.009313
RS	18	0.220123	1.795361	511.257243	0.008741	0.008497
RS	19	0.241500	1.795361	538.983150	0.009215	0.009059
RS	20	0.264304	2.083728	489.649028	0.008371	0.008324
RS	21	0.288631	2.083728	516.360297	0.008828	0.008793
RS	22	0.314582	2.306518	491.868171	0.008409	0.008404
RS	23	0.342266	2.306518	518.562957	0.008865	0.008825
RS	24	0.371799	2.331793	540.394683	0.009239	0.009194
RS	25	0.403303	2.331793	568.883394	0.009726	0.009661
RS	26	0.436912	2.143378	650.502758	0.011121	0.011061
RS	27	0.472765	2.143378	682.589045	0.011670	0.011648
RS	28	0.511012	1.855308	825.341972	0.014110	0.014139
RS	29	0.551812	1.855308	861.447432	0.014727	0.014861
RS	30	0.595338	1.579837	1052.084780	0.017987	0.018239
RS	31	0.641770	1.579837	1089.880608	0.018633	0.019038
RS	32	0.691302	1.365683	1300.126746	0.022227	0.022813
RS	33	0.744142	1.365683	1334.139521	0.022809	0.023561
RS	34	0.800510	1.220623	1523.812517	0.026051	0.027004
RS	35	0.860643	1.220623	1546.936464	0.026447	0.027539
RS	36	0.924790	1.136707	1677.327564	0.028676	0.029927
RS	37	0.993222	1.136707	1683.952935	0.028789	0.030124
RS	38	1.066222	1.101635	1735.496314	0.029670	0.031081
RS	39	1.144098	1.101635	1723.925670	0.029473	0.030903
RS	40	1.227174	1.104143	1700.575627	0.029073	0.030495
RS	41	1.315797	1.104143	1673.001099	0.028602	0.029991
RS	42	1.410338	1.135098	1594.307216	0.027257	0.028577
RS	43	1.511192	1.135098	1555.010851	0.026585	0.027843
RS	44	1.618781	1.186063	1445.937764	0.024720	0.025883
RS	45	1.733554	1.186063	1399.221807	0.023921	0.025014
RS	46	1.855992	1.247739	1282.155120	0.021920	0.022920
RS	47	1.986605	1.247739	1231.039343	0.021046	0.021984
RS	48	2.125939	1.309544	1121.368403	0.019171	0.020035
RS	49	2.274579	1.309544	1067.290935	0.018247	0.019067
RS	50	2.433143	1.361444	972.018339	0.016618	0.017388
RS	51	2.602296	1.361444	915.320761	0.015649	0.016394
RS	52	2.782744	1.397296	834.319339	0.014264	0.014978
RS	53	2.975242	1.397296	775.126651	0.013252	0.013952
RS	54	3.180594	1.419856	703.025964	0.012019	0.012695
RS	55	3.399659	1.419856	642.440124	0.010983	0.011645
RS	56	3.633352	1.419856	581.031910	0.009933	0.010577
RS	57	3.882650	1.419856	519.723748	0.008885	0.009504
RS	58	4.148595	1.548619	424.643996	0.007260	0.007817
RS	59	4.432298	1.548619	377.106896	0.006447	0.006974
RS	60	4.734947	1.548619	330.808125	0.005656	0.006145
RS	61	5.057805	1.548619	286.419855	0.004897	0.005343
RS	62	5.402222	1.548619	244.548175	0.004181	0.004580
RS	63	5.769637	1.548619	943.879670	0.016137	0.017878
PA	4+25*2+4+6 0.139257492 0.043123460 5.769637434 1.055177023 0.546837445 0.392489268 0.459388027 0.713108386 1.008888305 1.276248483 1.528314777 1.795360978 2.083727901 2.306517921 2.331793197 2.143377590 1.855307752 1.579836622 1.365683093 1.220622734 1.136706931 1.101635286 1.104142920 1.135098081 1.186062600 1.247738626 1.309544073 1.361443779 1.397296431 1.419855710 1.548619030
//
IT	4066
RD	22
LK	-441394.099067
QD	-80.484767 -> -73.122247
RI	0.0106123381
TR	0.138208	0.043396
MT	5.798076
MM	C_pi: 1.255241, n_recomb: 59335.846987
RS	0	0.000000	1.063647	361.966536	0.006100	0.000664
RS	1	0.006686	1.063647	383.724054	0.006467	0.004199
RS	2	0.013819	1.063647	406.616847	0.006853	0.006966
RS	3	0.021428	1.063647	430.680427	0.007258	0.006924
RS	4	0.029547	0.557401	866.846309	0.014609	0.012580
RS	5	0.038208	0.557401	910.247709	0.015341	0.012945
RS	6	0.047448	0.395731	1340.049855	0.022584	0.019489
RS	7	0.057306	0.395731	1393.620460	0.023487	0.021128
RS	8	0.067823	0.459370	1248.860522	0.021047	0.019233
RS	9	0.079044	0.459370	1299.476925	0.021900	0.020079
RS	10	0.091014	0.714268	872.458993	0.014704	0.013397
RS	11	0.103785	0.714268	914.011902	0.015404	0.013917
RS	12	0.117409	1.010998	677.695901	0.011421	0.010296
RS	13	0.131945	1.010998	712.574485	0.012009	0.010876
RS	14	0.147452	1.277215	593.511118	0.010003	0.009141
RS	15	0.163996	1.277215	625.003898	0.010533	0.009762
RS	16	0.181646	1.528651	550.097615	0.009271	0.008726
RS	17	0.200477	1.528651	579.696453	0.009770	0.009345
RS	18	0.220566	1.799193	519.148328	0.008749	0.008509
RS	19	0.241998	1.799193	547.343026	0.009224	0.009074
RS	20	0.264863	2.097760	495.021770	0.008343	0.008299
RS	21	0.289257	2.097760	522.093330	0.008799	0.008769
RS	22	0.315282	2.334581	494.739295	0.008338	0.008337
RS	23	0.343047	2.334581	521.691739	0.008792	0.008756
RS	24	0.372668	2.368534	541.855906	0.009132	0.009092
RS	25	0.404270	2.368534	570.568291	0.009616	0.009554
RS	26	0.437984	2.178421	652.231925	0.010992	0.010934
RS	27	0.473952	2.178421	684.613476	0.011538	0.011514
RS	28	0.512326	1.882528	829.425813	0.013978	0.014002
RS	29	0.553264	1.882528	866.002032	0.014595	0.014717
RS	30	0.596940	1.598905	1060.726179	0.017877	0.018112
RS	31	0.643536	1.598905	1099.207897	0.018525	0.018906
RS	32	0.693247	1.378689	1314.994937	0.022162	0.022717
RS	33	0.746282	1.378689	1349.825469	0.022749	0.023464
RS	34	0.802862	1.229787	1545.271314	0.026043	0.026952
RS	35	0.863226	1.229787	1569.149406	0.026445	0.027490
RS	36	0.927625	1.143740	1704.071487	0.028719	0.029919
RS	37	0.996329	1.143740	1711.187373	0.028839	0.030122
RS	38	1.069627	1.107787	1764.994734	0.029746	0.031105
RS	39	1.147826	1.107787	1753.570179	0.029553	0.030934
RS	40	1.231253	1.110363	1730.078956	0.029157	0.030531
RS	41	1.320257	1.110363	1702.371749	0.028690	0.030036
RS	42	1.415213	1.142160	1621.719717	0.027331	0.028611
RS	43	1.516516	1.142160	1582.154027	0.026664	0.027886
RS	44	1.624593	1.194580	1470.220979	0.024778	0.025908
RS	45	1.739895	1.194580	1423.224069	0.023986	0.025050
RS	46	1.862907	1.258092	1303.245360	0.021964	0.022938
RS	47	1.994142	1.258092	1251.890783	0.021098	0.022015
RS	48	2.134152	1.321771	1139.812487	0.019210	0.020054
RS	49	2.283522	1.321771	1085.517242	0.018294	0.019099
RS	50	2.442879	1.375192	988.545661	0.016660	0.017416
RS	51	2.612890	1.375192	931.580971	0.015700	0.016433
RS	52	2.794268	1.411955	849.490134	0.014317	0.015020
RS	53	2.987772	1.411955	789.896797	0.013312	0.014003
RS	54	3.194214	1.434748	717.061768	0.012085	0.012753
RS	55	3.414457	1.434748	655.872761	0.011054	0.011709
RS	56	3.649426	1.434748	593.755346	0.010007	0.010644
RS	57	3.900104	1.434748	531.643443	0.008960	0.009574
RS	58	4.167542	1.567824	434.079282	0.007316	0.007868
RS	59	4.452860	1.567824	386.020551	0.006506	0.007028
RS	60	4.757254	1.567824	339.121307	0.005715	0.006202
RS	61	5.081999	1.567824	294.067923	0.004956	0.005401
RS	62	5.428456	1.567824	251.483160	0.004238	0.004637
RS	63	5.798076	1.567824	978.118599	0.016484	0.018235
PA	4+25*2+4+6 0.138207807 0.043395826 5.798076356 1.063646759 0.557400917 0.395730766 0.459369627 0.714268081 1.010997821 1.277214881 1.528650734 1.799192859 2.097759504 2.334581271 2.368534346 2.178421369 1.882527576 1.598904779 1.378689028 1.229786636 1.143740236 1.107787082 1.110362948 1.142159860 1.194579914 1.258092261 1.321770594 1.375191612 1.411955321 1.434747881 1.567824262
//
IT	4160
RD	23
LK	-441379.539035
QD	-77.327875 -> -70.364976
RI	0.0104190007
TR	0.137201	0.043663
MT	5.825326
MM	C_pi: 1.265439, n_recomb: 60162.841870
RS	0	0.000000	1.070865	364.831406	0.006064	0.000663
RS	1	0.006694	1.070865	386.803780	0.006429	0.004193
RS	2	0.013835	1.070865	409.926324	0.006814	0.006959
RS	3	0.021455	1.070865	434.235409	0.007218	0.006926
RS	4	0.029585	0.567756	864.077771	0.014362	0.012448
RS	5	0.038258	0.567756	907.652613	0.015087	0.012791
RS	6	0.047513	0.399004	1350.287473	0.022444	0.019446
RS	7	0.057387	0.399004	1404.610082	0.023347	0.021068
RS	8	0.067922	0.459412	1269.183765	0.021096	0.019333
RS	9	0.079161	0.459412	1320.666498	0.021952	0.020180
RS	10	0.091154	0.715495	885.292196	0.014715	0.013439
RS	11	0.103949	0.715495	927.522538	0.015417	0.013957
RS	12	0.117600	1.013142	687.487233	0.011427	0.010319
RS	13	0.132166	1.013142	722.924948	0.012016	0.010897
RS	14	0.147706	1.278064	603.048025	0.010024	0.009170
RS	15	0.164286	1.278064	635.081971	0.010556	0.009791
RS	16	0.181976	1.528590	559.390195	0.009298	0.008756
RS	17	0.200851	1.528590	589.516128	0.009799	0.009379
RS	18	0.220988	1.802240	527.058161	0.008761	0.008524
RS	19	0.242474	1.802240	555.719718	0.009237	0.009090
RS	20	0.265398	2.110635	500.423936	0.008318	0.008278
RS	21	0.289856	2.110635	527.853917	0.008774	0.008748
RS	22	0.315951	2.361382	497.631240	0.008271	0.008274
RS	23	0.343793	2.361382	524.837747	0.008724	0.008692
RS	24	0.373499	2.404230	543.310685	0.009031	0.008994
RS	25	0.405193	2.404230	572.239736	0.009512	0.009452
RS	26	0.439008	2.212723	653.882686	0.010869	0.010812
RS	27	0.475087	2.212723	686.547121	0.011411	0.011386
RS	28	0.513581	1.909240	833.301356	0.013851	0.013869
RS	29	0.554652	1.909240	870.330240	0.014466	0.014578
RS	30	0.598471	1.617636	1068.984602	0.017768	0.017987
RS	31	0.645224	1.617636	1108.131760	0.018419	0.018778
RS	32	0.695106	1.391486	1329.292391	0.022095	0.022621
RS	33	0.748327	1.391486	1364.924649	0.022687	0.023367
RS	34	0.805111	1.238822	1566.013593	0.026030	0.026898
RS	35	0.865695	1.238822	1590.641085	0.026439	0.027439
RS	36	0.930335	1.150686	1730.028807	0.028756	0.029908
RS	37	0.999301	1.150686	1737.644562	0.028882	0.030116
RS	38	1.072884	1.113853	1793.729661	0.029815	0.031124
RS	39	1.151392	1.113853	1782.471423	0.029627	0.030960
RS	40	1.235155	1.116471	1758.902780	0.029236	0.030564
RS	41	1.324524	1.116471	1731.088302	0.028773	0.030077
RS	42	1.419876	1.149060	1648.567001	0.027402	0.028643
RS	43	1.521610	1.149060	1608.756889	0.026740	0.027927
RS	44	1.630154	1.202871	1494.053568	0.024833	0.025932
RS	45	1.745963	1.202871	1446.796551	0.024048	0.025085
RS	46	1.869524	1.268150	1323.981117	0.022007	0.022957
RS	47	2.001356	1.268150	1272.403619	0.021149	0.022045
RS	48	2.142012	1.333631	1157.978581	0.019247	0.020074
RS	49	2.292083	1.333631	1103.476885	0.018342	0.019130
RS	50	2.452199	1.388513	1004.849434	0.016702	0.017444
RS	51	2.623032	1.388513	947.626559	0.015751	0.016472
RS	52	2.805300	1.426140	864.478472	0.014369	0.015062
RS	53	2.999769	1.426140	804.492878	0.013372	0.014054
RS	54	3.207255	1.449118	730.955339	0.012150	0.012810
RS	55	3.428628	1.449118	669.170764	0.011123	0.011771
RS	56	3.664820	1.449118	606.353706	0.010079	0.010711
RS	57	3.916821	1.449118	543.449235	0.009033	0.009642
RS	58	4.185690	1.586339	443.433873	0.007371	0.007918
RS	59	4.472556	1.586339	394.857543	0.006563	0.007082
RS	60	4.778624	1.586339	347.363958	0.005774	0.006257
RS	61	5.105179	1.586339	301.653216	0.005014	0.005457
RS	62	5.453592	1.586339	258.364229	0.004294	0.004692
RS	63	5.825326	1.586339	1012.249937	0.016825	0.018585
PA	4+25*2+4+6 0.137201392 0.043662658 5.825325616 1.070864527 0.567756340 0.399004130 0.459411902 0.715494544 1.013141636 1.278063859 1.528589505 1.802240198 2.110635233 2.361381925 2.404230326 2.212723046 1.909240116 1.617636036 1.391486174 1.238822010 1.150686168 1.113852793 1.116470826 1.149060249 1.202871305 1.268150271 1.333631002 1.388513184 1.426139663 1.449117752 1.586339152
//
IT	4909
RD	24
LK	-441365.765689
QD	-74.347338 -> -67.757228
RI	0.0102458471
TR	0.136237	0.043924
MT	5.851382
MM	C_pi: 1.275331, n_recomb: 60973.999626
RS	0	0.000000	1.077049	367.903773	0.006034	0.000662
RS	1	0.006701	1.077049	390.100369	0.006398	0.004189
RS	2	0.013851	1.077049	413.462170	0.006781	0.006955
RS	3	0.021480	1.077049	438.026366	0.007184	0.006932
RS	4	0.029621	0.577903	861.444702	0.014128	0.012320
RS	5	0.038307	0.577903	905.181957	0.014845	0.012646
RS	6	0.047574	0.402290	1359.870841	0.022302	0.019399
RS	7	0.057463	0.402290	1414.919210	0.023205	0.021004
RS	8	0.068015	0.459504	1288.949254	0.021139	0.019428
RS	9	0.079274	0.459504	1341.278836	0.021998	0.020275
RS	10	0.091287	0.716781	897.722857	0.014723	0.013478
RS	11	0.104105	0.716781	940.613002	0.015426	0.013994
RS	12	0.117782	1.015313	697.000495	0.011431	0.010339
RS	13	0.132376	1.015313	732.983285	0.012021	0.010916
RS	14	0.147947	1.278831	612.420308	0.010044	0.009197
RS	15	0.164562	1.278831	644.985822	0.010578	0.009820
RS	16	0.182291	1.528188	568.630573	0.009326	0.008788
RS	17	0.201207	1.528188	599.278664	0.009828	0.009412
RS	18	0.221391	1.804597	534.973035	0.008774	0.008540
RS	19	0.242927	1.804597	564.098973	0.009251	0.009108
RS	20	0.265907	2.122448	505.845582	0.008296	0.008259
RS	21	0.290426	2.122448	533.631806	0.008752	0.008730
RS	22	0.316589	2.386994	500.536311	0.008209	0.008215
RS	23	0.344505	2.386994	527.993211	0.008659	0.008631
RS	24	0.374291	2.438926	544.755516	0.008934	0.008901
RS	25	0.406073	2.438926	573.894487	0.009412	0.009355
RS	26	0.439985	2.246301	655.459892	0.010750	0.010694
RS	27	0.476170	2.246301	688.395509	0.011290	0.011262
RS	28	0.514779	1.935447	836.985695	0.013727	0.013740
RS	29	0.555975	1.935447	874.450100	0.014341	0.014443
RS	30	0.599932	1.636028	1076.886905	0.017661	0.017866
RS	31	0.646835	1.636028	1116.679794	0.018314	0.018652
RS	32	0.696880	1.404061	1343.060470	0.022027	0.022526
RS	33	0.750280	1.404061	1379.478470	0.022624	0.023272
RS	34	0.807257	1.247715	1586.084075	0.026012	0.026843
RS	35	0.868052	1.247715	1611.455344	0.026429	0.027387
RS	36	0.932922	1.157527	1755.247709	0.028787	0.029894
RS	37	1.002138	1.157527	1763.370757	0.028920	0.030108
RS	38	1.075992	1.119818	1821.740601	0.029877	0.031140
RS	39	1.154795	1.119818	1810.666714	0.029696	0.030983
RS	40	1.238879	1.122454	1787.081530	0.029309	0.030593
RS	41	1.328598	1.122454	1759.182708	0.028851	0.030114
RS	42	1.424328	1.155789	1674.876114	0.027469	0.028672
RS	43	1.526474	1.155789	1634.844137	0.026812	0.027966
RS	44	1.635464	1.210931	1517.454072	0.024887	0.025956
RS	45	1.751758	1.210931	1469.955999	0.024108	0.025119
RS	46	1.875844	1.277908	1344.378138	0.022048	0.022975
RS	47	2.008246	1.277908	1292.591852	0.021199	0.022075
RS	48	2.149520	1.345125	1175.875350	0.019285	0.020094
RS	49	2.300260	1.345125	1121.177592	0.018388	0.019162
RS	50	2.461102	1.401410	1020.935731	0.016744	0.017473
RS	51	2.632722	1.401410	963.462927	0.015801	0.016511
RS	52	2.815842	1.439853	879.288464	0.014421	0.015104
RS	53	3.011232	1.439853	818.918517	0.013431	0.014104
RS	54	3.219717	1.462972	744.708775	0.012214	0.012866
RS	55	3.442171	1.462972	682.335992	0.011191	0.011833
RS	56	3.679532	1.462972	618.828555	0.010149	0.010776
RS	57	3.932799	1.462972	555.142363	0.009105	0.009710
RS	58	4.203038	1.604176	452.708713	0.007425	0.007967
RS	59	4.491385	1.604176	403.618761	0.006620	0.007134
RS	60	4.799054	1.604176	355.536803	0.005831	0.006312
RS	61	5.127340	1.604176	309.176222	0.005071	0.005511
RS	62	5.477625	1.604176	265.191588	0.004349	0.004746
RS	63	5.851382	1.604176	1046.265283	0.017159	0.018929
PA	4+25*2+4+6 0.136236881 0.043924470 5.851382128 1.077048998 0.577903200 0.402289825 0.459504348 0.716780772 1.015312704 1.278830825 1.528187888 1.804596604 2.122447694 2.386993799 2.438925773 2.246301349 1.935446793 1.636027502 1.404061059 1.247714654 1.157527234 1.119818405 1.122453653 1.155789189 1.210931163 1.277907502 1.345125344 1.401410457 1.439853277 1.462972338 1.604175570
//
IT	4674
RD	25
LK	-441352.727149
QD	-71.529823 -> -65.287967
RI	0.0100904399
TR	0.135311	0.044181
MT	5.876374
MM	C_pi: 1.284941, n_recomb: 61769.625076
RS	0	0.000000	1.082317	371.152045	0.006009	0.000662
RS	1	0.006708	1.082317	393.580775	0.006372	0.004186
RS	2	0.013866	1.082317	417.189854	0.006754	0.006953
RS	3	0.021504	1.082317	442.017255	0.007156	0.006941
RS	4	0.029655	0.587827	858.968189	0.013906	0.012197
RS	5	0.038353	0.587827	902.858978	0.014617	0.012507
RS	6	0.047633	0.405586	1368.836808	0.022160	0.019349
RS	7	0.057537	0.405586	1424.585633	0.023063	0.020939
RS	8	0.068105	0.459632	1308.205667	0.021179	0.019518
RS	9	0.079381	0.459632	1361.363738	0.022039	0.020366
RS	10	0.091414	0.718118	909.769646	0.014728	0.013514
RS	11	0.104255	0.718118	953.302712	0.015433	0.014028
RS	12	0.117956	1.017537	706.225003	0.011433	0.010358
RS	13	0.132577	1.017537	742.738585	0.012024	0.010934
RS	14	0.148178	1.279532	621.628392	0.010064	0.009224
RS	15	0.164826	1.279532	654.716041	0.010599	0.009848
RS	16	0.182591	1.527511	577.806266	0.009354	0.008819
RS	17	0.201548	1.527511	608.971211	0.009859	0.009446
RS	18	0.221776	1.806337	542.885749	0.008789	0.008557
RS	19	0.243361	1.806337	572.473447	0.009268	0.009127
RS	20	0.266394	2.133303	511.275180	0.008277	0.008242
RS	21	0.290972	2.133303	539.415208	0.008733	0.008714
RS	22	0.317199	2.411497	503.448084	0.008150	0.008159
RS	23	0.345185	2.411497	531.151784	0.008599	0.008573
RS	24	0.375049	2.472682	546.186355	0.008842	0.008812
RS	25	0.406916	2.472682	575.528834	0.009317	0.009262
RS	26	0.440920	2.279191	656.967247	0.010636	0.010581
RS	27	0.477205	2.279191	690.163089	0.011173	0.011144
RS	28	0.515925	1.961177	840.488250	0.013607	0.013615
RS	29	0.557242	1.961177	878.371919	0.014220	0.014313
RS	30	0.601331	1.654093	1084.454946	0.017556	0.017747
RS	31	0.648377	1.654093	1124.874661	0.018211	0.018529
RS	32	0.698578	1.416426	1356.325390	0.021958	0.022431
RS	33	0.752148	1.416426	1393.513403	0.022560	0.023177
RS	34	0.809311	1.256472	1605.512252	0.025992	0.026786
RS	35	0.870309	1.256472	1631.621181	0.026415	0.027333
RS	36	0.935398	1.164270	1779.756355	0.028813	0.029877
RS	37	1.004854	1.164270	1788.392978	0.028953	0.030096
RS	38	1.078968	1.125690	1849.053413	0.029935	0.031153
RS	39	1.158055	1.125690	1838.180232	0.029759	0.031003
RS	40	1.242446	1.128320	1814.633699	0.029377	0.030620
RS	41	1.332499	1.128320	1786.671792	0.028925	0.030149
RS	42	1.428593	1.162361	1700.657690	0.027532	0.028700
RS	43	1.531133	1.162361	1660.425089	0.026881	0.028003
RS	44	1.640551	1.218778	1540.427819	0.024938	0.025978
RS	45	1.757309	1.218778	1492.706771	0.024166	0.025151
RS	46	1.881899	1.287391	1364.433995	0.022089	0.022993
RS	47	2.014847	1.287391	1312.453041	0.021248	0.022104
RS	48	2.156713	1.356285	1193.500145	0.019322	0.020113
RS	49	2.308096	1.356285	1138.616807	0.018433	0.019192
RS	50	2.469634	1.413919	1036.800620	0.016785	0.017501
RS	51	2.642008	1.413919	979.086521	0.015851	0.016549
RS	52	2.825944	1.453137	893.914900	0.014472	0.015145
RS	53	3.022220	1.453137	833.169214	0.013488	0.014153
RS	54	3.231662	1.476357	758.316852	0.012277	0.012922
RS	55	3.455153	1.476357	695.364080	0.011257	0.011893
RS	56	3.693637	1.476357	631.176242	0.010218	0.010839
RS	57	3.948118	1.476357	566.719753	0.009175	0.009775
RS	58	4.219670	1.621389	461.901059	0.007478	0.008015
RS	59	4.509439	1.621389	412.302092	0.006675	0.007186
RS	60	4.818645	1.621389	363.638169	0.005887	0.006365
RS	61	5.148593	1.621389	316.635552	0.005126	0.005565
RS	62	5.500674	1.621389	271.964008	0.004403	0.004798
RS	63	5.876374	1.621389	1080.152410	0.017487	0.019266
PA	4+25*2+4+6 0.135310698 0.044180981 5.876373559 1.082317014 0.587827011 0.405585792 0.459632307 0.718117760 1.017537080 1.279531783 1.527510928 1.806336532 2.133303070 2.411497126 2.472681863 2.279191158 1.961177049 1.654093491 1.416425542 1.256472416 1.164269880 1.125689683 1.128320417 1.162360645 1.218778259 1.287391484 1.356284521 1.413918993 1.453137140 1.476357181 1.621389088
//
CC
CC	Brief Description of the file format:
CC	  CC  comments
CC	  MM  useful-messages
CC	  RD  round-of-iterations
CC	  LL  \log[P(sequence)]
CC	  QD  Q-before-opt Q-after-opt
CC	  TR  \theta_0 \rho_0
CC	  RS  k t_k \lambda_k \pi_k \sum_{l\not=k}A_{kl} A_{kk}
CC	  DC  begin end best-k t_k+\Delta_k max-prob
CC
MM	Version: 0.6.5-r67
MM	pattern:4+25*2+4+6, n:63, n_free_lambdas:28
MM	n_iterations:25, skip:1, max_t:5, theta/rho:5
MM	is_decoding:0
MM	n_seqs:21, sum_L:1051680, sum_n:162089
RD	0
LK	0.000000
QD	0.000000 -> 0.000000
RI	inf
TR	0.167382	0.033476
MT	5.000000
MM	C_pi: 1.000000, n_recomb: 34626.941732
RS	0	0.000000	1.000000	218.628633	0.006314	0.000000
RS	1	0.006440	1.000000	231.192046	0.006677	0.000000
RS	2	0.013294	1.000000	244.374535	0.007057	0.000000
RS	3	0.020590	1.000000	258.192990	0.007456	0.000000
RS	4	0.028356	1.000000	272.662777	0.007874	0.000000
RS	5	0.036622	1.000000	287.797377	0.008311	0.000000
RS	6	0.045421	1.000000	303.607984	0.008768	0.000000
RS	7	0.054785	1.000000	320.103050	0.009244	0.000000
RS	8	0.064753	1.000000	337.287791	0.009741	0.000000
RS	9	0.075363	1.000000	355.163640	0.010257	0.000000
RS	10	0.086656	1.000000	373.727645	0.010793	0.000000
RS	11	0.098677	1.000000	392.971815	0.011349	0.000000
RS	12	0.111471	1.000000	412.882423	0.011924	0.000000
RS	13	0.125090	1.000000	433.439239	0.012517	0.000000
RS	14	0.139585	1.000000	454.614737	0.013129	0.000000
RS	15	0.155014	1.000000	476.373239	0.013757	0.000000
RS	16	0.171437	1.000000	498.670029	0.014401	0.000000
RS	17	0.188917	1.000000	521.450444	0.015059	0.000000
RS	18	0.207523	1.000000	544.648939	0.015729	0.000000
RS	19	0.227327	1.000000	568.188157	0.016409	0.000000
RS	20	0.248406	1.000000	591.978016	0.017096	0.000000
RS	21	0.270843	1.000000	615.914840	0.017787	0.000000
RS	22	0.294725	1.000000	639.880561	0.018479	0.000000
RS	23	0.320144	1.000000	663.742022	0.019168	0.000000
RS	24	0.347201	1.000000	687.350429	0.019850	0.000000
RS	25	0.376000	1.000000	710.540992	0.020520	0.000000
RS	26	0.406654	1.000000	733.132798	0.021172	0.000000
RS	27	0.439282	1.000000	754.928989	0.021802	0.000000
RS	28	0.474011	1.000000	775.717290	0.022402	0.000000
RS	29	0.510976	1.000000	795.270952	0.022967	0.000000
RS	30	0.550322	1.000000	813.350189	0.023489	0.000000
RS	31	0.592202	1.000000	829.704156	0.023961	0.000000
RS	32	0.636779	1.000000	844.073540	0.024376	0.000000
RS	33	0.684227	1.000000	856.193824	0.024726	0.000000
RS	34	0.734730	1.000000	865.799254	0.025004	0.000000
RS	35	0.788485	1.000000	872.627545	0.025201	0.000000
RS	36	0.845702	1.000000	876.425328	0.025311	0.000000
RS	37	0.906604	1.000000	876.954316	0.025326	0.000000
RS	38	0.971428	1.000000	873.998119	0.025240	0.000000
RS	39	1.040426	1.000000	867.369609	0.025049	0.000000
RS	40	1.113868	1.000000	856.918683	0.024747	0.000000
RS	41	1.192040	1.000000	842.540205	0.024332	0.000000
RS	42	1.275245	1.000000	824.181866	0.023802	0.000000
RS	43	1.363809	1.000000	801.851639	0.023157	0.000000
RS	44	1.458076	1.000000	775.624436	0.022399	0.000000
RS	45	1.558414	1.000000	745.647564	0.021534	0.000000
RS	46	1.665214	1.000000	712.144505	0.020566	0.000000
RS	47	1.778891	1.000000	675.416573	0.019506	0.000000
RS	48	1.899889	1.000000	635.842007	0.018363	0.000000
RS	49	2.028679	1.000000	593.872117	0.017151	0.000000
RS	50	2.165763	1.000000	550.024201	0.015884	0.000000
RS	51	2.311675	1.000000	504.871101	0.014580	0.000000
RS	52	2.466983	1.000000	459.027428	0.013256	0.000000
RS	53	2.632293	1.000000	413.132747	0.011931	0.000000
RS	54	2.808249	1.000000	367.832215	0.010623	0.000000
RS	55	2.995536	1.000000	323.755467	0.009350	0.000000
RS	56	3.194884	1.000000	281.494743	0.008129	0.000000
RS	57	3.407070	1.000000	241.583489	0.006977	0.000000
RS	58	3.632920	1.000000	204.476759	0.005905	0.000000
RS	59	3.873315	1.000000	170.534771	0.004925	0.000000
RS	60	4.129191	1.000000	140.010904	0.004043	0.000000
RS	61	4.401545	1.000000	113.045124	0.003265	0.000000
RS	62	4.691438	1.000000	89.663521	0.002589	0.000000
RS	63	5.000000	1.000000	252.519407	0.007293	0.000000
PA	4+25*2+4+6 0.167382358 0.033476472 5.000000000 1.000000000 1.000000000 1.000000000 1.000000000 1.000000000 1.000000000 1.000000000 1.000000000 1.000000000 1.000000000 1.000000000 1.000000000 1.000000000 1.000000000 1.000000000 1.000000000 1.000000000 1.000000000 1.000000000 1.000000000 1.000000000 1.000000000 1.000000000 1.000000000 1.000000000 1.000000000 1.000000000 1.000000000
//
IT	4297
RD	1
LK	-408491.526593
QD	-383.073574 -> -267.050695
RI	0.0270715639
TR	0.165997	0.034072
MT	5.051737
MM	C_pi: 0.997849, n_recomb: 35158.310710
RS	0	0.000000	0.512415	432.913243	0.012313	0.000997
RS	1	0.006457	0.512415	454.962107	0.012940	0.006890
RS	2	0.013331	0.512415	477.736083	0.013588	0.012579
RS	3	0.020648	0.512415	501.205682	0.014256	0.013543
RS	4	0.028439	0.569172	473.327879	0.013463	0.012841
RS	5	0.036732	0.569172	496.440880	0.014120	0.013214
RS	6	0.045560	0.643501	460.534859	0.013099	0.013818
RS	7	0.054959	0.643501	483.015080	0.013738	0.014152
RS	8	0.064965	0.745756	437.204805	0.012435	0.013989
RS	9	0.075616	0.745756	458.708974	0.013047	0.013436
RS	10	0.086956	0.860152	417.320015	0.011870	0.012755
RS	11	0.099027	0.860152	437.969459	0.012457	0.012143
RS	12	0.111878	0.964725	409.792135	0.011656	0.011666
RS	13	0.125559	0.964725	430.016026	0.012231	0.011298
RS	14	0.140123	1.052656	413.437148	0.011759	0.011006
RS	15	0.155628	1.052656	433.609456	0.012333	0.010788
RS	16	0.172133	1.118621	427.746132	0.012166	0.010667
RS	17	0.189705	1.118621	448.179628	0.012747	0.010670
RS	18	0.208411	1.160170	452.451024	0.012869	0.010804
RS	19	0.228325	1.160170	473.371911	0.013464	0.011061
RS	20	0.249524	1.180485	486.272709	0.013831	0.011423
RS	21	0.272093	1.180485	507.756273	0.014442	0.011879
RS	22	0.296118	1.183565	528.164037	0.015022	0.012424
RS	23	0.321695	1.183565	550.110442	0.015647	0.013063
RS	24	0.348924	1.172467	577.509727	0.016426	0.013809
RS	25	0.377911	1.172467	599.612886	0.017055	0.014677
RS	26	0.408769	1.150781	633.104281	0.018007	0.015676
RS	27	0.441620	1.150781	654.790230	0.018624	0.016802
RS	28	0.476592	1.123349	692.191265	0.019688	0.018037
RS	29	0.513822	1.123349	712.568049	0.020267	0.019352
RS	30	0.553456	1.094997	750.546087	0.021348	0.020709
RS	31	0.595649	1.094997	768.420514	0.021856	0.022067
RS	32	0.640566	1.069417	803.094669	0.022842	0.023377
RS	33	0.688384	1.069417	817.072028	0.023240	0.024588
RS	34	0.739289	1.048897	844.664129	0.024025	0.025652
RS	35	0.793481	1.048897	853.316013	0.024271	0.026529
RS	36	0.851172	1.034259	870.947998	0.024772	0.027191
RS	37	0.912589	1.034259	873.000136	0.024831	0.027623
RS	38	0.977971	1.025133	879.160461	0.025006	0.027823
RS	39	1.047574	1.025133	873.646373	0.024849	0.027796
RS	40	1.121672	1.020557	868.042712	0.024690	0.027553
RS	41	1.200555	1.020557	854.412229	0.024302	0.027108
RS	42	1.284530	1.019455	837.615292	0.023824	0.026478
RS	43	1.373928	1.019455	815.811676	0.023204	0.025681
RS	44	1.469098	1.020764	789.061607	0.022443	0.024738
RS	45	1.570414	1.020764	759.563516	0.021604	0.023670
RS	46	1.678271	1.023437	724.638499	0.020611	0.022499
RS	47	1.793092	1.023437	688.459124	0.019582	0.021247
RS	48	1.915328	1.026471	647.498224	0.018417	0.019936
RS	49	2.045456	1.026471	606.144773	0.017240	0.018585
RS	50	2.183986	1.029036	561.437460	0.015969	0.017209
RS	51	2.331461	1.029036	516.840620	0.014700	0.015825
RS	52	2.488458	1.030633	470.669738	0.013387	0.014445
RS	53	2.655592	1.030633	425.080092	0.012090	0.013078
RS	54	2.833519	1.031119	379.688622	0.010799	0.011735
RS	55	3.022933	1.031119	335.506673	0.009543	0.010427
RS	56	3.224579	1.031119	292.921821	0.008332	0.009165
RS	57	3.439244	1.031119	252.488818	0.007181	0.007960
RS	58	3.667770	1.036505	213.701278	0.006078	0.006825
RS	59	3.911051	1.036505	179.318764	0.005100	0.005769
RS	60	4.170041	1.036505	148.173996	0.004214	0.004803
RS	61	4.445754	1.036505	120.452354	0.003426	0.003934
RS	62	4.739269	1.036505	96.227075	0.002737	0.003166
RS	63	5.051737	1.036505	278.664914	0.007926	0.009351
PA	4+25*2+4+6 0.165997054 0.034072204 5.051736832 0.512414932 0.569171906 0.643501282 0.745756149 0.860152245 0.964724541 1.052656174 1.118620872 1.160169601 1.180484772 1.183565140 1.172467232 1.150780678 1.123349190 1.094997406 1.069417000 1.048896790 1.034258842 1.025133133 1.020557404 1.019454956 1.020764351 1.023437023 1.026471138 1.029035568 1.030632973 1.031119347 1.036504805
//
IT	3840
RD	2
LK	-408296.528572
QD	-285.975307 -> -229.004554
RI	0.0357901336
TR	0.164558	0.034791
MT	5.081110
MM	C_pi: 0.993453, n_recomb: 35731.910968
RS	0	0.000000	0.408445	551.751105	0.015441	0.001103
RS	1	0.006467	0.408445	577.975212	0.016175	0.007485
RS	2	0.013351	0.408445	604.810816	0.016926	0.013337
RS	3	0.020681	0.408445	632.185834	0.017692	0.014815
RS	4	0.028485	0.439658	613.599431	0.017172	0.013794
RS	5	0.036793	0.439658	640.753671	0.017932	0.015107
RS	6	0.045639	0.511800	574.939118	0.016090	0.014727
RS	7	0.055057	0.511800	600.702058	0.016811	0.015806
RS	8	0.065084	0.633908	507.120562	0.014192	0.014129
RS	9	0.075759	0.633908	530.710883	0.014853	0.014251
RS	10	0.087124	0.789778	446.127249	0.012485	0.012319
RS	11	0.099225	0.789778	467.624728	0.013087	0.012285
RS	12	0.112108	0.948134	408.471697	0.011432	0.010966
RS	13	0.125824	0.948134	428.545050	0.011993	0.011011
RS	14	0.140427	1.093863	389.761003	0.010908	0.010147
RS	15	0.155974	1.093863	409.035088	0.011447	0.010229
RS	16	0.172527	1.210533	387.829691	0.010854	0.009756
RS	17	0.190150	1.210533	406.878456	0.011387	0.009969
RS	18	0.208912	1.286903	401.345349	0.011232	0.009906
RS	19	0.228888	1.286903	420.656642	0.011773	0.010283
RS	20	0.250156	1.324833	427.947778	0.011977	0.010547
RS	21	0.272799	1.324833	447.834653	0.012533	0.011049
RS	22	0.296906	1.329770	466.402375	0.013053	0.011579
RS	23	0.322572	1.329770	486.990347	0.013629	0.012203
RS	24	0.349897	1.306538	516.777514	0.014463	0.013029
RS	25	0.378990	1.306538	537.972538	0.015056	0.013836
RS	26	0.409964	1.262445	578.501718	0.016190	0.015026
RS	27	0.442941	1.262445	599.878506	0.016788	0.016058
RS	28	0.478050	1.208057	648.512488	0.018149	0.017595
RS	29	0.515430	1.208057	669.191024	0.018728	0.018798
RS	30	0.555227	1.153575	721.086745	0.020180	0.020539
RS	31	0.597597	1.153575	739.713445	0.020702	0.021773
RS	32	0.642708	1.106111	788.783282	0.022075	0.023491
RS	33	0.690735	1.106111	803.671355	0.022492	0.024574
RS	34	0.741868	1.069480	843.776882	0.023614	0.025999
RS	35	0.796308	1.069480	853.186330	0.023877	0.026748
RS	36	0.854268	1.044559	879.742135	0.024621	0.027666
RS	37	0.915976	1.044559	882.194964	0.024689	0.027977
RS	38	0.981674	1.030120	893.173510	0.024997	0.028312
RS	39	1.051620	1.030120	887.672282	0.024843	0.028177
RS	40	1.126090	1.024062	883.283643	0.024720	0.027963
RS	41	1.205376	1.024062	869.403888	0.024331	0.027431
RS	42	1.289788	1.024258	851.253893	0.023823	0.026757
RS	43	1.379659	1.024258	829.156374	0.023205	0.025900
RS	44	1.475341	1.028692	799.706797	0.022381	0.024878
RS	45	1.577211	1.028692	770.090795	0.021552	0.023778
RS	46	1.685668	1.035407	732.256445	0.020493	0.022529
RS	47	1.801139	1.035407	696.272269	0.019486	0.021271
RS	48	1.924077	1.042514	653.029563	0.018276	0.019904
RS	49	2.054964	1.042514	612.180756	0.017133	0.018566
RS	50	2.194315	1.048432	566.193004	0.015846	0.017166
RS	51	2.342677	1.048432	522.266865	0.014616	0.015806
RS	52	2.500634	1.052229	475.713399	0.013313	0.014426
RS	53	2.668804	1.052229	430.741617	0.012055	0.013085
RS	54	2.847849	1.053821	385.425864	0.010787	0.011759
RS	55	3.038473	1.053821	341.620300	0.009561	0.010472
RS	56	3.241423	1.053821	299.225573	0.008374	0.009226
RS	57	3.457497	1.053821	258.805294	0.007243	0.008033
RS	58	3.687543	1.065544	218.696848	0.006120	0.006873
RS	59	3.932465	1.065544	184.464803	0.005162	0.005834
RS	60	4.193225	1.065544	153.265560	0.004289	0.004879
RS	61	4.470847	1.065544	125.317852	0.003507	0.004015
RS	62	4.766422	1.065544	100.732253	0.002819	0.003247
RS	63	5.081110	1.065544	298.973801	0.008367	0.009801
PA	4+25*2+4+6 0.164558389 0.034790969 5.081110420 0.408444938 0.439657636 0.511799587 0.633907947 0.789778270 0.948133643 1.093862894 1.210533160 1.286902651 1.324833466 1.329770201 1.306538115 1.262444955 1.208056542 1.153574738 1.106111101 1.069480085 1.044559255 1.030120152 1.024062183 1.024257762 1.028692345 1.035407001 1.042513543 1.048432305 1.052228992 1.053821012 1.065543679
//
IT	5072
RD	3
LK	-408194.010954
QD	-248.238255 -> -209.836079
RI	0.0390235754
TR	0.162842	0.035472
MT	5.113344
MM	C_pi: 0.997908, n_recomb: 36579.576227
RS	0	0.000000	0.388707	593.994247	0.016238	0.001138
RS	1	0.006477	0.388707	621.754937	0.016997	0.007589
RS	2	0.013374	0.388707	650.093417	0.017772	0.013301
RS	3	0.020717	0.388707	678.923280	0.018560	0.014816
RS	4	0.028536	0.389150	707.346944	0.019337	0.014528
RS	5	0.036861	0.389150	736.823725	0.020143	0.016167
RS	6	0.045725	0.449886	664.049447	0.018154	0.015558
RS	7	0.055164	0.449886	692.031188	0.018919	0.016995
RS	8	0.065214	0.574434	565.489467	0.015459	0.014505
RS	9	0.075915	0.574434	590.763747	0.016150	0.014965
RS	10	0.087309	0.749146	473.814168	0.012953	0.012261
RS	11	0.099441	0.749146	496.249244	0.013566	0.012509
RS	12	0.112359	0.939888	414.595707	0.011334	0.010653
RS	13	0.126113	0.939888	434.939542	0.011890	0.010902
RS	14	0.140758	1.127108	380.647158	0.010406	0.009666
RS	15	0.156352	1.127108	399.667939	0.010926	0.009898
RS	16	0.172956	1.284404	368.266547	0.010068	0.009194
RS	17	0.190636	1.284404	386.711536	0.010572	0.009510
RS	18	0.209460	1.390624	374.948415	0.010250	0.009311
RS	19	0.229504	1.390624	393.481340	0.010757	0.009742
RS	20	0.250846	1.444618	397.244095	0.010860	0.009931
RS	21	0.273570	1.444618	416.333002	0.011382	0.010443
RS	22	0.297766	1.451670	433.793395	0.011859	0.010953
RS	23	0.323530	1.451670	453.717970	0.012404	0.011550
RS	24	0.350962	1.417213	485.415811	0.013270	0.012425
RS	25	0.380170	1.417213	506.244978	0.013840	0.013174
RS	26	0.411271	1.352034	552.366926	0.015100	0.014500
RS	27	0.444386	1.352034	573.805342	0.015686	0.015455
RS	28	0.479646	1.272781	631.636753	0.017267	0.017220
RS	29	0.517190	1.272781	652.823293	0.017847	0.018334
RS	30	0.557165	1.195142	716.393318	0.019585	0.020374
RS	31	0.599730	1.195142	735.829223	0.020116	0.021518
RS	32	0.645051	1.129255	797.094057	0.021791	0.023558
RS	33	0.693308	1.129255	812.809494	0.022220	0.024554
RS	34	0.744691	1.079877	863.360477	0.023602	0.026262
RS	35	0.799401	1.079877	873.307873	0.023874	0.026932
RS	36	0.857656	1.047518	906.840199	0.024791	0.028042
RS	37	0.919683	1.047518	909.350037	0.024860	0.028284
RS	38	0.985728	1.029932	923.316716	0.025241	0.028703
RS	39	1.056051	1.029932	917.387530	0.025079	0.028511
RS	40	1.130928	1.023930	912.533999	0.024947	0.028290
RS	41	1.210655	1.023930	897.901466	0.024547	0.027716
RS	42	1.295546	1.026465	876.922104	0.023973	0.026976
RS	43	1.385936	1.026465	853.993134	0.023346	0.026095
RS	44	1.482180	1.034721	820.593670	0.022433	0.024983
RS	45	1.584658	1.034721	790.304431	0.021605	0.023879
RS	46	1.693773	1.045952	748.524582	0.020463	0.022545
RS	47	1.809956	1.045952	712.168509	0.019469	0.021301
RS	48	1.933664	1.057477	665.773362	0.018201	0.019875
RS	49	2.065384	1.057477	624.857123	0.017082	0.018563
RS	50	2.205636	1.067017	576.836634	0.015769	0.017136
RS	51	2.354972	1.067017	533.019839	0.014572	0.015807
RS	52	2.513981	1.073224	485.424153	0.013270	0.014427
RS	53	2.683289	1.073224	440.543683	0.012043	0.013115
RS	54	2.863562	1.076155	394.711819	0.010790	0.011803
RS	55	3.055512	1.076155	350.821184	0.009591	0.010537
RS	56	3.259895	1.076155	308.184019	0.008425	0.009308
RS	57	3.477515	1.076155	267.376937	0.007309	0.008127
RS	58	3.709231	1.094731	225.453978	0.006163	0.006938
RS	59	3.955955	1.094731	191.080723	0.005224	0.005915
RS	60	4.218659	1.094731	159.572138	0.004362	0.004970
RS	61	4.498379	1.094731	131.178534	0.003586	0.004110
RS	62	4.796216	1.094731	106.045294	0.002899	0.003342
RS	63	5.113344	1.094731	322.092432	0.008805	0.010309
PA	4+25*2+4+6 0.162841862 0.035471840 5.113344179 0.388707396 0.389149519 0.449885843 0.574434341 0.749145861 0.939888145 1.127108283 1.284404387 1.390624273 1.444618286 1.451670284 1.417212625 1.352034126 1.272781099 1.195142224 1.129254944 1.079877309 1.047517878 1.029931531 1.023930339 1.026465349 1.034721311 1.045951884 1.057476530 1.067016758 1.073223503 1.076155172 1.094730512
//
IT	4838
RD	4
LK	-408121.591228
QD	-226.550227 -> -195.760455
RI	0.0383119618
TR	0.160878	0.036076
MT	5.154189
MM	C_pi: 1.009023, n_recomb: 37598.720353
RS	0	0.000000	0.398048	597.244012	0.015885	0.001139
RS	1	0.006490	0.398048	625.465771	0.016635	0.007502
RS	2	0.013402	0.398048	654.311086	0.017402	0.012973
RS	3	0.020762	0.398048	683.696618	0.018184	0.014319
RS	4	0.028599	0.367933	771.263687	0.020513	0.015058
RS	5	0.036946	0.367933	802.434873	0.021342	0.016744
RS	6	0.045834	0.416469	737.556873	0.019617	0.016275
RS	7	0.055299	0.416469	767.348352	0.020409	0.017886
RS	8	0.065378	0.538538	618.249144	0.016443	0.014943
RS	9	0.076111	0.538538	645.095767	0.017157	0.015589
RS	10	0.087541	0.722883	502.235077	0.013358	0.012353
RS	11	0.099713	0.722883	525.733584	0.013983	0.012759
RS	12	0.112674	0.935061	425.899163	0.011327	0.010519
RS	13	0.126477	0.935061	446.796112	0.011883	0.010883
RS	14	0.141176	1.153910	380.054289	0.010108	0.009379
RS	15	0.156829	1.153910	399.208276	0.010618	0.009696
RS	16	0.173498	1.345013	359.820460	0.009570	0.008822
RS	17	0.191248	1.345013	378.112850	0.010057	0.009193
RS	18	0.210151	1.477699	361.587848	0.009617	0.008892
RS	19	0.230280	1.477699	379.820157	0.010102	0.009347
RS	20	0.251716	1.547159	380.853137	0.010129	0.009474
RS	21	0.274543	1.547159	399.609472	0.010628	0.009982
RS	22	0.298852	1.557432	416.146571	0.011068	0.010466
RS	23	0.324738	1.557432	435.824874	0.011591	0.011035
RS	24	0.352304	1.513471	469.055229	0.012475	0.011936
RS	25	0.381660	1.513471	489.861481	0.013029	0.012637
RS	26	0.412920	1.429116	540.753257	0.014382	0.014059
RS	27	0.446210	1.429116	562.512855	0.014961	0.014950
RS	28	0.481660	1.327233	628.473667	0.016715	0.016890
RS	29	0.519411	1.327233	650.350451	0.017297	0.017935
RS	30	0.559612	1.229011	724.493560	0.019269	0.020214
RS	31	0.602422	1.229011	744.853409	0.019811	0.021292
RS	32	0.648010	1.147308	817.306038	0.021738	0.023593
RS	33	0.696558	1.147308	833.898378	0.022179	0.024531
RS	34	0.748256	1.087461	893.990812	0.023777	0.026468
RS	35	0.803309	1.087461	904.456357	0.024056	0.027089
RS	36	0.861936	1.049395	944.113863	0.025110	0.028352
RS	37	0.924367	1.049395	946.592483	0.025176	0.028553
RS	38	0.990851	1.029839	962.714698	0.025605	0.029029
RS	39	1.061649	1.029839	956.213380	0.025432	0.028807
RS	40	1.137042	1.024619	950.102631	0.025270	0.028561
RS	41	1.217329	1.024619	934.534628	0.024855	0.027968
RS	42	1.302826	1.029897	910.013680	0.024203	0.027153
RS	43	1.393872	1.029897	886.043924	0.023566	0.026266
RS	44	1.490827	1.042182	848.086923	0.022556	0.025062
RS	45	1.594075	1.042182	816.889651	0.021727	0.023967
RS	46	1.704024	1.058037	770.654006	0.020497	0.022550
RS	47	1.821108	1.058037	733.660171	0.019513	0.021330
RS	48	1.945792	1.074047	683.670101	0.018183	0.019846
RS	49	2.078568	1.074047	642.386417	0.017085	0.018566
RS	50	2.219961	1.087265	591.926064	0.015743	0.017112
RS	51	2.370531	1.087265	547.891633	0.014572	0.015817
RS	52	2.530873	1.095926	498.869399	0.013268	0.014436
RS	53	2.701622	1.095926	453.742753	0.012068	0.013154
RS	54	2.883453	1.100258	407.024517	0.010825	0.011853
RS	55	3.077085	1.100258	362.723297	0.009647	0.010610
RS	56	3.283284	1.100258	319.528291	0.008498	0.009398
RS	57	3.502865	1.100258	278.032949	0.007395	0.008229
RS	58	3.736698	1.125994	233.899797	0.006221	0.007007
RS	59	3.985707	1.125994	199.146758	0.005297	0.006001
RS	60	4.250878	1.125994	167.112669	0.004445	0.005065
RS	61	4.533258	1.125994	138.079388	0.003672	0.004209
RS	62	4.833966	1.125994	112.226579	0.002985	0.003439
RS	63	5.154189	1.125994	348.466157	0.009268	0.010839
PA	4+25*2+4+6 0.160877632 0.036076289 5.154189450 0.398047560 0.367933408 0.416469492 0.538538494 0.722882647 0.935061316 1.153909695 1.345012611 1.477698761 1.547158773 1.557431716 1.513470678 1.429115761 1.327233003 1.229010681 1.147307713 1.087460619 1.049394982 1.029839202 1.024618768 1.029897420 1.042182409 1.058036566 1.074046999 1.087264693 1.095925883 1.100257864 1.125994039
//
IT	4105
RD	5
LK	-408062.254554
QD	-210.453549 -> -183.886119
RI	0.0359710023
TR	0.158764	0.036608
MT	5.202621
MM	C_pi: 1.023865, n_recomb: 38693.722035
RS	0	0.000000	0.419465	584.571424	0.015108	0.001124
RS	1	0.006506	0.419465	612.787097	0.015837	0.007342
RS	2	0.013435	0.419465	641.701016	0.016584	0.012559
RS	3	0.020814	0.419465	671.239841	0.017348	0.013686
RS	4	0.028674	0.360003	815.812544	0.021084	0.015421
RS	5	0.037045	0.360003	848.410502	0.021926	0.017028
RS	6	0.045961	0.396987	799.850717	0.020671	0.016868
RS	7	0.055457	0.396987	831.256279	0.021483	0.018561
RS	8	0.065570	0.514988	666.948285	0.017237	0.015374
RS	9	0.076342	0.514988	695.304660	0.017969	0.016133
RS	10	0.087814	0.704487	530.834349	0.013719	0.012506
RS	11	0.100033	0.704487	555.463168	0.014355	0.013009
RS	12	0.113046	0.931688	440.041191	0.011372	0.010476
RS	13	0.126907	0.931688	461.646253	0.011931	0.010912
RS	14	0.141669	1.175577	384.128469	0.009927	0.009199
RS	15	0.157391	1.175577	403.627955	0.010431	0.009571
RS	16	0.174136	1.395559	357.375900	0.009236	0.008562
RS	17	0.191970	1.395559	375.762814	0.009711	0.008967
RS	18	0.210965	1.552267	355.171155	0.009179	0.008582
RS	19	0.231196	1.552267	373.363694	0.009649	0.009048
RS	20	0.252742	1.637065	371.983492	0.009614	0.009119
RS	21	0.275690	1.637065	390.659533	0.010096	0.009619
RS	22	0.300132	1.651958	406.232187	0.010499	0.010072
RS	23	0.326163	1.651958	425.886602	0.011007	0.010617
RS	24	0.353888	1.600394	460.272479	0.011895	0.011527
RS	25	0.383417	1.600394	481.233198	0.012437	0.012187
RS	26	0.414866	1.498768	536.239529	0.013859	0.013677
RS	27	0.448362	1.498768	558.449424	0.014433	0.014517
RS	28	0.484037	1.376196	631.743292	0.016327	0.016591
RS	29	0.522033	1.376196	654.400478	0.016912	0.017583
RS	30	0.562500	1.259377	738.342952	0.019082	0.020056
RS	31	0.605600	1.259377	759.691121	0.019633	0.021085
RS	32	0.651505	1.163713	842.678631	0.021778	0.023606
RS	33	0.700395	1.163713	860.192774	0.022231	0.024502
RS	34	0.752467	1.094898	929.302471	0.024017	0.026634
RS	35	0.807926	1.094898	940.309847	0.024301	0.027224
RS	36	0.866993	1.052172	985.647389	0.025473	0.028611
RS	37	0.929902	1.052172	988.096282	0.025536	0.028790
RS	38	0.996905	1.031277	1005.964583	0.025998	0.029307
RS	39	1.068266	1.031277	998.876478	0.025815	0.029069
RS	40	1.144270	1.027151	991.137227	0.025615	0.028792
RS	41	1.225219	1.027151	974.611362	0.025188	0.028192
RS	42	1.311433	1.035278	946.238458	0.024455	0.027301
RS	43	1.403257	1.035278	921.200284	0.023807	0.026418
RS	44	1.501055	1.051584	878.446366	0.022703	0.025123
RS	45	1.605214	1.051584	846.301754	0.021872	0.024045
RS	46	1.716151	1.072014	795.428065	0.020557	0.022549
RS	47	1.834304	1.072014	757.734615	0.019583	0.021354
RS	48	1.960144	1.092462	703.999768	0.018194	0.019817
RS	49	2.094171	1.092462	662.256453	0.017115	0.018570
RS	50	2.236917	1.109320	609.214405	0.015745	0.017092
RS	51	2.388950	1.109320	564.840831	0.014598	0.015830
RS	52	2.550874	1.120407	514.245736	0.013290	0.014449
RS	53	2.723332	1.120407	468.731522	0.012114	0.013197
RS	54	2.907009	1.126110	420.977784	0.010880	0.011906
RS	55	3.102637	1.126110	376.116530	0.009720	0.010685
RS	56	3.310991	1.126110	332.215782	0.008586	0.009490
RS	57	3.532900	1.126110	289.887567	0.007492	0.008332
RS	58	3.769245	1.159183	243.315698	0.006288	0.007076
RS	59	4.020967	1.159183	208.065873	0.005377	0.006085
RS	60	4.289065	1.159183	175.399043	0.004533	0.005159
RS	61	4.574604	1.159183	145.628195	0.003764	0.004307
RS	62	4.878720	1.159183	118.966741	0.003075	0.003537
RS	63	5.202621	1.159183	377.261922	0.009750	0.011375
PA	4+25*2+4+6 0.158764339 0.036608148 5.202621065 0.419465028 0.360002623 0.396986805 0.514987810 0.704486841 0.931688071 1.175577085 1.395558844 1.552267464 1.637064536 1.651957702 1.600394033 1.498768349 1.376195934 1.259377410 1.163712969 1.094897543 1.052172149 1.031276797 1.027150571 1.035277839 1.051583733 1.072014047 1.092462344 1.109319998 1.120406580 1.126109951 1.159183019
//
IT	4390
RD	6
LK	-408010.566247
QD	-197.102810 -> -173.436348
RI	0.0332513419
TR	0.156594	0.037082
MT	5.256018
MM	C_pi: 1.040557, n_recomb: 39812.353106
RS	0	0.000000	0.445919	567.204660	0.014247	0.001104
RS	1	0.006523	0.445919	595.218867	0.014951	0.007162
RS	2	0.013471	0.445919	624.006789	0.015674	0.012148
RS	3	0.020872	0.445919	653.506631	0.016415	0.013068
RS	4	0.028756	0.358960	847.330396	0.021283	0.015652
RS	5	0.037154	0.358960	881.198180	0.022134	0.017129
RS	6	0.046100	0.385269	853.272925	0.021432	0.017345
RS	7	0.055630	0.385269	886.171828	0.022259	0.019071
RS	8	0.065781	0.498713	712.071775	0.017886	0.015773
RS	9	0.076595	0.498713	741.878779	0.018634	0.016605
RS	10	0.088113	0.690913	559.013946	0.014041	0.012681
RS	11	0.100383	0.690913	584.794082	0.014689	0.013249
RS	12	0.113453	0.928994	455.616040	0.011444	0.010482
RS	13	0.127376	0.928994	478.008845	0.012007	0.010969
RS	14	0.142207	1.193208	390.800018	0.009816	0.009085
RS	15	0.158006	1.193208	410.761962	0.010317	0.009495
RS	16	0.174834	1.438266	358.326140	0.009000	0.008374
RS	17	0.192761	1.438266	376.946536	0.009468	0.008801
RS	18	0.211857	1.617091	352.671125	0.008858	0.008343
RS	19	0.232198	1.617091	370.970592	0.009318	0.008816
RS	20	0.253866	1.717257	367.309023	0.009226	0.008834
RS	21	0.276947	1.717257	386.044367	0.009697	0.009327
RS	22	0.301534	1.738173	400.538354	0.010061	0.009745
RS	23	0.327725	1.738173	420.286740	0.010557	0.010268
RS	24	0.355624	1.680836	455.472285	0.011440	0.011175
RS	25	0.385343	1.680836	476.673282	0.011973	0.011803
RS	26	0.417000	1.563655	535.226228	0.013444	0.013338
RS	27	0.450722	1.563655	557.939279	0.014014	0.014137
RS	28	0.486643	1.421977	637.888918	0.016022	0.016317
RS	29	0.524908	1.421977	661.357045	0.016612	0.017266
RS	30	0.565669	1.288064	754.448350	0.018950	0.019900
RS	31	0.609088	1.288064	776.808661	0.019512	0.020892
RS	32	0.655339	1.179760	869.805479	0.021848	0.023599
RS	33	0.704607	1.179760	888.268803	0.022311	0.024467
RS	34	0.757089	1.102977	966.024540	0.024264	0.026766
RS	35	0.812994	1.102977	977.605772	0.024555	0.027336
RS	36	0.872545	1.056236	1028.359949	0.025830	0.028832
RS	37	0.935981	1.056236	1030.814229	0.025892	0.028998
RS	38	1.003554	1.034331	1050.230667	0.026380	0.029546
RS	39	1.075535	1.034331	1042.595419	0.026188	0.029302
RS	40	1.152211	1.031403	1033.078195	0.025949	0.028991
RS	41	1.233888	1.031403	1015.640938	0.025511	0.028391
RS	42	1.320893	1.042343	983.319827	0.024699	0.027427
RS	43	1.413573	1.042343	957.263709	0.024044	0.026553
RS	44	1.512298	1.062566	909.667003	0.022849	0.025174
RS	45	1.617462	1.062566	876.620085	0.022019	0.024114
RS	46	1.729486	1.087452	821.099292	0.020624	0.022544
RS	47	1.848817	1.087452	782.733391	0.019661	0.021377
RS	48	1.975931	1.112235	725.254082	0.018217	0.019790
RS	49	2.111337	1.112235	683.052511	0.017157	0.018575
RS	50	2.255574	1.132649	627.420689	0.015759	0.017075
RS	51	2.409220	1.132649	582.683376	0.014636	0.015846
RS	52	2.572888	1.146091	530.491806	0.013325	0.014465
RS	53	2.747231	1.146091	484.545779	0.012171	0.013241
RS	54	2.932945	1.153092	435.722665	0.010944	0.011960
RS	55	3.130774	1.153092	390.244350	0.009802	0.010760
RS	56	3.341505	1.153092	345.580507	0.008680	0.009580
RS	57	3.565983	1.153092	302.362104	0.007595	0.008433
RS	58	3.805102	1.193577	253.228379	0.006361	0.007144
RS	59	4.059817	1.193577	217.433733	0.005461	0.006168
RS	60	4.331148	1.193577	184.090820	0.004624	0.005250
RS	61	4.620175	1.193577	153.542747	0.003857	0.004402
RS	62	4.928056	1.193577	126.035744	0.003166	0.003632
RS	63	5.256018	1.193577	407.773869	0.010242	0.011909
PA	4+25*2+4+6 0.156594177 0.037082361 5.256017869 0.445919412 0.358959601 0.385269255 0.498713336 0.690912763 0.928994058 1.193207781 1.438266371 1.617090843 1.717256931 1.738173089 1.680836050 1.563655241 1.421976561 1.288064152 1.179760168 1.102977374 1.056236039 1.034331063 1.031403361 1.042342592 1.062565644 1.087451822 1.112234635 1.132649206 1.146091255 1.153091942 1.193576739
//
IT	4773
RD	7
LK	-407964.305460
QD	-185.506682 -> -164.082633
RI	0.0306719069
TR	0.154433	0.037514
MT	5.311960
MM	C_pi: 1.058023, n_recomb: 40929.249760
RS	0	0.000000	0.473898	550.097548	0.013440	0.001082
RS	1	0.006540	0.473898	577.855293	0.014118	0.006987
RS	2	0.013508	0.473898	606.453237	0.014817	0.011773
RS	3	0.020932	0.473898	635.840436	0.015535	0.012520
RS	4	0.028841	0.361843	869.795668	0.021251	0.015782
RS	5	0.037268	0.361843	904.812315	0.022107	0.017113
RS	6	0.046245	0.378317	899.360714	0.021974	0.017721
RS	7	0.055810	0.378317	933.663456	0.022812	0.019454
RS	8	0.066000	0.487102	753.932962	0.018420	0.016133
RS	9	0.076857	0.487102	785.131466	0.019183	0.017014
RS	10	0.088424	0.680540	586.444099	0.014328	0.012861
RS	11	0.100747	0.680540	613.370665	0.014986	0.013475
RS	12	0.113876	0.926658	471.858061	0.011529	0.010517
RS	13	0.127864	0.926658	495.077036	0.012096	0.011042
RS	14	0.142767	1.207621	398.980160	0.009748	0.009014
RS	15	0.158645	1.207621	419.470789	0.010249	0.009451
RS	16	0.175561	1.474692	361.318498	0.008828	0.008235
RS	17	0.193583	1.474692	380.254252	0.009291	0.008677
RS	18	0.212784	1.674006	352.542370	0.008613	0.008156
RS	19	0.233240	1.674006	371.035823	0.009065	0.008632
RS	20	0.255035	1.789603	365.146870	0.008921	0.008600
RS	21	0.278255	1.789603	384.022458	0.009383	0.009086
RS	22	0.302994	1.817833	397.310587	0.009707	0.009466
RS	23	0.329351	1.817833	417.216826	0.010194	0.009972
RS	24	0.357431	1.756411	452.882590	0.011065	0.010867
RS	25	0.387348	1.756411	474.362628	0.011590	0.011468
RS	26	0.419222	1.625189	535.964915	0.013095	0.013032
RS	27	0.453180	1.625189	559.194500	0.013662	0.013797
RS	28	0.489359	1.465703	645.200776	0.015764	0.016061
RS	29	0.527904	1.465703	669.478256	0.016357	0.016976
RS	30	0.568970	1.315847	771.141097	0.018841	0.019744
RS	31	0.612723	1.315847	794.513506	0.019412	0.020707
RS	32	0.659336	1.195862	897.065764	0.021917	0.023576
RS	33	0.708998	1.195862	916.492351	0.022392	0.024424
RS	34	0.761909	1.111805	1002.599147	0.024496	0.026870
RS	35	0.818279	1.111805	1014.785652	0.024794	0.027429
RS	36	0.878337	1.061454	1070.792183	0.026162	0.029019
RS	37	0.942322	1.061454	1073.298379	0.026223	0.029180
RS	38	1.010492	1.038706	1094.181699	0.026733	0.029755
RS	39	1.083121	1.038706	1086.059133	0.026535	0.029509
RS	40	1.160499	1.036975	1074.737128	0.026258	0.029166
RS	41	1.242939	1.036975	1056.459813	0.025812	0.028569
RS	42	1.330770	1.050622	1020.209460	0.024926	0.027537
RS	43	1.424345	1.050622	993.212523	0.024267	0.026674
RS	44	1.524041	1.074612	940.828725	0.022987	0.025216
RS	45	1.630256	1.074612	906.951905	0.022159	0.024176
RS	46	1.743419	1.103803	846.855450	0.020691	0.022538
RS	47	1.863982	1.103803	807.873808	0.019738	0.021398
RS	48	1.992431	1.132788	746.719368	0.018244	0.019766
RS	49	2.129280	1.132788	704.093620	0.017203	0.018582
RS	50	2.275080	1.156651	645.923267	0.015781	0.017062
RS	51	2.430415	1.156651	600.834058	0.014680	0.015864
RS	52	2.595910	1.172357	547.075323	0.013366	0.014484
RS	53	2.772228	1.172357	500.692809	0.012233	0.013287
RS	54	2.960078	1.180558	450.818144	0.011015	0.012016
RS	55	3.160214	1.180558	404.706055	0.009888	0.010836
RS	56	3.373439	1.180558	359.262633	0.008778	0.009670
RS	57	3.600609	1.180558	315.137447	0.007700	0.008532
RS	58	3.842637	1.228446	263.378328	0.006435	0.007210
RS	59	4.100494	1.228446	227.022708	0.005547	0.006248
RS	60	4.375215	1.228446	192.990958	0.004715	0.005339
RS	61	4.667904	1.228446	161.654912	0.003950	0.004495
RS	62	4.979735	1.228446	133.292349	0.003257	0.003724
RS	63	5.311960	1.228446	439.514802	0.010738	0.012436
PA	4+25*2+4+6 0.154433034 0.037513658 5.311960202 0.473898136 0.361842623 0.378317275 0.487102029 0.680539939 0.926657565 1.207620823 1.474691582 1.674006465 1.789603316 1.817832752 1.756411284 1.625189227 1.465702731 1.315846579 1.195862418 1.111804761 1.061453879 1.038705813 1.036974847 1.050622328 1.074612248 1.103803382 1.132788271 1.156650771 1.172357358 1.180558229 1.228445991
//
IT	4173
RD	8
LK	-407922.316088
QD	-175.205467 -> -155.626701
RI	0.0283988869
TR	0.152324	0.037914
MT	5.368576
MM	C_pi: 1.075654, n_recomb: 42032.860267
RS	0	0.000000	0.501504	535.177105	0.012732	0.001061
RS	1	0.006558	0.501504	562.695997	0.013387	0.006826
RS	2	0.013546	0.501504	591.111219	0.014063	0.011446
RS	3	0.020992	0.501504	620.381271	0.014759	0.012055
RS	4	0.028926	0.367108	885.851663	0.021075	0.015834
RS	5	0.037381	0.367108	921.911784	0.021933	0.017022
RS	6	0.046390	0.374496	939.296399	0.022347	0.018012
RS	7	0.055990	0.374496	974.929392	0.023194	0.019736
RS	8	0.066220	0.478673	792.816805	0.018862	0.016455
RS	9	0.077120	0.478673	825.349505	0.019636	0.017370
RS	10	0.088735	0.672425	612.980645	0.014583	0.013040
RS	11	0.101112	0.672425	641.035405	0.015251	0.013687
RS	12	0.114301	0.924515	488.367032	0.011619	0.010571
RS	13	0.128354	0.924515	512.428500	0.012191	0.011123
RS	14	0.143329	1.219413	408.082975	0.009709	0.008972
RS	15	0.159286	1.219413	429.140980	0.010210	0.009431
RS	16	0.176290	1.505936	365.622038	0.008698	0.008130
RS	17	0.194408	1.505936	384.923992	0.009158	0.008585
RS	18	0.213715	1.724314	353.947396	0.008421	0.008005
RS	19	0.234288	1.724314	372.689385	0.008867	0.008484
RS	20	0.256210	1.855345	364.598342	0.008674	0.008404
RS	21	0.279570	1.855345	383.663681	0.009128	0.008884
RS	22	0.304461	1.892046	395.623886	0.009412	0.009224
RS	23	0.330985	1.892046	415.723482	0.009890	0.009717
RS	24	0.359248	1.828064	451.594326	0.010744	0.010592
RS	25	0.389365	1.828064	473.368297	0.011262	0.011171
RS	26	0.421456	1.684135	537.588842	0.012790	0.012753
RS	27	0.455652	1.684135	561.328812	0.013355	0.013490
RS	28	0.492091	1.507928	652.859498	0.015532	0.015819
RS	29	0.530919	1.507928	677.928550	0.016129	0.016706
RS	30	0.572294	1.343036	787.642768	0.018739	0.019588
RS	31	0.616382	1.343036	812.014188	0.019319	0.020528
RS	32	0.663361	1.212093	923.718177	0.021976	0.023539
RS	33	0.713420	1.212093	944.113388	0.022461	0.024371
RS	34	0.766763	1.121263	1038.322049	0.024703	0.026951
RS	35	0.823604	1.121263	1051.142282	0.025008	0.027502
RS	36	0.884172	1.067568	1112.295973	0.026463	0.029179
RS	37	0.948712	1.067568	1114.902902	0.026525	0.029338
RS	38	1.017485	1.044054	1137.239947	0.027056	0.029938
RS	39	1.090767	1.044054	1128.695171	0.026853	0.029693
RS	40	1.168856	1.043460	1115.615641	0.026542	0.029320
RS	41	1.252065	1.043460	1096.574780	0.026089	0.028729
RS	42	1.340731	1.059680	1056.477381	0.025135	0.027634
RS	43	1.435211	1.059680	1028.620572	0.024472	0.026783
RS	44	1.535888	1.087267	971.554551	0.023114	0.025253
RS	45	1.643166	1.087267	936.923173	0.022290	0.024233
RS	46	1.757480	1.120593	872.360958	0.020754	0.022532
RS	47	1.879290	1.120593	832.823643	0.019814	0.021419
RS	48	2.009088	1.153633	768.090060	0.018274	0.019746
RS	49	2.147398	1.153633	725.080110	0.017250	0.018591
RS	50	2.294778	1.180820	664.443973	0.015808	0.017054
RS	51	2.451823	1.180820	619.024116	0.014727	0.015885
RS	52	2.619167	1.198689	563.746908	0.013412	0.014506
RS	53	2.797485	1.198689	516.936048	0.012298	0.013333
RS	54	2.987497	1.207978	466.049228	0.011088	0.012073
RS	55	3.189969	1.207978	419.301404	0.009976	0.010910
RS	56	3.405719	1.207978	373.077812	0.008876	0.009758
RS	57	3.635618	1.207978	328.045974	0.007805	0.008630
RS	58	3.880593	1.263197	273.629856	0.006510	0.007274
RS	59	4.141633	1.263197	236.710229	0.005632	0.006325
RS	60	4.419791	1.263197	201.990065	0.004806	0.005425
RS	61	4.716191	1.263197	169.868357	0.004041	0.004584
RS	62	5.032028	1.263197	140.652974	0.003346	0.003813
RS	63	5.368576	1.263197	472.158400	0.011233	0.012955
PA	4+25*2+4+6 0.152323743 0.037913971 5.368576477 0.501504035 0.367107509 0.374496133 0.478673475 0.672424999 0.924515405 1.219412844 1.505935619 1.724314017 1.855345351 1.892045574 1.828063818 1.684135070 1.507927566 1.343036261 1.212093491 1.121262634 1.067568312 1.044053931 1.043460292 1.059679970 1.087266850 1.120593451 1.153632873 1.180820097 1.198688765 1.207977901 1.263197231
//
IT	4029
RD	9
LK	-407883.877992
QD	-165.931993 -> -147.926614
RI	0.0264581507
TR	0.150291	0.038292
MT	5.424593
MM	C_pi: 1.093105, n_recomb: 43117.889329
RS	0	0.000000	0.527646	523.049388	0.012131	0.001042
RS	1	0.006575	0.527646	550.383485	0.012765	0.006684
RS	2	0.013582	0.527646	578.661140	0.013420	0.011168
RS	3	0.021051	0.527646	607.848789	0.014097	0.011671
RS	4	0.029010	0.373873	897.306531	0.020811	0.015828
RS	5	0.037492	0.373873	934.314768	0.021669	0.016883
RS	6	0.046532	0.372834	974.035355	0.022590	0.018230
RS	7	0.056167	0.372834	1010.933993	0.023446	0.019938
RS	8	0.066435	0.472508	829.010294	0.019227	0.016741
RS	9	0.077378	0.472508	862.823129	0.020011	0.017680
RS	10	0.089041	0.665963	638.585109	0.014810	0.013213
RS	11	0.101470	0.665963	667.743350	0.015486	0.013885
RS	12	0.114717	0.922487	504.920673	0.011710	0.010636
RS	13	0.128835	0.922487	529.828426	0.012288	0.011211
RS	14	0.143881	1.229045	417.768137	0.009689	0.008952
RS	15	0.159916	1.229045	439.416204	0.010191	0.009428
RS	16	0.177006	1.532821	370.812124	0.008600	0.008052
RS	17	0.195219	1.532821	390.513118	0.009057	0.008516
RS	18	0.214630	1.768964	356.401879	0.008266	0.007884
RS	19	0.235317	1.768964	375.428223	0.008707	0.008364
RS	20	0.257364	1.915384	365.143457	0.008468	0.008238
RS	21	0.280861	1.915384	384.430031	0.008916	0.008712
RS	22	0.305903	1.961558	394.955593	0.009160	0.009012
RS	23	0.332591	1.961558	415.268392	0.009631	0.009493
RS	24	0.361035	1.896398	451.107191	0.010462	0.010345
RS	25	0.391348	1.896398	473.177436	0.010974	0.010905
RS	26	0.423654	1.740956	539.640430	0.012515	0.012496
RS	27	0.458085	1.740956	563.874878	0.013078	0.013208
RS	28	0.494779	1.548947	660.458962	0.015318	0.015590
RS	29	0.533886	1.548947	686.293701	0.015917	0.016452
RS	30	0.575564	1.369755	803.589570	0.018637	0.019432
RS	31	0.619983	1.369755	828.939652	0.019225	0.020353
RS	32	0.667322	1.228422	949.425333	0.022019	0.023490
RS	33	0.717774	1.228422	970.788650	0.022515	0.024311
RS	34	0.771543	1.131189	1072.887266	0.024883	0.027011
RS	35	0.828848	1.131189	1086.365880	0.025195	0.027557
RS	36	0.889920	1.074335	1152.595414	0.026731	0.029315
RS	37	0.955008	1.074335	1155.350207	0.026795	0.029474
RS	38	1.024375	1.050078	1179.171313	0.027348	0.030098
RS	39	1.098304	1.050078	1170.268020	0.027141	0.029856
RS	40	1.177093	1.050539	1155.515623	0.026799	0.029457
RS	41	1.261062	1.050539	1135.785345	0.026341	0.028874
RS	42	1.350553	1.069180	1091.959145	0.025325	0.027721
RS	43	1.445927	1.069180	1063.318905	0.024661	0.026884
RS	44	1.547573	1.100185	1001.700956	0.023232	0.025287
RS	45	1.655902	1.100185	966.384532	0.022413	0.024287
RS	46	1.771353	1.137472	897.480150	0.020815	0.022529
RS	47	1.894396	1.137472	857.442083	0.019886	0.021441
RS	48	2.025528	1.174410	789.234306	0.018304	0.019729
RS	49	2.165283	1.174410	745.877084	0.017299	0.018603
RS	50	2.314226	1.204791	682.853788	0.015837	0.017049
RS	51	2.472963	1.204791	637.124497	0.014776	0.015908
RS	52	2.642137	1.224713	580.383481	0.013460	0.014530
RS	53	2.822434	1.224713	533.155256	0.012365	0.013381
RS	54	3.014585	1.234974	481.302811	0.011162	0.012130
RS	55	3.219371	1.234974	433.922455	0.010064	0.010985
RS	56	3.437622	1.234974	386.924217	0.008974	0.009845
RS	57	3.670222	1.234974	340.992807	0.007908	0.008725
RS	58	3.918116	1.297401	283.908043	0.006584	0.007338
RS	59	4.182309	1.297401	246.426416	0.005715	0.006401
RS	60	4.463874	1.297401	211.023658	0.004894	0.005508
RS	61	4.763951	1.297401	178.124326	0.004131	0.004671
RS	62	5.083758	1.297401	148.064852	0.003434	0.003899
RS	63	5.424593	1.297401	505.469102	0.011723	0.013464
PA	4+25*2+4+6 0.150290855 0.038291926 5.424593013 0.527646356 0.373873386 0.372834147 0.472507549 0.665962877 0.922486644 1.229045333 1.532820761 1.768963688 1.915384469 1.961558098 1.896398115 1.740956255 1.548947125 1.369755430 1.228422334 1.131189126 1.074334687 1.050077840 1.050538589 1.069179512 1.100184532 1.137471668 1.174409962 1.204791204 1.224713059 1.234974279 1.297400997
//
IT	4511
RD	10
LK	-407848.485607
QD	-157.508671 -> -140.874553
RI	0.0248200647
TR	0.148348	0.038654
MT	5.479120
MM	C_pi: 1.110175, n_recomb: 44182.293152
RS	0	0.000000	0.551753	513.706830	0.011627	0.001025
RS	1	0.006592	0.551753	540.924522	0.012243	0.006561
RS	2	0.013618	0.551753	569.126135	0.012881	0.010935
RS	3	0.021107	0.551753	598.284685	0.013541	0.011358
RS	4	0.029090	0.381610	905.412003	0.020493	0.015777
RS	5	0.037599	0.381610	943.281506	0.021350	0.016715
RS	6	0.046669	0.372720	1004.358775	0.022732	0.018391
RS	7	0.056337	0.372720	1042.464039	0.023595	0.020077
RS	8	0.066643	0.468002	862.788119	0.019528	0.016994
RS	9	0.077627	0.468002	897.830820	0.020321	0.017952
RS	10	0.089336	0.660747	663.272836	0.015012	0.013379
RS	11	0.101816	0.660747	693.507061	0.015696	0.014070
RS	12	0.115119	0.920507	521.407793	0.011801	0.010708
RS	13	0.129299	0.920507	547.158817	0.012384	0.011301
RS	14	0.144414	1.236864	427.835310	0.009683	0.008947
RS	15	0.160525	1.236864	450.086651	0.010187	0.009438
RS	16	0.177698	1.555992	376.627569	0.008524	0.007993
RS	17	0.196003	1.555992	396.749428	0.008980	0.008465
RS	18	0.215514	1.808678	359.611750	0.008139	0.007784
RS	19	0.236312	1.808678	378.947005	0.008577	0.008266
RS	20	0.258480	1.970383	366.469389	0.008294	0.008096
RS	21	0.282110	1.970383	385.998061	0.008736	0.008565
RS	22	0.307298	2.026884	394.998365	0.008940	0.008824
RS	23	0.334145	2.026884	415.535437	0.009405	0.009294
RS	24	0.362763	1.961789	451.141585	0.010211	0.010120
RS	25	0.393266	1.961789	473.504119	0.010717	0.010664
RS	26	0.425781	1.795918	541.881743	0.012265	0.012257
RS	27	0.460439	1.795918	566.590394	0.012824	0.012948
RS	28	0.497381	1.588917	667.805762	0.015115	0.015371
RS	29	0.536758	1.588917	694.376646	0.015716	0.016212
RS	30	0.578731	1.396038	818.827927	0.018533	0.019276
RS	31	0.623471	1.396038	845.132407	0.019128	0.020181
RS	32	0.671160	1.244774	974.061316	0.022046	0.023430
RS	33	0.721992	1.244774	996.388060	0.022552	0.024242
RS	34	0.776175	1.141432	1106.184096	0.025037	0.027053
RS	35	0.833930	1.141432	1120.342155	0.025357	0.027597
RS	36	0.895491	1.081545	1191.602293	0.026970	0.029430
RS	37	0.961111	1.081545	1194.548791	0.027037	0.029591
RS	38	1.031056	1.056543	1219.907134	0.027611	0.030239
RS	39	1.105611	1.056543	1210.705317	0.027403	0.030002
RS	40	1.185081	1.057960	1194.391103	0.027033	0.029580
RS	41	1.269790	1.057960	1174.039939	0.026573	0.029005
RS	42	1.360082	1.078869	1126.620043	0.025499	0.027800
RS	43	1.456325	1.078869	1097.265472	0.024835	0.026976
RS	44	1.558913	1.113114	1031.234504	0.023340	0.025319
RS	45	1.668263	1.113114	995.294502	0.022527	0.024338
RS	46	1.784821	1.154183	922.176885	0.020872	0.022527
RS	47	1.909062	1.154183	881.685289	0.019956	0.021463
RS	48	2.041493	1.194861	810.108338	0.018336	0.019717
RS	49	2.182653	1.194861	766.434915	0.017347	0.018617
RS	50	2.333118	1.228301	701.102400	0.015868	0.017050
RS	51	2.493501	1.228301	655.081379	0.014827	0.015934
RS	52	2.664456	1.250164	596.930835	0.013511	0.014558
RS	53	2.846680	1.250164	549.295005	0.012432	0.013430
RS	54	3.040916	1.261279	496.525263	0.011238	0.012189
RS	55	3.247955	1.261279	448.516048	0.010151	0.011059
RS	56	3.468641	1.261279	400.749844	0.009070	0.009931
RS	57	3.703874	1.261279	353.927775	0.008011	0.008818
RS	58	3.954612	1.330749	294.174358	0.006658	0.007400
RS	59	4.221879	1.330749	256.133861	0.005797	0.006474
RS	60	4.506763	1.330749	220.055780	0.004981	0.005589
RS	61	4.810426	1.330749	186.388692	0.004219	0.004754
RS	62	5.134105	1.330749	155.496087	0.003519	0.003983
RS	63	5.479120	1.330749	539.282183	0.012206	0.013963
PA	4+25*2+4+6 0.148348351 0.038653857 5.479119543 0.551752788 0.381610239 0.372719834 0.468001816 0.660747340 0.920507203 1.236864471 1.555991940 1.808677714 1.970383163 2.026884379 1.961788814 1.795918170 1.588916962 1.396038197 1.244774338 1.141432199 1.081545066 1.056543087 1.057960455 1.078868982 1.113114304 1.154183479 1.194861246 1.228301026 1.250164235 1.261278591 1.330748576
//
IT	5017
RD	11
LK	-407815.759111
QD	-149.806936 -> -134.385256
RI	0.0234400660
TR	0.146501	0.039004
MT	5.531681
MM	C_pi: 1.126763, n_recomb: 45225.365343
RS	0	0.000000	0.573592	506.883171	0.011208	0.001011
RS	1	0.006608	0.573592	534.054682	0.011809	0.006456
RS	2	0.013652	0.573592	562.245448	0.012432	0.010741
RS	3	0.021161	0.573592	591.433917	0.013077	0.011106
RS	4	0.029167	0.389955	911.116965	0.020146	0.015695
RS	5	0.037702	0.389955	949.770333	0.021001	0.016529
RS	6	0.046800	0.373733	1030.953492	0.022796	0.018503
RS	7	0.056500	0.373733	1070.210698	0.023664	0.020165
RS	8	0.066841	0.464742	894.404983	0.019777	0.017219
RS	9	0.077865	0.464742	930.631154	0.020578	0.018190
RS	10	0.089618	0.656485	687.091219	0.015193	0.013537
RS	11	0.102147	0.656485	718.373352	0.015884	0.014242
RS	12	0.115504	0.918572	537.748285	0.011890	0.010784
RS	13	0.129743	0.918572	564.335062	0.012478	0.011392
RS	14	0.144924	1.243171	438.149749	0.009688	0.008953
RS	15	0.161107	1.243171	461.011395	0.010194	0.009456
RS	16	0.178360	1.575951	382.903618	0.008467	0.007950
RS	17	0.196753	1.575951	403.461361	0.008921	0.008428
RS	18	0.216361	1.844084	363.378226	0.008035	0.007702
RS	19	0.237264	1.844084	383.039497	0.008470	0.008185
RS	20	0.259549	2.020887	368.372388	0.008145	0.007972
RS	21	0.283306	2.020887	388.157350	0.008583	0.008437
RS	22	0.308633	2.088451	395.553301	0.008746	0.008656
RS	23	0.335634	2.088451	416.320417	0.009205	0.009117
RS	24	0.364419	2.024551	451.520870	0.009984	0.009914
RS	25	0.395105	2.024551	474.168282	0.010485	0.010444
RS	26	0.427820	1.849221	544.178707	0.012033	0.012033
RS	27	0.462695	1.849221	569.339588	0.012589	0.012706
RS	28	0.499876	1.627940	674.810937	0.014921	0.015161
RS	29	0.539513	1.627940	702.087184	0.015524	0.015984
RS	30	0.581769	1.421902	833.303243	0.018426	0.019120
RS	31	0.626817	1.421902	860.535881	0.019028	0.020011
RS	32	0.674842	1.261089	997.594941	0.022058	0.023361
RS	33	0.726040	1.261089	1020.877501	0.022573	0.024166
RS	34	0.780620	1.151875	1138.195517	0.025167	0.027079
RS	35	0.838808	1.151875	1153.050640	0.025496	0.027622
RS	36	0.900840	1.089052	1229.306357	0.027182	0.029527
RS	37	0.966971	1.089052	1232.484819	0.027252	0.029691
RS	38	1.037471	1.063286	1259.447700	0.027848	0.030363
RS	39	1.112630	1.063286	1250.002916	0.027639	0.030133
RS	40	1.192755	1.065561	1232.248589	0.027247	0.029691
RS	41	1.278174	1.065561	1211.339331	0.026785	0.029125
RS	42	1.369238	1.088587	1160.468491	0.025660	0.027873
RS	43	1.466318	1.088587	1130.461615	0.024996	0.027062
RS	44	1.569813	1.125898	1060.160087	0.023442	0.025349
RS	45	1.680146	1.125898	1023.650279	0.022634	0.024386
RS	46	1.797770	1.170574	946.446861	0.020927	0.022528
RS	47	1.923166	1.170574	905.541971	0.020023	0.021486
RS	48	2.056848	1.214832	830.697910	0.018368	0.019709
RS	49	2.199362	1.214832	786.733944	0.017396	0.018634
RS	50	2.351293	1.251196	719.166251	0.015902	0.017054
RS	51	2.513263	1.251196	672.867863	0.014878	0.015962
RS	52	2.685936	1.274889	613.359802	0.013562	0.014588
RS	53	2.870017	1.274889	565.324526	0.012500	0.013480
RS	54	3.066262	1.286741	511.684643	0.011314	0.012250
RS	55	3.275474	1.286741	463.050122	0.010239	0.011133
RS	56	3.498510	1.286741	414.522853	0.009166	0.010015
RS	57	3.736283	1.286741	366.819630	0.008111	0.008910
RS	58	3.989766	1.363062	304.405666	0.006731	0.007461
RS	59	4.259999	1.363062	265.809587	0.005877	0.006546
RS	60	4.548088	1.363062	229.063726	0.005065	0.005667
RS	61	4.855212	1.363062	194.639247	0.004304	0.004836
RS	62	5.182629	1.363062	162.925268	0.003603	0.004064
RS	63	5.531681	1.363062	573.471932	0.012680	0.014451
PA	4+25*2+4+6 0.146500639 0.039003707 5.531680791 0.573591617 0.389955015 0.373732876 0.464741885 0.656485403 0.918572390 1.243171315 1.575950709 1.844084089 2.020887249 2.088451483 2.024550749 1.849221046 1.627939964 1.421901642 1.261089375 1.151874703 1.089051899 1.063286436 1.065560936 1.088586844 1.125898268 1.170574090 1.214832129 1.251195729 1.274889105 1.286741024 1.363061864
//
IT	4149
RD	12
LK	-407785.395220
QD	-142.728444 -> -128.389833
RI	0.0222774914
TR	0.144748	0.039344
MT	5.581987
MM	C_pi: 1.142811, n_recomb: 46247.008083
RS	0	0.000000	0.593071	502.290292	0.010861	0.000998
RS	1	0.006623	0.593071	529.483664	0.011449	0.006368
RS	2	0.013684	0.593071	557.727998	0.012060	0.010582
RS	3	0.021213	0.593071	587.006235	0.012693	0.010904
RS	4	0.029240	0.398683	915.052565	0.019786	0.015590
RS	5	0.037799	0.398683	954.420117	0.020637	0.016335
RS	6	0.046925	0.375593	1054.351934	0.022798	0.018575
RS	7	0.056655	0.375593	1094.709092	0.023671	0.020213
RS	8	0.067030	0.462432	924.088548	0.019982	0.017419
RS	9	0.078091	0.462432	961.455211	0.020790	0.018399
RS	10	0.089886	0.652978	710.078663	0.015354	0.013686
RS	11	0.102461	0.652978	742.380484	0.016053	0.014403
RS	12	0.115869	0.916664	553.902656	0.011977	0.010863
RS	13	0.130165	0.916664	581.315150	0.012570	0.011483
RS	14	0.145408	1.248183	448.628207	0.009701	0.008968
RS	15	0.161660	1.248183	472.103326	0.010208	0.009482
RS	16	0.178989	1.593131	389.521411	0.008423	0.007919
RS	17	0.197465	1.593131	410.525183	0.008877	0.008403
RS	18	0.217165	1.875634	367.576751	0.007948	0.007634
RS	19	0.238170	1.875634	387.576565	0.008381	0.008118
RS	20	0.260566	2.067327	370.715983	0.008016	0.007864
RS	21	0.284444	2.067327	390.767078	0.008450	0.008326
RS	22	0.309904	2.146577	396.490563	0.008573	0.008504
RS	23	0.337051	2.146577	417.490278	0.009027	0.008957
RS	24	0.365995	2.084899	452.136145	0.009777	0.009725
RS	25	0.396856	2.084899	475.059353	0.010272	0.010242
RS	26	0.429760	1.901003	546.454795	0.011816	0.011823
RS	27	0.464844	1.901003	572.045520	0.012369	0.012479
RS	28	0.502251	1.666078	681.437602	0.014735	0.014959
RS	29	0.542136	1.666078	709.388281	0.015339	0.015765
RS	30	0.584662	1.447345	847.008742	0.018315	0.018965
RS	31	0.630004	1.447345	875.142206	0.018923	0.019843
RS	32	0.678350	1.277315	1020.036279	0.022056	0.023285
RS	33	0.729897	1.277315	1044.264713	0.022580	0.024084
RS	34	0.784857	1.162424	1168.941179	0.025276	0.027091
RS	35	0.843458	1.162424	1184.507789	0.025613	0.027634
RS	36	0.905939	1.096741	1265.731184	0.027369	0.029607
RS	37	0.972558	1.096741	1269.178140	0.027443	0.029776
RS	38	1.043589	1.070187	1297.818437	0.028063	0.030472
RS	39	1.119324	1.070187	1288.181813	0.027854	0.030248
RS	40	1.200075	1.073222	1269.113166	0.027442	0.029791
RS	41	1.286174	1.073222	1247.703231	0.026979	0.029234
RS	42	1.377974	1.098220	1193.527672	0.025808	0.027940
RS	43	1.475854	1.098220	1162.924152	0.025146	0.027142
RS	44	1.580217	1.138429	1088.494680	0.023537	0.025379
RS	45	1.691490	1.138429	1051.462178	0.022736	0.024434
RS	46	1.810133	1.186542	970.295767	0.020981	0.022531
RS	47	1.936634	1.186542	929.012138	0.020088	0.021511
RS	48	2.071511	1.234225	850.998107	0.018401	0.019705
RS	49	2.215322	1.234225	806.765181	0.017445	0.018653
RS	50	2.368656	1.273379	737.033306	0.015937	0.017061
RS	51	2.532145	1.273379	690.469348	0.014930	0.015991
RS	52	2.706461	1.298794	629.653382	0.013615	0.014621
RS	53	2.892321	1.298794	581.225556	0.012568	0.013531
RS	54	3.090490	1.311271	526.761461	0.011390	0.012311
RS	55	3.301783	1.311271	477.504904	0.010325	0.011207
RS	56	3.527069	1.311271	428.223328	0.009259	0.010099
RS	57	3.767274	1.311271	379.648508	0.008209	0.008999
RS	58	4.023388	1.394231	314.587775	0.006802	0.007522
RS	59	4.296463	1.394231	275.439248	0.005956	0.006617
RS	60	4.587622	1.394231	238.032976	0.005147	0.005743
RS	61	4.898064	1.394231	202.861390	0.004386	0.004915
RS	62	5.229065	1.394231	170.337905	0.003683	0.004142
RS	63	5.581987	1.394231	607.942591	0.013146	0.014930
PA	4+25*2+4+6 0.144748251 0.039344244 5.581987214 0.593070985 0.398682718 0.375593207 0.462431862 0.652977514 0.916663545 1.248182764 1.593130859 1.875634371 2.067326706 2.146577330 2.084898647 1.901002537 1.666077730 1.447344853 1.277314576 1.162423726 1.096740661 1.070186650 1.073221545 1.098219906 1.138428816 1.186542310 1.234225458 1.273379128 1.298793519 1.311271084 1.394231032
//
IT	5058
RD	13
LK	-407757.146640
QD	-136.195531 -> -122.831738
RI	0.0212927406
TR	0.143088	0.039677
MT	5.629930
MM	C_pi: 1.158303, n_recomb: 47247.586987
RS	0	0.000000	0.610287	499.582055	0.010574	0.000988
RS	1	0.006637	0.610287	526.858136	0.011151	0.006294
RS	2	0.013714	0.610287	555.214310	0.011751	0.010452
RS	3	0.021261	0.610287	584.637248	0.012374	0.010746
RS	4	0.029309	0.407627	917.710810	0.019423	0.015469
RS	5	0.037891	0.407627	957.731041	0.020270	0.016137
RS	6	0.047042	0.378084	1075.052965	0.022754	0.018616
RS	7	0.056801	0.378084	1116.461138	0.023630	0.020229
RS	8	0.067208	0.460862	952.033252	0.020150	0.017598
RS	9	0.078305	0.460862	990.500557	0.020964	0.018583
RS	10	0.090139	0.650072	732.285267	0.015499	0.013828
RS	11	0.102758	0.650072	765.579300	0.016204	0.014554
RS	12	0.116215	0.914772	569.850376	0.012061	0.010943
RS	13	0.130565	0.914772	598.077192	0.012658	0.011574
RS	14	0.145867	1.252107	459.205753	0.009719	0.008990
RS	15	0.162184	1.252107	483.294679	0.010229	0.009513
RS	16	0.179585	1.607900	396.397626	0.008390	0.007897
RS	17	0.198141	1.607900	417.854270	0.008844	0.008387
RS	18	0.217928	1.903797	372.105692	0.007876	0.007578
RS	19	0.239028	1.903797	392.452905	0.008306	0.008062
RS	20	0.261529	2.110082	373.404466	0.007903	0.007769
RS	21	0.285523	2.110082	393.728665	0.008333	0.008228
RS	22	0.311109	2.201542	397.721177	0.008418	0.008366
RS	23	0.338393	2.201542	418.954130	0.008867	0.008812
RS	24	0.367489	2.142997	452.921582	0.009586	0.009549
RS	25	0.398515	2.142997	476.111062	0.010077	0.010055
RS	26	0.431601	1.951368	548.672018	0.011613	0.011624
RS	27	0.466882	1.951368	574.670802	0.012163	0.012266
RS	28	0.504505	1.703382	687.680944	0.014555	0.014765
RS	29	0.544625	1.703382	716.275883	0.015160	0.015556
RS	30	0.587407	1.472370	859.968394	0.018201	0.018810
RS	31	0.633029	1.472370	888.975157	0.018815	0.019678
RS	32	0.681679	1.293406	1041.430402	0.022042	0.023202
RS	33	0.733557	1.293406	1066.593068	0.022575	0.023997
RS	34	0.788879	1.173012	1198.469506	0.025366	0.027091
RS	35	0.847872	1.173012	1214.759223	0.025711	0.027636
RS	36	0.910780	1.104531	1300.924643	0.027534	0.029673
RS	37	0.977864	1.104531	1304.673103	0.027614	0.029847
RS	38	1.049400	1.077162	1335.063465	0.028257	0.030569
RS	39	1.125683	1.077162	1325.282013	0.028050	0.030352
RS	40	1.207029	1.080864	1305.026686	0.027621	0.029882
RS	41	1.293774	1.080864	1283.168428	0.027158	0.029334
RS	42	1.386276	1.107699	1225.832026	0.025945	0.028002
RS	43	1.484918	1.107699	1194.681956	0.025286	0.027216
RS	44	1.590105	1.150647	1116.262366	0.023626	0.025407
RS	45	1.702274	1.150647	1078.748937	0.022832	0.024479
RS	46	1.821888	1.202035	993.738537	0.021033	0.022536
RS	47	1.949440	1.202035	952.106040	0.020151	0.021537
RS	48	2.085457	1.252992	871.014474	0.018435	0.019704
RS	49	2.230502	1.252992	826.530733	0.017494	0.018674
RS	50	2.385173	1.294806	754.701361	0.015973	0.017072
RS	51	2.550109	1.294806	707.881533	0.014982	0.016023
RS	52	2.725991	1.321837	645.804205	0.013669	0.014655
RS	53	2.913547	1.321837	596.989674	0.012635	0.013583
RS	54	3.113550	1.334833	541.745503	0.011466	0.012372
RS	55	3.326827	1.334833	491.869841	0.010410	0.011280
RS	56	3.554259	1.334833	441.840363	0.009352	0.010181
RS	57	3.796786	1.334833	392.403196	0.008305	0.009087
RS	58	4.055408	1.424210	324.713094	0.006873	0.007582
RS	59	4.331194	1.424210	285.014940	0.006032	0.006685
RS	60	4.625284	1.424210	246.955175	0.005227	0.005817
RS	61	4.938892	1.424210	211.046311	0.004467	0.004991
RS	62	5.273313	1.424210	177.724833	0.003762	0.004218
RS	63	5.629930	1.424210	642.622503	0.013601	0.015398
PA	4+25*2+4+6 0.143088348 0.039677163 5.629929735 0.610287461 0.407627430 0.378084175 0.460861869 0.650071866 0.914771779 1.252106786 1.607900246 1.903797256 2.110081877 2.201541899 2.142997191 1.951367748 1.703381819 1.472369612 1.293406234 1.173011713 1.104530773 1.077162006 1.080864048 1.107698894 1.150646632 1.202034702 1.252992329 1.294806414 1.321836918 1.334833486 1.424210062
//
IT	4203
RD	14
LK	-407730.804803
QD	-130.144463 -> -117.663333
RI	0.0204533836
TR	0.141517	0.040004
MT	5.675492
MM	C_pi: 1.173243, n_recomb: 48227.669421
RS	0	0.000000	0.625402	498.449034	0.010335	0.000979
RS	1	0.006650	0.625402	525.860821	0.010904	0.006233
RS	2	0.013743	0.625402	554.379989	0.011495	0.010347
RS	3	0.021307	0.625402	583.996326	0.012109	0.010622
RS	4	0.029374	0.416664	919.468770	0.019065	0.015337
RS	5	0.037978	0.416664	960.088001	0.019907	0.015940
RS	6	0.047153	0.381060	1093.434635	0.022672	0.018632
RS	7	0.056939	0.381060	1135.847183	0.023552	0.020220
RS	8	0.067376	0.459871	978.420095	0.020288	0.017757
RS	9	0.078507	0.459871	1017.951151	0.021107	0.018746
RS	10	0.090378	0.647658	753.755523	0.015629	0.013962
RS	11	0.103039	0.647658	788.015185	0.016339	0.014694
RS	12	0.116541	0.912915	585.566911	0.012142	0.011024
RS	13	0.130942	0.912915	614.595466	0.012744	0.011662
RS	14	0.146300	1.255116	469.835974	0.009742	0.009017
RS	15	0.162679	1.255116	494.537088	0.010254	0.009548
RS	16	0.180148	1.620571	403.471549	0.008366	0.007884
RS	17	0.198779	1.620571	425.385563	0.008820	0.008378
RS	18	0.218648	1.928930	376.899189	0.007815	0.007531
RS	19	0.239839	1.928930	397.600387	0.008244	0.008017
RS	20	0.262439	2.149499	376.365731	0.007804	0.007685
RS	21	0.286542	2.149499	396.967904	0.008231	0.008142
RS	22	0.312248	2.253600	399.179684	0.008277	0.008240
RS	23	0.339663	2.253600	420.645238	0.008722	0.008680
RS	24	0.368901	2.199016	453.827507	0.009410	0.009385
RS	25	0.400084	2.199016	477.273597	0.009896	0.009882
RS	26	0.433341	2.000401	550.812391	0.011421	0.011437
RS	27	0.468809	2.000401	577.198493	0.011968	0.012065
RS	28	0.506636	1.739897	693.551141	0.014381	0.014578
RS	29	0.546979	1.739897	722.761331	0.014986	0.015355
RS	30	0.590004	1.496973	872.222721	0.018086	0.018657
RS	31	0.635891	1.496973	902.075541	0.018705	0.019515
RS	32	0.684830	1.309337	1061.829810	0.022017	0.023114
RS	33	0.737022	1.309337	1087.913913	0.022558	0.023905
RS	34	0.792686	1.183590	1226.838219	0.025438	0.027081
RS	35	0.852052	1.183590	1243.860291	0.025791	0.027627
RS	36	0.915365	1.112364	1334.944283	0.027680	0.029727
RS	37	0.982889	1.112364	1339.024011	0.027765	0.029906
RS	38	1.054904	1.084152	1371.237935	0.028433	0.030654
RS	39	1.131707	1.084152	1361.354570	0.028228	0.030444
RS	40	1.213618	1.088435	1340.036091	0.027786	0.029964
RS	41	1.300977	1.088435	1317.777254	0.027324	0.029425
RS	42	1.394145	1.116980	1257.419177	0.026073	0.028059
RS	43	1.493509	1.116980	1225.767797	0.025416	0.027287
RS	44	1.599480	1.162517	1143.491735	0.023710	0.025435
RS	45	1.712499	1.162517	1105.534402	0.022923	0.024523
RS	46	1.833034	1.217024	1016.793049	0.021083	0.022543
RS	47	1.961585	1.217024	974.837678	0.020213	0.021563
RS	48	2.098685	1.271112	890.755399	0.018470	0.019706
RS	49	2.244902	1.271112	846.036330	0.017543	0.018697
RS	50	2.400843	1.315463	772.171949	0.016011	0.017086
RS	51	2.567155	1.315463	725.104429	0.015035	0.016056
RS	52	2.744526	1.344009	661.809561	0.013723	0.014691
RS	53	2.933693	1.344009	612.613401	0.012703	0.013635
RS	54	3.135441	1.357425	556.630796	0.011542	0.012434
RS	55	3.350604	1.357425	506.138873	0.010495	0.011353
RS	56	3.580077	1.357425	455.367702	0.009442	0.010262
RS	57	3.824810	1.357425	405.077180	0.008399	0.009173
RS	58	4.085818	1.452989	334.778023	0.006942	0.007642
RS	59	4.364184	1.452989	294.532718	0.006107	0.006753
RS	60	4.661062	1.452989	255.825840	0.005305	0.005890
RS	61	4.977682	1.452989	219.188917	0.004545	0.005066
RS	62	5.315359	1.452989	185.080388	0.003838	0.004292
RS	63	5.675492	1.452989	677.457584	0.014047	0.015857
PA	4+25*2+4+6 0.141516674 0.040003563 5.675492082 0.625401821 0.416664168 0.381059592 0.459871428 0.647657754 0.912915324 1.255115923 1.620570839 1.928929735 2.149499415 2.253600339 2.199015594 2.000400567 1.739896689 1.496973323 1.309336735 1.183590427 1.112363578 1.084152008 1.088435218 1.116980284 1.162516582 1.217024370 1.271112499 1.315462544 1.344008857 1.357425353 1.452989227
//
IT	4171
RD	15
LK	-407706.191424
QD	-124.521916 -> -112.843914
RI	0.0197351890
TR	0.140027	0.040324
MT	5.718772
MM	C_pi: 1.187646, n_recomb: 49187.612367
RS	0	0.000000	0.638572	498.648872	0.010138	0.000972
RS	1	0.006663	0.638572	526.242831	0.010699	0.006183
RS	2	0.013770	0.638572	554.970127	0.011283	0.010262
RS	3	0.021350	0.638572	584.823166	0.011890	0.010527
RS	4	0.029435	0.425708	920.586380	0.018716	0.015199
RS	5	0.038059	0.425708	961.757522	0.019553	0.015748
RS	6	0.047258	0.384404	1109.825868	0.022563	0.018626
RS	7	0.057070	0.384404	1153.198366	0.023445	0.020190
RS	8	0.067535	0.459343	1003.393271	0.020399	0.017899
RS	9	0.078698	0.459343	1043.953526	0.021224	0.018890
RS	10	0.090604	0.645653	774.524662	0.015746	0.014089
RS	11	0.103304	0.645653	809.724191	0.016462	0.014825
RS	12	0.116849	0.911091	601.044660	0.012219	0.011103
RS	13	0.131298	0.911091	630.861917	0.012826	0.011749
RS	14	0.146709	1.257349	480.483612	0.009768	0.009048
RS	15	0.163147	1.257349	505.793868	0.010283	0.009586
RS	16	0.180680	1.631416	410.693550	0.008350	0.007877
RS	17	0.199381	1.631416	433.067554	0.008804	0.008376
RS	18	0.219328	1.951356	381.903288	0.007764	0.007493
RS	19	0.240605	1.951356	402.963223	0.008192	0.007979
RS	20	0.263299	2.185870	379.546249	0.007716	0.007611
RS	21	0.287505	2.185870	400.429795	0.008141	0.008065
RS	22	0.313324	2.302954	400.820003	0.008149	0.008124
RS	23	0.340863	2.302954	422.516805	0.008590	0.008560
RS	24	0.370237	2.253086	454.819961	0.009247	0.009232
RS	25	0.401568	2.253086	478.513180	0.009728	0.009720
RS	26	0.434987	2.048195	552.859628	0.011240	0.011259
RS	27	0.470632	2.048195	579.613228	0.011784	0.011875
RS	28	0.508653	1.775660	699.062849	0.014212	0.014397
RS	29	0.549206	1.775660	728.860491	0.014818	0.015162
RS	30	0.592462	1.521167	883.806453	0.017968	0.018505
RS	31	0.638600	1.521167	914.478431	0.018592	0.019354
RS	32	0.687811	1.325089	1081.284191	0.021983	0.023022
RS	33	0.740302	1.325089	1108.275843	0.022532	0.023809
RS	34	0.796290	1.194127	1254.099287	0.025496	0.027062
RS	35	0.856009	1.194127	1271.860598	0.025857	0.027610
RS	36	0.919706	1.120203	1367.835394	0.027809	0.029770
RS	37	0.987648	1.120203	1372.273124	0.027899	0.029954
RS	38	1.060116	1.091124	1406.377200	0.028592	0.030728
RS	39	1.137413	1.091124	1396.431587	0.028390	0.030526
RS	40	1.219860	1.095909	1374.170018	0.027937	0.030038
RS	41	1.307800	1.095909	1351.554750	0.027478	0.029509
RS	42	1.401600	1.126048	1288.309777	0.026192	0.028113
RS	43	1.501649	1.126048	1256.198669	0.025539	0.027352
RS	44	1.608365	1.174033	1170.194531	0.023790	0.025463
RS	45	1.722191	1.174033	1131.827101	0.023010	0.024566
RS	46	1.843601	1.231515	1039.462860	0.021133	0.022552
RS	47	1.973100	1.231515	997.208271	0.020274	0.021590
RS	48	2.111227	1.288597	910.218294	0.018505	0.019711
RS	49	2.258558	1.288597	865.278063	0.017591	0.018721
RS	50	2.415706	1.335366	789.437575	0.016050	0.017101
RS	51	2.583323	1.335366	742.130275	0.015088	0.016090
RS	52	2.762109	1.365335	677.659628	0.013777	0.014729
RS	53	2.952807	1.365335	628.087326	0.012769	0.013688
RS	54	3.156211	1.379079	571.406658	0.011617	0.012497
RS	55	3.373168	1.379079	520.302153	0.010578	0.011426
RS	56	3.604580	1.379079	468.796134	0.009531	0.010342
RS	57	3.851411	1.379079	417.661743	0.008491	0.009258
RS	58	4.114688	1.480602	344.776374	0.007009	0.007701
RS	59	4.395506	1.480602	303.986831	0.006180	0.006819
RS	60	4.695035	1.480602	264.639372	0.005380	0.005961
RS	61	5.014521	1.480602	227.283576	0.004621	0.005139
RS	62	5.355294	1.480602	192.398825	0.003912	0.004365
RS	63	5.718772	1.480602	712.398811	0.014483	0.016305
PA	4+25*2+4+6 0.140027238 0.040323836 5.718772353 0.638571883 0.425708324 0.384404024 0.459342954 0.645652538 0.911091476 1.257349472 1.631415590 1.951355942 2.185870163 2.302953511 2.253086276 2.048194943 1.775660299 1.521166570 1.325088844 1.194127400 1.120202600 1.091124301 1.095909039 1.126047568 1.174032811 1.231515021 1.288597060 1.335366176 1.365334559 1.379079314 1.480602249
//
IT	4903
RD	16
LK	-407683.152194
QD	-119.283584 -> -108.339337
RI	0.0191157160
TR	0.138615	0.040638
MT	5.759843
MM	C_pi: 1.201533, n_recomb: 50128.071545
RS	0	0.000000	0.650026	499.933385	0.009973	0.000966
RS	1	0.006675	0.650026	527.747969	0.010528	0.006142
RS	2	0.013795	0.650026	556.720857	0.011106	0.010194
RS	3	0.021391	0.650026	586.846673	0.011707	0.010455
RS	4	0.029493	0.434692	921.275077	0.018378	0.015058
RS	5	0.038136	0.434692	962.957392	0.019210	0.015560
RS	6	0.047357	0.388030	1124.505987	0.022433	0.018604
RS	7	0.057192	0.388030	1168.796269	0.023316	0.020144
RS	8	0.067685	0.459179	1027.100171	0.020490	0.018026
RS	9	0.078877	0.459179	1068.657522	0.021319	0.019018
RS	10	0.090817	0.643986	794.636108	0.015852	0.014209
RS	11	0.103553	0.643986	830.750884	0.016573	0.014948
RS	12	0.117140	0.909316	616.270637	0.012294	0.011182
RS	13	0.131634	0.909316	646.863050	0.012904	0.011834
RS	14	0.147095	1.258946	491.115198	0.009797	0.009082
RS	15	0.163588	1.258946	517.030248	0.010314	0.009627
RS	16	0.181182	1.640673	418.025639	0.008339	0.007875
RS	17	0.199950	1.640673	440.860835	0.008795	0.008378
RS	18	0.219971	1.971369	387.075954	0.007722	0.007461
RS	19	0.241328	1.971369	408.497963	0.008149	0.007949
RS	20	0.264111	2.219477	382.902161	0.007638	0.007544
RS	21	0.288414	2.219477	404.069264	0.008061	0.007997
RS	22	0.314340	2.349813	402.603530	0.008031	0.008017
RS	23	0.341996	2.349813	424.529618	0.008469	0.008448
RS	24	0.371499	2.305336	455.874664	0.009094	0.009088
RS	25	0.402970	2.305336	479.805871	0.009572	0.009568
RS	26	0.436542	2.094811	554.813441	0.011068	0.011089
RS	27	0.472355	2.094811	581.916004	0.011609	0.011695
RS	28	0.510558	1.810701	704.239451	0.014049	0.014223
RS	29	0.551312	1.810701	734.598209	0.014654	0.014977
RS	30	0.594785	1.544951	894.765360	0.017850	0.018355
RS	31	0.641160	1.544951	926.230316	0.018477	0.019196
RS	32	0.690631	1.340646	1099.852270	0.021941	0.022927
RS	33	0.743404	1.340646	1127.736940	0.022497	0.023711
RS	34	0.799699	1.204592	1280.317477	0.025541	0.027035
RS	35	0.859752	1.204592	1298.822881	0.025910	0.027586
RS	36	0.923813	1.128013	1399.659280	0.027922	0.029803
RS	37	0.992150	1.128013	1404.478786	0.028018	0.029992
RS	38	1.065048	1.098046	1440.535628	0.028737	0.030794
RS	39	1.142812	1.098046	1430.563855	0.028538	0.030599
RS	40	1.225767	1.103261	1407.471396	0.028078	0.030106
RS	41	1.314259	1.103261	1384.540161	0.027620	0.029586
RS	42	1.408657	1.134885	1318.537953	0.026303	0.028163
RS	43	1.509357	1.134885	1286.004929	0.025654	0.027414
RS	44	1.616777	1.185190	1196.393745	0.023867	0.025490
RS	45	1.731368	1.185190	1157.646846	0.023094	0.024608
RS	46	1.853608	1.245509	1061.762543	0.021181	0.022562
RS	47	1.984006	1.245509	1019.229957	0.020333	0.021617
RS	48	2.123109	1.305456	929.410720	0.018541	0.019718
RS	49	2.271496	1.305456	884.261986	0.017640	0.018746
RS	50	2.429788	1.354533	806.501036	0.016089	0.017119
RS	51	2.598645	1.354533	758.961129	0.015140	0.016125
RS	52	2.778773	1.385835	693.353972	0.013832	0.014767
RS	53	2.970924	1.385835	643.410816	0.012835	0.013740
RS	54	3.175901	1.399823	586.070684	0.011691	0.012559
RS	55	3.394560	1.399823	534.357409	0.010660	0.011498
RS	56	3.627813	1.399823	482.123357	0.009618	0.010420
RS	57	3.876636	1.399823	430.154418	0.008581	0.009341
RS	58	4.142067	1.507080	354.706888	0.007076	0.007759
RS	59	4.425215	1.507080	313.375988	0.006252	0.006884
RS	60	4.727262	1.507080	273.394192	0.005454	0.006030
RS	61	5.049471	1.507080	235.328273	0.004695	0.005209
RS	62	5.393185	1.507080	199.677638	0.003983	0.004435
RS	63	5.759843	1.507080	747.412686	0.014910	0.016745
PA	4+25*2+4+6 0.138615048 0.040638452 5.759842543 0.650025759 0.434691601 0.388030211 0.459178681 0.643985724 0.909316345 1.258946376 1.640672833 1.971368684 2.219477174 2.349813077 2.305336469 2.094810708 1.810701013 1.544951118 1.340645978 1.204591912 1.128013003 1.098045961 1.103261078 1.134884548 1.185189793 1.245509350 1.305455751 1.354532736 1.385835229 1.399823188 1.507079510
//
IT	4407
RD	17
LK	-407661.552574
QD	-114.391069 -> -104.119573
RI	0.0185777634
TR	0.137275	0.040948
MT	5.798821
MM	C_pi: 1.214929, n_recomb: 51049.610038
RS	0	0.000000	0.659968	502.107265	0.009836	0.000962
RS	1	0.006686	0.659968	530.174386	0.010385	0.006108
RS	2	0.013819	0.659968	559.424020	0.010958	0.010141
RS	3	0.021429	0.659968	589.852687	0.011554	0.010402
RS	4	0.029548	0.443578	921.659785	0.018054	0.014917
RS	5	0.038209	0.443578	963.817327	0.018880	0.015380
RS	6	0.047450	0.391863	1137.731917	0.022287	0.018568
RS	7	0.057308	0.391863	1182.900291	0.023172	0.020085
RS	8	0.067826	0.459308	1049.656376	0.020561	0.018141
RS	9	0.079047	0.459308	1092.180704	0.021394	0.019132
RS	10	0.091018	0.642608	814.121483	0.015948	0.014322
RS	11	0.103789	0.642608	851.127823	0.016673	0.015063
RS	12	0.117415	0.907604	631.235079	0.012365	0.011259
RS	13	0.131951	0.907604	662.588795	0.012979	0.011916
RS	14	0.147459	1.260009	501.709459	0.009828	0.009117
RS	15	0.164004	1.260009	528.224176	0.010347	0.009668
RS	16	0.181655	1.648538	425.440013	0.008334	0.007878
RS	17	0.200487	1.648538	448.736616	0.008790	0.008384
RS	18	0.220577	1.989229	392.382897	0.007686	0.007436
RS	19	0.242011	1.989229	414.169184	0.008113	0.007924
RS	20	0.264878	2.250553	386.402089	0.007569	0.007485
RS	21	0.289274	2.250553	407.854156	0.007989	0.007936
RS	22	0.315301	2.394341	404.504799	0.007924	0.007919
RS	23	0.343067	2.394341	426.657998	0.008358	0.008346
RS	24	0.372691	2.355850	456.979292	0.008952	0.008953
RS	25	0.404295	2.355850	481.139978	0.009425	0.009426
RS	26	0.438012	2.140297	556.677267	0.010905	0.010928
RS	27	0.473983	2.140297	584.111544	0.011442	0.011524
RS	28	0.512360	1.845047	709.103174	0.013890	0.014054
RS	29	0.553302	1.845047	739.998123	0.014496	0.014798
RS	30	0.596982	1.568334	905.140853	0.017731	0.018208
RS	31	0.643582	1.568334	937.373362	0.018362	0.019041
RS	32	0.693298	1.355997	1117.589401	0.021892	0.022829
RS	33	0.746338	1.355997	1146.352010	0.022456	0.023610
RS	34	0.802924	1.214965	1305.549299	0.025574	0.027002
RS	35	0.863293	1.214965	1324.801860	0.025951	0.027555
RS	36	0.927699	1.135774	1430.467263	0.028021	0.029827
RS	37	0.996411	1.135774	1435.689741	0.028123	0.030023
RS	38	1.069716	1.104899	1473.755520	0.028869	0.030851
RS	39	1.147924	1.104899	1463.790776	0.028674	0.030663
RS	40	1.231360	1.110479	1439.975395	0.028207	0.030168
RS	41	1.320374	1.110479	1416.765449	0.027753	0.029657
RS	42	1.415340	1.143488	1348.128777	0.026408	0.028210
RS	43	1.516656	1.143488	1315.208659	0.025763	0.027473
RS	44	1.624745	1.195993	1222.106667	0.023940	0.025516
RS	45	1.740061	1.195993	1183.008283	0.023174	0.024648
RS	46	1.863088	1.259023	1083.700343	0.021228	0.022573
RS	47	1.994339	1.259023	1040.909278	0.020390	0.021645
RS	48	2.134367	1.321713	948.334562	0.018577	0.019727
RS	49	2.283756	1.321713	902.989234	0.017688	0.018772
RS	50	2.443134	1.372993	823.360740	0.016129	0.017139
RS	51	2.613167	1.372993	775.595336	0.015193	0.016160
RS	52	2.794570	1.405547	708.889348	0.013886	0.014807
RS	53	2.988100	1.405547	658.580932	0.012901	0.013793
RS	54	3.194570	1.419701	600.618144	0.011765	0.012622
RS	55	3.414845	1.419701	548.300586	0.010741	0.011569
RS	56	3.649847	1.419701	495.345775	0.009703	0.010498
RS	57	3.900561	1.419701	442.551901	0.008669	0.009422
RS	58	4.168038	1.532470	364.567699	0.007141	0.007817
RS	59	4.453399	1.532470	322.698580	0.006321	0.006948
RS	60	4.757838	1.532470	282.088680	0.005526	0.006098
RS	61	5.082633	1.532470	243.321189	0.004766	0.005279
RS	62	5.429143	1.532470	206.914705	0.004053	0.004503
RS	63	5.798821	1.532470	782.470985	0.015328	0.017175
PA	4+25*2+4+6 0.137274654 0.040947588 5.798820970 0.659967612 0.443578192 0.391862888 0.459307644 0.642607527 0.907603641 1.260008929 1.648537732 1.989229217 2.250552894 2.394340880 2.355850129 2.140296869 1.845047443 1.568334122 1.355996764 1.214964969 1.135773649 1.104899480 1.110479037 1.143488373 1.195993058 1.259023067 1.321712929 1.372993205 1.405547422 1.419701389 1.532470109
//
IT	4078
RD	18
LK	-407641.273676
QD	-109.811464 -> -100.158691
RI	0.0181081903
TR	0.136000	0.041251
MT	5.835873
MM	C_pi: 1.227863, n_recomb: 51952.600852
RS	0	0.000000	0.668583	505.011284	0.009721	0.000958
RS	1	0.006697	0.668583	533.357338	0.010266	0.006082
RS	2	0.013842	0.668583	562.909517	0.010835	0.010099
RS	3	0.021465	0.668583	593.665966	0.011427	0.010364
RS	4	0.029599	0.452319	921.879440	0.017745	0.014776
RS	5	0.038278	0.452319	964.481634	0.018565	0.015207
RS	6	0.047538	0.395851	1149.691365	0.022130	0.018522
RS	7	0.057418	0.395851	1195.700097	0.023015	0.020017
RS	8	0.067959	0.459674	1071.160856	0.020618	0.018243
RS	9	0.079207	0.459674	1114.623749	0.021455	0.019234
RS	10	0.091208	0.641479	833.006287	0.016034	0.014428
RS	11	0.104012	0.641479	870.881327	0.016763	0.015170
RS	12	0.117674	0.905958	645.933988	0.012433	0.011335
RS	13	0.132251	0.905958	678.035098	0.013051	0.011996
RS	14	0.147804	1.260625	512.247370	0.009860	0.009155
RS	15	0.164398	1.260625	539.355973	0.010382	0.009711
RS	16	0.182104	1.655201	432.907718	0.008333	0.007884
RS	17	0.200995	1.655201	456.664904	0.008790	0.008394
RS	18	0.221151	2.005153	397.798420	0.007657	0.007415
RS	19	0.242658	2.005153	419.950395	0.008083	0.007904
RS	20	0.265604	2.279313	390.018904	0.007507	0.007432
RS	21	0.290087	2.279313	411.756671	0.007926	0.007881
RS	22	0.316210	2.436701	406.500232	0.007824	0.007828
RS	23	0.344081	2.436701	428.878128	0.008255	0.008251
RS	24	0.373820	2.404739	458.117648	0.008818	0.008826
RS	25	0.405550	2.404739	482.499661	0.009287	0.009292
RS	26	0.439404	2.184720	558.449770	0.010749	0.010775
RS	27	0.475526	2.184720	586.199545	0.011283	0.011361
RS	28	0.514066	1.878733	713.672906	0.013737	0.013891
RS	29	0.555188	1.878733	745.080427	0.014342	0.014625
RS	30	0.599063	1.591326	914.970681	0.017612	0.018062
RS	31	0.645877	1.591326	947.946063	0.018246	0.018888
RS	32	0.695825	1.371140	1134.542208	0.021838	0.022729
RS	33	0.749118	1.371140	1164.167235	0.022408	0.023508
RS	34	0.805980	1.225238	1329.842462	0.025597	0.026964
RS	35	0.866650	1.225238	1349.843630	0.025982	0.027519
RS	36	0.931383	1.143473	1460.303127	0.028108	0.029844
RS	37	1.000450	1.143473	1465.947318	0.028217	0.030045
RS	38	1.074143	1.111675	1506.072891	0.028989	0.030901
RS	39	1.152770	1.111675	1496.145476	0.028798	0.030721
RS	40	1.236663	1.117562	1471.706049	0.028328	0.030225
RS	41	1.326174	1.117562	1448.251937	0.027876	0.029722
RS	42	1.421679	1.151867	1377.097305	0.026507	0.028254
RS	43	1.523580	1.151867	1343.822464	0.025866	0.027528
RS	44	1.632304	1.206461	1247.339841	0.024009	0.025541
RS	45	1.748310	1.206461	1207.916118	0.023250	0.024687
RS	46	1.872083	1.272083	1105.276736	0.021275	0.022585
RS	47	2.004146	1.272083	1062.245587	0.020446	0.021673
RS	48	2.145052	1.337403	966.986205	0.018613	0.019737
RS	49	2.295394	1.337403	921.455784	0.017736	0.018798
RS	50	2.455804	1.390791	840.009458	0.016169	0.017160
RS	51	2.626955	1.390791	792.026053	0.015245	0.016196
RS	52	2.809568	1.424521	724.257308	0.013941	0.014847
RS	53	3.004410	1.424521	673.590046	0.012965	0.013845
RS	54	3.212300	1.438770	615.040787	0.011838	0.012684
RS	55	3.434111	1.438770	562.124409	0.010820	0.011639
RS	56	3.670776	1.438770	508.456892	0.009787	0.010574
RS	57	3.923290	1.438770	454.848296	0.008755	0.009502
RS	58	4.192713	1.556839	374.354088	0.007206	0.007874
RS	59	4.480179	1.556839	331.950567	0.006389	0.007011
RS	60	4.786895	1.556839	290.719192	0.005596	0.006164
RS	61	5.114150	1.556839	251.258867	0.004836	0.005346
RS	62	5.463320	1.556839	214.106621	0.004121	0.004570
RS	63	5.835873	1.556839	817.542532	0.015736	0.017597
PA	4+25*2+4+6 0.136000137 0.041251090 5.835873220 0.668582759 0.452318820 0.395851210 0.459673618 0.641478986 0.905957782 1.260625369 1.655200581 2.005153280 2.279313240 2.436700631 2.404738620 2.184720374 1.878732735 1.591325715 1.371139893 1.225237833 1.143472737 1.111675390 1.117561865 1.151866804 1.206460518 1.272083059 1.337403114 1.390790738 1.424521272 1.438770178 1.556839422
//
IT	5105
RD	19
LK	-407622.210427
QD	-105.516555 -> -96.434361
RI	0.0176944341
TR	0.134787	0.041549
MT	5.871094
MM	C_pi: 1.240360, n_recomb: 52837.781001
RS	0	0.000000	0.676075	508.489172	0.009624	0.000955
RS	1	0.006707	0.676075	537.134658	0.010166	0.006060
RS	2	0.013863	0.676075	567.009373	0.010731	0.010067
RS	3	0.021499	0.676075	598.112877	0.011320	0.010339
RS	4	0.029648	0.460890	922.014855	0.017450	0.014639
RS	5	0.038343	0.460890	965.035207	0.018264	0.015041
RS	6	0.047621	0.399953	1160.556459	0.021965	0.018468
RS	7	0.057521	0.399953	1207.370011	0.022851	0.019941
RS	8	0.068086	0.460233	1091.705630	0.020661	0.018336
RS	9	0.079359	0.460233	1136.080388	0.021501	0.019325
RS	10	0.091387	0.640568	851.319432	0.016112	0.014529
RS	11	0.104223	0.640568	890.041276	0.016845	0.015271
RS	12	0.117919	0.904393	660.360853	0.012498	0.011408
RS	13	0.132534	0.904393	693.195353	0.013119	0.012073
RS	14	0.148130	1.260880	522.712560	0.009893	0.009193
RS	15	0.164771	1.260880	550.408720	0.010417	0.009754
RS	16	0.182528	1.660806	440.412829	0.008335	0.007894
RS	17	0.201476	1.660806	464.629254	0.008794	0.008406
RS	18	0.221695	2.019355	403.299272	0.007633	0.007399
RS	19	0.243270	2.019355	425.817591	0.008059	0.007889
RS	20	0.266291	2.305961	393.731260	0.007452	0.007384
RS	21	0.290857	2.305961	415.754955	0.007869	0.007832
RS	22	0.317070	2.477043	408.572926	0.007733	0.007743
RS	23	0.345042	2.477043	431.173018	0.008160	0.008162
RS	24	0.374889	2.452100	459.280324	0.008692	0.008706
RS	25	0.406738	2.452100	483.876004	0.009158	0.009166
RS	26	0.440723	2.228139	560.135106	0.010601	0.010628
RS	27	0.476987	2.228139	588.185292	0.011132	0.011206
RS	28	0.515683	1.911782	717.973020	0.013588	0.013734
RS	29	0.556975	1.911782	749.870967	0.014192	0.014459
RS	30	0.601035	1.613941	924.292697	0.017493	0.017919
RS	31	0.648051	1.613941	957.987288	0.018131	0.018739
RS	32	0.698220	1.386069	1150.766641	0.021779	0.022627
RS	33	0.751754	1.386069	1181.238533	0.022356	0.023405
RS	34	0.808877	1.235394	1353.261805	0.025612	0.026920
RS	35	0.869832	1.235394	1374.011627	0.026004	0.027478
RS	36	0.934875	1.151095	1489.224684	0.028185	0.029855
RS	37	1.004280	1.151095	1495.307180	0.028300	0.030062
RS	38	1.078340	1.118360	1537.539669	0.029099	0.030945
RS	39	1.157367	1.118360	1527.677167	0.028913	0.030772
RS	40	1.241693	1.124501	1502.706663	0.028440	0.030277
RS	41	1.331676	1.124501	1479.040011	0.027992	0.029783
RS	42	1.427692	1.160020	1405.475796	0.026600	0.028296
RS	43	1.530149	1.160020	1371.876004	0.025964	0.027580
RS	44	1.639477	1.216598	1272.119297	0.024076	0.025566
RS	45	1.756137	1.216598	1232.393899	0.023324	0.024726
RS	46	1.880620	1.284702	1126.510248	0.021320	0.022598
RS	47	2.013453	1.284702	1083.255490	0.020502	0.021701
RS	48	2.155194	1.352548	985.376180	0.018649	0.019749
RS	49	2.306441	1.352548	939.671193	0.017784	0.018826
RS	50	2.467832	1.407952	856.454024	0.016209	0.017181
RS	51	2.640046	1.407952	808.259599	0.015297	0.016233
RS	52	2.823811	1.442786	739.463243	0.013995	0.014887
RS	53	3.019899	1.442786	688.443076	0.013029	0.013897
RS	54	3.229139	1.457070	629.339356	0.011911	0.012746
RS	55	3.452411	1.457070	575.829904	0.010898	0.011708
RS	56	3.690658	1.457070	521.457833	0.009869	0.010648
RS	57	3.944883	1.457070	467.044675	0.008839	0.009580
RS	58	4.216157	1.580232	384.068004	0.007269	0.007930
RS	59	4.505625	1.580232	341.133776	0.006456	0.007073
RS	60	4.814506	1.580232	299.287224	0.005664	0.006229
RS	61	5.144103	1.580232	259.142330	0.004904	0.005412
RS	62	5.495805	1.580232	221.253861	0.004187	0.004635
RS	63	5.871094	1.580232	852.613385	0.016136	0.018010
PA	4+25*2+4+6 0.134787240 0.041549155 5.871093933 0.676074918 0.460889985 0.399953079 0.460232551 0.640568301 0.904393477 1.260880392 1.660805519 2.019355180 2.305961448 2.477042706 2.452100052 2.228139196 1.911781522 1.613940707 1.386069165 1.235393512 1.151095336 1.118360464 1.124501490 1.160020326 1.216598193 1.284702124 1.352547931 1.407952197 1.442786189 1.457070118 1.580232357
//
IT	4163
RD	20
LK	-407604.268834
QD	-101.480817 -> -92.926088
RI	0.0173288552
TR	0.133632	0.041842
MT	5.904601
MM	C_pi: 1.252438, n_recomb: 53705.371390
RS	0	0.000000	0.682576	512.443235	0.009542	0.000953
RS	1	0.006716	0.682576	541.405059	0.010081	0.006043
RS	2	0.013883	0.682576	571.618776	0.010644	0.010042
RS	3	0.021532	0.682576	603.085182	0.011230	0.010324
RS	4	0.029694	0.469266	922.133057	0.017170	0.014505
RS	5	0.038404	0.469266	965.548623	0.017979	0.014884
RS	6	0.047700	0.404130	1170.474802	0.021794	0.018407
RS	7	0.057619	0.404130	1218.059432	0.022680	0.019860
RS	8	0.068205	0.460945	1111.367266	0.020694	0.018420
RS	9	0.079502	0.460945	1156.628336	0.021537	0.019406
RS	10	0.091557	0.639847	869.079208	0.016182	0.014623
RS	11	0.104423	0.639847	908.626461	0.016919	0.015365
RS	12	0.118152	0.902910	674.511632	0.012559	0.011479
RS	13	0.132803	0.902910	708.065393	0.013184	0.012146
RS	14	0.148438	1.260832	533.090184	0.009926	0.009232
RS	15	0.165124	1.260832	561.367009	0.010453	0.009797
RS	16	0.182930	1.665493	447.932385	0.008341	0.007905
RS	17	0.201931	1.665493	472.605815	0.008800	0.008421
RS	18	0.222209	2.031997	408.866324	0.007613	0.007387
RS	19	0.243849	2.031997	431.750986	0.008039	0.007877
RS	20	0.266943	2.330645	397.522483	0.007402	0.007341
RS	21	0.291587	2.330645	419.831918	0.007817	0.007788
RS	22	0.317886	2.515481	410.707391	0.007647	0.007664
RS	23	0.345952	2.515481	433.527017	0.008072	0.008080
RS	24	0.375902	2.497991	460.459961	0.008574	0.008593
RS	25	0.407864	2.497991	485.262039	0.009036	0.009047
RS	26	0.441973	2.270570	561.739189	0.010460	0.010488
RS	27	0.478372	2.270570	590.075662	0.010987	0.011058
RS	28	0.517216	1.944205	722.020055	0.013444	0.013582
RS	29	0.558669	1.944205	754.387300	0.014047	0.014298
RS	30	0.602906	1.636166	933.143661	0.017375	0.017779
RS	31	0.650114	1.636166	967.534351	0.018016	0.018592
RS	32	0.700492	1.400774	1166.302026	0.021717	0.022525
RS	33	0.754254	1.400774	1197.604646	0.022300	0.023301
RS	34	0.811626	1.245422	1375.841761	0.025618	0.026873
RS	35	0.872852	1.245422	1397.338720	0.026019	0.027434
RS	36	0.938190	1.158628	1517.263910	0.028252	0.029860
RS	37	1.007915	1.158628	1523.798895	0.028373	0.030073
RS	38	1.082324	1.124946	1568.176280	0.029200	0.030983
RS	39	1.161730	1.124946	1558.403830	0.029018	0.030818
RS	40	1.246469	1.131294	1532.989977	0.028544	0.030324
RS	41	1.336899	1.131294	1509.139992	0.028100	0.029839
RS	42	1.433402	1.167950	1433.271334	0.026688	0.028335
RS	43	1.536387	1.167950	1399.374037	0.026057	0.027630
RS	44	1.646288	1.226420	1296.440033	0.024140	0.025591
RS	45	1.763570	1.226420	1256.435528	0.023395	0.024762
RS	46	1.888730	1.296903	1147.390538	0.021365	0.022612
RS	47	2.022294	1.296903	1103.928421	0.020555	0.021729
RS	48	2.164830	1.367174	1003.494136	0.018685	0.019761
RS	49	2.316938	1.367174	957.625208	0.017831	0.018853
RS	50	2.479261	1.424510	872.683283	0.016249	0.017204
RS	51	2.652487	1.424510	824.285374	0.015348	0.016269
RS	52	2.837346	1.460385	754.493269	0.014049	0.014927
RS	53	3.034621	1.460385	703.127560	0.013092	0.013949
RS	54	3.245145	1.474644	643.503734	0.011982	0.012807
RS	55	3.469808	1.474644	589.407961	0.010975	0.011777
RS	56	3.709560	1.474644	534.340362	0.009949	0.010722
RS	57	3.965413	1.474644	479.133555	0.008922	0.009657
RS	58	4.238450	1.602704	393.702466	0.007331	0.007986
RS	59	4.529824	1.602704	350.242264	0.006522	0.007133
RS	60	4.840767	1.602704	307.787621	0.005731	0.006292
RS	61	5.172594	1.602704	266.967008	0.004971	0.005476
RS	62	5.526706	1.602704	228.352288	0.004252	0.004698
RS	63	5.904601	1.602704	887.655184	0.016528	0.018415
PA	4+25*2+4+6 0.133631549 0.041841831 5.904600766 0.682576308 0.469266059 0.404129683 0.460945344 0.639847447 0.902909982 1.260832293 1.665493371 2.031997141 2.330644553 2.515481331 2.497990871 2.270569581 1.944205156 1.636166376 1.400773519 1.245422036 1.158628165 1.124946420 1.131294191 1.167950152 1.226419757 1.296903153 1.367174480 1.424510046 1.460385254 1.474644015 1.602704108
//
IT	4830
RD	21
LK	-407587.364912
QD	-97.682901 -> -89.616835
RI	0.0170034271
TR	0.132528	0.042129
MT	5.936561
MM	C_pi: 1.264132, n_recomb: 54555.945911
RS	0	0.000000	0.688236	516.772849	0.009472	0.000951
RS	1	0.006725	0.688236	546.064081	0.010009	0.006030
RS	2	0.013902	0.688236	576.629480	0.010570	0.010024
RS	3	0.021562	0.688236	608.470931	0.011153	0.010317
RS	4	0.029738	0.477433	922.282558	0.016905	0.014375
RS	5	0.038463	0.477433	966.073726	0.017708	0.014735
RS	6	0.047774	0.408356	1179.567113	0.021621	0.018341
RS	7	0.057712	0.408356	1227.891197	0.022507	0.019774
RS	8	0.068319	0.461787	1130.212083	0.020717	0.018495
RS	9	0.079638	0.461787	1176.335380	0.021562	0.019479
RS	10	0.091719	0.639296	886.310435	0.016246	0.014712
RS	11	0.104612	0.639296	926.662696	0.016986	0.015453
RS	12	0.118373	0.901515	688.386219	0.012618	0.011548
RS	13	0.133058	0.901515	722.645354	0.013246	0.012217
RS	14	0.148732	1.260549	543.367486	0.009960	0.009272
RS	15	0.165459	1.260549	572.217773	0.010489	0.009840
RS	16	0.183311	1.669396	455.450887	0.008348	0.007919
RS	17	0.202364	1.669396	480.578627	0.008809	0.008437
RS	18	0.222699	2.043251	414.484145	0.007597	0.007377
RS	19	0.244400	2.043251	437.734736	0.008024	0.007869
RS	20	0.267562	2.353552	401.375475	0.007357	0.007303
RS	21	0.292280	2.353552	423.970087	0.007771	0.007748
RS	22	0.318662	2.552161	412.891105	0.007568	0.007590
RS	23	0.346817	2.552161	435.927611	0.007990	0.008003
RS	24	0.376866	2.542507	461.650609	0.008462	0.008485
RS	25	0.408935	2.542507	486.652326	0.008920	0.008934
RS	26	0.443162	2.312084	563.263739	0.010325	0.010354
RS	27	0.479690	2.312084	591.873336	0.010849	0.010916
RS	28	0.518674	1.976039	725.834014	0.013304	0.013435
RS	29	0.560281	1.976039	758.650816	0.013906	0.014143
RS	30	0.604685	1.658028	941.555026	0.017259	0.017641
RS	31	0.652076	1.658028	976.619790	0.017901	0.018449
RS	32	0.702653	1.415264	1181.192190	0.021651	0.022423
RS	33	0.756633	1.415264	1213.309666	0.022240	0.023197
RS	34	0.814242	1.255327	1397.631784	0.025618	0.026822
RS	35	0.875725	1.255327	1419.873554	0.026026	0.027386
RS	36	0.941344	1.166074	1544.467123	0.028310	0.029859
RS	37	1.011375	1.166074	1551.467208	0.028438	0.030078
RS	38	1.086116	1.131437	1598.024724	0.029291	0.031016
RS	39	1.165883	1.131437	1588.365317	0.029114	0.030858
RS	40	1.251015	1.137950	1562.587466	0.028642	0.030367
RS	41	1.341872	1.137950	1538.581311	0.028202	0.029891
RS	42	1.438839	1.175675	1460.504752	0.026771	0.028371
RS	43	1.542327	1.175675	1426.335839	0.026144	0.027676
RS	44	1.652775	1.235949	1320.319217	0.024201	0.025614
RS	45	1.770650	1.235949	1280.056614	0.023463	0.024798
RS	46	1.896453	1.308718	1167.928562	0.021408	0.022626
RS	47	2.030716	1.308718	1124.274304	0.020608	0.021756
RS	48	2.174009	1.381324	1021.345109	0.018721	0.019775
RS	49	2.326937	1.381324	975.322568	0.017877	0.018880
RS	50	2.490151	1.440512	888.699505	0.016290	0.017227
RS	51	2.664341	1.440512	840.105745	0.015399	0.016305
RS	52	2.850245	1.477370	769.348864	0.014102	0.014968
RS	53	3.048652	1.477370	717.645112	0.013154	0.014000
RS	54	3.260401	1.491552	657.532869	0.012052	0.012868
RS	55	3.486391	1.491552	602.858089	0.011050	0.011844
RS	56	3.727578	1.491552	547.104355	0.010028	0.010794
RS	57	3.984986	1.491552	491.115009	0.009002	0.009732
RS	58	4.259705	1.624326	403.257690	0.007392	0.008041
RS	59	4.552899	1.624326	359.276515	0.006585	0.007192
RS	60	4.865810	1.624326	316.220911	0.005796	0.006354
RS	61	5.199765	1.624326	274.733301	0.005036	0.005539
RS	62	5.556179	1.624326	235.402057	0.004315	0.004760
RS	63	5.936561	1.624326	922.656894	0.016912	0.018813
PA	4+25*2+4+6 0.132528118 0.042128822 5.936561289 0.688236122 0.477433427 0.408355971 0.461786613 0.639295973 0.901515029 1.260549122 1.669395918 2.043251284 2.353552006 2.552161276 2.542507154 2.312084321 1.976038860 1.658028328 1.415264496 1.255327086 1.166073897 1.131436521 1.137949840 1.175675217 1.235949114 1.308717907 1.381323743 1.440512037 1.477370316 1.491552322 1.624325575
//
IT	4505
RD	22
LK	-407571.422469
QD	-94.103031 -> -86.490587
RI	0.0167119028
TR	0.131474	0.042410
MT	5.967032
MM	C_pi: 1.275453, n_recomb: 55389.925352
RS	0	0.000000	0.693185	521.390169	0.009413	0.000950
RS	1	0.006734	0.693185	551.020288	0.009948	0.006019
RS	2	0.013921	0.693185	581.946473	0.010506	0.010011
RS	3	0.021592	0.693185	614.171573	0.011088	0.010316
RS	4	0.029779	0.485376	922.504578	0.016655	0.014251
RS	5	0.038518	0.485376	966.654484	0.017452	0.014594
RS	6	0.047845	0.412608	1187.938183	0.021447	0.018271
RS	7	0.057801	0.412608	1236.971744	0.022332	0.019686
RS	8	0.068426	0.462732	1148.299118	0.020731	0.018564
RS	9	0.079767	0.462732	1195.261517	0.021579	0.019544
RS	10	0.091872	0.638891	903.036047	0.016303	0.014796
RS	11	0.104792	0.638891	944.173553	0.017046	0.015536
RS	12	0.118582	0.900209	701.982363	0.012673	0.011614
RS	13	0.133301	0.900209	736.932940	0.013304	0.012286
RS	14	0.149010	1.260078	553.532668	0.009993	0.009311
RS	15	0.165777	1.260078	582.948764	0.010524	0.009883
RS	16	0.183674	1.672598	462.958459	0.008358	0.007935
RS	17	0.202775	1.672598	488.537440	0.008820	0.008456
RS	18	0.223163	2.053238	420.141474	0.007585	0.007371
RS	19	0.244924	2.053238	443.757196	0.008012	0.007864
RS	20	0.268149	2.374805	405.279191	0.007317	0.007268
RS	21	0.292939	2.374805	428.158141	0.007730	0.007713
RS	22	0.319398	2.587175	415.114711	0.007494	0.007521
RS	23	0.347639	2.587175	438.365391	0.007914	0.007931
RS	24	0.377781	2.585708	462.846421	0.008356	0.008383
RS	25	0.409953	2.585708	488.041293	0.008811	0.008827
RS	26	0.444291	2.352685	564.718613	0.010195	0.010226
RS	27	0.480942	2.352685	593.589131	0.010717	0.010781
RS	28	0.520060	2.007289	729.431524	0.013169	0.013293
RS	29	0.561813	2.007289	762.679130	0.013769	0.013994
RS	30	0.606377	1.679523	949.556466	0.017143	0.017507
RS	31	0.653941	1.679523	985.273956	0.017788	0.018309
RS	32	0.704709	1.429534	1195.474386	0.021583	0.022320
RS	33	0.758895	1.429534	1228.390672	0.022177	0.023093
RS	34	0.816729	1.265094	1418.674336	0.025612	0.026769
RS	35	0.878458	1.265094	1441.657334	0.026027	0.027335
RS	36	0.944344	1.173418	1570.873400	0.028360	0.029855
RS	37	1.014666	1.173418	1578.349158	0.028495	0.030079
RS	38	1.089723	1.137821	1627.113753	0.029376	0.031044
RS	39	1.169835	1.137821	1617.588261	0.029204	0.030893
RS	40	1.255341	1.144460	1591.523446	0.028733	0.030407
RS	41	1.346604	1.144460	1567.385910	0.028297	0.029939
RS	42	1.444013	1.183191	1487.193902	0.026850	0.028406
RS	43	1.547980	1.183191	1452.777000	0.026228	0.027721
RS	44	1.658949	1.245190	1343.764774	0.024260	0.025637
RS	45	1.777390	1.245190	1303.263658	0.023529	0.024833
RS	46	1.903806	1.320154	1188.129636	0.021450	0.022640
RS	47	2.038735	1.320154	1144.297262	0.020659	0.021784
RS	48	2.182749	1.395010	1038.929215	0.018757	0.019789
RS	49	2.336460	1.395010	992.762940	0.017923	0.018908
RS	50	2.500522	1.455977	904.500286	0.016330	0.017251
RS	51	2.675631	1.455977	855.718338	0.015449	0.016341
RS	52	2.862531	1.493763	784.027209	0.014155	0.015008
RS	53	3.062017	1.493763	731.993058	0.013215	0.014050
RS	54	3.274935	1.507822	671.422721	0.012122	0.012928
RS	55	3.502190	1.507822	616.176679	0.011124	0.011910
RS	56	3.744747	1.507822	559.746540	0.010106	0.010864
RS	57	4.003638	1.507822	502.986022	0.009081	0.009805
RS	58	4.279961	1.645130	412.731377	0.007451	0.008095
RS	59	4.574890	1.645130	368.234551	0.006648	0.007250
RS	60	4.889679	1.645130	324.585287	0.005860	0.006415
RS	61	5.225665	1.645130	282.439462	0.005099	0.005600
RS	62	5.584275	1.645130	242.401408	0.004376	0.004821
RS	63	5.967032	1.645130	957.600372	0.017288	0.019202
PA	4+25*2+4+6 0.131474099 0.042410423 5.967031730 0.693185352 0.485376301 0.412607959 0.462731699 0.638890841 0.900209496 1.260077878 1.672597550 2.053237840 2.374805386 2.587174585 2.585708458 2.352684533 2.007289482 1.679522629 1.429533540 1.265094223 1.173417907 1.137820824 1.144460156 1.183191257 1.245190361 1.320153538 1.395009515 1.455977014 1.493762866 1.507821652 1.645129784
//
IT	3045
RD	23
LK	-407556.373395
QD	-90.724106 -> -83.533492
RI	0.0164487614
TR	0.130465	0.042686
MT	5.996168
MM	C_pi: 1.286433, n_recomb: 56207.762541
RS	0	0.000000	0.697541	526.221874	0.009362	0.000949
RS	1	0.006742	0.697541	556.197462	0.009895	0.006012
RS	2	0.013938	0.697541	587.490656	0.010452	0.010002
RS	3	0.021619	0.697541	620.105174	0.011032	0.010320
RS	4	0.029819	0.493083	922.833912	0.016418	0.014132
RS	5	0.038571	0.493083	967.328457	0.017210	0.014460
RS	6	0.047913	0.416871	1195.670864	0.021272	0.018198
RS	7	0.057885	0.416871	1245.385736	0.022157	0.019595
RS	8	0.068529	0.463757	1165.696702	0.020739	0.018625
RS	9	0.079890	0.463757	1213.476522	0.021589	0.019602
RS	10	0.092018	0.638622	919.270007	0.016355	0.014875
RS	11	0.104964	0.638622	961.173679	0.017100	0.015613
RS	12	0.118782	0.898999	715.299964	0.012726	0.011678
RS	13	0.133531	0.898999	750.928284	0.013360	0.012351
RS	14	0.149275	1.259463	563.578441	0.010027	0.009350
RS	15	0.166081	1.259463	593.552581	0.010560	0.009926
RS	16	0.184019	1.675194	470.444697	0.008370	0.007952
RS	17	0.203167	1.675194	496.471576	0.008833	0.008475
RS	18	0.223606	2.062120	425.821374	0.007576	0.007367
RS	19	0.245422	2.062120	449.800889	0.008002	0.007861
RS	20	0.268710	2.394554	409.221890	0.007281	0.007236
RS	21	0.293567	2.394554	432.384113	0.007693	0.007681
RS	22	0.320101	2.620641	417.369355	0.007425	0.007456
RS	23	0.348423	2.620641	440.831543	0.007843	0.007864
RS	24	0.378654	2.627678	464.042968	0.008256	0.008286
RS	25	0.410924	2.627678	489.424923	0.008707	0.008726
RS	26	0.445369	2.392454	566.100239	0.010072	0.010103
RS	27	0.482136	2.392454	595.220094	0.010590	0.010651
RS	28	0.521382	2.037995	732.826534	0.013038	0.013156
RS	29	0.563274	2.037995	766.487330	0.013637	0.013849
RS	30	0.607990	1.700665	957.178114	0.017029	0.017375
RS	31	0.655721	1.700665	993.527996	0.017676	0.018172
RS	32	0.706669	1.443587	1209.189997	0.021513	0.022218
RS	33	0.761053	1.443587	1242.889279	0.022112	0.022990
RS	34	0.819103	1.274729	1439.010218	0.025602	0.026713
RS	35	0.881066	1.274729	1462.730213	0.026024	0.027283
RS	36	0.947207	1.180665	1596.521176	0.028404	0.029846
RS	37	1.017807	1.180665	1604.481803	0.028546	0.030076
RS	38	1.093166	1.144104	1655.479004	0.029453	0.031068
RS	39	1.173606	1.144104	1646.106304	0.029286	0.030925
RS	40	1.259469	1.150836	1619.821928	0.028818	0.030444
RS	41	1.351121	1.150836	1595.576089	0.028387	0.029983
RS	42	1.448952	1.190516	1513.354325	0.026924	0.028439
RS	43	1.553378	1.190516	1478.711713	0.026308	0.027763
RS	44	1.664844	1.254165	1366.789743	0.024317	0.025660
RS	45	1.783825	1.254165	1326.068286	0.023592	0.024866
RS	46	1.910828	1.331243	1207.997636	0.021492	0.022655
RS	47	2.046392	1.331243	1164.000754	0.020709	0.021811
RS	48	2.191096	1.408268	1056.249606	0.018792	0.019803
RS	49	2.345556	1.408268	1009.949120	0.017968	0.018935
RS	50	2.510429	1.470948	920.085711	0.016369	0.017275
RS	51	2.686417	1.470948	871.123312	0.015498	0.016377
RS	52	2.874269	1.509613	798.526322	0.014207	0.015048
RS	53	3.074787	1.509613	746.169826	0.013275	0.014100
RS	54	3.288822	1.523507	685.170608	0.012190	0.012987
RS	55	3.517287	1.523507	629.361589	0.011197	0.011975
RS	56	3.761155	1.523507	572.265168	0.010181	0.010934
RS	57	4.021464	1.523507	514.745107	0.009158	0.009877
RS	58	4.299322	1.665184	422.121780	0.007510	0.008148
RS	59	4.595912	1.665184	377.115098	0.006709	0.007308
RS	60	4.912498	1.665184	332.879758	0.005922	0.006474
RS	61	5.250427	1.665184	290.084626	0.005161	0.005661
RS	62	5.611138	1.665184	249.349485	0.004436	0.004880
RS	63	5.996168	1.665184	992.473010	0.017657	0.019584
PA	4+25*2+4+6 0.130465178 0.042686344 5.996167627 0.697540502 0.493083434 0.416871069 0.463757269 0.638622142 0.898999002 1.259462606 1.675194395 2.062119873 2.394554362 2.620641340 2.627678480 2.392454024 2.037994861 1.700665301 1.443586533 1.274729236 1.180664930 1.144103614 1.150836362 1.190516412 1.254165161 1.331242779 1.408268130 1.470948122 1.509612557 1.523506678 1.665183792
//
IT	4598
RD	24
LK	-407542.155050
QD	-87.530537 -> -80.732850
RI	0.0162110201
TR	0.129498	0.042957
MT	6.024065
MM	C_pi: 1.297087, n_recomb: 57009.679970
RS	0	0.000000	0.701372	531.225944	0.009318	0.000949
RS	1	0.006749	0.701372	561.551939	0.009850	0.006006
RS	2	0.013954	0.701372	593.216740	0.010406	0.009997
RS	3	0.021646	0.701372	626.224845	0.010985	0.010329
RS	4	0.029856	0.500545	923.292121	0.016195	0.014018
RS	5	0.038621	0.500545	968.119268	0.016982	0.014335
RS	6	0.047977	0.421126	1202.847945	0.021099	0.018124
RS	7	0.057965	0.421126	1253.217532	0.021983	0.019504
RS	8	0.068626	0.464851	1182.438337	0.020741	0.018681
RS	9	0.080008	0.464851	1231.014493	0.021593	0.019655
RS	10	0.092157	0.638476	935.025162	0.016401	0.014949
RS	11	0.105127	0.638476	977.676336	0.017149	0.015686
RS	12	0.118972	0.897878	728.341075	0.012776	0.011739
RS	13	0.133751	0.897878	764.633574	0.013412	0.012414
RS	14	0.149528	1.258744	573.492104	0.010060	0.009389
RS	15	0.166370	1.258744	604.016076	0.010595	0.009967
RS	16	0.184349	1.677266	477.897610	0.008383	0.007970
RS	17	0.203541	1.677266	504.368595	0.008847	0.008495
RS	18	0.224028	2.069971	431.519600	0.007569	0.007365
RS	19	0.245898	2.069971	455.861492	0.007996	0.007860
RS	20	0.269245	2.412903	413.194544	0.007248	0.007208
RS	21	0.294167	2.412903	436.638753	0.007659	0.007651
RS	22	0.320771	2.652643	419.647582	0.007361	0.007395
RS	23	0.349171	2.652643	443.318581	0.007776	0.007800
RS	24	0.379487	2.668459	465.237625	0.008161	0.008193
RS	25	0.411850	2.668459	490.800912	0.008609	0.008629
RS	26	0.446397	2.431412	567.412924	0.009953	0.009985
RS	27	0.483276	2.431412	596.771211	0.010468	0.010527
RS	28	0.522644	2.068162	736.032602	0.012911	0.013023
RS	29	0.564669	2.068162	770.089829	0.013508	0.013709
RS	30	0.609531	1.721464	964.439040	0.016917	0.017246
RS	31	0.657420	1.721464	1001.401544	0.017565	0.018038
RS	32	0.708542	1.457428	1222.362308	0.021441	0.022116
RS	33	0.763115	1.457428	1256.828710	0.022046	0.022887
RS	34	0.821370	1.284232	1458.664959	0.025586	0.026655
RS	35	0.883558	1.284232	1483.116886	0.026015	0.027228
RS	36	0.949943	1.187810	1621.437924	0.028441	0.029834
RS	37	1.020808	1.187810	1629.890954	0.028590	0.030070
RS	38	1.096457	1.150284	1683.138542	0.029524	0.031089
RS	39	1.177211	1.150284	1673.935805	0.029362	0.030952
RS	40	1.263416	1.157081	1647.495007	0.028899	0.030477
RS	41	1.355439	1.157081	1623.162251	0.028472	0.030025
RS	42	1.453674	1.197656	1538.994458	0.026995	0.028470
RS	43	1.558539	1.197656	1504.146721	0.026384	0.027803
RS	44	1.670481	1.262887	1389.393001	0.024371	0.025681
RS	45	1.789979	1.262887	1348.468610	0.023653	0.024899
RS	46	1.917543	1.342003	1227.530197	0.021532	0.022669
RS	47	2.053716	1.342003	1183.381839	0.020758	0.021837
RS	48	2.199080	1.421124	1073.299982	0.018827	0.019818
RS	49	2.354256	1.421124	1026.874906	0.018012	0.018963
RS	50	2.519905	1.485455	935.448737	0.016409	0.017299
RS	51	2.696735	1.485455	886.314018	0.015547	0.016412
RS	52	2.885499	1.524952	812.839046	0.014258	0.015087
RS	53	3.087004	1.524952	760.168828	0.013334	0.014148
RS	54	3.302110	1.538646	698.768574	0.012257	0.013046
RS	55	3.531734	1.538646	642.405779	0.011268	0.012039
RS	56	3.776857	1.538646	584.654014	0.010255	0.011002
RS	57	4.038524	1.538646	526.386753	0.009233	0.009947
RS	58	4.317853	1.684533	431.424929	0.007568	0.008200
RS	59	4.616034	1.684533	385.914709	0.006769	0.007363
RS	60	4.934341	1.684533	341.101260	0.005983	0.006532
RS	61	5.274132	1.684533	297.666001	0.005221	0.005719
RS	62	5.636858	1.684533	256.243689	0.004495	0.004938
RS	63	6.024065	1.684533	1027.254635	0.018019	0.019959
PA	4+25*2+4+6 0.129498230 0.042956570 6.024064798 0.701372206 0.500545219 0.421126146 0.464850790 0.638476278 0.897878014 1.258743737 1.677265670 2.069971486 2.412903289 2.652642837 2.668459049 2.431411578 2.068162190 1.721464301 1.457428075 1.284232179 1.187810334 1.150284230 1.157080719 1.197655587 1.262887466 1.342003037 1.421124276 1.485454533 1.524952333 1.538646200 1.684532608
//
IT	3865
RD	25
LK	-407528.711414
QD	-84.508917 -> -78.077761
RI	0.0159934462
TR	0.128571	0.043221
MT	6.050803
MM	C_pi: 1.307436, n_recomb: 57796.330389
RS	0	0.000000	0.704798	536.328621	0.009280	0.000949
RS	1	0.006757	0.704798	567.006810	0.009810	0.006002
RS	2	0.013970	0.704798	599.044654	0.010365	0.009994
RS	3	0.021671	0.704798	632.447367	0.010943	0.010340
RS	4	0.029892	0.507764	923.887157	0.015985	0.013910
RS	5	0.038669	0.507764	969.036596	0.016766	0.014216
RS	6	0.048038	0.425364	1209.534845	0.020928	0.018048
RS	7	0.058041	0.425364	1260.534282	0.021810	0.019412
RS	8	0.068720	0.465995	1198.584571	0.020738	0.018732
RS	9	0.080120	0.465995	1247.937334	0.021592	0.019702
RS	10	0.092290	0.638439	950.328452	0.016443	0.015019
RS	11	0.105283	0.638439	993.709435	0.017193	0.015753
RS	12	0.119154	0.896863	741.097904	0.012823	0.011798
RS	13	0.133962	0.896863	778.040977	0.013462	0.012474
RS	14	0.149770	1.257933	583.279432	0.010092	0.009427
RS	15	0.166647	1.257933	614.345384	0.010629	0.010008
RS	16	0.184664	1.678888	485.310069	0.008397	0.007989
RS	17	0.203898	1.678888	512.221184	0.008863	0.008516
RS	18	0.224432	2.076927	437.223456	0.007565	0.007366
RS	19	0.246353	2.076927	461.925887	0.007992	0.007861
RS	20	0.269756	2.429987	417.187582	0.007218	0.007182
RS	21	0.294740	2.429987	440.912271	0.007629	0.007625
RS	22	0.321411	2.683291	421.942441	0.007301	0.007337
RS	23	0.349886	2.683291	445.819563	0.007714	0.007741
RS	24	0.380284	2.708125	466.427870	0.008070	0.008105
RS	25	0.412736	2.708125	492.167090	0.008516	0.008537
RS	26	0.447381	2.469590	568.664472	0.009839	0.009871
RS	27	0.484366	2.469590	598.251163	0.010351	0.010407
RS	28	0.523851	2.097818	739.064775	0.012787	0.012894
RS	29	0.566004	2.097818	773.502759	0.013383	0.013574
RS	30	0.611004	1.741935	971.365829	0.016807	0.017120
RS	31	0.659046	1.741935	1008.922217	0.017457	0.017907
RS	32	0.710333	1.471058	1235.034358	0.021369	0.022015
RS	33	0.765086	1.471058	1270.252439	0.021978	0.022785
RS	34	0.823539	1.293597	1477.690339	0.025567	0.026596
RS	35	0.885941	1.293597	1502.868504	0.026003	0.027172
RS	36	0.952560	1.194853	1645.667727	0.028474	0.029820
RS	37	1.023680	1.194853	1654.619547	0.028628	0.030061
RS	38	1.099605	1.156362	1710.133726	0.029589	0.031106
RS	39	1.180660	1.156362	1701.116414	0.029433	0.030976
RS	40	1.267193	1.163194	1674.579033	0.028974	0.030508
RS	41	1.359572	1.163194	1650.178739	0.028552	0.030063
RS	42	1.458193	1.204616	1564.140351	0.027063	0.028499
RS	43	1.563478	1.204616	1529.106499	0.026457	0.027841
RS	44	1.675876	1.271367	1411.596910	0.024424	0.025702
RS	45	1.795870	1.271367	1370.485380	0.023712	0.024930
RS	46	1.923971	1.352449	1246.743608	0.021571	0.022684
RS	47	2.060727	1.352449	1202.455602	0.020805	0.021863
RS	48	2.206724	1.433599	1090.091086	0.018861	0.019833
RS	49	2.362586	1.433599	1043.550359	0.018056	0.018989
RS	50	2.528979	1.499521	950.597408	0.016447	0.017323
RS	51	2.706615	1.499521	901.298017	0.015594	0.016447
RS	52	2.896254	1.539810	826.971526	0.014308	0.015127
RS	53	3.098706	1.539810	773.995796	0.013392	0.014196
RS	54	3.314838	1.553271	712.220601	0.012323	0.013103
RS	55	3.545574	1.553271	655.312970	0.011338	0.012102
RS	56	3.791900	1.553271	596.916449	0.010328	0.011068
RS	57	4.054869	1.553271	537.913914	0.009307	0.010016
RS	58	4.335607	1.703218	440.642533	0.007624	0.008251
RS	59	4.635315	1.703218	394.635075	0.006828	0.007418
RS	60	4.955273	1.703218	349.251341	0.006043	0.006589
RS	61	5.296850	1.703218	305.184898	0.005280	0.005777
RS	62	5.661507	1.703218	263.085031	0.004552	0.004994
RS	63	6.050803	1.703218	1061.941757	0.018374	0.020327
PA	4+25*2+4+6 0.128570574 0.043221196 6.050803086 0.704797544 0.507764022 0.425364010 0.465995405 0.638438526 0.896863479 1.257933446 1.678887629 2.076927152 2.429986833 2.683290848 2.708125483 2.469590205 2.097818492 1.741934861 1.471057550 1.293596535 1.194852854 1.156361591 1.163193988 1.204615991 1.271366926 1.352449041 1.433598702 1.499520704 1.539809543 1.553271451 1.703217656
//
CC
CC	Brief Description of the file format:
CC	  CC  comments
CC	  MM  useful-messages
CC	  RD  round-of-iterations
CC	  LL  \log[P(sequence)]
CC	  QD  Q-before-opt Q-after-opt
CC	  TR  \theta_0 \rho_0
CC	  RS  k t_k \lambda_k \pi_k \sum_{l\not=k}A_{kl} A_{kk}
CC	  DC  begin end best-k t_k+\Delta_k max-prob
CC
MM	Version: 0.6.5-r67
MM	pattern:4+25*2+4+6, n:63, n_free_lambdas:28
MM	n_iterations:25, skip:1, max_t:5, theta/rho:5
MM	is_decoding:0
MM	n_seqs:13, sum_L:1129217, sum_n:171618
RD	0
LK	0.000000
QD	0.000000 -> 0.000000
RI	inf
TR	0.164851	0.032970
MT	5.000000
MM	C_pi: 1.000000, n_recomb: 36626.636845
RS	0	0.000000	1.000000	231.311777	0.006315	0.000000
RS	1	0.006440	1.000000	244.603612	0.006678	0.000000
RS	2	0.013294	1.000000	258.550361	0.007059	0.000000
RS	3	0.020590	1.000000	273.169884	0.007458	0.000000
RS	4	0.028356	1.000000	288.478429	0.007876	0.000000
RS	5	0.036622	1.000000	304.490247	0.008313	0.000000
RS	6	0.045421	1.000000	321.217165	0.008770	0.000000
RS	7	0.054785	1.000000	338.668113	0.009246	0.000000
RS	8	0.064753	1.000000	356.848593	0.009743	0.000000
RS	9	0.075363	1.000000	375.760102	0.010259	0.000000
RS	10	0.086656	1.000000	395.399497	0.010795	0.000000
RS	11	0.098677	1.000000	415.758304	0.011351	0.000000
RS	12	0.111471	1.000000	436.821974	0.011926	0.000000
RS	13	0.125090	1.000000	458.569081	0.012520	0.000000
RS	14	0.139585	1.000000	480.970475	0.013132	0.000000
RS	15	0.155014	1.000000	503.988377	0.013760	0.000000
RS	16	0.171437	1.000000	527.575451	0.014404	0.000000
RS	17	0.188917	1.000000	551.673830	0.015062	0.000000
RS	18	0.207523	1.000000	576.214133	0.015732	0.000000
RS	19	0.227327	1.000000	601.114482	0.016412	0.000000
RS	20	0.248406	1.000000	626.279535	0.017099	0.000000
RS	21	0.270843	1.000000	651.599567	0.017790	0.000000
RS	22	0.294725	1.000000	676.949626	0.018482	0.000000
RS	23	0.320144	1.000000	702.188796	0.019172	0.000000
RS	24	0.347201	1.000000	727.159622	0.019853	0.000000
RS	25	0.376000	1.000000	751.687725	0.020523	0.000000
RS	26	0.406654	1.000000	775.581672	0.021175	0.000000
RS	27	0.439282	1.000000	798.633169	0.021805	0.000000
RS	28	0.474011	1.000000	820.617613	0.022405	0.000000
RS	29	0.510976	1.000000	841.295099	0.022969	0.000000
RS	30	0.550322	1.000000	860.411939	0.023491	0.000000
RS	31	0.592202	1.000000	877.702757	0.023964	0.000000
RS	32	0.636779	1.000000	892.893234	0.024378	0.000000
RS	33	0.684227	1.000000	905.703561	0.024728	0.000000
RS	34	0.734730	1.000000	915.852638	0.025005	0.000000
RS	35	0.788485	1.000000	923.063058	0.025202	0.000000
RS	36	0.845702	1.000000	927.066871	0.025311	0.000000
RS	37	0.906604	1.000000	927.612106	0.025326	0.000000
RS	38	0.971428	1.000000	924.469986	0.025240	0.000000
RS	39	1.040426	1.000000	917.442718	0.025049	0.000000
RS	40	1.113868	1.000000	906.371706	0.024746	0.000000
RS	41	1.192040	1.000000	891.145953	0.024331	0.000000
RS	42	1.275245	1.000000	871.710371	0.023800	0.000000
RS	43	1.363809	1.000000	848.073665	0.023155	0.000000
RS	44	1.458076	1.000000	820.315375	0.022397	0.000000
RS	45	1.558414	1.000000	788.591632	0.021531	0.000000
RS	46	1.665214	1.000000	753.139151	0.020563	0.000000
RS	47	1.778891	1.000000	714.276980	0.019502	0.000000
RS	48	1.899889	1.000000	672.405518	0.018358	0.000000
RS	49	2.028679	1.000000	628.002435	0.017146	0.000000
RS	50	2.165763	1.000000	581.615159	0.015880	0.000000
RS	51	2.311675	1.000000	533.849816	0.014575	0.000000
RS	52	2.466983	1.000000	485.356648	0.013251	0.000000
RS	53	2.632293	1.000000	436.812216	0.011926	0.000000
RS	54	2.808249	1.000000	388.898907	0.010618	0.000000
RS	55	2.995536	1.000000	342.282599	0.009345	0.000000
RS	56	3.194884	1.000000	297.589526	0.008125	0.000000
RS	57	3.407070	1.000000	255.383645	0.006973	0.000000
RS	58	3.632920	1.000000	216.145919	0.005901	0.000000
RS	59	3.873315	1.000000	180.256945	0.004921	0.000000
RS	60	4.129191	1.000000	147.984272	0.004040	0.000000
RS	61	4.401545	1.000000	119.475476	0.003262	0.000000
RS	62	4.691438	1.000000	94.757697	0.002587	0.000000
RS	63	5.000000	1.000000	266.800051	0.007284	0.000000
PA	4+25*2+4+6 0.164850641 0.032970128 5.000000000 1.000000000 1.000000000 1.000000000 1.000000000 1.000000000 1.000000000 1.000000000 1.000000000 1.000000000 1.000000000 1.000000000 1.000000000 1.000000000 1.000000000 1.000000000 1.000000000 1.000000000 1.000000000 1.000000000 1.000000000 1.000000000 1.000000000 1.000000000 1.000000000 1.000000000 1.000000000 1.000000000 1.000000000
//
IT	4230
RD	1
LK	-429852.353606
QD	-515.713658 -> -330.877503
RI	0.0162783857
TR	0.164894	0.033700
MT	5.020390
MM	C_pi: 0.991251, n_recomb: 37102.088211
RS	0	0.000000	0.349215	667.519362	0.017991	0.005143
RS	1	0.006447	0.349215	697.219532	0.018792	0.020262
RS	2	0.013309	0.349215	727.352553	0.019604	0.021406
RS	3	0.020613	0.349215	757.802368	0.020425	0.020022
RS	4	0.028389	0.536867	514.973318	0.013880	0.016841
RS	5	0.036666	0.536867	539.595564	0.014544	0.014023
RS	6	0.045476	0.677050	448.683645	0.012093	0.012520
RS	7	0.054854	0.677050	470.905398	0.012692	0.011968
RS	8	0.064837	0.787067	425.221516	0.011461	0.011724
RS	9	0.075463	0.787067	446.452351	0.012033	0.011491
RS	10	0.086775	0.895931	411.803437	0.011099	0.011227
RS	11	0.098815	0.895931	432.402578	0.011654	0.010960
RS	12	0.111632	1.002529	405.725703	0.010935	0.010701
RS	13	0.125275	1.002529	425.958137	0.011481	0.010439
RS	14	0.139798	1.099546	407.655072	0.010987	0.010167
RS	15	0.155257	1.099546	427.798151	0.011530	0.009908
RS	16	0.171712	1.174683	420.048967	0.011321	0.009707
RS	17	0.189228	1.174683	440.432578	0.011871	0.009612
RS	18	0.207873	1.219563	444.516272	0.011981	0.009654
RS	19	0.227721	1.219563	465.450839	0.012545	0.009841
RS	20	0.248848	1.237114	480.010032	0.012938	0.010159
RS	21	0.271337	1.237114	501.652173	0.013521	0.010589
RS	22	0.295275	1.234562	524.720792	0.014143	0.011120
RS	23	0.320757	1.234562	547.015417	0.014744	0.011751
RS	24	0.347881	1.216908	577.655159	0.015569	0.012498
RS	25	0.376755	1.216908	600.318857	0.016180	0.013380
RS	26	0.407489	1.188334	637.680480	0.017187	0.014408
RS	27	0.440205	1.188334	660.146162	0.017793	0.015578
RS	28	0.475030	1.154388	701.916690	0.018919	0.016868
RS	29	0.512099	1.154388	723.272126	0.019494	0.018241
RS	30	0.551559	1.120766	765.613207	0.020635	0.019649
RS	31	0.593563	1.120766	784.617040	0.021148	0.021042
RS	32	0.638274	1.091515	823.158206	0.022186	0.022369
RS	33	0.685867	1.091515	838.354876	0.022596	0.023582
RS	34	0.736529	1.068516	869.270839	0.023429	0.024641
RS	35	0.790457	1.068516	879.163398	0.023696	0.025516
RS	36	0.847861	1.051908	899.830274	0.024253	0.026192
RS	37	0.908966	1.051908	903.054034	0.024340	0.026659
RS	38	0.974010	1.040799	912.174793	0.024586	0.026919
RS	39	1.043247	1.040799	907.637225	0.024463	0.026978
RS	40	1.116947	1.033972	904.918305	0.024390	0.026843
RS	41	1.195399	1.033972	891.911168	0.024039	0.026524
RS	42	1.278908	1.030266	877.753698	0.023658	0.026031
RS	43	1.367801	1.030266	856.049347	0.023073	0.025376
RS	44	1.462424	1.028599	831.465793	0.022410	0.024575
RS	45	1.563147	1.028599	801.385904	0.021599	0.023644
RS	46	1.670364	1.027927	767.938717	0.020698	0.022603
RS	47	1.784492	1.027927	730.383706	0.019686	0.021469
RS	48	1.905978	1.027400	689.972928	0.018597	0.020260
RS	49	2.035295	1.027400	646.426490	0.017423	0.018991
RS	50	2.172949	1.026556	601.124285	0.016202	0.017673
RS	51	2.319477	1.026556	553.631126	0.014922	0.016321
RS	52	2.475451	1.025333	505.708942	0.013630	0.014946
RS	53	2.641480	1.025333	456.776186	0.012311	0.013562
RS	54	2.818212	1.023300	408.972188	0.011023	0.012184
RS	55	3.006338	1.023300	361.278177	0.009737	0.010828
RS	56	3.206591	1.023300	315.333256	0.008499	0.009510
RS	57	3.419753	1.023300	271.732479	0.007324	0.008248
RS	58	3.646658	1.027077	230.239776	0.006206	0.007055
RS	59	3.888190	1.027077	193.077013	0.005204	0.005948
RS	60	4.145293	1.027077	159.442745	0.004297	0.004936
RS	61	4.418970	1.027077	129.530732	0.003491	0.004029
RS	62	4.710289	1.027077	103.413432	0.002787	0.003231
RS	63	5.020390	1.027077	298.842697	0.008055	0.009462
PA	4+25*2+4+6 0.164893954 0.033700103 5.020389557 0.349214554 0.536867142 0.677049637 0.787067413 0.895931244 1.002529144 1.099546432 1.174682617 1.219562531 1.237113953 1.234561920 1.216907501 1.188333511 1.154388428 1.120765686 1.091514587 1.068515778 1.051908493 1.040799141 1.033971786 1.030265808 1.028598785 1.027927399 1.027400076 1.026556075 1.025333285 1.023300171 1.027076781
//
IT	4480
RD	2
LK	-429557.328817
QD	-341.404267 -> -271.449509
RI	0.0262865769
TR	0.164274	0.034552
MT	5.025752
MM	C_pi: 0.972921, n_recomb: 37332.202445
RS	0	0.000000	0.240846	970.016269	0.025983	0.005467
RS	1	0.006448	0.240846	1004.539527	0.026908	0.021897
RS	2	0.013313	0.240846	1038.447415	0.027816	0.024841
RS	3	0.020619	0.240846	1071.474362	0.028701	0.025034
RS	4	0.028397	0.421149	635.609340	0.017026	0.015305
RS	5	0.036677	0.421149	663.103067	0.017762	0.014758
RS	6	0.045490	0.565396	516.084519	0.013824	0.011940
RS	7	0.054872	0.565396	540.125134	0.014468	0.012571
RS	8	0.064859	0.690906	462.878279	0.012399	0.011393
RS	9	0.075489	0.690906	485.054814	0.012993	0.011872
RS	10	0.086806	0.835558	420.505009	0.011264	0.010755
RS	11	0.098852	0.835558	441.103881	0.011816	0.011014
RS	12	0.111674	0.997582	387.706167	0.010385	0.010021
RS	13	0.125324	0.997582	407.018134	0.010903	0.010135
RS	14	0.139854	1.162538	366.736389	0.009824	0.009286
RS	15	0.155320	1.162538	385.166632	0.010317	0.009301
RS	16	0.171784	1.300358	361.623674	0.009687	0.008741
RS	17	0.189310	1.300358	379.742867	0.010172	0.008846
RS	18	0.207966	1.385485	374.115653	0.010021	0.008720
RS	19	0.227824	1.385485	392.530063	0.010515	0.009026
RS	20	0.248964	1.418530	401.958190	0.010767	0.009292
RS	21	0.271466	1.418530	421.097335	0.011280	0.009762
RS	22	0.295420	1.412246	442.636897	0.011857	0.010318
RS	23	0.320918	1.412246	462.689611	0.012394	0.010922
RS	24	0.348060	1.375812	495.742870	0.013279	0.011779
RS	25	0.376953	1.375812	516.659492	0.013840	0.012586
RS	26	0.407708	1.317918	561.053749	0.015029	0.013836
RS	27	0.440447	1.317918	582.452101	0.015602	0.014899
RS	28	0.475297	1.251004	635.503822	0.017023	0.016523
RS	29	0.512394	1.251004	656.523368	0.017586	0.017764
RS	30	0.551884	1.187222	712.656775	0.019090	0.019581
RS	31	0.593920	1.187222	731.933724	0.019606	0.020823
RS	32	0.638666	1.134189	784.336422	0.021010	0.022562
RS	33	0.686298	1.134189	800.171649	0.021434	0.023608
RS	34	0.737002	1.094596	842.818844	0.022576	0.025013
RS	35	0.790975	1.094596	853.466310	0.022861	0.025716
RS	36	0.848428	1.067747	882.518038	0.023640	0.026630
RS	37	0.909586	1.067747	886.459896	0.023745	0.026931
RS	38	0.974688	1.051272	900.541912	0.024122	0.027323
RS	39	1.043988	1.051272	896.661453	0.024018	0.027235
RS	40	1.117756	1.042519	896.145939	0.024005	0.027147
RS	41	1.196282	1.042519	883.811820	0.023674	0.026710
RS	42	1.279871	1.039151	870.058975	0.023306	0.026211
RS	43	1.368850	1.039151	849.164291	0.022746	0.025471
RS	44	1.463567	1.039081	824.198732	0.022077	0.024644
RS	45	1.564391	1.039081	795.158683	0.021300	0.023662
RS	46	1.671717	1.040347	761.414046	0.020396	0.022600
RS	47	1.785964	1.040347	725.130247	0.019424	0.021444
RS	48	1.907578	1.041378	684.998772	0.018349	0.020233
RS	49	2.037034	1.041378	642.842306	0.017220	0.018959
RS	50	2.174838	1.041367	598.404348	0.016029	0.017659
RS	51	2.321528	1.041367	552.234775	0.014792	0.016312
RS	52	2.477677	1.040275	505.445642	0.013539	0.014963
RS	53	2.643895	1.040275	457.587081	0.012257	0.013587
RS	54	2.820831	1.037707	410.881456	0.011006	0.012240
RS	55	3.009177	1.037707	363.874782	0.009747	0.010888
RS	56	3.209669	1.037707	318.445650	0.008530	0.009574
RS	57	3.423088	1.037707	275.191173	0.007371	0.008316
RS	58	3.650270	1.047169	232.752276	0.006235	0.007103
RS	59	3.892101	1.047169	196.057314	0.005252	0.006006
RS	60	4.149527	1.047169	162.674011	0.004357	0.005001
RS	61	4.423552	1.047169	132.824097	0.003558	0.004097
RS	62	4.715247	1.047169	106.612834	0.002856	0.003299
RS	63	5.025752	1.047169	314.829543	0.008433	0.009847
PA	4+25*2+4+6 0.164273661 0.034551552 5.025751911 0.240845579 0.421149170 0.565396360 0.690905780 0.835558314 0.997582115 1.162538484 1.300358386 1.385485449 1.418530024 1.412245890 1.375812381 1.317917640 1.251004342 1.187222221 1.134189090 1.094596474 1.067746669 1.051272137 1.042519062 1.039151391 1.039081198 1.040347165 1.041378343 1.041367123 1.040275261 1.037707310 1.047169014
//
IT	4254
RD	3
LK	-429435.924484
QD	-289.720244 -> -248.440505
RI	0.0337140451
TR	0.162972	0.035322
MT	5.043650
MM	C_pi: 0.969353, n_recomb: 38012.841427
RS	0	0.000000	0.211868	1121.412428	0.029501	0.005587
RS	1	0.006454	0.211868	1156.976683	0.030436	0.022422
RS	2	0.013325	0.211868	1191.258385	0.031338	0.025943
RS	3	0.020639	0.211868	1223.919390	0.032198	0.026756
RS	4	0.028426	0.382469	701.042923	0.018442	0.014957
RS	5	0.036715	0.382469	729.891837	0.019201	0.015148
RS	6	0.045539	0.516292	563.933069	0.014835	0.012012
RS	7	0.054932	0.516292	589.262936	0.015502	0.013067
RS	8	0.064932	0.637510	499.029946	0.013128	0.011575
RS	9	0.075577	0.637510	522.262220	0.013739	0.012360
RS	10	0.086909	0.794521	438.898721	0.011546	0.010782
RS	11	0.098973	0.794521	460.061974	0.012103	0.011277
RS	12	0.111815	0.989050	387.663774	0.010198	0.009803
RS	13	0.125486	0.989050	406.939619	0.010705	0.010088
RS	14	0.140039	1.204558	350.921278	0.009232	0.008837
RS	15	0.155532	1.204558	368.747756	0.009701	0.008981
RS	16	0.172025	1.395242	334.575663	0.008802	0.008170
RS	17	0.189582	1.395242	351.685885	0.009252	0.008369
RS	18	0.208272	1.516312	340.069960	0.008946	0.008122
RS	19	0.228169	1.516312	357.277759	0.009399	0.008476
RS	20	0.249350	1.563706	363.751736	0.009569	0.008697
RS	21	0.271898	1.563706	381.664554	0.010040	0.009171
RS	22	0.295901	1.554493	402.437193	0.010587	0.009731
RS	23	0.321454	1.554493	421.399191	0.011086	0.010300
RS	24	0.348655	1.500893	456.374962	0.012006	0.011225
RS	25	0.377613	1.500893	476.501216	0.012535	0.011967
RS	26	0.408439	1.415830	526.401364	0.013848	0.013370
RS	27	0.441255	1.415830	547.454719	0.014402	0.014347
RS	28	0.476189	1.319116	609.588937	0.016036	0.016218
RS	29	0.513378	1.319116	630.746601	0.016593	0.017361
RS	30	0.552967	1.229438	698.150190	0.018366	0.019489
RS	31	0.595111	1.229438	717.921758	0.018886	0.020629
RS	32	0.639975	1.157372	781.532164	0.020560	0.022681
RS	33	0.687735	1.157372	797.971835	0.020992	0.023626
RS	34	0.738578	1.105701	849.616287	0.022351	0.025283
RS	35	0.792702	1.105701	860.734709	0.022643	0.025890
RS	36	0.850319	1.072455	895.397141	0.023555	0.026960
RS	37	0.911655	1.072455	899.548247	0.023664	0.027176
RS	38	0.976950	1.053684	915.862857	0.024094	0.027627
RS	39	1.046459	1.053684	911.947787	0.023991	0.027470
RS	40	1.120454	1.045379	911.056922	0.023967	0.027372
RS	41	1.199226	1.045379	898.569114	0.023639	0.026883
RS	42	1.283081	1.044159	882.882331	0.023226	0.026336
RS	43	1.372349	1.044159	861.878130	0.022673	0.025567
RS	44	1.467378	1.047066	834.470382	0.021952	0.024683
RS	45	1.568540	1.047066	805.492402	0.021190	0.023694
RS	46	1.676232	1.051338	769.652765	0.020247	0.022591
RS	47	1.790875	1.051338	733.634320	0.019300	0.021443
RS	48	1.912917	1.054771	692.209399	0.018210	0.020216
RS	49	2.042836	1.054771	650.442829	0.017111	0.018960
RS	50	2.181140	1.056270	605.491784	0.015929	0.017665
RS	51	2.328370	1.056270	559.689820	0.014724	0.016338
RS	52	2.485104	1.055856	512.844650	0.013491	0.015007
RS	53	2.651953	1.055856	465.184966	0.012238	0.013648
RS	54	2.829571	1.053373	418.515435	0.011010	0.012323
RS	55	3.018653	1.053373	371.448377	0.009772	0.010981
RS	56	3.219939	1.053373	325.827847	0.008572	0.009675
RS	57	3.434217	1.053373	282.261562	0.007425	0.008421
RS	58	3.662324	1.069440	238.061245	0.006263	0.007175
RS	59	3.905154	1.069440	201.361155	0.005297	0.006090
RS	60	4.163657	1.069440	167.809497	0.004415	0.005091
RS	61	4.438844	1.069440	137.656040	0.003621	0.004189
RS	62	4.731793	1.069440	111.037361	0.002921	0.003389
RS	63	5.043650	1.069440	334.527447	0.008800	0.010314
PA	4+25*2+4+6 0.162971571 0.035321811 5.043649613 0.211868110 0.382468911 0.516292401 0.637509915 0.794520911 0.989050243 1.204557573 1.395242324 1.516311513 1.563706083 1.554493257 1.500892674 1.415829875 1.319116203 1.229438371 1.157372030 1.105701361 1.072455208 1.053683822 1.045378635 1.044159470 1.047066234 1.051337733 1.054770779 1.056269958 1.055855503 1.053373415 1.069440153
//
IT	4696
RD	4
LK	-429358.839905
QD	-265.191684 -> -233.078296
RI	0.0362327079
TR	0.161189	0.035979
MT	5.076956
MM	C_pi: 0.976680, n_recomb: 38995.694147
RS	0	0.000000	0.205017	1189.698715	0.030508	0.005610
RS	1	0.006465	0.205017	1226.199034	0.031444	0.022554
RS	2	0.013348	0.205017	1261.172752	0.032341	0.026201
RS	3	0.020676	0.205017	1294.252417	0.033190	0.027165
RS	4	0.028478	0.370090	740.659394	0.018993	0.014881
RS	5	0.036785	0.370090	770.604898	0.019761	0.015304
RS	6	0.045628	0.491774	604.369276	0.015498	0.012234
RS	7	0.055043	0.491774	630.962020	0.016180	0.013459
RS	8	0.065067	0.603143	537.485698	0.013783	0.011921
RS	9	0.075739	0.603143	561.989807	0.014412	0.012860
RS	10	0.087101	0.763139	464.846507	0.011920	0.010999
RS	11	0.099197	0.763139	486.977205	0.012488	0.011620
RS	12	0.112075	0.978360	398.304771	0.010214	0.009782
RS	13	0.125786	0.978360	418.071682	0.010721	0.010160
RS	14	0.140384	1.233557	348.287821	0.008931	0.008592
RS	15	0.155925	1.233557	366.119415	0.009389	0.008807
RS	16	0.172471	1.470177	323.026233	0.008284	0.007799
RS	17	0.190087	1.470177	339.793681	0.008714	0.008047
RS	18	0.208841	1.624171	323.497816	0.008296	0.007704
RS	19	0.228809	1.624171	340.194997	0.008724	0.008079
RS	20	0.250067	1.685733	344.502041	0.008834	0.008257
RS	21	0.272699	1.685733	361.877960	0.009280	0.008723
RS	22	0.296795	1.675242	382.160269	0.009800	0.009275
RS	23	0.322448	1.675242	400.676490	0.010275	0.009813
RS	24	0.349760	1.606866	437.370732	0.011216	0.010775
RS	25	0.378838	1.606866	457.275486	0.011726	0.011464
RS	26	0.409795	1.497216	512.114181	0.013133	0.012974
RS	27	0.442754	1.497216	533.297727	0.013676	0.013882
RS	28	0.477844	1.373701	603.752011	0.015483	0.015941
RS	29	0.515203	1.373701	625.422751	0.016038	0.017011
RS	30	0.554977	1.261458	703.309791	0.018036	0.019384
RS	31	0.597322	1.261458	723.843675	0.018562	0.020455
RS	32	0.642405	1.173605	797.862779	0.020460	0.022758
RS	33	0.690403	1.173605	815.053615	0.020901	0.023641
RS	34	0.741504	1.112611	874.811604	0.022434	0.025493
RS	35	0.795908	1.112611	886.415912	0.022731	0.026047
RS	36	0.853830	1.075085	925.669605	0.023738	0.027225
RS	37	0.915497	1.075085	929.916894	0.023847	0.027397
RS	38	0.981151	1.055549	947.343517	0.024294	0.027873
RS	39	1.051049	1.055549	943.170011	0.024187	0.027682
RS	40	1.125466	1.048770	940.770422	0.024125	0.027548
RS	41	1.204694	1.048770	927.814047	0.023793	0.027040
RS	42	1.289045	1.050456	909.120820	0.023313	0.026427
RS	43	1.378849	1.050456	887.614966	0.022762	0.025655
RS	44	1.474459	1.056880	856.789850	0.021971	0.024704
RS	45	1.576251	1.056880	827.411156	0.021218	0.023726
RS	46	1.684623	1.064557	788.595169	0.020223	0.022574
RS	47	1.800002	1.064557	752.313885	0.019292	0.021449
RS	48	1.922840	1.070702	708.782190	0.018176	0.020199
RS	49	2.053620	1.070702	666.823569	0.017100	0.018971
RS	50	2.192855	1.073956	620.594174	0.015914	0.017676
RS	51	2.341092	1.073956	574.544751	0.014734	0.016377
RS	52	2.498913	1.074414	526.920253	0.013512	0.015059
RS	53	2.666937	1.074414	478.838519	0.012279	0.013722
RS	54	2.845824	1.072247	431.507774	0.011066	0.012413
RS	55	3.036276	1.072247	383.789540	0.009842	0.011084
RS	56	3.239041	1.072247	337.402170	0.008652	0.009788
RS	57	3.454916	1.072247	292.972168	0.007513	0.008538
RS	58	3.684747	1.095428	246.321333	0.006317	0.007253
RS	59	3.929437	1.095428	209.181251	0.005364	0.006180
RS	60	4.189947	1.095428	175.063254	0.004489	0.005188
RS	61	4.467299	1.095428	144.247510	0.003699	0.004288
RS	62	4.762582	1.095428	116.903038	0.002998	0.003485
RS	63	5.076956	1.095428	359.011145	0.009206	0.010810
PA	4+25*2+4+6 0.161189223 0.035979183 5.076956451 0.205017245 0.370089725 0.491773859 0.603142505 0.763138663 0.978359653 1.233556760 1.470176609 1.624171327 1.685733051 1.675242388 1.606865766 1.497215626 1.373701137 1.261458317 1.173605107 1.112611362 1.075084757 1.055549114 1.048769763 1.050455713 1.056879958 1.064557460 1.070702347 1.073956161 1.074414205 1.072247122 1.095427972
//
IT	4147
RD	5
LK	-429296.908207
QD	-248.074605 -> -220.323642
RI	0.0361636565
TR	0.159136	0.036540
MT	5.121878
MM	C_pi: 0.989794, n_recomb: 40115.289036
RS	0	0.000000	0.206044	1219.943012	0.030411	0.005581
RS	1	0.006480	0.206044	1257.655574	0.031351	0.022530
RS	2	0.013379	0.206044	1293.820343	0.032253	0.026144
RS	3	0.020726	0.206044	1328.059002	0.033106	0.027079
RS	4	0.028549	0.368969	766.225358	0.019101	0.014850
RS	5	0.036879	0.368969	797.206683	0.019873	0.015309
RS	6	0.045748	0.479101	639.689972	0.015946	0.012464
RS	7	0.055192	0.479101	667.538903	0.016641	0.013751
RS	8	0.065248	0.579061	576.704629	0.014376	0.012305
RS	9	0.075956	0.579061	602.584555	0.015021	0.013330
RS	10	0.087357	0.737815	494.657467	0.012331	0.011284
RS	11	0.099498	0.737815	517.957320	0.012912	0.011984
RS	12	0.112425	0.966938	414.302988	0.010328	0.009849
RS	13	0.126189	0.966938	434.826020	0.010839	0.010286
RS	14	0.140846	1.254525	352.068761	0.008776	0.008450
RS	15	0.156452	1.254525	370.207122	0.009229	0.008711
RS	16	0.173070	1.531993	318.922368	0.007950	0.007538
RS	17	0.190764	1.531993	335.674440	0.008368	0.007816
RS	18	0.209605	1.716739	315.270566	0.007859	0.007391
RS	19	0.229666	1.716739	331.798884	0.008271	0.007775
RS	20	0.251028	1.792629	334.251094	0.008332	0.007912
RS	21	0.273774	1.792629	351.428196	0.008760	0.008368
RS	22	0.297994	1.782624	371.241767	0.009254	0.008903
RS	23	0.323783	1.782624	389.626020	0.009713	0.009414
RS	24	0.351243	1.701765	427.783128	0.010664	0.010394
RS	25	0.380482	1.701765	447.739630	0.011161	0.011041
RS	26	0.411616	1.569802	507.041919	0.012640	0.012626
RS	27	0.444768	1.569802	528.582334	0.013177	0.013481
RS	28	0.480068	1.421790	606.814004	0.015127	0.015684
RS	29	0.517655	1.421790	629.181787	0.015684	0.016700
RS	30	0.557677	1.289313	717.067731	0.017875	0.019273
RS	31	0.600293	1.289313	738.507975	0.018410	0.020297
RS	32	0.645670	1.187759	822.528676	0.020504	0.022806
RS	33	0.693988	1.187759	840.569155	0.020954	0.023651
RS	34	0.745437	1.119078	908.024738	0.022635	0.025664
RS	35	0.800219	1.119078	920.160867	0.022938	0.026188
RS	36	0.858551	1.078417	963.517973	0.024019	0.027448
RS	37	0.920663	1.078417	967.857072	0.024127	0.027598
RS	38	0.986800	1.058860	985.850734	0.024575	0.028078
RS	39	1.057222	1.058860	981.374733	0.024464	0.027874
RS	40	1.132207	1.054068	976.922405	0.024353	0.027691
RS	41	1.212051	1.054068	963.423835	0.024016	0.027180
RS	42	1.297069	1.058939	941.235889	0.023463	0.026495
RS	43	1.387596	1.058939	919.127732	0.022912	0.025731
RS	44	1.483988	1.069052	884.474945	0.022048	0.024710
RS	45	1.586627	1.069052	854.562858	0.021303	0.023753
RS	46	1.695917	1.080247	812.425374	0.020252	0.022551
RS	47	1.812288	1.080247	775.710196	0.019337	0.021454
RS	48	1.936200	1.089182	729.764563	0.018192	0.020182
RS	49	2.068141	1.089182	687.403230	0.017136	0.018984
RS	50	2.208631	1.094244	639.604454	0.015944	0.017690
RS	51	2.358225	1.094244	593.063168	0.014784	0.016419
RS	52	2.517512	1.095609	544.372787	0.013570	0.015113
RS	53	2.687121	1.095609	495.602281	0.012354	0.013799
RS	54	2.867720	1.093811	447.315709	0.011151	0.012504
RS	55	3.060021	1.093811	398.674647	0.009938	0.011189
RS	56	3.264783	1.093811	351.249744	0.008756	0.009902
RS	57	3.482813	1.093811	305.690443	0.007620	0.008658
RS	58	3.714971	1.124403	256.198913	0.006387	0.007331
RS	59	3.962173	1.124403	218.409542	0.005445	0.006270
RS	60	4.225392	1.124403	183.529993	0.004575	0.005286
RS	61	4.505667	1.124403	151.872091	0.003786	0.004387
RS	62	4.804104	1.124403	123.638146	0.003082	0.003581
RS	63	5.121878	1.124403	386.752589	0.009641	0.011313
PA	4+25*2+4+6 0.159135804 0.036540232 5.121878328 0.206044407 0.368968683 0.479100754 0.579061118 0.737814994 0.966937887 1.254525117 1.531993160 1.716738510 1.792628673 1.782623873 1.701765115 1.569802119 1.421790293 1.289313127 1.187758979 1.119077515 1.078416791 1.058859986 1.054067742 1.058938706 1.069051528 1.080246996 1.089182238 1.094244114 1.095609421 1.093810663 1.124403324
//
IT	4639
RD	6
LK	-429242.767184
QD	-233.967431 -> -209.089222
RI	0.0351051696
TR	0.156964	0.037029
MT	5.174065
MM	C_pi: 1.005682, n_recomb: 41282.807862
RS	0	0.000000	0.210028	1234.500488	0.029904	0.005525
RS	1	0.006497	0.210028	1273.541772	0.030849	0.022443
RS	2	0.013415	0.210028	1311.106156	0.031759	0.025983
RS	3	0.020783	0.210028	1346.812012	0.032624	0.026839
RS	4	0.028630	0.373467	782.969603	0.018966	0.014796
RS	5	0.036987	0.373467	814.925312	0.019740	0.015217
RS	6	0.045886	0.473133	670.298844	0.016237	0.012656
RS	7	0.055364	0.473133	699.361125	0.016941	0.013954
RS	8	0.065457	0.561476	615.151920	0.014901	0.012679
RS	9	0.076206	0.561476	642.426858	0.015562	0.013755
RS	10	0.087653	0.716941	525.992555	0.012741	0.011589
RS	11	0.099844	0.716941	550.544230	0.013336	0.012343
RS	12	0.112827	0.955738	432.817206	0.010484	0.009955
RS	13	0.126654	0.955738	454.222052	0.011003	0.010436
RS	14	0.141379	1.270476	358.980469	0.008696	0.008364
RS	15	0.157060	1.270476	377.573971	0.009146	0.008659
RS	16	0.173760	1.584810	318.546630	0.007716	0.007342
RS	17	0.191545	1.584810	335.447088	0.008126	0.007641
RS	18	0.210486	1.798559	311.270455	0.007540	0.007145
RS	19	0.230657	1.798559	327.802096	0.007940	0.007533
RS	20	0.252138	1.888999	328.544879	0.007958	0.007631
RS	21	0.275015	1.888999	345.691916	0.008374	0.008077
RS	22	0.299378	1.881091	364.966159	0.008841	0.008590
RS	23	0.325324	1.881091	383.369868	0.009286	0.009080
RS	24	0.352955	1.789774	422.701759	0.010239	0.010064
RS	25	0.382382	1.789774	442.833523	0.010727	0.010677
RS	26	0.413720	1.637356	506.131010	0.012260	0.012315
RS	27	0.447095	1.637356	528.122370	0.012793	0.013127
RS	28	0.482637	1.466550	613.612610	0.014864	0.015445
RS	29	0.520488	1.466550	636.750806	0.015424	0.016418
RS	30	0.560799	1.315447	734.192424	0.017784	0.019158
RS	31	0.603728	1.315447	756.601122	0.018327	0.020148
RS	32	0.649446	1.201549	850.297798	0.020597	0.022835
RS	33	0.698135	1.201549	869.240066	0.021056	0.023656
RS	34	0.749986	1.126171	944.122614	0.022870	0.025805
RS	35	0.805206	1.126171	956.829785	0.023177	0.026313
RS	36	0.864014	1.083008	1004.010034	0.024320	0.027638
RS	37	0.926641	1.083008	1008.469160	0.024428	0.027778
RS	38	0.993338	1.063782	1026.740409	0.024871	0.028254
RS	39	1.064368	1.063782	1021.985832	0.024756	0.028045
RS	40	1.140012	1.061148	1015.216718	0.024592	0.027810
RS	41	1.220570	1.061148	1001.200172	0.024252	0.027303
RS	42	1.306362	1.069267	975.314091	0.023625	0.026546
RS	43	1.397727	1.069267	952.625266	0.023076	0.025796
RS	44	1.495028	1.083076	914.009840	0.022140	0.024709
RS	45	1.598650	1.083076	883.574161	0.021403	0.023774
RS	46	1.709004	1.097773	838.030227	0.020300	0.022526
RS	47	1.826528	1.097773	800.869300	0.019400	0.021458
RS	48	1.951686	1.109472	752.447551	0.018227	0.020165
RS	49	2.084975	1.109472	709.644833	0.017190	0.018998
RS	50	2.226924	1.116309	660.216248	0.015993	0.017704
RS	51	2.378094	1.116309	613.118185	0.014852	0.016461
RS	52	2.539085	1.118547	563.290847	0.013645	0.015168
RS	53	2.710536	1.118547	513.745152	0.012445	0.013876
RS	54	2.893124	1.117086	464.417114	0.011250	0.012594
RS	55	3.087575	1.117086	414.751982	0.010047	0.011293
RS	56	3.294658	1.117086	366.185182	0.008870	0.010015
RS	57	3.515194	1.117086	319.390707	0.007737	0.008776
RS	58	3.750058	1.155261	266.848236	0.006464	0.007407
RS	59	4.000180	1.155261	228.328698	0.005531	0.006358
RS	60	4.266551	1.155261	192.610748	0.004666	0.005380
RS	61	4.550228	1.155261	160.037960	0.003877	0.004483
RS	62	4.852333	1.155261	130.846018	0.003170	0.003676
RS	63	5.174065	1.155261	416.583643	0.010091	0.011815
PA	4+25*2+4+6 0.156963876 0.037029090 5.174065435 0.210027840 0.373466802 0.473133333 0.561475586 0.716941303 0.955737528 1.270475633 1.584809855 1.798559279 1.888998773 1.881090766 1.789774157 1.637356355 1.466549713 1.315447337 1.201549464 1.126171430 1.083008344 1.063782293 1.061147629 1.069266775 1.083075632 1.097772823 1.109472176 1.116308988 1.118547113 1.117085704 1.155261388
//
IT	4113
RD	7
LK	-429194.005575
QD	-221.637533 -> -198.990332
RI	0.0337927813
TR	0.154771	0.037466
MT	5.230080
MM	C_pi: 1.022770, n_recomb: 42457.570865
RS	0	0.000000	0.214975	1243.553451	0.029289	0.005456
RS	1	0.006514	0.214975	1283.928016	0.030240	0.022335
RS	2	0.013453	0.214975	1322.925812	0.031159	0.025804
RS	3	0.020844	0.214975	1360.164709	0.032036	0.026582
RS	4	0.028716	0.381111	793.702616	0.018694	0.014703
RS	5	0.037102	0.381111	826.554157	0.019468	0.015062
RS	6	0.046033	0.471454	696.455304	0.016404	0.012798
RS	7	0.055546	0.471454	726.664082	0.017115	0.014082
RS	8	0.065679	0.548404	651.964941	0.015356	0.013023
RS	9	0.076472	0.548404	680.610248	0.016030	0.014132
RS	10	0.087968	0.699555	557.604530	0.013133	0.011893
RS	11	0.100213	0.699555	583.429827	0.013741	0.012687
RS	12	0.113256	0.945203	452.440047	0.010656	0.010081
RS	13	0.127149	0.945203	474.783199	0.011183	0.010596
RS	14	0.141946	1.283115	367.467203	0.008655	0.008314
RS	15	0.157708	1.283115	386.590260	0.009105	0.008634
RS	16	0.174496	1.631037	320.168787	0.007541	0.007190
RS	17	0.192378	1.631037	337.303580	0.007944	0.007503
RS	18	0.211424	1.872282	309.593876	0.007292	0.006944
RS	19	0.231712	1.872282	326.220775	0.007683	0.007334
RS	20	0.253321	1.977459	325.335007	0.007663	0.007396
RS	21	0.276338	1.977459	342.540763	0.008068	0.007834
RS	22	0.300854	1.973038	361.186803	0.008507	0.008321
RS	23	0.326968	1.973038	379.685152	0.008943	0.008793
RS	24	0.354782	1.873037	419.912050	0.009890	0.009773
RS	25	0.384409	1.873037	440.272275	0.010370	0.010358
RS	26	0.415965	1.701690	507.122429	0.011944	0.012032
RS	27	0.449577	1.701690	529.595737	0.012474	0.012809
RS	28	0.485379	1.509398	621.837090	0.014646	0.015219
RS	29	0.523513	1.509398	645.764530	0.015210	0.016159
RS	30	0.564132	1.340811	752.335675	0.017720	0.019041
RS	31	0.607396	1.340811	775.732361	0.018271	0.020005
RS	32	0.653479	1.215486	878.812281	0.020699	0.022848
RS	33	0.702564	1.215486	898.681955	0.021167	0.023653
RS	34	0.754846	1.134035	980.792396	0.023101	0.025923
RS	35	0.810535	1.134035	994.101438	0.023414	0.026422
RS	36	0.869851	1.088724	1044.936510	0.024611	0.027803
RS	37	0.933031	1.088724	1049.552578	0.024720	0.027938
RS	38	1.000327	1.069984	1067.948314	0.025153	0.028406
RS	39	1.072008	1.069984	1062.961900	0.025036	0.028198
RS	40	1.148357	1.069538	1053.760035	0.024819	0.027911
RS	41	1.229681	1.069538	1039.283071	0.024478	0.027412
RS	42	1.316302	1.080867	1009.639595	0.023780	0.026586
RS	43	1.408566	1.080867	986.433063	0.023233	0.025853
RS	44	1.506841	1.098304	943.851272	0.022230	0.024701
RS	45	1.611517	1.098304	912.950226	0.021503	0.023791
RS	46	1.723013	1.116428	864.030739	0.020350	0.022499
RS	47	1.841772	1.116428	826.467986	0.019466	0.021461
RS	48	1.968267	1.130817	775.612559	0.018268	0.020148
RS	49	2.103003	1.130817	732.392823	0.017250	0.019012
RS	50	2.246517	1.139354	681.370989	0.016048	0.017719
RS	51	2.399379	1.139354	633.720383	0.014926	0.016504
RS	52	2.562199	1.142396	582.776377	0.013726	0.015223
RS	53	2.735627	1.142396	532.442014	0.012541	0.013952
RS	54	2.920352	1.141204	482.076562	0.011354	0.012683
RS	55	3.117111	1.141204	431.358615	0.010160	0.011396
RS	56	3.326687	1.141204	381.618218	0.008988	0.010126
RS	57	3.549916	1.141204	333.554252	0.007856	0.008892
RS	58	3.787688	1.187044	277.843014	0.006544	0.007479
RS	59	4.040949	1.187044	238.569724	0.005619	0.006443
RS	60	4.310708	1.187044	201.990844	0.004757	0.005472
RS	61	4.598041	1.187044	168.481018	0.003968	0.004577
RS	62	4.904092	1.187044	138.308775	0.003258	0.003767
RS	63	5.230080	1.187044	447.806040	0.010547	0.012311
PA	4+25*2+4+6 0.154771462 0.037466415 5.230080441 0.214975005 0.381110830 0.471454361 0.548403818 0.699555455 0.945202847 1.283115253 1.631037304 1.872282001 1.977459119 1.973037774 1.873036575 1.701690349 1.509397553 1.340810987 1.215485740 1.134035263 1.088724065 1.069984450 1.069537525 1.080866740 1.098303697 1.116428112 1.130816725 1.139354015 1.142396255 1.141203978 1.187044404
//
IT	4848
RD	8
LK	-429149.515597
QD	-210.593556 -> -189.809396
RI	0.0325205997
TR	0.152616	0.037867
MT	5.287583
MM	C_pi: 1.040232, n_recomb: 43621.401304
RS	0	0.000000	0.220011	1251.596462	0.028692	0.005381
RS	1	0.006533	0.220011	1293.266682	0.029648	0.022227
RS	2	0.013492	0.220011	1333.662249	0.030574	0.025643
RS	3	0.020906	0.220011	1372.401176	0.031462	0.026359
RS	4	0.028804	0.390669	800.163296	0.018343	0.014574
RS	5	0.037218	0.390669	833.823694	0.019115	0.014867
RS	6	0.046182	0.472737	718.541148	0.016472	0.012889
RS	7	0.055732	0.472737	749.819270	0.017189	0.014148
RS	8	0.065905	0.538648	686.746571	0.015743	0.013331
RS	9	0.076743	0.538648	716.717749	0.016430	0.014461
RS	10	0.088289	0.684959	588.860384	0.013499	0.012187
RS	11	0.100589	0.684959	615.951116	0.014120	0.013012
RS	12	0.113693	0.935463	472.477137	0.010831	0.010216
RS	13	0.127652	0.935463	495.780551	0.011366	0.010759
RS	14	0.142524	1.293414	376.767362	0.008637	0.008286
RS	15	0.158367	1.293414	396.457604	0.009089	0.008628
RS	16	0.175245	1.672137	322.937135	0.007403	0.007068
RS	17	0.193225	1.672137	340.353553	0.007802	0.007393
RS	18	0.212381	1.939511	309.301284	0.007091	0.006777
RS	19	0.232787	1.939511	326.075574	0.007475	0.007168
RS	20	0.254527	2.059527	323.618566	0.007419	0.007195
RS	21	0.277686	2.059527	340.932617	0.007816	0.007625
RS	22	0.302359	2.059811	358.861953	0.008227	0.008085
RS	23	0.328643	2.059811	377.493227	0.008654	0.008543
RS	24	0.356645	1.952687	418.363836	0.009591	0.009512
RS	25	0.386476	1.952687	438.972443	0.010063	0.010074
RS	26	0.418255	1.763723	508.966476	0.011668	0.011771
RS	27	0.452110	1.763723	531.922957	0.012194	0.012519
RS	28	0.488178	1.550966	630.443599	0.014453	0.015005
RS	29	0.526601	1.550966	655.152839	0.015019	0.015916
RS	30	0.567534	1.365749	770.444813	0.017662	0.018922
RS	31	0.611141	1.365749	794.827370	0.018221	0.019866
RS	32	0.657597	1.229649	907.019534	0.020793	0.022848
RS	33	0.707088	1.229649	927.827496	0.021270	0.023642
RS	34	0.759811	1.142543	1017.007831	0.023314	0.026021
RS	35	0.815979	1.142543	1030.942934	0.023634	0.026516
RS	36	0.875816	1.095287	1085.331032	0.024881	0.027946
RS	37	0.939562	1.095287	1090.141295	0.024991	0.028081
RS	38	1.007472	1.077088	1108.588918	0.025414	0.028538
RS	39	1.079819	1.077088	1103.422360	0.025295	0.028335
RS	40	1.156891	1.078789	1091.755357	0.025028	0.027998
RS	41	1.238999	1.078789	1076.882795	0.024687	0.027509
RS	42	1.326470	1.093244	1043.496416	0.023922	0.026617
RS	43	1.419655	1.093244	1019.843906	0.023379	0.025901
RS	44	1.518928	1.114206	973.353762	0.022314	0.024690
RS	45	1.624686	1.114206	942.056285	0.021596	0.023804
RS	46	1.737352	1.135654	889.843624	0.020399	0.022473
RS	47	1.857379	1.135654	851.936640	0.019530	0.021463
RS	48	1.985246	1.152636	798.730435	0.018311	0.020134
RS	49	2.121466	1.152636	755.136166	0.017311	0.019027
RS	50	2.266585	1.162782	702.593611	0.016107	0.017736
RS	51	2.421184	1.162782	654.417626	0.015002	0.016547
RS	52	2.585883	1.166544	602.413043	0.013810	0.015278
RS	53	2.761340	1.166544	551.303339	0.012638	0.014027
RS	54	2.948260	1.165538	499.940838	0.011461	0.012771
RS	55	3.147390	1.165538	448.170363	0.010274	0.011496
RS	56	3.359528	1.165538	397.254944	0.009107	0.010235
RS	57	3.585524	1.165538	347.918077	0.007976	0.009004
RS	58	3.826284	1.219058	288.969134	0.006624	0.007550
RS	59	4.082772	1.219058	248.942787	0.005707	0.006525
RS	60	4.356015	1.219058	211.504341	0.004849	0.005560
RS	61	4.647107	1.219058	177.058411	0.004059	0.004667
RS	62	4.957216	1.219058	145.905450	0.003345	0.003856
RS	63	5.287583	1.219058	479.991860	0.011004	0.012799
PA	4+25*2+4+6 0.152615778 0.037867126 5.287582529 0.220011162 0.390669417 0.472736857 0.538648063 0.684959423 0.935463050 1.293413694 1.672137321 1.939511426 2.059527154 2.059811274 1.952687108 1.763723299 1.550965594 1.365749095 1.229649441 1.142542885 1.095287214 1.077087826 1.078789158 1.093243751 1.114206474 1.135654092 1.152635538 1.162781879 1.166543901 1.165537559 1.219057540
//
IT	3971
RD	9
LK	-429108.630615
QD	-200.570736 -> -181.397275
RI	0.0313874313
TR	0.150530	0.038242
MT	5.344968
MM	C_pi: 1.057624, n_recomb: 44766.597997
RS	0	0.000000	0.224757	1260.474653	0.028157	0.005307
RS	1	0.006550	0.224757	1303.394352	0.029115	0.022125
RS	2	0.013530	0.224757	1345.132984	0.030048	0.025510
RS	3	0.020967	0.224757	1385.308394	0.030945	0.026187
RS	4	0.028891	0.401451	803.550995	0.017950	0.014414
RS	5	0.037334	0.401451	837.933332	0.018718	0.014647
RS	6	0.046330	0.476181	736.992568	0.016463	0.012935
RS	7	0.055915	0.476181	769.260067	0.017184	0.014163
RS	8	0.066128	0.531396	719.391955	0.016070	0.013605
RS	9	0.077011	0.531396	750.637440	0.016768	0.014749
RS	10	0.088606	0.672595	619.469571	0.013838	0.012468
RS	11	0.100960	0.672595	647.803614	0.014471	0.013318
RS	12	0.114124	0.926501	492.582922	0.011003	0.010355
RS	13	0.128150	0.926501	516.850915	0.011545	0.010921
RS	14	0.143095	1.301935	386.495605	0.008634	0.008274
RS	15	0.159019	1.301935	406.771681	0.009086	0.008634
RS	16	0.175986	1.709019	326.411578	0.007291	0.006969
RS	17	0.194065	1.709019	344.136871	0.007687	0.007304
RS	18	0.213328	2.001227	309.903674	0.006923	0.006636
RS	19	0.233852	2.001227	326.856923	0.007301	0.007027
RS	20	0.255721	2.136112	322.872092	0.007212	0.007021
RS	21	0.279023	2.136112	340.323879	0.007602	0.007445
RS	22	0.303850	2.142190	357.454265	0.007985	0.007877
RS	23	0.330305	2.142190	376.238239	0.008404	0.008323
RS	24	0.358492	2.029359	417.529834	0.009327	0.009276
RS	25	0.388525	2.029359	438.390674	0.009793	0.009818
RS	26	0.420526	1.823919	511.164110	0.011418	0.011530
RS	27	0.454623	1.823919	534.591129	0.011942	0.012252
RS	28	0.490954	1.591553	638.950238	0.014273	0.014800
RS	29	0.529664	1.591553	664.421185	0.014842	0.015687
RS	30	0.570910	1.390366	788.052440	0.017604	0.018800
RS	31	0.614858	1.390366	813.407639	0.018170	0.019728
RS	32	0.661685	1.243980	934.461886	0.020874	0.022836
RS	33	0.711579	1.243980	956.210626	0.021360	0.023622
RS	34	0.764742	1.151508	1052.332955	0.023507	0.026101
RS	35	0.821386	1.151508	1066.913249	0.023833	0.026595
RS	36	0.881742	1.102428	1124.794882	0.025126	0.028070
RS	37	0.946051	1.102428	1129.834004	0.025238	0.028208
RS	38	1.014572	1.084767	1148.312146	0.025651	0.028654
RS	39	1.087582	1.084767	1143.015172	0.025533	0.028457
RS	40	1.165375	1.088544	1128.897477	0.025217	0.028072
RS	41	1.248263	1.088544	1113.691621	0.024878	0.027595
RS	42	1.336581	1.106016	1076.617887	0.024050	0.026642
RS	43	1.430685	1.106016	1052.587596	0.023513	0.025944
RS	44	1.530952	1.130384	1002.276767	0.022389	0.024678
RS	45	1.637787	1.130384	970.648207	0.021682	0.023816
RS	46	1.751621	1.155038	915.243476	0.020445	0.022447
RS	47	1.872912	1.155038	877.047898	0.019592	0.021465
RS	48	2.002147	1.174503	821.588871	0.018353	0.020121
RS	49	2.139848	1.174503	777.663110	0.017372	0.019042
RS	50	2.286569	1.186159	723.682950	0.016166	0.017755
RS	51	2.442901	1.186159	675.012751	0.015078	0.016590
RS	52	2.609474	1.190553	622.013853	0.013895	0.015334
RS	53	2.786958	1.190553	570.149629	0.012736	0.014102
RS	54	2.976068	1.189640	517.844867	0.011568	0.012858
RS	55	3.177566	1.189640	465.031802	0.010388	0.011595
RS	56	3.392263	1.189640	412.950908	0.009225	0.010341
RS	57	3.621024	1.189640	362.349744	0.008094	0.009114
RS	58	3.864769	1.250804	300.120270	0.006704	0.007618
RS	59	4.124481	1.250804	259.350725	0.005793	0.006604
RS	60	4.401206	1.250804	221.063673	0.004938	0.005645
RS	61	4.696057	1.250804	185.692408	0.004148	0.004754
RS	62	5.010223	1.250804	153.568168	0.003430	0.003942
RS	63	5.344968	1.250804	512.872601	0.011457	0.013277
PA	4+25*2+4+6 0.150530244 0.038241978 5.344967677 0.224756848 0.401450888 0.476181477 0.531395720 0.672595119 0.926500742 1.301934680 1.709018951 2.001227256 2.136112049 2.142189896 2.029358741 1.823919345 1.591552539 1.390365964 1.243979652 1.151508228 1.102427740 1.084767106 1.088544367 1.106015583 1.130384143 1.155038416 1.174503042 1.186159198 1.190552549 1.189640263 1.250804145
//
IT	4466
RD	10
LK	-429070.879704
QD	-191.397823 -> -173.643837
RI	0.0304105351
TR	0.148530	0.038598
MT	5.401334
MM	C_pi: 1.074723, n_recomb: 45890.092738
RS	0	0.000000	0.229073	1270.789609	0.027692	0.005235
RS	1	0.006568	0.229073	1314.916234	0.028654	0.022034
RS	2	0.013567	0.229073	1357.943886	0.029591	0.025409
RS	3	0.021026	0.229073	1399.489571	0.030497	0.026065
RS	4	0.028975	0.413042	804.714889	0.017536	0.014231
RS	5	0.037446	0.413042	839.737338	0.018299	0.014413
RS	6	0.046473	0.481249	752.287227	0.016393	0.012943
RS	7	0.056094	0.481249	785.466374	0.017116	0.014138
RS	8	0.066346	0.526070	749.951005	0.016342	0.013847
RS	9	0.077271	0.526070	782.418664	0.017050	0.014998
RS	10	0.088914	0.662033	649.310626	0.014149	0.012735
RS	11	0.101322	0.662033	678.860031	0.014793	0.013605
RS	12	0.114545	0.918245	512.589714	0.011170	0.010495
RS	13	0.128636	0.918245	537.817812	0.011720	0.011081
RS	14	0.143652	1.309013	396.458512	0.008639	0.008273
RS	15	0.159655	1.309013	417.329422	0.009094	0.008649
RS	16	0.176709	1.742295	330.354135	0.007199	0.006888
RS	17	0.194883	1.742295	348.404917	0.007592	0.007230
RS	18	0.214251	2.058113	311.127483	0.006780	0.006515
RS	19	0.234891	2.058113	328.280134	0.007154	0.006906
RS	20	0.256886	2.207845	322.801031	0.007034	0.006870
RS	21	0.280326	2.207845	340.409194	0.007418	0.007288
RS	22	0.305305	2.220682	356.669047	0.007772	0.007692
RS	23	0.331926	2.220682	375.616085	0.008185	0.008126
RS	24	0.360294	2.103440	417.135001	0.009090	0.009060
RS	25	0.390526	2.103440	438.244456	0.009550	0.009585
RS	26	0.422743	1.882563	513.470606	0.011189	0.011305
RS	27	0.457077	1.882563	537.349511	0.011709	0.012004
RS	28	0.493665	1.631314	647.145322	0.014102	0.014603
RS	29	0.532656	1.631314	673.352343	0.014673	0.015469
RS	30	0.574209	1.414698	804.963673	0.017541	0.018678
RS	31	0.618490	1.414698	831.272789	0.018114	0.019591
RS	32	0.665680	1.258402	960.958867	0.020940	0.022814
RS	33	0.715969	1.258402	983.646047	0.021435	0.023594
RS	34	0.769561	1.160780	1086.603226	0.023678	0.026167
RS	35	0.826673	1.160780	1101.844076	0.024011	0.026660
RS	36	0.887537	1.109948	1163.184675	0.025347	0.028178
RS	37	0.952397	1.109948	1168.484085	0.025463	0.028320
RS	38	1.021518	1.092796	1187.002461	0.025866	0.028756
RS	39	1.095178	1.092796	1181.620753	0.025749	0.028567
RS	40	1.173676	1.098562	1165.093851	0.025389	0.028137
RS	41	1.257330	1.098562	1149.611423	0.025051	0.027671
RS	42	1.346479	1.118933	1108.926576	0.024165	0.026661
RS	43	1.441482	1.118933	1084.579635	0.023634	0.025981
RS	44	1.542725	1.146584	1030.545705	0.022457	0.024664
RS	45	1.650618	1.146584	998.644163	0.021762	0.023825
RS	46	1.765597	1.174324	940.153419	0.020487	0.022424
RS	47	1.888128	1.174324	901.718611	0.019650	0.021468
RS	48	2.018707	1.196159	844.106247	0.018394	0.020112
RS	49	2.157862	1.196159	799.887743	0.017431	0.019059
RS	50	2.306156	1.209224	744.553743	0.016225	0.017775
RS	51	2.464191	1.209224	695.418639	0.015154	0.016634
RS	52	2.632605	1.214160	641.492948	0.013979	0.015391
RS	53	2.812080	1.214160	588.895666	0.012833	0.014176
RS	54	3.003343	1.213250	535.706842	0.011674	0.012945
RS	55	3.207168	1.213250	481.863872	0.010500	0.011692
RS	56	3.424380	1.213250	428.630741	0.009340	0.010445
RS	57	3.655858	1.213250	376.778419	0.008210	0.009221
RS	58	3.902540	1.281986	311.241002	0.006782	0.007684
RS	59	4.165423	1.281986	269.741204	0.005878	0.006680
RS	60	4.445573	1.281986	230.620074	0.005025	0.005728
RS	61	4.744122	1.281986	194.338237	0.004235	0.004839
RS	62	5.062280	1.281986	161.256501	0.003514	0.004025
RS	63	5.401334	1.281986	546.266647	0.011904	0.013747
PA	4+25*2+4+6 0.148529734 0.038597619 5.401334267 0.229072896 0.413041775 0.481249365 0.526070492 0.662032902 0.918244570 1.309013165 1.742295037 2.058112574 2.207845376 2.220682135 2.103439844 1.882563190 1.631314183 1.414697759 1.258402424 1.160780025 1.109948096 1.092796361 1.098562454 1.118932534 1.146583524 1.174324011 1.196159067 1.209223996 1.214160199 1.213250457 1.281986022
//
IT	3900
RD	11
LK	-429035.899463
QD	-182.952574 -> -166.464649
RI	0.0295823720
TR	0.146622	0.038939
MT	5.456079
MM	C_pi: 1.091396, n_recomb: 46990.636432
RS	0	0.000000	0.232919	1282.660920	0.027296	0.005166
RS	1	0.006585	0.232919	1327.957707	0.028260	0.021953
RS	2	0.013603	0.232919	1372.225903	0.029202	0.025335
RS	3	0.021083	0.232919	1415.080898	0.030114	0.025987
RS	4	0.029056	0.425156	804.295572	0.017116	0.014033
RS	5	0.037554	0.425156	839.883715	0.017873	0.014174
RS	6	0.046612	0.487559	764.868319	0.016277	0.012919
RS	7	0.056266	0.487559	798.884947	0.017001	0.014081
RS	8	0.066555	0.522255	778.522066	0.016568	0.014059
RS	9	0.077522	0.522255	812.160994	0.017283	0.015215
RS	10	0.089211	0.652934	678.337208	0.014436	0.012988
RS	11	0.101670	0.652934	709.071504	0.015090	0.013875
RS	12	0.114950	0.910582	532.422127	0.011330	0.010634
RS	13	0.129103	0.910582	558.601324	0.011888	0.011238
RS	14	0.144189	1.314876	406.543704	0.008652	0.008281
RS	15	0.160268	1.314876	428.012716	0.009108	0.008670
RS	16	0.177406	1.772394	334.622858	0.007121	0.006820
RS	17	0.195672	1.772394	353.009443	0.007512	0.007169
RS	18	0.215141	2.110648	312.805428	0.006657	0.006411
RS	19	0.235892	2.110648	330.171258	0.007026	0.006802
RS	20	0.258010	2.275139	323.227686	0.006879	0.006736
RS	21	0.281583	2.275139	341.004588	0.007257	0.007149
RS	22	0.306709	2.295597	356.331507	0.007583	0.007524
RS	23	0.333490	2.295597	375.446762	0.007990	0.007950
RS	24	0.362034	2.175154	417.022788	0.008875	0.008862
RS	25	0.392457	2.175154	438.373501	0.009329	0.009372
RS	26	0.424884	1.939808	515.758959	0.010976	0.011094
RS	27	0.459446	1.939808	540.068404	0.011493	0.011773
RS	28	0.496283	1.670324	654.930612	0.013937	0.014414
RS	29	0.535547	1.670324	681.845350	0.014510	0.015260
RS	30	0.577395	1.438738	821.096717	0.017474	0.018554
RS	31	0.621999	1.438738	848.337704	0.018053	0.019455
RS	32	0.669541	1.272843	986.436076	0.020992	0.022782
RS	33	0.720212	1.272843	1010.055906	0.021495	0.023559
RS	34	0.774221	1.170236	1119.751690	0.023829	0.026218
RS	35	0.831785	1.170236	1135.665344	0.024168	0.026713
RS	36	0.893140	1.117692	1200.452354	0.025547	0.028271
RS	37	0.958535	1.117692	1206.039999	0.025666	0.028418
RS	38	1.028236	1.101007	1224.625651	0.026061	0.028846
RS	39	1.102527	1.101007	1219.200528	0.025946	0.028664
RS	40	1.181709	1.108666	1200.324784	0.025544	0.028194
RS	41	1.266105	1.108666	1184.616484	0.025210	0.027740
RS	42	1.356059	1.131817	1140.405550	0.024269	0.026677
RS	43	1.451936	1.131817	1115.796100	0.023745	0.026014
RS	44	1.554125	1.162625	1058.143088	0.022518	0.024651
RS	45	1.663044	1.162625	1026.019213	0.021835	0.023834
RS	46	1.779135	1.193330	964.548341	0.020526	0.022402
RS	47	1.902869	1.193330	925.917053	0.019704	0.021471
RS	48	2.034752	1.217426	866.246313	0.018434	0.020105
RS	49	2.175318	1.217426	821.769180	0.017488	0.019076
RS	50	2.325140	1.231798	765.163780	0.016283	0.017798
RS	51	2.484828	1.231798	715.590181	0.015228	0.016678
RS	52	2.655030	1.237191	660.803366	0.014062	0.015448
RS	53	2.836439	1.237191	607.493581	0.012928	0.014250
RS	54	3.029794	1.236195	553.479375	0.011779	0.013031
RS	55	3.235881	1.236195	498.619914	0.010611	0.011788
RS	56	3.455537	1.236195	444.249152	0.009454	0.010547
RS	57	3.689658	1.236195	391.160790	0.008324	0.009326
RS	58	3.939194	1.312400	322.299195	0.006859	0.007749
RS	59	4.205162	1.312400	280.082959	0.005960	0.006755
RS	60	4.488642	1.312400	240.143522	0.005110	0.005807
RS	61	4.790789	1.312400	202.967507	0.004319	0.004921
RS	62	5.112831	1.312400	168.944057	0.003595	0.004105
RS	63	5.456079	1.312400	580.042211	0.012344	0.014206
PA	4+25*2+4+6 0.146621634 0.038938844 5.456079016 0.232919119 0.425155509 0.487559081 0.522254562 0.652933845 0.910581703 1.314875521 1.772394180 2.110648052 2.275139248 2.295597458 2.175154221 1.939807770 1.670324425 1.438738457 1.272843300 1.170236071 1.117692030 1.101006590 1.108666191 1.131817333 1.162624552 1.193330218 1.217425998 1.231798001 1.237191386 1.236195254 1.312399731
//
IT	4207
RD	12
LK	-429003.396773
QD	-175.143088 -> -159.793711
RI	0.0288807397
TR	0.144809	0.039269
MT	5.508782
MM	C_pi: 1.107577, n_recomb: 48068.575940
RS	0	0.000000	0.236320	1295.927780	0.026960	0.005102
RS	1	0.006601	0.236320	1342.363269	0.027926	0.021883
RS	2	0.013637	0.236320	1387.830122	0.028872	0.025286
RS	3	0.021138	0.236320	1431.941385	0.029790	0.025947
RS	4	0.029134	0.437605	802.755002	0.016700	0.013827
RS	5	0.037657	0.437605	838.842525	0.017451	0.013933
RS	6	0.046744	0.494844	775.129858	0.016126	0.012870
RS	7	0.056430	0.494844	809.914267	0.016849	0.013999
RS	8	0.066755	0.519631	805.253010	0.016752	0.014245
RS	9	0.077762	0.519631	840.015258	0.017475	0.015402
RS	10	0.089495	0.645028	706.561187	0.014699	0.013228
RS	11	0.102003	0.645028	738.449860	0.015362	0.014128
RS	12	0.115337	0.903434	552.041762	0.011484	0.010772
RS	13	0.129550	0.903434	579.160635	0.012049	0.011391
RS	14	0.144702	1.319693	416.690838	0.008669	0.008296
RS	15	0.160854	1.319693	438.758085	0.009128	0.008697
RS	16	0.178072	1.799665	339.131630	0.007055	0.006764
RS	17	0.196426	1.799665	357.860629	0.007445	0.007118
RS	18	0.215992	2.159225	314.832964	0.006550	0.006321
RS	19	0.236850	2.159225	332.421787	0.006916	0.006711
RS	20	0.259084	2.338357	324.036658	0.006741	0.006618
RS	21	0.282786	2.338357	341.990842	0.007115	0.007026
RS	22	0.308052	2.367190	356.333326	0.007413	0.007373
RS	23	0.334987	2.367190	375.619152	0.007814	0.007790
RS	24	0.363698	2.244672	417.104483	0.008677	0.008679
RS	25	0.394306	2.244672	438.687637	0.009126	0.009175
RS	26	0.426933	1.995757	517.972078	0.010776	0.010896
RS	27	0.461714	1.995757	542.690278	0.011290	0.011556
RS	28	0.498790	1.708622	662.282149	0.013778	0.014231
RS	29	0.538315	1.708622	689.875796	0.014352	0.015060
RS	30	0.580447	1.462465	836.450992	0.017401	0.018429
RS	31	0.625361	1.462465	864.600533	0.017987	0.019319
RS	32	0.673240	1.287230	1010.905814	0.021030	0.022743
RS	33	0.724279	1.287230	1035.450512	0.021541	0.023517
RS	34	0.778686	1.179769	1151.802455	0.023962	0.026258
RS	35	0.836685	1.179769	1168.398627	0.024307	0.026755
RS	36	0.898512	1.125537	1236.630199	0.025726	0.028352
RS	37	0.964421	1.125537	1242.530817	0.025849	0.028505
RS	38	1.034679	1.109266	1261.225323	0.026238	0.028926
RS	39	1.109575	1.109266	1255.793441	0.026125	0.028752
RS	40	1.189415	1.118724	1234.636873	0.025685	0.028243
RS	41	1.274525	1.118724	1218.747319	0.025354	0.027801
RS	42	1.365252	1.144539	1171.099813	0.024363	0.026690
RS	43	1.461968	1.144539	1146.274736	0.023847	0.026043
RS	44	1.565068	1.178378	1085.105603	0.022574	0.024637
RS	45	1.674973	1.178378	1052.802524	0.021902	0.023841
RS	46	1.792133	1.211929	988.452889	0.020563	0.022383
RS	47	1.917026	1.211929	949.661004	0.019756	0.021475
RS	48	2.050162	1.238175	888.023324	0.018474	0.020100
RS	49	2.192087	1.238175	843.315675	0.017544	0.019095
RS	50	2.343379	1.253757	785.514024	0.016342	0.017822
RS	51	2.504658	1.253757	735.524114	0.015302	0.016723
RS	52	2.676582	1.259523	679.938942	0.014145	0.015506
RS	53	2.859854	1.259523	625.934090	0.013022	0.014323
RS	54	3.055224	1.258354	571.151126	0.011882	0.013117
RS	55	3.263489	1.258354	515.286587	0.010720	0.011882
RS	56	3.485501	1.258354	459.791281	0.009565	0.010647
RS	57	3.722167	1.258354	405.480983	0.008435	0.009428
RS	58	3.974454	1.341902	333.284745	0.006934	0.007813
RS	59	4.243394	1.341902	290.364577	0.006041	0.006827
RS	60	4.530086	1.341902	249.621621	0.005193	0.005885
RS	61	4.835702	1.341902	211.567225	0.004401	0.005000
RS	62	5.161489	1.341902	176.617670	0.003674	0.004183
RS	63	5.508782	1.341902	614.116231	0.012776	0.014657
PA	4+25*2+4+6 0.144809167 0.039269294 5.508781517 0.236319886 0.437604901 0.494843515 0.519630747 0.645028376 0.903434458 1.319692542 1.799664740 2.159225041 2.338356847 2.367189567 2.244671524 1.995756692 1.708621722 1.462464945 1.287229954 1.179768800 1.125536559 1.109265904 1.118723885 1.144538966 1.178377888 1.211929343 1.238174728 1.253757452 1.259523299 1.258354304 1.341901552
//
IT	4717
RD	13
LK	-428973.125525
QD	-167.894265 -> -153.575111
RI	0.0282871202
TR	0.143088	0.039590
MT	5.559412
MM	C_pi: 1.123253, n_recomb: 49123.909462
RS	0	0.000000	0.239310	1310.407752	0.026676	0.005042
RS	1	0.006616	0.239310	1357.954977	0.027643	0.021823
RS	2	0.013669	0.239310	1404.584360	0.028593	0.025257
RS	3	0.021190	0.239310	1449.905928	0.029515	0.025936
RS	4	0.029207	0.450244	800.449184	0.016294	0.013617
RS	5	0.037755	0.450244	836.978240	0.017038	0.013696
RS	6	0.046869	0.502893	783.424103	0.015948	0.012800
RS	7	0.056586	0.502893	818.911585	0.016670	0.013898
RS	8	0.066945	0.517958	830.287690	0.016902	0.014407
RS	9	0.077990	0.517958	866.128350	0.017632	0.015563
RS	10	0.089766	0.638113	733.997338	0.014942	0.013455
RS	11	0.102320	0.638113	767.010386	0.015614	0.014366
RS	12	0.115705	0.896731	571.429675	0.011632	0.010908
RS	13	0.129976	0.896731	599.475596	0.012203	0.011541
RS	14	0.145191	1.323604	426.858760	0.008689	0.008316
RS	15	0.161413	1.323604	449.522412	0.009151	0.008727
RS	16	0.178707	1.824382	343.823298	0.006999	0.006717
RS	17	0.197146	1.824382	362.899071	0.007387	0.007076
RS	18	0.216805	2.204185	317.134812	0.006456	0.006242
RS	19	0.237764	2.204185	334.953795	0.006819	0.006631
RS	20	0.260110	2.397778	325.150224	0.006619	0.006512
RS	21	0.283934	2.397778	343.287949	0.006988	0.006916
RS	22	0.309335	2.435687	356.596868	0.007259	0.007235
RS	23	0.336416	2.435687	376.053897	0.007655	0.007644
RS	24	0.365289	2.312141	417.320026	0.008495	0.008510
RS	25	0.396071	2.312141	439.126242	0.008939	0.008993
RS	26	0.428891	2.050510	520.075544	0.010587	0.010708
RS	27	0.463881	2.050510	545.180977	0.011098	0.011352
RS	28	0.501187	1.746266	669.188947	0.013622	0.014054
RS	29	0.540960	1.746266	697.432778	0.014197	0.014868
RS	30	0.583365	1.485891	851.031825	0.017324	0.018303
RS	31	0.628576	1.485891	880.065810	0.017915	0.019184
RS	32	0.676777	1.301537	1034.380990	0.021057	0.022697
RS	33	0.728168	1.301537	1059.841157	0.021575	0.023468
RS	34	0.782958	1.189331	1182.769082	0.024077	0.026287
RS	35	0.841373	1.189331	1200.055446	0.024429	0.026787
RS	36	0.903653	1.133424	1271.735122	0.025888	0.028422
RS	37	0.970053	1.133424	1277.970858	0.026015	0.028581
RS	38	1.040846	1.117517	1296.819872	0.026399	0.028996
RS	39	1.116323	1.117517	1291.414544	0.026289	0.028830
RS	40	1.196793	1.128682	1268.048518	0.025813	0.028287
RS	41	1.282587	1.128682	1252.018113	0.025487	0.027856
RS	42	1.374057	1.157049	1201.025668	0.024449	0.026700
RS	43	1.471578	1.157049	1176.026931	0.023940	0.026069
RS	44	1.575551	1.193802	1111.441254	0.022625	0.024624
RS	45	1.686403	1.193802	1078.997428	0.021965	0.023848
RS	46	1.804589	1.230086	1011.866340	0.020598	0.022365
RS	47	1.930594	1.230086	972.945846	0.019806	0.021480
RS	48	2.064935	1.258377	909.426876	0.018513	0.020097
RS	49	2.208163	1.258377	864.514291	0.017599	0.019115
RS	50	2.360868	1.275079	805.588656	0.016399	0.017848
RS	51	2.523675	1.275079	755.203125	0.015373	0.016768
RS	52	2.697254	1.281140	698.878862	0.014227	0.015564
RS	53	2.882316	1.281140	644.196145	0.013114	0.014395
RS	54	3.079621	1.279719	588.699353	0.011984	0.013202
RS	55	3.289980	1.279719	531.841932	0.010827	0.011975
RS	56	3.514256	1.279719	475.236046	0.009674	0.010745
RS	57	3.753370	1.279719	419.718899	0.008544	0.009529
RS	58	4.008303	1.370470	344.184100	0.007006	0.007875
RS	59	4.280102	1.370470	300.572681	0.006119	0.006898
RS	60	4.569883	1.370470	259.041163	0.005273	0.005960
RS	61	4.878835	1.370470	220.124440	0.004481	0.005077
RS	62	5.208227	1.370470	184.264793	0.003751	0.004259
RS	63	5.559412	1.370470	648.412534	0.013200	0.015098
PA	4+25*2+4+6 0.143087732 0.039590279 5.559411615 0.239309673 0.450243713 0.502893283 0.517958361 0.638112740 0.896731133 1.323603822 1.824381519 2.204185044 2.397778249 2.435687478 2.312141117 2.050509930 1.746266114 1.485890582 1.301536690 1.189331154 1.133423867 1.117516562 1.128682180 1.157048847 1.193802450 1.230086162 1.258377447 1.275078752 1.281139644 1.279718676 1.370469842
//
IT	4873
RD	14
LK	-428944.875264
QD	-161.146499 -> -147.764076
RI	0.0277797441
TR	0.141454	0.039903
MT	5.607877
MM	C_pi: 1.138427, n_recomb: 50157.776171
RS	0	0.000000	0.241951	1325.805412	0.026433	0.004986
RS	1	0.006630	0.241951	1374.440230	0.027402	0.021771
RS	2	0.013700	0.241951	1422.200644	0.028355	0.025245
RS	3	0.021239	0.241951	1468.693138	0.029281	0.025950
RS	4	0.029277	0.462979	797.630494	0.015902	0.013407
RS	5	0.037849	0.462979	834.550980	0.016639	0.013465
RS	6	0.046988	0.511546	790.074393	0.015752	0.012715
RS	7	0.056734	0.511546	826.205874	0.016472	0.013783
RS	8	0.067126	0.517053	853.781447	0.017022	0.014549
RS	9	0.078207	0.517053	890.659156	0.017757	0.015702
RS	10	0.090023	0.632018	760.694837	0.015166	0.013670
RS	11	0.102622	0.632018	794.803975	0.015846	0.014591
RS	12	0.116056	0.890431	590.577894	0.011774	0.011041
RS	13	0.130381	0.890431	619.537740	0.012352	0.011686
RS	14	0.145656	1.326734	437.026045	0.008713	0.008339
RS	15	0.161944	1.326734	460.283263	0.009177	0.008760
RS	16	0.179311	1.846848	348.652129	0.006951	0.006677
RS	17	0.197831	1.846848	368.077278	0.007338	0.007041
RS	18	0.217578	2.245852	319.659232	0.006373	0.006172
RS	19	0.238634	2.245852	337.713821	0.006733	0.006561
RS	20	0.261086	2.453704	326.511637	0.006510	0.006417
RS	21	0.285027	2.453704	344.837593	0.006875	0.006817
RS	22	0.310556	2.501280	357.075458	0.007119	0.007108
RS	23	0.337777	2.501280	376.703653	0.007510	0.007511
RS	24	0.366803	2.377689	417.637669	0.008326	0.008351
RS	25	0.397753	2.377689	439.657889	0.008765	0.008824
RS	26	0.430755	2.104136	522.066043	0.010408	0.010529
RS	27	0.465946	2.104136	547.538449	0.010916	0.011159
RS	28	0.503470	1.783276	675.680454	0.013471	0.013883
RS	29	0.543481	1.783276	704.547084	0.014047	0.014682
RS	30	0.586146	1.508999	864.892057	0.017243	0.018177
RS	31	0.631639	1.508999	894.786811	0.017839	0.019049
RS	32	0.680149	1.315726	1056.923086	0.021072	0.022645
RS	33	0.731875	1.315726	1083.288708	0.021598	0.023415
RS	34	0.787031	1.198869	1212.719737	0.024178	0.026307
RS	35	0.845843	1.198869	1230.702473	0.024537	0.026811
RS	36	0.908555	1.141293	1305.839960	0.026035	0.028483
RS	37	0.975426	1.141293	1312.430494	0.026166	0.028647
RS	38	1.046729	1.125698	1331.483797	0.026546	0.029058
RS	39	1.122761	1.125698	1326.134697	0.026439	0.028901
RS	40	1.203833	1.138484	1300.632637	0.025931	0.028325
RS	41	1.290281	1.138484	1284.496930	0.025609	0.027906
RS	42	1.382460	1.169296	1230.247678	0.024528	0.026708
RS	43	1.480752	1.169296	1205.111801	0.024026	0.026093
RS	44	1.585560	1.208853	1137.203679	0.022673	0.024611
RS	45	1.697317	1.208853	1104.652105	0.022024	0.023855
RS	46	1.816484	1.247760	1034.830272	0.020632	0.022349
RS	47	1.943553	1.247760	995.808227	0.019854	0.021486
RS	48	2.079046	1.277998	930.486797	0.018551	0.020097
RS	49	2.223523	1.277998	885.390785	0.017652	0.019135
RS	50	2.377579	1.295730	825.408174	0.016456	0.017875
RS	51	2.541849	1.295730	774.644396	0.015444	0.016813
RS	52	2.717011	1.302013	717.635878	0.014308	0.015622
RS	53	2.903787	1.302013	662.289889	0.013204	0.014467
RS	54	3.102946	1.300265	606.131327	0.012084	0.013287
RS	55	3.315311	1.300265	548.291143	0.010931	0.012067
RS	56	3.541755	1.300265	490.586689	0.009781	0.010841
RS	57	3.783214	1.300265	433.876013	0.008650	0.009627
RS	58	4.040682	1.398071	355.000845	0.007078	0.007936
RS	59	4.315221	1.398071	310.709082	0.006195	0.006966
RS	60	4.607962	1.398071	268.402269	0.005351	0.006033
RS	61	4.920113	1.398071	228.637760	0.004558	0.005151
RS	62	5.252961	1.398071	191.882776	0.003826	0.004332
RS	63	5.607877	1.398071	682.893284	0.013615	0.015530
PA	4+25*2+4+6 0.141454427 0.039903382 5.607877316 0.241951303 0.462979191 0.511545682 0.517053296 0.632017790 0.890430525 1.326734294 1.846847536 2.245852368 2.453704059 2.501279609 2.377688930 2.104135629 1.783276445 1.508998863 1.315726259 1.198869500 1.141293485 1.125698301 1.138483835 1.169296014 1.208852834 1.247760110 1.277998492 1.295730247 1.302013315 1.300265306 1.398070849
//
IT	4636
RD	15
LK	-428918.463614
QD	-154.847301 -> -142.320077
RI	0.0273438270
TR	0.139905	0.040209
MT	5.654192
MM	C_pi: 1.153100, n_recomb: 51170.525929
RS	0	0.000000	0.244290	1341.911294	0.026224	0.004935
RS	1	0.006644	0.244290	1391.611292	0.027196	0.021726
RS	2	0.013729	0.244290	1440.474193	0.028150	0.025245
RS	3	0.021285	0.244290	1488.102508	0.029081	0.025983
RS	4	0.029344	0.475706	794.529977	0.015527	0.013200
RS	5	0.037937	0.475706	831.799655	0.016255	0.013242
RS	6	0.047102	0.520685	795.319886	0.015543	0.012618
RS	7	0.056875	0.520685	832.040400	0.016260	0.013657
RS	8	0.067298	0.516768	875.864986	0.017117	0.014673
RS	9	0.078413	0.516768	913.740956	0.017857	0.015822
RS	10	0.090267	0.626615	786.678871	0.015374	0.013874
RS	11	0.102908	0.626615	821.856685	0.016061	0.014802
RS	12	0.116389	0.884472	609.488337	0.011911	0.011172
RS	13	0.130766	0.884472	639.348764	0.012494	0.011828
RS	14	0.146098	1.329169	447.175367	0.008739	0.008366
RS	15	0.162448	1.329169	471.022451	0.009205	0.008796
RS	16	0.179885	1.867222	353.595061	0.006910	0.006644
RS	17	0.198481	1.867222	373.371356	0.007297	0.007012
RS	18	0.218312	2.284439	322.370119	0.006300	0.006111
RS	19	0.239460	2.284439	340.664600	0.006657	0.006499
RS	20	0.262014	2.506313	328.081856	0.006412	0.006332
RS	21	0.286066	2.506313	346.599732	0.006773	0.006728
RS	22	0.311716	2.564099	357.730620	0.006991	0.006992
RS	23	0.339070	2.564099	377.529326	0.007378	0.007388
RS	24	0.368242	2.441384	418.032393	0.008169	0.008203
RS	25	0.399352	2.441384	440.257797	0.008604	0.008666
RS	26	0.432528	2.156674	523.937921	0.010239	0.010360
RS	27	0.467909	2.156674	549.757903	0.010744	0.010976
RS	28	0.505641	1.819674	681.770022	0.013323	0.013717
RS	29	0.545880	1.819674	711.232754	0.013899	0.014503
RS	30	0.588791	1.531788	878.057730	0.017159	0.018051
RS	31	0.634555	1.531788	908.789388	0.017760	0.018915
RS	32	0.683358	1.329775	1078.564642	0.021078	0.022589
RS	33	0.735404	1.329775	1105.824561	0.021611	0.023357
RS	34	0.790908	1.208345	1241.689888	0.024266	0.026319
RS	35	0.850099	1.208345	1260.373263	0.024631	0.026826
RS	36	0.913224	1.149107	1338.975308	0.026167	0.028534
RS	37	0.980542	1.149107	1345.937989	0.026303	0.028705
RS	38	1.052333	1.133774	1365.247591	0.026680	0.029113
RS	39	1.128893	1.133774	1359.981340	0.026577	0.028964
RS	40	1.210540	1.148097	1332.415586	0.026039	0.028359
RS	41	1.297612	1.148097	1316.206572	0.025722	0.027951
RS	42	1.390469	1.181255	1258.786725	0.024600	0.026714
RS	43	1.489495	1.181255	1233.546444	0.024107	0.026114
RS	44	1.595100	1.223509	1162.406804	0.022716	0.024598
RS	45	1.707722	1.223509	1129.776920	0.022079	0.023861
RS	46	1.827826	1.264936	1057.350991	0.020663	0.022335
RS	47	1.955910	1.264936	1018.251546	0.019899	0.021491
RS	48	2.092504	1.297028	951.201902	0.018589	0.020098
RS	49	2.238173	1.297028	905.941996	0.017704	0.019156
RS	50	2.393521	1.315710	844.964111	0.016513	0.017903
RS	51	2.559189	1.315710	793.838694	0.015514	0.016859
RS	52	2.735865	1.322147	736.198834	0.014387	0.015681
RS	53	2.924278	1.322147	680.204041	0.013293	0.014538
RS	54	3.125210	1.320002	623.434817	0.012183	0.013371
RS	55	3.339492	1.320002	564.622364	0.011034	0.012158
RS	56	3.568010	1.320002	505.831739	0.009885	0.010936
RS	57	3.811711	1.320002	447.941272	0.008754	0.009723
RS	58	4.071604	1.424707	365.727956	0.007147	0.007996
RS	59	4.348763	1.424707	320.766771	0.006269	0.007033
RS	60	4.644337	1.424707	277.697868	0.005427	0.006105
RS	61	4.959549	1.424707	237.100048	0.004634	0.005224
RS	62	5.295703	1.424707	199.464477	0.003898	0.004404
RS	63	5.654192	1.424707	717.508669	0.014022	0.015954
PA	4+25*2+4+6 0.139904663 0.040209495 5.654191763 0.244290342 0.475705891 0.520684538 0.516768284 0.626614836 0.884471824 1.329168678 1.867222151 2.284439248 2.506312716 2.564099279 2.441384153 2.156674004 1.819674076 1.531788348 1.329774713 1.208345428 1.149106997 1.133773540 1.148097001 1.181254642 1.223508752 1.264935946 1.297028137 1.315710356 1.322147426 1.320002238 1.424706852
//
IT	4111
RD	16
LK	-428893.732712
QD	-148.954641 -> -137.210772
RI	0.0269674405
TR	0.138433	0.040509
MT	5.698451
MM	C_pi: 1.167293, n_recomb: 52162.722999
RS	0	0.000000	0.246367	1358.560177	0.026045	0.004887
RS	1	0.006657	0.246367	1409.304524	0.027017	0.021688
RS	2	0.013757	0.246367	1459.243938	0.027975	0.025255
RS	3	0.021330	0.246367	1507.976597	0.028909	0.026029
RS	4	0.029407	0.488366	791.280545	0.015169	0.012998
RS	5	0.038021	0.488366	828.863217	0.015890	0.013027
RS	6	0.047209	0.530205	799.388314	0.015325	0.012511
RS	7	0.057009	0.530205	836.647626	0.016039	0.013523
RS	8	0.067461	0.516994	896.650998	0.017189	0.014781
RS	9	0.078608	0.516994	935.488814	0.017934	0.015925
RS	10	0.090498	0.621803	811.976770	0.015566	0.014068
RS	11	0.103179	0.621803	848.196959	0.016261	0.015002
RS	12	0.116705	0.878824	628.156382	0.012042	0.011300
RS	13	0.131131	0.878824	658.903851	0.012632	0.011965
RS	14	0.146517	1.331013	457.286597	0.008767	0.008396
RS	15	0.162928	1.331013	481.719027	0.009235	0.008833
RS	16	0.180431	1.885742	358.620414	0.006875	0.006617
RS	17	0.199099	1.885742	378.748455	0.007261	0.006988
RS	18	0.219009	2.320199	325.234292	0.006235	0.006057
RS	19	0.240246	2.320199	343.771907	0.006590	0.006445
RS	20	0.262896	2.555843	329.824558	0.006323	0.006254
RS	21	0.287053	2.555843	348.537098	0.006682	0.006647
RS	22	0.312819	2.624310	358.531106	0.006873	0.006885
RS	23	0.340300	2.624310	378.499270	0.007256	0.007275
RS	24	0.369611	2.503326	418.484949	0.008023	0.008065
RS	25	0.400872	2.503326	440.907123	0.008453	0.008518
RS	26	0.434215	2.208184	525.691344	0.010078	0.010199
RS	27	0.469777	2.208184	551.840612	0.010579	0.010802
RS	28	0.507707	1.855489	687.479293	0.013180	0.013556
RS	29	0.548162	1.855489	717.512557	0.013755	0.014329
RS	30	0.591309	1.554264	890.566731	0.017073	0.017926
RS	31	0.637329	1.554264	922.111787	0.017678	0.018782
RS	32	0.686413	1.343669	1099.351187	0.021075	0.022528
RS	33	0.738764	1.343669	1127.493588	0.021615	0.023295
RS	34	0.794600	1.217742	1269.720907	0.024342	0.026324
RS	35	0.854152	1.217742	1289.107906	0.024713	0.026834
RS	36	0.917670	1.156843	1371.183872	0.026287	0.028578
RS	37	0.985415	1.156843	1378.534040	0.026428	0.028755
RS	38	1.057671	1.141725	1398.150261	0.026804	0.029162
RS	39	1.134736	1.141725	1392.990903	0.026705	0.029020
RS	40	1.216932	1.157509	1363.432843	0.026138	0.028389
RS	41	1.304599	1.157509	1347.179349	0.025826	0.027992
RS	42	1.398102	1.192920	1286.670444	0.024666	0.026718
RS	43	1.497829	1.192920	1261.355278	0.024181	0.026133
RS	44	1.604196	1.237771	1187.071787	0.022757	0.024586
RS	45	1.717643	1.237771	1154.389927	0.022131	0.023866
RS	46	1.838642	1.281623	1079.439540	0.020694	0.022322
RS	47	1.967696	1.281623	1040.284628	0.019943	0.021498
RS	48	2.105341	1.315482	971.576551	0.018626	0.020100
RS	49	2.252149	1.315482	926.170818	0.017755	0.019177
RS	50	2.408730	1.335039	864.256565	0.016568	0.017932
RS	51	2.575735	1.335039	812.785179	0.015582	0.016904
RS	52	2.753857	1.341569	754.563481	0.014466	0.015739
RS	53	2.943836	1.341569	697.934124	0.013380	0.014607
RS	54	3.146462	1.338963	640.603357	0.012281	0.013454
RS	55	3.362577	1.338963	580.829428	0.011135	0.012247
RS	56	3.593078	1.338963	520.965248	0.009987	0.011028
RS	57	3.838923	1.338963	461.908899	0.008855	0.009816
RS	58	4.101135	1.450409	376.362677	0.007215	0.008055
RS	59	4.380801	1.450409	330.742796	0.006341	0.007099
RS	60	4.679085	1.450409	286.924691	0.005501	0.006174
RS	61	4.997226	1.450409	245.507676	0.004707	0.005295
RS	62	5.336544	1.450409	207.005943	0.003968	0.004473
RS	63	5.698451	1.450409	752.223273	0.014421	0.016369
PA	4+25*2+4+6 0.138432718 0.040508983 5.698451412 0.246366602 0.488365963 0.530205150 0.516993999 0.621803070 0.878824182 1.331013027 1.885741658 2.320198970 2.555842566 2.624310286 2.503325857 2.208183617 1.855488775 1.554263904 1.343668805 1.217741836 1.156842770 1.141724517 1.157508853 1.192919883 1.237770901 1.281623205 1.315482081 1.335039293 1.341569039 1.338963070 1.450409415
//
IT	3744
RD	17
LK	-428870.541967
QD	-143.430766 -> -132.406589
RI	0.0266391006
TR	0.137034	0.040802
MT	5.740710
MM	C_pi: 1.181024, n_recomb: 53135.154625
RS	0	0.000000	0.248223	1375.572686	0.025888	0.004843
RS	1	0.006669	0.248223	1427.341334	0.026862	0.021655
RS	2	0.013783	0.248223	1478.333084	0.027822	0.025274
RS	3	0.021372	0.248223	1528.141524	0.028760	0.026086
RS	4	0.029466	0.500903	788.001811	0.014830	0.012803
RS	5	0.038101	0.500903	825.867187	0.015543	0.012822
RS	6	0.047311	0.540038	802.452909	0.015102	0.012398
RS	7	0.057135	0.540038	840.204684	0.015813	0.013383
RS	8	0.067615	0.517641	916.250224	0.017244	0.014874
RS	9	0.078794	0.517641	956.015810	0.017992	0.016012
RS	10	0.090718	0.617503	836.615403	0.015745	0.014252
RS	11	0.103437	0.617503	873.852792	0.016446	0.015191
RS	12	0.117005	0.873468	646.577652	0.012169	0.011425
RS	13	0.131477	0.873468	678.198505	0.012764	0.012099
RS	14	0.146915	1.332343	467.350868	0.008796	0.008427
RS	15	0.163383	1.332343	492.363766	0.009266	0.008871
RS	16	0.180948	1.902573	363.711963	0.006845	0.006594
RS	17	0.199685	1.902573	384.191828	0.007230	0.006968
RS	18	0.219672	2.353354	328.227183	0.006177	0.006009
RS	19	0.240992	2.353354	347.010427	0.006531	0.006396
RS	20	0.263733	2.602476	331.716294	0.006243	0.006184
RS	21	0.287991	2.602476	350.625746	0.006599	0.006574
RS	22	0.313867	2.682043	359.455833	0.006765	0.006785
RS	23	0.341469	2.682043	379.592279	0.007144	0.007171
RS	24	0.370911	2.563588	418.984716	0.007885	0.007934
RS	25	0.402318	2.563588	441.595820	0.008311	0.008379
RS	26	0.435818	2.258708	527.332284	0.009924	0.010045
RS	27	0.471553	2.258708	553.793741	0.010422	0.010636
RS	28	0.509671	1.890738	692.835382	0.013039	0.013400
RS	29	0.550332	1.890738	723.414891	0.013615	0.014162
RS	30	0.593704	1.576422	902.463159	0.016984	0.017801
RS	31	0.639969	1.576422	934.798705	0.017593	0.018650
RS	32	0.689319	1.357393	1119.334358	0.021066	0.022463
RS	33	0.741960	1.357393	1148.347051	0.021612	0.023229
RS	34	0.798112	1.227033	1296.869664	0.024407	0.026322
RS	35	0.858009	1.227033	1316.961941	0.024785	0.026837
RS	36	0.921901	1.164475	1402.520530	0.026395	0.028615
RS	37	0.990054	1.164475	1410.271453	0.026541	0.028798
RS	38	1.062752	1.149530	1430.241146	0.026917	0.029205
RS	39	1.140299	1.149530	1425.210121	0.026822	0.029072
RS	40	1.223017	1.166704	1393.727929	0.026230	0.028415
RS	41	1.311252	1.166704	1377.455747	0.025924	0.028028
RS	42	1.405372	1.204281	1313.937324	0.024728	0.026721
RS	43	1.505768	1.204281	1288.573388	0.024251	0.026150
RS	44	1.612861	1.251636	1211.226449	0.022795	0.024574
RS	45	1.727095	1.251636	1178.516040	0.022180	0.023871
RS	46	1.848948	1.297824	1101.116215	0.020723	0.022310
RS	47	1.978928	1.297824	1061.925324	0.019985	0.021504
RS	48	2.117576	1.333367	991.624317	0.018662	0.020103
RS	49	2.265471	1.333367	946.088935	0.017805	0.019198
RS	50	2.423230	1.353730	883.292605	0.016624	0.017961
RS	51	2.591510	1.353730	831.489739	0.015649	0.016948
RS	52	2.771013	1.360296	772.732760	0.014543	0.015797
RS	53	2.962487	1.360296	715.482368	0.013465	0.014676
RS	54	3.166731	1.357171	657.637106	0.012377	0.013536
RS	55	3.384597	1.357171	596.912176	0.011234	0.012334
RS	56	3.616992	1.357171	535.986690	0.010087	0.011119
RS	57	3.864887	1.357171	475.777978	0.008954	0.009908
RS	58	4.129314	1.475200	386.906031	0.007282	0.008113
RS	59	4.411377	1.475200	340.637617	0.006411	0.007163
RS	60	4.712250	1.475200	296.082535	0.005572	0.006242
RS	61	5.033190	1.475200	253.859765	0.004778	0.005363
RS	62	5.375534	1.475200	214.505663	0.004037	0.004541
RS	63	5.740710	1.475200	787.013171	0.014812	0.016776
PA	4+25*2+4+6 0.137034117 0.040802396 5.740709826 0.248222969 0.500902809 0.540037884 0.517640873 0.617502948 0.873467808 1.332343309 1.902572728 2.353354279 2.602475695 2.682043431 2.563587536 2.258708081 1.890737852 1.576422233 1.357392839 1.227033050 1.164475062 1.149530364 1.166704227 1.204280597 1.251636236 1.297823761 1.333366824 1.353729762 1.360295909 1.357170882 1.475199884
//
IT	4239
RD	18
LK	-428848.767005
QD	-138.242502 -> -127.881257
RI	0.0263501874
TR	0.135703	0.041090
MT	5.781125
MM	C_pi: 1.194321, n_recomb: 54088.281470
RS	0	0.000000	0.249895	1392.805329	0.025751	0.004802
RS	1	0.006681	0.249895	1445.578908	0.026726	0.021626
RS	2	0.013808	0.249895	1497.600298	0.027688	0.025298
RS	3	0.021412	0.249895	1548.458304	0.028628	0.026150
RS	4	0.029523	0.513266	784.787828	0.014509	0.012615
RS	5	0.038176	0.513266	822.911017	0.015214	0.012627
RS	6	0.047408	0.550115	804.675650	0.014877	0.012280
RS	7	0.057256	0.550115	842.877698	0.015583	0.013240
RS	8	0.067762	0.518639	934.756653	0.017282	0.014955
RS	9	0.078970	0.518639	975.417977	0.018034	0.016087
RS	10	0.090927	0.613642	860.628201	0.015912	0.014427
RS	11	0.103682	0.613642	898.858915	0.016618	0.015370
RS	12	0.117290	0.868377	664.754091	0.012290	0.011547
RS	13	0.131807	0.868377	697.234856	0.012891	0.012229
RS	14	0.147294	1.333241	477.354788	0.008825	0.008460
RS	15	0.163815	1.333241	502.942819	0.009299	0.008911
RS	16	0.181441	1.917875	368.854145	0.006819	0.006575
RS	17	0.200243	1.917875	389.685448	0.007205	0.006952
RS	18	0.220302	2.384102	331.329236	0.006126	0.005966
RS	19	0.241701	2.384102	350.360081	0.006478	0.006353
RS	20	0.264530	2.646409	333.734168	0.006170	0.006120
RS	21	0.288884	2.646409	352.842273	0.006523	0.006508
RS	22	0.314865	2.737409	360.489119	0.006665	0.006693
RS	23	0.342582	2.737409	380.792725	0.007040	0.007074
RS	24	0.372150	2.622244	419.522596	0.007756	0.007811
RS	25	0.403694	2.622244	442.315355	0.008178	0.008249
RS	26	0.437345	2.308279	528.869363	0.009778	0.009898
RS	27	0.473245	2.308279	555.627154	0.010273	0.010479
RS	28	0.511543	1.925445	697.861628	0.012902	0.013249
RS	29	0.552399	1.925445	728.964304	0.013477	0.014000
RS	30	0.595985	1.598274	913.782046	0.016894	0.017678
RS	31	0.642484	1.598274	946.885712	0.017506	0.018520
RS	32	0.692088	1.370949	1138.552305	0.021050	0.022396
RS	33	0.745007	1.370949	1168.422745	0.021602	0.023162
RS	34	0.801461	1.236216	1323.173294	0.024463	0.026315
RS	35	0.861687	1.236216	1343.971465	0.024848	0.026834
RS	36	0.925936	1.172001	1433.019369	0.026494	0.028647
RS	37	0.994478	1.172001	1441.182768	0.026645	0.028835
RS	38	1.067599	1.157190	1461.551805	0.027022	0.029243
RS	39	1.145605	1.157190	1456.668465	0.026931	0.029117
RS	40	1.228822	1.175688	1423.327148	0.026315	0.028438
RS	41	1.317600	1.175688	1407.059674	0.026014	0.028062
RS	42	1.412308	1.215349	1340.606105	0.024786	0.026723
RS	43	1.513344	1.215349	1315.217231	0.024316	0.026166
RS	44	1.621130	1.265126	1234.881072	0.022831	0.024562
RS	45	1.736117	1.265126	1202.163790	0.022226	0.023876
RS	46	1.858786	1.313564	1122.386953	0.020751	0.022299
RS	47	1.989650	1.313564	1083.178155	0.020026	0.021511
RS	48	2.129258	1.350716	1011.345207	0.018698	0.020108
RS	49	2.278192	1.350716	965.695656	0.017854	0.019220
RS	50	2.437077	1.371821	902.068365	0.016678	0.017991
RS	51	2.606576	1.371821	849.948378	0.015714	0.016992
RS	52	2.787400	1.378373	790.700705	0.014619	0.015854
RS	53	2.980305	1.378373	732.843065	0.013549	0.014744
RS	54	3.186097	1.374678	674.528095	0.012471	0.013616
RS	55	3.405637	1.374678	612.863466	0.011331	0.012420
RS	56	3.639846	1.374678	550.889613	0.010185	0.011208
RS	57	3.889701	1.374678	489.542639	0.009051	0.009998
RS	58	4.156249	1.499132	397.355150	0.007346	0.008169
RS	59	4.440605	1.499132	350.448449	0.006479	0.007225
RS	60	4.743958	1.499132	305.168553	0.005642	0.006308
RS	61	5.067578	1.499132	262.153313	0.004847	0.005430
RS	62	5.412819	1.499132	221.960458	0.004104	0.004607
RS	63	5.781125	1.499132	821.849328	0.015195	0.017175
PA	4+25*2+4+6 0.135702820 0.041089646 5.781124560 0.249894832 0.513266293 0.550115028 0.518638808 0.613642141 0.868376906 1.333241003 1.917874764 2.384101648 2.646409300 2.737409481 2.622243840 2.308279199 1.925444847 1.598274056 1.370948955 1.236215969 1.172000569 1.157190055 1.175687811 1.215349327 1.265126160 1.313563917 1.350715867 1.371821433 1.378372846 1.374677894 1.499131719
//
IT	4188
RD	19
LK	-428828.296592
QD	-133.361594 -> -123.612432
RI	0.0260954249
TR	0.134435	0.041371
MT	5.819762
MM	C_pi: 1.207198, n_recomb: 55022.601901
RS	0	0.000000	0.251404	1410.179558	0.025629	0.004764
RS	1	0.006692	0.251404	1463.939270	0.026606	0.021601
RS	2	0.013832	0.251404	1516.968638	0.027570	0.025327
RS	3	0.021449	0.251404	1568.851533	0.028513	0.026219
RS	4	0.029577	0.525419	781.696723	0.014207	0.012436
RS	5	0.038248	0.525419	820.056939	0.014904	0.012442
RS	6	0.047500	0.560381	806.187163	0.014652	0.012158
RS	7	0.057370	0.560381	844.800722	0.015354	0.013096
RS	8	0.067901	0.519927	952.255399	0.017307	0.015025
RS	9	0.079137	0.519927	993.782013	0.018061	0.016150
RS	10	0.091125	0.610174	884.020465	0.016066	0.014593
RS	11	0.103915	0.610174	923.221033	0.016779	0.015539
RS	12	0.117561	0.863542	682.673295	0.012407	0.011665
RS	13	0.132121	0.863542	716.000098	0.013013	0.012354
RS	14	0.147654	1.333757	487.290951	0.008856	0.008493
RS	15	0.164227	1.333757	513.448457	0.009332	0.008950
RS	16	0.181909	1.931806	374.028233	0.006798	0.006560
RS	17	0.200774	1.931806	395.209859	0.007183	0.006940
RS	18	0.220902	2.412636	334.519613	0.006080	0.005929
RS	19	0.242377	2.412636	353.799311	0.006430	0.006315
RS	20	0.265289	2.687820	335.857289	0.006104	0.006062
RS	21	0.289734	2.687820	355.165203	0.006455	0.006447
RS	22	0.315815	2.790577	361.606898	0.006572	0.006607
RS	23	0.343641	2.790577	382.076023	0.006944	0.006984
RS	24	0.373329	2.679381	420.085562	0.007635	0.007695
RS	25	0.405005	2.679381	443.052890	0.008052	0.008125
RS	26	0.438799	2.356960	530.299503	0.009638	0.009758
RS	27	0.474856	2.356960	557.338428	0.010129	0.010328
RS	28	0.513325	1.959628	702.576005	0.012769	0.013102
RS	29	0.554369	1.959628	734.179721	0.013343	0.013843
RS	30	0.598159	1.619821	924.554903	0.016803	0.017556
RS	31	0.644880	1.619821	958.404750	0.017418	0.018392
RS	32	0.694727	1.384324	1157.046014	0.021029	0.022327
RS	33	0.747910	1.384324	1187.761208	0.021587	0.023091
RS	34	0.804652	1.245276	1348.670737	0.024511	0.026304
RS	35	0.865191	1.245276	1370.174267	0.024902	0.026826
RS	36	0.929782	1.179404	1462.717291	0.026584	0.028673
RS	37	0.998695	1.179404	1471.303164	0.026740	0.028868
RS	38	1.072219	1.164691	1492.115830	0.027118	0.029277
RS	39	1.150664	1.164691	1487.397323	0.027032	0.029159
RS	40	1.234359	1.184451	1452.259253	0.026394	0.028458
RS	41	1.323654	1.184451	1436.017379	0.026099	0.028092
RS	42	1.418924	1.226124	1366.697662	0.024839	0.026724
RS	43	1.520571	1.226124	1341.305352	0.024377	0.026180
RS	44	1.629019	1.278241	1258.053219	0.022864	0.024551
RS	45	1.744725	1.278241	1225.348348	0.022270	0.023880
RS	46	1.868174	1.328852	1143.260017	0.020778	0.022288
RS	47	1.999884	1.328852	1104.049847	0.020065	0.021518
RS	48	2.140408	1.367546	1030.740176	0.018733	0.020113
RS	49	2.290335	1.367546	984.991309	0.017902	0.019241
RS	50	2.450296	1.389333	920.583384	0.016731	0.018021
RS	51	2.620962	1.389333	868.160182	0.015778	0.017036
RS	52	2.803048	1.395823	808.464162	0.014693	0.015911
RS	53	2.997320	1.395823	750.013042	0.013631	0.014811
RS	54	3.204593	1.391510	691.272398	0.012563	0.013696
RS	55	3.425736	1.391510	628.679530	0.011426	0.012505
RS	56	3.661677	1.391510	565.670360	0.010281	0.011295
RS	57	3.913408	1.391510	503.199300	0.009145	0.010086
RS	58	4.181985	1.522235	407.707722	0.007410	0.008225
RS	59	4.468535	1.522235	360.173099	0.006546	0.007286
RS	60	4.774261	1.522235	314.180532	0.005710	0.006372
RS	61	5.100446	1.522235	270.386012	0.004914	0.005496
RS	62	5.448460	1.522235	229.367897	0.004169	0.004671
RS	63	5.819762	1.522235	856.709438	0.015570	0.017566
PA	4+25*2+4+6 0.134434848 0.041371091 5.819761836 0.251404340 0.525419323 0.560380999 0.519926779 0.610174159 0.863542173 1.333756588 1.931806469 2.412636037 2.687820017 2.790576902 2.679381355 2.356959640 1.959628427 1.619820612 1.384324054 1.245275885 1.179404259 1.164691036 1.184451292 1.226124412 1.278241014 1.328852016 1.367545537 1.389332639 1.395822919 1.391510414 1.522235314
//
IT	4326
RD	20
LK	-428809.031250
QD	-128.762392 -> -119.579565
RI	0.0258685202
TR	0.133225	0.041646
MT	5.856792
MM	C_pi: 1.219686, n_recomb: 55938.573924
RS	0	0.000000	0.252779	1427.587909	0.025521	0.004729
RS	1	0.006703	0.252779	1482.315399	0.026499	0.021579
RS	2	0.013854	0.252779	1536.332120	0.027465	0.025358
RS	3	0.021485	0.252779	1589.216914	0.028410	0.026292
RS	4	0.029628	0.537331	778.777857	0.013922	0.012265
RS	5	0.038317	0.537331	817.358346	0.014612	0.012267
RS	6	0.047587	0.570794	807.099121	0.014428	0.012035
RS	7	0.057479	0.570794	846.088913	0.015125	0.012950
RS	8	0.068034	0.521458	968.826240	0.017319	0.015085
RS	9	0.079297	0.521458	1011.189531	0.018077	0.016202
RS	10	0.091315	0.607048	906.823619	0.016211	0.014751
RS	11	0.104138	0.607048	946.971841	0.016929	0.015699
RS	12	0.117820	0.858944	700.339522	0.012520	0.011781
RS	13	0.132419	0.858944	734.498846	0.013130	0.012476
RS	14	0.147997	1.333956	497.149659	0.008887	0.008528
RS	15	0.164620	1.333956	523.870723	0.009365	0.008990
RS	16	0.182356	1.944504	379.223168	0.006779	0.006547
RS	17	0.201281	1.944504	400.753722	0.007164	0.006930
RS	18	0.221474	2.439134	337.784347	0.006038	0.005895
RS	19	0.243021	2.439134	357.313808	0.006388	0.006281
RS	20	0.266013	2.726864	338.072551	0.006044	0.006009
RS	21	0.290545	2.726864	357.581252	0.006392	0.006392
RS	22	0.316721	2.841633	362.801744	0.006486	0.006527
RS	23	0.344652	2.841633	383.435001	0.006855	0.006900
RS	24	0.374455	2.735065	420.669914	0.007520	0.007585
RS	25	0.406256	2.735065	443.805332	0.007934	0.008009
RS	26	0.440188	2.404779	531.633018	0.009504	0.009623
RS	27	0.476394	2.404779	558.939062	0.009992	0.010184
RS	28	0.515027	1.993311	707.001510	0.012639	0.012960
RS	29	0.556250	1.993311	739.085375	0.013212	0.013691
RS	30	0.600235	1.641075	934.815041	0.016711	0.017435
RS	31	0.647169	1.641075	969.389832	0.017330	0.018265
RS	32	0.697248	1.397526	1174.851481	0.021003	0.022255
RS	33	0.750684	1.397526	1206.398345	0.021566	0.023020
RS	34	0.807702	1.254215	1373.399787	0.024552	0.026289
RS	35	0.868541	1.254215	1395.607300	0.024949	0.026815
RS	36	0.933458	1.186691	1491.646660	0.026666	0.028695
RS	37	1.002726	1.186691	1500.663749	0.026827	0.028895
RS	38	1.076637	1.172041	1521.961685	0.027208	0.029307
RS	39	1.155502	1.172041	1517.423511	0.027127	0.029196
RS	40	1.239652	1.193009	1480.545588	0.026467	0.028476
RS	41	1.329443	1.193009	1464.348532	0.026178	0.028120
RS	42	1.425252	1.236625	1392.229422	0.024889	0.026724
RS	43	1.527483	1.236625	1366.853382	0.024435	0.026192
RS	44	1.636566	1.291008	1280.752894	0.022896	0.024539
RS	45	1.752960	1.291008	1248.078380	0.022312	0.023884
RS	46	1.877156	1.343721	1163.740514	0.020804	0.022279
RS	47	2.009675	1.343721	1124.544576	0.020103	0.021524
RS	48	2.151078	1.383892	1049.811849	0.018767	0.020118
RS	49	2.301957	1.383892	1003.977765	0.017948	0.019262
RS	50	2.462950	1.406308	938.834723	0.016783	0.018050
RS	51	2.634733	1.406308	886.122219	0.015841	0.017079
RS	52	2.818029	1.412695	826.018486	0.014767	0.015967
RS	53	3.013612	1.412695	766.987943	0.013711	0.014876
RS	54	3.222303	1.407723	707.864089	0.012654	0.013775
RS	55	3.444982	1.407723	644.355065	0.011519	0.012587
RS	56	3.682586	1.407723	580.324131	0.010374	0.011381
RS	57	3.936116	1.407723	516.743568	0.009238	0.010172
RS	58	4.206639	1.544570	417.961410	0.007472	0.008279
RS	59	4.495294	1.544570	369.809338	0.006611	0.007346
RS	60	4.803296	1.544570	323.116217	0.005776	0.006434
RS	61	5.131941	1.544570	278.555494	0.004980	0.005559
RS	62	5.482615	1.544570	236.725462	0.004232	0.004734
RS	63	5.856792	1.544570	891.569121	0.015938	0.017950
PA	4+25*2+4+6 0.133224637 0.041646484 5.856792486 0.252779231 0.537330971 0.570793657 0.521457936 0.607048152 0.858943949 1.333956287 1.944503699 2.439133995 2.726864277 2.841632641 2.735064881 2.404778739 1.993310662 1.641075258 1.397526327 1.254214857 1.186690503 1.172040776 1.193008996 1.236624936 1.291007869 1.343721154 1.383892292 1.406308165 1.412695378 1.407722957 1.544569885
//
IT	4434
RD	21
LK	-428790.881047
QD	-124.422648 -> -115.764840
RI	0.0256643501
TR	0.132069	0.041916
MT	5.892271
MM	C_pi: 1.231801, n_recomb: 56836.854049
RS	0	0.000000	0.254043	1444.939525	0.025423	0.004696
RS	1	0.006713	0.254043	1500.616524	0.026402	0.021559
RS	2	0.013876	0.254043	1555.600571	0.027370	0.025392
RS	3	0.021520	0.254043	1609.465429	0.028317	0.026368
RS	4	0.029677	0.548983	776.056742	0.013654	0.012103
RS	5	0.038382	0.548983	814.843723	0.014337	0.012102
RS	6	0.047671	0.581319	807.504030	0.014207	0.011910
RS	7	0.057583	0.581319	846.837754	0.014899	0.012805
RS	8	0.068161	0.523195	984.537151	0.017322	0.015136
RS	9	0.079449	0.523195	1027.709934	0.018082	0.016246
RS	10	0.091495	0.604228	929.056155	0.016346	0.014902
RS	11	0.104349	0.604228	970.130634	0.017069	0.015850
RS	12	0.118066	0.854573	717.749607	0.012628	0.011893
RS	13	0.132704	0.854573	752.727955	0.013244	0.012594
RS	14	0.148325	1.333885	506.926575	0.008919	0.008563
RS	15	0.164994	1.333885	534.205141	0.009399	0.009031
RS	16	0.182782	1.956072	384.432138	0.006764	0.006537
RS	17	0.201764	1.956072	406.310031	0.007149	0.006922
RS	18	0.222020	2.463738	341.113468	0.006002	0.005865
RS	19	0.243636	2.463738	360.893335	0.006350	0.006251
RS	20	0.266703	2.763678	340.369146	0.005989	0.005961
RS	21	0.291319	2.763678	360.079408	0.006335	0.006342
RS	22	0.317586	2.890684	364.063129	0.006405	0.006452
RS	23	0.345617	2.890684	384.859091	0.006771	0.006822
RS	24	0.375530	2.789345	421.272897	0.007412	0.007481
RS	25	0.407450	2.789345	444.570403	0.007822	0.007898
RS	26	0.441513	2.451759	532.878627	0.009376	0.009494
RS	27	0.477863	2.451759	560.438754	0.009860	0.010046
RS	28	0.516653	2.026502	711.160295	0.012512	0.012822
RS	29	0.558046	2.026502	743.704536	0.013085	0.013544
RS	30	0.602218	1.662034	944.598818	0.016619	0.017315
RS	31	0.649355	1.662034	979.878026	0.017240	0.018140
RS	32	0.699657	1.410546	1192.012558	0.020973	0.022183
RS	33	0.753335	1.410546	1224.377917	0.021542	0.022947
RS	34	0.810616	1.263022	1397.403658	0.024586	0.026270
RS	35	0.871742	1.263022	1420.312998	0.024989	0.026799
RS	36	0.936971	1.193847	1519.851169	0.026741	0.028712
RS	37	1.006579	1.193847	1529.306753	0.026907	0.028918
RS	38	1.080859	1.179230	1551.129279	0.027291	0.029334
RS	39	1.160125	1.179230	1546.785021	0.027214	0.029230
RS	40	1.244713	1.201354	1508.222277	0.026536	0.028492
RS	41	1.334978	1.201354	1492.086942	0.026252	0.028145
RS	42	1.431302	1.246850	1417.229681	0.024935	0.026723
RS	43	1.534093	1.246850	1391.887429	0.024489	0.026204
RS	44	1.643783	1.303429	1303.002418	0.022925	0.024528
RS	45	1.760836	1.303429	1270.374188	0.022351	0.023887
RS	46	1.885747	1.358179	1183.843907	0.020829	0.022270
RS	47	2.019043	1.358179	1144.676246	0.020140	0.021531
RS	48	2.161286	1.399768	1068.570427	0.018801	0.020124
RS	49	2.313077	1.399768	1022.664090	0.017993	0.019283
RS	50	2.475057	1.422765	956.828147	0.016835	0.018080
RS	51	2.647911	1.422765	903.839538	0.015902	0.017121
RS	52	2.832367	1.429010	843.366626	0.014838	0.016022
RS	53	3.029206	1.429010	783.770268	0.013790	0.014941
RS	54	3.239257	1.423340	724.303616	0.012744	0.013852
RS	55	3.463408	1.423340	659.890438	0.011610	0.012669
RS	56	3.702606	1.423340	594.851153	0.010466	0.011464
RS	57	3.957860	1.423340	530.175489	0.009328	0.010256
RS	58	4.230248	1.566163	428.117321	0.007532	0.008333
RS	59	4.520921	1.566163	379.358023	0.006675	0.007404
RS	60	4.831105	1.566163	331.976115	0.005841	0.006496
RS	61	5.162111	1.566163	286.661868	0.005044	0.005621
RS	62	5.515336	1.566163	244.032862	0.004294	0.004795
RS	63	5.892271	1.566163	926.416076	0.016300	0.018326
PA	4+25*2+4+6 0.132068964 0.041916163 5.892271408 0.254043156 0.548982547 0.581318689 0.523195008 0.604227623 0.854572949 1.333885046 1.956071591 2.463737572 2.763677528 2.890684175 2.789344876 2.451758541 2.026501584 1.662034426 1.410545637 1.263022431 1.193847476 1.179230113 1.201354334 1.246849791 1.303429457 1.358179045 1.399768121 1.422764533 1.429010254 1.423340199 1.566162744
//
IT	4187
RD	22
LK	-428773.765249
QD	-120.321824 -> -112.151583
RI	0.0254796394
TR	0.130964	0.042180
MT	5.926302
MM	C_pi: 1.243562, n_recomb: 57717.812706
RS	0	0.000000	0.255210	1462.188422	0.025333	0.004666
RS	1	0.006722	0.255210	1518.797026	0.026314	0.021542
RS	2	0.013896	0.255210	1574.729006	0.027283	0.025428
RS	3	0.021553	0.255210	1629.553028	0.028233	0.026444
RS	4	0.029724	0.560349	773.561527	0.013402	0.011949
RS	5	0.038444	0.560349	812.544134	0.014078	0.011947
RS	6	0.047750	0.591925	807.478945	0.013990	0.011786
RS	7	0.057682	0.591925	847.126973	0.014677	0.012660
RS	8	0.068282	0.525106	999.446269	0.017316	0.015180
RS	9	0.079594	0.525106	1043.402539	0.018078	0.016281
RS	10	0.091667	0.601680	950.733655	0.016472	0.015045
RS	11	0.104551	0.601680	992.713653	0.017199	0.015994
RS	12	0.118302	0.850410	734.905725	0.012733	0.012002
RS	13	0.132976	0.850410	770.689765	0.013353	0.012708
RS	14	0.148638	1.333587	516.613239	0.008951	0.008598
RS	15	0.165352	1.333587	544.442953	0.009433	0.009071
RS	16	0.183189	1.966628	389.642827	0.006751	0.006530
RS	17	0.202226	1.966628	411.866017	0.007136	0.006917
RS	18	0.222542	2.486591	344.494969	0.005969	0.005838
RS	19	0.244224	2.486591	364.525505	0.006316	0.006224
RS	20	0.267363	2.798400	342.734641	0.005938	0.005916
RS	21	0.292058	2.798400	362.646925	0.006283	0.006295
RS	22	0.318413	2.937825	365.381471	0.006330	0.006382
RS	23	0.346539	2.937825	386.338671	0.006694	0.006748
RS	24	0.376557	2.842281	421.888733	0.007310	0.007382
RS	25	0.408592	2.842281	445.342615	0.007716	0.007794
RS	26	0.442780	2.497935	534.038979	0.009253	0.009370
RS	27	0.479267	2.497935	561.840857	0.009734	0.009914
RS	28	0.518207	2.059221	715.066621	0.012389	0.012688
RS	29	0.559764	2.059221	748.052326	0.012961	0.013401
RS	30	0.604114	1.682707	953.930394	0.016527	0.017198
RS	31	0.651446	1.682707	989.893998	0.017151	0.018017
RS	32	0.701960	1.423383	1208.558602	0.020939	0.022109
RS	33	0.755870	1.423383	1241.729107	0.021514	0.022872
RS	34	0.813403	1.271695	1420.713512	0.024615	0.026248
RS	35	0.874804	1.271695	1444.321658	0.025024	0.026781
RS	36	0.940332	1.200872	1547.358654	0.026809	0.028726
RS	37	1.010265	1.200872	1557.258691	0.026981	0.028938
RS	38	1.084899	1.186260	1579.640455	0.027368	0.029357
RS	39	1.164551	1.186260	1575.502198	0.027297	0.029261
RS	40	1.249556	1.209494	1535.305517	0.026600	0.028505
RS	41	1.340276	1.209494	1519.247293	0.026322	0.028168
RS	42	1.437095	1.256809	1441.711208	0.024979	0.026722
RS	43	1.540421	1.256809	1416.418707	0.024540	0.026214
RS	44	1.650694	1.315522	1324.808334	0.022953	0.024517
RS	45	1.768379	1.315522	1292.241192	0.022389	0.023890
RS	46	1.893975	1.372246	1203.573270	0.020853	0.022261
RS	47	2.028014	1.372246	1164.447105	0.020175	0.021537
RS	48	2.171063	1.415198	1087.014687	0.018833	0.020130
RS	49	2.323729	1.415198	1041.048756	0.018037	0.019304
RS	50	2.486657	1.438729	974.561433	0.016885	0.018109
RS	51	2.660537	1.438729	921.309717	0.015962	0.017163
RS	52	2.846106	1.444801	860.503151	0.014909	0.016076
RS	53	3.044149	1.444801	800.354957	0.013867	0.015004
RS	54	3.255505	1.438399	740.585052	0.012831	0.013928
RS	55	3.481069	1.438399	675.280320	0.011700	0.012749
RS	56	3.721796	1.438399	609.246615	0.010556	0.011546
RS	57	3.978704	1.438399	543.490702	0.009416	0.010338
RS	58	4.252883	1.587055	438.172887	0.007592	0.008385
RS	59	4.545493	1.587055	388.816804	0.006737	0.007461
RS	60	4.857772	1.587055	340.757982	0.005904	0.006555
RS	61	5.191044	1.587055	294.702918	0.005106	0.005682
RS	62	5.546718	1.587055	251.287866	0.004354	0.004854
RS	63	5.926302	1.587055	961.230946	0.016654	0.018695
PA	4+25*2+4+6 0.130964013 0.042180174 5.926301937 0.255210343 0.560348568 0.591925253 0.525106016 0.601679506 0.850410417 1.333587376 1.966628202 2.486590988 2.798399887 2.937824791 2.842281395 2.497935241 2.059220883 1.682706511 1.423382892 1.271694918 1.200872421 1.186260418 1.209493535 1.256808706 1.315521665 1.372245574 1.415198495 1.438729277 1.444801138 1.438399228 1.587055442
//
IT	4535
RD	23
LK	-428757.610151
QD	-116.442023 -> -108.725308
RI	0.0253110260
TR	0.129906	0.042438
MT	5.958992
MM	C_pi: 1.254989, n_recomb: 58581.875484
RS	0	0.000000	0.256298	1479.272385	0.025251	0.004637
RS	1	0.006731	0.256298	1536.794863	0.026233	0.021527
RS	2	0.013916	0.256298	1593.655906	0.027204	0.025464
RS	3	0.021584	0.256298	1649.419095	0.028156	0.026520
[truncated: 9,992,633 more chars]
