# Supplementary material for: Recent speciation associated with range expansion and a shift to self-fertilization in North American Arabidopsis
Source: Nat Commun. 2022 Dec 8;13:7564. doi: 10.1038/s41467-022-35368-1 (PMC9732334; doi:10.1038/s41467-022-35368-1)
Supplement: Supplementary file 5 — Source Data [file 41467_2022_35368_MOESM5_ESM.zip › Source Data/SuppFig15-4_lyrMI5_02.psmc]

CC
CC	Brief Description of the file format:
CC	  CC  comments
CC	  MM  useful-messages
CC	  RD  round-of-iterations
CC	  LL  \log[P(sequence)]
CC	  QD  Q-before-opt Q-after-opt
CC	  TR  \theta_0 \rho_0
CC	  RS  k t_k \lambda_k \pi_k \sum_{l\not=k}A_{kl} A_{kk}
CC	  DC  begin end best-k t_k+\Delta_k max-prob
CC
MM	Version: 0.6.5-r67
MM	pattern:4+25*2+4+6, n:63, n_free_lambdas:28
MM	n_iterations:25, skip:1, max_t:5, theta/rho:5
MM	is_decoding:0
MM	n_seqs:22, sum_L:1175583, sum_n:66344
RD	0
LK	0.000000
QD	0.000000 -> 0.000000
RI	inf
TR	0.058090	0.011618
MT	5.000000
MM	C_pi: 1.000000, n_recomb: 13579.042668
RS	0	0.000000	1.000000	86.664339	0.006382	0.000000
RS	1	0.006440	1.000000	91.637817	0.006748	0.000000
RS	2	0.013294	1.000000	96.855486	0.007133	0.000000
RS	3	0.020590	1.000000	102.323879	0.007535	0.000000
RS	4	0.028356	1.000000	108.048908	0.007957	0.000000
RS	5	0.036622	1.000000	114.035718	0.008398	0.000000
RS	6	0.045421	1.000000	120.288525	0.008858	0.000000
RS	7	0.054785	1.000000	126.810438	0.009339	0.000000
RS	8	0.064753	1.000000	133.603259	0.009839	0.000000
RS	9	0.075363	1.000000	140.667264	0.010359	0.000000
RS	10	0.086656	1.000000	148.000967	0.010899	0.000000
RS	11	0.098677	1.000000	155.600855	0.011459	0.000000
RS	12	0.111471	1.000000	163.461113	0.012038	0.000000
RS	13	0.125090	1.000000	171.573321	0.012635	0.000000
RS	14	0.139585	1.000000	179.926139	0.013250	0.000000
RS	15	0.155014	1.000000	188.504963	0.013882	0.000000
RS	16	0.171437	1.000000	197.291587	0.014529	0.000000
RS	17	0.188917	1.000000	206.263831	0.015190	0.000000
RS	18	0.207523	1.000000	215.395183	0.015862	0.000000
RS	19	0.227327	1.000000	224.654432	0.016544	0.000000
RS	20	0.248406	1.000000	234.005313	0.017233	0.000000
RS	21	0.270843	1.000000	243.406167	0.017925	0.000000
RS	22	0.294725	1.000000	252.809637	0.018618	0.000000
RS	23	0.320144	1.000000	262.162404	0.019306	0.000000
RS	24	0.347201	1.000000	271.404982	0.019987	0.000000
RS	25	0.376000	1.000000	280.471592	0.020655	0.000000
RS	26	0.406654	1.000000	289.290136	0.021304	0.000000
RS	27	0.439282	1.000000	297.782281	0.021930	0.000000
RS	28	0.474011	1.000000	305.863701	0.022525	0.000000
RS	29	0.510976	1.000000	313.444477	0.023083	0.000000
RS	30	0.550322	1.000000	320.429694	0.023597	0.000000
RS	31	0.592202	1.000000	326.720262	0.024061	0.000000
RS	32	0.636779	1.000000	332.213974	0.024465	0.000000
RS	33	0.684227	1.000000	336.806839	0.024803	0.000000
RS	34	0.734730	1.000000	340.394682	0.025068	0.000000
RS	35	0.788485	1.000000	342.875046	0.025250	0.000000
RS	36	0.845702	1.000000	344.149380	0.025344	0.000000
RS	37	0.906604	1.000000	344.125502	0.025342	0.000000
RS	38	0.971428	1.000000	342.720314	0.025239	0.000000
RS	39	1.040426	1.000000	339.862725	0.025028	0.000000
RS	40	1.113868	1.000000	335.496712	0.024707	0.000000
RS	41	1.192040	1.000000	329.584436	0.024272	0.000000
RS	42	1.275245	1.000000	322.109310	0.023721	0.000000
RS	43	1.363809	1.000000	313.078875	0.023056	0.000000
RS	44	1.458076	1.000000	302.527340	0.022279	0.000000
RS	45	1.558414	1.000000	290.517617	0.021395	0.000000
RS	46	1.665214	1.000000	277.142673	0.020410	0.000000
RS	47	1.778891	1.000000	262.526011	0.019333	0.000000
RS	48	1.899889	1.000000	246.821121	0.018177	0.000000
RS	49	2.028679	1.000000	230.209756	0.016953	0.000000
RS	50	2.165763	1.000000	212.898923	0.015678	0.000000
RS	51	2.311675	1.000000	195.116557	0.014369	0.000000
RS	52	2.466983	1.000000	177.105905	0.013043	0.000000
RS	53	2.632293	1.000000	159.118741	0.011718	0.000000
RS	54	2.808249	1.000000	141.407634	0.010414	0.000000
RS	55	2.995536	1.000000	124.217590	0.009148	0.000000
RS	56	3.194884	1.000000	107.777476	0.007937	0.000000
RS	57	3.407070	1.000000	92.291723	0.006797	0.000000
RS	58	3.632920	1.000000	77.932817	0.005739	0.000000
RS	59	3.873315	1.000000	64.835131	0.004775	0.000000
RS	60	4.129191	1.000000	53.090558	0.003910	0.000000
RS	61	4.401545	1.000000	42.746339	0.003148	0.000000
RS	62	4.691438	1.000000	33.805304	0.002490	0.000000
RS	63	5.000000	1.000000	94.136990	0.006933	0.000000
PA	4+25*2+4+6 0.058090000 0.011618000 5.000000000 1.000000000 1.000000000 1.000000000 1.000000000 1.000000000 1.000000000 1.000000000 1.000000000 1.000000000 1.000000000 1.000000000 1.000000000 1.000000000 1.000000000 1.000000000 1.000000000 1.000000000 1.000000000 1.000000000 1.000000000 1.000000000 1.000000000 1.000000000 1.000000000 1.000000000 1.000000000 1.000000000 1.000000000
//
IT	5797
RD	1
LK	-197292.018711
QD	-5451.766663 -> -2181.979686
RI	0.1279896086
TR	0.041060	0.007866
MT	8.506854
MM	C_pi: 1.269176, n_recomb: 11677.896800
RS	0	0.000000	0.263078	319.195529	0.027333	0.000901
RS	1	0.007328	0.263078	332.846359	0.028502	0.007221
RS	2	0.015192	0.263078	346.348419	0.029658	0.017588
RS	3	0.023633	0.263078	359.581864	0.030792	0.029130
RS	4	0.032693	0.227599	429.236715	0.036756	0.038592
RS	5	0.042416	0.227599	440.755265	0.037743	0.043423
RS	6	0.052852	0.258506	398.344563	0.034111	0.044082
RS	7	0.064052	0.258506	408.779556	0.035005	0.043054
RS	8	0.076074	0.311144	348.835187	0.029871	0.041514
RS	9	0.088976	0.311144	358.666695	0.030713	0.039363
RS	10	0.102823	0.383659	299.473711	0.025644	0.036542
RS	11	0.117686	0.383659	308.788225	0.026442	0.033437
RS	12	0.133637	0.473640	258.233919	0.022113	0.030487
RS	13	0.150757	0.473640	266.984339	0.022862	0.027889
RS	14	0.169132	0.578593	226.190138	0.019369	0.025649
RS	15	0.188853	0.578593	234.357246	0.020068	0.023695
RS	16	0.210020	0.701241	200.516441	0.017171	0.021936
RS	17	0.232737	0.701241	208.122979	0.017822	0.020298
RS	18	0.257119	0.844370	179.524952	0.015373	0.018744
RS	19	0.283287	0.844370	186.609097	0.015980	0.017269
RS	20	0.311374	1.006025	162.886435	0.013948	0.015889
RS	21	0.341518	1.006025	169.497248	0.014514	0.014622
RS	22	0.373871	1.180084	150.401326	0.012879	0.013481
RS	23	0.408595	1.180084	156.595746	0.013410	0.012471
RS	24	0.445863	1.359758	141.501519	0.012117	0.011586
RS	25	0.485862	1.359758	147.333841	0.012616	0.010814
RS	26	0.528792	1.539751	135.439650	0.011598	0.010142
RS	27	0.574868	1.539751	140.951386	0.012070	0.009555
RS	28	0.624321	1.716337	131.530314	0.011263	0.009042
RS	29	0.677397	1.716337	136.745111	0.011710	0.008592
RS	30	0.734362	1.886402	129.254774	0.011068	0.008199
RS	31	0.795501	1.886402	134.176880	0.011490	0.007856
RS	32	0.861121	2.046904	128.237985	0.010981	0.007562
RS	33	0.931549	2.046904	132.851251	0.011376	0.007315
RS	34	1.007138	2.194901	128.188211	0.010977	0.007116
RS	35	1.088266	2.194901	132.454326	0.011342	0.006963
RS	36	1.175338	2.327807	128.845196	0.011033	0.006859
RS	37	1.268791	2.327807	132.701216	0.011363	0.006805
RS	38	1.369092	2.443590	129.945311	0.011127	0.006799
RS	39	1.476743	2.443590	133.301074	0.011415	0.006844
RS	40	1.592282	2.540783	131.203920	0.011235	0.006939
RS	41	1.716287	2.540783	133.940032	0.011470	0.007084
RS	42	1.849379	2.618625	132.292314	0.011328	0.007279
RS	43	1.992224	2.618625	134.260073	0.011497	0.007522
RS	44	2.145535	2.677410	132.810952	0.011373	0.007807
RS	45	2.310081	2.677410	133.836999	0.011461	0.008130
RS	46	2.486685	2.718622	132.284785	0.011328	0.008481
RS	47	2.676229	2.718622	132.183781	0.011319	0.008850
RS	48	2.879663	2.744914	130.183910	0.011148	0.009225
RS	49	3.098004	2.744914	128.782545	0.011028	0.009590
RS	50	3.332344	2.760111	125.971692	0.010787	0.009932
RS	51	3.583856	2.760111	123.146405	0.010545	0.010232
RS	52	3.853798	2.769354	119.185185	0.010206	0.010476
RS	53	4.143520	2.769354	114.912933	0.009840	0.010646
RS	54	4.454472	2.789622	109.175333	0.009349	0.010729
RS	55	4.788210	2.789622	103.655927	0.008876	0.010712
RS	56	5.146404	2.789622	97.535900	0.008352	0.010590
RS	57	5.530844	2.789622	90.897136	0.007784	0.010359
RS	58	5.943456	3.066695	76.799161	0.006576	0.010024
RS	59	6.386302	3.066695	71.101226	0.006089	0.009594
RS	60	6.861598	3.066695	65.117372	0.005576	0.009082
RS	61	7.371723	3.066695	58.948370	0.005048	0.008508
RS	62	7.919229	3.066695	52.702684	0.004513	0.007896
RS	63	8.506854	3.066695	252.738163	0.021642	0.040984
PA	4+25*2+4+6 0.041059729 0.007865963 8.506853580 0.263078213 0.227599144 0.258505821 0.311144352 0.383659363 0.473639965 0.578592777 0.701240540 0.844369888 1.006025255 1.180084229 1.359758377 1.539751112 1.716337204 1.886402130 2.046903610 2.194901466 2.327806592 2.443590164 2.540782928 2.618624687 2.677410126 2.718622208 2.744914412 2.760110736 2.769353747 2.789621830 3.066694796
//
IT	4757
RD	2
LK	-192318.072808
QD	-2467.695805 -> -1544.963461
RI	0.0962031101
TR	0.035173	0.007743
MT	10.227701
MM	C_pi: 1.703789, n_recomb: 15406.863192
RS	0	0.000000	0.335117	344.941739	0.022389	0.000587
RS	1	0.007639	0.335117	362.619774	0.023536	0.004706
RS	2	0.015861	0.335117	380.516432	0.024698	0.011601
RS	3	0.024711	0.335117	398.521443	0.025866	0.020068
RS	4	0.034237	0.210796	656.240241	0.042594	0.033241
RS	5	0.044491	0.210796	671.619422	0.043592	0.041939
RS	6	0.055528	0.220518	655.336528	0.042535	0.042835
RS	7	0.067409	0.220518	667.068929	0.043297	0.047265
RS	8	0.080197	0.257975	580.549904	0.037681	0.042337
RS	9	0.093961	0.257975	591.265655	0.038377	0.045021
RS	10	0.108777	0.318372	488.716434	0.031721	0.038287
RS	11	0.124725	0.318372	499.430260	0.032416	0.039532
RS	12	0.141891	0.401542	405.474097	0.026318	0.032656
RS	13	0.160368	0.401542	416.123318	0.027009	0.033089
RS	14	0.180257	0.507040	338.827025	0.021992	0.027393
RS	15	0.201665	0.507040	349.101695	0.022659	0.027702
RS	16	0.224708	0.641757	284.681924	0.018478	0.023099
RS	17	0.249511	0.641757	294.407957	0.019109	0.023288
RS	18	0.276209	0.816783	239.632786	0.015554	0.019416
RS	19	0.304947	0.816783	248.716460	0.016143	0.019390
RS	20	0.335879	1.039402	203.171602	0.013187	0.016164
RS	21	0.369175	1.039402	211.567565	0.013732	0.015982
RS	22	0.405013	1.309166	175.136598	0.011367	0.013429
RS	23	0.443590	1.309166	182.864369	0.011869	0.013218
RS	24	0.485113	1.619848	154.456763	0.010025	0.011290
RS	25	0.529807	1.619848	161.590023	0.010488	0.011123
RS	26	0.577916	1.963303	139.564062	0.009059	0.009690
RS	27	0.629700	1.963303	146.198079	0.009489	0.009572
RS	28	0.685440	2.331004	129.031198	0.008375	0.008493
RS	29	0.745437	2.331004	135.258389	0.008779	0.008410
RS	30	0.810017	2.712009	121.874533	0.007910	0.007584
RS	31	0.879530	2.712009	127.775393	0.008293	0.007527
RS	32	0.954353	3.090721	117.523839	0.007628	0.006898
RS	33	1.034891	3.090721	123.164929	0.007994	0.006877
RS	34	1.121582	3.447123	115.674959	0.007508	0.006418
RS	35	1.214895	3.447123	121.106263	0.007861	0.006455
RS	36	1.315335	3.760180	116.141264	0.007538	0.006161
RS	37	1.423448	3.760180	121.389491	0.007879	0.006281
RS	38	1.539819	4.012958	118.740041	0.007707	0.006146
RS	39	1.665079	4.012958	123.797440	0.008035	0.006362
RS	40	1.799908	4.195858	123.240145	0.007999	0.006379
RS	41	1.945035	4.195858	128.050133	0.008311	0.006695
RS	42	2.101249	4.308083	129.299855	0.008392	0.006856
RS	43	2.269395	4.308083	133.740657	0.008681	0.007265
RS	44	2.450385	4.357997	136.369134	0.008851	0.007546
RS	45	2.645200	4.357997	140.239643	0.009102	0.008015
RS	46	2.854897	4.360361	143.642419	0.009323	0.008371
RS	47	3.080612	4.360361	146.658706	0.009519	0.008846
RS	48	3.323568	4.332467	150.066861	0.009740	0.009213
RS	49	3.585083	4.332467	151.878913	0.009858	0.009627
RS	50	3.866574	4.291969	154.384524	0.010021	0.009930
RS	51	4.169568	4.291969	154.623751	0.010036	0.010213
RS	52	4.495706	4.256451	155.246293	0.010076	0.010374
RS	53	4.846757	4.256451	153.611408	0.009970	0.010470
RS	54	5.224623	4.260295	150.889683	0.009794	0.010387
RS	55	5.631353	4.260295	147.333778	0.009563	0.010277
RS	56	6.069152	4.260295	142.794947	0.009268	0.010061
RS	57	6.540393	4.260295	137.291714	0.008911	0.009747
RS	58	7.047631	5.075958	110.952833	0.007202	0.008557
RS	59	7.593615	5.075958	107.045004	0.006948	0.008231
RS	60	8.181304	5.075958	102.414960	0.006647	0.007836
RS	61	8.813885	5.075958	97.107349	0.006303	0.007383
RS	62	9.494788	5.075958	91.187236	0.005919	0.006886
RS	63	10.227701	5.075958	598.974424	0.038877	0.043305
PA	4+25*2+4+6 0.035172539 0.007742839 10.227701429 0.335117405 0.210796447 0.220518081 0.257975313 0.318372297 0.401541694 0.507039529 0.641757449 0.816782696 1.039401573 1.309166070 1.619848269 1.963303226 2.331004099 2.712008894 3.090721460 3.447122879 3.760179663 4.012958132 4.195857636 4.308083331 4.357997085 4.360361093 4.332467260 4.291969088 4.256450988 4.260295116 5.075958328
//
IT	5196
RD	3
LK	-190791.052610
QD	-1781.874157 -> -1369.416780
RI	0.0653347227
TR	0.031790	0.008271
MT	11.106615
MM	C_pi: 2.118297, n_recomb: 20418.477426
RS	0	0.000000	0.519177	300.997362	0.014741	0.000385
RS	1	0.007778	0.519177	319.410764	0.015643	0.003098
RS	2	0.016162	0.519177	338.541453	0.016580	0.007593
RS	3	0.025197	0.519177	358.351161	0.017550	0.013063
RS	4	0.034935	0.239452	811.693931	0.039753	0.029669
RS	5	0.045431	0.239452	835.934934	0.040940	0.037536
RS	6	0.056743	0.229101	895.598689	0.043862	0.041978
RS	7	0.068935	0.229101	913.409082	0.044734	0.046747
RS	8	0.082075	0.255547	834.227149	0.040856	0.043464
RS	9	0.096238	0.255547	848.880322	0.041574	0.046688
RS	10	0.111501	0.306455	720.892019	0.035306	0.040268
RS	11	0.127953	0.306455	734.886041	0.035991	0.042394
RS	12	0.145684	0.380940	603.702506	0.029566	0.035029
RS	13	0.164794	0.380940	617.679817	0.030251	0.036254
RS	14	0.185390	0.478564	503.990507	0.024683	0.029630
RS	15	0.207589	0.478564	517.693675	0.025354	0.030570
RS	16	0.231514	0.607776	419.530569	0.020547	0.024918
RS	17	0.257300	0.607776	432.718865	0.021193	0.025677
RS	18	0.285092	0.784925	346.319625	0.016961	0.020728
RS	19	0.315045	0.784925	358.798638	0.017572	0.021209
RS	20	0.347329	1.025617	285.087003	0.013962	0.016971
RS	21	0.382123	1.025617	296.667685	0.014529	0.017206
RS	22	0.419624	1.337984	237.082013	0.011611	0.013802
RS	23	0.460042	1.337984	247.672864	0.012130	0.013918
RS	24	0.503604	1.722178	201.311454	0.009859	0.011334
RS	25	0.550554	1.722178	210.954667	0.010332	0.011424
RS	26	0.601156	2.173876	175.317589	0.008586	0.009507
RS	27	0.655694	2.173876	184.136902	0.009018	0.009598
RS	28	0.714475	2.686266	156.628775	0.007671	0.008166
RS	29	0.777827	2.686266	164.771339	0.008070	0.008253
RS	30	0.846107	3.245708	143.527180	0.007029	0.007169
RS	31	0.919698	3.245708	151.138073	0.007402	0.007247
RS	32	0.999013	3.825082	135.070414	0.006615	0.006432
RS	33	1.084498	3.825082	142.288077	0.006969	0.006515
RS	34	1.176632	4.381539	130.837468	0.006408	0.005932
RS	35	1.275932	4.381539	137.791962	0.006748	0.006048
RS	36	1.382956	4.864734	130.637516	0.006398	0.005683
RS	37	1.498305	4.864734	137.441091	0.006731	0.005862
RS	38	1.622626	5.232886	134.303302	0.006578	0.005703
RS	39	1.756617	5.232886	141.031209	0.006907	0.005961
RS	40	1.901030	5.464617	141.618067	0.006936	0.005994
RS	41	2.056676	5.464617	148.282313	0.007262	0.006335
RS	42	2.224429	5.563263	152.208834	0.007454	0.006547
RS	43	2.405230	5.563263	158.724904	0.007774	0.006964
RS	44	2.600095	5.554766	165.343586	0.008098	0.007326
RS	45	2.810116	5.554766	171.494857	0.008399	0.007785
RS	46	3.036474	5.476743	179.815387	0.008807	0.008240
RS	47	3.280438	5.476743	185.231391	0.009072	0.008684
RS	48	3.543379	5.366571	193.941643	0.009498	0.009154
RS	49	3.826772	5.366571	198.109359	0.009702	0.009520
RS	50	4.132208	5.256669	205.606715	0.010070	0.009913
RS	51	4.461402	5.256669	207.935049	0.010184	0.010138
RS	52	4.816202	5.174940	212.435437	0.010404	0.010360
RS	53	5.198599	5.174940	212.389106	0.010402	0.010399
RS	54	5.610740	5.175984	211.064820	0.010337	0.010332
RS	55	6.054939	5.175984	208.476015	0.010210	0.010180
RS	56	6.533689	5.175984	204.526276	0.010017	0.009938
RS	57	7.049677	5.175984	199.189143	0.009755	0.009610
RS	58	7.605800	6.673619	151.195476	0.007405	0.007803
RS	59	8.205181	6.673619	148.816704	0.007288	0.007559
RS	60	8.851183	6.673619	145.444515	0.007123	0.007258
RS	61	9.547433	6.673619	141.070777	0.006909	0.006908
RS	62	10.297840	6.673619	135.710509	0.006646	0.006516
RS	63	11.106615	6.673619	1082.892852	0.053035	0.046915
PA	4+25*2+4+6 0.031789710 0.008271253 11.106615259 0.519176687 0.239452031 0.229100839 0.255546929 0.306455227 0.380939905 0.478564203 0.607776453 0.784925027 1.025617243 1.337984364 1.722177875 2.173876342 2.686265835 3.245708303 3.825082309 4.381539421 4.864733514 5.232885524 5.464617430 5.563263469 5.554765553 5.476742625 5.366571040 5.256669137 5.174939525 5.175983952 6.673618712
//
IT	4617
RD	4
LK	-190049.216246
QD	-1515.845984 -> -1247.530461
RI	0.0441729301
TR	0.029297	0.008948
MT	11.637243
MM	C_pi: 2.430392, n_recomb: 25290.222488
RS	0	0.000000	0.797055	245.425205	0.009704	0.000267
RS	1	0.007857	0.797055	262.020961	0.010361	0.002149
RS	2	0.016332	0.797055	279.514653	0.011052	0.005204
RS	3	0.025473	0.797055	297.918471	0.011780	0.008824
RS	4	0.035332	0.275654	905.843626	0.035818	0.026958
RS	5	0.045966	0.275654	938.680293	0.037116	0.033757
RS	6	0.057435	0.244505	1090.088727	0.043103	0.040964
RS	7	0.069806	0.244505	1115.600678	0.044112	0.045313
RS	8	0.083148	0.261921	1063.463900	0.042050	0.043907
RS	9	0.097539	0.261921	1083.457685	0.042841	0.046894
RS	10	0.113060	0.305494	946.420913	0.037422	0.041483
RS	11	0.129801	0.305494	964.367908	0.038132	0.043653
RS	12	0.147858	0.372609	806.642424	0.031895	0.036671
RS	13	0.167333	0.372609	824.114005	0.032586	0.038062
RS	14	0.188339	0.462008	680.110258	0.026892	0.031361
RS	15	0.210995	0.462008	697.185760	0.027567	0.032451
RS	16	0.235432	0.582193	568.199715	0.022467	0.026455
RS	17	0.261788	0.582193	584.759235	0.023122	0.027387
RS	18	0.290216	0.752084	466.892472	0.018461	0.021921
RS	19	0.320877	0.752084	482.761739	0.019089	0.022600
RS	20	0.353947	0.992581	379.129199	0.014991	0.017770
RS	21	0.389616	0.992581	393.997523	0.015579	0.018198
RS	22	0.428087	1.318772	308.858460	0.012213	0.014245
RS	23	0.469582	1.318772	322.473926	0.012751	0.014524
RS	24	0.514336	1.737845	255.968160	0.010121	0.011496
RS	25	0.562608	1.737845	268.286330	0.010608	0.011717
RS	26	0.614672	2.251877	217.317341	0.008593	0.009467
RS	27	0.670827	2.251877	228.456748	0.009033	0.009665
RS	28	0.731395	2.859732	189.317602	0.007486	0.007989
RS	29	0.796721	2.859732	199.463565	0.007887	0.008165
RS	30	0.867181	3.550375	169.397006	0.006698	0.006906
RS	31	0.943177	3.550375	178.751129	0.007068	0.007057
RS	32	1.025144	4.290114	156.163356	0.006175	0.006119
RS	33	1.113552	4.290114	164.932774	0.006522	0.006258
RS	34	1.208907	5.015047	149.025863	0.005893	0.005598
RS	35	1.311754	5.015047	157.421220	0.006225	0.005754
RS	36	1.422682	5.643175	147.733800	0.005842	0.005350
RS	37	1.542326	5.643175	155.955912	0.006167	0.005552
RS	38	1.671372	6.103942	152.092116	0.006014	0.005385
RS	39	1.810557	6.103942	160.304291	0.006339	0.005649
RS	40	1.960678	6.362532	161.886403	0.006401	0.005701
RS	41	2.122596	6.362532	170.176637	0.006729	0.006034
RS	42	2.297236	6.428329	176.729818	0.006988	0.006292
RS	43	2.485598	6.428329	185.060209	0.007317	0.006690
RS	44	2.688761	6.348603	195.719507	0.007739	0.007121
RS	45	2.907887	6.348603	203.866382	0.008061	0.007553
RS	46	3.144231	6.185993	217.224320	0.008589	0.008095
RS	47	3.399146	6.185993	224.735050	0.008886	0.008511
RS	48	3.674090	5.997073	238.867139	0.009445	0.009076
RS	49	3.970638	5.997073	245.065859	0.009690	0.009418
RS	50	4.290488	5.826150	257.570820	0.010185	0.009901
RS	51	4.635469	5.826150	261.645459	0.010346	0.010110
RS	52	5.007558	5.708134	269.814629	0.010669	0.010397
RS	53	5.408883	5.708134	271.011092	0.010716	0.010431
RS	54	5.841742	5.718030	270.244014	0.010686	0.010373
RS	55	6.308613	5.718030	268.342297	0.010611	0.010229
RS	56	6.812169	5.718030	264.727722	0.010468	0.009999
RS	57	7.355291	5.718030	259.337352	0.010254	0.009687
RS	58	7.941088	7.944766	184.261100	0.007286	0.007304
RS	59	8.572915	7.944766	183.499463	0.007256	0.007135
RS	60	9.254387	7.944766	181.597969	0.007181	0.006915
RS	61	9.989406	7.944766	178.503918	0.007058	0.006649
RS	62	10.782179	7.944766	174.186188	0.006887	0.006343
RS	63	11.637243	7.944766	1587.634194	0.062777	0.050890
PA	4+25*2+4+6 0.029297396 0.008947873 11.637243406 0.797055429 0.275654009 0.244504760 0.261921369 0.305494208 0.372608765 0.462008040 0.582193440 0.752084218 0.992580774 1.318771612 1.737844698 2.251877291 2.859731976 3.550375152 4.290114403 5.015046968 5.643175383 6.103941863 6.362532054 6.428328692 6.348603078 6.185993045 5.997073123 5.826149857 5.708134345 5.718029941 7.944766205
//
IT	4561
RD	5
LK	-189542.413964
QD	-1341.503540 -> -1131.066652
RI	0.0308498774
TR	0.027204	0.009632
MT	12.037104
MM	C_pi: 2.672969, n_recomb: 29880.704910
RS	0	0.000000	1.186482	196.145258	0.006564	0.000192
RS	1	0.007915	1.186482	210.215424	0.007035	0.001536
RS	2	0.016456	1.186482	225.171982	0.007536	0.003679
RS	3	0.025673	1.186482	241.050687	0.008067	0.006151
RS	4	0.035620	0.313481	963.884517	0.032258	0.024732
RS	5	0.046354	0.313481	1003.860813	0.033596	0.030660
RS	6	0.057938	0.260902	1247.678529	0.041755	0.039816
RS	7	0.070439	0.260902	1281.109058	0.042874	0.043741
RS	8	0.083929	0.270668	1264.251197	0.042310	0.043844
RS	9	0.098486	0.270668	1290.245196	0.043180	0.046532
RS	10	0.114196	0.308573	1154.324278	0.038631	0.042106
RS	11	0.131150	0.308573	1176.657193	0.039378	0.044156
RS	12	0.149445	0.369952	1001.169637	0.033506	0.037741
RS	13	0.169188	0.369952	1022.224014	0.034210	0.039139
RS	14	0.190494	0.452530	854.318957	0.028591	0.032649
RS	15	0.213486	0.452530	874.621139	0.029270	0.033753
RS	16	0.238298	0.564302	719.229099	0.024070	0.027711
RS	17	0.265073	0.564302	738.908703	0.024729	0.028680
RS	18	0.293968	0.725325	591.896327	0.019809	0.022969
RS	19	0.325150	0.725325	610.928857	0.020446	0.023726
RS	20	0.358800	0.959686	477.798091	0.015990	0.018529
RS	21	0.395114	0.959686	495.821250	0.016593	0.019056
RS	22	0.434301	1.287494	384.472621	0.012867	0.014720
RS	23	0.476590	1.287494	401.062572	0.013422	0.015092
RS	24	0.522227	1.722078	313.451143	0.010490	0.011735
RS	25	0.571475	1.722078	328.434440	0.010992	0.012032
RS	26	0.624621	2.272283	261.244715	0.008743	0.009526
RS	27	0.681974	2.272283	274.700481	0.009193	0.009785
RS	28	0.743866	2.944239	223.212986	0.007470	0.007919
RS	29	0.810656	2.944239	235.344928	0.007876	0.008145
RS	30	0.882733	3.732547	195.914174	0.006557	0.006748
RS	31	0.960515	3.732547	206.970428	0.006927	0.006940
RS	32	1.044453	4.601177	177.479055	0.005940	0.005907
RS	33	1.135035	4.601177	187.731490	0.006283	0.006080
RS	34	1.232786	5.468851	167.108790	0.005593	0.005361
RS	35	1.338274	5.468851	176.848286	0.005918	0.005540
RS	36	1.452111	6.223210	164.437967	0.005503	0.005105
RS	37	1.574959	6.223210	173.955094	0.005822	0.005316
RS	38	1.707529	6.763996	169.198526	0.005662	0.005141
RS	39	1.850592	6.763996	178.746760	0.005982	0.005401
RS	40	2.004978	7.041644	181.170573	0.006063	0.005465
RS	41	2.171584	7.041644	190.917972	0.006389	0.005784
RS	42	2.351377	7.071336	199.979945	0.006693	0.006072
RS	43	2.545399	7.071336	209.941725	0.007026	0.006449
RS	44	2.754779	6.921831	224.592301	0.007516	0.006930
RS	45	2.980730	6.921831	234.544633	0.007849	0.007341
RS	46	3.224565	6.680049	252.971908	0.008466	0.007951
RS	47	3.487699	6.680049	262.383274	0.008781	0.008351
RS	48	3.771660	6.419932	282.023632	0.009438	0.008995
RS	49	4.078096	6.419932	290.052357	0.009707	0.009331
RS	50	4.408786	6.195443	307.636586	0.010295	0.009891
RS	51	4.765649	6.195443	313.242879	0.010483	0.010107
RS	52	5.150757	6.046705	325.031468	0.010878	0.010454
RS	53	5.566347	6.046705	327.242416	0.010952	0.010504
RS	54	6.014829	6.067674	326.575386	0.010929	0.010450
RS	55	6.498809	6.067674	325.155481	0.010882	0.010330
RS	56	7.021094	6.067674	321.683997	0.010766	0.010123
RS	57	7.584718	6.067674	316.067050	0.010578	0.009834
RS	58	8.192951	9.038484	210.590467	0.007048	0.006918
RS	59	8.849325	9.038484	211.405591	0.007075	0.006814
RS	60	9.557651	9.038484	211.011009	0.007062	0.006663
RS	61	10.322039	9.038484	209.318243	0.007005	0.006468
RS	62	11.146927	9.038484	206.257188	0.006903	0.006232
RS	63	12.037104	9.038484	2079.084169	0.069579	0.054953
PA	4+25*2+4+6 0.027204332 0.009631599 12.037103847 1.186482092 0.313481066 0.260901830 0.270668434 0.308572528 0.369952011 0.452529741 0.564302214 0.725324943 0.959686466 1.287494402 1.722078443 2.272283383 2.944238636 3.732546815 4.601177319 5.468850714 6.223209788 6.763995890 7.041644441 7.071335669 6.921831000 6.680049048 6.419931932 6.195443201 6.046705336 6.067674262 9.038484130
//
IT	5583
RD	6
LK	-189137.531193
QD	-1196.869006 -> -1020.371377
RI	0.0223308807
TR	0.025339	0.010273
MT	12.397330
MM	C_pi: 2.881493, n_recomb: 34292.761629
RS	0	0.000000	1.722245	155.924736	0.004547	0.000139
RS	1	0.007965	1.722245	167.543613	0.004886	0.001114
RS	2	0.016564	1.722245	179.959952	0.005248	0.002647
RS	3	0.025849	1.722245	193.217235	0.005634	0.004376
RS	4	0.035872	0.352273	1001.494870	0.029204	0.022795
RS	5	0.046695	0.352273	1047.336328	0.030541	0.028043
RS	6	0.058379	0.277411	1380.677483	0.040261	0.038587
RS	7	0.070994	0.277411	1421.920162	0.041464	0.042190
RS	8	0.084613	0.280409	1443.712164	0.042100	0.043469
RS	9	0.099317	0.280409	1476.130661	0.043045	0.045927
RS	10	0.115193	0.313778	1347.266860	0.039287	0.042351
RS	11	0.132333	0.313778	1374.412586	0.040079	0.044282
RS	12	0.150838	0.370682	1187.254541	0.034621	0.038435
RS	13	0.170817	0.370682	1212.108876	0.035346	0.039812
RS	14	0.192388	0.447828	1025.235386	0.029897	0.033628
RS	15	0.215676	0.447828	1048.779546	0.030583	0.034716
RS	16	0.240820	0.552546	870.751805	0.025392	0.028757
RS	17	0.267966	0.552546	893.430964	0.026053	0.029721
RS	18	0.297274	0.705339	719.628693	0.020985	0.023903
RS	19	0.328917	0.705339	741.671204	0.021628	0.024691
RS	20	0.363080	0.932251	579.849562	0.016909	0.019252
RS	21	0.399964	0.932251	600.926264	0.017523	0.019834
RS	22	0.439786	1.257017	463.098400	0.013504	0.015211
RS	23	0.482780	1.257017	482.628873	0.014074	0.015641
RS	24	0.529198	1.698136	373.195217	0.010883	0.012022
RS	25	0.579314	1.698136	390.849924	0.011397	0.012367
RS	26	0.633421	2.270979	306.666567	0.008943	0.009649
RS	27	0.691837	2.270979	322.455587	0.009403	0.009946
RS	28	0.754907	2.989475	257.949910	0.007522	0.007918
RS	29	0.823000	2.989475	272.076396	0.007934	0.008174
RS	30	0.896516	3.855539	222.761256	0.006496	0.006658
RS	31	0.975888	3.855539	235.510474	0.006868	0.006876
RS	32	1.061582	4.833732	198.750582	0.005796	0.005760
RS	33	1.154102	4.833732	210.456333	0.006137	0.005953
RS	34	1.253991	5.828678	184.876168	0.005391	0.005183
RS	35	1.361835	5.828678	195.910455	0.005713	0.005376
RS	36	1.478270	6.699635	180.598570	0.005266	0.004913
RS	37	1.603978	6.699635	191.343588	0.005580	0.005128
RS	38	1.739700	7.316345	185.531463	0.005410	0.004943
RS	39	1.886231	7.316345	196.333187	0.005725	0.005197
RS	40	2.044433	7.612972	199.440301	0.005816	0.005266
RS	41	2.215236	7.612972	210.550889	0.006140	0.005571
RS	42	2.399644	7.609251	221.990727	0.006473	0.005880
RS	43	2.598740	7.609251	233.485255	0.006809	0.006238
RS	44	2.813693	7.394503	252.069660	0.007351	0.006757
RS	45	3.045767	7.394503	263.732180	0.007691	0.007151
RS	46	3.296326	7.078944	287.281253	0.008377	0.007815
RS	47	3.566842	7.078944	298.506113	0.008705	0.008206
RS	48	3.858905	6.752736	323.816001	0.009443	0.008918
RS	49	4.174230	6.752736	333.592196	0.009728	0.009256
RS	50	4.514670	6.478471	356.469140	0.010395	0.009886
RS	51	4.882227	6.478471	363.516815	0.010600	0.010113
RS	52	5.279059	6.300729	379.082096	0.011054	0.010518
RS	53	5.707498	6.300729	382.196899	0.011145	0.010589
RS	54	6.170063	6.330706	381.496906	0.011125	0.010541
RS	55	6.669471	6.330706	380.440689	0.011094	0.010446
RS	56	7.208656	6.330706	376.993888	0.010993	0.010265
RS	57	7.790788	6.330706	371.034148	0.010820	0.010000
RS	58	8.419285	10.059409	232.635068	0.006784	0.006595
RS	59	9.097843	10.059409	234.969756	0.006852	0.006545
RS	60	9.830447	10.059409	236.068726	0.006884	0.006451
RS	61	10.621403	10.059409	235.814171	0.006876	0.006315
RS	62	11.475358	10.059409	234.102864	0.006827	0.006140
RS	63	12.397330	10.059409	2563.249441	0.074746	0.058952
PA	4+25*2+4+6 0.025338849 0.010273361 12.397329828 1.722244595 0.352273218 0.277411352 0.280408694 0.313778153 0.370681629 0.447827830 0.552546097 0.705338622 0.932250666 1.257016701 1.698136144 2.270978838 2.989475121 3.855539290 4.833731654 5.828677682 6.699635117 7.316344819 7.612971864 7.609250984 7.394503002 7.078943616 6.752735511 6.478470534 6.300729286 6.330705658 10.059409171
//
IT	3963
RD	7
LK	-188795.987953
QD	-1070.061871 -> -918.675863
RI	0.0167070644
TR	0.023639	0.010856
MT	12.754338
MM	C_pi: 3.076551, n_recomb: 38618.962101
RS	0	0.000000	2.458003	123.633221	0.003201	0.000102
RS	1	0.008013	2.458003	133.094248	0.003446	0.000813
RS	2	0.016669	2.458003	143.240877	0.003709	0.001921
RS	3	0.026018	2.458003	154.116417	0.003991	0.003151
RS	4	0.036116	0.392659	1025.669701	0.026559	0.021039
RS	5	0.047023	0.392659	1076.381886	0.027872	0.025747
RS	6	0.058804	0.294136	1496.398212	0.038748	0.037306
RS	7	0.071530	0.294136	1545.322238	0.040015	0.040677
RS	8	0.085275	0.290809	1607.842577	0.041634	0.042900
RS	9	0.100121	0.290809	1647.041914	0.042649	0.045202
RS	10	0.116157	0.320334	1529.356795	0.039601	0.042358
RS	11	0.133478	0.320334	1561.754676	0.040440	0.044203
RS	12	0.152188	0.373593	1367.420403	0.035408	0.038891
RS	13	0.172396	0.373593	1396.382030	0.036158	0.040253
RS	14	0.194224	0.446329	1194.288617	0.030925	0.034399
RS	15	0.217801	0.446329	1221.214913	0.031622	0.035474
RS	16	0.243267	0.545187	1023.487583	0.026502	0.029658
RS	17	0.270773	0.545187	1049.167432	0.027167	0.030608
RS	18	0.300484	0.690772	850.489077	0.022023	0.024758
RS	19	0.332576	0.690772	875.479455	0.022670	0.025557
RS	20	0.367240	0.910375	685.614487	0.017753	0.019949
RS	21	0.404681	0.910375	709.703179	0.018377	0.020566
RS	22	0.445122	1.230425	545.066771	0.014114	0.015712
RS	23	0.488804	1.230425	567.546461	0.014696	0.016183
RS	24	0.535986	1.673815	435.505288	0.011277	0.012339
RS	25	0.586949	1.673815	455.874022	0.011804	0.012720
RS	26	0.641996	2.262095	353.831922	0.009162	0.009813
RS	27	0.701454	2.262095	372.004937	0.009633	0.010137
RS	28	0.765676	3.017210	293.714555	0.007605	0.007962
RS	29	0.835045	3.017210	309.876314	0.008024	0.008239
RS	30	0.909972	3.949415	250.077762	0.006476	0.006612
RS	31	0.990904	3.949415	264.541916	0.006850	0.006847
RS	32	1.078320	5.025938	220.095884	0.005699	0.005656
RS	33	1.172742	5.025938	233.256640	0.006040	0.005863
RS	34	1.274730	6.140029	202.442659	0.005242	0.005045
RS	35	1.384890	6.140029	214.755345	0.005561	0.005246
RS	36	1.503878	7.124145	196.345802	0.005084	0.004757
RS	37	1.632400	7.124145	208.287442	0.005393	0.004973
RS	38	1.771222	7.817623	201.251271	0.005211	0.004776
RS	39	1.921167	7.817623	213.263613	0.005522	0.005024
RS	40	2.083128	8.136635	216.894906	0.005616	0.005094
RS	41	2.258067	8.136635	229.318872	0.005938	0.005387
RS	42	2.447025	8.103835	243.006593	0.006292	0.005709
RS	43	2.651124	8.103835	255.984653	0.006628	0.006052
RS	44	2.871578	7.828113	278.449988	0.007210	0.006599
RS	45	3.109697	7.828113	291.783667	0.007555	0.006980
RS	46	3.366898	7.442411	320.527806	0.008300	0.007689
RS	47	3.644709	7.442411	333.544343	0.008637	0.008075
RS	48	3.944781	7.052742	364.737379	0.009445	0.008845
RS	49	4.268899	7.052742	376.254396	0.009743	0.009188
RS	50	4.618989	6.730047	404.732178	0.010480	0.009882
RS	51	4.997133	6.730047	413.215525	0.010700	0.010124
RS	52	5.405578	6.523159	432.849600	0.011208	0.010584
RS	53	5.846753	6.523159	436.843767	0.011312	0.010675
RS	54	6.323280	6.558999	436.177671	0.011294	0.010636
RS	55	6.837993	6.558999	435.439733	0.011275	0.010565
RS	56	7.393951	6.558999	431.965290	0.011185	0.010407
RS	57	7.994459	6.558999	425.603890	0.011021	0.010163
RS	58	8.643087	11.066084	252.070892	0.006527	0.006312
RS	59	9.343691	11.066084	255.886817	0.006626	0.006306
RS	60	10.100437	11.066084	258.468410	0.006693	0.006261
RS	61	10.917822	11.066084	259.673068	0.006724	0.006176
RS	62	11.800706	11.066084	259.368749	0.006716	0.006052
RS	63	12.754338	11.066084	3051.325371	0.079011	0.062806
PA	4+25*2+4+6 0.023638823 0.010856152 12.754337591 2.458002815 0.392658575 0.294135782 0.290809405 0.320333651 0.373593134 0.446329199 0.545187254 0.690772098 0.910375259 1.230425262 1.673814961 2.262094832 3.017209509 3.949414960 5.025937504 6.140029357 7.124144601 7.817622896 8.136635214 8.103834592 7.828113156 7.442411067 7.052741957 6.730046807 6.523158653 6.558999052 11.066083623
//
IT	4353
RD	8
LK	-188502.526827
QD	-958.170949 -> -827.221015
RI	0.0128771672
TR	0.022081	0.011376
MT	13.121042
MM	C_pi: 3.268159, n_recomb: 42910.346162
RS	0	0.000000	3.472185	97.696731	0.002277	0.000074
RS	1	0.008061	3.472185	105.322872	0.002454	0.000594
RS	2	0.016773	3.472185	113.522635	0.002646	0.001399
RS	3	0.026186	3.472185	122.335545	0.002851	0.002282
RS	4	0.036359	0.435559	1039.202684	0.024218	0.019412
RS	5	0.047351	0.435559	1093.953587	0.025494	0.023676
RS	6	0.059230	0.311364	1598.166127	0.037244	0.035991
RS	7	0.072066	0.311364	1654.645744	0.038561	0.039192
RS	8	0.085938	0.301809	1759.943823	0.041014	0.042206
RS	9	0.100927	0.301809	1806.246607	0.042093	0.044407
RS	10	0.117125	0.327861	1703.272032	0.039694	0.042213
RS	11	0.134628	0.327861	1741.359125	0.040581	0.044003
RS	12	0.153542	0.377985	1543.639260	0.035974	0.039191
RS	13	0.173982	0.377985	1577.056705	0.036752	0.040549
RS	14	0.196069	0.446993	1362.873249	0.031761	0.035030
RS	15	0.219936	0.446993	1393.388049	0.032472	0.036101
RS	16	0.245728	0.540874	1178.373721	0.027461	0.030458
RS	17	0.273598	0.540874	1207.126053	0.028131	0.031395
RS	18	0.303716	0.680161	985.119295	0.022958	0.025557
RS	19	0.336261	0.680161	1013.051724	0.023609	0.026360
RS	20	0.371431	0.892938	795.604327	0.018541	0.020628
RS	21	0.409435	0.892938	822.700776	0.019173	0.021269
RS	22	0.450503	1.207710	630.807276	0.014701	0.016221
RS	23	0.494881	1.207710	656.271393	0.015294	0.016723
RS	24	0.542838	1.651164	500.727361	0.011669	0.012677
RS	25	0.594660	1.651164	523.875426	0.012209	0.013087
RS	26	0.650660	2.250689	403.001074	0.009392	0.010005
RS	27	0.711174	2.250689	423.629884	0.009872	0.010350
RS	28	0.776566	3.036319	330.692844	0.007707	0.008035
RS	29	0.847230	3.036319	348.950058	0.008132	0.008329
RS	30	0.923591	4.027411	277.994915	0.006479	0.006597
RS	31	1.006108	4.027411	294.213775	0.006856	0.006844
RS	32	1.095276	5.195570	241.611036	0.005631	0.005581
RS	33	1.191633	5.195570	256.245078	0.005972	0.005797
RS	34	1.295758	6.424775	219.892724	0.005124	0.004934
RS	35	1.408276	6.424775	233.483928	0.005441	0.005140
RS	36	1.529866	7.521981	211.767749	0.004935	0.004626
RS	37	1.661257	7.521981	224.892090	0.005241	0.004842
RS	38	1.803240	8.295477	216.462023	0.005045	0.004632
RS	39	1.956669	8.295477	229.660984	0.005352	0.004875
RS	40	2.122467	8.641528	233.662120	0.005445	0.004942
RS	41	2.301631	8.641528	247.370411	0.005765	0.005225
RS	42	2.495238	8.584063	263.178824	0.006133	0.005555
RS	43	2.704452	8.584063	277.614094	0.006470	0.005887
RS	44	2.930532	8.250689	303.907049	0.007082	0.006455
RS	45	3.174838	8.250689	318.898762	0.007432	0.006827
RS	46	3.438838	7.796959	352.911695	0.008224	0.007573
RS	47	3.724120	7.796959	367.728846	0.008570	0.007956
RS	48	4.032401	7.344873	405.030572	0.009439	0.008777
RS	49	4.365533	7.344873	418.319448	0.009749	0.009125
RS	50	4.725521	6.973794	452.742690	0.010551	0.009878
RS	51	5.114529	6.973794	462.701009	0.010783	0.010134
RS	52	5.534897	6.736861	486.759506	0.011344	0.010647
RS	53	5.989153	6.736861	491.657737	0.011458	0.010756
RS	54	6.480028	6.775458	491.202328	0.011447	0.010729
RS	55	7.010475	6.775458	490.781560	0.011437	0.010679
RS	56	7.583684	6.775458	487.268976	0.011356	0.010542
RS	57	8.203102	6.775458	480.485249	0.011197	0.010317
RS	58	8.872455	12.087124	269.805151	0.006288	0.006059
RS	59	9.595767	12.087124	275.078555	0.006411	0.006090
RS	60	10.377388	12.087124	279.138267	0.006505	0.006085
RS	61	11.222020	12.087124	281.820309	0.006568	0.006042
RS	62	12.134742	12.087124	282.967159	0.006594	0.005962
RS	63	13.121042	12.087124	3550.535557	0.082743	0.066474
PA	4+25*2+4+6 0.022080798 0.011376402 13.121042312 3.472185425 0.435559172 0.311364130 0.301808608 0.327861023 0.377985430 0.446993217 0.540873906 0.680160605 0.892938300 1.207710102 1.651163828 2.250689178 3.036318557 4.027410722 5.195570372 6.424774905 7.521980725 8.295477273 8.641527856 8.584063086 8.250688646 7.796959292 7.344873135 6.973793552 6.736861375 6.775458480 12.087124300
//
IT	4566
RD	9
LK	-188248.530292
QD	-859.597880 -> -745.850552
RI	0.0102029038
TR	0.020654	0.011837
MT	13.500367
MM	C_pi: 3.460531, n_recomb: 47186.432044
RS	0	0.000000	4.875322	76.856304	0.001629	0.000054
RS	1	0.008110	4.875322	82.949799	0.001758	0.000433
RS	2	0.016878	4.875322	89.514209	0.001897	0.001019
RS	3	0.026357	4.875322	96.583871	0.002047	0.001657
RS	4	0.036604	0.481867	1043.361948	0.022111	0.017891
RS	5	0.047683	0.481867	1101.393105	0.023341	0.021778
RS	6	0.059660	0.329347	1687.313379	0.035758	0.034659
RS	7	0.072608	0.329347	1751.193401	0.037112	0.037730
RS	8	0.086607	0.313408	1901.408490	0.040296	0.041431
RS	9	0.101740	0.313408	1955.092474	0.041433	0.043566
RS	10	0.118102	0.336147	1870.232221	0.039635	0.041966
RS	11	0.135790	0.336147	1914.422958	0.040571	0.043723
RS	12	0.154912	0.383430	1716.845275	0.036384	0.039384
RS	13	0.175586	0.383430	1755.075391	0.037194	0.040748
RS	14	0.197936	0.449151	1531.678629	0.032460	0.035561
RS	15	0.222098	0.449151	1566.015649	0.033188	0.036637
RS	16	0.248220	0.538676	1335.892216	0.028311	0.031183
RS	17	0.276461	0.538676	1367.821497	0.028988	0.032114
RS	18	0.306992	0.672372	1123.862760	0.023817	0.026315
RS	19	0.339999	0.672372	1154.756216	0.024472	0.027120
RS	20	0.375683	0.878819	910.098868	0.019287	0.021295
RS	21	0.414261	0.878819	940.211866	0.019925	0.021954
RS	22	0.455968	1.188145	720.564204	0.015271	0.016735
RS	23	0.501057	1.188145	749.055081	0.015874	0.017263
RS	24	0.549802	1.630347	569.061952	0.012060	0.013031
RS	25	0.602501	1.630347	595.061314	0.012611	0.013465
RS	26	0.659474	2.238352	454.317162	0.009628	0.010216
RS	27	0.721067	2.238352	477.481007	0.010119	0.010580
RS	28	0.787656	3.050296	368.973332	0.007819	0.008130
RS	29	0.859645	3.050296	389.393599	0.008252	0.008437
RS	30	0.937472	4.095232	306.562606	0.006497	0.006604
RS	31	1.021611	4.095232	324.582648	0.006879	0.006861
RS	32	1.112574	5.350549	263.327368	0.005581	0.005528
RS	33	1.210914	5.350549	279.459094	0.005922	0.005751
RS	34	1.317229	6.692862	237.250525	0.005028	0.004843
RS	35	1.432166	6.692862	252.126263	0.005343	0.005054
RS	36	1.556425	7.904670	226.891660	0.004808	0.004513
RS	37	1.690761	7.904670	241.190956	0.005111	0.004729
RS	38	1.835992	8.762344	231.203120	0.004900	0.004505
RS	39	1.993001	8.762344	245.571498	0.005204	0.004744
RS	40	2.162744	9.140351	249.795004	0.005294	0.004806
RS	41	2.346252	9.140351	264.765873	0.005611	0.005082
RS	42	2.544643	9.062210	282.571451	0.005988	0.005417
RS	43	2.759124	9.062210	298.445194	0.006325	0.005739
RS	44	2.990999	8.673666	328.505209	0.006962	0.006323
RS	45	3.241679	8.673666	345.149782	0.007315	0.006688
RS	46	3.512689	8.152998	384.490708	0.008148	0.007465
RS	47	3.805679	8.152998	401.126900	0.008501	0.007846
RS	48	4.122429	7.638619	444.748507	0.009425	0.008713
RS	49	4.464869	7.638619	459.853320	0.009745	0.009066
RS	50	4.835080	7.218580	500.563405	0.010608	0.009875
RS	51	5.235315	7.218580	512.054131	0.010852	0.010142
RS	52	5.668009	6.950437	540.911265	0.011463	0.010705
RS	53	6.135795	6.950437	546.760649	0.011587	0.010831
RS	54	6.641518	6.988982	546.750684	0.011587	0.010819
RS	55	7.188255	6.988982	546.667309	0.011585	0.010788
RS	56	7.779333	6.988982	543.127031	0.011510	0.010668
RS	57	8.418347	6.988982	535.920354	0.011358	0.010459
RS	58	9.109186	13.134264	286.287374	0.006067	0.005829
RS	59	9.856051	13.134264	292.999382	0.006209	0.005891
RS	60	10.663487	13.134264	298.533099	0.006327	0.005919
RS	61	11.536406	13.134264	302.705980	0.006415	0.005913
RS	62	12.480119	13.134264	305.337840	0.006471	0.005871
RS	63	13.500367	13.134264	4063.707675	0.086120	0.069936
PA	4+25*2+4+6 0.020653981 0.011836567 13.500367489 4.875321841 0.481866536 0.329346815 0.313407753 0.336147316 0.383430405 0.449150651 0.538676007 0.672371595 0.878819230 1.188144543 1.630346657 2.238351530 3.050295903 4.095232243 5.350549172 6.692861912 7.904670074 8.762343907 9.140351402 9.062210273 8.673666112 8.152998344 7.638618748 7.218580240 6.950436847 6.988982224 13.134264138
//
IT	4828
RD	10
LK	-188027.837301
QD	-772.872023 -> -673.791737
RI	0.0082966923
TR	0.019351	0.012242
MT	13.891406
MM	C_pi: 3.655058, n_recomb: 51448.668992
RS	0	0.000000	6.822536	60.143600	0.001169	0.000039
RS	1	0.008159	6.822536	64.972975	0.001263	0.000316
RS	2	0.016983	6.822536	70.183307	0.001364	0.000743
RS	3	0.026527	6.822536	75.803489	0.001473	0.001205
RS	4	0.036850	0.532350	1039.088383	0.020197	0.016471
RS	5	0.048015	0.532350	1099.678799	0.021374	0.020028
RS	6	0.060091	0.348264	1764.395470	0.034294	0.033328
RS	7	0.073153	0.348264	1835.462073	0.035676	0.036291
RS	8	0.087280	0.325608	2032.688144	0.039509	0.040602
RS	9	0.102559	0.325608	2093.967599	0.040700	0.042694
RS	10	0.119085	0.345062	2030.523004	0.039467	0.041647
RS	11	0.136960	0.345062	2081.193117	0.040452	0.043386
RS	12	0.156292	0.389662	1887.174994	0.036681	0.039501
RS	13	0.177202	0.389662	1930.564435	0.037524	0.040876
RS	14	0.199818	0.452377	1700.760848	0.033057	0.036017
RS	15	0.224279	0.452377	1739.160596	0.033804	0.037103
RS	16	0.250736	0.537986	1496.039601	0.029078	0.031850
RS	17	0.279352	0.537986	1531.262562	0.029763	0.032779
RS	18	0.310302	0.666621	1266.709733	0.024621	0.027040
RS	19	0.343777	0.666621	1300.589633	0.025279	0.027847
RS	20	0.379983	0.867164	1029.112852	0.020003	0.021951
RS	21	0.419143	0.867164	1062.248783	0.020647	0.022624
RS	22	0.461498	1.171009	814.383204	0.015829	0.017254
RS	23	0.507309	1.171009	845.937131	0.016442	0.017803
RS	24	0.556857	1.611082	640.552663	0.012450	0.013397
RS	25	0.610448	1.611082	669.470708	0.013012	0.013851
RS	26	0.668411	2.225537	507.805192	0.009870	0.010442
RS	27	0.731103	2.225537	533.581305	0.010371	0.010823
RS	28	0.798910	3.060578	408.558579	0.007941	0.008240
RS	29	0.872249	3.060578	431.209039	0.008381	0.008559
RS	30	0.951571	4.155401	335.770272	0.006526	0.006626
RS	31	1.037365	4.155401	355.638065	0.006912	0.006892
RS	32	1.130159	5.494465	285.228838	0.005544	0.005490
RS	33	1.230524	5.494465	302.882815	0.005887	0.005719
RS	34	1.339077	6.948762	254.501777	0.004947	0.004768
RS	35	1.456486	6.948762	270.668363	0.005261	0.004981
RS	36	1.583474	8.277214	241.711485	0.004698	0.004414
RS	37	1.720823	8.277214	257.178629	0.004999	0.004631
RS	38	1.869378	9.223422	245.478948	0.004771	0.004392
RS	39	2.030053	9.223422	261.000461	0.005073	0.004628
RS	40	2.203836	9.638070	265.309696	0.005157	0.004683
RS	41	2.391799	9.638070	281.522312	0.005472	0.004953
RS	42	2.595096	9.542745	301.204938	0.005854	0.005290
RS	43	2.814980	9.542745	318.498671	0.006191	0.005605
RS	44	3.052803	9.100849	352.257253	0.006847	0.006202
RS	45	3.310029	9.100849	370.548699	0.007202	0.006560
RS	46	3.588242	8.513710	415.255058	0.008071	0.007364
RS	47	3.889153	8.513710	433.727345	0.008430	0.007744
RS	48	4.214614	7.936667	483.852311	0.009405	0.008653
RS	49	4.566629	7.936667	500.816881	0.009734	0.009011
RS	50	4.947363	7.466830	548.130953	0.010654	0.009870
RS	51	5.359160	7.466830	561.214303	0.010908	0.010148
RS	52	5.804555	7.166279	595.235453	0.011570	0.010760
RS	53	6.286287	7.166279	602.089463	0.011703	0.010900
RS	54	6.807322	7.202249	602.790867	0.011716	0.010905
RS	55	7.370867	7.202249	603.071847	0.011722	0.010889
RS	56	7.980390	7.202249	599.521553	0.011653	0.010785
RS	57	8.639641	7.202249	591.898874	0.011505	0.010590
RS	58	9.352679	14.210468	301.740473	0.005865	0.005620
RS	59	10.123890	14.210468	309.870714	0.006023	0.005707
RS	60	10.958023	14.210468	316.869840	0.006159	0.005763
RS	61	11.860209	14.210468	322.539195	0.006269	0.005787
RS	62	12.836001	14.210468	326.678442	0.006350	0.005777
RS	63	13.891406	14.210468	4590.742380	0.089230	0.073188
PA	4+25*2+4+6 0.019350511 0.012241521 13.891405583 6.822535826 0.532350173 0.348263803 0.325608100 0.345061547 0.389662114 0.452376505 0.537985566 0.666621103 0.867163672 1.171008627 1.611082440 2.225537176 3.060577724 4.155400650 5.494465196 6.948761551 8.277214258 9.223422044 9.638070007 9.542744841 9.100849396 8.513710299 7.936667194 7.466830459 7.166279166 7.202249039 14.210468457
//
IT	4875
RD	11
LK	-187835.555644
QD	-696.582989 -> -610.082332
RI	0.0069163633
TR	0.018163	0.012597
MT	14.291862
MM	C_pi: 3.851755, n_recomb: 55688.690816
RS	0	0.000000	9.529315	46.806899	0.000841	0.000029
RS	1	0.008207	9.529315	50.605729	0.000909	0.000229
RS	2	0.017088	9.529315	54.709086	0.000982	0.000541
RS	3	0.026697	9.529315	59.140736	0.001062	0.000876
RS	4	0.037096	0.587648	1027.374505	0.018449	0.015151
RS	5	0.048347	0.587648	1089.836067	0.019570	0.018412
RS	6	0.060522	0.368216	1829.839440	0.032858	0.032014
RS	7	0.073696	0.368216	1907.805929	0.034258	0.034881
RS	8	0.087952	0.338400	2153.812271	0.038676	0.039741
RS	9	0.103377	0.338400	2222.823618	0.039915	0.041802
RS	10	0.120069	0.354511	2183.928528	0.039217	0.041276
RS	11	0.138130	0.354511	2241.401512	0.040249	0.043005
RS	12	0.157674	0.396501	2054.284020	0.036889	0.039558
RS	13	0.178821	0.396501	2103.155609	0.037766	0.040947
RS	14	0.201704	0.456392	1869.727603	0.033575	0.036414
RS	15	0.226466	0.456392	1912.424931	0.034341	0.037514
RS	16	0.253259	0.538398	1658.440504	0.029781	0.032468
RS	17	0.282251	0.538398	1697.074446	0.030474	0.033398
RS	18	0.313623	0.662381	1413.338685	0.025379	0.027736
RS	19	0.347570	0.662381	1450.226913	0.026042	0.028545
RS	20	0.384302	0.857368	1152.420598	0.020694	0.022598
RS	21	0.424050	0.857368	1188.574391	0.021343	0.023282
RS	22	0.467059	1.155756	912.120686	0.016379	0.017775
RS	23	0.513598	1.155756	946.759504	0.017001	0.018342
RS	24	0.563957	1.593050	715.109657	0.012841	0.013770
RS	25	0.618448	1.593050	747.001634	0.013414	0.014243
RS	26	0.677412	2.212336	563.395800	0.010117	0.010677
RS	27	0.741216	2.212336	591.853028	0.010628	0.011074
RS	28	0.810255	3.067799	449.384728	0.008070	0.008361
RS	29	0.884961	3.067799	474.326862	0.008517	0.008692
RS	30	0.965798	4.209138	365.558571	0.006564	0.006659
RS	31	1.053269	4.209138	387.316461	0.006955	0.006934
RS	32	1.147919	5.629032	307.264099	0.005518	0.005463
RS	33	1.250337	5.629032	326.461431	0.005862	0.005698
RS	34	1.361161	7.194459	271.606146	0.004877	0.004704
RS	35	1.481080	7.194459	289.067013	0.005191	0.004920
RS	36	1.610841	8.641589	256.199820	0.004601	0.004327
RS	37	1.751252	8.641589	272.825367	0.004899	0.004544
RS	38	1.903186	9.680471	259.274111	0.004656	0.004290
RS	39	2.067590	9.680471	275.930428	0.004955	0.004523
RS	40	2.245487	10.136070	280.199755	0.005032	0.004571
RS	41	2.437984	10.136070	297.630993	0.005345	0.004837
RS	42	2.646279	10.026564	319.074803	0.005730	0.005173
RS	43	2.871669	10.026564	337.766720	0.006065	0.005483
RS	44	3.115558	9.532659	375.146770	0.006736	0.006090
RS	45	3.379462	9.532659	395.074005	0.007094	0.006443
RS	46	3.665026	8.879136	445.159690	0.007994	0.007270
RS	47	3.974026	8.879136	465.478310	0.008359	0.007649
RS	48	4.308386	8.238837	522.255033	0.009378	0.008595
RS	49	4.670187	8.238837	541.115958	0.009717	0.008958
RS	50	5.061682	7.718281	595.316152	0.010690	0.009865
RS	51	5.485308	7.718281	610.046737	0.010955	0.010152
RS	52	5.943700	7.384170	649.575542	0.011664	0.010811
RS	53	6.439714	7.384170	657.484868	0.011806	0.010963
RS	54	6.976436	7.415265	659.179878	0.011837	0.010986
RS	55	7.557207	7.415265	659.850352	0.011849	0.010984
RS	56	8.185643	7.415265	656.306783	0.011785	0.010893
RS	57	8.865655	7.415265	648.275074	0.011641	0.010710
RS	58	9.601477	15.314250	316.272825	0.005679	0.005428
RS	59	10.397689	15.314250	325.796301	0.005850	0.005535
RS	60	11.259246	15.314250	334.245349	0.006002	0.005615
RS	61	12.191513	15.314250	341.407413	0.006131	0.005665
RS	62	13.200292	15.314250	347.064326	0.006232	0.005683
RS	63	14.291862	15.314250	5129.759816	0.092115	0.076230
PA	4+25*2+4+6 0.018162683 0.012596949 14.291862401 9.529314921 0.587647625 0.368216195 0.338400450 0.354511303 0.396501238 0.456392161 0.538398068 0.662380721 0.857367955 1.155755907 1.593050303 2.212335614 3.067798821 4.209137559 5.629031847 7.194458842 8.641588553 9.680470615 10.136069802 10.026563796 9.532659259 8.879135943 8.238836639 7.718280982 7.384170203 7.415264929 15.314250287
//
IT	4032
RD	12
LK	-187667.642721
QD	-629.431019 -> -553.757465
RI	0.0059048959
TR	0.017082	0.012909
MT	14.699148
MM	C_pi: 4.050026, n_recomb: 59893.770526
RS	0	0.000000	13.292135	36.239083	0.000605	0.000021
RS	1	0.008255	13.292135	39.207454	0.000655	0.000167
RS	2	0.017192	13.292135	42.416897	0.000708	0.000393
RS	3	0.026866	13.292135	45.886633	0.000766	0.000637
RS	4	0.037339	0.648259	1009.363803	0.016853	0.013930
RS	5	0.048676	0.648259	1073.052787	0.017916	0.016923
RS	6	0.060949	0.389247	1884.168570	0.031459	0.030731
RS	7	0.074236	0.389247	1968.676487	0.032869	0.033508
RS	8	0.088619	0.351757	2264.756973	0.037813	0.038865
RS	9	0.104190	0.351757	2341.551202	0.039095	0.040901
RS	10	0.121046	0.364423	2330.042081	0.038903	0.040867
RS	11	0.139293	0.364423	2394.579604	0.039980	0.042589
RS	12	0.159047	0.403826	2217.555721	0.037025	0.039568
RS	13	0.180431	0.403826	2272.200097	0.037937	0.040970
RS	14	0.203581	0.461014	2037.903505	0.034025	0.036759
RS	15	0.228642	0.461014	2085.120847	0.034814	0.037874
RS	16	0.255772	0.539649	1822.451602	0.030428	0.033042
RS	17	0.285141	0.539649	1864.609422	0.031132	0.033977
RS	18	0.316934	0.659298	1563.202919	0.026100	0.028405
RS	19	0.351352	0.659298	1603.113879	0.026766	0.029216
RS	20	0.388612	0.849020	1279.616723	0.021365	0.023233
RS	21	0.428947	0.849020	1318.768026	0.022018	0.023927
RS	22	0.472612	1.141997	1013.500482	0.016922	0.018295
RS	23	0.519881	1.141997	1051.227358	0.017552	0.018879
RS	24	0.571053	1.576010	792.543169	0.013232	0.014149
RS	25	0.626449	1.576010	827.447907	0.013815	0.014639
RS	26	0.686418	2.198783	620.948491	0.010367	0.010920
RS	27	0.751337	2.198783	652.143462	0.010888	0.011332
RS	28	0.821615	3.072345	491.340601	0.008204	0.008490
RS	29	0.897695	3.072345	518.627123	0.008659	0.008832
RS	30	0.980055	4.257173	395.837760	0.006609	0.006701
RS	31	1.069215	4.257173	419.521459	0.007004	0.006983
RS	32	1.165734	5.755170	329.364108	0.005499	0.005445
RS	33	1.270221	5.755170	350.120628	0.005846	0.005685
RS	34	1.383334	7.430825	288.513452	0.004817	0.004649
RS	35	1.505784	7.430825	307.267768	0.005130	0.004867
RS	36	1.638342	8.998452	270.320872	0.004513	0.004249
RS	37	1.781843	8.998452	288.091775	0.004810	0.004466
RS	38	1.937191	10.133726	272.566637	0.004551	0.004197
RS	39	2.105362	10.133726	290.336219	0.004848	0.004428
RS	40	2.287416	10.634137	294.452172	0.004916	0.004469
RS	41	2.484498	10.634137	313.075462	0.005227	0.004730
RS	42	2.697850	10.513038	336.168772	0.005613	0.005066
RS	43	2.928814	10.513038	356.232475	0.005948	0.005370
RS	44	3.178845	9.968121	397.149303	0.006631	0.005985
RS	45	3.449515	9.968121	418.694627	0.006991	0.006334
RS	46	3.742530	9.248104	474.149497	0.007917	0.007181
RS	47	4.059733	9.248104	496.315776	0.008287	0.007559
RS	48	4.403122	8.543868	559.856635	0.009347	0.008540
RS	49	4.774857	8.543868	580.640277	0.009695	0.008907
RS	50	5.177279	7.971681	641.969895	0.010718	0.009858
RS	51	5.612922	7.971681	658.392673	0.010993	0.010155
RS	52	6.084527	7.602961	703.742536	0.011750	0.010857
RS	53	6.595063	7.602961	712.750450	0.011900	0.011020
RS	54	7.147745	7.627057	715.728689	0.011950	0.011064
RS	55	7.746050	7.627057	716.807555	0.011968	0.011072
RS	56	8.393746	7.627057	713.282254	0.011909	0.010993
RS	57	9.094910	7.627057	704.844506	0.011768	0.010820
RS	58	9.853955	16.441961	329.942758	0.005509	0.005252
RS	59	10.675660	16.441961	340.828899	0.005691	0.005376
RS	60	11.565197	16.441961	350.704927	0.005855	0.005475
RS	61	12.528166	16.441961	359.346400	0.006000	0.005547
RS	62	13.570629	16.441961	366.519467	0.006119	0.005590
RS	63	14.699148	16.441961	5677.970941	0.094801	0.079069
PA	4+25*2+4+6 0.017082321 0.012908540 14.699147550 13.292135464 0.648259210 0.389247067 0.351757183 0.364422701 0.403825676 0.461014075 0.539648848 0.659298047 0.849020159 1.141996961 1.576010382 2.198782743 3.072345329 4.257172842 5.755169925 7.430825312 8.998451639 10.133725682 10.634136701 10.513038017 9.968120664 9.248103562 8.543867572 7.971681347 7.602961005 7.627056701 16.441961386
//
IT	5058
RD	13
LK	-187520.702431
QD	-570.252798 -> -503.921242
RI	0.0051556341
TR	0.016101	0.013182
MT	15.110673
MM	C_pi: 4.248995, n_recomb: 64049.605160
RS	0	0.000000	18.519461	27.925489	0.000436	0.000015
RS	1	0.008302	18.519461	30.231524	0.000472	0.000121
RS	2	0.017294	18.519461	32.726873	0.000511	0.000286
RS	3	0.027032	18.519461	35.426886	0.000553	0.000464
RS	4	0.037578	0.714595	986.234617	0.015398	0.012808
RS	5	0.049000	0.714595	1050.563914	0.016402	0.015558
RS	6	0.061370	0.411352	1928.082456	0.030103	0.029491
RS	7	0.074768	0.411352	2018.712355	0.031518	0.032179
RS	8	0.089277	0.365638	2365.571421	0.036933	0.037985
RS	9	0.104991	0.365638	2450.113840	0.038253	0.039998
RS	10	0.122010	0.374730	2468.443655	0.038540	0.040429
RS	11	0.140442	0.374730	2540.239741	0.039661	0.042147
RS	12	0.160404	0.411543	2376.285752	0.037101	0.039536
RS	13	0.182023	0.411543	2436.954612	0.038048	0.040953
RS	14	0.205437	0.466112	2204.483837	0.034418	0.037059
RS	15	0.230795	0.466112	2256.425867	0.035229	0.038191
RS	16	0.258258	0.541552	1987.289833	0.031027	0.033577
RS	17	0.288002	0.541552	2033.076578	0.031742	0.034517
RS	18	0.320214	0.657127	1715.615872	0.026786	0.029047
RS	19	0.355101	0.657127	1758.554852	0.027456	0.029860
RS	20	0.392885	0.841833	1410.168287	0.022017	0.023855
RS	21	0.433805	0.841833	1452.280281	0.022674	0.024557
RS	22	0.478123	1.129459	1118.145344	0.017457	0.018813
RS	23	0.526120	1.129459	1158.942900	0.018094	0.019411
RS	24	0.578101	1.559797	872.590102	0.013624	0.014530
RS	25	0.634399	1.559797	910.527632	0.014216	0.015036
RS	26	0.695370	2.184914	680.272908	0.010621	0.011168
RS	27	0.761403	2.184914	714.247716	0.011151	0.011594
RS	28	0.832919	3.074507	534.282956	0.008342	0.008624
RS	29	0.910371	3.074507	563.955906	0.008805	0.008976
RS	30	0.994254	4.300010	426.500257	0.006659	0.006749
RS	31	1.085102	4.300010	452.137461	0.007059	0.007038
RS	32	1.183491	5.873457	351.449537	0.005487	0.005434
RS	33	1.290049	5.873457	373.774804	0.005836	0.005678
RS	34	1.405454	7.658289	305.166991	0.004765	0.004601
RS	35	1.530439	7.658289	325.208893	0.005077	0.004822
RS	36	1.665802	9.347840	284.036725	0.004435	0.004179
RS	37	1.812402	9.347840	302.935827	0.004730	0.004396
RS	38	1.971174	10.582791	285.331217	0.004455	0.004113
RS	39	2.143127	10.582791	304.188825	0.004749	0.004342
RS	40	2.329355	11.131415	308.050334	0.004810	0.004375
RS	41	2.531045	11.131415	327.835222	0.005118	0.004632
RS	42	2.749480	11.000939	352.471120	0.005503	0.004966
RS	43	2.986050	11.000939	373.875256	0.005837	0.005266
RS	44	3.242260	10.405754	418.237463	0.006530	0.005887
RS	45	3.519741	10.405754	441.376183	0.006891	0.006233
RS	46	3.820259	9.618994	502.169602	0.007840	0.007098
RS	47	4.145726	9.618994	526.175379	0.008215	0.007476
RS	48	4.498215	8.850135	596.557858	0.009314	0.008487
RS	49	4.879968	8.850135	619.279252	0.009669	0.008858
RS	50	5.293415	8.225487	687.940354	0.010741	0.009851
RS	51	5.741187	8.225487	706.088908	0.011024	0.010156
RS	52	6.226134	7.821205	757.541378	0.011827	0.010900
RS	53	6.751342	7.821205	767.681443	0.011986	0.011073
RS	54	7.320154	7.836305	772.235371	0.012057	0.011137
RS	55	7.936190	7.836305	773.732955	0.012080	0.011156
RS	56	8.603371	7.836305	770.229962	0.012026	0.011086
RS	57	9.325942	7.836305	761.382972	0.011887	0.010922
RS	58	10.108503	17.588814	342.786546	0.005352	0.005089
RS	59	10.956033	17.588814	354.999331	0.005543	0.005227
RS	60	11.873927	17.588814	366.272310	0.005719	0.005343
RS	61	12.868026	17.588814	376.370989	0.005876	0.005433
RS	62	13.944657	17.588814	385.047833	0.006012	0.005497
RS	63	15.110673	17.588814	6232.162592	0.097302	0.081712
PA	4+25*2+4+6 0.016101052 0.013181718 15.110672823 18.519460898 0.714594782 0.411351710 0.365637920 0.374730319 0.411543251 0.466111902 0.541552150 0.657126953 0.841833362 1.129459320 1.559796763 2.184913959 3.074506949 4.300010456 5.873456577 7.658288818 9.347840439 10.582790666 11.131415161 11.000938966 10.405753969 9.618994209 8.850135080 8.225487062 7.821204914 7.836305492 17.588813853
//
IT	4617
RD	14
LK	-187391.857610
QD	-518.022977 -> -459.768138
RI	0.0045958085
TR	0.015210	0.013421
MT	15.524244
MM	C_pi: 4.447728, n_recomb: 68141.840476
RS	0	0.000000	25.764496	21.436834	0.000315	0.000011
RS	1	0.008348	25.764496	23.219967	0.000341	0.000088
RS	2	0.017394	25.764496	25.150836	0.000369	0.000208
RS	3	0.027194	25.764496	27.241580	0.000400	0.000338
RS	4	0.037813	0.786944	959.189186	0.014076	0.011782
RS	5	0.049318	0.786944	1023.641040	0.015022	0.014311
RS	6	0.061783	0.434489	1962.437405	0.028799	0.028302
RS	7	0.075289	0.434489	2058.725167	0.030212	0.030903
RS	8	0.089923	0.379994	2456.426512	0.036049	0.037113
RS	9	0.105778	0.379994	2548.602078	0.037401	0.039102
RS	10	0.122957	0.385377	2598.770603	0.038138	0.039970
RS	11	0.141571	0.385377	2677.949982	0.039300	0.041685
RS	12	0.161738	0.419582	2529.778106	0.037125	0.039470
RS	13	0.183589	0.419582	2596.679674	0.038107	0.040900
RS	14	0.207263	0.471590	2368.624858	0.034760	0.037319
RS	15	0.232915	0.471590	2425.474527	0.035594	0.038466
RS	16	0.260708	0.543981	2152.079385	0.031582	0.034073
RS	17	0.290821	0.543981	2201.591096	0.032309	0.035020
RS	18	0.323448	0.655697	1869.799812	0.027440	0.029661
RS	19	0.358798	0.655697	1915.763256	0.028114	0.030477
RS	20	0.397100	0.835606	1543.459793	0.022651	0.024463
RS	21	0.438600	0.835606	1588.479809	0.023311	0.025171
RS	22	0.483564	1.117953	1225.610506	0.017986	0.019327
RS	23	0.532282	1.117953	1269.440691	0.018629	0.019937
RS	24	0.585067	1.544302	954.939230	0.014014	0.014912
RS	25	0.642258	1.544302	995.909916	0.014615	0.015433
RS	26	0.704225	2.170786	741.145753	0.010877	0.011419
RS	27	0.771364	2.170786	777.926850	0.011416	0.011857
RS	28	0.844108	3.074542	578.050151	0.008483	0.008761
RS	29	0.922925	3.074542	610.139968	0.008954	0.009124
RS	30	1.008323	4.338105	457.426270	0.006713	0.006800
RS	31	1.100849	4.338105	485.035914	0.007118	0.007098
RS	32	1.201100	5.984386	373.435317	0.005480	0.005427
RS	33	1.309720	5.984386	397.332158	0.005831	0.005677
RS	34	1.427408	7.877153	321.508490	0.004718	0.004559
RS	35	1.554921	7.877153	342.826860	0.005031	0.004782
RS	36	1.693079	9.689687	297.308215	0.004363	0.004115
RS	37	1.842771	9.689687	317.314113	0.004657	0.004332
RS	38	2.004960	11.027127	297.542628	0.004367	0.004035
RS	39	2.180689	11.027127	317.459309	0.004659	0.004262
RS	40	2.371088	11.626926	320.977638	0.004710	0.004287
RS	41	2.577383	11.626926	341.889862	0.005017	0.004542
RS	42	2.800899	11.488953	367.966614	0.005400	0.004873
RS	43	3.043076	11.488953	390.675056	0.005733	0.005170
RS	44	3.305470	10.844074	438.384813	0.006433	0.005796
RS	45	3.589770	10.844074	463.085504	0.006796	0.006139
RS	46	3.897804	9.990278	529.166191	0.007766	0.007019
RS	47	4.231554	9.990278	554.994051	0.008145	0.007397
RS	48	4.593166	9.156145	632.262011	0.009279	0.008437
RS	49	4.984967	9.156145	656.924895	0.009641	0.008811
RS	50	5.409477	8.478282	733.080276	0.010758	0.009844
RS	51	5.869426	8.478282	752.976443	0.011050	0.010155
RS	52	6.367773	8.037585	810.779921	0.011898	0.010941
RS	53	6.907723	8.037585	822.075289	0.012064	0.011122
RS	54	7.492751	8.041818	828.494849	0.012158	0.011208
RS	55	8.126619	8.041818	830.412359	0.012187	0.011235
RS	56	8.813404	8.041818	826.927685	0.012135	0.011173
RS	57	9.557524	8.041818	817.661578	0.011999	0.011016
RS	58	10.363765	18.749836	354.830040	0.005207	0.004940
RS	59	11.237315	18.749836	368.328679	0.005405	0.005089
RS	60	12.183791	18.749836	380.962387	0.005591	0.005218
RS	61	13.209281	18.749836	392.488286	0.005760	0.005325
RS	62	14.320384	18.749836	402.647001	0.005909	0.005407
RS	63	15.524244	18.749836	6788.975202	0.099630	0.084169
PA	4+25*2+4+6 0.015210331 0.013421316 15.524244371 25.764495985 0.786943878 0.434489008 0.379994053 0.385376749 0.419581598 0.471589931 0.543981340 0.655696545 0.835606174 1.117953350 1.544301822 2.170786498 3.074542134 4.338104927 5.984386004 7.877153203 9.689687181 11.027127164 11.626926279 11.488952879 10.844073887 9.990277904 9.156145252 8.478281849 8.037585223 8.041817980 18.749835701
//
IT	5172
RD	15
LK	-187278.656522
QD	-471.845372 -> -420.585468
RI	0.0041739672
TR	0.014402	0.013632
MT	15.937720
MM	C_pi: 4.645297, n_recomb: 72157.795546
RS	0	0.000000	35.782694	16.404568	0.000227	0.000008
RS	1	0.008393	35.782694	17.778160	0.000246	0.000064
RS	2	0.017491	35.782694	19.266467	0.000267	0.000152
RS	3	0.027352	35.782694	20.879017	0.000289	0.000246
RS	4	0.038041	0.865517	929.339522	0.012879	0.010849
RS	5	0.049627	0.865517	993.471318	0.013768	0.013176
RS	6	0.062186	0.458598	1988.176922	0.027553	0.027172
RS	7	0.075799	0.458598	2089.631703	0.028959	0.029685
RS	8	0.090554	0.394772	2537.644279	0.035168	0.036255
RS	9	0.106548	0.394772	2637.267409	0.036549	0.038219
RS	10	0.123884	0.396311	2720.783175	0.037706	0.039497
RS	11	0.142675	0.396311	2807.403560	0.038906	0.041208
RS	12	0.163043	0.427884	2677.414841	0.037105	0.039373
RS	13	0.185121	0.427884	2750.712649	0.038121	0.040815
RS	14	0.209052	0.477378	2529.514235	0.035055	0.037540
RS	15	0.234992	0.477378	2591.431514	0.035913	0.038702
RS	16	0.263108	0.546839	2315.971904	0.032096	0.034532
RS	17	0.293585	0.546839	2369.294871	0.032835	0.035487
RS	18	0.326620	0.654879	2024.969144	0.028063	0.030247
RS	19	0.362427	0.654879	2073.946119	0.028742	0.031065
RS	20	0.401239	0.830194	1678.842813	0.023266	0.025054
RS	21	0.443310	0.830194	1726.704875	0.023930	0.025768
RS	22	0.488911	1.107351	1335.413786	0.018507	0.019834
RS	23	0.538340	1.107351	1382.219739	0.019156	0.020454
RS	24	0.591918	1.529471	1039.251058	0.014402	0.015293
RS	25	0.649992	1.529471	1083.236358	0.015012	0.015827
RS	26	0.712941	2.156476	803.332008	0.011133	0.011670
RS	27	0.781173	2.156476	842.930435	0.011682	0.012121
RS	28	0.855132	3.072718	622.473900	0.008627	0.008901
RS	29	0.935299	3.072718	656.999434	0.009105	0.009274
RS	30	1.022194	4.371851	488.501348	0.006770	0.006855
RS	31	1.116383	4.371851	518.093898	0.007180	0.007159
RS	32	1.218477	6.088358	395.245134	0.005478	0.005425
RS	33	1.329140	6.088358	420.710079	0.005830	0.005679
RS	34	1.449091	8.087631	337.488480	0.004677	0.004521
RS	35	1.579110	8.087631	360.067432	0.004990	0.004746
RS	36	1.720042	10.023825	310.105249	0.004298	0.004057
RS	37	1.872803	10.023825	331.192833	0.004590	0.004273
RS	38	2.038386	11.466082	309.185238	0.004285	0.003962
RS	39	2.217866	11.466082	330.128964	0.004575	0.004189
RS	40	2.412410	12.119593	333.227512	0.004618	0.004205
RS	41	2.623283	12.119593	355.229743	0.004923	0.004458
RS	42	2.851855	11.975694	382.651865	0.005303	0.004786
RS	43	3.099612	11.975694	406.624641	0.005635	0.005080
RS	44	3.368164	11.281549	457.580795	0.006341	0.005709
RS	45	3.659256	11.281549	483.806444	0.006705	0.006051
RS	46	3.974780	10.360401	555.107490	0.007693	0.006945
RS	47	4.316787	10.360401	582.732012	0.008076	0.007322
RS	48	4.687499	9.460413	666.900434	0.009242	0.008389
RS	49	5.089326	9.460413	693.498337	0.009611	0.008767
RS	50	5.524879	8.728680	777.275180	0.010772	0.009837
RS	51	5.996990	8.728680	798.929718	0.011072	0.010154
RS	52	6.508726	8.250828	863.300337	0.011964	0.010979
RS	53	7.063413	8.250828	875.763933	0.012137	0.011167
RS	54	7.664657	8.242404	884.336351	0.012256	0.011277
RS	55	8.316364	8.242404	886.665607	0.012288	0.011310
RS	56	9.022771	8.242404	883.186793	0.012240	0.011255
RS	57	9.788469	8.242404	873.484413	0.012105	0.011104
RS	58	10.618434	19.919679	366.105947	0.005074	0.004801
RS	59	11.518059	19.919679	380.845996	0.005278	0.004960
RS	60	12.493193	19.919679	394.799285	0.005471	0.005101
RS	61	13.550172	19.919679	407.716050	0.005650	0.005221
RS	62	14.695866	19.919679	419.326763	0.005811	0.005319
RS	63	15.937720	19.919679	7345.275464	0.101795	0.086449
PA	4+25*2+4+6 0.014402083 0.013631821 15.937720454 35.782694006 0.865516612 0.458598189 0.394771616 0.396310586 0.427883590 0.477378126 0.546839045 0.654879250 0.830194053 1.107351421 1.529471119 2.156476079 3.072718361 4.371850537 6.088357531 8.087631107 10.023825478 11.466082281 12.119593351 11.975694177 11.281549105 10.360401115 9.460413298 8.728680286 8.250828328 8.242404040 19.919678735
//
IT	4243
RD	16
LK	-187179.004405
QD	-430.940671 -> -385.748293
RI	0.0038536220
TR	0.013668	0.013817
MT	16.349442
MM	C_pi: 4.840807, n_recomb: 76085.157903
RS	0	0.000000	49.571606	12.529621	0.000165	0.000006
RS	1	0.008437	49.571606	13.585145	0.000179	0.000047
RS	2	0.017586	49.571606	14.729444	0.000194	0.000111
RS	3	0.027506	49.571606	15.969959	0.000210	0.000180
RS	4	0.038264	0.950425	897.676512	0.011798	0.010004
RS	5	0.049929	0.950425	961.122155	0.012632	0.012147
RS	6	0.062578	0.483583	2006.338364	0.026370	0.026103
RS	7	0.076295	0.483583	2112.459846	0.027764	0.028529
RS	8	0.091168	0.409904	2609.687449	0.034300	0.035418
RS	9	0.107297	0.409904	2716.511768	0.035704	0.037355
RS	10	0.124786	0.407477	2834.374005	0.037253	0.039015
RS	11	0.143751	0.407477	2928.427420	0.038489	0.040721
RS	12	0.164316	0.436394	2818.674946	0.037046	0.039250
RS	13	0.186616	0.436394	2898.484398	0.038095	0.040703
RS	14	0.210798	0.483415	2686.389684	0.035308	0.037727
RS	15	0.237020	0.483415	2753.507128	0.036190	0.038903
RS	16	0.265453	0.550049	2478.106896	0.032570	0.034956
RS	17	0.296286	0.550049	2535.315318	0.033322	0.035918
RS	18	0.329720	0.654579	2180.294497	0.028656	0.030805
RS	19	0.365975	0.654579	2232.266655	0.029339	0.031625
RS	20	0.405289	0.825485	1815.624518	0.023863	0.025629
RS	21	0.447920	0.825485	1866.250178	0.024528	0.026347
RS	22	0.494147	1.097551	1447.032916	0.019019	0.020332
RS	23	0.544275	1.097551	1496.739539	0.019672	0.020962
RS	24	0.598631	1.515263	1125.152233	0.014788	0.015672
RS	25	0.657574	1.515263	1172.114585	0.015405	0.016216
RS	26	0.721490	2.142068	866.566841	0.011389	0.011922
RS	27	0.790798	2.142068	908.977591	0.011947	0.012384
RS	28	0.865953	3.069284	667.369030	0.008771	0.009042
RS	29	0.947449	3.069284	704.336903	0.009257	0.009425
RS	30	1.035821	4.401661	519.596591	0.006829	0.006912
RS	31	1.131649	4.401661	551.173364	0.007244	0.007223
RS	32	1.235562	6.185831	416.792734	0.005478	0.005425
RS	33	1.348242	6.185831	443.815490	0.005833	0.005683
RS	34	1.470428	8.290019	353.051479	0.004640	0.004487
RS	35	1.602923	8.290019	376.870030	0.004953	0.004714
RS	36	1.746597	10.350195	322.393484	0.004237	0.004002
RS	37	1.902392	10.350195	344.533749	0.004528	0.004219
RS	38	2.071331	11.899170	320.238438	0.004209	0.003895
RS	39	2.254524	11.899170	342.173938	0.004497	0.004120
RS	40	2.453172	12.608569	344.786945	0.004532	0.004129
RS	41	2.668580	12.608569	367.838638	0.004835	0.004380
RS	42	2.902162	12.460081	396.514812	0.005211	0.004704
RS	43	3.155451	12.460081	421.707994	0.005543	0.004995
RS	44	3.430109	11.716963	475.805966	0.006254	0.005628
RS	45	3.727940	11.716963	503.514019	0.006618	0.005967
RS	46	4.050899	10.728151	579.952183	0.007622	0.006874
RS	47	4.401105	10.728151	609.340134	0.008009	0.007251
RS	48	4.780857	9.761785	700.396187	0.009205	0.008343
RS	49	5.192649	9.761785	728.912734	0.009580	0.008724
RS	50	5.639184	8.975623	820.402544	0.010783	0.009829
RS	51	6.123392	8.975623	843.815484	0.011090	0.010152
RS	52	6.648452	8.459960	914.938233	0.012025	0.011015
RS	53	7.217810	8.459960	928.573111	0.012204	0.011210
RS	54	7.835205	8.437185	939.578935	0.012349	0.011343
RS	55	8.504688	8.437185	942.303080	0.012385	0.011383
RS	56	9.230655	8.437185	938.810030	0.012339	0.011332
RS	57	10.017871	8.437185	928.647887	0.012205	0.011186
RS	58	10.871504	21.093374	376.637318	0.004950	0.004673
RS	59	11.797156	21.093374	392.571272	0.005160	0.004840
RS	60	12.800904	21.093374	407.798843	0.005360	0.004991
RS	61	13.889338	21.093374	422.064726	0.005547	0.005123
RS	62	15.069601	21.093374	435.090775	0.005718	0.005235
RS	63	16.349442	21.093374	7897.901213	0.103803	0.088562
PA	4+25*2+4+6 0.013668459 0.013817049 16.349441656 49.571605932 0.950425190 0.483582872 0.409903995 0.407476777 0.436394326 0.483414917 0.550049438 0.654579470 0.825484815 1.097551253 1.515262728 2.142067709 3.069283964 4.401661186 6.185830964 8.290019336 10.350195169 11.899170255 12.608569340 12.460080750 11.716962744 10.728151406 9.761784792 8.975623266 8.459960061 8.437185010 21.093374028
//
IT	4738
RD	17
LK	-187091.105696
QD	-394.633183 -> -354.711579
RI	0.0036080945
TR	0.013002	0.013980
MT	16.757860
MM	C_pi: 5.033449, n_recomb: 79913.804853
RS	0	0.000000	68.495217	9.556070	0.000120	0.000004
RS	1	0.008479	68.495217	10.365642	0.000130	0.000034
RS	2	0.017677	68.495217	11.243734	0.000141	0.000081
RS	3	0.027655	68.495217	12.196136	0.000153	0.000132
RS	4	0.038479	1.041679	865.065625	0.010825	0.009240
RS	5	0.050221	1.041679	927.533861	0.011607	0.011216
RS	6	0.062958	0.509338	2017.941063	0.025251	0.025097
RS	7	0.076776	0.509338	2128.234614	0.026632	0.027438
RS	8	0.091765	0.425329	2673.090248	0.033450	0.034607
RS	9	0.108025	0.425329	2786.821859	0.034873	0.036515
RS	10	0.125663	0.418826	2939.565441	0.036784	0.038529
RS	11	0.144797	0.418826	3040.984977	0.038053	0.040228
RS	12	0.165554	0.445068	2953.165057	0.036954	0.039104
RS	13	0.188071	0.445068	3039.555290	0.038035	0.040566
RS	14	0.212496	0.489650	2838.598884	0.035521	0.037881
RS	15	0.238993	0.489650	2911.021416	0.036427	0.039070
RS	16	0.267737	0.553554	2637.698375	0.033007	0.035345
RS	17	0.298918	0.553554	2698.854751	0.033772	0.036314
RS	18	0.332742	0.654722	2334.994179	0.029219	0.031335
RS	19	0.369435	0.654722	2389.937714	0.029906	0.032156
RS	20	0.409239	0.821390	1953.136362	0.024441	0.026185
RS	21	0.452418	0.821390	2006.437784	0.025108	0.026905
RS	22	0.499258	1.088477	1559.951256	0.019520	0.020821
RS	23	0.550069	1.088477	1612.468158	0.020178	0.021458
RS	24	0.605189	1.501653	1212.271873	0.015170	0.016046
RS	25	0.664983	1.501653	1262.156681	0.015794	0.016601
RS	26	0.729847	2.127641	930.593427	0.011645	0.012172
RS	27	0.800210	2.127641	975.796708	0.012211	0.012645
RS	28	0.876540	3.064462	712.561275	0.008917	0.009183
RS	29	0.959342	3.064462	751.966797	0.009410	0.009575
RS	30	1.049164	4.427904	550.595816	0.006890	0.006970
RS	31	1.146603	4.427904	584.149801	0.007310	0.007287
RS	32	1.252304	6.277231	438.003601	0.005481	0.005428
RS	33	1.366967	6.277231	466.567802	0.005838	0.005690
RS	34	1.491353	8.484589	368.153595	0.004607	0.004456
RS	35	1.626285	8.484589	393.186431	0.004920	0.004685
RS	36	1.772658	10.668743	334.149157	0.004181	0.003952
RS	37	1.931443	10.668743	357.309953	0.004471	0.004169
RS	38	2.103691	12.325960	330.691168	0.004138	0.003832
RS	39	2.290544	12.325960	353.580675	0.004425	0.004056
RS	40	2.493241	13.093089	355.652710	0.004450	0.004057
RS	41	2.713124	13.093089	379.710929	0.004752	0.004306
RS	42	2.951652	12.941105	409.555517	0.005125	0.004627
RS	43	3.210404	12.941105	435.922244	0.005455	0.004916
RS	44	3.491097	12.149199	493.055844	0.006170	0.005551
RS	45	3.795589	12.149199	522.199444	0.006535	0.005888
RS	46	4.125900	11.092427	603.679014	0.007554	0.006807
RS	47	4.484218	11.092427	634.790784	0.007943	0.007184
RS	48	4.872919	10.059225	732.698357	0.009169	0.008299
RS	49	5.294578	10.059225	763.108739	0.009549	0.008682
RS	50	5.751989	9.218166	862.372425	0.010791	0.009822
RS	51	6.248185	9.218166	887.534342	0.011106	0.010150
RS	52	6.786454	8.664134	965.564296	0.012083	0.011050
RS	53	7.370363	8.664134	980.364647	0.012268	0.011250
RS	54	8.003783	8.625381	994.079020	0.012439	0.011408
RS	55	8.690911	8.625381	997.173103	0.012478	0.011452
RS	56	9.436301	8.625381	993.638494	0.012434	0.011406
RS	57	10.244893	8.625381	982.986996	0.012301	0.011263
RS	58	11.122047	22.265969	386.456612	0.004836	0.004554
RS	59	12.073575	22.265969	403.535001	0.005050	0.004728
RS	60	13.105785	22.265969	419.988630	0.005256	0.004887
RS	61	14.225517	22.265969	435.557838	0.005450	0.005030
RS	62	15.440191	22.265969	449.957247	0.005631	0.005153
RS	63	16.757860	22.265969	8444.069361	0.105665	0.090517
PA	4+25*2+4+6 0.013002272 0.013980437 16.757859620 68.495217228 1.041679336 0.509338192 0.425328716 0.418825941 0.445067893 0.489650333 0.553553553 0.654722425 0.821390361 1.088476570 1.501653085 2.127641209 3.064461571 4.427904478 6.277231274 8.484589421 10.668742894 12.325960343 13.093089296 12.941104823 12.149199056 11.092426830 10.059225344 9.218165805 8.664134083 8.625380544 22.265969228
//
IT	5038
RD	18
LK	-187013.419178
QD	-362.338573 -> -327.001958
RI	0.0034187057
TR	0.012397	0.014125
MT	17.161777
MM	C_pi: 5.222531, n_recomb: 83635.334698
RS	0	0.000000	94.339232	7.284406	0.000087	0.000003
RS	1	0.008520	94.339232	7.904780	0.000095	0.000025
RS	2	0.017766	94.339232	8.577965	0.000103	0.000060
RS	3	0.027799	94.339232	9.308452	0.000111	0.000097
RS	4	0.038687	1.139221	832.205191	0.009950	0.008552
RS	5	0.050503	1.139221	893.473007	0.010683	0.010377
RS	6	0.063326	0.535744	2023.990396	0.024200	0.024156
RS	7	0.077241	0.535744	2137.980050	0.025563	0.026412
RS	8	0.092342	0.440978	2728.485960	0.032624	0.033826
RS	9	0.108729	0.440978	2848.795938	0.034062	0.035703
RS	10	0.126513	0.430312	3036.495182	0.036306	0.038043
RS	11	0.145812	0.430312	3145.161901	0.037606	0.039734
RS	12	0.166754	0.453865	3080.604506	0.036834	0.038940
RS	13	0.189482	0.453865	3173.600606	0.037946	0.040409
RS	14	0.214145	0.496045	2985.578941	0.035698	0.038006
RS	15	0.240910	0.496045	3063.384060	0.036628	0.039207
RS	16	0.269955	0.557303	2794.045841	0.033407	0.035702
RS	17	0.301475	0.557303	2859.200453	0.034187	0.036678
RS	18	0.335680	0.655246	2488.344445	0.029752	0.031836
RS	19	0.372799	0.655246	2546.230932	0.030444	0.032659
RS	20	0.413081	0.817845	2090.724416	0.024998	0.026721
RS	21	0.456795	0.817845	2146.607127	0.025666	0.027444
RS	22	0.504233	1.080066	1673.664381	0.020011	0.021299
RS	23	0.555713	1.080066	1728.888417	0.020672	0.021942
RS	24	0.611579	1.488628	1300.243830	0.015547	0.016414
RS	25	0.672205	1.488628	1352.981307	0.016177	0.016979
RS	26	0.737995	2.113279	995.157722	0.011899	0.012420
RS	27	0.809392	2.113279	1043.120076	0.012472	0.012903
RS	28	0.886871	3.058481	757.878281	0.009062	0.009324
RS	29	0.970951	3.058481	799.706104	0.009562	0.009724
RS	30	1.062194	4.450951	581.388447	0.006951	0.007028
RS	31	1.161212	4.450951	616.904863	0.007376	0.007352
RS	32	1.268666	6.362991	458.810595	0.005486	0.005431
RS	33	1.385274	6.362991	488.894370	0.005846	0.005698
RS	34	1.511818	8.671696	382.756197	0.004576	0.004428
RS	35	1.649143	8.671696	408.974144	0.004890	0.004659
RS	36	1.798168	10.979588	345.352181	0.004129	0.003904
RS	37	1.959889	10.979588	369.498623	0.004418	0.004122
RS	38	2.135389	12.746235	340.535979	0.004072	0.003773
RS	39	2.325842	12.746235	364.339675	0.004356	0.003996
RS	40	2.532520	13.572596	365.826173	0.004374	0.003990
RS	41	2.756808	13.572596	390.846157	0.004673	0.004237
RS	42	3.000204	13.417990	421.779141	0.005043	0.004554
RS	43	3.264338	13.417990	449.270303	0.005372	0.004841
RS	44	3.550976	12.577440	509.330509	0.006090	0.005478
RS	45	3.862034	12.577440	539.859299	0.006455	0.005814
RS	46	4.199595	11.452389	626.275665	0.007488	0.006743
RS	47	4.565915	11.452389	659.066331	0.007880	0.007120
RS	48	4.963445	10.351960	763.768763	0.009132	0.008257
RS	49	5.394844	10.351960	796.040947	0.009518	0.008643
RS	50	5.862998	9.455623	903.110879	0.010798	0.009815
RS	51	6.371038	9.455623	930.004124	0.011120	0.010147
RS	52	6.922363	8.862739	1015.070066	0.012137	0.011083
RS	53	7.520660	8.862739	1031.022271	0.012328	0.011289
RS	54	8.169931	8.806463	1047.711777	0.012527	0.011472
RS	55	8.874518	8.806463	1051.143889	0.012568	0.011519
RS	56	9.639136	8.806463	1047.534257	0.012525	0.011476
RS	57	10.468899	8.806463	1036.358724	0.012391	0.011337
RS	58	11.369356	23.432978	395.598569	0.004730	0.004445
RS	59	12.346531	23.432978	413.770833	0.004947	0.004623
RS	60	13.406960	23.432978	431.400377	0.005158	0.004790
RS	61	14.557737	23.432978	448.224228	0.005359	0.004941
RS	62	15.806558	23.432978	463.951008	0.005547	0.005075
RS	63	17.161777	23.432978	8981.290664	0.107386	0.092323
PA	4+25*2+4+6 0.012396817 0.014124908 17.161777070 94.339231869 1.139221288 0.535743593 0.440978010 0.430311664 0.453865252 0.496045445 0.557302768 0.655246446 0.817844773 1.080066271 1.488627708 2.113278896 3.058481409 4.450951349 6.362991434 8.671696054 10.979588045 12.746235135 13.572595959 13.417990391 12.577440318 11.452388868 10.351960202 9.455622963 8.862738866 8.806463391 23.432977925
//
IT	5010
RD	19
LK	-186944.616814
QD	-333.551246 -> -302.208543
RI	0.0032714170
TR	0.011846	0.014253
MT	17.560045
MM	C_pi: 5.407397, n_recomb: 87242.695547
RS	0	0.000000	129.531620	5.550889	0.000064	0.000002
RS	1	0.008559	129.531620	6.025967	0.000069	0.000018
RS	2	0.017851	129.531620	6.541703	0.000075	0.000044
RS	3	0.027938	129.531620	7.101574	0.000081	0.000071
RS	4	0.038888	1.242868	799.675323	0.009166	0.007933
RS	5	0.050776	1.242868	859.581759	0.009853	0.009621
RS	6	0.063681	0.562666	2025.431340	0.023216	0.023279
RS	7	0.077691	0.562666	2142.668577	0.024560	0.025453
RS	8	0.092900	0.456785	2776.524142	0.031825	0.033077
RS	9	0.109411	0.456785	2903.059246	0.033276	0.034922
RS	10	0.127335	0.441888	3125.388328	0.035824	0.037561
RS	11	0.146792	0.441888	3241.137822	0.037151	0.039242
RS	12	0.167916	0.462747	3200.836955	0.036689	0.038759
RS	13	0.190847	0.462747	3300.421501	0.037830	0.040234
RS	14	0.215741	0.502561	3126.888218	0.035841	0.038103
RS	15	0.242766	0.502561	3210.124582	0.036795	0.039316
RS	16	0.272104	0.561252	2946.531255	0.033774	0.036028
RS	17	0.303953	0.561252	3015.720799	0.034567	0.037010
RS	18	0.338528	0.656099	2639.664297	0.030257	0.032310
RS	19	0.376063	0.656099	2700.461084	0.030953	0.033134
RS	20	0.416810	0.814784	2227.772903	0.025535	0.027238
RS	21	0.461044	0.814784	2286.137078	0.026204	0.027961
RS	22	0.509065	1.072267	1787.671907	0.020491	0.021766
RS	23	0.561196	1.072267	1845.489257	0.021154	0.022413
RS	24	0.617789	1.476166	1388.706353	0.015918	0.016777
RS	25	0.679226	1.476166	1444.212984	0.016554	0.017350
RS	26	0.745921	2.099048	1060.005503	0.012150	0.012665
RS	27	0.818325	2.099048	1110.680629	0.012731	0.013157
RS	28	0.896926	3.051537	803.151159	0.009206	0.009462
RS	29	0.982255	3.051537	847.375766	0.009713	0.009871
RS	30	1.074887	4.471131	611.867654	0.007013	0.007086
RS	31	1.175448	4.471131	649.324275	0.007443	0.007416
RS	32	1.284615	6.443492	479.151729	0.005492	0.005436
RS	33	1.403127	6.443492	510.728043	0.005854	0.005706
RS	34	1.531782	8.851684	396.823888	0.004549	0.004401
RS	35	1.671450	8.851684	424.194163	0.004862	0.004634
RS	36	1.823071	11.282843	355.985941	0.004080	0.003859
RS	37	1.987670	11.282843	381.080697	0.004368	0.004078
RS	38	2.166357	13.159785	349.768513	0.004009	0.003716
RS	39	2.360339	13.159785	374.444833	0.004292	0.003939
RS	40	2.570924	14.046612	375.310033	0.004302	0.003926
RS	41	2.799533	14.046612	401.245458	0.004599	0.004171
RS	42	3.047709	13.890061	433.192090	0.004965	0.004485
RS	43	3.317127	13.890061	461.756680	0.005293	0.004770
RS	44	3.609605	13.000891	524.635632	0.006014	0.005409
RS	45	3.927116	13.000891	556.496374	0.006379	0.005743
RS	46	4.271804	11.807273	647.735725	0.007425	0.006682
RS	47	4.645994	11.807273	682.155779	0.007819	0.007059
RS	48	5.052212	10.639295	793.578016	0.009096	0.008217
RS	49	5.493199	10.639295	827.673586	0.009487	0.008605
RS	50	5.971931	9.687375	942.557377	0.010804	0.009808
RS	51	6.491638	9.687375	971.156902	0.011132	0.010145
RS	52	7.055828	9.055237	1063.361946	0.012189	0.011116
RS	53	7.668308	9.055237	1080.445380	0.012384	0.011326
RS	54	8.333211	8.979964	1100.368802	0.012613	0.011534
RS	55	9.055025	8.979964	1104.100746	0.012656	0.011585
RS	56	9.838619	8.979964	1100.377126	0.012613	0.011544
RS	57	10.689283	8.979964	1088.638383	0.012478	0.011406
RS	58	11.612757	24.590017	404.097575	0.004632	0.004343
RS	59	12.615272	24.590017	423.312614	0.004852	0.004526
RS	60	13.703595	24.590017	442.066687	0.005067	0.004699
RS	61	14.885069	24.590017	460.094416	0.005274	0.004858
RS	62	16.167667	24.590017	477.099519	0.005469	0.005001
RS	63	17.560045	24.590017	9507.330066	0.108976	0.093991
PA	4+25*2+4+6 0.011846090 0.014253094 17.560045467 129.531619579 1.242867702 0.562665759 0.456784780 0.441888405 0.462746689 0.502560507 0.561252236 0.656098798 0.814784220 1.072266873 1.476165880 2.099048299 3.051536520 4.471130928 6.443492461 8.851683764 11.282843150 13.159785387 14.046612183 13.890061319 13.000890600 11.807272511 10.639294511 9.687374891 9.055236957 8.979963761 24.590017469
//
IT	4634
RD	20
LK	-186883.555536
QD	-307.834691 -> -279.975659
RI	0.0031565114
TR	0.011345	0.014367
MT	17.951781
MM	C_pi: 5.587520, n_recomb: 90730.660161
RS	0	0.000000	177.111290	4.234146	0.000047	0.000002
RS	1	0.008597	177.111290	4.598218	0.000051	0.000014
RS	2	0.017933	177.111290	4.993601	0.000055	0.000032
RS	3	0.028072	177.111290	5.422988	0.000060	0.000053
RS	4	0.039082	1.352355	767.919747	0.008464	0.007377
RS	5	0.051039	1.352355	826.357321	0.009108	0.008942
RS	6	0.064024	0.589973	2023.111949	0.022298	0.022464
RS	7	0.078125	0.589973	2143.181802	0.023621	0.024560
RS	8	0.093438	0.472680	2817.902145	0.031058	0.032361
RS	9	0.110068	0.472680	2950.295922	0.032517	0.034174
RS	10	0.128128	0.453512	3206.568855	0.035342	0.037084
RS	11	0.147740	0.453512	3329.199277	0.036693	0.038755
RS	12	0.169038	0.471677	3313.815436	0.036524	0.038565
RS	13	0.192167	0.471677	3419.932652	0.037693	0.040045
RS	14	0.217285	0.509162	3262.197981	0.035955	0.038175
RS	15	0.244561	0.509162	3350.886697	0.036932	0.039398
RS	16	0.274183	0.565366	3094.628804	0.034108	0.036324
RS	17	0.306352	0.565366	3167.876962	0.034915	0.037312
RS	18	0.341286	0.657236	2788.348956	0.030732	0.032756
RS	19	0.379223	0.657236	2852.020281	0.031434	0.033580
RS	20	0.420422	0.812159	2363.709122	0.026052	0.027734
RS	21	0.465163	0.812159	2424.452210	0.026721	0.028456
RS	22	0.513749	1.065033	1901.508180	0.020958	0.022219
RS	23	0.566513	1.065033	1961.797137	0.021622	0.022869
RS	24	0.623814	1.464259	1477.312262	0.016282	0.017133
RS	25	0.686040	1.464259	1535.493174	0.016924	0.017713
RS	26	0.753615	2.085008	1124.901197	0.012398	0.012906
RS	27	0.827001	2.085008	1178.231646	0.012986	0.013407
RS	28	0.906695	3.043801	848.226173	0.009349	0.009600
RS	29	0.993240	3.043801	894.813097	0.009862	0.010016
RS	30	1.087226	4.488778	641.935692	0.007075	0.007144
RS	31	1.189292	4.488778	681.303656	0.007509	0.007480
RS	32	1.300132	6.519190	498.969762	0.005499	0.005442
RS	33	1.420501	6.519190	532.006938	0.005864	0.005716
RS	34	1.551218	9.024932	410.329839	0.004523	0.004376
RS	35	1.693173	9.024932	438.816738	0.004836	0.004611
RS	36	1.847332	11.578694	366.041294	0.004034	0.003817
RS	37	2.014744	11.578694	392.045229	0.004321	0.004035
RS	38	2.196548	13.566511	358.391233	0.003950	0.003663
RS	39	2.393982	13.566511	383.897498	0.004231	0.003885
RS	40	2.608390	14.514792	384.113924	0.004234	0.003865
RS	41	2.841230	14.514792	410.917585	0.004529	0.004109
RS	42	3.094087	14.356845	443.806832	0.004891	0.004420
RS	43	3.368682	14.356845	473.392654	0.005218	0.004703
RS	44	3.666884	13.419022	538.982264	0.005940	0.005343
RS	45	3.990723	13.419022	572.119648	0.006306	0.005676
RS	46	4.342402	12.156565	668.061085	0.007363	0.006624
RS	47	4.724314	12.156565	704.057493	0.007760	0.007001
RS	48	5.139060	10.920756	822.110112	0.009061	0.008179
RS	49	5.589461	10.920756	857.985548	0.009456	0.008569
RS	50	6.078584	9.913018	980.668740	0.010809	0.009802
RS	51	6.609756	9.913018	1010.943480	0.011142	0.010143
RS	52	7.186593	9.241284	1110.369058	0.012238	0.011148
RS	53	7.813020	9.241284	1128.557374	0.012439	0.011361
RS	54	8.493302	9.145608	1151.965093	0.012697	0.011596
RS	55	9.232067	9.145608	1155.953601	0.012740	0.011649
RS	56	10.034343	9.145608	1152.072653	0.012698	0.011610
RS	57	10.905591	9.145608	1139.728050	0.012562	0.011473
RS	58	11.851741	25.733187	411.991801	0.004541	0.004249
RS	59	12.879230	25.733187	432.198734	0.004764	0.004436
RS	60	13.995053	25.733187	452.025572	0.004982	0.004614
RS	61	15.206803	25.733187	471.205317	0.005193	0.004779
RS	62	16.522727	25.733187	489.437743	0.005394	0.004930
RS	63	17.951781	25.733187	10020.319984	0.110440	0.095529
PA	4+25*2+4+6 0.011344603 0.014367226 17.951781101 177.111290039 1.352354810 0.589973059 0.472679798 0.453512156 0.471677472 0.509161857 0.565366181 0.657236329 0.812159383 1.065033047 1.464258864 2.085007615 3.043801282 4.488777503 6.519189561 9.024931730 11.578693687 13.566510627 14.514791955 14.356844824 13.419021508 12.156565378 10.920755621 9.913017896 9.241284409 9.145607891 25.733187196
//
IT	5499
RD	21
LK	-186829.248341
QD	-284.811856 -> -259.995518
RI	0.0030663199
TR	0.010887	0.014469
MT	18.336330
MM	C_pi: 5.762478, n_recomb: 94095.451497
RS	0	0.000000	241.195594	3.233294	0.000034	0.000001
RS	1	0.008633	241.195594	3.512532	0.000037	0.000010
RS	2	0.018012	241.195594	3.815896	0.000041	0.000024
RS	3	0.028200	241.195594	4.145471	0.000044	0.000039
RS	4	0.039268	1.467308	737.281420	0.007835	0.006878
RS	5	0.051292	1.467308	794.188595	0.008440	0.008332
RS	6	0.064353	0.617514	2017.851996	0.021445	0.021709
RS	7	0.078542	0.617514	2140.378836	0.022747	0.023729
RS	8	0.093957	0.488597	2853.304387	0.030324	0.031681
RS	9	0.110702	0.488597	2991.186185	0.031789	0.033460
RS	10	0.128892	0.465143	3280.412002	0.034863	0.036617
RS	11	0.148653	0.465143	3409.691713	0.036237	0.038276
RS	12	0.170120	0.480628	3419.570314	0.036342	0.038360
RS	13	0.193441	0.480628	3532.130472	0.037538	0.039844
RS	14	0.218774	0.515823	3391.262417	0.036041	0.038225
RS	15	0.246295	0.515823	3485.398978	0.037041	0.039457
RS	16	0.276192	0.569615	3237.901060	0.034411	0.036591
RS	17	0.308670	0.569615	3315.218927	0.035233	0.037586
RS	18	0.343952	0.658620	2933.880474	0.031180	0.033175
RS	19	0.382279	0.658620	3000.387691	0.031887	0.034000
RS	20	0.423916	0.809928	2498.014012	0.026548	0.028209
RS	21	0.469147	0.809928	2561.032543	0.027217	0.028931
RS	22	0.518284	1.058325	2014.741348	0.021412	0.022659
RS	23	0.571662	1.058325	2077.374712	0.022077	0.023312
RS	24	0.629649	1.452895	1565.738087	0.016640	0.017481
RS	25	0.692642	1.452895	1626.489145	0.017286	0.018067
RS	26	0.761074	2.071212	1189.621813	0.012643	0.013143
RS	27	0.835413	2.071212	1245.540464	0.013237	0.013652
RS	28	0.916170	3.035451	892.957042	0.009490	0.009734
RS	29	1.003899	3.035451	941.863801	0.010010	0.010158
RS	30	1.099203	4.504188	671.507137	0.007136	0.007200
RS	31	1.202734	4.504188	712.751819	0.007575	0.007542
RS	32	1.315203	6.590496	518.217798	0.005507	0.005447
RS	33	1.437382	6.590496	552.680261	0.005874	0.005725
RS	34	1.570110	9.191861	423.252583	0.004498	0.004352
RS	35	1.714296	9.191861	452.817966	0.004812	0.004589
RS	36	1.870930	11.867431	375.512810	0.003991	0.003776
RS	37	2.041086	11.867431	402.385388	0.004276	0.003995
RS	38	2.225934	13.966532	366.407745	0.003894	0.003612
RS	39	2.426739	13.966532	392.700445	0.004173	0.003834
RS	40	2.644881	14.977031	392.248669	0.004169	0.003807
RS	41	2.881855	14.977031	419.872815	0.004462	0.004049
RS	42	3.139289	14.818055	453.639232	0.004821	0.004357
RS	43	3.418947	14.818055	484.193420	0.005146	0.004638
RS	44	3.722749	13.831468	552.386989	0.005870	0.005280
RS	45	4.052780	13.831468	586.744340	0.006236	0.005611
RS	46	4.411303	12.499890	687.262896	0.007304	0.006568
RS	47	4.800779	12.499890	724.780009	0.007703	0.006945
RS	48	5.223879	11.196017	849.360615	0.009027	0.008142
RS	49	5.683507	11.196017	886.968311	0.009426	0.008534
RS	50	6.182816	10.132280	1017.417843	0.010813	0.009797
RS	51	6.725232	10.132280	1049.331725	0.011152	0.010141
RS	52	7.314477	9.420679	1156.037886	0.012286	0.011179
RS	53	7.954593	9.420679	1175.299989	0.012491	0.011396
RS	54	8.649972	9.303276	1202.431946	0.012779	0.011658
RS	55	9.405386	9.303276	1206.629713	0.012823	0.011712
RS	56	10.226018	9.303276	1202.544713	0.012780	0.011674
RS	57	11.117497	9.303276	1189.549033	0.012642	0.011537
RS	58	12.085940	26.859081	419.319437	0.004456	0.004161
RS	59	13.137992	26.859081	440.468114	0.004681	0.004352
RS	60	14.280871	26.859081	461.316199	0.004903	0.004534
RS	61	15.522419	26.859081	481.595739	0.005118	0.004705
RS	62	16.871154	26.859081	501.003393	0.005324	0.004863
RS	63	18.336330	26.859081	10518.688894	0.111787	0.096945
PA	4+25*2+4+6 0.010887370 0.014469190 18.336329688 241.195594105 1.467307600 0.617514111 0.488596818 0.465142700 0.480628348 0.515822969 0.569615286 0.658620123 0.809927752 1.058325146 1.452895447 2.071212466 3.035450667 4.504188498 6.590495994 9.191861500 11.867430581 13.966531958 14.977030694 14.818054986 13.831468144 12.499889551 11.196017348 10.132279660 9.420678801 9.303276424 26.859081317
//
IT	4730
RD	22
LK	-186780.841333
QD	-264.156195 -> -242.001056
RI	0.0029952359
TR	0.010470	0.014561
MT	18.712997
MM	C_pi: 5.931876, n_recomb: 97334.391785
RS	0	0.000000	327.046606	2.473046	0.000025	0.000001
RS	1	0.008668	327.046606	2.687517	0.000028	0.000008
RS	2	0.018088	327.046606	2.920598	0.000030	0.000018
RS	3	0.028324	327.046606	3.173904	0.000033	0.000029
RS	4	0.039447	1.587309	707.980484	0.007274	0.006431
RS	5	0.051535	1.587309	763.331681	0.007842	0.007784
RS	6	0.064670	0.645144	2010.342948	0.020654	0.021012
RS	7	0.078944	0.645144	2134.990674	0.021935	0.022960
RS	8	0.094455	0.504471	2883.388152	0.029624	0.031036
RS	9	0.111311	0.504471	3026.389927	0.031093	0.032781
RS	10	0.129628	0.476739	3347.343656	0.034390	0.036160
RS	11	0.149533	0.476739	3483.017644	0.035784	0.037807
RS	12	0.171163	0.489566	3518.238703	0.036146	0.038147
RS	13	0.194668	0.489566	3637.121116	0.037367	0.039633
RS	14	0.220210	0.522514	3513.950980	0.036102	0.038254
RS	15	0.247967	0.522514	3613.505319	0.037125	0.039495
RS	16	0.278129	0.573967	3376.018705	0.034685	0.036833
RS	17	0.310906	0.573967	3457.403242	0.035521	0.037833
RS	18	0.346524	0.660217	3075.788803	0.031600	0.033569
RS	19	0.385230	0.660217	3145.090719	0.032312	0.034393
RS	20	0.427291	0.808045	2630.222922	0.027023	0.028664
RS	21	0.472997	0.808045	2695.413116	0.027692	0.029384
RS	22	0.522666	1.052105	2126.962139	0.021852	0.023086
RS	23	0.576640	1.052105	2191.808996	0.022518	0.023740
RS	24	0.635293	1.442055	1653.679254	0.016990	0.017820
RS	25	0.699029	1.442055	1716.888614	0.017639	0.018411
RS	26	0.768291	2.057700	1253.955029	0.012883	0.013375
RS	27	0.843556	2.057700	1312.386179	0.013483	0.013892
RS	28	0.925345	3.026610	937.210205	0.009629	0.009867
RS	29	1.014225	3.026610	988.387108	0.010155	0.010298
RS	30	1.110808	4.517616	700.502849	0.007197	0.007256
RS	31	1.215763	4.517616	743.584323	0.007639	0.007603
RS	32	1.329816	6.657751	536.855655	0.005516	0.005453
RS	33	1.453756	6.657751	572.704357	0.005884	0.005734
RS	34	1.588439	9.352824	435.575387	0.004475	0.004329
RS	35	1.734796	9.352824	466.179017	0.004789	0.004567
RS	36	1.893840	12.149274	384.398806	0.003949	0.003738
RS	37	2.066670	12.149274	412.098388	0.004234	0.003957
RS	38	2.254482	14.359844	373.826314	0.003841	0.003564
RS	39	2.458573	14.359844	400.861471	0.004118	0.003784
RS	40	2.680355	15.433072	399.730223	0.004107	0.003752
RS	41	2.921362	15.433072	428.126962	0.004399	0.003993
RS	42	3.183260	15.273326	462.708876	0.004754	0.004297
RS	43	3.467860	15.273326	494.178260	0.005077	0.004577
RS	44	3.777130	14.237861	564.868639	0.005803	0.005219
RS	45	4.113208	14.237861	600.388281	0.006168	0.005549
RS	46	4.478417	12.836891	705.354791	0.007247	0.006515
RS	47	4.875284	12.836891	744.334816	0.007647	0.006892
RS	48	5.306552	11.464777	875.329788	0.008993	0.008107
RS	49	5.775203	11.464777	914.618674	0.009397	0.008500
RS	50	6.284478	10.344931	1052.782864	0.010816	0.009791
RS	51	6.837898	10.344931	1086.295596	0.011160	0.010139
RS	52	7.439289	9.593239	1200.324734	0.012332	0.011210
RS	53	8.092811	9.593239	1220.625595	0.012541	0.011430
RS	54	8.802980	9.452846	1251.714178	0.012860	0.011719
RS	55	9.574709	9.452846	1256.070489	0.012905	0.011774
RS	56	10.413333	9.452846	1251.731925	0.012860	0.011737
RS	57	11.324651	9.452846	1238.037951	0.012719	0.011599
RS	58	12.314964	27.964410	426.117009	0.004378	0.004080
RS	59	13.391119	27.964410	448.158278	0.004604	0.004273
RS	60	14.560557	27.964410	469.976688	0.004828	0.004459
RS	61	15.831365	27.964410	491.303894	0.005048	0.004636
RS	62	17.212328	27.964410	511.834162	0.005259	0.004800
RS	63	18.712997	27.964410	11001.121164	0.113024	0.098248
PA	4+25*2+4+6 0.010470018 0.014560718 18.712997227 327.046606326 1.587308849 0.645143877 0.504471220 0.476739151 0.489566425 0.522513670 0.573966538 0.660216777 0.808045396 1.052104845 1.442054598 2.057699698 3.026609852 4.517616321 6.657750635 9.352823567 12.149274361 14.359844147 15.433072149 15.273325628 14.237860911 12.836891235 11.464777031 10.344930988 9.593239472 9.452845587 27.964410256
//
IT	4746
RD	23
LK	-186737.597464
QD	-245.585563 -> -225.761125
RI	0.0029391593
TR	0.010089	0.014643
MT	19.081412
MM	C_pi: 6.095475, n_recomb: 100446.506157
RS	0	0.000000	441.722715	1.894241	0.000019	0.000001
RS	1	0.008702	441.722715	2.059166	0.000021	0.000006
RS	2	0.018161	441.722715	2.238459	0.000022	0.000013
RS	3	0.028442	441.722715	2.433374	0.000024	0.000022
RS	4	0.039619	1.711839	680.179111	0.006772	0.006029
RS	5	0.051768	1.711839	733.978923	0.007307	0.007293
RS	6	0.064975	0.672717	2001.208590	0.019923	0.020370
RS	7	0.079330	0.672717	2127.682039	0.021182	0.022249
RS	8	0.094935	0.520238	2908.818490	0.028959	0.030427
RS	9	0.111897	0.520238	3056.582242	0.030430	0.032137
RS	10	0.130336	0.488267	3407.816429	0.033927	0.035715
RS	11	0.150379	0.488267	3549.614054	0.035338	0.037349
RS	12	0.172166	0.498467	3610.011877	0.035940	0.037928
RS	13	0.195849	0.498467	3735.070955	0.037185	0.039416
RS	14	0.221593	0.529213	3630.208319	0.036141	0.038265
RS	15	0.249577	0.529213	3735.128655	0.037185	0.039514
RS	16	0.279996	0.578398	3508.728918	0.034931	0.037049
RS	17	0.313062	0.578398	3594.165483	0.035782	0.038055
RS	18	0.349005	0.661997	3213.711637	0.031994	0.033937
RS	19	0.388076	0.661997	3285.765277	0.032712	0.034761
RS	20	0.430547	0.806483	2759.927111	0.027477	0.029098
RS	21	0.476714	0.806483	2827.187563	0.028146	0.029816
RS	22	0.526897	1.046341	2237.817544	0.022279	0.023498
RS	23	0.581448	1.046341	2304.745964	0.022945	0.024152
RS	24	0.640745	1.431725	1740.866400	0.017331	0.018152
RS	25	0.705202	1.431725	1806.417130	0.017984	0.018747
RS	26	0.775268	2.044513	1317.714014	0.013119	0.013603
RS	27	0.851431	2.044513	1378.575451	0.013724	0.014125
RS	28	0.934222	3.017422	980.867360	0.009765	0.009996
RS	29	1.024216	3.017422	1034.258952	0.010297	0.010434
RS	30	1.122042	4.529326	728.858111	0.007256	0.007310
RS	31	1.228380	4.529326	773.732309	0.007703	0.007663
RS	32	1.343971	6.721345	554.852721	0.005524	0.005459
RS	33	1.469620	6.721345	592.045995	0.005894	0.005743
RS	34	1.606203	9.508237	447.290365	0.004453	0.004307
RS	35	1.754671	9.508237	478.890681	0.004768	0.004547
RS	36	1.916059	12.424592	392.703921	0.003910	0.003700
RS	37	2.091489	12.424592	421.188395	0.004193	0.003919
RS	38	2.282186	14.746662	380.660149	0.003790	0.003517
RS	39	2.489475	14.746662	408.393882	0.004066	0.003737
RS	40	2.714803	15.883036	406.576294	0.004048	0.003699
RS	41	2.959738	15.883036	435.698024	0.004338	0.003939
RS	42	3.225986	15.722622	471.039097	0.004689	0.004240
RS	43	3.515402	15.722622	503.370821	0.005011	0.004518
RS	44	3.830002	14.638067	576.454469	0.005739	0.005161
RS	45	4.171978	14.638067	613.078645	0.006104	0.005490
RS	46	4.543711	13.167455	722.361062	0.007192	0.006463
RS	47	4.947791	13.167455	762.745181	0.007594	0.006840
RS	48	5.387033	11.726947	900.033073	0.008960	0.008073
RS	49	5.864496	11.726947	940.949924	0.009368	0.008468
RS	50	6.383507	10.550920	1086.764074	0.010819	0.009787
RS	51	6.947680	10.550920	1121.832451	0.011168	0.010137
RS	52	7.560946	9.758961	1243.211364	0.012377	0.011240
RS	53	8.227576	9.758961	1264.513191	0.012589	0.011463
RS	54	8.952213	9.594400	1299.779144	0.012940	0.011780
RS	55	9.739907	9.594400	1304.241186	0.012984	0.011836
RS	56	10.596143	9.594400	1299.597965	0.012938	0.011798
RS	57	11.526885	9.594400	1285.157537	0.012794	0.011659
RS	58	12.538618	29.046567	432.424790	0.004305	0.004005
RS	59	13.638388	29.046567	455.311106	0.004533	0.004200
RS	60	14.833857	29.046567	478.050212	0.004759	0.004390
RS	61	16.133351	29.046567	500.373832	0.004981	0.004570
RS	62	17.545923	29.046567	521.974449	0.005197	0.004740
RS	63	19.081412	29.046567	11466.678008	0.114157	0.099445
PA	4+25*2+4+6 0.010088531 0.014643196 19.081412215 441.722715349 1.711838944 0.672716626 0.520238411 0.488266929 0.498467157 0.529212921 0.578398206 0.661997375 0.806482787 1.046341327 1.431725092 2.044512536 3.017422440 4.529326375 6.721345482 9.508237208 12.424591608 14.746662229 15.883035572 15.722621628 14.638067203 13.167455483 11.726947145 10.550919916 9.758961308 9.594400366 29.046567496
//
IT	4957
RD	24
LK	-186698.876533
QD	-228.854955 -> -211.074706
RI	0.0028950061
TR	0.009739	0.014718
MT	19.441180
MM	C_pi: 6.253050, n_recomb: 103431.366859
RS	0	0.000000	593.449105	1.455262	0.000014	0.000001
RS	1	0.008734	593.449105	1.582443	0.000015	0.000004
RS	2	0.018230	593.449105	1.720746	0.000017	0.000010
RS	3	0.028556	593.449105	1.871145	0.000018	0.000016
RS	4	0.039784	1.840302	653.972921	0.006323	0.005670
RS	5	0.051992	1.840302	706.249314	0.006828	0.006852
RS	6	0.065267	0.700073	1991.019386	0.019250	0.019779
RS	7	0.079701	0.700073	2119.064025	0.020488	0.021594
RS	8	0.095395	0.535838	2930.191976	0.028330	0.029853
RS	9	0.112461	0.535838	3082.373074	0.029801	0.031530
RS	10	0.131016	0.499691	3462.287819	0.033474	0.035284
RS	11	0.151193	0.499691	3609.927439	0.034902	0.036904
RS	12	0.173131	0.507305	3695.123618	0.035725	0.037705
RS	13	0.196986	0.507305	3826.191864	0.036993	0.039194
RS	14	0.222924	0.535898	3740.044984	0.036160	0.038259
RS	15	0.251127	0.535898	3850.258519	0.037225	0.039516
RS	16	0.281794	0.582887	3635.850353	0.035152	0.037242
RS	17	0.315139	0.582887	3725.311724	0.036017	0.038254
RS	18	0.351396	0.663934	3347.335384	0.032363	0.034281
RS	19	0.390819	0.663934	3422.095351	0.033086	0.035105
RS	20	0.433686	0.805206	2886.771103	0.027910	0.029512
RS	21	0.480297	0.805206	2956.002366	0.028579	0.030227
RS	22	0.530979	1.041000	2346.981931	0.022691	0.023896
RS	23	0.586086	1.041000	2415.859758	0.023357	0.024550
RS	24	0.646007	1.421893	1827.037972	0.017664	0.018474
RS	25	0.711162	1.421893	1894.809164	0.018319	0.019072
RS	26	0.782006	2.031671	1380.723959	0.013349	0.013824
RS	27	0.859039	2.031671	1443.927757	0.013960	0.014353
RS	28	0.942798	3.007992	1023.818421	0.009899	0.010122
RS	29	1.033874	3.007992	1079.364011	0.010436	0.010566
RS	30	1.132903	4.539546	756.510646	0.007314	0.007363
RS	31	1.240582	4.539546	803.129585	0.007765	0.007720
RS	32	1.357664	6.781610	572.181320	0.005532	0.005464
RS	33	1.484973	6.781610	610.675080	0.005904	0.005751
RS	34	1.623400	9.658490	458.389750	0.004432	0.004286
RS	35	1.773917	9.658490	490.943929	0.004747	0.004527
RS	36	1.937580	12.693706	400.432959	0.003871	0.003664
RS	37	2.115537	12.693706	429.659805	0.004154	0.003884
RS	38	2.309036	15.127165	386.922068	0.003741	0.003473
RS	39	2.519435	15.127165	415.310633	0.004015	0.003692
RS	40	2.748210	16.326918	412.806128	0.003991	0.003648
RS	41	2.996965	16.326918	442.605699	0.004279	0.003887
RS	42	3.267445	16.165861	478.652704	0.004628	0.004185
RS	43	3.561549	16.165861	511.794301	0.004948	0.004462
RS	44	3.881339	15.031972	587.169091	0.005677	0.005106
RS	45	4.229058	15.031972	624.840016	0.006041	0.005433
RS	46	4.607147	13.491451	738.305459	0.007138	0.006414
RS	47	5.018256	13.491451	780.034020	0.007542	0.006791
RS	48	5.465271	11.982436	923.485708	0.008928	0.008040
RS	49	5.951327	11.982436	965.975427	0.009339	0.008437
RS	50	6.479834	10.750192	1119.362731	0.010822	0.009782
RS	51	7.054499	10.750192	1155.941005	0.011176	0.010136
RS	52	7.679354	9.917844	1284.680819	0.012421	0.011270
RS	53	8.358782	9.917844	1306.943551	0.012636	0.011496
RS	54	9.097549	9.728008	1346.598352	0.013019	0.011841
RS	55	9.900838	9.728008	1351.111620	0.013063	0.011897
RS	56	10.774285	9.728008	1346.111480	0.013015	0.011858
RS	57	11.724016	9.728008	1330.875914	0.012867	0.011717
RS	58	12.756694	30.103133	438.277692	0.004237	0.003935
RS	59	13.879563	30.103133	461.963099	0.004466	0.004133
RS	60	15.100501	30.103133	485.574611	0.004695	0.004325
RS	61	16.428072	30.103133	508.844407	0.004920	0.004509
RS	62	17.871590	30.103133	531.463698	0.005138	0.004684
RS	63	19.441180	30.103133	11914.569765	0.115193	0.100543
PA	4+25*2+4+6 0.009739383 0.014717881 19.441180406 593.449105016 1.840302043 0.700073230 0.535837983 0.499691360 0.507305335 0.535898134 0.582886604 0.663934217 0.805205660 1.040999735 1.421892509 2.031671159 3.007991700 4.539546317 6.781610460 9.658490018 12.693706411 15.127164638 16.326917957 16.165861337 15.031971587 13.491450615 11.982435708 10.750191821 9.917843552 9.728007691 30.103132524
//
IT	4808
RD	25
LK	-186664.124873
QD	-213.751908 -> -197.767120
RI	0.0028603048
TR	0.009419	0.014786
MT	19.792153
MM	C_pi: 6.404507, n_recomb: 106289.933514
RS	0	0.000000	793.100684	1.121527	0.000011	0.000000
RS	1	0.008764	793.100684	1.219891	0.000011	0.000003
RS	2	0.018297	793.100684	1.326889	0.000012	0.000008
RS	3	0.028665	793.100684	1.443280	0.000014	0.000012
RS	4	0.039942	1.972054	629.407549	0.005922	0.005347
RS	5	0.052207	1.972054	680.206405	0.006400	0.006457
RS	6	0.065547	0.727086	1980.200980	0.018630	0.019238
RS	7	0.080057	0.727086	2109.598756	0.019848	0.020992
RS	8	0.095838	0.551216	2948.071312	0.027736	0.029314
RS	9	0.113002	0.551216	3104.343019	0.029206	0.030957
RS	10	0.131670	0.510981	3511.248147	0.033035	0.034867
RS	11	0.151975	0.510981	3664.443620	0.034476	0.036473
RS	12	0.174059	0.516060	3773.865380	0.035505	0.037480
RS	13	0.198079	0.516060	3910.758908	0.036793	0.038968
RS	14	0.224204	0.542553	3843.541143	0.036161	0.038239
RS	15	0.252619	0.542553	3958.957983	0.037247	0.039502
RS	16	0.283524	0.587414	3757.290461	0.035349	0.037414
RS	17	0.317137	0.587414	3850.738860	0.036229	0.038430
RS	18	0.353697	0.666006	3476.431082	0.032707	0.034601
RS	19	0.393461	0.666006	3553.850918	0.033435	0.035425
RS	20	0.436711	0.804189	3010.465819	0.028323	0.029906
RS	21	0.483750	0.804189	3081.572341	0.028992	0.030618
RS	22	0.534913	1.036056	2454.179093	0.023089	0.024280
RS	23	0.590560	1.036056	2524.876433	0.023755	0.024933
RS	24	0.651084	1.412539	1911.985252	0.017988	0.018787
RS	25	0.716912	1.412539	1981.854255	0.018646	0.019388
RS	26	0.788510	2.019203	1442.836251	0.013575	0.014041
RS	27	0.866383	2.019203	1508.290708	0.014190	0.014575
RS	28	0.951081	2.998416	1065.975929	0.010029	0.010245
RS	29	1.043203	2.998416	1123.611124	0.010571	0.010695
RS	30	1.143399	4.548495	783.414752	0.007371	0.007414
RS	31	1.252376	4.548495	831.727721	0.007825	0.007776
RS	32	1.370904	6.838883	588.825129	0.005540	0.005469
RS	33	1.499821	6.838883	628.573770	0.005914	0.005759
RS	34	1.640037	9.803988	468.874850	0.004411	0.004265
RS	35	1.792542	9.803988	502.339557	0.004726	0.004507
RS	36	1.958413	12.957017	407.597168	0.003835	0.003630
RS	37	2.138821	12.957017	437.524054	0.004116	0.003849
RS	38	2.335042	15.501674	392.629624	0.003694	0.003430
RS	39	2.548460	15.501674	421.629919	0.003967	0.003648
RS	40	2.780584	16.764926	418.442639	0.003937	0.003599
RS	41	3.033051	16.764926	448.873823	0.004223	0.003836
RS	42	3.307646	16.603171	485.577034	0.004568	0.004132
RS	43	3.606308	16.603171	519.476996	0.004887	0.004407
RS	44	3.931146	15.419635	597.044029	0.005617	0.005052
RS	45	4.284454	15.419635	635.704636	0.005981	0.005379
RS	46	4.668728	13.808930	753.220095	0.007086	0.006366
RS	47	5.086682	13.808930	796.233516	0.007491	0.006743
RS	48	5.541266	12.231312	945.715335	0.008898	0.008009
RS	49	6.035693	12.231312	989.722028	0.009312	0.008407
RS	50	6.573453	10.942851	1150.595471	0.010825	0.009779
RS	51	7.158346	10.942851	1188.636527	0.011183	0.010135
RS	52	7.794500	10.070029	1324.735819	0.012463	0.011301
RS	53	8.486411	10.070029	1347.918236	0.012682	0.011528
RS	54	9.238964	9.853883	1392.163709	0.013098	0.011903
RS	55	10.057473	9.853883	1396.673052	0.013140	0.011957
RS	56	10.947721	9.853883	1391.263503	0.013089	0.011917
RS	57	11.915994	9.853883	1375.184383	0.012938	0.011774
RS	58	12.969132	31.132276	443.713548	0.004175	0.003871
RS	59	14.114571	31.132276	468.154127	0.004405	0.004069
RS	60	15.360401	31.132276	492.591611	0.004634	0.004264
RS	61	16.715422	31.132276	516.758934	0.004862	0.004452
RS	62	18.189203	31.132276	540.346467	0.005084	0.004631
RS	63	19.792153	31.132276	12344.338135	0.116138	0.101550
PA	4+25*2+4+6 0.009419358 0.014785774 19.792153101 793.100683803 1.972053555 0.727086353 0.551216210 0.510980660 0.516060254 0.542553062 0.587413723 0.666006288 0.804188955 1.036055717 1.412538667 2.019203008 2.998416165 4.548494874 6.838882944 9.803987825 12.957016661 15.501673680 16.764925660 16.603171308 15.419635023 13.808930267 12.231311772 10.942850822 10.070029090 9.853882790 31.132276061
//
CC
CC	Brief Description of the file format:
CC	  CC  comments
CC	  MM  useful-messages
CC	  RD  round-of-iterations
CC	  LL  \log[P(sequence)]
CC	  QD  Q-before-opt Q-after-opt
CC	  TR  \theta_0 \rho_0
CC	  RS  k t_k \lambda_k \pi_k \sum_{l\not=k}A_{kl} A_{kk}
CC	  DC  begin end best-k t_k+\Delta_k max-prob
CC
MM	Version: 0.6.5-r67
MM	pattern:4+25*2+4+6, n:63, n_free_lambdas:28
MM	n_iterations:25, skip:1, max_t:5, theta/rho:5
MM	is_decoding:0
MM	n_seqs:23, sum_L:1125976, sum_n:48981
RD	0
LK	0.000000
QD	0.000000 -> 0.000000
RI	inf
TR	0.044475	0.008895
MT	5.000000
MM	C_pi: 1.000000, n_recomb: 9971.312121
RS	0	0.000000	1.000000	63.725014	0.006391	0.000000
RS	1	0.006440	1.000000	67.381444	0.006758	0.000000
RS	2	0.013294	1.000000	71.217319	0.007142	0.000000
RS	3	0.020590	1.000000	75.237428	0.007545	0.000000
RS	4	0.028356	1.000000	79.446102	0.007967	0.000000
RS	5	0.036622	1.000000	83.847104	0.008409	0.000000
RS	6	0.045421	1.000000	88.443516	0.008870	0.000000
RS	7	0.054785	1.000000	93.237601	0.009351	0.000000
RS	8	0.064753	1.000000	98.230660	0.009851	0.000000
RS	9	0.075363	1.000000	103.422869	0.010372	0.000000
RS	10	0.086656	1.000000	108.813106	0.010913	0.000000
RS	11	0.098677	1.000000	114.398757	0.011473	0.000000
RS	12	0.111471	1.000000	120.175512	0.012052	0.000000
RS	13	0.125090	1.000000	126.137142	0.012650	0.000000
RS	14	0.139585	1.000000	132.275270	0.013266	0.000000
RS	15	0.155014	1.000000	138.579116	0.013898	0.000000
RS	16	0.171437	1.000000	145.035247	0.014545	0.000000
RS	17	0.188917	1.000000	151.627309	0.015206	0.000000
RS	18	0.207523	1.000000	158.335758	0.015879	0.000000
RS	19	0.227327	1.000000	165.137595	0.016561	0.000000
RS	20	0.248406	1.000000	172.006101	0.017250	0.000000
RS	21	0.270843	1.000000	178.910594	0.017943	0.000000
RS	22	0.294725	1.000000	185.816202	0.018635	0.000000
RS	23	0.320144	1.000000	192.683668	0.019324	0.000000
RS	24	0.347201	1.000000	199.469207	0.020004	0.000000
RS	25	0.376000	1.000000	206.124408	0.020672	0.000000
RS	26	0.406654	1.000000	212.596222	0.021321	0.000000
RS	27	0.439282	1.000000	218.827023	0.021946	0.000000
RS	28	0.474011	1.000000	224.754789	0.022540	0.000000
RS	29	0.510976	1.000000	230.313398	0.023098	0.000000
RS	30	0.550322	1.000000	235.433072	0.023611	0.000000
RS	31	0.592202	1.000000	240.040979	0.024073	0.000000
RS	32	0.636779	1.000000	244.062020	0.024476	0.000000
RS	33	0.684227	1.000000	247.419808	0.024813	0.000000
RS	34	0.734730	1.000000	250.037850	0.025076	0.000000
RS	35	0.788485	1.000000	251.840947	0.025257	0.000000
RS	36	0.845702	1.000000	252.756806	0.025348	0.000000
RS	37	0.906604	1.000000	252.717853	0.025344	0.000000
RS	38	0.971428	1.000000	251.663231	0.025239	0.000000
RS	39	1.040426	1.000000	249.540949	0.025026	0.000000
RS	40	1.113868	1.000000	246.310131	0.024702	0.000000
RS	41	1.192040	1.000000	241.943307	0.024264	0.000000
RS	42	1.275245	1.000000	236.428658	0.023711	0.000000
RS	43	1.363809	1.000000	229.772131	0.023043	0.000000
RS	44	1.458076	1.000000	221.999293	0.022264	0.000000
RS	45	1.558414	1.000000	213.156819	0.021377	0.000000
RS	46	1.665214	1.000000	203.313470	0.020390	0.000000
RS	47	1.778891	1.000000	192.560428	0.019311	0.000000
RS	48	1.899889	1.000000	181.010885	0.018153	0.000000
RS	49	2.028679	1.000000	168.798743	0.016928	0.000000
RS	50	2.165763	1.000000	156.076398	0.015653	0.000000
RS	51	2.311675	1.000000	143.011530	0.014342	0.000000
RS	52	2.466983	1.000000	129.782965	0.013016	0.000000
RS	53	2.632293	1.000000	116.575675	0.011691	0.000000
RS	54	2.808249	1.000000	103.575085	0.010387	0.000000
RS	55	2.995536	1.000000	90.960929	0.009122	0.000000
RS	56	3.194884	1.000000	78.900958	0.007913	0.000000
RS	57	3.407070	1.000000	67.544846	0.006774	0.000000
RS	58	3.632920	1.000000	57.018700	0.005718	0.000000
RS	59	3.873315	1.000000	47.420555	0.004756	0.000000
RS	60	4.129191	1.000000	38.817198	0.003893	0.000000
RS	61	4.401545	1.000000	31.242611	0.003133	0.000000
RS	62	4.691438	1.000000	24.698185	0.002477	0.000000
RS	63	5.000000	1.000000	68.673625	0.006887	0.000000
PA	4+25*2+4+6 0.044475459 0.008895092 5.000000000 1.000000000 1.000000000 1.000000000 1.000000000 1.000000000 1.000000000 1.000000000 1.000000000 1.000000000 1.000000000 1.000000000 1.000000000 1.000000000 1.000000000 1.000000000 1.000000000 1.000000000 1.000000000 1.000000000 1.000000000 1.000000000 1.000000000 1.000000000 1.000000000 1.000000000 1.000000000 1.000000000 1.000000000
//
IT	6718
RD	1
LK	-154440.965455
QD	-6271.798865 -> -2378.537842
RI	0.1323395115
TR	0.028236	0.005661
MT	9.733257
MM	C_pi: 1.473836, n_recomb: 9354.844525
RS	0	0.000000	0.309671	224.529247	0.024001	0.000577
RS	1	0.007555	0.309671	235.460951	0.025170	0.005002
RS	2	0.015681	0.309671	246.453599	0.026345	0.013143
RS	3	0.024420	0.309671	257.429949	0.027518	0.022819
RS	4	0.033820	0.251895	328.615364	0.035128	0.031942
RS	5	0.043930	0.251895	339.036474	0.036242	0.039449
RS	6	0.054803	0.274858	320.175979	0.034226	0.044128
RS	7	0.066499	0.274858	329.504682	0.035223	0.045106
RS	8	0.079077	0.329204	283.322982	0.030286	0.043307
RS	9	0.092607	0.329204	292.019477	0.031216	0.040454
RS	10	0.107158	0.401737	246.898264	0.026393	0.037595
RS	11	0.122808	0.401737	255.043601	0.027263	0.034992
RS	12	0.139641	0.487617	217.250791	0.023223	0.032589
RS	13	0.157746	0.487617	224.845679	0.024035	0.030318
RS	14	0.177218	0.586298	193.671355	0.020703	0.028177
RS	15	0.198162	0.586298	200.736389	0.021458	0.026209
RS	16	0.220687	0.697518	174.967569	0.018703	0.024443
RS	17	0.244915	0.697518	181.537940	0.019406	0.022874
RS	18	0.270973	0.823519	159.590149	0.017060	0.021462
RS	19	0.298999	0.823519	165.705407	0.017713	0.020161
RS	20	0.329143	0.967613	146.470107	0.015657	0.018932
RS	21	0.361565	0.967613	152.167626	0.016266	0.017750
RS	22	0.396435	1.130695	135.307275	0.014464	0.016610
RS	23	0.433940	1.130695	140.621742	0.015032	0.015515
RS	24	0.474279	1.310032	126.140916	0.013484	0.014477
RS	25	0.517665	1.310032	131.104631	0.014015	0.013505
RS	26	0.564329	1.500437	118.951719	0.012716	0.012610
RS	27	0.614518	1.500437	123.592497	0.013212	0.011795
RS	28	0.668499	1.696424	113.534562	0.012136	0.011062
RS	29	0.726558	1.696424	117.871947	0.012600	0.010405
RS	30	0.789004	1.893740	109.556385	0.011711	0.009818
RS	31	0.856167	1.893740	113.598435	0.012143	0.009296
RS	32	0.928404	2.089551	106.660412	0.011402	0.008829
RS	33	1.006099	2.089551	110.402256	0.011802	0.008412
RS	34	1.089663	2.281847	104.530428	0.011174	0.008039
RS	35	1.179541	2.281847	107.954130	0.011540	0.007708
RS	36	1.276208	2.468899	102.903798	0.011000	0.007416
RS	37	1.380179	2.468899	105.978707	0.011329	0.007161
RS	38	1.492005	2.649212	101.550864	0.010855	0.006944
RS	39	1.612279	2.649212	104.234260	0.011142	0.006763
RS	40	1.741640	2.821600	100.257304	0.010717	0.006617
RS	41	1.880774	2.821600	102.495636	0.010956	0.006506
RS	42	2.030419	2.985189	98.815762	0.010563	0.006428
RS	43	2.191369	2.985189	100.546836	0.010748	0.006383
RS	44	2.364479	3.139120	97.031484	0.010372	0.006370
RS	45	2.550668	3.139120	98.187537	0.010496	0.006389
RS	46	2.750922	3.282373	94.724580	0.010126	0.006439
RS	47	2.966306	3.282373	95.236430	0.010180	0.006520
RS	48	3.197962	3.414385	91.714181	0.009804	0.006629
RS	49	3.447119	3.414385	91.518183	0.009783	0.006762
RS	50	3.715100	3.536165	87.805558	0.009386	0.006913
RS	51	4.003326	3.536165	86.855727	0.009285	0.007077
RS	52	4.313327	3.651617	82.796942	0.008851	0.007243
RS	53	4.646749	3.651617	81.083956	0.008668	0.007404
RS	54	5.005360	3.838011	75.206517	0.008039	0.007548
RS	55	5.391063	3.838011	72.963363	0.007800	0.007666
RS	56	5.805907	3.838011	70.238100	0.007508	0.007748
RS	57	6.252091	3.838011	67.050807	0.007167	0.007787
RS	58	6.731984	4.733534	52.078541	0.005567	0.007778
RS	59	7.248132	4.733534	50.098222	0.005355	0.007720
RS	60	7.803274	4.733534	47.788766	0.005108	0.007618
RS	61	8.400357	4.733534	45.174472	0.004829	0.007482
RS	62	9.042549	4.733534	42.288961	0.004521	0.007336
RS	63	9.733257	4.733534	272.958116	0.029178	0.049844
PA	4+25*2+4+6 0.028235557 0.005660647 9.733257294 0.309671402 0.251895428 0.274857521 0.329203606 0.401736736 0.487616539 0.586297989 0.697518408 0.823519230 0.967613220 1.130695343 1.310032129 1.500436783 1.696423650 1.893740177 2.089550972 2.281847477 2.468898833 2.649211884 2.821599960 2.985188961 3.139120102 3.282373309 3.414384723 3.536164880 3.651617169 3.838010728 4.733534396
//
IT	5257
RD	2
LK	-148309.432986
QD	-2868.147781 -> -1603.365254
RI	0.0941718942
TR	0.022751	0.005933
MT	11.884061
MM	C_pi: 2.336702, n_recomb: 15503.185423
RS	0	0.000000	0.470057	256.378956	0.016537	0.000297
RS	1	0.007893	0.470057	271.836077	0.017534	0.002643
RS	2	0.016409	0.470057	287.828938	0.018566	0.007105
RS	3	0.025598	0.470057	304.310768	0.019629	0.013186
RS	4	0.035511	0.262357	570.389494	0.036792	0.024795
RS	5	0.046207	0.262357	589.902113	0.038050	0.033624
RS	6	0.057747	0.254341	626.745133	0.040427	0.038541
RS	7	0.070199	0.254341	642.700584	0.041456	0.045234
RS	8	0.083633	0.291033	575.713474	0.037135	0.042206
RS	9	0.098127	0.291033	589.853348	0.038047	0.045498
RS	10	0.113765	0.351929	500.213258	0.032265	0.039338
RS	11	0.130638	0.351929	513.493522	0.033122	0.041040
RS	12	0.148843	0.430523	431.382039	0.027825	0.035047
RS	13	0.168484	0.430523	443.907827	0.028633	0.036132
RS	14	0.189676	0.527141	373.479933	0.024091	0.030819
RS	15	0.212540	0.527141	385.226787	0.024848	0.031473
RS	16	0.237209	0.643422	325.852520	0.021018	0.026940
RS	17	0.263826	0.643422	336.806983	0.021725	0.027399
RS	18	0.292543	0.785281	285.506757	0.018416	0.023581
RS	19	0.323526	0.785281	295.695357	0.019073	0.023928
RS	20	0.356956	0.963371	249.881125	0.016118	0.020611
RS	21	0.393024	0.963371	259.345145	0.016729	0.020779
RS	22	0.431939	1.188396	218.426712	0.014089	0.017840
RS	23	0.473925	1.188396	227.200842	0.014655	0.017806
RS	24	0.519226	1.466455	191.705963	0.012366	0.015262
RS	25	0.568102	1.466455	199.825949	0.012889	0.015089
RS	26	0.620836	1.796926	170.123818	0.010973	0.012981
RS	27	0.677733	1.796926	177.641316	0.011458	0.012764
RS	28	0.739120	2.173512	153.443422	0.009898	0.011089
RS	29	0.805353	2.173512	160.426758	0.010348	0.010892
RS	30	0.876813	2.587393	140.945785	0.009091	0.009590
RS	31	0.953914	2.587393	147.468485	0.009512	0.009435
RS	32	1.037101	3.029304	131.797027	0.008501	0.008422
RS	33	1.126853	3.029304	137.926126	0.008897	0.008305
RS	34	1.223690	3.488836	125.309817	0.008083	0.007509
RS	35	1.328170	3.488836	131.099693	0.008456	0.007426
RS	36	1.440897	3.952755	121.011567	0.007806	0.006801
RS	37	1.562522	3.952755	126.501310	0.008160	0.006758
RS	38	1.693747	4.405019	118.584002	0.007649	0.006279
RS	39	1.835329	4.405019	123.794620	0.007985	0.006288
RS	40	1.988087	4.829497	117.761486	0.007596	0.005943
RS	41	2.152902	4.829497	122.691279	0.007914	0.006014
RS	42	2.330726	5.213025	118.268377	0.007629	0.005784
RS	43	2.522586	5.213025	122.887221	0.007927	0.005918
RS	44	2.729589	5.545916	119.818849	0.007729	0.005787
RS	45	2.952932	5.545916	124.062368	0.008002	0.005983
RS	46	3.193903	5.822792	122.086157	0.007875	0.005943
RS	47	3.453895	5.822792	125.850132	0.008118	0.006196
RS	48	3.734408	6.046566	124.598968	0.008037	0.006227
RS	49	4.037062	6.046566	127.737915	0.008239	0.006515
RS	50	4.363605	6.230725	126.681948	0.008171	0.006578
RS	51	4.715922	6.230725	129.019839	0.008322	0.006863
RS	52	5.096048	6.399952	127.454996	0.008221	0.006909
RS	53	5.506178	6.399952	128.817054	0.008309	0.007146
RS	54	5.948679	6.727009	123.447749	0.007963	0.006994
RS	55	6.426108	6.727009	123.902339	0.007992	0.007150
RS	56	6.941221	6.727009	123.651053	0.007976	0.007239
RS	57	7.496993	6.727009	122.642941	0.007911	0.007255
RS	58	8.096632	9.309875	88.470129	0.005707	0.005909
RS	59	8.743601	9.309875	88.976851	0.005739	0.005952
RS	60	9.441636	9.309875	88.991447	0.005740	0.005944
RS	61	10.194768	9.309875	88.474908	0.005707	0.005885
RS	62	11.007346	9.309875	87.395142	0.005637	0.005777
RS	63	11.884061	9.309875	909.812925	0.058686	0.053336
PA	4+25*2+4+6 0.022751223 0.005933195 11.884060746 0.470056937 0.262357038 0.254341491 0.291032569 0.351929302 0.430523036 0.527141119 0.643421578 0.785281177 0.963370703 1.188395984 1.466454995 1.796926142 2.173512062 2.587393024 3.029303992 3.488836085 3.952754885 4.405019393 4.829497094 5.213024753 5.545915759 5.822791502 6.046565691 6.230724501 6.399952065 6.727008943 9.309874982
//
IT	4819
RD	3
LK	-146197.327434
QD	-1977.015546 -> -1401.053792
RI	0.0627278957
TR	0.019442	0.006684
MT	12.978596
MM	C_pi: 3.171726, n_recomb: 23619.837720
RS	0	0.000000	0.855069	218.813318	0.009264	0.000161
RS	1	0.008043	0.855069	234.117059	0.009912	0.001451
RS	2	0.016733	0.855069	250.294681	0.010597	0.003909
RS	3	0.026121	0.855069	267.363448	0.011319	0.007258
RS	4	0.036265	0.328044	736.156562	0.031167	0.019921
RS	5	0.047225	0.328044	768.233787	0.032525	0.027138
RS	6	0.059066	0.280529	931.823862	0.039451	0.035276
RS	7	0.071859	0.280529	960.181167	0.040651	0.041845
RS	8	0.085682	0.300998	920.261891	0.038961	0.041507
RS	9	0.100616	0.300998	944.328993	0.039980	0.045558
RS	10	0.116751	0.351581	829.597953	0.035123	0.040482
RS	11	0.134185	0.351581	851.328506	0.036043	0.042947
RS	12	0.153020	0.421066	729.892570	0.030902	0.036988
RS	13	0.173370	0.421066	749.996770	0.031753	0.038784
RS	14	0.195357	0.508654	638.450352	0.027030	0.033077
RS	15	0.219112	0.508654	657.154685	0.027822	0.034411
RS	16	0.244778	0.616135	558.867853	0.023661	0.029248
RS	17	0.272508	0.616135	576.263548	0.024397	0.030296
RS	18	0.302468	0.750736	488.113046	0.020665	0.025693
RS	19	0.334838	0.750736	504.303698	0.021351	0.026572
RS	20	0.369812	0.927170	422.370641	0.017882	0.022366
RS	21	0.407599	0.927170	437.462281	0.018521	0.023032
RS	22	0.448424	1.163646	361.522439	0.015306	0.019154
RS	23	0.492533	1.163646	375.558740	0.015900	0.019564
RS	24	0.540190	1.476015	308.034519	0.013041	0.016118
RS	25	0.591680	1.476015	321.009215	0.013591	0.016316
RS	26	0.647311	1.873195	263.964996	0.011176	0.013429
RS	27	0.707417	1.873195	275.892885	0.011681	0.013508
RS	28	0.772356	2.355400	229.588837	0.009720	0.011213
RS	29	0.842519	2.355400	240.546056	0.010184	0.011251
RS	30	0.918325	2.916240	203.731591	0.008625	0.009483
RS	31	1.000227	2.916240	213.841739	0.009053	0.009519
RS	32	1.088718	3.545345	184.730299	0.007821	0.008167
RS	33	1.184325	3.545345	194.132243	0.008219	0.008211
RS	34	1.287622	4.227080	171.160858	0.007246	0.007174
RS	35	1.399227	4.227080	179.987732	0.007620	0.007225
RS	36	1.519808	4.936296	162.081001	0.006862	0.006430
RS	37	1.650087	4.936296	170.452380	0.007216	0.006496
RS	38	1.790845	5.637151	156.927979	0.006644	0.005904
RS	39	1.942924	5.637151	164.945054	0.006983	0.006000
RS	40	2.107234	6.289567	155.296387	0.006575	0.005584
RS	41	2.284759	6.289567	163.032720	0.006902	0.005723
RS	42	2.476563	6.859287	156.789587	0.006638	0.005457
RS	43	2.683793	6.859287	164.277377	0.006955	0.005641
RS	44	2.907691	7.322363	161.018224	0.006817	0.005503
RS	45	3.149596	7.322363	168.233019	0.007123	0.005734
RS	46	3.410958	7.668719	167.525402	0.007093	0.005709
RS	47	3.693340	7.668719	174.368053	0.007382	0.005985
RS	48	3.998434	7.910468	175.530746	0.007431	0.006050
RS	49	4.328067	7.910468	181.810909	0.007697	0.006350
RS	50	4.684212	8.082824	183.770079	0.007780	0.006457
RS	51	5.069001	8.082824	189.209267	0.008011	0.006745
RS	52	5.484738	8.239700	190.460927	0.008064	0.006830
RS	53	5.933913	8.239700	194.737052	0.008245	0.007066
RS	54	6.419214	8.635810	189.408766	0.008019	0.006914
RS	55	6.943548	8.635810	192.464817	0.008148	0.007066
RS	56	7.510053	8.635810	194.607233	0.008239	0.007156
RS	57	8.122121	8.635810	195.726866	0.008287	0.007181
RS	58	8.783418	13.266388	129.238420	0.005472	0.005226
RS	59	9.497901	13.266388	132.346081	0.005603	0.005288
RS	60	10.269850	13.266388	134.944840	0.005713	0.005311
RS	61	11.103887	13.266388	136.954452	0.005798	0.005291
RS	62	12.005003	13.266388	138.295299	0.005855	0.005230
RS	63	12.978596	13.266388	1896.305961	0.080284	0.057420
PA	4+25*2+4+6 0.019442151 0.006683921 12.978595779 0.855069097 0.328043502 0.280529125 0.300998290 0.351580754 0.421066176 0.508653556 0.616135362 0.750735803 0.927170435 1.163646046 1.476015281 1.873195287 2.355400175 2.916239549 3.545344709 4.227079851 4.936295639 5.637150758 6.289566793 6.859286532 7.322362725 7.668718629 7.910468281 8.082824273 8.239700020 8.635810144 13.266387730
//
IT	4867
RD	4
LK	-145173.519419
QD	-1602.895712 -> -1242.966391
RI	0.0426705517
TR	0.016979	0.007456
MT	13.741783
MM	C_pi: 3.808010, n_recomb: 31522.109872
RS	0	0.000000	1.558376	161.930619	0.005137	0.000091
RS	1	0.008140	1.558376	174.168284	0.005525	0.000824
RS	2	0.016943	1.558376	187.248402	0.005940	0.002216
RS	3	0.026462	1.558376	201.215099	0.006383	0.004093
RS	4	0.036757	0.415772	802.132060	0.025447	0.016242
RS	5	0.047889	0.415772	843.630937	0.026763	0.022015
RS	6	0.059927	0.316536	1157.146964	0.036709	0.032296
RS	7	0.072946	0.316536	1198.986464	0.038036	0.038187
RS	8	0.087024	0.320053	1224.743871	0.038853	0.040332
RS	9	0.102248	0.320053	1260.566834	0.039990	0.044255
RS	10	0.118712	0.361467	1147.795344	0.036412	0.040733
RS	11	0.136515	0.361467	1179.309641	0.037412	0.043233
RS	12	0.155768	0.423022	1035.363427	0.032846	0.038050
RS	13	0.176588	0.423022	1063.843243	0.033749	0.039929
RS	14	0.199103	0.501880	921.647549	0.029238	0.034574
RS	15	0.223450	0.501880	947.706598	0.030065	0.036059
RS	16	0.249780	0.599139	816.691145	0.025909	0.030979
RS	17	0.278253	0.599139	840.660995	0.026669	0.032194
RS	18	0.309043	0.722029	718.537780	0.022795	0.027443
RS	19	0.342340	0.722029	740.723848	0.023499	0.028492
RS	20	0.378347	0.886801	622.384517	0.019744	0.023935
RS	21	0.417286	0.886801	643.090081	0.020401	0.024792
RS	22	0.459394	1.115597	529.010359	0.016782	0.020411
RS	23	0.504930	1.115597	548.383915	0.017397	0.021025
RS	24	0.554172	1.430804	444.022466	0.014086	0.017013
RS	25	0.607423	1.430804	462.024093	0.014657	0.017403
RS	26	0.665009	1.849626	372.550848	0.011819	0.013983
RS	27	0.727282	1.849626	389.102336	0.012344	0.014225
RS	28	0.794625	2.380388	316.259835	0.010033	0.011487
RS	29	0.867449	2.380388	331.382069	0.010513	0.011656
RS	30	0.946201	3.022813	273.764803	0.008685	0.009550
RS	31	1.031364	3.022813	287.591842	0.009123	0.009692
RS	32	1.123460	3.769921	242.460430	0.007692	0.008095
RS	33	1.223052	3.769921	255.186217	0.008095	0.008226
RS	34	1.330751	4.605482	219.980485	0.006979	0.007016
RS	35	1.447217	4.605482	231.813500	0.007354	0.007141
RS	36	1.573163	5.496502	204.740639	0.006495	0.006230
RS	37	1.709362	5.496502	215.884570	0.006849	0.006358
RS	38	1.856648	6.389652	195.808316	0.006212	0.005693
RS	39	2.015923	6.389652	206.452526	0.006549	0.005836
RS	40	2.188163	7.220634	192.548906	0.006108	0.005378
RS	41	2.374424	7.220634	202.853432	0.006435	0.005549
RS	42	2.575848	7.931868	194.394740	0.006167	0.005267
RS	43	2.793667	7.931868	204.468019	0.006486	0.005471
RS	44	3.029217	8.483339	200.837682	0.006371	0.005338
RS	45	3.283942	8.483339	210.711333	0.006685	0.005577
RS	46	3.559402	8.860198	211.303297	0.006703	0.005577
RS	47	3.857284	8.860198	220.900188	0.007008	0.005851
RS	48	4.179415	9.084984	224.707905	0.007129	0.005956
RS	49	4.527768	9.084984	233.806540	0.007417	0.006251
RS	50	4.904478	9.215875	239.142048	0.007586	0.006408
RS	51	5.311852	9.215875	247.367736	0.007847	0.006693
RS	52	5.752388	9.335265	251.773919	0.007987	0.006828
RS	53	6.228784	9.335265	258.657401	0.008206	0.007064
RS	54	6.743960	9.762345	253.372312	0.008038	0.006936
RS	55	7.301072	9.762345	258.747763	0.008208	0.007094
RS	56	7.903534	9.762345	263.007581	0.008344	0.007196
RS	57	8.555038	9.762345	265.992278	0.008438	0.007238
RS	58	9.259576	16.585451	160.003751	0.005076	0.004764
RS	59	10.021464	16.585451	165.423901	0.005248	0.004849
RS	60	10.845372	16.585451	170.401733	0.005406	0.004902
RS	61	11.736347	16.585451	174.834542	0.005546	0.004921
RS	62	12.699850	16.585451	178.614659	0.005666	0.004905
RS	63	13.741783	16.585451	2922.295253	0.092706	0.061985
PA	4+25*2+4+6 0.016978560 0.007456073 13.741783393 1.558375856 0.415771807 0.316536448 0.320052957 0.361467219 0.423021773 0.501880247 0.599138662 0.722029489 0.886801433 1.115596552 1.430804064 1.849626178 2.380387846 3.022812940 3.769921030 4.605481898 5.496502225 6.389651807 7.220634126 7.931867743 8.483339224 8.860198278 9.084983948 9.215875477 9.335264954 9.762345490 16.585450976
//
IT	5040
RD	5
LK	-144502.499054
QD	-1354.383904 -> -1083.492495
RI	0.0301701997
TR	0.014966	0.008149
MT	14.424826
MM	C_pi: 4.315324, n_recomb: 38909.256464
RS	0	0.000000	2.802008	112.049557	0.002880	0.000052
RS	1	0.008223	2.802008	120.897588	0.003107	0.000474
RS	2	0.017122	2.802008	130.411914	0.003352	0.001273
RS	3	0.026753	2.802008	140.637187	0.003614	0.002342
RS	4	0.037176	0.524402	803.107237	0.020641	0.013297
RS	5	0.048455	0.524402	849.941920	0.021844	0.017942
RS	6	0.060663	0.358248	1306.662946	0.033582	0.029432
RS	7	0.073874	0.358248	1360.934747	0.034977	0.034676
RS	8	0.088171	0.343358	1472.905635	0.037855	0.038766
RS	9	0.103645	0.343358	1521.083660	0.039093	0.042461
RS	10	0.120390	0.376378	1430.800427	0.036773	0.040372
RS	11	0.138513	0.376378	1472.881887	0.037854	0.042797
RS	12	0.158125	0.431407	1322.075103	0.033978	0.038496
RS	13	0.179351	0.431407	1359.489626	0.034940	0.040344
RS	14	0.202322	0.503129	1198.525196	0.030803	0.035534
RS	15	0.227181	0.503129	1232.193394	0.031668	0.037038
RS	16	0.254085	0.591628	1077.386442	0.027690	0.032279
RS	17	0.283201	0.591628	1107.898237	0.028474	0.033539
RS	18	0.314711	0.703704	958.161732	0.024626	0.028900
RS	19	0.348813	0.703704	986.090785	0.025343	0.029998
RS	20	0.385718	0.856014	834.993526	0.021460	0.025345
RS	21	0.425658	0.856014	860.965781	0.022128	0.026273
RS	22	0.468883	1.072578	709.560361	0.018236	0.021618
RS	23	0.515662	1.072578	733.973881	0.018864	0.022330
RS	24	0.566287	1.379695	591.363964	0.015199	0.017940
RS	25	0.621075	1.379695	614.220803	0.015786	0.018438
RS	26	0.680369	1.800630	489.812864	0.012589	0.014623
RS	27	0.744538	1.800630	510.925835	0.013131	0.014964
RS	28	0.813983	2.351049	408.924090	0.010510	0.011881
RS	29	0.889139	2.351049	428.202375	0.011005	0.012132
RS	30	0.970475	3.037763	347.547626	0.008932	0.009752
RS	31	1.058500	3.037763	365.086466	0.009383	0.009959
RS	32	1.153762	3.859416	302.208663	0.007767	0.008158
RS	33	1.256858	3.859416	318.228468	0.008179	0.008341
RS	34	1.368431	4.802153	269.529882	0.006927	0.006985
RS	35	1.489179	4.802153	284.302069	0.007307	0.007154
RS	36	1.619855	5.828638	247.187643	0.006353	0.006145
RS	37	1.761278	5.828638	260.997114	0.006708	0.006308
RS	38	1.914329	6.871546	233.780980	0.006008	0.005581
RS	39	2.079966	6.871546	246.907177	0.006346	0.005753
RS	40	2.259222	7.844799	228.358363	0.005869	0.005260
RS	41	2.453219	7.844799	241.051794	0.006195	0.005450
RS	42	2.663168	8.668203	230.123490	0.005914	0.005153
RS	43	2.890381	8.668203	242.573847	0.006234	0.005367
RS	44	3.136277	9.285493	238.424869	0.006128	0.005239
RS	45	3.402394	9.285493	250.725388	0.006444	0.005481
RS	46	3.690392	9.676883	252.570016	0.006491	0.005500
RS	47	4.002073	9.676883	264.670606	0.006802	0.005771
RS	48	4.339383	9.874614	271.179370	0.006970	0.005908
RS	49	4.704430	9.874614	282.829307	0.007269	0.006198
RS	50	5.099494	9.958190	291.668546	0.007496	0.006397
RS	51	5.527044	9.958190	302.392828	0.007772	0.006678
RS	52	5.989750	10.035647	310.054747	0.007969	0.006855
RS	53	6.490505	10.035647	319.228876	0.008204	0.007091
RS	54	7.032437	10.479354	313.853572	0.008066	0.006981
RS	55	7.618931	10.479354	321.216416	0.008256	0.007145
RS	56	8.253652	10.479354	327.244537	0.008410	0.007259
RS	57	8.940566	10.479354	331.731441	0.008526	0.007314
RS	58	9.683963	19.617032	181.868228	0.004674	0.004370
RS	59	10.488490	19.617032	189.216198	0.004863	0.004475
RS	60	11.359173	19.617032	196.221859	0.005043	0.004554
RS	61	12.301451	19.617032	202.771604	0.005211	0.004606
RS	62	13.321211	19.617032	208.742511	0.005365	0.004629
RS	63	14.424826	19.617032	3887.683260	0.099917	0.066631
PA	4+25*2+4+6 0.014965899 0.008148538 14.424825681 2.802007871 0.524401517 0.358247706 0.343358204 0.376378342 0.431407163 0.503128515 0.591628402 0.703704283 0.856013851 1.072578181 1.379694562 1.800630072 2.351048883 3.037763032 3.859415561 4.802152686 5.828638437 6.871545776 7.844798845 8.668203373 9.285492661 9.676882890 9.874614139 9.958189665 10.035647308 10.479353971 19.617032096
//
IT	5104
RD	6
LK	-143987.497827
QD	-1151.968326 -> -933.853323
RI	0.0222590742
TR	0.013253	0.008737
MT	15.118625
MM	C_pi: 4.769356, n_recomb: 45962.344254
RS	0	0.000000	4.986216	74.913809	0.001630	0.000030
RS	1	0.008303	4.986216	80.996445	0.001762	0.000273
RS	2	0.017296	4.986216	87.560626	0.001905	0.000735
RS	3	0.027035	4.986216	94.642348	0.002059	0.001349
RS	4	0.037583	0.658182	769.040393	0.016732	0.010891
RS	5	0.049006	0.658182	818.017989	0.017798	0.014654
RS	6	0.061378	0.405637	1400.862751	0.030478	0.026706
RS	7	0.074778	0.405637	1465.968723	0.031895	0.031393
RS	8	0.089290	0.370093	1673.552836	0.036411	0.036971
RS	9	0.105007	0.370093	1734.234920	0.037732	0.040463
RS	10	0.122029	0.394939	1680.513036	0.036563	0.039623
RS	11	0.140464	0.394939	1733.851971	0.037723	0.041983
RS	12	0.160430	0.444393	1588.209054	0.034555	0.038533
RS	13	0.182053	0.444393	1635.267970	0.035578	0.040349
RS	14	0.205473	0.510328	1465.386520	0.031882	0.036123
RS	15	0.230836	0.510328	1507.196770	0.032792	0.037624
RS	16	0.258306	0.591689	1336.617740	0.029081	0.033266
RS	17	0.288056	0.591689	1373.951897	0.029893	0.034538
RS	18	0.320277	0.694713	1202.883163	0.026171	0.030126
RS	19	0.355173	0.694713	1236.574810	0.026904	0.031238
RS	20	0.392967	0.836049	1056.952250	0.022996	0.026621
RS	21	0.433898	0.836049	1088.026321	0.023672	0.027575
RS	22	0.478228	1.040592	901.101741	0.019605	0.022776
RS	23	0.526239	1.040592	930.350537	0.020242	0.023538
RS	24	0.578236	1.336984	749.090468	0.016298	0.018879
RS	25	0.634551	1.336984	776.675158	0.016898	0.019443
RS	26	0.695542	1.752847	615.576539	0.013393	0.015316
RS	27	0.761596	1.752847	641.227194	0.013951	0.015724
RS	28	0.833135	2.310031	507.883845	0.011050	0.012349
RS	29	0.910614	2.310031	531.361548	0.011561	0.012657
RS	30	0.994527	3.022403	425.634559	0.009261	0.010038
RS	31	1.085406	3.022403	446.949499	0.009724	0.010290
RS	32	1.183832	3.895221	364.664545	0.007934	0.008306
RS	33	1.290430	3.895221	384.032244	0.008355	0.008524
RS	34	1.405878	4.918761	320.591282	0.006975	0.007035
RS	35	1.530913	4.918761	338.331079	0.007361	0.007233
RS	36	1.666329	6.053763	290.293162	0.006316	0.006132
RS	37	1.812989	6.053763	306.767125	0.006674	0.006319
RS	38	1.971827	7.221632	271.818269	0.005914	0.005533
RS	39	2.143853	7.221632	287.397626	0.006253	0.005723
RS	40	2.330162	8.316754	263.814125	0.005740	0.005196
RS	41	2.531941	8.316754	278.843687	0.006067	0.005398
RS	42	2.750473	9.237376	265.193867	0.005770	0.005086
RS	43	2.987151	9.237376	279.948765	0.006091	0.005307
RS	44	3.243480	9.911011	275.132327	0.005986	0.005179
RS	45	3.521092	9.911011	289.771157	0.006305	0.005424
RS	46	3.821755	10.312715	292.807800	0.006371	0.005458
RS	47	4.147382	10.312715	307.309550	0.006686	0.005728
RS	48	4.500047	10.483487	316.543219	0.006887	0.005891
RS	49	4.881993	10.483487	330.626016	0.007193	0.006177
RS	50	5.295653	10.522294	343.054103	0.007464	0.006410
RS	51	5.743659	10.522294	356.134193	0.007748	0.006689
RS	52	6.228864	10.560435	367.116439	0.007987	0.006899
RS	53	6.754356	10.560435	378.401186	0.008233	0.007136
RS	54	7.323479	11.017774	372.755361	0.008110	0.007036
RS	55	7.939858	11.017774	381.896694	0.008309	0.007206
RS	56	8.607415	11.017774	389.459678	0.008473	0.007327
RS	57	9.330401	11.017774	395.190720	0.008598	0.007392
RS	58	10.113416	22.638090	197.949447	0.004307	0.004022
RS	59	10.961446	22.638090	206.944345	0.004502	0.004143
RS	60	11.879889	22.638090	215.711211	0.004693	0.004243
RS	61	12.874591	22.638090	224.132296	0.004876	0.004322
RS	62	13.951884	22.638090	232.077130	0.005049	0.004377
RS	63	15.118625	22.638090	4806.562176	0.104576	0.071073
PA	4+25*2+4+6 0.013253323 0.008737133 15.118625328 4.986216451 0.658182477 0.405636837 0.370093424 0.394938533 0.444392565 0.510327745 0.591689056 0.694713494 0.836048990 1.040592403 1.336984367 1.752846857 2.310031266 3.022402944 3.895220685 4.918760745 6.053762659 7.221631720 8.316754421 9.237376206 9.911011448 10.312714606 10.483486886 10.522294230 10.560434859 11.017773586 22.638089808
//
IT	4522
RD	7
LK	-143570.456271
QD	-981.177764 -> -802.123649
RI	0.0171529810
TR	0.011777	0.009221
MT	15.852918
MM	C_pi: 5.211252, n_recomb: 52839.194152
RS	0	0.000000	8.819718	49.028668	0.000928	0.000017
RS	1	0.008384	8.819718	53.088830	0.001005	0.000158
RS	2	0.017471	8.819718	57.480643	0.001088	0.000424
RS	3	0.027320	8.819718	62.230397	0.001178	0.000779
RS	4	0.037995	0.823680	716.766183	0.013565	0.008908
RS	5	0.049565	0.823680	765.617773	0.014490	0.011971
RS	6	0.062104	0.459498	1454.659943	0.027530	0.024142
RS	7	0.075695	0.459498	1528.882951	0.028935	0.028351
RS	8	0.090426	0.400196	1835.554016	0.034738	0.035061
RS	9	0.106391	0.400196	1908.617962	0.036121	0.038381
RS	10	0.123695	0.416574	1901.685256	0.035990	0.038627
RS	11	0.142450	0.416574	1966.878170	0.037224	0.040947
RS	12	0.162778	0.460915	1836.030400	0.034748	0.038293
RS	13	0.184809	0.460915	1893.517311	0.035835	0.040098
RS	14	0.208688	0.521940	1722.914276	0.032607	0.036450
RS	15	0.234569	0.521940	1773.590887	0.033566	0.037954
RS	16	0.262620	0.597368	1594.150204	0.030170	0.034022
RS	17	0.293022	0.597368	1638.841011	0.031016	0.035304
RS	18	0.325974	0.692845	1452.106643	0.027482	0.031173
RS	19	0.361688	0.692845	1491.838600	0.028234	0.032291
RS	20	0.400397	0.824858	1287.772805	0.024372	0.027784
RS	21	0.442350	0.824858	1323.991983	0.025057	0.028750
RS	22	0.487822	1.018705	1103.539211	0.020885	0.023888
RS	23	0.537106	1.018705	1137.553784	0.021529	0.024678
RS	24	0.590521	1.304476	917.537691	0.017365	0.019821
RS	25	0.648416	1.304476	949.803311	0.017975	0.020429
RS	26	0.711164	1.712985	750.468766	0.014203	0.016040
RS	27	0.779173	1.712985	780.691431	0.014775	0.016497
RS	28	0.852884	2.271271	613.888724	0.011618	0.012864
RS	29	0.932775	2.271271	641.665431	0.012144	0.013217
RS	30	1.019364	2.999906	508.786226	0.009629	0.010377
RS	31	1.113213	2.999906	534.001962	0.010106	0.010665
RS	32	1.214931	3.911194	430.554297	0.008148	0.008508
RS	33	1.325176	3.911194	453.387938	0.008581	0.008754
RS	34	1.444665	5.000664	373.854605	0.007075	0.007137
RS	35	1.574172	5.000664	394.657080	0.007469	0.007356
RS	36	1.714537	6.228867	334.728405	0.006335	0.006167
RS	37	1.866670	6.228867	353.934525	0.006698	0.006371
RS	38	2.031558	7.507969	310.596563	0.005878	0.005527
RS	39	2.210271	7.507969	328.671630	0.006220	0.005730
RS	40	2.403967	8.714407	299.624524	0.005670	0.005168
RS	41	2.613903	8.714407	317.012579	0.006000	0.005380
RS	42	2.841441	9.725512	300.371872	0.005685	0.005051
RS	43	3.088055	9.725512	317.438687	0.006008	0.005278
RS	44	3.355346	10.452528	311.802494	0.005901	0.005148
RS	45	3.645047	10.452528	328.776274	0.006222	0.005396
RS	46	3.959036	10.865017	332.948574	0.006301	0.005440
RS	47	4.299352	10.865017	349.839308	0.006621	0.005710
RS	48	4.668199	11.011892	361.829319	0.006848	0.005895
RS	49	5.067971	11.011892	378.321292	0.007160	0.006179
RS	50	5.501261	11.010248	394.431184	0.007465	0.006441
RS	51	5.970878	11.010248	409.821990	0.007756	0.006719
RS	52	6.479869	11.012935	424.205492	0.008028	0.006956
RS	53	7.031534	11.012935	437.519151	0.008280	0.007194
RS	54	7.629452	11.484532	431.438208	0.008165	0.007100
RS	55	8.277499	11.484532	442.244064	0.008370	0.007273
RS	56	8.979880	11.484532	451.202007	0.008539	0.007399
RS	57	9.741149	11.484532	458.009494	0.008668	0.007472
RS	58	10.566245	25.798404	210.284353	0.003980	0.003715
RS	59	11.460517	25.798404	220.730425	0.004177	0.003847
RS	60	12.429766	25.798404	231.069867	0.004373	0.003963
RS	61	13.480279	25.798404	241.185155	0.004565	0.004062
RS	62	14.618868	25.798404	250.943347	0.004749	0.004142
RS	63	15.852918	25.798404	5704.577999	0.107961	0.075165
PA	4+25*2+4+6 0.011776957 0.009221394 15.852917693 8.819718430 0.823679677 0.459498101 0.400196410 0.416574399 0.460915057 0.521940084 0.597367956 0.692845158 0.824857828 1.018705324 1.304475752 1.712984809 2.271271377 2.999905905 3.911194205 5.000663785 6.228867393 7.507969153 8.714406856 9.725512148 10.452528389 10.865017075 11.011892313 11.010248445 11.012934571 11.484531873 25.798404450
//
IT	4774
RD	8
LK	-143227.607067
QD	-837.892618 -> -690.090088
RI	0.0137746511
TR	0.010504	0.009611
MT	16.631306
MM	C_pi: 5.657427, n_recomb: 59602.201397
RS	0	0.000000	15.552017	31.579234	0.000530	0.000010
RS	1	0.008466	15.552017	34.234793	0.000574	0.000091
RS	2	0.017649	15.552017	37.112013	0.000623	0.000245
RS	3	0.027609	15.552017	40.229106	0.000675	0.000450
RS	4	0.038413	1.029267	655.384444	0.010996	0.007274
RS	5	0.050131	1.029267	702.525998	0.011787	0.009774
RS	6	0.062841	0.520796	1477.148511	0.024783	0.021762
RS	7	0.076628	0.520796	1558.717221	0.026152	0.025553
RS	8	0.091581	0.433760	1964.118432	0.032954	0.033116
RS	9	0.107801	0.433760	2049.154028	0.034381	0.036284
RS	10	0.125393	0.440978	2096.722293	0.035179	0.037479
RS	11	0.144476	0.440978	2174.172819	0.036478	0.039773
RS	12	0.165173	0.480300	2066.308856	0.034668	0.037861
RS	13	0.187623	0.480300	2134.942935	0.035820	0.039669
RS	14	0.211974	0.536896	1970.887089	0.033067	0.036584
RS	15	0.238386	0.536896	2031.196127	0.034079	0.038101
RS	16	0.267034	0.607181	1849.168305	0.031025	0.034600
RS	17	0.298107	0.607181	1901.865326	0.031909	0.035897
RS	18	0.331812	0.696198	1704.787139	0.028603	0.032073
RS	19	0.368369	0.696198	1750.983439	0.029378	0.033199
RS	20	0.408022	0.820223	1526.510011	0.025612	0.028851
RS	21	0.451032	0.820223	1568.046346	0.026309	0.029824
RS	22	0.497683	1.004714	1316.268245	0.022084	0.024953
RS	23	0.548283	1.004714	1355.058422	0.022735	0.025762
RS	24	0.603168	1.280685	1096.479965	0.018397	0.020756
RS	25	0.662699	1.280685	1133.413869	0.019016	0.021396
RS	26	0.727270	1.681338	894.543502	0.015009	0.016782
RS	27	0.797308	1.681338	929.385876	0.015593	0.017278
RS	28	0.873275	2.238109	727.127057	0.012200	0.013408
RS	29	0.955673	2.238109	759.313622	0.012740	0.013797
RS	30	1.045048	2.977821	597.229658	0.010020	0.010749
RS	31	1.141989	2.977821	626.486656	0.010511	0.011067
RS	32	1.247138	3.919975	500.099080	0.008391	0.008743
RS	33	1.361188	3.919975	526.536807	0.008834	0.009013
RS	34	1.484894	5.066136	429.523838	0.007207	0.007272
RS	35	1.619073	5.066136	453.506735	0.007609	0.007510
RS	36	1.764612	6.377990	380.687174	0.006387	0.006232
RS	37	1.922472	6.377990	402.717313	0.006757	0.006451
RS	38	2.093697	7.760050	350.310611	0.005877	0.005549
RS	39	2.279419	7.760050	370.949494	0.006224	0.005763
RS	40	2.480863	9.071979	335.997256	0.005637	0.005165
RS	41	2.699362	9.071979	355.793470	0.005969	0.005385
RS	42	2.936360	10.170507	335.890592	0.005636	0.005038
RS	43	3.193422	10.170507	355.306358	0.005961	0.005270
RS	44	3.472247	10.950404	348.703139	0.005851	0.005137
RS	45	3.774678	10.950404	368.040939	0.006175	0.005388
RS	46	4.102713	11.375328	373.302100	0.006263	0.005440
RS	47	4.458520	11.375328	392.605006	0.006587	0.005711
RS	48	4.844450	11.501518	407.391107	0.006835	0.005913
RS	49	5.263053	11.501518	426.306640	0.007153	0.006198
RS	50	5.717096	11.463152	446.202346	0.007486	0.006483
RS	51	6.209579	11.463152	463.898947	0.007783	0.006761
RS	52	6.743755	11.433465	481.784177	0.008083	0.007022
RS	53	7.323156	11.433465	497.086070	0.008340	0.007261
RS	54	7.951610	11.919791	490.457764	0.008229	0.007168
RS	55	8.633269	11.919791	502.853314	0.008437	0.007345
RS	56	9.372639	11.919791	513.105042	0.008609	0.007475
RS	57	10.174604	11.919791	520.858948	0.008739	0.007552
RS	58	11.044465	29.155969	219.991856	0.003691	0.003443
RS	59	11.987969	29.155969	231.736652	0.003888	0.003582
RS	60	13.011352	29.155969	243.499248	0.004085	0.003710
RS	61	14.121375	29.155969	255.165437	0.004281	0.003824
RS	62	15.325375	29.155969	266.603468	0.004473	0.003923
RS	63	16.631306	29.155969	6594.189133	0.110637	0.078853
PA	4+25*2+4+6 0.010503565 0.009610887 16.631306057 15.552017172 1.029266534 0.520796390 0.433760475 0.440977592 0.480299779 0.536895558 0.607180516 0.696197797 0.820223010 1.004714078 1.280684635 1.681337728 2.238109102 2.977820931 3.919974637 5.066135661 6.377989987 7.760049653 9.071979137 10.170506714 10.950404247 11.375327606 11.501518442 11.463151878 11.433464796 11.919791191 29.155968895
//
IT	4842
RD	9
LK	-142944.450392
QD	-718.569590 -> -596.245728
RI	0.0114741686
TR	0.009409	0.009919
MT	17.446300
MM	C_pi: 6.111055, n_recomb: 66246.564090
RS	0	0.000000	27.373853	20.075574	0.000303	0.000006
RS	1	0.008548	27.373853	21.785511	0.000329	0.000052
RS	2	0.017827	27.373853	23.640523	0.000357	0.000141
RS	3	0.027899	27.373853	25.652817	0.000387	0.000260
RS	4	0.038831	1.284805	590.458382	0.008913	0.005934
RS	5	0.050699	1.284805	634.826872	0.009583	0.007977
RS	6	0.063581	0.590417	1474.595098	0.022259	0.019583
RS	7	0.077564	0.590417	1561.719049	0.023574	0.023004
RS	8	0.092742	0.470839	2062.411933	0.031132	0.031199
RS	9	0.109217	0.470839	2158.698105	0.032586	0.034224
RS	10	0.127101	0.467910	2266.272959	0.034210	0.036246
RS	11	0.146514	0.467910	2356.107546	0.035566	0.038518
RS	12	0.167586	0.502057	2278.252065	0.034390	0.037293
RS	13	0.190460	0.502057	2358.576241	0.035603	0.039114
RS	14	0.215288	0.554434	2207.674891	0.033325	0.036571
RS	15	0.242239	0.554434	2278.304955	0.034391	0.038108
RS	16	0.271494	0.620059	2099.590270	0.031694	0.035035
RS	17	0.303250	0.620059	2160.945255	0.032620	0.036352
RS	18	0.337719	0.703364	1958.702739	0.029567	0.032849
RS	19	0.375136	0.703364	2011.838568	0.030369	0.033988
RS	20	0.415751	0.820394	1771.119317	0.026735	0.029828
RS	21	0.459837	0.820394	1818.201865	0.027446	0.030810
RS	22	0.507692	0.996640	1537.653462	0.023211	0.025970
RS	23	0.559638	0.996640	1581.255996	0.023869	0.026792
RS	24	0.616024	1.263700	1284.772708	0.019394	0.021676
RS	25	0.677230	1.263700	1326.353036	0.020021	0.022340
RS	26	0.743668	1.656606	1047.055259	0.015805	0.017530
RS	27	0.815786	1.656606	1086.537479	0.016401	0.018057
RS	28	0.894067	2.210532	847.114744	0.012787	0.013968
RS	29	0.979041	2.210532	883.793780	0.013341	0.014389
RS	30	1.071277	2.958090	690.626863	0.010425	0.011141
RS	31	1.171399	2.958090	724.044023	0.010930	0.011486
RS	32	1.280078	3.925937	573.042056	0.008650	0.008999
RS	33	1.398048	3.925937	603.207370	0.009105	0.009291
RS	34	1.526102	5.122219	487.391580	0.007357	0.007427
RS	35	1.665102	5.122219	514.662949	0.007769	0.007681
RS	36	1.815983	6.510838	427.995430	0.006461	0.006317
RS	37	1.979762	6.510838	452.934895	0.006837	0.006549
RS	38	2.157541	7.989939	390.813509	0.005899	0.005589
RS	39	2.350517	7.989939	414.079937	0.006251	0.005813
RS	40	2.559988	9.403373	372.807853	0.005628	0.005179
RS	41	2.787365	9.403373	395.059265	0.005963	0.005406
RS	42	3.034178	10.587424	371.645140	0.005610	0.005041
RS	43	3.302089	10.587424	393.445847	0.005939	0.005278
RS	44	3.592901	11.420178	385.744153	0.005823	0.005139
RS	45	3.908572	11.420178	407.475420	0.006151	0.005393
RS	46	4.251226	11.858926	413.789913	0.006246	0.005451
RS	47	4.623171	11.858926	435.529837	0.006574	0.005725
RS	48	5.026910	11.966768	453.159146	0.006840	0.005942
RS	49	5.465160	11.966768	474.515331	0.007163	0.006228
RS	50	5.940872	11.894226	498.306155	0.007522	0.006534
RS	51	6.457248	11.894226	518.306995	0.007824	0.006813
RS	52	7.017765	11.833961	539.810055	0.008148	0.007094
RS	53	7.626194	11.833961	557.062757	0.008409	0.007334
RS	54	8.286633	12.333903	549.850084	0.008300	0.007242
RS	55	9.003525	12.333903	563.761547	0.008510	0.007420
RS	56	9.781699	12.333903	575.206677	0.008683	0.007553
RS	57	10.626390	12.333903	583.777526	0.008812	0.007634
RS	58	11.543287	32.713947	227.697805	0.003437	0.003203
RS	59	12.538560	32.713947	240.607852	0.003632	0.003346
RS	60	13.618909	32.713947	253.659902	0.003829	0.003482
RS	61	14.791607	32.713947	266.745321	0.004027	0.003607
RS	62	16.064548	32.713947	279.736297	0.004223	0.003720
RS	63	17.446300	32.713947	7476.077599	0.112852	0.082130
PA	4+25*2+4+6 0.009409079 0.009919403 17.446299944 27.373852673 1.284805272 0.590417376 0.470838619 0.467909551 0.502057133 0.554434027 0.620059222 0.703363765 0.820393535 0.996639579 1.263700458 1.656606137 2.210532303 2.958089505 3.925937352 5.122219057 6.510838421 7.989938800 9.403373290 10.587423619 11.420177525 11.858925699 11.966768308 11.894225612 11.833961433 12.333902866 32.713947082
//
IT	5027
RD	10
LK	-142709.974961
QD	-619.463470 -> -517.953539
RI	0.0098572611
TR	0.008471	0.010161
MT	18.286989
MM	C_pi: 6.569272, n_recomb: 72734.431368
RS	0	0.000000	48.097944	12.626161	0.000174	0.000003
RS	1	0.008629	48.097944	13.713696	0.000189	0.000030
RS	2	0.018002	48.097944	14.894723	0.000205	0.000082
RS	3	0.028184	48.097944	16.177245	0.000222	0.000150
RS	4	0.039245	1.601713	525.700701	0.007228	0.004841
RS	5	0.051260	1.601713	566.647073	0.007791	0.006514
RS	6	0.064311	0.669067	1452.240015	0.019966	0.017615
RS	7	0.078489	0.669067	1543.181696	0.021217	0.020706
RS	8	0.093891	0.511383	2133.179850	0.029328	0.029354
RS	9	0.110621	0.511383	2239.715184	0.030793	0.032240
RS	10	0.128795	0.497124	2410.604023	0.033143	0.034980
RS	11	0.148537	0.497124	2512.638428	0.034545	0.037226
RS	12	0.169982	0.525790	2470.525579	0.033966	0.036636
RS	13	0.193278	0.525790	2562.840649	0.035236	0.038468
RS	14	0.218584	0.573986	2430.995217	0.033423	0.036442
RS	15	0.246074	0.573986	2512.479099	0.034543	0.038003
RS	16	0.275936	0.635231	2342.597545	0.032208	0.035350
RS	17	0.308374	0.635231	2413.187081	0.033178	0.036690
RS	18	0.343612	0.713330	2210.834473	0.030396	0.033515
RS	19	0.381890	0.713330	2271.370584	0.031228	0.034670
RS	20	0.423471	0.824096	2018.711592	0.027755	0.030720
RS	21	0.468639	0.824096	2071.579605	0.028481	0.031711
RS	22	0.517706	0.992971	1765.238558	0.024270	0.026933
RS	23	0.571006	0.992971	1813.686086	0.024936	0.027767
RS	24	0.628905	1.251920	1480.514871	0.020355	0.022572
RS	25	0.691800	1.251920	1526.686875	0.020990	0.023255
RS	26	0.760122	1.637382	1206.612742	0.016589	0.018274
RS	27	0.834339	1.637382	1250.704505	0.017195	0.018825
RS	28	0.914961	2.187729	972.839696	0.013375	0.014534
RS	29	1.002539	2.187729	1014.042235	0.013942	0.014981
RS	30	1.097673	2.940909	788.215745	0.010837	0.011542
RS	31	1.201017	2.940909	825.867717	0.011355	0.011911
RS	32	1.313278	3.930580	648.786576	0.008920	0.009266
RS	33	1.435226	3.930580	682.767233	0.009387	0.009577
RS	34	1.567696	5.171801	546.975445	0.007520	0.007593
RS	35	1.711596	5.171801	577.614395	0.007941	0.007863
RS	36	1.867914	6.631570	476.251550	0.006548	0.006412
RS	37	2.037719	6.631570	504.161507	0.006932	0.006657
RS	38	2.222177	8.202806	431.758215	0.005936	0.005639
RS	39	2.422551	8.202806	457.695008	0.006293	0.005872
RS	40	2.640214	9.714290	409.748224	0.005633	0.005204
RS	41	2.876659	9.714290	434.483271	0.005974	0.005437
RS	42	3.133507	10.982093	407.348631	0.005600	0.005053
RS	43	3.412516	10.982093	431.553176	0.005933	0.005295
RS	44	3.715601	11.867291	422.649077	0.005811	0.005150
RS	45	4.044838	11.867291	446.787192	0.006143	0.005408
RS	46	4.402484	12.320536	454.132115	0.006244	0.005471
RS	47	4.790990	12.320536	478.318388	0.006576	0.005747
RS	48	5.213020	12.411373	498.840529	0.006858	0.005978
RS	49	5.671465	12.411373	522.639236	0.007186	0.006265
RS	50	6.169467	12.305991	550.436906	0.007568	0.006591
RS	51	6.710441	12.305991	572.725326	0.007874	0.006871
RS	52	7.298095	12.215727	597.974478	0.008221	0.007170
RS	53	7.936455	12.215727	617.125121	0.008485	0.007411
RS	54	8.629897	12.726324	609.379184	0.008378	0.007319
RS	55	9.383174	12.726324	624.714972	0.008589	0.007499
RS	56	10.201449	12.726324	637.235410	0.008761	0.007633
RS	57	11.090331	12.726324	646.476506	0.008888	0.007715
RS	58	12.055912	36.446399	233.793899	0.003214	0.002991
RS	59	13.104810	36.446399	247.745061	0.003406	0.003137
RS	60	14.244215	36.446399	261.959509	0.003602	0.003277
RS	61	15.481935	36.446399	276.335792	0.003799	0.003409
RS	62	16.826455	36.446399	290.752088	0.003997	0.003534
RS	63	18.286989	36.446399	8344.418098	0.114724	0.085016
PA	4+25*2+4+6 0.008471469 0.010161368 18.286989263 48.097943507 1.601713189 0.669066982 0.511383036 0.497124000 0.525790241 0.573986126 0.635231093 0.713330214 0.824095796 0.992970767 1.251920032 1.637382367 2.187728684 2.940909287 3.930579994 5.171801084 6.631570482 8.202805517 9.714289860 10.982093356 11.867291085 12.320536408 12.411372571 12.305991496 12.215727153 12.726324271 36.446399130
//
IT	5378
RD	11
LK	-142515.237154
QD	-537.028144 -> -452.497667
RI	0.0086840569
TR	0.007670	0.010350
MT	19.142653
MM	C_pi: 7.026978, n_recomb: 79017.250935
RS	0	0.000000	84.320432	7.873011	0.000100	0.000002
RS	1	0.008707	84.320432	8.558007	0.000108	0.000017
RS	2	0.018172	84.320432	9.302552	0.000118	0.000047
RS	3	0.028462	84.320432	10.111815	0.000128	0.000087
RS	4	0.039647	1.992719	463.710713	0.005868	0.003955
RS	5	0.051807	1.992719	500.920207	0.006339	0.005327
RS	6	0.065025	0.757248	1414.850621	0.017906	0.015857
RS	7	0.079394	0.757248	1508.009230	0.019085	0.018653
RS	8	0.095014	0.555242	2179.436042	0.027582	0.027613
RS	9	0.111994	0.555242	2295.014971	0.029044	0.030362
RS	10	0.130453	0.528353	2530.378001	0.032023	0.033720
RS	11	0.150519	0.528353	2644.134323	0.033463	0.035933
RS	12	0.172332	0.551147	2642.072672	0.033437	0.035921
RS	13	0.196044	0.551147	2746.414720	0.034757	0.037762
RS	14	0.221821	0.595102	2638.638082	0.033393	0.036225
RS	15	0.249843	0.595102	2731.310274	0.034566	0.037809
RS	16	0.280304	0.652118	2575.276752	0.032591	0.035563
RS	17	0.313418	0.652118	2655.553414	0.033607	0.036928
RS	18	0.349415	0.725361	2457.909034	0.031106	0.034082
RS	19	0.388546	0.725361	2526.248398	0.031971	0.035254
RS	20	0.431084	0.830405	2266.028354	0.028678	0.031529
RS	21	0.477327	0.830405	2324.901463	0.029423	0.032530
RS	22	0.527596	0.992602	1996.106286	0.025262	0.027840
RS	23	0.582241	0.992602	2049.412281	0.025936	0.028684
RS	24	0.641645	1.244129	1681.332905	0.021278	0.023436
RS	25	0.706221	1.244129	1732.001153	0.021919	0.024135
RS	26	0.776420	1.622517	1371.397988	0.017356	0.019004
RS	27	0.852732	1.622517	1420.011002	0.017971	0.019576
RS	28	0.935688	2.168881	1102.935636	0.013958	0.015096
RS	29	1.025867	2.168881	1148.631650	0.014536	0.015565
RS	30	1.123898	2.926073	888.959552	0.011250	0.011945
RS	31	1.230465	2.926073	930.866195	0.011781	0.012335
RS	32	1.346311	3.934527	726.525530	0.009195	0.009536
RS	33	1.472243	3.934527	764.363145	0.009673	0.009866
RS	34	1.609141	5.216409	607.630788	0.007690	0.007763
RS	35	1.757959	5.216409	641.677862	0.008121	0.008048
RS	36	1.919734	6.742471	524.928697	0.006643	0.006513
RS	37	2.095596	6.742471	555.837542	0.007034	0.006770
RS	38	2.286770	8.401407	472.698752	0.005982	0.005696
RS	39	2.494590	8.401407	501.320072	0.006344	0.005937
RS	40	2.720505	10.007629	446.422925	0.005650	0.005234
RS	41	2.966092	10.007629	473.644142	0.005994	0.005474
RS	42	3.233061	11.357201	442.632505	0.005602	0.005071
RS	43	3.523276	11.357201	469.235607	0.005938	0.005318
RS	44	3.838761	12.293900	459.057012	0.005810	0.005166
RS	45	4.181716	12.293900	485.592138	0.006145	0.005428
RS	46	4.554532	12.761558	493.958138	0.006251	0.005495
RS	47	4.959809	12.761558	520.577309	0.006588	0.005774
RS	48	5.400375	12.835758	544.045390	0.006885	0.006017
RS	49	5.879302	12.835758	570.265997	0.007217	0.006307
RS	50	6.399930	12.697930	602.178702	0.007621	0.006651
RS	51	6.965890	12.697930	626.715877	0.007931	0.006932
RS	52	7.581129	12.577265	655.848291	0.008300	0.007250
RS	53	8.249937	12.577265	676.822037	0.008565	0.007491
RS	54	8.976980	13.093953	668.686394	0.008463	0.007400
RS	55	9.767328	13.093953	685.330806	0.008673	0.007580
RS	56	10.626492	13.093953	698.785042	0.008843	0.007715
RS	57	11.560466	13.093953	708.527590	0.008967	0.007797
RS	58	12.575762	40.313819	238.560276	0.003019	0.002804
RS	59	13.679462	40.313819	253.435424	0.003207	0.002950
RS	60	14.879262	40.313819	268.690144	0.003400	0.003093
RS	61	16.183531	40.313819	284.231251	0.003597	0.003231
RS	62	17.601366	40.313819	299.944370	0.003796	0.003363
RS	63	19.142653	40.313819	9190.773874	0.116314	0.087539
PA	4+25*2+4+6 0.007669521 0.010349912 19.142652820 84.320432032 1.992719023 0.757247894 0.555241621 0.528352597 0.551146562 0.595102467 0.652117868 0.725361049 0.830404761 0.992602395 1.244129081 1.622517387 2.168881364 2.926073285 3.934527157 5.216409259 6.742471270 8.401406977 10.007629033 11.357201278 12.293899746 12.761558493 12.835758076 12.697929749 12.577264917 13.093953060 40.313819108
//
IT	4382
RD	12
LK	-142352.894705
QD	-468.182678 -> -397.488647
RI	0.0078070475
TR	0.006984	0.010496
MT	20.003727
MM	C_pi: 7.478671, n_recomb: 85049.213476
RS	0	0.000000	147.369290	4.877195	0.000057	0.000001
RS	1	0.008783	147.369290	5.305471	0.000062	0.000010
RS	2	0.018337	147.369290	5.771347	0.000068	0.000027
RS	3	0.028730	147.369290	6.278124	0.000074	0.000050
RS	4	0.040036	2.471985	406.145184	0.004775	0.003240
RS	5	0.052335	2.471985	439.556732	0.005168	0.004368
RS	6	0.065714	0.855250	1366.763427	0.016070	0.014301
RS	7	0.080268	0.855250	1460.742637	0.017175	0.016832
RS	8	0.096101	0.602169	2204.571369	0.025921	0.025992
RS	9	0.113324	0.602169	2327.880921	0.027371	0.028606
RS	10	0.132060	0.561304	2626.942757	0.030887	0.032492
RS	11	0.152441	0.561304	2751.702516	0.032354	0.034665
RS	12	0.174612	0.577808	2792.486062	0.032834	0.035177
RS	13	0.198730	0.577808	2908.640074	0.034199	0.037020
RS	14	0.224967	0.617408	2828.959079	0.033263	0.035941
RS	15	0.253508	0.617408	2932.943529	0.034485	0.037544
RS	16	0.284556	0.670268	2795.115232	0.032865	0.035691
RS	17	0.318330	0.670268	2885.382405	0.033926	0.037080
RS	18	0.355071	0.738904	2696.876539	0.031710	0.034559
RS	19	0.395038	0.738904	2773.337946	0.032609	0.035749
RS	20	0.438516	0.838644	2509.850636	0.029511	0.032258
RS	21	0.485813	0.838644	2574.911848	0.030276	0.033270
RS	22	0.537263	0.994723	2227.251642	0.026188	0.028687
RS	23	0.593232	0.994723	2285.405611	0.026872	0.029539
RS	24	0.654117	1.239421	1884.689251	0.022160	0.024263
RS	25	0.720349	1.239421	1939.720381	0.022807	0.024974
RS	26	0.792398	1.611123	1539.412944	0.018100	0.019714
RS	27	0.870775	1.611123	1592.404413	0.018723	0.020302
RS	28	0.956035	2.153312	1235.876872	0.014531	0.015648
RS	29	1.048784	2.153312	1285.976402	0.015120	0.016137
RS	30	1.149679	2.913329	991.698992	0.011660	0.012343
RS	31	1.259435	2.913329	1037.824311	0.012203	0.012751
RS	32	1.378830	3.938129	805.367163	0.009469	0.009805
RS	33	1.508712	3.938129	847.055122	0.009960	0.010150
RS	34	1.650000	5.257068	668.658462	0.007862	0.007933
RS	35	1.803698	5.257068	706.113386	0.008302	0.008232
RS	36	1.970895	6.845196	573.461796	0.006743	0.006615
RS	37	2.152776	6.845196	607.362975	0.007141	0.006883
RS	38	2.350631	8.587735	513.166201	0.006034	0.005754
RS	39	2.565863	8.587735	544.455746	0.006402	0.006004
RS	40	2.799999	10.285455	482.421643	0.005672	0.005267
RS	41	3.054698	10.285455	512.104121	0.006021	0.005513
RS	42	3.331766	11.714507	477.120327	0.005610	0.005091
RS	43	3.633169	11.714507	506.091260	0.005951	0.005344
RS	44	3.961043	12.701316	494.598482	0.005815	0.005186
RS	45	4.317714	12.701316	523.496361	0.006155	0.005452
RS	46	4.705709	13.182611	532.889696	0.006266	0.005522
RS	47	5.127782	13.182611	561.904520	0.006607	0.005804
RS	48	5.586924	13.239832	588.370795	0.006918	0.006059
RS	49	6.086391	13.239832	616.969453	0.007254	0.006352
RS	50	6.629724	13.069164	653.102697	0.007679	0.006713
RS	51	7.220778	13.069164	679.827483	0.007993	0.006996
RS	52	7.863742	12.916958	712.988067	0.008383	0.007331
RS	53	8.563176	12.916958	735.688746	0.008650	0.007573
RS	54	9.324039	13.433984	727.395168	0.008553	0.007483
RS	55	10.151726	13.433984	745.209401	0.008762	0.007664
RS	56	11.052108	13.433984	759.434147	0.008929	0.007798
RS	57	12.031567	13.433984	769.489618	0.009048	0.007878
RS	58	13.097049	44.271167	242.225049	0.002848	0.002639
RS	59	14.256110	44.271167	257.914813	0.003033	0.002785
RS	60	15.516969	44.271167	274.093995	0.003223	0.002929
RS	61	16.888564	44.271167	290.678332	0.003418	0.003071
RS	62	18.380624	44.271167	307.561847	0.003616	0.003208
RS	63	20.003727	44.271167	10006.694750	0.117658	0.089737
PA	4+25*2+4+6 0.006983505 0.010496305 20.003726796 147.369289773 2.471984999 0.855250407 0.602168979 0.561304344 0.577808086 0.617408254 0.670268254 0.738904291 0.838644060 0.994722823 1.239421073 1.611122678 2.153312469 2.913328976 3.938129324 5.257067936 6.845195679 8.587734835 10.285455420 11.714507485 12.701315965 13.182610719 13.239831750 13.069164389 12.916958398 13.433984056 44.271166509
//
IT	4942
RD	13
LK	-142216.946303
QD	-410.379562 -> -350.962167
RI	0.0071339291
TR	0.006396	0.010610
MT	20.862651
MM	C_pi: 7.919412, n_recomb: 90792.744408
RS	0	0.000000	256.354069	3.009743	0.000033	0.000001
RS	1	0.008855	256.354069	3.276298	0.000036	0.000006
RS	2	0.018494	256.354069	3.566465	0.000039	0.000016
RS	3	0.028987	256.354069	3.882335	0.000043	0.000029
RS	4	0.040409	3.054895	353.931789	0.003898	0.002664
RS	5	0.052842	3.054895	383.664912	0.004226	0.003594
RS	6	0.066376	0.963135	1311.783422	0.014448	0.012931
RS	7	0.081108	0.963135	1405.430586	0.015480	0.015228
RS	8	0.097145	0.651849	2212.144165	0.024365	0.024500
RS	9	0.114603	0.651849	2341.856652	0.025793	0.026984
RS	10	0.133606	0.595676	2702.254807	0.029763	0.031314
RS	11	0.154292	0.595676	2837.129191	0.031248	0.033441
RS	12	0.176809	0.605479	2922.114973	0.032184	0.034423
RS	13	0.201320	0.605479	3049.651335	0.033589	0.036262
RS	14	0.228002	0.640591	3001.017882	0.033053	0.035607
RS	15	0.257047	0.640591	3116.238465	0.034323	0.037227
RS	16	0.288663	0.689330	3000.204055	0.033045	0.035747
RS	17	0.323080	0.689330	3100.609570	0.034150	0.037158
RS	18	0.360543	0.753539	2925.180215	0.032218	0.034955
RS	19	0.401324	0.753539	3009.984383	0.033152	0.036164
RS	20	0.445716	0.848305	2747.303835	0.030259	0.032913
RS	21	0.494040	0.848305	2818.688777	0.031045	0.033935
RS	22	0.546642	0.998728	2455.849605	0.027049	0.029475
RS	23	0.603902	0.998728	2518.816287	0.027742	0.030333
RS	24	0.666232	1.237115	2088.112064	0.022999	0.025050
RS	25	0.734082	1.237115	2147.341624	0.023651	0.025769
RS	26	0.807940	1.602520	1708.660961	0.018819	0.020399
RS	27	0.888338	1.602520	1765.842314	0.019449	0.021000
RS	28	0.975855	2.140492	1370.118208	0.015091	0.016186
RS	29	1.071122	2.140492	1424.478256	0.015689	0.016691
RS	30	1.174825	2.902485	1095.254279	0.012063	0.012732
RS	31	1.287711	2.902485	1145.510840	0.012617	0.013157
RS	32	1.410592	3.941708	884.408199	0.009741	0.010067
RS	33	1.544355	3.941708	929.894317	0.010242	0.010428
RS	34	1.689963	5.294689	729.361510	0.008033	0.008100
RS	35	1.848464	5.294689	770.184994	0.008483	0.008411
RS	36	2.021000	6.941198	621.301850	0.006843	0.006716
RS	37	2.208815	6.941198	658.155474	0.007249	0.006993
RS	38	2.413260	8.763650	552.710532	0.006088	0.005811
RS	39	2.635809	8.763650	586.622977	0.006461	0.006069
RS	40	2.878065	10.549748	517.358158	0.005698	0.005300
RS	41	3.141772	10.549748	549.451079	0.006052	0.005552
RS	42	3.428831	12.055918	510.457199	0.005622	0.005113
RS	43	3.741308	12.055918	541.741249	0.005967	0.005370
RS	44	4.081456	13.091085	528.928998	0.005826	0.005206
RS	45	4.451723	13.091085	560.132607	0.006169	0.005476
RS	46	4.854778	13.584774	570.571864	0.006284	0.005550
RS	47	5.293523	13.584774	601.923135	0.006630	0.005836
RS	48	5.771120	13.624119	631.438791	0.006955	0.006102
RS	49	6.291007	13.624119	662.350699	0.007295	0.006397
RS	50	6.856930	13.419685	702.803640	0.007741	0.006776
RS	51	7.472966	13.419685	731.635566	0.008058	0.007060
RS	52	8.143551	13.234322	768.972382	0.008470	0.007413
RS	53	8.873517	13.234322	793.286528	0.008737	0.007655
RS	54	9.668121	13.745166	785.147161	0.008648	0.007570
RS	55	10.533088	13.745166	803.973864	0.008855	0.007749
RS	56	11.474647	13.745166	818.789260	0.009018	0.007882
RS	57	12.499581	13.745166	828.955284	0.009130	0.007959
RS	58	13.615273	48.273857	244.982319	0.002698	0.002493
RS	59	14.829759	48.273857	261.386308	0.002879	0.002638
RS	60	16.151788	48.273857	278.382267	0.003066	0.002783
RS	61	17.590883	48.273857	295.895147	0.003259	0.002927
RS	62	19.157409	48.273857	313.827919	0.003457	0.003068
RS	63	20.862651	48.273857	10784.804837	0.118785	0.091643
PA	4+25*2+4+6 0.006395574 0.010609659 20.862651467 256.354068803 3.054895043 0.963135464 0.651849056 0.595676323 0.605479147 0.640590739 0.689329724 0.753539314 0.848305163 0.998727987 1.237114983 1.602519891 2.140492102 2.902485010 3.941708499 5.294689470 6.941197731 8.763649839 10.549748433 12.055918455 13.091085467 13.584773780 13.624118896 13.419684883 13.234321755 13.745166115 48.273856990
//
IT	5123
RD	14
LK	-142102.513329
QD	-361.564407 -> -311.350710
RI	0.0066056061
TR	0.005890	0.010697
MT	21.713556
MM	C_pi: 8.345222, n_recomb: 96221.801851
RS	0	0.000000	443.829129	1.852026	0.000019	0.000000
RS	1	0.008924	443.829129	2.017355	0.000021	0.000003
RS	2	0.018644	443.829129	2.197448	0.000023	0.000009
RS	3	0.029231	443.829129	2.393625	0.000025	0.000017
RS	4	0.040764	3.757816	307.436613	0.003195	0.002200
RS	5	0.053325	3.757816	333.727678	0.003468	0.002970
RS	6	0.067007	1.080768	1253.052615	0.013023	0.011731
RS	7	0.081911	1.080768	1345.466148	0.013983	0.013819
RS	8	0.098144	0.703921	2205.640136	0.022922	0.023137
RS	9	0.115826	0.703921	2340.487981	0.024324	0.025495
RS	10	0.135086	0.631170	2758.677821	0.028670	0.030199
RS	11	0.156064	0.631170	2902.680667	0.030167	0.032275
RS	12	0.178915	0.633894	3031.958967	0.031510	0.033673
RS	13	0.203805	0.633894	3170.283611	0.032948	0.035503
RS	14	0.230915	0.664388	3154.604400	0.032785	0.035239
RS	15	0.260446	0.664388	3280.811862	0.034096	0.036871
RS	16	0.292611	0.709019	3189.367772	0.033146	0.035744
RS	17	0.327646	0.709019	3299.912397	0.034295	0.037175
RS	18	0.365809	0.768944	3140.907724	0.032642	0.035281
RS	19	0.407376	0.768944	3234.175381	0.033612	0.036507
RS	20	0.452653	0.859005	2976.039330	0.030929	0.033497
RS	21	0.501971	0.859005	3053.832996	0.031737	0.034529
RS	22	0.555689	1.004161	2679.465339	0.027847	0.030204
RS	23	0.614202	1.004161	2747.187400	0.028551	0.031068
RS	24	0.677935	1.236697	2289.377893	0.023793	0.025794
RS	25	0.747356	1.236697	2352.620294	0.024450	0.026518
RS	26	0.822972	1.596195	1877.298171	0.019510	0.021055
RS	27	0.905336	1.596195	1938.447640	0.020146	0.021667
RS	28	0.995050	2.130017	1504.216109	0.015633	0.016705
RS	29	1.092770	2.130017	1562.651911	0.016240	0.017224
RS	30	1.199210	2.893405	1198.525181	0.012456	0.013109
RS	31	1.315148	2.893405	1252.782911	0.013020	0.013548
RS	32	1.441433	3.945549	962.817650	0.010006	0.010322
RS	33	1.578986	3.945549	1012.010928	0.010517	0.010696
RS	34	1.728815	5.330109	789.106883	0.008201	0.008261
RS	35	1.892014	5.330109	833.225961	0.008659	0.008584
RS	36	2.069777	7.031836	667.962061	0.006942	0.006812
RS	37	2.263403	7.031836	707.699484	0.007355	0.007098
RS	38	2.474307	8.930975	590.940645	0.006141	0.005866
RS	39	2.704033	8.930975	627.405771	0.006520	0.006132
RS	40	2.954258	10.802561	550.903630	0.005725	0.005331
RS	41	3.226813	10.802561	585.334188	0.006083	0.005589
RS	42	3.523690	12.383461	542.348962	0.005636	0.005133
RS	43	3.847059	12.383461	575.871419	0.005985	0.005395
RS	44	4.199285	13.465059	561.764343	0.005838	0.005226
RS	45	4.582943	13.465059	595.197900	0.006186	0.005500
RS	46	5.000838	13.969570	606.713190	0.006305	0.005577
RS	47	5.456025	13.969570	640.323975	0.006655	0.005866
RS	48	5.951832	13.989782	672.937016	0.006994	0.006144
RS	49	6.491883	13.989782	706.081020	0.007338	0.006442
RS	50	7.080127	13.750278	750.946345	0.007804	0.006838
RS	51	7.720865	13.750278	781.790822	0.008125	0.007124
RS	52	8.418780	13.529815	823.455281	0.008558	0.007495
RS	53	9.178976	13.529815	849.258069	0.008826	0.007737
RS	54	10.007010	14.027580	841.652344	0.008747	0.007659
RS	55	10.908936	14.027580	861.321918	0.008951	0.007837
RS	56	11.891347	14.027580	876.538233	0.009110	0.007966
RS	57	12.961427	14.027580	886.605660	0.009214	0.008040
RS	58	14.126998	52.279989	247.008006	0.002567	0.002365
RS	59	15.396581	52.279989	264.036180	0.002744	0.002509
RS	60	16.779460	52.279989	281.751215	0.002928	0.002654
RS	61	18.285743	52.279989	300.087295	0.003119	0.002799
RS	62	19.926444	52.279989	318.956555	0.003315	0.002942
RS	63	21.713556	52.279989	11519.651501	0.119720	0.093293
PA	4+25*2+4+6 0.005890183 0.010697227 21.713556152 443.829129407 3.757816305 1.080767940 0.703920701 0.631169753 0.633893896 0.664388472 0.709019393 0.768943710 0.859004683 1.004161064 1.236697332 1.596195001 2.130017260 2.893405194 3.945549366 5.330108552 7.031835938 8.930974526 10.802560590 12.383461261 13.465059497 13.969570074 13.989781739 13.750278247 13.529814789 14.027580295 52.279988839
//
IT	4559
RD	15
LK	-142005.651898
QD	-320.099925 -> -277.417660
RI	0.0061835440
TR	0.005454	0.010765
MT	22.552341
MM	C_pi: 8.753196, n_recomb: 101321.118248
RS	0	0.000000	763.134905	1.139792	0.000011	0.000000
RS	1	0.008989	763.134905	1.242296	0.000012	0.000002
RS	2	0.018786	763.134905	1.354023	0.000013	0.000005
RS	3	0.029464	763.134905	1.475803	0.000015	0.000010
RS	4	0.041101	4.598198	266.594404	0.002631	0.001827
RS	5	0.053785	4.598198	289.743016	0.002860	0.002467
RS	6	0.067609	1.207800	1193.062742	0.011775	0.010683
RS	7	0.082675	1.207800	1283.578270	0.012668	0.012586
RS	8	0.099096	0.757967	2188.352763	0.021598	0.021900
RS	9	0.116993	0.757967	2327.182282	0.022968	0.024139
RS	10	0.136498	0.667493	2798.766996	0.027623	0.029153
RS	11	0.157757	0.667493	2950.878716	0.029124	0.031174
RS	12	0.180927	0.662822	3123.447673	0.030827	0.032940
RS	13	0.206179	0.662822	3271.853417	0.032292	0.034755
RS	14	0.233702	0.688586	3290.101229	0.032472	0.034848
RS	15	0.263698	0.688586	3426.906986	0.033822	0.036489
RS	16	0.296391	0.729114	3362.081770	0.033182	0.035692
RS	17	0.332023	0.729114	3482.636433	0.034372	0.037142
RS	18	0.370857	0.784867	3342.798053	0.032992	0.035544
RS	19	0.413183	0.784867	3444.554440	0.033996	0.036788
RS	20	0.459313	0.870452	3194.276725	0.031526	0.034016
RS	21	0.509590	0.870452	3278.513424	0.032358	0.035059
RS	22	0.564386	1.010679	2896.109146	0.028583	0.030877
RS	23	0.624108	1.010679	2968.510478	0.029298	0.031745
RS	24	0.689198	1.237775	2486.595859	0.024542	0.026494
RS	25	0.760139	1.237775	2553.653142	0.025204	0.027223
RS	26	0.837457	1.591747	2043.715851	0.020171	0.021681
RS	27	0.921725	1.591747	2108.590325	0.020811	0.022301
RS	28	1.013568	2.121563	1636.898278	0.016156	0.017204
RS	29	1.113667	2.121563	1699.194808	0.016770	0.017734
RS	30	1.222764	2.885977	1300.540239	0.012836	0.013471
RS	31	1.341668	2.885977	1358.636078	0.013409	0.013924
RS	32	1.471259	3.949914	1039.863719	0.010263	0.010566
RS	33	1.612500	3.949914	1092.642021	0.010784	0.010953
RS	34	1.766437	5.364064	847.349580	0.008363	0.008415
RS	35	1.934212	5.364064	894.663903	0.008830	0.008748
RS	36	2.117067	7.118432	713.026141	0.007037	0.006903
RS	37	2.316360	7.118432	755.555112	0.007457	0.007198
RS	38	2.533567	9.091473	627.534604	0.006194	0.005918
RS	39	2.770299	9.091473	666.462045	0.006578	0.006190
RS	40	3.028311	11.045995	582.792963	0.005752	0.005360
RS	41	3.309515	11.045995	619.470742	0.006114	0.005623
RS	42	3.615997	12.699420	572.559635	0.005651	0.005152
RS	43	3.950029	12.699420	608.229898	0.006003	0.005418
RS	44	4.314087	13.825489	592.878606	0.005851	0.005244
RS	45	4.710870	13.825489	628.451690	0.006203	0.005522
RS	46	5.143320	14.339081	641.081586	0.006327	0.005603
RS	47	5.614643	14.339081	676.861483	0.006680	0.005896
RS	48	6.128334	14.338634	712.617481	0.007033	0.006185
RS	49	6.688200	14.338634	747.900691	0.007381	0.006486
RS	50	7.298393	14.062524	797.263152	0.007869	0.006900
RS	51	7.963435	14.062524	830.016607	0.008192	0.007188
RS	52	8.688259	13.804843	876.160501	0.008647	0.007577
RS	53	9.478238	13.804843	903.321579	0.008915	0.007819
RS	54	10.339227	14.282587	896.680993	0.008850	0.007750
RS	55	11.277612	14.282587	917.017945	0.009051	0.007925
RS	56	12.300347	14.282587	932.442277	0.009203	0.008052
RS	57	13.415017	14.282587	942.202155	0.009299	0.008121
RS	58	14.629885	56.252653	248.457284	0.002452	0.002253
RS	59	15.953957	56.252653	266.030515	0.002626	0.002395
RS	60	17.397050	56.252653	284.377846	0.002807	0.002539
RS	61	18.969864	56.252653	303.442514	0.002995	0.002685
RS	62	20.684058	56.252653	323.145773	0.003189	0.002830
RS	63	22.552341	56.252653	12207.631754	0.120485	0.094717
PA	4+25*2+4+6 0.005454009 0.010764588 22.552340661 763.134905458 4.598198085 1.207799731 0.757966615 0.667492640 0.662821785 0.688586046 0.729113920 0.784867061 0.870451514 1.010678780 1.237775310 1.591746986 2.121562811 2.885976980 3.949914178 5.364064246 7.118431566 9.091473416 11.045994643 12.699420355 13.825488584 14.339080720 14.338633723 14.062523646 13.804843020 14.282586833 56.252652817
//
IT	4215
RD	16
LK	-141923.181872
QD	-284.683141 -> -248.186121
RI	0.0058411057
TR	0.005076	0.010816
MT	23.375909
MM	C_pi: 9.141297, n_recomb: 106084.787055
RS	0	0.000000	1304.593915	0.701324	0.000007	0.000000
RS	1	0.009051	1304.593915	0.764833	0.000007	0.000001
RS	2	0.018921	1304.593915	0.834096	0.000008	0.000003
RS	3	0.029684	1304.593915	0.909636	0.000009	0.000006
RS	4	0.041422	5.594205	231.080746	0.002178	0.001525
RS	5	0.054221	5.594205	251.411688	0.002370	0.002060
RS	6	0.068180	1.343719	1133.649824	0.010686	0.009768
RS	7	0.083401	1.343719	1221.808997	0.011517	0.011509
RS	8	0.100001	0.813571	2163.107731	0.020390	0.020782
RS	9	0.118102	0.813571	2304.904695	0.021727	0.022909
RS	10	0.137842	0.704368	2825.060210	0.026630	0.028177
RS	11	0.159369	0.704368	2984.277322	0.028131	0.030143
RS	12	0.182844	0.692045	3198.347344	0.030149	0.032230
RS	13	0.208444	0.692045	3356.060753	0.031636	0.034027
RS	14	0.236360	0.712995	3408.374179	0.032129	0.034445
RS	15	0.266804	0.712995	3555.284822	0.033514	0.036090
RS	16	0.300003	0.749429	3518.381221	0.033166	0.035602
RS	17	0.336206	0.749429	3648.707761	0.034394	0.037067
RS	18	0.375686	0.801110	3530.171320	0.033277	0.035753
RS	19	0.418740	0.801110	3640.355008	0.034316	0.037013
RS	20	0.465690	0.882414	3400.795614	0.032057	0.034476
RS	21	0.516890	0.882414	3491.460669	0.032912	0.035529
RS	22	0.572723	1.018004	3104.277750	0.029262	0.031495
RS	23	0.633610	1.018004	3181.265190	0.029988	0.032367
RS	24	0.700008	1.240028	2678.249470	0.025246	0.027152
RS	25	0.772415	1.240028	2748.917624	0.025912	0.027883
RS	26	0.851376	1.588838	2206.580385	0.020800	0.022277
RS	27	0.937483	1.588838	2274.925177	0.021444	0.022902
RS	28	1.031384	2.114850	1767.084548	0.016657	0.017682
RS	29	1.133783	2.114850	1833.006971	0.017279	0.018220
RS	30	1.245451	2.880093	1400.468714	0.013201	0.013819
RS	31	1.367225	2.880093	1462.215802	0.013783	0.014282
RS	32	1.500021	3.954981	1114.932355	0.010510	0.010799
RS	33	1.644836	3.954981	1171.150006	0.011040	0.011197
RS	34	1.802758	5.397170	903.636858	0.008518	0.008560
RS	35	1.974973	5.397170	954.024863	0.008993	0.008903
RS	36	2.162775	7.202058	756.163771	0.007128	0.006988
RS	37	2.367575	7.202058	801.373859	0.007554	0.007291
RS	38	2.590910	9.246702	662.241798	0.006243	0.005964
RS	39	2.834460	9.246702	703.525689	0.006632	0.006243
RS	40	3.100052	11.281963	612.826694	0.005777	0.005385
RS	41	3.389683	11.281963	651.647953	0.006143	0.005654
RS	42	3.705528	13.005892	600.918055	0.005665	0.005168
RS	43	4.049960	13.005892	638.633785	0.006020	0.005439
RS	44	4.425565	14.174522	622.109523	0.005864	0.005260
RS	45	4.835166	14.174522	659.721115	0.006219	0.005541
RS	46	5.281838	14.695405	673.508807	0.006349	0.005627
RS	47	5.768939	14.695405	711.357986	0.006706	0.005923
RS	48	6.300126	14.672617	750.298543	0.007073	0.006225
RS	49	6.879390	14.672617	787.620519	0.007424	0.006528
RS	50	7.511081	14.358224	841.556301	0.007933	0.006959
RS	51	8.199947	14.358224	876.110660	0.008259	0.007249
RS	52	8.951160	14.061159	926.882658	0.008737	0.007658
RS	53	9.770364	14.061159	955.271116	0.009005	0.007900
RS	54	10.663712	14.512089	950.066107	0.008956	0.007842
RS	55	11.637916	14.512089	970.894402	0.009152	0.008016
RS	56	12.700294	14.512089	986.336213	0.009298	0.008138
RS	57	13.858825	14.512089	995.585421	0.009385	0.008201
RS	58	15.122213	60.159411	249.465144	0.002352	0.002154
RS	59	16.499947	60.159411	267.515088	0.002522	0.002295
RS	60	18.002378	60.159411	286.418996	0.002700	0.002438
RS	61	19.640792	60.159411	306.128824	0.002886	0.002584
RS	62	21.427495	60.159411	326.574715	0.003078	0.002730
RS	63	23.375909	60.159411	12846.847805	0.121100	0.095945
PA	4+25*2+4+6 0.005075928 0.010816144 23.375909223 1304.593915236 5.594204795 1.343719474 0.813571381 0.704367583 0.692045145 0.712995096 0.749428892 0.801109675 0.882413648 1.018003622 1.240028169 1.588838482 2.114849568 2.880092601 3.954980701 5.397169659 7.202057740 9.246702216 11.281962546 13.005892019 14.174522258 14.695405323 14.672616945 14.358224276 14.061158717 14.512089393 60.159410784
//
IT	4866
RD	17
LK	-141852.545914
QD	-254.275022 -> -222.879852
RI	0.0055602130
TR	0.004747	0.010855
MT	24.182426
MM	C_pi: 9.508403, n_recomb: 110514.896421
RS	0	0.000000	2211.414747	0.432904	0.000004	0.000000
RS	1	0.009109	2211.414747	0.472361	0.000004	0.000001
RS	2	0.019048	2211.414747	0.515417	0.000005	0.000002
RS	3	0.029893	2211.414747	0.562399	0.000005	0.000004
RS	4	0.041725	6.764200	200.435107	0.001814	0.001281
RS	5	0.054635	6.764200	218.273364	0.001975	0.001730
RS	6	0.068722	1.487824	1076.139321	0.009738	0.008971
RS	7	0.084091	1.487824	1161.656869	0.010511	0.010568
RS	8	0.100860	0.870302	2132.336531	0.019295	0.019775
RS	9	0.119157	0.870302	2276.238433	0.020597	0.021798
RS	10	0.139121	0.741532	2839.975656	0.025698	0.027273
RS	11	0.160903	0.741532	3005.347426	0.027194	0.029183
RS	12	0.184670	0.721381	3258.516994	0.029485	0.031550
RS	13	0.210601	0.721381	3424.738465	0.030989	0.033326
RS	14	0.238895	0.737464	3510.583385	0.031766	0.034036
RS	15	0.269766	0.737464	3667.034735	0.033181	0.035683
RS	16	0.303449	0.769821	3658.724483	0.033106	0.035481
RS	17	0.340200	0.769821	3798.499465	0.034371	0.036961
RS	18	0.380299	0.817520	3702.836398	0.033505	0.035915
RS	19	0.424051	0.817520	3821.312265	0.034577	0.037191
RS	20	0.471789	0.894714	3594.877038	0.032528	0.034884
RS	21	0.523875	0.894714	3691.911762	0.033406	0.035947
RS	22	0.580705	1.025924	3302.915578	0.029887	0.032064
RS	23	0.642713	1.025924	3384.382202	0.030624	0.032939
RS	24	0.710369	1.243208	2863.189941	0.025908	0.027769
RS	25	0.784188	1.243208	2937.264802	0.026578	0.028501
RS	26	0.864731	1.587211	2364.829196	0.021398	0.022842
RS	27	0.952611	1.587211	2436.387190	0.022046	0.023470
RS	28	1.048497	2.109654	1893.906191	0.017137	0.018137
RS	29	1.153117	2.109654	1963.209629	0.017764	0.018682
RS	30	1.267267	2.875648	1497.648351	0.013552	0.014150
RS	31	1.391816	2.875648	1562.844965	0.014141	0.014623
RS	32	1.527710	3.960902	1187.534409	0.010745	0.011020
RS	33	1.675983	3.960902	1247.029762	0.011284	0.011428
RS	34	1.837762	5.429947	957.619176	0.008665	0.008696
RS	35	2.014279	5.429947	1010.944461	0.009148	0.009049
RS	36	2.206875	7.283696	797.126800	0.007213	0.007066
RS	37	2.417015	7.283696	844.894730	0.007645	0.007376
RS	38	2.646298	9.398107	694.883615	0.006288	0.006006
RS	39	2.896466	9.398107	738.407326	0.006682	0.006291
RS	40	3.169423	11.512348	640.867292	0.005799	0.005407
RS	41	3.467245	11.512348	681.719175	0.006169	0.005680
RS	42	3.792196	13.305049	627.309651	0.005676	0.005181
RS	43	4.146748	13.305049	666.960683	0.006035	0.005456
RS	44	4.533597	14.514441	649.351813	0.005876	0.005274
RS	45	4.955685	14.514441	688.894152	0.006233	0.005558
RS	46	5.416223	15.040810	703.886995	0.006369	0.005649
RS	47	5.918713	15.040810	743.700088	0.006729	0.005948
RS	48	6.466975	14.993964	785.859558	0.007111	0.006262
RS	49	7.065181	14.993964	825.116250	0.007466	0.006568
RS	50	7.717879	14.639548	883.692121	0.007996	0.007018
RS	51	8.430033	14.639548	919.938953	0.008324	0.007309
RS	52	9.207060	14.300939	975.483201	0.008827	0.007738
RS	53	10.054868	14.300939	1004.972024	0.009094	0.007979
RS	54	10.979905	14.718593	1001.697648	0.009064	0.007937
RS	55	11.989208	14.718593	1022.845620	0.009255	0.008107
RS	56	13.090450	14.718593	1038.121689	0.009394	0.008224
RS	57	14.292008	14.718593	1046.667839	0.009471	0.008281
RS	58	15.603020	63.973702	250.148382	0.002263	0.002067
RS	59	17.033455	63.973702	268.617106	0.002431	0.002206
RS	60	18.594193	63.973702	288.012733	0.002606	0.002349
RS	61	20.297104	63.973702	308.295509	0.002790	0.002494
RS	62	22.155138	63.973702	329.404103	0.002981	0.002641
RS	63	24.182426	63.973702	13436.894734	0.121584	0.097001
PA	4+25*2+4+6 0.004746635 0.010855202 24.182425531 2211.414747479 6.764199808 1.487824224 0.870301555 0.741532455 0.721380601 0.737464320 0.769821029 0.817519582 0.894713948 1.025924009 1.243207544 1.587211120 2.109653587 2.875648489 3.960902370 5.429946660 7.283695750 9.398106542 11.512347786 13.305049267 14.514441124 15.040809909 14.993963846 14.639548394 14.300938742 14.718593153 63.973702115
//
IT	4891
RD	18
LK	-141791.684253
QD	-228.042140 -> -200.876128
RI	0.0053277361
TR	0.004458	0.010884
MT	24.970507
MM	C_pi: 9.854018, n_recomb: 114619.917273
RS	0	0.000000	3715.885801	0.268309	0.000002	0.000000
RS	1	0.009165	3715.885801	0.292914	0.000003	0.000000
RS	2	0.019169	3715.885801	0.319775	0.000003	0.000001
RS	3	0.030091	3715.885801	0.349102	0.000003	0.000002
RS	4	0.042013	8.126754	174.124833	0.001519	0.001082
RS	5	0.055028	8.126754	189.778690	0.001656	0.001462
RS	6	0.069236	1.639288	1021.395155	0.008911	0.008275
RS	7	0.084745	1.639288	1104.122063	0.009633	0.009745
RS	8	0.101677	0.927718	2098.051989	0.018304	0.018870
RS	9	0.120160	0.927718	2243.346153	0.019572	0.020796
RS	10	0.140336	0.778748	2845.695310	0.024827	0.026437
RS	11	0.162362	0.778748	3016.345910	0.026316	0.028293
RS	12	0.186407	0.750667	3305.822440	0.028842	0.030901
RS	13	0.212655	0.750667	3479.756992	0.030359	0.032654
RS	14	0.241309	0.761867	3598.071193	0.031391	0.033627
RS	15	0.272588	0.761867	3763.457337	0.032834	0.035274
RS	16	0.306735	0.790173	3783.886073	0.033012	0.035336
RS	17	0.344010	0.790173	3932.723003	0.034311	0.036829
RS	18	0.384702	0.833973	3861.005462	0.033685	0.036038
RS	19	0.429124	0.833973	3987.577835	0.034790	0.037329
RS	20	0.477616	0.907210	3776.229649	0.032946	0.035244
RS	21	0.530552	0.907210	3879.536981	0.033847	0.036317
RS	22	0.588340	1.034270	3491.368260	0.030460	0.032586
RS	23	0.651424	1.034270	3577.196130	0.031209	0.033465
RS	24	0.720289	1.247112	3040.605298	0.026528	0.028347
RS	25	0.795465	1.247112	3117.886919	0.027202	0.029080
RS	26	0.877532	1.586636	2517.684886	0.021966	0.023377
RS	27	0.967119	1.586636	2592.202852	0.022616	0.024007
RS	28	1.064916	2.105766	2016.706022	0.017595	0.018570
RS	29	1.171677	2.105766	2089.143282	0.018227	0.019121
RS	30	1.288221	2.872533	1591.570909	0.013886	0.014465
RS	31	1.415446	2.872533	1660.007951	0.014483	0.014946
RS	32	1.554331	3.967753	1257.305614	0.010969	0.011229
RS	33	1.705945	3.967753	1319.907599	0.011516	0.011645
RS	34	1.871453	5.462767	1009.045945	0.008803	0.008823
RS	35	2.052129	5.462767	1065.162829	0.009293	0.009184
RS	36	2.249364	7.364121	835.746121	0.007291	0.007137
RS	37	2.464675	7.364121	885.940478	0.007729	0.007454
RS	38	2.699718	9.546870	725.348700	0.006328	0.006043
RS	39	2.956302	9.546870	770.988957	0.006726	0.006333
RS	40	3.236400	11.738691	666.839530	0.005818	0.005425
RS	41	3.542169	11.738691	709.603883	0.006191	0.005702
RS	42	3.875961	13.598716	651.677728	0.005686	0.005191
RS	43	4.240343	13.598716	693.149616	0.006047	0.005469
RS	44	4.638119	14.847246	674.554651	0.005885	0.005284
RS	45	5.072350	14.847246	715.916544	0.006246	0.005572
RS	46	5.546377	15.377351	732.162499	0.006388	0.005668
RS	47	6.063847	15.377351	773.831809	0.006751	0.005970
RS	48	6.628741	15.304703	819.238892	0.007147	0.006296
RS	49	7.245405	15.304703	860.325840	0.007506	0.006605
RS	50	7.918585	14.908514	923.598876	0.008058	0.007074
RS	51	8.653458	14.908514	961.432594	0.008388	0.007367
RS	52	9.455681	14.526253	1021.887624	0.008915	0.007816
RS	53	10.331423	14.526253	1052.356959	0.009181	0.008057
RS	54	11.287425	14.904566	1051.521999	0.009174	0.008033
RS	55	12.331041	14.904566	1072.825906	0.009360	0.008199
RS	56	13.470300	14.904566	1087.763793	0.009490	0.008311
RS	57	14.713968	14.904566	1095.428486	0.009557	0.008360
RS	58	16.071613	67.673319	250.606948	0.002186	0.001991
RS	59	17.553682	67.673319	269.446184	0.002351	0.002129
RS	60	19.171577	67.673319	289.278897	0.002524	0.002270
RS	61	20.937746	67.673319	310.073130	0.002705	0.002415
RS	62	22.865778	67.673319	331.775623	0.002895	0.002563
RS	63	24.970507	67.673319	13978.643345	0.121956	0.097909
PA	4+25*2+4+6 0.004458486 0.010884406 24.970507040 3715.885800747 8.126754256 1.639287959 0.927718205 0.778748446 0.750667322 0.761867451 0.790173280 0.833973262 0.907210024 1.034269617 1.247111774 1.586636110 2.105766301 2.872533086 3.967752705 5.462767363 7.364120574 9.546869981 11.738691477 13.598716164 14.847245525 15.377351430 15.304703199 14.908514019 14.526252556 14.904565977 67.673318844
//
IT	5840
RD	19
LK	-141738.938131
QD	-205.312360 -> -181.670873
RI	0.0051334097
TR	0.004205	0.010906
MT	25.740083
MM	C_pi: 10.178316, n_recomb: 118411.661772
RS	0	0.000000	6200.166113	0.166776	0.000001	0.000000
RS	1	0.009217	6200.166113	0.182158	0.000002	0.000000
RS	2	0.019284	6200.166113	0.198958	0.000002	0.000001
RS	3	0.030278	6200.166113	0.217309	0.000002	0.000001
RS	4	0.042286	9.700521	151.604828	0.001280	0.000919
RS	5	0.055400	9.700521	165.356662	0.001396	0.001242
RS	6	0.069724	1.797129	969.959962	0.008191	0.007667
RS	7	0.085367	1.797129	1049.853145	0.008866	0.009027
RS	8	0.102452	0.985395	2061.856891	0.017413	0.018058
RS	9	0.121113	0.985395	2207.970288	0.018647	0.019896
RS	10	0.141493	0.815795	2844.156183	0.024019	0.025668
RS	11	0.163751	0.815795	3019.297753	0.025498	0.027471
RS	12	0.188061	0.779768	3342.045485	0.028224	0.030285
RS	13	0.214612	0.779768	3522.925480	0.029752	0.032015
RS	14	0.243610	0.786101	3672.256650	0.031013	0.033223
RS	15	0.275280	0.786101	3845.953742	0.032480	0.034868
RS	16	0.309870	0.810396	3894.825927	0.032892	0.035174
RS	17	0.347648	0.810396	4052.294816	0.034222	0.036678
RS	18	0.388908	0.850380	4005.150151	0.033824	0.036126
RS	19	0.433970	0.850380	4139.575462	0.034959	0.037432
RS	20	0.483187	0.919798	3944.864298	0.033315	0.035561
RS	21	0.536939	0.919798	4054.314385	0.034239	0.036644
RS	22	0.595646	1.042911	3669.295178	0.030988	0.033066
RS	23	0.659764	1.042911	3759.356554	0.031748	0.033948
RS	24	0.729792	1.251585	3209.959175	0.027108	0.028888
RS	25	0.806274	1.251585	3290.253322	0.027787	0.029620
RS	26	0.889806	1.586939	2664.581707	0.022503	0.023883
RS	27	0.981036	1.586939	2741.814136	0.023155	0.024514
RS	28	1.080676	2.103028	2134.988434	0.018030	0.018981
RS	29	1.189499	2.103028	2210.315175	0.018666	0.019536
RS	30	1.308353	2.870655	1681.856643	0.014203	0.014763
RS	31	1.438161	2.870655	1753.322880	0.014807	0.015251
RS	32	1.579934	3.975618	1323.972140	0.011181	0.011425
RS	33	1.734774	3.975618	1389.504962	0.011735	0.011850
RS	34	1.903886	5.496000	1057.734253	0.008933	0.008941
RS	35	2.088584	5.496000	1116.491729	0.009429	0.009309
RS	36	2.290307	7.444057	871.909336	0.007363	0.007201
RS	37	2.510622	7.444057	924.393993	0.007807	0.007525
RS	38	2.751244	9.694182	753.567273	0.006364	0.006074
RS	39	3.014044	9.694182	801.196959	0.006766	0.006369
RS	40	3.301067	11.962592	690.702589	0.005833	0.005438
RS	41	3.614544	11.962592	735.258399	0.006209	0.005720
RS	42	3.956915	13.888825	673.996431	0.005692	0.005198
RS	43	4.330843	13.888825	717.172656	0.006057	0.005479
RS	44	4.739235	15.175108	697.695883	0.005892	0.005292
RS	45	5.185269	15.175108	740.764748	0.006256	0.005583
RS	46	5.672414	15.707299	758.310471	0.006404	0.005684
RS	47	6.204459	15.707299	801.727904	0.006771	0.005989
RS	48	6.785543	15.607126	850.403552	0.007182	0.006328
RS	49	7.420186	15.607126	893.217733	0.007543	0.006640
RS	50	8.113324	15.167439	961.233135	0.008118	0.007127
RS	51	8.870349	15.167439	1000.552814	0.008450	0.007422
RS	52	9.697150	14.739546	1066.045094	0.009003	0.007894
RS	53	10.600156	14.739546	1097.384313	0.009268	0.008134
RS	54	11.586393	15.072968	1099.497831	0.009285	0.008129
RS	55	12.663532	15.072968	1120.804685	0.009465	0.008291
RS	56	13.839951	15.072968	1135.245584	0.009587	0.008398
RS	57	15.124801	15.072968	1141.867201	0.009643	0.008439
RS	58	16.528077	71.242678	250.919634	0.002119	0.001925
RS	59	18.060692	71.242678	270.089610	0.002281	0.002061
RS	60	19.734569	71.242678	290.313862	0.002452	0.002201
RS	61	21.562728	71.242678	311.567712	0.002631	0.002346
RS	62	23.559389	71.242678	333.805464	0.002819	0.002493
RS	63	25.740083	71.242678	14473.543308	0.122231	0.098687
PA	4+25*2+4+6 0.004205056 0.010905553 25.740083485 6200.166112916 9.700520621 1.797129023 0.985394915 0.815794616 0.779767756 0.786101127 0.810395653 0.850379860 0.919797678 1.042911085 1.251584876 1.586938737 2.103028100 2.870655185 3.975617632 5.496000045 7.444056927 9.694182485 11.962592047 13.888824588 15.175108167 15.707298930 15.607126152 15.167439148 14.739545971 15.072967548 71.242678434
//
IT	4725
RD	20
LK	-141692.965073
QD	-185.538378 -> -164.850714
RI	0.0049700758
TR	0.003981	0.010920
MT	26.491033
MM	C_pi: 10.481789, n_recomb: 121905.581218
RS	0	0.000000	10226.132664	0.104491	0.000001	0.000000
RS	1	0.009267	10226.132664	0.114180	0.000001	0.000000
RS	2	0.019392	10226.132664	0.124767	0.000001	0.000000
RS	3	0.030456	10226.132664	0.136338	0.000001	0.000001
RS	4	0.042545	11.502973	132.368839	0.001086	0.000786
RS	5	0.055754	11.502973	144.472294	0.001185	0.001062
RS	6	0.070187	1.960318	922.090274	0.007564	0.007135
RS	7	0.085958	1.960318	999.182574	0.008196	0.008397
RS	8	0.103190	1.042937	2024.973078	0.016611	0.017330
RS	9	0.122019	1.042937	2171.455571	0.017813	0.019087
RS	10	0.142593	0.852478	2837.006408	0.023272	0.024962
RS	11	0.165074	0.852478	3015.942441	0.024740	0.026714
RS	12	0.189637	0.808568	3368.824639	0.027635	0.029704
RS	13	0.216477	0.808568	3555.924770	0.029169	0.031409
RS	14	0.245804	0.810087	3734.536550	0.030635	0.032827
RS	15	0.277849	0.810087	3915.921769	0.032123	0.034469
RS	16	0.312863	0.830419	3992.616405	0.032752	0.034999
RS	17	0.351122	0.830419	4158.261663	0.034111	0.036512
RS	18	0.392926	0.866668	4135.951456	0.033927	0.036187
RS	19	0.438604	0.866668	4277.951386	0.035092	0.037506
RS	20	0.488515	0.932393	4101.065794	0.033641	0.035842
RS	21	0.543050	0.932393	4216.502969	0.034588	0.036935
RS	22	0.602640	1.051743	3836.639737	0.031472	0.033507
RS	23	0.667752	1.051743	3930.800212	0.032245	0.034392
RS	24	0.738897	1.256493	3370.986777	0.027652	0.029395
RS	25	0.816635	1.256493	3454.107087	0.028334	0.030126
RS	26	0.901577	1.587965	2805.177027	0.023011	0.024362
RS	27	0.994390	1.587965	2884.889847	0.023665	0.024992
RS	28	1.095804	2.101279	2248.442220	0.018444	0.019371
RS	29	1.206616	2.101279	2326.421663	0.019084	0.019929
RS	30	1.327696	2.869904	1768.262485	0.014505	0.015046
RS	31	1.459997	2.869904	1842.549615	0.015115	0.015540
RS	32	1.604557	3.984497	1387.371889	0.011381	0.011610
RS	33	1.762513	3.984497	1455.659750	0.011941	0.012041
RS	34	1.935107	5.529844	1103.590186	0.009053	0.009050
RS	35	2.123694	5.529844	1164.836125	0.009555	0.009424
RS	36	2.329758	7.524019	905.569716	0.007428	0.007258
RS	37	2.554916	7.524019	960.207353	0.007877	0.007588
RS	38	2.800940	9.840902	779.527114	0.006395	0.006100
RS	39	3.069761	9.840902	829.018460	0.006800	0.006400
RS	40	3.363494	12.185256	712.464920	0.005844	0.005448
RS	41	3.684446	12.185256	758.691137	0.006224	0.005733
RS	42	4.035139	14.176875	694.284788	0.005695	0.005201
RS	43	4.418331	14.176875	739.049331	0.006062	0.005485
RS	44	4.837031	15.499718	718.798494	0.005896	0.005297
RS	45	5.294531	15.499718	763.462789	0.006263	0.005590
RS	46	5.794427	16.032474	782.350500	0.006418	0.005697
RS	47	6.340646	16.032474	827.409790	0.006787	0.006005
RS	48	6.937482	15.903108	879.366615	0.007214	0.006357
RS	49	7.589625	15.903108	923.808467	0.007578	0.006671
RS	50	8.302200	15.418251	996.599827	0.008175	0.007178
RS	51	9.080808	15.418251	1037.311037	0.008509	0.007475
RS	52	9.931566	14.942829	1107.958556	0.009089	0.007969
RS	53	10.861162	14.942829	1140.067802	0.009352	0.008208
RS	54	11.876901	15.226295	1145.632280	0.009398	0.008226
RS	55	12.986766	15.226295	1166.801525	0.009571	0.008384
RS	56	14.199478	15.226295	1180.601640	0.009685	0.008484
RS	57	15.524569	15.226295	1186.036317	0.009729	0.008518
RS	58	16.972452	74.669149	251.153944	0.002060	0.001866
RS	59	18.554507	74.669149	270.622536	0.002220	0.002001
RS	60	20.283165	74.669149	291.201035	0.002389	0.002141
RS	61	22.172014	74.669149	312.871508	0.002567	0.002285
RS	62	24.235897	74.669149	335.595288	0.002753	0.002433
RS	63	26.491033	74.669149	14923.855174	0.122421	0.099354
PA	4+25*2+4+6 0.003981130 0.010920162 26.491033120 10226.132663710 11.502972910 1.960318278 1.042936961 0.852477865 0.808567666 0.810086718 0.830418549 0.866668300 0.932392664 1.051743111 1.256492977 1.587964837 2.101279213 2.869903524 3.984496721 5.529844382 7.524018832 9.840902109 12.185255822 14.176875117 15.499717615 16.032474311 15.903107949 15.418251499 14.942829077 15.226295307 74.669149392
//
IT	4999
RD	21
LK	-141652.676889
QD	-168.272970 -> -150.074889
RI	0.0048320959
TR	0.003783	0.010930
MT	27.222673
MM	C_pi: 10.764950, n_recomb: 125118.905318
RS	0	0.000000	17088.435797	0.064407	0.000001	0.000000
RS	1	0.009314	17088.435797	0.070409	0.000001	0.000000
RS	2	0.019495	17088.435797	0.076972	0.000001	0.000000
RS	3	0.030625	17088.435797	0.084146	0.000001	0.000000
RS	4	0.042791	13.553129	115.927739	0.000927	0.000676
RS	5	0.056090	13.553129	126.604563	0.001012	0.000914
RS	6	0.070628	2.127784	877.846756	0.007016	0.006669
RS	7	0.086520	2.127784	952.222915	0.007611	0.007845
RS	8	0.103892	1.099964	1988.327922	0.015892	0.016678
RS	9	0.122882	1.099964	2134.834560	0.017062	0.018361
RS	10	0.143641	0.888622	2825.625356	0.022584	0.024315
RS	11	0.166333	0.888622	3007.747425	0.024039	0.026018
RS	12	0.191139	0.836967	3387.616853	0.027075	0.029156
RS	13	0.218255	0.836967	3580.261117	0.028615	0.030836
RS	14	0.247896	0.833750	3786.266057	0.030261	0.032441
RS	15	0.280298	0.833750	3974.729640	0.031768	0.034078
RS	16	0.315719	0.850181	4078.357048	0.032596	0.034814
RS	17	0.354438	0.850181	4251.709741	0.033981	0.036336
RS	18	0.396763	0.882772	4254.215117	0.034001	0.036223
RS	19	0.443031	0.882772	4403.485592	0.035194	0.037555
RS	20	0.493608	0.944916	4245.299123	0.033930	0.036090
RS	21	0.548895	0.944916	4366.546138	0.034899	0.037193
RS	22	0.609332	1.060664	3993.558316	0.031918	0.033913
RS	23	0.675397	1.060664	4091.676958	0.032702	0.034802
RS	24	0.747616	1.261706	3523.623978	0.028162	0.029871
RS	25	0.826562	1.261706	3609.391359	0.028848	0.030601
RS	26	0.912860	1.589552	2939.308182	0.023492	0.024815
RS	27	1.007195	1.589552	3021.279054	0.024147	0.025444
RS	28	1.110317	2.100339	2356.893380	0.018837	0.019742
RS	29	1.223044	2.100339	2437.298171	0.019480	0.020302
RS	30	1.346269	2.870107	1850.654285	0.014791	0.015313
RS	31	1.480972	2.870107	1927.559428	0.015406	0.015812
RS	32	1.628220	3.994283	1447.422375	0.011568	0.011782
RS	33	1.789183	3.994283	1518.292034	0.012135	0.012220
RS	34	1.965138	5.564336	1146.576784	0.009164	0.009149
RS	35	2.157480	5.564336	1210.160204	0.009672	0.009530
RS	36	2.367738	7.604225	936.729167	0.007487	0.007309
RS	37	2.597578	7.604225	993.383366	0.007940	0.007643
RS	38	2.848824	9.987477	803.255250	0.006420	0.006121
RS	39	3.123472	9.987477	854.481652	0.006829	0.006424
RS	40	3.423699	12.407398	732.166482	0.005852	0.005453
RS	41	3.751890	12.407398	779.943549	0.006234	0.005741
RS	42	4.110647	14.463799	712.589829	0.005695	0.005201
RS	43	4.502818	14.463799	758.828502	0.006065	0.005487
RS	44	4.931515	15.822143	737.912121	0.005898	0.005298
RS	45	5.400140	15.822143	784.062511	0.006267	0.005594
RS	46	5.912411	16.354016	804.331096	0.006429	0.005708
RS	47	6.472395	16.354016	850.928824	0.006801	0.006018
RS	48	7.084534	16.193848	906.171016	0.007242	0.006383
RS	49	7.753687	16.193848	952.145201	0.007610	0.006700
RS	50	8.485163	15.662191	1029.736536	0.008230	0.007226
RS	51	9.284768	15.662191	1071.751777	0.008566	0.007524
RS	52	10.158846	15.137465	1147.661376	0.009173	0.008042
RS	53	11.114334	15.137465	1180.451772	0.009435	0.008280
RS	54	12.158814	15.366357	1189.958050	0.009511	0.008324
RS	55	13.300575	15.366357	1210.862022	0.009678	0.008477
RS	56	14.548677	15.366357	1223.892816	0.009782	0.008571
RS	57	15.913024	15.366357	1228.014423	0.009815	0.008595
RS	58	17.404444	77.941558	251.363447	0.002009	0.001815
RS	59	19.034773	77.941558	271.104981	0.002167	0.001949
RS	60	20.816946	77.941558	292.007448	0.002334	0.002088
RS	61	22.765107	77.941558	314.059132	0.002510	0.002231
RS	62	24.894717	77.941558	337.227852	0.002695	0.002379
RS	63	27.222673	77.941558	15332.271016	0.122542	0.099922
PA	4+25*2+4+6 0.003782516 0.010929681 27.222673286 17088.435797374 13.553129117 2.127783879 1.099964370 0.888621608 0.836967463 0.833749908 0.850180840 0.882772202 0.944916142 1.060663974 1.261705517 1.589551930 2.100339367 2.870107427 3.994283395 5.564335506 7.604225267 9.987477282 12.407398375 14.463799140 15.822143067 16.354016031 16.193847561 15.662190700 15.137465448 15.366356906 77.941558283
//
IT	4619
RD	22
LK	-141617.189820
QD	-153.148880 -> -137.060758
RI	0.0047151501
TR	0.003606	0.010935
MT	27.935474
MM	C_pi: 11.028722, n_recomb: 128068.935504
RS	0	0.000000	27953.187973	0.040439	0.000000	0.000000
RS	1	0.009358	27953.187973	0.044226	0.000000	0.000000
RS	2	0.019593	27953.187973	0.048368	0.000000	0.000000
RS	3	0.030785	27953.187973	0.052897	0.000000	0.000000
RS	4	0.043024	15.866165	101.881031	0.000796	0.000585
RS	5	0.056409	15.866165	111.325737	0.000869	0.000790
RS	6	0.071047	2.298338	837.202665	0.006537	0.006260
RS	7	0.087054	2.298338	908.985064	0.007098	0.007361
RS	8	0.104560	1.156105	1952.646367	0.015247	0.016096
RS	9	0.123703	1.156105	2098.924046	0.016389	0.017712
RS	10	0.144639	0.924066	2811.177793	0.021951	0.023722
RS	11	0.167533	0.924066	2995.962338	0.023393	0.025380
RS	12	0.192570	0.864879	3399.741801	0.026546	0.028641
RS	13	0.219950	0.864879	3597.309376	0.028089	0.030298
RS	14	0.249893	0.857034	3828.705780	0.029896	0.032067
RS	15	0.282638	0.857034	4023.660995	0.031418	0.033699
RS	16	0.318447	0.869637	4153.142480	0.032429	0.034624
RS	17	0.357607	0.869637	4333.731044	0.033839	0.036153
RS	18	0.400432	0.898645	4360.793167	0.034050	0.036239
RS	19	0.447265	0.898645	4517.012996	0.035270	0.037584
RS	20	0.498481	0.957316	4378.112044	0.034186	0.036308
RS	21	0.554489	0.957316	4504.975052	0.035176	0.037421
RS	22	0.615740	1.069606	4140.312096	0.032329	0.034288
RS	23	0.682722	1.069606	4242.243104	0.033125	0.035180
RS	24	0.755973	1.267132	3667.921253	0.028640	0.030317
RS	25	0.836079	1.267132	3756.163876	0.029329	0.031045
RS	26	0.923682	1.591588	3066.909299	0.023947	0.025243
RS	27	1.019483	1.591588	3150.928191	0.024603	0.025871
RS	28	1.124250	2.100083	2460.249592	0.019210	0.020093
RS	29	1.238822	2.100083	2542.863084	0.019855	0.020654
RS	30	1.364115	2.871158	1928.958074	0.015062	0.015566
RS	31	1.501134	2.871158	2008.285550	0.015681	0.016069
RS	32	1.650976	4.004942	1504.083420	0.011744	0.011943
RS	33	1.814841	4.004942	1577.365986	0.012317	0.012387
RS	34	1.994041	5.599555	1186.693582	0.009266	0.009240
RS	35	2.190012	5.599555	1252.466347	0.009780	0.009627
RS	36	2.404322	7.684987	965.410852	0.007538	0.007352
RS	37	2.638689	7.684987	1023.947420	0.007995	0.007692
RS	38	2.894989	10.134483	824.793219	0.006440	0.006137
RS	39	3.175275	10.134483	877.630321	0.006853	0.006444
RS	40	3.481791	12.629889	749.858536	0.005855	0.005454
RS	41	3.816993	12.629889	799.069314	0.006239	0.005745
RS	42	4.183564	14.750740	728.966577	0.005692	0.005197
RS	43	4.584441	14.750740	776.567770	0.006064	0.005486
RS	44	5.022834	16.143722	755.092254	0.005896	0.005296
RS	45	5.502254	16.143722	802.622202	0.006267	0.005595
RS	46	6.026540	16.673368	824.305338	0.006436	0.005715
RS	47	6.599892	16.673368	872.341377	0.006811	0.006027
RS	48	7.226901	16.480849	930.864259	0.007268	0.006406
RS	49	7.912588	16.480849	978.279945	0.007639	0.006725
RS	50	8.662445	15.900835	1060.682225	0.008282	0.007272
RS	51	9.482478	15.900835	1103.921053	0.008620	0.007571
RS	52	10.379253	15.325167	1185.184989	0.009254	0.008113
RS	53	11.359953	15.325167	1218.578796	0.009515	0.008350
RS	54	12.432432	15.495346	1232.497971	0.009624	0.008421
RS	55	13.605278	15.495346	1253.022758	0.009784	0.008570
RS	56	14.887885	15.495346	1265.171737	0.009879	0.008656
RS	57	16.290525	15.495346	1267.872503	0.009900	0.008672
RS	58	17.824431	81.054549	251.586609	0.001964	0.001771
RS	59	19.501887	81.054549	271.580747	0.002121	0.001903
RS	60	21.336328	81.054549	292.782766	0.002286	0.002042
RS	61	23.342444	81.054549	315.186659	0.002461	0.002185
RS	62	25.536303	81.054549	338.766188	0.002645	0.002333
RS	63	27.935474	81.054549	15701.431956	0.122601	0.100406
PA	4+25*2+4+6 0.003605612 0.010934981 27.935473996 27953.187973081 15.866164552 2.298338203 1.156105168 0.924066438 0.864878724 0.857034374 0.869636895 0.898645375 0.957315859 1.069605818 1.267131601 1.591587803 2.100082978 2.871158491 4.004941664 5.599555170 7.684986656 10.134483054 12.629888555 14.750740254 16.143721603 16.673368021 16.480848613 15.900835089 15.325166881 15.495345815 81.054548734
//
IT	4368
RD	23
LK	-141585.777831
QD	-139.860692 -> -125.570486
RI	0.0046150792
TR	0.003447	0.010937
MT	28.630707
MM	C_pi: 11.274324, n_recomb: 130772.938289
RS	0	0.000000	45618.105725	0.025385	0.000000	0.000000
RS	1	0.009401	45618.105725	0.027773	0.000000	0.000000
RS	2	0.019686	45618.105725	0.030386	0.000000	0.000000
RS	3	0.030938	45618.105725	0.033245	0.000000	0.000000
RS	4	0.043247	18.458131	89.860462	0.000687	0.000509
RS	5	0.056714	18.458131	98.240767	0.000751	0.000688
RS	6	0.071446	2.470821	800.031674	0.006118	0.005901
RS	7	0.087564	2.470821	869.365882	0.006648	0.006935
RS	8	0.105197	1.211047	1918.416829	0.014670	0.015575
RS	9	0.124488	1.211047	2064.287481	0.015785	0.017130
RS	10	0.145592	0.958684	2794.607678	0.021370	0.023181
RS	11	0.168680	0.958684	2981.609794	0.022800	0.024796
RS	12	0.193938	0.892233	3406.359020	0.026048	0.028159
RS	13	0.221572	0.892233	3608.287129	0.027592	0.029791
RS	14	0.251803	0.879904	3863.012310	0.029540	0.031706
RS	15	0.284876	0.879904	4063.903318	0.031076	0.033332
RS	16	0.321058	0.888758	4218.038324	0.032255	0.034430
RS	17	0.360642	0.888758	4405.398456	0.033687	0.035965
RS	18	0.403947	0.914264	4456.551690	0.034079	0.036239
RS	19	0.451323	0.914264	4619.391814	0.035324	0.037596
RS	20	0.503153	0.969557	4500.150142	0.034412	0.036502
RS	21	0.559855	0.969557	4632.423934	0.035423	0.037625
RS	22	0.621889	1.078523	4277.279053	0.032708	0.034634
RS	23	0.689753	1.078523	4382.873829	0.033515	0.035529
RS	24	0.763998	1.272710	3804.044393	0.029089	0.030736
RS	25	0.845223	1.272710	3894.598339	0.029781	0.031463
RS	26	0.934084	1.593993	3188.022990	0.024378	0.025649
RS	27	1.031298	1.593993	3273.892706	0.025035	0.026275
RS	28	1.137651	2.100423	2558.503771	0.019564	0.020426
RS	29	1.254003	2.100423	2643.121350	0.020212	0.020988
RS	30	1.381293	2.872994	2003.161832	0.015318	0.015804
RS	31	1.520550	2.872994	2084.724973	0.015942	0.016311
RS	32	1.672898	4.016462	1557.368442	0.011909	0.012094
RS	33	1.839569	4.016462	1632.901250	0.012487	0.012542
RS	34	2.021908	5.635643	1223.971283	0.009360	0.009323
RS	35	2.221389	5.635643	1291.789718	0.009878	0.009714
RS	36	2.439623	7.766629	991.666817	0.007583	0.007390
RS	37	2.678374	7.766629	1051.955341	0.008044	0.007734
RS	38	2.939569	10.282534	844.202502	0.006455	0.006147
RS	39	3.225320	10.282534	898.529467	0.006871	0.006458
RS	40	3.537934	12.853633	765.609123	0.005854	0.005452
RS	41	3.879937	12.853633	816.140018	0.006241	0.005745
RS	42	4.254091	15.038869	743.485809	0.005685	0.005190
RS	43	4.663420	15.038869	792.341513	0.006059	0.005481
RS	44	5.111230	16.465864	770.407580	0.005891	0.005291
RS	45	5.601139	16.465864	819.214173	0.006264	0.005592
RS	46	6.137104	16.992087	842.338146	0.006441	0.005719
RS	47	6.723456	16.992087	891.716294	0.006819	0.006033
RS	48	7.364930	16.765757	953.504563	0.007291	0.006426
RS	49	8.066710	16.765757	1002.275828	0.007664	0.006747
RS	50	8.834464	16.135911	1089.485805	0.008331	0.007314
RS	51	9.674395	16.135911	1133.874995	0.008671	0.007615
RS	52	10.593287	15.507763	1220.571019	0.009334	0.008181
RS	53	11.598565	15.507763	1254.501551	0.009593	0.008418
RS	54	12.698350	15.615578	1273.278166	0.009737	0.008519
RS	55	13.901525	15.615578	1293.324010	0.009890	0.008662
RS	56	15.217811	15.615578	1304.494904	0.009975	0.008741
RS	57	16.657842	15.615578	1305.685322	0.009984	0.008748
RS	58	18.233250	84.007207	251.852519	0.001926	0.001732
RS	59	19.956762	84.007207	272.083458	0.002081	0.001864
RS	60	21.842302	84.007207	293.565640	0.002245	0.002001
RS	61	23.905103	84.007207	316.298272	0.002419	0.002145
RS	62	26.161827	84.007207	340.260536	0.002602	0.002293
RS	63	28.630707	84.007207	16033.967497	0.122609	0.100816
PA	4+25*2+4+6 0.003447353 0.010936542 28.630706511 45618.105725428 18.458131170 2.470820532 1.211047192 0.958684032 0.892233016 0.879903518 0.888758397 0.914263617 0.969556700 1.078523208 1.272709718 1.593992752 2.100423453 2.872994250 4.016461959 5.635643250 7.766628682 10.282533882 12.853632766 15.038868784 16.465864424 16.992086921 16.765757234 16.135910797 15.507763021 15.615578434 84.007206616
//
IT	3732
RD	24
LK	-141557.840907
QD	-128.152829 -> -115.402604
RI	0.0045299818
TR	0.003305	0.010936
MT	29.306985
MM	C_pi: 11.502349, n_recomb: 133249.547383
RS	0	0.000000	71185.015871	0.016628	0.000000	0.000000
RS	1	0.009441	71185.015871	0.018199	0.000000	0.000000
RS	2	0.019774	71185.015871	0.019918	0.000000	0.000000
RS	3	0.031083	71185.015871	0.021800	0.000000	0.000000
RS	4	0.043459	21.344461	79.549478	0.000597	0.000446
RS	5	0.057003	21.344461	87.008997	0.000653	0.000602
RS	6	0.071827	2.644161	766.121458	0.005750	0.005584
RS	7	0.088050	2.644161	833.162074	0.006253	0.006559
RS	8	0.105804	1.264492	1885.973797	0.014154	0.015110
RS	9	0.125235	1.264492	2031.317877	0.015244	0.016611
RS	10	0.146500	0.992359	2776.645268	0.020838	0.022687
RS	11	0.169774	0.992359	2965.485955	0.022255	0.024261
RS	12	0.195244	0.918974	3408.400239	0.025579	0.027706
RS	13	0.223119	0.918974	3614.177675	0.027123	0.029316
RS	14	0.253626	0.902312	3890.227794	0.029195	0.031359
RS	15	0.287014	0.902312	4096.530054	0.030743	0.032978
RS	16	0.323553	0.907507	4274.040160	0.032075	0.034234
RS	17	0.363543	0.907507	4467.718328	0.033529	0.035776
RS	18	0.407308	0.929585	4542.368384	0.034089	0.036225
RS	19	0.455205	0.929585	4711.495913	0.035358	0.037593
RS	20	0.507624	0.981588	4612.097573	0.034612	0.036674
RS	21	0.564993	0.981588	4749.569183	0.035644	0.037806
RS	22	0.627777	1.087344	4404.945526	0.033058	0.034955
RS	23	0.696490	1.087344	4514.053190	0.033877	0.035853
RS	24	0.771690	1.278340	3932.292599	0.029511	0.031130
RS	25	0.853990	1.278340	4025.000735	0.030206	0.031855
RS	26	0.944060	1.596632	3302.821584	0.024787	0.026034
RS	27	1.042635	1.596632	3390.356776	0.025444	0.026657
RS	28	1.150516	2.101185	2651.765723	0.019901	0.020742
RS	29	1.268582	2.101185	2738.194567	0.020549	0.021304
RS	30	1.397796	2.875395	2073.357014	0.015560	0.016029
RS	31	1.539209	2.875395	2156.978640	0.016188	0.016539
RS	32	1.693974	4.028612	1607.361428	0.012063	0.012234
RS	33	1.863351	4.028612	1684.989017	0.012645	0.012687
RS	34	2.048719	5.672341	1258.505385	0.009445	0.009397
RS	35	2.251589	5.672341	1328.231551	0.009968	0.009794
RS	36	2.473612	7.848933	1015.593551	0.007622	0.007421
RS	37	2.716598	7.848933	1077.508508	0.008086	0.007769
RS	38	2.982525	10.431451	861.582963	0.006466	0.006154
RS	39	3.273560	10.431451	917.283574	0.006884	0.006467
RS	40	3.592072	13.078521	779.518203	0.005850	0.005445
RS	41	3.940656	13.078521	831.260114	0.006238	0.005741
RS	42	4.322152	15.328122	756.248012	0.005675	0.005179
RS	43	4.739666	15.328122	806.254663	0.006051	0.005473
RS	44	5.196600	16.788533	783.959170	0.005883	0.005284
RS	45	5.696675	16.788533	833.943924	0.006259	0.005587
RS	46	6.243964	17.310157	858.530514	0.006443	0.005720
RS	47	6.842924	17.310157	909.159130	0.006823	0.006036
RS	48	7.498436	17.048588	974.191912	0.007311	0.006443
RS	49	8.215836	17.048588	1024.238044	0.007687	0.006766
RS	50	9.000970	16.367475	1116.245744	0.008377	0.007353
RS	51	9.860232	16.367475	1161.718958	0.008718	0.007656
RS	52	10.800620	15.685428	1253.914165	0.009410	0.008247
RS	53	11.829794	15.685428	1288.324653	0.009669	0.008483
RS	54	12.956137	15.727538	1312.382899	0.009849	0.008615
RS	55	14.188823	15.727538	1331.862331	0.009995	0.008753
RS	56	15.537892	15.727538	1341.972725	0.010071	0.008825
RS	57	17.014333	15.727538	1341.578653	0.010068	0.008823
RS	58	18.630170	86.793299	252.188068	0.001893	0.001698
RS	59	20.398566	86.793299	272.643811	0.002046	0.001829
RS	60	22.333923	86.793299	294.390987	0.002209	0.001967
RS	61	24.452006	86.793299	317.433548	0.002382	0.002110
RS	62	26.770066	86.793299	341.755588	0.002565	0.002258
RS	63	29.306985	86.793299	16333.042486	0.122575	0.101161
PA	4+25*2+4+6 0.003305497 0.010935515 29.306984547 71185.015870921 21.344460754 2.644161007 1.264492254 0.992358511 0.918974454 0.902311950 0.907507001 0.929584814 0.981588133 1.087344138 1.278340307 1.596631732 2.101184639 2.875395431 4.028611977 5.672340801 7.848933425 10.431450660 13.078521326 15.328121929 16.788533111 17.310157029 17.048587930 16.367475496 15.685427546 15.727537814 86.793298770
//
IT	4303
RD	25
LK	-141532.889015
QD	-117.814599 -> -106.389545
RI	0.0044570803
TR	0.003178	0.010932
MT	29.965247
MM	C_pi: 11.713908, n_recomb: 135514.693631
RS	0	0.000000	113832.374241	0.010607	0.000000	0.000000
RS	1	0.009480	113832.374241	0.011613	0.000000	0.000000
RS	2	0.019858	113832.374241	0.012715	0.000000	0.000000
RS	3	0.031221	113832.374241	0.013921	0.000000	0.000000
RS	4	0.043661	24.538285	70.685190	0.000522	0.000392
RS	5	0.057279	24.538285	77.347126	0.000571	0.000529
RS	6	0.072189	2.817127	735.298620	0.005426	0.005305
RS	7	0.088513	2.817127	800.208341	0.005905	0.006228
RS	8	0.106383	1.316168	1855.559090	0.013693	0.014696
RS	9	0.125948	1.316168	2000.307330	0.014761	0.016147
RS	10	0.147368	1.024974	2757.944359	0.020352	0.022236
RS	11	0.170818	1.024974	2948.307973	0.021756	0.023774
RS	12	0.196492	0.945042	3406.746769	0.025139	0.027283
RS	13	0.224599	0.945042	3615.915725	0.026683	0.028871
RS	14	0.255370	0.924228	3911.290595	0.028862	0.031025
RS	15	0.289059	0.924228	4122.514029	0.030421	0.032638
RS	16	0.325941	0.925860	4322.071373	0.031894	0.034039
RS	17	0.366320	0.925860	4521.629239	0.033366	0.035586
RS	18	0.410527	0.944587	4619.071044	0.034085	0.036200
RS	19	0.458924	0.944587	4794.152969	0.035377	0.037579
RS	20	0.511910	0.993383	4714.618817	0.034790	0.036826
RS	21	0.569918	0.993383	4857.068688	0.035842	0.037968
RS	22	0.633425	1.096032	4523.773618	0.033382	0.035252
RS	23	0.702953	1.096032	4636.240379	0.034212	0.036154
RS	24	0.779072	1.283973	4052.943458	0.029908	0.031502
RS	25	0.862408	1.283973	4147.653694	0.030607	0.032225
RS	26	0.953643	1.599436	3411.457468	0.025174	0.026399
RS	27	1.053527	1.599436	3500.482829	0.025831	0.027020
RS	28	1.162880	2.102286	2740.120713	0.020220	0.021043
RS	29	1.282600	2.102286	2828.178573	0.020870	0.021604
RS	30	1.413669	2.878281	2139.607228	0.015789	0.016242
RS	31	1.557163	2.878281	2225.118827	0.016420	0.016754
RS	32	1.714260	4.041331	1654.128278	0.012206	0.012364
RS	33	1.886250	4.041331	1733.701732	0.012793	0.012821
RS	34	2.074544	5.709678	1290.362462	0.009522	0.009464
RS	35	2.280689	5.709678	1361.863425	0.010050	0.009865
RS	36	2.506376	7.932043	1037.266236	0.007654	0.007447
RS	37	2.753457	7.932043	1100.686395	0.008122	0.007798
RS	38	3.023962	10.581540	877.013772	0.006472	0.006155
RS	39	3.320110	10.581540	933.975826	0.006892	0.006472
RS	40	3.644333	13.305056	791.665813	0.005842	0.005435
RS	41	3.999292	13.305056	844.513518	0.006232	0.005734
RS	42	4.387900	15.619226	767.330616	0.005662	0.005166
RS	43	4.813348	15.619226	818.388341	0.006039	0.005461
RS	44	5.279128	17.112592	795.823106	0.005873	0.005273
RS	45	5.789064	17.112592	846.891122	0.006249	0.005578
RS	46	6.347341	17.628552	872.954519	0.006442	0.005718
RS	47	6.958542	17.628552	924.745544	0.006824	0.006036
RS	48	7.627684	17.330392	992.991717	0.007328	0.006456
RS	49	8.360260	17.330392	1044.236104	0.007706	0.006782
RS	50	9.162284	16.596650	1141.018063	0.008420	0.007390
RS	51	10.040338	16.596650	1187.514754	0.008763	0.007694
RS	52	11.001631	15.859381	1285.260434	0.009484	0.008310
RS	53	12.054054	15.859381	1320.103193	0.009741	0.008545
RS	54	13.206245	15.832857	1349.835984	0.009961	0.008711
RS	55	14.467663	15.832857	1368.674287	0.010100	0.008843
RS	56	15.848662	15.832857	1377.656252	0.010166	0.008908
RS	57	17.360578	15.832857	1375.619667	0.010151	0.008897
RS	58	19.015822	89.415047	252.604207	0.001864	0.001669
RS	59	20.827981	89.415047	273.275472	0.002017	0.001800
RS	60	22.811931	89.415047	295.275552	0.002179	0.001937
RS	61	24.983957	89.415047	318.612702	0.002351	0.002079
RS	62	27.361889	89.415047	343.275446	0.002533	0.002228
RS	63	29.965247	89.415047	16601.066173	0.122504	0.101448
PA	4+25*2+4+6 0.003177907 0.010932240 29.965246895 113832.374240976 24.538284794 2.817127289 1.316168072 1.024973899 0.945042165 0.924228323 0.925859642 0.944586525 0.993382719 1.096031890 1.283972643 1.599436484 2.102285752 2.878280901 4.041330864 5.709677624 7.932043002 10.581539875 13.305055829 15.619225502 17.112591558 17.628551689 17.330391556 16.596650372 15.859381438 15.832856683 89.415046545
//
CC
CC	Brief Description of the file format:
CC	  CC  comments
CC	  MM  useful-messages
CC	  RD  round-of-iterations
CC	  LL  \log[P(sequence)]
CC	  QD  Q-before-opt Q-after-opt
CC	  TR  \theta_0 \rho_0
CC	  RS  k t_k \lambda_k \pi_k \sum_{l\not=k}A_{kl} A_{kk}
CC	  DC  begin end best-k t_k+\Delta_k max-prob
CC
MM	Version: 0.6.5-r67
MM	pattern:4+25*2+4+6, n:63, n_free_lambdas:28
MM	n_iterations:25, skip:1, max_t:5, theta/rho:5
MM	is_decoding:0
MM	n_seqs:21, sum_L:1107875, sum_n:49925
RD	0
LK	0.000000
QD	0.000000 -> 0.000000
RI	inf
TR	0.046111	0.009222
MT	5.000000
MM	C_pi: 1.000000, n_recomb: 10170.081791
RS	0	0.000000	1.000000	64.984773	0.006390	0.000000
RS	1	0.006440	1.000000	68.713561	0.006756	0.000000
RS	2	0.013294	1.000000	72.625354	0.007141	0.000000
RS	3	0.020590	1.000000	76.725039	0.007544	0.000000
RS	4	0.028356	1.000000	81.017033	0.007966	0.000000
RS	5	0.036622	1.000000	85.505178	0.008408	0.000000
RS	6	0.045421	1.000000	90.192618	0.008868	0.000000
RS	7	0.054785	1.000000	95.081663	0.009349	0.000000
RS	8	0.064753	1.000000	100.173644	0.009850	0.000000
RS	9	0.075363	1.000000	105.468743	0.010370	0.000000
RS	10	0.086656	1.000000	110.965819	0.010911	0.000000
RS	11	0.098677	1.000000	116.662211	0.011471	0.000000
RS	12	0.111471	1.000000	122.553526	0.012050	0.000000
RS	13	0.125090	1.000000	128.633420	0.012648	0.000000
RS	14	0.139585	1.000000	134.893352	0.013264	0.000000
RS	15	0.155014	1.000000	141.322335	0.013896	0.000000
RS	16	0.171437	1.000000	147.906677	0.014543	0.000000
RS	17	0.188917	1.000000	154.629705	0.015204	0.000000
RS	18	0.207523	1.000000	161.471495	0.015877	0.000000
RS	19	0.227327	1.000000	168.408599	0.016559	0.000000
RS	20	0.248406	1.000000	175.413778	0.017248	0.000000
RS	21	0.270843	1.000000	182.455748	0.017940	0.000000
RS	22	0.294725	1.000000	189.498953	0.018633	0.000000
RS	23	0.320144	1.000000	196.503368	0.019322	0.000000
RS	24	0.347201	1.000000	203.424347	0.020002	0.000000
RS	25	0.376000	1.000000	210.212529	0.020670	0.000000
RS	26	0.406654	1.000000	216.813817	0.021319	0.000000
RS	27	0.439282	1.000000	223.169452	0.021944	0.000000
RS	28	0.474011	1.000000	229.216186	0.022538	0.000000
RS	29	0.510976	1.000000	234.886592	0.023096	0.000000
RS	30	0.550322	1.000000	240.109510	0.023609	0.000000
RS	31	0.592202	1.000000	244.810665	0.024072	0.000000
RS	32	0.636779	1.000000	248.913467	0.024475	0.000000
RS	33	0.684227	1.000000	252.340008	0.024812	0.000000
RS	34	0.734730	1.000000	255.012270	0.025075	0.000000
RS	35	0.788485	1.000000	256.853552	0.025256	0.000000
RS	36	0.845702	1.000000	257.790109	0.025348	0.000000
RS	37	0.906604	1.000000	257.753007	0.025344	0.000000
RS	38	0.971428	1.000000	256.680155	0.025239	0.000000
RS	39	1.040426	1.000000	254.518499	0.025026	0.000000
RS	40	1.113868	1.000000	251.226317	0.024702	0.000000
RS	41	1.192040	1.000000	246.775552	0.024265	0.000000
RS	42	1.275245	1.000000	241.154106	0.023712	0.000000
RS	43	1.363809	1.000000	234.367994	0.023045	0.000000
RS	44	1.458076	1.000000	226.443237	0.022266	0.000000
RS	45	1.558414	1.000000	217.427384	0.021379	0.000000
RS	46	1.665214	1.000000	207.390502	0.020392	0.000000
RS	47	1.778891	1.000000	196.425535	0.019314	0.000000
RS	48	1.899889	1.000000	184.647869	0.018156	0.000000
RS	49	2.028679	1.000000	172.194024	0.016931	0.000000
RS	50	2.165763	1.000000	159.219384	0.015656	0.000000
RS	51	2.311675	1.000000	145.894936	0.014346	0.000000
RS	52	2.466983	1.000000	132.403045	0.013019	0.000000
RS	53	2.632293	1.000000	118.932359	0.011694	0.000000
RS	54	2.808249	1.000000	105.672004	0.010390	0.000000
RS	55	2.995536	1.000000	92.805320	0.009125	0.000000
RS	56	3.194884	1.000000	80.503438	0.007916	0.000000
RS	57	3.407070	1.000000	68.919071	0.006777	0.000000
RS	58	3.632920	1.000000	58.180909	0.005721	0.000000
RS	59	3.873315	1.000000	48.389017	0.004758	0.000000
RS	60	4.129191	1.000000	39.611599	0.003895	0.000000
RS	61	4.401545	1.000000	31.883401	0.003135	0.000000
RS	62	4.691438	1.000000	25.205927	0.002478	0.000000
RS	63	5.000000	1.000000	70.098099	0.006893	0.000000
PA	4+25*2+4+6 0.046110693 0.009222139 5.000000000 1.000000000 1.000000000 1.000000000 1.000000000 1.000000000 1.000000000 1.000000000 1.000000000 1.000000000 1.000000000 1.000000000 1.000000000 1.000000000 1.000000000 1.000000000 1.000000000 1.000000000 1.000000000 1.000000000 1.000000000 1.000000000 1.000000000 1.000000000 1.000000000 1.000000000 1.000000000 1.000000000 1.000000000
//
IT	7494
RD	1
LK	-155641.717371
QD	-5950.809008 -> -2305.827875
RI	0.1372052770
TR	0.030236	0.005931
MT	9.357324
MM	C_pi: 1.413889, n_recomb: 9251.422413
RS	0	0.000000	0.311130	219.090778	0.023682	0.000608
RS	1	0.007488	0.311130	229.695810	0.024828	0.004689
RS	2	0.015537	0.311130	240.364877	0.025981	0.012309
RS	3	0.024189	0.311130	251.025124	0.027134	0.022969
RS	4	0.033489	0.243681	332.527764	0.035943	0.033793
RS	5	0.043485	0.243681	342.550808	0.037027	0.041317
RS	6	0.054230	0.265111	323.936060	0.035015	0.044717
RS	7	0.065779	0.265111	332.823131	0.035975	0.044976
RS	8	0.078193	0.313860	288.985787	0.031237	0.043436
RS	9	0.091537	0.313860	297.238759	0.032129	0.041311
RS	10	0.105880	0.378706	253.599736	0.027412	0.039134
RS	11	0.121297	0.378706	261.332511	0.028248	0.036856
RS	12	0.137868	0.460040	221.904080	0.023986	0.034413
RS	13	0.155681	0.460040	229.144542	0.024769	0.031906
RS	14	0.174827	0.558485	195.090079	0.021088	0.029474
RS	15	0.195407	0.558485	201.848268	0.021818	0.027205
RS	16	0.217528	0.673728	173.249447	0.018727	0.025136
RS	17	0.241306	0.673728	179.542481	0.019407	0.023262
RS	18	0.266864	0.807583	155.321353	0.016789	0.021548
RS	19	0.294336	0.807583	161.177956	0.017422	0.019949
RS	20	0.323865	0.962185	140.451746	0.015182	0.018436
RS	21	0.355606	0.962185	145.905292	0.015771	0.016996
RS	22	0.389723	1.136028	128.420417	0.013881	0.015641
RS	23	0.426396	1.136028	133.506656	0.014431	0.014386
RS	24	0.465814	1.323309	119.166512	0.012881	0.013248
RS	25	0.508184	1.323309	123.922165	0.013395	0.012234
RS	26	0.553727	1.517087	112.392986	0.012149	0.011343
RS	27	0.602680	1.517087	116.850419	0.012631	0.010566
RS	28	0.655300	1.712212	107.598948	0.011631	0.009892
RS	29	0.711859	1.712212	111.780150	0.012082	0.009304
RS	30	0.772654	1.905882	104.258495	0.011269	0.008790
RS	31	0.838001	1.905882	108.172018	0.011692	0.008337
RS	32	0.908242	2.096652	101.933332	0.011018	0.007936
RS	33	0.983743	2.096652	105.574066	0.011412	0.007577
RS	34	1.064897	2.283268	100.298466	0.010841	0.007257
RS	35	1.152129	2.283268	103.648390	0.011204	0.006973
RS	36	1.245893	2.464109	99.116628	0.010714	0.006723
RS	37	1.346678	2.464109	102.145303	0.011041	0.006508
RS	38	1.455010	2.637276	98.196086	0.010614	0.006328
RS	39	1.571455	2.637276	100.860774	0.010902	0.006184
RS	40	1.696619	2.800857	97.359724	0.010524	0.006076
RS	41	1.831156	2.800857	99.605611	0.010767	0.006004
RS	42	1.975768	2.952988	96.433196	0.010424	0.005970
RS	43	2.131209	2.952988	98.194112	0.010614	0.005973
RS	44	2.298290	3.091591	95.246877	0.010295	0.006014
RS	45	2.477882	3.091591	96.446537	0.010425	0.006094
RS	46	2.670923	3.214322	93.632111	0.010121	0.006214
RS	47	2.878419	3.214322	94.186266	0.010181	0.006375
RS	48	3.101454	3.319357	91.397900	0.009879	0.006574
RS	49	3.341190	3.319357	91.219653	0.009860	0.006809
RS	50	3.598878	3.407020	88.301649	0.009545	0.007070
RS	51	3.875863	3.407020	87.314206	0.009438	0.007349
RS	52	4.173590	3.481426	84.049399	0.009085	0.007632
RS	53	4.493612	3.481426	82.210080	0.008886	0.007903
RS	54	4.837597	3.591285	77.526397	0.008380	0.008147
RS	55	5.207342	3.591285	74.978935	0.008105	0.008351
RS	56	5.604774	3.591285	71.944175	0.007777	0.008502
RS	57	6.031968	3.591285	68.448176	0.007399	0.008588
RS	58	6.491151	4.172704	56.061536	0.006060	0.008599
RS	59	6.984720	4.172704	53.384710	0.005770	0.008530
RS	60	7.515248	4.172704	50.376874	0.005445	0.008382
RS	61	8.085505	4.172704	47.077505	0.005089	0.008166
RS	62	8.698464	4.172704	43.535847	0.004706	0.007904
RS	63	9.357324	4.172704	257.842742	0.027871	0.049103
PA	4+25*2+4+6 0.030235802 0.005930887 9.357324243 0.311130404 0.243680954 0.265110970 0.313859701 0.378705502 0.460040450 0.558484793 0.673728466 0.807582617 0.962184906 1.136028290 1.323308945 1.517086506 1.712211847 1.905882359 2.096651554 2.283267975 2.464109421 2.637275696 2.800857186 2.952987671 3.091591001 3.214322090 3.319357157 3.407019615 3.481426358 3.591284513 4.172704160
//
IT	5376
RD	2
LK	-149954.631083
QD	-2736.207221 -> -1588.726830
RI	0.0918201115
TR	0.024799	0.006107
MT	11.411621
MM	C_pi: 2.172582, n_recomb: 14603.232349
RS	0	0.000000	0.473769	237.616962	0.016272	0.000331
RS	1	0.007824	0.473769	251.856143	0.017247	0.002661
RS	2	0.016261	0.473769	266.591007	0.018256	0.006884
RS	3	0.025357	0.473769	281.780373	0.019296	0.012843
RS	4	0.035165	0.252314	552.958893	0.037866	0.025640
RS	5	0.045741	0.252314	570.838857	0.039090	0.035212
RS	6	0.057144	0.243093	609.013312	0.041704	0.040261
RS	7	0.069440	0.243093	623.077741	0.042667	0.046573
RS	8	0.082697	0.274872	563.350763	0.038577	0.043467
RS	9	0.096992	0.274872	575.511479	0.039410	0.046715
RS	10	0.112405	0.327190	494.203709	0.033842	0.041010
RS	11	0.129024	0.327190	505.511045	0.034616	0.043092
RS	12	0.146943	0.398965	424.538349	0.029072	0.037009
RS	13	0.166265	0.398965	435.322979	0.029810	0.038273
RS	14	0.187098	0.493374	361.474179	0.024753	0.032312
RS	15	0.209561	0.493374	371.778093	0.025459	0.032881
RS	16	0.233782	0.613642	307.880690	0.021083	0.027607
RS	17	0.259898	0.613642	317.639100	0.021751	0.027879
RS	18	0.288058	0.766981	262.572242	0.017980	0.023426
RS	19	0.318420	0.766981	271.735622	0.018608	0.023521
RS	20	0.351158	0.964636	223.926422	0.015334	0.019734
RS	21	0.386458	0.964636	232.466321	0.015919	0.019620
RS	22	0.424520	1.215671	191.765261	0.013132	0.016425
RS	23	0.465560	1.215671	199.669306	0.013673	0.016149
RS	24	0.509810	1.521165	166.343990	0.011391	0.013574
RS	25	0.557524	1.521165	173.634895	0.011890	0.013262
RS	26	0.608970	1.874573	147.205337	0.010080	0.011296
RS	27	0.664441	1.874573	153.944656	0.010542	0.011043
RS	28	0.724253	2.266848	133.208880	0.009122	0.009582
RS	29	0.788745	2.266848	139.476688	0.009551	0.009405
RS	30	0.858283	2.690575	123.076623	0.008428	0.008311
RS	31	0.933261	2.690575	128.949993	0.008830	0.008190
RS	32	1.014106	3.139236	115.801208	0.007930	0.007346
RS	33	1.101276	3.139236	121.344529	0.008309	0.007256
RS	34	1.195267	3.603403	110.755723	0.007584	0.006589
RS	35	1.296612	3.603403	116.019696	0.007945	0.006525
RS	36	1.405887	4.067615	107.620388	0.007370	0.006000
RS	37	1.523711	4.067615	112.642666	0.007714	0.005975
RS	38	1.650754	4.511364	106.230435	0.007274	0.005583
RS	39	1.787738	4.511364	111.033225	0.007603	0.005616
RS	40	1.935439	4.913771	106.442982	0.007289	0.005353
RS	41	2.094697	4.913771	111.026893	0.007603	0.005457
RS	42	2.266415	5.257636	108.085828	0.007402	0.005313
RS	43	2.451570	5.257636	112.421516	0.007698	0.005493
RS	44	2.651211	5.530257	110.965361	0.007599	0.005462
RS	45	2.866473	5.530257	114.983706	0.007874	0.005724
RS	46	3.098577	5.725248	114.819986	0.007863	0.005803
RS	47	3.348842	5.725248	118.400626	0.008108	0.006147
RS	48	3.618688	5.847631	119.183938	0.008161	0.006324
RS	49	3.909647	5.847631	122.147043	0.008364	0.006724
RS	50	4.223372	5.917257	123.261936	0.008441	0.006953
RS	51	4.561644	5.917257	125.376430	0.008586	0.007347
RS	52	4.926382	5.966600	125.931032	0.008624	0.007548
RS	53	5.319659	5.966600	126.954848	0.008694	0.007858
RS	54	5.743707	6.103197	124.571544	0.008530	0.007861
RS	55	6.200933	6.103197	124.440343	0.008521	0.008034
RS	56	6.693934	6.103197	123.568645	0.008462	0.008114
RS	57	7.225508	6.103197	121.914989	0.008348	0.008095
RS	58	7.798675	7.877630	93.590299	0.006409	0.006931
RS	59	8.416687	7.877630	93.194628	0.006382	0.006880
RS	60	9.083054	7.877630	92.224611	0.006315	0.006759
RS	61	9.801559	7.877630	90.654020	0.006208	0.006575
RS	62	10.576282	7.877630	88.467430	0.006058	0.006339
RS	63	11.411621	7.877630	810.235934	0.055483	0.051827
PA	4+25*2+4+6 0.024798820 0.006107364 11.411621167 0.473768897 0.252313920 0.243093058 0.274872082 0.327190118 0.398964580 0.493373967 0.613641511 0.766980753 0.964635845 1.215671264 1.521164629 1.874572844 2.266847858 2.690574587 3.139235702 3.603402579 4.067614921 4.511363781 4.913771135 5.257635594 5.530257150 5.725248364 5.847631290 5.917257092 5.966600307 6.103196537 7.877629509
//
IT	5040
RD	3
LK	-148044.799021
QD	-1920.594202 -> -1402.525944
RI	0.0603354983
TR	0.021599	0.006817
MT	12.422788
MM	C_pi: 2.890949, n_recomb: 21619.551626
RS	0	0.000000	0.862958	196.777020	0.009102	0.000182
RS	1	0.007968	0.862958	210.432951	0.009733	0.001486
RS	2	0.016572	0.862958	224.864992	0.010401	0.003829
RS	3	0.025861	0.862958	240.089016	0.011105	0.007062
RS	4	0.035890	0.315267	693.477417	0.032076	0.020532
RS	5	0.046718	0.315267	722.501213	0.033419	0.028268
RS	6	0.058409	0.267078	882.865209	0.040836	0.036997
RS	7	0.071032	0.267078	907.556620	0.041979	0.043533
RS	8	0.084661	0.283203	877.750480	0.040600	0.043270
RS	9	0.099375	0.283203	897.913688	0.041532	0.047201
RS	10	0.115263	0.324706	800.761933	0.037039	0.042562
RS	11	0.132416	0.324706	818.424634	0.037856	0.045279
RS	12	0.150935	0.385872	704.212504	0.032573	0.039304
RS	13	0.170931	0.385872	720.506360	0.033327	0.041370
RS	14	0.192520	0.469486	606.521498	0.028054	0.034988
RS	15	0.215829	0.469486	621.963739	0.028769	0.036359
RS	16	0.240996	0.579923	517.041825	0.023915	0.030227
RS	17	0.268168	0.579923	531.754797	0.024596	0.031149
RS	18	0.297506	0.726873	437.024502	0.020214	0.025618
RS	19	0.329181	0.726873	451.001180	0.020861	0.026268
RS	20	0.363380	0.927280	365.510316	0.016906	0.021345
RS	21	0.400304	0.927280	378.682663	0.017516	0.021723
RS	22	0.440170	1.199568	303.865910	0.014055	0.017458
RS	23	0.483213	1.199568	316.114542	0.014622	0.017599
RS	24	0.529686	1.555271	254.100253	0.011753	0.014121
RS	25	0.579862	1.555271	265.346064	0.012273	0.014139
RS	26	0.634037	1.995761	216.249877	0.010003	0.011471
RS	27	0.692528	1.995761	226.521666	0.010478	0.011469
RS	28	0.755680	2.516119	188.417147	0.008715	0.009490
RS	29	0.823865	2.516119	197.827299	0.009150	0.009509
RS	30	0.897482	3.110792	168.132199	0.007777	0.008040
RS	31	0.976966	3.110792	176.820582	0.008179	0.008079
RS	32	1.062784	3.773199	153.389974	0.007095	0.006965
RS	33	1.155439	3.773199	161.490904	0.007470	0.007010
RS	34	1.255478	4.488119	142.974381	0.006613	0.006149
RS	35	1.363489	4.488119	150.610113	0.006966	0.006198
RS	36	1.480106	5.222965	136.332100	0.006306	0.005541
RS	37	1.606016	5.222965	143.615970	0.006643	0.005606
RS	38	1.741959	5.928424	133.246637	0.006163	0.005133
RS	39	1.888735	5.928424	140.280953	0.006489	0.005237
RS	40	2.047206	6.551192	133.561190	0.006178	0.004933
RS	41	2.218305	6.551192	140.425500	0.006495	0.005091
RS	42	2.403037	7.048226	137.087324	0.006341	0.004940
RS	43	2.602491	7.048226	143.820653	0.006652	0.005159
RS	44	2.817837	7.392210	143.644290	0.006644	0.005150
RS	45	3.050343	7.392210	150.223602	0.006949	0.005435
RS	46	3.301377	7.577364	152.944560	0.007074	0.005566
RS	47	3.572413	7.577364	159.255101	0.007366	0.005920
RS	48	3.865048	7.628841	164.255082	0.007598	0.006172
RS	49	4.181000	7.628841	170.057913	0.007866	0.006568
RS	50	4.522129	7.602405	176.073637	0.008144	0.006883
RS	51	4.890441	7.602405	180.999351	0.008372	0.007258
RS	52	5.288101	7.570134	186.104425	0.008608	0.007532
RS	53	5.717449	7.570134	189.713432	0.008775	0.007812
RS	54	6.181009	7.696552	189.448529	0.008763	0.007847
RS	55	6.681508	7.696552	191.507762	0.008858	0.007983
RS	56	7.221889	7.696552	192.575923	0.008907	0.008033
RS	57	7.805329	7.696552	192.555687	0.008907	0.007993
RS	58	8.435261	10.983226	135.860115	0.006284	0.006163
RS	59	9.115389	10.983226	137.863700	0.006377	0.006143
RS	60	9.849712	10.983226	139.206507	0.006439	0.006070
RS	61	10.642549	10.983226	139.813574	0.006467	0.005949
RS	62	11.498563	10.983226	139.615670	0.006458	0.005783
RS	63	12.422788	10.983226	1649.966973	0.076318	0.055854
PA	4+25*2+4+6 0.021599046 0.006816693 12.422787839 0.862958328 0.315267395 0.267078008 0.283202514 0.324706102 0.385871615 0.469485647 0.579923228 0.726872797 0.927280419 1.199568411 1.555271209 1.995761407 2.516119275 3.110792119 3.773198594 4.488118986 5.222964642 5.928423602 6.551191868 7.048225899 7.392210140 7.577364375 7.628840695 7.602404754 7.570133812 7.696552316 10.983226046
//
IT	4650
RD	4
LK	-147120.963655
QD	-1588.548786 -> -1260.707145
RI	0.0411091216
TR	0.019220	0.007592
MT	13.071332
MM	C_pi: 3.425557, n_recomb: 28442.037452
RS	0	0.000000	1.560191	144.585335	0.005084	0.000106
RS	1	0.008055	1.560191	155.399837	0.005464	0.000868
RS	2	0.016759	1.560191	166.951419	0.005870	0.002219
RS	3	0.026164	1.560191	179.278361	0.006303	0.004037
RS	4	0.036326	0.397772	747.029180	0.026265	0.016863
RS	5	0.047307	0.397772	784.388810	0.027579	0.022992
RS	6	0.059173	0.299519	1085.550797	0.038167	0.034063
RS	7	0.071994	0.299519	1121.975015	0.039448	0.040027
RS	8	0.085849	0.299521	1155.468968	0.040625	0.042407
RS	9	0.100819	0.299521	1185.375932	0.041677	0.046209
RS	10	0.116995	0.331589	1096.932756	0.038567	0.043181
RS	11	0.134474	0.331589	1122.143673	0.039454	0.045820
RS	12	0.153361	0.383725	991.701256	0.034867	0.040720
RS	13	0.173769	0.383725	1014.007900	0.035652	0.042824
RS	14	0.195821	0.457139	870.738979	0.030615	0.036859
RS	15	0.219649	0.457139	891.317779	0.031338	0.038411
RS	16	0.245397	0.556115	750.755832	0.026396	0.032271
RS	17	0.273219	0.556115	770.187657	0.027079	0.033384
RS	18	0.303282	0.690982	636.841162	0.022391	0.027494
RS	19	0.335766	0.690982	655.388815	0.023043	0.028326
RS	20	0.370867	0.881133	529.953922	0.018633	0.022827
RS	21	0.408795	0.881133	547.654195	0.019255	0.023403
RS	22	0.449779	1.150377	434.461502	0.015275	0.018486
RS	23	0.494064	1.150377	451.112209	0.015861	0.018828
RS	24	0.541916	1.518232	355.692676	0.012506	0.014746
RS	25	0.593622	1.518232	371.043936	0.013046	0.014942
RS	26	0.649493	1.994749	295.151362	0.010377	0.011782
RS	27	0.709865	1.994749	309.116541	0.010868	0.011920
RS	28	0.775100	2.582563	250.427398	0.008805	0.009569
RS	29	0.845589	2.582563	263.098438	0.009250	0.009696
RS	30	0.921757	3.282385	217.721521	0.007655	0.007955
RS	31	1.004059	3.282385	229.277086	0.008061	0.008080
RS	32	1.092991	4.092337	193.816131	0.006814	0.006772
RS	33	1.189087	4.092337	204.452184	0.007188	0.006889
RS	34	1.292923	4.996368	176.743048	0.006214	0.005894
RS	35	1.405123	4.996368	186.652869	0.006563	0.006004
RS	36	1.526361	5.948668	165.602886	0.005822	0.005260
RS	37	1.657365	5.948668	174.979874	0.006152	0.005375
RS	38	1.798921	6.871418	160.046116	0.005627	0.004852
RS	39	1.951879	6.871418	169.081107	0.005945	0.004990
RS	40	2.117158	7.675554	159.838572	0.005620	0.004665
RS	41	2.295750	7.675554	168.701784	0.005931	0.004842
RS	42	2.488728	8.287898	164.753569	0.005793	0.004694
RS	43	2.697251	8.287898	173.567600	0.006103	0.004918
RS	44	2.922570	8.665185	174.645883	0.006140	0.004934
RS	45	3.166038	8.665185	183.452705	0.006450	0.005214
RS	46	3.429118	8.804960	189.262038	0.006654	0.005392
RS	47	3.713389	8.804960	197.973046	0.006961	0.005730
RS	48	4.020557	8.757594	207.639940	0.007300	0.006050
RS	49	4.352469	8.757594	215.971889	0.007593	0.006425
RS	50	4.711116	8.617667	227.504249	0.007999	0.006822
RS	51	5.098652	8.617667	234.949954	0.008261	0.007179
RS	52	5.517404	8.495002	245.154619	0.008619	0.007533
RS	53	5.969886	8.495002	251.065861	0.008827	0.007805
RS	54	6.458816	8.601828	252.927838	0.008893	0.007883
RS	55	6.987130	8.601828	256.913394	0.009033	0.008021
RS	56	7.557999	8.601828	259.664530	0.009130	0.008078
RS	57	8.174852	8.601828	261.035623	0.009178	0.008052
RS	58	8.841392	13.514264	168.575504	0.005927	0.005640
RS	59	9.561622	13.514264	172.807065	0.006076	0.005663
RS	60	10.339867	13.514264	176.393558	0.006202	0.005642
RS	61	11.180799	13.514264	179.229293	0.006302	0.005580
RS	62	12.089469	13.514264	181.208709	0.006371	0.005478
RS	63	13.071332	13.514264	2526.695765	0.088837	0.060409
PA	4+25*2+4+6 0.019220378 0.007591884 13.071332391 1.560191287 0.397772169 0.299519457 0.299521467 0.331589311 0.383725463 0.457138868 0.556115192 0.690981679 0.881132881 1.150376514 1.518232184 1.994748848 2.582563045 3.282385037 4.092337321 4.996367507 5.948667510 6.871418456 7.675553567 8.287897803 8.665185475 8.804960186 8.757594471 8.617667303 8.495002112 8.601828072 13.514264383
//
IT	4395
RD	5
LK	-146506.898053
QD	-1368.596328 -> -1117.595257
RI	0.0294632105
TR	0.017241	0.008318
MT	13.620151
MM	C_pi: 3.843546, n_recomb: 34860.817595
RS	0	0.000000	2.757612	100.951103	0.002896	0.000063
RS	1	0.008125	2.757612	108.823102	0.003122	0.000517
RS	2	0.016910	2.757612	117.280063	0.003364	0.001314
RS	3	0.026409	2.757612	126.360588	0.003625	0.002365
RS	4	0.036680	0.497152	748.084842	0.021459	0.013991
RS	5	0.047785	0.497152	790.322289	0.022671	0.018901
RS	6	0.059793	0.335959	1225.562182	0.035156	0.031303
RS	7	0.072776	0.335959	1272.990998	0.036516	0.036657
RS	8	0.086815	0.318917	1386.715309	0.039779	0.041090
RS	9	0.101993	0.318917	1427.050118	0.040936	0.044675
RS	10	0.118405	0.342548	1364.361766	0.039137	0.043125
RS	11	0.136151	0.342548	1397.928520	0.040100	0.045613
RS	12	0.155338	0.387335	1265.561906	0.036303	0.041482
RS	13	0.176085	0.387335	1294.347306	0.037129	0.043486
RS	14	0.198517	0.452440	1133.234868	0.032507	0.038143
RS	15	0.222771	0.452440	1158.971693	0.033246	0.039702
RS	16	0.248997	0.541560	990.820079	0.028422	0.033857
RS	17	0.277353	0.541560	1014.656810	0.029106	0.035020
RS	18	0.308013	0.664927	847.310842	0.024306	0.029096
RS	19	0.341164	0.664927	869.974656	0.024956	0.029986
RS	20	0.377009	0.842764	706.092146	0.020255	0.024199
RS	21	0.415766	0.842764	727.918967	0.020881	0.024858
RS	22	0.457673	1.101650	575.449951	0.016507	0.019518
RS	23	0.502984	1.101650	596.259978	0.017104	0.019965
RS	24	0.551977	1.466374	465.306159	0.013348	0.015443
RS	25	0.604950	1.466374	484.665307	0.013903	0.015743
RS	26	0.662228	1.954238	379.638463	0.010890	0.012203
RS	27	0.724159	1.954238	397.276920	0.011396	0.012428
RS	28	0.791122	2.575861	315.972020	0.009064	0.009778
RS	29	0.863526	2.575861	331.901742	0.009521	0.009971
RS	30	0.941813	3.339982	269.248140	0.007724	0.008007
RS	31	1.026461	3.339982	283.651802	0.008137	0.008182
RS	32	1.117987	4.252046	234.974748	0.006740	0.006712
RS	33	1.216949	4.252046	248.093732	0.007117	0.006870
RS	34	1.323952	5.298862	210.353104	0.006034	0.005763
RS	35	1.439649	5.298862	222.446243	0.006381	0.005908
RS	36	1.564746	6.425879	194.059830	0.005567	0.005092
RS	37	1.700007	6.425879	205.401043	0.005892	0.005235
RS	38	1.846259	7.530535	185.526082	0.005322	0.004670
RS	39	2.004393	7.530535	196.397989	0.005634	0.004827
RS	40	2.175377	8.489008	184.370108	0.005289	0.004482
RS	41	2.360252	8.489008	195.038292	0.005595	0.004668
RS	42	2.560149	9.196789	190.292629	0.005459	0.004519
RS	43	2.776287	9.196789	200.969538	0.005765	0.004742
RS	44	3.009987	9.593611	203.192581	0.005829	0.004776
RS	45	3.262675	9.593611	213.993716	0.006139	0.005046
RS	46	3.535894	9.680915	222.889996	0.006394	0.005259
RS	47	3.831313	9.680915	233.762549	0.006706	0.005581
RS	48	4.150734	9.534520	248.245914	0.007121	0.005955
RS	49	4.496108	9.534520	258.868112	0.007426	0.006311
RS	50	4.869545	9.285860	276.202992	0.007923	0.006774
RS	51	5.273323	9.285860	285.924260	0.008202	0.007120
RS	52	5.709908	9.078187	301.515261	0.008649	0.007541
RS	53	6.181966	9.078187	309.462404	0.008877	0.007811
RS	54	6.692379	9.163486	313.420067	0.008991	0.007927
RS	55	7.244264	9.163486	319.044828	0.009152	0.008075
RS	56	7.840989	9.163486	323.181153	0.009271	0.008148
RS	57	8.486198	9.163486	325.638965	0.009341	0.008142
RS	58	9.183831	15.773569	192.787658	0.005530	0.005206
RS	59	9.938148	15.773569	198.957697	0.005707	0.005266
RS	60	10.753752	15.773569	204.547003	0.005868	0.005290
RS	61	11.635625	15.773569	209.431344	0.006008	0.005279
RS	62	12.589151	15.773569	213.481724	0.006124	0.005233
RS	63	13.620151	15.773569	3363.655398	0.096488	0.065096
PA	4+25*2+4+6 0.017241140 0.008317675 13.620151437 2.757612314 0.497151766 0.335959350 0.318917397 0.342548199 0.387335002 0.452439638 0.541559792 0.664926605 0.842764153 1.101649505 1.466374232 1.954237551 2.575861429 3.339982259 4.252045943 5.298861695 6.425879451 7.530535335 8.489008116 9.196789427 9.593611191 9.680914652 9.534520436 9.285859997 9.078187107 9.163486324 15.773569460
//
IT	4716
RD	6
LK	-146027.356286
QD	-1187.029890 -> -981.043246
RI	0.0221828702
TR	0.015513	0.008960
MT	14.168048
MM	C_pi: 4.213385, n_recomb: 41049.733303
RS	0	0.000000	4.792485	68.812871	0.001676	0.000038
RS	1	0.008192	4.792485	74.320692	0.001811	0.000310
RS	2	0.017056	4.792485	80.257914	0.001955	0.000786
RS	3	0.026645	4.792485	86.656065	0.002111	0.001403
RS	4	0.037020	0.616416	721.580309	0.017578	0.011643
RS	5	0.048245	0.616416	766.076475	0.018662	0.015622
RS	6	0.060390	0.376353	1321.074703	0.032182	0.028683
RS	7	0.073530	0.376353	1378.384516	0.033578	0.033500
RS	8	0.087746	0.340700	1580.606594	0.038505	0.039504
RS	9	0.103126	0.340700	1631.730668	0.039750	0.042905
RS	10	0.119767	0.356328	1606.300053	0.039131	0.042633
RS	11	0.137771	0.356328	1649.016836	0.040171	0.045012
RS	12	0.157250	0.394906	1525.299138	0.037157	0.041801
RS	13	0.178324	0.394906	1561.265330	0.038034	0.043717
RS	14	0.201126	0.453276	1391.513832	0.033898	0.039028
RS	15	0.225795	0.453276	1422.782983	0.034660	0.040561
RS	16	0.252485	0.534335	1234.261784	0.030067	0.035116
RS	17	0.281361	0.534335	1262.523348	0.030756	0.036290
RS	18	0.312603	0.647945	1065.950210	0.025967	0.030488
RS	19	0.346405	0.647945	1092.511111	0.026614	0.031397
RS	20	0.382976	0.814466	892.363194	0.021739	0.025483
RS	21	0.422542	0.814466	918.042785	0.022364	0.026180
RS	22	0.465351	1.061832	726.210321	0.017691	0.020549
RS	23	0.511666	1.061832	750.998482	0.018295	0.021057
RS	24	0.561775	1.418285	582.998276	0.014202	0.016190
RS	25	0.615989	1.418285	606.312358	0.014770	0.016558
RS	26	0.674645	1.906858	470.151584	0.011453	0.012698
RS	27	0.738106	1.906858	491.496111	0.011973	0.012982
RS	28	0.806766	2.545671	385.662852	0.009395	0.010071
RS	29	0.881051	2.545671	404.915418	0.009864	0.010309
RS	30	0.961422	3.352019	323.387989	0.007878	0.008145
RS	31	1.048376	3.352019	340.698299	0.008300	0.008354
RS	32	1.142454	4.340045	277.572655	0.006762	0.006736
RS	33	1.244240	4.340045	293.208829	0.007143	0.006921
RS	34	1.354363	5.501834	244.549244	0.005957	0.005711
RS	35	1.473509	5.501834	258.829364	0.006305	0.005878
RS	36	1.602415	6.777638	222.505029	0.005420	0.004994
RS	37	1.741882	6.777638	235.784290	0.005744	0.005154
RS	38	1.892774	8.043752	210.567224	0.005130	0.004549
RS	39	2.056027	8.043752	223.223792	0.005438	0.004717
RS	40	2.232655	9.143298	208.132187	0.005070	0.004353
RS	41	2.423753	9.143298	220.531658	0.005372	0.004542
RS	42	2.630505	9.939812	214.787316	0.005232	0.004389
RS	43	2.854196	9.939812	227.237351	0.005536	0.004610
RS	44	3.096212	10.354896	230.470032	0.005614	0.004655
RS	45	3.358055	10.354896	243.166196	0.005924	0.004917
RS	46	3.641348	10.393290	255.102177	0.006214	0.005157
RS	47	3.947850	10.393290	268.034521	0.006530	0.005466
RS	48	4.279461	10.155295	287.415597	0.007002	0.005881
RS	49	4.638238	10.155295	300.227327	0.007314	0.006224
RS	50	5.026408	9.806840	323.583049	0.007883	0.006741
RS	51	5.446377	9.806840	335.472863	0.008172	0.007078
RS	52	5.900752	9.521354	356.711214	0.008690	0.007555
RS	53	6.392350	9.521354	366.561524	0.008930	0.007826
RS	54	6.924222	9.585918	372.645175	0.009078	0.007972
RS	55	7.499665	9.585918	379.743952	0.009251	0.008130
RS	56	8.122251	9.585918	385.082502	0.009381	0.008218
RS	57	8.795841	9.585918	388.426794	0.009462	0.008230
RS	58	9.524613	17.992592	211.528953	0.005153	0.004825
RS	59	10.313088	17.992592	219.425004	0.005345	0.004916
RS	60	11.166157	17.992592	226.829376	0.005526	0.004976
RS	61	12.089111	17.992592	233.606720	0.005691	0.005007
RS	62	13.087677	17.992592	239.612728	0.005837	0.005007
RS	63	14.168048	17.992592	4174.995555	0.101706	0.069651
PA	4+25*2+4+6 0.015512777 0.008960036 14.168048402 4.792485393 0.616415923 0.376352610 0.340700143 0.356327537 0.394906049 0.453276277 0.534334870 0.647945414 0.814465886 1.061832253 1.418284559 1.906858413 2.545670639 3.352019338 4.340044952 5.501833563 6.777637912 8.043752418 9.143298455 9.939811596 10.354896210 10.393289697 10.155294572 9.806840016 9.521354070 9.585917768 17.992591689
//
IT	4925
RD	7
LK	-145631.471712
QD	-1030.581472 -> -857.912081
RI	0.0174803120
TR	0.013981	0.009512
MT	14.748849
MM	C_pi: 4.572413, n_recomb: 47156.726928
RS	0	0.000000	8.245750	46.215221	0.000980	0.000023
RS	1	0.008261	8.245750	49.982855	0.001060	0.000186
RS	2	0.017204	8.245750	54.053164	0.001146	0.000471
RS	3	0.026886	8.245750	58.449696	0.001239	0.000837
RS	4	0.037368	0.760873	680.273016	0.014426	0.009684
RS	5	0.048716	0.760873	725.161969	0.015378	0.012932
RS	6	0.061001	0.421530	1383.796312	0.029345	0.026190
RS	7	0.074301	0.421530	1449.794583	0.030744	0.030543
RS	8	0.088699	0.364948	1744.719443	0.036998	0.037758
RS	9	0.104288	0.364948	1806.840323	0.038316	0.041014
RS	10	0.121163	0.372477	1827.560219	0.038755	0.041855
RS	11	0.139433	0.372477	1880.216456	0.039872	0.044172
RS	12	0.159212	0.405450	1773.718507	0.037613	0.041818
RS	13	0.180625	0.405450	1817.719429	0.038546	0.043683
RS	14	0.203807	0.458120	1646.982494	0.034926	0.039638
RS	15	0.228904	0.458120	1684.414906	0.035720	0.041150
RS	16	0.256075	0.532470	1481.769821	0.031422	0.036144
RS	17	0.285489	0.532470	1514.755237	0.032122	0.037322
RS	18	0.317334	0.637878	1293.316781	0.027426	0.031724
RS	19	0.351809	0.637878	1323.785467	0.028072	0.032643
RS	20	0.389132	0.794532	1089.510520	0.023104	0.026696
RS	21	0.429539	0.794532	1118.919745	0.023728	0.027415
RS	22	0.473283	1.030988	887.718664	0.018825	0.021578
RS	23	0.520641	1.030988	916.392907	0.019433	0.022125
RS	24	0.571911	1.377776	709.865663	0.015053	0.016973
RS	25	0.627416	1.377776	737.144732	0.015632	0.017388
RS	26	0.687507	1.862510	567.760686	0.012040	0.013246
RS	27	0.752561	1.862510	592.903498	0.012573	0.013573
RS	28	0.822990	2.510114	460.463418	0.009765	0.010422
RS	29	0.899236	2.510114	483.165199	0.010246	0.010694
RS	30	0.981781	3.346508	380.977292	0.008079	0.008340
RS	31	1.071145	3.346508	401.316957	0.008510	0.008576
RS	32	1.167891	4.395309	322.337841	0.006835	0.006815
RS	33	1.272630	4.395309	340.589853	0.007223	0.007021
RS	34	1.386020	5.655622	279.985534	0.005937	0.005709
RS	35	1.508778	5.655622	296.520378	0.006288	0.005892
RS	36	1.641676	7.065264	251.555821	0.005334	0.004942
RS	37	1.785552	7.065264	266.811457	0.005658	0.005115
RS	38	1.941315	8.482218	235.787527	0.005000	0.004468
RS	39	2.109944	8.482218	250.242922	0.005307	0.004645
RS	40	2.292503	9.717872	231.776282	0.004915	0.004258
RS	41	2.490144	9.717872	245.903173	0.005215	0.004451
RS	42	2.704111	10.603186	238.945775	0.005067	0.004291
RS	43	2.935754	10.603186	253.153323	0.005368	0.004510
RS	44	3.186532	11.040236	257.258187	0.005455	0.004561
RS	45	3.458026	11.040236	271.828904	0.005764	0.004817
RS	46	3.751948	11.036065	286.755657	0.006081	0.005077
RS	47	4.070151	11.036065	301.729497	0.006398	0.005377
RS	48	4.414640	10.714468	326.081123	0.006915	0.005826
RS	49	4.787586	10.714468	341.069905	0.007233	0.006159
RS	50	5.191340	10.274173	370.656126	0.007860	0.006721
RS	51	5.628449	10.274173	384.700899	0.008158	0.007052
RS	52	6.101665	9.916827	411.857803	0.008734	0.007576
RS	53	6.613974	9.916827	423.576419	0.008982	0.007848
RS	54	7.168603	9.962168	431.868019	0.009158	0.008019
RS	55	7.769050	9.962168	440.373013	0.009338	0.008186
RS	56	8.419098	9.962168	446.826900	0.009475	0.008286
RS	57	9.122845	9.962168	450.950312	0.009563	0.008313
RS	58	9.884728	20.298618	226.751374	0.004808	0.004487
RS	59	10.709548	20.298618	236.231141	0.005009	0.004601
RS	60	11.602505	20.298618	245.323495	0.005202	0.004690
RS	61	12.569228	20.298618	253.886937	0.005384	0.004753
RS	62	13.615811	20.298618	261.767369	0.005551	0.004791
RS	63	14.748849	20.298618	4983.958785	0.105689	0.073932
PA	4+25*2+4+6 0.013980990 0.009511524 14.748848993 8.245749880 0.760873414 0.421530313 0.364948371 0.372477163 0.405449672 0.458120384 0.532469802 0.637878116 0.794532142 1.030988186 1.377776094 1.862510120 2.510113949 3.346508168 4.395308739 5.655621883 7.065264283 8.482218300 9.717871912 10.603185500 11.040235607 11.036065223 10.714468388 10.274173152 9.916827106 9.962168053 20.298617684
//
IT	5435
RD	8
LK	-145299.099286
QD	-896.087428 -> -750.367686
RI	0.0143427438
TR	0.012623	0.009976
MT	15.369325
MM	C_pi: 4.936540, n_recomb: 53249.333518
RS	0	0.000000	14.111832	30.672851	0.000576	0.000014
RS	1	0.008331	14.111832	33.209275	0.000624	0.000111
RS	2	0.017356	14.111832	35.953729	0.000675	0.000282
RS	3	0.027134	14.111832	38.922980	0.000731	0.000500
RS	4	0.037725	0.937422	630.686685	0.011844	0.008039
RS	5	0.049200	0.937422	674.615430	0.012669	0.010703
RS	6	0.061630	0.472512	1420.052058	0.026668	0.023834
RS	7	0.075095	0.472512	1493.477118	0.028047	0.027780
RS	8	0.089683	0.391890	1882.716004	0.035357	0.035926
RS	9	0.105486	0.391890	1955.855521	0.036730	0.039061
RS	10	0.122605	0.390808	2030.229722	0.038127	0.040884
RS	11	0.141151	0.390808	2093.532903	0.039316	0.043172
RS	12	0.161241	0.418369	2011.983859	0.037784	0.041617
RS	13	0.183006	0.418369	2064.911287	0.038778	0.043463
RS	14	0.206584	0.465943	1900.162700	0.035684	0.040046
RS	15	0.232126	0.465943	1944.519783	0.036517	0.041553
RS	16	0.259796	0.534489	1733.569779	0.032556	0.036999
RS	17	0.289771	0.534489	1771.746108	0.033273	0.038186
RS	18	0.322244	0.632851	1529.649169	0.028726	0.032837
RS	19	0.357422	0.632851	1564.183620	0.029375	0.033767
RS	20	0.395530	0.780893	1297.973608	0.024375	0.027851
RS	21	0.436814	0.780893	1331.081727	0.024997	0.028586
RS	22	0.481537	1.007376	1060.623742	0.019918	0.022601
RS	23	0.529986	1.007376	1093.135458	0.020529	0.023177
RS	24	0.582471	1.344373	846.649199	0.015900	0.017781
RS	25	0.639329	1.344373	877.925325	0.016487	0.018232
RS	26	0.700924	1.823187	673.175163	0.012642	0.013830
RS	27	0.767651	1.823187	702.229305	0.013188	0.014192
RS	28	0.839936	2.474895	540.977217	0.010159	0.010812
RS	29	0.918244	2.474895	567.280136	0.010653	0.011113
RS	30	1.003076	3.333876	442.499197	0.008310	0.008575
RS	31	1.094975	3.333876	466.019842	0.008752	0.008832
RS	32	1.194531	4.433705	369.651163	0.006942	0.006932
RS	33	1.302381	4.433705	390.647356	0.007336	0.007153
RS	34	1.419216	5.781838	316.972443	0.005953	0.005742
RS	35	1.545785	5.781838	335.858856	0.006307	0.005938
RS	36	1.682898	7.315910	281.484004	0.005286	0.004921
RS	37	1.831435	7.315910	298.782866	0.005611	0.005103
RS	38	1.992346	8.877913	261.447589	0.004910	0.004416
RS	39	2.166663	8.877913	277.744739	0.005216	0.004598
RS	40	2.355503	10.248502	255.573963	0.004800	0.004189
RS	41	2.560076	10.248502	271.454394	0.005098	0.004384
RS	42	2.781692	11.225265	263.067585	0.004940	0.004215
RS	43	3.021771	11.225265	279.049002	0.005240	0.004433
RS	44	3.281852	11.689293	283.893430	0.005331	0.004488
RS	45	3.563601	11.689293	300.352482	0.005640	0.004740
RS	46	3.868822	11.648872	318.224158	0.005976	0.005015
RS	47	4.199472	11.648872	335.257776	0.006296	0.005308
RS	48	4.557669	11.250449	364.648046	0.006848	0.005784
RS	49	4.945709	11.250449	381.840528	0.007171	0.006110
RS	50	5.366076	10.724480	417.854888	0.007847	0.006711
RS	51	5.821465	10.724480	434.083410	0.008152	0.007037
RS	52	6.314794	10.299645	467.426400	0.008778	0.007603
RS	53	6.849223	10.299645	481.024321	0.009033	0.007875
RS	54	7.428175	10.326946	491.637641	0.009233	0.008067
RS	55	8.055362	10.326946	501.527656	0.009418	0.008241
RS	56	8.734801	10.326946	509.056574	0.009560	0.008350
RS	57	9.470845	10.326946	513.897478	0.009651	0.008388
RS	58	10.268210	22.747404	239.492845	0.004498	0.004186
RS	59	11.132005	22.747404	250.447985	0.004703	0.004316
RS	60	12.067765	22.747404	261.130142	0.004904	0.004426
RS	61	13.081485	22.747404	271.395382	0.005097	0.004515
RS	62	14.179659	22.747404	281.084020	0.005279	0.004583
RS	63	15.369325	22.747404	5803.103894	0.108980	0.077878
PA	4+25*2+4+6 0.012623249 0.009976203 15.369324739 14.111831656 0.937421710 0.472511534 0.391890294 0.390808389 0.418368988 0.465942599 0.534489334 0.632850894 0.780893094 1.007376482 1.344372865 1.823187095 2.474894707 3.333876294 4.433704647 5.781838016 7.315909698 8.877913214 10.248502476 11.225264747 11.689293343 11.648872399 11.250449303 10.724479520 10.299644686 10.326946040 22.747403796
//
IT	4690
RD	9
LK	-145018.473246
QD	-781.219185 -> -657.882912
RI	0.0121788924
TR	0.011425	0.010363
MT	16.025314
MM	C_pi: 5.310324, n_recomb: 59336.240303
RS	0	0.000000	24.088651	20.140384	0.000339	0.000008
RS	1	0.008403	24.088651	21.825761	0.000368	0.000067
RS	2	0.017511	24.088651	23.651541	0.000399	0.000169
RS	3	0.027385	24.088651	25.629310	0.000432	0.000299
RS	4	0.038089	1.154268	576.806238	0.009721	0.006660
RS	5	0.049692	1.154268	618.796975	0.010429	0.008850
RS	6	0.062270	0.530274	1433.784009	0.024164	0.021631
RS	7	0.075905	0.530274	1513.287324	0.025504	0.025212
RS	8	0.090686	0.421726	1996.068048	0.033640	0.034066
RS	9	0.106708	0.421726	2080.002697	0.035055	0.037089
RS	10	0.124077	0.411204	2214.309332	0.037318	0.039786
RS	11	0.142906	0.411204	2288.799325	0.038573	0.042059
RS	12	0.163316	0.433271	2239.382897	0.037741	0.041257
RS	13	0.185442	0.433271	2302.071112	0.038797	0.043103
RS	14	0.209426	0.476048	2150.016284	0.036234	0.040297
RS	15	0.235426	0.476048	2202.093817	0.037112	0.041811
RS	16	0.263611	0.539375	1988.564111	0.033513	0.037717
RS	17	0.294164	0.539375	2032.483041	0.034254	0.038918
RS	18	0.327284	0.631508	1774.056920	0.029898	0.033849
RS	19	0.363187	0.631508	1812.897744	0.030553	0.034790
RS	20	0.402107	0.771911	1517.224991	0.025570	0.028952
RS	21	0.444297	0.771911	1554.044559	0.026190	0.029700
RS	22	0.490032	0.989298	1244.755661	0.020978	0.023611
RS	23	0.539611	0.989298	1281.058191	0.021590	0.024210
RS	24	0.593355	1.316760	993.418845	0.016742	0.018603
RS	25	0.651615	1.316760	1028.707334	0.017337	0.019083
RS	26	0.714770	1.788604	786.556784	0.013256	0.014440
RS	27	0.783232	1.788604	819.619935	0.013813	0.014831
RS	28	0.857447	2.441438	627.360217	0.010573	0.011229
RS	29	0.937898	2.441438	657.409051	0.011079	0.011556
RS	30	1.025108	3.317820	508.065062	0.008562	0.008835
RS	31	1.119647	3.317820	534.918039	0.009015	0.009112
RS	32	1.222129	4.461579	419.575223	0.007071	0.007072
RS	33	1.333223	4.461579	443.447226	0.007473	0.007309
RS	34	1.453652	5.889537	355.541739	0.005992	0.005798
RS	35	1.584199	5.889537	376.881198	0.006352	0.006005
RS	36	1.725716	7.541064	312.308382	0.005263	0.004921
RS	37	1.879124	7.541064	331.722451	0.005591	0.005112
RS	38	2.045423	9.244184	287.567281	0.004846	0.004383
RS	39	2.225695	9.244184	305.754757	0.005153	0.004571
RS	40	2.421114	10.749660	279.555916	0.004711	0.004138
RS	41	2.632954	10.749660	297.222431	0.005009	0.004335
RS	42	2.862594	11.820926	287.199213	0.004840	0.004156
RS	43	3.111530	11.820926	304.978160	0.005140	0.004374
RS	44	3.381382	12.316689	310.437441	0.005232	0.004429
RS	45	3.673910	12.316689	328.806594	0.005541	0.004680
RS	46	3.991018	12.245445	349.577742	0.005891	0.004966
RS	47	4.334771	12.245445	368.697700	0.006214	0.005255
RS	48	4.707408	11.775582	403.183281	0.006795	0.005754
RS	49	5.111357	11.775582	422.614548	0.007122	0.006075
RS	50	5.549248	11.168567	465.232601	0.007841	0.006708
RS	51	6.023933	11.168567	483.682702	0.008152	0.007032
RS	52	6.538504	10.679334	523.460425	0.008822	0.007633
RS	53	7.096313	10.679334	538.958840	0.009083	0.007907
RS	54	7.700992	10.688970	552.032474	0.009303	0.008116
RS	55	8.356481	10.688970	563.296128	0.009493	0.008295
RS	56	9.067048	10.688970	571.869700	0.009638	0.008411
RS	57	9.837320	10.688970	577.376326	0.009731	0.008459
RS	58	10.672317	25.353356	250.298012	0.004218	0.003916
RS	59	11.577474	25.353356	262.631016	0.004426	0.004058
RS	60	12.558689	25.353356	274.811857	0.004631	0.004184
RS	61	13.622352	25.353356	286.697135	0.004832	0.004293
RS	62	14.775390	25.353356	298.125006	0.005024	0.004383
RS	63	16.025314	25.353356	6634.891257	0.111819	0.081470
PA	4+25*2+4+6 0.011425330 0.010363273 16.025313555 24.088651268 1.154268469 0.530274304 0.421725989 0.411204239 0.433271380 0.476048400 0.539375466 0.631508032 0.771910682 0.989297859 1.316760409 1.788603820 2.441438256 3.317820162 4.461578725 5.889537276 7.541064309 9.244184199 10.749660440 11.820926083 12.316688943 12.245445016 11.775582428 11.168567103 10.679333679 10.688969871 25.353356049
//
IT	4858
RD	10
LK	-144780.881068
QD	-683.451194 -> -578.835817
RI	0.0106364943
TR	0.010374	0.010684
MT	16.708827
MM	C_pi: 5.692847, n_recomb: 65392.902775
RS	0	0.000000	41.056722	13.097667	0.000200	0.000005
RS	1	0.008474	41.056722	14.205188	0.000217	0.000040
RS	2	0.017666	41.056722	15.406140	0.000236	0.000101
RS	3	0.027637	41.056722	16.708367	0.000256	0.000179
RS	4	0.038454	1.420978	521.475714	0.007975	0.005511
RS	5	0.050186	1.420978	560.855341	0.008577	0.007313
RS	6	0.062913	0.595675	1428.290933	0.021842	0.019597
RS	7	0.076718	0.595675	1512.467474	0.023129	0.022847
RS	8	0.091694	0.454577	2085.656789	0.031894	0.032224
RS	9	0.107938	0.454577	2179.892559	0.033335	0.035137
RS	10	0.125559	0.433554	2378.946673	0.036379	0.038610
RS	11	0.144673	0.433554	2464.933101	0.037694	0.040871
RS	12	0.165407	0.449864	2454.181583	0.037530	0.040776
RS	13	0.187897	0.449864	2527.333781	0.038648	0.042632
RS	14	0.212294	0.487949	2394.421306	0.036616	0.040420
RS	15	0.238758	0.487949	2454.978835	0.037542	0.041951
RS	16	0.267465	0.546422	2244.586889	0.034325	0.038318
RS	17	0.298604	0.546422	2294.826455	0.035093	0.039536
RS	18	0.332382	0.632904	2024.623417	0.030961	0.034769
RS	19	0.369023	0.632904	2068.052722	0.031625	0.035724
RS	20	0.408768	0.766410	1745.798819	0.026697	0.029998
RS	21	0.451881	0.766410	1786.357606	0.027317	0.030758
RS	22	0.498648	0.975440	1439.148747	0.022008	0.024604
RS	23	0.549378	0.975440	1479.173399	0.022620	0.025220
RS	24	0.604407	1.293732	1149.597166	0.017580	0.019429
RS	25	0.664099	1.293732	1188.872023	0.018180	0.019934
RS	26	0.728850	1.758027	907.561464	0.013879	0.015065
RS	27	0.799087	1.758027	944.691229	0.014446	0.015482
RS	28	0.875276	2.409894	719.376931	0.011001	0.011665
RS	29	0.957922	2.409894	753.286342	0.011519	0.012014
RS	30	1.047571	3.299715	577.479243	0.008831	0.009114
RS	31	1.144818	3.299715	607.795315	0.009295	0.009409
RS	32	1.250304	4.481634	471.937025	0.007217	0.007230
RS	33	1.364730	4.481634	498.802263	0.007628	0.007481
RS	34	1.488853	5.982707	395.535301	0.006049	0.005869
RS	35	1.623494	5.982707	419.418551	0.006414	0.006087
RS	36	1.769544	7.745644	343.888862	0.005259	0.004937
RS	37	1.927971	7.745644	365.481372	0.005589	0.005135
RS	38	2.099823	9.586349	314.024852	0.004802	0.004365
RS	39	2.286237	9.586349	334.143782	0.005110	0.004557
RS	40	2.488449	11.226538	303.616273	0.004643	0.004100
RS	41	2.707796	11.226538	323.094874	0.004941	0.004300
RS	42	2.945731	12.394817	311.246169	0.004760	0.004109
RS	43	3.203829	12.394817	330.840240	0.005059	0.004328
RS	44	3.483799	12.926218	336.799628	0.005150	0.004383
RS	45	3.787493	12.926218	357.094457	0.005461	0.004632
RS	46	4.116922	12.828489	380.718235	0.005822	0.004927
RS	47	4.474268	12.828489	401.944083	0.006147	0.005214
RS	48	4.861895	12.291413	441.563711	0.006752	0.005732
RS	49	5.282370	12.291413	463.260518	0.007084	0.006050
RS	50	5.738476	11.606863	512.627053	0.007839	0.006712
RS	51	6.233234	11.606863	533.327183	0.008156	0.007033
RS	52	6.769917	11.055390	579.759824	0.008866	0.007667
RS	53	7.352080	11.055390	597.170200	0.009132	0.007941
RS	54	7.983576	11.046803	612.867497	0.009372	0.008167
RS	55	8.668584	11.046803	625.482363	0.009565	0.008349
RS	56	9.411642	11.046803	635.059380	0.009711	0.008471
RS	57	10.217666	11.046803	641.169539	0.009805	0.008524
RS	58	11.091994	28.108307	259.475978	0.003968	0.003674
RS	59	12.040413	28.108307	273.090002	0.004176	0.003824
RS	60	13.069202	28.108307	286.675841	0.004384	0.003961
RS	61	14.185171	28.108307	300.093039	0.004589	0.004085
RS	62	15.395708	28.108307	313.180439	0.004789	0.004194
RS	63	16.708827	28.108307	7475.435026	0.114316	0.084713
PA	4+25*2+4+6 0.010373687 0.010683671 16.708827314 41.056721702 1.420978177 0.595674613 0.454576807 0.433554324 0.449863830 0.487949428 0.546421560 0.632904054 0.766410159 0.975440201 1.293732272 1.758026626 2.409893946 3.299715068 4.481634164 5.982707103 7.745643553 9.586348503 11.226537609 12.394816659 12.926218078 12.828489152 12.291413257 11.606862979 11.055390080 11.046802693 28.108307191
//
IT	5572
RD	11
LK	-144579.270130
QD	-600.264536 -> -511.329219
RI	0.0095018588
TR	0.009454	0.010948
MT	17.411057
MM	C_pi: 6.080764, n_recomb: 71379.739488
RS	0	0.000000	69.872443	8.447384	0.000118	0.000003
RS	1	0.008545	69.872443	9.168456	0.000128	0.000024
RS	2	0.017819	69.872443	9.951011	0.000139	0.000060
RS	3	0.027886	69.872443	10.800280	0.000151	0.000107
RS	4	0.038814	1.748355	466.917509	0.006541	0.004558
RS	5	0.050675	1.748355	503.275343	0.007051	0.006044
RS	6	0.063549	0.669422	1406.858054	0.019709	0.017739
RS	7	0.077524	0.669422	1494.310797	0.020935	0.020688
RS	8	0.092693	0.490479	2152.618028	0.030157	0.030437
RS	9	0.109157	0.490479	2256.409687	0.031611	0.033235
RS	10	0.127029	0.457732	2523.324674	0.035351	0.037392
RS	11	0.146428	0.457732	2620.857308	0.036717	0.039638
RS	12	0.167484	0.467906	2654.396120	0.037187	0.040205
RS	13	0.190339	0.467906	2738.534629	0.038366	0.042075
RS	14	0.215147	0.501282	2630.800481	0.036856	0.040437
RS	15	0.242076	0.501282	2700.509326	0.037833	0.041988
RS	16	0.271304	0.555119	2498.893159	0.035008	0.038816
RS	17	0.303031	0.555119	2556.014984	0.035809	0.040054
RS	18	0.337468	0.636369	2278.771412	0.031925	0.035604
RS	19	0.374848	0.636369	2327.085969	0.032601	0.036573
RS	20	0.415422	0.763557	1981.551816	0.027761	0.030989
RS	21	0.459462	0.763557	2025.879383	0.028382	0.031759
RS	22	0.507266	0.964850	1642.214990	0.023007	0.025570
RS	23	0.559154	0.964850	1685.862019	0.023618	0.026201
RS	24	0.615476	1.274355	1314.092739	0.018410	0.020251
RS	25	0.676611	1.274355	1357.275513	0.019015	0.020775
RS	26	0.742969	1.730785	1035.441671	0.014506	0.015696
RS	27	0.814997	1.730785	1076.641988	0.015083	0.016135
RS	28	0.893179	2.380122	816.490159	0.011439	0.012111
RS	29	0.978042	2.380122	854.330791	0.011969	0.012481
RS	30	1.070157	3.280167	650.326503	0.009111	0.009403
RS	31	1.170142	3.280167	684.203309	0.009585	0.009715
RS	32	1.278670	4.495317	526.397415	0.007375	0.007398
RS	33	1.396471	4.495317	556.348240	0.007794	0.007662
RS	34	1.524338	6.063492	436.671204	0.006118	0.005951
RS	35	1.663131	6.063492	463.169064	0.006489	0.006179
RS	36	1.813783	7.932139	375.988697	0.005267	0.004962
RS	37	1.977308	7.932139	399.806188	0.005601	0.005167
RS	38	2.154805	9.906766	340.617234	0.004772	0.004355
RS	39	2.347469	9.906766	362.694124	0.005081	0.004553
RS	40	2.556595	11.680845	327.576429	0.004589	0.004072
RS	41	2.783590	11.680845	348.879818	0.004888	0.004274
RS	42	3.029980	12.947716	335.042381	0.004694	0.004072
RS	43	3.297424	12.947716	356.456373	0.004994	0.004292
RS	44	3.587719	13.517630	362.813246	0.005083	0.004344
RS	45	3.902819	13.517630	385.036127	0.005394	0.004593
RS	46	4.244843	13.396745	411.461903	0.005764	0.004896
RS	47	4.616092	13.396745	434.798669	0.006091	0.005181
RS	48	5.019062	12.795714	479.571022	0.006719	0.005716
RS	49	5.456464	12.795714	503.543715	0.007054	0.006033
RS	50	5.931240	12.036304	559.769940	0.007842	0.006720
RS	51	6.446584	12.036304	582.730426	0.008164	0.007040
RS	52	7.005962	11.424079	636.005909	0.008910	0.007703
RS	53	7.613137	11.424079	655.320665	0.009181	0.007977
RS	54	8.272192	11.395834	673.831376	0.009440	0.008218
RS	55	8.987560	11.395834	687.754268	0.009635	0.008403
RS	56	9.764054	11.395834	698.273189	0.009783	0.008528
RS	57	10.606896	11.395834	704.905211	0.009875	0.008586
RS	58	11.521755	30.992030	267.231432	0.003744	0.003457
RS	59	12.514784	30.992030	282.027616	0.003951	0.003612
RS	60	13.592664	30.992030	296.919980	0.004160	0.003758
RS	61	14.762645	30.992030	311.772935	0.004368	0.003893
RS	62	16.032595	30.992030	326.428353	0.004573	0.004016
RS	63	17.411057	30.992030	8317.640849	0.116527	0.087625
PA	4+25*2+4+6 0.009453973 0.010948308 17.411057110 69.872442886 1.748355409 0.669421852 0.490479486 0.457732374 0.467905988 0.501281790 0.555118856 0.636368628 0.763556703 0.964850209 1.274354838 1.730784637 2.380122365 3.280166814 4.495317437 6.063492044 7.932138631 9.906766234 11.680844851 12.947716476 13.517629821 13.396744832 12.795714431 12.036303770 11.424079331 11.395834233 30.992029585
//
IT	4990
RD	12
LK	-144407.777850
QD	-529.353251 -> -453.551685
RI	0.0086422511
TR	0.008651	0.011167
MT	18.123921
MM	C_pi: 6.469903, n_recomb: 77252.775462
RS	0	0.000000	118.624480	5.413703	0.000070	0.000002
RS	1	0.008613	118.624480	5.879853	0.000076	0.000014
RS	2	0.017969	118.624480	6.386128	0.000083	0.000036
RS	3	0.028130	118.624480	6.935978	0.000090	0.000064
RS	4	0.039166	2.148507	414.787065	0.005369	0.003773
RS	5	0.051153	2.148507	447.931363	0.005798	0.005000
RS	6	0.064172	0.752079	1372.802443	0.017770	0.016060
RS	7	0.078313	0.752079	1462.213508	0.018928	0.018734
RS	8	0.093671	0.529389	2198.640685	0.028460	0.028729
RS	9	0.110353	0.529389	2311.045041	0.029915	0.031408
RS	10	0.128472	0.483589	2647.139100	0.034266	0.036164
RS	11	0.148151	0.483589	2756.010429	0.035675	0.038387
RS	12	0.169525	0.487185	2838.318399	0.036741	0.039570
RS	13	0.192740	0.487185	2933.757887	0.037976	0.041452
RS	14	0.217954	0.515758	2856.620456	0.036978	0.040366
RS	15	0.245341	0.515758	2936.026898	0.038005	0.041939
RS	16	0.275086	0.565089	2748.579147	0.035579	0.039222
RS	17	0.307394	0.565089	2813.096153	0.036414	0.040481
RS	18	0.342484	0.641417	2533.609830	0.032796	0.036358
RS	19	0.380597	0.641417	2587.102185	0.033489	0.037340
RS	20	0.421992	0.762748	2221.946453	0.028762	0.031921
RS	21	0.466953	0.762748	2270.068504	0.029385	0.032699
RS	22	0.515787	0.956841	1851.948052	0.023973	0.026505
RS	23	0.568827	0.956841	1899.087191	0.024583	0.027146
RS	24	0.626435	1.257948	1485.439825	0.019228	0.021062
RS	25	0.689006	1.257948	1532.398444	0.019836	0.021602
RS	26	0.756965	1.706366	1169.158279	0.015134	0.016328
RS	27	0.830779	1.706366	1214.374579	0.015719	0.016786
RS	28	0.910950	2.352003	917.941775	0.011882	0.012562
RS	29	0.998027	2.352003	959.733492	0.012423	0.012950
RS	30	1.092604	3.259621	726.032997	0.009398	0.009698
RS	31	1.195327	3.259621	763.528175	0.009884	0.010025
RS	32	1.306898	4.503720	582.506532	0.007540	0.007571
RS	33	1.428079	4.503720	615.604174	0.007969	0.007848
RS	34	1.559697	6.133485	478.592880	0.006195	0.006038
RS	35	1.702653	6.133485	507.751305	0.006573	0.006276
RS	36	1.857922	8.102329	408.319285	0.005285	0.004993
RS	37	2.026564	8.102329	434.387585	0.005623	0.005206
RS	38	2.209733	10.206924	367.104262	0.004752	0.004353
RS	39	2.408678	10.206924	391.147674	0.005063	0.004555
RS	40	2.624759	12.113378	351.226031	0.004546	0.004050
RS	41	2.859452	12.113378	374.350594	0.004846	0.004255
RS	42	3.114360	13.479442	358.392296	0.004639	0.004041
RS	43	3.391224	13.479442	381.615341	0.004940	0.004262
RS	44	3.691936	14.089751	388.280347	0.005026	0.004312
RS	45	4.018548	14.089751	412.417565	0.005339	0.004561
RS	46	4.373293	13.948136	441.590452	0.005716	0.004870
RS	47	4.758593	13.948136	467.025665	0.006045	0.005155
RS	48	5.177081	13.285663	516.946643	0.006692	0.005705
RS	49	5.631614	13.285663	543.186072	0.007031	0.006021
RS	50	6.125298	12.453439	606.348113	0.007849	0.006732
RS	51	6.661505	12.453439	631.558071	0.008175	0.007052
RS	52	7.243897	11.781458	691.830881	0.008955	0.007741
RS	53	7.876452	11.781458	713.020435	0.009230	0.008016
RS	54	8.563492	11.731370	734.562254	0.009509	0.008272
RS	55	9.309709	11.731370	749.726348	0.009705	0.008458
RS	56	10.120200	11.731370	761.102749	0.009852	0.008585
RS	57	11.000501	11.731370	768.153366	0.009943	0.008646
RS	58	11.956626	33.978526	273.724175	0.003543	0.003262
RS	59	12.995105	33.978526	289.602388	0.003749	0.003421
RS	60	14.123033	33.978526	305.699232	0.003957	0.003572
RS	61	15.348112	33.978526	321.885485	0.004167	0.003715
RS	62	16.678712	33.978526	338.007916	0.004375	0.003849
RS	63	18.123921	33.978526	9153.155329	0.118483	0.090227
PA	4+25*2+4+6 0.008651344 0.011167028 18.123920559 118.624480324 2.148507198 0.752078845 0.529389441 0.483588777 0.487184906 0.515757912 0.565088566 0.641416726 0.762748418 0.956841199 1.257948025 1.706365589 2.352003036 3.259620725 4.503720092 6.133484593 8.102328732 10.206923746 12.113377966 13.479441946 14.089750880 13.948136315 13.285662641 12.453438794 11.781457682 11.731370223 33.978525864
//
IT	4845
RD	13
LK	-144261.501751
QD	-468.712885 -> -403.911758
RI	0.0079736120
TR	0.007951	0.011348
MT	18.840295
MM	C_pi: 6.856051, n_recomb: 82970.738461
RS	0	0.000000	200.727345	3.453478	0.000042	0.000001
RS	1	0.008680	200.727345	3.753258	0.000045	0.000008
RS	2	0.018113	200.727345	4.079062	0.000049	0.000022
RS	3	0.028365	200.727345	4.433151	0.000053	0.000038
RS	4	0.039507	2.634904	366.203292	0.004414	0.003129
RS	5	0.051616	2.634904	396.113795	0.004774	0.004145
RS	6	0.064776	0.844072	1329.318305	0.016022	0.014554
RS	7	0.079078	0.844072	1419.506678	0.017109	0.016979
RS	8	0.094622	0.571203	2225.893980	0.026827	0.027117
RS	9	0.111515	0.571203	2345.839971	0.028273	0.029675
RS	10	0.129874	0.510962	2750.717314	0.033153	0.034947
RS	11	0.149827	0.510962	2870.491730	0.034596	0.037141
RS	12	0.171511	0.507507	3004.799736	0.036215	0.038891
RS	13	0.195078	0.507507	3111.643262	0.037503	0.040781
RS	14	0.220690	0.531141	3069.740538	0.036998	0.040221
RS	15	0.248526	0.531141	3159.244927	0.038077	0.041816
RS	16	0.278777	0.576038	2990.936702	0.036048	0.039544
RS	17	0.311655	0.576038	3063.290391	0.036920	0.040825
RS	18	0.347386	0.647681	2786.281926	0.033582	0.037035
RS	19	0.386218	0.647681	2845.226139	0.034292	0.038030
RS	20	0.428421	0.763540	2464.329915	0.029701	0.032794
RS	21	0.474287	0.763540	2516.267247	0.030327	0.033579
RS	22	0.524134	0.950899	2066.165471	0.024902	0.027403
RS	23	0.578308	0.950899	2116.641873	0.025511	0.028051
RS	24	0.637184	1.243998	1661.981705	0.020031	0.021855
RS	25	0.701170	1.243998	1712.536262	0.020640	0.022407
RS	26	0.770711	1.684389	1307.501638	0.015759	0.016953
RS	27	0.846287	1.684389	1356.623086	0.016351	0.017427
RS	28	0.928423	2.325459	1022.849297	0.012328	0.013012
RS	29	1.017689	2.325459	1068.560549	0.012879	0.013416
RS	30	1.114702	3.238469	803.940966	0.009689	0.009994
RS	31	1.220137	3.238469	845.070327	0.010185	0.010336
RS	32	1.334722	4.507776	639.765422	0.007711	0.007746
RS	33	1.459254	4.507776	676.038150	0.008148	0.008035
RS	34	1.594595	6.194104	520.914967	0.006278	0.006128
RS	35	1.741683	6.194104	552.753504	0.006662	0.006375
RS	36	1.901538	8.257819	440.579093	0.005310	0.005027
RS	37	2.075268	8.257819	468.902285	0.005651	0.005247
RS	38	2.264078	10.488190	393.241754	0.004740	0.004354
RS	39	2.469276	10.488190	419.241669	0.005053	0.004561
RS	40	2.692286	12.524878	374.355921	0.004512	0.004033
RS	41	2.934652	12.524878	399.281380	0.004812	0.004241
RS	42	3.198054	13.989936	381.101354	0.004593	0.004015
RS	43	3.484320	13.989936	406.106631	0.004895	0.004238
RS	44	3.795434	14.641605	413.005794	0.004978	0.004285
RS	45	4.133551	14.641605	439.027414	0.005291	0.004534
RS	46	4.501017	14.480901	470.889075	0.005675	0.004849
RS	47	4.900378	14.480901	498.392796	0.006007	0.005133
RS	48	5.334403	13.758837	553.438297	0.006670	0.005698
RS	49	5.806100	13.758837	581.916112	0.007014	0.006013
RS	50	6.318740	12.855375	652.056294	0.007859	0.006746
RS	51	6.875877	12.855375	679.484235	0.008189	0.007066
RS	52	7.481372	12.124272	746.876915	0.009002	0.007781
RS	53	8.139423	12.124272	769.890718	0.009279	0.008055
RS	54	8.854591	12.049557	794.709864	0.009578	0.008326
RS	55	9.631836	12.049557	811.025964	0.009775	0.008513
RS	56	10.476544	12.049557	823.154090	0.009921	0.008642
RS	57	11.394571	12.049557	830.500334	0.010010	0.008703
RS	58	12.392281	37.039156	279.099955	0.003364	0.003088
RS	59	13.476592	37.039156	295.961038	0.003567	0.003248
RS	60	14.655018	37.039156	313.159498	0.003774	0.003403
RS	61	15.935730	37.039156	330.573576	0.003984	0.003552
RS	62	17.327606	37.039156	348.056390	0.004195	0.003694
RS	63	18.840295	37.039156	9973.802000	0.120209	0.092546
PA	4+25*2+4+6 0.007951366 0.011348409 18.840295026 200.727345369 2.634904422 0.844071826 0.571202623 0.510962253 0.507506617 0.531140500 0.576037744 0.647681479 0.763539844 0.950898902 1.243998231 1.684389486 2.325458843 3.238468921 4.507776260 6.194104298 8.257818807 10.488190017 12.524878060 13.989936397 14.641604808 14.480900542 13.758837418 12.855374536 12.124272128 12.049557080 37.039156302
//
IT	4737
RD	14
LK	-144136.340192
QD	-416.651989 -> -361.067320
RI	0.0074417934
TR	0.007341	0.011500
MT	19.554252
MM	C_pi: 7.235318, n_recomb: 88497.402824
RS	0	0.000000	338.305116	2.195940	0.000025	0.000001
RS	1	0.008744	338.305116	2.388007	0.000027	0.000005
RS	2	0.018252	338.305116	2.596879	0.000029	0.000013
RS	3	0.028591	338.305116	2.824027	0.000032	0.000023
RS	4	0.039835	3.221972	321.853328	0.003637	0.002603
RS	5	0.052062	3.221972	348.637313	0.003940	0.003445
RS	6	0.065358	0.945673	1279.326287	0.014456	0.013212
RS	7	0.079816	0.945673	1369.284270	0.015473	0.015412
RS	8	0.095539	0.615764	2236.838702	0.025276	0.025610
RS	9	0.112636	0.615764	2363.197385	0.026704	0.028046
RS	10	0.131228	0.539679	2834.971485	0.032035	0.033760
RS	11	0.151446	0.539679	2965.028294	0.033504	0.035917
RS	12	0.173432	0.528690	3153.299015	0.035632	0.038186
RS	13	0.197340	0.528690	3271.449745	0.036967	0.040078
RS	14	0.223338	0.547229	3268.525996	0.036934	0.040017
RS	15	0.251610	0.547229	3368.374127	0.038062	0.041631
RS	16	0.282354	0.587730	3223.632503	0.036426	0.039793
RS	17	0.315785	0.587730	3304.176387	0.037336	0.041094
RS	18	0.352140	0.654879	3034.133803	0.034285	0.037638
RS	19	0.391674	0.654879	3098.773651	0.035015	0.038646
RS	20	0.434665	0.765587	2706.117834	0.030579	0.033607
RS	21	0.481414	0.765587	2761.884850	0.031209	0.034397
RS	22	0.532251	0.946633	2282.635427	0.025793	0.028261
RS	23	0.587533	0.946633	2336.277132	0.026399	0.028913
RS	24	0.647649	1.232111	1841.973561	0.020814	0.022626
RS	25	0.713021	1.232111	1895.904981	0.021423	0.023186
RS	26	0.784109	1.664561	1449.175058	0.016375	0.017568
RS	27	0.861413	1.664561	1502.040330	0.016973	0.018054
RS	28	0.945476	2.300438	1130.264815	0.012772	0.013457
RS	29	1.036889	2.300438	1179.815311	0.013332	0.013875
RS	30	1.136295	3.217066	883.350679	0.009982	0.010288
RS	31	1.244393	3.217066	928.089097	0.010487	0.010643
RS	32	1.361943	4.508344	697.653656	0.007883	0.007921
RS	33	1.489770	4.508344	737.096987	0.008329	0.008222
RS	34	1.628775	6.246666	563.248481	0.006365	0.006218
RS	35	1.779934	6.246666	597.760517	0.006755	0.006474
RS	36	1.944309	8.400206	472.470170	0.005339	0.005063
RS	37	2.123057	8.400206	503.030923	0.005684	0.005289
RS	38	2.317435	10.752051	418.794619	0.004732	0.004357
RS	39	2.528808	10.752051	446.722972	0.005048	0.004568
RS	40	2.758662	12.916394	396.767737	0.004483	0.004018
RS	41	3.008615	12.916394	423.457787	0.004785	0.004229
RS	42	3.280423	14.479519	402.989609	0.004554	0.003992
RS	43	3.575996	14.479519	429.735214	0.004856	0.004217
RS	44	3.897414	15.172832	436.807242	0.004936	0.004261
RS	45	4.246936	15.172832	464.668003	0.005251	0.004511
RS	46	4.627018	14.994000	499.157468	0.005640	0.004831
RS	47	5.040334	14.994000	528.683407	0.005974	0.005115
RS	48	5.489789	14.213678	588.809439	0.006653	0.005693
RS	49	5.978543	14.213678	619.479524	0.007000	0.006008
RS	50	6.510032	13.240150	696.609161	0.007872	0.006762
RS	51	7.087993	13.240150	726.204935	0.008206	0.007082
RS	52	7.716489	12.450273	800.810890	0.009049	0.007822
RS	53	8.399939	12.450273	825.579970	0.009329	0.008096
RS	54	9.143147	12.347723	853.947934	0.009649	0.008383
RS	55	9.951340	12.347723	871.307517	0.009846	0.008570
RS	56	10.830198	12.347723	884.063655	0.009990	0.008698
RS	57	11.785900	12.347723	891.566579	0.010074	0.008759
RS	58	12.825167	40.144871	283.494356	0.003203	0.002932
RS	59	13.955304	40.144871	301.242207	0.003404	0.003093
RS	60	15.184256	40.144871	319.441150	0.003610	0.003250
RS	61	16.520664	40.144871	337.977648	0.003819	0.003403
RS	62	17.973924	40.144871	356.712219	0.004031	0.003551
RS	63	19.554252	40.144871	10772.074629	0.121722	0.094607
PA	4+25*2+4+6 0.007340554 0.011499629 19.554251824 338.305115973 3.221971850 0.945672677 0.615763820 0.539678833 0.528690397 0.547229067 0.587730161 0.654878962 0.765587453 0.946633090 1.232110812 1.664561394 2.300438409 3.217065999 4.508343721 6.246666192 8.400205652 10.752051151 12.916393973 14.479518662 15.172832429 14.993999620 14.213677716 13.240149631 12.450272604 12.347723220 40.144870657
//
IT	4820
RD	15
LK	-144028.869626
QD	-371.767125 -> -323.910369
RI	0.0070110432
TR	0.006807	0.011627
MT	20.261128
MM	C_pi: 7.604443, n_recomb: 93804.159867
RS	0	0.000000	566.981347	1.395048	0.000015	0.000000
RS	1	0.008805	566.981347	1.517934	0.000016	0.000003
RS	2	0.018385	566.981347	1.651650	0.000018	0.000008
RS	3	0.028808	566.981347	1.797152	0.000019	0.000014
RS	4	0.040149	3.925288	282.015440	0.003006	0.002173
RS	5	0.052489	3.925288	305.863540	0.003261	0.002874
RS	6	0.065915	1.056966	1225.407663	0.013063	0.012021
RS	7	0.080523	1.056966	1314.318816	0.014011	0.014020
RS	8	0.096418	0.662871	2234.085082	0.023816	0.024212
RS	9	0.113712	0.662871	2365.733372	0.025220	0.026528
RS	10	0.132529	0.569555	2901.315909	0.030930	0.032615
RS	11	0.153002	0.569555	3040.900996	0.032418	0.034727
RS	12	0.175278	0.550570	3283.880889	0.035008	0.037467
RS	13	0.199516	0.550570	3413.067601	0.036385	0.039357
RS	14	0.225887	0.563855	3451.923830	0.036799	0.039764
RS	15	0.254580	0.563855	3562.211199	0.037975	0.041395
RS	16	0.285800	0.599975	3444.834139	0.036724	0.039975
RS	17	0.319769	0.599975	3533.826388	0.037672	0.041296
RS	18	0.356728	0.662787	3274.883991	0.034912	0.038173
RS	19	0.396942	0.662787	3345.425257	0.035664	0.039194
RS	20	0.440696	0.768628	2944.949741	0.031395	0.034362
RS	21	0.488302	0.768628	3004.554931	0.032030	0.035155
RS	22	0.540101	0.943739	2499.246294	0.026643	0.029078
RS	23	0.596460	0.943739	2555.872393	0.027247	0.029730
RS	24	0.657781	1.221980	2023.706126	0.021574	0.023371
RS	25	0.724501	1.221980	2080.767379	0.022182	0.023936
RS	26	0.797096	1.646658	1592.882717	0.016981	0.018169
RS	27	0.876082	1.646658	1649.289278	0.017582	0.018664
RS	28	0.962024	2.276935	1239.232975	0.013211	0.013895
RS	29	1.055532	2.276935	1292.499810	0.013779	0.014325
RS	30	1.157273	3.195763	963.566508	0.010272	0.010577
RS	31	1.267972	3.195763	1011.851764	0.010787	0.010945
RS	32	1.388417	4.506254	755.664367	0.008056	0.008094
RS	33	1.519468	4.506254	798.243705	0.008510	0.008404
RS	34	1.662057	6.292543	605.219613	0.006452	0.006307
RS	35	1.817201	6.292543	642.374316	0.006848	0.006572
RS	36	1.986005	8.531186	503.718388	0.005370	0.005099
RS	37	2.169671	8.531186	536.479895	0.005719	0.005331
RS	38	2.369509	11.000325	443.550553	0.004728	0.004362
RS	39	2.586942	11.000325	473.363020	0.005046	0.004577
RS	40	2.823519	13.289470	418.288305	0.004459	0.004005
RS	41	3.080926	13.289470	446.692508	0.004762	0.004219
RS	42	3.360997	14.949244	423.902053	0.004519	0.003971
RS	43	3.665727	14.949244	452.332932	0.004822	0.004198
RS	44	3.997288	15.683875	459.531612	0.004899	0.004239
RS	45	4.358042	15.683875	489.173146	0.005215	0.004490
RS	46	4.750559	15.487293	526.228469	0.005610	0.004814
RS	47	5.177636	15.487293	557.716520	0.005946	0.005099
RS	48	5.642316	14.649593	622.862154	0.006640	0.005689
RS	49	6.147910	14.649593	655.663605	0.006990	0.006005
RS	50	6.698020	13.606832	739.767186	0.007886	0.006780
RS	51	7.296565	13.606832	771.465523	0.008224	0.007099
RS	52	7.947810	12.758301	853.352589	0.009097	0.007863
RS	53	8.656395	12.758301	879.793721	0.009379	0.008138
RS	54	9.427369	12.624429	912.004966	0.009722	0.008442
RS	55	10.266226	12.624429	930.284743	0.009917	0.008628
RS	56	11.178940	12.624429	943.532005	0.010059	0.008755
RS	57	12.172017	12.624429	951.041627	0.010139	0.008815
RS	58	13.252531	43.267964	287.040719	0.003060	0.002793
RS	59	14.428181	43.267964	305.584455	0.003258	0.002953
RS	60	15.707344	43.267964	324.687081	0.003461	0.003112
RS	61	17.099133	43.267964	344.243740	0.003670	0.003268
RS	62	18.613464	43.267964	364.123067	0.003882	0.003420
RS	63	20.261128	43.267964	11541.757471	0.123041	0.096434
PA	4+25*2+4+6 0.006806666 0.011626538 20.261128286 566.981346934 3.925287927 1.056965819 0.662870889 0.569555368 0.550569585 0.563854544 0.599975473 0.662786903 0.768627678 0.943738778 1.221979682 1.646658139 2.276935490 3.195763111 4.506254168 6.292543244 8.531186490 11.000325037 13.289470245 14.949243838 15.683874556 15.487292907 14.649593238 13.606831631 12.758301013 12.624428771 43.267963557
//
IT	5065
RD	16
LK	-143936.236056
QD	-332.903709 -> -291.535565
RI	0.0066566343
TR	0.006339	0.011734
MT	20.957241
MM	C_pi: 7.960750, n_recomb: 98869.510720
RS	0	0.000000	944.567611	0.886306	0.000009	0.000000
RS	1	0.008863	944.567611	0.964900	0.000010	0.000002
RS	2	0.018511	944.567611	1.050468	0.000011	0.000005
RS	3	0.029014	944.567611	1.143629	0.000012	0.000009
RS	4	0.040449	4.761185	246.685031	0.002495	0.001822
RS	5	0.052896	4.761185	267.836391	0.002709	0.002408
RS	6	0.066447	1.177896	1169.656380	0.011830	0.010969
RS	7	0.081199	1.177896	1256.890245	0.012713	0.012787
RS	8	0.097258	0.712273	2220.226176	0.022456	0.022923
RS	9	0.114741	0.712273	2356.096529	0.023830	0.025121
RS	10	0.133773	0.600407	2951.455995	0.029852	0.031519
RS	11	0.154491	0.600407	3099.731514	0.031352	0.033583
RS	12	0.177046	0.572993	3397.075673	0.034359	0.036746
RS	13	0.201600	0.572993	3536.883946	0.035773	0.038629
RS	14	0.228331	0.580869	3619.430107	0.036608	0.039475
RS	15	0.257430	0.580869	3740.113045	0.037829	0.041120
RS	16	0.289108	0.612617	3653.209938	0.036950	0.040101
RS	17	0.323594	0.612617	3750.811658	0.037937	0.041441
RS	18	0.361136	0.671225	3506.675938	0.035468	0.038645
RS	19	0.402005	0.671225	3583.280412	0.036243	0.039677
RS	20	0.446497	0.772447	3178.779433	0.032151	0.035060
RS	21	0.494932	0.772447	3242.223907	0.032793	0.035855
RS	22	0.547659	0.941971	2714.071709	0.027451	0.029851
RS	23	0.605060	0.941971	2773.498997	0.028052	0.030502
RS	24	0.667548	1.213351	2205.576676	0.022308	0.024088
RS	25	0.735574	1.213351	2265.503079	0.022914	0.024655
RS	26	0.809629	1.630483	1737.390149	0.017573	0.018753
RS	27	0.890247	1.630483	1797.103809	0.018177	0.019255
RS	28	0.978010	2.254923	1348.840588	0.013643	0.014322
RS	29	1.073552	2.254923	1405.665306	0.014217	0.014763
RS	30	1.177561	3.174844	1043.926682	0.010559	0.010860
RS	31	1.290788	3.174844	1095.664293	0.011082	0.011239
RS	32	1.414051	4.502240	813.321344	0.008226	0.008262
RS	33	1.548238	4.502240	858.975359	0.008688	0.008582
RS	34	1.694317	6.332906	646.494357	0.006539	0.006394
RS	35	1.853343	6.332906	686.239630	0.006941	0.006666
RS	36	2.026464	8.652396	534.080059	0.005402	0.005134
RS	37	2.214927	8.652396	568.988340	0.005755	0.005372
RS	38	2.420094	11.234793	467.329789	0.004727	0.004366
RS	39	2.643444	11.234793	498.968068	0.005047	0.004586
RS	40	2.886590	13.645795	438.774385	0.004438	0.003993
RS	41	3.151284	13.645795	468.830316	0.004742	0.004210
RS	42	3.439438	15.400490	443.712644	0.004488	0.003952
RS	43	3.753130	15.400490	473.762719	0.004792	0.004180
RS	44	4.094625	16.175626	481.056173	0.004866	0.004218
RS	45	4.466385	16.175626	512.409243	0.005183	0.004471
RS	46	4.871093	15.961257	551.966191	0.005583	0.004799
RS	47	5.311669	15.961257	585.344841	0.005920	0.005085
RS	48	5.791293	15.066640	655.436182	0.006629	0.005687
RS	49	6.313425	15.066640	690.296120	0.006982	0.006003
RS	50	6.881832	13.955224	781.332875	0.007903	0.006798
RS	51	7.500616	13.955224	815.056667	0.008244	0.007118
RS	52	8.174242	13.047979	904.270388	0.009146	0.007906
RS	53	8.907569	13.047979	932.289953	0.009429	0.008180
RS	54	9.705889	12.879159	968.656427	0.009797	0.008503
RS	55	10.574963	12.879159	987.722743	0.009990	0.008688
RS	56	11.521060	12.879159	1001.315666	0.010128	0.008813
RS	57	12.551008	12.879159	1008.675755	0.010202	0.008870
RS	58	13.672238	46.382528	289.864612	0.002932	0.002668
RS	59	14.892840	46.382528	309.119876	0.003127	0.002828
RS	60	16.221622	46.382528	329.035384	0.003328	0.002987
RS	61	17.668170	46.382528	349.515173	0.003535	0.003145
RS	62	19.242922	46.382528	370.436420	0.003747	0.003301
RS	63	20.957241	46.382528	12277.884113	0.124183	0.098050
PA	4+25*2+4+6 0.006338918 0.011733891 20.957241307 944.567610501 4.761184508 1.177895718 0.712272527 0.600407442 0.572992971 0.580868973 0.612617245 0.671225209 0.772446714 0.941971140 1.213351278 1.630483271 2.254923451 3.174843580 4.502240304 6.332906218 8.652396222 11.234792796 13.645794875 15.400490092 16.175625983 15.961256863 15.066639792 13.955224323 13.047979235 12.879159480 46.382528239
//
IT	5354
RD	17
LK	-143856.065915
QD	-299.113762 -> -263.204052
RI	0.0063617159
TR	0.005928	0.011825
MT	21.639856
MM	C_pi: 8.302241, n_recomb: 103679.404858
RS	0	0.000000	1560.850941	0.564667	0.000005	0.000000
RS	1	0.008918	1560.850941	0.615053	0.000006	0.000001
RS	2	0.018631	1560.850941	0.669939	0.000006	0.000003
RS	3	0.029211	1560.850941	0.729726	0.000007	0.000005
RS	4	0.040733	5.745720	215.690646	0.002080	0.001535
RS	5	0.053284	5.745720	234.408500	0.002261	0.002027
RS	6	0.066954	1.308205	1113.761329	0.010742	0.010041
RS	7	0.081842	1.308205	1198.860531	0.011563	0.011697
RS	8	0.098059	0.763692	2197.666462	0.021197	0.021741
RS	9	0.115722	0.763692	2336.780713	0.022539	0.023825
RS	10	0.134960	0.632053	2987.262290	0.028812	0.030478
RS	11	0.155913	0.632053	3143.351997	0.030318	0.032490
RS	12	0.178735	0.595819	3493.817806	0.033698	0.036032
RS	13	0.203593	0.595819	3643.724072	0.035144	0.037905
RS	14	0.230667	0.598147	3771.012329	0.036372	0.039157
RS	15	0.260155	0.598147	3901.925994	0.037635	0.040813
RS	16	0.292274	0.625527	3847.924051	0.037114	0.040177
RS	17	0.327256	0.625527	3954.203466	0.038139	0.041534
RS	18	0.365358	0.680049	3728.101803	0.035958	0.039059
RS	19	0.406859	0.680049	3810.885007	0.036756	0.040102
RS	20	0.452060	0.776874	3405.918732	0.032850	0.035703
RS	21	0.501292	0.776874	3473.195831	0.033499	0.036500
RS	22	0.554915	0.941134	2925.436348	0.028216	0.030582
RS	23	0.613320	0.941134	2987.485252	0.028815	0.031230
RS	24	0.676933	1.206022	2386.139165	0.023015	0.024776
RS	25	0.746219	1.206022	2448.658701	0.023618	0.025342
RS	26	0.821684	1.615876	1881.563696	0.018148	0.019318
RS	27	0.903879	1.615876	1944.328928	0.018753	0.019825
RS	28	0.993404	2.234378	1458.247382	0.014065	0.014738
RS	29	1.090913	2.234378	1518.444163	0.014646	0.015187
RS	30	1.197118	3.154561	1123.823948	0.010839	0.011136
RS	31	1.312793	3.154561	1178.893119	0.011371	0.011524
RS	32	1.438785	4.496938	870.201527	0.008393	0.008425
RS	33	1.576013	4.496938	918.846676	0.008862	0.008754
RS	34	1.725478	6.368902	686.776960	0.006624	0.006478
RS	35	1.888273	6.368902	729.042743	0.007032	0.006757
RS	36	2.065585	8.765410	563.351728	0.005434	0.005167
RS	37	2.258710	8.765410	600.338639	0.005790	0.005411
RS	38	2.469058	11.457340	489.986221	0.004726	0.004370
RS	39	2.698164	11.457340	523.380625	0.005048	0.004594
RS	40	2.947702	13.987286	458.115084	0.004419	0.003982
RS	41	3.219493	13.987286	489.750820	0.004724	0.004201
RS	42	3.515523	15.834984	462.328065	0.004459	0.003933
RS	43	3.837952	15.834984	493.922747	0.004764	0.004163
RS	44	4.189135	16.649490	501.291269	0.004835	0.004199
RS	45	4.571637	16.649490	534.278367	0.005153	0.004453
RS	46	4.988249	16.416915	576.272958	0.005558	0.004785
RS	47	5.442015	16.416915	611.462181	0.005898	0.005072
RS	48	5.936247	15.465537	686.412868	0.006621	0.005686
RS	49	6.474554	15.465537	723.249660	0.006976	0.006002
RS	50	7.060867	14.285787	821.159879	0.007920	0.006816
RS	51	7.699467	14.285787	856.823897	0.008264	0.007137
RS	52	8.395017	13.319621	953.391186	0.009196	0.007949
RS	53	9.152595	13.319621	982.889369	0.009480	0.008223
RS	54	9.977733	13.112187	1023.737098	0.009874	0.008566
RS	55	10.876457	13.112187	1043.450469	0.010064	0.008748
RS	56	11.855328	13.112187	1057.239635	0.010197	0.008871
RS	57	12.921493	13.112187	1064.292333	0.010265	0.008924
RS	58	14.082739	49.465319	292.085586	0.002817	0.002557
RS	59	15.347543	49.465319	311.975586	0.003009	0.002715
RS	60	16.725142	49.465319	332.620520	0.003208	0.002874
RS	61	18.225593	49.465319	353.933335	0.003414	0.003033
RS	62	19.859854	49.465319	375.799933	0.003625	0.003192
RS	63	21.639856	49.465319	12976.905248	0.125164	0.099479
PA	4+25*2+4+6 0.005927920 0.011825478 21.639856224 1560.850940565 5.745720198 1.308205240 0.763692363 0.632052948 0.595819225 0.598146980 0.625527137 0.680049405 0.776874057 0.941133893 1.206021941 1.615876070 2.234377932 3.154560570 4.496937621 6.368901817 8.765409698 11.457340214 13.987285910 15.834983573 16.649490423 16.416915055 15.465537349 14.285786783 13.319621335 13.112186588 49.465319033
//
IT	5044
RD	18
LK	-143786.388045
QD	-269.619129 -> -238.312386
RI	0.0061133675
TR	0.005566	0.011904
MT	22.307310
MM	C_pi: 8.627599, n_recomb: 108226.180378
RS	0	0.000000	2565.507620	0.359935	0.000003	0.000000
RS	1	0.008970	2565.507620	0.392242	0.000004	0.000001
RS	2	0.018745	2565.507620	0.427452	0.000004	0.000002
RS	3	0.029397	2565.507620	0.465824	0.000004	0.000003
RS	4	0.041004	6.895641	188.694861	0.001744	0.001300
RS	5	0.053652	6.895641	205.243623	0.001896	0.001715
RS	6	0.067435	1.447453	1059.008413	0.009785	0.009224
RS	7	0.082454	1.447453	1141.667350	0.010549	0.010737
RS	8	0.098821	0.816837	2168.554027	0.020037	0.020660
RS	9	0.116656	0.816837	2310.043591	0.021345	0.022637
RS	10	0.136090	0.664317	3010.648836	0.027818	0.029496
RS	11	0.157268	0.664317	3173.676082	0.029324	0.031454
RS	12	0.180345	0.618922	3575.309304	0.033036	0.035331
RS	13	0.205493	0.618922	3734.714726	0.034508	0.037190
RS	14	0.232896	0.615582	3907.038688	0.036101	0.038818
RS	15	0.262758	0.615582	4047.918123	0.037402	0.040484
RS	16	0.295298	0.638601	4028.587830	0.037224	0.040211
RS	17	0.330757	0.638601	4143.528565	0.038286	0.041584
RS	18	0.369397	0.689144	3938.191102	0.036389	0.039420
RS	19	0.411502	0.689144	4027.222391	0.037211	0.040474
RS	20	0.457385	0.781777	3625.043016	0.033495	0.036295
RS	21	0.507384	0.781777	3696.138278	0.034152	0.037093
RS	22	0.561867	0.941069	3131.950275	0.028939	0.031270
RS	23	0.621238	0.941069	3196.448963	0.029535	0.031913
RS	24	0.685935	1.199822	2564.150638	0.023693	0.025433
RS	25	0.756435	1.199822	2628.992246	0.024292	0.025997
RS	26	0.833259	1.602697	2024.407838	0.018705	0.019863
RS	27	0.916974	1.602697	2089.957100	0.019311	0.020373
RS	28	1.008199	2.215278	1566.704932	0.014476	0.015140
RS	29	1.107606	2.215278	1630.068628	0.015062	0.015596
RS	30	1.215931	3.135122	1202.725005	0.011113	0.011402
RS	31	1.333973	3.135122	1260.984804	0.011651	0.011799
RS	32	1.462603	4.490944	925.932570	0.008556	0.008581
RS	33	1.602772	4.490944	977.467579	0.009032	0.008919
RS	34	1.755514	6.401594	725.818579	0.006706	0.006557
RS	35	1.921958	6.401594	770.520482	0.007120	0.006844
RS	36	2.103332	8.871791	591.367355	0.005464	0.005198
RS	37	2.300975	8.871791	630.353523	0.005824	0.005447
RS	38	2.516347	11.669911	511.407460	0.004725	0.004373
RS	39	2.751039	11.669911	546.479541	0.005049	0.004600
RS	40	3.006783	14.316070	476.229549	0.004400	0.003970
RS	41	3.285468	14.316070	509.366073	0.004706	0.004191
RS	42	3.589151	16.254805	479.683821	0.004432	0.003915
RS	43	3.920076	16.254805	512.742359	0.004738	0.004146
RS	44	4.280685	17.107354	520.176591	0.004806	0.004180
RS	45	4.673642	17.107354	554.714343	0.005126	0.004435
RS	46	5.101847	16.855859	599.083098	0.005535	0.004771
RS	47	5.568463	16.855859	635.996962	0.005877	0.005059
RS	48	6.076936	15.847579	715.711932	0.006613	0.005684
RS	49	6.631020	15.847579	754.438131	0.006971	0.006002
RS	50	7.234807	14.599588	859.146000	0.007938	0.006835
RS	51	7.892754	14.599588	896.660181	0.008285	0.007157
RS	52	8.609721	13.574194	1000.590672	0.009245	0.007992
RS	53	9.391000	13.574194	1031.465163	0.009531	0.008266
RS	54	10.242363	13.324542	1077.127612	0.009953	0.008631
RS	55	11.170094	13.324542	1097.346929	0.010139	0.008811
RS	56	12.181045	13.324542	1111.183234	0.010267	0.008930
RS	57	13.282680	13.324542	1117.773319	0.010328	0.008979
RS	58	14.483134	52.496616	293.813653	0.002715	0.002458
RS	59	15.791271	52.496616	314.269657	0.002904	0.002614
RS	60	17.216751	52.496616	335.568638	0.003101	0.002773
RS	61	18.770099	52.496616	357.632313	0.003304	0.002933
RS	62	20.462786	52.496616	380.355303	0.003514	0.003093
RS	63	22.307310	52.496616	13636.493067	0.126000	0.100740
PA	4+25*2+4+6 0.005565532 0.011904191 22.307310210 2565.507619635 6.895641237 1.447453189 0.816837420 0.664316656 0.618921812 0.615582399 0.638601407 0.689144447 0.781776538 0.941069270 1.199822333 1.602697271 2.215277889 3.135121642 4.490944283 6.401594358 8.871790736 11.669911191 14.316070020 16.254804857 17.107353950 16.855858590 15.847579230 14.599588097 13.574193756 13.324542348 52.496616299
//
IT	4635
RD	19
LK	-143725.563974
QD	-243.777630 -> -216.363919
RI	0.0059028254
TR	0.005245	0.011972
MT	22.958290
MM	C_pi: 8.935978, n_recomb: 112507.964608
RS	0	0.000000	4169.234000	0.231048	0.000002	0.000000
RS	1	0.009020	4169.234000	0.251901	0.000002	0.000000
RS	2	0.018853	4169.234000	0.274638	0.000002	0.000001
RS	3	0.029573	4169.234000	0.299429	0.000003	0.000002
RS	4	0.041261	8.226598	165.321807	0.001469	0.001108
RS	5	0.054002	8.226598	179.956269	0.001599	0.001460
RS	6	0.067892	1.595089	1006.279426	0.008944	0.008506
RS	7	0.083036	1.595089	1086.315940	0.009655	0.009892
RS	8	0.099545	0.871394	2134.763684	0.018974	0.019675
RS	9	0.117544	0.871394	2277.878080	0.020246	0.021549
RS	10	0.137166	0.697024	3023.496651	0.026874	0.028572
RS	11	0.158557	0.697024	3192.612992	0.028377	0.030475
RS	12	0.181879	0.642191	3642.873742	0.032379	0.034649
RS	13	0.207303	0.642191	3811.133562	0.033874	0.036490
RS	14	0.235022	0.633086	4028.152052	0.035803	0.038466
RS	15	0.265240	0.633086	4178.653569	0.037141	0.040138
RS	16	0.298183	0.651754	4195.180160	0.037288	0.040208
RS	17	0.334098	0.651754	4318.691685	0.038386	0.041597
RS	18	0.373253	0.698418	4136.347578	0.036765	0.039734
RS	19	0.415939	0.698418	4231.652874	0.037612	0.040798
RS	20	0.462476	0.787043	3835.186116	0.034088	0.036839
RS	21	0.513210	0.787043	3910.076986	0.034754	0.037637
RS	22	0.568520	0.941643	3332.513616	0.029620	0.031917
RS	23	0.628819	0.941643	3399.300744	0.030214	0.032555
RS	24	0.694556	1.194602	2738.584242	0.024341	0.026061
RS	25	0.766223	1.194602	2805.484440	0.024936	0.026620
RS	26	0.844354	1.590818	2165.073278	0.019244	0.020387
RS	27	0.929533	1.590818	2233.135362	0.019849	0.020898
RS	28	1.022394	2.197574	1673.577774	0.014875	0.015529
RS	29	1.123631	2.197574	1739.891350	0.015465	0.015990
RS	30	1.234000	3.116668	1280.178028	0.011379	0.011659
RS	31	1.354323	3.116668	1341.473286	0.011923	0.012063
RS	32	1.485500	4.484708	980.211041	0.008712	0.008732
RS	33	1.628508	4.484708	1034.521556	0.009195	0.009077
RS	34	1.784415	6.431863	763.422443	0.006785	0.006632
RS	35	1.954384	6.431863	810.465342	0.007204	0.006925
RS	36	2.139685	8.972880	618.003860	0.005493	0.005226
RS	37	2.341699	8.972880	658.901664	0.005856	0.005479
RS	38	2.561934	11.874223	531.517874	0.004724	0.004375
RS	39	2.802034	11.874223	568.183030	0.005050	0.004605
RS	40	3.063790	14.634100	493.069259	0.004383	0.003957
RS	41	3.349156	14.634100	527.622817	0.004690	0.004181
RS	42	3.660262	16.661944	495.745729	0.004406	0.003896
RS	43	3.999428	16.661944	530.183457	0.004712	0.004129
RS	44	4.369186	17.551054	537.683782	0.004779	0.004161
RS	45	4.772296	17.551054	573.685269	0.005099	0.004417
RS	46	5.211765	17.279694	620.366004	0.005514	0.004758
RS	47	5.690873	17.279694	658.915137	0.005857	0.005047
RS	48	6.213195	16.214140	743.292824	0.006607	0.005683
RS	49	6.782630	16.214140	783.817839	0.006967	0.006002
RS	50	7.403426	14.897824	895.235080	0.007957	0.006854
RS	51	8.080217	14.897824	934.507435	0.008306	0.007177
RS	52	8.818052	13.812804	1045.798017	0.009295	0.008035
RS	53	9.622438	13.812804	1077.947111	0.009581	0.008309
RS	54	10.499378	13.517461	1128.761014	0.010033	0.008698
RS	55	11.455416	13.517461	1149.346909	0.010216	0.008875
RS	56	12.497685	13.517461	1163.084880	0.010338	0.008990
RS	57	13.633966	13.517461	1169.062964	0.010391	0.009034
RS	58	14.872735	55.459003	295.150508	0.002623	0.002369
RS	59	16.223239	55.459003	316.111985	0.002810	0.002524
RS	60	17.695555	55.459003	337.998030	0.003004	0.002682
RS	61	19.300670	55.459003	360.738870	0.003206	0.002842
RS	62	21.050562	55.459003	384.237686	0.003415	0.003003
RS	63	22.958290	55.459003	14255.532887	0.126707	0.101852
PA	4+25*2+4+6 0.005244887 0.011972419 22.958290490 4169.234000151 8.226597534 1.595088925 0.871393589 0.697023882 0.642190641 0.633086369 0.651753754 0.698417771 0.787043175 0.941643205 1.194602311 1.590818148 2.197573852 3.116668259 4.484708383 6.431863128 8.972880362 11.874222781 14.634099933 16.661943867 17.551054489 17.279694034 16.214140344 14.897824159 13.812804249 13.517461002 55.459002550
//
IT	4626
RD	20
LK	-143672.235380
QD	-221.058450 -> -196.948326
RI	0.0057228090
TR	0.004960	0.012032
MT	23.591836
MM	C_pi: 9.226894, n_recomb: 116526.842869
RS	0	0.000000	6760.467666	0.148063	0.000001	0.000000
RS	1	0.009067	6760.467666	0.161496	0.000001	0.000000
RS	2	0.018955	6760.467666	0.176149	0.000002	0.000001
RS	3	0.029741	6760.467666	0.192133	0.000002	0.000001
RS	4	0.041504	9.753849	145.157873	0.001246	0.000949
RS	5	0.054334	9.753849	158.114074	0.001357	0.001250
RS	6	0.068326	1.750335	956.207537	0.008206	0.007874
RS	7	0.083588	1.750335	1033.541067	0.008870	0.009147
RS	8	0.100233	0.927026	2097.887413	0.018003	0.018778
RS	9	0.118388	0.927026	2241.994092	0.019240	0.020557
RS	10	0.138188	0.730013	3027.521514	0.025981	0.027707
RS	11	0.159784	0.730013	3201.925095	0.027478	0.029554
RS	12	0.183338	0.665519	3697.923969	0.031735	0.033989
RS	13	0.209027	0.665519	3874.371380	0.033249	0.035811
RS	14	0.237046	0.650578	4135.197344	0.035487	0.038105
RS	15	0.267604	0.650578	4294.916975	0.036858	0.039781
RS	16	0.300934	0.664911	4347.946414	0.037313	0.040176
RS	17	0.337285	0.664911	4479.874079	0.038445	0.041578
RS	18	0.376932	0.707789	4322.291674	0.037093	0.040005
RS	19	0.420174	0.707789	4423.854965	0.037964	0.041080
RS	20	0.467337	0.792578	4035.683424	0.034633	0.037337
RS	21	0.518775	0.792578	4114.337335	0.035308	0.038136
RS	22	0.574878	0.942739	3526.273558	0.030261	0.032526
RS	23	0.636066	0.942739	3595.198424	0.030853	0.033157
RS	24	0.702803	1.190228	2908.596395	0.024961	0.026659
RS	25	0.775591	1.190228	2977.303142	0.025550	0.027212
RS	26	0.854977	1.580107	2302.850560	0.019762	0.020891
RS	27	0.941562	1.580107	2373.156146	0.020366	0.021401
RS	28	1.035997	2.181200	1778.321010	0.015261	0.015903
RS	29	1.138994	2.181200	1847.361172	0.015854	0.016368
RS	30	1.251330	3.099282	1355.799562	0.011635	0.011906
RS	31	1.373850	3.099282	1419.965436	0.012186	0.012317
RS	32	1.507479	4.478567	1032.785553	0.008863	0.008875
RS	33	1.653224	4.478567	1089.747632	0.009352	0.009227
RS	34	1.812183	6.460422	799.431794	0.006860	0.006703
RS	35	1.985554	6.460422	848.712539	0.007283	0.007001
RS	36	2.174645	9.069808	643.170239	0.005520	0.005252
RS	37	2.380879	9.069808	685.886019	0.005886	0.005509
RS	38	2.605812	12.071829	550.265283	0.004722	0.004374
RS	39	2.851139	12.071829	588.434503	0.005050	0.004607
RS	40	3.118709	14.943159	508.607102	0.004365	0.003944
RS	41	3.410539	14.943159	544.490821	0.004673	0.004169
RS	42	3.728828	17.058242	510.500122	0.004381	0.003877
RS	43	4.075975	17.058242	546.230016	0.004688	0.004111
RS	44	4.454596	17.982367	553.804009	0.004753	0.004142
RS	45	4.867547	17.982367	591.180279	0.005073	0.004399
RS	46	5.317937	17.690028	640.111665	0.005493	0.004744
RS	47	5.809164	17.690028	680.204817	0.005837	0.005034
RS	48	6.344928	16.566635	769.138466	0.006601	0.005682
RS	49	6.929268	16.566635	811.370248	0.006963	0.006002
RS	50	7.566589	15.181750	929.398742	0.007976	0.006873
RS	51	8.261693	15.181750	970.337198	0.008327	0.007196
RS	52	9.019820	14.036652	1088.973012	0.009345	0.008079
RS	53	9.846683	14.036652	1122.297647	0.009631	0.008352
RS	54	10.748516	13.692297	1178.599706	0.010114	0.008766
RS	55	11.732115	13.692297	1199.416885	0.010293	0.008940
RS	56	12.804893	13.692297	1212.916999	0.010409	0.009050
RS	57	13.974937	13.692297	1218.141766	0.010454	0.009089
RS	58	15.251065	58.337634	296.183386	0.002542	0.002289
RS	59	16.642895	58.337634	317.597519	0.002726	0.002443
RS	60	18.160918	58.337634	340.011656	0.002918	0.002601
RS	61	19.816574	58.337634	363.364194	0.003118	0.002761
RS	62	21.622344	58.337634	387.566601	0.003326	0.002923
RS	63	23.591836	58.337634	14833.716973	0.127299	0.102832
PA	4+25*2+4+6 0.004960185 0.012032111 23.591836455 6760.467666118 9.753848620 1.750334515 0.927025773 0.730013289 0.665518508 0.650578452 0.664910954 0.707789279 0.792577785 0.942738790 1.190227547 1.580107264 2.181199603 3.099281869 4.478566681 6.460422195 9.069808364 12.071829047 14.943159213 17.058242161 17.982367381 17.690028184 16.566635102 15.181750282 14.036651621 13.692297042 58.337633823
//
IT	4787
RD	21
LK	-143625.274858
QD	-201.020188 -> -179.723726
RI	0.0055680108
TR	0.004706	0.012085
MT	24.207767
MM	C_pi: 9.500358, n_recomb: 120288.562474
RS	0	0.000000	10936.335075	0.094775	0.000001	0.000000
RS	1	0.009111	10936.335075	0.103416	0.000001	0.000000
RS	2	0.019052	10936.335075	0.112845	0.000001	0.000000
RS	3	0.029899	10936.335075	0.123135	0.000001	0.000001
RS	4	0.041735	11.490178	127.815752	0.001063	0.000819
RS	5	0.054648	11.490178	139.308764	0.001158	0.001076
RS	6	0.068738	1.912299	909.172129	0.007558	0.007318
RS	7	0.084112	1.912299	983.800163	0.008179	0.008492
RS	8	0.100887	0.983403	2059.229268	0.017119	0.017964
RS	9	0.119190	0.983403	2203.807940	0.018321	0.019654
RS	10	0.139161	0.763130	3024.317807	0.025142	0.026898
RS	11	0.160951	0.763130	3203.267987	0.026630	0.028692
RS	12	0.184726	0.688819	3741.845818	0.031107	0.033354
RS	13	0.210668	0.688819	3925.813254	0.032637	0.035155
RS	14	0.238973	0.667994	4229.154741	0.035158	0.037740
RS	15	0.269858	0.667994	4397.647729	0.036559	0.039419
RS	16	0.303556	0.678017	4487.356509	0.037305	0.040118
RS	17	0.340324	0.678017	4627.494272	0.038470	0.041533
RS	18	0.380443	0.717198	4496.018372	0.037377	0.040238
RS	19	0.424216	0.717198	4603.786951	0.038273	0.041323
RS	20	0.471978	0.798309	4226.135686	0.035133	0.037794
RS	21	0.524092	0.798309	4308.511586	0.035818	0.038594
RS	22	0.580953	0.944265	3712.622653	0.030864	0.033097
RS	23	0.642996	0.944265	3783.546433	0.031454	0.033721
RS	24	0.710691	1.186591	3073.539735	0.025551	0.027227
RS	25	0.784554	1.186591	3143.816212	0.026136	0.027773
RS	26	0.865146	1.570460	2437.171887	0.020261	0.021374
RS	27	0.953082	1.570460	2509.459263	0.020862	0.021881
RS	28	1.049029	2.166094	1880.501705	0.015633	0.016262
RS	29	1.153719	2.166094	1952.044558	0.016228	0.016730
RS	30	1.267946	3.083025	1429.287821	0.011882	0.012142
RS	31	1.392581	3.083025	1496.154664	0.012438	0.012559
RS	32	1.528572	4.472831	1083.459907	0.009007	0.009011
RS	33	1.676953	4.472831	1142.943817	0.009502	0.009369
RS	34	1.838853	6.487932	833.733003	0.006931	0.006768
RS	35	2.015504	6.487932	885.143446	0.007359	0.007072
RS	36	2.208250	9.163683	666.806492	0.005543	0.005274
RS	37	2.418557	9.163683	711.242915	0.005913	0.005535
RS	38	2.648026	12.264226	567.625808	0.004719	0.004372
RS	39	2.898402	12.264226	607.207830	0.005048	0.004608
RS	40	3.171589	15.245109	522.837375	0.004347	0.003930
RS	41	3.469667	15.245109	559.963044	0.004655	0.004157
RS	42	3.794904	17.445697	523.953084	0.004356	0.003858
RS	43	4.149772	17.445697	560.887449	0.004663	0.004093
RS	44	4.536974	18.403293	568.548254	0.004727	0.004123
RS	45	4.959454	18.403293	607.210009	0.005048	0.004381
RS	46	5.420426	18.088728	658.332011	0.005473	0.004730
RS	47	5.923398	18.088728	699.877841	0.005818	0.005021
RS	48	6.472196	16.906763	793.256967	0.006595	0.005680
RS	49	7.070996	16.906763	837.103919	0.006959	0.006001
RS	50	7.724354	15.452961	961.635283	0.007994	0.006891
RS	51	8.437239	15.452961	1004.149712	0.008348	0.007215
RS	52	9.215076	14.247261	1130.106747	0.009395	0.008122
RS	53	10.063783	14.247261	1164.512665	0.009681	0.008395
RS	54	10.989816	13.850794	1226.632903	0.010197	0.008836
RS	55	12.000221	13.850794	1247.552773	0.010371	0.009006
RS	56	13.102686	13.850794	1260.684026	0.010480	0.009112
RS	57	14.305597	13.850794	1265.024673	0.010517	0.009144
RS	58	15.618106	61.121312	296.989379	0.002469	0.002219
RS	59	17.050200	61.121312	318.810756	0.002650	0.002371
RS	60	18.612773	61.121312	341.701808	0.002841	0.002528
RS	61	20.317715	61.121312	365.608702	0.003039	0.002688
RS	62	22.177995	61.121312	390.450839	0.003246	0.002850
RS	63	24.207767	61.121312	15371.505203	0.127789	0.103694
PA	4+25*2+4+6 0.004706442 0.012084667 24.207767121 10936.335075385 11.490177595 1.912298831 0.983402713 0.763130064 0.688818536 0.667994202 0.678017342 0.717198448 0.798309480 0.944265404 1.186590720 1.570460041 2.166093524 3.083025489 4.472831136 6.487931679 9.163682943 12.264226067 15.245109215 17.445697294 18.403293201 18.088728259 16.906762691 15.452960520 14.247261434 13.850794133 61.121311865
//
IT	4921
RD	22
LK	-143583.743689
QD	-183.293573 -> -164.402967
RI	0.0054342278
TR	0.004480	0.012131
MT	24.805753
MM	C_pi: 9.756525, n_recomb: 123801.370670
RS	0	0.000000	17209.861377	0.062168	0.000001	0.000000
RS	1	0.009153	17209.861377	0.067862	0.000001	0.000000
RS	2	0.019144	17209.861377	0.074078	0.000001	0.000000
RS	3	0.030050	17209.861377	0.080864	0.000001	0.000001
RS	4	0.041953	13.447543	112.914280	0.000912	0.000710
RS	5	0.054947	13.447543	123.135231	0.000995	0.000933
RS	6	0.069129	2.079964	865.367975	0.006990	0.006828
RS	7	0.084610	2.079964	937.345789	0.007571	0.007915
RS	8	0.101508	1.040184	2019.847181	0.016315	0.017226
RS	9	0.119952	1.040184	2164.479914	0.017483	0.018833
RS	10	0.140085	0.796226	3015.294867	0.024356	0.026145
RS	11	0.162060	0.796226	3198.118066	0.025833	0.027885
RS	12	0.186047	0.712006	3775.991782	0.030500	0.032745
RS	13	0.212230	0.712006	3966.825251	0.032042	0.034524
RS	14	0.240809	0.685275	4311.060518	0.034822	0.037375
RS	15	0.272004	0.685275	4487.855761	0.036250	0.039055
RS	16	0.306054	0.691021	4614.042657	0.037270	0.040039
RS	17	0.343221	0.691021	4762.142364	0.038466	0.041466
RS	18	0.383790	0.726592	4657.716293	0.037622	0.040438
RS	19	0.428073	0.726592	4771.604489	0.038542	0.041533
RS	20	0.476408	0.804171	4406.375676	0.035592	0.038213
RS	21	0.529168	0.804171	4492.422499	0.036287	0.039013
RS	22	0.586757	0.946138	3891.155374	0.031431	0.033632
RS	23	0.649617	0.946138	3963.949845	0.032019	0.034250
RS	24	0.718231	1.183590	3232.925787	0.026114	0.027768
RS	25	0.793126	1.183590	3304.551656	0.026692	0.028306
RS	26	0.874875	1.561767	2567.590246	0.020740	0.021836
RS	27	0.964108	1.561767	2641.608482	0.021337	0.022340
RS	28	1.061508	2.152175	1979.771548	0.015992	0.016607
RS	29	1.167823	2.152175	2053.596344	0.016588	0.017077
RS	30	1.283869	3.067913	1500.401259	0.012119	0.012368
RS	31	1.410538	3.067913	1569.797897	0.012680	0.012790
RS	32	1.548800	4.467695	1132.086856	0.009144	0.009139
RS	33	1.699719	4.467695	1193.959746	0.009644	0.009504
RS	34	1.864451	6.514872	866.247847	0.006997	0.006828
RS	35	2.044261	6.514872	919.676921	0.007429	0.007137
RS	36	2.240529	9.255339	688.880771	0.005564	0.005292
RS	37	2.454763	9.255339	734.938556	0.005936	0.005557
RS	38	2.688606	12.452638	583.594538	0.004714	0.004368
RS	39	2.943853	12.452638	624.497137	0.005044	0.004606
RS	40	3.222463	15.541439	535.772438	0.004328	0.003914
RS	41	3.526575	15.541439	574.051741	0.004637	0.004143
RS	42	3.858523	17.825964	536.125707	0.004331	0.003837
RS	43	4.220854	17.825964	574.177240	0.004638	0.004074
RS	44	4.616351	18.815462	581.943595	0.004701	0.004103
RS	45	5.048049	18.815462	621.802276	0.005023	0.004362
RS	46	5.519260	18.477362	675.054852	0.005453	0.004716
RS	47	6.033603	18.477362	717.962970	0.005799	0.005008
RS	48	6.595024	17.235944	815.675288	0.006589	0.005677
RS	49	7.207833	17.235944	861.047349	0.006955	0.006000
RS	50	7.876735	15.712731	991.969358	0.008013	0.006908
RS	51	8.606862	15.712731	1035.972651	0.008368	0.007234
RS	52	9.403819	14.445895	1169.217892	0.009444	0.008165
RS	53	10.273723	14.445895	1204.616631	0.009730	0.008437
RS	54	11.223252	13.994430	1272.876861	0.010282	0.008907
RS	55	12.259692	13.994430	1293.778616	0.010450	0.009073
RS	56	13.391001	13.994430	1306.419476	0.010553	0.009174
RS	57	14.625860	13.994430	1309.756480	0.010579	0.009200
RS	58	15.973749	63.800250	297.634549	0.002404	0.002156
RS	59	17.445012	63.800250	319.824472	0.002583	0.002307
RS	60	19.050944	63.800250	343.148395	0.002772	0.002463
RS	61	20.803869	63.800250	367.559817	0.002969	0.002623
RS	62	22.717244	63.800250	392.985665	0.003174	0.002785
RS	63	24.805753	63.800250	15869.939979	0.128189	0.104451
PA	4+25*2+4+6 0.004479529 0.012131353 24.805753460 17209.861377047 13.447542535 2.079963688 1.040183597 0.796226475 0.712006094 0.685275348 0.691020624 0.726591972 0.804171319 0.946138489 1.183589590 1.561767347 2.152174516 3.067912850 4.467695324 6.514871505 9.255339348 12.452638178 15.541438628 17.825964301 18.815461550 18.477361906 17.235944016 15.712731233 14.445895100 13.994429567 63.800250303
//
IT	5577
RD	23
LK	-143546.861324
QD	-167.569080 -> -150.744003
RI	0.0053179210
TR	0.004276	0.012173
MT	25.385984
MM	C_pi: 9.995844, n_recomb: 127075.146304
RS	0	0.000000	26866.346500	0.040990	0.000000	0.000000
RS	1	0.009193	26866.346500	0.044761	0.000000	0.000000
RS	2	0.019231	26866.346500	0.048879	0.000000	0.000000
RS	3	0.030192	26866.346500	0.053376	0.000000	0.000000
RS	4	0.042161	15.634067	100.121888	0.000788	0.000620
RS	5	0.055230	15.634067	109.239747	0.000860	0.000813
RS	6	0.069501	2.252167	824.872872	0.006491	0.006398
RS	7	0.085083	2.252167	894.298636	0.007038	0.007406
RS	8	0.102098	1.097041	1980.562583	0.015586	0.016558
RS	9	0.120677	1.097041	2124.922061	0.016722	0.018088
RS	10	0.140964	0.829161	3001.703933	0.023621	0.025444
RS	11	0.163116	0.829161	3187.797246	0.025086	0.027133
RS	12	0.187305	0.735013	3801.601908	0.029916	0.032163
RS	13	0.213717	0.735013	3998.672349	0.031467	0.033919
RS	14	0.242558	0.702378	4381.948210	0.034483	0.037013
RS	15	0.274049	0.702378	4566.561927	0.035936	0.038693
RS	16	0.308436	0.703883	4728.716409	0.037212	0.039944
RS	17	0.345984	0.703883	4884.498840	0.038438	0.041382
RS	18	0.386984	0.735928	4807.738946	0.037834	0.040608
RS	19	0.431753	0.735928	4927.632972	0.038777	0.041713
RS	20	0.480638	0.810112	4576.410157	0.036013	0.038597
RS	21	0.534016	0.810112	4666.067847	0.036719	0.039398
RS	22	0.592302	0.948292	4061.635755	0.031962	0.034135
RS	23	0.655946	0.948292	4136.183041	0.032549	0.034746
RS	24	0.725441	1.181137	3386.423275	0.026649	0.028281
RS	25	0.801325	1.181137	3459.195153	0.027222	0.028811
RS	26	0.884185	1.553932	2693.780026	0.021198	0.022279
RS	27	0.974662	1.553932	2769.291273	0.021793	0.022777
RS	28	1.073457	2.139365	2075.869246	0.016336	0.016938
RS	29	1.181335	2.139365	2151.761511	0.016933	0.017408
RS	30	1.299129	3.053942	1568.961250	0.012347	0.012584
RS	31	1.427753	3.053942	1640.717959	0.012911	0.013010
RS	32	1.568201	4.463311	1178.564199	0.009275	0.009260
RS	33	1.721560	4.463311	1242.692576	0.009779	0.009630
RS	34	1.889019	6.541662	896.928564	0.007058	0.006884
RS	35	2.071871	6.541662	952.264210	0.007494	0.007197
RS	36	2.271534	9.345534	709.383320	0.005582	0.005308
RS	37	2.489552	9.345534	756.962775	0.005957	0.005576
RS	38	2.727612	12.638173	598.184716	0.004707	0.004362
RS	39	2.987558	12.638173	640.316040	0.005039	0.004602
RS	40	3.271401	15.833571	547.437892	0.004308	0.003897
RS	41	3.581338	15.833571	586.783488	0.004618	0.004128
RS	42	3.919767	18.200686	547.049979	0.004305	0.003816
RS	43	4.289309	18.200686	586.132716	0.004612	0.004054
RS	44	4.692824	19.220597	594.025426	0.004675	0.004082
RS	45	5.133434	19.220597	634.994028	0.004997	0.004342
RS	46	5.614549	18.857539	690.319613	0.005432	0.004701
RS	47	6.139894	18.857539	734.501499	0.005780	0.004993
RS	48	6.713535	17.555694	836.432008	0.006582	0.005674
RS	49	7.339911	17.555694	883.241526	0.006951	0.005998
RS	50	8.023871	15.962502	1020.435240	0.008030	0.006925
RS	51	8.770708	15.962502	1065.844158	0.008388	0.007251
RS	52	9.586202	14.633973	1206.335819	0.009493	0.008208
RS	53	10.476666	14.633973	1242.645649	0.009779	0.008479
RS	54	11.448991	14.124841	1317.356681	0.010367	0.008980
RS	55	12.510704	14.124841	1338.128564	0.010530	0.009141
RS	56	13.670020	14.124841	1350.168165	0.010625	0.009236
RS	57	14.935914	14.124841	1352.394350	0.010642	0.009255
RS	58	16.318183	66.367671	298.173692	0.002346	0.002099
RS	59	17.827526	66.367671	320.699502	0.002524	0.002250
RS	60	19.475624	66.367671	344.418727	0.002710	0.002405
RS	61	21.275234	66.367671	369.291742	0.002906	0.002564
RS	62	23.240284	66.367671	395.252552	0.003110	0.002727
RS	63	25.385984	66.367671	16330.411862	0.128510	0.105117
PA	4+25*2+4+6 0.004275905 0.012173075 25.385983568 26866.346500166 15.634067006 2.252166769 1.097041048 0.829161314 0.735013479 0.702377889 0.703883154 0.735928019 0.810112438 0.948291847 1.181136797 1.553931522 2.139365156 3.053942204 4.463311037 6.541661856 9.345533750 12.638173195 15.833570745 18.200686173 19.220597172 18.857538892 17.555694040 15.962502096 14.633973463 14.124841258 66.367670594
//
IT	5555
RD	24
LK	-143513.975276
QD	-153.585396 -> -138.541023
RI	0.0052163676
TR	0.004093	0.012211
MT	25.948623
MM	C_pi: 10.218864, n_recomb: 130121.012825
RS	0	0.000000	41041.109121	0.027549	0.000000	0.000000
RS	1	0.009231	41041.109121	0.030094	0.000000	0.000000
RS	2	0.019314	41041.109121	0.032874	0.000000	0.000000
RS	3	0.030328	41041.109121	0.035911	0.000000	0.000000
RS	4	0.042358	18.056191	89.133162	0.000685	0.000545
RS	5	0.055499	18.056191	97.295081	0.000748	0.000713
RS	6	0.069854	2.427674	787.658475	0.006053	0.006019
RS	7	0.085533	2.427674	854.659256	0.006568	0.006958
RS	8	0.102659	1.153648	1942.021015	0.014925	0.015954
RS	9	0.121367	1.153648	2085.859095	0.016030	0.017413
RS	10	0.141801	0.861815	2984.578835	0.022937	0.024794
RS	11	0.164121	0.861815	3173.407588	0.024388	0.026433
RS	12	0.188502	0.757775	3819.846290	0.029356	0.031608
RS	13	0.215134	0.757775	4022.557245	0.030914	0.033341
RS	14	0.244224	0.719259	4442.864667	0.034144	0.036655
RS	15	0.275999	0.719259	4634.810310	0.035619	0.038334
RS	16	0.310708	0.716571	4832.154569	0.037136	0.039835
RS	17	0.348620	0.716571	4995.317593	0.038390	0.041283
RS	18	0.390032	0.745172	4946.538664	0.038015	0.040752
RS	19	0.435266	0.745172	5072.301311	0.038981	0.041866
RS	20	0.484677	0.816088	4736.391686	0.036400	0.038949
RS	21	0.538648	0.816088	4829.591179	0.037116	0.039751
RS	22	0.597601	0.950664	4223.982680	0.032462	0.034607
RS	23	0.661997	0.950664	4300.173291	0.033047	0.035210
RS	24	0.732337	1.179154	3533.817461	0.027158	0.028769
RS	25	0.809169	1.179154	3607.548886	0.027725	0.029289
RS	26	0.893094	1.546860	2815.510421	0.021638	0.022701
RS	27	0.984767	1.546860	2892.291252	0.022228	0.023194
RS	28	1.084901	2.127581	2168.605584	0.016666	0.017254
RS	29	1.194279	2.127581	2246.359207	0.017264	0.017724
RS	30	1.313754	3.041081	1634.842374	0.012564	0.012789
RS	31	1.444257	3.041081	1708.792997	0.013132	0.013219
RS	32	1.586807	4.459778	1222.823958	0.009398	0.009374
RS	33	1.742515	4.459778	1289.075427	0.009907	0.009749
RS	34	1.912597	6.568614	925.753598	0.007115	0.006934
RS	35	2.098379	6.568614	982.884205	0.007554	0.007252
RS	36	2.301311	9.434856	728.323634	0.005597	0.005320
RS	37	2.522975	9.434856	777.325823	0.005974	0.005591
RS	38	2.765102	12.821784	611.420983	0.004699	0.004354
RS	39	3.029578	12.821784	654.690366	0.005031	0.004596
RS	40	3.318469	16.122737	557.868711	0.004287	0.003879
RS	41	3.634026	16.122737	598.194936	0.004597	0.004111
RS	42	3.978713	18.571232	556.768122	0.004279	0.003795
RS	43	4.355218	18.571232	596.798170	0.004586	0.004033
RS	44	4.766478	19.620122	604.840118	0.004648	0.004061
RS	45	5.215701	19.620122	646.833920	0.004971	0.004322
RS	46	5.706392	19.230652	704.175141	0.005412	0.004685
RS	47	6.242378	19.230652	749.544759	0.005760	0.004979
RS	48	6.827841	17.867325	855.576928	0.006575	0.005670
RS	49	7.467348	17.867325	903.739244	0.006945	0.005995
RS	50	8.165888	16.203517	1047.081124	0.008047	0.006941
RS	51	8.928909	16.203517	1093.816801	0.008406	0.007268
RS	52	9.762365	14.812722	1241.506404	0.009541	0.008249
RS	53	10.672757	14.812722	1278.652654	0.009827	0.008520
RS	54	11.667187	14.243476	1360.111883	0.010453	0.009053
RS	55	12.753413	14.243476	1380.651649	0.010611	0.009210
RS	56	13.939907	14.243476	1391.990108	0.010698	0.009299
RS	57	15.235927	14.243476	1393.010775	0.010706	0.009311
RS	58	16.651582	68.818345	298.652543	0.002295	0.002050
RS	59	18.197915	68.818345	321.486918	0.002471	0.002199
RS	60	19.886990	68.818345	345.569643	0.002656	0.002353
RS	61	21.731983	68.818345	370.867504	0.002850	0.002512
RS	62	23.747287	68.818345	397.321118	0.003053	0.002675
RS	63	25.948623	68.818345	16754.619059	0.128762	0.105700
PA	4+25*2+4+6 0.004092602 0.012210622 25.948623051 41041.109121467 18.056191435 2.427673770 1.153648082 0.861814538 0.757774989 0.719259022 0.716571264 0.745172248 0.816087598 0.950663535 1.179154298 1.546859683 2.127580628 3.041080753 4.459778104 6.568614232 9.434855782 12.821784045 16.122737081 18.571232489 19.620121991 19.230651914 17.867324787 16.203516885 14.812722483 14.243475937 68.818345484
//
IT	4519
RD	25
LK	-143484.538682
QD	-141.120850 -> -127.617998
RI	0.0051272375
TR	0.003927	0.012245
MT	26.494148
MM	C_pi: 10.426282, n_recomb: 132950.500562
RS	0	0.000000	62509.748310	0.018527	0.000000	0.000000
RS	1	0.009267	62509.748310	0.020246	0.000000	0.000000
RS	2	0.019393	62509.748310	0.022123	0.000000	0.000000
RS	3	0.030457	62509.748310	0.024175	0.000000	0.000000
RS	4	0.042546	20.715495	79.689842	0.000599	0.000481
RS	5	0.055755	20.715495	87.023913	0.000655	0.000630
RS	6	0.070189	2.605223	753.620456	0.005668	0.005684
RS	7	0.085960	2.605223	818.341188	0.006155	0.006563
RS	8	0.103193	1.209691	1904.708568	0.014326	0.015407
RS	9	0.122023	1.209691	2047.844814	0.015403	0.016802
RS	10	0.142598	0.894067	2964.830267	0.022300	0.024190
RS	11	0.165079	0.894067	3155.926347	0.023738	0.025782
RS	12	0.189644	0.780235	3831.776277	0.028821	0.031080
RS	13	0.216485	0.780235	4039.568639	0.030384	0.032790
RS	14	0.245813	0.735886	4494.795023	0.033808	0.036304
RS	15	0.277859	0.735886	4693.591612	0.035303	0.037981
RS	16	0.312875	0.729059	4925.147941	0.037045	0.039716
RS	17	0.351136	0.729059	5095.374190	0.038325	0.041173
RS	18	0.392942	0.754297	5074.644678	0.038169	0.040873
RS	19	0.438623	0.754297	5206.119267	0.039158	0.041997
RS	20	0.488536	0.822063	4886.561771	0.036755	0.039273
RS	21	0.543076	0.822063	4983.226079	0.037482	0.040076
RS	22	0.602669	0.953208	4378.202638	0.032931	0.035050
RS	23	0.667785	0.953208	4455.935397	0.033516	0.035646
RS	24	0.738934	1.177577	3674.993729	0.027642	0.029233
RS	25	0.816678	1.177577	3749.514481	0.028202	0.029743
RS	26	0.901625	1.540472	2932.629479	0.022058	0.023105
RS	27	0.994445	1.540472	3010.471542	0.022644	0.023592
RS	28	1.095867	2.116746	2257.849427	0.016983	0.017557
RS	29	1.206686	2.116746	2337.268140	0.017580	0.018025
RS	30	1.327776	3.029294	1697.961180	0.012771	0.012985
RS	31	1.460087	3.029294	1773.944721	0.013343	0.013417
RS	32	1.604658	4.457169	1264.829318	0.009514	0.009481
RS	33	1.762628	4.457169	1333.074023	0.010027	0.009860
RS	34	1.935236	6.595981	952.723501	0.007166	0.006980
RS	35	2.123839	6.595981	1011.539100	0.007608	0.007301
RS	36	2.329920	9.523851	745.722957	0.005609	0.005329
RS	37	2.555099	9.523851	796.050519	0.005988	0.005603
RS	38	2.801145	13.004292	623.339704	0.004689	0.004344
RS	39	3.069991	13.004292	667.658486	0.005022	0.004588
RS	40	3.363751	16.410035	567.108394	0.004266	0.003860
RS	41	3.684734	16.410035	608.331927	0.004576	0.004093
RS	42	4.035462	18.938924	565.326989	0.004252	0.003772
RS	43	4.418692	18.938924	606.222976	0.004560	0.004011
RS	44	4.837435	20.015415	614.438502	0.004622	0.004039
RS	45	5.294983	20.015415	657.375485	0.004945	0.004300
RS	46	5.794931	19.598078	716.674434	0.005391	0.004668
RS	47	6.341209	19.598078	763.148598	0.005740	0.004963
RS	48	6.938110	18.172134	873.164942	0.006568	0.005665
RS	49	7.590326	18.172134	922.598711	0.006939	0.005991
RS	50	8.302981	16.437010	1071.961022	0.008063	0.006956
RS	51	9.081678	16.437010	1119.949151	0.008424	0.007284
RS	52	9.932536	14.983368	1274.780862	0.009588	0.008290
RS	53	10.862242	14.983368	1312.695980	0.009874	0.008561
RS	54	11.878104	14.351806	1401.182011	0.010539	0.009127
RS	55	12.988104	14.351806	1421.397371	0.010691	0.009279
RS	56	14.200967	14.351806	1431.946153	0.010771	0.009362
RS	57	15.526225	14.351806	1431.679332	0.010769	0.009367
RS	58	16.974293	71.149259	299.107781	0.002250	0.002005
RS	59	18.556553	71.149259	322.228041	0.002424	0.002153
RS	60	20.285439	71.149259	346.647517	0.002607	0.002307
RS	61	22.174540	71.149259	372.338944	0.002801	0.002466
RS	62	24.238702	71.149259	399.249077	0.003003	0.002629
RS	63	26.494148	71.149259	17144.362078	0.128953	0.106210
PA	4+25*2+4+6 0.003927080 0.012244556 26.494148050 62509.748309590 20.715495070 2.605222604 1.209690920 0.894067263 0.780234687 0.735885966 0.729059270 0.754297015 0.822062662 0.953207634 1.177576584 1.540472065 2.116745667 3.029294338 4.457168781 6.595980691 9.523850571 13.004291694 16.410034656 18.938924210 20.015414938 19.598077920 18.172133568 16.437009870 14.983368111 14.351806292 71.149258508
//
CC
CC	Brief Description of the file format:
CC	  CC  comments
CC	  MM  useful-messages
CC	  RD  round-of-iterations
CC	  LL  \log[P(sequence)]
CC	  QD  Q-before-opt Q-after-opt
CC	  TR  \theta_0 \rho_0
CC	  RS  k t_k \lambda_k \pi_k \sum_{l\not=k}A_{kl} A_{kk}
CC	  DC  begin end best-k t_k+\Delta_k max-prob
CC
MM	Version: 0.6.5-r67
MM	pattern:4+25*2+4+6, n:63, n_free_lambdas:28
MM	n_iterations:25, skip:1, max_t:5, theta/rho:5
MM	is_decoding:0
MM	n_seqs:20, sum_L:1138398, sum_n:60824
RD	0
LK	0.000000
QD	0.000000 -> 0.000000
RI	inf
TR	0.054910	0.010982
MT	5.000000
MM	C_pi: 1.000000, n_recomb: 12433.567203
RS	0	0.000000	1.000000	79.378688	0.006384	0.000000
RS	1	0.006440	1.000000	83.933881	0.006751	0.000000
RS	2	0.013294	1.000000	88.712704	0.007135	0.000000
RS	3	0.020590	1.000000	93.721137	0.007538	0.000000
RS	4	0.028356	1.000000	98.964590	0.007959	0.000000
RS	5	0.036622	1.000000	104.447769	0.008400	0.000000
RS	6	0.045421	1.000000	110.174532	0.008861	0.000000
RS	7	0.054785	1.000000	116.147718	0.009341	0.000000
RS	8	0.064753	1.000000	122.368972	0.009842	0.000000
RS	9	0.075363	1.000000	128.838539	0.010362	0.000000
RS	10	0.086656	1.000000	135.555048	0.010902	0.000000
RS	11	0.098677	1.000000	142.515273	0.011462	0.000000
RS	12	0.111471	1.000000	149.713878	0.012041	0.000000
RS	13	0.125090	1.000000	157.143141	0.012639	0.000000
RS	14	0.139585	1.000000	164.792661	0.013254	0.000000
RS	15	0.155014	1.000000	172.649053	0.013886	0.000000
RS	16	0.171437	1.000000	180.695627	0.014533	0.000000
RS	17	0.188917	1.000000	188.912053	0.015194	0.000000
RS	18	0.207523	1.000000	197.274036	0.015866	0.000000
RS	19	0.227327	1.000000	205.752973	0.016548	0.000000
RS	20	0.248406	1.000000	214.315632	0.017237	0.000000
RS	21	0.270843	1.000000	222.923843	0.017929	0.000000
RS	22	0.294725	1.000000	231.534214	0.018622	0.000000
RS	23	0.320144	1.000000	240.097895	0.019310	0.000000
RS	24	0.347201	1.000000	248.560387	0.019991	0.000000
RS	25	0.376000	1.000000	256.861429	0.020659	0.000000
RS	26	0.406654	1.000000	264.934972	0.021308	0.000000
RS	27	0.439282	1.000000	272.709263	0.021933	0.000000
RS	28	0.474011	1.000000	280.107060	0.022528	0.000000
RS	29	0.510976	1.000000	287.046000	0.023086	0.000000
RS	30	0.550322	1.000000	293.439153	0.023601	0.000000
RS	31	0.592202	1.000000	299.195768	0.024064	0.000000
RS	32	0.636779	1.000000	304.222246	0.024468	0.000000
RS	33	0.684227	1.000000	308.423360	0.024806	0.000000
RS	34	0.734730	1.000000	311.703725	0.025070	0.000000
RS	35	0.788485	1.000000	313.969538	0.025252	0.000000
RS	36	0.845702	1.000000	315.130582	0.025345	0.000000
RS	37	0.906604	1.000000	315.102486	0.025343	0.000000
RS	38	0.971428	1.000000	313.809210	0.025239	0.000000
RS	39	1.040426	1.000000	311.185719	0.025028	0.000000
RS	40	1.113868	1.000000	307.180795	0.024706	0.000000
RS	41	1.192040	1.000000	301.759881	0.024270	0.000000
RS	42	1.275245	1.000000	294.907897	0.023719	0.000000
RS	43	1.363809	1.000000	286.631863	0.023053	0.000000
RS	44	1.458076	1.000000	276.963235	0.022275	0.000000
RS	45	1.558414	1.000000	265.959757	0.021390	0.000000
RS	46	1.665214	1.000000	253.706696	0.020405	0.000000
RS	47	1.778891	1.000000	240.317281	0.019328	0.000000
RS	48	1.899889	1.000000	225.932194	0.018171	0.000000
RS	49	2.028679	1.000000	210.717984	0.016948	0.000000
RS	50	2.165763	1.000000	194.864307	0.015672	0.000000
RS	51	2.311675	1.000000	178.579959	0.014363	0.000000
RS	52	2.466983	1.000000	162.087729	0.013036	0.000000
RS	53	2.632293	1.000000	145.618177	0.011712	0.000000
RS	54	2.808249	1.000000	129.402555	0.010408	0.000000
RS	55	2.995536	1.000000	113.665149	0.009142	0.000000
RS	56	3.194884	1.000000	98.615430	0.007931	0.000000
RS	57	3.407070	1.000000	84.440455	0.006791	0.000000
RS	58	3.632920	1.000000	71.298000	0.005734	0.000000
RS	59	3.873315	1.000000	59.310916	0.004770	0.000000
RS	60	4.129191	1.000000	48.563143	0.003906	0.000000
RS	61	4.401545	1.000000	39.097732	0.003145	0.000000
RS	62	4.691438	1.000000	30.917074	0.002487	0.000000
RS	63	5.000000	1.000000	86.064237	0.006922	0.000000
PA	4+25*2+4+6 0.054909793 0.010981959 5.000000000 1.000000000 1.000000000 1.000000000 1.000000000 1.000000000 1.000000000 1.000000000 1.000000000 1.000000000 1.000000000 1.000000000 1.000000000 1.000000000 1.000000000 1.000000000 1.000000000 1.000000000 1.000000000 1.000000000 1.000000000 1.000000000 1.000000000 1.000000000 1.000000000 1.000000000 1.000000000 1.000000000 1.000000000
//
IT	5540
RD	1
LK	-183171.262946
QD	-5579.745978 -> -2220.497679
RI	0.1266988145
TR	0.038123	0.007303
MT	8.732476
MM	C_pi: 1.313243, n_recomb: 10865.592784
RS	0	0.000000	0.304653	258.526599	0.023793	0.000763
RS	1	0.007372	0.304653	270.715462	0.024915	0.005353
RS	2	0.015287	0.304653	282.955925	0.026041	0.013338
RS	3	0.023786	0.304653	295.163951	0.027165	0.025024
RS	4	0.032911	0.244266	381.689036	0.035128	0.035437
RS	5	0.042709	0.244266	393.149804	0.036183	0.040397
RS	6	0.053229	0.264696	373.217815	0.034349	0.041561
RS	7	0.064525	0.264696	383.406779	0.035286	0.041941
RS	8	0.076653	0.306262	340.435848	0.031332	0.042159
RS	9	0.089676	0.306262	349.787810	0.032192	0.041517
RS	10	0.103658	0.369310	298.312038	0.027455	0.039614
RS	11	0.118671	0.369310	307.103269	0.028264	0.036820
RS	12	0.134792	0.453685	257.671694	0.023714	0.033801
RS	13	0.152100	0.453685	265.956186	0.024477	0.030967
RS	14	0.170684	0.555885	224.286689	0.020642	0.028427
RS	15	0.190638	0.555885	232.041583	0.021356	0.026164
RS	16	0.212064	0.677351	197.202319	0.018149	0.024113
RS	17	0.235068	0.677351	204.432392	0.018815	0.022198
RS	18	0.259769	0.821176	174.953088	0.016102	0.020375
RS	19	0.286290	0.821176	181.683249	0.016721	0.018635
RS	20	0.314767	0.985803	157.263637	0.014474	0.017003
RS	21	0.345343	0.985803	163.532756	0.015051	0.015508
RS	22	0.378172	1.164536	144.005070	0.013253	0.014173
RS	23	0.413422	1.164536	149.864226	0.013793	0.013002
RS	24	0.451271	1.350091	134.537677	0.012382	0.011988
RS	25	0.491909	1.350091	140.038984	0.012888	0.011113
RS	26	0.535543	1.537354	127.985945	0.011779	0.010355
RS	27	0.582394	1.537354	133.170769	0.012256	0.009696
RS	28	0.632699	1.722858	123.592192	0.011375	0.009119
RS	29	0.686712	1.722858	128.485809	0.011825	0.008612
RS	30	0.744707	1.903603	120.809102	0.011119	0.008165
RS	31	0.806977	1.903603	125.419403	0.011543	0.007771
RS	32	0.873837	2.076433	119.258090	0.010976	0.007428
RS	33	0.945626	2.076433	123.574962	0.011373	0.007134
RS	34	1.022708	2.238207	118.651689	0.010920	0.006887
RS	35	1.105471	2.238207	122.645681	0.011288	0.006688
RS	36	1.194336	2.386177	118.735695	0.010928	0.006536
RS	37	1.289752	2.386177	122.356154	0.011261	0.006431
RS	38	1.392202	2.518097	119.263031	0.010976	0.006374
RS	39	1.502204	2.518097	122.436201	0.011268	0.006365
RS	40	1.620315	2.631997	119.986986	0.011043	0.006405
RS	41	1.747133	2.631997	122.614222	0.011285	0.006494
RS	42	1.883300	2.726076	120.649125	0.011104	0.006633
RS	43	2.029504	2.726076	122.605579	0.011284	0.006825
RS	44	2.186487	2.799181	120.945221	0.011131	0.007067
RS	45	2.355042	2.799181	122.081033	0.011236	0.007359
RS	46	2.536022	2.851699	120.484768	0.011089	0.007694
RS	47	2.730345	2.851699	120.633113	0.011102	0.008063
RS	48	2.938992	2.886371	118.773004	0.010931	0.008452
RS	49	3.163020	2.886371	117.770853	0.010839	0.008846
RS	50	3.403563	2.907992	115.268754	0.010609	0.009226
RS	51	3.661838	2.907992	112.992164	0.010399	0.009573
RS	52	3.939153	2.922464	109.502210	0.010078	0.009872
RS	53	4.236911	2.922464	105.911682	0.009747	0.010107
RS	54	4.556619	2.950121	100.754788	0.009273	0.010265
RS	55	4.899895	2.950121	96.017386	0.008837	0.010329
RS	56	5.268477	2.950121	90.702059	0.008348	0.010289
RS	57	5.664230	2.950121	84.876302	0.007811	0.010136
RS	58	6.089157	3.284105	71.172402	0.006550	0.009868
RS	59	6.545409	3.284105	66.286849	0.006101	0.009494
RS	60	7.035294	3.284105	61.093076	0.005623	0.009031
RS	61	7.561293	3.284105	55.676305	0.005124	0.008502
RS	62	8.126068	3.284105	50.130601	0.004614	0.007938
RS	63	8.732476	3.284105	250.345689	0.023040	0.042579
PA	4+25*2+4+6 0.038122704 0.007302840 8.732476234 0.304653168 0.244266033 0.264695644 0.306262016 0.369309902 0.453685284 0.555885315 0.677351475 0.821175575 0.985802650 1.164536476 1.350090981 1.537353516 1.722858429 1.903603077 2.076433182 2.238206863 2.386177063 2.518096924 2.631997108 2.726076126 2.799180984 2.851698875 2.886370659 2.907992363 2.922463655 2.950121403 3.284104884
//
IT	4960
RD	2
LK	-178041.342231
QD	-2531.787445 -> -1564.165276
RI	0.0852546560
TR	0.032425	0.007233
MT	10.542237
MM	C_pi: 1.822192, n_recomb: 14904.887094
RS	0	0.000000	0.428257	263.516025	0.017680	0.000464
RS	1	0.007690	0.428257	278.546329	0.018688	0.003373
RS	2	0.015971	0.428257	294.012784	0.019726	0.008153
RS	3	0.024889	0.428257	309.860034	0.020789	0.014758
RS	4	0.034493	0.240820	574.377419	0.038536	0.028060
RS	5	0.044836	0.240820	591.597004	0.039691	0.036900
RS	6	0.055973	0.234516	623.158075	0.041809	0.040365
RS	7	0.067968	0.234516	636.406458	0.042698	0.045204
RS	8	0.080884	0.259128	587.450745	0.039413	0.042787
RS	9	0.094794	0.259128	598.368049	0.040146	0.046354
RS	10	0.109774	0.307741	513.510582	0.034452	0.041164
RS	11	0.125905	0.307741	523.742931	0.035139	0.043341
RS	12	0.143277	0.382015	431.043633	0.028920	0.036509
RS	13	0.161985	0.382015	441.212613	0.029602	0.037301
RS	14	0.182132	0.481497	358.998459	0.024086	0.030888
RS	15	0.203827	0.481497	368.967104	0.024755	0.031237
RS	16	0.227192	0.611599	299.119952	0.020069	0.025861
RS	17	0.252352	0.611599	308.683060	0.020710	0.026001
RS	18	0.279448	0.783631	249.098319	0.016713	0.021456
RS	19	0.308627	0.783631	258.109660	0.017317	0.021332
RS	20	0.340050	1.006354	208.628439	0.013997	0.017550
RS	21	0.373890	1.006354	216.991106	0.014558	0.017240
RS	22	0.410332	1.279936	177.709785	0.011923	0.014281
RS	23	0.449576	1.279936	185.406573	0.012439	0.013953
RS	24	0.491838	1.598468	155.058525	0.010403	0.011760
RS	25	0.537350	1.598468	162.146052	0.010879	0.011506
RS	26	0.586362	1.955273	138.718409	0.009307	0.009902
RS	27	0.639143	1.955273	145.285756	0.009748	0.009719
RS	28	0.695983	2.343713	127.000950	0.008521	0.008522
RS	29	0.757193	2.343713	133.138924	0.008933	0.008384
RS	30	0.823111	2.754060	118.798695	0.007970	0.007471
RS	31	0.894097	2.754060	124.588975	0.008359	0.007366
RS	32	0.970543	3.170534	113.488686	0.007614	0.006669
RS	33	1.052867	3.170534	119.001697	0.007984	0.006605
RS	34	1.141522	3.571582	110.730260	0.007429	0.006092
RS	35	1.236994	3.571582	116.022693	0.007784	0.006088
RS	36	1.339808	3.933896	110.295906	0.007400	0.005743
RS	37	1.450528	3.933896	115.404590	0.007743	0.005818
RS	38	1.569763	4.237359	111.984346	0.007513	0.005630
RS	39	1.698167	4.237359	116.916773	0.007844	0.005796
RS	40	1.836444	4.467630	115.603480	0.007756	0.005754
RS	41	1.985356	4.467630	120.325630	0.008073	0.006019
RS	42	2.145718	4.617428	120.936115	0.008114	0.006123
RS	43	2.318413	4.617428	125.356531	0.008410	0.006493
RS	44	2.504387	4.689217	127.616153	0.008562	0.006741
RS	45	2.704663	4.689217	131.567159	0.008827	0.007208
RS	46	2.920340	4.697184	134.962903	0.009055	0.007571
RS	47	3.152602	4.697184	138.188082	0.009271	0.008086
RS	48	3.402725	4.664870	141.890736	0.009520	0.008494
RS	49	3.672082	4.664870	144.055861	0.009665	0.008970
RS	50	3.962153	4.617613	147.032878	0.009865	0.009323
RS	51	4.274530	4.617613	147.772913	0.009914	0.009672
RS	52	4.610929	4.577140	148.985370	0.009996	0.009886
RS	53	4.973196	4.577140	147.986415	0.009929	0.010050
RS	54	5.363322	4.586714	145.792536	0.009782	0.010014
RS	55	5.783448	4.586714	142.986727	0.009593	0.009962
RS	56	6.235882	4.586714	139.230282	0.009341	0.009793
RS	57	6.723107	4.586714	134.526931	0.009026	0.009514
RS	58	7.247800	5.596639	106.801387	0.007166	0.008269
RS	59	7.812841	5.596639	103.787224	0.006963	0.007976
RS	60	8.421333	5.596639	100.064688	0.006714	0.007617
RS	61	9.076619	5.596639	95.658602	0.006418	0.007205
RS	62	9.782295	5.596639	90.612783	0.006079	0.006756
RS	63	10.542237	5.596639	636.049329	0.042674	0.044906
PA	4+25*2+4+6 0.032425077 0.007232575 10.542237163 0.428257267 0.240820000 0.234516470 0.259127517 0.307741405 0.382014694 0.481496976 0.611599205 0.783631346 1.006354464 1.279935509 1.598467506 1.955272790 2.343712872 2.754060303 3.170533659 3.571581991 3.933896123 4.237359384 4.467629949 4.617427668 4.689217309 4.697184075 4.664869593 4.617612637 4.577140333 4.586713810 5.596639118
//
IT	4855
RD	3
LK	-176437.743742
QD	-1813.659736 -> -1379.708251
RI	0.0552619416
TR	0.029191	0.007802
MT	11.431961
MM	C_pi: 2.297151, n_recomb: 20221.069055
RS	0	0.000000	0.721218	216.334511	0.010698	0.000283
RS	1	0.007827	0.721218	230.659185	0.011407	0.002074
RS	2	0.016267	0.721218	245.716020	0.012151	0.004971
RS	3	0.025368	0.721218	261.507438	0.012932	0.008805
RS	4	0.035181	0.288701	686.998412	0.033974	0.023568
RS	5	0.045762	0.288701	713.127217	0.035267	0.031183
RS	6	0.057171	0.251792	843.620468	0.041720	0.038494
RS	7	0.069473	0.251792	864.679058	0.042761	0.043570
RS	8	0.082738	0.262019	849.228658	0.041997	0.043439
RS	9	0.097041	0.262019	865.269905	0.042791	0.047262
RS	10	0.112464	0.299009	772.130576	0.038184	0.042988
RS	11	0.129095	0.299009	785.883152	0.038865	0.045963
RS	12	0.147026	0.362340	660.787842	0.032678	0.039124
RS	13	0.166362	0.362340	674.141343	0.033339	0.040874
RS	14	0.187211	0.451851	552.489737	0.027322	0.033623
RS	15	0.209692	0.451851	565.778892	0.027980	0.034717
RS	16	0.233932	0.574205	456.876046	0.022594	0.028154
RS	17	0.260070	0.574205	469.933393	0.023240	0.028931
RS	18	0.288253	0.745302	373.270274	0.018459	0.023118
RS	19	0.318643	0.745302	385.841504	0.019081	0.023556
RS	20	0.351411	0.982336	303.317776	0.015000	0.018586
RS	21	0.386745	0.982336	315.108478	0.015583	0.018737
RS	22	0.424843	1.294977	248.848004	0.012306	0.014790
RS	23	0.465924	1.294977	259.669818	0.012842	0.014815
RS	24	0.510221	1.685048	208.587459	0.010315	0.011871
RS	25	0.557984	1.685048	218.429329	0.010802	0.011885
RS	26	0.609487	2.151916	179.337660	0.008869	0.009733
RS	27	0.665020	2.151916	188.301295	0.009312	0.009759
RS	28	0.724900	2.693490	158.105005	0.007819	0.008168
RS	29	0.789467	2.693490	166.330178	0.008226	0.008197
RS	30	0.859088	3.299721	142.923671	0.007068	0.007003
RS	31	0.934159	3.299721	150.556262	0.007446	0.007033
RS	32	1.015105	3.944088	132.728962	0.006564	0.006141
RS	33	1.102388	3.944088	139.914162	0.006919	0.006186
RS	34	1.196502	4.580783	126.989690	0.006280	0.005547
RS	35	1.297983	4.580783	133.868535	0.006620	0.005628
RS	36	1.407406	5.153499	125.393975	0.006201	0.005213
RS	37	1.525395	5.153499	132.093361	0.006532	0.005354
RS	38	1.652619	5.611417	127.700408	0.006315	0.005140
RS	39	1.789802	5.611417	134.316603	0.006642	0.005353
RS	40	1.937722	5.920602	133.736523	0.006614	0.005324
RS	41	2.097220	5.920602	140.314204	0.006939	0.005619
RS	42	2.269202	6.069366	143.354708	0.007089	0.005771
RS	43	2.454646	6.069366	149.857255	0.007411	0.006156
RS	44	2.654605	6.073386	156.173464	0.007723	0.006486
RS	45	2.870216	6.073386	162.440208	0.008033	0.006950
RS	46	3.102703	5.974844	171.203603	0.008467	0.007425
RS	47	3.353387	5.974844	176.907980	0.008749	0.007918
RS	48	3.623693	5.829570	186.621858	0.009229	0.008449
RS	49	3.915156	5.829570	191.267037	0.009459	0.008883
RS	50	4.229434	5.687304	199.990350	0.009890	0.009346
RS	51	4.568310	5.687304	202.975537	0.010038	0.009638
RS	52	4.933712	5.583270	208.718492	0.010322	0.009925
RS	53	5.327714	5.583270	209.476918	0.010359	0.010026
RS	54	5.752556	5.585402	208.984389	0.010335	0.010004
RS	55	6.210651	5.585402	207.317244	0.010253	0.009899
RS	56	6.704603	5.585402	204.325698	0.010105	0.009694
RS	57	7.237218	5.585402	199.965337	0.009889	0.009394
RS	58	7.811522	7.445862	147.690150	0.007304	0.007465
RS	59	8.430779	7.445862	146.427237	0.007241	0.007253
RS	60	9.098506	7.445862	144.223913	0.007132	0.006987
RS	61	9.818498	7.445862	141.050330	0.006975	0.006677
RS	62	10.594846	7.445862	136.896136	0.006770	0.006331
RS	63	11.431961	7.445862	1184.356219	0.058570	0.048543
PA	4+25*2+4+6 0.029190614 0.007801799 11.431961117 0.721217918 0.288701238 0.251791600 0.262019353 0.299009050 0.362340451 0.451851356 0.574204826 0.745301584 0.982336151 1.294977476 1.685048317 2.151915902 2.693489739 3.299721317 3.944087801 4.580783068 5.153499363 5.611417046 5.920601565 6.069365806 6.073386451 5.974844250 5.829569962 5.687304048 5.583269964 5.585402181 7.445862365
//
IT	4567
RD	4
LK	-175658.227364
QD	-1533.488541 -> -1252.490485
RI	0.0366844238
TR	0.026817	0.008513
MT	11.951295
MM	C_pi: 2.647759, n_recomb: 25374.104226
RS	0	0.000000	1.193201	165.635991	0.006528	0.000186
RS	1	0.007903	1.193201	177.505689	0.006996	0.001357
RS	2	0.016430	1.193201	190.123048	0.007493	0.003205
RS	3	0.025631	1.193201	203.518369	0.008021	0.005547
RS	4	0.035559	0.348743	736.888165	0.029041	0.020408
RS	5	0.046272	0.348743	770.174740	0.030353	0.026690
RS	6	0.057832	0.276372	1008.498035	0.039745	0.036589
RS	7	0.070304	0.276372	1038.395321	0.040923	0.041222
RS	8	0.083763	0.273265	1077.020246	0.042446	0.043367
RS	9	0.098285	0.273265	1099.766767	0.043342	0.046828
RS	10	0.113955	0.300721	1018.872997	0.040154	0.044033
RS	11	0.130863	0.300721	1037.076662	0.040871	0.046897
RS	12	0.149108	0.354814	894.970705	0.035271	0.040887
RS	13	0.168794	0.354814	911.674527	0.035929	0.042807
RS	14	0.190036	0.434554	759.278151	0.029923	0.035698
RS	15	0.212957	0.434554	775.663485	0.030569	0.036969
RS	16	0.237689	0.546436	631.362311	0.024882	0.030065
RS	17	0.264375	0.546436	647.621647	0.025523	0.031018
RS	18	0.293171	0.708135	513.861571	0.020251	0.024601
RS	19	0.324242	0.708135	529.828245	0.020881	0.025246
RS	20	0.357768	0.941657	411.925055	0.016234	0.019579
RS	21	0.393944	0.941657	427.150108	0.016834	0.019940
RS	22	0.432979	1.263876	330.846927	0.013039	0.015354
RS	23	0.475099	1.263876	344.904069	0.013593	0.015559
RS	24	0.520547	1.684759	270.300599	0.010653	0.012105
RS	25	0.569587	1.684759	283.031544	0.011154	0.012257
RS	26	0.622502	2.212338	226.060510	0.008909	0.009723
RS	27	0.679600	2.212338	237.529168	0.009361	0.009857
RS	28	0.741209	2.853318	193.757265	0.007636	0.007987
RS	29	0.807687	2.853318	204.127217	0.008045	0.008106
RS	30	0.879419	3.603217	170.452585	0.006718	0.006716
RS	31	0.956819	3.603217	179.923405	0.007091	0.006820
RS	32	1.040336	4.430772	154.539271	0.006090	0.005798
RS	33	1.130454	4.430772	163.328714	0.006437	0.005901
RS	34	1.227693	5.268545	145.203721	0.005723	0.005183
RS	35	1.332616	5.268545	153.539768	0.006051	0.005307
RS	36	1.445831	6.024719	141.955773	0.005595	0.004852
RS	37	1.567994	6.024719	150.060231	0.005914	0.005020
RS	38	1.699810	6.612473	144.444212	0.005693	0.004796
RS	39	1.842044	6.612473	152.508544	0.006010	0.005019
RS	40	1.995517	6.974754	152.496061	0.006010	0.005006
RS	41	2.161120	6.974754	160.653009	0.006331	0.005296
RS	42	2.339809	7.096453	166.068396	0.006545	0.005490
RS	43	2.532620	7.096453	174.349963	0.006871	0.005856
RS	44	2.740667	7.011413	184.828627	0.007284	0.006255
RS	45	2.965157	7.011413	193.097142	0.007610	0.006690
RS	46	3.207386	6.794750	207.514936	0.008178	0.007259
RS	47	3.468759	6.794750	215.384620	0.008488	0.007719
RS	48	3.750787	6.535342	231.509482	0.009124	0.008361
RS	49	4.055103	6.535342	238.319823	0.009392	0.008767
RS	50	4.383468	6.304189	253.132016	0.009976	0.009340
RS	51	4.737783	6.304189	258.037305	0.010169	0.009615
RS	52	5.120098	6.145726	268.385752	0.010577	0.009985
RS	53	5.532626	6.145726	270.567273	0.010663	0.010078
RS	54	5.977755	6.150229	271.114128	0.010685	0.010071
RS	55	6.458061	6.150229	270.298238	0.010653	0.009972
RS	56	6.976325	6.150229	267.805685	0.010554	0.009777
RS	57	7.535545	6.150229	263.552581	0.010387	0.009494
RS	58	8.138959	8.909228	180.643102	0.007119	0.006942
RS	59	8.790058	8.909228	181.167959	0.007140	0.006804
RS	60	9.492612	8.909228	180.645877	0.007119	0.006619
RS	61	10.250687	8.909228	179.003846	0.007055	0.006391
RS	62	11.068670	8.909228	176.185245	0.006944	0.006126
RS	63	11.951295	8.909228	1756.017799	0.069205	0.052591
PA	4+25*2+4+6 0.026817069 0.008513054 11.951295402 1.193201403 0.348743164 0.276371798 0.273265253 0.300721098 0.354813577 0.434554320 0.546436355 0.708135160 0.941657173 1.263875569 1.684759059 2.212337567 2.853317567 3.603217032 4.430771673 5.268545329 6.024719206 6.612472664 6.974753625 7.096452651 7.011412658 6.794749565 6.535341563 6.304189437 6.145725672 6.150229316 8.909228202
//
IT	5226
RD	5
LK	-175128.049752
QD	-1351.328028 -> -1131.632641
RI	0.0256925443
TR	0.024822	0.009228
MT	12.339248
MM	C_pi: 2.915749, n_recomb: 30222.684339
RS	0	0.000000	1.900921	124.569808	0.004122	0.000127
RS	1	0.007957	1.900921	133.902877	0.004431	0.000921
RS	2	0.016547	1.900921	143.885802	0.004761	0.002145
RS	3	0.025821	1.900921	154.555705	0.005114	0.003638
RS	4	0.035832	0.414462	753.426585	0.024929	0.017966
RS	5	0.046640	0.414462	791.662916	0.026194	0.023189
RS	6	0.058308	0.302342	1131.512303	0.037439	0.034719
RS	7	0.070905	0.302342	1169.842404	0.038707	0.038901
RS	8	0.084504	0.286666	1269.554634	0.042007	0.042815
RS	9	0.099185	0.286666	1299.613595	0.043001	0.045913
RS	10	0.115034	0.306206	1242.572581	0.041114	0.044458
RS	11	0.132144	0.306206	1265.856361	0.041884	0.047074
RS	12	0.150616	0.352908	1118.532164	0.037010	0.041994
RS	13	0.170557	0.352908	1138.763780	0.037679	0.043877
RS	14	0.192085	0.424586	964.449682	0.031911	0.037218
RS	15	0.215327	0.424586	983.714791	0.032549	0.038504
RS	16	0.240417	0.527067	809.588763	0.026787	0.031615
RS	17	0.267504	0.527067	828.652238	0.027418	0.032597
RS	18	0.296746	0.678444	660.492604	0.021854	0.025901
RS	19	0.328315	0.678444	679.482737	0.022483	0.026619
RS	20	0.362396	0.903210	526.569649	0.017423	0.020521
RS	21	0.399189	0.903210	544.995491	0.018033	0.020986
RS	22	0.438909	1.223067	417.723776	0.013822	0.015954
RS	23	0.481790	1.223067	434.911098	0.014390	0.016260
RS	24	0.528083	1.654820	335.475363	0.011100	0.012424
RS	25	0.578059	1.654820	351.059028	0.011616	0.012658
RS	26	0.632012	2.215194	274.970223	0.009098	0.009825
RS	27	0.690258	2.215194	288.925432	0.009560	0.010023
RS	28	0.753139	2.921062	230.580735	0.007629	0.007932
RS	29	0.821023	2.921062	243.064686	0.008042	0.008103
RS	30	0.894308	3.776791	198.400234	0.006565	0.006556
RS	31	0.973425	3.776791	209.651816	0.006937	0.006703
RS	32	1.058837	4.751395	176.238567	0.005831	0.005577
RS	33	1.151046	4.751395	186.543595	0.006172	0.005714
RS	34	1.250591	5.760632	162.924449	0.005391	0.004933
RS	35	1.358057	5.760632	172.598192	0.005711	0.005081
RS	36	1.474074	6.678944	157.704112	0.005218	0.004594
RS	37	1.599323	6.678944	167.065012	0.005528	0.004773
RS	38	1.734538	7.382012	160.050990	0.005296	0.004539
RS	39	1.880511	7.382012	169.387813	0.005605	0.004760
RS	40	2.038100	7.787475	169.768484	0.005617	0.004755
RS	41	2.208228	7.787475	179.305971	0.005933	0.005033
RS	42	2.391893	7.876309	186.943900	0.006186	0.005254
RS	43	2.590172	7.876309	196.790455	0.006511	0.005598
RS	44	2.804229	7.701684	211.357578	0.006993	0.006045
RS	45	3.035318	7.701684	221.409585	0.007326	0.006452
RS	46	3.284794	7.371840	241.549689	0.007992	0.007092
RS	47	3.554121	7.371840	251.370877	0.008317	0.007527
RS	48	3.844878	7.006541	274.124621	0.009070	0.008259
RS	49	4.158771	7.006541	282.888687	0.009360	0.008653
RS	50	4.497641	6.694934	304.059466	0.010061	0.009322
RS	51	4.863474	6.694934	310.661672	0.010279	0.009600
RS	52	5.258416	6.488226	325.759442	0.010779	0.010048
RS	53	5.684784	6.488226	329.117370	0.010890	0.010155
RS	54	6.145078	6.495603	330.398094	0.010932	0.010164
RS	55	6.641997	6.495603	330.189713	0.010925	0.010087
RS	56	7.178456	6.495603	327.959952	0.010851	0.009917
RS	57	7.757600	6.495603	323.591296	0.010707	0.009659
RS	58	8.382828	10.163254	206.385972	0.006829	0.006537
RS	59	9.057804	10.163254	208.594203	0.006902	0.006462
RS	60	9.786488	10.163254	209.721362	0.006939	0.006344
RS	61	10.573153	10.163254	209.661826	0.006937	0.006185
RS	62	11.422413	10.163254	208.322234	0.006893	0.005989
RS	63	12.339248	10.163254	2309.279299	0.076409	0.056755
PA	4+25*2+4+6 0.024821989 0.009227674 12.339248391 1.900920532 0.414462351 0.302341550 0.286665877 0.306206244 0.352908178 0.424585782 0.527067281 0.678443588 0.903209632 1.223066858 1.654819598 2.215194303 2.921061600 3.776791193 4.751395159 5.760632496 6.678944224 7.382011581 7.787474696 7.876308791 7.701684180 7.371840219 7.006540752 6.694933677 6.488226140 6.495602568 10.163254032
//
IT	5176
RD	6
LK	-174705.558073
QD	-1201.231258 -> -1017.187729
RI	0.0189784448
TR	0.023040	0.009897
MT	12.693704
MM	C_pi: 3.144314, n_recomb: 34884.750834
RS	0	0.000000	2.935934	93.533830	0.002681	0.000088
RS	1	0.008005	2.935934	100.739426	0.002888	0.000636
RS	2	0.016651	2.935934	108.475853	0.003110	0.001467
RS	3	0.025989	2.935934	116.778192	0.003348	0.002450
RS	4	0.036075	0.485193	753.439933	0.021598	0.015954
RS	5	0.046968	0.485193	795.020549	0.022790	0.020361
RS	6	0.058733	0.328893	1227.637872	0.035191	0.032905
RS	7	0.071439	0.328893	1273.787559	0.036514	0.036721
RS	8	0.085163	0.301026	1436.418976	0.041176	0.041978
RS	9	0.099986	0.301026	1474.094265	0.042256	0.044808
RS	10	0.115995	0.313730	1447.241432	0.041486	0.044479
RS	11	0.133286	0.313730	1476.181355	0.042316	0.046881
RS	12	0.151961	0.354432	1331.558938	0.038170	0.042667
RS	13	0.172130	0.354432	1355.675726	0.038862	0.044477
RS	14	0.193915	0.419608	1166.284804	0.033433	0.038346
RS	15	0.217443	0.419608	1188.459842	0.034068	0.039613
RS	16	0.242855	0.514293	989.383246	0.028361	0.032897
RS	17	0.270301	0.514293	1011.054025	0.028983	0.033865
RS	18	0.299944	0.656414	811.323676	0.023257	0.027062
RS	19	0.331960	0.656414	833.080397	0.023881	0.027802
RS	20	0.366539	0.871683	646.052745	0.018520	0.021422
RS	21	0.403886	0.871683	667.496738	0.019134	0.021943
RS	22	0.444222	1.185007	508.832753	0.014586	0.016575
RS	23	0.487788	1.185007	529.072395	0.015166	0.016945
RS	24	0.534841	1.618699	403.802399	0.011575	0.012799
RS	25	0.585661	1.618699	422.229745	0.012104	0.013088
RS	26	0.640549	2.197511	325.928125	0.009343	0.010002
RS	27	0.699831	2.197511	342.385672	0.009815	0.010242
RS	28	0.763859	2.948707	268.520317	0.007697	0.007959
RS	29	0.833012	2.948707	283.128998	0.008116	0.008162
RS	30	0.907701	3.887245	226.764220	0.006500	0.006478
RS	31	0.988368	3.887245	239.787437	0.006874	0.006652
RS	32	1.075494	4.985981	197.873682	0.005672	0.005434
RS	33	1.169594	4.985981	209.661221	0.006010	0.005592
RS	34	1.271226	6.148326	180.250775	0.005167	0.004755
RS	35	1.380995	6.148326	191.206277	0.005481	0.004917
RS	36	1.499550	7.217543	172.797131	0.004953	0.004399
RS	37	1.627596	7.217543	183.338016	0.005256	0.004582
RS	38	1.765893	8.031333	174.745241	0.005009	0.004335
RS	39	1.915260	8.031333	185.259766	0.005311	0.004552
RS	40	2.076584	8.479826	185.848824	0.005328	0.004549
RS	41	2.250822	8.479826	196.657148	0.005637	0.004813
RS	42	2.439009	8.538524	206.341747	0.005915	0.005051
RS	43	2.642260	8.538524	217.635515	0.006239	0.005375
RS	44	2.861781	8.279469	236.178258	0.006770	0.005857
RS	45	3.098876	8.279469	247.898606	0.007106	0.006241
RS	46	3.354950	7.843315	273.788988	0.007848	0.006935
RS	47	3.631523	7.843315	285.459117	0.008183	0.007352
RS	48	3.930236	7.379016	315.056264	0.009031	0.008157
RS	49	4.252862	7.379016	325.683569	0.009336	0.008547
RS	50	4.601314	6.992080	353.560018	0.010135	0.009300
RS	51	4.977661	6.992080	361.763928	0.010370	0.009588
RS	52	5.384134	6.739518	381.925310	0.010948	0.010110
RS	53	5.823146	6.739518	386.336996	0.011075	0.010236
RS	54	6.297302	6.746442	388.370001	0.011133	0.010263
RS	55	6.809414	6.746442	388.622082	0.011140	0.010212
RS	56	7.362522	6.746442	386.502948	0.011079	0.010068
RS	57	7.959906	6.746442	381.864040	0.010946	0.009835
RS	58	8.605112	11.335481	227.594034	0.006524	0.006195
RS	59	9.301968	11.335481	231.386112	0.006633	0.006173
RS	60	10.054607	11.335481	234.102522	0.006711	0.006110
RS	61	10.867497	11.335481	235.612223	0.006754	0.006009
RS	62	11.745459	11.335481	235.792133	0.006759	0.005872
RS	63	12.693704	11.335481	2851.466897	0.081740	0.060866
PA	4+25*2+4+6 0.023039710 0.009897404 12.693703943 2.935933906 0.485192527 0.328892769 0.301026103 0.313730220 0.354432288 0.419607940 0.514293486 0.656413562 0.871682708 1.185007274 1.618699090 2.197511003 2.948707298 3.887244648 4.985980840 6.148326278 7.217542767 8.031333355 8.479825523 8.538524271 8.279468776 7.843314675 7.379015640 6.992080434 6.739518396 6.746441800 11.335480667
//
IT	5643
RD	7
LK	-174349.478804
QD	-1070.210857 -> -912.403867
RI	0.0146991163
TR	0.021413	0.010506
MT	13.052140
MM	C_pi: 3.358113, n_recomb: 39465.799628
RS	0	0.000000	4.437104	70.319166	0.001782	0.000061
RS	1	0.008053	4.437104	75.841654	0.001922	0.000443
RS	2	0.016753	4.437104	81.785704	0.002072	0.001015
RS	3	0.026155	4.437104	88.181468	0.002234	0.001675
RS	4	0.036314	0.562024	744.132057	0.018855	0.014222
RS	5	0.047290	0.562024	787.931597	0.019965	0.017993
RS	6	0.059151	0.356293	1305.330759	0.033075	0.031143
RS	7	0.071967	0.356293	1358.749791	0.034429	0.034671
RS	8	0.085814	0.316162	1584.900318	0.040159	0.040969
RS	9	0.100777	0.316162	1630.414700	0.041312	0.043613
RS	10	0.116944	0.322637	1637.987615	0.041504	0.044236
RS	11	0.134414	0.322637	1673.145464	0.042395	0.046485
RS	12	0.153290	0.358245	1537.010552	0.038945	0.043055
RS	13	0.173686	0.358245	1565.482856	0.039667	0.044805
RS	14	0.195725	0.418043	1366.333742	0.034621	0.039209
RS	15	0.219538	0.418043	1391.626823	0.035262	0.040459
RS	16	0.245269	0.506258	1171.555443	0.029685	0.033987
RS	17	0.273072	0.506258	1195.808559	0.030300	0.034938
RS	18	0.303114	0.640399	966.893580	0.024500	0.028122
RS	19	0.335574	0.640399	991.284210	0.025118	0.028866
RS	20	0.370649	0.846715	770.902205	0.019533	0.022294
RS	21	0.408548	0.846715	795.258217	0.020151	0.022848
RS	22	0.449499	1.152282	604.730752	0.015323	0.017212
RS	23	0.493748	1.152282	627.996707	0.015912	0.017626
RS	24	0.541559	1.583872	475.816119	0.012056	0.013214
RS	25	0.593221	1.583872	497.122654	0.012596	0.013542
RS	26	0.649043	2.173515	379.402614	0.009613	0.010228
RS	27	0.709359	2.173515	398.421548	0.010095	0.010500
RS	28	0.774533	2.958758	307.963613	0.007803	0.008039
RS	29	0.844955	2.958758	324.750195	0.008229	0.008266
RS	30	0.921047	3.966131	255.868051	0.006483	0.006452
RS	31	1.003267	3.966131	270.695246	0.006859	0.006646
RS	32	1.092108	5.175035	219.727316	0.005568	0.005341
RS	33	1.188103	5.175035	233.005391	0.005904	0.005513
RS	34	1.291827	6.480212	197.451117	0.005003	0.004623
RS	35	1.403904	6.480212	209.674523	0.005313	0.004793
RS	36	1.525007	7.696172	187.511944	0.004751	0.004245
RS	37	1.655860	7.696172	199.200802	0.005047	0.004429
RS	38	1.797251	8.622120	188.834609	0.004785	0.004168
RS	39	1.950028	8.622120	200.480000	0.005080	0.004380
RS	40	2.115106	9.118180	201.091686	0.005095	0.004374
RS	41	2.293478	9.118180	213.113258	0.005400	0.004627
RS	42	2.486213	9.152294	224.670064	0.005693	0.004874
RS	43	2.694468	9.152294	237.349766	0.006014	0.005182
RS	44	2.919493	8.814457	259.751294	0.006582	0.005687
RS	45	3.162638	8.814457	273.086347	0.006920	0.006054
RS	46	3.425362	8.277294	304.747164	0.007722	0.006790
RS	47	3.709242	8.277294	318.232273	0.008063	0.007194
RS	48	4.015982	7.718194	354.895707	0.008992	0.008062
RS	49	4.347422	7.718194	367.374553	0.009309	0.008449
RS	50	4.705551	7.258346	402.355920	0.010195	0.009277
RS	51	5.092519	7.258346	412.156013	0.010443	0.009575
RS	52	5.510647	6.960262	437.808089	0.011093	0.010166
RS	53	5.962445	6.960262	443.245730	0.011231	0.010311
RS	54	6.450624	6.962755	446.248858	0.011307	0.010362
RS	55	6.978114	6.962755	446.898951	0.011324	0.010334
RS	56	7.548079	6.962755	444.817293	0.011271	0.010214
RS	57	8.163942	6.962755	439.824631	0.011144	0.010003
RS	58	8.829397	12.497458	246.056329	0.006235	0.005895
RS	59	9.548437	12.497458	251.367905	0.006369	0.005916
RS	60	10.325379	12.497458	255.633356	0.006477	0.005899
RS	61	11.164884	12.497458	258.701082	0.006555	0.005847
RS	62	12.071990	12.497458	260.423176	0.006599	0.005759
RS	63	13.052140	12.497458	3396.420503	0.086060	0.064825
PA	4+25*2+4+6 0.021413011 0.010505712 13.052140413 4.437104466 0.562023569 0.356293259 0.316162011 0.322637000 0.358244820 0.418042778 0.506257650 0.640399421 0.846714674 1.152281520 1.583872182 2.173515126 2.958757767 3.966131274 5.175034960 6.480212153 7.696171930 8.622120147 9.118180309 9.152293607 8.814456614 8.277293989 7.718193531 7.258345781 6.960261797 6.962754622 12.497458215
//
IT	5470
RD	8
LK	-174043.588124
QD	-955.029352 -> -818.510641
RI	0.0118612010
TR	0.019922	0.011049
MT	13.426676
MM	C_pi: 3.568926, n_recomb: 44024.324525
RS	0	0.000000	6.610674	52.872802	0.001201	0.000043
RS	1	0.008101	6.610674	57.085689	0.001297	0.000309
RS	2	0.016858	6.610674	61.628124	0.001400	0.000706
RS	3	0.026324	6.610674	66.524853	0.001511	0.001157
RS	4	0.036557	0.646662	728.384795	0.016545	0.012694
RS	5	0.047619	0.646662	773.548743	0.017571	0.015957
RS	6	0.059577	0.385022	1368.504345	0.031085	0.029435
RS	7	0.072504	0.385022	1428.691874	0.032452	0.032728
RS	8	0.086478	0.332134	1718.817696	0.039042	0.039853
RS	9	0.101584	0.332134	1772.351203	0.040258	0.042371
RS	10	0.117914	0.332633	1817.916263	0.041293	0.043818
RS	11	0.135566	0.332633	1859.832629	0.042246	0.045966
RS	12	0.154649	0.363687	1737.050576	0.039457	0.043252
RS	13	0.175277	0.363687	1770.399554	0.040214	0.044960
RS	14	0.197576	0.418853	1566.038275	0.035572	0.039887
RS	15	0.221682	0.418853	1594.755899	0.036224	0.041130
RS	16	0.247740	0.501552	1357.109655	0.030826	0.034939
RS	17	0.275910	0.501552	1384.023068	0.031438	0.035879
RS	18	0.306361	0.628774	1127.975147	0.025622	0.029109
RS	19	0.339279	0.628774	1154.943957	0.026234	0.029852
RS	20	0.374863	0.826913	901.785962	0.020484	0.023146
RS	21	0.413330	0.826913	928.994230	0.021102	0.023722
RS	22	0.454914	1.124519	706.026598	0.016037	0.017861
RS	23	0.499866	1.124519	732.322643	0.016635	0.018307
RS	24	0.548459	1.552043	552.037904	0.012539	0.013656
RS	25	0.600988	1.552043	576.284886	0.013090	0.014015
RS	26	0.657773	2.148103	435.808850	0.009899	0.010489
RS	27	0.719158	2.148103	457.473946	0.010391	0.010786
RS	28	0.785515	2.960274	349.225993	0.007933	0.008155
RS	29	0.857248	2.960274	368.268845	0.008365	0.008402
RS	30	0.934792	4.027347	285.947672	0.006495	0.006463
RS	31	1.018617	4.027347	302.634775	0.006874	0.006671
RS	32	1.109232	5.337387	241.984986	0.005497	0.005281
RS	33	1.207188	5.337387	256.783662	0.005833	0.005464
RS	34	1.313080	6.779584	214.687837	0.004877	0.004522
RS	35	1.427549	6.779584	228.186747	0.005183	0.004698
RS	36	1.551290	8.141914	202.008480	0.004589	0.004120
RS	37	1.685056	8.141914	214.835232	0.004880	0.004304
RS	38	1.829658	9.184392	202.495127	0.004600	0.004026
RS	39	1.985973	9.184392	215.247874	0.004889	0.004234
RS	40	2.154951	9.734427	215.702149	0.004900	0.004222
RS	41	2.337618	9.734427	228.904567	0.005200	0.004466
RS	42	2.535082	9.750004	242.168046	0.005501	0.004718
RS	43	2.748541	9.750004	256.199490	0.005819	0.005012
RS	44	2.979292	9.338182	282.344136	0.006413	0.005535
RS	45	3.228736	9.338182	297.269343	0.006752	0.005887
RS	46	3.498386	8.703509	334.710048	0.007603	0.006658
RS	47	3.789880	8.703509	350.008626	0.007950	0.007051
RS	48	4.104987	8.051792	393.947323	0.008948	0.007972
RS	49	4.445619	8.051792	408.304800	0.009275	0.008358
RS	50	4.813846	7.519848	450.794694	0.010240	0.009253
RS	51	5.211900	7.519848	462.233017	0.010499	0.009561
RS	52	5.642201	7.175668	493.846042	0.011218	0.010218
RS	53	6.107358	7.175668	500.336379	0.011365	0.010379
RS	54	6.610196	7.170092	504.631520	0.011463	0.010455
RS	55	7.153768	7.170092	505.669282	0.011486	0.010448
RS	56	7.741372	7.170092	503.602341	0.011439	0.010349
RS	57	8.376577	7.170092	498.219864	0.011317	0.010157
RS	58	9.063237	13.683974	262.731318	0.005968	0.005626
RS	59	9.805522	13.683974	269.521466	0.006122	0.005682
RS	60	10.607937	13.683974	275.311871	0.006254	0.005703
RS	61	11.475353	13.683974	279.933952	0.006359	0.005691
RS	62	12.413035	13.683974	283.218660	0.006433	0.005646
RS	63	13.426676	13.683974	3953.218190	0.089796	0.068584
PA	4+25*2+4+6 0.019921938 0.011049455 13.426676085 6.610674237 0.646661882 0.385021632 0.332134046 0.332633252 0.363687116 0.418852689 0.501551509 0.628773823 0.826912596 1.124518740 1.552042963 2.148103321 2.960274426 4.027347250 5.337386520 6.779584290 8.141913864 9.184392111 9.734427012 9.750003730 9.338181587 8.703509198 8.051791670 7.519847932 7.175668277 7.170091970 13.683973686
//
IT	5752
RD	9
LK	-173778.783512
QD	-853.921447 -> -735.283227
RI	0.0099119295
TR	0.018558	0.011531
MT	13.819101
MM	C_pi: 3.781573, n_recomb: 48582.835167
RS	0	0.000000	9.759788	39.687067	0.000817	0.000030
RS	1	0.008150	9.759788	42.886281	0.000883	0.000216
RS	2	0.016964	9.759788	46.340290	0.000954	0.000493
RS	3	0.026496	9.759788	50.068860	0.001031	0.000803
RS	4	0.036805	0.740980	707.556769	0.014564	0.011333
RS	5	0.047954	0.740980	753.382675	0.015507	0.014179
RS	6	0.060012	0.415517	1418.908735	0.029206	0.027784
RS	7	0.073053	0.415517	1485.359851	0.030574	0.030878
RS	8	0.087156	0.349037	1839.777515	0.037869	0.038674
RS	9	0.102409	0.349037	1901.448577	0.039138	0.041101
RS	10	0.118905	0.343560	1988.345852	0.040927	0.043279
RS	11	0.136745	0.343560	2037.517688	0.041939	0.045361
RS	12	0.156039	0.370349	1932.587387	0.039779	0.043313
RS	13	0.176906	0.370349	1971.342876	0.040577	0.044997
RS	14	0.199473	0.421361	1765.988450	0.036350	0.040432
RS	15	0.223880	0.421361	1798.484222	0.037019	0.041676
RS	16	0.250275	0.499208	1546.471009	0.031832	0.035787
RS	17	0.278822	0.499208	1576.177159	0.032443	0.036723
RS	18	0.309695	0.620316	1294.926029	0.026654	0.030038
RS	19	0.343084	0.620316	1324.455295	0.027262	0.030780
RS	20	0.379194	0.810974	1039.073123	0.021388	0.023982
RS	21	0.418247	0.810974	1069.089834	0.022006	0.024573
RS	22	0.460483	1.100752	813.071953	0.016736	0.018519
RS	23	0.506161	1.100752	842.407272	0.017340	0.018991
RS	24	0.555562	1.523135	632.776940	0.013025	0.014119
RS	25	0.608989	1.523135	660.030864	0.013586	0.014505
RS	26	0.666770	2.122745	495.381879	0.010197	0.010775
RS	27	0.729260	2.122745	519.786041	0.010699	0.011094
RS	28	0.796842	2.956854	392.468769	0.008078	0.008296
RS	29	0.869933	2.956854	413.855976	0.008519	0.008560
RS	30	0.948980	4.076955	317.110287	0.006527	0.006498
RS	31	1.034469	4.076955	335.722833	0.006910	0.006718
RS	32	1.126926	5.481564	264.721048	0.005449	0.005246
RS	33	1.226918	5.481564	281.079250	0.005786	0.005437
RS	34	1.335058	7.057135	232.020057	0.004776	0.004444
RS	35	1.452012	7.057135	246.810446	0.005080	0.004624
RS	36	1.578497	8.567052	216.347744	0.004453	0.004015
RS	37	1.715291	8.567052	230.310913	0.004741	0.004200
RS	38	1.863233	9.731457	215.801534	0.004442	0.003905
RS	39	2.023232	9.731457	229.647443	0.004727	0.004108
RS	40	2.196270	10.342267	229.775830	0.004730	0.004089
RS	41	2.383411	10.342267	244.136783	0.005025	0.004325
RS	42	2.585803	10.345153	258.949117	0.005330	0.004578
RS	43	2.804689	10.345153	274.308433	0.005646	0.004863
RS	44	3.041415	9.863210	304.079188	0.006259	0.005398
RS	45	3.297433	9.863210	320.580104	0.006599	0.005739
RS	46	3.574315	9.133208	363.792274	0.007488	0.006536
RS	47	3.873763	9.133208	380.913172	0.007840	0.006921
RS	48	4.197616	8.389846	432.302933	0.008898	0.007888
RS	49	4.547861	8.389846	448.579077	0.009233	0.008273
RS	50	4.926651	7.785774	498.952905	0.010270	0.009230
RS	51	5.336311	7.785774	512.090092	0.010541	0.009545
RS	52	5.779357	7.394583	550.131073	0.011324	0.010263
RS	53	6.258511	7.394583	557.725665	0.011480	0.010439
RS	54	6.776715	7.377787	563.683366	0.011603	0.010543
RS	55	7.337151	7.377787	565.124061	0.011632	0.010553
RS	56	7.943261	7.377787	563.074804	0.011590	0.010471
RS	57	8.598768	7.377787	557.291741	0.011471	0.010296
RS	58	9.307697	14.909213	278.091039	0.005724	0.005383
RS	59	10.074402	14.909213	286.328125	0.005894	0.005466
RS	60	10.903592	14.909213	293.624698	0.006044	0.005519
RS	61	11.800358	14.909213	299.798092	0.006171	0.005541
RS	62	12.770209	14.909213	304.661151	0.006271	0.005532
RS	63	13.819101	14.909213	4525.614650	0.093153	0.072122
PA	4+25*2+4+6 0.018557749 0.011531443 13.819100994 9.759787575 0.740980102 0.415517285 0.349037287 0.343560185 0.370349374 0.421360830 0.499207757 0.620316124 0.810973700 1.100751666 1.523135020 2.122744838 2.956854194 4.076954734 5.481564408 7.057135127 8.567052470 9.731456666 10.342267050 10.345152522 9.863210288 9.133208111 8.389846425 7.785773798 7.394583434 7.377787333 14.909213101
//
IT	5227
RD	10
LK	-173548.576484
QD	-765.271548 -> -661.849444
RI	0.0085352569
TR	0.017314	0.011957
MT	14.227325
MM	C_pi: 3.997501, n_recomb: 53142.949771
RS	0	0.000000	14.316697	29.717615	0.000559	0.000021
RS	1	0.008199	14.316697	32.136756	0.000605	0.000151
RS	2	0.017071	14.316697	34.751271	0.000654	0.000345
RS	3	0.026670	14.316697	37.576676	0.000707	0.000559
RS	4	0.037056	0.846833	682.622259	0.012845	0.010117
RS	5	0.048294	0.846833	728.511916	0.013709	0.012612
RS	6	0.060453	0.448122	1457.521185	0.027426	0.026198
RS	7	0.073610	0.448122	1529.695248	0.028785	0.029115
RS	8	0.087845	0.366943	1948.347312	0.036662	0.037461
RS	9	0.103247	0.366943	2018.188680	0.037977	0.039819
RS	10	0.119912	0.355322	2149.494692	0.040447	0.042655
RS	11	0.137943	0.355322	2206.354333	0.041517	0.044695
RS	12	0.157453	0.377972	2123.569114	0.039960	0.043272
RS	13	0.178563	0.377972	2168.244444	0.040800	0.044944
RS	14	0.201403	0.425129	1965.999137	0.036995	0.040875
RS	15	0.226116	0.425129	2002.646150	0.037684	0.042126
RS	16	0.252856	0.498583	1739.462826	0.032732	0.036551
RS	17	0.281788	0.498583	1772.122488	0.033346	0.037489
RS	18	0.313092	0.614182	1467.634657	0.027617	0.030918
RS	19	0.346963	0.614182	1499.722811	0.028221	0.031662
RS	20	0.383612	0.797944	1182.746800	0.022256	0.024803
RS	21	0.423265	0.797944	1215.526227	0.022873	0.025406
RS	22	0.466170	1.080108	925.939453	0.017424	0.019182
RS	23	0.512592	1.080108	958.312495	0.018033	0.019676
RS	24	0.562821	1.496703	718.125941	0.013513	0.014597
RS	25	0.617168	1.496703	748.444266	0.014084	0.015006
RS	26	0.675972	2.097810	558.191670	0.010504	0.011079
RS	27	0.739597	2.097810	585.423761	0.011016	0.011418
RS	28	0.808439	2.950002	437.731283	0.008237	0.008456
RS	29	0.882925	2.950002	461.550527	0.008685	0.008735
RS	30	0.963519	4.117793	349.367223	0.006574	0.006551
RS	31	1.050721	4.117793	369.971673	0.006962	0.006782
RS	32	1.145073	5.611636	287.933545	0.005418	0.005228
RS	33	1.247162	5.611636	305.891371	0.005756	0.005426
RS	34	1.357621	7.317769	249.445688	0.004694	0.004381
RS	35	1.477137	7.317769	265.544904	0.004997	0.004565
RS	36	1.606453	8.976873	230.536406	0.004338	0.003926
RS	37	1.746372	8.976873	245.636337	0.004622	0.004111
RS	38	1.897763	10.268702	228.773117	0.004305	0.003799
RS	39	2.061568	10.268702	243.700297	0.004586	0.003999
RS	40	2.238803	10.946887	243.347415	0.004579	0.003971
RS	41	2.430571	10.946887	258.847162	0.004871	0.004201
RS	42	2.638063	10.942296	275.063113	0.005176	0.004453
RS	43	2.862567	10.942296	291.728679	0.005490	0.004729
RS	44	3.105480	10.393323	325.007320	0.006116	0.005272
RS	45	3.368310	10.393323	343.070380	0.006456	0.005604
RS	46	3.652691	9.569346	392.024596	0.007377	0.006424
RS	47	3.960389	9.569346	410.975896	0.007733	0.006802
RS	48	4.293316	8.734637	469.952444	0.008843	0.007809
RS	49	4.653542	8.734637	488.186413	0.009186	0.008194
RS	50	5.043303	8.058030	546.773621	0.010289	0.009206
RS	51	5.465023	8.058030	561.672338	0.010569	0.009528
RS	52	5.921322	7.618845	606.579364	0.011414	0.010303
RS	53	6.415034	7.618845	615.336561	0.011579	0.010491
RS	54	6.949227	7.588072	623.347828	0.011730	0.010625
RS	55	7.527222	7.588072	625.215187	0.011765	0.010649
RS	56	8.152608	7.588072	623.195863	0.011727	0.010582
RS	57	8.829272	7.588072	617.011390	0.011610	0.010420
RS	58	9.561418	16.176526	292.369330	0.005502	0.005162
RS	59	10.353596	16.176526	302.022454	0.005683	0.005267
RS	60	11.210728	16.176526	310.804432	0.005848	0.005346
RS	61	12.138140	16.176526	318.521016	0.005994	0.005396
RS	62	13.141594	16.176526	324.969600	0.006115	0.005417
RS	63	14.227325	16.176526	5113.814817	0.096228	0.075433
PA	4+25*2+4+6 0.017313832 0.011956939 14.227324683 14.316697460 0.846832762 0.448121635 0.366943250 0.355321886 0.377971935 0.425129295 0.498583257 0.614182258 0.797943763 1.080107638 1.496702517 2.097810214 2.950001896 4.117793256 5.611635614 7.317769182 8.976872678 10.268702491 10.946887049 10.942296364 10.393322944 9.569345982 8.734637320 8.058029665 7.618844859 7.588072453 16.176526109
//
IT	4632
RD	11
LK	-173347.831833
QD	-687.535148 -> -597.143540
RI	0.0075364965
TR	0.016183	0.012332
MT	14.648043
MM	C_pi: 4.216531, n_recomb: 57694.530232
RS	0	0.000000	20.907992	22.182378	0.000384	0.000015
RS	1	0.008249	20.907992	24.003637	0.000416	0.000106
RS	2	0.017179	20.907992	25.973661	0.000450	0.000242
RS	3	0.026845	20.907992	28.104470	0.000487	0.000390
RS	4	0.037308	0.965957	654.532239	0.011345	0.009033
RS	5	0.048635	0.965957	699.978735	0.012132	0.011228
RS	6	0.060896	0.483076	1485.161198	0.025742	0.024685
RS	7	0.074169	0.483076	1562.474291	0.027082	0.027440
RS	8	0.088536	0.385884	2044.748645	0.035441	0.036238
RS	9	0.104089	0.385884	2122.692007	0.036792	0.038537
RS	10	0.120924	0.367841	2301.084270	0.039884	0.041972
RS	11	0.139149	0.367841	2365.980128	0.041009	0.043982
RS	12	0.158876	0.386374	2309.396007	0.040028	0.043152
RS	13	0.180231	0.386374	2360.467610	0.040913	0.044819
RS	14	0.203348	0.429863	2165.349263	0.037531	0.041234
RS	15	0.228371	0.429863	2206.521881	0.038245	0.042496
RS	16	0.255459	0.499253	1935.402265	0.033546	0.037245
RS	17	0.284781	0.499253	1971.191106	0.034166	0.038188
RS	18	0.316522	0.609793	1645.595063	0.028523	0.031755
RS	19	0.350882	0.609793	1680.245083	0.029123	0.032500
RS	20	0.388076	0.787133	1332.486219	0.023096	0.025607
RS	21	0.428338	0.787133	1367.970315	0.023711	0.026220
RS	22	0.471921	1.061925	1044.447007	0.018103	0.019848
RS	23	0.519099	1.061925	1079.835564	0.018716	0.020359
RS	24	0.570169	1.472315	807.986740	0.014005	0.015086
RS	25	0.625452	1.472315	841.408302	0.014584	0.015515
RS	26	0.685296	2.073319	624.178472	0.010819	0.011397
RS	27	0.750076	2.073319	654.315000	0.011341	0.011753
RS	28	0.820199	2.940451	484.952807	0.008406	0.008629
RS	29	0.896108	2.940451	511.284353	0.008862	0.008922
RS	30	0.978278	4.151355	382.659163	0.006633	0.006616
RS	31	1.067226	4.151355	405.317232	0.007025	0.006858
RS	32	1.163512	5.729661	311.570677	0.005400	0.005221
RS	33	1.267741	5.729661	331.164769	0.005740	0.005427
RS	34	1.380567	7.563743	266.924266	0.004627	0.004332
RS	35	1.502701	7.563743	284.347005	0.004928	0.004518
RS	36	1.634909	9.373470	244.546836	0.004239	0.003850
RS	37	1.778024	9.373470	260.781893	0.004520	0.004035
RS	38	1.932944	10.797701	241.399143	0.004184	0.003705
RS	39	2.100644	10.797701	257.394389	0.004461	0.003903
RS	40	2.282178	11.549341	256.419647	0.004444	0.003865
RS	41	2.478687	11.549341	273.037262	0.004732	0.004091
RS	42	2.691406	11.541966	290.520244	0.005035	0.004340
RS	43	2.921672	11.541966	308.468486	0.005347	0.004609
RS	44	3.170933	10.928483	345.134331	0.005982	0.005158
RS	45	3.440756	10.928483	364.742115	0.006322	0.005483
RS	46	3.732837	10.011394	419.386898	0.007269	0.006321
RS	47	4.049012	10.011394	440.170198	0.007629	0.006694
RS	48	4.391269	9.085297	506.826293	0.008785	0.007735
RS	49	4.761759	9.085297	527.049061	0.009135	0.008119
RS	50	5.162811	8.335618	594.125553	0.010298	0.009181
RS	51	5.596946	8.335618	610.841327	0.010588	0.009510
RS	52	6.066894	7.847497	663.010809	0.011492	0.010339
RS	53	6.575608	7.847497	672.985313	0.011665	0.010537
RS	54	7.126287	7.800306	683.444132	0.011846	0.010702
RS	55	7.722392	7.800306	685.760354	0.011886	0.010737
RS	56	8.367670	7.800306	683.782861	0.011852	0.010682
RS	57	9.066178	7.800306	677.197061	0.011738	0.010533
RS	58	9.822306	17.483755	305.679309	0.005298	0.004959
RS	59	10.640809	17.483755	316.714021	0.005489	0.005083
RS	60	11.526830	17.483755	326.954982	0.005667	0.005182
RS	61	12.485941	17.483755	336.198574	0.005827	0.005256
RS	62	13.524170	17.483755	344.229158	0.005966	0.005303
RS	63	14.648043	17.483755	5715.798156	0.099070	0.078521
PA	4+25*2+4+6 0.016183111 0.012331963 14.648043399 20.907992119 0.965956879 0.483076382 0.385883638 0.367840780 0.386373609 0.429863153 0.499252800 0.609792798 0.787133303 1.061924891 1.472314529 2.073319280 2.940450603 4.151354668 5.729661405 7.563742857 9.373470163 10.797701260 11.549341094 11.541965878 10.928483287 10.011394224 9.085296969 8.335617697 7.847497178 7.800305986 17.483755210
//
IT	4600
RD	12
LK	-173172.321704
QD	-619.293988 -> -540.105760
RI	0.0067965857
TR	0.015158	0.012663
MT	15.077688
MM	C_pi: 4.437748, n_recomb: 62222.175692
RS	0	0.000000	30.408136	16.514730	0.000265	0.000010
RS	1	0.008298	30.408136	17.881095	0.000287	0.000074
RS	2	0.017286	30.408136	19.360140	0.000311	0.000170
RS	3	0.027018	30.408136	20.961091	0.000337	0.000273
RS	4	0.037559	1.099977	624.231815	0.010032	0.008071
RS	5	0.048974	1.099977	668.816859	0.010749	0.010007
RS	6	0.061337	0.520526	1502.760476	0.024152	0.023254
RS	7	0.074725	0.520526	1584.595567	0.025467	0.025855
RS	8	0.089225	0.405862	2129.164007	0.034219	0.035024
RS	9	0.104928	0.405862	2215.037132	0.035599	0.037268
RS	10	0.121934	0.381051	2442.665862	0.039257	0.041249
RS	11	0.140351	0.381051	2515.850997	0.040433	0.043236
RS	12	0.160296	0.395422	2489.219056	0.040005	0.042968
RS	13	0.181897	0.395422	2547.111979	0.040936	0.044636
RS	14	0.205290	0.435355	2363.030542	0.037977	0.041523
RS	15	0.230624	0.435355	2409.091681	0.038718	0.042798
RS	16	0.258061	0.500918	2133.323026	0.034286	0.037876
RS	17	0.287775	0.500918	2172.422679	0.034914	0.038827
RS	18	0.319954	0.606755	1827.996973	0.029379	0.032551
RS	19	0.354804	0.606755	1865.212622	0.029977	0.033298
RS	20	0.392545	0.778071	1487.708994	0.023910	0.026393
RS	21	0.433419	0.778071	1525.824390	0.024522	0.027014
RS	22	0.477685	1.045725	1168.223878	0.018775	0.020512
RS	23	0.525624	1.045725	1206.580624	0.019391	0.021038
RS	24	0.577541	1.449630	902.125560	0.014498	0.015581
RS	25	0.633766	1.449630	938.665317	0.015086	0.016027
RS	26	0.694658	2.049268	693.175308	0.011140	0.011723
RS	27	0.760602	2.049268	726.275244	0.011672	0.012096
RS	28	0.832019	2.928662	534.004642	0.008582	0.008811
RS	29	0.909362	2.928662	562.917117	0.009047	0.009118
RS	30	0.993124	4.178595	416.882170	0.006700	0.006690
RS	31	1.083836	4.178595	441.647528	0.007098	0.006942
RS	32	1.182077	5.836943	335.548251	0.005393	0.005224
RS	33	1.288469	5.836943	356.809097	0.005734	0.005436
RS	34	1.403691	7.796247	284.394211	0.004571	0.004291
RS	35	1.528474	7.796247	303.150408	0.004872	0.004481
RS	36	1.663613	9.757571	258.336043	0.004152	0.003783
RS	37	1.809966	9.757571	275.700831	0.004431	0.003968
RS	38	1.968463	11.318505	253.653207	0.004077	0.003621
RS	39	2.140114	11.318505	270.700274	0.004351	0.003817
RS	40	2.326009	12.149004	268.979532	0.004323	0.003770
RS	41	2.527331	12.149004	286.691221	0.004608	0.003991
RS	42	2.745359	12.142963	305.314794	0.004907	0.004236
RS	43	2.981480	12.142963	324.518534	0.005215	0.004500
RS	44	3.237196	11.467041	364.449919	0.005857	0.005053
RS	45	3.514132	11.467041	385.579423	0.006197	0.005371
RS	46	3.814050	10.457430	445.842788	0.007165	0.006225
RS	47	4.138856	10.457430	468.451082	0.007529	0.006593
RS	48	4.490616	9.439778	542.837692	0.008724	0.007666
RS	49	4.871567	9.439778	565.069040	0.009081	0.008050
RS	50	5.284130	8.616491	640.856684	0.010299	0.009157
RS	51	5.730931	8.616491	659.433593	0.010598	0.009491
RS	52	6.214809	8.078602	719.214389	0.011559	0.010370
RS	53	6.738841	8.078602	730.451888	0.011739	0.010577
RS	54	7.306360	8.012762	743.748404	0.011953	0.010773
RS	55	7.920974	8.012762	746.528548	0.011998	0.010819
RS	56	8.586592	8.012762	744.598888	0.011967	0.010774
RS	57	9.307447	8.012762	737.607409	0.011854	0.010634
RS	58	10.088120	18.825864	318.083251	0.005112	0.004774
RS	59	10.933578	18.825864	330.460145	0.005311	0.004911
RS	60	11.849196	18.825864	342.126895	0.005498	0.005028
RS	61	12.840796	18.825864	352.872510	0.005671	0.005121
RS	62	13.914684	18.825864	362.470520	0.005825	0.005191
RS	63	15.077688	18.825864	6328.417117	0.101707	0.081393
PA	4+25*2+4+6 0.015157823 0.012662585 15.077688196 30.408136409 1.099976561 0.520526024 0.405862019 0.381050867 0.395421502 0.435354835 0.500918284 0.606754814 0.778071229 1.045725254 1.449629751 2.049267751 2.928661611 4.178594845 5.836943383 7.796247074 9.757571330 11.318504558 12.149004186 12.142963170 11.467040765 10.457429899 9.439777656 8.616491158 8.078601755 8.012762440 18.825864430
//
IT	4723
RD	13
LK	-173018.509985
QD	-559.288537 -> -489.761945
RI	0.0062365436
TR	0.014230	0.012954
MT	15.512975
MM	C_pi: 4.659965, n_recomb: 66708.516615
RS	0	0.000000	44.059284	12.266895	0.000184	0.000007
RS	1	0.008347	44.059284	13.288949	0.000199	0.000052
RS	2	0.017391	44.059284	14.395989	0.000216	0.000119
RS	3	0.027190	44.059284	15.595052	0.000234	0.000192
RS	4	0.037806	1.250379	592.628569	0.008884	0.007219
RS	5	0.049309	1.250379	636.021443	0.009534	0.008931
RS	6	0.061772	0.560547	1511.362708	0.022656	0.021909
RS	7	0.075275	0.560547	1597.087677	0.023941	0.024363
RS	8	0.089906	0.426852	2201.935944	0.033008	0.033831
RS	9	0.105757	0.426852	2295.469639	0.034410	0.036022
RS	10	0.122932	0.394888	2573.851439	0.038584	0.040500
RS	11	0.141540	0.394888	2655.478078	0.039807	0.042467
RS	12	0.161702	0.405012	2662.142837	0.039907	0.042732
RS	13	0.183546	0.405012	2727.220089	0.040883	0.044403
RS	14	0.207214	0.441454	2557.909203	0.038345	0.041751
RS	15	0.232858	0.441454	2609.200886	0.039113	0.043039
RS	16	0.260642	0.503371	2332.080150	0.034959	0.038450
RS	17	0.290745	0.503371	2374.673503	0.035598	0.039409
RS	18	0.323360	0.604790	2013.854850	0.030189	0.033305
RS	19	0.358699	0.604790	2053.639395	0.030785	0.034055
RS	20	0.396987	0.770421	1647.669335	0.024700	0.027160
RS	21	0.438470	0.770421	1688.327342	0.025309	0.027785
RS	22	0.483417	1.031171	1296.755101	0.019439	0.021171
RS	23	0.532115	1.031171	1338.006578	0.020058	0.021709
RS	24	0.584879	1.428413	1000.199157	0.014994	0.016080
RS	25	0.642046	1.428413	1039.845735	0.015588	0.016541
RS	26	0.703985	2.025657	764.945565	0.011467	0.012054
RS	27	0.771095	2.025657	801.047541	0.012008	0.012443
RS	28	0.843806	2.915004	584.710968	0.008765	0.008999
RS	29	0.922586	2.915004	616.258851	0.009238	0.009318
RS	30	1.007942	4.200285	451.900787	0.006774	0.006771
RS	31	1.100423	4.200285	478.817031	0.007178	0.007032
RS	32	1.200623	5.934414	359.767849	0.005393	0.005234
RS	33	1.309187	5.934414	382.718494	0.005737	0.005451
RS	34	1.426813	8.016102	301.782393	0.004524	0.004257
RS	35	1.554258	8.016102	321.876123	0.004825	0.004450
RS	36	1.692340	10.129384	271.855043	0.004075	0.003724
RS	37	1.841948	10.129384	290.339649	0.004352	0.003909
RS	38	2.004044	11.830601	265.503079	0.003980	0.003546
RS	39	2.179671	11.830601	283.581994	0.004251	0.003740
RS	40	2.369957	12.744662	281.007645	0.004212	0.003683
RS	41	2.576126	12.744662	299.786127	0.004494	0.003901
RS	42	2.799504	12.743530	319.433921	0.004789	0.004141
RS	43	3.041529	12.743530	339.861839	0.005095	0.004401
RS	44	3.303755	12.006926	382.935385	0.005740	0.004955
RS	45	3.587869	12.006926	405.557525	0.006080	0.005269
RS	46	3.895699	10.905217	471.349664	0.007066	0.006135
RS	47	4.229223	10.905217	495.766831	0.007432	0.006500
RS	48	4.590587	9.795812	577.896959	0.008663	0.007600
RS	49	4.982114	9.795812	602.144573	0.009027	0.007984
RS	50	5.406323	8.898473	686.811547	0.010296	0.009133
RS	51	5.865940	8.898473	707.280579	0.010603	0.009472
RS	52	6.363922	8.310095	774.973936	0.011617	0.010398
RS	53	6.903471	8.310095	787.508665	0.011805	0.010613
RS	54	7.488057	8.223547	804.023708	0.012053	0.010840
RS	55	8.121439	8.223547	807.273116	0.012102	0.010894
RS	56	8.807689	8.223547	805.388827	0.012073	0.010857
RS	57	9.551221	8.223547	797.980385	0.011962	0.010725
RS	58	10.356817	20.196524	329.622375	0.004941	0.004603
RS	59	11.229657	20.196524	343.297106	0.005146	0.004752
RS	60	12.175353	20.196524	356.349913	0.005342	0.004883
RS	61	13.199987	20.196524	368.564225	0.005525	0.004993
RS	62	14.310148	20.196524	379.704753	0.005692	0.005081
RS	63	15.512975	20.196524	6947.985097	0.104154	0.084057
PA	4+25*2+4+6 0.014229647 0.012954456 15.512975459 44.059283599 1.250378668 0.560546535 0.426851519 0.394887625 0.405011994 0.441453928 0.503371101 0.604789730 0.770420935 1.031170930 1.428412913 2.025657442 2.915003893 4.200285301 5.934413551 8.016102408 10.129383693 11.830601434 12.744661968 12.743530169 12.006925906 10.905216805 9.795811979 8.898472819 8.310094509 8.223547390 20.196523893
//
IT	5100
RD	14
LK	-172883.411847
QD	-506.419162 -> -445.245600
RI	0.0058048290
TR	0.013390	0.013213
MT	15.951213
MM	C_pi: 4.881949, n_recomb: 71135.780722
RS	0	0.000000	63.571699	9.099709	0.000128	0.000005
RS	1	0.008395	63.571699	9.862815	0.000139	0.000037
RS	2	0.017494	63.571699	10.689844	0.000150	0.000084
RS	3	0.027357	63.571699	11.586139	0.000163	0.000135
RS	4	0.038049	1.418451	560.555636	0.007880	0.006468
RS	5	0.049637	1.418451	602.510334	0.008470	0.007984
RS	6	0.062199	0.603147	1512.112217	0.021257	0.020653
RS	7	0.075815	0.603147	1601.100474	0.022508	0.022966
RS	8	0.090574	0.448808	2263.553904	0.031820	0.032670
RS	9	0.106573	0.448808	2364.395478	0.033238	0.034807
RS	10	0.123914	0.409288	2694.387419	0.037877	0.039736
RS	11	0.142711	0.409288	2784.507468	0.039144	0.041684
RS	12	0.163085	0.415059	2827.348225	0.039746	0.042454
RS	13	0.185171	0.415059	2899.903057	0.040766	0.044129
RS	14	0.209110	0.448044	2748.851327	0.038642	0.041924
RS	15	0.235059	0.448044	2805.685956	0.039441	0.043226
RS	16	0.263186	0.506457	2530.461172	0.035572	0.038970
RS	17	0.293674	0.506457	2576.727465	0.036223	0.039939
RS	18	0.326722	0.603698	2202.065967	0.030956	0.034020
RS	19	0.362544	0.603698	2244.422233	0.031551	0.034772
RS	20	0.401373	0.763942	1811.495596	0.025465	0.027903
RS	21	0.443462	0.763942	1854.594138	0.026071	0.028532
RS	22	0.489084	1.018021	1429.416315	0.020094	0.021821
RS	23	0.538536	1.018021	1473.463854	0.020713	0.022369
RS	24	0.592139	1.408505	1101.779650	0.015488	0.016578
RS	25	0.650242	1.408505	1144.494618	0.016089	0.017053
RS	26	0.713223	2.002537	839.188759	0.011797	0.012389
RS	27	0.781491	2.002537	878.309452	0.012347	0.012791
RS	28	0.855489	2.899832	636.857313	0.008953	0.009191
RS	29	0.935700	2.899832	671.079349	0.009434	0.009523
RS	30	1.022643	4.217101	487.560488	0.006854	0.006856
RS	31	1.116886	4.217101	516.660030	0.007263	0.007126
RS	32	1.219040	6.022962	384.116621	0.005400	0.005248
RS	33	1.329769	6.022962	408.771720	0.005746	0.005472
RS	34	1.449794	8.224040	319.009931	0.004485	0.004229
RS	35	1.579895	8.224040	340.438889	0.004786	0.004425
RS	36	1.720917	10.489075	285.050974	0.004007	0.003671
RS	37	1.873778	10.489075	304.640602	0.004283	0.003857
RS	38	2.039471	12.333464	276.913212	0.003893	0.003477
RS	39	2.219073	12.333464	296.000007	0.004161	0.003670
RS	40	2.413752	13.335099	292.480940	0.004112	0.003603
RS	41	2.624774	13.335099	312.295254	0.004390	0.003819
RS	42	2.853511	13.342001	332.859211	0.004679	0.004054
RS	43	3.101449	13.342001	354.475702	0.004983	0.004310
RS	44	3.370202	12.546174	400.567910	0.005631	0.004865
RS	45	3.661515	12.546174	424.647586	0.005970	0.005174
RS	46	3.977283	11.352717	495.861435	0.006971	0.006051
RS	47	4.319558	11.352717	522.062404	0.007339	0.006413
RS	48	4.690567	10.151402	611.912577	0.008602	0.007538
RS	49	5.092721	10.151402	638.172126	0.008971	0.007921
RS	50	5.528635	9.179652	731.836910	0.010288	0.009110
RS	51	6.001142	9.179652	754.215622	0.010602	0.009452
RS	52	6.513315	8.540198	830.073548	0.011669	0.010423
RS	53	7.068483	8.540198	843.927562	0.011864	0.010644
RS	54	7.670256	8.431025	864.029201	0.012146	0.010903
RS	55	8.322546	8.431025	867.742712	0.012198	0.010964
RS	56	9.029593	8.431025	865.892106	0.012172	0.010934
RS	57	9.795996	8.431025	858.047773	0.012062	0.010809
RS	58	10.626735	21.589127	340.327824	0.004784	0.004446
RS	59	11.527213	21.589127	355.251701	0.004994	0.004604
RS	60	12.503283	21.589127	369.645083	0.005196	0.004746
RS	61	13.561291	21.589127	383.287409	0.005388	0.004871
RS	62	14.708116	21.589127	395.936399	0.005566	0.004975
RS	63	15.951213	21.589127	7570.563369	0.106424	0.086525
PA	4+25*2+4+6 0.013389982 0.013212538 15.951212992 63.571698644 1.418451187 0.603146855 0.448808456 0.409288210 0.415058537 0.448044314 0.506456876 0.603697576 0.763942034 1.018020889 1.408505127 2.002537450 2.899832238 4.217101247 6.022962053 8.224039634 10.489075125 12.333464274 13.335099051 13.342001238 12.546173573 11.352716888 10.151401740 9.179651817 8.540198495 8.431024961 21.589127131
//
IT	5175
RD	15
LK	-172764.493016
QD	-459.734961 -> -405.798778
RI	0.0054662494
TR	0.012631	0.013441
MT	16.389904
MM	C_pi: 5.102478, n_recomb: 75487.516029
RS	0	0.000000	91.322667	6.745978	0.000089	0.000004
RS	1	0.008441	91.322667	7.315141	0.000097	0.000026
RS	2	0.017595	91.322667	7.932300	0.000105	0.000060
RS	3	0.027521	91.322667	8.601497	0.000114	0.000096
RS	4	0.038285	1.605337	528.700244	0.007004	0.005807
RS	5	0.049958	1.605337	569.046778	0.007538	0.007154
RS	6	0.062616	0.648279	1506.195667	0.019953	0.019487
RS	7	0.076343	0.648279	1597.845056	0.021167	0.021665
RS	8	0.091228	0.471672	2314.674581	0.030663	0.031549
RS	9	0.107370	0.471672	2422.405075	0.032090	0.033631
RS	10	0.124874	0.424189	2804.212515	0.037148	0.038966
RS	11	0.143856	0.424189	2902.783036	0.038454	0.040896
RS	12	0.164440	0.425489	2984.140763	0.039532	0.042142
RS	13	0.186762	0.425489	3064.393908	0.040595	0.043820
RS	14	0.210968	0.455035	2934.797868	0.038878	0.042048
RS	15	0.237217	0.455035	2997.452703	0.039708	0.043365
RS	16	0.265682	0.510057	2727.274892	0.036129	0.039441
RS	17	0.296549	0.510057	2777.386375	0.036793	0.040418
RS	18	0.330022	0.603326	2391.505449	0.031681	0.034695
RS	19	0.366321	0.603326	2436.436537	0.032276	0.035448
RS	20	0.405683	0.758455	1978.257496	0.026206	0.028623
RS	21	0.448369	0.758455	2023.684639	0.026808	0.029254
RS	22	0.494657	1.006094	1565.523594	0.020739	0.022461
RS	23	0.544853	1.006094	1612.246205	0.021358	0.023016
RS	24	0.599286	1.389796	1206.386203	0.015981	0.017073
RS	25	0.658313	1.389796	1252.105288	0.016587	0.017560
RS	26	0.722323	1.979953	915.577234	0.012129	0.012725
RS	27	0.791736	1.979953	957.711438	0.012687	0.013140
RS	28	0.867008	2.883456	690.213875	0.009143	0.009385
RS	29	0.948635	2.883456	727.132760	0.009632	0.009728
RS	30	1.037151	4.229657	523.698970	0.006938	0.006944
RS	31	1.133139	4.229657	555.002709	0.007352	0.007222
RS	32	1.237230	6.103364	408.483367	0.005411	0.005266
RS	33	1.350107	6.103364	434.849182	0.005761	0.005495
RS	34	1.472512	8.420622	336.005039	0.004451	0.004206
RS	35	1.605249	8.420622	358.760824	0.004753	0.004404
RS	36	1.749191	10.836825	297.874051	0.003946	0.003623
RS	37	1.905283	10.836825	318.549149	0.004220	0.003810
RS	38	2.074551	12.826555	287.852645	0.003813	0.003414
RS	39	2.258108	12.826555	307.919626	0.004079	0.003606
RS	40	2.457158	13.919130	303.380437	0.004019	0.003529
RS	41	2.673010	13.919130	324.196277	0.004295	0.003743
RS	42	2.907083	13.936717	345.577967	0.004578	0.003973
RS	43	3.160914	13.936717	368.343664	0.004880	0.004225
RS	44	3.436171	13.082931	417.330332	0.005528	0.004781
RS	45	3.734663	13.082931	442.827113	0.005866	0.005087
RS	46	4.058351	11.798009	519.342997	0.006880	0.005972
RS	47	4.409362	11.798009	547.294703	0.007250	0.006331
RS	48	4.790002	10.504693	644.810447	0.008542	0.007478
RS	49	5.202772	10.504693	673.066587	0.008916	0.007862
RS	50	5.650385	9.458278	775.803406	0.010277	0.009087
RS	51	6.135781	9.458278	800.096629	0.010599	0.009433
RS	52	6.662150	8.767281	884.326604	0.011715	0.010446
RS	53	7.232950	8.767281	899.509890	0.011916	0.010673
RS	54	7.851933	8.633681	923.551975	0.012234	0.010964
RS	55	8.523164	8.633681	927.713694	0.012290	0.011030
RS	56	9.251054	8.633681	925.875493	0.012265	0.011006
RS	57	10.040386	8.633681	917.568226	0.012155	0.010885
RS	58	10.896347	22.996651	350.234432	0.004640	0.004301
RS	59	11.824560	22.996651	366.355462	0.004853	0.004467
RS	60	12.831125	22.996651	382.039378	0.005061	0.004619
RS	61	13.922655	22.996651	397.063044	0.005260	0.004755
RS	62	15.106322	22.996651	411.178824	0.005447	0.004872
RS	63	16.389904	22.996651	8192.347792	0.108526	0.088808
PA	4+25*2+4+6 0.012630620 0.013441356 16.389904208 91.322667029 1.605337016 0.648279217 0.471672273 0.424188578 0.425489467 0.455034751 0.510057120 0.603325653 0.758454581 1.006093869 1.389796269 1.979952528 2.883456356 4.229657123 6.103364348 8.420621896 10.836825034 12.826555370 13.919130240 13.936717442 13.082930810 11.798009413 10.504692838 9.458278047 8.767281266 8.633680533 22.996651381
//
IT	5349
RD	16
LK	-172659.593523
QD	-418.417858 -> -370.764313
RI	0.0051967935
TR	0.011944	0.013645
MT	16.826812
MM	C_pi: 5.320367, n_recomb: 79748.538705
RS	0	0.000000	130.535844	5.002836	0.000063	0.000003
RS	1	0.008486	130.535844	5.427343	0.000068	0.000019
RS	2	0.017692	130.535844	5.887867	0.000074	0.000042
RS	3	0.027680	130.535844	6.387463	0.000080	0.000068
RS	4	0.038515	1.811861	497.639655	0.006240	0.005228
RS	5	0.050270	1.811861	536.276236	0.006725	0.006427
RS	6	0.063022	0.695851	1494.760450	0.018743	0.018408
RS	7	0.076856	0.695851	1588.507228	0.019919	0.020459
RS	8	0.091864	0.495364	2356.089854	0.029544	0.030474
RS	9	0.108146	0.495364	2470.241943	0.030975	0.032498
RS	10	0.125809	0.439525	2903.423251	0.036407	0.038199
RS	11	0.144972	0.439525	3010.314638	0.037748	0.040108
RS	12	0.165761	0.436236	3132.009263	0.039274	0.041801
RS	13	0.188313	0.436236	3220.106610	0.040378	0.043482
RS	14	0.212780	0.462346	3114.812865	0.039058	0.042130
RS	15	0.239323	0.462346	3183.523856	0.039920	0.043459
RS	16	0.268118	0.514076	2921.380425	0.036632	0.039865
RS	17	0.299357	0.514076	2975.498088	0.037311	0.040851
RS	18	0.333247	0.603554	2581.043070	0.032365	0.035331
RS	19	0.370013	0.603554	2628.552307	0.032961	0.036084
RS	20	0.409899	0.753814	2146.995141	0.026922	0.029317
RS	21	0.453170	0.753814	2194.631696	0.027519	0.029947
RS	22	0.500112	0.995247	1704.343074	0.021371	0.023088
RS	23	0.551039	0.995247	1753.600424	0.021989	0.023648
RS	24	0.606287	1.372189	1313.503708	0.016471	0.017564
RS	25	0.666223	1.372189	1362.138221	0.017080	0.018060
RS	26	0.731246	1.957947	993.752531	0.012461	0.013060
RS	27	0.801786	1.957947	1038.873354	0.013027	0.013486
RS	28	0.878313	2.866157	744.531949	0.009336	0.009580
RS	29	0.961334	2.866157	784.154016	0.009833	0.009934
RS	30	1.051400	4.238499	560.147044	0.007024	0.007033
RS	31	1.149109	4.238499	593.664110	0.007444	0.007319
RS	32	1.255110	6.176332	432.755390	0.005426	0.005286
RS	33	1.370107	6.176332	460.829665	0.005779	0.005521
RS	34	1.494862	8.606513	352.692125	0.004423	0.004185
RS	35	1.630204	8.606513	376.760010	0.004724	0.004387
RS	36	1.777031	11.172820	310.277026	0.003891	0.003579
RS	37	1.936319	11.172820	332.013418	0.004163	0.003767
RS	38	2.109123	13.309440	298.291695	0.003740	0.003356
RS	39	2.296592	13.309440	319.307560	0.004004	0.003547
RS	40	2.499970	14.495713	313.687916	0.003933	0.003461
RS	41	2.720607	14.495713	335.467793	0.004207	0.003673
RS	42	2.959967	14.526204	357.577707	0.004484	0.003898
RS	43	3.219640	14.526204	381.449738	0.004783	0.004147
RS	44	3.501349	13.615530	433.207119	0.005432	0.004702
RS	45	3.806964	13.615530	460.075711	0.005769	0.005005
RS	46	4.138514	12.239387	541.763122	0.006793	0.005898
RS	47	4.498200	12.239387	571.425219	0.007165	0.006255
RS	48	4.888409	10.854063	676.524326	0.008483	0.007423
RS	49	5.311731	10.854063	706.751554	0.008862	0.007807
RS	50	5.770978	9.732864	818.592101	0.010265	0.009065
RS	51	6.269197	9.732864	844.792784	0.010593	0.009414
RS	52	6.809695	8.989955	937.561508	0.011756	0.010468
RS	53	7.396060	8.989955	954.072633	0.011964	0.010699
RS	54	8.032186	8.830224	982.394600	0.012319	0.011023
RS	55	8.722293	8.830224	986.978415	0.012376	0.011093
RS	56	9.470964	8.830224	985.122274	0.012353	0.011073
RS	57	10.283169	8.830224	976.317417	0.012242	0.010956
RS	58	11.164298	24.411977	359.377458	0.004506	0.004168
RS	59	12.120200	24.411977	376.641230	0.004723	0.004340
RS	60	13.157222	24.411977	393.562136	0.004935	0.004499
RS	61	14.282247	24.411977	409.915689	0.005140	0.004645
RS	62	15.502743	24.411977	425.450359	0.005335	0.004774
RS	63	16.826812	24.411977	8809.682489	0.110468	0.090915
PA	4+25*2+4+6 0.011943846 0.013644942 16.826811597 130.535844313 1.811860864 0.695850869 0.495363934 0.439524807 0.436236102 0.462346024 0.514075748 0.603553502 0.753813769 0.995246881 1.372189483 1.957947097 2.866156872 4.238499027 6.176331663 8.606512623 11.172819772 13.309439873 14.495713474 14.526203843 13.615530323 12.239387255 10.854062515 9.732863935 8.989954906 8.830223531 24.411976509
//
IT	4767
RD	17
LK	-172566.867234
QD	-381.766497 -> -339.575877
RI	0.0049792623
TR	0.011322	0.013827
MT	17.260265
MM	C_pi: 5.534601, n_recomb: 83905.555594
RS	0	0.000000	185.562612	3.714741	0.000044	0.000002
RS	1	0.008530	185.562612	4.031651	0.000048	0.000013
RS	2	0.017787	185.562612	4.375602	0.000052	0.000030
RS	3	0.027834	185.562612	4.748902	0.000057	0.000049
RS	4	0.038738	2.038627	467.795405	0.005575	0.004721
RS	5	0.050571	2.038627	504.676502	0.006015	0.005791
RS	6	0.063415	0.745714	1478.924954	0.017626	0.017415
RS	7	0.077353	0.745714	1574.256192	0.018762	0.019344
RS	8	0.092481	0.519802	2388.648198	0.028468	0.029449
RS	9	0.108899	0.519802	2508.724552	0.029899	0.031414
RS	10	0.126718	0.455233	2992.294781	0.035663	0.037440
RS	11	0.146056	0.455233	3107.302482	0.037033	0.039327
RS	12	0.167044	0.447239	3270.616318	0.038980	0.041439
RS	13	0.189822	0.447239	3366.631822	0.040124	0.043122
RS	14	0.214542	0.469914	3288.111152	0.039188	0.042173
RS	15	0.241372	0.469914	3363.070559	0.040082	0.043514
RS	16	0.270490	0.518436	3111.748411	0.037086	0.040245
RS	17	0.302091	0.518436	3170.019071	0.037781	0.041239
RS	18	0.336388	0.604286	2769.608761	0.033009	0.035928
RS	19	0.373611	0.604286	2819.699918	0.033606	0.036682
RS	20	0.414008	0.749906	2316.764563	0.027612	0.029984
RS	21	0.457852	0.749906	2366.487456	0.028204	0.030613
RS	22	0.505435	0.985365	1845.138474	0.021991	0.023701
RS	23	0.557076	0.985365	1896.774753	0.022606	0.024263
RS	24	0.613123	1.355618	1422.598887	0.016955	0.018048
RS	25	0.673950	1.355618	1474.038498	0.017568	0.018552
RS	26	0.739965	1.936575	1073.345933	0.012792	0.013392
RS	27	0.811612	1.936575	1121.406222	0.013365	0.013829
RS	28	0.889369	2.848199	799.560655	0.009529	0.009774
RS	29	0.973759	2.848199	841.876604	0.010034	0.010138
RS	30	1.065347	4.244164	596.736545	0.007112	0.007123
RS	31	1.164748	4.244164	632.464730	0.007538	0.007417
RS	32	1.272627	6.242579	456.825573	0.005445	0.005308
RS	33	1.389707	6.242579	486.598012	0.005799	0.005548
RS	34	1.516775	8.782414	369.003014	0.004398	0.004167
RS	35	1.654680	8.782414	394.362494	0.004700	0.004372
RS	36	1.804349	11.497453	322.217519	0.003840	0.003539
RS	37	1.966784	11.497453	344.986838	0.004112	0.003727
RS	38	2.143074	13.781945	308.206059	0.003673	0.003302
RS	39	2.334401	13.781945	330.136399	0.003935	0.003492
RS	40	2.542047	15.064161	323.389560	0.003854	0.003398
RS	41	2.767405	15.064161	346.093317	0.004125	0.003607
RS	42	3.011986	15.109437	368.849010	0.004396	0.003827
RS	43	3.277428	15.109437	393.781559	0.004693	0.004074
RS	44	3.565512	14.142738	448.187700	0.005342	0.004628
RS	45	3.878168	14.142738	476.378755	0.005678	0.004928
RS	46	4.217493	12.675631	563.095868	0.006711	0.005828
RS	47	4.585761	12.675631	594.421759	0.007084	0.006183
RS	48	4.985441	11.198334	706.998873	0.008426	0.007369
RS	49	5.419213	11.198334	739.162852	0.008809	0.007754
RS	50	5.889984	10.002301	860.104172	0.010251	0.009044
RS	51	6.400911	10.002301	888.194681	0.010586	0.009396
RS	52	6.955417	9.207233	989.627752	0.011795	0.010488
RS	53	7.557222	9.207233	1007.455106	0.012007	0.010724
RS	54	8.210358	9.019759	1040.381305	0.012399	0.011080
RS	55	8.919205	9.019759	1045.352031	0.012459	0.011153
RS	56	9.688514	9.019759	1043.439600	0.012436	0.011136
RS	57	10.523443	9.019759	1034.095870	0.012325	0.011022
RS	58	11.429588	25.828605	367.794242	0.004383	0.004045
RS	59	12.413025	25.828605	386.144955	0.004602	0.004221
RS	60	13.480345	25.828605	404.246979	0.004818	0.004387
RS	61	14.638705	25.828605	421.875541	0.005028	0.004541
RS	62	15.895869	25.828605	438.776492	0.005229	0.004681
RS	63	17.260265	25.828605	9419.178411	0.112259	0.092858
PA	4+25*2+4+6 0.011322304 0.013826666 17.260265165 185.562611671 2.038626852 0.745713581 0.519802006 0.455233379 0.447239396 0.469913663 0.518435883 0.604285945 0.749906227 0.985365370 1.355617750 1.936574623 2.848198564 4.244164097 6.242578843 8.782414200 11.497452703 13.781944687 15.064160696 15.109436795 14.142738425 12.675631132 11.198334427 10.002301319 9.207232841 9.019758521 25.828605188
//
IT	5735
RD	18
LK	-172484.725988
QD	-349.178144 -> -311.745093
RI	0.0048016430
TR	0.010759	0.013990
MT	17.688736
MM	C_pi: 5.744253, n_recomb: 87947.271235
RS	0	0.000000	262.204171	2.764055	0.000031	0.000001
RS	1	0.008572	262.204171	3.001066	0.000034	0.000010
RS	2	0.017878	262.204171	3.258409	0.000037	0.000022
RS	3	0.027982	262.204171	3.537828	0.000040	0.000035
RS	4	0.038952	2.285897	439.471708	0.004997	0.004277
RS	5	0.050863	2.285897	474.597512	0.005396	0.005235
RS	6	0.063795	0.797676	1459.713352	0.016598	0.016504
RS	7	0.077835	0.797676	1556.173273	0.017694	0.018319
RS	8	0.093078	0.544883	2413.299367	0.027440	0.028476
RS	9	0.109628	0.544883	2538.789617	0.028867	0.030382
RS	10	0.127597	0.471250	3071.235791	0.034921	0.036695
RS	11	0.147106	0.471250	3194.092178	0.036318	0.038559
RS	12	0.168287	0.458444	3399.792821	0.038657	0.041062
RS	13	0.191283	0.458444	3503.732027	0.039839	0.042745
RS	14	0.216251	0.477683	3454.046390	0.039274	0.042182
RS	15	0.243359	0.477683	3535.401332	0.040199	0.043534
RS	16	0.272791	0.523072	3297.464613	0.037494	0.040584
RS	17	0.304745	0.523072	3360.018035	0.038205	0.041586
RS	18	0.339439	0.605444	2956.197999	0.033613	0.036487
RS	19	0.377106	0.605444	3008.875168	0.034212	0.037241
RS	20	0.418002	0.746639	2486.645089	0.028274	0.030624
RS	21	0.462404	0.746639	2538.330423	0.028862	0.031250
RS	22	0.510611	0.976354	1987.173222	0.022595	0.024297
RS	23	0.562951	0.976354	2041.021104	0.023207	0.024860
RS	24	0.619777	1.340021	1533.134317	0.017432	0.018524
RS	25	0.681474	1.340021	1587.249983	0.018048	0.019034
RS	26	0.748460	1.915878	1153.983912	0.013121	0.013721
RS	27	0.821187	1.915878	1204.917873	0.013700	0.014167
RS	28	0.900149	2.829813	855.048667	0.009722	0.009967
RS	29	0.985878	2.829813	900.034372	0.010234	0.010340
RS	30	1.078956	4.247112	633.306474	0.007201	0.007212
RS	31	1.180013	4.247112	671.232853	0.007632	0.007514
RS	32	1.289731	6.302824	480.588630	0.005465	0.005331
RS	33	1.408855	6.302824	512.041155	0.005822	0.005575
RS	34	1.538189	8.949054	384.874074	0.004376	0.004151
RS	35	1.678610	8.949054	411.499210	0.004679	0.004358
RS	36	1.831066	11.811110	333.660469	0.003794	0.003501
RS	37	1.996591	11.811110	357.430672	0.004064	0.003690
RS	38	2.176305	14.244024	317.576140	0.003611	0.003251
RS	39	2.371422	14.244024	340.383847	0.003870	0.003441
RS	40	2.583265	15.623965	332.475667	0.003780	0.003338
RS	41	2.813266	15.623965	356.060902	0.004049	0.003546
RS	42	3.062982	15.685546	379.388019	0.004314	0.003761
RS	43	3.334103	15.685546	405.332904	0.004609	0.004005
RS	44	3.628464	14.663517	462.267561	0.005256	0.004559
RS	45	3.948056	14.663517	491.728409	0.005591	0.004856
RS	46	4.295043	13.105674	583.326322	0.006633	0.005762
RS	47	4.671772	13.105674	616.264213	0.007007	0.006115
RS	48	5.080793	11.536508	736.193630	0.008371	0.007319
RS	49	5.524875	11.536508	770.252442	0.008758	0.007703
RS	50	6.007021	10.265698	900.258086	0.010236	0.009024
RS	51	6.530496	10.265698	930.211602	0.010577	0.009378
RS	52	7.098842	9.418286	1040.402161	0.011830	0.010508
RS	53	7.715904	9.418286	1059.525094	0.012047	0.010747
RS	54	8.385859	9.201547	1097.364224	0.012478	0.011136
RS	55	9.113240	9.201547	1102.678615	0.012538	0.011212
RS	56	9.902970	9.201547	1100.664486	0.012515	0.011197
RS	57	10.760394	9.201547	1090.734824	0.012402	0.011084
RS	58	11.691313	27.240123	375.526604	0.004270	0.003932
RS	59	12.702027	27.240123	394.907953	0.004490	0.004112
RS	60	13.799377	27.240123	414.133924	0.004709	0.004283
RS	61	14.990788	27.240123	432.980355	0.004923	0.004444
RS	62	16.284323	27.240123	451.191589	0.005130	0.004592
RS	63	17.688736	27.240123	10017.806624	0.113907	0.094648
PA	4+25*2+4+6 0.010759355 0.013989528 17.688736446 262.204170940 2.285897185 0.797676218 0.544882804 0.471249616 0.458443509 0.477682586 0.523072297 0.605444292 0.746638989 0.976354418 1.340020549 1.915878232 2.829812581 4.247111726 6.302824144 8.949054399 11.811109755 14.244023677 15.623965248 15.685545890 14.663516967 13.105673789 11.536508159 10.265697625 9.418285782 9.201547029 27.240123290
//
IT	5357
RD	19
LK	-172411.805806
QD	-320.136626 -> -286.852768
RI	0.0046551258
TR	0.010249	0.014136
MT	18.110937
MM	C_pi: 5.948513, n_recomb: 91864.334271
RS	0	0.000000	368.186492	2.062106	0.000022	0.000001
RS	1	0.008612	368.186492	2.239785	0.000024	0.000007
RS	2	0.017966	368.186492	2.432781	0.000026	0.000016
RS	3	0.028125	368.186492	2.642417	0.000029	0.000025
RS	4	0.039160	2.553462	412.884067	0.004494	0.003889
RS	5	0.051144	2.553462	446.291610	0.004858	0.004750
RS	6	0.064161	0.851490	1438.072611	0.015654	0.015670
RS	7	0.078299	0.851490	1535.266974	0.016712	0.017377
RS	8	0.093654	0.570507	2430.946839	0.026462	0.027556
RS	9	0.110332	0.570507	2561.340904	0.027882	0.029402
RS	10	0.128446	0.487506	3140.783427	0.034189	0.035967
RS	11	0.148120	0.487506	3271.170416	0.035609	0.037806
RS	12	0.169488	0.469797	3519.522828	0.038312	0.040672
RS	13	0.192697	0.469797	3631.328444	0.039529	0.042355
RS	14	0.217904	0.485601	3612.149875	0.039320	0.042161
RS	15	0.245282	0.485601	3700.001192	0.040277	0.043523
RS	16	0.275018	0.527929	3477.746133	0.037857	0.040885
RS	17	0.307315	0.527929	3544.692586	0.038586	0.041895
RS	18	0.342394	0.606961	3139.900019	0.034180	0.037010
RS	19	0.380493	0.606961	3195.166771	0.034781	0.037763
RS	20	0.421874	0.743932	2655.768078	0.028910	0.031236
RS	21	0.466819	0.743932	2709.293319	0.029492	0.031857
RS	22	0.515634	0.968134	2129.725980	0.023183	0.024876
RS	23	0.568653	0.968134	2185.610480	0.023792	0.025437
RS	24	0.626238	1.325345	1644.576137	0.017902	0.018990
RS	25	0.688782	1.325345	1701.223267	0.018519	0.019505
RS	26	0.756713	1.895893	1235.295034	0.013447	0.014044
RS	27	0.830495	1.895893	1289.020167	0.014032	0.014499
RS	28	0.910630	2.811185	910.753972	0.009914	0.010157
RS	29	0.997667	2.811185	958.371647	0.010432	0.010539
RS	30	1.092199	4.247777	669.699348	0.007290	0.007300
RS	31	1.194872	4.247777	709.800859	0.007727	0.007609
RS	32	1.306388	6.357685	503.950595	0.005486	0.005353
RS	33	1.427508	6.357685	537.058088	0.005846	0.005603
RS	34	1.559059	9.107117	400.249819	0.004357	0.004137
RS	35	1.701939	9.107117	428.109814	0.004660	0.004346
RS	36	1.857124	12.114341	344.573559	0.003751	0.003466
RS	37	2.025674	12.114341	369.309223	0.004020	0.003656
RS	38	2.208740	14.695829	326.385684	0.003553	0.003204
RS	39	2.407571	14.695829	350.031301	0.003810	0.003393
RS	40	2.623527	16.174797	340.941000	0.003711	0.003282
RS	41	2.858080	16.174797	365.363525	0.003977	0.003488
RS	42	3.112833	16.253836	389.196086	0.004237	0.003698
RS	43	3.389526	16.253836	416.103327	0.004530	0.003941
RS	44	3.690049	15.177042	475.447761	0.005176	0.004493
RS	45	4.016452	15.177042	506.123114	0.005509	0.004788
RS	46	4.370966	13.528678	602.446972	0.006558	0.005700
RS	47	4.756011	13.528678	636.940797	0.006933	0.006051
RS	48	5.174216	11.867794	764.080234	0.008317	0.007271
RS	49	5.628438	11.867794	799.985553	0.008708	0.007655
RS	50	6.121778	10.522342	938.991183	0.010221	0.009005
RS	51	6.657605	10.522342	970.772930	0.010567	0.009361
RS	52	7.239578	9.622498	1089.781168	0.011863	0.010527
RS	53	7.871671	9.622498	1110.171287	0.012085	0.010769
RS	54	8.558201	9.375058	1153.216686	0.012553	0.011192
RS	55	9.303856	9.375058	1158.824693	0.012615	0.011269
RS	56	10.113727	9.375058	1156.657617	0.012591	0.011255
RS	57	10.993346	9.375058	1146.090348	0.012476	0.011143
RS	58	11.948718	28.640526	382.617379	0.004165	0.003827
RS	59	12.986368	28.640526	402.973286	0.004387	0.004010
RS	60	14.113382	28.640526	423.265594	0.004608	0.004186
RS	61	15.337455	28.640526	443.271507	0.004825	0.004352
RS	62	16.666947	28.640526	462.734809	0.005037	0.004508
RS	63	18.110937	28.640526	10602.889258	0.115419	0.096293
PA	4+25*2+4+6 0.010248968 0.014136134 18.110936910 368.186491895 2.553461841 0.851489596 0.570506938 0.487505875 0.469796542 0.485601247 0.527928822 0.606961113 0.743932130 0.968133988 1.325345289 1.895892923 2.811185175 4.247776997 6.357685094 9.107117298 12.114340976 14.695828578 16.174796757 16.253836456 15.177041980 13.528677653 11.867794285 10.522342269 9.622497771 9.375058428 28.640525568
//
IT	4589
RD	20
LK	-172346.929916
QD	-294.198212 -> -264.537949
RI	0.0045333000
TR	0.009786	0.014269
MT	18.525956
MM	C_pi: 6.146769, n_recomb: 95649.824384
RS	0	0.000000	513.267615	1.544457	0.000016	0.000001
RS	1	0.008651	513.267615	1.678146	0.000018	0.000005
RS	2	0.018050	513.267615	1.823415	0.000019	0.000012
RS	3	0.028263	513.267615	1.981267	0.000021	0.000018
RS	4	0.039359	2.840776	388.144522	0.004058	0.003550
RS	5	0.051415	2.840776	419.897499	0.004390	0.004326
RS	6	0.064514	0.906900	1414.789398	0.014791	0.014909
RS	7	0.078746	0.906900	1512.383716	0.015812	0.016517
RS	8	0.094209	0.596567	2442.511410	0.025536	0.026689
RS	9	0.111010	0.596567	2577.312641	0.026945	0.028475
RS	10	0.129264	0.503950	3201.492326	0.033471	0.035260
RS	11	0.149098	0.503950	3339.055338	0.034909	0.037073
RS	12	0.170647	0.481254	3629.938283	0.037950	0.040275
RS	13	0.194061	0.481254	3749.498821	0.039200	0.041956
RS	14	0.219500	0.493625	3762.140109	0.039332	0.042113
RS	15	0.247140	0.493625	3856.544711	0.040319	0.043485
RS	16	0.277171	0.532958	3651.985711	0.038181	0.041150
RS	17	0.309800	0.532958	3723.415172	0.038928	0.042167
RS	18	0.345251	0.608780	3319.944640	0.034709	0.037498
RS	19	0.383770	0.608780	3377.803867	0.035314	0.038250
RS	20	0.425621	0.741719	2823.358132	0.029518	0.031820
RS	21	0.471092	0.741719	2878.604742	0.030095	0.032436
RS	22	0.520497	0.960630	2272.146887	0.023755	0.025436
RS	23	0.574176	0.960630	2329.889117	0.024359	0.025995
RS	24	0.632499	1.311546	1756.424939	0.018363	0.019446
RS	25	0.695867	1.311546	1815.447301	0.018980	0.019964
RS	26	0.764718	1.876652	1316.929424	0.013768	0.014362
RS	27	0.839524	1.876652	1373.349328	0.014358	0.014824
RS	28	0.920802	2.792520	966.441896	0.010104	0.010344
RS	29	1.009112	2.792520	1016.641750	0.010629	0.010734
RS	30	1.105060	4.246581	705.771608	0.007379	0.007387
RS	31	1.209310	4.246581	748.016327	0.007820	0.007703
RS	32	1.322578	6.407840	526.825485	0.005508	0.005376
RS	33	1.445645	6.407840	561.556595	0.005871	0.005630
RS	34	1.579358	9.257346	415.085298	0.004340	0.004123
RS	35	1.724639	9.257346	444.145357	0.004643	0.004335
RS	36	1.882488	12.407733	354.936298	0.003711	0.003432
RS	37	2.053993	12.407733	380.599546	0.003979	0.003623
RS	38	2.240334	15.137674	334.627618	0.003498	0.003158
RS	39	2.442796	15.137674	359.070130	0.003754	0.003347
RS	40	2.662772	16.716679	348.786332	0.003646	0.003229
RS	41	2.901779	16.716679	374.000826	0.003910	0.003434
RS	42	3.161462	16.814069	398.279262	0.004164	0.003639
RS	43	3.443611	16.814069	426.097751	0.004455	0.003880
RS	44	3.750168	15.682892	487.736741	0.005099	0.004430
RS	45	4.083245	15.682892	519.569627	0.005432	0.004723
RS	46	4.445136	13.944153	620.462184	0.006487	0.005640
RS	47	4.838335	13.944153	656.452889	0.006863	0.005990
RS	48	5.265549	12.191750	790.645915	0.008266	0.007225
RS	49	5.729721	12.191750	828.344594	0.008660	0.007610
RS	50	6.234049	10.771832	976.263851	0.010207	0.008987
RS	51	6.782006	10.771832	1009.832888	0.010558	0.009345
RS	52	7.377366	9.819520	1137.692820	0.011894	0.010546
RS	53	8.024231	9.819520	1159.315648	0.012120	0.010791
RS	54	8.727057	9.540033	1207.845074	0.012628	0.011247
RS	55	9.490683	9.540033	1213.691376	0.012689	0.011325
RS	56	10.320371	9.540033	1211.315664	0.012664	0.011311
RS	57	11.221834	9.540033	1200.055721	0.012546	0.011199
RS	58	12.201283	30.024541	389.114342	0.004068	0.003731
RS	59	13.265464	30.024541	410.389859	0.004291	0.003916
RS	60	14.421707	30.024541	431.691488	0.004513	0.004095
RS	61	15.677977	30.024541	452.798414	0.004734	0.004266
RS	62	17.042925	30.024541	473.454657	0.004950	0.004428
RS	63	18.525956	30.024541	11172.233232	0.116803	0.097805
PA	4+25*2+4+6 0.009785623 0.014268638 18.525955609 513.267614650 2.840776098 0.906900214 0.596567450 0.503949696 0.481254199 0.493625243 0.532958005 0.608779838 0.741719296 0.960630455 1.311546455 1.876651954 2.792520366 4.246580941 6.407839562 9.257345615 12.407732860 15.137673556 16.716678733 16.814068768 15.682892238 13.944152775 12.191749703 10.771832152 9.819519848 9.540033192 30.024541472
//
IT	5592
RD	21
LK	-172289.080350
QD	-270.981000 -> -244.489707
RI	0.0044312570
TR	0.009364	0.014389
MT	18.932914
MM	C_pi: 6.338468, n_recomb: 99298.377235
RS	0	0.000000	710.595041	1.161174	0.000012	0.000000
RS	1	0.008688	710.595041	1.262125	0.000013	0.000004
RS	2	0.018131	710.595041	1.371860	0.000014	0.000008
RS	3	0.028395	710.595041	1.491144	0.000015	0.000013
RS	4	0.039550	3.146875	365.292974	0.003679	0.003254
RS	5	0.051675	3.146875	395.473636	0.003983	0.003957
RS	6	0.064853	0.963607	1390.558426	0.014004	0.014217
RS	7	0.079175	0.963607	1488.276351	0.014988	0.015731
RS	8	0.094743	0.622950	2448.874275	0.024662	0.025875
RS	9	0.111662	0.622950	2587.607959	0.026059	0.027602
RS	10	0.130052	0.520514	3254.045149	0.032770	0.034576
RS	11	0.150040	0.520514	3398.403356	0.034224	0.036362
RS	12	0.171764	0.492771	3731.281313	0.037576	0.039875
RS	13	0.195375	0.492771	3858.436949	0.038857	0.041552
RS	14	0.221038	0.501718	3903.818048	0.039314	0.042043
RS	15	0.248931	0.501718	4004.791280	0.040331	0.043424
RS	16	0.279247	0.538120	3819.669599	0.038467	0.041383
RS	17	0.312197	0.538120	3895.651129	0.039232	0.042407
RS	18	0.348010	0.610851	3495.650918	0.035204	0.037953
RS	19	0.386934	0.610851	3556.103818	0.035812	0.038702
RS	20	0.429240	0.739941	2988.701505	0.030098	0.032377
RS	21	0.475221	0.739941	3045.556085	0.030671	0.032987
RS	22	0.525198	0.953781	2413.808803	0.024309	0.025978
RS	23	0.579517	0.953781	2473.229220	0.024907	0.026533
RS	24	0.638555	1.298573	1868.205209	0.018814	0.019891
RS	25	0.702723	1.298573	1929.437744	0.019431	0.020410
RS	26	0.772465	1.858162	1398.555549	0.014084	0.014674
RS	27	0.848267	1.858162	1457.561916	0.014679	0.015142
RS	28	0.930655	2.773950	1021.897298	0.010291	0.010527
RS	29	1.020201	2.773950	1074.618891	0.010822	0.010925
RS	30	1.117527	4.243872	741.388984	0.007466	0.007472
RS	31	1.223309	4.243872	785.736873	0.007913	0.007794
RS	32	1.338282	6.453813	549.140226	0.005530	0.005399
RS	33	1.463243	6.453813	585.458145	0.005896	0.005657
RS	34	1.599062	9.400402	429.341612	0.004324	0.004110
RS	35	1.746681	9.400402	459.563371	0.004628	0.004324
RS	36	1.907125	12.691936	364.729608	0.003673	0.003400
RS	37	2.081509	12.691936	391.280284	0.003940	0.003592
RS	38	2.271044	15.569921	342.297239	0.003447	0.003116
RS	39	2.477047	15.569921	367.494322	0.003701	0.003304
RS	40	2.700947	17.249581	356.017097	0.003585	0.003178
RS	41	2.944301	17.249581	381.977503	0.003847	0.003382
RS	42	3.208798	17.365974	406.648217	0.004095	0.003583
RS	43	3.496274	17.365974	435.326149	0.004384	0.003822
RS	44	3.808728	16.180670	499.147342	0.005027	0.004371
RS	45	4.148328	16.180670	532.079594	0.005358	0.004662
RS	46	4.517434	14.351676	637.381100	0.006419	0.005583
RS	47	4.918608	14.351676	674.807269	0.006796	0.005932
RS	48	5.354638	12.507968	815.887508	0.008217	0.007181
RS	49	5.828551	12.507968	855.322421	0.008614	0.007567
RS	50	6.343639	11.013819	1012.048854	0.010192	0.008970
RS	51	6.903479	11.013819	1047.359017	0.010548	0.009330
RS	52	7.511959	10.009068	1184.080007	0.011924	0.010565
RS	53	8.173305	10.009068	1206.895986	0.012154	0.010812
RS	54	8.892111	9.696264	1261.173144	0.012701	0.011301
RS	55	9.673369	9.696264	1267.198072	0.012762	0.011380
RS	56	10.522504	9.696264	1264.554483	0.012735	0.011366
RS	57	11.445415	9.696264	1252.544249	0.012614	0.011253
RS	58	12.448510	31.387150	395.063096	0.003979	0.003641
RS	59	13.538757	31.387150	417.204759	0.004202	0.003828
RS	60	14.723727	31.387150	439.459748	0.004426	0.004011
RS	61	16.011651	31.387150	461.609721	0.004649	0.004186
RS	62	17.411472	31.387150	483.399597	0.004868	0.004353
RS	63	18.932914	31.387150	11723.967939	0.118068	0.099192
PA	4+25*2+4+6 0.009364452 0.014388984 18.932914057 710.595041171 3.146874967 0.963607208 0.622949920 0.520514429 0.492771335 0.501717568 0.538119979 0.610850759 0.739940996 0.953781249 1.298573280 1.858162410 2.773950186 4.243871588 6.453812555 9.400401960 12.691936321 15.569921341 17.249580898 17.365974425 16.180670195 14.351675513 12.507968095 11.013818692 10.009068029 9.696264364 31.387149902
//
IT	4381
RD	22
LK	-172237.377836
QD	-250.155833 -> -226.439733
RI	0.0043450588
TR	0.008981	0.014499
MT	19.331298
MM	C_pi: 6.523221, n_recomb: 102806.255507
RS	0	0.000000	977.727222	0.875916	0.000009	0.000000
RS	1	0.008724	977.727222	0.952385	0.000009	0.000003
RS	2	0.018209	977.727222	1.035535	0.000010	0.000006
RS	3	0.028522	977.727222	1.125951	0.000011	0.000010
RS	4	0.039734	3.470478	344.306360	0.003349	0.002995
RS	5	0.051924	3.470478	373.008308	0.003628	0.003634
RS	6	0.065178	1.021271	1365.985349	0.013287	0.013587
[truncated: 10,064,891 more chars]
