# Supplementary material for: Recent speciation associated with range expansion and a shift to self-fertilization in North American Arabidopsis
Source: Nat Commun. 2022 Dec 8;13:7564. doi: 10.1038/s41467-022-35368-1 (PMC9732334; doi:10.1038/s41467-022-35368-1)
Supplement: Supplementary file 5 — Source Data [file 41467_2022_35368_MOESM5_ESM.zip › Source Data/SuppFig15-4_lyrMI5_17.psmc]

CC
CC	Brief Description of the file format:
CC	  CC  comments
CC	  MM  useful-messages
CC	  RD  round-of-iterations
CC	  LL  \log[P(sequence)]
CC	  QD  Q-before-opt Q-after-opt
CC	  TR  \theta_0 \rho_0
CC	  RS  k t_k \lambda_k \pi_k \sum_{l\not=k}A_{kl} A_{kk}
CC	  DC  begin end best-k t_k+\Delta_k max-prob
CC
MM	Version: 0.6.5-r67
MM	pattern:4+25*2+4+6, n:63, n_free_lambdas:28
MM	n_iterations:25, skip:1, max_t:5, theta/rho:5
MM	is_decoding:0
MM	n_seqs:18, sum_L:1123123, sum_n:70446
RD	0
LK	0.000000
QD	0.000000 -> 0.000000
RI	inf
TR	0.064777	0.012955
MT	5.000000
MM	C_pi: 1.000000, n_recomb: 14456.806038
RS	0	0.000000	1.000000	92.205310	0.006378	0.000000
RS	1	0.006440	1.000000	97.497206	0.006744	0.000000
RS	2	0.013294	1.000000	103.048984	0.007128	0.000000
RS	3	0.020590	1.000000	108.867606	0.007531	0.000000
RS	4	0.028356	1.000000	114.959373	0.007952	0.000000
RS	5	0.036622	1.000000	121.329772	0.008393	0.000000
RS	6	0.045421	1.000000	127.983303	0.008853	0.000000
RS	7	0.054785	1.000000	134.923290	0.009333	0.000000
RS	8	0.064753	1.000000	142.151667	0.009833	0.000000
RS	9	0.075363	1.000000	149.668748	0.010353	0.000000
RS	10	0.086656	1.000000	157.472969	0.010893	0.000000
RS	11	0.098677	1.000000	165.560619	0.011452	0.000000
RS	12	0.111471	1.000000	173.925533	0.012031	0.000000
RS	13	0.125090	1.000000	182.558780	0.012628	0.000000
RS	14	0.139585	1.000000	191.448322	0.013243	0.000000
RS	15	0.155014	1.000000	200.578653	0.013874	0.000000
RS	16	0.171437	1.000000	209.930431	0.014521	0.000000
RS	17	0.188917	1.000000	219.480094	0.015182	0.000000
RS	18	0.207523	1.000000	229.199468	0.015854	0.000000
RS	19	0.227327	1.000000	239.055384	0.016536	0.000000
RS	20	0.248406	1.000000	249.009292	0.017224	0.000000
RS	21	0.270843	1.000000	259.016908	0.017917	0.000000
RS	22	0.294725	1.000000	269.027882	0.018609	0.000000
RS	23	0.320144	1.000000	278.985522	0.019298	0.000000
RS	24	0.347201	1.000000	288.826571	0.019979	0.000000
RS	25	0.376000	1.000000	298.481075	0.020646	0.000000
RS	26	0.406654	1.000000	307.872348	0.021296	0.000000
RS	27	0.439282	1.000000	316.917073	0.021922	0.000000
RS	28	0.474011	1.000000	325.525540	0.022517	0.000000
RS	29	0.510976	1.000000	333.602086	0.023076	0.000000
RS	30	0.550322	1.000000	341.045718	0.023591	0.000000
RS	31	0.592202	1.000000	347.750987	0.024054	0.000000
RS	32	0.636779	1.000000	353.609115	0.024460	0.000000
RS	33	0.684227	1.000000	358.509404	0.024799	0.000000
RS	34	0.734730	1.000000	362.340944	0.025064	0.000000
RS	35	0.788485	1.000000	364.994629	0.025247	0.000000
RS	36	0.845702	1.000000	366.365483	0.025342	0.000000
RS	37	0.906604	1.000000	366.355282	0.025341	0.000000
RS	38	0.971428	1.000000	364.875443	0.025239	0.000000
RS	39	1.040426	1.000000	361.850126	0.025030	0.000000
RS	40	1.113868	1.000000	357.219501	0.024709	0.000000
RS	41	1.192040	1.000000	350.943061	0.024275	0.000000
RS	42	1.275245	1.000000	343.002887	0.023726	0.000000
RS	43	1.363809	1.000000	333.406717	0.023062	0.000000
RS	44	1.458076	1.000000	322.190654	0.022286	0.000000
RS	45	1.558414	1.000000	309.421338	0.021403	0.000000
RS	46	1.665214	1.000000	295.197395	0.020419	0.000000
RS	47	1.778891	1.000000	279.649959	0.019344	0.000000
RS	48	1.899889	1.000000	262.942103	0.018188	0.000000
RS	49	2.028679	1.000000	245.267014	0.016966	0.000000
RS	50	2.165763	1.000000	226.844808	0.015691	0.000000
RS	51	2.311675	1.000000	207.917937	0.014382	0.000000
RS	52	2.466983	1.000000	188.745226	0.013056	0.000000
RS	53	2.632293	1.000000	169.594659	0.011731	0.000000
RS	54	2.808249	1.000000	150.735160	0.010427	0.000000
RS	55	2.995536	1.000000	132.427697	0.009160	0.000000
RS	56	3.194884	1.000000	114.916157	0.007949	0.000000
RS	57	3.407070	1.000000	98.418495	0.006808	0.000000
RS	58	3.632920	1.000000	83.118742	0.005749	0.000000
RS	59	3.873315	1.000000	69.160409	0.004784	0.000000
RS	60	4.129191	1.000000	56.641820	0.003918	0.000000
RS	61	4.401545	1.000000	45.613775	0.003155	0.000000
RS	62	4.691438	1.000000	36.079771	0.002496	0.000000
RS	63	5.000000	1.000000	100.543813	0.006955	0.000000
PA	4+25*2+4+6 0.064776754 0.012955351 5.000000000 1.000000000 1.000000000 1.000000000 1.000000000 1.000000000 1.000000000 1.000000000 1.000000000 1.000000000 1.000000000 1.000000000 1.000000000 1.000000000 1.000000000 1.000000000 1.000000000 1.000000000 1.000000000 1.000000000 1.000000000 1.000000000 1.000000000 1.000000000 1.000000000 1.000000000 1.000000000 1.000000000 1.000000000
//
IT	5516
RD	1
LK	-205205.053245
QD	-4790.064653 -> -1932.257648
RI	0.1204093792
TR	0.047544	0.008964
MT	8.138741
MM	C_pi: 1.204254, n_recomb: 12059.252213
RS	0	0.000000	0.235335	364.049105	0.030188	0.001296
RS	1	0.007253	0.235335	378.195942	0.031361	0.010549
RS	2	0.015033	0.235335	391.984707	0.032505	0.021821
RS	3	0.023376	0.235335	405.269488	0.033607	0.031938
RS	4	0.032325	0.220710	444.985785	0.036900	0.039484
RS	5	0.041923	0.220710	456.257781	0.037835	0.042205
RS	6	0.052217	0.254205	406.176093	0.033682	0.042872
RS	7	0.063258	0.254205	416.491174	0.034537	0.042338
RS	8	0.075099	0.309453	351.231674	0.029125	0.040644
RS	9	0.087799	0.309453	361.047108	0.029939	0.038018
RS	10	0.101421	0.386769	297.423315	0.024663	0.034909
RS	11	0.116031	0.386769	306.774378	0.025439	0.031802
RS	12	0.131700	0.483266	253.612146	0.021031	0.028967
RS	13	0.148506	0.483266	262.402022	0.021759	0.026453
RS	14	0.166530	0.598499	219.491133	0.018201	0.024215
RS	15	0.185863	0.598499	227.683914	0.018880	0.022198
RS	16	0.206597	0.733898	192.799056	0.015988	0.020362
RS	17	0.228835	0.733898	200.412873	0.016619	0.018680
RS	18	0.252686	0.889039	172.103333	0.014271	0.017137
RS	19	0.278268	0.889039	179.185940	0.014859	0.015725
RS	20	0.305704	1.060179	156.523497	0.012980	0.014438
RS	21	0.335131	1.060179	163.139729	0.013528	0.013272
RS	22	0.366692	1.240799	145.318351	0.012050	0.012223
RS	23	0.400543	1.240799	151.538639	0.012566	0.011284
RS	24	0.436849	1.423187	137.768331	0.011424	0.010452
RS	25	0.475788	1.423187	143.657023	0.011913	0.009722
RS	26	0.517551	1.599819	133.216853	0.011047	0.009091
RS	27	0.562343	1.599819	138.822962	0.011512	0.008554
RS	28	0.610385	1.764694	131.071379	0.010869	0.008104
RS	29	0.661911	1.764694	136.421787	0.011313	0.007735
RS	30	0.717174	1.913925	130.805045	0.010847	0.007440
RS	31	0.776446	1.913925	135.899981	0.011269	0.007212
RS	32	0.840017	2.045107	131.981960	0.010944	0.007047
RS	33	0.908199	2.045107	136.792083	0.011343	0.006942
RS	34	0.981326	2.156678	134.241973	0.011132	0.006896
RS	35	1.059757	2.156678	138.705328	0.011502	0.006907
RS	36	1.143878	2.247765	137.253327	0.011382	0.006976
RS	37	1.234099	2.247765	141.271510	0.011715	0.007104
RS	38	1.330865	2.318344	140.658404	0.011664	0.007290
RS	39	1.434649	2.318344	144.092894	0.011949	0.007532
RS	40	1.545961	2.369190	144.042212	0.011945	0.007831
RS	41	1.665347	2.369190	146.712756	0.012166	0.008184
RS	42	1.793392	2.401890	146.904721	0.012182	0.008585
RS	43	1.930725	2.401890	148.592686	0.012322	0.009028
RS	44	2.078018	2.419076	148.633839	0.012325	0.009504
RS	45	2.235996	2.419076	149.095645	0.012364	0.009998
RS	46	2.405432	2.424603	148.508250	0.012315	0.010495
RS	47	2.587157	2.424603	147.505178	0.012232	0.010972
RS	48	2.782063	2.423336	145.768233	0.012088	0.011409
RS	49	2.991107	2.423336	143.115675	0.011868	0.011780
RS	50	3.215313	2.420540	139.767154	0.011590	0.012065
RS	51	3.455781	2.420540	135.397275	0.011228	0.012244
RS	52	3.713691	2.421157	130.168376	0.010794	0.012304
RS	53	3.990308	2.421157	124.188488	0.010298	0.012238
RS	54	4.286988	2.440289	116.619835	0.009671	0.012045
RS	55	4.605188	2.440289	109.439429	0.009075	0.011729
RS	56	4.946467	2.440289	101.711527	0.008434	0.011301
RS	57	5.312500	2.440289	93.552817	0.007758	0.010776
RS	58	5.705083	2.685717	77.914695	0.006461	0.010171
RS	59	6.126140	2.685717	71.181195	0.005903	0.009503
RS	60	6.577738	2.685717	64.277882	0.005330	0.008795
RS	61	7.062092	2.685717	57.324789	0.004754	0.008066
RS	62	7.581577	2.685717	50.444730	0.004183	0.007340
RS	63	8.138741	2.685717	221.626800	0.018378	0.035802
PA	4+25*2+4+6 0.047544406 0.008964224 8.138741255 0.235335350 0.220709682 0.254205108 0.309453011 0.386768818 0.483265758 0.598499179 0.733897567 0.889039040 1.060178638 1.240798831 1.423187256 1.599819183 1.764694214 1.913925052 2.045107365 2.156678200 2.247764587 2.318343759 2.369190216 2.401890397 2.419076443 2.424602509 2.423335552 2.420540333 2.421156526 2.440289378 2.685716689
//
IT	4966
RD	2
LK	-200957.100787
QD	-2087.610678 -> -1369.774567
RI	0.1025708074
TR	0.041827	0.008668
MT	9.609601
MM	C_pi: 1.507493, n_recomb: 14580.936995
RS	0	0.000000	0.272383	395.162393	0.027101	0.000812
RS	1	0.007533	0.272383	412.925504	0.028320	0.006955
RS	2	0.015634	0.272383	430.556681	0.029529	0.016231
RS	3	0.024345	0.272383	447.899818	0.030718	0.025590
RS	4	0.033712	0.194010	647.716075	0.044422	0.036358
RS	5	0.043785	0.194010	660.020001	0.045266	0.043728
RS	6	0.054617	0.209138	622.723085	0.042708	0.042892
RS	7	0.066265	0.209138	632.077965	0.043350	0.046988
RS	8	0.078790	0.248844	539.602187	0.037007	0.041509
RS	9	0.092259	0.248844	548.604566	0.037625	0.043854
RS	10	0.106742	0.313271	444.003293	0.030451	0.036481
RS	11	0.122316	0.313271	453.484008	0.031101	0.037453
RS	12	0.139064	0.402614	361.269041	0.024777	0.030519
RS	13	0.157074	0.402614	370.899495	0.025437	0.030927
RS	14	0.176440	0.520463	295.249992	0.020249	0.025224
RS	15	0.197265	0.520463	304.611458	0.020891	0.025407
RS	16	0.219658	0.674794	242.911963	0.016660	0.020804
RS	17	0.243739	0.674794	251.744689	0.017265	0.020817
RS	18	0.269634	0.873985	201.818754	0.013841	0.017129
RS	19	0.297479	0.873985	209.992394	0.014402	0.017011
RS	20	0.327423	1.122655	170.368066	0.011684	0.014115
RS	21	0.359622	1.122655	177.857005	0.012198	0.013923
RS	22	0.394246	1.419014	147.075964	0.010087	0.011701
RS	23	0.431479	1.419014	153.934014	0.010557	0.011484
RS	24	0.471517	1.754164	130.440340	0.008946	0.009809
RS	25	0.514571	1.754164	136.766467	0.009380	0.009602
RS	26	0.560868	2.112115	119.155277	0.008172	0.008364
RS	27	0.610653	2.112115	125.063987	0.008577	0.008205
RS	28	0.664189	2.471780	112.182202	0.007694	0.007322
RS	29	0.721757	2.471780	117.783540	0.008078	0.007240
RS	30	0.783662	2.811410	108.705709	0.007455	0.006638
RS	31	0.850231	2.811410	114.092143	0.007825	0.006641
RS	32	0.921815	3.111213	108.150895	0.007417	0.006259
RS	33	0.998791	3.111213	113.389945	0.007777	0.006349
RS	34	1.081566	3.354650	110.159447	0.007555	0.006154
RS	35	1.170576	3.354650	115.287479	0.007907	0.006341
RS	36	1.266292	3.531056	114.479795	0.007851	0.006319
RS	37	1.369219	3.531056	119.491728	0.008195	0.006614
RS	38	1.479899	3.638145	120.840204	0.008288	0.006760
RS	39	1.598917	3.638145	125.674013	0.008619	0.007169
RS	40	1.726902	3.681564	128.863683	0.008838	0.007475
RS	41	1.864527	3.681564	133.382064	0.009148	0.007992
RS	42	2.012520	3.673304	137.965429	0.009462	0.008440
RS	43	2.171662	3.673304	141.939142	0.009735	0.009033
RS	44	2.342793	3.629976	147.235126	0.010098	0.009575
RS	45	2.526815	3.629976	150.338756	0.010311	0.010176
RS	46	2.724701	3.570275	155.391865	0.010657	0.010722
RS	47	2.937493	3.570275	157.228716	0.010783	0.011232
RS	48	3.166316	3.511735	160.907878	0.011035	0.011663
RS	49	3.412376	3.511735	161.076012	0.011047	0.011980
RS	50	3.676974	3.467943	162.320552	0.011132	0.012186
RS	51	3.961503	3.467943	160.511847	0.011008	0.012246
RS	52	4.267468	3.447743	158.605014	0.010878	0.012172
RS	53	4.596481	3.447743	154.706896	0.010610	0.011974
RS	54	4.950280	3.480692	148.458501	0.010182	0.011575
RS	55	5.330732	3.480692	142.774009	0.009792	0.011174
RS	56	5.739844	3.480692	136.157320	0.009338	0.010686
RS	57	6.179775	3.480692	128.678405	0.008825	0.010125
RS	58	6.652848	4.141741	102.372642	0.007021	0.008703
RS	59	7.161559	4.141741	97.135968	0.006662	0.008225
RS	60	7.708592	4.141741	91.302591	0.006262	0.007704
RS	61	8.296835	4.141741	84.954194	0.005826	0.007150
RS	62	8.929392	4.141741	78.190478	0.005363	0.006573
RS	63	9.609601	4.141741	446.268329	0.030606	0.037521
PA	4+25*2+4+6 0.041826710 0.008668243 9.609600539 0.272383449 0.194009745 0.209137578 0.248843572 0.313270917 0.402614387 0.520463054 0.674793874 0.873984549 1.122655386 1.419013618 1.754163909 2.112114798 2.471779580 2.811409617 3.111212728 3.354650274 3.531056181 3.638145207 3.681564330 3.673304266 3.629975801 3.570274804 3.511735323 3.467943141 3.447742538 3.480691912 4.141740748
//
IT	4609
RD	3
LK	-199789.663217
QD	-1512.049122 -> -1210.679512
RI	0.0737377132
TR	0.038601	0.009054
MT	10.349023
MM	C_pi: 1.803188, n_recomb: 18186.938420
RS	0	0.000000	0.388176	352.436512	0.019379	0.000567
RS	1	0.007659	0.388176	371.749015	0.020440	0.004914
RS	2	0.015904	0.388176	391.506315	0.021527	0.011637
RS	3	0.024780	0.388176	411.619242	0.022633	0.018426
RS	4	0.034337	0.211120	785.538678	0.043192	0.034219
RS	5	0.044625	0.211120	804.025126	0.044209	0.041013
RS	6	0.055702	0.211624	817.872949	0.044970	0.043085
RS	7	0.067626	0.211624	830.537657	0.045667	0.047334
RS	8	0.080464	0.240962	740.311447	0.040706	0.043090
RS	9	0.094285	0.240962	750.994686	0.041293	0.046096
RS	10	0.109165	0.295522	622.128157	0.034207	0.038739
RS	11	0.125184	0.295522	633.179477	0.034815	0.040578
RS	12	0.142430	0.375432	508.440686	0.027956	0.032844
RS	13	0.160996	0.375432	520.036432	0.028594	0.034020
RS	14	0.180985	0.485524	412.327429	0.022672	0.027184
RS	15	0.202505	0.485524	423.988902	0.023313	0.028019
RS	16	0.225673	0.637522	332.886330	0.018304	0.022220
RS	17	0.250615	0.637522	344.158331	0.018923	0.022784
RS	18	0.277467	0.846869	268.516352	0.014764	0.017977
RS	19	0.306376	0.846869	279.054496	0.015344	0.018310
RS	20	0.337498	1.127836	218.238703	0.012000	0.014466
RS	21	0.371005	1.127836	227.853168	0.012528	0.014635
RS	22	0.407077	1.488637	180.558688	0.009928	0.011677
RS	23	0.445912	1.488637	189.227676	0.010405	0.011746
RS	24	0.487722	1.927689	153.354671	0.008432	0.009533
RS	25	0.532733	1.927689	161.179560	0.008862	0.009546
RS	26	0.581192	2.429098	134.562435	0.007399	0.007931
RS	27	0.633362	2.429098	141.708401	0.007792	0.007937
RS	28	0.689527	2.960581	122.509237	0.006736	0.006801
RS	29	0.749994	2.960581	129.161222	0.007102	0.006844
RS	30	0.815092	3.479439	115.886068	0.006372	0.006081
RS	31	0.885175	3.479439	122.219657	0.006720	0.006178
RS	32	0.960626	3.940180	113.802058	0.006257	0.005703
RS	33	1.041855	3.940180	119.969000	0.006596	0.005863
RS	34	1.129306	4.301498	115.776199	0.006366	0.005626
RS	35	1.223454	4.301498	121.896449	0.006702	0.005863
RS	36	1.324812	4.536464	121.564901	0.006684	0.005844
RS	37	1.433933	4.536464	127.712465	0.007022	0.006172
RS	38	1.551411	4.640958	130.945391	0.007200	0.006363
RS	39	1.677886	4.640958	137.122493	0.007540	0.006790
RS	40	1.814048	4.632055	143.557752	0.007893	0.007182
RS	41	1.960638	4.632055	149.659570	0.008229	0.007701
RS	42	2.118454	4.541206	158.692532	0.008726	0.008274
RS	43	2.288357	4.541206	164.468104	0.009043	0.008851
RS	44	2.471273	4.406717	175.029867	0.009624	0.009540
RS	45	2.668197	4.406717	180.058271	0.009900	0.010100
RS	46	2.880202	4.265585	190.532577	0.010476	0.010789
RS	47	3.108445	4.265585	194.248366	0.010681	0.011233
RS	48	3.354167	4.146776	202.684121	0.011144	0.011771
RS	49	3.618709	4.146776	204.477043	0.011243	0.012006
RS	50	3.903511	4.067958	209.090757	0.011497	0.012268
RS	51	4.210125	4.067958	208.461590	0.011462	0.012249
RS	52	4.540221	4.037127	208.124918	0.011444	0.012180
RS	53	4.895598	4.037127	204.837944	0.011263	0.011926
RS	54	5.278192	4.099370	197.332825	0.010850	0.011470
RS	55	5.690088	4.099370	191.773187	0.010545	0.011048
RS	56	6.133529	4.099370	184.914931	0.010167	0.010555
RS	57	6.610931	4.099370	176.803551	0.009721	0.010001
RS	58	7.124896	5.245653	132.819275	0.007303	0.007988
RS	59	7.678223	5.245653	128.489322	0.007065	0.007621
RS	60	8.273928	5.245653	123.286508	0.006779	0.007214
RS	61	8.915256	5.245653	117.255746	0.006447	0.006772
RS	62	9.605700	5.245653	110.466194	0.006074	0.006301
RS	63	10.349023	5.245653	743.316808	0.040871	0.040304
PA	4+25*2+4+6 0.038601161 0.009053611 10.349023347 0.388176340 0.211120035 0.211623513 0.240962080 0.295521679 0.375432111 0.485524323 0.637521696 0.846869237 1.127836249 1.488637005 1.927688918 2.429098396 2.960581290 3.479438997 3.940180301 4.301498471 4.536463760 4.640958386 4.632055330 4.541206193 4.406717010 4.265585222 4.146775824 4.067958000 4.037127328 4.099370347 5.245652640
//
IT	4782
RD	4
LK	-199250.235813
QD	-1301.405338 -> -1107.797062
RI	0.0518542468
TR	0.036237	0.009614
MT	10.783444
MM	C_pi: 2.026960, n_recomb: 21675.177953
RS	0	0.000000	0.549870	299.593925	0.013822	0.000423
RS	1	0.007728	0.549870	318.082819	0.014675	0.003680
RS	2	0.016054	0.549870	337.333021	0.015563	0.008692
RS	3	0.025023	0.549870	357.314947	0.016485	0.013618
RS	4	0.034685	0.233908	877.339922	0.040477	0.032573
RS	5	0.045094	0.233908	902.512394	0.041638	0.038431
RS	6	0.056307	0.221478	975.620019	0.045011	0.042889
RS	7	0.068387	0.221478	993.213640	0.045823	0.046603
RS	8	0.081400	0.243174	919.463877	0.042420	0.043952
RS	9	0.095419	0.243174	933.038612	0.043046	0.046761
RS	10	0.110521	0.290406	793.430032	0.036605	0.040258
RS	11	0.126791	0.290406	806.513465	0.037209	0.042181
RS	12	0.144318	0.362298	658.384138	0.030375	0.034608
RS	13	0.163200	0.362298	671.969378	0.031002	0.035951
RS	14	0.183540	0.463587	537.262001	0.024787	0.028828
RS	15	0.205453	0.463587	551.122716	0.025426	0.029858
RS	16	0.229059	0.607617	432.483284	0.019953	0.023521
RS	17	0.254490	0.607617	446.149330	0.020583	0.024290
RS	18	0.281886	0.814166	344.437979	0.015891	0.018841
RS	19	0.311399	0.814166	357.402080	0.016489	0.019367
RS	20	0.343193	1.104866	273.991767	0.012641	0.014908
RS	21	0.377444	1.104866	285.864737	0.013189	0.015247
RS	22	0.414342	1.497632	220.521957	0.010174	0.011785
RS	23	0.454091	1.497632	231.151742	0.010664	0.011999
RS	24	0.496913	2.001099	181.650262	0.008381	0.009410
RS	25	0.543044	2.001099	191.103377	0.008817	0.009540
RS	26	0.592740	2.605440	154.609016	0.007133	0.007664
RS	27	0.646277	2.605440	163.084477	0.007524	0.007760
RS	28	0.703951	3.273434	137.029381	0.006322	0.006455
RS	29	0.766082	3.273434	144.782781	0.006680	0.006563
RS	30	0.833015	3.944465	126.997587	0.005859	0.005698
RS	31	0.905121	3.944465	134.287601	0.006195	0.005841
RS	32	0.982799	4.545981	123.202452	0.005684	0.005311
RS	33	1.066481	4.545981	130.264813	0.006010	0.005498
RS	34	1.156629	5.007707	124.974720	0.005766	0.005243
RS	35	1.253745	5.007707	132.012281	0.006090	0.005491
RS	36	1.358366	5.283077	132.054299	0.006092	0.005484
RS	37	1.471072	5.283077	139.220465	0.006423	0.005809
RS	38	1.592488	5.366648	144.276599	0.006656	0.006043
RS	39	1.723288	5.366648	151.640247	0.006996	0.006453
RS	40	1.864197	5.290647	161.328726	0.007443	0.006920
RS	41	2.015995	5.290647	168.821362	0.007789	0.007412
RS	42	2.179524	5.109799	182.397419	0.008415	0.008088
RS	43	2.355692	5.109799	189.748268	0.008754	0.008629
RS	44	2.545474	4.885230	205.724719	0.009491	0.009442
RS	45	2.749923	4.885230	212.412829	0.009800	0.009964
RS	46	2.970172	4.670268	228.408333	0.010538	0.010778
RS	47	3.207443	4.670268	233.689221	0.010781	0.011186
RS	48	3.463050	4.501767	246.784703	0.011386	0.011828
RS	49	3.738412	4.501767	249.835188	0.011526	0.012035
RS	50	4.035054	4.398251	257.422912	0.011876	0.012359
RS	51	4.354622	4.398251	257.570425	0.011883	0.012327
RS	52	4.698886	4.364925	258.125507	0.011909	0.012273
RS	53	5.069756	4.364925	255.058347	0.011767	0.012018
RS	54	5.469288	4.462570	245.132745	0.011309	0.011503
RS	55	5.899697	4.462570	239.419030	0.011046	0.011098
RS	56	6.363369	4.462570	232.073716	0.010707	0.010624
RS	57	6.862875	4.462570	223.125367	0.010294	0.010090
RS	58	7.400983	6.106976	158.077164	0.007293	0.007535
RS	59	7.980679	6.106976	154.744863	0.007139	0.007254
RS	60	8.605174	6.106976	150.365445	0.006937	0.006934
RS	61	9.277932	6.106976	144.949196	0.006687	0.006577
RS	62	10.002683	6.106976	138.532463	0.006391	0.006187
RS	63	10.783444	6.106976	1046.041862	0.048260	0.043416
PA	4+25*2+4+6 0.036236816 0.009613935 10.783443562 0.549869590 0.233908071 0.221477975 0.243173668 0.290405875 0.362298131 0.463586789 0.607617195 0.814166382 1.104865982 1.497632065 2.001099404 2.605440243 3.273434312 3.944465413 4.545980918 5.007707383 5.283076531 5.366648102 5.290647425 5.109798924 4.885230358 4.670267780 4.501767100 4.398251473 4.364925238 4.462570324 6.106976338
//
IT	5120
RD	5
LK	-198883.982985
QD	-1167.440246 -> -1014.481781
RI	0.0374205332
TR	0.034253	0.010208
MT	11.093297
MM	C_pi: 2.199838, n_recomb: 24940.296332
RS	0	0.000000	0.754531	252.882916	0.010140	0.000327
RS	1	0.007776	0.754531	269.656529	0.010812	0.002851
RS	2	0.016157	0.754531	287.304375	0.011520	0.006696
RS	3	0.025190	0.754531	305.833735	0.012263	0.010367
RS	4	0.034925	0.256202	945.057530	0.037893	0.031227
RS	5	0.045417	0.256202	976.187927	0.039141	0.036327
RS	6	0.056725	0.232367	1105.430482	0.044323	0.042431
RS	7	0.068913	0.232367	1128.305749	0.045240	0.045645
RS	8	0.082048	0.248332	1075.150730	0.043109	0.044254
RS	9	0.096204	0.248332	1092.230763	0.043794	0.046762
RS	10	0.111462	0.290156	949.764892	0.038082	0.041152
RS	11	0.127905	0.290156	965.199363	0.038700	0.042985
RS	12	0.145628	0.355808	801.054299	0.032119	0.035844
RS	13	0.164729	0.355808	816.614136	0.032743	0.037186
RS	14	0.185315	0.449460	660.408295	0.026480	0.030116
RS	15	0.207501	0.449460	676.272980	0.027116	0.031189
RS	16	0.231414	0.585042	533.420842	0.021388	0.024633
RS	17	0.257185	0.585042	549.266535	0.022023	0.025480
RS	18	0.284961	0.784889	422.807854	0.016953	0.019644
RS	19	0.314896	0.784889	438.057639	0.017564	0.020264
RS	20	0.347160	1.075873	332.062540	0.013314	0.015374
RS	21	0.381932	1.075873	346.133601	0.013878	0.015806
RS	22	0.419409	1.484037	262.232707	0.010514	0.011966
RS	23	0.459799	1.484037	274.805411	0.011019	0.012262
RS	24	0.503331	2.028393	211.126608	0.008465	0.009386
RS	25	0.550247	2.028393	222.197724	0.008909	0.009585
RS	26	0.600812	2.708109	175.419585	0.007034	0.007508
RS	27	0.655309	2.708109	185.203013	0.007426	0.007657
RS	28	0.714044	3.485849	152.057557	0.006097	0.006223
RS	29	0.777347	3.485849	160.873287	0.006450	0.006369
RS	30	0.845571	4.287259	138.457491	0.005552	0.005427
RS	31	0.919102	4.287259	146.646204	0.005880	0.005593
RS	32	0.998350	5.014131	132.814629	0.005325	0.005022
RS	33	1.083760	5.014131	140.695453	0.005641	0.005220
RS	34	1.175813	5.565879	134.220333	0.005382	0.004949
RS	35	1.275023	5.565879	142.078093	0.005697	0.005195
RS	36	1.381949	5.874159	142.380822	0.005709	0.005195
RS	37	1.497189	5.874159	150.448450	0.006032	0.005508
RS	38	1.621391	5.931912	157.200923	0.006303	0.005770
RS	39	1.755251	5.931912	165.616565	0.006641	0.006158
RS	40	1.899520	5.787778	178.453938	0.007155	0.006678
RS	41	2.055008	5.787778	187.190880	0.007506	0.007141
RS	42	2.222587	5.520624	205.270111	0.008230	0.007894
RS	43	2.403198	5.520624	214.043494	0.008582	0.008404
RS	44	2.597853	5.213256	235.482291	0.009442	0.009314
RS	45	2.807645	5.213256	243.672046	0.009770	0.009810
RS	46	3.033752	4.932871	265.286591	0.010637	0.010730
RS	47	3.277441	4.932871	271.962083	0.010905	0.011125
RS	48	3.540080	4.721784	289.769919	0.011619	0.011859
RS	49	3.823142	4.721784	293.885628	0.011784	0.012069
RS	50	4.128216	4.598077	304.353348	0.012203	0.012454
RS	51	4.457014	4.598077	305.065403	0.012232	0.012436
RS	52	4.811379	4.564001	306.235240	0.012279	0.012402
RS	53	5.193301	4.564001	303.179053	0.012156	0.012168
RS	54	5.604922	4.695140	290.236916	0.011637	0.011595
RS	55	6.048553	4.695140	284.224116	0.011396	0.011219
RS	56	6.526681	4.695140	276.269333	0.011077	0.010770
RS	57	7.041989	4.695140	266.388935	0.010681	0.010256
RS	58	7.597369	6.833750	178.419401	0.007154	0.007200
RS	59	8.195937	6.833750	176.112523	0.007061	0.006989
RS	60	8.841052	6.833750	172.650196	0.006923	0.006739
RS	61	9.536332	6.833750	168.012319	0.006737	0.006451
RS	62	10.285679	6.833750	162.204489	0.006504	0.006128
RS	63	11.093297	6.833750	1338.349511	0.053662	0.046615
PA	4+25*2+4+6 0.034252650 0.010207811 11.093297264 0.754530796 0.256202010 0.232367206 0.248332241 0.290156202 0.355807642 0.449460022 0.585041955 0.784889186 1.075873386 1.484037237 2.028393299 2.708108517 3.485848723 4.287259190 5.014130990 5.565879433 5.874158808 5.931911977 5.787778348 5.520624270 5.213255507 4.932870575 4.721783875 4.598077427 4.564000938 4.695140205 6.833749583
//
IT	5168
RD	6
LK	-198588.745660
QD	-1057.470777 -> -927.609203
RI	0.0278522970
TR	0.032481	0.010786
MT	11.354354
MM	C_pi: 2.345554, n_recomb: 28058.658331
RS	0	0.000000	1.007164	214.191222	0.007634	0.000258
RS	1	0.007816	1.007164	229.087322	0.008165	0.002251
RS	2	0.016242	1.007164	244.865872	0.008727	0.005259
RS	3	0.025327	1.007164	261.554387	0.009322	0.008063
RS	4	0.035123	0.277009	1001.169641	0.035681	0.030070
RS	5	0.045683	0.277009	1037.565354	0.036978	0.034606
RS	6	0.057070	0.243026	1218.112483	0.043413	0.041841
RS	7	0.069346	0.243026	1246.268890	0.044417	0.044682
RS	8	0.082581	0.254603	1213.727771	0.043257	0.044217
RS	9	0.096851	0.254603	1234.680702	0.044004	0.046473
RS	10	0.112237	0.292361	1093.375063	0.038967	0.041635
RS	11	0.128825	0.292361	1111.468828	0.039612	0.043362
RS	12	0.146709	0.353183	936.245060	0.033367	0.036706
RS	13	0.165991	0.353183	953.872468	0.033996	0.038008
RS	14	0.186780	0.440571	780.481090	0.027816	0.031131
RS	15	0.209194	0.440571	798.267560	0.028450	0.032199
RS	16	0.233360	0.568548	634.248822	0.022604	0.025588
RS	17	0.259414	0.568548	652.125741	0.023242	0.026461
RS	18	0.287505	0.761023	502.417825	0.017906	0.020386
RS	19	0.317791	0.761023	519.836005	0.018527	0.021054
RS	20	0.350445	1.048642	391.541607	0.013954	0.015845
RS	21	0.385650	1.048642	407.754410	0.014532	0.016332
RS	22	0.423607	1.464127	304.987952	0.010870	0.012189
RS	23	0.464531	1.464127	319.486912	0.011386	0.012538
RS	24	0.508653	2.036274	241.191206	0.008596	0.009422
RS	25	0.556224	2.036274	253.874010	0.009048	0.009667
RS	26	0.607512	2.774503	196.460040	0.007002	0.007420
RS	27	0.662809	2.774503	207.537979	0.007397	0.007606
RS	28	0.722428	3.644820	167.084073	0.005955	0.006061
RS	29	0.786707	3.644820	176.935679	0.006306	0.006232
RS	30	0.856009	4.562810	149.769251	0.005338	0.005224
RS	31	0.930728	4.562810	158.816870	0.005660	0.005404
RS	32	1.011287	5.406587	142.154183	0.005066	0.004796
RS	33	1.098142	5.406587	150.800616	0.005374	0.004998
RS	34	1.191786	6.044696	143.044764	0.005098	0.004711
RS	35	1.292748	6.044696	151.656657	0.005405	0.004951
RS	36	1.401601	6.385221	152.091037	0.005420	0.004952
RS	37	1.518962	6.385221	160.981363	0.005737	0.005250
RS	38	1.645496	6.418279	169.278792	0.006033	0.005530
RS	39	1.781919	6.418279	178.658164	0.006367	0.005897
RS	40	1.929004	6.209088	194.504609	0.006932	0.006453
RS	41	2.087585	6.209088	204.394861	0.007285	0.006890
RS	42	2.258561	5.860641	226.903045	0.008087	0.007700
RS	43	2.442899	5.860641	237.013967	0.008447	0.008185
RS	44	2.641645	5.476370	263.955871	0.009407	0.009173
RS	45	2.855924	5.476370	273.573530	0.009750	0.009653
RS	46	3.086951	5.135638	300.971307	0.010727	0.010662
RS	47	3.336034	5.135638	308.974292	0.011012	0.011056
RS	48	3.604585	4.885001	331.713489	0.011822	0.011876
RS	49	3.894124	4.885001	336.820135	0.012004	0.012100
RS	50	4.206294	4.741732	350.330163	0.012486	0.012546
RS	51	4.542862	4.741732	351.513755	0.012528	0.012552
RS	52	4.905734	4.705499	353.315001	0.012592	0.012543
RS	53	5.296968	4.705499	350.162027	0.012480	0.012336
RS	54	5.718780	4.865411	333.950479	0.011902	0.011714
RS	55	6.173560	4.865411	327.550965	0.011674	0.011367
RS	56	6.663883	4.865411	318.906739	0.011366	0.010943
RS	57	7.192529	4.865411	308.024560	0.010978	0.010448
RS	58	7.762493	7.493511	195.733048	0.006976	0.006930
RS	59	8.377003	7.493511	194.441474	0.006930	0.006777
RS	60	9.039541	7.493511	191.924702	0.006840	0.006586
RS	61	9.753862	7.493511	188.136049	0.006705	0.006356
RS	62	10.524012	7.493511	183.053132	0.006524	0.006089
RS	63	11.354354	7.493511	1625.123460	0.057919	0.049787
PA	4+25*2+4+6 0.032481119 0.010785822 11.354354357 1.007163721 0.277009310 0.243026293 0.254603448 0.292360786 0.353183306 0.440570918 0.568548148 0.761023099 1.048642476 1.464126962 2.036274153 2.774503374 3.644819829 4.562809599 5.406586815 6.044696152 6.385221201 6.418279361 6.209088138 5.860640593 5.476370348 5.135637554 4.885001208 4.741732266 4.705498652 4.865411217 7.493510955
//
IT	4368
RD	7
LK	-198336.526667
QD	-961.253357 -> -848.332796
RI	0.0213001519
TR	0.030860	0.011330
MT	11.597841
MM	C_pi: 2.478049, n_recomb: 31096.682347
RS	0	0.000000	1.317987	182.150329	0.005858	0.000206
RS	1	0.007852	1.317987	195.248810	0.006279	0.001794
RS	2	0.016320	1.317987	209.188258	0.006727	0.004177
RS	3	0.025453	1.317987	224.006301	0.007204	0.006357
RS	4	0.035303	0.296555	1050.845447	0.033793	0.029021
RS	5	0.045927	0.296555	1092.013800	0.035117	0.033144
RS	6	0.057385	0.253284	1320.123700	0.042452	0.041182
RS	7	0.069742	0.253284	1353.504619	0.043526	0.043764
RS	8	0.083070	0.261371	1340.621545	0.043111	0.043982
RS	9	0.097444	0.261371	1365.706007	0.043918	0.046053
RS	10	0.112947	0.295948	1227.757134	0.039482	0.041862
RS	11	0.129667	0.295948	1248.798572	0.040159	0.043505
RS	12	0.147699	0.352932	1065.811363	0.034274	0.037318
RS	13	0.167148	0.352932	1085.661146	0.034912	0.038580
RS	14	0.188124	0.435154	898.284793	0.028887	0.031952
RS	15	0.210746	0.435154	917.999537	0.029521	0.033002
RS	16	0.235145	0.556509	735.262484	0.023644	0.026423
RS	17	0.261460	0.556509	755.094509	0.024282	0.027303
RS	18	0.289841	0.741905	583.412712	0.018761	0.021077
RS	19	0.320450	0.741905	602.926941	0.019389	0.021773
RS	20	0.353463	1.024805	452.545634	0.014553	0.016314
RS	21	0.389067	1.024805	470.871972	0.015142	0.016837
RS	22	0.427467	1.443495	348.880295	0.011219	0.012438
RS	23	0.468883	1.443495	365.310386	0.011748	0.012824
RS	24	0.513550	2.035824	271.902551	0.008744	0.009497
RS	25	0.561724	2.035824	286.209788	0.009204	0.009775
RS	26	0.613681	2.822073	217.749750	0.007002	0.007377
RS	27	0.669717	2.822073	230.126445	0.007400	0.007588
RS	28	0.730153	3.774036	182.098419	0.005856	0.005945
RS	29	0.795334	3.774036	192.976688	0.006206	0.006132
RS	30	0.865633	4.800415	160.902111	0.005174	0.005065
RS	31	0.941452	4.800415	170.786568	0.005492	0.005253
RS	32	1.023224	5.757492	151.184738	0.004862	0.004612
RS	33	1.111416	5.757492	160.563243	0.005163	0.004814
RS	34	1.206533	6.482589	151.417292	0.004869	0.004511
RS	35	1.309119	6.482589	160.738973	0.005169	0.004744
RS	36	1.419759	6.858205	161.169486	0.005183	0.004742
RS	37	1.539086	6.858205	170.828434	0.005493	0.005025
RS	38	1.667783	6.869990	180.512138	0.005805	0.005314
RS	39	1.806584	6.869990	190.794974	0.006136	0.005662
RS	40	1.956283	6.599394	209.499253	0.006737	0.006243
RS	41	2.117737	6.599394	220.483963	0.007090	0.006658
RS	42	2.291868	6.173526	247.333490	0.007954	0.007511
RS	43	2.479670	6.173526	258.735417	0.008320	0.007977
RS	44	2.682219	5.715921	291.221451	0.009365	0.009027
RS	45	2.900671	5.715921	302.241738	0.009719	0.009497
RS	46	3.136275	5.317265	335.624574	0.010793	0.010585
RS	47	3.390378	5.317265	344.949588	0.011093	0.010982
RS	48	3.664433	5.027782	372.938605	0.011993	0.011882
RS	49	3.960006	5.027782	379.035261	0.012189	0.012123
RS	50	4.278786	4.863910	395.906855	0.012731	0.012632
RS	51	4.622596	4.863910	397.545633	0.012784	0.012663
RS	52	4.993401	4.823135	400.175715	0.012869	0.012686
RS	53	5.393321	4.823135	396.885423	0.012763	0.012505
RS	54	5.824641	5.006783	377.352060	0.012135	0.011844
RS	55	6.289827	5.006783	370.519804	0.011915	0.011524
RS	56	6.791538	5.006783	361.138867	0.011613	0.011122
RS	57	7.332643	5.006783	349.207485	0.011230	0.010644
RS	58	7.916233	8.122549	211.317005	0.006795	0.006701
RS	59	8.545645	8.122549	211.027091	0.006786	0.006597
RS	60	9.224477	8.122549	209.465737	0.006736	0.006454
RS	61	9.956609	8.122549	206.562590	0.006643	0.006274
RS	62	10.746226	8.122549	202.269658	0.006505	0.006055
RS	63	11.597841	8.122549	1913.257191	0.061526	0.052872
PA	4+25*2+4+6 0.030860019 0.011330032 11.597840773 1.317987361 0.296554948 0.253283530 0.261371379 0.295948324 0.352932373 0.435153780 0.556509464 0.741904913 1.024804964 1.443495230 2.035823622 2.822072669 3.774035577 4.800415319 5.757491921 6.482589244 6.858204834 6.869990034 6.599394454 6.173526375 5.715921337 5.317264812 5.027781634 4.863909507 4.823135445 5.006783277 8.122549088
//
IT	4418
RD	8
LK	-198116.768243
QD	-876.145334 -> -777.022944
RI	0.0166554132
TR	0.029364	0.011835
MT	11.835975
MM	C_pi: 2.604284, n_recomb: 34091.651041
RS	0	0.000000	1.702110	155.200166	0.004552	0.000166
RS	1	0.007886	1.702110	166.643274	0.004888	0.001436
RS	2	0.016394	1.702110	178.862841	0.005247	0.003336
RS	3	0.025573	1.702110	191.900592	0.005629	0.005053
RS	4	0.035477	0.315317	1095.742114	0.032141	0.028034
RS	5	0.046160	0.315317	1141.328572	0.033478	0.031850
RS	6	0.057687	0.263226	1414.639353	0.041495	0.040489
RS	7	0.070123	0.263226	1453.199278	0.042626	0.042890
RS	8	0.083539	0.268396	1459.174731	0.042802	0.043632
RS	9	0.098013	0.268396	1488.593061	0.043664	0.045572
RS	10	0.113629	0.300361	1355.491570	0.039760	0.041929
RS	11	0.130476	0.300361	1379.739218	0.040471	0.043511
RS	12	0.148652	0.354174	1191.422598	0.034948	0.037763
RS	13	0.168261	0.354174	1213.667804	0.035600	0.038996
RS	14	0.189417	0.432033	1014.763296	0.029766	0.032636
RS	15	0.212241	0.432033	1036.457861	0.030402	0.033666
RS	16	0.236865	0.547597	836.973520	0.024551	0.027169
RS	17	0.263431	0.547597	858.727808	0.025189	0.028049
RS	18	0.292092	0.726413	666.116979	0.019539	0.021728
RS	19	0.323013	0.726413	687.683625	0.020172	0.022441
RS	20	0.356373	1.004111	515.317548	0.015116	0.016777
RS	21	0.392364	1.004111	535.747659	0.015715	0.017327
RS	22	0.431193	1.423697	394.090737	0.011560	0.012702
RS	23	0.473084	1.423697	412.471288	0.012099	0.013116
RS	24	0.518278	2.031389	303.383021	0.008899	0.009597
RS	25	0.567037	2.031389	319.340112	0.009367	0.009900
RS	26	0.619641	2.858594	239.365152	0.007021	0.007363
RS	27	0.676394	2.858594	253.056147	0.007423	0.007593
RS	28	0.737622	3.884815	197.143024	0.005783	0.005860
RS	29	0.803678	3.884815	209.048954	0.006132	0.006059
RS	30	0.874945	5.014580	171.879639	0.005042	0.004936
RS	31	0.951831	5.014580	182.588707	0.005356	0.005129
RS	32	1.034781	6.084073	159.923847	0.004691	0.004456
RS	33	1.124272	6.084073	170.011117	0.004987	0.004658
RS	34	1.220821	6.898997	159.361339	0.004674	0.004337
RS	35	1.324984	6.898997	169.359680	0.004968	0.004564
RS	36	1.437361	7.314156	169.652007	0.004976	0.004555
RS	37	1.558601	7.314156	180.037886	0.005281	0.004826
RS	38	1.689402	7.308760	190.950713	0.005601	0.005119
RS	39	1.830518	7.308760	202.090217	0.005928	0.005450
RS	40	1.982763	6.980015	223.495862	0.006556	0.006046
RS	41	2.147015	6.980015	235.530742	0.006909	0.006443
RS	42	2.324219	6.479266	266.621351	0.007821	0.007328
RS	43	2.515399	6.479266	279.284467	0.008192	0.007778
RS	44	2.721655	5.950157	317.340636	0.009308	0.008881
RS	45	2.944177	5.950157	329.759830	0.009673	0.009343
RS	46	3.184248	5.494386	369.330492	0.010833	0.010500
RS	47	3.443251	5.494386	380.001805	0.011146	0.010902
RS	48	3.722680	5.165629	413.595630	0.012132	0.011879
RS	49	4.024145	5.165629	420.720095	0.012341	0.012137
RS	50	4.349384	4.979568	441.348370	0.012946	0.012711
RS	51	4.700273	4.979568	443.469552	0.013008	0.012766
RS	52	5.078833	4.931789	447.225451	0.013118	0.012824
RS	53	5.487247	4.931789	443.797803	0.013018	0.012668
RS	54	5.927870	5.134625	421.006913	0.012349	0.011977
RS	55	6.403242	5.134625	413.722887	0.012136	0.011681
RS	56	6.916102	5.134625	403.580835	0.011838	0.011298
RS	57	7.469408	5.134625	390.570661	0.011456	0.010836
RS	58	8.066348	8.738664	225.871343	0.006625	0.006501
RS	59	8.710365	8.738664	226.573552	0.006646	0.006437
RS	60	9.405170	8.738664	225.973856	0.006628	0.006336
RS	61	10.154769	8.738664	223.980467	0.006570	0.006198
RS	62	10.963483	8.738664	220.521727	0.006468	0.006021
RS	63	11.835975	8.738664	2207.179656	0.064743	0.055840
PA	4+25*2+4+6 0.029364454 0.011835162 11.835974692 1.702109781 0.315316735 0.263225728 0.268395615 0.300361403 0.354173522 0.432033121 0.547597467 0.726412712 1.004110975 1.423696618 2.031389207 2.858594129 3.884815378 5.014580272 6.084073441 6.898996637 7.314155738 7.308760006 6.980015342 6.479265992 5.950156961 5.494386368 5.165628943 4.979568000 4.931788993 5.134624860 8.738664367
//
IT	5120
RD	9
LK	-197923.703390
QD	-800.744883 -> -713.291634
RI	0.0132642830
TR	0.027982	0.012301
MT	12.072985
MM	C_pi: 2.727460, n_recomb: 37060.385402
RS	0	0.000000	2.179687	132.200275	0.003567	0.000133
RS	1	0.007920	2.179687	142.139712	0.003835	0.001151
RS	2	0.016467	2.179687	152.781343	0.004122	0.002670
RS	3	0.025691	2.179687	164.167387	0.004430	0.004034
RS	4	0.035646	0.333752	1136.116692	0.030656	0.027082
RS	5	0.046389	0.333752	1185.835596	0.031997	0.030664
RS	6	0.057983	0.272976	1503.066714	0.040557	0.039780
RS	7	0.070495	0.272976	1546.771772	0.041737	0.042054
RS	8	0.083998	0.275572	1571.217028	0.042396	0.043215
RS	9	0.098570	0.275572	1605.133778	0.043311	0.045063
RS	10	0.114297	0.305286	1478.145563	0.039885	0.041896
RS	11	0.131269	0.305286	1505.825730	0.040632	0.043436
RS	12	0.149585	0.356372	1314.160355	0.035460	0.038097
RS	13	0.169352	0.356372	1338.970216	0.036129	0.039308
RS	14	0.190684	0.430446	1130.551544	0.030506	0.033221
RS	15	0.213706	0.430446	1154.294719	0.031146	0.034235
RS	16	0.238551	0.540870	939.721210	0.025356	0.027849
RS	17	0.265364	0.540870	963.385331	0.025995	0.028724
RS	18	0.294301	0.713593	750.735287	0.020257	0.022347
RS	19	0.325529	0.713593	774.323393	0.020894	0.023071
RS	20	0.359231	0.985945	580.007589	0.015650	0.017236
RS	21	0.395601	0.985945	602.538557	0.016258	0.017807
RS	22	0.434852	1.404984	440.730049	0.011892	0.012976
RS	23	0.477212	1.404984	461.085874	0.012441	0.013413
RS	24	0.522927	2.024681	335.706446	0.009058	0.009714
RS	25	0.572262	2.024681	353.344230	0.009534	0.010039
RS	26	0.625504	2.887662	261.348964	0.007052	0.007369
RS	27	0.682964	2.887662	276.374823	0.007457	0.007616
RS	28	0.744974	3.982677	212.240231	0.005727	0.005795
RS	29	0.811895	3.982677	225.179329	0.006076	0.006004
RS	30	0.884116	5.212471	182.715103	0.004930	0.004828
RS	31	0.962057	5.212471	194.240909	0.005241	0.005025
RS	32	1.046171	6.394840	168.383942	0.004544	0.004321
RS	33	1.136946	6.394840	179.161257	0.004834	0.004522
RS	34	1.234911	7.303394	166.897622	0.004503	0.004184
RS	35	1.340635	7.303394	177.544678	0.004791	0.004405
RS	36	1.454732	7.763122	177.572224	0.004791	0.004387
RS	37	1.577865	7.763122	188.649059	0.005090	0.004647
RS	38	1.710750	7.744746	200.638129	0.005414	0.004939
RS	39	1.854160	7.744746	212.593209	0.005736	0.005256
RS	40	2.008927	7.360490	236.543467	0.006383	0.005862
RS	41	2.175952	7.360490	249.589479	0.006735	0.006243
RS	42	2.356206	6.786364	284.808092	0.007685	0.007153
RS	43	2.550735	6.786364	298.707458	0.008060	0.007589
RS	44	2.760670	6.186434	342.337334	0.009237	0.008736
RS	45	2.987233	6.186434	356.157869	0.009610	0.009191
RS	46	3.231738	5.673454	402.097371	0.010850	0.010412
RS	47	3.495609	5.673454	414.149694	0.011175	0.010818
RS	48	3.780377	5.304511	453.699491	0.012242	0.011868
RS	49	4.087699	5.304511	461.906438	0.012464	0.012141
RS	50	4.419361	5.094591	486.712802	0.013133	0.012780
RS	51	4.777290	5.094591	489.365486	0.013205	0.012857
RS	52	5.163567	5.037558	494.594032	0.013346	0.012955
RS	53	5.580436	5.037558	491.051182	0.013250	0.012820
RS	54	6.030321	5.255638	465.140234	0.012551	0.012110
RS	55	6.515836	5.255638	457.400610	0.012342	0.011834
RS	56	7.039804	5.255638	446.486721	0.012048	0.011469
RS	57	7.605269	5.255638	432.379873	0.011667	0.011019
RS	58	8.215519	9.349790	239.742825	0.006469	0.006323
RS	59	8.874100	9.349790	241.430538	0.006515	0.006293
RS	60	9.584840	9.349790	241.797534	0.006524	0.006228
RS	61	10.351870	9.349790	240.732411	0.006496	0.006126
RS	62	11.179648	9.349790	238.141481	0.006426	0.005986
RS	63	12.072985	9.349790	2508.917108	0.067698	0.058676
PA	4+25*2+4+6 0.027982287 0.012301252 12.072984617 2.179686601 0.333752180 0.272975608 0.275571893 0.305285856 0.356371704 0.430446436 0.540870104 0.713593167 0.985945401 1.404984206 2.024681362 2.887661893 3.982677103 5.212470870 6.394840226 7.303394272 7.763122369 7.744746302 7.360490135 6.786363875 6.186434060 5.673454161 5.304511356 5.094591364 5.037557558 5.255638486 9.349789525
//
IT	4485
RD	10
LK	-197753.284611
QD	-733.862620 -> -656.426975
RI	0.0107304206
TR	0.026705	0.012730
MT	12.309919
MM	C_pi: 2.848923, n_recomb: 40007.980116
RS	0	0.000000	2.776704	112.390181	0.002809	0.000107
RS	1	0.007953	2.776704	120.974080	0.003024	0.000922
RS	2	0.016538	2.776704	130.183291	0.003254	0.002138
RS	3	0.025807	2.776704	140.058378	0.003501	0.003227
RS	4	0.035812	0.352209	1171.862900	0.029291	0.026152
RS	5	0.046613	0.352209	1225.454437	0.030630	0.029550
RS	6	0.058273	0.282634	1585.980019	0.039642	0.039065
RS	7	0.070860	0.282634	1634.795494	0.040862	0.041248
RS	8	0.084449	0.282846	1677.704154	0.041934	0.042762
RS	9	0.099118	0.282846	1716.251017	0.042898	0.044544
RS	10	0.114953	0.310535	1596.568578	0.039906	0.041800
RS	11	0.132048	0.310535	1627.876017	0.040689	0.043311
RS	12	0.150503	0.359198	1434.593644	0.035858	0.038352
RS	13	0.170425	0.359198	1462.124669	0.036546	0.039549
RS	14	0.191932	0.429909	1245.938505	0.031142	0.033733
RS	15	0.215149	0.429909	1271.802688	0.031789	0.034733
RS	16	0.240213	0.535699	1043.613518	0.026085	0.028476
RS	17	0.267270	0.535699	1069.182645	0.026724	0.029345
RS	18	0.296479	0.702757	837.307884	0.020929	0.022940
RS	19	0.328010	0.702757	862.889189	0.021568	0.023671
RS	20	0.362050	0.969752	646.649773	0.016163	0.017689
RS	21	0.398796	0.969752	671.277666	0.016779	0.018276
RS	22	0.438465	1.387255	488.827907	0.012218	0.013257
RS	23	0.481289	1.387255	511.183020	0.012777	0.013713
RS	24	0.527518	2.016425	368.890809	0.009220	0.009844
RS	25	0.577424	2.016425	388.240519	0.009704	0.010187
RS	26	0.631299	2.911097	283.706393	0.007091	0.007390
RS	27	0.689459	2.911097	300.088611	0.007501	0.007650
RS	28	0.752244	4.070502	227.389219	0.005684	0.005746
RS	29	0.820022	4.070502	241.368086	0.006033	0.005963
RS	30	0.893191	5.397802	193.406747	0.004834	0.004736
RS	31	0.972179	5.397802	205.742683	0.005143	0.004936
RS	32	1.057449	6.694001	176.569653	0.004413	0.004203
RS	33	1.149500	6.694001	188.020016	0.004700	0.004402
RS	34	1.248871	7.700333	174.039969	0.004350	0.004047
RS	35	1.356146	7.700333	185.309987	0.004632	0.004262
RS	36	1.471952	8.209769	184.956360	0.004623	0.004234
RS	37	1.596969	8.209769	196.690658	0.004916	0.004485
RS	38	1.731927	8.182328	209.614147	0.005239	0.004773
RS	39	1.877619	8.182328	222.345977	0.005558	0.005078
RS	40	2.034898	7.744714	248.684601	0.006216	0.005688
RS	41	2.204685	7.744714	262.703745	0.006566	0.006056
RS	42	2.387975	7.097998	301.925911	0.007547	0.006984
RS	43	2.585842	7.097998	317.035903	0.007924	0.007409
RS	44	2.799445	6.427227	366.217783	0.009154	0.008592
RS	45	3.030035	6.427227	381.440488	0.009534	0.009043
RS	46	3.278965	5.856469	433.896500	0.010845	0.010320
RS	47	3.547692	5.856469	447.364507	0.011182	0.010731
RS	48	3.837790	5.446251	493.196510	0.012327	0.011850
RS	49	4.150959	5.446251	502.544843	0.012561	0.012138
RS	50	4.489035	5.210896	531.947952	0.013296	0.012842
RS	51	4.853998	5.210896	535.190057	0.013377	0.012938
RS	52	5.247986	5.142647	542.257815	0.013554	0.013078
RS	53	5.673307	5.142647	538.632772	0.013463	0.012963
RS	54	6.132454	5.372577	509.787423	0.012742	0.012239
RS	55	6.628117	5.372577	501.595883	0.012537	0.011981
RS	56	7.163199	5.372577	489.906769	0.012245	0.011631
RS	57	7.740836	5.372577	474.692325	0.011865	0.011192
RS	58	8.364412	9.958940	253.093628	0.006326	0.006163
RS	59	9.037581	9.958940	255.760817	0.006393	0.006162
RS	60	9.764286	9.958940	257.097714	0.006426	0.006127
RS	61	10.548786	9.958940	256.974872	0.006423	0.006056
RS	62	11.395676	9.958940	255.278028	0.006381	0.005949
RS	63	12.309919	9.958940	2818.883785	0.070458	0.061375
PA	4+25*2+4+6 0.026705204 0.012730444 12.309919197 2.776703870 0.352208754 0.282633714 0.282846359 0.310534878 0.359197661 0.429909290 0.535698812 0.702757341 0.969752057 1.387254684 2.016424891 2.911097488 4.070502347 5.397802162 6.694000700 7.700333015 8.209769394 8.182327836 7.744713566 7.097997847 6.427227313 5.856468637 5.446250678 5.210896074 5.142646796 5.372577365 9.958940226
//
IT	4757
RD	11
LK	-197602.328520
QD	-674.418826 -> -605.649107
RI	0.0088036475
TR	0.025526	0.013126
MT	12.546626
MM	C_pi: 2.969137, n_recomb: 42933.433274
RS	0	0.000000	3.526383	95.256887	0.002219	0.000087
RS	1	0.007985	3.526383	102.627097	0.002390	0.000738
RS	2	0.016608	3.526383	110.547245	0.002575	0.001712
RS	3	0.025920	3.526383	119.055006	0.002773	0.002583
RS	4	0.035975	0.370937	1202.849241	0.028017	0.025242
RS	5	0.046833	0.370937	1260.057715	0.029349	0.028490
RS	6	0.058558	0.292262	1663.650046	0.038750	0.038354
RS	7	0.071219	0.292262	1717.529284	0.040004	0.040468
RS	8	0.084892	0.290187	1779.120671	0.041439	0.042290
RS	9	0.099656	0.290187	1822.397995	0.042447	0.044022
RS	10	0.115599	0.315992	1711.173023	0.039856	0.041662
RS	11	0.132815	0.315992	1746.272563	0.040674	0.043152
RS	12	0.151406	0.362443	1552.954377	0.036171	0.038550
RS	13	0.171482	0.362443	1583.347076	0.036879	0.039738
RS	14	0.193161	0.430106	1360.976111	0.031700	0.034187
RS	15	0.216570	0.430106	1389.030595	0.032353	0.035177
RS	16	0.241849	0.531666	1148.581442	0.026753	0.029059
RS	17	0.269147	0.531666	1176.051888	0.027392	0.029923
RS	18	0.298625	0.693425	925.747233	0.021562	0.023509
RS	19	0.330456	0.693425	953.290831	0.022204	0.024245
RS	20	0.364829	0.955114	715.181307	0.016658	0.018136
RS	21	0.401947	0.955114	741.896676	0.017280	0.018737
RS	22	0.442029	1.370361	538.346052	0.012539	0.013541
RS	23	0.485312	1.370361	562.719816	0.013107	0.014015
RS	24	0.532051	2.007004	402.907463	0.009384	0.009982
RS	25	0.582522	2.007004	423.997568	0.009876	0.010341
RS	26	0.637024	2.929959	306.415763	0.007137	0.007421
RS	27	0.695878	2.929959	324.174374	0.007551	0.007693
RS	28	0.759431	4.149974	242.572945	0.005650	0.005708
RS	29	0.828059	4.149974	257.597378	0.006000	0.005932
RS	30	0.902168	5.572650	203.943543	0.004750	0.004657
RS	31	0.982194	5.572650	217.082684	0.005056	0.004859
RS	32	1.068610	6.983766	184.478760	0.004297	0.004096
RS	33	1.161927	6.983766	196.585412	0.004579	0.004294
RS	34	1.262696	8.091942	180.798701	0.004211	0.003922
RS	35	1.371512	8.091942	192.666768	0.004488	0.004132
RS	36	1.489016	8.656069	191.828046	0.004468	0.004094
RS	37	1.615904	8.656069	204.187458	0.004756	0.004337
RS	38	1.752925	8.623266	217.912276	0.005076	0.004619
RS	39	1.900886	8.623266	231.382743	0.005389	0.004913
RS	40	2.060663	8.133992	259.957986	0.006055	0.005525
RS	41	2.233199	8.133992	274.911637	0.006403	0.005881
RS	42	2.419512	7.414978	318.004377	0.007407	0.006823
RS	43	2.620703	7.414978	334.296475	0.007786	0.007238
RS	44	2.837959	6.672926	388.984083	0.009060	0.008452
RS	45	3.072565	6.672926	405.604770	0.009447	0.008899
RS	46	3.325904	6.043569	464.688900	0.010823	0.010226
RS	47	3.599473	6.043569	479.602054	0.011171	0.010642
RS	48	3.894887	5.590961	532.006807	0.012391	0.011826
RS	49	4.213891	5.590961	542.552849	0.012637	0.012127
RS	50	4.558369	5.328753	576.951995	0.013438	0.012895
RS	51	4.930354	5.328753	580.842869	0.013529	0.013009
RS	52	5.332043	5.247598	590.119547	0.013745	0.013193
RS	53	5.765809	5.247598	586.449464	0.013660	0.013095
RS	54	6.234212	5.486439	554.888395	0.012924	0.012365
RS	55	6.740018	5.486439	546.251464	0.012723	0.012123
RS	56	7.286215	5.486439	533.787040	0.012433	0.011785
RS	57	7.876027	5.486439	517.457788	0.012053	0.011355
RS	58	8.512937	10.566761	265.995030	0.006196	0.006017
RS	59	9.200707	10.566761	269.634599	0.006280	0.006040
RS	60	9.943397	10.566761	271.941948	0.006334	0.006032
RS	61	10.745394	10.566761	272.770984	0.006353	0.005988
RS	62	11.611432	10.566761	271.988207	0.006335	0.005910
RS	63	12.546626	10.566761	3136.551948	0.073056	0.063938
PA	4+25*2+4+6 0.025525894 0.013125603 12.546625836 3.526383409 0.370937109 0.292262375 0.290186749 0.315992462 0.362442709 0.430106189 0.531665652 0.693425119 0.955113885 1.370361435 2.007004052 2.929958735 4.149973775 5.572650478 6.983765764 8.091942024 8.656069359 8.623265596 8.133992471 7.414978157 6.672926051 6.043568829 5.590960601 5.328753304 5.247598109 5.486438544 10.566761361
//
IT	5026
RD	12
LK	-197468.217368
QD	-621.456709 -> -560.221412
RI	0.0073216113
TR	0.024437	0.013490
MT	12.782539
MM	C_pi: 3.088142, n_recomb: 45832.645711
RS	0	0.000000	4.470284	80.449001	0.001755	0.000070
RS	1	0.008017	4.470284	86.741533	0.001893	0.000589
RS	2	0.016677	4.470284	93.512689	0.002040	0.001368
RS	3	0.026031	4.470284	100.796617	0.002199	0.002067
RS	4	0.036135	0.390097	1229.077415	0.026817	0.024353
RS	5	0.047048	0.390097	1289.642806	0.028138	0.027475
RS	6	0.058837	0.301896	1736.230092	0.037882	0.037653
RS	7	0.071571	0.301896	1795.108182	0.039167	0.039713
RS	8	0.085326	0.297566	1875.726044	0.040926	0.041810
RS	9	0.100184	0.297566	1923.802731	0.041975	0.043505
RS	10	0.116232	0.321579	1822.132782	0.039756	0.041496
RS	11	0.133568	0.321579	1861.159906	0.040608	0.042971
RS	12	0.152293	0.365969	1669.262129	0.036421	0.038706
RS	13	0.172519	0.365969	1702.639597	0.037149	0.039888
RS	14	0.194367	0.430832	1475.535908	0.032194	0.034596
RS	15	0.217966	0.430832	1505.844206	0.032855	0.035577
RS	16	0.243458	0.528489	1254.427639	0.027370	0.029606
RS	17	0.270993	0.528489	1283.793705	0.028010	0.030463
RS	18	0.300735	0.685269	1015.860753	0.022165	0.024056
RS	19	0.332862	0.685269	1045.330620	0.022808	0.024796
RS	20	0.367565	0.941737	785.462634	0.017138	0.018575
RS	21	0.405049	0.941737	814.248113	0.017766	0.019188
RS	22	0.445539	1.354193	589.192382	0.012855	0.013828
RS	23	0.489275	1.354193	615.597188	0.013431	0.014316
RS	24	0.536517	1.996666	437.695323	0.009550	0.010126
RS	25	0.587547	1.996666	460.549614	0.010049	0.010500
RS	26	0.642667	2.944972	329.434397	0.007188	0.007460
RS	27	0.702207	2.944972	348.586454	0.007606	0.007743
RS	28	0.766520	4.222211	257.762823	0.005624	0.005679
RS	29	0.835988	4.222211	273.836692	0.005975	0.005909
RS	30	0.911027	5.738266	214.309621	0.004676	0.004586
RS	31	0.992081	5.738266	228.243928	0.004980	0.004790
RS	32	1.079633	7.265294	192.106821	0.004191	0.004000
RS	33	1.174204	7.265294	204.852586	0.004470	0.004197
RS	34	1.276357	8.479193	187.180802	0.004084	0.003808
RS	35	1.386699	8.479193	199.622157	0.004355	0.004014
RS	36	1.505887	9.102718	198.207532	0.004325	0.003965
RS	37	1.634631	9.102718	211.160209	0.004607	0.004200
RS	38	1.773697	9.067950	225.564577	0.004921	0.004476
RS	39	1.923911	9.067950	239.735780	0.005231	0.004760
RS	40	2.086168	8.528399	270.400632	0.005900	0.005371
RS	41	2.261433	8.528399	286.249031	0.006246	0.005717
RS	42	2.450748	7.737041	333.073371	0.007267	0.006668
RS	43	2.655242	7.737041	350.515502	0.007648	0.007075
RS	44	2.876129	6.923030	410.640022	0.008960	0.008315
RS	45	3.114725	6.923030	428.648212	0.009352	0.008758
RS	46	3.372450	6.234160	494.434710	0.010788	0.010132
RS	47	3.650836	6.234160	510.814862	0.011145	0.010552
RS	48	3.951540	5.738090	570.042866	0.012437	0.011797
RS	49	4.276352	5.738090	581.836747	0.012695	0.012110
RS	50	4.627204	5.447786	621.602103	0.013562	0.012941
RS	51	5.006183	5.447786	626.198336	0.013663	0.013071
RS	52	5.415546	5.352272	638.046338	0.013921	0.013301
RS	53	5.857727	5.352272	634.368624	0.013841	0.013217
RS	54	6.335357	5.597452	600.334029	0.013098	0.012487
RS	55	6.851280	5.597452	591.258373	0.012900	0.012258
RS	56	7.408563	5.597452	578.019471	0.012612	0.011931
RS	57	8.010524	5.597452	560.569932	0.012231	0.011509
RS	58	8.660745	11.172791	278.472119	0.006076	0.005883
RS	59	9.363093	11.172791	283.074986	0.006176	0.005928
RS	60	10.121749	11.172791	286.350194	0.006248	0.005942
RS	61	10.941225	11.172791	288.136283	0.006287	0.005923
RS	62	11.826400	11.172791	288.281775	0.006290	0.005869
RS	63	12.782539	11.172791	3460.853207	0.075511	0.066367
PA	4+25*2+4+6 0.024437326 0.013489732 12.782538552 4.470284275 0.390097089 0.301895708 0.297566360 0.321579262 0.365969378 0.430832210 0.528489358 0.685269367 0.941736884 1.354192735 1.996666386 2.944972113 4.222210638 5.738266044 7.265294026 8.479192679 9.102718232 9.067950427 8.528398516 7.737041379 6.923029684 6.234159794 5.738089915 5.447786217 5.352272221 5.597451734 11.172791366
//
IT	5052
RD	13
LK	-197348.756762
QD	-574.145630 -> -519.486386
RI	0.0061720743
TR	0.023433	0.013826
MT	13.017081
MM	C_pi: 3.205822, n_recomb: 48700.459877
RS	0	0.000000	5.660871	67.689004	0.001390	0.000056
RS	1	0.008048	5.660871	73.032717	0.001500	0.000470
RS	2	0.016744	5.660871	78.789278	0.001618	0.001093
RS	3	0.026139	5.660871	84.989078	0.001745	0.001653
RS	4	0.036291	0.409788	1250.681788	0.025681	0.023486
RS	5	0.047259	0.409788	1314.338978	0.026988	0.026498
RS	6	0.059110	0.311545	1803.885608	0.037040	0.036966
RS	7	0.071916	0.311545	1867.677516	0.038350	0.038982
RS	8	0.085751	0.304962	1967.691228	0.040404	0.041331
RS	9	0.100700	0.304962	2020.606119	0.041490	0.042995
RS	10	0.116853	0.327241	1929.500260	0.039620	0.041313
RS	11	0.134305	0.327241	1972.563034	0.040504	0.042775
RS	12	0.153161	0.369687	1783.423888	0.036620	0.038829
RS	13	0.173536	0.369687	1819.892302	0.037369	0.040006
RS	14	0.195550	0.431949	1589.407147	0.032636	0.034966
RS	15	0.219335	0.431949	1622.025978	0.033306	0.035940
RS	16	0.245035	0.525981	1360.879978	0.027944	0.030120
RS	17	0.272803	0.525981	1392.133310	0.028586	0.030970
RS	18	0.302806	0.678064	1107.399800	0.022739	0.024584
RS	19	0.335224	0.678064	1138.754372	0.023383	0.025325
RS	20	0.370251	0.929415	857.312392	0.017604	0.019007
RS	21	0.408096	0.929415	888.142090	0.018237	0.019629
RS	22	0.448987	1.338672	641.247690	0.013167	0.014114
RS	23	0.493169	1.338672	669.688129	0.013751	0.014616
RS	24	0.540907	1.985606	473.176829	0.009716	0.010275
RS	25	0.592487	1.985606	497.813629	0.010222	0.010662
RS	26	0.648218	2.956706	352.709932	0.007242	0.007504
RS	27	0.708434	2.956706	373.268871	0.007665	0.007798
RS	28	0.773496	4.288082	272.925050	0.005604	0.005657
RS	29	0.843795	4.288082	290.049832	0.005956	0.005893
RS	30	0.919750	5.895571	224.486740	0.004610	0.004523
RS	31	1.001819	5.895571	239.206733	0.004912	0.004729
RS	32	1.090493	7.539355	199.448026	0.004095	0.003913
RS	33	1.186303	7.539355	212.815046	0.004370	0.004108
RS	34	1.289824	8.862512	193.194109	0.003967	0.003703
RS	35	1.401676	8.862512	206.184026	0.004234	0.003905
RS	36	1.522530	9.549848	204.115052	0.004191	0.003845
RS	37	1.653110	9.549848	217.629560	0.004469	0.004074
RS	38	1.794199	9.516221	232.603038	0.004776	0.004342
RS	39	1.946643	9.516221	247.437318	0.005081	0.004618
RS	40	2.111355	8.927517	280.050804	0.005750	0.005226
RS	41	2.289324	8.927517	296.753269	0.006093	0.005563
RS	42	2.481615	8.063577	347.165397	0.007129	0.006520
RS	43	2.689382	8.063577	365.722215	0.007510	0.006920
RS	44	2.913869	7.176783	431.196104	0.008854	0.008182
RS	45	3.156423	7.176783	450.575123	0.009252	0.008622
RS	46	3.418498	6.427449	523.104543	0.010741	0.010037
RS	47	3.701665	6.427449	540.965372	0.011108	0.010461
RS	48	4.007620	5.886930	607.225740	0.012469	0.011765
RS	49	4.338199	5.886930	620.309935	0.012737	0.012088
RS	50	4.695382	5.567444	665.779004	0.013671	0.012981
RS	51	5.081311	5.567444	671.132285	0.013781	0.013125
RS	52	5.498299	5.456334	685.898912	0.014084	0.013401
RS	53	5.948847	5.456334	682.249170	0.014009	0.013331
RS	54	6.435654	5.705591	645.999173	0.013265	0.012604
RS	55	6.961639	5.705591	636.490248	0.013069	0.012387
RS	56	7.529955	5.705591	622.477368	0.012782	0.012069
RS	57	8.144009	5.705591	603.902685	0.012400	0.011654
RS	58	8.807481	11.776180	290.531547	0.005966	0.005760
RS	59	9.524349	11.776180	296.086337	0.006080	0.005823
RS	60	10.298910	11.776180	300.323588	0.006167	0.005857
RS	61	11.135807	11.776180	303.067664	0.006223	0.005859
RS	62	12.040058	11.776180	304.150296	0.006245	0.005828
RS	63	13.017081	11.776180	3790.487623	0.077833	0.068665
PA	4+25*2+4+6 0.023432524 0.013825658 13.017081438 5.660871089 0.409787659 0.311545090 0.304961703 0.327241070 0.369686917 0.431948964 0.525980664 0.678063777 0.929414811 1.338671982 1.985606494 2.956706211 4.288082014 5.895571244 7.539354519 8.862511743 9.549847631 9.516221490 8.927516531 8.063576569 7.176783082 6.427449331 5.886930159 5.567444390 5.456334086 5.705590561 11.776180261
//
IT	5415
RD	14
LK	-197242.086669
QD	-531.771916 -> -482.870899
RI	0.0052756086
TR	0.022505	0.014136
MT	13.249690
MM	C_pi: 3.321982, n_recomb: 51531.476906
RS	0	0.000000	7.164351	56.740402	0.001101	0.000045
RS	1	0.008078	7.164351	61.255682	0.001189	0.000375
RS	2	0.016809	7.164351	66.124330	0.001283	0.000872
RS	3	0.026245	7.164351	71.373001	0.001385	0.001321
RS	4	0.036443	0.430054	1267.929249	0.024605	0.022646
RS	5	0.047465	0.430054	1334.411043	0.025895	0.025560
RS	6	0.059377	0.321207	1866.809298	0.036227	0.036299
RS	7	0.072252	0.321207	1935.410476	0.037558	0.038276
RS	8	0.086166	0.312352	2055.145927	0.039881	0.040858
RS	9	0.101205	0.312352	2112.909832	0.041002	0.042495
RS	10	0.117458	0.332940	2033.262085	0.039457	0.041117
RS	11	0.135025	0.332940	2080.443121	0.040372	0.042570
RS	12	0.154010	0.373533	1895.291978	0.036779	0.038924
RS	13	0.174530	0.373533	1934.941101	0.037549	0.040100
RS	14	0.196706	0.433359	1702.338578	0.033035	0.035303
RS	15	0.220675	0.433359	1737.317394	0.033714	0.036270
RS	16	0.246579	0.524005	1467.631242	0.028480	0.030604
RS	17	0.274576	0.524005	1500.760618	0.029123	0.031447
RS	18	0.304834	0.671646	1200.082045	0.023288	0.025093
RS	19	0.337537	0.671646	1233.274494	0.023932	0.025834
RS	20	0.372882	0.918005	930.516397	0.018057	0.019430
RS	21	0.411082	0.918005	963.356023	0.018695	0.020061
RS	22	0.452367	1.323753	694.372559	0.013475	0.014400
RS	23	0.496988	1.323753	724.845122	0.014066	0.014914
RS	24	0.545213	1.973999	509.261415	0.009883	0.010425
RS	25	0.597334	1.973999	535.693139	0.010395	0.010825
RS	26	0.653665	2.965625	376.185351	0.007300	0.007553
RS	27	0.714547	2.965625	398.160706	0.007727	0.007856
RS	28	0.780347	4.348266	288.026057	0.005589	0.005639
RS	29	0.851462	4.348266	306.200738	0.005942	0.005881
RS	30	0.928322	6.045289	234.456615	0.004550	0.004467
RS	31	1.011391	6.045289	249.951270	0.004850	0.004675
RS	32	1.101170	7.806409	206.499085	0.004007	0.003832
RS	33	1.198201	7.806409	220.468864	0.004278	0.004026
RS	34	1.303071	9.242038	198.847261	0.003859	0.003605
RS	35	1.416412	9.242038	212.361046	0.004121	0.003804
RS	36	1.538909	9.997264	209.571500	0.004067	0.003733
RS	37	1.671302	9.997264	223.616877	0.004339	0.003957
RS	38	1.814389	9.967628	239.059679	0.004639	0.004217
RS	39	1.969035	9.967628	254.519777	0.004939	0.004485
RS	40	2.136174	9.330720	288.946969	0.005607	0.005089
RS	41	2.316814	9.330720	306.462221	0.005947	0.005418
RS	42	2.512046	8.393804	360.316865	0.006992	0.006379
RS	43	2.723049	8.393804	379.950309	0.007373	0.006772
RS	44	2.951097	7.433349	450.669870	0.008746	0.008052
RS	45	3.197568	7.433349	471.397402	0.009148	0.008489
RS	46	3.463948	6.622614	550.679577	0.010686	0.009943
RS	47	3.751847	6.622614	570.026760	0.011062	0.010370
RS	48	4.063002	6.036751	643.488974	0.012487	0.011729
RS	49	4.399293	6.036751	657.897783	0.012767	0.012061
RS	50	4.762749	5.687146	709.373251	0.013766	0.013015
RS	51	5.155566	5.687146	715.529285	0.013885	0.013171
RS	52	5.580115	5.559380	733.543458	0.014235	0.013495
RS	53	6.038960	5.559380	729.954186	0.014165	0.013436
RS	54	6.534870	5.810705	691.757445	0.013424	0.012718
RS	55	7.070841	5.810705	681.818564	0.013231	0.012510
RS	56	7.650107	5.810705	667.030948	0.012944	0.012200
RS	57	8.276167	5.810705	647.325989	0.012562	0.011791
RS	58	8.952801	12.375880	302.172383	0.005864	0.005646
RS	59	9.684094	12.375880	308.665370	0.005990	0.005725
RS	60	10.474462	12.375880	313.855718	0.006091	0.005776
RS	61	11.328675	12.375880	317.554718	0.006162	0.005797
RS	62	12.251893	12.375880	319.578440	0.006202	0.005786
RS	63	13.249690	12.375880	4124.059044	0.080030	0.070838
PA	4+25*2+4+6 0.022504816 0.014136024 13.249689817 7.164351021 0.430054362 0.321207190 0.312351799 0.332939988 0.373532652 0.433359442 0.524005307 0.671646403 0.918004711 1.323752968 1.973998591 2.965625032 4.348266209 6.045288783 7.806408796 9.242038098 9.997264499 9.967628424 9.330719854 8.393803582 7.433349025 6.622614169 6.036751076 5.687146387 5.559380297 5.810705114 12.375880328
//
IT	4792
RD	15
LK	-197146.619339
QD	-493.723109 -> -449.878504
RI	0.0045742525
TR	0.021648	0.014423
MT	13.479916
MM	C_pi: 3.436413, n_recomb: 54320.409115
RS	0	0.000000	9.063952	47.393105	0.000872	0.000036
RS	1	0.008107	9.063952	51.190914	0.000942	0.000299
RS	2	0.016872	9.063952	55.289158	0.001018	0.000695
RS	3	0.026347	9.063952	59.710946	0.001099	0.001055
RS	4	0.036591	0.450907	1281.167047	0.023585	0.021836
RS	5	0.047665	0.450907	1350.208367	0.024856	0.024661
RS	6	0.059637	0.330865	1925.250418	0.035442	0.035653
RS	7	0.072579	0.330865	1998.538861	0.036792	0.037595
RS	8	0.086571	0.319715	2138.224035	0.039363	0.040394
RS	9	0.101697	0.319715	2200.821727	0.040516	0.042008
RS	10	0.118049	0.338646	2133.392026	0.039274	0.040914
RS	11	0.135728	0.338646	2184.749643	0.040220	0.042357
RS	12	0.154839	0.377463	2004.689035	0.036905	0.038998
RS	13	0.175500	0.377463	2047.592820	0.037695	0.040171
RS	14	0.197836	0.434999	1814.040476	0.033395	0.035610
RS	15	0.221983	0.434999	1851.421984	0.034083	0.036571
RS	16	0.248087	0.522466	1574.355637	0.028983	0.031060
RS	17	0.276308	0.522466	1609.347130	0.029627	0.031896
RS	18	0.306817	0.665900	1293.603835	0.023814	0.025582
RS	19	0.339799	0.665900	1328.582755	0.024458	0.026322
RS	20	0.375456	0.907395	1004.849923	0.018499	0.019845
RS	21	0.414003	0.907395	1039.657210	0.019139	0.020482
RS	22	0.455675	1.309407	748.414974	0.013778	0.014683
RS	23	0.500726	1.309407	780.908102	0.014376	0.015208
RS	24	0.549430	1.961984	545.854029	0.010049	0.010577
RS	25	0.602082	1.961984	574.087101	0.010569	0.010988
RS	26	0.659003	2.972109	399.802598	0.007360	0.007604
RS	27	0.720538	2.972109	423.199938	0.007791	0.007917
RS	28	0.787063	4.403346	303.031239	0.005579	0.005626
RS	29	0.858980	4.403346	322.252228	0.005932	0.005873
RS	30	0.936729	6.187981	244.203058	0.004496	0.004415
RS	31	1.020781	6.187981	260.459880	0.004795	0.004625
RS	32	1.111648	8.066797	213.257254	0.003926	0.003757
RS	33	1.209881	8.066797	227.810680	0.004194	0.003950
RS	34	1.316078	9.617774	204.149178	0.003758	0.003515
RS	35	1.430886	9.617774	218.162204	0.004016	0.003710
RS	36	1.555001	10.444668	214.596712	0.003951	0.003629
RS	37	1.689179	10.444668	229.142506	0.004218	0.003847
RS	38	1.834235	10.421653	244.964453	0.004510	0.004099
RS	39	1.991052	10.421653	261.013611	0.004805	0.004361
RS	40	2.160583	9.737320	297.126767	0.005470	0.004959
RS	41	2.343857	9.737320	315.413257	0.005807	0.005281
RS	42	2.541991	8.726954	372.564218	0.006859	0.006244
RS	43	2.756189	8.726954	393.234048	0.007239	0.006631
RS	44	2.987752	7.691934	469.082654	0.008635	0.007927
RS	45	3.238089	7.691934	491.131403	0.009041	0.008361
RS	46	3.508722	6.818919	577.147032	0.010625	0.009850
RS	47	3.801296	6.818919	597.978743	0.011008	0.010279
RS	48	4.117591	6.186905	678.775289	0.012496	0.011691
RS	49	4.459529	6.186905	694.534872	0.012786	0.012032
RS	50	4.829189	5.806378	752.284079	0.013849	0.013044
RS	51	5.228819	5.806378	759.282167	0.013978	0.013212
RS	52	5.660849	5.661048	780.852003	0.014375	0.013582
RS	53	6.127905	5.661048	777.352006	0.014310	0.013535
RS	54	6.632828	5.912652	737.482955	0.013577	0.012827
RS	55	7.178686	5.912652	727.115018	0.013386	0.012627
RS	56	7.768800	5.912652	711.550380	0.013099	0.012324
RS	57	8.406757	5.912652	690.709479	0.012715	0.011920
RS	58	9.096435	12.970889	313.389424	0.005769	0.005541
RS	59	9.842029	12.970889	320.804665	0.005906	0.005634
RS	60	10.648072	12.970889	326.936279	0.006019	0.005700
RS	61	11.519463	12.970889	331.583518	0.006104	0.005738
RS	62	12.461502	12.970889	334.547861	0.006159	0.005744
RS	63	13.479916	12.970889	4460.144206	0.082108	0.072890
PA	4+25*2+4+6 0.021647808 0.014423206 13.479915713 9.063951867 0.450907103 0.330864763 0.319714844 0.338645756 0.377462743 0.434998732 0.522466388 0.665899550 0.907394799 1.309406722 1.961984146 2.972108774 4.403346476 6.187981273 8.066797127 9.617774415 10.444668056 10.421652599 9.737319772 8.726953795 7.691934261 6.818919237 6.186904735 5.806377976 5.661048346 5.912652462 12.970889384
//
IT	4706
RD	16
LK	-197060.991105
QD	-459.473031 -> -420.079908
RI	0.0040254454
TR	0.020856	0.014689
MT	13.707354
MM	C_pi: 3.548941, n_recomb: 57062.951323
RS	0	0.000000	11.462216	39.461747	0.000692	0.000029
RS	1	0.008136	11.462216	42.643469	0.000747	0.000238
RS	2	0.016934	11.462216	46.079189	0.000808	0.000554
RS	3	0.026447	11.462216	49.788757	0.000873	0.000842
RS	4	0.036735	0.472348	1290.751754	0.022620	0.021058
RS	5	0.047860	0.472348	1362.093150	0.023870	0.023800
RS	6	0.059890	0.340503	1979.459732	0.034689	0.035032
RS	7	0.072898	0.340503	2057.300107	0.036053	0.036942
RS	8	0.086965	0.327036	2217.059157	0.038853	0.039942
RS	9	0.102176	0.327036	2284.453751	0.040034	0.041534
RS	10	0.118625	0.344336	2229.886448	0.039078	0.040706
RS	11	0.136412	0.344336	2285.457581	0.040052	0.042141
RS	12	0.155647	0.381446	2111.463582	0.037002	0.039052
RS	13	0.176446	0.381446	2157.681766	0.037812	0.040224
RS	14	0.198937	0.436817	1924.264284	0.033722	0.035889
RS	15	0.223259	0.436817	1964.084773	0.034420	0.036846
RS	16	0.249559	0.521295	1680.741937	0.029454	0.031490
RS	17	0.277999	0.521295	1717.580204	0.030100	0.032320
RS	18	0.308752	0.660735	1387.674784	0.024318	0.026053
RS	19	0.342008	0.660735	1424.385757	0.024962	0.026790
RS	20	0.377969	0.897508	1080.088062	0.018928	0.020250
RS	21	0.416857	0.897508	1116.814257	0.019572	0.020892
RS	22	0.458908	1.295622	803.225379	0.014076	0.014963
RS	23	0.504380	1.295622	837.720370	0.014681	0.015498
RS	24	0.553552	1.949709	582.860404	0.010214	0.010730
RS	25	0.606725	1.949709	612.895725	0.010741	0.011152
RS	26	0.664223	2.976533	423.504451	0.007422	0.007658
RS	27	0.726400	2.976533	448.325630	0.007857	0.007979
RS	28	0.793635	4.453864	317.910745	0.005571	0.005617
RS	29	0.866341	4.453864	338.172209	0.005926	0.005868
RS	30	0.944961	6.324178	253.714538	0.004446	0.004368
RS	31	1.029979	6.324178	270.719876	0.004744	0.004579
RS	32	1.121913	8.320869	219.723223	0.003851	0.003688
RS	33	1.221327	8.320869	234.840823	0.004115	0.003880
RS	34	1.328829	9.989818	209.110207	0.003665	0.003430
RS	35	1.445077	9.989818	223.598088	0.003918	0.003623
RS	36	1.570784	10.891784	219.213125	0.003842	0.003531
RS	37	1.706718	10.891784	234.229691	0.004105	0.003745
RS	38	1.853711	10.877774	250.350886	0.004387	0.003988
RS	39	2.012663	10.877774	266.953310	0.004678	0.004244
RS	40	2.184548	10.146636	304.633173	0.005339	0.004837
RS	41	2.370417	10.146636	323.649794	0.005672	0.005151
RS	42	2.571409	9.062291	383.952863	0.006729	0.006116
RS	43	2.788752	9.062291	405.617691	0.007108	0.006496
RS	44	3.023779	7.951813	486.469780	0.008525	0.007806
RS	45	3.277928	7.951813	509.808732	0.008934	0.008238
RS	46	3.552753	7.015685	602.516814	0.010559	0.009758
RS	47	3.849939	7.015685	624.824901	0.010950	0.010190
RS	48	4.171303	6.336802	713.055817	0.012496	0.011652
RS	49	4.518813	6.336802	730.184873	0.012796	0.012000
RS	50	4.894596	5.924679	794.440849	0.013922	0.013069
RS	51	5.300953	5.924679	802.313965	0.014060	0.013248
RS	52	5.740370	5.761010	827.725785	0.014505	0.013665
RS	53	6.215539	5.761010	824.339781	0.014446	0.013626
RS	54	6.729366	6.011294	783.073852	0.013723	0.012932
RS	55	7.284998	6.011294	772.274979	0.013534	0.012740
RS	56	7.885837	6.011294	755.928981	0.013247	0.012442
RS	57	8.535558	6.011294	733.945263	0.012862	0.012042
RS	58	9.238141	13.560202	324.185147	0.005681	0.005443
RS	59	9.997885	13.560202	332.504831	0.005827	0.005547
RS	60	10.819442	13.560202	339.563397	0.005951	0.005627
RS	61	11.707840	13.560202	345.149014	0.006049	0.005680
RS	62	12.668517	13.560202	349.049583	0.006117	0.005703
RS	63	13.707354	13.560202	4797.458534	0.084073	0.074827
PA	4+25*2+4+6 0.020855578 0.014689377 13.707354323 11.462215533 0.472348042 0.340502769 0.327035585 0.344336272 0.381446243 0.436817007 0.521294723 0.660735313 0.897508071 1.295622422 1.949708835 2.976533309 4.453863708 6.324177810 8.320869356 9.989818182 10.891783990 10.877774327 10.146635975 9.062290883 7.951812568 7.015684611 6.336801657 5.924678852 5.761009761 6.011293844 13.560201790
//
IT	4403
RD	17
LK	-196984.027485
QD	-428.569136 -> -393.104082
RI	0.0035952843
TR	0.020122	0.014936
MT	13.931780
MM	C_pi: 3.659375, n_recomb: 59754.495597
RS	0	0.000000	14.489341	32.763126	0.000548	0.000023
RS	1	0.008164	14.489341	35.419250	0.000593	0.000189
RS	2	0.016994	14.489341	38.289073	0.000641	0.000441
RS	3	0.026545	14.489341	41.389511	0.000693	0.000672
RS	4	0.036875	0.494345	1297.091381	0.021707	0.020314
RS	5	0.048049	0.494345	1370.483196	0.022935	0.022978
RS	6	0.060135	0.350092	2029.739725	0.033968	0.034438
RS	7	0.073208	0.350092	2111.985479	0.035344	0.036317
RS	8	0.087348	0.334291	2291.819295	0.038354	0.039504
RS	9	0.102642	0.334291	2363.952896	0.039561	0.041076
RS	10	0.119185	0.349992	2322.728431	0.038871	0.040495
RS	11	0.137079	0.349992	2382.529006	0.039872	0.041923
RS	12	0.156433	0.385458	2215.450840	0.037076	0.039090
RS	13	0.177367	0.385458	2265.028291	0.037906	0.040261
RS	14	0.200010	0.438777	2032.740119	0.034018	0.036145
RS	15	0.224502	0.438777	2075.028702	0.034726	0.037098
RS	16	0.250993	0.520435	1786.466694	0.029897	0.031896
RS	17	0.279647	0.520435	1825.134212	0.030544	0.032718
RS	18	0.310640	0.656082	1481.987085	0.024801	0.026506
RS	19	0.344163	0.656082	1520.372629	0.025444	0.027240
RS	20	0.380422	0.888277	1155.991438	0.019346	0.020644
RS	21	0.419642	0.888277	1194.581345	0.019991	0.021290
RS	22	0.462064	1.282379	858.644780	0.014370	0.015240
RS	23	0.507948	1.282379	895.115622	0.014980	0.015784
RS	24	0.557579	1.937274	620.180847	0.010379	0.010882
RS	25	0.611261	1.937274	652.013537	0.010912	0.011314
RS	26	0.669325	2.979179	447.232110	0.007484	0.007714
RS	27	0.732130	2.979179	473.475095	0.007924	0.008043
RS	28	0.800062	4.500260	332.631909	0.005567	0.005610
RS	29	0.873539	4.500260	353.925562	0.005923	0.005866
RS	30	0.953015	6.454331	262.976173	0.004401	0.004325
RS	31	1.038979	6.454331	280.714999	0.004698	0.004537
RS	32	1.131961	8.568864	225.895659	0.003780	0.003623
RS	33	1.232533	8.568864	241.557464	0.004042	0.003815
RS	34	1.341316	10.358017	213.741018	0.003577	0.003351
RS	35	1.458980	10.358017	228.679630	0.003827	0.003541
RS	36	1.586249	11.338268	223.438770	0.003739	0.003439
RS	37	1.723907	11.338268	238.897075	0.003998	0.003649
RS	38	1.872804	11.335469	255.245773	0.004272	0.003883
RS	39	2.033856	11.335469	272.366403	0.004558	0.004134
RS	40	2.208055	10.558075	311.499233	0.005213	0.004720
RS	41	2.396476	10.558075	331.205094	0.005543	0.005029
RS	42	2.600278	9.399175	394.517761	0.006602	0.005993
RS	43	2.820718	9.399175	417.135007	0.006981	0.006368
RS	44	3.059154	8.212380	502.855551	0.008415	0.007689
RS	45	3.317055	8.212380	527.450091	0.008827	0.008118
RS	46	3.596010	7.212364	626.787938	0.010489	0.009668
RS	47	3.897738	7.212364	650.558122	0.010887	0.010102
RS	48	4.224097	6.485997	746.289407	0.012489	0.011611
RS	49	4.577099	6.485997	764.799360	0.012799	0.011966
RS	50	4.958919	6.041700	835.762539	0.013987	0.013091
RS	51	5.371910	6.041700	844.537329	0.014133	0.013278
RS	52	5.818615	5.859036	874.053474	0.014627	0.013742
RS	53	6.301787	5.859036	870.802235	0.014573	0.013712
RS	54	6.824404	6.106568	828.414236	0.013864	0.013034
RS	55	7.389685	6.106568	817.180167	0.013676	0.012847
RS	56	8.001113	6.106568	800.046919	0.013389	0.012555
RS	57	8.662456	6.106568	776.912896	0.013002	0.012157
RS	58	9.377788	14.142997	334.553528	0.005599	0.005351
RS	59	10.151518	14.142997	343.758022	0.005753	0.005466
RS	60	10.988411	14.142997	351.726889	0.005886	0.005558
RS	61	11.893625	14.142997	358.238112	0.005995	0.005624
RS	62	12.872737	14.142997	363.066970	0.006076	0.005661
RS	63	13.931780	14.142997	5134.640565	0.085929	0.076654
PA	4+25*2+4+6 0.020122490 0.014936399 13.931780458 14.489341054 0.494345320 0.350092333 0.334291288 0.349991713 0.385457959 0.438776605 0.520434661 0.656082461 0.888277076 1.282379242 1.937273718 2.979178925 4.500259538 6.454331234 8.568864474 10.358016573 11.338268024 11.335468765 10.558074740 9.399174522 8.212379546 7.212363788 6.485997289 6.041700435 5.859035976 6.106567522 14.142996839
//
IT	5246
RD	18
LK	-196914.711426
QD	-400.619903 -> -368.628575
RI	0.0032588881
TR	0.019444	0.015166
MT	14.152899
MM	C_pi: 3.767570, n_recomb: 62391.832380
RS	0	0.000000	18.305494	27.135439	0.000435	0.000018
RS	1	0.008190	18.305494	29.346181	0.000470	0.000151
RS	2	0.017052	18.305494	31.735992	0.000509	0.000351
RS	3	0.026639	18.305494	34.319196	0.000550	0.000536
RS	4	0.037011	0.516850	1300.616168	0.020846	0.019606
RS	5	0.048233	0.516850	1375.822627	0.022051	0.022196
RS	6	0.060374	0.359610	2076.381558	0.033280	0.033870
RS	7	0.073509	0.359610	2162.879143	0.034666	0.035720
RS	8	0.087720	0.341469	2362.658153	0.037868	0.039080
RS	9	0.103096	0.341469	2439.456752	0.039099	0.040633
RS	10	0.119730	0.355600	2411.922714	0.038658	0.040284
RS	11	0.137727	0.355600	2475.951313	0.039684	0.041704
RS	12	0.157198	0.389479	2316.539053	0.037129	0.039113
RS	13	0.178263	0.389479	2369.507564	0.037978	0.040283
RS	14	0.201055	0.440852	2139.236158	0.034287	0.036377
RS	15	0.225712	0.440852	2184.016435	0.035005	0.037327
RS	16	0.252390	0.519845	1891.246281	0.030312	0.032278
RS	17	0.281252	0.519845	1931.724847	0.030961	0.033093
RS	18	0.312478	0.651886	1576.264154	0.025264	0.026940
RS	19	0.346262	0.651886	1616.265609	0.025905	0.027670
RS	20	0.382813	0.879648	1232.344401	0.019752	0.021029
RS	21	0.422357	0.879648	1272.738175	0.020399	0.021678
RS	22	0.465141	1.269670	914.524698	0.014658	0.015512
RS	23	0.511428	1.269670	952.939371	0.015273	0.016064
RS	24	0.561507	1.924781	657.724413	0.010542	0.011033
RS	25	0.615688	1.924781	691.344648	0.011081	0.011475
RS	26	0.674306	2.980316	470.934053	0.007548	0.007770
RS	27	0.737725	2.980316	498.593497	0.007991	0.008107
RS	28	0.806338	4.542946	347.169850	0.005564	0.005605
RS	29	0.880571	4.542946	369.485473	0.005922	0.005865
RS	30	0.960885	6.578863	271.980046	0.004359	0.004285
RS	31	1.047776	6.578863	290.436425	0.004655	0.004498
RS	32	1.141784	8.811039	231.778161	0.003715	0.003563
RS	33	1.243492	8.811039	247.964072	0.003974	0.003753
RS	34	1.353530	10.722437	218.052596	0.003495	0.003276
RS	35	1.472581	10.722437	233.418196	0.003741	0.003465
RS	36	1.601382	11.783810	227.295696	0.003643	0.003353
RS	37	1.740733	11.783810	243.167686	0.003897	0.003559
RS	38	1.891497	11.794253	259.680115	0.004162	0.003785
RS	39	2.054610	11.794253	277.285085	0.004444	0.004030
RS	40	2.231082	10.971028	317.765436	0.005093	0.004610
RS	41	2.422008	10.971028	338.120606	0.005419	0.004913
RS	42	2.628572	9.737024	404.302406	0.006480	0.005875
RS	43	2.852055	9.737024	427.829263	0.006857	0.006245
RS	44	3.093841	8.473066	518.279806	0.008307	0.007577
RS	45	3.355432	8.473066	544.093034	0.008721	0.008003
RS	46	3.638447	7.408454	649.981812	0.010418	0.009580
RS	47	3.944643	7.408454	675.195083	0.010822	0.010016
RS	48	4.275917	6.634065	778.466806	0.012477	0.011569
RS	49	4.634325	6.634065	798.362855	0.012796	0.011931
RS	50	5.022087	6.157115	876.203350	0.014044	0.013109
RS	51	5.441610	6.157115	885.900676	0.014199	0.013305
RS	52	5.895493	5.954901	919.760828	0.014742	0.013816
RS	53	6.386551	5.954901	916.661139	0.014692	0.013793
RS	54	6.917829	6.198382	873.422976	0.013999	0.013133
RS	55	7.492620	6.198382	861.746708	0.013812	0.012951
RS	56	8.114490	6.198382	843.818195	0.013524	0.012662
RS	57	8.787294	6.198382	819.524970	0.013135	0.012266
RS	58	9.515204	14.718416	344.500223	0.005522	0.005265
RS	59	10.302733	14.718416	354.568555	0.005683	0.005390
RS	60	11.154764	14.718416	363.429241	0.005825	0.005492
RS	61	12.076580	14.718416	370.850914	0.005944	0.005570
RS	62	13.073897	14.718416	376.597129	0.006036	0.005620
RS	63	14.152899	14.718416	5470.568375	0.087681	0.078375
PA	4+25*2+4+6 0.019443538 0.015166061 14.152899058 18.305494344 0.516850132 0.359610248 0.341468585 0.355600019 0.389478783 0.440851698 0.519844655 0.651885964 0.879647605 1.269670421 1.924780732 2.980316102 4.542945601 6.578862792 8.811038908 10.722437243 11.783810198 11.794253069 10.971028155 9.737023912 8.473066497 7.408453987 6.634064937 6.157115342 5.954901240 6.198382152 14.718416440
//
IT	5412
RD	19
LK	-196852.159875
QD	-375.286350 -> -346.373231
RI	0.0029956164
TR	0.018814	0.015380
MT	14.370488
MM	C_pi: 3.873378, n_recomb: 64971.847478
RS	0	0.000000	23.116911	22.421798	0.000345	0.000015
RS	1	0.008216	23.116911	24.256698	0.000373	0.000120
RS	2	0.017108	23.116911	26.241102	0.000404	0.000280
RS	3	0.026730	23.116911	28.387079	0.000437	0.000428
RS	4	0.037143	0.539815	1301.705082	0.020035	0.018934
RS	5	0.048411	0.539815	1378.505182	0.021217	0.021453
RS	6	0.060605	0.369030	2119.682458	0.032625	0.033330
RS	7	0.073802	0.369030	2210.273835	0.034019	0.035152
RS	8	0.088082	0.348552	2429.747734	0.037397	0.038672
RS	9	0.103536	0.348552	2511.123045	0.038649	0.040206
RS	10	0.120259	0.361147	2497.502877	0.038440	0.040073
RS	11	0.138357	0.361147	2565.741315	0.039490	0.041485
RS	12	0.157941	0.393496	2414.605996	0.037164	0.039124
RS	13	0.179135	0.393496	2470.985246	0.038032	0.040293
RS	14	0.202070	0.443017	2243.555470	0.034531	0.036589
RS	15	0.226889	0.443017	2290.844407	0.035259	0.037535
RS	16	0.253748	0.519487	1994.818936	0.030703	0.032637
RS	17	0.282814	0.519487	2037.088997	0.031353	0.033446
RS	18	0.314268	0.648097	1670.238807	0.025707	0.027357
RS	19	0.348306	0.648097	1711.796489	0.026347	0.028083
RS	20	0.385141	0.871571	1308.930717	0.020146	0.021403
RS	21	0.425002	0.871571	1351.064363	0.020795	0.022054
RS	22	0.468139	1.257483	970.715651	0.014941	0.015780
RS	23	0.514820	1.257483	1011.036434	0.015561	0.016339
RS	24	0.565336	1.912294	695.404114	0.010703	0.011184
RS	25	0.620003	1.912294	730.797304	0.011248	0.011633
RS	26	0.679162	2.980138	494.563130	0.007612	0.007827
RS	27	0.743182	2.980138	523.630532	0.008059	0.008171
RS	28	0.812462	4.582260	361.500369	0.005564	0.005602
RS	29	0.887434	4.582260	384.825831	0.005923	0.005866
RS	30	0.968566	6.698111	280.718703	0.004321	0.004247
RS	31	1.056365	6.698111	299.875810	0.004615	0.004462
RS	32	1.151377	9.047579	237.373931	0.003653	0.003505
RS	33	1.254196	9.047579	254.063705	0.003910	0.003695
RS	34	1.365464	11.082917	222.058268	0.003418	0.003206
RS	35	1.485873	11.082917	237.827655	0.003660	0.003392
RS	36	1.616176	12.228155	230.801797	0.003552	0.003271
RS	37	1.757185	12.228155	247.060217	0.003803	0.003474
RS	38	1.909780	12.253566	263.682776	0.004058	0.003692
RS	39	2.074913	12.253566	281.739402	0.004336	0.003932
RS	40	2.253615	11.384920	323.467107	0.004979	0.004505
RS	41	2.446999	11.384920	344.432567	0.005301	0.004803
RS	42	2.656272	10.075251	413.347166	0.006362	0.005763
RS	43	2.882741	10.075251	437.740776	0.006737	0.006128
RS	44	3.127817	8.733347	532.778526	0.008200	0.007468
RS	45	3.393030	8.733347	559.771550	0.008616	0.007892
RS	46	3.680034	7.603519	672.116207	0.010345	0.009494
RS	47	3.990619	7.603519	698.749217	0.010755	0.009931
RS	48	4.326724	6.780662	809.574787	0.012460	0.011527
RS	49	4.690444	6.780662	830.856321	0.012788	0.011895
RS	50	5.084050	6.270664	915.715518	0.014094	0.013125
RS	51	5.509996	6.270664	926.350753	0.014258	0.013329
RS	52	5.970940	6.048427	964.773244	0.014849	0.013885
RS	53	6.469758	6.048427	961.838033	0.014804	0.013869
RS	54	7.009560	6.286686	918.016290	0.014129	0.013228
RS	55	7.593715	6.286686	905.888423	0.013943	0.013050
RS	56	8.225868	6.286686	887.154874	0.013654	0.012764
RS	57	8.909960	6.286686	861.692542	0.013263	0.012370
RS	58	9.650262	15.285684	354.028077	0.005449	0.005184
RS	59	10.451389	15.285684	364.938047	0.005617	0.005317
RS	60	11.318342	15.285684	374.670419	0.005767	0.005429
RS	61	12.256527	15.285684	382.985244	0.005895	0.005518
RS	62	13.271798	15.285684	389.635203	0.005997	0.005580
RS	63	14.370488	15.285684	5804.133328	0.089333	0.079995
PA	4+25*2+4+6 0.018814116 0.015379954 14.370488327 23.116911074 0.539814655 0.369029999 0.348551875 0.361147368 0.393496234 0.443016934 0.519486962 0.648096627 0.871571121 1.257482816 1.912293509 2.980138461 4.582259703 6.698111330 9.047579459 11.082916634 12.228154632 12.253565718 11.384920345 10.075250698 8.733346940 7.603519420 6.780661768 6.270664343 6.048426806 6.286685701 15.285684470
//
IT	5383
RD	20
LK	-196795.604443
QD	-352.273770 -> -326.093637
RI	0.0027908483
TR	0.018230	0.015580
MT	14.584379
MM	C_pi: 3.976674, n_recomb: 67491.924799
RS	0	0.000000	29.163017	18.498593	0.000274	0.000012
RS	1	0.008242	29.163017	20.018635	0.000297	0.000096
RS	2	0.017163	29.163017	21.663174	0.000321	0.000223
RS	3	0.026819	29.163017	23.442337	0.000347	0.000341
RS	4	0.037271	0.563188	1300.704576	0.019272	0.018299
RS	5	0.048584	0.563188	1378.893050	0.020430	0.020750
RS	6	0.060830	0.378321	2159.958134	0.032003	0.032818
RS	7	0.074085	0.378321	2254.483424	0.033404	0.034613
RS	8	0.088433	0.355525	2493.275526	0.036942	0.038280
RS	9	0.103963	0.355525	2579.127183	0.038214	0.039796
RS	10	0.120773	0.366623	2579.507679	0.038220	0.039863
RS	11	0.138968	0.366623	2651.922769	0.039292	0.041268
RS	12	0.158663	0.397498	2509.561760	0.037183	0.039123
RS	13	0.179981	0.397498	2569.359439	0.038069	0.040292
RS	14	0.203056	0.445255	2345.503413	0.034752	0.036781
RS	15	0.228033	0.445255	2395.312055	0.035490	0.037724
RS	16	0.255069	0.519332	2096.934591	0.031069	0.032975
RS	17	0.284332	0.519332	2140.975634	0.031722	0.033777
RS	18	0.316008	0.644673	1763.657878	0.026131	0.027756
RS	19	0.350294	0.644673	1806.711671	0.026769	0.028477
RS	20	0.387406	0.864006	1385.540014	0.020529	0.021767
RS	21	0.427576	0.864006	1429.346232	0.021178	0.022419
RS	22	0.471057	1.245796	1027.077217	0.015218	0.016042
RS	23	0.518122	1.245796	1069.261280	0.015843	0.016608
RS	24	0.569066	1.899871	733.133215	0.010863	0.011332
RS	25	0.624208	1.899871	770.280262	0.011413	0.011790
RS	26	0.683895	2.978848	518.068779	0.007676	0.007884
RS	27	0.748501	2.978848	548.532477	0.008127	0.008235
RS	28	0.818432	4.618517	375.600215	0.005565	0.005600
RS	29	0.894126	4.618517	399.921572	0.005925	0.005868
RS	30	0.976059	6.812408	289.185244	0.004285	0.004212
RS	31	1.064744	6.812408	309.025438	0.004579	0.004428
RS	32	1.160739	9.278675	242.686555	0.003596	0.003452
RS	33	1.264645	9.278675	259.859864	0.003850	0.003641
RS	34	1.377114	11.439415	225.768970	0.003345	0.003140
RS	35	1.498853	11.439415	241.919395	0.003584	0.003324
RS	36	1.630626	12.670893	233.977605	0.003467	0.003194
RS	37	1.773259	12.670893	250.596220	0.003713	0.003394
RS	38	1.927647	12.713050	267.277522	0.003960	0.003604
RS	39	2.094759	12.713050	285.754159	0.004234	0.003840
RS	40	2.275644	11.799264	328.636792	0.004869	0.004406
RS	41	2.471437	11.799264	350.174516	0.005188	0.004698
RS	42	2.683366	10.413374	421.689286	0.006248	0.005656
RS	43	2.912763	10.413374	446.906979	0.006622	0.006017
RS	44	3.161065	8.992805	546.385579	0.008096	0.007364
RS	45	3.429832	8.992805	574.517999	0.008512	0.007785
RS	46	3.720749	7.797208	693.210914	0.010271	0.009410
RS	47	4.035643	7.797208	721.236657	0.010686	0.009849
RS	48	4.376490	6.925499	839.607911	0.012440	0.011485
RS	49	4.745428	6.925499	862.269115	0.012776	0.011858
RS	50	5.144772	6.382135	954.261644	0.014139	0.013139
RS	51	5.577030	6.382135	965.845044	0.014311	0.013350
RS	52	6.044913	6.139478	1009.026282	0.014950	0.013951
RS	53	6.551357	6.139478	1006.264861	0.014909	0.013941
RS	54	7.099540	6.371455	962.119554	0.014255	0.013321
RS	55	7.692904	6.371455	949.528474	0.014069	0.013147
RS	56	8.335170	6.371455	929.978499	0.013779	0.012862
RS	57	9.030370	6.371455	903.336226	0.013384	0.012469
RS	58	9.782866	15.844123	363.141439	0.005381	0.005109
RS	59	10.597380	15.844123	374.869851	0.005554	0.005249
RS	60	11.479025	15.844123	385.452400	0.005711	0.005369
RS	61	12.433331	15.844123	394.641273	0.005847	0.005467
RS	62	13.466288	15.844123	402.179070	0.005959	0.005540
RS	63	14.584379	15.844123	6134.320673	0.090890	0.081521
PA	4+25*2+4+6 0.018230015 0.015579505 14.584378604 29.163016748 0.563187940 0.378320716 0.355524734 0.366622736 0.397498084 0.445254989 0.519332391 0.644672966 0.864006415 1.245796329 1.899870885 2.978848156 4.618517455 6.812407737 9.278675079 11.439415062 12.670893115 12.713049893 11.799264494 10.413374088 8.992804742 7.797208392 6.925499398 6.382134741 6.139478305 6.371455378 15.844122730
//
IT	4282
RD	21
LK	-196744.374259
QD	-331.325594 -> -307.576400
RI	0.0026318560
TR	0.017687	0.015766
MT	14.794456
MM	C_pi: 4.077383, n_recomb: 69950.415708
RS	0	0.000000	36.755045	15.240506	0.000218	0.000009
RS	1	0.008266	36.755045	16.497555	0.000236	0.000076
RS	2	0.017215	36.755045	17.858042	0.000255	0.000178
RS	3	0.026905	36.755045	19.330434	0.000276	0.000273
RS	4	0.037395	0.586894	1297.990501	0.018556	0.017699
RS	5	0.048752	0.586894	1377.380980	0.019691	0.020084
RS	6	0.061048	0.387462	2197.474312	0.031415	0.032334
RS	7	0.074360	0.387462	2295.774503	0.032820	0.034102
RS	8	0.088773	0.362377	2553.417725	0.036503	0.037904
RS	9	0.104377	0.362377	2643.636928	0.037793	0.039403
RS	10	0.121271	0.372020	2657.996404	0.037998	0.039655
RS	11	0.139561	0.372020	2734.542946	0.039093	0.041053
RS	12	0.159364	0.401474	2601.370008	0.037189	0.039112
RS	13	0.180803	0.401474	2664.583210	0.038092	0.040281
RS	14	0.204015	0.447553	2444.930255	0.034952	0.036955
RS	15	0.229145	0.447553	2497.264747	0.035700	0.037896
RS	16	0.256352	0.519360	2197.376345	0.031413	0.033292
RS	17	0.285808	0.519360	2243.168156	0.032068	0.034088
RS	18	0.317700	0.641584	1856.294916	0.026537	0.028139
RS	19	0.352227	0.641584	1900.785822	0.027173	0.028854
RS	20	0.389609	0.856920	1461.985872	0.020900	0.022119
RS	21	0.430080	0.856920	1507.395581	0.021549	0.022771
RS	22	0.473897	1.234600	1083.482353	0.015489	0.016300
RS	23	0.521336	1.234600	1127.482977	0.016118	0.016871
RS	24	0.572696	1.887579	770.832329	0.011020	0.011479
RS	25	0.628302	1.887579	809.710414	0.011575	0.011944
RS	26	0.688504	2.976621	541.411197	0.007740	0.007941
RS	27	0.753682	2.976621	573.257054	0.008195	0.008298
RS	28	0.824248	4.652010	389.453410	0.005568	0.005600
RS	29	0.900648	4.652010	414.755406	0.005929	0.005871
RS	30	0.983362	6.922102	297.376709	0.004251	0.004179
RS	31	1.072914	6.922102	317.881850	0.004544	0.004396
RS	32	1.169868	9.504568	247.722429	0.003541	0.003401
RS	33	1.274836	9.504568	265.359116	0.003794	0.003589
RS	34	1.388482	11.791944	229.198330	0.003277	0.003077
RS	35	1.511521	11.791944	245.707748	0.003513	0.003259
RS	36	1.644731	13.111859	236.842481	0.003386	0.003122
RS	37	1.788952	13.111859	253.796126	0.003628	0.003318
RS	38	1.945094	13.172311	270.492731	0.003867	0.003520
RS	39	2.114143	13.172311	289.359186	0.004137	0.003752
RS	40	2.297166	12.213677	333.309049	0.004765	0.004311
RS	41	2.495318	12.213677	355.382378	0.005080	0.004599
RS	42	2.709850	10.751002	429.370036	0.006138	0.005553
RS	43	2.942115	10.751002	455.369935	0.006510	0.005910
RS	44	3.193578	9.251088	559.143270	0.007993	0.007263
RS	45	3.465829	9.251088	588.374063	0.008411	0.007683
RS	46	3.760583	7.989222	713.299745	0.010197	0.009329
RS	47	4.079703	7.989222	742.688589	0.010617	0.009769
RS	48	4.425201	7.068357	868.577920	0.012417	0.011443
RS	49	4.799258	7.068357	892.608763	0.012761	0.011821
RS	50	5.204235	6.491375	991.825521	0.014179	0.013151
RS	51	5.642688	6.491375	1004.362943	0.014358	0.013369
RS	52	6.117383	6.227972	1052.479135	0.015046	0.014014
RS	53	6.631318	6.227972	1049.897549	0.015009	0.014009
RS	54	7.187735	6.452698	1005.681897	0.014377	0.013412
RS	55	7.790146	6.452698	992.613790	0.014190	0.013239
RS	56	8.442352	6.452698	972.234231	0.013899	0.012956
RS	57	9.148471	6.452698	944.399935	0.013501	0.012563
RS	58	9.912958	16.393156	371.851639	0.005316	0.005037
RS	59	10.740638	16.393156	384.374713	0.005495	0.005184
RS	60	11.636735	16.393156	395.784985	0.005658	0.005312
RS	61	12.606904	16.393156	405.827444	0.005802	0.005419
RS	62	13.657268	16.393156	414.235346	0.005922	0.005502
RS	63	14.794456	16.393156	6460.305239	0.092355	0.082956
PA	4+25*2+4+6 0.017687377 0.015765977 14.794456323 36.755044643 0.586893828 0.387462173 0.362377371 0.372019759 0.401473913 0.447552971 0.519360126 0.641584170 0.856920181 1.234599826 1.887579240 2.976620929 4.652009741 6.922101641 9.504568116 11.791943880 13.111858988 13.172311148 12.213677291 10.751002153 9.251087934 7.989221646 7.068356778 6.491374847 6.227971724 6.452698458 16.393156020
//
IT	5037
RD	22
LK	-196697.881992
QD	-312.217635 -> -290.634566
RI	0.0025089902
TR	0.017183	0.015941
MT	15.000590
MM	C_pi: 4.175415, n_recomb: 72345.703348
RS	0	0.000000	46.273631	12.542279	0.000173	0.000008
RS	1	0.008290	46.273631	13.580398	0.000188	0.000061
RS	2	0.017267	46.273631	14.704299	0.000203	0.000142
RS	3	0.026988	46.273631	15.921044	0.000220	0.000218
RS	4	0.037515	0.610867	1293.863001	0.017884	0.017134
RS	5	0.048914	0.610867	1374.286365	0.018996	0.019457
RS	6	0.061259	0.396429	2232.506378	0.030859	0.031878
RS	7	0.074627	0.396429	2334.424650	0.032268	0.033620
RS	8	0.089103	0.369097	2610.362584	0.036082	0.037544
RS	9	0.104779	0.369097	2704.833125	0.037388	0.039026
RS	10	0.121754	0.377329	2733.045835	0.037778	0.039450
RS	11	0.140137	0.377329	2813.666953	0.038892	0.040841
RS	12	0.160044	0.405417	2689.980921	0.037182	0.039093
RS	13	0.181601	0.405417	2756.596872	0.038103	0.040261
RS	14	0.204945	0.449897	2541.710193	0.035133	0.037112
RS	15	0.230224	0.449897	2596.570867	0.035891	0.038051
RS	16	0.257598	0.519546	2295.957135	0.031736	0.033590
RS	17	0.287242	0.519546	2343.478521	0.032393	0.034379
RS	18	0.319343	0.638799	1947.935441	0.026925	0.028505
RS	19	0.354106	0.638799	1993.805262	0.027559	0.029214
RS	20	0.391750	0.850277	1538.086775	0.021260	0.022461
RS	21	0.432514	0.850277	1585.029240	0.021909	0.023113
RS	22	0.476658	1.223876	1139.803198	0.015755	0.016552
RS	23	0.524462	1.223876	1185.569916	0.016388	0.017128
RS	24	0.576228	1.875454	808.424942	0.011174	0.011623
RS	25	0.632285	1.875454	849.007596	0.011735	0.012096
RS	26	0.692989	2.973589	564.550744	0.007804	0.007998
RS	27	0.758726	2.973589	597.762118	0.008263	0.008361
RS	28	0.829912	4.683003	403.040659	0.005571	0.005600
RS	29	0.906999	4.683003	429.306535	0.005934	0.005875
RS	30	0.990476	7.027464	305.289878	0.004220	0.004148
RS	31	1.080873	7.027464	326.441289	0.004512	0.004366
RS	32	1.178764	9.725400	252.487597	0.003490	0.003352
RS	33	1.284770	9.725400	270.567642	0.003740	0.003540
RS	34	1.399564	12.140470	232.357744	0.003212	0.003018
RS	35	1.523873	12.140470	249.204676	0.003445	0.003198
RS	36	1.658488	13.550815	239.413443	0.003309	0.003053
RS	37	1.804262	13.550815	256.677897	0.003548	0.003246
RS	38	1.962119	13.630960	273.352108	0.003778	0.003441
RS	39	2.133063	13.630960	292.579419	0.004044	0.003669
RS	40	2.318178	12.627707	337.514991	0.004665	0.004221
RS	41	2.518638	12.627707	360.088531	0.004977	0.004504
RS	42	2.735715	11.087745	436.424729	0.006032	0.005455
RS	43	2.970788	11.087745	463.165643	0.006402	0.005808
RS	44	3.225347	9.507859	571.087420	0.007894	0.007166
RS	45	3.501009	9.507859	601.374963	0.008313	0.007583
RS	46	3.799523	8.179302	732.408289	0.010124	0.009249
RS	47	4.122782	8.179302	763.128158	0.010548	0.009690
RS	48	4.472838	7.209034	896.491284	0.012392	0.011402
RS	49	4.851913	7.209034	921.877782	0.012743	0.011784
RS	50	5.262413	6.598238	1028.388443	0.014215	0.013161
RS	51	5.706942	6.598238	1041.881520	0.014401	0.013385
RS	52	6.188320	6.313820	1095.089357	0.015137	0.014075
RS	53	6.709604	6.313820	1092.690489	0.015104	0.014074
RS	54	7.274101	6.530421	1048.648595	0.014495	0.013500
RS	55	7.885393	6.530421	1035.087797	0.014308	0.013329
RS	56	8.547359	6.530421	1013.864129	0.014014	0.013047
RS	57	9.264200	6.530421	984.824928	0.013613	0.012653
RS	58	10.040466	16.932218	380.166842	0.005255	0.004970
RS	59	10.881081	16.932218	393.460243	0.005439	0.005123
RS	60	11.791381	16.932218	405.674926	0.005607	0.005257
RS	61	12.777143	16.932218	416.549293	0.005758	0.005372
RS	62	13.844621	16.932218	425.807952	0.005886	0.005464
RS	63	15.000590	16.932218	6781.281506	0.093734	0.084304
PA	4+25*2+4+6 0.017182759 0.015940556 15.000590172 46.273630816 0.610866858 0.396428954 0.369096807 0.377329482 0.405416764 0.449896639 0.519546359 0.638798973 0.850276977 1.223875716 1.875454425 2.973589168 4.683003145 7.027463773 9.725399610 12.140469809 13.550814961 13.630959511 12.627706666 11.087745069 9.507858700 8.179302387 7.209033678 6.598237977 6.313819888 6.530420609 16.932217842
//
IT	4389
RD	23
LK	-196655.612880
QD	-294.753722 -> -275.104095
RI	0.0024147348
TR	0.016713	0.016104
MT	15.202787
MM	C_pi: 4.270731, n_recomb: 74676.755269
RS	0	0.000000	58.178309	10.314781	0.000138	0.000006
RS	1	0.008313	58.178309	11.171322	0.000150	0.000049
RS	2	0.017316	58.178309	12.098910	0.000162	0.000113
RS	3	0.027068	58.178309	13.103425	0.000175	0.000174
RS	4	0.037631	0.635046	1288.583079	0.017255	0.016602
RS	5	0.049071	0.635046	1369.887060	0.018344	0.018866
RS	6	0.061463	0.405197	2265.326822	0.030335	0.031449
RS	7	0.074885	0.405197	2370.710635	0.031746	0.033166
RS	8	0.089422	0.375673	2664.296114	0.035678	0.037200
RS	9	0.105168	0.375673	2762.896880	0.036998	0.038666
RS	10	0.122223	0.382546	2804.745826	0.037558	0.039249
RS	11	0.140695	0.382546	2889.375171	0.038692	0.040633
RS	12	0.160703	0.409320	2775.385413	0.037165	0.039065
RS	13	0.182375	0.409320	2845.382346	0.038103	0.040233
RS	14	0.205847	0.452276	2635.742293	0.035295	0.037253
RS	15	0.231271	0.452276	2693.124542	0.036064	0.038190
RS	16	0.258808	0.519875	2392.506179	0.032038	0.033869
RS	17	0.288634	0.519875	2441.735981	0.032697	0.034652
RS	18	0.320940	0.636292	2038.391752	0.027296	0.028854
RS	19	0.355931	0.636292	2085.583824	0.027928	0.029557
RS	20	0.393831	0.844049	1613.676489	0.021609	0.022792
RS	21	0.434881	0.844049	1662.080392	0.022257	0.023443
RS	22	0.479343	1.213613	1195.921764	0.016015	0.016798
RS	23	0.527501	1.213613	1243.401262	0.016650	0.017379
RS	24	0.579663	1.863532	845.842598	0.011327	0.011765
RS	25	0.636160	1.863532	888.100336	0.011893	0.012245
RS	26	0.697354	2.969897	587.449963	0.007867	0.008055
RS	27	0.763635	2.969897	622.008026	0.008329	0.008423
RS	28	0.835425	4.711738	416.348256	0.005575	0.005602
RS	29	0.913183	4.711738	443.560149	0.005940	0.005880
RS	30	0.997405	7.128783	312.923757	0.004190	0.004119
RS	31	1.088628	7.128783	334.702440	0.004482	0.004338
RS	32	1.187433	9.941393	256.988592	0.003441	0.003306
RS	33	1.294452	9.941393	275.492217	0.003689	0.003494
RS	34	1.410367	12.485067	235.258796	0.003150	0.002962
RS	35	1.535918	12.485067	252.422415	0.003380	0.003140
RS	36	1.671904	13.987614	241.707927	0.003237	0.002987
RS	37	1.819195	13.987614	259.260019	0.003472	0.003178
RS	38	1.978730	14.088775	275.878053	0.003694	0.003365
RS	39	2.151526	14.088775	295.438533	0.003956	0.003590
RS	40	2.338686	13.041085	341.283662	0.004570	0.004135
RS	41	2.541404	13.041085	364.323374	0.004879	0.004414
RS	42	2.760972	11.423324	442.889155	0.005931	0.005362
RS	43	2.998793	11.423324	470.330906	0.006298	0.005710
RS	44	3.256383	9.762897	582.254998	0.007797	0.007073
RS	45	3.535385	9.762897	613.557576	0.008216	0.007488
RS	46	3.837579	8.367276	750.567914	0.010051	0.009172
RS	47	4.164893	8.367276	782.584977	0.010480	0.009614
RS	48	4.519416	7.347415	923.362383	0.012365	0.011361
RS	49	4.903408	7.347415	950.087320	0.012723	0.011748
RS	50	5.319321	6.702669	1063.940311	0.014247	0.013170
RS	51	5.769806	6.702669	1078.387167	0.014441	0.013400
RS	52	6.257738	6.397022	1136.824712	0.015223	0.014133
RS	53	6.786230	6.397022	1134.608884	0.015194	0.014136
RS	54	7.358654	6.604698	1090.976797	0.014609	0.013586
RS	55	7.978660	6.604698	1076.906129	0.014421	0.013416
RS	56	8.650205	6.604698	1054.822709	0.014125	0.013134
RS	57	9.377573	6.604698	1024.565066	0.013720	0.012740
RS	58	10.165404	17.460947	388.098150	0.005197	0.004907
RS	59	11.018724	17.460947	402.137278	0.005385	0.005064
RS	60	11.942976	17.460947	415.132519	0.005559	0.005205
RS	61	12.944058	17.460947	426.816249	0.005716	0.005327
RS	62	14.028356	17.460947	436.905069	0.005851	0.005427
RS	63	15.202787	17.460947	7096.567626	0.095030	0.085572
PA	4+25*2+4+6 0.016712918 0.016104214 15.202786619 58.178308917 0.635046052 0.405196827 0.375673188 0.382545859 0.409320043 0.452276177 0.519875356 0.636291785 0.844049261 1.213612713 1.863531800 2.969896911 4.711737774 7.128783275 9.941392639 12.485067438 13.987613723 14.088774948 13.041085057 11.423323972 9.762897478 8.367276200 7.347415092 6.702669470 6.397021844 6.604697591 17.460946964
//
IT	5598
RD	24
LK	-196617.113833
QD	-278.761523 -> -260.840534
RI	0.0023430406
TR	0.016275	0.016258
MT	15.400865
MM	C_pi: 4.363264, n_recomb: 76942.965251
RS	0	0.000000	73.052484	8.477667	0.000110	0.000005
RS	1	0.008335	73.052484	9.183811	0.000119	0.000039
RS	2	0.017364	73.052484	9.948733	0.000129	0.000091
RS	3	0.027146	73.052484	10.777319	0.000140	0.000140
RS	4	0.037743	0.659345	1282.427034	0.016667	0.016103
RS	5	0.049224	0.659345	1364.477321	0.017734	0.018309
RS	6	0.061661	0.413746	2296.164741	0.029842	0.031046
RS	7	0.075135	0.413746	2404.866211	0.031255	0.032739
RS	8	0.089732	0.382098	2715.389411	0.035291	0.036872
RS	9	0.105546	0.382098	2817.995593	0.036624	0.038322
RS	10	0.122677	0.387663	2873.190733	0.037342	0.039051
RS	11	0.141237	0.387663	2961.753564	0.038493	0.040428
RS	12	0.161343	0.413178	2857.585667	0.037139	0.039031
RS	13	0.183125	0.413178	2930.933496	0.038092	0.040198
RS	14	0.206723	0.454683	2726.942037	0.035441	0.037380
RS	15	0.232287	0.454683	2786.836551	0.036220	0.038315
RS	16	0.259982	0.520330	2486.880342	0.032321	0.034130
RS	17	0.289985	0.520330	2537.797146	0.032983	0.034908
RS	18	0.322490	0.634039	2127.490983	0.027650	0.029188
RS	19	0.357703	0.634039	2175.950519	0.028280	0.029885
RS	20	0.395851	0.838209	1688.599943	0.021946	0.023113
RS	21	0.437179	0.838209	1738.393975	0.022593	0.023762
RS	22	0.481951	1.203793	1251.728323	0.016268	0.017038
RS	23	0.530455	1.203793	1300.864947	0.016907	0.017623
RS	24	0.583001	1.851834	883.020847	0.011476	0.011905
RS	25	0.639927	1.851834	926.921448	0.012047	0.012391
RS	26	0.701598	2.965637	610.078617	0.007929	0.008110
RS	27	0.768408	2.965637	645.962654	0.008395	0.008484
RS	28	0.840787	4.738391	429.366079	0.005580	0.005603
RS	29	0.919199	4.738391	457.505180	0.005946	0.005885
RS	30	1.004146	7.226287	320.278707	0.004163	0.004091
RS	31	1.096174	7.226287	342.665401	0.004453	0.004311
RS	32	1.195871	10.152711	261.232253	0.003395	0.003262
RS	33	1.303878	10.152711	280.139927	0.003641	0.003449
RS	34	1.420887	12.825669	237.914333	0.003092	0.002908
RS	35	1.547648	12.825669	255.374534	0.003319	0.003085
RS	36	1.684974	14.422045	243.742512	0.003168	0.002925
RS	37	1.833746	14.422045	261.560072	0.003399	0.003113
RS	38	1.994918	14.545418	278.092833	0.003614	0.003294
RS	39	2.169523	14.545418	297.960080	0.003872	0.003514
RS	40	2.358681	13.453420	344.644293	0.004479	0.004053
RS	41	2.563604	13.453420	368.117559	0.004784	0.004328
RS	42	2.785608	11.757382	448.798668	0.005833	0.005272
RS	43	3.026114	11.757382	476.902198	0.006198	0.005617
RS	44	3.286666	10.015904	592.684558	0.007703	0.006983
RS	45	3.568934	10.015904	624.960634	0.008122	0.007396
RS	46	3.874729	8.552907	767.813236	0.009979	0.009098
RS	47	4.206010	8.552907	801.092304	0.010412	0.009540
RS	48	4.564903	7.483324	949.212461	0.012337	0.011321
RS	49	4.953708	7.483324	977.255795	0.012701	0.011711
RS	50	5.374919	6.804545	1098.481828	0.014277	0.013179
RS	51	5.831237	6.804545	1113.877290	0.014477	0.013414
RS	52	6.325587	6.477496	1177.666783	0.015306	0.014188
RS	53	6.861140	6.477496	1175.631624	0.015279	0.014196
RS	54	7.441330	6.675517	1132.635808	0.014720	0.013670
RS	55	8.069877	6.675517	1118.036416	0.014531	0.013501
RS	56	8.750811	6.675517	1095.076271	0.014232	0.013218
RS	57	9.488499	6.675517	1063.585737	0.013823	0.012822
RS	58	10.287671	17.978777	395.658966	0.005142	0.004847
RS	59	11.153451	17.978777	410.419074	0.005334	0.005009
RS	60	12.091391	17.978777	424.170618	0.005513	0.005156
RS	61	13.107506	17.978777	436.640467	0.005675	0.005284
RS	62	14.208311	17.978777	447.537811	0.005816	0.005391
RS	63	15.400865	17.978777	7405.593309	0.096248	0.086762
PA	4+25*2+4+6 0.016275127 0.016258003 15.400865224 73.052483852 0.659344721 0.413746305 0.382097952 0.387662883 0.413177561 0.454682534 0.520330493 0.634038680 0.838209363 1.203793405 1.851834031 2.965637287 4.738390752 7.226286625 10.152711323 12.825668671 14.422045387 14.545417698 13.453419627 11.757381595 10.015904390 8.552906947 7.483323661 6.804545378 6.477495854 6.675517367 17.978777010
//
IT	5127
RD	25
LK	-196581.987258
QD	-264.089980 -> -247.716961
RI	0.0022891172
TR	0.015867	0.016403
MT	15.594882
MM	C_pi: 4.453003, n_recomb: 79143.914816
RS	0	0.000000	91.597308	6.965539	0.000088	0.000004
RS	1	0.008356	91.597308	7.547407	0.000095	0.000031
RS	2	0.017410	91.597308	8.177865	0.000103	0.000073
RS	3	0.027221	91.597308	8.860969	0.000112	0.000112
RS	4	0.037852	0.683700	1275.593532	0.016117	0.015636
RS	5	0.049371	0.683700	1358.271179	0.017162	0.017787
RS	6	0.061853	0.422057	2325.254354	0.029380	0.030670
RS	7	0.075377	0.422057	2437.131753	0.030794	0.032338
RS	8	0.090032	0.388362	2763.830087	0.034922	0.036560
RS	9	0.105911	0.388362	2870.314827	0.036267	0.037994
RS	10	0.123117	0.392677	2938.480639	0.037128	0.038857
RS	11	0.141761	0.392677	3030.895449	0.038296	0.040228
RS	12	0.161963	0.416985	2936.604530	0.037105	0.038990
RS	13	0.183853	0.416985	3013.265728	0.038073	0.040157
RS	14	0.207572	0.457107	2815.259350	0.035571	0.037493
RS	15	0.233273	0.457107	2877.651964	0.036360	0.038427
RS	16	0.261121	0.520899	2578.953654	0.032586	0.034374
RS	17	0.291297	0.520899	2631.535968	0.033250	0.035147
RS	18	0.323994	0.632020	2215.077654	0.027988	0.029506
RS	19	0.359423	0.632020	2264.752002	0.028616	0.030197
RS	20	0.397813	0.832731	1762.720693	0.022272	0.023423
RS	21	0.439410	0.832731	1813.833937	0.022918	0.024069
RS	22	0.484484	1.194400	1307.124207	0.016516	0.017273
RS	23	0.533324	1.194400	1357.860482	0.017157	0.017860
RS	24	0.586245	1.840384	919.899391	0.011623	0.012042
RS	25	0.643588	1.840384	965.408277	0.012198	0.012533
RS	26	0.705723	2.960920	632.405031	0.007991	0.008165
RS	27	0.773050	2.960920	669.592555	0.008460	0.008544
RS	28	0.846003	4.763175	442.082273	0.005586	0.005606
RS	29	0.925052	4.763175	471.128856	0.005953	0.005890
RS	30	1.010706	7.320244	327.354492	0.004136	0.004064
RS	31	1.103517	7.320244	350.329719	0.004426	0.004285
RS	32	1.204084	10.359532	265.226262	0.003351	0.003221
RS	33	1.313055	10.359532	284.518824	0.003595	0.003407
RS	34	1.431131	13.162365	240.335085	0.003037	0.002857
RS	35	1.559073	13.162365	258.072418	0.003261	0.003032
RS	36	1.697707	14.854044	245.532040	0.003102	0.002866
RS	37	1.847925	14.854044	263.593864	0.003331	0.003051
RS	38	2.010695	15.000699	280.016497	0.003538	0.003225
RS	39	2.187067	15.000699	300.165357	0.003793	0.003443
RS	40	2.378176	13.864497	347.622560	0.004392	0.003975
RS	41	2.585254	13.864497	371.498129	0.004694	0.004246
RS	42	2.809636	12.089742	454.183969	0.005739	0.005186
RS	43	3.052768	12.089742	482.911350	0.006102	0.005527
RS	44	3.316216	10.266738	602.409948	0.007612	0.006897
RS	45	3.601678	10.266738	635.618326	0.008031	0.007307
RS	46	3.910993	8.736110	784.173600	0.009908	0.009025
RS	47	4.246155	8.736110	818.678465	0.010344	0.009468
RS	48	4.609323	7.616717	974.058595	0.012307	0.011281
RS	49	5.002839	7.616717	1003.397970	0.012678	0.011675
RS	50	5.429236	6.903858	1132.011955	0.014303	0.013186
RS	51	5.891264	6.903858	1148.348081	0.014510	0.013426
RS	52	6.391899	6.555280	1217.594693	0.015385	0.014242
RS	53	6.934367	6.555280	1215.735823	0.015361	0.014253
RS	54	7.522165	6.742984	1173.593828	0.014829	0.013753
RS	55	8.159079	6.742984	1158.445819	0.014637	0.013583
RS	56	8.849215	6.742984	1134.591273	0.014336	0.013300
RS	57	9.597019	6.742984	1101.853088	0.013922	0.012902
RS	58	10.407310	18.485493	402.860714	0.005090	0.004790
RS	59	11.285310	18.485493	418.317073	0.005286	0.004956
RS	60	12.236676	18.485493	432.800469	0.005469	0.005108
RS	61	13.267539	18.485493	446.032741	0.005636	0.005242
RS	62	14.384542	18.485493	457.716221	0.005783	0.005357
RS	63	15.594882	18.485493	7707.835418	0.097390	0.087878
PA	4+25*2+4+6 0.015866695 0.016402694 15.594882233 91.597308495 0.683700193 0.422057130 0.388361800 0.392676625 0.416984548 0.457106953 0.520899416 0.632020304 0.832731320 1.194400250 1.840383868 2.960919762 4.763174558 7.320243940 10.359531802 13.162365469 14.854044428 15.000698929 13.864497015 12.089741822 10.266737567 8.736110231 7.616716637 6.903857934 6.555280400 6.742983908 18.485492945
//
CC
CC	Brief Description of the file format:
CC	  CC  comments
CC	  MM  useful-messages
CC	  RD  round-of-iterations
CC	  LL  \log[P(sequence)]
CC	  QD  Q-before-opt Q-after-opt
CC	  TR  \theta_0 \rho_0
CC	  RS  k t_k \lambda_k \pi_k \sum_{l\not=k}A_{kl} A_{kk}
CC	  DC  begin end best-k t_k+\Delta_k max-prob
CC
MM	Version: 0.6.5-r67
MM	pattern:4+25*2+4+6, n:63, n_free_lambdas:28
MM	n_iterations:25, skip:1, max_t:5, theta/rho:5
MM	is_decoding:0
MM	n_seqs:24, sum_L:1180934, sum_n:91490
RD	0
LK	0.000000
QD	0.000000 -> 0.000000
RI	inf
TR	0.080638	0.016128
MT	5.000000
MM	C_pi: 1.000000, n_recomb: 18893.320563
RS	0	0.000000	1.000000	120.312350	0.006368	0.000000
RS	1	0.006440	1.000000	127.218720	0.006734	0.000000
RS	2	0.013294	1.000000	134.464437	0.007117	0.000000
RS	3	0.020590	1.000000	142.058617	0.007519	0.000000
RS	4	0.028356	1.000000	150.009518	0.007940	0.000000
RS	5	0.036622	1.000000	158.324339	0.008380	0.000000
RS	6	0.045421	1.000000	167.008997	0.008840	0.000000
RS	7	0.054785	1.000000	176.067878	0.009319	0.000000
RS	8	0.064753	1.000000	185.503558	0.009818	0.000000
RS	9	0.075363	1.000000	195.316506	0.010338	0.000000
RS	10	0.086656	1.000000	205.504747	0.010877	0.000000
RS	11	0.098677	1.000000	216.063504	0.011436	0.000000
RS	12	0.111471	1.000000	226.984812	0.012014	0.000000
RS	13	0.125090	1.000000	238.257097	0.012611	0.000000
RS	14	0.139585	1.000000	249.864736	0.013225	0.000000
RS	15	0.155014	1.000000	261.787591	0.013856	0.000000
RS	16	0.171437	1.000000	274.000522	0.014503	0.000000
RS	17	0.188917	1.000000	286.472886	0.015163	0.000000
RS	18	0.207523	1.000000	299.168028	0.015835	0.000000
RS	19	0.227327	1.000000	312.042777	0.016516	0.000000
RS	20	0.248406	1.000000	325.046946	0.017204	0.000000
RS	21	0.270843	1.000000	338.122862	0.017896	0.000000
RS	22	0.294725	1.000000	351.204942	0.018589	0.000000
RS	23	0.320144	1.000000	364.219319	0.019278	0.000000
RS	24	0.347201	1.000000	377.083554	0.019959	0.000000
RS	25	0.376000	1.000000	389.706461	0.020627	0.000000
RS	26	0.406654	1.000000	401.988058	0.021277	0.000000
RS	27	0.439282	1.000000	413.819686	0.021903	0.000000
RS	28	0.474011	1.000000	425.084328	0.022499	0.000000
RS	29	0.510976	1.000000	435.657166	0.023059	0.000000
RS	30	0.550322	1.000000	445.406394	0.023575	0.000000
RS	31	0.592202	1.000000	454.194350	0.024040	0.000000
RS	32	0.636779	1.000000	461.878978	0.024447	0.000000
RS	33	0.684227	1.000000	468.315664	0.024787	0.000000
RS	34	0.734730	1.000000	473.359451	0.025054	0.000000
RS	35	0.788485	1.000000	476.867669	0.025240	0.000000
RS	36	0.845702	1.000000	478.702966	0.025337	0.000000
RS	37	0.906604	1.000000	478.736716	0.025339	0.000000
RS	38	0.971428	1.000000	476.852791	0.025239	0.000000
RS	39	1.040426	1.000000	472.951615	0.025033	0.000000
RS	40	1.113868	1.000000	466.954416	0.024715	0.000000
RS	41	1.192040	1.000000	458.807567	0.024284	0.000000
RS	42	1.275245	1.000000	448.486852	0.023738	0.000000
RS	43	1.363809	1.000000	436.001484	0.023077	0.000000
RS	44	1.458076	1.000000	421.397661	0.022304	0.000000
RS	45	1.558414	1.000000	404.761429	0.021424	0.000000
RS	46	1.665214	1.000000	386.220594	0.020442	0.000000
RS	47	1.778891	1.000000	365.945446	0.019369	0.000000
RS	48	1.899889	1.000000	344.148052	0.018215	0.000000
RS	49	2.028679	1.000000	321.079912	0.016994	0.000000
RS	50	2.165763	1.000000	297.027848	0.015721	0.000000
RS	51	2.311675	1.000000	272.308045	0.014413	0.000000
RS	52	2.466983	1.000000	247.258303	0.013087	0.000000
RS	53	2.632293	1.000000	222.228649	0.011762	0.000000
RS	54	2.808249	1.000000	197.570623	0.010457	0.000000
RS	55	2.995536	1.000000	173.625667	0.009190	0.000000
RS	56	3.194884	1.000000	150.713198	0.007977	0.000000
RS	57	3.407070	1.000000	129.119030	0.006834	0.000000
RS	58	3.632920	1.000000	109.084880	0.005774	0.000000
RS	59	3.873315	1.000000	90.799703	0.004806	0.000000
RS	60	4.129191	1.000000	74.393519	0.003938	0.000000
RS	61	4.401545	1.000000	59.934270	0.003172	0.000000
RS	62	4.691438	1.000000	47.428036	0.002510	0.000000
RS	63	5.000000	1.000000	132.393843	0.007007	0.000000
PA	4+25*2+4+6 0.080638176 0.016127635 5.000000000 1.000000000 1.000000000 1.000000000 1.000000000 1.000000000 1.000000000 1.000000000 1.000000000 1.000000000 1.000000000 1.000000000 1.000000000 1.000000000 1.000000000 1.000000000 1.000000000 1.000000000 1.000000000 1.000000000 1.000000000 1.000000000 1.000000000 1.000000000 1.000000000 1.000000000 1.000000000 1.000000000 1.000000000
//
IT	4941
RD	1
LK	-260483.883519
QD	-3583.262801 -> -1507.398446
RI	0.1101174746
TR	0.064108	0.012395
MT	7.210312
MM	C_pi: 1.117691, n_recomb: 16247.929574
RS	0	0.000000	0.244573	458.500407	0.028219	0.000992
RS	1	0.007050	0.244573	476.417685	0.029322	0.009090
RS	2	0.014597	0.244573	493.996716	0.030404	0.020054
RS	3	0.022676	0.244573	511.074272	0.031455	0.029866
RS	4	0.031324	0.229609	561.158595	0.034537	0.036772
RS	5	0.040583	0.229609	576.199962	0.035463	0.038952
RS	6	0.050493	0.274963	494.474091	0.030433	0.037990
RS	7	0.061103	0.274963	508.645323	0.031305	0.036078
RS	8	0.072461	0.339864	423.893668	0.026089	0.033833
RS	9	0.084619	0.339864	437.316957	0.026915	0.031555
RS	10	0.097635	0.419988	365.561930	0.022499	0.029480
RS	11	0.111568	0.419988	378.158107	0.023274	0.027605
RS	12	0.126483	0.519062	316.900087	0.019504	0.025803
RS	13	0.142450	0.519062	328.643734	0.020227	0.023989
RS	14	0.159542	0.642138	275.807903	0.016975	0.022171
RS	15	0.177840	0.642138	286.704676	0.017646	0.020404
RS	16	0.197427	0.787928	243.114656	0.014963	0.018739
RS	17	0.218395	0.787928	253.216958	0.015585	0.017202
RS	18	0.240842	0.950324	218.814609	0.013467	0.015799
RS	19	0.264871	0.950324	228.224809	0.014046	0.014520
RS	20	0.290594	1.121012	201.868355	0.012424	0.013356
RS	21	0.318131	1.121012	210.711691	0.012969	0.012307
RS	22	0.347608	1.289776	191.173767	0.011766	0.011380
RS	23	0.379164	1.289776	199.573907	0.012283	0.010584
RS	24	0.412945	1.446446	185.728566	0.011431	0.009922
RS	25	0.449107	1.446446	193.787923	0.011927	0.009388
RS	26	0.487819	1.584390	184.488360	0.011355	0.008970
RS	27	0.529259	1.584390	192.270423	0.011834	0.008653
RS	28	0.573622	1.700699	186.514616	0.011479	0.008426
RS	29	0.621111	1.700699	194.034270	0.011942	0.008279
RS	30	0.671949	1.794159	191.115134	0.011762	0.008208
RS	31	0.726371	1.794159	198.333936	0.012207	0.008212
RS	32	0.784629	1.864491	197.757213	0.012171	0.008291
RS	33	0.846994	1.864491	204.576414	0.012591	0.008447
RS	34	0.913757	1.912655	205.903137	0.012673	0.008680
RS	35	0.985225	1.912655	212.153777	0.013057	0.008990
RS	36	1.061733	1.940857	214.904655	0.013227	0.009375
RS	37	1.143634	1.940857	220.338693	0.013561	0.009832
RS	38	1.231309	1.952076	223.960469	0.013784	0.010355
RS	39	1.325165	1.952076	228.247505	0.014048	0.010937
RS	40	1.425638	1.949852	232.069072	0.014283	0.011566
RS	41	1.533194	1.949852	234.805173	0.014451	0.012227
RS	42	1.648332	1.938213	238.007141	0.014648	0.012900
RS	43	1.771588	1.938213	238.745416	0.014694	0.013561
RS	44	1.903533	1.921455	240.394503	0.014795	0.014186
RS	45	2.044780	1.921455	238.705729	0.014691	0.014743
RS	46	2.195985	1.903627	237.891869	0.014641	0.015206
RS	47	2.357850	1.903627	233.453001	0.014368	0.015548
RS	48	2.531126	1.887988	229.492227	0.014124	0.015747
RS	49	2.716618	1.887988	222.184962	0.013675	0.015790
RS	50	2.915187	1.876720	214.803636	0.013220	0.015668
RS	51	3.127755	1.876720	204.794129	0.012604	0.015381
RS	52	3.355308	1.870999	194.218139	0.011953	0.014939
RS	53	3.598904	1.870999	181.989949	0.011201	0.014354
RS	54	3.859673	1.875233	168.585471	0.010376	0.013645
RS	55	4.138826	1.875233	154.986054	0.009539	0.012835
RS	56	4.437660	1.875233	140.963602	0.008676	0.011944
RS	57	4.757560	1.875233	126.746297	0.007801	0.010996
RS	58	5.100014	1.985071	106.900793	0.006579	0.010013
RS	59	5.466610	1.985071	94.757149	0.005832	0.009020
RS	60	5.859050	1.985071	82.883757	0.005101	0.008035
RS	61	6.279158	1.985071	71.473794	0.004399	0.007079
RS	62	6.728882	1.985071	60.702873	0.003736	0.006167
RS	63	7.210312	1.985071	224.106883	0.013793	0.024968
PA	4+25*2+4+6 0.064107515 0.012395054 7.210311890 0.244573116 0.229609489 0.274963379 0.339864254 0.419988155 0.519061565 0.642138004 0.787927628 0.950324059 1.121011734 1.289775848 1.446445942 1.584389687 1.700698853 1.794158936 1.864490509 1.912654877 1.940856934 1.952075958 1.949851990 1.938213348 1.921455383 1.903627396 1.887988091 1.876720428 1.870999336 1.875232697 1.985071242
//
IT	4755
RD	2
LK	-257406.407360
QD	-1632.465863 -> -1113.737182
RI	0.1079380696
TR	0.058225	0.011978
MT	8.245792
MM	C_pi: 1.264149, n_recomb: 17747.835411
RS	0	0.000000	0.253701	497.956484	0.028057	0.000752
RS	1	0.007275	0.253701	518.567982	0.029219	0.006926
RS	2	0.015080	0.253701	538.868443	0.030362	0.016648
RS	3	0.023452	0.253701	558.668763	0.031478	0.026368
RS	4	0.032434	0.183822	791.701914	0.044608	0.036701
RS	5	0.042068	0.183822	804.458129	0.045327	0.042646
RS	6	0.052404	0.212883	705.926123	0.039775	0.038840
RS	7	0.063492	0.212883	717.552127	0.040430	0.041243
RS	8	0.075386	0.263545	590.216158	0.033256	0.035037
RS	9	0.088146	0.263545	602.226267	0.033932	0.036513
RS	10	0.101834	0.332344	488.289594	0.027513	0.030638
RS	11	0.116518	0.332344	500.420868	0.028196	0.031650
RS	12	0.132270	0.427008	400.065051	0.022542	0.026324
RS	13	0.149169	0.427008	411.972403	0.023213	0.026874
RS	14	0.167296	0.560002	324.260246	0.018270	0.022005
RS	15	0.186743	0.560002	335.597768	0.018909	0.022133
RS	16	0.207604	0.738814	263.847884	0.014866	0.018043
RS	17	0.229983	0.738814	274.335739	0.015457	0.017979
RS	18	0.253990	0.964203	218.953154	0.012337	0.014809
RS	19	0.279743	0.964203	228.507300	0.012875	0.014670
RS	20	0.307371	1.231233	187.003190	0.010537	0.012277
RS	21	0.337008	1.231233	195.702128	0.011027	0.012078
RS	22	0.368801	1.526301	165.355206	0.009317	0.010302
RS	23	0.402908	1.526301	173.361535	0.009768	0.010110
RS	24	0.439495	1.826218	151.972127	0.008563	0.008870
RS	25	0.478745	1.826218	159.476485	0.008986	0.008770
RS	26	0.520850	2.107055	145.051812	0.008173	0.007965
RS	27	0.566018	2.107055	152.228763	0.008577	0.007974
RS	28	0.614473	2.350729	143.154108	0.008066	0.007484
RS	29	0.666452	2.350729	150.138360	0.008460	0.007588
RS	30	0.722213	2.543592	145.424669	0.008194	0.007338
RS	31	0.782031	2.543592	152.305171	0.008582	0.007539
RS	32	0.846201	2.676544	151.424718	0.008532	0.007507
RS	33	0.915040	2.676544	158.236465	0.008916	0.007827
RS	34	0.988886	2.748259	160.794577	0.009060	0.008013
RS	35	1.068105	2.748259	167.498634	0.009438	0.008471
RS	36	1.153088	2.765527	173.040357	0.009750	0.008872
RS	37	1.244253	2.765527	179.496701	0.010114	0.009467
RS	38	1.342050	2.740218	187.422318	0.010560	0.010067
RS	39	1.446963	2.740218	193.362699	0.010895	0.010773
RS	40	1.559508	2.686595	202.807720	0.011427	0.011524
RS	41	1.680241	2.686595	207.818769	0.011710	0.012275
RS	42	1.809758	2.619313	217.553624	0.012258	0.013089
RS	43	1.948698	2.619313	221.089774	0.012457	0.013783
RS	44	2.097745	2.551486	229.565848	0.012935	0.014523
RS	45	2.257636	2.551486	231.013288	0.013016	0.015034
RS	46	2.429160	2.492912	236.629708	0.013333	0.015553
RS	47	2.613162	2.492912	235.423668	0.013265	0.015774
RS	48	2.810551	2.449226	236.921700	0.013349	0.015958
RS	49	3.022301	2.449226	232.686794	0.013111	0.015839
RS	50	3.249456	2.422385	229.456778	0.012929	0.015646
RS	51	3.493137	2.422385	222.122920	0.012515	0.015205
RS	52	3.754546	2.411858	214.301586	0.012075	0.014675
RS	53	4.034973	2.411858	204.158020	0.011503	0.013985
RS	54	4.335802	2.426683	191.721267	0.010803	0.013179
RS	55	4.658517	2.426683	179.558893	0.010117	0.012339
RS	56	5.004711	2.426683	166.515893	0.009382	0.011447
RS	57	5.376091	2.426683	152.793522	0.008609	0.010521
RS	58	5.774489	2.712916	125.118510	0.007050	0.009093
RS	59	6.201872	2.712916	114.311912	0.006441	0.008282
RS	60	6.660349	2.712916	103.226308	0.005816	0.007466
RS	61	7.152180	2.712916	92.055486	0.005187	0.006656
RS	62	7.679793	2.712916	80.997936	0.004564	0.005867
RS	63	8.245792	2.712916	355.143070	0.020011	0.026195
PA	4+25*2+4+6 0.058225106 0.011978358 8.245791661 0.253701318 0.183821866 0.212883062 0.263545059 0.332343761 0.427008449 0.560001738 0.738814402 0.964203131 1.231232823 1.526301257 1.826217733 2.107055332 2.350729071 2.543592477 2.676543964 2.748259173 2.765527151 2.740218137 2.686595421 2.619313337 2.551485586 2.492912252 2.449226371 2.422384997 2.411858278 2.426682833 2.712915923
//
IT	5129
RD	3
LK	-256562.265139
QD	-1222.870832 -> -996.944779
RI	0.0840849408
TR	0.054714	0.012256
MT	8.809025
MM	C_pi: 1.427260, n_recomb: 20479.165077
RS	0	0.000000	0.334920	442.850126	0.021624	0.000569
RS	1	0.007386	0.334920	464.832296	0.022698	0.005247
RS	2	0.015319	0.334920	487.084050	0.023784	0.012730
RS	3	0.023837	0.334920	509.478155	0.024878	0.020183
RS	4	0.032984	0.186955	941.892878	0.045993	0.036334
RS	5	0.042807	0.186955	957.910265	0.046775	0.042247
RS	6	0.053355	0.205748	884.088904	0.043170	0.040026
RS	7	0.064683	0.205748	896.792204	0.043790	0.042845
RS	8	0.076847	0.247625	756.675191	0.036949	0.036772
RS	9	0.089910	0.247625	769.390327	0.037569	0.038910
RS	10	0.103937	0.306826	632.500290	0.030885	0.032565
RS	11	0.119001	0.306826	645.578636	0.031524	0.034292
RS	12	0.135178	0.392723	516.036674	0.025198	0.028017
RS	13	0.152549	0.392723	529.375491	0.025849	0.029260
RS	14	0.171204	0.522207	409.590302	0.020000	0.023157
RS	15	0.191236	0.522207	422.749699	0.020643	0.023893
RS	16	0.212748	0.709535	322.058729	0.015726	0.018593
RS	17	0.235849	0.709535	334.417716	0.016330	0.019026
RS	18	0.260657	0.963353	256.383426	0.012519	0.014877
RS	19	0.287297	0.963353	267.585073	0.013066	0.015142
RS	20	0.315905	1.286920	209.453181	0.010228	0.012024
RS	21	0.346625	1.286920	219.468716	0.010717	0.012142
RS	22	0.379615	1.671185	177.323569	0.008659	0.009852
RS	23	0.415042	1.671185	186.323846	0.009098	0.009893
RS	24	0.453086	2.086421	156.945193	0.007664	0.008310
RS	25	0.493939	2.086421	165.193619	0.008066	0.008380
RS	26	0.537811	2.492286	145.611392	0.007110	0.007358
RS	27	0.584923	2.492286	153.377923	0.007489	0.007493
RS	28	0.635514	2.851989	141.174512	0.006894	0.006872
RS	29	0.689843	2.851989	148.688591	0.007260	0.007065
RS	30	0.748185	3.133690	142.460873	0.006956	0.006745
RS	31	0.810836	3.133690	149.904603	0.007320	0.007006
RS	32	0.878115	3.313947	149.026640	0.007277	0.006956
RS	33	0.950363	3.313947	156.529143	0.007643	0.007313
RS	34	1.027949	3.387623	160.614503	0.007843	0.007531
RS	35	1.111264	3.387623	168.224333	0.008214	0.008006
RS	36	1.200735	3.369331	176.811226	0.008634	0.008491
RS	37	1.296813	3.369331	184.451913	0.009007	0.009086
RS	38	1.399989	3.285081	196.853442	0.009612	0.009819
RS	39	1.510786	3.285081	204.272625	0.009975	0.010506
RS	40	1.629766	3.164378	219.338935	0.010710	0.011432
RS	41	1.757535	3.164378	226.066035	0.011039	0.012141
RS	42	1.894742	3.034642	241.985759	0.011816	0.013143
RS	43	2.042084	3.034642	247.333088	0.012077	0.013768
RS	44	2.200309	2.917266	261.719869	0.012780	0.014677
RS	45	2.370221	2.917266	264.867415	0.012934	0.015094
RS	46	2.552684	2.825429	275.258554	0.013441	0.015728
RS	47	2.748624	2.825429	275.426027	0.013449	0.015845
RS	48	2.959038	2.764292	279.978208	0.013671	0.016079
RS	49	3.184994	2.764292	276.625829	0.013508	0.015865
RS	50	3.427640	2.733236	274.578793	0.013408	0.015671
RS	51	3.688209	2.733236	267.554526	0.013065	0.015164
RS	52	3.968025	2.728429	259.277019	0.012661	0.014607
RS	53	4.268510	2.728429	248.862009	0.012152	0.013890
RS	54	4.591190	2.766223	233.855394	0.011419	0.013026
RS	55	4.937704	2.766223	221.032231	0.010793	0.012198
RS	56	5.309814	2.766223	206.952071	0.010105	0.011330
RS	57	5.709410	2.766223	191.817258	0.009366	0.010433
RS	58	6.138522	3.264720	150.872576	0.007367	0.008591
RS	59	6.599331	3.264720	140.369135	0.006854	0.007910
RS	60	7.094177	3.264720	129.220796	0.006310	0.007214
RS	61	7.625574	3.264720	117.612355	0.005743	0.006512
RS	62	8.196224	3.264720	105.747089	0.005164	0.005815
RS	63	8.809025	3.264720	522.833831	0.025530	0.028329
PA	4+25*2+4+6 0.054714254 0.012256473 8.809024520 0.334920382 0.186955026 0.205747682 0.247624924 0.306825984 0.392723194 0.522207431 0.709534530 0.963353480 1.286919614 1.671185292 2.086420530 2.492285948 2.851988794 3.133689844 3.313946639 3.387622782 3.369331029 3.285080886 3.164377614 3.034642375 2.917265695 2.825428616 2.764292361 2.733236362 2.728429398 2.766222550 3.264719669
//
IT	5150
RD	4
LK	-256153.442587
QD	-1072.922242 -> -920.138423
RI	0.0621210014
TR	0.052020	0.012729
MT	9.175940
MM	C_pi: 1.563419, n_recomb: 23270.763920
RS	0	0.000000	0.451108	377.678978	0.016230	0.000442
RS	1	0.007455	0.451108	398.958618	0.017144	0.004101
RS	2	0.015466	0.451108	420.900605	0.018087	0.009915
RS	3	0.024075	0.451108	443.441839	0.019056	0.015534
RS	4	0.033325	0.198059	1047.767269	0.045025	0.035816
RS	5	0.043265	0.198059	1068.858524	0.045931	0.041148
RS	6	0.053946	0.209319	1029.319095	0.044232	0.040635
RS	7	0.065423	0.209319	1045.005989	0.044906	0.043153
RS	8	0.077756	0.245442	905.134120	0.038896	0.037895
RS	9	0.091008	0.245442	919.737272	0.039523	0.039988
RS	10	0.105248	0.297346	772.381069	0.033191	0.034041
RS	11	0.120550	0.297346	786.915669	0.033816	0.035880
RS	12	0.136993	0.375089	636.913171	0.027370	0.029508
RS	13	0.154661	0.375089	651.845844	0.028011	0.030956
RS	14	0.173647	0.498123	503.876112	0.021653	0.024317
RS	15	0.194048	0.498123	518.996759	0.022303	0.025286
RS	16	0.215970	0.685102	389.942050	0.016757	0.019281
RS	17	0.239527	0.685102	404.398219	0.017378	0.019930
RS	18	0.264840	0.950888	303.033686	0.013022	0.015145
RS	19	0.292040	0.950888	316.164373	0.013586	0.015600
RS	20	0.321268	1.307203	240.498563	0.010335	0.011991
RS	21	0.352674	1.307203	252.120710	0.010834	0.012267
RS	22	0.386423	1.753040	197.415798	0.008483	0.009623
RS	23	0.422687	1.753040	207.680502	0.008925	0.009782
RS	24	0.461655	2.257592	169.833774	0.007298	0.007965
RS	25	0.503528	2.257592	179.067652	0.007695	0.008118
RS	26	0.548523	2.767696	154.091172	0.006622	0.006954
RS	27	0.596873	2.767696	162.657840	0.006990	0.007146
RS	28	0.648827	3.228395	147.214554	0.006326	0.006443
RS	29	0.704654	3.228395	155.434983	0.006679	0.006673
RS	30	0.764644	3.587748	147.630383	0.006344	0.006314
RS	31	0.829105	3.587748	155.773804	0.006694	0.006594
RS	32	0.898373	3.805197	154.854833	0.006654	0.006543
RS	33	0.972805	3.805197	163.137598	0.007010	0.006901
RS	34	1.052786	3.870945	168.727314	0.007251	0.007154
RS	35	1.138730	3.870945	177.279080	0.007618	0.007614
RS	36	1.231081	3.809250	188.925238	0.008119	0.008172
RS	37	1.330317	3.809250	197.727057	0.008497	0.008739
RS	38	1.436952	3.662675	214.669034	0.009225	0.009584
RS	39	1.551537	3.662675	223.476637	0.009603	0.010232
RS	40	1.674664	3.476952	244.259652	0.010496	0.011301
RS	41	1.806971	3.476952	252.532055	0.010852	0.011964
RS	42	1.949141	3.291420	274.671167	0.011803	0.013122
RS	43	2.101911	3.291420	281.559365	0.012099	0.013698
RS	44	2.266071	3.133690	301.680681	0.012964	0.014745
RS	45	2.442469	3.133690	306.142655	0.013156	0.015116
RS	46	2.632018	3.018216	320.788649	0.013785	0.015844
RS	47	2.835699	3.018216	321.834408	0.013830	0.015923
RS	48	3.054564	2.948294	328.554048	0.014119	0.016196
RS	49	3.289747	2.948294	325.520013	0.013988	0.015959
RS	50	3.542463	2.920143	323.516918	0.013902	0.015758
RS	51	3.814020	2.920143	316.239343	0.013590	0.015246
RS	52	4.105823	2.926604	306.309966	0.013163	0.014655
RS	53	4.419380	2.926604	295.140938	0.012683	0.013951
RS	54	4.756314	2.993042	276.186909	0.011868	0.013008
RS	55	5.118368	2.993042	262.411560	0.011276	0.012214
RS	56	5.507414	2.993042	247.046493	0.010616	0.011377
RS	57	5.925464	2.993042	230.299692	0.009897	0.010508
RS	58	6.374681	3.720536	173.540265	0.007457	0.008250
RS	59	6.857389	3.720536	163.513207	0.007027	0.007675
RS	60	7.376085	3.720536	152.563059	0.006556	0.007077
RS	61	7.933450	3.720536	140.855078	0.006053	0.006462
RS	62	8.532369	3.720536	128.582280	0.005525	0.005841
RS	63	9.175940	3.720536	697.529729	0.029975	0.030729
PA	4+25*2+4+6 0.052020043 0.012729456 9.175939795 0.451107612 0.198058654 0.209318524 0.245441567 0.297346378 0.375088635 0.498122888 0.685101853 0.950888213 1.307203237 1.753039546 2.257592112 2.767696266 3.228395471 3.587747569 3.805196903 3.870945140 3.809249902 3.662674895 3.476952308 3.291420062 3.133689698 3.018216124 2.948293629 2.920143205 2.926604137 2.993041635 3.720536346
//
IT	4635
RD	5
LK	-255861.807287
QD	-975.736494 -> -850.995863
RI	0.0462971118
TR	0.049713	0.013254
MT	9.455083
MM	C_pi: 1.676459, n_recomb: 25951.117632
RS	0	0.000000	0.596864	320.751254	0.012360	0.000350
RS	1	0.007506	0.596864	340.374521	0.013116	0.003275
RS	2	0.015575	0.596864	360.846214	0.013905	0.007884
RS	3	0.024250	0.596864	382.148277	0.014726	0.012192
RS	4	0.033576	0.209987	1131.488319	0.043601	0.035267
RS	5	0.043602	0.209987	1157.722770	0.044612	0.040067
RS	6	0.054381	0.215573	1150.414337	0.044330	0.040818
RS	7	0.065969	0.215573	1169.791709	0.045077	0.042988
RS	8	0.078426	0.247918	1034.133684	0.039849	0.038485
RS	9	0.091819	0.247918	1051.274710	0.040510	0.040400
RS	10	0.106216	0.294315	900.837651	0.034713	0.035039
RS	11	0.121695	0.294315	917.139701	0.035341	0.036825
RS	12	0.138335	0.365213	753.797575	0.029047	0.030678
RS	13	0.156224	0.365213	770.328197	0.029684	0.032170
RS	14	0.175456	0.481718	598.614698	0.023067	0.025329
RS	15	0.196131	0.481718	615.611784	0.023722	0.026396
RS	16	0.218359	0.665358	459.948720	0.017724	0.019949
RS	17	0.242254	0.665358	476.468225	0.018360	0.020708
RS	18	0.267944	0.935632	352.118516	0.013569	0.015472
RS	19	0.295561	0.935632	367.202401	0.014150	0.016032
RS	20	0.325252	1.311780	273.834580	0.010552	0.012056
RS	21	0.357170	1.311780	287.113242	0.011064	0.012424
RS	22	0.391485	1.801966	219.569243	0.008461	0.009509
RS	23	0.428376	1.801966	231.147985	0.008907	0.009738
RS	24	0.468035	2.377874	184.638584	0.007115	0.007740
RS	25	0.510671	2.377874	194.896131	0.007510	0.007940
RS	26	0.556507	2.976952	164.439844	0.006337	0.006667
RS	27	0.605784	2.976952	173.831340	0.006698	0.006889
RS	28	0.658760	3.527652	155.107565	0.005977	0.006124
RS	29	0.715711	3.527652	164.044125	0.006321	0.006370
RS	30	0.776938	3.957616	154.613039	0.005958	0.005981
RS	31	0.842760	3.957616	163.448315	0.006298	0.006265
RS	32	0.913522	4.207684	162.407046	0.006258	0.006211
RS	33	0.989596	4.207684	171.441943	0.006606	0.006560
RS	34	1.071380	4.262597	178.427541	0.006876	0.006839
RS	35	1.159303	4.262597	187.871830	0.007239	0.007278
RS	36	1.253825	4.156925	202.467026	0.007802	0.007890
RS	37	1.355442	4.156925	212.360669	0.008183	0.008426
RS	38	1.464686	3.950561	233.767540	0.009008	0.009354
RS	39	1.582130	3.950561	243.876807	0.009398	0.009966
RS	40	1.708388	3.705131	270.359264	0.010418	0.011146
RS	41	1.844124	3.705131	280.072375	0.010792	0.011774
RS	42	1.990048	3.470512	308.448985	0.011886	0.013057
RS	43	2.146925	3.470512	316.748750	0.012206	0.013606
RS	44	2.315577	3.278953	342.573808	0.013201	0.014767
RS	45	2.496888	3.278953	348.186208	0.013417	0.015123
RS	46	2.691808	3.145076	366.909520	0.014138	0.015931
RS	47	2.901358	3.145076	368.633689	0.014205	0.016009
RS	48	3.126637	3.069956	377.154720	0.014533	0.016315
RS	49	3.368825	3.069956	374.221606	0.014420	0.016089
RS	50	3.629191	3.046854	371.755239	0.014325	0.015879
RS	51	3.909101	3.046854	364.025400	0.014027	0.015388
RS	52	4.210020	3.065723	351.900928	0.013560	0.014763
RS	53	4.533525	3.065723	339.838421	0.013095	0.014086
RS	54	4.881313	3.161494	316.268256	0.012187	0.013057
RS	55	5.255205	3.161494	301.519491	0.011619	0.012300
RS	56	5.657162	3.161494	284.878215	0.010977	0.011495
RS	57	6.089288	3.161494	266.558941	0.010272	0.010652
RS	58	6.553850	4.125872	192.581226	0.007421	0.007990
RS	59	7.053281	4.125872	183.217240	0.007060	0.007503
RS	60	7.590199	4.125872	172.716003	0.006655	0.006987
RS	61	8.167418	4.125872	161.217881	0.006212	0.006446
RS	62	8.787962	4.125872	148.897102	0.005738	0.005889
RS	63	9.455083	4.125872	872.116704	0.033606	0.033196
PA	4+25*2+4+6 0.049713052 0.013253656 9.455083417 0.596863534 0.209987210 0.215572672 0.247918392 0.294314714 0.365213269 0.481718090 0.665358499 0.935631576 1.311779675 1.801965615 2.377874188 2.976951668 3.527652352 3.957616336 4.207683889 4.262596591 4.156925476 3.950560885 3.705131282 3.470512443 3.278952660 3.145075635 3.069956403 3.046854415 3.065723237 3.161493637 4.125872219
//
IT	5053
RD	6
LK	-255619.579207
QD	-894.777834 -> -786.645832
RI	0.0352020354
TR	0.047648	0.013779
MT	9.691150
MM	C_pi: 1.775358, n_recomb: 28540.404610
RS	0	0.000000	0.773767	273.697629	0.009590	0.000281
RS	1	0.007548	0.773767	291.406456	0.010210	0.002652
RS	2	0.015665	0.773767	310.025426	0.010863	0.006365
RS	3	0.024395	0.773767	329.564607	0.011547	0.009731
RS	4	0.033783	0.221164	1204.905051	0.042218	0.034740
RS	5	0.043881	0.221164	1235.988226	0.043307	0.039132
RS	6	0.054740	0.222430	1256.352467	0.044020	0.040755
RS	7	0.066419	0.222430	1279.652557	0.044837	0.042654
RS	8	0.078980	0.252359	1148.192530	0.040230	0.038724
RS	9	0.092489	0.252359	1168.262491	0.040934	0.040469
RS	10	0.107017	0.294542	1018.656663	0.035692	0.035685
RS	11	0.122641	0.294542	1036.996196	0.036334	0.037385
RS	12	0.139445	0.359771	865.447973	0.030324	0.031582
RS	13	0.157518	0.359771	883.620172	0.030960	0.033063
RS	14	0.176954	0.470362	692.025753	0.024247	0.026194
RS	15	0.197857	0.470362	710.827854	0.024906	0.027306
RS	16	0.220338	0.649824	530.391920	0.018584	0.020572
RS	17	0.244516	0.649824	548.918540	0.019233	0.021393
RS	18	0.270518	0.921152	402.124112	0.014090	0.015815
RS	19	0.298483	0.921152	419.148254	0.014686	0.016440
RS	20	0.328559	1.310097	308.055948	0.010794	0.012170
RS	21	0.360905	1.310097	323.001717	0.011317	0.012598
RS	22	0.395692	1.834172	242.424312	0.008494	0.009460
RS	23	0.433104	1.834172	255.329406	0.008946	0.009735
RS	24	0.473341	2.469862	199.996329	0.007007	0.007586
RS	25	0.516614	2.469862	211.281312	0.007403	0.007816
RS	26	0.563153	3.148044	175.263498	0.006141	0.006451
RS	27	0.613205	3.148044	185.473504	0.006499	0.006690
RS	28	0.667035	3.782146	163.423036	0.005726	0.005872
RS	29	0.724927	3.782146	173.059244	0.006064	0.006125
RS	30	0.787189	4.279506	161.942004	0.005674	0.005710
RS	31	0.854150	4.279506	171.441354	0.006007	0.005991
RS	32	0.926165	4.561240	170.179690	0.005963	0.005932
RS	33	1.003615	4.561240	179.926531	0.006304	0.006270
RS	34	1.086911	4.605693	188.170716	0.006593	0.006563
RS	35	1.176494	4.605693	198.455665	0.006953	0.006982
RS	36	1.272838	4.457816	215.846781	0.007563	0.007631
RS	37	1.376454	4.457816	226.772687	0.007946	0.008140
RS	38	1.487890	4.195007	252.519335	0.008848	0.009130
RS	39	1.607737	4.195007	263.869901	0.009245	0.009712
RS	40	1.736629	3.894293	296.001635	0.010371	0.010977
RS	41	1.875249	3.894293	307.100496	0.010760	0.011581
RS	42	2.024332	3.615022	341.759062	0.011975	0.012964
RS	43	2.184668	3.615022	351.420752	0.012313	0.013499
RS	44	2.357104	3.393115	383.048228	0.013421	0.014760
RS	45	2.542555	3.393115	389.758676	0.013656	0.015116
RS	46	2.742004	3.242873	412.630643	0.014458	0.015998
RS	47	2.956505	3.242873	414.969200	0.014540	0.016090
RS	48	3.187197	3.163199	425.265940	0.014900	0.016430
RS	49	3.435300	3.163199	422.358623	0.014799	0.016229
RS	50	3.702128	3.144742	419.295033	0.014691	0.016016
RS	51	3.989096	3.144742	411.039667	0.014402	0.015554
RS	52	4.297723	3.175057	396.514810	0.013893	0.014899
RS	53	4.629643	3.175057	383.507510	0.013437	0.014253
RS	54	4.986615	3.298527	354.980959	0.012438	0.013142
RS	55	5.370530	3.298527	339.263245	0.011887	0.012421
RS	56	5.783422	3.298527	321.365039	0.011260	0.011646
RS	57	6.227476	3.298527	301.507683	0.010564	0.010825
RS	58	6.705046	4.503499	209.286182	0.007333	0.007777
RS	59	7.218660	4.503499	200.676006	0.007031	0.007365
RS	60	7.771040	4.503499	190.759044	0.006684	0.006919
RS	61	8.365111	4.503499	179.649086	0.006295	0.006442
RS	62	9.004020	4.503499	167.497731	0.005869	0.005941
RS	63	9.691150	4.503499	1048.111515	0.036724	0.035650
PA	4+25*2+4+6 0.047648228 0.013779340 9.691150316 0.773767096 0.221163688 0.222429894 0.252358612 0.294541924 0.359771167 0.470361898 0.649824122 0.921151530 1.310097066 1.834171805 2.469861883 3.148043715 3.782146368 4.279505555 4.561240152 4.605693469 4.457815909 4.195006964 3.894293058 3.615022249 3.393115108 3.242873350 3.163199021 3.144741865 3.175056517 3.298526990 4.503498652
//
IT	5348
RD	7
LK	-255408.571335
QD	-823.159031 -> -727.596081
RI	0.0272759216
TR	0.045769	0.014289
MT	9.902908
MM	C_pi: 1.865874, n_recomb: 31070.707998
RS	0	0.000000	0.986772	234.763316	0.007556	0.000228
RS	1	0.007584	0.986772	250.575386	0.008065	0.002165
RS	2	0.015743	0.986772	267.291845	0.008603	0.005190
RS	3	0.024521	0.986772	284.939302	0.009171	0.007862
RS	4	0.033965	0.231356	1273.170792	0.040977	0.034244
RS	5	0.044125	0.231356	1308.812724	0.042124	0.038333
RS	6	0.055056	0.229247	1352.837037	0.043541	0.040558
RS	7	0.066815	0.229247	1380.118252	0.044419	0.042267
RS	8	0.079467	0.257694	1251.545941	0.040281	0.038747
RS	9	0.093078	0.257694	1274.788414	0.041029	0.040357
RS	10	0.107721	0.296576	1128.029825	0.036305	0.036089
RS	11	0.123475	0.296576	1148.638519	0.036969	0.037706
RS	12	0.140423	0.357032	972.533006	0.031301	0.032287
RS	13	0.158657	0.357032	992.424764	0.031941	0.033740
RS	14	0.178274	0.462360	784.107038	0.025236	0.026940
RS	15	0.199378	0.462360	804.677732	0.025898	0.028072
RS	16	0.222084	0.637519	601.076834	0.019345	0.021150
RS	17	0.246511	0.637519	621.568954	0.020005	0.022010
RS	18	0.272790	0.908212	452.797189	0.014573	0.016161
RS	19	0.301063	0.908212	471.751212	0.015183	0.016830
RS	20	0.331480	1.305832	342.874662	0.011035	0.012311
RS	21	0.364204	1.305832	359.496186	0.011570	0.012783
RS	22	0.399409	1.857105	265.654826	0.008550	0.009450
RS	23	0.437285	1.857105	279.895027	0.009008	0.009759
RS	24	0.478033	2.544857	215.545262	0.006937	0.007477
RS	25	0.521872	2.544857	227.857323	0.007334	0.007727
RS	26	0.569035	3.295793	186.164306	0.005992	0.006281
RS	27	0.619775	3.295793	197.182369	0.006346	0.006529
RS	28	0.674364	4.009634	171.738648	0.005527	0.005665
RS	29	0.733092	4.009634	182.054973	0.005859	0.005920
RS	30	0.796275	4.573593	169.180622	0.005445	0.005481
RS	31	0.864249	4.573593	179.315327	0.005771	0.005757
RS	32	0.937378	4.888051	177.727243	0.005720	0.005690
RS	33	1.016054	4.888051	188.147739	0.006055	0.006015
RS	34	1.100696	4.923850	197.502699	0.006357	0.006317
RS	35	1.191758	4.923850	208.581760	0.006713	0.006717
RS	36	1.289726	4.736045	228.599192	0.007357	0.007391
RS	37	1.395124	4.736045	240.507504	0.007741	0.007876
RS	38	1.508516	4.419631	270.444580	0.008704	0.008911
RS	39	1.630507	4.419631	282.992329	0.009108	0.009468
RS	40	1.761750	4.066677	320.703918	0.010322	0.010800
RS	41	1.902947	4.066677	333.160464	0.010723	0.011385
RS	42	2.054852	3.745364	374.155211	0.012042	0.012854
RS	43	2.218278	3.745364	385.171706	0.012397	0.013381
RS	44	2.394098	3.494707	422.773761	0.013607	0.014730
RS	45	2.583253	3.494707	430.590152	0.013858	0.015094
RS	46	2.786753	3.328512	457.829755	0.014735	0.016047
RS	47	3.005687	3.328512	460.792018	0.014830	0.016159
RS	48	3.241225	3.243628	473.044663	0.015225	0.016538
RS	49	3.494626	3.243628	470.162574	0.015132	0.016366
RS	50	3.767246	3.228424	466.588425	0.015017	0.016156
RS	51	4.060541	3.228424	457.795471	0.014734	0.015727
RS	52	4.376080	3.268445	440.857709	0.014189	0.015049
RS	53	4.715550	3.268445	426.889907	0.013739	0.014433
RS	54	5.080766	3.417102	393.243720	0.012656	0.013247
RS	55	5.473679	3.417102	376.558668	0.012119	0.012559
RS	56	5.896392	3.417102	357.410101	0.011503	0.011810
RS	57	6.351163	3.417102	336.026269	0.010815	0.011008
RS	58	6.840425	4.863915	224.671974	0.007231	0.007597
RS	59	7.366793	4.863915	216.848937	0.006979	0.007249
RS	60	7.933081	4.863915	207.580476	0.006681	0.006863
RS	61	8.542317	4.863915	196.953855	0.006339	0.006441
RS	62	9.197758	4.863915	185.096630	0.005957	0.005991
RS	63	9.902908	4.863915	1227.890973	0.039519	0.038056
PA	4+25*2+4+6 0.045769103 0.014288751 9.902907628 0.986772284 0.231355568 0.229247296 0.257694340 0.296576321 0.357031821 0.462360494 0.637518951 0.908211541 1.305832219 1.857104725 2.544856859 3.295792900 4.009634008 4.573592594 4.888050963 4.923849810 4.736044660 4.419630604 4.066676850 3.745363918 3.494707028 3.328511783 3.243627746 3.228423874 3.268445163 3.417101778 4.863915368
//
IT	5433
RD	8
LK	-255221.800712
QD	-759.137722 -> -674.005720
RI	0.0214552019
TR	0.044048	0.014776
MT	10.098501
MM	C_pi: 1.951052, n_recomb: 33561.516814
RS	0	0.000000	1.243467	202.054025	0.006020	0.000185
RS	1	0.007617	1.243467	216.079125	0.006438	0.001776
RS	2	0.015815	1.243467	230.966878	0.006882	0.004257
RS	3	0.024636	1.243467	246.752922	0.007352	0.006404
RS	4	0.034130	0.240690	1338.161174	0.039872	0.033772
RS	5	0.044347	0.240690	1378.135336	0.041063	0.037635
RS	6	0.055342	0.235821	1443.034507	0.042997	0.040291
RS	7	0.067175	0.235821	1474.292181	0.043928	0.041872
RS	8	0.079909	0.263426	1347.117824	0.040139	0.038640
RS	9	0.093613	0.263426	1373.684997	0.040930	0.040151
RS	10	0.108360	0.299644	1230.856592	0.036675	0.036330
RS	11	0.124232	0.299644	1253.922037	0.037362	0.037877
RS	12	0.141312	0.355981	1075.935181	0.032059	0.032845
RS	13	0.159693	0.355981	1097.633918	0.032705	0.034267
RS	14	0.179474	0.456598	875.168094	0.026077	0.027593
RS	15	0.200762	0.456598	897.492184	0.026742	0.028733
RS	16	0.223672	0.627537	672.107587	0.020026	0.021687
RS	17	0.248326	0.627537	694.535311	0.020694	0.022574
RS	18	0.274859	0.896663	504.154772	0.015022	0.016503
RS	19	0.303412	0.896663	525.033073	0.015644	0.017204
RS	20	0.334141	1.300308	378.250874	0.011270	0.012468
RS	21	0.367210	1.300308	396.558789	0.011816	0.012974
RS	22	0.402798	1.874108	289.182638	0.008616	0.009465
RS	23	0.441097	1.874108	304.767657	0.009081	0.009801
RS	24	0.482313	2.608431	231.169666	0.006888	0.007397
RS	25	0.526669	2.608431	244.508521	0.007285	0.007662
RS	26	0.574403	3.427722	197.005137	0.005870	0.006141
RS	27	0.625774	3.427722	208.820658	0.006222	0.006395
RS	28	0.681057	4.219310	179.902480	0.005360	0.005488
RS	29	0.740552	4.219310	190.879505	0.005687	0.005744
RS	30	0.804578	4.850392	176.172091	0.005249	0.005281
RS	31	0.873481	4.850392	186.914411	0.005569	0.005551
RS	32	0.947632	5.199657	184.892537	0.005509	0.005475
RS	33	1.027432	5.199657	195.950467	0.005839	0.005788
RS	34	1.113311	5.229156	206.267625	0.006146	0.006092
RS	35	1.205730	5.229156	218.097407	0.006498	0.006476
RS	36	1.305190	5.003643	240.564588	0.007168	0.007165
RS	37	1.412226	5.003643	253.409692	0.007551	0.007630
RS	38	1.527414	4.635800	287.371362	0.008563	0.008697
RS	39	1.651377	4.635800	301.078239	0.008971	0.009234
RS	40	1.784782	4.232603	344.276772	0.010258	0.010620
RS	41	1.928349	4.232603	358.073195	0.010669	0.011189
RS	42	2.082852	3.870691	405.446599	0.012081	0.012730
RS	43	2.249123	3.870691	417.829063	0.012450	0.013254
RS	44	2.428059	3.591885	461.598704	0.013754	0.014682
RS	45	2.620626	3.591885	470.558018	0.014021	0.015057
RS	46	2.827860	3.409419	502.454637	0.014971	0.016079
RS	47	3.050880	3.409419	506.088043	0.015079	0.016214
RS	48	3.290888	3.318214	520.588060	0.015511	0.016637
RS	49	3.549177	3.318214	517.770880	0.015428	0.016493
RS	50	3.827141	3.304604	513.899440	0.015312	0.016296
RS	51	4.126277	3.304604	504.590160	0.015035	0.015896
RS	52	4.448200	3.352416	485.340340	0.014461	0.015204
RS	53	4.794643	3.352416	470.415356	0.014017	0.014615
RS	54	5.167476	3.523516	431.592415	0.012860	0.013364
RS	55	5.568708	3.523516	413.939040	0.012334	0.012705
RS	56	6.000503	3.523516	393.538862	0.011726	0.011979
RS	57	6.465188	3.523516	370.626971	0.011043	0.011193
RS	58	6.965269	5.211655	239.327882	0.007131	0.007443
RS	59	7.503442	5.211655	232.298673	0.006922	0.007149
RS	60	8.082608	5.211655	223.707468	0.006666	0.006814
RS	61	8.705890	5.211655	213.615788	0.006365	0.006441
RS	62	9.376649	5.211655	202.126904	0.006023	0.006035
RS	63	10.098501	5.211655	1412.931485	0.042100	0.040394
PA	4+25*2+4+6 0.044048221 0.014776196 10.098500669 1.243467405 0.240689653 0.235821362 0.263426364 0.299643691 0.355981403 0.456597611 0.627536742 0.896663322 1.300307896 1.874108133 2.608431197 3.427721927 4.219310049 4.850391567 5.199657359 5.229155678 5.003643405 4.635799575 4.232603467 3.870691463 3.591885170 3.409418754 3.318214177 3.304604229 3.352415673 3.523515519 5.211654602
//
IT	4504
RD	9
LK	-255055.301825
QD	-701.790116 -> -625.591524
RI	0.0170698225
TR	0.042468	0.015241
MT	10.281638
MM	C_pi: 2.032418, n_recomb: 36022.160703
RS	0	0.000000	1.553917	174.154554	0.004835	0.000151
RS	1	0.007648	1.553917	186.528974	0.005178	0.001459
RS	2	0.015880	1.553917	199.705524	0.005544	0.003504
RS	3	0.024742	1.553917	213.724025	0.005933	0.005244
RS	4	0.034282	0.249366	1400.344696	0.038875	0.033314
RS	5	0.044551	0.249366	1444.476582	0.040100	0.037006
RS	6	0.055606	0.242103	1528.614857	0.042435	0.039990
RS	7	0.067506	0.242103	1563.821043	0.043413	0.041487
RS	8	0.080316	0.269297	1436.788035	0.039886	0.038458
RS	9	0.094106	0.269297	1466.772176	0.040719	0.039895
RS	10	0.108950	0.303306	1328.473188	0.036879	0.036462
RS	11	0.124930	0.303306	1354.142091	0.037592	0.037951
RS	12	0.142131	0.356010	1176.325951	0.032656	0.033294
RS	13	0.160648	0.356010	1199.914960	0.033310	0.034686
RS	14	0.180582	0.452342	965.479094	0.026802	0.028171
RS	15	0.202039	0.452342	989.550240	0.027471	0.029315
RS	16	0.225138	0.619197	743.590183	0.020643	0.022191
RS	17	0.250003	0.619197	767.928628	0.021318	0.023097
RS	18	0.276770	0.886185	556.235685	0.015441	0.016839
RS	19	0.305583	0.886185	579.034048	0.016074	0.017565
RS	20	0.336601	1.293998	414.182751	0.011498	0.012634
RS	21	0.369990	1.293998	434.187993	0.012053	0.013167
RS	22	0.405933	1.886828	312.979415	0.008689	0.009497
RS	23	0.444624	1.886828	329.919077	0.009159	0.009854
RS	24	0.486275	2.663447	246.825569	0.006852	0.007337
RS	25	0.531111	2.663447	261.191016	0.007251	0.007613
RS	26	0.579375	3.547796	207.728425	0.005767	0.006023
RS	27	0.631331	3.547796	220.330785	0.006117	0.006281
RS	28	0.687260	4.416012	187.851295	0.005215	0.005334
RS	29	0.747466	4.416012	199.469820	0.005537	0.005588
RS	30	0.812277	5.115405	182.853785	0.005076	0.005103
RS	31	0.882044	5.115405	194.176704	0.005390	0.005368
RS	32	0.957146	5.501930	191.621218	0.005320	0.005280
RS	33	1.037992	5.501930	203.281756	0.005643	0.005583
RS	34	1.125021	5.527607	214.418604	0.005952	0.005885
RS	35	1.218705	5.527607	226.957381	0.006300	0.006253
RS	36	1.319554	5.266410	251.696785	0.006987	0.006952
RS	37	1.428115	5.266410	265.434381	0.007369	0.007399
RS	38	1.544979	4.848788	303.242739	0.008418	0.008490
RS	39	1.670780	4.848788	318.071457	0.008830	0.009009
RS	40	1.806201	4.396648	366.640403	0.010178	0.010437
RS	41	1.951980	4.396648	381.760228	0.010598	0.010993
RS	42	2.108906	3.994910	435.528388	0.012091	0.012596
RS	43	2.277834	3.994910	449.292716	0.012473	0.013118
RS	44	2.459680	3.688052	499.412776	0.013864	0.014620
RS	45	2.655433	3.688052	509.563132	0.014146	0.015005
RS	46	2.866157	3.488716	546.427739	0.015169	0.016097
RS	47	3.092996	3.488716	550.797581	0.015291	0.016253
RS	48	3.337182	3.389990	567.890255	0.015765	0.016724
RS	49	3.600043	3.389990	565.198638	0.015690	0.016607
RS	50	3.883006	3.376338	561.314897	0.015582	0.016430
RS	51	4.187610	3.376338	551.528941	0.015311	0.016058
RS	52	4.515507	3.430093	530.136078	0.014717	0.015360
RS	53	4.868481	3.430093	514.268444	0.014276	0.014796
RS	54	5.248449	3.620940	470.281613	0.013055	0.013488
RS	55	5.657476	3.620940	451.658167	0.012538	0.012855
RS	56	6.097782	3.620940	430.001926	0.011937	0.012148
RS	57	6.571762	3.620940	405.554672	0.011258	0.011377
RS	58	7.081990	5.548494	253.566649	0.007039	0.007308
RS	59	7.631237	5.548494	247.326608	0.006866	0.007060
RS	60	8.222489	5.548494	239.424422	0.006647	0.006770
RS	61	8.858957	5.548494	229.896921	0.006382	0.006440
RS	62	9.544099	5.548494	218.823418	0.006075	0.006073
RS	63	10.281638	5.548494	1603.840597	0.044524	0.042658
PA	4+25*2+4+6 0.042468118 0.015240728 10.281637694 1.553917425 0.249366248 0.242103292 0.269296691 0.303306166 0.356009920 0.452342439 0.619196524 0.886185478 1.293998419 1.886828268 2.663446823 3.547796277 4.416011816 5.115404507 5.501929692 5.527607368 5.266409888 4.848787742 4.396647852 3.994909598 3.688051910 3.488715729 3.389989685 3.376337858 3.430092724 3.620940299 5.548493633
//
IT	5172
RD	10
LK	-254906.204590
QD	-650.328480 -> -581.876831
RI	0.0136973073
TR	0.041015	0.015683
MT	10.454290
MM	C_pi: 2.110735, n_recomb: 38455.692105
RS	0	0.000000	1.930748	150.098654	0.003903	0.000124
RS	1	0.007676	1.930748	160.964124	0.004186	0.001200
RS	2	0.015941	1.930748	172.562275	0.004487	0.002888
RS	3	0.024840	1.930748	184.933973	0.004809	0.004307
RS	4	0.034422	0.257565	1459.684518	0.037958	0.032865
RS	5	0.044740	0.257565	1507.831049	0.039210	0.036423
RS	6	0.055850	0.248091	1610.488949	0.041879	0.039675
RS	7	0.067813	0.248091	1649.603955	0.042896	0.041118
RS	8	0.080694	0.275165	1521.728974	0.039571	0.038233
RS	9	0.094563	0.275165	1555.181035	0.040441	0.039615
RS	10	0.109498	0.307300	1421.774100	0.036972	0.036519
RS	11	0.125578	0.307300	1450.157130	0.037710	0.037961
RS	12	0.142893	0.356738	1274.136776	0.033133	0.033662
RS	13	0.161537	0.356738	1299.688929	0.033797	0.035026
RS	14	0.181612	0.449126	1055.170810	0.027439	0.028690
RS	15	0.203228	0.449126	1080.984481	0.028110	0.029833
RS	16	0.226503	0.612034	815.548340	0.021207	0.022665
RS	17	0.251564	0.612034	841.772783	0.021889	0.023586
RS	18	0.278549	0.876504	609.034100	0.015837	0.017168
RS	19	0.307606	0.876504	633.746458	0.016480	0.017913
RS	20	0.338893	1.287093	450.653185	0.011719	0.012805
RS	21	0.372581	1.287093	472.364893	0.012283	0.013360
RS	22	0.408855	1.896171	337.020417	0.008764	0.009539
RS	23	0.447914	1.896171	355.323365	0.009240	0.009914
RS	24	0.489970	2.711563	262.482969	0.006826	0.007291
RS	25	0.535255	2.711563	277.874030	0.007226	0.007577
RS	26	0.584016	3.658266	218.302438	0.005677	0.005922
RS	27	0.636519	3.658266	231.680568	0.006025	0.006182
RS	28	0.693052	4.602394	195.554983	0.005085	0.005197
RS	29	0.753925	4.602394	207.795768	0.005404	0.005450
RS	30	0.819470	5.371483	189.203149	0.004920	0.004942
RS	31	0.890046	5.371483	201.080223	0.005229	0.005202
RS	32	0.966040	5.797863	197.898922	0.005146	0.005102
RS	33	1.047867	5.797863	210.128197	0.005464	0.005396
RS	34	1.135974	5.822202	221.949480	0.005772	0.005693
RS	35	1.230844	5.822202	235.156390	0.006115	0.006048
RS	36	1.332997	5.527115	261.993900	0.006813	0.006751
RS	37	1.442990	5.527115	276.579699	0.007192	0.007181
RS	38	1.561426	5.060972	318.049496	0.008271	0.008288
RS	39	1.688953	5.060972	333.961179	0.008684	0.008792
RS	40	1.826269	4.560731	387.762694	0.010083	0.010253
RS	41	1.974124	4.560731	404.186465	0.010510	0.010799
RS	42	2.133329	4.119552	464.334070	0.012075	0.012455
RS	43	2.304754	4.119552	479.493712	0.012469	0.012976
RS	44	2.489337	3.784508	536.118915	0.013941	0.014545
RS	45	2.688088	3.784508	547.509494	0.014237	0.014941
RS	46	2.902095	3.567628	589.646012	0.015333	0.016100
RS	47	3.132528	3.567628	594.823734	0.015468	0.016277
RS	48	3.380649	3.460242	614.872921	0.015989	0.016800
RS	49	3.647815	3.460242	612.377393	0.015924	0.016709
RS	50	3.935488	3.445061	608.802436	0.015831	0.016557
RS	51	4.245242	3.445061	598.589780	0.015566	0.016212
RS	52	4.578772	3.503073	575.265333	0.014959	0.015513
RS	53	4.937903	3.503073	558.477017	0.014523	0.014971
RS	54	5.324600	3.711138	509.389976	0.013246	0.013616
RS	55	5.740979	3.711138	489.795609	0.012737	0.013005
RS	56	6.189318	3.711138	466.878890	0.012141	0.012316
RS	57	6.672071	3.711138	440.888083	0.011465	0.011557
RS	58	7.191878	5.875145	267.539052	0.006957	0.007191
RS	59	7.751585	5.875145	262.079477	0.006815	0.006983
RS	60	8.354253	5.875145	254.870357	0.006628	0.006732
RS	61	9.003181	5.875145	245.924955	0.006395	0.006439
RS	62	9.701919	5.875145	235.299217	0.006119	0.006108
RS	63	10.454290	5.875145	1800.621848	0.046823	0.044843
PA	4+25*2+4+6 0.041014653 0.015683055 10.454290011 1.930748062 0.257565130 0.248090671 0.275165444 0.307300203 0.356737845 0.449126446 0.612033689 0.876503642 1.287092658 1.896171304 2.711563195 3.658265665 4.602394227 5.371483049 5.797863258 5.822201952 5.527114696 5.060972147 4.560731352 4.119552411 3.784507613 3.567627853 3.460241604 3.445060754 3.503073002 3.711137824 5.875144795
//
IT	4542
RD	11
LK	-254772.210695
QD	-604.036651 -> -542.348586
RI	0.0110602158
TR	0.039676	0.016104
MT	10.617644
MM	C_pi: 2.186407, n_recomb: 40862.443849
RS	0	0.000000	2.389859	129.208298	0.003162	0.000101
RS	1	0.007702	2.389859	138.703898	0.003394	0.000987
RS	2	0.015997	2.389859	148.859696	0.003643	0.002381
RS	3	0.024931	2.389859	159.715601	0.003909	0.003543
RS	4	0.034554	0.265431	1516.005777	0.037100	0.032419
RS	5	0.044917	0.265431	1568.040871	0.038374	0.035869
RS	6	0.056078	0.253799	1689.183212	0.041338	0.039358
RS	7	0.068100	0.253799	1732.160551	0.042390	0.040767
RS	8	0.081047	0.280953	1602.719642	0.039222	0.037987
RS	9	0.094991	0.280953	1639.661213	0.040126	0.039327
RS	10	0.110009	0.311466	1511.361272	0.036987	0.036526
RS	11	0.126184	0.311466	1542.539877	0.037750	0.037927
RS	12	0.143605	0.357927	1369.632413	0.033518	0.033967
RS	13	0.162367	0.357927	1397.209336	0.034193	0.035306
RS	14	0.182575	0.446647	1144.282705	0.028003	0.029160
RS	15	0.204339	0.446647	1171.833527	0.028678	0.030300
RS	16	0.227779	0.605740	887.950189	0.021730	0.023113
RS	17	0.253024	0.605740	916.034173	0.022418	0.024045
RS	18	0.280214	0.867427	662.512365	0.016213	0.017490
RS	19	0.309498	0.867427	689.129466	0.016865	0.018251
RS	20	0.341038	1.279713	487.627771	0.011933	0.012979
RS	21	0.375007	1.279713	511.052295	0.012507	0.013552
RS	22	0.411592	1.902746	361.278188	0.008841	0.009589
RS	23	0.450995	1.902746	380.951280	0.009323	0.009980
RS	24	0.493432	2.753869	278.120602	0.006806	0.007256
RS	25	0.539138	2.753869	294.535327	0.007208	0.007550
RS	26	0.588365	3.760557	228.709952	0.005597	0.005832
RS	27	0.641383	3.760557	242.852344	0.005943	0.006095
RS	28	0.698484	4.780033	203.002509	0.004968	0.005073
RS	29	0.759984	4.780033	215.846434	0.005282	0.005324
RS	30	0.826220	5.620239	195.217179	0.004777	0.004796
RS	31	0.897557	5.620239	207.622636	0.005081	0.005051
RS	32	0.974389	6.089024	203.733685	0.004986	0.004938
RS	33	1.057139	6.089024	216.498941	0.005298	0.005223
RS	34	1.146261	6.114379	228.880549	0.005601	0.005514
RS	35	1.242249	6.114379	242.715831	0.005940	0.005857
RS	36	1.345629	5.787019	271.483087	0.006644	0.006559
RS	37	1.456971	5.787019	286.872948	0.007020	0.006975
RS	38	1.576889	5.273329	331.816756	0.008120	0.008093
RS	39	1.706043	5.273329	348.770745	0.008535	0.008583
RS	40	1.845145	4.725540	407.650610	0.009976	0.010071
RS	41	1.994960	4.725540	425.354729	0.010409	0.010607
RS	42	2.156314	4.245090	491.836128	0.012036	0.012309
RS	43	2.330096	4.245090	508.399184	0.012442	0.012829
RS	44	2.517262	3.881616	571.651407	0.013990	0.014461
RS	45	2.718843	3.881616	584.327431	0.014300	0.014867
RS	46	2.935951	3.646535	632.018168	0.015467	0.016092
RS	47	3.169780	3.646535	638.074857	0.015615	0.016288
RS	48	3.421619	3.529469	661.442187	0.016187	0.016865
RS	49	3.692854	3.529469	659.216630	0.016133	0.016798
RS	50	3.984980	3.511444	656.288168	0.016061	0.016678
RS	51	4.299606	3.511444	645.703843	0.015802	0.016355
RS	52	4.638463	3.572217	620.683930	0.015190	0.015662
RS	53	5.003420	3.572217	603.001459	0.014757	0.015141
RS	54	5.396486	3.795181	548.914643	0.013433	0.013746
RS	55	5.819826	3.795181	528.349657	0.012930	0.013155
RS	56	6.275771	3.795181	504.169075	0.012338	0.012480
RS	57	6.766834	3.795181	476.627410	0.011664	0.011731
RS	58	7.295718	6.191902	281.316895	0.006884	0.007087
RS	59	7.865337	6.191902	276.627963	0.006770	0.006913
RS	60	8.478827	6.191902	270.112325	0.006610	0.006697
RS	61	9.139569	6.191902	261.760780	0.006406	0.006437
RS	62	9.851202	6.191902	251.606614	0.006157	0.006138
RS	63	10.617644	6.191902	2002.976619	0.049018	0.046950
PA	4+25*2+4+6 0.039675510 0.016104498 10.617643901 2.389858895 0.265431350 0.253798709 0.280952880 0.311465819 0.357927226 0.446647354 0.605740297 0.867426615 1.279713125 1.902745940 2.753869146 3.760557105 4.780033329 5.620238710 6.089023730 6.114379237 5.787019496 5.273329336 4.725539985 4.245090453 3.881615515 3.646535484 3.529469263 3.511443594 3.572217349 3.795181394 6.191901966
//
IT	4985
RD	12
LK	-254651.408315
QD	-562.277165 -> -506.523433
RI	0.0089740675
TR	0.038439	0.016506
MT	10.772659
MM	C_pi: 2.259678, n_recomb: 43241.252988
RS	0	0.000000	2.950732	111.013362	0.002567	0.000083
RS	1	0.007727	2.950732	119.273972	0.002758	0.000812
RS	2	0.016050	2.950732	128.122992	0.002963	0.001963
RS	3	0.025017	2.950732	137.598133	0.003182	0.002916
RS	4	0.034676	0.273072	1569.149334	0.036288	0.031973
RS	5	0.045082	0.273072	1624.954300	0.037579	0.035336
RS	6	0.056292	0.259246	1765.022472	0.040818	0.039048
RS	7	0.068368	0.259246	1811.810351	0.041900	0.040435
RS	8	0.081377	0.286612	1680.293342	0.038859	0.037732
RS	9	0.095391	0.286612	1720.724204	0.039794	0.039039
RS	10	0.110488	0.315703	1597.640220	0.036947	0.036497
RS	11	0.126752	0.315703	1631.672006	0.037734	0.037864
RS	12	0.144272	0.359423	1462.966819	0.033833	0.034223
RS	13	0.163146	0.359423	1492.618983	0.034518	0.035537
RS	14	0.183478	0.444709	1232.778529	0.028509	0.029588
RS	15	0.205381	0.444709	1262.059234	0.029186	0.030724
RS	16	0.228976	0.600115	960.714618	0.022218	0.023538
RS	17	0.254395	0.600115	990.629089	0.022909	0.024478
RS	18	0.281777	0.858837	716.599487	0.016572	0.017803
RS	19	0.311276	0.858837	745.108148	0.017231	0.018577
RS	20	0.343053	1.271959	525.058007	0.012143	0.013153
RS	21	0.377286	1.271959	550.198337	0.012724	0.013743
RS	22	0.414164	1.907021	385.717804	0.008920	0.009644
RS	23	0.453891	1.907021	406.765652	0.009407	0.010050
RS	24	0.496688	2.791210	293.714104	0.006792	0.007228
RS	25	0.542791	2.791210	311.149199	0.007196	0.007529
RS	26	0.592457	3.855710	238.937518	0.005526	0.005752
RS	27	0.645960	3.855710	253.832109	0.005870	0.006016
RS	28	0.703597	4.949996	210.189595	0.004861	0.004961
RS	29	0.765687	4.949996	223.617651	0.005171	0.005210
RS	30	0.832575	5.862671	200.900857	0.004646	0.004661
RS	31	0.904631	5.862671	213.809632	0.004945	0.004912
RS	32	0.982254	6.376270	209.142656	0.004837	0.004786
RS	33	1.065875	6.376270	222.412346	0.005144	0.005064
RS	34	1.155957	6.404868	235.240978	0.005440	0.005346
RS	35	1.253000	6.404868	249.666100	0.005774	0.005678
RS	36	1.357540	6.046663	280.204054	0.006480	0.006377
RS	37	1.470158	6.046663	296.354285	0.006854	0.006781
RS	38	1.591477	5.486204	344.585279	0.007969	0.007905
RS	39	1.722170	5.486204	362.539412	0.008384	0.008382
RS	40	1.862961	4.891235	426.330850	0.009859	0.009890
RS	41	2.014630	4.891235	445.287470	0.010298	0.010419
RS	42	2.178018	4.371557	518.030245	0.011980	0.012160
RS	43	2.354031	4.371557	535.998360	0.012396	0.012679
RS	44	2.543643	3.979373	605.964755	0.014014	0.014368
RS	45	2.747905	3.979373	619.964962	0.014337	0.014784
RS	46	2.967951	3.725505	673.460136	0.015574	0.016073
RS	47	3.204998	3.725505	680.463031	0.015736	0.016287
RS	48	3.460360	3.597869	707.495659	0.016362	0.016920
RS	49	3.735453	3.597869	705.613673	0.016318	0.016876
RS	50	4.031802	3.575857	703.672297	0.016273	0.016790
RS	51	4.351048	3.575857	692.773675	0.016021	0.016489
RS	52	4.694961	3.638080	666.309288	0.015409	0.015807
RS	53	5.065447	3.638080	647.762363	0.014980	0.015304
RS	54	5.464558	3.873854	588.803849	0.013617	0.013877
RS	55	5.894507	3.873854	567.270197	0.013119	0.013302
RS	56	6.357676	3.873854	541.824300	0.012530	0.012640
RS	57	6.856632	3.873854	512.726671	0.011857	0.011900
RS	58	7.394141	6.499048	294.925999	0.006820	0.006995
RS	59	7.973180	6.499048	290.998177	0.006730	0.006851
RS	60	8.596959	6.499048	285.174967	0.006595	0.006665
RS	61	9.268934	6.499048	277.425753	0.006416	0.006435
RS	62	9.992831	6.499048	267.761901	0.006192	0.006165
RS	63	10.772659	6.499048	2210.429238	0.051119	0.048980
PA	4+25*2+4+6 0.038439254 0.016506344 10.772659380 2.950731913 0.273071979 0.259246091 0.286612123 0.315703349 0.359423345 0.444708828 0.600114570 0.858836529 1.271958516 1.907021137 2.791209798 3.855710057 4.949995986 5.862671321 6.376270098 6.404868463 6.046663164 5.486203518 4.891235108 4.371557450 3.979372571 3.725504990 3.597869021 3.575857253 3.638079697 3.873853766 6.499048015
//
IT	4496
RD	13
LK	-254542.184855
QD	-524.496763 -> -473.972013
RI	0.0073099574
TR	0.037296	0.016890
MT	10.920147
MM	C_pi: 2.330693, n_recomb: 45590.078123
RS	0	0.000000	3.637323	95.160015	0.002087	0.000068
RS	1	0.007750	3.637323	102.314823	0.002244	0.000667
RS	2	0.016100	3.637323	109.989294	0.002413	0.001617
RS	3	0.025097	3.637323	118.218237	0.002593	0.002400
RS	4	0.034792	0.280559	1619.035718	0.035513	0.031527
RS	5	0.045237	0.280559	1678.493382	0.036817	0.034816
RS	6	0.056493	0.264447	1838.241052	0.040321	0.038747
RS	7	0.068620	0.264447	1888.782245	0.041430	0.040120
RS	8	0.081688	0.292115	1754.822147	0.038491	0.037476
RS	9	0.095768	0.292115	1798.725184	0.039454	0.038757
RS	10	0.110939	0.319945	1680.904003	0.036870	0.036444
RS	11	0.127286	0.319945	1717.826046	0.037680	0.037781
RS	12	0.144900	0.361124	1554.210013	0.034091	0.034439
RS	13	0.163878	0.361124	1585.977312	0.034788	0.035731
RS	14	0.184328	0.443178	1320.572675	0.028966	0.029981
RS	15	0.206362	0.443178	1351.573429	0.029646	0.031111
RS	16	0.230104	0.595020	1033.724738	0.022674	0.023942
RS	17	0.255686	0.595020	1065.437572	0.023370	0.024888
RS	18	0.283250	0.850654	771.203814	0.016916	0.018107
RS	19	0.312950	0.850654	801.586475	0.017582	0.018893
RS	20	0.344952	1.263927	562.876736	0.012346	0.013327
RS	21	0.379434	1.263927	589.731964	0.012936	0.013931
RS	22	0.416589	1.909364	410.299503	0.009000	0.009703
RS	23	0.456622	1.909364	432.724179	0.009492	0.010122
RS	24	0.499758	2.824196	309.243490	0.006783	0.007206
RS	25	0.546237	2.824196	327.694349	0.007188	0.007515
RS	26	0.596318	3.944473	248.975589	0.005461	0.005681
RS	27	0.650280	3.944473	264.609774	0.005804	0.005946
RS	28	0.708423	5.113009	217.115786	0.004762	0.004858
RS	29	0.771073	5.113009	231.109080	0.005069	0.005105
RS	30	0.838578	6.099386	206.263087	0.004524	0.004537
RS	31	0.911314	6.099386	219.650826	0.004818	0.004783
RS	32	0.989686	6.660065	214.145369	0.004697	0.004644
RS	33	1.074133	6.660065	227.889115	0.004999	0.004915
RS	34	1.165123	6.693992	241.062219	0.005288	0.005188
RS	35	1.263165	6.693992	256.039917	0.005616	0.005510
RS	36	1.368805	6.306239	288.197980	0.006322	0.006205
RS	37	1.482632	6.306239	305.065462	0.006691	0.006597
RS	38	1.605280	5.699650	356.399074	0.007817	0.007723
RS	39	1.737432	5.699650	375.309950	0.008232	0.008190
RS	40	1.879826	5.057735	443.838213	0.009735	0.009713
RS	41	2.033254	5.057735	464.015467	0.010178	0.010234
RS	42	2.198573	4.498797	542.923939	0.011909	0.012009
RS	43	2.376703	4.498797	562.292005	0.012334	0.012528
RS	44	2.568638	4.077633	639.023523	0.014017	0.014269
RS	45	2.775446	4.077633	654.379005	0.014354	0.014693
RS	46	2.998282	3.804451	713.896276	0.015659	0.016045
RS	47	3.238387	3.804451	721.906590	0.015835	0.016276
RS	48	3.497098	3.665477	752.930157	0.016515	0.016966
RS	49	3.775859	3.665477	751.462525	0.016483	0.016942
RS	50	4.076223	3.638503	750.841975	0.016469	0.016895
RS	51	4.399863	3.638503	739.686737	0.016225	0.016614
RS	52	4.748585	3.701041	712.034332	0.015618	0.015947
RS	53	5.124331	3.701041	692.654937	0.015193	0.015460
RS	54	5.529196	3.947756	628.974794	0.013796	0.014007
RS	55	5.965436	3.947756	606.476338	0.013303	0.013446
RS	56	6.435483	3.947756	579.766116	0.012717	0.012796
RS	57	6.941957	3.947756	549.110387	0.012045	0.012063
RS	58	7.487680	6.796891	308.364123	0.006764	0.006913
RS	59	8.075695	6.796891	305.188617	0.006694	0.006796
RS	60	8.709279	6.796891	300.056281	0.006582	0.006636
RS	61	9.391963	6.796891	292.916062	0.006425	0.006433
RS	62	10.127553	6.796891	283.758154	0.006224	0.006189
RS	63	10.920147	6.796891	2422.379943	0.053134	0.050935
PA	4+25*2+4+6 0.037295549 0.016889804 10.920147304 3.637323231 0.280558713 0.264446955 0.292115033 0.319944938 0.361123670 0.443177801 0.595019833 0.850654216 1.263927017 1.909363593 2.824196126 3.944473211 5.113009467 6.099386426 6.660065003 6.693992040 6.306238527 5.699650286 5.057734957 4.498796614 4.077633369 3.804450837 3.665477293 3.638502687 3.701040630 3.947756440 6.796891325
//
IT	4601
RD	14
LK	-254443.169266
QD	-490.219499 -> -444.320190
RI	0.0059742617
TR	0.036235	0.017256
MT	11.060782
MM	C_pi: 2.399581, n_recomb: 47907.376030
RS	0	0.000000	4.479243	81.363425	0.001698	0.000056
RS	1	0.007771	4.479243	87.534612	0.001827	0.000547
RS	2	0.016147	4.479243	94.161185	0.001965	0.001330
RS	3	0.025173	4.479243	101.274707	0.002114	0.001975
RS	4	0.034900	0.287948	1665.632292	0.034768	0.031081
RS	5	0.045384	0.287948	1728.625339	0.036083	0.034307
RS	6	0.056682	0.269416	1909.029085	0.039848	0.038459
RS	7	0.068858	0.269416	1963.262920	0.040980	0.039824
RS	8	0.081980	0.297445	1826.615928	0.038128	0.037224
RS	9	0.096123	0.297445	1873.961743	0.039116	0.038483
RS	10	0.111364	0.324151	1761.371615	0.036766	0.036374
RS	11	0.127790	0.324151	1801.205567	0.037598	0.037684
RS	12	0.145492	0.362963	1643.404196	0.034304	0.034622
RS	13	0.164570	0.362963	1677.318240	0.035012	0.035893
RS	14	0.185130	0.441966	1407.574463	0.029381	0.030342
RS	15	0.207289	0.441966	1440.283974	0.030064	0.031466
RS	16	0.231169	0.590367	1106.862323	0.023104	0.024326
RS	17	0.256905	0.590367	1140.339400	0.023803	0.025276
RS	18	0.284641	0.842840	826.230767	0.017246	0.018404
RS	19	0.314533	0.842840	858.466307	0.017919	0.019199
RS	20	0.346747	1.255709	601.024004	0.012546	0.013500
RS	21	0.381465	1.255709	629.589954	0.013142	0.014117
RS	22	0.418881	1.910105	434.986127	0.009080	0.009764
RS	23	0.459205	1.910105	458.787488	0.009577	0.010195
RS	24	0.502662	2.853392	324.690661	0.006777	0.007189
RS	25	0.549497	2.853392	344.151553	0.007184	0.007504
RS	26	0.599971	4.027514	258.819144	0.005402	0.005615
RS	27	0.654368	4.027514	275.180026	0.005744	0.005882
RS	28	0.712992	5.269709	223.785402	0.004671	0.004762
RS	29	0.776172	5.269709	238.325399	0.004975	0.005008
RS	30	0.844262	6.330858	211.318394	0.004411	0.004421
RS	31	0.917644	6.330858	225.161747	0.004700	0.004663
RS	32	0.996728	6.940701	218.767591	0.004566	0.004512
RS	33	1.081958	6.940701	232.956549	0.004863	0.004776
RS	34	1.173811	6.981880	246.383058	0.005143	0.005040
RS	35	1.272803	6.981880	261.877844	0.005466	0.005353
RS	36	1.379487	6.565741	295.516329	0.006168	0.006040
RS	37	1.494462	6.565741	313.059306	0.006535	0.006422
RS	38	1.618373	5.913552	367.317472	0.007667	0.007548
RS	39	1.751913	5.913552	387.141554	0.008081	0.008004
RS	40	1.895830	5.224838	460.228794	0.009607	0.009539
RS	41	2.050932	5.224838	481.592031	0.010053	0.010053
RS	42	2.218087	4.626581	566.551913	0.011826	0.011857
RS	43	2.398232	4.626581	587.309059	0.012259	0.012376
RS	44	2.592377	4.176178	670.828558	0.014003	0.014166
RS	45	2.801610	4.176178	687.562908	0.014352	0.014598
RS	46	3.027102	3.883226	753.286587	0.015724	0.016010
RS	47	3.270119	3.883226	762.358721	0.015913	0.016256
RS	48	3.532020	3.732271	797.671709	0.016650	0.017003
RS	49	3.814275	3.732271	796.685120	0.016630	0.016998
RS	50	4.118465	3.699501	797.706949	0.016651	0.016992
RS	51	4.446294	3.699501	786.351659	0.016414	0.016730
RS	52	4.799600	3.761372	757.769029	0.015817	0.016080
RS	53	5.180362	3.761372	737.590006	0.015396	0.015608
RS	54	5.590715	4.017371	669.352563	0.013972	0.014135
RS	55	6.032957	4.017371	645.894389	0.013482	0.013587
RS	56	6.509567	4.017371	617.922570	0.012898	0.012947
RS	57	7.023215	4.017371	585.708861	0.012226	0.012220
RS	58	7.576781	7.085772	321.625529	0.006713	0.006839
RS	59	8.173366	7.085772	319.194236	0.006663	0.006745
RS	60	8.816314	7.085772	314.750953	0.006570	0.006609
RS	61	9.509226	7.085772	308.225094	0.006434	0.006431
RS	62	10.255988	7.085772	299.586408	0.006253	0.006210
RS	63	11.060782	7.085772	2638.264690	0.055070	0.052817
PA	4+25*2+4+6 0.036235233 0.017256037 11.060781526 4.479242692 0.287947829 0.269416482 0.297444875 0.324150910 0.362962563 0.441966071 0.590366700 0.842840284 1.255708772 1.910104704 2.853392184 4.027513683 5.269709289 6.330858379 6.940701134 6.981879866 6.565740829 5.913552414 5.224837933 4.626581494 4.176177783 3.883226468 3.732270837 3.699501311 3.761371867 4.017370841 7.085771895
//
IT	4339
RD	15
LK	-254353.186861
QD	-459.036524 -> -417.243747
RI	0.0048981465
TR	0.035250	0.017606
MT	11.195300
MM	C_pi: 2.466449, n_recomb: 50191.258813
RS	0	0.000000	5.512711	69.387227	0.001382	0.000046
RS	1	0.007792	5.512711	74.689303	0.001488	0.000449
RS	2	0.016191	5.512711	80.387773	0.001602	0.001093
RS	3	0.025244	5.512711	86.510858	0.001724	0.001624
RS	4	0.035003	0.295272	1708.995813	0.034050	0.030636
RS	5	0.045522	0.295272	1775.405320	0.035373	0.033806
RS	6	0.056861	0.274163	1977.564246	0.039401	0.038186
RS	7	0.069083	0.274163	2035.426314	0.040553	0.039546
RS	8	0.082258	0.302593	1895.906065	0.037774	0.036980
RS	9	0.096459	0.302593	1946.655583	0.038785	0.038221
RS	10	0.111766	0.328295	1839.203437	0.036644	0.036293
RS	11	0.128267	0.328295	1881.957773	0.037496	0.037579
RS	12	0.146053	0.364894	1730.561666	0.034479	0.034778
RS	13	0.165225	0.364894	1766.646151	0.035198	0.036030
RS	14	0.185890	0.441010	1493.676948	0.029760	0.030676
RS	15	0.208166	0.441010	1528.082190	0.030445	0.031792
RS	16	0.232178	0.586093	1179.991618	0.023510	0.024692
RS	17	0.258061	0.586093	1215.196881	0.024211	0.025645
RS	18	0.285960	0.835369	881.575856	0.017564	0.018692
RS	19	0.316033	0.835369	915.639614	0.018243	0.019495
RS	20	0.348450	1.247385	639.432065	0.012740	0.013670
RS	21	0.383392	1.247385	669.701190	0.013343	0.014299
RS	22	0.421057	1.909518	459.738095	0.009160	0.009827
RS	23	0.461656	1.909518	484.913721	0.009661	0.010269
RS	24	0.505419	2.879287	340.034614	0.006775	0.007176
RS	25	0.552592	2.879287	360.498548	0.007182	0.007498
RS	26	0.603441	4.105393	268.462776	0.005349	0.005556
RS	27	0.658252	4.105393	285.537126	0.005689	0.005824
RS	28	0.717333	5.420572	230.204376	0.004587	0.004674
RS	29	0.781018	5.420572	245.272949	0.004887	0.004918
RS	30	0.849665	6.557435	216.080808	0.004305	0.004313
RS	31	0.923661	6.557435	230.357375	0.004590	0.004552
RS	32	1.003422	7.218359	223.033233	0.004444	0.004388
RS	33	1.089399	7.218359	237.640008	0.004735	0.004647
RS	34	1.182074	7.268586	251.238488	0.005006	0.004900
RS	35	1.281970	7.268586	267.216571	0.005324	0.005205
RS	36	1.389651	6.825149	302.204375	0.006021	0.005884
RS	37	1.505721	6.825149	320.382430	0.006383	0.006257
RS	38	1.630835	6.127781	377.394820	0.007519	0.007379
RS	39	1.765699	6.127781	398.088674	0.007931	0.007827
RS	40	1.911070	5.392369	475.554310	0.009475	0.009369
RS	41	2.067768	5.392369	498.066532	0.009923	0.009877
RS	42	2.236676	4.754709	588.949487	0.011734	0.011707
RS	43	2.418745	4.754709	611.079506	0.012175	0.012225
RS	44	2.615000	4.274832	701.381297	0.013974	0.014059
RS	45	2.826547	4.274832	719.510739	0.014335	0.014499
RS	46	3.054578	3.961732	791.590293	0.015771	0.015968
RS	47	3.300376	3.961732	801.771584	0.015974	0.016229
RS	48	3.565326	3.798244	841.645697	0.016769	0.017033
RS	49	3.850920	3.798244	841.202031	0.016760	0.017045
RS	50	4.158768	3.758973	844.171943	0.016819	0.017082
RS	51	4.490602	3.758973	832.671367	0.016590	0.016837
RS	52	4.848292	3.819334	803.412507	0.016007	0.016209
RS	53	5.233852	3.819334	782.467395	0.015590	0.015750
RS	54	5.649455	4.083156	709.847646	0.014143	0.014261
RS	55	6.097440	4.083156	685.436481	0.013656	0.013725
RS	56	6.580331	4.083156	656.208032	0.013074	0.013092
RS	57	7.100849	4.083156	622.439302	0.012401	0.012372
RS	58	7.661924	7.366157	334.692944	0.006668	0.006772
RS	59	8.266716	7.366157	332.998416	0.006635	0.006699
RS	60	8.918633	7.366157	329.242307	0.006560	0.006585
RS	61	9.621346	7.366157	323.335349	0.006442	0.006428
RS	62	10.378813	7.366157	315.227539	0.006281	0.006229
RS	63	11.195300	7.366157	2857.463236	0.056931	0.054629
PA	4+25*2+4+6 0.035249769 0.017605922 11.195299783 5.512710846 0.295271637 0.274163367 0.302592554 0.328295011 0.364893897 0.441010338 0.586093116 0.835369009 1.247384691 1.909518143 2.879287188 4.105392508 5.420572367 6.557435060 7.218358701 7.268585612 6.825148630 6.127781196 5.392369424 4.754708878 4.274831588 3.961731580 3.798243776 3.758973055 3.819334406 4.083156028 7.366156971
//
IT	5052
RD	16
LK	-254271.227142
QD	-430.597154 -> -392.462683
RI	0.0040284310
TR	0.034332	0.017940
MT	11.324253
MM	C_pi: 2.531390, n_recomb: 52440.297620
RS	0	0.000000	6.782850	59.018113	0.001125	0.000037
RS	1	0.007811	6.782850	63.556679	0.001212	0.000368
RS	2	0.016233	6.782850	68.438259	0.001305	0.000898
RS	3	0.025312	6.782850	73.687803	0.001405	0.001334
RS	4	0.035100	0.302558	1749.193837	0.033356	0.030193
RS	5	0.045653	0.302558	1818.899390	0.034685	0.033313
RS	6	0.057030	0.278698	2043.993106	0.038978	0.037928
RS	7	0.069296	0.278698	2105.416836	0.040149	0.039285
RS	8	0.082520	0.307554	1962.891495	0.037431	0.036745
RS	9	0.096777	0.307554	2016.998711	0.038463	0.037971
RS	10	0.112148	0.332359	1914.549860	0.036509	0.036202
RS	11	0.128720	0.332359	1960.222290	0.037380	0.037467
RS	12	0.146585	0.366886	1815.690787	0.034624	0.034912
RS	13	0.165847	0.366886	1853.962949	0.035354	0.036144
RS	14	0.186612	0.440266	1578.780251	0.030106	0.030985
RS	15	0.209000	0.440266	1614.867241	0.030794	0.032093
RS	16	0.233137	0.582151	1252.991609	0.023894	0.025040
RS	17	0.259159	0.582151	1289.887776	0.024597	0.025995
RS	18	0.287214	0.828219	937.145858	0.017871	0.018971
RS	19	0.317460	0.828219	973.010311	0.018555	0.019782
RS	20	0.350069	1.239025	678.037698	0.012930	0.013839
RS	21	0.385224	1.239025	709.999530	0.013539	0.014477
RS	22	0.423126	1.907826	484.522844	0.009240	0.009891
RS	23	0.463989	1.907826	511.068413	0.009746	0.010343
RS	24	0.508043	2.902270	355.262035	0.006775	0.007167
RS	25	0.555539	2.902270	376.721135	0.007184	0.007493
RS	26	0.606744	4.178581	277.905169	0.005299	0.005501
RS	27	0.661950	4.178581	295.679629	0.005638	0.005770
RS	28	0.721467	5.566051	236.379000	0.004508	0.004592
RS	29	0.785634	5.566051	251.958445	0.004805	0.004834
RS	30	0.854812	6.779377	220.566615	0.004206	0.004212
RS	31	0.929395	6.779377	235.255067	0.004486	0.004448
RS	32	1.009803	7.493149	226.967167	0.004328	0.004272
RS	33	1.096492	7.493149	241.965896	0.004614	0.004525
RS	34	1.189953	7.554095	255.664139	0.004875	0.004768
RS	35	1.290713	7.554095	272.093565	0.005189	0.005066
RS	36	1.399345	7.084323	308.311083	0.005879	0.005736
RS	37	1.516462	7.084323	327.085557	0.006237	0.006100
RS	38	1.642727	6.342159	386.688667	0.007374	0.007218
RS	39	1.778856	6.342159	408.209559	0.007784	0.007656
RS	40	1.925617	5.560106	489.875180	0.009342	0.009204
RS	41	2.083842	5.560106	513.497947	0.009792	0.009706
RS	42	2.254427	4.882943	610.166370	0.011635	0.011557
RS	43	2.438336	4.882943	633.648704	0.012083	0.012075
RS	44	2.636611	4.373392	730.703653	0.013934	0.013950
RS	45	2.850373	4.373392	750.237702	0.014307	0.014396
RS	46	3.080833	4.039819	828.793311	0.015805	0.015921
RS	47	3.329295	4.039819	840.123920	0.016021	0.016195
RS	48	3.597165	3.863343	884.801808	0.016873	0.017056
RS	49	3.885958	3.863343	884.957523	0.016876	0.017085
RS	50	4.197310	3.816977	890.162111	0.016975	0.017166
RS	51	4.532982	3.816977	878.568372	0.016754	0.016936
RS	52	4.894874	3.875105	848.881132	0.016188	0.016332
RS	53	5.285034	3.875105	827.203176	0.015774	0.015885
RS	54	5.705671	4.145458	750.383114	0.014309	0.014384
RS	55	6.159164	4.145458	725.026487	0.013826	0.013858
RS	56	6.648081	4.145458	694.547727	0.013245	0.013233
RS	57	7.175188	4.145458	659.228851	0.012571	0.012517
RS	58	7.743468	7.638449	347.551106	0.006628	0.006711
RS	59	8.356138	7.638449	346.586265	0.006609	0.006657
RS	60	9.016665	7.638449	343.515258	0.006551	0.006562
RS	61	9.728787	7.638449	338.230916	0.006450	0.006425
RS	62	10.496535	7.638449	330.664162	0.006306	0.006246
RS	63	11.324253	7.638449	3079.398455	0.058722	0.056372
PA	4+25*2+4+6 0.034331917 0.017940385 11.324252602 6.782850411 0.302557573 0.278698173 0.307554308 0.332358874 0.366886487 0.440265911 0.582151317 0.828219194 1.239025380 1.907825925 2.902270390 4.178581438 5.566051329 6.779377361 7.493149306 7.554095203 7.084322756 6.342159100 5.560105727 4.882943230 4.373392234 4.039819452 3.863343074 3.816977495 3.875105031 4.145458098 7.638449251
//
IT	3874
RD	17
LK	-254196.418183
QD	-404.599045 -> -369.733897
RI	0.0033247926
TR	0.033475	0.018260
MT	11.448146
MM	C_pi: 2.594482, n_recomb: 54653.223662
RS	0	0.000000	8.344659	50.072010	0.000916	0.000031
RS	1	0.007830	8.344659	53.943874	0.000987	0.000301
RS	2	0.016272	8.344659	58.111034	0.001063	0.000737
RS	3	0.025376	8.344659	62.595347	0.001145	0.001095
RS	4	0.035193	0.309819	1786.357967	0.032685	0.029754
RS	5	0.045778	0.309819	1859.237936	0.034019	0.032828
RS	6	0.057192	0.283027	2108.464834	0.038579	0.037685
RS	7	0.069499	0.283027	2173.381650	0.039767	0.039040
RS	8	0.082771	0.312331	2027.728060	0.037102	0.036521
RS	9	0.097081	0.312331	2085.141768	0.038152	0.037733
RS	10	0.112512	0.336332	1987.524142	0.036366	0.036107
RS	11	0.129151	0.336332	2036.103663	0.037255	0.037353
RS	12	0.147092	0.368917	1898.797246	0.034743	0.035025
RS	13	0.166439	0.368917	1939.268358	0.035483	0.036240
RS	14	0.187300	0.439700	1662.785844	0.030424	0.031271
RS	15	0.209795	0.439700	1700.539799	0.031115	0.032370
RS	16	0.234051	0.578504	1325.744126	0.024257	0.025372
RS	17	0.260206	0.578504	1364.292988	0.024963	0.026327
RS	18	0.288409	0.821379	992.843202	0.018166	0.019242
RS	19	0.318820	0.821379	1030.478297	0.018855	0.020059
RS	20	0.351612	1.230684	716.781720	0.013115	0.014005
RS	21	0.386972	1.230684	750.423122	0.013731	0.014653
RS	22	0.425100	1.905228	509.305371	0.009319	0.009956
RS	23	0.466214	1.905228	537.214660	0.009830	0.010417
RS	24	0.510547	2.922697	370.358009	0.006777	0.007160
RS	25	0.558351	2.922697	392.803468	0.007187	0.007492
RS	26	0.609897	4.247506	287.144684	0.005254	0.005450
RS	27	0.665480	4.247506	305.605758	0.005592	0.005720
RS	28	0.725415	5.706485	242.318138	0.004434	0.004515
RS	29	0.790042	5.706485	258.391305	0.004728	0.004756
RS	30	0.859729	6.996932	224.790351	0.004113	0.004118
RS	31	0.934873	6.996932	239.870337	0.004389	0.004350
RS	32	1.015900	7.765141	230.592852	0.004219	0.004163
RS	33	1.103271	7.765141	245.959155	0.004500	0.004411
RS	34	1.197484	7.838353	259.693589	0.004752	0.004643
RS	35	1.299072	7.838353	276.544230	0.005060	0.004934
RS	36	1.408615	7.343137	313.881034	0.005743	0.005595
RS	37	1.526735	7.343137	333.215042	0.006097	0.005950
RS	38	1.654103	6.556501	395.254275	0.007232	0.007062
RS	39	1.791443	6.556501	417.560468	0.007640	0.007493
RS	40	1.939537	5.727846	503.249991	0.009208	0.009044
RS	41	2.099226	5.727846	527.943960	0.009660	0.009540
RS	42	2.271418	5.011087	630.252595	0.011532	0.011410
RS	43	2.457093	5.011087	655.063059	0.011986	0.011927
RS	44	2.657305	4.471692	758.822086	0.013884	0.013840
RS	45	2.873193	4.471692	779.764207	0.014267	0.014292
RS	46	3.105984	4.117374	864.888434	0.015825	0.015870
RS	47	3.357002	4.117374	877.401724	0.016054	0.016156
RS	48	3.627674	3.927529	927.098501	0.016963	0.017073
RS	49	3.919539	3.927529	927.904590	0.016978	0.017117
RS	50	4.234255	3.873562	935.612345	0.017119	0.017243
RS	51	4.573613	3.873562	923.974451	0.016906	0.017028
RS	52	4.939542	3.928839	894.097007	0.016359	0.016449
RS	53	5.334122	3.928839	871.718835	0.015950	0.016014
RS	54	5.759596	4.204585	790.884407	0.014471	0.014505
RS	55	6.218383	4.204585	764.590581	0.013990	0.013987
RS	56	6.713092	4.204585	732.869093	0.013409	0.013369
RS	57	7.246535	4.204585	696.006760	0.012735	0.012657
RS	58	7.821744	7.903062	360.184184	0.006590	0.006655
RS	59	8.441991	7.903062	359.942141	0.006586	0.006618
RS	60	9.110801	7.903062	357.553890	0.006542	0.006540
RS	61	9.831977	7.903062	352.895106	0.006457	0.006422
RS	62	10.609618	7.903062	345.878272	0.006329	0.006260
RS	63	11.448146	7.903062	3303.507732	0.060445	0.058049
PA	4+25*2+4+6 0.033475237 0.018260269 11.448146173 8.344659133 0.309818573 0.283027317 0.312330513 0.336332311 0.368917250 0.439699506 0.578504322 0.821379081 1.230683687 1.905227758 2.922696907 4.247506098 5.706485073 6.996932082 7.765141273 7.838352816 7.343136839 6.556500678 5.727845962 5.011087334 4.471691542 4.117373741 3.927528503 3.873561860 3.928838882 4.204585401 7.903061632
//
IT	4963
RD	18
LK	-254128.001714
QD	-380.780360 -> -348.845533
RI	0.0027550141
TR	0.032674	0.018566
MT	11.567500
MM	C_pi: 2.655808, n_recomb: 56828.888715
RS	0	0.000000	10.266036	42.379684	0.000746	0.000025
RS	1	0.007847	10.266036	45.672498	0.000804	0.000246
RS	2	0.016310	10.266036	49.218381	0.000866	0.000604
RS	3	0.025438	10.266036	53.036330	0.000933	0.000898
RS	4	0.035281	0.317066	1820.615335	0.032037	0.029320
RS	5	0.045897	0.317066	1896.547543	0.033373	0.032352
RS	6	0.057346	0.287159	2171.101834	0.038204	0.037458
RS	7	0.069693	0.287159	2239.442261	0.039407	0.038812
RS	8	0.083009	0.316920	2090.577346	0.036787	0.036308
RS	9	0.097371	0.316920	2151.242137	0.037855	0.037508
RS	10	0.112859	0.340209	2058.229851	0.036218	0.036008
RS	11	0.129562	0.340209	2109.698203	0.037124	0.037236
RS	12	0.147577	0.370970	1979.886567	0.034839	0.035121
RS	13	0.167005	0.370970	2022.562673	0.035590	0.036320
RS	14	0.187958	0.439285	1745.607798	0.030717	0.031537
RS	15	0.210554	0.439285	1785.013214	0.031410	0.032627
RS	16	0.234924	0.575125	1398.133160	0.024603	0.025689
RS	17	0.261207	0.575125	1438.296063	0.025309	0.026644
RS	18	0.289552	0.814837	1048.578594	0.018452	0.019505
RS	19	0.320121	0.814837	1087.952176	0.019144	0.020327
RS	20	0.353089	1.222409	755.604808	0.013296	0.014168
RS	21	0.388644	1.222409	790.910225	0.013917	0.014824
RS	22	0.426989	1.901888	534.054647	0.009398	0.010021
RS	23	0.468344	1.901888	563.319776	0.009913	0.010491
RS	24	0.512943	2.940865	385.310994	0.006780	0.007155
RS	25	0.561042	2.940865	408.733275	0.007192	0.007492
RS	26	0.612916	4.312537	296.181396	0.005212	0.005403
RS	27	0.668861	4.312537	315.315560	0.005549	0.005674
RS	28	0.729195	5.842239	248.028370	0.004364	0.004443
RS	29	0.794264	5.842239	264.578559	0.004656	0.004682
RS	30	0.864440	7.210308	228.766704	0.004026	0.004029
RS	31	0.940122	7.210308	244.218876	0.004297	0.004258
RS	32	1.021743	8.034424	233.931566	0.004116	0.004060
RS	33	1.109770	8.034424	249.642466	0.004393	0.004303
RS	34	1.204703	8.121321	263.357724	0.004634	0.004525
RS	35	1.307087	8.121321	280.601233	0.004938	0.004810
RS	36	1.417505	7.601476	318.956126	0.005613	0.005461
RS	37	1.536588	7.601476	338.814631	0.005962	0.005809
RS	38	1.665015	6.770661	403.143272	0.007094	0.006914
RS	39	1.803521	6.770661	426.194244	0.007500	0.007337
RS	40	1.952896	5.895414	515.736852	0.009075	0.008889
RS	41	2.113992	5.895414	541.462295	0.009528	0.009379
RS	42	2.287730	5.138981	649.259712	0.011425	0.011265
RS	43	2.475102	5.138981	675.371188	0.011884	0.011781
RS	44	2.677177	4.569597	785.768358	0.013827	0.013729
RS	45	2.895110	4.569597	808.116615	0.014220	0.014187
RS	46	3.130144	4.194312	899.875671	0.015835	0.015815
RS	47	3.383622	4.194312	913.598599	0.016076	0.016113
RS	48	3.656992	3.990783	968.502721	0.017042	0.017085
RS	49	3.951813	3.990783	970.004734	0.017069	0.017144
RS	50	4.269770	3.928794	980.463155	0.017253	0.017315
RS	51	4.612678	3.928794	968.826997	0.017048	0.017114
RS	52	4.982494	3.980689	938.988467	0.016523	0.016561
RS	53	5.381332	3.980689	915.941784	0.016118	0.016136
RS	54	5.811467	4.260828	831.280613	0.014628	0.014622
RS	55	6.275356	4.260828	804.058389	0.014149	0.014112
RS	56	6.775647	4.260828	771.102790	0.013569	0.013500
RS	57	7.315198	4.260828	732.705242	0.012893	0.012791
RS	58	7.897089	8.160451	372.575896	0.006556	0.006603
RS	59	8.524643	8.160451	373.049810	0.006564	0.006581
RS	60	9.201442	8.160451	371.341649	0.006534	0.006520
RS	61	9.931352	8.160451	367.310618	0.006463	0.006418
RS	62	10.718539	8.160451	360.851388	0.006350	0.006273
RS	63	11.567500	8.160451	3529.239072	0.062103	0.059662
PA	4+25*2+4+6 0.032673858 0.018566247 11.567499596 10.266035807 0.317066207 0.287159054 0.316919964 0.340208893 0.370969962 0.439284998 0.575125406 0.814836725 1.222409303 1.901888173 2.940864535 4.312536637 5.842238962 7.210308029 8.034424408 8.121320858 7.601476070 6.770661050 5.895413599 5.138981468 4.569596524 4.194312199 3.990782973 3.928793518 3.980688959 4.260828181 8.160450724
//
IT	5009
RD	19
LK	-254065.316987
QD	-358.913695 -> -329.612533
RI	0.0022941042
TR	0.031923	0.018859
MT	11.682664
MM	C_pi: 2.715430, n_recomb: 58966.434597
RS	0	0.000000	12.628947	35.792068	0.000607	0.000021
RS	1	0.007864	12.628947	38.584784	0.000654	0.000201
RS	2	0.016347	12.628947	41.593540	0.000705	0.000495
RS	3	0.025496	12.628947	44.834742	0.000760	0.000737
RS	4	0.035365	0.324302	1852.136218	0.031410	0.028892
RS	5	0.046011	0.324302	1930.998551	0.032747	0.031884
RS	6	0.057493	0.291098	2232.031579	0.037853	0.037246
RS	7	0.069878	0.291098	2303.725226	0.039068	0.038599
RS	8	0.083238	0.321328	2151.546344	0.036488	0.036106
RS	9	0.097648	0.321328	2215.404143	0.037571	0.037295
RS	10	0.113191	0.343985	2126.752707	0.036067	0.035907
RS	11	0.129957	0.343985	2181.085659	0.036989	0.037119
RS	12	0.148040	0.373033	2058.963655	0.034918	0.035203
RS	13	0.167547	0.373033	2103.846158	0.035679	0.036386
RS	14	0.188587	0.439002	1827.163603	0.030987	0.031783
RS	15	0.211281	0.439002	1868.204555	0.031683	0.032865
RS	16	0.235761	0.571991	1470.052911	0.024930	0.025991
RS	17	0.262165	0.571991	1511.791018	0.025638	0.026945
RS	18	0.290646	0.808580	1104.267972	0.018727	0.019760
RS	19	0.321367	0.808580	1145.346117	0.019424	0.020586
RS	20	0.354504	1.214235	794.454045	0.013473	0.014328
RS	21	0.390246	1.214235	831.405773	0.014100	0.014992
RS	22	0.428800	1.897933	558.744293	0.009476	0.010087
RS	23	0.470385	1.897933	589.355915	0.009995	0.010564
RS	24	0.515241	2.957029	400.110247	0.006785	0.007152
RS	25	0.563624	2.957029	424.499106	0.007199	0.007494
RS	26	0.615812	4.373997	305.015570	0.005173	0.005359
RS	27	0.672104	4.373997	324.809261	0.005508	0.005631
RS	28	0.732823	5.973561	253.519106	0.004299	0.004375
RS	29	0.798317	5.973561	270.530193	0.004588	0.004613
RS	30	0.868961	7.419678	232.509312	0.003943	0.003946
RS	31	0.945161	7.419678	248.315244	0.004211	0.004171
RS	32	1.027354	8.300997	237.004568	0.004019	0.003963
RS	33	1.116010	8.300997	253.038477	0.004291	0.004202
RS	34	1.211638	8.402932	266.684922	0.004523	0.004414
RS	35	1.314786	8.402932	284.294625	0.004821	0.004692
RS	36	1.426046	7.859212	323.574707	0.005487	0.005333
RS	37	1.546056	7.859212	343.924463	0.005833	0.005674
RS	38	1.675503	6.984456	410.405560	0.006960	0.006771
RS	39	1.815130	6.984456	434.162188	0.007363	0.007187
RS	40	1.965738	6.062635	527.390829	0.008944	0.008739
RS	41	2.128189	6.062635	554.108006	0.009397	0.009224
RS	42	2.303416	5.266459	667.240314	0.011316	0.011124
RS	43	2.492423	5.266459	694.623384	0.011780	0.011639
RS	44	2.696294	4.666961	811.580236	0.013763	0.013619
RS	45	2.916197	4.666961	835.327971	0.014166	0.014082
RS	46	3.153393	4.270532	933.765294	0.015836	0.015758
RS	47	3.409243	4.270532	948.718849	0.016089	0.016067
RS	48	3.685213	4.053059	1008.994271	0.017111	0.017092
RS	49	3.982885	4.053059	1011.232356	0.017149	0.017165
RS	50	4.303967	3.982693	1024.669132	0.017377	0.017382
RS	51	4.650299	3.982693	1013.077102	0.017181	0.017193
RS	52	5.023867	4.030754	983.495031	0.016679	0.016668
RS	53	5.426812	4.030754	959.810262	0.016277	0.016253
RS	54	5.861445	4.314400	871.510198	0.014780	0.014736
RS	55	6.330259	4.314400	843.368530	0.014303	0.014233
RS	56	6.835940	4.314400	809.188051	0.013723	0.013626
RS	57	7.381389	4.314400	769.264629	0.013046	0.012920
RS	58	7.969732	8.410957	384.713799	0.006524	0.006554
RS	59	8.604343	8.410957	385.896651	0.006544	0.006547
RS	60	9.288860	8.410957	384.865404	0.006527	0.006500
RS	61	10.027208	8.410957	381.463455	0.006469	0.006413
RS	62	10.823621	8.410957	375.568256	0.006369	0.006284
RS	63	11.682664	8.410957	3756.083456	0.063699	0.061214
PA	4+25*2+4+6 0.031922889 0.018859094 11.682664268 12.628947359 0.324301958 0.291098202 0.321327507 0.343985474 0.373032526 0.439002427 0.571990795 0.808579800 1.214234851 1.897933221 2.957029002 4.373997140 5.973560719 7.419678032 8.300997019 8.402931549 7.859211588 6.984455732 6.062635343 5.266459159 4.666960879 4.270532348 4.053059033 3.982692958 4.030754310 4.314400098 8.410957333
//
IT	5060
RD	20
LK	-254007.786086
QD	-338.800496 -> -311.872324
RI	0.0019210780
TR	0.031218	0.019139
MT	11.794023
MM	C_pi: 2.773422, n_recomb: 61065.281468
RS	0	0.000000	15.536231	30.165860	0.000494	0.000017
RS	1	0.007880	15.536231	32.528386	0.000533	0.000164
RS	2	0.016381	15.536231	35.074699	0.000574	0.000405
RS	3	0.025552	15.536231	37.818894	0.000619	0.000603
RS	4	0.035446	0.331526	1881.096046	0.030805	0.028471
RS	5	0.046120	0.331526	1962.767589	0.032142	0.031425
RS	6	0.057634	0.294852	2291.359802	0.037523	0.037050
RS	7	0.070056	0.294852	2366.336510	0.038751	0.038401
RS	8	0.083457	0.325559	2210.737063	0.036203	0.035915
RS	9	0.097914	0.325559	2277.728282	0.037300	0.037094
RS	10	0.113510	0.347662	2193.177148	0.035915	0.035804
RS	11	0.130335	0.347662	2250.345877	0.036851	0.037002
RS	12	0.148485	0.375099	2136.032535	0.034979	0.035271
RS	13	0.168066	0.375099	2183.119394	0.035751	0.036440
RS	14	0.189191	0.438836	1907.390687	0.031235	0.032012
RS	15	0.211979	0.438836	1950.051148	0.031934	0.033085
RS	16	0.236564	0.569081	1541.414866	0.025242	0.026279
RS	17	0.263086	0.569081	1584.689637	0.025951	0.027231
RS	18	0.291698	0.802602	1159.832156	0.018993	0.020008
RS	19	0.322564	0.802602	1202.579773	0.019693	0.020837
RS	20	0.355863	1.206195	833.279152	0.013646	0.014485
RS	21	0.391786	1.206195	871.857744	0.014277	0.015156
RS	22	0.430540	1.893493	583.346843	0.009553	0.010152
RS	23	0.472347	1.893493	615.294300	0.010076	0.010636
RS	24	0.517449	2.971420	414.748542	0.006792	0.007151
RS	25	0.566106	2.971420	440.093281	0.007207	0.007497
RS	26	0.618596	4.432179	313.650264	0.005136	0.005318
RS	27	0.675223	4.432179	334.090079	0.005471	0.005591
RS	28	0.736312	6.100737	258.798901	0.004238	0.004311
RS	29	0.802215	6.100737	276.255337	0.004524	0.004547
RS	30	0.873311	7.625192	236.033200	0.003865	0.003867
RS	31	0.950010	7.625192	252.175503	0.004130	0.004090
RS	32	1.032753	8.564908	239.831964	0.003927	0.003871
RS	33	1.122016	8.564908	256.168674	0.004195	0.004106
RS	34	1.218314	8.683101	269.704128	0.004417	0.004308
RS	35	1.322199	8.683101	287.655147	0.004711	0.004581
RS	36	1.434271	8.116246	327.774044	0.005368	0.005212
RS	37	1.555175	8.116246	348.583711	0.005708	0.005546
RS	38	1.685606	7.197761	417.088711	0.006830	0.006634
RS	39	1.826315	7.197761	441.513487	0.007230	0.007044
RS	40	1.978113	6.229382	538.267105	0.008815	0.008594
RS	41	2.141872	6.229382	565.936754	0.009268	0.009074
RS	42	2.318536	5.393392	684.250374	0.011205	0.010985
RS	43	2.509121	5.393392	712.874053	0.011674	0.011499
RS	44	2.714725	4.763680	836.301646	0.013695	0.013509
RS	45	2.936531	4.763680	861.438281	0.014107	0.013977
RS	46	3.175815	4.345967	966.577602	0.015829	0.015699
RS	47	3.433956	4.345967	982.777415	0.016094	0.016018
RS	48	3.712439	4.114336	1048.565591	0.017171	0.017096
RS	49	4.012866	4.114336	1051.574731	0.017221	0.017181
RS	50	4.336968	4.035298	1068.197869	0.017493	0.017444
RS	51	4.686610	4.035298	1056.688759	0.017304	0.017267
RS	52	5.063804	4.079139	1027.568880	0.016827	0.016771
RS	53	5.470722	4.079139	1003.274759	0.016430	0.016364
RS	54	5.909706	4.365509	911.521547	0.014927	0.014848
RS	55	6.383283	4.365509	882.469151	0.014451	0.014351
RS	56	6.894178	4.365509	847.073160	0.013872	0.013747
RS	57	7.445333	4.365509	805.633749	0.013193	0.013044
RS	58	8.039920	8.654950	396.588368	0.006494	0.006509
RS	59	8.681362	8.654950	398.472871	0.006525	0.006514
RS	60	9.373350	8.654950	398.114800	0.006519	0.006481
RS	61	10.119869	8.654950	395.342367	0.006474	0.006408
RS	62	10.925215	8.654950	390.016379	0.006387	0.006294
RS	63	11.794023	8.654950	3983.565898	0.065235	0.062706
PA	4+25*2+4+6 0.031217817 0.019139433 11.794023130 15.536231063 0.331525775 0.294852222 0.325559162 0.347661603 0.375098731 0.438836007 0.569080591 0.802602064 1.206194964 1.893493266 2.971419680 4.432179391 6.100736784 7.625192109 8.564907634 8.683101123 8.116245769 7.197760937 6.229381867 5.393392469 4.763680360 4.345966842 4.114335607 4.035298392 4.079139076 4.365508507 8.654950163
//
IT	4239
RD	21
LK	-253954.900449
QD	-320.266372 -> -295.481346
RI	0.0016198106
TR	0.030555	0.019408
MT	11.901911
MM	C_pi: 2.829840, n_recomb: 63124.799079
RS	0	0.000000	19.111076	25.378448	0.000402	0.000014
RS	1	0.007896	19.111076	27.372666	0.000434	0.000134
RS	2	0.016415	19.111076	29.522774	0.000468	0.000331
RS	3	0.025606	19.111076	31.840821	0.000504	0.000494
RS	4	0.035524	0.338742	1907.629223	0.030220	0.028060
RS	5	0.046224	0.338742	1991.990296	0.031556	0.030976
RS	6	0.057770	0.298424	2349.205675	0.037215	0.036868
RS	7	0.070227	0.298424	2427.395275	0.038454	0.038218
RS	8	0.083667	0.329615	2268.276878	0.035933	0.035734
RS	9	0.098169	0.329615	2338.339977	0.037043	0.036905
RS	10	0.113816	0.351236	2257.580697	0.035764	0.035702
RS	11	0.130698	0.351236	2317.551980	0.036714	0.036886
RS	12	0.148913	0.377161	2211.103395	0.035027	0.035328
RS	13	0.168566	0.377161	2260.388677	0.035808	0.036483
RS	14	0.189771	0.438772	1986.223610	0.031465	0.032225
RS	15	0.212651	0.438772	2030.487169	0.032166	0.033289
RS	16	0.237337	0.566379	1612.122400	0.025539	0.026555
RS	17	0.263972	0.566379	1656.895610	0.026248	0.027504
RS	18	0.292710	0.796892	1215.196280	0.019251	0.020247
RS	19	0.323717	0.796892	1259.577088	0.019954	0.021079
RS	20	0.357172	1.198309	872.032393	0.013814	0.014640
RS	21	0.393269	1.198309	912.216677	0.014451	0.015316
RS	22	0.432215	1.888654	607.839947	0.009629	0.010217
RS	23	0.474237	1.888654	641.111386	0.010156	0.010708
RS	24	0.519577	2.984251	429.214234	0.006799	0.007151
RS	25	0.568497	2.984251	455.503468	0.007216	0.007501
RS	26	0.621279	4.487363	322.084940	0.005102	0.005280
RS	27	0.678229	4.487363	343.157421	0.005436	0.005554
RS	28	0.739675	6.223988	263.875659	0.004180	0.004251
RS	29	0.805973	6.223988	281.762405	0.004464	0.004486
RS	30	0.877506	7.827025	239.349326	0.003792	0.003792
RS	31	0.954686	7.827025	255.811393	0.004052	0.004012
RS	32	1.037960	8.826218	242.429832	0.003840	0.003784
RS	33	1.127810	8.826218	259.050268	0.004104	0.004015
RS	34	1.224754	8.961818	272.437567	0.004316	0.004208
RS	35	1.329352	8.961818	290.706463	0.004605	0.004476
RS	36	1.442208	8.372445	331.587505	0.005253	0.005096
RS	37	1.563976	8.372445	352.827508	0.005589	0.005424
RS	38	1.695358	7.410462	423.233716	0.006705	0.006504
RS	39	1.837113	7.410462	448.290608	0.007102	0.006907
RS	40	1.990061	6.395516	548.415470	0.008688	0.008454
RS	41	2.155085	6.395516	576.998877	0.009141	0.008930
RS	42	2.333139	5.519666	700.339228	0.011095	0.010850
RS	43	2.525251	5.519666	730.171199	0.011567	0.011363
RS	44	2.732532	4.859674	859.969358	0.013623	0.013400
RS	45	2.956179	4.859674	886.480815	0.014043	0.013873
RS	46	3.197485	4.420564	998.328246	0.015815	0.015639
RS	47	3.457843	4.420564	1015.785025	0.016092	0.015967
RS	48	3.738758	4.174606	1087.204642	0.017223	0.017096
RS	49	4.041854	4.174606	1091.015113	0.017283	0.017193
RS	50	4.368880	4.086649	1111.014974	0.017600	0.017501
RS	51	4.721728	4.086649	1099.624240	0.017420	0.017336
RS	52	5.102435	4.125938	1071.160961	0.016969	0.016869
RS	53	5.513202	4.125938	1046.284706	0.016575	0.016470
RS	54	5.956401	4.414337	951.261991	0.015070	0.014956
RS	55	6.434594	4.414337	921.307476	0.014595	0.014464
RS	56	6.950543	4.414337	884.705622	0.014015	0.013864
RS	57	7.507230	4.414337	841.760803	0.013335	0.013163
RS	58	8.107871	8.892773	408.189108	0.006466	0.006466
RS	59	8.755936	8.892773	410.767645	0.006507	0.006483
RS	60	9.455171	8.892773	411.078433	0.006512	0.006463
RS	61	10.209615	8.892773	408.935093	0.006478	0.006403
RS	62	11.023627	8.892773	404.182347	0.006403	0.006302
RS	63	11.901911	8.892773	4211.216053	0.066713	0.064141
PA	4+25*2+4+6 0.030554654 0.019407858 11.901910655 19.111075787 0.338741669 0.298424498 0.329614618 0.351236108 0.377161356 0.438772394 0.566379485 0.796891975 1.198308965 1.888653787 2.984250798 4.487363105 6.223987753 7.827025078 8.826218443 8.961817990 8.372445311 7.410462181 6.395516381 5.519666373 4.859673942 4.420563573 4.174606157 4.086648990 4.125937824 4.414336938 8.892773287
//
IT	5326
RD	22
LK	-253906.211120
QD	-303.158038 -> -280.312792
RI	0.0013764416
TR	0.029930	0.019665
MT	12.006506
MM	C_pi: 2.884727, n_recomb: 65144.714176
RS	0	0.000000	23.510925	21.311374	0.000327	0.000011
RS	1	0.007911	23.510925	22.991032	0.000353	0.000110
RS	2	0.016447	23.510925	24.802543	0.000381	0.000271
RS	3	0.025658	23.510925	26.756173	0.000411	0.000405
RS	4	0.035599	0.345946	1931.902583	0.029656	0.027657
RS	5	0.046325	0.345946	2018.835485	0.030990	0.030537
RS	6	0.057900	0.301819	2405.673240	0.036928	0.036700
RS	7	0.070391	0.301819	2487.005938	0.038177	0.038049
RS	8	0.083870	0.333501	2324.233937	0.035678	0.035565
RS	9	0.098415	0.333501	2397.306893	0.036800	0.036726
RS	10	0.114110	0.354712	2320.022281	0.035613	0.035599
RS	11	0.131048	0.354712	2382.759884	0.036576	0.036772
RS	12	0.149325	0.379214	2284.198994	0.035063	0.035374
RS	13	0.169048	0.379214	2335.673477	0.035854	0.036517
RS	14	0.190331	0.438800	2063.613806	0.031677	0.032423
RS	15	0.213297	0.438800	2109.463969	0.032381	0.033478
RS	16	0.238081	0.563871	1682.101887	0.025821	0.026817
RS	17	0.264825	0.563871	1728.335851	0.026531	0.027764
RS	18	0.293684	0.791436	1270.296955	0.019500	0.020480
RS	19	0.324827	0.791436	1316.273908	0.020205	0.021314
RS	20	0.358433	1.190587	910.675040	0.013979	0.014791
RS	21	0.394697	1.190587	952.442483	0.014620	0.015473
RS	22	0.433831	1.883492	632.202983	0.009705	0.010281
RS	23	0.476059	1.883492	666.785490	0.010235	0.010779
RS	24	0.521629	2.995668	443.503963	0.006808	0.007152
RS	25	0.570803	2.995668	470.725993	0.007226	0.007506
RS	26	0.623867	4.539740	330.324364	0.005071	0.005244
RS	27	0.681128	4.539740	352.016259	0.005404	0.005519
RS	28	0.742920	6.343493	268.758256	0.004126	0.004194
RS	29	0.809599	6.343493	287.060821	0.004407	0.004427
RS	30	0.881553	8.025239	242.471231	0.003722	0.003721
RS	31	0.959199	8.025239	259.237370	0.003979	0.003939
RS	32	1.042987	9.084900	244.815517	0.003758	0.003702
RS	33	1.133403	9.084900	261.701793	0.004017	0.003929
RS	34	1.230972	9.238960	274.909023	0.004220	0.004113
RS	35	1.336259	9.238960	293.473882	0.004505	0.004376
RS	36	1.449874	8.627705	335.044917	0.005143	0.004986
RS	37	1.572477	8.627705	356.687327	0.005475	0.005308
RS	38	1.704779	7.622399	428.881675	0.006584	0.006378
RS	39	1.847547	7.622399	454.536273	0.006977	0.006775
RS	40	2.001608	6.560888	557.884994	0.008564	0.008319
RS	41	2.167856	6.560888	587.344279	0.009016	0.008790
RS	42	2.347255	5.645149	715.558265	0.010984	0.010719
RS	43	2.540846	5.645149	746.565407	0.011460	0.011231
RS	44	2.749750	4.954828	882.628281	0.013549	0.013293
RS	45	2.975180	4.954828	910.497582	0.013977	0.013770
RS	46	3.218443	4.494236	1029.045029	0.015796	0.015577
RS	47	3.480949	4.494236	1047.765008	0.016084	0.015914
RS	48	3.764221	4.233821	1124.915599	0.017268	0.017093
RS	49	4.069901	4.233821	1129.552987	0.017339	0.017202
RS	50	4.399762	4.136741	1153.101221	0.017701	0.017555
RS	51	4.755717	4.136741	1141.860804	0.017528	0.017400
RS	52	5.139829	4.171190	1114.237961	0.017104	0.016963
RS	53	5.554327	4.171190	1088.804734	0.016714	0.016571
RS	54	6.001614	4.461001	990.691867	0.015208	0.015060
RS	55	6.484283	4.461001	959.843221	0.014734	0.014574
RS	56	7.005134	4.461001	922.044854	0.014154	0.013977
RS	57	7.567187	4.461001	877.605269	0.013472	0.013277
RS	58	8.173702	9.124639	419.510841	0.006440	0.006426
RS	59	8.828195	9.124639	422.775347	0.006490	0.006454
RS	60	9.534462	9.124639	423.749987	0.006505	0.006445
RS	61	10.296598	9.124639	422.234363	0.006481	0.006397
RS	62	11.119023	9.124639	418.057655	0.006417	0.006309
RS	63	12.006506	9.124639	4438.623747	0.068135	0.065520
PA	4+25*2+4+6 0.029930124 0.019665084 12.006505941 23.510924858 0.345946474 0.301819204 0.333501494 0.354711703 0.379214461 0.438800012 0.563870528 0.791436492 1.190586518 1.883491661 2.995667540 4.539739697 6.343493308 8.025239358 9.084900070 9.238960392 8.627704543 7.622399465 6.560888117 5.645148748 4.954828128 4.494236400 4.233820753 4.136741400 4.171190002 4.461000906 9.124639148
//
IT	5148
RD	23
LK	-253861.321378
QD	-287.339920 -> -266.253916
RI	0.0011807822
TR	0.029341	0.019912
MT	12.108064
MM	C_pi: 2.938125, n_recomb: 67124.571519
RS	0	0.000000	28.918864	17.870078	0.000266	0.000009
RS	1	0.007925	28.918864	19.282339	0.000287	0.000090
RS	2	0.016478	28.918864	20.805876	0.000310	0.000222
RS	3	0.025708	28.918864	22.449401	0.000334	0.000331
RS	4	0.035671	0.353128	1954.116895	0.029112	0.027265
RS	5	0.046422	0.353128	2043.506796	0.030443	0.030109
RS	6	0.058026	0.305043	2460.824383	0.036661	0.036547
RS	7	0.070549	0.305043	2545.230933	0.037918	0.037894
RS	8	0.084065	0.337223	2378.692493	0.035437	0.035405
RS	9	0.098652	0.337223	2454.712340	0.036570	0.036559
RS	10	0.114395	0.358087	2380.574303	0.035465	0.035498
RS	11	0.131385	0.358087	2446.038431	0.036440	0.036659
RS	12	0.149722	0.381255	2355.320471	0.035089	0.035411
RS	13	0.169512	0.381255	2408.971858	0.035888	0.036542
RS	14	0.190870	0.438908	2139.514317	0.031874	0.032607
RS	15	0.213921	0.438908	2186.933901	0.032580	0.033653
RS	16	0.238799	0.561540	1751.272762	0.026090	0.027068
RS	17	0.265648	0.561540	1798.930137	0.026800	0.028011
RS	18	0.294625	0.786227	1325.061343	0.019740	0.020705
RS	19	0.325899	0.786227	1372.596558	0.020448	0.021541
RS	20	0.359650	1.183043	949.158627	0.014140	0.014938
RS	21	0.396077	1.183043	992.485164	0.014786	0.015626
RS	22	0.435390	1.878078	656.411450	0.009779	0.010346
RS	23	0.477819	1.878078	692.290923	0.010314	0.010849
RS	24	0.523610	3.005834	457.607331	0.006817	0.007154
RS	25	0.573030	3.005834	485.749837	0.007237	0.007513
RS	26	0.626367	4.589522	338.368873	0.005041	0.005210
RS	27	0.683930	4.589522	360.666916	0.005373	0.005486
RS	28	0.746055	6.459510	273.450109	0.004074	0.004139
RS	29	0.813103	6.459510	292.154253	0.004352	0.004372
RS	30	0.885465	8.219970	245.408211	0.003656	0.003655
RS	31	0.963562	8.219970	262.463401	0.003910	0.003870
RS	32	1.047847	9.340948	247.003411	0.003680	0.003624
RS	33	1.138812	9.340948	264.138673	0.003935	0.003848
RS	34	1.236986	9.514470	277.137595	0.004129	0.004022
RS	35	1.342940	9.514470	295.977794	0.004409	0.004281
RS	36	1.457290	8.881870	338.174667	0.005038	0.004880
RS	37	1.580703	8.881870	360.193177	0.005366	0.005197
RS	38	1.713896	7.833465	434.066938	0.006467	0.006258
RS	39	1.857644	7.833465	460.286280	0.006857	0.006649
RS	40	2.012784	6.725418	566.715155	0.008443	0.008189
RS	41	2.180219	6.725418	597.013166	0.008894	0.008655
RS	42	2.360922	5.769758	729.950232	0.010875	0.010591
RS	43	2.555946	5.769758	762.098738	0.011353	0.011102
RS	44	2.766425	5.049076	904.314918	0.013472	0.013188
RS	45	2.993585	5.049076	933.522491	0.013907	0.013668
RS	46	3.238746	4.566951	1058.746157	0.015773	0.015516
RS	47	3.503336	4.566951	1078.731572	0.016071	0.015861
RS	48	3.788894	4.291974	1161.694852	0.017307	0.017088
RS	49	4.097083	4.291974	1167.180531	0.017388	0.017207
RS	50	4.429694	4.185602	1194.433113	0.017794	0.017605
RS	51	4.788665	4.185602	1183.371649	0.017629	0.017460
RS	52	5.176083	4.214969	1156.760034	0.017233	0.017053
RS	53	5.594204	4.214969	1130.793418	0.016846	0.016668
RS	54	6.045460	4.505637	1029.767357	0.015341	0.015162
RS	55	6.532478	4.505637	998.032180	0.014868	0.014680
RS	56	7.058090	4.505637	959.046593	0.014288	0.014086
RS	57	7.625357	4.505637	913.123191	0.013603	0.013387
RS	58	8.237578	9.350824	430.545666	0.006414	0.006388
RS	59	8.898317	9.350824	434.487635	0.006473	0.006425
RS	60	9.611419	9.350824	436.120477	0.006497	0.006427
RS	61	10.381032	9.350824	435.230325	0.006484	0.006391
RS	62	11.211636	9.350824	431.631343	0.006430	0.006314
RS	63	12.108064	9.350824	4665.361481	0.069503	0.066845
PA	4+25*2+4+6 0.029341074 0.019911644 12.108064345 28.918864037 0.353127849 0.305043413 0.337222700 0.358087055 0.381255055 0.438907769 0.561539924 0.786227051 1.183043277 1.878077800 3.005833788 4.589521684 6.459510023 8.219970286 9.340948321 9.514470277 8.881870145 7.833465019 6.725417759 5.769758326 5.049076446 4.566951175 4.291973528 4.185601514 4.214969405 4.505637463 9.350823624
//
IT	4951
RD	24
LK	-253819.878755
QD	-272.692081 -> -253.204580
RI	0.0010236382
TR	0.028785	0.020148
MT	12.206827
MM	C_pi: 2.990100, n_recomb: 69064.523748
RS	0	0.000000	35.566094	14.963900	0.000217	0.000008
RS	1	0.007939	35.566094	16.149424	0.000234	0.000073
RS	2	0.016507	35.566094	17.428666	0.000252	0.000181
RS	3	0.025757	35.566094	18.809000	0.000272	0.000271
RS	4	0.035740	0.360288	1974.397354	0.028588	0.026883
RS	5	0.046516	0.360288	2066.132550	0.029916	0.029692
RS	6	0.058147	0.308104	2514.742135	0.036411	0.036407
RS	7	0.070702	0.308104	2602.154868	0.037677	0.037752
RS	8	0.084253	0.340788	2431.707968	0.035209	0.035255
RS	9	0.098881	0.340788	2510.612672	0.036352	0.036401
RS	10	0.114669	0.361368	2439.290997	0.035319	0.035397
RS	11	0.131711	0.361368	2507.440708	0.036306	0.036548
RS	12	0.150105	0.383284	2424.489880	0.035105	0.035439
RS	13	0.169960	0.383284	2480.304380	0.035913	0.036560
RS	14	0.191392	0.439092	2213.887481	0.032055	0.032778
RS	15	0.214524	0.439092	2262.860416	0.032764	0.033816
RS	16	0.239493	0.559375	1819.593423	0.026346	0.027308
RS	17	0.266444	0.559375	1868.638037	0.027056	0.028247
RS	18	0.295535	0.781250	1379.451590	0.019973	0.020923
RS	19	0.326935	0.781250	1428.507268	0.020684	0.021760
RS	20	0.360828	1.175688	987.455214	0.014298	0.015083
RS	21	0.397411	1.175688	1032.316147	0.014947	0.015776
RS	22	0.436899	1.872473	680.452692	0.009852	0.010409
RS	23	0.479521	1.872473	717.614507	0.010390	0.010918
RS	24	0.525527	3.014876	471.524721	0.006827	0.007158
RS	25	0.575185	3.014876	500.575382	0.007248	0.007519
RS	26	0.628786	4.636910	346.223622	0.005013	0.005178
RS	27	0.686642	4.636910	369.114862	0.005344	0.005455
RS	28	0.749090	6.572191	277.962383	0.004025	0.004088
RS	29	0.816496	6.572191	297.054602	0.004301	0.004320
RS	30	0.889254	8.411301	248.173970	0.003593	0.003591
RS	31	0.967787	8.411301	265.504168	0.003844	0.003804
RS	32	1.052555	9.594428	249.008673	0.003605	0.003550
RS	33	1.144052	9.594428	266.377186	0.003857	0.003771
RS	34	1.242812	9.788306	279.144642	0.004042	0.003936
RS	35	1.349413	9.788306	298.241041	0.004318	0.004190
RS	36	1.464477	9.134928	341.003068	0.004937	0.004780
RS	37	1.588675	9.134928	363.373012	0.005261	0.005091
RS	38	1.722733	8.043568	438.827654	0.006354	0.006143
RS	39	1.867433	8.043568	465.580609	0.006741	0.006529
RS	40	2.023620	6.889018	574.953424	0.008325	0.008063
RS	41	2.192207	6.889018	606.054368	0.008775	0.008526
RS	42	2.374177	5.893421	743.567953	0.010766	0.010467
RS	43	2.570593	5.893421	776.824114	0.011248	0.010977
RS	44	2.782601	5.142373	925.077797	0.013394	0.013084
RS	45	3.011440	5.142373	955.602356	0.013836	0.013568
RS	46	3.258446	4.638682	1087.468235	0.015746	0.015453
RS	47	3.525061	4.638682	1108.718027	0.016053	0.015807
RS	48	3.812842	4.349065	1197.560133	0.017340	0.017081
RS	49	4.123468	4.349065	1203.911632	0.017432	0.017210
RS	50	4.458754	4.233264	1235.008157	0.017882	0.017652
RS	51	4.820656	4.233264	1224.151102	0.017725	0.017516
RS	52	5.211289	4.257346	1198.710126	0.017356	0.017139
RS	53	5.632933	4.257346	1172.231691	0.016973	0.016761
RS	54	6.088050	4.548377	1068.463837	0.015471	0.015261
RS	55	6.579296	4.548377	1035.848909	0.014998	0.014782
RS	56	7.109541	4.548377	995.684769	0.014417	0.014190
RS	57	7.681881	4.548377	948.288094	0.013730	0.013493
RS	58	8.299656	9.571589	441.293882	0.006390	0.006351
RS	59	8.966474	9.571589	445.904412	0.006456	0.006398
RS	60	9.686228	9.571589	448.189189	0.006489	0.006410
RS	61	10.463121	9.571589	447.921400	0.006486	0.006384
RS	62	11.301689	9.571589	444.900708	0.006442	0.006318
RS	63	12.206827	9.571589	4891.098562	0.070819	0.068119
PA	4+25*2+4+6 0.028784657 0.020148022 12.206827119 35.566094020 0.360288230 0.308103808 0.340788126 0.361368172 0.383283541 0.439092360 0.559374524 0.781250223 1.175687729 1.872472633 3.014876435 4.636910478 6.572190580 8.411301019 9.594428452 9.788305648 9.134927922 8.043568387 6.889017643 5.893420844 5.142372860 4.638681628 4.349064713 4.233263916 4.257346172 4.548377222 9.571589285
//
IT	4907
RD	25
LK	-253781.568974
QD	-259.107684 -> -241.075208
RI	0.0008980538
TR	0.028258	0.020375
MT	12.302938
MM	C_pi: 3.040683, n_recomb: 70964.476434
RS	0	0.000000	43.732288	12.515336	0.000176	0.000006
RS	1	0.007952	43.732288	13.509134	0.000190	0.000060
RS	2	0.016536	43.732288	14.581725	0.000205	0.000148
RS	3	0.025803	43.732288	15.739336	0.000222	0.000222
RS	4	0.035807	0.367420	1992.902283	0.028083	0.026512
RS	5	0.046606	0.367420	2086.874415	0.029407	0.029287
RS	6	0.058264	0.311000	2567.535194	0.036181	0.036280
RS	7	0.070850	0.311000	2657.886846	0.037454	0.037621
RS	8	0.084435	0.344198	2483.371787	0.034995	0.035114
RS	9	0.099102	0.344198	2565.098648	0.036146	0.036253
RS	10	0.114934	0.364557	2496.221238	0.035176	0.035298
RS	11	0.132026	0.364557	2567.013289	0.036173	0.036439
RS	12	0.150476	0.385296	2491.728696	0.035112	0.035460
RS	13	0.170394	0.385296	2549.689551	0.035929	0.036570
RS	14	0.191896	0.439343	2286.707870	0.032223	0.032937
RS	15	0.215107	0.439343	2337.217195	0.032935	0.033966
RS	16	0.240164	0.557368	1886.980010	0.026590	0.027536
RS	17	0.267214	0.557368	1937.376640	0.027301	0.028472
RS	18	0.296415	0.776502	1433.396927	0.020199	0.021134
RS	19	0.327938	0.776502	1483.934920	0.020911	0.021973
RS	20	0.361967	1.168526	1025.523966	0.014451	0.015225
RS	21	0.398702	1.168526	1071.893449	0.015105	0.015922
RS	22	0.438359	1.866728	704.305108	0.009925	0.010472
RS	23	0.481169	1.866728	742.733643	0.010466	0.010987
RS	24	0.527384	3.022913	485.249239	0.006838	0.007162
RS	25	0.577273	3.022913	515.195286	0.007260	0.007527
RS	26	0.631129	4.682096	353.888095	0.004987	0.005148
RS	27	0.689269	4.682096	377.359518	0.005318	0.005425
RS	28	0.752031	6.681738	282.298900	0.003978	0.004039
RS	29	0.819784	6.681738	301.765949	0.004252	0.004270
RS	30	0.892925	8.599473	250.772824	0.003534	0.003531
RS	31	0.971882	8.599473	268.364345	0.003782	0.003742
RS	32	1.057118	9.845389	250.842021	0.003535	0.003480
RS	33	1.149131	9.845389	268.428853	0.003783	0.003697
RS	34	1.248462	10.060491	280.943852	0.003959	0.003854
RS	35	1.355691	10.060491	300.278304	0.004231	0.004104
RS	36	1.471447	9.386806	343.551551	0.004841	0.004685
RS	37	1.596408	9.386806	366.249599	0.005161	0.004991
RS	38	1.731306	8.252663	443.190613	0.006245	0.006033
RS	39	1.876931	8.252663	470.447358	0.006629	0.006413
RS	40	2.034135	7.051590	582.637311	0.008210	0.007942
RS	41	2.203841	7.051590	614.506423	0.008659	0.008401
RS	42	2.387042	6.016064	756.451632	0.010660	0.010347
RS	43	2.584810	6.016064	790.781647	0.011143	0.010855
RS	44	2.798305	5.234654	944.955127	0.013316	0.012983
RS	45	3.028778	5.234654	976.773678	0.013764	0.013469
RS	46	3.277577	4.709385	1115.237738	0.015715	0.015391
RS	47	3.546161	4.709385	1137.747697	0.016033	0.015752
RS	48	3.836102	4.405076	1232.519837	0.017368	0.017072
RS	49	4.149099	4.405076	1239.751064	0.017470	0.017211
RS	50	4.486986	4.279740	1274.815720	0.017964	0.017695
RS	51	4.851742	4.279740	1264.185586	0.017814	0.017569
RS	52	5.245502	4.298357	1240.065283	0.017474	0.017222
RS	53	5.670575	4.298357	1213.094691	0.017094	0.016850
RS	54	6.129449	4.589307	1106.751476	0.015596	0.015358
RS	55	6.624813	4.589307	1073.262871	0.015124	0.014881
RS	56	7.159567	4.589307	1031.928382	0.014541	0.014292
RS	57	7.736845	4.589307	983.068801	0.013853	0.013594
RS	58	8.360029	9.787106	451.753258	0.006366	0.006316
RS	59	9.032767	9.787106	457.022969	0.006440	0.006371
RS	60	9.759001	9.787106	459.952748	0.006481	0.006392
RS	61	10.542986	9.787106	460.303343	0.006486	0.006377
RS	62	11.389312	9.787106	457.860409	0.006452	0.006322
RS	63	12.302938	9.787106	5115.485226	0.072085	0.069343
PA	4+25*2+4+6 0.028258474 0.020374784 12.302938001 43.732287995 0.367419771 0.311000244 0.344197872 0.364556666 0.385295771 0.439343192 0.557367910 0.776501967 1.168526477 1.866727942 3.022912647 4.682095520 6.681737954 8.599472691 9.845388980 10.060491371 9.386806282 8.252662995 7.051589714 6.016063682 5.234654230 4.709384876 4.405075860 4.279739645 4.298356954 4.589307482 9.787106159
//
CC
CC	Brief Description of the file format:
CC	  CC  comments
CC	  MM  useful-messages
CC	  RD  round-of-iterations
CC	  LL  \log[P(sequence)]
CC	  QD  Q-before-opt Q-after-opt
CC	  TR  \theta_0 \rho_0
CC	  RS  k t_k \lambda_k \pi_k \sum_{l\not=k}A_{kl} A_{kk}
CC	  DC  begin end best-k t_k+\Delta_k max-prob
CC
MM	Version: 0.6.5-r67
MM	pattern:4+25*2+4+6, n:63, n_free_lambdas:28
MM	n_iterations:25, skip:1, max_t:5, theta/rho:5
MM	is_decoding:0
MM	n_seqs:21, sum_L:1135543, sum_n:77297
RD	0
LK	0.000000
QD	0.000000 -> 0.000000
RI	inf
TR	0.070498	0.014100
MT	5.000000
MM	C_pi: 1.000000, n_recomb: 15898.649113
RS	0	0.000000	1.000000	101.343943	0.006374	0.000000
RS	1	0.006440	1.000000	107.160735	0.006740	0.000000
RS	2	0.013294	1.000000	113.263241	0.007124	0.000000
RS	3	0.020590	1.000000	119.659123	0.007526	0.000000
RS	4	0.028356	1.000000	126.355316	0.007948	0.000000
RS	5	0.036622	1.000000	133.357864	0.008388	0.000000
RS	6	0.045421	1.000000	140.671727	0.008848	0.000000
RS	7	0.054785	1.000000	148.300573	0.009328	0.000000
RS	8	0.064753	1.000000	156.246543	0.009828	0.000000
RS	9	0.075363	1.000000	164.510000	0.010347	0.000000
RS	10	0.086656	1.000000	173.089247	0.010887	0.000000
RS	11	0.098677	1.000000	181.980222	0.011446	0.000000
RS	12	0.111471	1.000000	191.176175	0.012025	0.000000
RS	13	0.125090	1.000000	200.667314	0.012622	0.000000
RS	14	0.139585	1.000000	210.440433	0.013236	0.000000
RS	15	0.155014	1.000000	220.478517	0.013868	0.000000
RS	16	0.171437	1.000000	230.760339	0.014514	0.000000
RS	17	0.188917	1.000000	241.260031	0.015175	0.000000
RS	18	0.207523	1.000000	251.946661	0.015847	0.000000
RS	19	0.227327	1.000000	262.783803	0.016529	0.000000
RS	20	0.248406	1.000000	273.729122	0.017217	0.000000
RS	21	0.270843	1.000000	284.733979	0.017909	0.000000
RS	22	0.294725	1.000000	295.743068	0.018602	0.000000
RS	23	0.320144	1.000000	306.694111	0.019291	0.000000
RS	24	0.347201	1.000000	317.517613	0.019971	0.000000
RS	25	0.376000	1.000000	328.136712	0.020639	0.000000
RS	26	0.406654	1.000000	338.467149	0.021289	0.000000
RS	27	0.439282	1.000000	348.417364	0.021915	0.000000
RS	28	0.474011	1.000000	357.888769	0.022511	0.000000
RS	29	0.510976	1.000000	366.776221	0.023070	0.000000
RS	30	0.550322	1.000000	374.968708	0.023585	0.000000
RS	31	0.592202	1.000000	382.350311	0.024049	0.000000
RS	32	0.636779	1.000000	388.801434	0.024455	0.000000
RS	33	0.684227	1.000000	394.200354	0.024795	0.000000
RS	34	0.734730	1.000000	398.425097	0.025060	0.000000
RS	35	0.788485	1.000000	401.355651	0.025245	0.000000
RS	36	0.845702	1.000000	402.876521	0.025340	0.000000
RS	37	0.906604	1.000000	402.879608	0.025340	0.000000
RS	38	0.971428	1.000000	401.267384	0.025239	0.000000
RS	39	1.040426	1.000000	397.956306	0.025031	0.000000
RS	40	1.113868	1.000000	392.880400	0.024712	0.000000
RS	41	1.192040	1.000000	385.994909	0.024278	0.000000
RS	42	1.275245	1.000000	377.279884	0.023730	0.000000
RS	43	1.363809	1.000000	366.743563	0.023068	0.000000
RS	44	1.458076	1.000000	354.425349	0.022293	0.000000
RS	45	1.558414	1.000000	340.398212	0.021411	0.000000
RS	46	1.665214	1.000000	324.770284	0.020428	0.000000
RS	47	1.778891	1.000000	307.685447	0.019353	0.000000
RS	48	1.899889	1.000000	289.322720	0.018198	0.000000
RS	49	2.028679	1.000000	269.894261	0.016976	0.000000
RS	50	2.165763	1.000000	249.641883	0.015702	0.000000
RS	51	2.311675	1.000000	228.832016	0.014393	0.000000
RS	52	2.466983	1.000000	207.749160	0.013067	0.000000
RS	53	2.632293	1.000000	186.687967	0.011742	0.000000
RS	54	2.808249	1.000000	165.944209	0.010438	0.000000
RS	55	2.995536	1.000000	145.805000	0.009171	0.000000
RS	56	3.194884	1.000000	126.538758	0.007959	0.000000
RS	57	3.407070	1.000000	108.385472	0.006817	0.000000
RS	58	3.632920	1.000000	91.547895	0.005758	0.000000
RS	59	3.873315	1.000000	76.184277	0.004792	0.000000
RS	60	4.129191	1.000000	62.403211	0.003925	0.000000
RS	61	4.401545	1.000000	50.261036	0.003161	0.000000
RS	62	4.691438	1.000000	39.762055	0.002501	0.000000
RS	63	5.000000	1.000000	110.873851	0.006974	0.000000
PA	4+25*2+4+6 0.070498130 0.014099626 5.000000000 1.000000000 1.000000000 1.000000000 1.000000000 1.000000000 1.000000000 1.000000000 1.000000000 1.000000000 1.000000000 1.000000000 1.000000000 1.000000000 1.000000000 1.000000000 1.000000000 1.000000000 1.000000000 1.000000000 1.000000000 1.000000000 1.000000000 1.000000000 1.000000000 1.000000000 1.000000000 1.000000000 1.000000000
//
IT	5275
RD	1
LK	-222079.673378
QD	-4443.767027 -> -1834.383646
RI	0.1211643518
TR	0.053659	0.010163
MT	7.726116
MM	C_pi: 1.152283, n_recomb: 13220.208391
RS	0	0.000000	0.222502	416.551346	0.031509	0.001541
RS	1	0.007166	0.222502	431.773627	0.032660	0.011026
RS	2	0.014845	0.222502	446.485224	0.033773	0.022059
RS	3	0.023075	0.222502	460.518660	0.034834	0.031346
RS	4	0.031894	0.210659	499.730165	0.037800	0.037989
RS	5	0.041345	0.210659	511.253107	0.038672	0.042072
RS	6	0.051474	0.243519	452.519867	0.034229	0.043916
RS	7	0.062328	0.243519	463.097807	0.035030	0.043641
RS	8	0.073960	0.301044	383.957474	0.029043	0.041566
RS	9	0.086426	0.301044	394.225619	0.029820	0.038443
RS	10	0.099785	0.383232	318.597361	0.024099	0.034999
RS	11	0.114101	0.383232	328.495840	0.024848	0.031633
RS	12	0.129443	0.488232	266.344039	0.020147	0.028506
RS	13	0.145885	0.488232	275.670773	0.020852	0.025684
RS	14	0.163505	0.614971	226.854826	0.017160	0.023178
RS	15	0.182387	0.614971	235.525250	0.017816	0.020961
RS	16	0.202622	0.763245	197.247389	0.014920	0.018983
RS	17	0.224307	0.763245	205.275876	0.015527	0.017199
RS	18	0.247547	0.931581	175.173935	0.013250	0.015583
RS	19	0.272451	0.931581	182.624174	0.013814	0.014124
RS	20	0.299141	1.113768	159.331385	0.012052	0.012821
RS	21	0.327742	1.113768	166.292367	0.012579	0.011672
RS	22	0.358393	1.299744	148.754287	0.011252	0.010672
RS	23	0.391241	1.299744	155.322187	0.011749	0.009814
RS	24	0.426443	1.479311	142.478140	0.010777	0.009088
RS	25	0.464166	1.479311	148.737516	0.011251	0.008485
RS	26	0.504594	1.644878	139.585414	0.010558	0.007992
RS	27	0.547918	1.644878	145.595614	0.011013	0.007598
RS	28	0.594346	1.792347	139.272180	0.010535	0.007290
RS	29	0.644102	1.792347	145.060134	0.010973	0.007057
RS	30	0.697423	1.919949	140.907967	0.010659	0.006892
RS	31	0.754565	1.919949	146.465596	0.011079	0.006789
RS	32	0.815801	2.026532	144.048994	0.010896	0.006746
RS	33	0.881426	2.026532	149.331382	0.011296	0.006764
RS	34	0.951753	2.111174	148.357835	0.011222	0.006843
RS	35	1.027120	2.111174	153.278821	0.011594	0.006988
RS	36	1.107887	2.173757	153.491164	0.011610	0.007198
RS	37	1.194442	2.173757	157.916712	0.011945	0.007475
RS	38	1.287200	2.215261	159.028371	0.012029	0.007820
RS	39	1.386604	2.215261	162.770507	0.012312	0.008229
RS	40	1.493131	2.237685	164.431175	0.012438	0.008700
RS	41	1.607292	2.237685	167.245982	0.012651	0.009226
RS	42	1.729634	2.243955	169.013792	0.012785	0.009797
RS	43	1.860742	2.243955	170.608424	0.012905	0.010401
RS	44	2.001245	2.237930	171.927939	0.013005	0.011022
RS	45	2.151817	2.237930	171.984044	0.013009	0.011638
RS	46	2.313178	2.224289	172.202959	0.013026	0.012224
RS	47	2.486102	2.224289	170.423639	0.012891	0.012755
RS	48	2.671417	2.208069	168.881140	0.012774	0.013201
RS	49	2.870012	2.208069	165.061566	0.012486	0.013537
RS	50	3.082838	2.193710	161.263173	0.012198	0.013741
RS	51	3.310914	2.193710	155.368133	0.011752	0.013802
RS	52	3.555334	2.184351	149.150748	0.011282	0.013712
RS	53	3.817269	2.184351	141.371829	0.010694	0.013474
RS	54	4.097973	2.185888	132.738412	0.010041	0.013096
RS	55	4.398793	2.185888	123.556842	0.009346	0.012592
RS	56	4.721168	2.185888	113.855800	0.008612	0.011976
RS	57	5.066644	2.185888	103.788231	0.007851	0.011267
RS	58	5.436877	2.338924	87.907459	0.006649	0.010485
RS	59	5.833639	2.338924	79.200399	0.005991	0.009649
RS	60	6.258833	2.338924	70.474670	0.005331	0.008781
RS	61	6.714496	2.338924	61.880909	0.004681	0.007904
RS	62	7.202810	2.338924	53.565431	0.004052	0.007043
RS	63	7.726116	2.338924	216.356760	0.016366	0.031295
PA	4+25*2+4+6 0.053658597 0.010162747 7.726116180 0.222501755 0.210659027 0.243518829 0.301044464 0.383232117 0.488231659 0.614971161 0.763244629 0.931581497 1.113767624 1.299743652 1.479310989 1.644878387 1.792346954 1.919948578 2.026532173 2.111173630 2.173756599 2.215260506 2.237685204 2.243954659 2.237930298 2.224288940 2.208068848 2.193710327 2.184350967 2.185888290 2.338924468
//
IT	4673
RD	2
LK	-218234.410627
QD	-1974.554407 -> -1343.780038
RI	0.1068732473
TR	0.048144	0.009856
MT	8.955714
MM	C_pi: 1.375298, n_recomb: 15289.275564
RS	0	0.000000	0.246026	450.842113	0.029487	0.001027
RS	1	0.007414	0.246026	469.388522	0.030701	0.007905
RS	2	0.015378	0.246026	487.568561	0.031890	0.017360
RS	3	0.023933	0.246026	505.195760	0.033042	0.026766
RS	4	0.033122	0.178893	712.638476	0.046610	0.037135
RS	5	0.042992	0.178893	722.956549	0.047285	0.044702
RS	6	0.053594	0.193394	677.160321	0.044290	0.044334
RS	7	0.064982	0.193394	684.332743	0.044759	0.049072
RS	8	0.077214	0.234617	570.859188	0.037337	0.042696
RS	9	0.090353	0.234617	578.636363	0.037846	0.044802
RS	10	0.104467	0.303485	454.769938	0.029744	0.036272
RS	11	0.119627	0.303485	463.869937	0.030340	0.036937
RS	12	0.135910	0.402115	358.234259	0.023430	0.029290
RS	13	0.153402	0.402115	367.859668	0.024060	0.029432
RS	14	0.172190	0.535319	284.562823	0.018612	0.023384
RS	15	0.192371	0.535319	293.974479	0.019227	0.023331
RS	16	0.214048	0.711373	229.099519	0.014984	0.018691
RS	17	0.237333	0.711373	237.902364	0.015560	0.018512
RS	18	0.262344	0.939438	187.453663	0.012260	0.014948
RS	19	0.289209	0.939438	195.496022	0.012786	0.014665
RS	20	0.318066	1.221268	157.084820	0.010274	0.011985
RS	21	0.349063	1.221268	164.374909	0.010751	0.011680
RS	22	0.382358	1.546216	136.008481	0.008896	0.009742
RS	23	0.418122	1.546216	142.656445	0.009330	0.009488
RS	24	0.456537	1.893848	122.246103	0.007996	0.008134
RS	25	0.497801	1.893848	128.403439	0.008398	0.007966
RS	26	0.542124	2.239930	114.063976	0.007460	0.007051
RS	27	0.589733	2.239930	119.879335	0.007841	0.006983
RS	28	0.640872	2.563265	110.090132	0.007200	0.006387
RS	29	0.695803	2.563265	115.686173	0.007566	0.006408
RS	30	0.754807	2.847130	109.402556	0.007156	0.006039
RS	31	0.818185	2.847130	114.869629	0.007513	0.006138
RS	32	0.886262	3.076768	111.526314	0.007294	0.005951
RS	33	0.959387	3.076768	116.922545	0.007647	0.006138
RS	34	1.037934	3.240232	116.266691	0.007604	0.006127
RS	35	1.122304	3.240232	121.612473	0.007954	0.006426
RS	36	1.212930	3.333321	123.459830	0.008075	0.006599
RS	37	1.310275	3.333321	128.721699	0.008419	0.007029
RS	38	1.414838	3.361245	132.817807	0.008687	0.007390
RS	39	1.527153	3.361245	137.885686	0.009018	0.007952
RS	40	1.647795	3.336474	143.825348	0.009407	0.008490
RS	41	1.777383	3.336474	148.488811	0.009712	0.009158
RS	42	1.916578	3.275549	155.632619	0.010179	0.009831
RS	43	2.066094	3.275549	159.565236	0.010436	0.010541
RS	44	2.226696	3.196225	166.971352	0.010921	0.011267
RS	45	2.399205	3.196225	169.738933	0.011102	0.011921
RS	46	2.584505	3.115105	176.182900	0.011523	0.012577
RS	47	2.783543	3.115105	177.294424	0.011596	0.013054
RS	48	2.997339	3.045432	181.463079	0.011869	0.013498
RS	49	3.226986	3.045432	180.469864	0.011804	0.013697
RS	50	3.473660	2.994861	181.342542	0.011861	0.013829
RS	51	3.738623	2.994861	177.956144	0.011639	0.013717
RS	52	4.023232	2.965777	175.081972	0.011451	0.013519
RS	53	4.328942	2.965777	169.266267	0.011071	0.013134
RS	54	4.657319	2.967619	162.276595	0.010614	0.012630
RS	55	5.010043	2.967619	154.378778	0.010097	0.012044
RS	56	5.388919	2.967619	145.549675	0.009520	0.011379
RS	57	5.795886	2.967619	135.905582	0.008889	0.010651
RS	58	6.233027	3.379100	111.338077	0.007282	0.009279
RS	59	6.702580	3.379100	103.796104	0.006789	0.008617
RS	60	7.206946	3.379100	95.754296	0.006263	0.007922
RS	61	7.748708	3.379100	87.344891	0.005713	0.007208
RS	62	8.330638	3.379100	78.714712	0.005148	0.006488
RS	63	8.955714	3.379100	394.157053	0.025780	0.032675
PA	4+25*2+4+6 0.048144370 0.009856443 8.955713789 0.246026347 0.178893105 0.193394280 0.234617365 0.303485411 0.402115420 0.535319254 0.711373232 0.939437843 1.221267885 1.546215941 1.893847794 2.239929822 2.563265228 2.847130471 3.076767954 3.240232418 3.333321419 3.361244628 3.336474392 3.275549006 3.196225272 3.115104728 3.045431688 2.994860755 2.965777395 2.967618822 3.379100367
//
IT	4583
RD	3
LK	-217214.753364
QD	-1459.138547 -> -1196.740973
RI	0.0783783370
TR	0.045001	0.010233
MT	9.575385
MM	C_pi: 1.600859, n_recomb: 18451.662622
RS	0	0.000000	0.338736	402.216497	0.021798	0.000754
RS	1	0.007527	0.338736	422.652297	0.022906	0.005871
RS	2	0.015621	0.338736	443.357784	0.024028	0.012916
RS	3	0.024324	0.338736	464.212237	0.025158	0.019860
RS	4	0.033682	0.190525	852.579776	0.046206	0.035656
RS	5	0.043745	0.190525	867.928616	0.047038	0.042650
RS	6	0.054565	0.191032	877.655873	0.047565	0.045137
RS	7	0.066200	0.191032	886.001852	0.048017	0.050113
RS	8	0.078710	0.221671	770.850136	0.041777	0.044885
RS	9	0.092162	0.221671	778.364860	0.042184	0.047819
RS	10	0.106626	0.280431	622.851011	0.033756	0.038828
RS	11	0.122179	0.280431	632.344683	0.034270	0.040373
RS	12	0.138904	0.369670	488.640025	0.026482	0.031483
RS	13	0.156886	0.369670	499.613268	0.027077	0.032397
RS	14	0.176223	0.496652	381.497285	0.020675	0.024966
RS	15	0.197015	0.496652	392.823191	0.021289	0.025553
RS	16	0.219372	0.675519	298.308672	0.016167	0.019624
RS	17	0.243412	0.675519	309.176351	0.016756	0.019958
RS	18	0.269261	0.925725	234.477066	0.012708	0.015298
RS	19	0.297057	0.925725	244.430171	0.013247	0.015415
RS	20	0.326944	1.261220	187.448621	0.010159	0.011895
RS	21	0.359081	1.261220	196.333235	0.010640	0.011898
RS	22	0.393637	1.679234	154.707860	0.008384	0.009380
RS	23	0.430795	1.679234	162.609615	0.008813	0.009359
RS	24	0.470749	2.157595	133.169436	0.007217	0.007629
RS	25	0.513711	2.157595	140.297499	0.007604	0.007636
RS	26	0.559906	2.659489	119.988396	0.006503	0.006485
RS	27	0.609579	2.659489	126.577373	0.006860	0.006547
RS	28	0.662991	3.144923	112.942598	0.006121	0.005805
RS	29	0.720423	3.144923	119.200929	0.006460	0.005921
RS	30	0.782178	3.576603	110.607087	0.005994	0.005465
RS	31	0.848582	3.576603	116.704671	0.006325	0.005632
RS	32	0.919984	3.917802	112.359078	0.006089	0.005401
RS	33	0.996761	3.917802	118.433004	0.006419	0.005635
RS	34	1.079317	4.138073	118.084027	0.006400	0.005622
RS	35	1.168087	4.138073	124.235946	0.006733	0.005951
RS	36	1.263539	4.227893	127.755392	0.006924	0.006165
RS	37	1.366176	4.227893	134.027708	0.007264	0.006608
RS	38	1.476539	4.202566	141.181320	0.007651	0.007055
RS	39	1.595209	4.202566	147.517792	0.007995	0.007615
RS	40	1.722812	4.093931	157.819676	0.008553	0.008283
RS	41	1.860019	4.093931	164.018557	0.008889	0.008929
RS	42	2.007555	3.939652	176.549756	0.009568	0.009767
RS	43	2.166196	3.939652	182.224008	0.009876	0.010429
RS	44	2.336778	3.774676	195.499423	0.010595	0.011328
RS	45	2.520200	3.774676	200.073747	0.010843	0.011904
RS	46	2.717429	3.626551	212.085335	0.011494	0.012708
RS	47	2.929504	3.626551	214.865936	0.011645	0.013082
RS	48	3.157543	3.512881	223.479963	0.012112	0.013621
RS	49	3.402746	3.512881	223.805584	0.012129	0.013710
RS	50	3.666407	3.439793	227.479556	0.012328	0.013881
RS	51	3.949914	3.439793	224.894374	0.012188	0.013678
RS	52	4.254761	3.405120	223.080489	0.012090	0.013481
RS	53	4.582554	3.405120	217.451855	0.011785	0.013039
RS	54	4.935022	3.424687	209.268861	0.011341	0.012502
RS	55	5.314021	3.424687	201.018731	0.010894	0.011899
RS	56	5.721548	3.424687	191.461718	0.010376	0.011234
RS	57	6.159750	3.424687	180.702239	0.009793	0.010518
RS	58	6.630937	4.144120	141.327091	0.007659	0.008653
RS	59	7.137592	4.144120	134.219906	0.007274	0.008113
RS	60	7.682384	4.144120	126.284267	0.006844	0.007540
RS	61	8.268183	4.144120	117.629665	0.006375	0.006941
RS	62	8.898078	4.144120	108.390508	0.005874	0.006326
RS	63	9.575385	4.144120	623.868138	0.033811	0.035176
PA	4+25*2+4+6 0.045000790 0.010233442 9.575385475 0.338735777 0.190524835 0.191032219 0.221671497 0.280431453 0.369669722 0.496652452 0.675518820 0.925724926 1.261220308 1.679233960 2.157594622 2.659489431 3.144922924 3.576602846 3.917801742 4.138073289 4.227893341 4.202565528 4.093931234 3.939651623 3.774675730 3.626550918 3.512881009 3.439793118 3.405120449 3.424686731 4.144120089
//
IT	5159
RD	4
LK	-216744.416973
QD	-1268.217665 -> -1098.056597
RI	0.0557221475
TR	0.042652	0.010788
MT	9.946365
MM	C_pi: 1.774230, n_recomb: 21527.907960
RS	0	0.000000	0.466245	344.394715	0.015998	0.000587
RS	1	0.007591	0.466245	364.345938	0.016924	0.004587
RS	2	0.015759	0.466245	384.960097	0.017882	0.009950
RS	3	0.024547	0.466245	406.181043	0.018868	0.015029
RS	4	0.034002	0.208397	944.657943	0.043881	0.034270
RS	5	0.044175	0.208397	966.227885	0.044883	0.040329
RS	6	0.055120	0.196839	1040.601646	0.048337	0.045372
RS	7	0.066896	0.196839	1052.284880	0.048880	0.049803
RS	8	0.079566	0.219772	951.981805	0.044221	0.046291
RS	9	0.093197	0.219772	960.484582	0.044616	0.049122
RS	10	0.107864	0.271075	787.112464	0.036562	0.040746
RS	11	0.123644	0.271075	797.299797	0.037036	0.042405
RS	12	0.140622	0.352076	623.740980	0.028974	0.033327
RS	13	0.158889	0.352076	635.984364	0.029542	0.034434
RS	14	0.178542	0.470638	486.770075	0.022611	0.026438
RS	15	0.199688	0.470638	499.925910	0.023222	0.027242
RS	16	0.222438	0.644171	376.409631	0.017485	0.020603
RS	17	0.246916	0.644171	389.379421	0.018087	0.021146
RS	18	0.273252	0.899587	289.363060	0.013441	0.015781
RS	19	0.301588	0.899587	301.365709	0.013999	0.016081
RS	20	0.332074	1.261893	224.364649	0.010422	0.011984
RS	21	0.364875	1.261893	235.015532	0.010917	0.012138
RS	22	0.400166	1.738740	179.030663	0.008316	0.009217
RS	23	0.438136	1.738740	188.345308	0.008749	0.009316
RS	24	0.478989	2.311911	149.231912	0.006932	0.007331
RS	25	0.522943	2.311911	157.462455	0.007314	0.007427
RS	26	0.570233	2.937752	130.864148	0.006079	0.006123
RS	27	0.621114	2.937752	138.329694	0.006426	0.006249
RS	28	0.675857	3.560448	120.697011	0.005607	0.005416
RS	29	0.734756	3.560448	127.691139	0.005931	0.005575
RS	30	0.798127	4.121708	116.697568	0.005421	0.005067
RS	31	0.866308	4.121708	123.466375	0.005735	0.005260
RS	32	0.939665	4.559572	118.041119	0.005483	0.005009
RS	33	1.018591	4.559572	124.795788	0.005797	0.005254
RS	34	1.103509	4.821285	124.676731	0.005791	0.005249
RS	35	1.194873	4.821285	131.595994	0.006113	0.005574
RS	36	1.293173	4.891770	136.720443	0.006351	0.005827
RS	37	1.398936	4.891770	143.920210	0.006685	0.006252
RS	38	1.512727	4.800273	154.094304	0.007158	0.006770
RS	39	1.635157	4.800273	161.571330	0.007505	0.007298
RS	40	1.766882	4.602137	176.247648	0.008187	0.008070
RS	41	1.908606	4.602137	183.807413	0.008538	0.008673
RS	42	2.061089	4.357566	201.770916	0.009373	0.009641
RS	43	2.225148	4.357566	208.959936	0.009706	0.010252
RS	44	2.401661	4.116951	228.101663	0.010596	0.011293
RS	45	2.591574	4.116951	234.192667	0.010879	0.011816
RS	46	2.795905	3.915277	251.591360	0.011687	0.012744
RS	47	3.015747	3.915277	255.680160	0.011877	0.013071
RS	48	3.252279	3.771206	268.266455	0.012461	0.013694
RS	49	3.506767	3.771206	269.491216	0.012518	0.013750
RS	50	3.780574	3.687283	275.203127	0.012784	0.013957
RS	51	4.075168	3.687283	272.982551	0.012680	0.013739
RS	52	4.392125	3.656098	271.304493	0.012602	0.013541
RS	53	4.733144	3.656098	265.473542	0.012332	0.013100
RS	54	5.100052	3.701929	254.877794	0.011839	0.012509
RS	55	5.494813	3.701929	246.038839	0.011429	0.011926
RS	56	5.919543	3.701929	235.558942	0.010942	0.011283
RS	57	6.376516	3.701929	223.536468	0.010384	0.010589
RS	58	6.868180	4.743804	166.507174	0.007734	0.008244
RS	59	7.397168	4.743804	160.034765	0.007434	0.007804
RS	60	7.966315	4.743804	152.501810	0.007084	0.007327
RS	61	8.578669	4.743804	143.989997	0.006689	0.006819
RS	62	9.237509	4.743804	134.611519	0.006253	0.006287
RS	63	9.946365	4.743804	857.093183	0.039813	0.037992
PA	4+25*2+4+6 0.042651780 0.010787599 9.946364818 0.466244805 0.208397349 0.196839013 0.219772469 0.271074788 0.352076341 0.470638465 0.644170834 0.899586679 1.261892670 1.738740353 2.311910613 2.937751793 3.560447803 4.121707878 4.559572232 4.821285379 4.891769639 4.800272518 4.602137315 4.357566328 4.116951188 3.915277461 3.771205618 3.687282811 3.656097956 3.701928669 4.743804363
//
IT	4656
RD	5
LK	-216421.803129
QD	-1144.503222 -> -1009.190632
RI	0.0405101741
TR	0.040655	0.011378
MT	10.213707
MM	C_pi: 1.909745, n_recomb: 24409.765152
RS	0	0.000000	0.622801	294.277259	0.012056	0.000473
RS	1	0.007636	0.622801	312.757223	0.012813	0.003700
RS	2	0.015856	0.622801	332.075927	0.013604	0.007900
RS	3	0.024703	0.622801	352.220579	0.014429	0.011709
RS	4	0.034226	0.226439	1011.765002	0.041449	0.033035
RS	5	0.044476	0.226439	1039.109822	0.042569	0.038326
RS	6	0.055508	0.204373	1174.890251	0.048132	0.045204
RS	7	0.067384	0.204373	1190.688086	0.048779	0.049089
RS	8	0.080166	0.221499	1111.146206	0.045521	0.047028
RS	9	0.093924	0.221499	1121.426939	0.045942	0.049604
RS	10	0.108732	0.267285	939.032954	0.038470	0.042033
RS	11	0.124672	0.267285	950.173378	0.038926	0.043625
RS	12	0.141829	0.341723	754.071218	0.030892	0.034741
RS	13	0.160295	0.341723	767.469963	0.031441	0.035868
RS	14	0.180173	0.452470	591.882434	0.024248	0.027686
RS	15	0.201567	0.452470	606.646961	0.024853	0.028560
RS	16	0.224596	0.618739	456.318527	0.018694	0.021511
RS	17	0.249384	0.618739	471.229594	0.019305	0.022148
RS	18	0.276064	0.872643	346.263815	0.014185	0.016290
RS	19	0.304781	0.872643	360.250779	0.014758	0.016690
RS	20	0.335692	1.248246	262.839226	0.010768	0.012156
RS	21	0.368963	1.248246	275.244455	0.011276	0.012399
RS	22	0.404774	1.763694	204.486197	0.008377	0.009166
RS	23	0.443321	1.763694	215.213159	0.008817	0.009336
RS	24	0.484810	2.407604	166.200536	0.006809	0.007154
RS	25	0.529469	2.407604	175.526758	0.007191	0.007303
RS	26	0.577537	3.133885	142.562244	0.005840	0.005882
RS	27	0.629276	3.133885	150.887305	0.006181	0.006043
RS	28	0.684966	3.874383	129.245280	0.005295	0.005142
RS	29	0.744909	3.874383	136.946726	0.005610	0.005323
RS	30	0.809429	4.551286	123.541659	0.005061	0.004776
RS	31	0.878877	4.551286	130.939427	0.005364	0.004980
RS	32	0.953627	5.076352	124.392450	0.005096	0.004712
RS	33	1.034086	5.076352	131.768797	0.005398	0.004956
RS	34	1.120688	5.372592	131.791736	0.005399	0.004955
RS	35	1.213904	5.372592	139.399937	0.005711	0.005268
RS	36	1.314239	5.419063	146.000614	0.005981	0.005546
RS	37	1.422235	5.419063	154.029539	0.006310	0.005947
RS	38	1.538478	5.260543	167.082595	0.006845	0.006515
RS	39	1.663598	5.260543	175.584314	0.007193	0.007009
RS	40	1.798273	4.977207	194.514225	0.007969	0.007856
RS	41	1.943231	4.977207	203.305361	0.008329	0.008418
RS	42	2.099260	4.650880	226.626691	0.009284	0.009484
RS	43	2.267203	4.650880	235.189388	0.009635	0.010058
RS	44	2.447971	4.344873	260.157533	0.010658	0.011208
RS	45	2.642543	4.344873	267.609419	0.010963	0.011704
RS	46	2.851973	4.099137	290.320353	0.011894	0.012734
RS	47	3.077396	4.099137	295.541201	0.012107	0.013049
RS	48	3.320033	3.931801	311.908570	0.012778	0.013745
RS	49	3.581199	3.931801	313.838273	0.012857	0.013805
RS	50	3.862308	3.841572	321.250247	0.013161	0.014046
RS	51	4.164884	3.841572	319.201560	0.013077	0.013844
RS	52	4.490565	3.816343	317.224257	0.012996	0.013646
RS	53	4.841117	3.816343	311.034218	0.012742	0.013229
RS	54	5.218438	3.889436	297.401657	0.012184	0.012577
RS	55	5.624573	3.889436	287.912982	0.011795	0.012026
RS	56	6.061721	3.889436	276.479606	0.011327	0.011410
RS	57	6.532252	3.889436	263.196703	0.010782	0.010739
RS	58	7.038714	5.255483	187.004637	0.007661	0.007940
RS	59	7.583851	5.255483	181.306207	0.007428	0.007582
RS	60	8.170617	5.255483	174.382927	0.007144	0.007185
RS	61	8.802190	5.255483	166.288046	0.006812	0.006752
RS	62	9.481992	5.255483	157.108021	0.006436	0.006289
RS	63	10.213707	5.255483	1083.583202	0.044391	0.040884
PA	4+25*2+4+6 0.040654962 0.011378307 10.213706762 0.622800997 0.226438859 0.204372793 0.221499083 0.267285380 0.341722655 0.452470489 0.618738835 0.872643073 1.248245721 1.763694484 2.407603767 3.133884693 3.874382855 4.551285675 5.076351523 5.372591704 5.419062786 5.260543399 4.977207363 4.650879725 4.344872801 4.099136542 3.931801118 3.841572192 3.816342686 3.889436212 5.255483114
//
IT	4250
RD	6
LK	-216160.251710
QD	-1042.533557 -> -927.314149
RI	0.0303396804
TR	0.038862	0.011958
MT	10.436726
MM	C_pi: 2.024311, n_recomb: 27158.167687
RS	0	0.000000	0.808797	253.365796	0.009329	0.000389
RS	1	0.007673	0.808797	270.145184	0.009947	0.003044
RS	2	0.015935	0.808797	287.819255	0.010598	0.006410
RS	3	0.024830	0.808797	306.401417	0.011282	0.009340
RS	4	0.034408	0.243471	1066.780043	0.039280	0.031939
RS	5	0.044721	0.243471	1099.290753	0.040477	0.036650
RS	6	0.055826	0.212149	1291.022183	0.047537	0.044816
RS	7	0.067782	0.212149	1311.192355	0.048280	0.048275
RS	8	0.080656	0.224771	1253.551886	0.046157	0.047333
RS	9	0.094517	0.224771	1266.154619	0.046622	0.049679
RS	10	0.109442	0.266384	1079.771751	0.039759	0.042876
RS	11	0.125513	0.266384	1092.162056	0.040215	0.044375
RS	12	0.142816	0.335635	878.824258	0.032359	0.035823
RS	13	0.161447	0.335635	893.377504	0.032895	0.036921
RS	14	0.181508	0.439684	695.432689	0.025607	0.028738
RS	15	0.203107	0.439684	711.660816	0.026204	0.029628
RS	16	0.226365	0.598741	536.731325	0.019763	0.022340
RS	17	0.251406	0.598741	553.445777	0.020379	0.023024
RS	18	0.278369	0.848648	404.149963	0.014881	0.016800
RS	19	0.307401	0.848648	420.052348	0.015467	0.017260
RS	20	0.338661	1.230849	302.043313	0.011122	0.012372
RS	21	0.372319	1.230849	316.181731	0.011642	0.012674
RS	22	0.408559	1.773376	230.338262	0.008481	0.009180
RS	23	0.447581	1.773376	242.468877	0.008928	0.009397
RS	24	0.489596	2.473134	183.361308	0.006752	0.007049
RS	25	0.534835	2.473134	193.770501	0.007135	0.007232
RS	26	0.583546	3.284660	154.360265	0.005684	0.005713
RS	27	0.635993	3.284660	163.524524	0.006021	0.005895
RS	28	0.692465	4.130480	137.847698	0.005076	0.004937
RS	29	0.753271	4.130480	146.228221	0.005384	0.005130
RS	30	0.818741	4.914867	130.390135	0.004801	0.004550
RS	31	0.889235	4.914867	138.379804	0.005095	0.004757
RS	32	0.965138	5.523155	130.659252	0.004811	0.004474
RS	33	1.046866	5.523155	138.609597	0.005104	0.004713
RS	34	1.134863	5.852657	138.673823	0.005106	0.004712
RS	35	1.229613	5.852657	146.911097	0.005409	0.005009
RS	36	1.331633	5.875652	154.841312	0.005701	0.005302
RS	37	1.441481	5.875652	163.627779	0.006025	0.005681
RS	38	1.559758	5.653006	179.388547	0.006605	0.006281
RS	39	1.687109	5.653006	188.835329	0.006953	0.006744
RS	40	1.824233	5.289939	211.865135	0.007801	0.007644
RS	41	1.971877	5.289939	221.806918	0.008167	0.008175
RS	42	2.130851	4.888778	250.398659	0.009220	0.009314
RS	43	2.302022	4.888778	260.260137	0.009583	0.009861
RS	44	2.486326	4.523988	291.058133	0.010717	0.011099
RS	45	2.684773	4.523988	299.803475	0.011039	0.011581
RS	46	2.898446	4.239056	327.893381	0.012073	0.012699
RS	47	3.128514	4.239056	334.180534	0.012305	0.013017
RS	48	3.376235	4.051006	354.386669	0.013049	0.013781
RS	49	3.642963	4.051006	356.950068	0.013143	0.013861
RS	50	3.930157	3.955020	366.042091	0.013478	0.014138
RS	51	4.239387	3.955020	364.089870	0.013406	0.013964
RS	52	4.572345	3.935014	361.699529	0.013318	0.013770
RS	53	4.930849	3.935014	355.084051	0.013075	0.013382
RS	54	5.316862	4.033151	338.131595	0.012450	0.012675
RS	55	5.732492	4.033151	327.968548	0.012076	0.012156
RS	56	6.180014	4.033151	315.571385	0.011620	0.011567
RS	57	6.661874	4.033151	301.033507	0.011084	0.010917
RS	58	7.180706	5.721826	204.603421	0.007534	0.007694
RS	59	7.739348	5.721826	199.735908	0.007355	0.007405
RS	60	8.340854	5.721826	193.522021	0.007126	0.007075
RS	61	8.988513	5.721826	185.987745	0.006848	0.006706
RS	62	9.685866	5.721826	177.193313	0.006524	0.006302
RS	63	10.436726	5.721826	1307.128243	0.048130	0.043753
PA	4+25*2+4+6 0.038862166 0.011957609 10.436726390 0.808796522 0.243471291 0.212149018 0.224770843 0.266384297 0.335634991 0.439683784 0.598740592 0.848647752 1.230848925 1.773375809 2.473133601 3.284660395 4.130480029 4.914867328 5.523154571 5.852657030 5.875652273 5.653006176 5.289939399 4.888778156 4.523987921 4.239056104 4.051006487 3.955019500 3.935013789 4.033151313 5.721826133
//
IT	4974
RD	7
LK	-215936.210458
QD	-953.468874 -> -853.057289
RI	0.0233390186
TR	0.037220	0.012509
MT	10.639354
MM	C_pi: 2.127771, n_recomb: 29827.204521
RS	0	0.000000	1.027580	219.906200	0.007373	0.000324
RS	1	0.007705	1.027580	235.025522	0.007880	0.002535
RS	2	0.016005	1.027580	251.034650	0.008416	0.005278
RS	3	0.024943	1.027580	267.962155	0.008984	0.007580
RS	4	0.034571	0.259455	1115.338640	0.037393	0.030951
RS	5	0.044940	0.259455	1152.531258	0.038640	0.035222
RS	6	0.056108	0.219793	1395.591834	0.046789	0.044311
RS	7	0.068137	0.219793	1420.217528	0.047615	0.047458
RS	8	0.081093	0.228788	1384.111503	0.046404	0.047375
RS	9	0.095047	0.228788	1399.426860	0.046918	0.049545
RS	10	0.110077	0.267125	1212.030869	0.040635	0.043423
RS	11	0.126264	0.267125	1225.959494	0.041102	0.044843
RS	12	0.143699	0.332186	999.147463	0.033498	0.036666
RS	13	0.162477	0.332186	1014.923728	0.034027	0.037728
RS	14	0.182702	0.430524	797.779202	0.026747	0.029642
RS	15	0.204485	0.430524	815.395559	0.027337	0.030527
RS	16	0.227947	0.582909	617.734771	0.020710	0.023102
RS	17	0.253217	0.582909	636.156214	0.021328	0.023809
RS	18	0.280434	0.827951	463.052309	0.015524	0.017300
RS	19	0.309748	0.827951	480.822741	0.016120	0.017801
RS	20	0.341321	1.213195	341.984724	0.011466	0.012613
RS	21	0.375327	1.213195	357.849250	0.011997	0.012956
RS	22	0.411953	1.775859	256.552465	0.008601	0.009232
RS	23	0.451402	1.775859	270.089270	0.009055	0.009484
RS	24	0.493890	2.521909	200.633559	0.006727	0.006988
RS	25	0.539652	2.521909	212.122471	0.007112	0.007194
RS	26	0.588940	3.408798	166.135688	0.005570	0.005589
RS	27	0.642026	3.408798	176.127253	0.005905	0.005785
RS	28	0.699203	4.352178	146.353529	0.004907	0.004776
RS	29	0.760785	4.352178	155.393365	0.005210	0.004975
RS	30	0.827113	5.239970	137.076697	0.004596	0.004366
RS	31	0.898551	5.239970	145.630813	0.004882	0.004573
RS	32	0.975494	5.931001	136.673562	0.004582	0.004275
RS	33	1.058366	5.931001	145.162014	0.004867	0.004507
RS	34	1.147623	6.295496	145.162699	0.004867	0.004502
RS	35	1.243758	6.295496	153.983828	0.005163	0.004785
RS	36	1.347301	6.297714	163.092307	0.005468	0.005086
RS	37	1.458823	6.297714	172.582570	0.005786	0.005443
RS	38	1.578937	6.014460	190.873572	0.006399	0.006064
RS	39	1.708307	6.014460	201.207596	0.006746	0.006502
RS	40	1.847646	5.576055	228.175203	0.007650	0.007439
RS	41	1.997721	5.576055	239.214356	0.008020	0.007943
RS	42	2.159360	5.104619	272.988001	0.009152	0.009139
RS	43	2.333454	5.104619	284.109747	0.009525	0.009666
RS	44	2.520963	4.684738	320.770062	0.010754	0.010977
RS	45	2.722921	4.684738	330.790635	0.011090	0.011452
RS	46	2.940440	4.362697	364.412177	0.012217	0.012648
RS	47	3.174720	4.362697	371.762928	0.012464	0.012976
RS	48	3.427053	4.154254	396.016614	0.013277	0.013806
RS	49	3.698829	4.154254	399.213828	0.013384	0.013909
RS	50	3.991546	4.051435	410.160205	0.013751	0.014227
RS	51	4.306819	4.051435	408.296985	0.013689	0.014083
RS	52	4.646385	4.034802	405.572789	0.013597	0.013899
RS	53	5.012116	4.034802	398.516769	0.013361	0.013540
RS	54	5.406028	4.154809	378.156848	0.012678	0.012787
RS	55	5.830293	4.154809	367.313459	0.012315	0.012297
RS	56	6.287250	4.154809	353.950894	0.011867	0.011733
RS	57	6.779418	4.154809	338.161244	0.011337	0.011102
RS	58	7.309509	6.164047	220.557983	0.007395	0.007487
RS	59	7.880446	6.164047	216.542247	0.007260	0.007256
RS	60	8.495377	6.164047	211.085985	0.007077	0.006983
RS	61	9.157691	6.164047	204.189473	0.006846	0.006669
RS	62	9.871039	6.164047	195.887274	0.006567	0.006317
RS	63	10.639354	6.164047	1532.523086	0.051380	0.046552
PA	4+25*2+4+6 0.037219888 0.012509090 10.639354407 1.027579986 0.259454713 0.219793315 0.228787915 0.267125089 0.332185759 0.430524264 0.582908948 0.827951474 1.213194537 1.775858525 2.521908705 3.408798089 4.352178358 5.239970030 5.931000886 6.295495517 6.297713885 6.014459664 5.576054686 5.104619435 4.684738025 4.362697397 4.154254271 4.051434737 4.034802408 4.154808505 6.164046968
//
IT	5303
RD	8
LK	-215740.547995
QD	-874.818594 -> -786.424647
RI	0.0183567124
TR	0.035705	0.013028
MT	10.831163
MM	C_pi: 2.225064, n_recomb: 32447.623730
RS	0	0.000000	1.284474	192.049677	0.005919	0.000272
RS	1	0.007736	1.284474	205.626696	0.006337	0.002126
RS	2	0.016070	1.284474	220.057933	0.006782	0.004389
RS	3	0.025049	1.284474	235.380272	0.007254	0.006229
RS	4	0.034722	0.274622	1159.569778	0.035737	0.030042
RS	5	0.045144	0.274622	1201.082278	0.037016	0.033972
RS	6	0.056372	0.227236	1492.133828	0.045986	0.043748
RS	7	0.068468	0.227236	1521.241458	0.046883	0.046666
RS	8	0.081501	0.233185	1506.089436	0.046416	0.047258
RS	9	0.095541	0.233185	1524.408251	0.046981	0.049298
RS	10	0.110668	0.268839	1337.992317	0.041235	0.043775
RS	11	0.126964	0.268839	1353.715005	0.041720	0.045137
RS	12	0.144522	0.330405	1116.229640	0.034401	0.037341
RS	13	0.163437	0.330405	1133.322447	0.034928	0.038369
RS	14	0.183816	0.423802	899.484275	0.027721	0.030433
RS	15	0.205771	0.423802	918.452090	0.028306	0.031306
RS	16	0.229425	0.570095	699.608888	0.021561	0.023809
RS	17	0.254908	0.570095	719.667082	0.022179	0.024529
RS	18	0.282363	0.810002	523.152895	0.016123	0.017790
RS	19	0.311942	0.810002	542.758424	0.016727	0.018320
RS	20	0.343809	1.196195	382.785482	0.011797	0.012866
RS	21	0.378140	1.196195	400.379175	0.012339	0.013242
RS	22	0.415128	1.774422	283.194923	0.008728	0.009308
RS	23	0.454977	1.774422	298.148793	0.009189	0.009586
RS	24	0.497909	2.560160	218.035363	0.006720	0.006955
RS	25	0.544161	2.560160	230.607537	0.007107	0.007179
RS	26	0.593992	3.515525	177.873394	0.005482	0.005493
RS	27	0.647677	3.515525	188.686098	0.005815	0.005699
RS	28	0.705516	4.551438	154.726027	0.004768	0.004644
RS	29	0.767828	4.551438	164.410698	0.005067	0.004847
RS	30	0.834961	5.540803	143.556810	0.004424	0.004211
RS	31	0.907287	5.540803	152.653599	0.004705	0.004416
RS	32	0.985208	6.316019	142.391248	0.004388	0.004103
RS	33	1.069157	6.316019	151.388494	0.004666	0.004328
RS	34	1.159600	6.718695	151.222448	0.004661	0.004316
RS	35	1.257039	6.718695	160.590014	0.004949	0.004587
RS	36	1.362016	6.703561	170.729161	0.005262	0.004890
RS	37	1.475114	6.703561	180.878481	0.005574	0.005228
RS	38	1.596961	6.362935	201.522659	0.006211	0.005862
RS	39	1.728233	6.362935	212.696258	0.006555	0.006277
RS	40	1.869660	5.852333	243.434327	0.007502	0.007241
RS	41	2.022028	5.852333	255.529450	0.007875	0.007723
RS	42	2.186183	5.313390	294.388395	0.009073	0.008963
RS	43	2.363036	5.313390	306.747418	0.009454	0.009475
RS	44	2.553570	4.840304	349.303991	0.010765	0.010847
RS	45	2.758843	4.840304	360.603819	0.011113	0.011319
RS	46	2.979995	4.481799	399.940414	0.012326	0.012586
RS	47	3.218256	4.481799	408.383029	0.012586	0.012925
RS	48	3.474947	4.252345	436.964708	0.013467	0.013821
RS	49	3.751496	4.252345	440.833410	0.013586	0.013947
RS	50	4.049437	4.141120	453.910997	0.013989	0.014309
RS	51	4.370427	4.141120	452.166856	0.013935	0.014194
RS	52	4.716247	4.125792	449.295728	0.013847	0.014026
RS	53	5.088819	4.125792	441.813630	0.013616	0.013695
RS	54	5.490213	4.264438	418.071594	0.012885	0.012904
RS	55	5.922657	4.264438	406.554035	0.012530	0.012441
RS	56	6.388554	4.264438	392.231633	0.012088	0.011899
RS	57	6.890491	4.264438	375.195058	0.011563	0.011284
RS	58	7.431257	6.592113	235.557391	0.007260	0.007307
RS	59	8.013855	6.592113	232.400819	0.007162	0.007125
RS	60	8.641522	6.592113	227.728309	0.007018	0.006900
RS	61	9.317743	6.592113	221.515946	0.006827	0.006634
RS	62	10.046274	6.592113	213.773492	0.006588	0.006328
RS	63	10.831163	6.592113	1762.779952	0.054327	0.049258
PA	4+25*2+4+6 0.035705426 0.013028260 10.831163447 1.284473513 0.274622126 0.227235772 0.233184536 0.268839177 0.330405043 0.423802249 0.570095053 0.810001587 1.196194846 1.774422360 2.560160292 3.515524584 4.551438477 5.540802965 6.316018534 6.718695064 6.703561165 6.362934627 5.852332557 5.313389810 4.840303838 4.481798516 4.252344616 4.141120084 4.125792440 4.264437871 6.592113337
//
IT	5007
RD	9
LK	-215568.120903
QD	-805.153055 -> -726.861330
RI	0.0147017044
TR	0.034306	0.013515
MT	11.015892
MM	C_pi: 2.318552, n_recomb: 35034.363427
RS	0	0.000000	1.586424	168.414758	0.004807	0.000229
RS	1	0.007764	1.586424	180.580609	0.005154	0.001792
RS	2	0.016132	1.586424	193.549693	0.005525	0.003675
RS	3	0.025149	1.586424	207.362918	0.005919	0.005164
RS	4	0.034866	0.289232	1200.161411	0.034257	0.029192
RS	5	0.045337	0.289232	1245.709777	0.035557	0.032850
RS	6	0.056622	0.234491	1582.466244	0.045169	0.043157
RS	7	0.068782	0.234491	1616.060937	0.046128	0.045905
RS	8	0.081887	0.237777	1621.453907	0.046282	0.047045
RS	9	0.096010	0.237777	1642.999495	0.046897	0.048990
RS	10	0.111229	0.271145	1459.105062	0.041648	0.043997
RS	11	0.127629	0.271145	1476.840540	0.042154	0.045317
RS	12	0.145303	0.329704	1230.905907	0.035134	0.037895
RS	13	0.164350	0.329704	1249.411609	0.035662	0.038895
RS	14	0.184875	0.418743	1000.947597	0.028570	0.031137
RS	15	0.206994	0.418743	1021.248021	0.029150	0.031996
RS	16	0.230830	0.559452	782.551298	0.022337	0.024472
RS	17	0.256517	0.559452	804.188507	0.022954	0.025198
RS	18	0.284198	0.794181	584.576053	0.016686	0.018268
RS	19	0.314029	0.794181	605.989476	0.017297	0.018820
RS	20	0.346176	1.179969	424.530109	0.012118	0.013127
RS	21	0.380819	1.179969	443.860101	0.012669	0.013528
RS	22	0.418151	1.770479	310.313913	0.008857	0.009400
RS	23	0.458383	1.770479	326.699541	0.009325	0.009699
RS	24	0.501738	2.590943	235.586494	0.006724	0.006941
RS	25	0.548459	2.590943	249.248788	0.007114	0.007179
RS	26	0.598808	3.609574	189.573039	0.005411	0.005418
RS	27	0.653066	3.609574	201.203509	0.005743	0.005631
RS	28	0.711537	4.734464	162.953761	0.004651	0.004533
RS	29	0.774548	4.734464	173.271392	0.004946	0.004737
RS	30	0.842452	5.824729	149.816552	0.004276	0.004076
RS	31	0.915628	5.824729	159.437113	0.004551	0.004280
RS	32	0.994485	6.686435	147.803474	0.004219	0.003951
RS	33	1.079465	6.686435	157.283696	0.004489	0.004170
RS	34	1.171044	7.131090	156.853989	0.004477	0.004150
RS	35	1.269732	7.131090	166.734724	0.004759	0.004410
RS	36	1.376084	7.102151	177.765127	0.005074	0.004710
RS	37	1.490693	7.102151	188.533314	0.005381	0.005033
RS	38	1.614201	6.706930	211.357712	0.006033	0.005672
RS	39	1.747298	6.706930	223.327620	0.006375	0.006069
RS	40	1.890730	6.126306	257.664817	0.007355	0.007050
RS	41	2.045298	6.126306	270.778514	0.007729	0.007515
RS	42	2.211867	5.521437	314.614203	0.008980	0.008789
RS	43	2.391370	5.521437	328.191964	0.009368	0.009288
RS	44	2.584810	4.995976	376.664997	0.010751	0.010713
RS	45	2.793269	4.995976	389.255217	0.011111	0.011183
RS	46	3.017914	4.600943	434.487840	0.012402	0.012516
RS	47	3.260001	4.600943	444.062718	0.012675	0.012866
RS	48	3.520885	4.349538	477.274691	0.013623	0.013826
RS	49	3.802025	4.349538	481.869769	0.013754	0.013974
RS	50	4.104994	4.228298	497.402103	0.014198	0.014383
RS	51	4.431486	4.228298	495.826134	0.014153	0.014295
RS	52	4.783329	4.212322	493.052318	0.014073	0.014149
RS	53	5.162490	4.212322	485.174676	0.013849	0.013842
RS	54	5.571090	4.366624	458.143718	0.013077	0.013022
RS	55	6.011416	4.366624	445.965287	0.012729	0.012583
RS	56	6.485931	4.366624	430.693634	0.012293	0.012060
RS	57	6.997289	4.366624	412.417593	0.011772	0.011461
RS	58	7.548350	7.010475	249.952540	0.007134	0.007148
RS	59	8.142199	7.010475	247.657330	0.007069	0.007008
RS	60	8.782156	7.010475	243.784612	0.006958	0.006825
RS	61	9.471802	7.010475	238.287678	0.006802	0.006600
RS	62	10.214995	7.010475	231.152444	0.006598	0.006334
RS	63	11.015892	7.010475	1999.310845	0.057067	0.051861
PA	4+25*2+4+6 0.034305997 0.013515293 11.015891897 1.586423570 0.289232254 0.234491187 0.237776726 0.271144527 0.329703633 0.418743262 0.559451875 0.794181340 1.179968530 1.770479062 2.590943165 3.609574395 4.734463794 5.824729380 6.686435057 7.131089560 7.102151211 6.706929930 6.126306239 5.521436888 4.995976299 4.600943313 4.349538220 4.228298463 4.212321566 4.366624454 7.010475125
//
IT	5320
RD	10
LK	-215415.286151
QD	-743.273809 -> -673.605733
RI	0.0119506178
TR	0.033012	0.013972
MT	11.194841
MM	C_pi: 2.409313, n_recomb: 37593.472797
RS	0	0.000000	1.941956	148.046491	0.003938	0.000194
RS	1	0.007792	1.941956	158.927011	0.004228	0.001515
RS	2	0.016191	1.941956	170.552531	0.004537	0.003090
RS	3	0.025244	1.941956	182.965261	0.004867	0.004309
RS	4	0.035002	0.303503	1237.272579	0.032912	0.028387
RS	5	0.045521	0.303503	1286.616017	0.034224	0.031821
RS	6	0.056860	0.241593	1667.520784	0.044357	0.042556
RS	7	0.069082	0.241593	1705.595010	0.045369	0.045173
RS	8	0.082257	0.242461	1731.384433	0.046055	0.046773
RS	9	0.096457	0.242461	1756.330089	0.046719	0.048647
RS	10	0.111765	0.273811	1576.267513	0.041929	0.044131
RS	11	0.128265	0.273811	1596.200002	0.042459	0.045421
RS	12	0.146051	0.329713	1343.685336	0.035743	0.038359
RS	13	0.165222	0.329713	1363.693507	0.036275	0.039337
RS	14	0.185888	0.414845	1102.371777	0.029323	0.031773
RS	15	0.208163	0.414845	1123.992897	0.029899	0.032617
RS	16	0.232175	0.550396	866.632494	0.023053	0.025097
RS	17	0.258057	0.550396	889.795326	0.023669	0.025825
RS	18	0.285955	0.779999	647.360683	0.017220	0.018734
RS	19	0.316028	0.779999	670.554721	0.017837	0.019304
RS	20	0.348444	1.164435	467.245466	0.012429	0.013391
RS	21	0.383385	1.164435	488.318582	0.012989	0.013815
RS	22	0.421049	1.764715	337.924037	0.008989	0.009502
RS	23	0.461648	1.764715	355.756641	0.009463	0.009820
RS	24	0.505410	2.615926	253.290626	0.006738	0.006940
RS	25	0.552582	2.615926	268.050742	0.007130	0.007190
RS	26	0.603429	3.693579	201.230670	0.005353	0.005357
RS	27	0.658238	3.693579	213.676408	0.005684	0.005576
RS	28	0.717318	4.904633	171.030604	0.004549	0.004437
RS	29	0.781001	4.904633	181.970359	0.004840	0.004642
RS	30	0.849646	6.095642	155.851952	0.004146	0.003957
RS	31	0.923640	6.095642	165.978789	0.004415	0.004158
RS	32	1.003399	7.046466	152.913079	0.004068	0.003815
RS	33	1.089373	7.046466	162.852389	0.004332	0.004028
RS	34	1.182046	7.537032	162.071406	0.004311	0.003999
RS	35	1.281939	7.537032	172.434476	0.004587	0.004249
RS	36	1.389616	7.497740	184.226675	0.004900	0.004545
RS	37	1.505683	7.497740	195.576065	0.005202	0.004854
RS	38	1.630793	7.050257	220.414859	0.005863	0.005495
RS	39	1.765652	7.050257	233.139711	0.006202	0.005875
RS	40	1.911018	6.401067	270.904657	0.007206	0.006868
RS	41	2.067711	6.401067	285.000100	0.007581	0.007317
RS	42	2.236613	5.731115	333.691595	0.008876	0.008617
RS	43	2.418675	5.731115	348.468779	0.009269	0.009106
RS	44	2.614923	5.153539	402.856239	0.010716	0.010577
RS	45	2.826462	5.153539	416.747333	0.011086	0.011046
RS	46	3.054484	4.721587	468.037666	0.012450	0.012438
RS	47	3.300273	4.721587	478.787037	0.012736	0.012799
RS	48	3.565212	4.447223	516.927385	0.013750	0.013822
RS	49	3.850795	4.447223	522.309260	0.013894	0.013991
RS	50	4.158630	4.314490	540.634095	0.014381	0.014449
RS	51	4.490451	4.314490	539.283500	0.014345	0.014385
RS	52	4.848126	4.296121	536.879965	0.014281	0.014265
RS	53	5.233670	4.296121	528.645123	0.014062	0.013981
RS	54	5.649255	4.463414	498.461393	0.013259	0.013139
RS	55	6.097220	4.463414	485.638842	0.012918	0.012721
RS	56	6.580090	4.463414	469.431352	0.012487	0.012215
RS	57	7.100584	4.463414	449.925372	0.011968	0.011629
RS	58	7.661634	7.420896	263.914366	0.007020	0.007006
RS	59	8.266398	7.420896	262.480207	0.006982	0.006902
RS	60	8.918285	7.420896	259.417870	0.006901	0.006755
RS	61	9.620964	7.420896	254.659142	0.006774	0.006567
RS	62	10.378394	7.420896	248.167072	0.006601	0.006337
RS	63	11.194841	7.420896	2242.486447	0.059651	0.054359
PA	4+25*2+4+6 0.033012211 0.013972199 11.194841204 1.941956022 0.303502838 0.241593228 0.242461450 0.273811299 0.329712908 0.414845258 0.550396188 0.779998827 1.164434810 1.764714658 2.615925978 3.693579127 4.904632517 6.095641600 7.046465676 7.537032350 7.497739793 7.050256999 6.401067372 5.731115173 5.153539448 4.721587012 4.447222556 4.314490425 4.296121005 4.463414071 7.420896242
//
IT	4013
RD	11
LK	-215279.199569
QD	-688.126114 -> -625.886499
RI	0.0098379182
TR	0.031815	0.014401
MT	11.368565
MM	C_pi: 2.497847, n_recomb: 40126.366437
RS	0	0.000000	2.361075	130.304152	0.003247	0.000164
RS	1	0.007818	2.361075	140.016782	0.003489	0.001282
RS	2	0.016247	2.361075	150.413598	0.003748	0.002607
RS	3	0.025335	2.361075	161.536365	0.004026	0.003613
RS	4	0.035133	0.317583	1270.983803	0.031675	0.027619
RS	5	0.045698	0.317583	1323.904111	0.032993	0.030864
RS	6	0.057088	0.248567	1747.840938	0.043558	0.041956
RS	7	0.069369	0.248567	1790.373883	0.044618	0.044471
RS	8	0.082610	0.247180	1836.571248	0.045770	0.046467
RS	9	0.096886	0.247180	1865.051730	0.046479	0.048287
RS	10	0.112279	0.276700	1689.993831	0.042117	0.044204
RS	11	0.128874	0.276700	1712.278241	0.042672	0.045471
RS	12	0.146767	0.330206	1454.805329	0.036256	0.038756
RS	13	0.166059	0.330206	1476.397074	0.036794	0.039715
RS	14	0.186859	0.411783	1203.800968	0.030000	0.032354
RS	15	0.209285	0.411783	1226.732941	0.030572	0.033183
RS	16	0.233465	0.542544	951.804526	0.023720	0.025689
RS	17	0.259534	0.542544	976.440296	0.024334	0.026416
RS	18	0.287642	0.767115	711.464190	0.017731	0.019189
RS	19	0.317948	0.767115	736.408493	0.018352	0.019773
RS	20	0.350622	1.149506	510.910231	0.012733	0.013657
RS	21	0.385851	1.149506	533.730485	0.013301	0.014099
RS	22	0.423834	1.757552	366.011029	0.009121	0.009611
RS	23	0.464786	1.757552	385.304407	0.009602	0.009944
RS	24	0.508941	2.636203	271.134471	0.006757	0.006948
RS	25	0.556547	2.636203	286.999449	0.007152	0.007209
RS	26	0.607874	3.769240	212.835374	0.005304	0.005307
RS	27	0.663215	3.769240	226.093661	0.005635	0.005531
RS	28	0.722882	5.064025	178.950232	0.004460	0.004352
RS	29	0.787213	5.064025	190.501504	0.004748	0.004559
RS	30	0.856574	6.355849	161.660997	0.004029	0.003850
RS	31	0.931357	6.355849	172.277254	0.004293	0.004049
RS	32	1.011987	7.398374	157.728175	0.003931	0.003691
RS	33	1.098921	7.398374	168.103960	0.004189	0.003900
RS	34	1.192650	7.938691	166.894745	0.004159	0.003861
RS	35	1.293708	7.938691	177.711078	0.004429	0.004102
RS	36	1.402666	7.892328	190.146099	0.004739	0.004392
RS	37	1.520142	7.892328	202.040820	0.005035	0.004688
RS	38	1.646802	7.394565	228.736359	0.005700	0.005327
RS	39	1.783364	7.394565	242.175840	0.006035	0.005693
RS	40	1.930602	6.677792	283.197843	0.007058	0.006693
RS	41	2.089351	6.677792	298.237556	0.007432	0.007128
RS	42	2.260511	5.943131	351.653238	0.008764	0.008450
RS	43	2.445052	5.943131	367.607733	0.009161	0.008930
RS	44	2.644020	5.313349	427.886271	0.010663	0.010439
RS	45	2.858543	5.313349	443.084591	0.011042	0.010908
RS	46	3.089837	4.843950	500.567184	0.012475	0.012356
RS	47	3.339214	4.843950	512.529912	0.012773	0.012727
RS	48	3.608086	4.545671	555.876841	0.013853	0.013810
RS	49	3.897978	4.545671	562.105263	0.014008	0.013998
RS	50	4.210533	4.400140	583.557538	0.014543	0.014507
RS	51	4.547524	4.400140	582.491524	0.014516	0.014465
RS	52	4.910860	4.377870	580.741594	0.014473	0.014374
RS	53	5.302601	4.377870	572.191116	0.014260	0.014111
RS	54	5.724967	4.555805	539.018257	0.013433	0.013253
RS	55	6.180354	4.555805	525.569823	0.013098	0.012854
RS	56	6.671342	4.555805	508.441493	0.012671	0.012364
RS	57	7.200714	4.555805	487.716743	0.012155	0.011789
RS	58	7.771472	7.824077	277.521496	0.006916	0.006878
RS	59	8.386851	7.824077	276.946473	0.006902	0.006804
RS	60	9.050340	7.824077	274.701598	0.006846	0.006690
RS	61	9.765698	7.824077	270.698345	0.006746	0.006534
RS	62	10.536983	7.824077	264.877863	0.006601	0.006336
RS	63	11.368565	7.824077	2492.077477	0.062106	0.056751
PA	4+25*2+4+6 0.031815322 0.014401322 11.368564860 2.361075134 0.317583220 0.248567243 0.247180145 0.276699884 0.330205791 0.411783301 0.542543703 0.767115087 1.149506472 1.757551967 2.636203236 3.769240055 5.064025028 6.355848789 7.398373662 7.938690759 7.892327570 7.394564980 6.677791982 5.943130569 5.313349026 4.843949879 4.545671456 4.400140328 4.377870447 4.555804515 7.824076567
//
IT	5799
RD	12
LK	-215157.554300
QD	-638.800615 -> -583.003240
RI	0.0081890660
TR	0.030707	0.014805
MT	11.537422
MM	C_pi: 2.584381, n_recomb: 42631.978784
RS	0	0.000000	2.855485	114.740377	0.002691	0.000140
RS	1	0.007843	2.855485	123.394064	0.002894	0.001087
RS	2	0.016301	2.855485	132.671334	0.003112	0.002204
RS	3	0.025422	2.855485	142.612403	0.003345	0.003039
RS	4	0.035259	0.331581	1301.352324	0.030525	0.026884
RS	5	0.045867	0.331581	1357.643113	0.031846	0.029967
RS	6	0.057307	0.255432	1823.768152	0.042779	0.041365
RS	7	0.069644	0.255432	1870.725516	0.043881	0.043795
RS	8	0.082949	0.251893	1937.470294	0.045446	0.046143
RS	9	0.097298	0.251893	1969.587373	0.046200	0.047919
RS	10	0.112772	0.279720	1800.582340	0.042235	0.044233
RS	11	0.129459	0.279720	1825.347816	0.042816	0.045483
RS	12	0.147455	0.331032	1564.359843	0.036695	0.039098
RS	13	0.166863	0.331032	1587.606493	0.037240	0.040041
RS	14	0.187792	0.409345	1305.161437	0.030615	0.032887
RS	15	0.210364	0.409345	1329.394679	0.031183	0.033702
RS	16	0.234705	0.535628	1037.953961	0.024347	0.026252
RS	17	0.260955	0.535628	1064.008717	0.024958	0.026976
RS	18	0.289264	0.755290	776.793397	0.018221	0.019633
RS	19	0.319794	0.755290	803.453027	0.018846	0.020228
RS	20	0.352718	1.135129	555.463626	0.013029	0.013921
RS	21	0.388224	1.135129	580.030737	0.013606	0.014380
RS	22	0.426514	1.749303	394.537964	0.009255	0.009724
RS	23	0.467808	1.749303	415.303274	0.009742	0.010072
RS	24	0.512341	2.652567	289.093584	0.006781	0.006962
RS	25	0.560366	2.652567	306.068941	0.007179	0.007233
RS	26	0.612157	3.837752	224.372333	0.005263	0.005265
RS	27	0.668011	3.837752	238.439668	0.005593	0.005493
RS	28	0.728245	5.214074	186.704460	0.004379	0.004276
RS	29	0.793203	5.214074	198.856386	0.004664	0.004484
RS	30	0.863255	6.606759	167.244118	0.003923	0.003753
RS	31	0.938802	6.606759	178.333295	0.004183	0.003950
RS	32	1.020274	7.743472	162.257455	0.003806	0.003579
RS	33	1.108135	7.743472	173.047988	0.004059	0.003782
RS	34	1.202887	8.337202	171.343872	0.004019	0.003734
RS	35	1.305071	8.337202	182.585744	0.004283	0.003967
RS	36	1.415268	8.286787	195.556800	0.004587	0.004249
RS	37	1.534109	8.286787	207.962476	0.004878	0.004534
RS	38	1.662270	7.740454	236.365831	0.005544	0.005170
RS	39	1.800482	7.740454	250.480427	0.005875	0.005523
RS	40	1.949534	6.956750	294.591356	0.006910	0.006526
RS	41	2.110276	6.956750	310.536944	0.007284	0.006949
RS	42	2.283625	6.157471	368.535808	0.008645	0.008287
RS	43	2.470569	6.157471	385.642065	0.009046	0.008759
RS	44	2.672175	5.475211	451.766273	0.010597	0.010302
RS	45	2.889592	5.475211	468.272588	0.010984	0.010770
RS	46	3.124062	4.967798	532.051726	0.012480	0.012270
RS	47	3.376920	4.967798	545.260772	0.012790	0.012650
RS	48	3.649610	4.644747	594.064575	0.013935	0.013792
RS	49	3.943687	4.644747	601.195274	0.014102	0.013997
RS	50	4.260827	4.485290	626.095597	0.014686	0.014558
RS	51	4.602841	4.485290	625.372075	0.014669	0.014536
RS	52	4.971678	4.457826	624.559490	0.014650	0.014477
RS	53	5.369442	4.457826	615.735594	0.014443	0.014232
RS	54	5.798402	4.644341	579.755724	0.013599	0.013365
RS	55	6.261005	4.644341	565.700023	0.013269	0.012982
RS	56	6.759890	4.644341	547.666689	0.012846	0.012505
RS	57	7.297901	4.644341	525.735651	0.012332	0.011940
RS	58	7.878108	8.220315	290.802608	0.006821	0.006761
RS	59	8.503819	8.220315	291.083459	0.006828	0.006714
RS	60	9.178604	8.220315	289.660466	0.006794	0.006628
RS	61	9.906312	8.220315	286.425908	0.006719	0.006500
RS	62	10.691092	8.220315	281.299979	0.006598	0.006331
RS	63	11.537422	8.220315	2747.492499	0.064447	0.059041
PA	4+25*2+4+6 0.030706872 0.014804893 11.537422161 2.855484685 0.331580931 0.255432156 0.251892905 0.279720009 0.331032033 0.409345400 0.535628001 0.755290044 1.135129090 1.749303197 2.652567379 3.837751856 5.214074230 6.606759331 7.743472018 8.337201564 8.286787392 7.740454449 6.956750295 6.157470885 5.475210740 4.967797721 4.644746689 4.485289566 4.457826027 4.644341364 8.220315217
//
IT	4660
RD	13
LK	-215048.441757
QD	-594.523327 -> -544.344696
RI	0.0068863380
TR	0.029679	0.015185
MT	11.701622
MM	C_pi: 2.669024, n_recomb: 45108.524742
RS	0	0.000000	3.438703	101.034077	0.002240	0.000119
RS	1	0.007867	3.438703	108.730199	0.002410	0.000922
RS	2	0.016353	3.438703	116.991248	0.002594	0.001867
RS	3	0.025506	3.438703	125.855218	0.002790	0.002564
RS	4	0.035379	0.345568	1328.480743	0.029451	0.026178
RS	5	0.046029	0.345568	1387.942624	0.030769	0.029119
RS	6	0.057517	0.262201	1895.559232	0.042022	0.040786
RS	7	0.069909	0.262201	1946.893790	0.043160	0.043146
RS	8	0.083275	0.256576	2034.382552	0.045100	0.045809
RS	9	0.097693	0.256576	2070.211294	0.045894	0.047550
RS	10	0.113245	0.282812	1908.216399	0.042303	0.044231
RS	11	0.130021	0.282812	1935.570054	0.042909	0.045467
RS	12	0.148116	0.332094	1672.352713	0.037074	0.039397
RS	13	0.167635	0.332094	1697.317074	0.037627	0.040327
RS	14	0.188690	0.407385	1406.339137	0.031177	0.033381
RS	15	0.211401	0.407385	1431.863554	0.031743	0.034181
RS	16	0.235898	0.529472	1124.914828	0.024938	0.026789
RS	17	0.262323	0.529472	1152.333694	0.025546	0.027508
RS	18	0.290826	0.744365	843.220032	0.018693	0.020065
RS	19	0.321572	0.744365	871.555492	0.019321	0.020668
RS	20	0.354736	1.121268	600.831093	0.013320	0.014184
RS	21	0.390509	1.121268	627.140223	0.013903	0.014657
RS	22	0.429097	1.740223	423.458969	0.009388	0.009840
RS	23	0.470720	1.740223	445.704379	0.009881	0.010201
RS	24	0.515618	2.665629	307.142396	0.006809	0.006982
RS	25	0.564047	2.665629	325.231966	0.007210	0.007261
RS	26	0.616287	3.900055	235.826285	0.005228	0.005229
RS	27	0.672636	3.900055	250.698223	0.005558	0.005461
RS	28	0.733418	5.355868	194.286751	0.004307	0.004208
RS	29	0.798982	5.355868	207.028137	0.004590	0.004416
RS	30	0.869703	6.849421	172.602652	0.003826	0.003664
RS	31	0.945988	6.849421	184.148481	0.004082	0.003860
RS	32	1.028275	8.082633	166.511090	0.003691	0.003475
RS	33	1.117034	8.082633	177.695430	0.003939	0.003674
RS	34	1.212776	8.733156	175.440914	0.003889	0.003616
RS	35	1.316050	8.733156	187.081939	0.004147	0.003842
RS	36	1.427449	8.681505	200.492755	0.004445	0.004116
RS	37	1.547611	8.681505	213.376496	0.004730	0.004392
RS	38	1.677226	8.088035	243.349649	0.005395	0.005021
RS	39	1.817037	8.088035	258.100876	0.005722	0.005363
RS	40	1.967848	7.237823	305.137024	0.006765	0.006366
RS	41	2.130522	7.237823	321.949571	0.007137	0.006778
RS	42	2.305994	6.373805	384.386498	0.008521	0.008128
RS	43	2.495269	6.373805	402.615972	0.008925	0.008593
RS	44	2.699435	5.638708	474.521144	0.010520	0.010166
RS	45	2.919662	5.638708	492.330675	0.010914	0.010634
RS	46	3.157214	5.092724	562.481732	0.012470	0.012181
RS	47	3.413454	5.092724	576.963402	0.012791	0.012569
RS	48	3.689852	4.744129	631.446763	0.013998	0.013769
RS	49	3.987994	4.744129	639.529781	0.014178	0.013988
RS	50	4.309590	4.569787	668.178485	0.014813	0.014602
RS	51	4.656485	4.569787	667.852023	0.014805	0.014598
RS	52	5.030670	4.536033	668.253306	0.014814	0.014573
RS	53	5.434292	4.536033	659.197067	0.014614	0.014344
RS	54	5.869666	4.729329	620.603053	0.013758	0.013473
RS	55	6.339290	4.729329	605.958113	0.013433	0.013104
RS	56	6.845859	4.729329	587.035575	0.013014	0.012639
RS	57	7.392279	4.729329	563.911286	0.012501	0.012083
RS	58	7.981684	8.609697	303.767814	0.006734	0.006654
RS	59	8.617458	8.609697	304.899963	0.006759	0.006631
RS	60	9.303246	8.609697	304.300961	0.006746	0.006569
RS	61	10.042985	8.609697	301.844938	0.006692	0.006467
RS	62	10.840917	8.609697	297.432061	0.006594	0.006324
RS	63	11.701622	8.609697	3008.014879	0.066684	0.061231
PA	4+25*2+4+6 0.029679105 0.015185021 11.701621833 3.438702732 0.345568063 0.262200983 0.256575828 0.282812311 0.332093879 0.407384900 0.529472429 0.744364523 1.121268204 1.740222828 2.665628777 3.900055447 5.355868371 6.849421213 8.082633295 8.733156144 8.681505451 8.088035457 7.237823106 6.373805006 5.638708473 5.092723922 4.744128648 4.569787409 4.536033203 4.729328644 8.609696986
//
IT	4478
RD	14
LK	-214950.267380
QD	-554.640737 -> -509.387047
RI	0.0058460517
TR	0.028725	0.015544
MT	11.861292
MM	C_pi: 2.751802, n_recomb: 47553.640390
RS	0	0.000000	4.126843	88.928899	0.001870	0.000101
RS	1	0.007890	4.126843	95.760885	0.002014	0.000783
RS	2	0.016402	4.126843	103.102093	0.002168	0.001583
RS	3	0.025586	4.126843	110.987917	0.002334	0.002168
RS	4	0.035495	0.359584	1352.532902	0.028442	0.025499
RS	5	0.046185	0.359584	1414.971595	0.029755	0.028314
RS	6	0.057719	0.268877	1963.452282	0.041289	0.040224
RS	7	0.070163	0.268877	2019.103592	0.042459	0.042521
RS	8	0.083588	0.261211	2127.527794	0.044740	0.045472
RS	9	0.098073	0.261211	2167.119518	0.045572	0.047183
RS	10	0.113701	0.285937	2012.987006	0.042331	0.044205
RS	11	0.130561	0.285937	2043.016757	0.042962	0.045429
RS	12	0.148752	0.333324	1778.727983	0.037405	0.039661
RS	13	0.168379	0.333324	1805.464713	0.037967	0.040578
RS	14	0.189553	0.405801	1507.169678	0.031694	0.033839
RS	15	0.212399	0.405801	1533.974707	0.032258	0.034624
RS	16	0.237046	0.523944	1212.503192	0.025498	0.027301
RS	17	0.263639	0.523944	1241.230057	0.026102	0.028013
RS	18	0.292329	0.734215	910.600327	0.019149	0.020485
RS	19	0.323284	0.734215	940.567461	0.019779	0.021095
RS	20	0.356680	1.107906	646.919323	0.013604	0.014444
RS	21	0.392712	1.107906	674.960719	0.014194	0.014930
RS	22	0.431586	1.730504	452.721962	0.009520	0.009957
RS	23	0.473527	1.730504	476.452343	0.010019	0.010330
RS	24	0.518778	2.675889	325.249479	0.006840	0.007005
RS	25	0.567598	2.675889	344.455056	0.007244	0.007293
RS	26	0.620271	3.956876	247.181772	0.005198	0.005198
RS	27	0.677099	3.956876	262.852794	0.005528	0.005434
RS	28	0.738411	5.490233	201.690797	0.004241	0.004146
RS	29	0.804560	5.490233	215.010006	0.004521	0.004355
RS	30	0.875929	7.084525	177.739637	0.003738	0.003583
RS	31	0.952928	7.084525	189.726044	0.003990	0.003776
RS	32	1.036003	8.416289	170.501253	0.003585	0.003378
RS	33	1.125632	8.416289	182.059247	0.003829	0.003574
RS	34	1.222332	9.126794	179.206823	0.003769	0.003506
RS	35	1.326662	9.126794	191.221809	0.004021	0.003726
RS	36	1.439224	9.076458	204.987457	0.004311	0.003991
RS	37	1.560666	9.076458	218.317846	0.004591	0.004258
RS	38	1.691690	8.437126	249.731721	0.005252	0.004880
RS	39	1.833052	8.437126	265.082148	0.005574	0.005212
RS	40	1.985567	7.520661	314.885540	0.006622	0.006213
RS	41	2.150115	7.520661	332.525832	0.006993	0.006616
RS	42	2.327646	6.591685	399.251439	0.008396	0.007975
RS	43	2.519184	6.591685	418.572883	0.008802	0.008433
RS	44	2.725834	5.803346	496.178555	0.010434	0.010032
RS	45	2.948788	5.803346	515.281130	0.010836	0.010499
RS	46	3.189333	5.218262	591.852621	0.012446	0.012090
RS	47	3.448856	5.218262	607.626238	0.012778	0.012486
RS	48	3.728856	4.843465	667.980043	0.014047	0.013741
RS	49	4.030947	4.843465	677.059021	0.014238	0.013974
RS	50	4.356873	4.653423	709.734115	0.014925	0.014640
RS	51	4.708514	4.653423	709.854935	0.014927	0.014653
RS	52	5.087898	4.612437	711.737322	0.014967	0.014663
RS	53	5.497216	4.612437	702.487607	0.014773	0.014449
RS	54	5.938828	4.810934	661.478548	0.013910	0.013577
RS	55	6.415283	4.810934	646.261242	0.013590	0.013221
RS	56	6.929329	4.810934	626.464772	0.013174	0.012767
RS	57	7.483933	4.810934	602.160427	0.012663	0.012219
RS	58	8.082294	8.992203	316.413319	0.006654	0.006556
RS	59	8.727865	8.992203	318.390858	0.006695	0.006553
RS	60	9.424371	8.992203	318.615856	0.006700	0.006513
RS	61	10.175830	8.992203	316.945288	0.006665	0.006434
RS	62	10.986578	8.992203	313.260192	0.006588	0.006314
RS	63	11.861292	8.992203	3272.825014	0.068824	0.063326
PA	4+25*2+4+6 0.028724983 0.015543656 11.861292477 4.126842709 0.359583565 0.268876934 0.261210757 0.285937181 0.333323978 0.405801250 0.523944299 0.734214640 1.107905923 1.730504176 2.675888861 3.956876457 5.490233270 7.084525171 8.416288504 9.126793781 9.076458411 8.437126328 7.520661012 6.591684743 5.803345751 5.218262488 4.843465356 4.653423492 4.612437220 4.810933530 8.992202880
//
IT	4441
RD	15
LK	-214861.687820
QD	-518.600902 -> -477.683132
RI	0.0050095425
TR	0.027838	0.015882
MT	12.016671
MM	C_pi: 2.832746, n_recomb: 49965.147827
RS	0	0.000000	4.938026	78.235196	0.001566	0.000086
RS	1	0.007912	4.938026	84.290135	0.001687	0.000665
RS	2	0.016450	4.938026	90.802191	0.001817	0.001344
RS	3	0.025663	4.938026	97.803989	0.001957	0.001836
RS	4	0.035606	0.373652	1373.693187	0.027493	0.024847
RS	5	0.046335	0.373652	1438.919615	0.028798	0.027550
RS	6	0.057913	0.275464	2027.652199	0.040581	0.039678
RS	7	0.070407	0.275464	2087.549029	0.041780	0.041921
RS	8	0.083889	0.265786	2217.086903	0.044373	0.045137
RS	9	0.098439	0.265786	2260.473027	0.045241	0.046822
RS	10	0.114139	0.289068	2114.956347	0.042329	0.044162
RS	11	0.131082	0.289068	2147.733600	0.042985	0.045376
RS	12	0.149365	0.334677	1883.411293	0.037695	0.039893
RS	13	0.169094	0.334677	1911.968107	0.038266	0.040800
RS	14	0.190385	0.404524	1607.482165	0.032172	0.034264
RS	15	0.213360	0.404524	1635.557297	0.032734	0.035037
RS	16	0.238153	0.518952	1300.522435	0.026029	0.027789
RS	17	0.264908	0.518952	1330.501026	0.026629	0.028494
RS	18	0.293779	0.724754	978.783435	0.019589	0.020893
RS	19	0.324934	0.724754	1010.334258	0.020221	0.021508
RS	20	0.358555	1.095035	693.634144	0.013882	0.014701
RS	21	0.394836	1.095035	723.393578	0.014478	0.015198
RS	22	0.433987	1.720332	482.270888	0.009652	0.010076
RS	23	0.476236	1.720332	507.487918	0.010157	0.010459
RS	24	0.521827	2.683779	343.385215	0.006872	0.007032
RS	25	0.571026	2.683779	363.706725	0.007279	0.007326
RS	26	0.624117	4.008876	258.423607	0.005172	0.005171
RS	27	0.681409	4.008876	274.887178	0.005502	0.005411
RS	28	0.743234	5.617863	208.913526	0.004181	0.004089
RS	29	0.809950	5.617863	222.798662	0.004459	0.004298
RS	30	0.881945	7.312673	182.659716	0.003656	0.003507
RS	31	0.959636	7.312673	195.070921	0.003904	0.003699
RS	32	1.043474	8.744825	174.240348	0.003487	0.003289
RS	33	1.133946	8.744825	186.152651	0.003726	0.003481
RS	34	1.231575	9.518225	182.663897	0.003656	0.003404
RS	35	1.336929	9.518225	195.028977	0.003903	0.003618
RS	36	1.450618	9.471587	209.073472	0.004184	0.003874
RS	37	1.573302	9.471587	222.820659	0.004460	0.004133
RS	38	1.705693	8.787491	255.556381	0.005115	0.004747
RS	39	1.848559	8.787491	271.469949	0.005433	0.005070
RS	40	2.002728	7.804919	323.888858	0.006482	0.006067
RS	41	2.169095	7.804919	342.317925	0.006851	0.006461
RS	42	2.348625	6.810700	413.181325	0.008269	0.007826
RS	43	2.542359	6.810700	433.561567	0.008677	0.008279
RS	44	2.751421	5.968695	516.774649	0.010343	0.009900
RS	45	2.977024	5.968695	537.155509	0.010751	0.010367
RS	46	3.220477	5.344039	620.170459	0.012412	0.011999
RS	47	3.483192	5.344039	637.248910	0.012754	0.012401
RS	48	3.766693	4.942466	703.636015	0.014083	0.013709
RS	49	4.072624	4.942466	713.748155	0.014285	0.013955
RS	50	4.402760	4.736041	750.702591	0.015025	0.014673
RS	51	4.759017	4.736041	751.316231	0.015037	0.014700
RS	52	5.143460	4.687023	754.933948	0.015109	0.014747
RS	53	5.558321	4.687023	745.527076	0.014921	0.014547
RS	54	6.006005	4.889334	702.304821	0.014056	0.013678
RS	55	6.489109	4.889334	686.530710	0.013740	0.013333
RS	56	7.010437	4.889334	665.874839	0.013327	0.012889
RS	57	7.573012	4.889334	640.403532	0.012817	0.012348
RS	58	8.180097	9.367902	328.733669	0.006579	0.006465
RS	59	8.835215	9.367902	331.549436	0.006636	0.006480
RS	60	9.542166	9.367902	332.596547	0.006657	0.006460
RS	61	10.305050	9.367902	331.715754	0.006639	0.006401
RS	62	11.128294	9.367902	328.769842	0.006580	0.006303
RS	63	12.016671	9.367902	3541.111614	0.070872	0.065327
PA	4+25*2+4+6 0.027837833 0.015882442 12.016671499 4.938026331 0.373652431 0.275463621 0.265785911 0.289068150 0.334676886 0.404523950 0.518951574 0.724753515 1.095034912 1.720332321 2.683779417 4.008876271 5.617863434 7.312672912 8.744825034 9.518225215 9.471586827 8.787491127 7.804919242 6.810700147 5.968694526 5.344039128 4.942466281 4.736040736 4.687022644 4.889334364 9.367901895
//
IT	5314
RD	16
LK	-214781.559823
QD	-485.935657 -> -448.850541
RI	0.0043322806
TR	0.027012	0.016203
MT	12.168051
MM	C_pi: 2.911880, n_recomb: 52340.756695
RS	0	0.000000	5.893676	68.785874	0.001314	0.000074
RS	1	0.007933	5.893676	74.143943	0.001417	0.000566
RS	2	0.016496	5.893676	79.910928	0.001527	0.001141
RS	3	0.025738	5.893676	86.116648	0.001645	0.001557
RS	4	0.035713	0.387790	1392.149162	0.026598	0.024220
RS	5	0.046479	0.387790	1459.979615	0.027894	0.026822
RS	6	0.058100	0.281959	2088.372793	0.039900	0.039152
RS	7	0.070642	0.281959	2152.434169	0.041123	0.041345
RS	8	0.084180	0.270291	2303.224686	0.044004	0.044807
RS	9	0.098791	0.270291	2350.418687	0.044906	0.046468
RS	10	0.114561	0.292186	2214.164747	0.042303	0.044105
RS	11	0.131583	0.292186	2249.745837	0.042983	0.045310
RS	12	0.149955	0.336119	1986.317681	0.037950	0.040100
RS	13	0.169785	0.336119	2016.735473	0.038531	0.040997
RS	14	0.191187	0.403500	1707.099287	0.032615	0.034662
RS	15	0.214288	0.403500	1736.433932	0.033176	0.035420
RS	16	0.239221	0.514421	1388.776659	0.026533	0.028255
RS	17	0.266132	0.514421	1419.950629	0.027129	0.028953
RS	18	0.295178	0.715913	1047.611125	0.020015	0.021290
RS	19	0.326529	0.715913	1080.694226	0.020647	0.021908
RS	20	0.360366	1.082648	740.876927	0.014155	0.014953
RS	21	0.396888	1.082648	772.335832	0.014756	0.015461
RS	22	0.436307	1.709854	512.048172	0.009783	0.010194
RS	23	0.478854	1.709854	538.750350	0.010293	0.010588
RS	24	0.524776	2.689669	361.518091	0.006907	0.007060
RS	25	0.574340	2.689669	382.953515	0.007317	0.007362
RS	26	0.627837	4.056622	269.536079	0.005150	0.005148
RS	27	0.685578	4.056622	286.784607	0.005479	0.005391
RS	28	0.747900	5.739412	215.949414	0.004126	0.004037
RS	29	0.815166	5.739412	230.388174	0.004402	0.004246
RS	30	0.887768	7.534415	187.365930	0.003580	0.003436
RS	31	0.966130	7.534415	200.186335	0.003825	0.003627
RS	32	1.050709	9.068577	177.739038	0.003396	0.003206
RS	33	1.141997	9.068577	189.987006	0.003630	0.003394
RS	34	1.240527	9.907518	185.831749	0.003550	0.003308
RS	35	1.346875	9.907518	198.524248	0.003793	0.003517
RS	36	1.461658	9.866772	212.780336	0.004065	0.003764
RS	37	1.585548	9.866772	226.915966	0.004335	0.004016
RS	38	1.719267	9.138865	260.864119	0.004984	0.004622
RS	39	1.863593	9.138865	277.306165	0.005298	0.004936
RS	40	2.019370	8.090264	332.194937	0.006347	0.005928
RS	41	2.187504	8.090264	351.374260	0.006713	0.006314
RS	42	2.368977	7.030488	426.223732	0.008143	0.007683
RS	43	2.564847	7.030488	447.628093	0.008552	0.008130
RS	44	2.776255	6.134403	536.343693	0.010247	0.009771
RS	45	3.004435	6.134403	557.984021	0.010661	0.010237
RS	46	3.250717	5.469733	647.444505	0.012370	0.011907
RS	47	3.516537	5.469733	665.834604	0.012721	0.012315
RS	48	3.803445	5.040905	738.388255	0.014107	0.013674
RS	49	4.113114	5.040905	749.564459	0.014321	0.013932
RS	50	4.447350	4.817521	791.026636	0.015113	0.014701
RS	51	4.808102	4.817521	792.173774	0.015135	0.014742
RS	52	5.197473	4.759796	797.765738	0.015242	0.014826
RS	53	5.617733	4.759796	788.235297	0.015060	0.014638
RS	54	6.071334	4.964704	743.002469	0.014195	0.013775
RS	55	6.560920	4.964704	726.685746	0.013884	0.013441
RS	56	7.089346	4.964704	705.184204	0.013473	0.013004
RS	57	7.659693	4.964704	678.558856	0.012964	0.012470
RS	58	8.275288	9.736909	340.719521	0.006510	0.006380
RS	59	8.939718	9.736909	344.365103	0.006579	0.006412
RS	60	9.656860	9.736909	346.230644	0.006615	0.006409
RS	61	10.430894	9.736909	346.141565	0.006613	0.006369
RS	62	11.266334	9.736909	343.943243	0.006571	0.006289
RS	63	12.168051	9.736909	3812.035183	0.072831	0.067240
PA	4+25*2+4+6 0.027011509 0.016202764 12.168050818 5.893675912 0.387790150 0.281959205 0.270290890 0.292185952 0.336119228 0.403500464 0.514421161 0.715912993 1.082647868 1.709854395 2.689668555 4.056621834 5.739411579 7.534415302 9.068576942 9.907518280 9.866772225 9.138864731 8.090263825 7.030487628 6.134402735 5.469733439 5.040905437 4.817520929 4.759796415 4.964704390 9.736909392
//
IT	4809
RD	17
LK	-214708.906425
QD	-456.246537 -> -422.561472
RI	0.0037817682
TR	0.026241	0.016506
MT	12.315542
MM	C_pi: 2.989188, n_recomb: 54678.408505
RS	0	0.000000	7.018272	60.442076	0.001105	0.000063
RS	1	0.007954	7.018272	65.177067	0.001192	0.000481
RS	2	0.016540	7.018272	70.276788	0.001285	0.000970
RS	3	0.025809	7.018272	75.768310	0.001386	0.001322
RS	4	0.035816	0.401983	1408.164497	0.025754	0.023618
RS	5	0.046618	0.401983	1478.422313	0.027039	0.026128
RS	6	0.058280	0.288360	2145.811907	0.039244	0.038645
RS	7	0.070869	0.288360	2213.948331	0.040490	0.040792
RS	8	0.084459	0.274721	2386.047871	0.043638	0.044482
RS	9	0.099131	0.274721	2437.048513	0.044571	0.046123
RS	10	0.114969	0.295277	2310.629847	0.042259	0.044038
RS	11	0.132067	0.295277	2349.057772	0.042961	0.045235
RS	12	0.150525	0.337626	2087.356877	0.038175	0.040283
RS	13	0.170451	0.337626	2119.670113	0.038766	0.041171
RS	14	0.191962	0.402690	1805.842499	0.033027	0.035032
RS	15	0.215183	0.402690	1836.426136	0.033586	0.035778
RS	16	0.240252	0.510297	1477.064499	0.027014	0.028701
RS	17	0.267315	0.510297	1509.378074	0.027605	0.029389
RS	18	0.296530	0.707635	1116.925367	0.020427	0.021675
RS	19	0.328069	0.707635	1151.486448	0.021059	0.022296
RS	20	0.362116	1.070739	788.544857	0.014422	0.015201
RS	21	0.398871	1.070739	821.680568	0.015028	0.015718
RS	22	0.438550	1.699181	541.998038	0.009912	0.010312
RS	23	0.481385	1.699181	570.180798	0.010428	0.010715
RS	24	0.527626	2.693834	379.620791	0.006943	0.007090
RS	25	0.577546	2.693834	402.166318	0.007355	0.007398
RS	26	0.631436	4.100532	280.508116	0.005130	0.005127
RS	27	0.689612	4.100532	298.533134	0.005460	0.005373
RS	28	0.752416	5.855319	222.797530	0.004075	0.003988
RS	29	0.820214	5.855319	237.777405	0.004349	0.004197
RS	30	0.893405	7.750120	191.863322	0.003509	0.003371
RS	31	0.972418	7.750120	205.077578	0.003751	0.003560
RS	32	1.057715	9.387662	181.009584	0.003310	0.003127
RS	33	1.149796	9.387662	193.575329	0.003540	0.003313
RS	34	1.249201	10.294625	188.728793	0.003452	0.003218
RS	35	1.356513	10.294625	201.727145	0.003689	0.003422
RS	36	1.472359	10.261763	216.136128	0.003953	0.003661
RS	37	1.597420	10.261763	230.633307	0.004218	0.003906
RS	38	1.732428	9.490936	265.691754	0.004859	0.004503
RS	39	1.878174	9.490936	282.628982	0.005169	0.004809
RS	40	2.035512	8.376315	339.849097	0.006215	0.005796
RS	41	2.205364	8.376315	359.740800	0.006579	0.006173
RS	42	2.388726	7.250640	438.426480	0.008018	0.007545
RS	43	2.586672	7.250640	460.819235	0.008428	0.007987
RS	44	2.800362	6.300075	554.924785	0.010149	0.009645
RS	45	3.031048	6.300075	577.802299	0.010567	0.010111
RS	46	3.280083	5.595020	673.689250	0.012321	0.011816
RS	47	3.548925	5.595020	693.392289	0.012681	0.012229
RS	48	3.839149	5.138524	772.221130	0.014123	0.013637
RS	49	4.152457	5.138524	784.486164	0.014347	0.013906
RS	50	4.490685	4.897697	830.661007	0.015192	0.014724
RS	51	4.855815	4.897697	832.377230	0.015223	0.014779
RS	52	5.249986	4.830696	840.166520	0.015366	0.014900
RS	53	5.675508	4.830696	830.542883	0.015190	0.014724
RS	54	6.134875	5.037122	783.500316	0.014329	0.013868
RS	55	6.630778	5.037122	766.653392	0.014021	0.013543
RS	56	7.166125	5.037122	744.318657	0.013613	0.013114
RS	57	7.744051	5.037122	716.551544	0.013105	0.012585
RS	58	8.367943	10.099202	352.362728	0.006444	0.006300
RS	59	9.041458	10.099202	356.828436	0.006526	0.006347
RS	60	9.768543	10.099202	359.506985	0.006575	0.006360
RS	61	10.553458	10.099202	360.209305	0.006588	0.006336
RS	62	11.400802	10.099202	358.764187	0.006561	0.006275
RS	63	12.315542	10.099202	4084.788999	0.074706	0.069067
PA	4+25*2+4+6 0.026240823 0.016506044 12.315542202 7.018271895 0.401982574 0.288359766 0.274720917 0.295277019 0.337625805 0.402690444 0.510296769 0.707635358 1.070739089 1.699181013 2.693834225 4.100531534 5.855319037 7.750120360 9.387662202 10.294625199 10.261762667 9.490936092 8.376315128 7.250639587 6.300075181 5.595019596 5.138524137 4.897696860 4.830695673 5.037121796 10.099201679
//
IT	4200
RD	18
LK	-214642.888349
QD	-429.192550 -> -398.533552
RI	0.0033322920
TR	0.025521	0.016793
MT	12.459395
MM	C_pi: 3.064709, n_recomb: 56976.717067
RS	0	0.000000	8.340439	53.079523	0.000932	0.000054
RS	1	0.007973	8.340439	57.258831	0.001005	0.000409
RS	2	0.016583	8.340439	61.762650	0.001084	0.000826
RS	3	0.025878	8.340439	66.615424	0.001169	0.001124
RS	4	0.035915	0.416236	1421.922694	0.024956	0.023041
RS	5	0.046752	0.416236	1494.438247	0.026229	0.025468
RS	6	0.058453	0.294664	2200.167961	0.038615	0.038157
RS	7	0.071088	0.294664	2272.284573	0.039881	0.040262
RS	8	0.084729	0.279070	2465.718985	0.043276	0.044166
RS	9	0.099459	0.279070	2520.512109	0.044238	0.045787
RS	10	0.115362	0.298334	2404.382108	0.042199	0.043963
RS	11	0.132534	0.298334	2445.689207	0.042924	0.045153
RS	12	0.151075	0.339183	2186.445018	0.038374	0.040447
RS	13	0.171094	0.339183	2220.684048	0.038975	0.041327
RS	14	0.192710	0.402064	1903.565982	0.033410	0.035379
RS	15	0.216049	0.402064	1935.389006	0.033968	0.036112
RS	16	0.241249	0.506535	1565.213699	0.027471	0.029126
RS	17	0.268458	0.506535	1598.612772	0.028057	0.029806
RS	18	0.297837	0.699877	1186.585961	0.020826	0.022049
RS	19	0.329558	0.699877	1222.569133	0.021457	0.022671
RS	20	0.363809	1.059302	836.551280	0.014682	0.015445
RS	21	0.400791	1.059302	871.338025	0.015293	0.015970
RS	22	0.440721	1.688413	572.073316	0.010040	0.010429
RS	23	0.483835	1.688413	601.729678	0.010561	0.010841
RS	24	0.530387	2.696557	397.668469	0.006979	0.007121
RS	25	0.580650	2.696557	421.318814	0.007395	0.007435
RS	26	0.634922	4.141041	291.330464	0.005113	0.005109
RS	27	0.693520	4.141041	310.122853	0.005443	0.005358
RS	28	0.756791	5.966101	229.457362	0.004027	0.003943
RS	29	0.825107	5.966101	244.965751	0.004299	0.004152
RS	30	0.898870	7.960205	196.158915	0.003443	0.003309
RS	31	0.978514	7.960205	209.752110	0.003681	0.003496
RS	32	1.064509	9.702370	184.063853	0.003231	0.003054
RS	33	1.157360	9.702370	196.930289	0.003456	0.003237
RS	34	1.257615	10.679558	191.375048	0.003359	0.003133
RS	35	1.365864	10.679558	204.658985	0.003592	0.003333
RS	36	1.482744	10.656423	219.169234	0.003847	0.003563
RS	37	1.608943	10.656423	234.002698	0.004107	0.003802
RS	38	1.745205	9.843460	270.078140	0.004740	0.004390
RS	39	1.892331	9.843460	287.478987	0.005046	0.004689
RS	40	2.051189	8.662787	346.899447	0.006088	0.005669
RS	41	2.222713	8.662787	367.466863	0.006449	0.006040
RS	42	2.407913	7.470861	449.842195	0.007895	0.007413
RS	43	2.607880	7.470861	473.187398	0.008305	0.007849
RS	44	2.823792	6.465448	572.564241	0.010049	0.009523
RS	45	3.056919	6.465448	596.654246	0.010472	0.009987
RS	46	3.308634	5.719670	698.934028	0.012267	0.011725
RS	47	3.580419	5.719670	719.946777	0.012636	0.012144
RS	48	3.873876	5.235162	805.136657	0.014131	0.013598
RS	49	4.190730	5.235162	818.509896	0.014366	0.013877
RS	50	4.532850	4.976493	869.579040	0.015262	0.014745
RS	51	4.902247	4.976493	871.895277	0.015303	0.014811
RS	52	5.301099	4.899729	882.090031	0.015482	0.014970
RS	53	5.731753	4.899729	872.400356	0.015312	0.014804
RS	54	6.196744	5.106728	823.743671	0.014458	0.013959
RS	55	6.698812	5.106728	806.377190	0.014153	0.013642
RS	56	7.240911	5.106728	783.220364	0.013746	0.013219
RS	57	7.826235	5.106728	754.322838	0.013239	0.012695
RS	58	8.458229	10.454896	363.661777	0.006383	0.006225
RS	59	9.140615	10.454896	368.936869	0.006475	0.006285
RS	60	9.877410	10.454896	372.421502	0.006536	0.006312
RS	61	10.672954	10.454896	373.912916	0.006563	0.006304
RS	62	11.531929	10.454896	373.224107	0.006550	0.006259
RS	63	12.459395	10.454896	4358.667177	0.076499	0.070812
PA	4+25*2+4+6 0.025520826 0.016793418 12.459395162 8.340439233 0.416236299 0.294664171 0.279069760 0.298334048 0.339182925 0.402064466 0.506534911 0.699876565 1.059302361 1.688413021 2.696557408 4.141041146 5.966101350 7.960204723 9.702370055 10.679558351 10.656422886 9.843460118 8.662786710 7.470860506 6.465448430 5.719669839 5.235161573 4.976493386 4.899729073 5.106728476 10.454896437
//
IT	5459
RD	19
LK	-214582.777214
QD	-404.479679 -> -376.521985
RI	0.0029639101
TR	0.024847	0.017066
MT	12.599676
MM	C_pi: 3.138419, n_recomb: 59233.986422
RS	0	0.000000	9.894417	46.582683	0.000786	0.000046
RS	1	0.007992	9.894417	50.267119	0.000849	0.000349
RS	2	0.016624	9.894417	54.239641	0.000916	0.000703
RS	3	0.025945	9.894417	58.522217	0.000988	0.000957
RS	4	0.036011	0.430533	1433.654642	0.024203	0.022488
RS	5	0.046882	0.430533	1508.266245	0.025463	0.024839
RS	6	0.058621	0.300866	2251.630392	0.038012	0.037689
RS	7	0.071299	0.300866	2327.626817	0.039295	0.039755
RS	8	0.084990	0.283333	2542.344761	0.042920	0.043858
RS	9	0.099775	0.283333	2600.904653	0.043909	0.045461
RS	10	0.115742	0.301349	2495.440260	0.042129	0.043882
RS	11	0.132985	0.301349	2539.647750	0.042875	0.045065
RS	12	0.151607	0.340773	2283.516726	0.038551	0.040592
RS	13	0.171716	0.340773	2319.705506	0.039162	0.041465
RS	14	0.193433	0.401595	2000.119314	0.033766	0.035703
RS	15	0.216886	0.401595	2033.171760	0.034324	0.036424
RS	16	0.242213	0.503093	1653.050118	0.027907	0.029533
RS	17	0.269564	0.503093	1687.481389	0.028488	0.030202
RS	18	0.299102	0.692592	1256.443012	0.021212	0.022411
RS	19	0.331000	0.692592	1293.790513	0.021842	0.023033
RS	20	0.365447	1.048323	884.798903	0.014937	0.015684
RS	21	0.402648	1.048323	921.207465	0.015552	0.016216
RS	22	0.442822	1.677625	602.218450	0.010167	0.010545
RS	23	0.486207	1.677625	633.338593	0.010692	0.010965
RS	24	0.533060	2.698049	415.632881	0.007017	0.007153
RS	25	0.583657	2.698049	440.380990	0.007435	0.007473
RS	26	0.638298	4.178488	301.991170	0.005098	0.005093
RS	27	0.697307	4.178488	321.540904	0.005428	0.005345
RS	28	0.761031	6.072111	235.927578	0.003983	0.003900
RS	29	0.829849	6.072111	251.951648	0.004253	0.004110
RS	30	0.904167	8.164946	200.257262	0.003381	0.003251
RS	31	0.984425	8.164946	214.214697	0.003616	0.003437
RS	32	1.071098	10.012768	186.912160	0.003155	0.002985
RS	33	1.164697	10.012768	200.062845	0.003378	0.003165
RS	34	1.265778	11.062161	193.786943	0.003272	0.003054
RS	35	1.374938	11.062161	207.337227	0.003500	0.003250
RS	36	1.492822	11.050453	221.903385	0.003746	0.003471
RS	37	1.620128	11.050453	237.049210	0.004002	0.003704
RS	38	1.757609	10.196090	274.055060	0.004627	0.004283
RS	39	1.906078	10.196090	291.889361	0.004928	0.004575
RS	40	2.066414	8.949311	353.385800	0.005966	0.005548
RS	41	2.239564	8.949311	374.593205	0.006324	0.005912
RS	42	2.426553	7.690802	460.514052	0.007774	0.007285
RS	43	2.628488	7.690802	484.775411	0.008184	0.007717
RS	44	2.846561	6.630216	589.299309	0.009949	0.009403
RS	45	3.082065	6.630216	614.574718	0.010375	0.009867
RS	46	3.336391	5.843423	723.199476	0.012209	0.011636
RS	47	3.611044	5.843423	745.514297	0.012586	0.012059
RS	48	3.907649	5.330626	837.128404	0.014133	0.013558
RS	49	4.227959	5.330626	851.623944	0.014377	0.013846
RS	50	4.573871	5.053788	907.747231	0.015325	0.014762
RS	51	4.947429	5.053788	910.689764	0.015374	0.014839
RS	52	5.350844	4.966850	923.482521	0.015590	0.015036
RS	53	5.786502	4.966850	913.750844	0.015426	0.014879
RS	54	6.256980	5.173573	863.672863	0.014581	0.014046
RS	55	6.765061	5.173573	845.795580	0.014279	0.013736
RS	56	7.313750	5.173573	821.826317	0.013874	0.013319
RS	57	7.906292	5.173573	791.808803	0.013367	0.012800
RS	58	8.546194	10.803935	374.611095	0.006324	0.006154
RS	59	9.237240	10.803935	380.683662	0.006427	0.006226
RS	60	9.983517	10.803935	384.965914	0.006499	0.006266
RS	61	10.789441	10.803935	387.242163	0.006537	0.006272
RS	62	11.659778	10.803935	387.310377	0.006539	0.006242
RS	63	12.599676	10.803935	4632.928422	0.078214	0.072477
PA	4+25*2+4+6 0.024847399 0.017066089 12.599676476 9.894416506 0.430532990 0.300866353 0.283333349 0.301348754 0.340773103 0.401594753 0.503093163 0.692592470 1.048323188 1.677624707 2.698048958 4.178487997 6.072111458 8.164945936 10.012767877 11.062161318 11.050453293 10.196090482 8.949311262 7.690802087 6.630216009 5.843423395 5.330625826 5.053788365 4.966849562 5.173572582 10.803935425
//
IT	5104
RD	20
LK	-214527.942548
QD	-381.854309 -> -356.314476
RI	0.0026622328
TR	0.024216	0.017325
MT	12.736635
MM	C_pi: 3.210340, n_recomb: 61448.885228
RS	0	0.000000	11.715669	40.867755	0.000665	0.000040
RS	1	0.008011	11.715669	44.113422	0.000718	0.000297
RS	2	0.016663	11.715669	47.614419	0.000775	0.000599
RS	3	0.026009	11.715669	51.390425	0.000836	0.000815
RS	4	0.036104	0.444858	1443.565271	0.023492	0.021960
RS	5	0.047007	0.444858	1520.119769	0.024738	0.024240
RS	6	0.058783	0.306962	2300.384469	0.037436	0.037241
RS	7	0.071503	0.306962	2380.156894	0.038734	0.039269
RS	8	0.085242	0.287508	2616.045971	0.042573	0.043559
RS	9	0.100082	0.287508	2678.337118	0.043586	0.045146
RS	10	0.116110	0.304315	2583.836227	0.042049	0.043796
RS	11	0.133422	0.304315	2630.955516	0.042815	0.044972
RS	12	0.152121	0.342388	2378.495600	0.038707	0.040722
RS	13	0.172319	0.342388	2416.653599	0.039328	0.041587
RS	14	0.194134	0.401262	2095.362158	0.034099	0.036005
RS	15	0.217696	0.401262	2129.634487	0.034657	0.036715
RS	16	0.243147	0.499942	1740.404908	0.028323	0.029921
RS	17	0.270636	0.499942	1775.816946	0.028899	0.030581
RS	18	0.300327	0.685748	1326.358443	0.021585	0.022763
RS	19	0.332396	0.685748	1365.011514	0.022214	0.023384
RS	20	0.367035	1.037794	933.196405	0.015187	0.015917
RS	21	0.404449	1.037794	971.194804	0.015805	0.016456
RS	22	0.444860	1.666881	632.384462	0.010291	0.010659
RS	23	0.488508	1.666881	664.956210	0.010821	0.011087
RS	24	0.535652	2.698502	433.489892	0.007054	0.007185
RS	25	0.586573	2.698502	459.327270	0.007475	0.007511
RS	26	0.641574	4.213197	312.480707	0.005085	0.005079
RS	27	0.700980	4.213197	332.777077	0.005416	0.005333
RS	28	0.765146	6.173752	242.206753	0.003942	0.003860
RS	29	0.834452	6.173752	258.733510	0.004211	0.004070
RS	30	0.909310	8.364659	204.163837	0.003322	0.003196
RS	31	0.990164	8.364659	218.471144	0.003555	0.003381
RS	32	1.077496	10.319021	189.564631	0.003085	0.002920
RS	33	1.171823	10.319021	202.983809	0.003303	0.003098
RS	34	1.273708	11.442457	195.979163	0.003189	0.002979
RS	35	1.383754	11.442457	209.777556	0.003414	0.003171
RS	36	1.502615	11.443772	224.359340	0.003651	0.003384
RS	37	1.630999	11.443772	239.794888	0.003902	0.003612
RS	38	1.769667	10.548615	277.652715	0.004518	0.004182
RS	39	1.919443	10.548615	295.891802	0.004815	0.004468
RS	40	2.081218	9.235651	359.346589	0.005848	0.005433
RS	41	2.255953	9.235651	381.159460	0.006203	0.005791
RS	42	2.444686	7.910251	470.484327	0.007657	0.007163
RS	43	2.648537	7.910251	495.625661	0.008066	0.007589
RS	44	2.868719	6.794186	605.169425	0.009848	0.009288
RS	45	3.106539	6.794186	631.601447	0.010278	0.009751
RS	46	3.363411	5.966142	746.509433	0.012148	0.011548
RS	47	3.640861	5.966142	770.115066	0.012533	0.011975
RS	48	3.940536	5.424832	868.196529	0.014129	0.013518
RS	49	4.264218	5.424832	883.823875	0.014383	0.013814
RS	50	4.613830	5.129554	945.140871	0.015381	0.014777
RS	51	4.991449	5.129554	948.731773	0.015439	0.014864
RS	52	5.399319	5.032094	964.299595	0.015693	0.015098
RS	53	5.839862	5.032094	954.547050	0.015534	0.014950
RS	54	6.315697	5.237787	903.235235	0.014699	0.014130
RS	55	6.829651	5.237787	884.854303	0.014400	0.013826
RS	56	7.384776	5.237787	860.081027	0.013997	0.013415
RS	57	7.984372	5.237787	828.953142	0.013490	0.012899
RS	58	8.632001	11.146462	385.207229	0.006269	0.006088
RS	59	9.331511	11.146462	392.064424	0.006380	0.006170
RS	60	10.087057	11.146462	397.134549	0.006463	0.006222
RS	61	10.903130	11.146462	400.189715	0.006513	0.006241
RS	62	11.784576	11.146462	401.013596	0.006526	0.006224
RS	63	12.736635	11.146462	4906.890023	0.079853	0.074067
PA	4+25*2+4+6 0.024216496 0.017324951 12.736634705 11.715668690 0.444858003 0.306961576 0.287508329 0.304315466 0.342387637 0.401262318 0.499941921 0.685748289 1.037793727 1.666881328 2.698501817 4.213196622 6.173751873 8.364659198 10.319020825 11.442456872 11.443772440 10.548615300 9.235651396 7.910250938 6.794185775 5.966141718 5.424831517 5.129553548 5.032094243 5.237787333 11.146462198
//
IT	5342
RD	21
LK	-214477.831950
QD	-361.095618 -> -337.725357
RI	0.0024140871
TR	0.023625	0.017571
MT	12.870344
MM	C_pi: 3.280475, n_recomb: 63620.479751
RS	0	0.000000	13.850055	35.837465	0.000563	0.000034
RS	1	0.008029	13.850055	38.694229	0.000608	0.000254
RS	2	0.016702	13.850055	41.776941	0.000657	0.000511
RS	3	0.026071	13.850055	45.103177	0.000709	0.000695
RS	4	0.036193	0.459195	1451.848235	0.022820	0.021455
RS	5	0.047128	0.459195	1530.201200	0.024052	0.023670
RS	6	0.058940	0.312944	2346.618390	0.036885	0.036812
RS	7	0.071701	0.312944	2430.060761	0.038196	0.038805
RS	8	0.085486	0.291593	2686.938273	0.042234	0.043269
RS	9	0.100378	0.291593	2752.917086	0.043271	0.044840
RS	10	0.116466	0.307232	2669.589873	0.041961	0.043706
RS	11	0.133845	0.307232	2719.624627	0.042748	0.044877
RS	12	0.152620	0.344018	2471.335990	0.038845	0.040837
RS	13	0.172901	0.344018	2511.478120	0.039476	0.041696
RS	14	0.194812	0.401050	2189.177312	0.034410	0.036289
RS	15	0.218481	0.401050	2224.660463	0.034968	0.036988
RS	16	0.244051	0.497054	1827.131459	0.028719	0.030292
RS	17	0.271673	0.497054	1863.474953	0.029290	0.030942
RS	18	0.301514	0.679309	1396.211135	0.021946	0.023103
RS	19	0.333750	0.679309	1436.110527	0.022573	0.023723
RS	20	0.368574	1.027697	981.664534	0.015430	0.016146
RS	21	0.406194	1.027697	1021.218494	0.016052	0.016690
RS	22	0.446835	1.656224	662.529605	0.010414	0.010772
RS	23	0.490738	1.656224	696.538745	0.010948	0.011207
RS	24	0.538166	2.698066	451.219590	0.007092	0.007218
RS	25	0.589402	2.698066	478.136498	0.007515	0.007549
RS	26	0.644752	4.245433	322.792124	0.005074	0.005066
RS	27	0.704546	4.245433	343.823856	0.005404	0.005322
RS	28	0.769140	6.271312	248.296826	0.003903	0.003823
RS	29	0.838920	6.271312	265.313282	0.004170	0.004033
RS	30	0.914302	8.559597	207.884814	0.003268	0.003145
RS	31	0.995737	8.559597	222.527974	0.003498	0.003328
RS	32	1.083710	10.621223	192.031724	0.003018	0.002859
RS	33	1.178746	10.621223	205.704333	0.003233	0.003034
RS	34	1.281411	11.820358	197.966910	0.003112	0.002908
RS	35	1.392320	11.820358	211.996193	0.003332	0.003096
RS	36	1.512133	11.836118	226.559462	0.003561	0.003301
RS	37	1.641565	11.836118	242.263476	0.003808	0.003525
RS	38	1.781389	10.900744	280.900787	0.004415	0.004085
RS	39	1.932439	10.900744	299.517532	0.004708	0.004365
RS	40	2.095617	9.521530	364.819090	0.005734	0.005323
RS	41	2.271895	9.521530	387.204214	0.006086	0.005675
RS	42	2.462326	8.128953	479.795797	0.007542	0.007045
RS	43	2.668046	8.128953	505.781343	0.007950	0.007467
RS	44	2.890282	6.957140	620.216170	0.009749	0.009176
RS	45	3.130361	6.957140	647.774801	0.010182	0.009638
RS	46	3.389715	6.087652	768.894307	0.012086	0.011462
RS	47	3.669892	6.087652	793.776439	0.012477	0.011892
RS	48	3.972563	5.517645	898.353082	0.014121	0.013476
RS	49	4.299535	5.517645	915.117505	0.014384	0.013780
RS	50	4.652757	5.203713	981.748291	0.015431	0.014789
RS	51	5.034339	5.203713	986.005569	0.015498	0.014886
RS	52	5.446557	5.095440	1004.511240	0.015789	0.015157
RS	53	5.891870	5.095440	994.755886	0.015636	0.015017
RS	54	6.372936	5.299431	942.391097	0.014813	0.014211
RS	55	6.892625	5.299431	923.511812	0.014516	0.013913
RS	56	7.454037	5.299431	897.941386	0.014114	0.013507
RS	57	8.060524	5.299431	865.711556	0.013607	0.012994
RS	58	8.715703	11.482452	395.451935	0.006216	0.006024
RS	59	9.423484	11.482452	403.080020	0.006336	0.006116
RS	60	10.188090	11.482452	408.927051	0.006428	0.006179
RS	61	11.014084	11.482452	412.753629	0.006488	0.006210
RS	62	11.906394	11.482452	414.329842	0.006513	0.006206
RS	63	12.870344	11.482452	5179.950719	0.081420	0.075584
PA	4+25*2+4+6 0.023624765 0.017570990 12.870344494 13.850054902 0.459195043 0.312944038 0.291592516 0.307232155 0.344017656 0.401050316 0.497053637 0.679309197 1.027696632 1.656224234 2.698066253 4.245432673 6.271311868 8.559597072 10.621222717 11.820357952 11.836117505 10.900743502 9.521530129 8.128953335 6.957140464 6.087652149 5.517644511 5.203712662 5.095440166 5.299431147 11.482452253
//
IT	5057
RD	22
LK	-214431.962097
QD	-342.011145 -> -320.592095
RI	0.0022100771
TR	0.023069	0.017805
MT	13.000976
MM	C_pi: 3.348847, n_recomb: 65747.950773
RS	0	0.000000	16.347821	31.415449	0.000478	0.000029
RS	1	0.008046	16.347821	33.928236	0.000516	0.000217
RS	2	0.016739	16.347821	36.640720	0.000557	0.000436
RS	3	0.026132	16.347821	39.568556	0.000602	0.000594
RS	4	0.036280	0.473525	1458.688261	0.022186	0.020973
RS	5	0.047245	0.473525	1538.704341	0.023403	0.023128
RS	6	0.059092	0.318812	2390.484044	0.036358	0.036402
RS	7	0.071892	0.318812	2477.489430	0.037682	0.038362
RS	8	0.085722	0.295584	2755.135607	0.041905	0.042990
RS	9	0.100665	0.295584	2824.751713	0.042963	0.044546
RS	10	0.116810	0.310096	2752.744973	0.041868	0.043614
RS	11	0.134254	0.310096	2805.691121	0.042673	0.044779
RS	12	0.153102	0.345657	2561.994142	0.038967	0.040939
RS	13	0.173466	0.345657	2604.131277	0.039608	0.041792
RS	14	0.195469	0.400944	2281.462722	0.034700	0.036554
RS	15	0.219242	0.400944	2318.147861	0.035258	0.037243
RS	16	0.244928	0.494405	1913.091831	0.029097	0.030647
RS	17	0.272680	0.494405	1950.319764	0.029664	0.031286
RS	18	0.302665	0.673251	1465.873063	0.022295	0.023433
RS	19	0.335063	0.673251	1506.959730	0.022920	0.024050
RS	20	0.370067	1.018019	1030.125608	0.015668	0.016370
RS	21	0.407888	1.018019	1071.198921	0.016293	0.016919
RS	22	0.448752	1.645709	692.606465	0.010534	0.010884
RS	23	0.492903	1.645709	728.036791	0.011073	0.011325
RS	24	0.540607	2.696872	468.804607	0.007130	0.007251
RS	25	0.592149	2.696872	496.790242	0.007556	0.007586
RS	26	0.647839	4.275466	332.917511	0.005064	0.005054
RS	27	0.708008	4.275466	354.672766	0.005394	0.005313
RS	28	0.773019	6.365097	254.199053	0.003866	0.003787
RS	29	0.843261	6.365097	271.692225	0.004132	0.003997
RS	30	0.919154	8.749988	211.427003	0.003216	0.003096
RS	31	1.001153	8.749988	226.392419	0.003443	0.003278
RS	32	1.089750	10.919503	194.323182	0.002956	0.002801
RS	33	1.185476	10.919503	208.234833	0.003167	0.002974
RS	34	1.288903	12.195815	199.764404	0.003038	0.002841
RS	35	1.400651	12.195815	214.008350	0.003255	0.003026
RS	36	1.521391	12.227347	228.523080	0.003476	0.003223
RS	37	1.651846	12.227347	244.475571	0.003718	0.003442
RS	38	1.792796	11.252273	283.825933	0.004317	0.003994
RS	39	1.945087	11.252273	302.794689	0.004605	0.004268
RS	40	2.109631	9.806765	369.836843	0.005625	0.005218
RS	41	2.287414	9.806765	392.762333	0.005974	0.005564
RS	42	2.479501	8.346729	488.488352	0.007430	0.006931
RS	43	2.687044	8.346729	515.282965	0.007837	0.007350
RS	44	2.911284	7.118931	634.479282	0.009650	0.009067
RS	45	3.153567	7.118931	663.133687	0.010086	0.009528
RS	46	3.415343	6.207835	790.385685	0.012021	0.011377
RS	47	3.698182	6.207835	816.527413	0.012419	0.011811
RS	48	4.003777	5.609001	927.609657	0.014109	0.013435
RS	49	4.333960	5.609001	945.512755	0.014381	0.013746
RS	50	4.690708	5.276247	1017.559978	0.015477	0.014800
RS	51	5.076160	5.276247	1022.497997	0.015552	0.014905
RS	52	5.492625	5.156917	1044.090096	0.015880	0.015213
RS	53	5.942598	5.156917	1034.347268	0.015732	0.015081
RS	54	6.428775	5.358599	981.104925	0.014922	0.014290
RS	55	6.954069	5.358599	961.730828	0.014628	0.013997
RS	56	7.521627	5.358599	935.368614	0.014227	0.013594
RS	57	8.134850	5.358599	902.044074	0.013720	0.013084
RS	58	8.797412	11.811971	405.347670	0.006165	0.005964
RS	59	9.513282	11.811971	413.732135	0.006293	0.006065
RS	60	10.286750	11.811971	420.344032	0.006393	0.006138
RS	61	11.122450	11.811971	424.933101	0.006463	0.006179
RS	62	12.025389	11.811971	427.256527	0.006498	0.006187
RS	63	13.000976	11.811971	5451.538059	0.082916	0.077031
PA	4+25*2+4+6 0.023069012 0.017804991 13.000976386 16.347820748 0.473525072 0.318811873 0.295584416 0.310095638 0.345657240 0.400944467 0.494405484 0.673251410 1.018018754 1.645708723 2.696872346 4.275466375 6.365096621 8.749988386 10.919503226 12.195814526 12.227347053 11.252273498 9.806764870 8.346729150 7.118931188 6.207834651 5.609001346 5.276246713 5.156916922 5.358599417 11.811970504
//
IT	5357
RD	23
LK	-214389.907685
QD	-324.432237 -> -304.771720
RI	0.0020424006
TR	0.022546	0.018028
MT	13.128602
MM	C_pi: 3.415444, n_recomb: 67830.382453
RS	0	0.000000	19.265048	27.534527	0.000406	0.000025
RS	1	0.008062	19.265048	29.743782	0.000439	0.000185
RS	2	0.016775	19.265048	32.129367	0.000474	0.000373
RS	3	0.026190	19.265048	34.705198	0.000512	0.000507
RS	4	0.036364	0.487826	1464.254665	0.021587	0.020513
RS	5	0.047358	0.487826	1545.807225	0.022789	0.022612
RS	6	0.059239	0.324556	2432.162991	0.035857	0.036011
RS	7	0.072077	0.324556	2522.623432	0.037190	0.037939
RS	8	0.085951	0.299482	2820.738555	0.041585	0.042720
RS	9	0.100943	0.299482	2893.935008	0.042664	0.044261
RS	10	0.117144	0.312902	2833.342206	0.041771	0.043520
RS	11	0.134651	0.312902	2889.187703	0.042594	0.044680
RS	12	0.153570	0.347299	2650.433467	0.039074	0.041029
RS	13	0.174014	0.347299	2694.571453	0.039725	0.041877
RS	14	0.196106	0.400933	2372.106493	0.034971	0.036803
RS	15	0.219980	0.400933	2409.984734	0.035530	0.037481
RS	16	0.245778	0.491973	1998.156624	0.029458	0.030985
RS	17	0.273656	0.491973	2036.223493	0.030019	0.031614
RS	18	0.303782	0.667545	1535.226231	0.022633	0.023753
RS	19	0.336337	0.667545	1577.440924	0.023256	0.024367
RS	20	0.371516	1.008744	1078.496521	0.015900	0.016589
RS	21	0.409532	1.008744	1121.050913	0.016527	0.017142
RS	22	0.450613	1.635352	722.573458	0.010653	0.010993
RS	23	0.495005	1.635352	759.406789	0.011196	0.011441
RS	24	0.542978	2.695048	486.220177	0.007168	0.007284
RS	25	0.594817	2.695048	515.262294	0.007596	0.007624
RS	26	0.650837	4.303462	342.851531	0.005055	0.005044
RS	27	0.711372	4.303462	365.317969	0.005386	0.005304
RS	28	0.776789	6.455376	259.911912	0.003832	0.003754
RS	29	0.847480	6.455376	277.868616	0.004097	0.003964
RS	30	0.923870	8.936054	214.793973	0.003167	0.003050
RS	31	1.006419	8.936054	230.068231	0.003392	0.003230
RS	32	1.095623	11.213896	196.447141	0.002896	0.002745
RS	33	1.192020	11.213896	210.583987	0.003105	0.002916
RS	34	1.296188	12.568740	201.382727	0.002969	0.002777
RS	35	1.408756	12.568740	215.825877	0.003182	0.002959
RS	36	1.530398	12.617251	230.266241	0.003395	0.003149
RS	37	1.661848	12.617251	246.448267	0.003633	0.003364
RS	38	1.803897	11.602995	286.449305	0.004223	0.003907
RS	39	1.957397	11.602995	305.745606	0.004508	0.004176
RS	40	2.123274	10.091080	374.429891	0.005520	0.005118
RS	41	2.302524	10.091080	397.865042	0.005866	0.005458
RS	42	2.496227	8.563374	496.595066	0.007321	0.006823
RS	43	2.705546	8.563374	524.164057	0.007728	0.007237
RS	44	2.931742	7.279399	647.990461	0.009553	0.008962
RS	45	3.176175	7.279399	677.708932	0.009991	0.009422
RS	46	3.440315	6.326574	811.005527	0.011956	0.011295
RS	47	3.725752	6.326574	838.387503	0.012360	0.011732
RS	48	4.034201	5.698816	955.972574	0.014094	0.013394
RS	49	4.367519	5.698816	975.012406	0.014374	0.013711
RS	50	4.727711	5.347106	1052.562838	0.015518	0.014809
RS	51	5.116943	5.347106	1058.192375	0.015601	0.014922
RS	52	5.537556	5.216520	1083.005224	0.015966	0.015267
RS	53	5.992082	5.216520	1073.287602	0.015823	0.015141
RS	54	6.483253	5.415350	1019.336555	0.015028	0.014367
RS	55	7.014025	5.415350	999.469676	0.014735	0.014078
RS	56	7.587590	5.415350	972.319827	0.014335	0.013678
RS	57	8.207398	5.415350	937.906963	0.013827	0.013171
RS	58	8.877178	12.135013	414.894025	0.006117	0.005907
RS	59	9.600959	12.135013	424.019608	0.006251	0.006015
RS	60	10.383094	12.135013	431.383317	0.006360	0.006097
RS	61	11.228289	12.135013	436.724658	0.006438	0.006149
RS	62	12.141627	12.135013	439.788565	0.006484	0.006167
RS	63	13.128602	12.135013	5721.080148	0.084344	0.078411
PA	4+25*2+4+6 0.022546498 0.018027779 13.128602377 19.265048245 0.487825814 0.324556190 0.299481633 0.312901601 0.347298787 0.400932518 0.491973359 0.667544677 1.008743659 1.635351789 2.695047556 4.303462331 6.455376104 8.936054022 11.213895804 12.568739806 12.617251338 11.602994909 10.091079648 8.563374156 7.279399344 6.326574195 5.698816426 5.347106074 5.216519626 5.415349950 12.135012508
//
IT	5190
RD	24
LK	-214351.293081
QD	-308.210622 -> -290.138079
RI	0.0019044979
TR	0.022055	0.018240
MT	13.253261
MM	C_pi: 3.480280, n_recomb: 69867.551285
RS	0	0.000000	22.670143	24.128064	0.000345	0.000022
RS	1	0.008079	22.670143	26.069592	0.000373	0.000158
RS	2	0.016810	22.670143	28.166681	0.000403	0.000319
RS	3	0.026246	22.670143	30.431682	0.000436	0.000434
RS	4	0.036445	0.502077	1468.705571	0.021021	0.020075
RS	5	0.047468	0.502077	1551.676921	0.022209	0.022122
RS	6	0.059381	0.330175	2471.797441	0.035378	0.035638
RS	7	0.072257	0.330175	2565.605806	0.036721	0.037535
RS	8	0.086173	0.303287	2883.826841	0.041276	0.042459
RS	9	0.101213	0.303287	2960.543050	0.042374	0.043987
RS	10	0.117468	0.315652	2911.408640	0.041670	0.043425
RS	11	0.135036	0.315652	2970.136848	0.042511	0.044580
RS	12	0.154023	0.348939	2736.638397	0.039169	0.041108
RS	13	0.174545	0.348939	2782.780027	0.039829	0.041952
RS	14	0.196724	0.401002	2461.052426	0.035225	0.037035
RS	15	0.220695	0.401002	2500.114900	0.035784	0.037704
RS	16	0.246603	0.489739	2082.222696	0.029802	0.031309
RS	17	0.274603	0.489739	2121.085684	0.030359	0.031927
RS	18	0.304865	0.662164	1604.176834	0.022960	0.024062
RS	19	0.337573	0.662164	1647.461220	0.023580	0.024673
RS	20	0.372922	0.999855	1126.714943	0.016126	0.016802
RS	21	0.411127	0.999855	1170.711028	0.016756	0.017360
RS	22	0.452419	1.625174	752.398767	0.010769	0.011101
RS	23	0.497046	1.625174	790.615595	0.011316	0.011554
RS	24	0.545279	2.692679	503.454606	0.007206	0.007317
RS	25	0.597408	2.692679	533.540215	0.007636	0.007661
RS	26	0.653749	4.329581	352.593690	0.005047	0.005034
RS	27	0.714641	4.329581	375.758802	0.005378	0.005296
RS	28	0.780452	6.542303	265.441954	0.003799	0.003722
RS	29	0.851579	6.542303	283.849316	0.004063	0.003932
RS	30	0.928453	9.117928	217.994133	0.003120	0.003005
RS	31	1.011537	9.117928	233.564334	0.003343	0.003185
RS	32	1.101333	11.504376	198.415062	0.002840	0.002693
RS	33	1.198383	11.504376	212.764033	0.003045	0.002862
RS	34	1.303274	12.938930	202.836938	0.002903	0.002717
RS	35	1.416638	12.938930	217.464881	0.003113	0.002896
RS	36	1.539160	13.005571	231.808031	0.003318	0.003079
RS	37	1.671580	13.005571	248.201930	0.003552	0.003289
RS	38	1.814698	11.952592	288.797284	0.004133	0.003824
RS	39	1.969378	11.952592	308.398218	0.004414	0.004088
RS	40	2.136553	10.374270	378.629339	0.005419	0.005022
RS	41	2.317234	10.374270	402.544880	0.005762	0.005357
RS	42	2.512512	8.778682	504.155228	0.007216	0.006718
RS	43	2.723564	8.778682	532.464909	0.007621	0.007128
RS	44	2.951667	7.438373	660.792101	0.009458	0.008861
RS	45	3.198198	7.438373	691.542781	0.009898	0.009319
RS	46	3.464644	6.443749	830.790319	0.011891	0.011214
RS	47	3.752615	6.443749	859.391487	0.012300	0.011654
RS	48	4.063850	5.787017	983.463403	0.014076	0.013353
RS	49	4.400229	5.787017	1003.635188	0.014365	0.013677
RS	50	4.763782	5.416260	1086.760299	0.015555	0.014817
RS	51	5.156704	5.416260	1093.089142	0.015645	0.014938
RS	52	5.581370	5.274245	1121.246274	0.016048	0.015318
RS	53	6.040341	5.274245	1111.563997	0.015910	0.015199
RS	54	6.536392	5.469728	1057.066963	0.015130	0.014441
RS	55	7.072515	5.469728	1036.707561	0.014838	0.014156
RS	56	7.651950	5.469728	1008.772625	0.014438	0.013759
RS	57	8.278195	5.469728	973.276435	0.013930	0.013253
RS	58	8.955031	12.451542	424.098774	0.006070	0.005852
RS	59	9.686545	12.451542	433.949679	0.006211	0.005968
RS	60	10.477156	12.451542	442.051349	0.006327	0.006058
RS	61	11.331636	12.451542	448.133644	0.006414	0.006119
RS	62	12.255145	12.451542	451.929874	0.006468	0.006148
RS	63	13.253261	12.451542	5988.141953	0.085707	0.079727
PA	4+25*2+4+6 0.022054784 0.018240143 13.253261065 22.670143308 0.502077314 0.330175155 0.303287002 0.315651899 0.348938938 0.401002299 0.489739230 0.662164361 0.999854659 1.625173885 2.692679440 4.329580576 6.542303433 9.117928103 11.504375880 12.938930389 13.005570695 11.952592096 10.374269819 8.778682286 7.438373443 6.443748744 5.787017357 5.416259644 5.274245423 5.469728053 12.451542245
//
IT	5808
RD	25
LK	-214315.786015
QD	-293.215678 -> -276.579694
RI	0.0017913722
TR	0.021591	0.018443
MT	13.375154
MM	C_pi: 3.543392, n_recomb: 71859.100860
RS	0	0.000000	26.636563	21.142708	0.000294	0.000019
RS	1	0.008094	26.636563	22.848577	0.000318	0.000136
RS	2	0.016843	26.636563	24.691604	0.000344	0.000273
RS	3	0.026301	26.636563	26.682737	0.000371	0.000372
RS	4	0.036524	0.516255	1472.195705	0.020487	0.019659
RS	5	0.047574	0.516255	1556.477358	0.021660	0.021657
RS	6	0.059519	0.335665	2509.536971	0.034923	0.035283
RS	7	0.072431	0.335665	2606.587413	0.036274	0.037151
RS	8	0.086388	0.306996	2944.544211	0.040977	0.042208
RS	9	0.101474	0.306996	3024.714527	0.042092	0.043723
RS	10	0.117782	0.318344	2987.006183	0.041568	0.043329
RS	11	0.135409	0.318344	3048.594188	0.042425	0.044479
RS	12	0.154463	0.350575	2820.584142	0.039252	0.041178
RS	13	0.175060	0.350575	2868.728781	0.039922	0.042017
RS	14	0.197324	0.401148	2548.210519	0.035461	0.037252
RS	15	0.221390	0.401148	2588.449123	0.036021	0.037912
RS	16	0.247403	0.487689	2165.178713	0.030131	0.031617
RS	17	0.275523	0.487689	2204.797551	0.030682	0.032226
RS	18	0.305918	0.657091	1672.622512	0.023276	0.024361
RS	19	0.338773	0.657091	1716.919236	0.023893	0.024968
RS	20	0.374288	0.991344	1174.708026	0.016347	0.017011
RS	21	0.412678	0.991344	1220.105332	0.016979	0.017572
RS	22	0.454175	1.615205	782.043024	0.010883	0.011206
RS	23	0.499030	1.615205	821.622380	0.011434	0.011666
RS	24	0.547517	2.689885	520.487926	0.007243	0.007349
RS	25	0.599928	2.689885	551.603007	0.007676	0.007698
RS	26	0.656581	4.354066	362.134718	0.005040	0.005025
RS	27	0.717819	4.354066	385.985424	0.005371	0.005290
RS	28	0.784015	6.626170	270.789050	0.003768	0.003692
RS	29	0.855568	6.626170	289.634158	0.004031	0.003902
RS	30	0.932913	9.295878	221.031898	0.003076	0.002964
RS	31	1.016518	9.295878	236.885443	0.003297	0.003142
RS	32	1.106891	11.791147	200.233657	0.002786	0.002644
RS	33	1.204578	11.791147	214.782195	0.002989	0.002810
RS	34	1.310172	13.306548	204.135419	0.002841	0.002660
RS	35	1.424314	13.306548	218.934410	0.003047	0.002836
RS	36	1.547694	13.392361	233.160832	0.003245	0.003012
RS	37	1.681060	13.392361	249.749864	0.003476	0.003219
RS	38	1.825221	12.301040	290.887991	0.004048	0.003745
RS	39	1.981051	12.301040	310.771823	0.004325	0.004005
RS	40	2.149494	10.656264	382.460605	0.005322	0.004930
RS	41	2.331571	10.656264	406.828535	0.005661	0.005261
RS	42	2.528386	8.992589	511.199995	0.007114	0.006618
RS	43	2.741131	8.992589	540.217573	0.007518	0.007024
RS	44	2.971096	7.595829	672.915491	0.009364	0.008763
RS	45	3.219675	7.595829	704.666428	0.009806	0.009220
RS	46	3.488374	6.559349	849.766862	0.011825	0.011136
RS	47	3.778821	6.559349	879.564768	0.012240	0.011578
RS	48	4.092778	5.873607	1010.098908	0.014057	0.013312
RS	49	4.432147	5.873607	1031.395362	0.014353	0.013642
RS	50	4.798985	5.483736	1120.153520	0.015588	0.014824
RS	51	5.195516	5.483736	1127.186670	0.015686	0.014951
RS	52	5.624142	5.330162	1158.798059	0.016126	0.015367
RS	53	6.087462	5.330162	1149.159148	0.015992	0.015254
RS	54	6.588283	5.521851	1094.272298	0.015228	0.014513
RS	55	7.129642	5.521851	1073.419342	0.014938	0.014231
RS	56	7.714818	5.521851	1044.700740	0.014538	0.013837
RS	57	8.347360	5.521851	1008.125305	0.014029	0.013333
RS	58	9.031101	12.761690	432.967270	0.006025	0.005799
RS	59	9.770184	12.761690	443.527267	0.006172	0.005922
RS	60	10.569090	12.761690	452.352375	0.006295	0.006020
RS	61	11.432660	12.761690	459.163365	0.006390	0.006090
RS	62	12.366129	12.761690	463.682523	0.006453	0.006128
RS	63	13.375154	12.761690	6252.279116	0.087007	0.080982
PA	4+25*2+4+6 0.021591412 0.018442619 13.375154423 26.636563319 0.516255362 0.335664667 0.306995816 0.318343702 0.350575022 0.401148003 0.487688990 0.657091372 0.991343638 1.615205015 2.689884559 4.354065604 6.626169559 9.295877856 11.791147060 13.306547993 13.392360705 12.301040187 10.656264281 8.992589076 7.595828884 6.559349499 5.873606607 5.483735872 5.330161702 5.521851018 12.761689790
//
CC
CC	Brief Description of the file format:
CC	  CC  comments
CC	  MM  useful-messages
CC	  RD  round-of-iterations
CC	  LL  \log[P(sequence)]
CC	  QD  Q-before-opt Q-after-opt
CC	  TR  \theta_0 \rho_0
CC	  RS  k t_k \lambda_k \pi_k \sum_{l\not=k}A_{kl} A_{kk}
CC	  DC  begin end best-k t_k+\Delta_k max-prob
CC
MM	Version: 0.6.5-r67
MM	pattern:4+25*2+4+6, n:63, n_free_lambdas:28
MM	n_iterations:25, skip:1, max_t:5, theta/rho:5
MM	is_decoding:0
MM	n_seqs:15, sum_L:1158943, sum_n:77386
RD	0
LK	0.000000
QD	0.000000 -> 0.000000
RI	inf
TR	0.069107	0.013821
MT	5.000000
MM	C_pi: 1.000000, n_recomb: 15908.211884
RS	0	0.000000	1.000000	101.418867	0.006375	0.000000
RS	1	0.006440	1.000000	107.239860	0.006741	0.000000
RS	2	0.013294	1.000000	113.346761	0.007125	0.000000
RS	3	0.020590	1.000000	119.747233	0.007527	0.000000
RS	4	0.028356	1.000000	126.448216	0.007949	0.000000
RS	5	0.036622	1.000000	133.455755	0.008389	0.000000
RS	6	0.045421	1.000000	140.774809	0.008849	0.000000
RS	7	0.054785	1.000000	148.409045	0.009329	0.000000
RS	8	0.064753	1.000000	156.360604	0.009829	0.000000
RS	9	0.075363	1.000000	164.629843	0.010349	0.000000
RS	10	0.086656	1.000000	173.215058	0.010888	0.000000
RS	11	0.098677	1.000000	182.112182	0.011448	0.000000
RS	12	0.111471	1.000000	191.314453	0.012026	0.000000
RS	13	0.125090	1.000000	200.812065	0.012623	0.000000
RS	14	0.139585	1.000000	210.591795	0.013238	0.000000
RS	15	0.155014	1.000000	220.636613	0.013869	0.000000
RS	16	0.171437	1.000000	230.925264	0.014516	0.000000
RS	17	0.188917	1.000000	241.431855	0.015177	0.000000
RS	18	0.207523	1.000000	252.125424	0.015849	0.000000
RS	19	0.227327	1.000000	262.969510	0.016530	0.000000
RS	20	0.248406	1.000000	273.921738	0.017219	0.000000
RS	21	0.270843	1.000000	284.933424	0.017911	0.000000
RS	22	0.294725	1.000000	295.949214	0.018604	0.000000
RS	23	0.320144	1.000000	306.906776	0.019292	0.000000
RS	24	0.347201	1.000000	317.736554	0.019973	0.000000
RS	25	0.376000	1.000000	328.361625	0.020641	0.000000
RS	26	0.406654	1.000000	338.697660	0.021291	0.000000
RS	27	0.439282	1.000000	348.653028	0.021917	0.000000
RS	28	0.474011	1.000000	358.129066	0.022512	0.000000
RS	29	0.510976	1.000000	367.020551	0.023071	0.000000
RS	30	0.550322	1.000000	375.216393	0.023586	0.000000
RS	31	0.592202	1.000000	382.600590	0.024051	0.000000
RS	32	0.636779	1.000000	389.053468	0.024456	0.000000
RS	33	0.684227	1.000000	394.453227	0.024796	0.000000
RS	34	0.734730	1.000000	398.677819	0.025061	0.000000
RS	35	0.788485	1.000000	401.607167	0.025245	0.000000
RS	36	0.845702	1.000000	403.125718	0.025341	0.000000
RS	37	0.906604	1.000000	403.125328	0.025341	0.000000
RS	38	0.971428	1.000000	401.508435	0.025239	0.000000
RS	39	1.040426	1.000000	398.191482	0.025031	0.000000
RS	40	1.113868	1.000000	393.108496	0.024711	0.000000
RS	41	1.192040	1.000000	386.214746	0.024278	0.000000
RS	42	1.275245	1.000000	377.490331	0.023729	0.000000
RS	43	1.363809	1.000000	366.943557	0.023066	0.000000
RS	44	1.458076	1.000000	354.613926	0.022291	0.000000
RS	45	1.558414	1.000000	340.574528	0.021409	0.000000
RS	46	1.665214	1.000000	324.933640	0.020426	0.000000
RS	47	1.778891	1.000000	307.835312	0.019351	0.000000
RS	48	1.899889	1.000000	289.458748	0.018196	0.000000
RS	49	2.028679	1.000000	270.016305	0.016973	0.000000
RS	50	2.165763	1.000000	249.750005	0.015699	0.000000
RS	51	2.311675	1.000000	228.926486	0.014390	0.000000
RS	52	2.466983	1.000000	207.830453	0.013064	0.000000
RS	53	2.632293	1.000000	186.756751	0.011740	0.000000
RS	54	2.808249	1.000000	166.001323	0.010435	0.000000
RS	55	2.995536	1.000000	145.851425	0.009168	0.000000
RS	56	3.194884	1.000000	126.575588	0.007957	0.000000
RS	57	3.407070	1.000000	108.413874	0.006815	0.000000
RS	58	3.632920	1.000000	91.569066	0.005756	0.000000
RS	59	3.873315	1.000000	76.199407	0.004790	0.000000
RS	60	4.129191	1.000000	62.413444	0.003923	0.000000
RS	61	4.401545	1.000000	50.267432	0.003160	0.000000
RS	62	4.691438	1.000000	39.765568	0.002500	0.000000
RS	63	5.000000	1.000000	110.866998	0.006969	0.000000
PA	4+25*2+4+6 0.069106713 0.013821343 5.000000000 1.000000000 1.000000000 1.000000000 1.000000000 1.000000000 1.000000000 1.000000000 1.000000000 1.000000000 1.000000000 1.000000000 1.000000000 1.000000000 1.000000000 1.000000000 1.000000000 1.000000000 1.000000000 1.000000000 1.000000000 1.000000000 1.000000000 1.000000000 1.000000000 1.000000000 1.000000000 1.000000000 1.000000000
//
IT	4623
RD	1
LK	-221434.485348
QD	-4712.099832 -> -1916.184710
RI	0.1394234716
TR	0.052050	0.009769
MT	7.870945
MM	C_pi: 1.169696, n_recomb: 13167.667919
RS	0	0.000000	0.224570	412.955494	0.031361	0.001071
RS	1	0.007197	0.224570	428.238180	0.032522	0.008661
RS	2	0.014912	0.224570	443.028150	0.033645	0.021512
RS	3	0.023182	0.224570	457.158205	0.034718	0.036890
RS	4	0.032048	0.209101	504.465623	0.038311	0.045213
RS	5	0.041551	0.209101	515.931476	0.039182	0.044728
RS	6	0.051739	0.249638	442.339267	0.033593	0.044143
RS	7	0.062659	0.249638	453.194892	0.034417	0.043402
RS	8	0.074366	0.310902	373.441209	0.028360	0.041385
RS	9	0.086915	0.310902	383.951477	0.029159	0.038122
RS	10	0.100367	0.397589	309.311387	0.023490	0.034278
RS	11	0.114788	0.397589	319.370798	0.024254	0.030562
RS	12	0.130246	0.504786	260.171694	0.019758	0.027328
RS	13	0.146817	0.504786	269.595220	0.020474	0.024616
RS	14	0.164580	0.629534	224.288134	0.017033	0.022333
RS	15	0.183622	0.629534	233.036618	0.017698	0.020356
RS	16	0.204035	0.773272	197.309767	0.014984	0.018588
RS	17	0.225916	0.773272	205.423396	0.015601	0.016971
RS	18	0.249372	0.934917	177.015904	0.013443	0.015487
RS	19	0.274517	0.934917	184.565932	0.014017	0.014141
RS	20	0.301471	1.107714	162.484460	0.012340	0.012938
RS	21	0.330365	1.107714	169.560165	0.012877	0.011879
RS	22	0.361338	1.282707	152.819882	0.011606	0.010956
RS	23	0.394541	1.282707	159.511143	0.012114	0.010156
RS	24	0.430133	1.452080	147.047100	0.011167	0.009467
RS	25	0.468287	1.452080	153.427366	0.011652	0.008880
RS	26	0.509186	1.609802	144.331764	0.010961	0.008388
RS	27	0.553029	1.609802	150.448881	0.011426	0.007983
RS	28	0.600028	1.752014	143.987601	0.010935	0.007660
RS	29	0.650409	1.752014	149.858825	0.011381	0.007410
RS	30	0.704416	1.876949	145.437636	0.011045	0.007227
RS	31	0.762310	1.876949	151.046631	0.011471	0.007105
RS	32	0.824371	1.983868	148.220491	0.011256	0.007041
RS	33	0.890898	1.983868	153.515333	0.011659	0.007034
RS	34	0.962213	2.072502	151.947519	0.011539	0.007083
RS	35	1.038661	2.072502	156.837867	0.011911	0.007187
RS	36	1.120610	2.143143	156.232544	0.011865	0.007346
RS	37	1.208458	2.143143	160.586198	0.012195	0.007558
RS	38	1.302628	2.196663	160.644893	0.012200	0.007823
RS	39	1.403575	2.196663	164.285564	0.012476	0.008137
RS	40	1.511788	2.234343	164.689403	0.012507	0.008498
RS	41	1.627788	2.234343	167.397785	0.012713	0.008901
RS	42	1.752137	2.257868	167.786406	0.012742	0.009341
RS	43	1.885436	2.257868	169.307687	0.012858	0.009809
RS	44	2.028328	2.269460	169.261186	0.012854	0.010296
RS	45	2.181504	2.269460	169.323741	0.012859	0.010788
RS	46	2.345704	2.272199	168.350515	0.012785	0.011267
RS	47	2.521722	2.272199	166.702254	0.012660	0.011713
RS	48	2.710408	2.270185	164.269849	0.012475	0.012104
RS	49	2.912673	2.270185	160.736030	0.012207	0.012416
RS	50	3.129496	2.267883	156.399735	0.011878	0.012628
RS	51	3.361923	2.267883	150.951693	0.011464	0.012727
RS	52	3.611079	2.269188	144.519259	0.010975	0.012704
RS	53	3.878165	2.269188	137.329689	0.010429	0.012557
RS	54	4.164475	2.286073	128.478483	0.009757	0.012288
RS	55	4.471390	2.286073	120.037436	0.009116	0.011908
RS	56	4.800393	2.286073	111.047612	0.008433	0.011428
RS	57	5.153075	2.286073	101.648107	0.007720	0.010864
RS	58	5.531140	2.476756	85.475862	0.006491	0.010230
RS	59	5.936414	2.476756	77.507007	0.005886	0.009543
RS	60	6.370856	2.476756	69.440175	0.005274	0.008817
RS	61	6.836564	2.476756	61.415405	0.004664	0.008071
RS	62	7.335790	2.476756	53.571997	0.004068	0.007322
RS	63	7.870945	2.476756	224.995917	0.017087	0.034733
PA	4+25*2+4+6 0.052049565 0.009768954 7.870944738 0.224569559 0.209100723 0.249637604 0.310901642 0.397588730 0.504785538 0.629533768 0.773271561 0.934917450 1.107713699 1.282707214 1.452079773 1.609802246 1.752014160 1.876949310 1.983867645 2.072502136 2.143142700 2.196663141 2.234343290 2.257867813 2.269459724 2.272198915 2.270184517 2.267883420 2.269187689 2.286072731 2.476756036
//
IT	5224
RD	2
LK	-217299.166789
QD	-2006.973565 -> -1323.615444
RI	0.1192872235
TR	0.046340	0.009396
MT	9.205016
MM	C_pi: 1.416723, n_recomb: 15324.744578
RS	0	0.000000	0.251925	444.232492	0.028988	0.000720
RS	1	0.007461	0.251925	462.952918	0.030210	0.006142
RS	2	0.015478	0.251925	481.359499	0.031411	0.016178
RS	3	0.024093	0.251925	499.268734	0.032579	0.028386
RS	4	0.033352	0.174201	740.416545	0.048315	0.042377
RS	5	0.043300	0.174201	749.941436	0.048937	0.049799
RS	6	0.053992	0.197574	669.360686	0.043678	0.045610
RS	7	0.065480	0.197574	677.247687	0.044193	0.049199
RS	8	0.077826	0.243118	557.829070	0.036401	0.042181
RS	9	0.091093	0.243118	566.504523	0.036967	0.044190
RS	10	0.105350	0.317284	442.193862	0.028855	0.035474
RS	11	0.120670	0.317284	452.010348	0.029495	0.035863
RS	12	0.137134	0.419960	350.139695	0.022848	0.028318
RS	13	0.154826	0.419960	360.209425	0.023505	0.028316
RS	14	0.173837	0.552477	282.400294	0.018428	0.022699
RS	15	0.194267	0.552477	292.080644	0.019059	0.022695
RS	16	0.216222	0.723420	231.207986	0.015087	0.018441
RS	17	0.239814	0.723420	240.222441	0.015675	0.018344
RS	18	0.265166	0.941157	192.195018	0.012541	0.015027
RS	19	0.292410	0.941157	200.452269	0.013080	0.014823
RS	20	0.321686	1.204769	163.549927	0.010672	0.012305
RS	21	0.353147	1.204769	171.081976	0.011164	0.012085
RS	22	0.386955	1.504053	143.490613	0.009363	0.010245
RS	23	0.423285	1.504053	150.407581	0.009815	0.010059
RS	24	0.462325	1.824084	130.072831	0.008488	0.008729
RS	25	0.504278	1.824084	136.510142	0.008908	0.008586
RS	26	0.549361	2.146677	121.763894	0.007946	0.007637
RS	27	0.597808	2.146677	127.851194	0.008343	0.007560
RS	28	0.649869	2.453093	117.461880	0.007665	0.006911
RS	29	0.705814	2.453093	123.308180	0.008046	0.006916
RS	30	0.765933	2.727894	116.356217	0.007593	0.006501
RS	31	0.830537	2.727894	122.041572	0.007964	0.006590
RS	32	0.899962	2.958963	117.920705	0.007695	0.006362
RS	33	0.974565	2.958963	123.492394	0.008058	0.006537
RS	34	1.054735	3.137570	121.831379	0.007950	0.006474
RS	35	1.140886	3.137570	127.298251	0.008307	0.006745
RS	36	1.233464	3.260447	127.805948	0.008340	0.006838
RS	37	1.332949	3.260447	133.127101	0.008687	0.007209
RS	38	1.439856	3.330231	135.498508	0.008842	0.007449
RS	39	1.554740	3.330231	140.568435	0.009173	0.007915
RS	40	1.678194	3.353877	144.440120	0.009425	0.008287
RS	41	1.810859	3.353877	149.073455	0.009728	0.008831
RS	42	1.953421	3.341269	153.958312	0.010046	0.009307
RS	43	2.106620	3.341269	157.878854	0.010302	0.009892
RS	44	2.271248	3.304150	163.099235	0.010643	0.010422
RS	45	2.448159	3.304150	165.943002	0.010828	0.010985
RS	46	2.638268	3.255716	170.573087	0.011131	0.011489
RS	47	2.842561	3.255716	171.921124	0.011219	0.011937
RS	48	3.062095	3.209464	174.848507	0.011410	0.012300
RS	49	3.298008	3.209464	174.302618	0.011374	0.012539
RS	50	3.551522	3.175965	174.533520	0.011389	0.012664
RS	51	3.823949	3.175965	171.819401	0.011212	0.012649
RS	52	4.116702	3.161315	168.786198	0.011014	0.012503
RS	53	4.431295	3.161315	163.845757	0.010692	0.012250
RS	54	4.769359	3.185701	156.707868	0.010226	0.011810
RS	55	5.132645	3.185701	149.883386	0.009780	0.011377
RS	56	5.523035	3.185701	142.116163	0.009274	0.010866
RS	57	5.942550	3.185701	133.499456	0.008711	0.010289
RS	58	6.393364	3.671114	108.800533	0.007100	0.008971
RS	59	6.877811	3.671114	102.205101	0.006669	0.008454
RS	60	7.398402	3.671114	95.051236	0.006202	0.007891
RS	61	7.957832	3.671114	87.450401	0.005706	0.007290
RS	62	8.558998	3.671114	79.530862	0.005190	0.006662
RS	63	9.205016	3.671114	420.812087	0.027460	0.035899
PA	4+25*2+4+6 0.046339637 0.009395656 9.205016336 0.251925225 0.174201480 0.197574259 0.243117840 0.317283902 0.419959552 0.552477455 0.723419993 0.941157360 1.204769219 1.504053282 1.824084371 2.146676521 2.453093175 2.727893941 2.958962992 3.137570459 3.260447465 3.330230950 3.353876967 3.341268661 3.304150136 3.255715619 3.209464008 3.175964855 3.161315248 3.185700875 3.671114147
//
IT	4701
RD	3
LK	-216194.241632
QD	-1440.104917 -> -1159.515556
RI	0.0863877124
TR	0.043075	0.009722
MT	9.889325
MM	C_pi: 1.669185, n_recomb: 18654.945005
RS	0	0.000000	0.356754	389.123837	0.020859	0.000502
RS	1	0.007582	0.356754	409.510309	0.021952	0.004287
RS	2	0.015738	0.356754	430.246159	0.023063	0.011343
RS	3	0.024513	0.356754	451.221087	0.024188	0.020037
RS	4	0.033954	0.182985	908.545638	0.048703	0.040432
RS	5	0.044110	0.182985	922.780423	0.049466	0.048192
RS	6	0.055036	0.194489	879.613644	0.047152	0.046882
RS	7	0.066790	0.194489	888.840979	0.047646	0.050657
RS	8	0.079436	0.230189	759.340736	0.040705	0.044268
RS	9	0.093040	0.230189	768.377740	0.041189	0.047076
RS	10	0.107676	0.294653	609.097376	0.032651	0.037832
RS	11	0.123422	0.294653	619.984155	0.033234	0.039180
RS	12	0.140361	0.388964	479.601658	0.025709	0.030415
RS	13	0.158585	0.388964	491.526219	0.026348	0.031159
RS	14	0.178190	0.516186	380.713059	0.020408	0.024253
RS	15	0.199282	0.516186	392.616958	0.021046	0.024842
RS	16	0.221972	0.689816	303.800104	0.016285	0.019413
RS	17	0.246384	0.689816	315.088195	0.016890	0.019814
RS	18	0.272646	0.927256	243.707600	0.013064	0.015482
RS	19	0.300899	0.927256	254.060856	0.013619	0.015679
RS	20	0.331294	1.237128	198.913077	0.010663	0.012363
RS	21	0.363994	1.237128	208.238527	0.011163	0.012455
RS	22	0.399173	1.614922	167.252093	0.008966	0.010038
RS	23	0.437019	1.614922	175.643018	0.009415	0.010094
RS	24	0.477734	2.045919	145.745323	0.007813	0.008362
RS	25	0.521537	2.045919	153.383882	0.008222	0.008402
RS	26	0.568660	2.504471	131.945510	0.007073	0.007180
RS	27	0.619356	2.504471	139.033927	0.007453	0.007240
RS	28	0.673896	2.956581	124.126684	0.006654	0.006413
RS	29	0.732571	2.956581	130.854140	0.007014	0.006522
RS	30	0.795695	3.368805	121.049613	0.006489	0.005996
RS	31	0.863604	3.368805	127.574782	0.006839	0.006163
RS	32	0.936663	3.711447	121.979619	0.006539	0.005873
RS	33	1.015260	3.711447	128.425963	0.006884	0.006106
RS	34	1.099816	3.961760	126.560425	0.006784	0.006022
RS	35	1.190784	3.961760	133.010583	0.007130	0.006335
RS	36	1.288648	4.110907	134.543848	0.007212	0.006445
RS	37	1.393932	4.110907	141.022729	0.007560	0.006843
RS	38	1.507198	4.165672	145.610735	0.007805	0.007134
RS	39	1.629052	4.165672	152.059564	0.008151	0.007612
RS	40	1.760145	4.143627	159.264974	0.008537	0.008069
RS	41	1.901177	4.143627	165.510806	0.008872	0.008608
RS	42	2.052901	4.068124	174.671229	0.009363	0.009197
RS	43	2.216129	4.068124	180.398209	0.009670	0.009755
RS	44	2.391733	3.964182	190.492224	0.010211	0.010413
RS	45	2.580650	3.964182	195.231360	0.010465	0.010925
RS	46	2.783890	3.856575	204.760196	0.010976	0.011547
RS	47	3.002540	3.856575	207.926244	0.011146	0.011922
RS	48	3.237768	3.767059	215.048536	0.011528	0.012369
RS	49	3.490829	3.767059	216.048841	0.011581	0.012526
RS	50	3.763078	3.709064	219.175307	0.011749	0.012692
RS	51	4.055967	3.709064	217.561592	0.011662	0.012606
RS	52	4.371063	3.687289	215.856568	0.011571	0.012466
RS	53	4.710048	3.687289	211.452813	0.011335	0.012166
RS	54	5.074735	3.730758	203.400366	0.010903	0.011695
RS	55	5.467071	3.730758	196.587200	0.010538	0.011248
RS	56	5.889154	3.730758	188.465229	0.010103	0.010736
RS	57	6.343237	3.730758	179.106935	0.009601	0.010169
RS	58	6.831748	4.555710	139.821943	0.007495	0.008369
RS	59	7.357297	4.555710	133.801913	0.007172	0.007952
RS	60	7.922692	4.555710	126.909361	0.006803	0.007489
RS	61	8.530954	4.555710	119.227653	0.006391	0.006987
RS	62	9.185333	4.555710	110.865862	0.005943	0.006452
RS	63	9.889325	4.555710	678.588875	0.036376	0.038300
PA	4+25*2+4+6 0.043075031 0.009721581 9.889324802 0.356753599 0.182984852 0.194489422 0.230188664 0.294652927 0.388963697 0.516185716 0.689815999 0.927255988 1.237128457 1.614922017 2.045919400 2.504470954 2.956580668 3.368804997 3.711447381 3.961759604 4.110907047 4.165672456 4.143626560 4.068124348 3.964182309 3.856574584 3.767059162 3.709063863 3.687288624 3.730758220 4.555710414
//
IT	4904
RD	4
LK	-215693.182973
QD	-1239.949814 -> -1060.895190
RI	0.0606595251
TR	0.040649	0.010233
MT	10.302442
MM	C_pi: 1.865202, n_recomb: 21912.017803
RS	0	0.000000	0.510834	322.667686	0.014726	0.000364
RS	1	0.007651	0.510834	342.009625	0.015608	0.003091
RS	2	0.015887	0.510834	362.081160	0.016524	0.008151
RS	3	0.024754	0.510834	382.841367	0.017472	0.014366
RS	4	0.034299	0.198002	1026.559383	0.046849	0.038809
RS	5	0.044574	0.198002	1047.210495	0.047792	0.046019
RS	6	0.055635	0.199727	1054.973742	0.048146	0.047445
RS	7	0.067543	0.199727	1067.614333	0.048723	0.050705
RS	8	0.080362	0.228572	943.672624	0.043066	0.045646
RS	9	0.094161	0.228572	954.243492	0.043549	0.048314
RS	10	0.109016	0.285863	773.206757	0.035287	0.039583
RS	11	0.125008	0.285863	785.479246	0.035847	0.041104
RS	12	0.142223	0.372631	614.009060	0.028022	0.032131
RS	13	0.160756	0.372631	627.793816	0.028651	0.033078
RS	14	0.180706	0.492156	487.458042	0.022246	0.025663
RS	15	0.202183	0.492156	501.572113	0.022890	0.026450
RS	16	0.225303	0.660564	385.652164	0.017600	0.020400
RS	17	0.250192	0.660564	399.287541	0.018222	0.021001
RS	18	0.276985	0.901663	303.718414	0.013861	0.016039
RS	19	0.305828	0.901663	316.325713	0.014436	0.016418
RS	20	0.336878	1.232653	241.575809	0.011025	0.012563
RS	21	0.370304	1.232653	252.885172	0.011541	0.012807
RS	22	0.406287	1.656632	197.340900	0.009006	0.009990
RS	23	0.445023	1.656632	207.387486	0.009465	0.010165
RS	24	0.486722	2.163269	167.123162	0.007627	0.008157
RS	25	0.531612	2.163269	176.117435	0.008037	0.008290
RS	26	0.579937	2.724386	147.493791	0.006731	0.006887
RS	27	0.631959	2.724386	155.704929	0.007106	0.007018
RS	28	0.687961	3.294167	135.998142	0.006207	0.006077
RS	29	0.748248	3.294167	143.693916	0.006558	0.006238
RS	30	0.813147	3.821857	130.866376	0.005972	0.005644
RS	31	0.883012	3.821857	138.281708	0.006311	0.005846
RS	32	0.958222	4.258686	131.084784	0.005982	0.005521
RS	33	1.039186	4.258686	138.415465	0.006317	0.005774
RS	34	1.126345	4.565429	136.235294	0.006217	0.005684
RS	35	1.220173	4.565429	143.633913	0.006555	0.006002
RS	36	1.321179	4.726709	146.093325	0.006667	0.006133
RS	37	1.429913	4.726709	153.647711	0.007012	0.006523
RS	38	1.546967	4.754644	160.369602	0.007319	0.006862
RS	39	1.672976	4.754644	168.066098	0.007670	0.007322
RS	40	1.808626	4.679613	178.545003	0.008148	0.007852
RS	41	1.954655	4.679613	186.222103	0.008499	0.008364
RS	42	2.111856	4.539826	199.615517	0.009110	0.009048
RS	43	2.281085	4.539826	206.915855	0.009443	0.009571
RS	44	2.463261	4.373415	221.820197	0.010123	0.010336
RS	45	2.659376	4.373415	228.166124	0.010413	0.010810
RS	46	2.870496	4.215066	242.429154	0.011064	0.011535
RS	47	3.097768	4.215066	247.066854	0.011275	0.011875
RS	48	3.342429	4.092361	258.019077	0.011775	0.012402
RS	49	3.605809	4.092361	260.170429	0.011873	0.012532
RS	50	3.889340	4.019410	265.589944	0.012121	0.012744
RS	51	4.194564	4.019410	264.663526	0.012078	0.012645
RS	52	4.523140	3.998258	263.513371	0.012026	0.012516
RS	53	4.876856	3.998258	259.267294	0.011832	0.012218
RS	54	5.257635	4.067802	249.223420	0.011374	0.011708
RS	55	5.667547	4.067802	242.167547	0.011052	0.011276
RS	56	6.108821	4.067802	233.474354	0.010655	0.010783
RS	57	6.583857	4.067802	223.202048	0.010186	0.010234
RS	58	7.095238	5.244064	166.481924	0.007598	0.007988
RS	59	7.645745	5.244064	161.176726	0.007356	0.007651
RS	60	8.238371	5.244064	154.778429	0.007064	0.007270
RS	61	8.876339	5.244064	147.340234	0.006724	0.006847
RS	62	9.563118	5.244064	138.945460	0.006341	0.006386
RS	63	10.302442	5.244064	942.831422	0.043028	0.041128
PA	4+25*2+4+6 0.040649017 0.010233392 10.302441797 0.510833701 0.198002483 0.199727226 0.228571917 0.285863366 0.372630631 0.492156391 0.660564428 0.901663234 1.232652819 1.656632421 2.163268811 2.724386259 3.294166833 3.821857152 4.258685587 4.565429350 4.726709417 4.754644328 4.679613328 4.539825744 4.373415243 4.215065666 4.092361201 4.019409712 3.998258196 4.067801657 5.244063502
//
IT	4627
RD	5
LK	-215354.242799
QD	-1117.227527 -> -975.253473
RI	0.0432707914
TR	0.038594	0.010787
MT	10.601682
MM	C_pi: 2.018923, n_recomb: 24967.102426
RS	0	0.000000	0.717215	263.727514	0.010563	0.000270
RS	1	0.007699	0.717215	280.896479	0.011251	0.002282
RS	2	0.015992	0.717215	298.927492	0.011973	0.005989
RS	3	0.024922	0.717215	317.823162	0.012730	0.010513
RS	4	0.034541	0.213344	1115.770841	0.044690	0.037329
RS	5	0.044900	0.213344	1142.671974	0.045767	0.044009
RS	6	0.056056	0.206666	1202.279392	0.048155	0.047510
RS	7	0.068072	0.206666	1219.090994	0.048828	0.050300
RS	8	0.081012	0.230618	1106.451806	0.044316	0.046396
RS	9	0.094949	0.230618	1119.268425	0.044830	0.048775
RS	10	0.109959	0.282637	925.289213	0.037060	0.040747
RS	11	0.126125	0.282637	939.168511	0.037616	0.042239
RS	12	0.143536	0.363384	743.464746	0.029778	0.033423
RS	13	0.162286	0.363384	759.022218	0.030401	0.034408
RS	14	0.182481	0.475736	593.613386	0.023776	0.026834
RS	15	0.204231	0.475736	609.757040	0.024422	0.027682
RS	16	0.227655	0.637141	469.086551	0.018788	0.021296
RS	17	0.252882	0.637141	484.924774	0.019423	0.021984
RS	18	0.280052	0.875783	365.817737	0.014652	0.016599
RS	19	0.309314	0.875783	380.612557	0.015245	0.017076
RS	20	0.340829	1.215769	286.044033	0.011457	0.012823
RS	21	0.374771	1.215769	299.322785	0.011989	0.013152
RS	22	0.411326	1.667723	228.827333	0.009165	0.010028
RS	23	0.450695	1.667723	240.531319	0.009634	0.010272
RS	24	0.493095	2.227388	189.600460	0.007594	0.008051
RS	25	0.538761	2.227388	199.948582	0.008008	0.008239
RS	26	0.587942	2.867262	163.972458	0.006568	0.006698
RS	27	0.640910	2.867262	173.293422	0.006941	0.006871
RS	28	0.697956	3.533197	148.708373	0.005956	0.005845
RS	29	0.759394	3.533197	157.346111	0.006302	0.006035
RS	30	0.825562	4.159328	141.444588	0.005665	0.005391
RS	31	0.896826	4.159328	149.708272	0.005996	0.005609
RS	32	0.973576	4.678214	140.845803	0.005641	0.005258
RS	33	1.056236	4.678214	149.001020	0.005968	0.005515
RS	34	1.145259	5.033291	146.412250	0.005864	0.005418
RS	35	1.241138	5.033291	154.679345	0.006195	0.005730
RS	36	1.344398	5.201749	157.943265	0.006326	0.005873
RS	37	1.455609	5.201749	166.472247	0.006668	0.006249
RS	38	1.575382	5.201074	175.192906	0.007017	0.006620
RS	39	1.704378	5.201074	184.016489	0.007370	0.007058
RS	40	1.843305	5.074808	197.641604	0.007916	0.007641
RS	41	1.992929	5.074808	206.612606	0.008275	0.008126
RS	42	2.154073	4.875768	224.137399	0.008977	0.008881
RS	43	2.327625	4.875768	232.859819	0.009327	0.009379
RS	44	2.514539	4.654011	252.500550	0.010113	0.010228
RS	45	2.715844	4.654011	260.288736	0.010425	0.010681
RS	46	2.932649	4.452441	279.205462	0.011183	0.011491
RS	47	3.166146	4.452441	285.135389	0.011420	0.011821
RS	48	3.417622	4.302879	299.767925	0.012007	0.012418
RS	49	3.688460	4.302879	302.877656	0.012131	0.012553
RS	50	3.980151	4.219391	310.322607	0.012429	0.012807
RS	51	4.294301	4.219391	309.891346	0.012412	0.012723
RS	52	4.632638	4.201429	308.924421	0.012373	0.012606
RS	53	4.997025	4.201429	304.672671	0.012203	0.012328
RS	54	5.389469	4.298062	292.064281	0.011698	0.011774
RS	55	5.812128	4.298062	284.684686	0.011402	0.011370
RS	56	6.267330	4.298062	275.367969	0.011029	0.010900
RS	57	6.757580	4.298062	264.161473	0.010580	0.010371
RS	58	7.285577	5.827070	188.441175	0.007548	0.007706
RS	59	7.854226	5.827070	183.962321	0.007368	0.007437
RS	60	8.466659	5.827070	178.235813	0.007139	0.007124
RS	61	9.126245	5.827070	171.285521	0.006860	0.006768
RS	62	9.836616	5.827070	163.167232	0.006535	0.006371
RS	63	10.601682	5.827070	1199.917892	0.048060	0.044098
PA	4+25*2+4+6 0.038594304 0.010786728 10.601682214 0.717215289 0.213344108 0.206665935 0.230617798 0.282636902 0.363384305 0.475736409 0.637140816 0.875783032 1.215769432 1.667723234 2.227388011 2.867261972 3.533197313 4.159328010 4.678213895 5.033290986 5.201748726 5.201073525 5.074807819 4.875767982 4.654010912 4.452440878 4.302879093 4.219391038 4.201429154 4.298061919 5.827070390
//
IT	4715
RD	6
LK	-215079.717092
QD	-1017.854539 -> -896.442286
RI	0.0315472499
TR	0.036749	0.011331
MT	10.853455
MM	C_pi: 2.149195, n_recomb: 27883.427260
RS	0	0.000000	0.988556	214.830726	0.007705	0.000203
RS	1	0.007739	0.988556	229.592978	0.008234	0.001707
RS	2	0.016077	0.988556	245.216139	0.008794	0.004462
RS	3	0.025061	0.988556	261.725904	0.009386	0.007805
RS	4	0.034740	0.228028	1189.152681	0.042647	0.035943
RS	5	0.045167	0.228028	1221.842541	0.043820	0.042214
RS	6	0.056402	0.213835	1331.528606	0.047753	0.047277
RS	7	0.068507	0.213835	1352.787877	0.048516	0.049748
RS	8	0.081548	0.234214	1252.655928	0.044925	0.046734
RS	9	0.095598	0.234214	1268.208665	0.045483	0.048855
RS	10	0.110736	0.282291	1066.407256	0.038245	0.041501
RS	11	0.127045	0.282291	1082.146529	0.038810	0.042928
RS	12	0.144617	0.358326	867.192444	0.031101	0.034395
RS	13	0.163548	0.358326	884.530454	0.031722	0.035374
RS	14	0.183945	0.464580	697.760788	0.025024	0.027807
RS	15	0.205920	0.464580	715.822721	0.025672	0.028667
RS	16	0.229595	0.619144	552.687622	0.019821	0.022100
RS	17	0.255104	0.619144	570.609107	0.020464	0.022829
RS	18	0.282586	0.853281	428.839680	0.015380	0.017143
RS	19	0.312195	0.853281	445.753191	0.015986	0.017676
RS	20	0.344096	1.196635	331.370963	0.011884	0.013111
RS	21	0.378465	1.196635	346.594670	0.012430	0.013493
RS	22	0.415495	1.666767	260.887223	0.009356	0.010117
RS	23	0.455390	1.666767	274.241117	0.009835	0.010405
RS	24	0.498373	2.266110	212.406649	0.007618	0.008007
RS	25	0.544682	2.266110	224.100380	0.008037	0.008230
RS	26	0.594576	2.969798	180.627294	0.006478	0.006575
RS	27	0.648330	2.969798	191.042450	0.006851	0.006774
RS	28	0.706245	3.718039	161.504050	0.005792	0.005678
RS	29	0.768642	3.718039	171.059157	0.006135	0.005885
RS	30	0.835868	4.432047	152.028426	0.005452	0.005199
RS	31	0.908297	4.432047	161.105958	0.005778	0.005425
RS	32	0.986332	5.026603	150.507354	0.005398	0.005049
RS	33	1.070405	5.026603	159.441330	0.005718	0.005306
RS	34	1.160986	5.427362	156.341000	0.005607	0.005200
RS	35	1.258576	5.427362	165.418440	0.005933	0.005502
RS	36	1.363719	5.602974	169.355037	0.006074	0.005650
RS	37	1.477000	5.602974	178.788616	0.006412	0.006009
RS	38	1.599047	5.575702	189.361693	0.006791	0.006400
RS	39	1.730540	5.575702	199.233273	0.007145	0.006818
RS	40	1.872210	5.401939	215.870638	0.007742	0.007437
RS	41	2.024843	5.401939	226.052467	0.008107	0.007901
RS	42	2.189290	5.148552	247.619168	0.008881	0.008709
RS	43	2.366463	5.148552	257.682412	0.009241	0.009188
RS	44	2.557348	4.876562	282.039076	0.010115	0.010106
RS	45	2.763006	4.876562	291.193291	0.010443	0.010548
RS	46	2.984580	4.636044	314.804189	0.011290	0.011431
RS	47	3.223303	4.636044	321.952966	0.011546	0.011763
RS	48	3.480500	4.462246	340.319415	0.012205	0.012425
RS	49	3.757603	4.462246	344.311550	0.012348	0.012576
RS	50	4.056152	4.369143	353.777545	0.012688	0.012873
RS	51	4.377805	4.369143	353.762275	0.012687	0.012814
RS	52	4.724352	4.354034	352.879500	0.012656	0.012711
RS	53	5.097720	4.354034	348.550157	0.012500	0.012460
RS	54	5.499983	4.476004	333.091972	0.011946	0.011866
RS	55	5.933378	4.476004	325.354747	0.011668	0.011489
RS	56	6.400314	4.476004	315.394360	0.011311	0.011043
RS	57	6.903388	4.476004	303.248934	0.010876	0.010534
RS	58	7.445395	6.358226	207.352044	0.007436	0.007477
RS	59	8.029350	6.358226	203.752200	0.007307	0.007266
RS	60	8.658498	6.358226	198.791975	0.007129	0.007012
RS	61	9.336338	6.358226	192.467650	0.006903	0.006713
RS	62	10.066637	6.358226	184.807725	0.006628	0.006371
RS	63	10.853455	6.358226	1453.644087	0.052133	0.047084
PA	4+25*2+4+6 0.036748815 0.011330897 10.853455180 0.988556437 0.228028382 0.213835452 0.234214054 0.282291347 0.358325883 0.464579985 0.619144184 0.853280756 1.196635060 1.666767364 2.266110103 2.969797782 3.718039046 4.432046706 5.026602917 5.427361665 5.602973660 5.575702241 5.401938599 5.148551730 4.876561700 4.636043514 4.462246429 4.369143414 4.354033955 4.476004054 6.358225834
//
IT	4964
RD	7
LK	-214843.420014
QD	-930.868289 -> -824.431728
RI	0.0234477928
TR	0.035052	0.011847
MT	11.085682
MM	C_pi: 2.267521, n_recomb: 30720.922880
RS	0	0.000000	1.345347	174.689673	0.005686	0.000153
RS	1	0.007775	1.345347	187.153988	0.006092	0.001286
RS	2	0.016155	1.345347	200.414822	0.006524	0.003349
RS	3	0.025186	1.345347	214.508176	0.006982	0.005844
RS	4	0.034919	0.242169	1252.445819	0.040768	0.034609
RS	5	0.045409	0.242169	1290.527077	0.042008	0.040576
RS	6	0.056715	0.220905	1449.206952	0.047173	0.046869
RS	7	0.068900	0.220905	1475.040795	0.048014	0.049145
RS	8	0.082032	0.238569	1387.261424	0.045157	0.046816
RS	9	0.096185	0.238569	1405.913220	0.045764	0.048743
RS	10	0.111439	0.283588	1199.384568	0.039041	0.041987
RS	11	0.127878	0.283588	1217.238857	0.039622	0.043357
RS	12	0.145596	0.355858	986.540154	0.032113	0.035147
RS	13	0.164691	0.355858	1005.732211	0.032738	0.036109
RS	14	0.185271	0.456983	800.417623	0.026054	0.028633
RS	15	0.207452	0.456983	820.356769	0.026704	0.029489
RS	16	0.231356	0.605332	636.610968	0.020722	0.022830
RS	17	0.257120	0.605332	656.544508	0.021371	0.023577
RS	18	0.284886	0.834411	492.841357	0.016043	0.017667
RS	19	0.314811	0.834411	511.832817	0.016661	0.018237
RS	20	0.347063	1.178401	377.580854	0.012291	0.013412
RS	21	0.381823	1.178401	394.743591	0.012849	0.013832
RS	22	0.419285	1.661185	293.508053	0.009554	0.010237
RS	23	0.459660	1.661185	308.519014	0.010043	0.010555
RS	24	0.503174	2.292093	235.486572	0.007665	0.008002
RS	25	0.550072	2.292093	248.530322	0.008090	0.008250
RS	26	0.600616	3.050176	197.365103	0.006424	0.006493
RS	27	0.655089	3.050176	208.870487	0.006799	0.006711
RS	28	0.713798	3.872083	174.261815	0.005672	0.005553
RS	29	0.777072	3.872083	184.721338	0.006013	0.005771
RS	30	0.845265	4.667916	162.477842	0.005289	0.005046
RS	31	0.918760	4.667916	172.347480	0.005610	0.005276
RS	32	0.997970	5.335588	159.924458	0.005206	0.004878
RS	33	1.083338	5.335588	169.606302	0.005521	0.005130
RS	34	1.175344	5.782530	165.882617	0.005400	0.005013
RS	35	1.274503	5.782530	175.730165	0.005720	0.005305
RS	36	1.381372	5.967651	180.201669	0.005866	0.005452
RS	37	1.496551	5.967651	190.491438	0.006201	0.005796
RS	38	1.620684	5.916965	202.768993	0.006600	0.006199
RS	39	1.754469	5.916965	213.635756	0.006954	0.006598
RS	40	1.898656	5.699263	233.154601	0.007589	0.007242
RS	41	2.054054	5.699263	244.496616	0.007959	0.007688
RS	42	2.221534	5.395079	270.030103	0.008790	0.008538
RS	43	2.402035	5.395079	281.393719	0.009160	0.009003
RS	44	2.596571	5.075880	310.483916	0.010107	0.009976
RS	45	2.806232	5.075880	320.979531	0.010448	0.010414
RS	46	3.032195	4.798355	349.406228	0.011374	0.011362
RS	47	3.275726	4.798355	357.763461	0.011646	0.011702
RS	48	3.538193	4.600883	380.047421	0.012371	0.012425
RS	49	3.821066	4.600883	384.916443	0.012529	0.012596
RS	50	4.125933	4.497460	396.567904	0.012909	0.012938
RS	51	4.454504	4.497460	396.958100	0.012921	0.012906
RS	52	4.808621	4.483722	396.231509	0.012898	0.012821
RS	53	5.190271	4.483722	391.807939	0.012754	0.012597
RS	54	5.601595	4.628418	373.384087	0.012154	0.011967
RS	55	6.044900	4.628418	365.283535	0.011890	0.011617
RS	56	6.522673	4.628418	354.677945	0.011545	0.011195
RS	57	7.037593	4.628418	341.596670	0.011119	0.010703
RS	58	7.592548	6.865629	224.455672	0.007306	0.007280
RS	59	8.190652	6.865629	221.763114	0.007219	0.007120
RS	60	8.835258	6.865629	217.624576	0.007084	0.006916
RS	61	9.529984	6.865629	212.010436	0.006901	0.006667
RS	62	10.278725	6.865629	204.922702	0.006670	0.006374
RS	63	11.085682	6.865629	1709.651005	0.055651	0.050022
PA	4+25*2+4+6 0.035052114 0.011847191 11.085681974 1.345347063 0.242169467 0.220904867 0.238568533 0.283587613 0.355857937 0.456983312 0.605332099 0.834411476 1.178401107 1.661184853 2.292093381 3.050176182 3.872082710 4.667915625 5.335588058 5.782529502 5.967650847 5.916965255 5.699263242 5.395079392 5.075880200 4.798355174 4.600883080 4.497460251 4.483721613 4.628418340 6.865628614
//
IT	5328
RD	8
LK	-214635.845318
QD	-853.464587 -> -759.267402
RI	0.0177075891
TR	0.033480	0.012330
MT	11.309577
MM	C_pi: 2.379802, n_recomb: 33514.587271
RS	0	0.000000	1.817105	141.645320	0.004226	0.000116
RS	1	0.007809	1.817105	152.033685	0.004536	0.000971
RS	2	0.016228	1.817105	163.127689	0.004867	0.002522
RS	3	0.025304	1.817105	174.966184	0.005221	0.004393
RS	4	0.035089	0.256123	1307.630216	0.039017	0.033300
RS	5	0.045638	0.256123	1350.791415	0.040305	0.039036
RS	6	0.057011	0.227842	1558.756000	0.046510	0.046353
RS	7	0.069272	0.227842	1589.250293	0.047420	0.048522
RS	8	0.082491	0.243324	1513.625569	0.045163	0.046741
RS	9	0.096741	0.243324	1535.659202	0.045821	0.048528
RS	10	0.112105	0.285860	1326.543141	0.039581	0.042301
RS	11	0.128668	0.285860	1346.746495	0.040184	0.043628
RS	12	0.146525	0.355019	1102.896550	0.032908	0.035746
RS	13	0.165776	0.355019	1124.041903	0.033539	0.036696
RS	14	0.186531	0.451762	902.339056	0.026924	0.029351
RS	15	0.208906	0.451762	924.153792	0.027575	0.030198
RS	16	0.233028	0.594527	721.263822	0.021521	0.023502
RS	17	0.259035	0.594527	743.169842	0.022175	0.024258
RS	18	0.287072	0.818509	558.077885	0.016652	0.018174
RS	19	0.317298	0.818509	579.126761	0.017280	0.018769
RS	20	0.349885	1.161668	424.850604	0.012677	0.013720
RS	21	0.385017	1.161668	443.960722	0.013247	0.014167
RS	22	0.422892	1.653683	326.801900	0.009751	0.010377
RS	23	0.463724	1.653683	343.488645	0.010249	0.010718
RS	24	0.507745	2.310799	258.901263	0.007725	0.008023
RS	25	0.555204	2.310799	273.309211	0.008155	0.008290
RS	26	0.606369	3.116945	214.205323	0.006391	0.006441
RS	27	0.661530	3.116945	226.805330	0.006767	0.006671
RS	28	0.720998	4.006844	186.973607	0.005579	0.005456
RS	29	0.785110	4.006844	198.332233	0.005918	0.005681
RS	30	0.854228	4.881084	172.768221	0.005155	0.004920
RS	31	0.928744	4.881084	183.415814	0.005473	0.005152
RS	32	1.009079	5.621435	169.068603	0.005045	0.004731
RS	33	1.095687	5.621435	179.475710	0.005355	0.004980
RS	34	1.189058	6.116672	175.012932	0.005222	0.004849
RS	35	1.289721	6.116672	185.599789	0.005538	0.005132
RS	36	1.398244	6.314617	190.469088	0.005683	0.005275
RS	37	1.515242	6.314617	201.577529	0.006015	0.005605
RS	38	1.641377	6.243891	215.412437	0.006427	0.006012
RS	39	1.777361	6.243891	227.234159	0.006780	0.006396
RS	40	1.923964	5.985217	249.503683	0.007445	0.007057
RS	41	2.082016	5.985217	261.970167	0.007817	0.007488
RS	42	2.252410	5.632600	291.397455	0.008695	0.008369
RS	43	2.436110	5.632600	304.039644	0.009072	0.008824
RS	44	2.634155	5.267779	337.893211	0.010082	0.009845
RS	45	2.847666	5.267779	349.730010	0.010435	0.010280
RS	46	3.077849	4.953875	383.127127	0.011432	0.011287
RS	47	3.326008	4.953875	392.714056	0.011718	0.011636
RS	48	3.593546	4.732289	419.164996	0.012507	0.012419
RS	49	3.881975	4.732289	424.942864	0.012679	0.012610
RS	50	4.192928	4.617229	439.036447	0.013100	0.012998
RS	51	4.528163	4.617229	439.859790	0.013124	0.012992
RS	52	4.889577	4.603061	439.460334	0.013113	0.012929
RS	53	5.279214	4.603061	434.957823	0.012978	0.012731
RS	54	5.699278	4.767773	413.553597	0.012340	0.012072
RS	55	6.152144	4.767773	405.101223	0.012087	0.011747
RS	56	6.640375	4.767773	393.861254	0.011752	0.011345
RS	57	7.166732	4.767773	379.854015	0.011334	0.010870
RS	58	7.734192	7.362845	240.454624	0.007175	0.007107
RS	59	8.345965	7.362845	238.688306	0.007122	0.006989
RS	60	9.005511	7.362845	235.409461	0.007024	0.006828
RS	61	9.716562	7.362845	230.564059	0.006880	0.006623
RS	62	10.483139	7.362845	224.128519	0.006687	0.006374
RS	63	11.309577	7.362845	1971.666668	0.058830	0.052877
PA	4+25*2+4+6 0.033480215 0.012329809 11.309577225 1.817105136 0.256122937 0.227842273 0.243324315 0.285859530 0.355019008 0.451762487 0.594527473 0.818508675 1.161667704 1.653682933 2.310799311 3.116944674 4.006844316 4.881083903 5.621435399 6.116671788 6.314616706 6.243891275 5.985216705 5.632600035 5.267779100 4.953875136 4.732289432 4.617229424 4.603060780 4.767772851 7.362845221
//
IT	5059
RD	9
LK	-214451.999582
QD	-784.349984 -> -700.583392
RI	0.0135587305
TR	0.032021	0.012778
MT	11.529389
MM	C_pi: 2.488869, n_recomb: 36281.286299
RS	0	0.000000	2.444571	114.380416	0.003153	0.000087
RS	1	0.007842	2.444571	122.945654	0.003389	0.000733
RS	2	0.016298	2.444571	132.118288	0.003641	0.001900
RS	3	0.025418	2.444571	141.935876	0.003912	0.003306
RS	4	0.035253	0.270232	1355.202544	0.037353	0.032005
RS	5	0.045859	0.270232	1403.176772	0.038675	0.037554
RS	6	0.057297	0.234693	1661.813368	0.045804	0.045770
RS	7	0.069631	0.234693	1697.041770	0.046775	0.047890
RS	8	0.082933	0.248303	1633.749194	0.045030	0.046568
RS	9	0.097278	0.248303	1659.392942	0.045737	0.048257
RS	10	0.112748	0.288726	1449.410501	0.039949	0.042504
RS	11	0.129431	0.288726	1472.169379	0.040577	0.043800
RS	12	0.147423	0.355219	1217.242986	0.033550	0.036241
RS	13	0.166825	0.355219	1240.444468	0.034190	0.037182
RS	14	0.187748	0.448138	1004.078633	0.027675	0.029991
RS	15	0.210312	0.448138	1027.784713	0.028328	0.030829
RS	16	0.234646	0.585854	806.949991	0.022241	0.024128
RS	17	0.260888	0.585854	830.804447	0.022899	0.024889
RS	18	0.289188	0.804858	624.738112	0.017219	0.018665
RS	19	0.319707	0.804858	647.833304	0.017856	0.019279
RS	20	0.352619	1.146308	473.310955	0.013046	0.014031
RS	21	0.388111	1.146308	494.383383	0.013626	0.014501
RS	22	0.426388	1.645198	360.857879	0.009946	0.010529
RS	23	0.467665	1.645198	379.244889	0.010453	0.010891
RS	24	0.512180	2.324648	282.702940	0.007792	0.008062
RS	25	0.560185	2.324648	298.494314	0.008227	0.008344
RS	26	0.611954	3.174173	231.174248	0.006372	0.006407
RS	27	0.667783	3.174173	244.877643	0.006749	0.006649
RS	28	0.727990	4.128038	199.645349	0.005503	0.005379
RS	29	0.792919	4.128038	211.901539	0.005841	0.005609
RS	30	0.862938	5.078641	182.896216	0.005041	0.004814
RS	31	0.938449	5.078641	194.311279	0.005356	0.005046
RS	32	1.019881	5.892285	177.935640	0.004904	0.004603
RS	33	1.107698	5.892285	189.049353	0.005211	0.004848
RS	34	1.202402	6.438636	183.733370	0.005064	0.004704
RS	35	1.304532	6.438636	195.033175	0.005376	0.004978
RS	36	1.414671	6.653022	200.167682	0.005517	0.005113
RS	37	1.533446	6.653022	212.062172	0.005845	0.005431
RS	38	1.661536	6.565492	227.310136	0.006265	0.005839
RS	39	1.799670	6.565492	240.051737	0.006616	0.006209
RS	40	1.948635	6.268248	264.939764	0.007302	0.006881
RS	41	2.109283	6.268248	278.500377	0.007676	0.007299
RS	42	2.282528	5.868739	311.742454	0.008592	0.008205
RS	43	2.469358	5.868739	325.647643	0.008976	0.008652
RS	44	2.670838	5.459011	364.288694	0.010041	0.009712
RS	45	2.888118	5.459011	377.475055	0.010404	0.010147
RS	46	3.122437	5.108635	416.001777	0.011466	0.011208
RS	47	3.375130	5.108635	426.852323	0.011765	0.011566
RS	48	3.647638	4.862072	457.742638	0.012616	0.012407
RS	49	3.941516	4.862072	464.478331	0.012802	0.012617
RS	50	4.258438	4.733901	481.314338	0.013266	0.013052
RS	51	4.600212	4.733901	482.617446	0.013302	0.013071
RS	52	4.968788	4.717510	482.770795	0.013306	0.013033
RS	53	5.366265	4.717510	478.221272	0.013181	0.012859
RS	54	5.794912	4.899672	453.885647	0.012510	0.012177
RS	55	6.257172	4.899672	445.101815	0.012268	0.011875
RS	56	6.755681	4.899672	433.245044	0.011941	0.011491
RS	57	7.293281	4.899672	418.326023	0.011530	0.011031
RS	58	7.873037	7.855934	255.712431	0.007048	0.006951
RS	59	8.498257	7.855934	254.886301	0.007025	0.006870
RS	60	9.172504	7.855934	252.495625	0.006959	0.006747
RS	61	9.899624	7.855934	248.463323	0.006848	0.006580
RS	62	10.683762	7.855934	242.741157	0.006691	0.006370
RS	63	11.529389	7.855934	2241.478772	0.061781	0.055633
PA	4+25*2+4+6 0.032021279 0.012778218 11.529388840 2.444570528 0.270232004 0.234693234 0.248303226 0.288725824 0.355219443 0.448138310 0.585854437 0.804858095 1.146308435 1.645198270 2.324647675 3.174172951 4.128038273 5.078640590 5.892284779 6.438635654 6.653021906 6.565492382 6.268248133 5.868739143 5.459011431 5.108635309 4.862071581 4.733900688 4.717509994 4.899671672 7.855933580
//
IT	4949
RD	10
LK	-214288.447567
QD	-722.533749 -> -647.805215
RI	0.0105159885
TR	0.030667	0.013194
MT	11.746480
MM	C_pi: 2.596006, n_recomb: 39027.415959
RS	0	0.000000	3.283878	91.887784	0.002354	0.000066
RS	1	0.007873	3.283878	98.881059	0.002534	0.000552
RS	2	0.016367	3.283878	106.386147	0.002726	0.001431
RS	3	0.025529	3.283878	114.437175	0.002932	0.002487
RS	4	0.035412	0.284772	1395.220762	0.035750	0.030721
RS	5	0.046073	0.284772	1447.749748	0.037096	0.036109
RS	6	0.057574	0.241505	1759.163861	0.045075	0.045148
RS	7	0.069980	0.241505	1799.188672	0.046101	0.047251
RS	8	0.083364	0.253406	1748.790923	0.044809	0.046335
RS	9	0.097800	0.253406	1778.231425	0.045564	0.047955
RS	10	0.113374	0.291956	1568.914783	0.040200	0.042633
RS	11	0.130173	0.291956	1594.407868	0.040854	0.043909
RS	12	0.148296	0.356094	1330.166191	0.034083	0.036662
RS	13	0.167845	0.356094	1355.520683	0.034733	0.037598
RS	14	0.188933	0.445605	1105.950095	0.028338	0.030571
RS	15	0.211682	0.445605	1131.568562	0.028994	0.031399
RS	16	0.236222	0.578713	893.812444	0.022902	0.024719
RS	17	0.262694	0.578713	919.596933	0.023563	0.025480
RS	18	0.291250	0.792902	692.902492	0.017754	0.019142
RS	19	0.322054	0.792902	718.034910	0.018398	0.019771
RS	20	0.355284	1.132060	523.020573	0.013401	0.014343
RS	21	0.391130	1.132060	546.071154	0.013992	0.014832
RS	22	0.429798	1.636071	395.715064	0.010139	0.010691
RS	23	0.471511	1.636071	415.828135	0.010655	0.011069
RS	24	0.516508	2.334820	306.914956	0.007864	0.008113
RS	25	0.565048	2.334820	324.110582	0.008305	0.008410
RS	26	0.617409	3.224006	248.280419	0.006362	0.006389
RS	27	0.673893	3.224006	263.097432	0.006741	0.006639
RS	28	0.734825	4.238676	212.277299	0.005439	0.005316
RS	29	0.800553	4.238676	225.430866	0.005776	0.005551
RS	30	0.871457	5.264256	192.859961	0.004942	0.004722
RS	31	0.947943	5.264256	205.033445	0.005254	0.004955
RS	32	1.030451	6.152254	186.526289	0.004779	0.004490
RS	33	1.119455	6.152254	198.329622	0.005082	0.004731
RS	34	1.215467	6.752740	192.052561	0.004921	0.004572
RS	35	1.319038	6.752740	204.040945	0.005228	0.004838
RS	36	1.430764	6.987195	209.314924	0.005363	0.004964
RS	37	1.551286	6.987195	221.964905	0.005687	0.005272
RS	38	1.681297	6.885873	238.486148	0.006111	0.005677
RS	39	1.821545	6.885873	252.114243	0.006460	0.006035
RS	40	1.972835	6.552010	279.488017	0.007161	0.006714
RS	41	2.136036	6.552010	294.113324	0.007536	0.007121
RS	42	2.312086	6.106572	331.084245	0.008483	0.008046
RS	43	2.501998	6.106572	346.237044	0.008872	0.008485
RS	44	2.706862	5.652138	389.675803	0.009985	0.009581
RS	45	2.927856	5.652138	404.220505	0.010357	0.010015
RS	46	3.166249	5.264836	448.023493	0.011480	0.011125
RS	47	3.423412	5.264836	460.173891	0.011791	0.011492
RS	48	3.700822	4.992276	495.774932	0.012703	0.012389
RS	49	4.000074	4.992276	503.522772	0.012902	0.012618
RS	50	4.322887	4.849543	523.417661	0.013412	0.013101
RS	51	4.671115	4.849543	525.254665	0.013459	0.013142
RS	52	5.046761	4.829268	526.214539	0.013483	0.013132
RS	53	5.451983	4.829268	521.657223	0.013366	0.012980
RS	54	5.889110	5.026516	494.481799	0.012670	0.012281
RS	55	6.360653	5.026516	485.390105	0.012437	0.011999
RS	56	6.869322	5.026516	472.936632	0.012118	0.011632
RS	57	7.418040	5.026516	457.121697	0.011713	0.011185
RS	58	8.009960	8.347185	270.411261	0.006929	0.006808
RS	59	8.648485	8.347185	270.535076	0.006932	0.006759
RS	60	9.337283	8.347185	269.054104	0.006894	0.006669
RS	61	10.080312	8.347185	265.869482	0.006812	0.006536
RS	62	10.881842	8.347185	260.909286	0.006685	0.006360
RS	63	11.746480	8.347185	2519.566365	0.064559	0.058283
PA	4+25*2+4+6 0.030667306 0.013194007 11.746479688 3.283877520 0.284771545 0.241504664 0.253406038 0.291956235 0.356093622 0.445604920 0.578712950 0.792902386 1.132060149 1.636071494 2.334819627 3.224005519 4.238676247 5.264255748 6.152254220 6.752739704 6.987195440 6.885872702 6.552010019 6.106572358 5.652138272 5.264835677 4.992275585 4.849543283 4.829267736 5.026515959 8.347184625
//
IT	4926
RD	11
LK	-214142.501785
QD	-667.144483 -> -600.312530
RI	0.0082658783
TR	0.029411	0.013579
MT	11.961082
MM	C_pi: 2.701741, n_recomb: 41753.704309
RS	0	0.000000	4.411279	73.402356	0.001758	0.000049
RS	1	0.007904	4.411279	79.061163	0.001894	0.000416
RS	2	0.016433	4.411279	85.144063	0.002039	0.001075
RS	3	0.025636	4.411279	91.680847	0.002196	0.001869
RS	4	0.035566	0.299942	1427.745695	0.034194	0.029453
RS	5	0.046281	0.299942	1484.558295	0.035555	0.034692
RS	6	0.057844	0.248312	1851.175976	0.044336	0.044504
RS	7	0.070320	0.248312	1896.044002	0.045410	0.046610
RS	8	0.083782	0.258574	1859.399812	0.044533	0.046066
RS	9	0.098308	0.258574	1892.789481	0.045332	0.047637
RS	10	0.113983	0.295410	1685.563961	0.040369	0.042714
RS	11	0.130896	0.295410	1713.945003	0.041049	0.043975
RS	12	0.149146	0.357412	1441.960260	0.034535	0.037028
RS	13	0.168839	0.357412	1469.555279	0.035196	0.037962
RS	14	0.190088	0.443836	1208.067103	0.028933	0.031103
RS	15	0.213017	0.443836	1235.618603	0.029593	0.031924
RS	16	0.237758	0.572699	981.861234	0.023516	0.025279
RS	17	0.264455	0.572699	1009.557658	0.024179	0.026039
RS	18	0.293262	0.782246	762.556313	0.018263	0.019606
RS	19	0.324346	0.782246	789.714572	0.018914	0.020247
RS	20	0.357886	1.118699	573.972372	0.013747	0.014655
RS	21	0.394078	1.118699	599.014288	0.014346	0.015160
RS	22	0.433130	1.626449	431.370977	0.010331	0.010858
RS	23	0.475269	1.626449	453.234385	0.010855	0.011252
RS	24	0.520739	2.341998	331.533642	0.007940	0.008174
RS	25	0.569803	2.341998	350.153711	0.008386	0.008483
RS	26	0.622745	3.267684	265.519344	0.006359	0.006380
RS	27	0.679871	3.267684	281.460033	0.006741	0.006639
RS	28	0.741513	4.340464	224.864300	0.005385	0.005264
RS	29	0.808026	4.340464	238.915108	0.005722	0.005503
RS	30	0.879797	5.439954	202.655255	0.004854	0.004642
RS	31	0.957242	5.439954	215.578346	0.005163	0.004874
RS	32	1.040807	6.403449	194.842884	0.004666	0.004388
RS	33	1.130977	6.403449	207.319445	0.004965	0.004626
RS	34	1.228275	7.061057	199.981389	0.004790	0.004451
RS	35	1.333262	7.061057	212.634847	0.005093	0.004711
RS	36	1.446549	7.319068	217.931429	0.005219	0.004827
RS	37	1.568789	7.319068	231.307198	0.005540	0.005125
RS	38	1.700692	7.206732	248.967881	0.005963	0.005526
RS	39	1.843020	7.206732	263.449350	0.006310	0.005873
RS	40	1.996598	6.837859	293.176949	0.007022	0.006555
RS	41	2.162315	6.837859	308.836574	0.007397	0.006952
RS	42	2.341130	6.347105	349.441875	0.008369	0.007891
RS	43	2.534079	6.347105	365.824395	0.008761	0.008324
RS	44	2.742278	5.847852	414.055081	0.009917	0.009450
RS	45	2.966934	5.847852	429.963383	0.010298	0.009885
RS	46	3.209347	5.422993	479.169190	0.011476	0.011040
RS	47	3.470921	5.422993	492.652622	0.011799	0.011416
RS	48	3.753170	5.123394	533.221593	0.012771	0.012367
RS	49	4.057727	5.123394	542.034832	0.012982	0.012612
RS	50	4.386358	4.964749	565.304400	0.013539	0.013144
RS	51	4.740963	4.964749	567.730512	0.013597	0.013205
RS	52	5.123597	4.939078	569.763954	0.013646	0.013226
RS	53	5.536474	4.939078	565.239871	0.013537	0.013093
RS	54	5.981986	5.149254	535.345818	0.012822	0.012382
RS	55	6.462711	5.149254	525.969701	0.012597	0.012117
RS	56	6.981433	5.149254	512.939459	0.012285	0.011766
RS	57	7.541155	5.149254	496.244286	0.011885	0.011331
RS	58	8.145118	8.837086	284.638980	0.006817	0.006677
RS	59	8.796819	8.837086	285.718437	0.006843	0.006655
RS	60	9.500031	8.837086	285.162792	0.006830	0.006594
RS	61	10.258826	8.837086	282.852615	0.006774	0.006492
RS	62	11.077596	8.837086	278.693291	0.006675	0.006347
RS	63	11.961082	8.837086	2805.615840	0.067194	0.060821
PA	4+25*2+4+6 0.029411330 0.013579500 11.961082456 4.411279208 0.299941965 0.248312137 0.258574083 0.295409895 0.357411600 0.443836228 0.572699408 0.782246429 1.118698813 1.626449251 2.341998371 3.267684015 4.340463802 5.439954180 6.403448659 7.061057047 7.319068165 7.206732097 6.837859402 6.347104951 5.847851947 5.422992731 5.123393663 4.964749166 4.939077831 5.149254007 8.837085962
//
IT	4906
RD	12
LK	-214011.947197
QD	-617.412295 -> -557.515547
RI	0.0065952419
TR	0.028246	0.013937
MT	12.173138
MM	C_pi: 2.806247, n_recomb: 44457.876712
RS	0	0.000000	5.929602	58.307262	0.001312	0.000037
RS	1	0.007934	5.929602	62.849452	0.001414	0.000312
RS	2	0.016497	5.929602	67.738315	0.001524	0.000807
RS	3	0.025740	5.929602	72.999130	0.001642	0.001401
RS	4	0.035716	0.315884	1452.976071	0.032682	0.028208
RS	5	0.046484	0.315884	1513.779417	0.034050	0.033302
RS	6	0.058106	0.255134	1938.073454	0.043593	0.043852
RS	7	0.070650	0.255134	1987.811201	0.044712	0.045971
RS	8	0.084189	0.263768	1965.951218	0.044221	0.045777
RS	9	0.098803	0.263768	2003.411884	0.045063	0.047312
RS	10	0.114576	0.298996	1799.615636	0.040479	0.042760
RS	11	0.131600	0.298996	1831.015479	0.041185	0.044011
RS	12	0.149975	0.359027	1552.718619	0.034926	0.037352
RS	13	0.169808	0.359027	1582.631395	0.035598	0.038285
RS	14	0.191214	0.442621	1310.394526	0.029475	0.031596
RS	15	0.214319	0.442621	1339.896874	0.030139	0.032409
RS	16	0.239257	0.567546	1071.000880	0.024090	0.025812
RS	17	0.266173	0.567546	1100.588914	0.024756	0.026570
RS	18	0.295225	0.772623	833.607677	0.018751	0.020057
RS	19	0.326582	0.772623	862.775837	0.019407	0.020708
RS	20	0.360427	1.106074	626.104364	0.014083	0.014964
RS	21	0.396957	1.106074	653.146018	0.014691	0.015484
RS	22	0.436385	1.616432	467.789982	0.010522	0.011029
RS	23	0.478941	1.616432	491.424723	0.011054	0.011437
RS	24	0.524874	2.346654	356.535571	0.008020	0.008242
RS	25	0.574451	2.346654	376.598292	0.008471	0.008562
RS	26	0.627962	3.306064	282.873877	0.006363	0.006380
RS	27	0.685718	3.306064	299.947066	0.006747	0.006646
RS	28	0.748056	4.434527	237.394313	0.005340	0.005222
RS	29	0.815341	4.434527	252.341464	0.005676	0.005463
RS	30	0.887963	5.606944	212.276417	0.004775	0.004571
RS	31	0.966348	5.606944	225.939966	0.005082	0.004803
RS	32	1.050951	6.647040	202.886378	0.004564	0.004295
RS	33	1.142267	6.647040	216.019791	0.004859	0.004530
RS	34	1.240827	7.364590	207.530561	0.004668	0.004341
RS	35	1.347208	7.364590	220.825930	0.004967	0.004595
RS	36	1.462028	7.649474	226.036962	0.005084	0.004699
RS	37	1.585959	7.649474	240.109125	0.005401	0.004989
RS	38	1.719722	7.528657	258.783324	0.005821	0.005383
RS	39	1.864097	7.528657	274.084811	0.006165	0.005721
RS	40	2.019928	7.126145	306.035452	0.006884	0.006403
RS	41	2.188121	7.126145	322.697441	0.007258	0.006791
RS	42	2.369660	6.590438	366.835968	0.008251	0.007742
RS	43	2.565601	6.590438	384.426861	0.008647	0.008170
RS	44	2.777088	6.046090	437.425826	0.009839	0.009322
RS	45	3.005354	6.046090	454.697812	0.010228	0.009756
RS	46	3.251731	5.582966	509.409662	0.011458	0.010954
RS	47	3.517656	5.582966	524.253681	0.011792	0.011337
RS	48	3.804678	5.255327	570.025756	0.012822	0.012340
RS	49	4.114473	5.255327	579.953281	0.013045	0.012600
RS	50	4.448847	5.079539	606.903281	0.013651	0.013182
RS	51	4.809749	5.079539	609.971329	0.013720	0.013261
RS	52	5.199286	5.047117	613.348714	0.013796	0.013314
RS	53	5.619728	5.047117	608.897801	0.013696	0.013199
RS	54	6.073528	5.268245	576.428580	0.012966	0.012480
RS	55	6.563331	5.268245	566.789553	0.012749	0.012232
RS	56	7.091996	5.268245	553.200866	0.012443	0.011894
RS	57	7.662605	5.268245	535.639895	0.012048	0.011469
RS	58	8.278485	9.325379	298.434227	0.006713	0.006556
RS	59	8.943229	9.325379	300.471095	0.006759	0.006558
RS	60	9.660713	9.325379	300.851096	0.006767	0.006522
RS	61	10.435122	9.325379	299.435413	0.006735	0.006447
RS	62	11.270972	9.325379	296.107759	0.006660	0.006329
RS	63	12.173138	9.325379	3098.843186	0.069703	0.063249
PA	4+25*2+4+6 0.028246434 0.013937071 12.173138160 5.929602139 0.315884095 0.255133980 0.263767876 0.298995688 0.359026546 0.442621454 0.567545760 0.772622922 1.106074489 1.616432229 2.346654110 3.306064444 4.434527274 5.606943740 6.647039932 7.364589787 7.649473792 7.528657147 7.126145011 6.590438405 6.046090077 5.582965886 5.255327367 5.079538536 5.047116744 5.268245452 9.325379110
//
IT	4688
RD	13
LK	-213894.913586
QD	-572.664382 -> -518.881726
RI	0.0053514970
TR	0.027166	0.014269
MT	12.382452
MM	C_pi: 2.909526, n_recomb: 47136.360101
RS	0	0.000000	7.979323	46.061166	0.000977	0.000028
RS	1	0.007963	7.979323	49.680337	0.001054	0.000234
RS	2	0.016560	7.979323	53.579701	0.001137	0.000604
RS	3	0.025841	7.979323	57.780262	0.001226	0.001049
RS	4	0.035862	0.332692	1471.280987	0.031213	0.026993
RS	5	0.046681	0.332692	1535.760150	0.032581	0.031943
RS	6	0.058361	0.261978	2020.023879	0.042855	0.043201
RS	7	0.070971	0.261978	2074.635717	0.044013	0.045335
RS	8	0.084585	0.268958	2068.680952	0.043887	0.045476
RS	9	0.099284	0.268958	2110.306617	0.044770	0.046985
RS	10	0.115152	0.302654	1911.174955	0.040546	0.042783
RS	11	0.132285	0.302654	1945.704056	0.041278	0.044024
RS	12	0.150781	0.360843	1662.413482	0.035268	0.037643
RS	13	0.170751	0.360843	1694.711367	0.035953	0.038575
RS	14	0.192311	0.441819	1412.814246	0.029973	0.032055
RS	15	0.215587	0.441819	1444.281515	0.030640	0.032862
RS	16	0.240717	0.563071	1161.070820	0.024632	0.026321
RS	17	0.267848	0.563071	1192.527092	0.025300	0.027075
RS	18	0.297139	0.763846	905.920494	0.019219	0.020497
RS	19	0.328763	0.763846	937.077227	0.019880	0.021154
RS	20	0.362905	1.094083	679.325124	0.014412	0.015270
RS	21	0.399766	1.094083	708.369212	0.015028	0.015803
RS	22	0.439562	1.606116	504.913836	0.010712	0.011202
RS	23	0.482527	1.606116	530.336661	0.011251	0.011623
RS	24	0.528913	2.349156	381.885139	0.008102	0.008314
RS	25	0.578993	2.349156	403.406010	0.008558	0.008645
RS	26	0.633060	3.339788	300.321379	0.006371	0.006386
RS	27	0.691433	3.339788	318.534174	0.006758	0.006659
RS	28	0.754454	4.521664	249.853752	0.005301	0.005186
RS	29	0.822494	4.521664	265.695277	0.005637	0.005430
RS	30	0.895951	5.766033	221.717018	0.004704	0.004507
RS	31	0.975258	5.766033	236.111277	0.005009	0.004739
RS	32	1.060880	6.883679	210.659185	0.004469	0.004211
RS	33	1.153320	6.883679	224.432944	0.004761	0.004443
RS	34	1.253120	7.663787	214.711655	0.004555	0.004238
RS	35	1.360868	7.663787	228.625966	0.004850	0.004487
RS	36	1.477196	7.978614	233.653945	0.004957	0.004580
RS	37	1.602787	7.978614	248.393401	0.005270	0.004862
RS	38	1.738378	7.851666	267.962453	0.005685	0.005249
RS	39	1.884767	7.851666	284.050374	0.006026	0.005578
RS	40	2.042812	7.416689	318.096572	0.006748	0.006259
RS	41	2.213442	7.416689	335.727485	0.007122	0.006639
RS	42	2.397660	6.836262	383.291500	0.008132	0.007598
RS	43	2.596546	6.836262	402.065926	0.008530	0.008021
RS	44	2.811270	6.246441	459.794028	0.009755	0.009195
RS	45	3.043092	6.246441	478.424222	0.010150	0.009630
RS	46	3.293374	5.744336	538.720620	0.011429	0.010867
RS	47	3.563585	5.744336	554.946150	0.011773	0.011257
RS	48	3.855313	5.387721	606.131891	0.012859	0.012311
RS	49	4.170271	5.387721	617.216562	0.013094	0.012584
RS	50	4.510310	5.193683	648.136429	0.013750	0.013214
RS	51	4.877425	5.193683	651.894939	0.013830	0.013310
RS	52	5.273773	5.153302	656.883624	0.013936	0.013397
RS	53	5.701682	5.153302	652.543010	0.013844	0.013298
RS	54	6.163665	5.383575	617.658216	0.013104	0.012575
RS	55	6.662435	5.383575	607.774855	0.012894	0.012341
RS	56	7.200922	5.383575	593.643568	0.012594	0.012015
RS	57	7.782288	5.383575	575.229311	0.012204	0.011600
RS	58	8.409948	9.811453	311.812303	0.006615	0.006443
RS	59	9.087588	9.811453	314.804650	0.006679	0.006466
RS	60	9.819188	9.811453	316.125823	0.006707	0.006453
RS	61	10.609044	9.811453	315.618757	0.006696	0.006401
RS	62	11.461796	9.811453	313.146526	0.006643	0.006309
RS	63	12.382452	9.811453	3398.229330	0.072094	0.065566
PA	4+25*2+4+6 0.027165952 0.014269031 12.382452203 7.979322610 0.332691597 0.261977937 0.268958441 0.302654413 0.360843291 0.441819433 0.563070673 0.763845795 1.094083126 1.606115984 2.349156131 3.339787956 4.521663807 5.766033248 6.883678955 7.663787484 7.978614416 7.851665902 7.416688521 6.836262481 6.246441307 5.744335716 5.387720944 5.193683020 5.153302477 5.383575114 9.811452610
//
IT	4586
RD	14
LK	-213789.802781
QD	-532.316291 -> -483.940076
RI	0.0044258584
TR	0.026164	0.014578
MT	12.588788
MM	C_pi: 3.011504, n_recomb: 49785.265763
RS	0	0.000000	10.750119	36.200200	0.000727	0.000021
RS	1	0.007991	10.750119	39.065120	0.000785	0.000175
RS	2	0.016621	10.750119	42.154374	0.000847	0.000452
RS	3	0.025940	10.750119	45.485127	0.000914	0.000784
RS	4	0.036004	0.350428	1483.148735	0.029791	0.025813
RS	5	0.046872	0.350428	1550.971127	0.031153	0.030619
RS	6	0.058608	0.268842	2097.204472	0.042125	0.042558
RS	7	0.071283	0.268842	2156.672138	0.043319	0.044708
RS	8	0.084970	0.274126	2167.734503	0.043542	0.045170
RS	9	0.099751	0.274126	2213.594463	0.044463	0.046659
RS	10	0.115713	0.306345	2020.273489	0.040580	0.042787
RS	11	0.132951	0.306345	2058.023571	0.041338	0.044021
RS	12	0.151566	0.362799	1770.944744	0.035572	0.037905
RS	13	0.171668	0.362799	1805.686019	0.036269	0.038837
RS	14	0.193377	0.441337	1515.149848	0.030434	0.032486
RS	15	0.216821	0.441337	1548.592612	0.031105	0.033286
RS	16	0.242138	0.559149	1251.871403	0.025145	0.026807
RS	17	0.269479	0.559149	1285.169559	0.025814	0.027557
RS	18	0.299004	0.755789	979.325156	0.019671	0.020924
RS	19	0.330888	0.755789	1012.443784	0.020336	0.021587
RS	20	0.365321	1.082664	733.519343	0.014734	0.015572
RS	21	0.402505	1.082664	764.562565	0.015357	0.016117
RS	22	0.442660	1.595590	542.672828	0.010900	0.011377
RS	23	0.486024	1.595590	569.895885	0.011447	0.011810
RS	24	0.532853	2.349819	407.539805	0.008186	0.008390
RS	25	0.583424	2.349819	430.531275	0.008648	0.008731
RS	26	0.638037	3.369377	317.836879	0.006384	0.006397
RS	27	0.697014	3.369377	337.194475	0.006773	0.006676
RS	28	0.760703	4.602509	262.228319	0.005267	0.005155
RS	29	0.829482	4.602509	278.961057	0.005603	0.005403
RS	30	0.903757	5.917825	230.971133	0.004639	0.004449
RS	31	0.983967	5.917825	246.085692	0.004943	0.004682
RS	32	1.070587	7.113788	218.164285	0.004382	0.004133
RS	33	1.164129	7.113788	232.561711	0.004671	0.004363
RS	34	1.265146	7.958827	221.537377	0.004450	0.004143
RS	35	1.374235	7.958827	236.047882	0.004741	0.004387
RS	36	1.492041	8.306425	240.805555	0.004837	0.004468
RS	37	1.619262	8.306425	256.183577	0.005146	0.004744
RS	38	1.756648	8.175504	276.537309	0.005555	0.005122
RS	39	1.905013	8.175504	293.378091	0.005893	0.005444
RS	40	2.065234	7.709126	329.395010	0.006616	0.006121
RS	41	2.238258	7.709126	347.960243	0.006989	0.006494
RS	42	2.425109	7.084110	398.838369	0.008011	0.007460
RS	43	2.626891	7.084110	418.768424	0.008411	0.007878
RS	44	2.844797	6.448392	481.172693	0.009665	0.009072
RS	45	3.080116	6.448392	501.150372	0.010066	0.009507
RS	46	3.334239	5.906613	567.086108	0.011391	0.010780
RS	47	3.608670	5.906613	584.707398	0.011745	0.011177
RS	48	3.905030	5.520151	641.492924	0.012885	0.012278
RS	49	4.225073	5.520151	653.771045	0.013132	0.012564
RS	50	4.570690	5.306881	688.930942	0.013838	0.013243
RS	51	4.943926	5.306881	693.423309	0.013928	0.013354
RS	52	5.346987	5.257464	700.283843	0.014066	0.013476
RS	53	5.782256	5.257464	696.087018	0.013982	0.013391
RS	54	6.252308	5.495213	658.958850	0.013236	0.012667
RS	55	6.759922	5.495213	648.846230	0.013033	0.012446
RS	56	7.308099	5.495213	634.185165	0.012738	0.012131
RS	57	7.900081	5.495213	614.927683	0.012352	0.011725
RS	58	8.539369	10.294541	324.780161	0.006524	0.006337
RS	59	9.229742	10.294541	328.722673	0.006603	0.006379
RS	60	9.975283	10.294541	330.986225	0.006648	0.006386
RS	61	10.780401	10.294541	331.396610	0.006657	0.006356
RS	62	11.649855	10.294541	329.797284	0.006624	0.006286
RS	63	12.588788	10.294541	3702.671695	0.074373	0.067775
PA	4+25*2+4+6 0.026163540 0.014577565 12.588787830 10.750119435 0.350427517 0.268842086 0.274125609 0.306344884 0.362799308 0.441336564 0.559149064 0.755789026 1.082664168 1.595590062 2.349819268 3.369377256 4.602508832 5.917825375 7.113787898 7.958827399 8.306425339 8.175503990 7.709126062 7.084110376 6.448391959 5.906613079 5.520151135 5.306880758 5.257464378 5.495212666 10.294540983
//
IT	4902
RD	15
LK	-213695.236007
QD	-495.860677 -> -452.277083
RI	0.0037376285
TR	0.025233	0.014865
MT	12.792019
MM	C_pi: 3.112079, n_recomb: 52400.454901
RS	0	0.000000	14.498871	28.316712	0.000540	0.000015
RS	1	0.008018	14.498871	30.571524	0.000583	0.000131
RS	2	0.016679	14.498871	33.004525	0.000630	0.000337
RS	3	0.026035	14.498871	35.629570	0.000680	0.000585
RS	4	0.036141	0.369129	1489.154825	0.028419	0.024675
RS	5	0.047057	0.369129	1559.976820	0.029770	0.029334
RS	6	0.058848	0.275717	2169.810765	0.041408	0.041927
RS	7	0.071585	0.275717	2234.093974	0.042635	0.044091
RS	8	0.085343	0.279252	2263.222003	0.043191	0.044865
RS	9	0.100205	0.279252	2313.362354	0.044148	0.046338
RS	10	0.116258	0.310041	2126.870805	0.040589	0.042777
RS	11	0.133598	0.310041	2167.916897	0.041372	0.044006
RS	12	0.152328	0.364851	1878.172693	0.035843	0.038144
RS	13	0.172561	0.364851	1915.406710	0.036553	0.039076
RS	14	0.194415	0.441107	1617.191656	0.030862	0.032889
RS	15	0.218022	0.441107	1652.616879	0.031538	0.033684
RS	16	0.243522	0.555691	1343.175796	0.025633	0.027271
RS	17	0.271066	0.555691	1378.286574	0.026303	0.028017
RS	18	0.300819	0.748359	1053.632608	0.020107	0.021339
RS	19	0.332958	0.748359	1088.681189	0.020776	0.022006
RS	20	0.367674	1.071775	788.556779	0.015049	0.015869
RS	21	0.405173	1.071775	821.589701	0.015679	0.016425
RS	22	0.445679	1.584945	580.983794	0.011087	0.011551
RS	23	0.489433	1.584945	610.014271	0.011641	0.011996
RS	24	0.536696	2.348923	433.449374	0.008272	0.008468
RS	25	0.587747	2.348923	457.920525	0.008739	0.008819
RS	26	0.642893	3.395302	335.389890	0.006401	0.006412
RS	27	0.702460	3.395302	355.895287	0.006792	0.006697
RS	28	0.766803	4.677618	274.500905	0.005239	0.005130
RS	29	0.836305	4.677618	292.120321	0.005575	0.005380
RS	30	0.911381	6.062795	240.032528	0.004581	0.004397
RS	31	0.992476	6.062795	255.856261	0.004883	0.004629
RS	32	1.080073	7.337668	225.403886	0.004302	0.004061
RS	33	1.174695	7.337668	240.408068	0.004588	0.004289
RS	34	1.276903	8.249772	228.019085	0.004351	0.004054
RS	35	1.387307	8.249772	243.103203	0.004639	0.004294
RS	36	1.506563	8.632765	247.512272	0.004723	0.004364
RS	37	1.635381	8.632765	263.500465	0.005029	0.004634
RS	38	1.774528	8.499889	284.535977	0.005430	0.005002
RS	39	1.924833	8.499889	302.096076	0.005765	0.005317
RS	40	2.087189	8.003044	339.963822	0.006488	0.005990
RS	41	2.262563	8.003044	359.427846	0.006859	0.006357
RS	42	2.452000	7.333499	413.506209	0.007891	0.007327
RS	43	2.656626	7.333499	434.561295	0.008293	0.007740
RS	44	2.877659	6.651448	501.575911	0.009572	0.008952
RS	45	3.116415	6.651448	522.885467	0.009979	0.009387
RS	46	3.374315	6.069327	594.494185	0.011345	0.010693
RS	47	3.652895	6.069327	613.518929	0.011708	0.011096
RS	48	3.953812	5.652241	676.062887	0.012902	0.012244
RS	49	4.278857	5.652241	689.564066	0.013160	0.012540
RS	50	4.629964	5.418866	729.212907	0.013916	0.013267
RS	51	5.009225	5.418866	734.477071	0.014017	0.013393
RS	52	5.418896	5.359454	743.460614	0.014188	0.013550
RS	53	5.861415	5.359454	739.437124	0.014111	0.013478
RS	54	6.339416	5.603144	700.246540	0.013363	0.012756
RS	55	6.855745	5.603144	689.916307	0.013166	0.012546
RS	56	7.413475	5.603144	674.735359	0.012877	0.012241
RS	57	8.015924	5.603144	654.642411	0.012493	0.011843
RS	58	8.666680	10.773936	337.337227	0.006438	0.006238
RS	59	9.369614	10.773936	342.221557	0.006531	0.006296
RS	60	10.128912	10.773936	345.424869	0.006592	0.006321
RS	61	10.949093	10.773936	346.756867	0.006617	0.006311
RS	62	11.835037	10.773936	346.042413	0.006604	0.006261
RS	63	12.792019	10.773936	4010.999472	0.076545	0.069878
PA	4+25*2+4+6 0.025233033 0.014864598 12.792018689 14.498871120 0.369129499 0.275717381 0.279251922 0.310040915 0.364851043 0.441107178 0.555691230 0.748359261 1.071775328 1.584944817 2.348922883 3.395302068 4.677618439 6.062794534 7.337667712 8.249772234 8.632764582 8.499888530 8.003044139 7.333498928 6.651447774 6.069327489 5.652240857 5.418866299 5.359453550 5.603143712 10.773935698
//
IT	5340
RD	16
LK	-213610.017371
QD	-462.856853 -> -423.530771
RI	0.0032268762
TR	0.024369	0.015132
MT	12.992016
MM	C_pi: 3.211133, n_recomb: 54978.010571
RS	0	0.000000	19.573979	22.055454	0.000401	0.000012
RS	1	0.008045	19.573979	23.821061	0.000433	0.000097
RS	2	0.016736	19.573979	25.727257	0.000468	0.000251
RS	3	0.026128	19.573979	27.785109	0.000505	0.000436
RS	4	0.036274	0.388814	1489.931028	0.027100	0.023582
RS	5	0.047237	0.388814	1563.405553	0.028437	0.028094
RS	6	0.059081	0.282591	2238.056637	0.040708	0.041313
RS	7	0.071879	0.282591	2307.094911	0.041964	0.043488
RS	8	0.085706	0.284325	2355.218554	0.042839	0.044564
RS	9	0.100646	0.284325	2409.664744	0.043830	0.046022
RS	10	0.116787	0.313722	2230.918777	0.040578	0.042757
RS	11	0.134227	0.313722	2275.319860	0.041386	0.043979
RS	12	0.153069	0.366969	1983.931838	0.036086	0.038361
RS	13	0.173428	0.366969	2023.699727	0.036809	0.039293
RS	14	0.195424	0.441085	1718.712614	0.031262	0.033267
RS	15	0.219190	0.441085	1756.123999	0.031942	0.034057
RS	16	0.244868	0.552633	1434.739043	0.026097	0.027716
RS	17	0.272611	0.552633	1471.630891	0.026768	0.028456
RS	18	0.302586	0.741489	1128.640582	0.020529	0.021741
RS	19	0.334973	0.741489	1165.582444	0.021201	0.022412
RS	20	0.369965	1.061388	844.298394	0.015357	0.016162
RS	21	0.407772	1.061388	879.305671	0.015994	0.016727
RS	22	0.448621	1.574255	619.760838	0.011273	0.011725
RS	23	0.492755	1.574255	650.601012	0.011834	0.012180
RS	24	0.540440	2.346702	459.562817	0.008359	0.008548
RS	25	0.591962	2.346702	485.519351	0.008831	0.008908
RS	26	0.647627	3.417963	352.950024	0.006420	0.006429
RS	27	0.707771	3.417963	374.604017	0.006814	0.006721
RS	28	0.772754	4.747452	286.655985	0.005214	0.005108
RS	29	0.842964	4.747452	305.156231	0.005551	0.005361
RS	30	0.918822	6.201361	248.894587	0.004527	0.004349
RS	31	1.000783	6.201361	265.415625	0.004828	0.004581
RS	32	1.089337	7.555536	232.380866	0.004227	0.003994
RS	33	1.185015	7.555536	247.974703	0.004510	0.004220
RS	34	1.288390	8.536574	234.169217	0.004259	0.003971
RS	35	1.400081	8.536574	249.804636	0.004544	0.004207
RS	36	1.520757	8.957402	253.794817	0.004616	0.004265
RS	37	1.651142	8.957402	270.365236	0.004918	0.004530
RS	38	1.792015	8.824433	291.987818	0.005311	0.004889
RS	39	1.944221	8.824433	310.233976	0.005643	0.005198
RS	40	2.108672	8.297994	349.836443	0.006363	0.005865
RS	41	2.286351	8.297994	370.163151	0.006733	0.006226
RS	42	2.478325	7.583932	427.326861	0.007773	0.007198
RS	43	2.685742	7.583932	449.474200	0.008176	0.007608
RS	44	2.909846	6.855125	521.022210	0.009477	0.008835
RS	45	3.151977	6.855125	543.643720	0.009888	0.009270
RS	46	3.413588	6.232044	620.938490	0.011294	0.010607
RS	47	3.696244	6.232044	641.368304	0.011666	0.011015
RS	48	4.001638	5.783633	709.804202	0.012911	0.012208
RS	49	4.331601	5.783633	724.551524	0.013179	0.012514
RS	50	4.688108	5.529382	768.916695	0.013986	0.013289
RS	51	5.073294	5.529382	774.985014	0.014096	0.013427
RS	52	5.489468	5.459124	786.330391	0.014303	0.013620
RS	53	5.939121	5.459124	782.505714	0.014233	0.013560
RS	54	6.424948	5.707341	741.439959	0.013486	0.012842
RS	55	6.949857	5.707341	730.900316	0.013294	0.012643
RS	56	7.516993	5.707341	715.206440	0.013009	0.012347
RS	57	8.129754	5.707341	694.283447	0.012628	0.011955
RS	58	8.791809	11.248947	349.481283	0.006357	0.006145
RS	59	9.507124	11.248947	355.296417	0.006463	0.006218
RS	60	10.279984	11.248947	359.433500	0.006538	0.006259
RS	61	11.115018	11.248947	361.687164	0.006579	0.006266
RS	62	12.017227	11.248947	361.864673	0.006582	0.006235
RS	63	12.992016	11.248947	4322.054545	0.078614	0.071878
PA	4+25*2+4+6 0.024368714 0.015131914 12.992015975 19.573979322 0.388814275 0.282590687 0.284324697 0.313721811 0.366969009 0.441084882 0.552633427 0.741488558 1.061388498 1.574255339 2.346701817 3.417963298 4.747451982 6.201361411 7.555535513 8.536573641 8.957402160 8.824433472 8.297994281 7.583931829 6.855125273 6.232044292 5.783633130 5.529381713 5.459123983 5.707340738 11.248946673
//
IT	4367
RD	17
LK	-213533.103916
QD	-432.920512 -> -397.383584
RI	0.0028489281
TR	0.023565	0.015381
MT	13.188679
MM	C_pi: 3.308556, n_recomb: 57514.450027
RS	0	0.000000	26.443808	17.114872	0.000298	0.000009
RS	1	0.008070	26.443808	18.491403	0.000322	0.000073
RS	2	0.016792	26.443808	19.978239	0.000347	0.000187
RS	3	0.026217	26.443808	21.584151	0.000375	0.000325
RS	4	0.036403	0.409504	1486.054909	0.025838	0.022537
RS	5	0.047411	0.409504	1561.837347	0.027156	0.026900
RS	6	0.059308	0.289451	2302.149793	0.040027	0.040719
RS	7	0.072164	0.289451	2375.865713	0.041309	0.042901
RS	8	0.086058	0.289332	2443.816633	0.042490	0.044267
RS	9	0.101073	0.289332	2502.575335	0.043512	0.045714
RS	10	0.117300	0.317375	2332.355376	0.040553	0.042727
RS	11	0.134837	0.317375	2380.156463	0.041384	0.043944
RS	12	0.153789	0.369133	2088.061671	0.036305	0.038559
RS	13	0.174270	0.369133	2130.397090	0.037041	0.039491
RS	14	0.196405	0.441235	1819.496193	0.031635	0.033623
RS	15	0.220325	0.441235	1858.894573	0.032320	0.034407
RS	16	0.246176	0.549922	1526.334811	0.026538	0.028140
RS	17	0.274113	0.549922	1564.974242	0.027210	0.028874
RS	18	0.304305	0.735124	1204.147972	0.020936	0.022131
RS	19	0.336933	0.735124	1242.942522	0.021611	0.022804
RS	20	0.372195	1.051483	900.605312	0.015659	0.016449
RS	21	0.410302	1.051483	937.566223	0.016301	0.017022
RS	22	0.451485	1.563594	658.915986	0.011457	0.011898
RS	23	0.495991	1.563594	691.563441	0.012024	0.012363
RS	24	0.544088	2.343369	485.828978	0.008447	0.008630
RS	25	0.596068	2.343369	513.273333	0.008924	0.008998
RS	26	0.652242	3.437705	370.489915	0.006442	0.006449
RS	27	0.712950	3.437705	393.291279	0.006838	0.006746
RS	28	0.778556	4.812431	298.679298	0.005193	0.005089
RS	29	0.849458	4.812431	318.053307	0.005530	0.005345
RS	30	0.926081	6.333860	257.554162	0.004478	0.004305
RS	31	1.008888	6.333860	274.760100	0.004777	0.004538
RS	32	1.098378	7.767572	239.099585	0.004157	0.003931
RS	33	1.195090	7.767572	255.265906	0.004438	0.004156
RS	34	1.299607	8.819184	240.000452	0.004173	0.003893
RS	35	1.412558	8.819184	256.165211	0.004454	0.004126
RS	36	1.534625	9.280084	259.674734	0.004515	0.004172
RS	37	1.666543	9.280084	276.800058	0.004813	0.004432
RS	38	1.809107	9.148772	298.922033	0.005197	0.004782
RS	39	1.963176	9.148772	317.821508	0.005526	0.005085
RS	40	2.129679	8.593519	359.048596	0.006243	0.005747
RS	41	2.309620	8.593519	380.201752	0.006611	0.006102
RS	42	2.504081	7.834979	440.333217	0.007656	0.007075
RS	43	2.714237	7.834979	463.538408	0.008060	0.007481
RS	44	2.941352	7.058986	539.535857	0.009381	0.008722
RS	45	3.186796	7.058986	563.445808	0.009797	0.009156
RS	46	3.452048	6.394377	646.421560	0.011239	0.010523
RS	47	3.738706	6.394377	668.252652	0.011619	0.010935
RS	48	4.048498	5.914018	742.690266	0.012913	0.012171
RS	49	4.383291	5.914018	758.700741	0.013191	0.012486
RS	50	4.745103	5.638209	807.987990	0.014048	0.013308
RS	51	5.136114	5.638209	814.887462	0.014168	0.013457
RS	52	5.558680	5.556350	828.821166	0.014411	0.013686
RS	53	6.015348	5.556350	825.216684	0.014348	0.013637
RS	54	6.508871	5.807786	782.466637	0.013605	0.012926
RS	55	7.042222	5.807786	771.722377	0.013418	0.012736
RS	56	7.618615	5.807786	755.519547	0.013136	0.012447
RS	57	8.241525	5.807786	733.769489	0.012758	0.012061
RS	58	8.914705	11.718901	361.213173	0.006280	0.006058
RS	59	9.642212	11.718901	367.945743	0.006397	0.006143
RS	60	10.428430	11.718901	373.007615	0.006485	0.006199
RS	61	11.278098	11.718901	376.179314	0.006541	0.006221
RS	62	12.196336	11.718901	377.251475	0.006559	0.006207
RS	63	13.188679	11.718901	4634.732368	0.080584	0.073778
PA	4+25*2+4+6 0.023565287 0.015381143 13.188678662 26.443808094 0.409503554 0.289450526 0.289331947 0.317374752 0.369132517 0.441234844 0.549922373 0.735124310 1.051482923 1.563594417 2.343369451 3.437705209 4.812430993 6.333860440 7.767571904 8.819184169 9.280084454 9.148772066 8.593519163 7.834979026 7.058985910 6.394377354 5.914018129 5.638209302 5.556350259 5.807786193 11.718901459
//
IT	4895
RD	18
LK	-213463.582653
QD	-405.715717 -> -373.556672
RI	0.0025703001
TR	0.022818	0.015614
MT	13.382020
MM	C_pi: 3.404245, n_recomb: 60006.292041
RS	0	0.000000	35.740712	13.238053	0.000221	0.000006
RS	1	0.008095	35.740712	14.307243	0.000238	0.000054
RS	2	0.016845	35.740712	15.462575	0.000258	0.000139
RS	3	0.026304	35.740712	16.710953	0.000278	0.000242
RS	4	0.036528	0.431187	1478.169070	0.024634	0.021540
RS	5	0.047580	0.431187	1555.924572	0.025929	0.025756
RS	6	0.059527	0.296281	2362.315479	0.039368	0.040146
RS	7	0.072441	0.296281	2440.616223	0.040673	0.042332
RS	8	0.086400	0.294264	2529.080337	0.042147	0.043978
RS	9	0.101489	0.294264	2592.141060	0.043198	0.045413
RS	10	0.117799	0.320989	2431.114201	0.040514	0.042691
RS	11	0.135430	0.320989	2482.346327	0.041368	0.043902
RS	12	0.154488	0.371326	2190.387786	0.036503	0.038740
RS	13	0.175089	0.371326	2235.316773	0.037251	0.039671
RS	14	0.197357	0.441532	1919.310493	0.031985	0.033957
RS	15	0.221429	0.441532	1960.693735	0.032675	0.034736
RS	16	0.247448	0.547520	1617.714753	0.026959	0.028545
RS	17	0.275574	0.547520	1658.066716	0.027632	0.029274
RS	18	0.305977	0.729223	1279.946542	0.021330	0.022509
RS	19	0.338841	0.729223	1320.549488	0.022007	0.023182
RS	20	0.374365	1.042042	957.329962	0.015954	0.016730
RS	21	0.412765	1.042042	996.218499	0.016602	0.017311
RS	22	0.454273	1.553015	698.358810	0.011638	0.012069
RS	23	0.499142	1.553015	732.806418	0.012212	0.012543
RS	24	0.547642	2.339114	512.191864	0.008536	0.008712
RS	25	0.600069	2.339114	541.123038	0.009018	0.009088
RS	26	0.656740	3.454838	387.979026	0.006466	0.006471
RS	27	0.717998	3.454838	411.924364	0.006865	0.006774
RS	28	0.784215	4.872948	310.553915	0.005175	0.005073
RS	29	0.855792	4.872948	330.793264	0.005513	0.005331
RS	30	0.933163	6.460643	266.004482	0.004433	0.004264
RS	31	1.016798	6.460643	283.882195	0.004731	0.004497
RS	32	1.107203	7.973967	245.561758	0.004092	0.003873
RS	33	1.204926	7.973967	262.283195	0.004371	0.004096
RS	34	1.310560	9.097601	245.521829	0.004092	0.003820
RS	35	1.424745	9.097601	262.194170	0.004369	0.004050
RS	36	1.548173	9.600618	265.169100	0.004419	0.004085
RS	37	1.681593	9.600618	282.822487	0.004713	0.004340
RS	38	1.825813	9.472572	305.363758	0.005089	0.004680
RS	39	1.981708	9.472572	324.884285	0.005414	0.004978
RS	40	2.150222	8.889259	367.629451	0.006127	0.005633
RS	41	2.332378	8.889259	389.572687	0.006492	0.005983
RS	42	2.529279	8.086244	452.555438	0.007542	0.006957
RS	43	2.742119	8.086244	476.782697	0.007946	0.007359
RS	44	2.972189	7.262691	557.135254	0.009285	0.008612
RS	45	3.220883	7.262691	582.306855	0.009704	0.009045
RS	46	3.489708	6.556028	670.942100	0.011181	0.010439
RS	47	3.780296	6.556028	694.165630	0.011568	0.010856
RS	48	4.094406	6.043165	774.691756	0.012910	0.012133
RS	49	4.433943	6.043165	791.976604	0.013198	0.012457
RS	50	4.800966	5.745204	846.369232	0.014105	0.013324
RS	51	5.197700	5.745204	854.121716	0.014234	0.013484
RS	52	5.626549	5.651076	870.856047	0.014513	0.013749
RS	53	6.090114	5.651076	867.489379	0.014457	0.013710
RS	54	6.591204	5.904522	823.248731	0.013719	0.013007
RS	55	7.132857	5.904522	812.301650	0.013537	0.012825
RS	56	7.718358	5.904522	795.591314	0.013258	0.012544
RS	57	8.351254	5.904522	773.015215	0.012882	0.012163
RS	58	9.035384	12.183288	372.529404	0.006208	0.005975
RS	59	9.774894	12.183288	380.163984	0.006335	0.006072
RS	60	10.574267	12.183288	386.139056	0.006435	0.006141
RS	61	11.438350	12.183288	390.221951	0.006503	0.006177
RS	62	12.372380	12.183288	392.187619	0.006536	0.006179
RS	63	13.382020	12.183288	4947.919476	0.082457	0.075581
PA	4+25*2+4+6 0.022817724 0.015613677 13.382019985 35.740711565 0.431187216 0.296280967 0.294264168 0.320988506 0.371326294 0.441531504 0.547520406 0.729222710 1.042041822 1.553015383 2.339114370 3.454838395 4.872948032 6.460643235 7.973966647 9.097600710 9.600617996 9.472571826 8.889259036 8.086244321 7.262691222 6.556027968 6.043164634 5.745203843 5.651076251 5.904521611 12.183287947
//
IT	6056
RD	19
LK	-213400.651990
QD	-380.948220 -> -351.804937
RI	0.0023658319
TR	0.022122	0.015831
MT	13.571933
MM	C_pi: 3.498096, n_recomb: 62450.820972
RS	0	0.000000	48.318332	10.210454	0.000163	0.000005
RS	1	0.008119	48.318332	11.038250	0.000177	0.000040
RS	2	0.016897	48.318332	11.933053	0.000191	0.000104
RS	3	0.026388	48.318332	12.900271	0.000207	0.000180
RS	4	0.036650	0.453865	1466.829642	0.023488	0.020592
RS	5	0.047744	0.453865	1546.236979	0.024759	0.024663
RS	6	0.059740	0.303067	2418.788256	0.038731	0.039594
RS	7	0.072709	0.303067	2501.568766	0.040057	0.041781
RS	8	0.086731	0.299114	2611.082547	0.041810	0.043697
RS	9	0.101892	0.299114	2678.420146	0.042888	0.045121
RS	10	0.118283	0.324558	2527.125222	0.040466	0.042648
RS	11	0.136006	0.324558	2581.807871	0.041341	0.043855
RS	12	0.155167	0.373540	2290.755436	0.036681	0.038904
RS	13	0.175884	0.373540	2338.297543	0.037442	0.039836
RS	14	0.198283	0.441955	2017.948429	0.032313	0.034270
RS	15	0.222501	0.441955	2061.312195	0.033007	0.035044
RS	16	0.248685	0.545394	1708.660052	0.027360	0.028931
RS	17	0.276995	0.545394	1750.688631	0.028033	0.029654
RS	18	0.307603	0.723744	1355.848116	0.021711	0.022874
RS	19	0.340696	0.723744	1398.212427	0.022389	0.023548
RS	20	0.376476	1.033051	1014.332801	0.016242	0.017005
RS	21	0.415161	1.033051	1055.118503	0.016895	0.017592
RS	22	0.456987	1.542565	738.004382	0.011817	0.012238
RS	23	0.502209	1.542565	774.240810	0.012398	0.012721
RS	24	0.551103	2.334080	538.605143	0.008624	0.008794
RS	25	0.603966	2.334080	569.019189	0.009111	0.009178
RS	26	0.661121	3.469639	405.390865	0.006491	0.006495
RS	27	0.722916	3.469639	430.474861	0.006893	0.006802
RS	28	0.789729	4.929309	322.269421	0.005160	0.005060
RS	29	0.861966	4.929309	343.364689	0.005498	0.005320
RS	30	0.940068	6.581957	274.244577	0.004391	0.004226
RS	31	1.024512	6.581957	292.780554	0.004688	0.004460
RS	32	1.115811	8.174784	251.774523	0.004032	0.003818
RS	33	1.214523	8.174784	269.033843	0.004308	0.004040
RS	34	1.321249	9.371732	250.746127	0.004015	0.003751
RS	35	1.436640	9.371732	267.904745	0.004290	0.003978
RS	36	1.561400	9.918711	270.298850	0.004328	0.004002
RS	37	1.696289	9.918711	288.454237	0.004619	0.004253
RS	38	1.842130	9.795456	311.340811	0.004985	0.004584
RS	39	1.999812	9.795456	331.450906	0.005307	0.004876
RS	40	2.170296	9.184809	375.612312	0.006015	0.005525
RS	41	2.354622	9.184809	398.309589	0.006378	0.005870
RS	42	2.553913	8.337320	464.028659	0.007430	0.006843
RS	43	2.769384	8.337320	489.241439	0.007834	0.007242
RS	44	3.002350	7.465859	573.849813	0.009189	0.008505
RS	45	3.254230	7.465859	600.253779	0.009612	0.008938
RS	46	3.526560	6.716684	694.511422	0.011121	0.010358
RS	47	3.821001	6.716684	719.114282	0.011515	0.010778
RS	48	4.139347	6.170834	805.794436	0.012903	0.012094
RS	49	4.483540	6.170834	824.359713	0.013200	0.012426
RS	50	4.855678	5.850199	884.020918	0.014155	0.013338
RS	51	5.258030	5.850199	892.643457	0.014294	0.013508
RS	52	5.693049	5.743209	912.377363	0.014610	0.013809
RS	53	6.163388	5.743209	909.262363	0.014560	0.013779
RS	54	6.671913	5.997541	863.725180	0.013830	0.013087
RS	55	7.221725	5.997541	852.574042	0.013652	0.012912
RS	56	7.816177	5.997541	835.354995	0.013376	0.012636
RS	57	8.458892	5.997541	811.951697	0.013001	0.012260
RS	58	9.153789	12.641513	383.433156	0.006140	0.005897
RS	59	9.905105	12.641513	391.952587	0.006276	0.006004
RS	60	10.717421	12.641513	398.827017	0.006386	0.006085
RS	61	11.595688	12.641513	403.811457	0.006466	0.006134
RS	62	12.545262	12.641513	406.666068	0.006512	0.006150
RS	63	13.571933	12.641513	5260.631106	0.084236	0.077291
PA	4+25*2+4+6 0.022121623 0.015830917 13.571932628 48.318331712 0.453864643 0.303066821 0.299114194 0.324557848 0.373540013 0.441955108 0.545394317 0.723744026 1.033050950 1.542564947 2.334079560 3.469638595 4.929309339 6.581957127 8.174784255 9.371732286 9.918710981 9.795456064 9.184808655 8.337320011 7.465858681 6.716684340 6.170834164 5.850198942 5.743208794 5.997541353 12.641512957
//
IT	4808
RD	20
LK	-213343.606551
QD	-358.359550 -> -331.912425
RI	0.0022167079
TR	0.021473	0.016034
MT	13.758418
MM	C_pi: 3.590030, n_recomb: 64845.591922
RS	0	0.000000	65.330036	7.855552	0.000121	0.000004
RS	1	0.008142	65.330036	8.494647	0.000131	0.000030
RS	2	0.016947	65.330036	9.185690	0.000142	0.000077
RS	3	0.026470	65.330036	9.932895	0.000153	0.000134
RS	4	0.036767	0.477528	1452.562335	0.022400	0.019693
RS	5	0.047903	0.477528	1533.317748	0.023646	0.023620
RS	6	0.059946	0.309790	2471.822129	0.038119	0.039066
RS	7	0.072969	0.309790	2558.967391	0.039462	0.041250
RS	8	0.087053	0.303875	2689.903670	0.041482	0.043424
RS	9	0.102283	0.303875	2761.479738	0.042585	0.044838
RS	10	0.118753	0.328078	2620.335212	0.040409	0.042600
RS	11	0.136565	0.328078	2678.476625	0.041305	0.043801
RS	12	0.155826	0.375765	2389.023541	0.036842	0.039054
RS	13	0.176657	0.375765	2439.191765	0.037615	0.039985
RS	14	0.199183	0.442490	2115.209834	0.032619	0.034564
RS	15	0.223543	0.442490	2160.547633	0.033318	0.035334
RS	16	0.249887	0.543520	1798.949229	0.027742	0.029300
RS	17	0.278375	0.543520	1842.618167	0.028415	0.030016
RS	18	0.309184	0.718659	1431.659868	0.022078	0.023226
RS	19	0.342500	0.718659	1475.736411	0.022758	0.023900
RS	20	0.378530	1.024491	1071.481834	0.016524	0.017273
RS	21	0.417493	1.024491	1114.130211	0.017181	0.017866
RS	22	0.459629	1.532285	777.766999	0.011994	0.012404
RS	23	0.505195	1.532285	815.776906	0.012580	0.012895
RS	24	0.554472	2.328413	565.017630	0.008713	0.008877
RS	25	0.607761	2.328413	596.907597	0.009205	0.009268
RS	26	0.665388	3.482358	422.699170	0.006519	0.006519
RS	27	0.727708	3.482358	448.914649	0.006923	0.006832
RS	28	0.795102	4.981843	333.812981	0.005148	0.005048
RS	29	0.867984	4.981843	355.753673	0.005486	0.005311
RS	30	0.946800	6.698120	282.270313	0.004353	0.004192
RS	31	1.032033	6.698120	301.450528	0.004649	0.004425
RS	32	1.124206	8.370216	257.741175	0.003975	0.003766
RS	33	1.223884	8.370216	275.521113	0.004249	0.003987
RS	34	1.331678	9.641513	255.685450	0.003943	0.003685
RS	35	1.448249	9.641513	273.309525	0.004215	0.003910
RS	36	1.574312	10.234158	275.082324	0.004242	0.003924
RS	37	1.710639	10.234158	293.714390	0.004529	0.004171
RS	38	1.858066	10.117146	316.877765	0.004887	0.004493
RS	39	2.017497	10.117146	337.546731	0.005205	0.004780
RS	40	2.189909	9.479844	383.027756	0.005907	0.005422
RS	41	2.376359	9.479844	406.443495	0.006268	0.005762
RS	42	2.577991	8.587906	474.784423	0.007322	0.006734
RS	43	2.796040	8.587906	500.945660	0.007725	0.007129
RS	44	3.031843	7.668223	589.705325	0.009094	0.008402
RS	45	3.286846	7.668223	617.310308	0.009520	0.008834
RS	46	3.562612	6.876121	717.141113	0.011059	0.010278
RS	47	3.860832	6.876121	743.106461	0.011460	0.010701
RS	48	4.183333	6.296850	835.988407	0.012892	0.012056
RS	49	4.532093	6.296850	855.835442	0.013198	0.012395
RS	50	4.909251	5.953090	920.907793	0.014202	0.013350
RS	51	5.317117	5.953090	930.412952	0.014348	0.013530
RS	52	5.758193	5.832715	953.330946	0.014702	0.013867
RS	53	6.235182	5.832715	950.478018	0.014658	0.013845
RS	54	6.751010	6.086898	903.837146	0.013938	0.013164
RS	55	7.308837	6.086898	892.478061	0.013763	0.012995
RS	56	7.912084	6.086898	874.746809	0.013490	0.012725
RS	57	8.564449	6.086898	850.513315	0.013116	0.012352
RS	58	9.269931	13.093130	393.927388	0.006075	0.005823
RS	59	10.032855	13.093130	403.313065	0.006220	0.005940
RS	60	10.857899	13.093130	411.071107	0.006339	0.006031
RS	61	11.750120	13.093130	416.945021	0.006430	0.006092
RS	62	12.714988	13.093130	420.681045	0.006487	0.006121
RS	63	13.758418	13.093130	5571.929823	0.085926	0.078912
PA	4+25*2+4+6 0.021472811 0.016034054 13.758418305 65.330036219 0.477527521 0.309790457 0.303875142 0.328077738 0.375765061 0.442490284 0.543519709 0.718659204 1.024491460 1.532284868 2.328413400 3.482357613 4.981842519 6.698120093 8.370216434 9.641513150 10.234158229 10.117145979 9.479844320 8.587905505 7.668223255 6.876121168 6.296849677 5.953090262 5.832715022 6.086898099 13.093130223
//
IT	4095
RD	21
LK	-213291.823152
QD	-337.722015 -> -313.688464
RI	0.0021089896
TR	0.020868	0.016224
MT	13.941431
MM	C_pi: 3.679958, n_recomb: 67188.413482
RS	0	0.000000	88.318250	6.031261	0.000090	0.000003
RS	1	0.008165	88.318250	6.523522	0.000097	0.000022
RS	2	0.016996	88.318250	7.055946	0.000105	0.000057
RS	3	0.026549	88.318250	7.631805	0.000114	0.000100
RS	4	0.036881	0.502160	1435.853260	0.021371	0.018841
RS	5	0.048057	0.502160	1517.672973	0.022588	0.022628
RS	6	0.060146	0.316440	2521.621255	0.037531	0.038562
RS	7	0.073221	0.316440	2613.008789	0.038891	0.040741
RS	8	0.087364	0.308541	2765.624528	0.041162	0.043160
RS	9	0.102662	0.308541	2841.388865	0.042290	0.044564
RS	10	0.119209	0.331541	2710.720177	0.040345	0.042548
RS	11	0.137107	0.331541	2772.317326	0.041262	0.043743
RS	12	0.156467	0.377995	2485.059636	0.036986	0.039189
RS	13	0.177406	0.377995	2537.860646	0.037772	0.040120
RS	14	0.200056	0.443122	2210.915543	0.032906	0.034839
RS	15	0.224555	0.443122	2258.218387	0.033610	0.035605
RS	16	0.251054	0.541871	1888.382454	0.028106	0.029650
RS	17	0.279717	0.541871	1933.654934	0.028780	0.030361
RS	18	0.310720	0.713938	1507.199750	0.022432	0.023567
RS	19	0.344255	0.713938	1552.937573	0.023113	0.024239
RS	20	0.380527	1.016345	1128.645319	0.016798	0.017535
RS	21	0.419761	1.016345	1173.118163	0.017460	0.018133
RS	22	0.462198	1.522202	817.563529	0.012168	0.012568
RS	23	0.508101	1.522202	857.327749	0.012760	0.013067
RS	24	0.557751	2.322220	591.383034	0.008802	0.008959
RS	25	0.611455	2.322220	624.739155	0.009298	0.009357
RS	26	0.669544	3.493214	439.877498	0.006547	0.006545
RS	27	0.732375	3.493214	467.215418	0.006954	0.006863
RS	28	0.800337	5.030812	345.173339	0.005137	0.005038
RS	29	0.873847	5.030812	367.947950	0.005476	0.005304
RS	30	0.953360	6.809335	290.080585	0.004317	0.004159
RS	31	1.039365	6.809335	309.890654	0.004612	0.004393
RS	32	1.132391	8.560359	263.466415	0.003921	0.003718
RS	33	1.233013	8.560359	281.749755	0.004193	0.003937
RS	34	1.341851	9.906877	260.350151	0.003875	0.003624
RS	35	1.459575	9.906877	278.419265	0.004144	0.003846
RS	36	1.586911	10.546792	279.534719	0.004160	0.003849
RS	37	1.724644	10.546792	298.618757	0.004444	0.004093
RS	38	1.873622	10.437349	321.997125	0.004792	0.004406
RS	39	2.034764	10.437349	343.195028	0.005108	0.004689
RS	40	2.209063	9.774037	389.903989	0.005803	0.005324
RS	41	2.397593	9.774037	414.003123	0.006162	0.005659
RS	42	2.601516	8.837686	484.853048	0.007216	0.006630
RS	43	2.822089	8.837686	511.925351	0.007619	0.007021
RS	44	3.060672	7.869499	604.728458	0.009000	0.008302
RS	45	3.318734	7.869499	633.501359	0.009429	0.008734
RS	46	3.597866	7.034106	738.844364	0.010997	0.010200
RS	47	3.899789	7.034106	766.151976	0.011403	0.010626
RS	48	4.226363	6.421057	865.263090	0.012878	0.012017
RS	49	4.579601	6.421057	886.388905	0.013193	0.012363
RS	50	4.961681	6.053783	956.996075	0.014243	0.013361
RS	51	5.374956	6.053783	967.392290	0.014398	0.013549
RS	52	5.821974	5.919557	993.665747	0.014789	0.013922
RS	53	6.305491	5.919557	991.082079	0.014751	0.013908
RS	54	6.828485	6.172625	943.529119	0.014043	0.013239
RS	55	7.394181	6.172625	931.955710	0.013871	0.013076
RS	56	8.006065	6.172625	913.706629	0.013599	0.012810
RS	57	8.667908	6.172625	888.638259	0.013226	0.012441
RS	58	9.383789	13.537677	404.015274	0.006013	0.005752
RS	59	10.158120	13.537677	414.247323	0.006165	0.005878
RS	60	10.995674	13.537677	422.871548	0.006294	0.005978
RS	61	11.901612	13.537677	429.620728	0.006394	0.006051
RS	62	12.881518	13.537677	434.228001	0.006463	0.006091
RS	63	13.941431	13.537677	5880.928799	0.087529	0.080446
PA	4+25*2+4+6 0.020867561 0.016224239 13.941430713 88.318249561 0.502159961 0.316439612 0.308540888 0.331541468 0.377994582 0.443122005 0.541871385 0.713938398 1.016344974 1.522201893 2.322220291 3.493214076 5.030811646 6.809335322 8.560358641 9.906876910 10.546792274 10.437349497 9.774037220 8.837686105 7.869498612 7.034106390 6.421057070 6.053783019 5.919556936 6.172625133 13.537676735
//
IT	5364
RD	22
LK	-213244.750870
QD	-318.834795 -> -296.964514
RI	0.0020323177
TR	0.020302	0.016403
MT	14.120921
MM	C_pi: 3.767806, n_recomb: 69477.589595
RS	0	0.000000	119.340429	4.623207	0.000067	0.000002
RS	1	0.008187	119.340429	5.001682	0.000072	0.000017
RS	2	0.017043	119.340429	5.411141	0.000078	0.000043
RS	3	0.026625	119.340429	5.854119	0.000084	0.000074
RS	4	0.036992	0.527733	1417.167872	0.020397	0.018036
RS	5	0.048207	0.527733	1499.790680	0.021587	0.021686
RS	6	0.060340	0.322998	2568.425226	0.036968	0.038080
RS	7	0.073466	0.322998	2663.926833	0.038342	0.040252
RS	8	0.087667	0.313107	2838.324906	0.040852	0.042906
RS	9	0.103030	0.313107	2918.217144	0.042002	0.044299
RS	10	0.119652	0.334947	2798.241654	0.040275	0.042491
RS	11	0.137634	0.334947	2863.282098	0.041212	0.043682
RS	12	0.157088	0.380222	2578.754733	0.037116	0.039312
RS	13	0.178135	0.380222	2634.189086	0.037914	0.040242
RS	14	0.200904	0.443840	2304.893216	0.033175	0.035097
RS	15	0.225538	0.443840	2354.150271	0.033884	0.035859
RS	16	0.252189	0.540429	1976.773591	0.028452	0.029984
RS	17	0.281021	0.540429	2023.612728	0.029126	0.030689
RS	18	0.312213	0.709554	1582.299987	0.022774	0.023895
RS	19	0.345960	0.709554	1629.646897	0.023456	0.024566
RS	20	0.382469	1.008597	1185.695514	0.017066	0.017790
RS	21	0.421966	1.008597	1231.951486	0.017732	0.018393
RS	22	0.464698	1.512339	857.314540	0.012339	0.012730
RS	23	0.510927	1.512339	898.810459	0.012937	0.013236
RS	24	0.560941	2.315603	617.655301	0.008890	0.009040
RS	25	0.615050	2.315603	652.465145	0.009391	0.009445
RS	26	0.673588	3.502392	456.903472	0.006576	0.006572
RS	27	0.736919	3.502392	485.353159	0.006986	0.006894
RS	28	0.805434	5.076481	356.339560	0.005129	0.005030
RS	29	0.879558	5.076481	379.935635	0.005468	0.005298
RS	30	0.959751	6.915853	297.673120	0.004284	0.004129
RS	31	1.046508	6.915853	318.098272	0.004578	0.004363
RS	32	1.140368	8.745338	268.954870	0.003871	0.003672
RS	33	1.241912	8.745338	287.724477	0.004141	0.003891
RS	34	1.351769	10.167819	264.749726	0.003811	0.003565
RS	35	1.470619	10.167819	283.243859	0.004077	0.003785
RS	36	1.599200	10.856398	283.673132	0.004083	0.003779
RS	37	1.738306	10.856398	303.185217	0.004364	0.004020
RS	38	1.888801	10.755783	326.721729	0.004703	0.004323
RS	39	2.051616	10.755783	348.419532	0.005015	0.004602
RS	40	2.227760	10.067090	396.269044	0.005704	0.005230
RS	41	2.418325	10.067090	421.017202	0.006060	0.005561
RS	42	2.624490	9.086388	494.265030	0.007114	0.006529
RS	43	2.847533	9.086388	522.210991	0.007516	0.006918
RS	44	3.088835	8.069450	618.946672	0.008909	0.008206
RS	45	3.349892	8.069450	648.853094	0.009339	0.008636
RS	46	3.632321	7.190454	759.637376	0.010934	0.010124
RS	47	3.937871	7.190454	788.264233	0.011346	0.010553
RS	48	4.268435	6.543314	893.617029	0.012862	0.011979
RS	49	4.626061	6.543314	916.014810	0.013184	0.012331
RS	50	5.012965	6.152192	992.262419	0.014282	0.013371
RS	51	5.431543	6.152192	1003.554320	0.014444	0.013566
RS	52	5.884388	6.003706	1033.340922	0.014873	0.013975
RS	53	6.374305	6.003706	1031.030703	0.014840	0.013967
RS	54	6.904330	6.254763	982.754448	0.014145	0.013313
RS	55	7.477747	6.254763	970.958069	0.013975	0.013155
RS	56	8.098106	6.254763	952.183579	0.013705	0.012892
RS	57	8.769252	6.254763	926.274087	0.013332	0.012525
RS	58	9.495342	13.974744	413.702286	0.005954	0.005686
RS	59	10.280874	13.974744	424.759846	0.006114	0.005819
RS	60	11.130714	13.974744	434.231468	0.006250	0.005928
RS	61	12.050127	13.974744	441.839929	0.006359	0.006010
RS	62	13.044809	13.974744	447.306051	0.006438	0.006061
RS	63	14.120921	13.974744	6186.840714	0.089048	0.081898
[truncated: 10,025,178 more chars]
