# Supplementary material for: Recent speciation associated with range expansion and a shift to self-fertilization in North American Arabidopsis
Source: Nat Commun. 2022 Dec 8;13:7564. doi: 10.1038/s41467-022-35368-1 (PMC9732334; doi:10.1038/s41467-022-35368-1)
Supplement: Supplementary file 5 — Source Data [file 41467_2022_35368_MOESM5_ESM.zip › Source Data/SuppFig15-5_lyrIA1_04.psmc]

CC
CC	Brief Description of the file format:
CC	  CC  comments
CC	  MM  useful-messages
CC	  RD  round-of-iterations
CC	  LL  \log[P(sequence)]
CC	  QD  Q-before-opt Q-after-opt
CC	  TR  \theta_0 \rho_0
CC	  RS  k t_k \lambda_k \pi_k \sum_{l\not=k}A_{kl} A_{kk}
CC	  DC  begin end best-k t_k+\Delta_k max-prob
CC
MM	Version: 0.6.5-r67
MM	pattern:4+25*2+4+6, n:63, n_free_lambdas:28
MM	n_iterations:25, skip:1, max_t:5, theta/rho:5
MM	is_decoding:0
MM	n_seqs:23, sum_L:1255141, sum_n:205233
RD	0
LK	0.000000
QD	0.000000 -> 0.000000
RI	inf
TR	0.178545	0.035709
MT	5.000000
MM	C_pi: 1.000000, n_recomb: 44033.722500
RS	0	0.000000	1.000000	277.717535	0.006307	0.000000
RS	1	0.006440	1.000000	293.678649	0.006669	0.000000
RS	2	0.013294	1.000000	310.426553	0.007050	0.000000
RS	3	0.020590	1.000000	327.982754	0.007448	0.000000
RS	4	0.028356	1.000000	346.366831	0.007866	0.000000
RS	5	0.036622	1.000000	365.595975	0.008303	0.000000
RS	6	0.045421	1.000000	385.684475	0.008759	0.000000
RS	7	0.054785	1.000000	406.643147	0.009235	0.000000
RS	8	0.064753	1.000000	428.478706	0.009731	0.000000
RS	9	0.075363	1.000000	451.193066	0.010247	0.000000
RS	10	0.086656	1.000000	474.782579	0.010782	0.000000
RS	11	0.098677	1.000000	499.237211	0.011338	0.000000
RS	12	0.111471	1.000000	524.539643	0.011912	0.000000
RS	13	0.125090	1.000000	550.664314	0.012506	0.000000
RS	14	0.139585	1.000000	577.576394	0.013117	0.000000
RS	15	0.155014	1.000000	605.230713	0.013745	0.000000
RS	16	0.171437	1.000000	633.570632	0.014388	0.000000
RS	17	0.188917	1.000000	662.526877	0.015046	0.000000
RS	18	0.207523	1.000000	692.016363	0.015716	0.000000
RS	19	0.227327	1.000000	721.941004	0.016395	0.000000
RS	20	0.248406	1.000000	752.186556	0.017082	0.000000
RS	21	0.270843	1.000000	782.621504	0.017773	0.000000
RS	22	0.294725	1.000000	813.096052	0.018465	0.000000
RS	23	0.320144	1.000000	843.441229	0.019154	0.000000
RS	24	0.347201	1.000000	873.468193	0.019836	0.000000
RS	25	0.376000	1.000000	902.967763	0.020506	0.000000
RS	26	0.406654	1.000000	931.710259	0.021159	0.000000
RS	27	0.439282	1.000000	959.445715	0.021789	0.000000
RS	28	0.474011	1.000000	985.904542	0.022390	0.000000
RS	29	0.510976	1.000000	1010.798721	0.022955	0.000000
RS	30	0.550322	1.000000	1033.823612	0.023478	0.000000
RS	31	0.592202	1.000000	1054.660462	0.023951	0.000000
RS	32	0.636779	1.000000	1072.979683	0.024367	0.000000
RS	33	0.684227	1.000000	1088.444984	0.024718	0.000000
RS	34	0.734730	1.000000	1100.718402	0.024997	0.000000
RS	35	0.788485	1.000000	1109.466269	0.025196	0.000000
RS	36	0.845702	1.000000	1114.366121	0.025307	0.000000
RS	37	0.906604	1.000000	1115.114524	0.025324	0.000000
RS	38	0.971428	1.000000	1111.435728	0.025241	0.000000
RS	39	1.040426	1.000000	1103.091020	0.025051	0.000000
RS	40	1.113868	1.000000	1089.888590	0.024751	0.000000
RS	41	1.192040	1.000000	1071.693630	0.024338	0.000000
RS	42	1.275245	1.000000	1048.438338	0.023810	0.000000
RS	43	1.363809	1.000000	1020.131405	0.023167	0.000000
RS	44	1.458076	1.000000	986.866516	0.022412	0.000000
RS	45	1.558414	1.000000	948.829309	0.021548	0.000000
RS	46	1.665214	1.000000	906.302233	0.020582	0.000000
RS	47	1.778891	1.000000	859.666709	0.019523	0.000000
RS	48	1.899889	1.000000	809.402041	0.018381	0.000000
RS	49	2.028679	1.000000	756.080579	0.017170	0.000000
RS	50	2.165763	1.000000	700.358794	0.015905	0.000000
RS	51	2.311675	1.000000	642.964067	0.014602	0.000000
RS	52	2.466983	1.000000	584.677249	0.013278	0.000000
RS	53	2.632293	1.000000	526.311331	0.011952	0.000000
RS	54	2.808249	1.000000	468.686877	0.010644	0.000000
RS	55	2.995536	1.000000	412.605191	0.009370	0.000000
RS	56	3.194884	1.000000	358.820509	0.008149	0.000000
RS	57	3.407070	1.000000	308.012753	0.006995	0.000000
RS	58	3.632920	1.000000	260.762545	0.005922	0.000000
RS	59	3.873315	1.000000	217.530221	0.004940	0.000000
RS	60	4.129191	1.000000	178.640432	0.004057	0.000000
RS	61	4.401545	1.000000	144.273673	0.003276	0.000000
RS	62	4.691438	1.000000	114.465545	0.002599	0.000000
RS	63	5.000000	1.000000	322.719201	0.007329	0.000000
PA	4+25*2+4+6 0.178545376 0.035709075 5.000000000 1.000000000 1.000000000 1.000000000 1.000000000 1.000000000 1.000000000 1.000000000 1.000000000 1.000000000 1.000000000 1.000000000 1.000000000 1.000000000 1.000000000 1.000000000 1.000000000 1.000000000 1.000000000 1.000000000 1.000000000 1.000000000 1.000000000 1.000000000 1.000000000 1.000000000 1.000000000 1.000000000 1.000000000
//
IT	4531
RD	1
LK	-489443.162226
QD	-1211.505522 -> -731.167392
RI	0.0700910716
TR	0.170631	0.035080
MT	5.352142
MM	C_pi: 0.989169, n_recomb: 42810.618187
RS	0	0.000000	0.367570	743.571449	0.017369	0.000548
RS	1	0.006553	0.367570	777.935657	0.018172	0.004410
RS	2	0.013535	0.367570	812.913201	0.018989	0.011316
RS	3	0.020974	0.367570	848.379373	0.019817	0.018932
RS	4	0.028902	0.338724	958.551379	0.022391	0.022617
RS	5	0.037348	0.338724	995.550515	0.023255	0.022781
RS	6	0.046348	0.413064	848.620477	0.019823	0.022201
RS	7	0.055938	0.413064	882.961374	0.020625	0.021174
RS	8	0.066156	0.526614	721.518064	0.016854	0.019767
RS	9	0.077044	0.526614	752.705510	0.017582	0.018306
RS	10	0.088645	0.666343	621.241188	0.014511	0.016917
RS	11	0.101007	0.666343	649.534315	0.015172	0.015610
RS	12	0.114178	0.818237	553.439793	0.012928	0.014391
RS	13	0.128212	0.818237	579.498988	0.013536	0.013280
RS	14	0.143167	0.966988	513.623677	0.011998	0.012302
RS	15	0.159101	0.966988	538.200957	0.012572	0.011456
RS	16	0.176079	1.098419	496.484144	0.011597	0.010726
RS	17	0.194169	1.098419	520.265889	0.012153	0.010107
RS	18	0.213446	1.201370	498.320527	0.011640	0.009618
RS	19	0.233985	1.201370	521.875326	0.012190	0.009283
RS	20	0.255870	1.268942	517.120484	0.012079	0.009118
RS	21	0.279189	1.268942	540.875356	0.012634	0.009127
RS	22	0.304036	1.302424	550.655475	0.012863	0.009304
RS	23	0.330512	1.302424	574.824253	0.013427	0.009644
RS	24	0.358722	1.308364	596.558226	0.013935	0.010139
RS	25	0.388781	1.308364	621.082049	0.014508	0.010787
RS	26	0.420809	1.294346	652.532889	0.015242	0.011584
RS	27	0.454936	1.294346	677.031717	0.015815	0.012530
RS	28	0.491300	1.267517	715.843095	0.016721	0.013617
RS	29	0.530046	1.267517	739.564155	0.017275	0.014836
RS	30	0.571331	1.234341	782.658956	0.018282	0.016167
RS	31	0.615322	1.234341	804.447335	0.018791	0.017582
RS	32	0.662195	1.200409	847.728952	0.019802	0.019044
RS	33	0.712139	1.200409	866.068657	0.020230	0.020503
RS	34	0.765356	1.170099	904.676444	0.021132	0.021903
RS	35	0.822061	1.170099	917.840299	0.021440	0.023189
RS	36	0.882481	1.146136	947.075611	0.022122	0.024308
RS	37	0.946860	1.146136	953.368840	0.022269	0.025218
RS	38	1.015458	1.129472	969.790479	0.022653	0.025888
RS	39	1.088551	1.129472	967.811412	0.022607	0.026301
RS	40	1.166433	1.119644	969.831465	0.022654	0.026456
RS	41	1.249419	1.119644	958.669486	0.022393	0.026360
RS	42	1.337843	1.115360	946.458095	0.022108	0.026031
RS	43	1.432061	1.115360	925.801011	0.021625	0.025492
RS	44	1.532453	1.115003	900.808099	0.021042	0.024769
RS	45	1.639423	1.115003	870.976583	0.020345	0.023891
RS	46	1.753402	1.117020	835.358273	0.019513	0.022882
RS	47	1.874851	1.117020	797.304715	0.018624	0.021766
RS	48	2.004257	1.120177	753.513088	0.017601	0.020565
RS	49	2.142143	1.120177	708.804289	0.016557	0.019299
RS	50	2.289065	1.123550	659.474345	0.015404	0.017985
RS	51	2.445614	1.123550	610.231345	0.014254	0.016643
RS	52	2.612421	1.126387	558.168395	0.013038	0.015288
RS	53	2.790158	1.126387	506.928885	0.011841	0.013937
RS	54	2.979542	1.128491	454.822518	0.010624	0.012601
RS	55	3.181336	1.128491	404.372519	0.009446	0.011294
RS	56	3.396353	1.128491	355.278401	0.008299	0.010023
RS	57	3.625459	1.128491	308.223563	0.007200	0.008799
RS	58	3.869579	1.138826	261.692360	0.006113	0.007632
RS	59	4.129694	1.138826	221.279325	0.005169	0.006531
RS	60	4.406854	1.138826	184.293559	0.004305	0.005507
RS	61	4.702176	1.138826	151.031600	0.003528	0.004568
RS	62	5.016849	1.138826	121.661851	0.002842	0.003724
RS	63	5.352142	1.138826	362.887934	0.008477	0.011426
PA	4+25*2+4+6 0.170630672 0.035079929 5.352142453 0.367569804 0.338724256 0.413064003 0.526613712 0.666343451 0.818237305 0.966987729 1.098419189 1.201370239 1.268941879 1.302423954 1.308363914 1.294345975 1.267517090 1.234341025 1.200408936 1.170099258 1.146136284 1.129472256 1.119644165 1.115360260 1.115002513 1.117019892 1.120177269 1.123550415 1.126387119 1.128491044 1.138825595
//
IT	4938
RD	2
LK	-488682.334143
QD	-793.619575 -> -621.875664
RI	0.0896432849
TR	0.167090	0.035717
MT	5.485217
MM	C_pi: 0.979308, n_recomb: 43147.894492
RS	0	0.000000	0.303570	911.184445	0.021118	0.000568
RS	1	0.006594	0.303570	949.832938	0.022013	0.004615
RS	2	0.013622	0.303570	988.665377	0.022913	0.011750
RS	3	0.021113	0.303570	1027.473157	0.023813	0.019419
RS	4	0.029099	0.229002	1406.737838	0.032603	0.026181
RS	5	0.037611	0.229002	1443.245600	0.033449	0.028359
RS	6	0.046685	0.293034	1159.537295	0.026874	0.024292
RS	7	0.056356	0.293034	1194.782942	0.027690	0.024907
RS	8	0.066666	0.409467	883.742574	0.020482	0.019747
RS	9	0.077655	0.409467	916.445259	0.021240	0.019832
RS	10	0.089369	0.572815	681.057014	0.015784	0.015693
RS	11	0.101855	0.572815	709.964369	0.016454	0.015663
RS	12	0.115164	0.773904	548.746535	0.012718	0.012680
RS	13	0.129351	0.773904	574.107234	0.013306	0.012571
RS	14	0.144473	0.994998	467.676969	0.010839	0.010536
RS	15	0.160592	0.994998	490.386465	0.011365	0.010432
RS	16	0.177775	1.211254	422.628719	0.009795	0.009079
RS	17	0.196090	1.211254	443.662977	0.010282	0.008975
RS	18	0.215613	1.393707	404.818782	0.009382	0.008140
RS	19	0.236423	1.393707	425.069156	0.009851	0.008144
RS	20	0.258605	1.516257	410.131923	0.009505	0.007808
RS	21	0.282249	1.516257	430.375672	0.009974	0.008018
RS	22	0.307453	1.571974	435.297608	0.010089	0.008133
RS	23	0.334318	1.571974	456.104970	0.010571	0.008572
RS	24	0.362955	1.570753	477.733995	0.011072	0.009089
RS	25	0.393480	1.570753	499.393192	0.011574	0.009766
RS	26	0.426018	1.528633	535.566303	0.012412	0.010676
RS	27	0.460701	1.528633	558.010403	0.012933	0.011603
RS	28	0.497671	1.462304	606.500522	0.014056	0.012912
RS	29	0.537079	1.462304	629.197174	0.014582	0.014082
RS	30	0.579085	1.386795	686.485020	0.015910	0.015751
RS	31	0.623860	1.386795	708.328467	0.016416	0.017101
RS	32	0.671588	1.314219	768.801045	0.017818	0.018991
RS	33	0.722463	1.314219	788.105636	0.018265	0.020367
RS	34	0.776692	1.252967	844.308683	0.019568	0.022217
RS	35	0.834497	1.252967	859.007443	0.019908	0.023395
RS	36	0.896113	1.207280	903.363960	0.020936	0.024891
RS	37	0.961792	1.207280	911.406831	0.021123	0.025664
RS	38	1.031801	1.177663	938.512122	0.021751	0.026569
RS	39	1.106427	1.177663	938.294196	0.021746	0.026830
RS	40	1.185973	1.162103	946.176794	0.021929	0.027068
RS	41	1.270764	1.162103	936.801760	0.021711	0.026824
RS	42	1.361145	1.157375	926.632097	0.021476	0.026462
RS	43	1.457486	1.157375	907.954173	0.021043	0.025804
RS	44	1.560179	1.159963	882.843530	0.020461	0.024990
RS	45	1.669643	1.159963	855.366504	0.019824	0.024033
RS	46	1.786325	1.166688	819.045444	0.018982	0.022925
RS	47	1.910700	1.166688	783.799104	0.018165	0.021772
RS	48	2.043276	1.175097	739.739134	0.017144	0.020494
RS	49	2.184593	1.175097	698.205211	0.016182	0.019226
RS	50	2.335228	1.183373	649.469246	0.015052	0.017869
RS	51	2.495796	1.183373	603.523274	0.013987	0.016549
RS	52	2.666950	1.190055	552.888135	0.012814	0.015185
RS	53	2.849389	1.190055	504.708672	0.011697	0.013869
RS	54	3.043858	1.194907	454.345541	0.010530	0.012545
RS	55	3.251148	1.194907	406.380809	0.009418	0.011272
RS	56	3.472107	1.194907	359.298755	0.008327	0.010031
RS	57	3.707635	1.194907	313.777964	0.007272	0.008831
RS	58	3.958692	1.217184	266.020829	0.006165	0.007621
RS	59	4.226302	1.217184	227.050380	0.005262	0.006556
RS	60	4.511558	1.217184	190.968844	0.004426	0.005560
RS	61	4.815621	1.217184	158.130843	0.003665	0.004641
RS	62	5.139734	1.217184	128.776561	0.002985	0.003808
RS	63	5.485217	1.217184	401.300076	0.009301	0.012053
PA	4+25*2+4+6 0.167089945 0.035717227 5.485216624 0.303569620 0.229001864 0.293034374 0.409466599 0.572815247 0.773903528 0.994998369 1.211254333 1.393707303 1.516256882 1.571974499 1.570753282 1.528633390 1.462304088 1.386795004 1.314219145 1.252966634 1.207279890 1.177662811 1.162103205 1.157375035 1.159963179 1.166687721 1.175096696 1.183373397 1.190055001 1.194906834 1.217184435
//
IT	5436
RD	3
LK	-488386.880762
QD	-672.231732 -> -574.093090
RI	0.0880582951
TR	0.164262	0.036604
MT	5.564512
MM	C_pi: 0.992046, n_recomb: 44764.759607
RS	0	0.000000	0.322640	892.626661	0.019940	0.000532
RS	1	0.006617	0.322640	931.860804	0.020817	0.004292
RS	2	0.013673	0.322640	971.464699	0.021702	0.010764
RS	3	0.021195	0.322640	1011.248174	0.022590	0.017488
RS	4	0.029215	0.195193	1722.335919	0.038475	0.028716
RS	5	0.037765	0.195193	1755.361543	0.039213	0.031411
RS	6	0.046882	0.250373	1398.179616	0.031234	0.026059
RS	7	0.056601	0.250373	1432.375249	0.031998	0.027292
RS	8	0.066964	0.363713	1014.377105	0.022660	0.020269
RS	9	0.078013	0.363713	1048.313157	0.023418	0.020960
RS	10	0.089793	0.535035	739.015878	0.016509	0.015464
RS	11	0.102352	0.535035	769.226389	0.017184	0.015921
RS	12	0.115743	0.762111	563.440880	0.012587	0.012081
RS	13	0.130019	0.762111	589.371848	0.013166	0.012345
RS	14	0.145240	1.030843	456.467440	0.010197	0.009787
RS	15	0.161469	1.030843	478.969613	0.010700	0.009950
RS	16	0.178771	1.312619	395.032854	0.008825	0.008276
RS	17	0.197218	1.312619	415.247615	0.009276	0.008355
RS	18	0.216886	1.563333	366.619815	0.008190	0.007335
RS	19	0.237856	1.563333	385.653858	0.008615	0.007455
RS	20	0.260213	1.734555	365.579618	0.008167	0.007032
RS	21	0.284050	1.734555	384.449649	0.008588	0.007300
RS	22	0.309464	1.807035	387.845913	0.008664	0.007392
RS	23	0.336560	1.807035	407.362750	0.009100	0.007840
RS	24	0.365448	1.792813	430.799296	0.009624	0.008390
RS	25	0.396249	1.792813	451.488518	0.010086	0.009034
RS	26	0.429087	1.717475	493.155662	0.011017	0.010045
RS	27	0.464099	1.717475	515.171433	0.011508	0.010909
RS	28	0.501428	1.608806	573.299157	0.012807	0.012404
RS	29	0.541226	1.608806	596.259394	0.013320	0.013492
RS	30	0.583659	1.491215	667.206326	0.014905	0.015441
RS	31	0.628899	1.491215	689.995167	0.015414	0.016696
RS	32	0.677133	1.383006	766.812542	0.017130	0.018941
RS	33	0.728559	1.383006	787.506243	0.017592	0.020215
RS	34	0.783387	1.295445	860.065352	0.019213	0.022433
RS	35	0.841844	1.295445	876.175230	0.019573	0.023506
RS	36	0.904170	1.233019	933.753661	0.020859	0.025301
RS	37	0.970619	1.233019	942.809501	0.021061	0.025968
RS	38	1.041466	1.194888	977.852883	0.021844	0.027046
RS	39	1.117001	1.194888	978.039509	0.021848	0.027207
RS	40	1.197535	1.177130	988.264412	0.022077	0.027483
RS	41	1.283398	1.177130	978.759460	0.021865	0.027158
RS	42	1.374942	1.174600	966.619596	0.021593	0.026738
RS	43	1.472545	1.174600	947.543106	0.021167	0.026026
RS	44	1.576606	1.182069	918.125759	0.020510	0.025112
RS	45	1.687553	1.182069	890.274290	0.019888	0.024132
RS	46	1.805842	1.194936	849.105296	0.018968	0.022924
RS	47	1.931959	1.194936	813.697500	0.018177	0.021778
RS	48	2.066421	1.209681	765.391325	0.017098	0.020426
RS	49	2.209781	1.209681	723.943540	0.016172	0.019185
RS	50	2.362628	1.223687	672.065261	0.015013	0.017789
RS	51	2.525589	1.223687	626.340917	0.013992	0.016509
RS	52	2.699334	1.234841	573.708786	0.012816	0.015137
RS	53	2.884577	1.234841	525.668623	0.011743	0.013862
RS	54	3.082077	1.243094	473.938805	0.010587	0.012548
RS	55	3.292647	1.243094	425.842492	0.009513	0.011311
RS	56	3.517151	1.243094	378.318016	0.008451	0.010100
RS	57	3.756512	1.243094	332.063138	0.007418	0.008923
RS	58	4.011712	1.278698	280.546977	0.006267	0.007664
RS	59	4.283799	1.278698	241.292426	0.005390	0.006633
RS	60	4.573891	1.278698	204.599803	0.004571	0.005660
RS	61	4.883180	1.278698	170.876016	0.003817	0.004757
RS	62	5.212936	1.278698	140.422034	0.003137	0.003932
RS	63	5.564512	1.278698	454.535108	0.010154	0.012867
PA	4+25*2+4+6 0.164261533 0.036603834 5.564512408 0.322639579 0.195193233 0.250372894 0.363713439 0.535034851 0.762111119 1.030842521 1.312618922 1.563333179 1.734555296 1.807034553 1.792813012 1.717475177 1.608805948 1.491215182 1.383006042 1.295445218 1.233018935 1.194888180 1.177130211 1.174599744 1.182069468 1.194936472 1.209680810 1.223686996 1.234840839 1.243094498 1.278698216
//
IT	4147
RD	4
LK	-488204.295228
QD	-611.332414 -> -536.242780
RI	0.0777606167
TR	0.161422	0.037482
MT	5.636005
MM	C_pi: 1.015137, n_recomb: 46865.326452
RS	0	0.000000	0.372949	811.450263	0.017315	0.000480
RS	1	0.006639	0.372949	849.661147	0.018130	0.003837
RS	2	0.013718	0.372949	888.593599	0.018961	0.009478
RS	3	0.021267	0.372949	928.109520	0.019804	0.015132
RS	4	0.029318	0.181986	1960.165212	0.041825	0.030581
RS	5	0.037903	0.181986	1991.212594	0.042488	0.033236
RS	6	0.047057	0.230727	1599.278472	0.034125	0.027511
RS	7	0.056820	0.230727	1632.822867	0.034841	0.028959
RS	8	0.067231	0.340915	1133.722645	0.024191	0.020880
RS	9	0.078332	0.340915	1169.243591	0.024949	0.021846
RS	10	0.090171	0.515459	800.756977	0.017086	0.015534
RS	11	0.102796	0.515459	832.784647	0.017770	0.016226
RS	12	0.116259	0.758457	590.249384	0.012595	0.011854
RS	13	0.130615	0.758457	617.415906	0.013174	0.012297
RS	14	0.145925	1.061719	462.185643	0.009862	0.009403
RS	15	0.162251	1.061719	485.253361	0.010354	0.009692
RS	16	0.179660	1.397343	387.514750	0.008269	0.007804
RS	17	0.198226	1.397343	407.752779	0.008701	0.007966
RS	18	0.218024	1.709496	350.875261	0.007487	0.006822
RS	19	0.239136	1.709496	369.575097	0.007886	0.006990
RS	20	0.261650	1.926575	345.399392	0.007370	0.006508
RS	21	0.285659	1.926575	363.785566	0.007762	0.006791
RS	22	0.311261	2.014395	366.257512	0.007815	0.006867
RS	23	0.338563	2.014395	385.343443	0.008222	0.007298
RS	24	0.367677	1.986071	410.793066	0.008765	0.007871
RS	25	0.398725	1.986071	431.303308	0.009203	0.008472
RS	26	0.431833	1.877191	478.362182	0.010207	0.009556
RS	27	0.467139	1.877191	500.641742	0.010683	0.010356
RS	28	0.504789	1.727424	568.152360	0.012123	0.011992
RS	29	0.544939	1.727424	591.950780	0.012631	0.013002
RS	30	0.587754	1.570775	676.318482	0.014431	0.015171
RS	31	0.633411	1.570775	700.494263	0.014947	0.016341
RS	32	0.682099	1.431134	793.513689	0.016932	0.018869
RS	33	0.734020	1.431134	815.875280	0.017409	0.020061
RS	34	0.789387	1.321665	904.613660	0.019302	0.022576
RS	35	0.848430	1.321665	922.201343	0.019678	0.023573
RS	36	0.911392	1.246297	992.495196	0.021178	0.025606
RS	37	0.978535	1.246297	1002.375892	0.021388	0.026207
RS	38	1.050134	1.202492	1044.298416	0.022283	0.027409
RS	39	1.126487	1.202492	1044.446852	0.022286	0.027517
RS	40	1.207909	1.184432	1055.443008	0.022521	0.027799
RS	41	1.294736	1.184432	1045.156544	0.022301	0.027439
RS	42	1.387327	1.185277	1029.188111	0.021961	0.026944
RS	43	1.486064	1.185277	1008.914557	0.021528	0.026218
RS	44	1.591357	1.198343	973.299231	0.020768	0.025196
RS	45	1.703639	1.198343	944.176938	0.020147	0.024225
RS	46	1.823375	1.217815	896.384650	0.019127	0.022916
RS	47	1.951061	1.217815	859.853574	0.018347	0.021796
RS	48	2.087222	1.239228	805.693393	0.017192	0.020371
RS	49	2.232423	1.239228	763.331499	0.016288	0.019170
RS	50	2.387264	1.259230	706.872039	0.015083	0.017733
RS	51	2.552383	1.259230	660.363350	0.014091	0.016499
RS	52	2.728464	1.275090	604.457181	0.012898	0.015117
RS	53	2.916235	1.275090	555.585924	0.011855	0.013885
RS	54	3.116470	1.287078	501.321771	0.010697	0.012577
RS	55	3.329999	1.287078	452.214514	0.009649	0.011377
RS	56	3.557703	1.287078	403.407978	0.008608	0.010194
RS	57	3.800523	1.287078	355.627821	0.007588	0.009039
RS	58	4.059463	1.337029	299.158360	0.006383	0.007724
RS	59	4.335594	1.337029	259.056264	0.005528	0.006725
RS	60	4.630055	1.337029	221.248267	0.004721	0.005775
RS	61	4.944064	1.337029	186.191230	0.003973	0.004886
RS	62	5.278920	1.337029	154.243305	0.003291	0.004068
RS	63	5.636005	1.337029	516.890800	0.011029	0.013752
PA	4+25*2+4+6 0.161421903 0.037481669 5.636004710 0.372948629 0.181986207 0.230727031 0.340914751 0.515458638 0.758456739 1.061719350 1.397342739 1.709496101 1.926574929 2.014395049 1.986070573 1.877191248 1.727423965 1.570775026 1.431134066 1.321664809 1.246297181 1.202492291 1.184431594 1.185277353 1.198343305 1.217814684 1.239227876 1.259230281 1.275090082 1.287078152 1.337028649
//
IT	3567
RD	5
LK	-488059.974411
QD	-566.549691 -> -502.703822
RI	0.0663372875
TR	0.158529	0.038297
MT	5.709276
MM	C_pi: 1.041790, n_recomb: 49097.589300
RS	0	0.000000	0.443156	718.080814	0.014626	0.000427
RS	1	0.006660	0.443156	754.203906	0.015361	0.003380
RS	2	0.013764	0.443156	791.332380	0.016118	0.008232
RS	3	0.021341	0.443156	829.381127	0.016893	0.012936
RS	4	0.029422	0.176496	2148.426038	0.043758	0.031954
RS	5	0.038042	0.176496	2179.144778	0.044384	0.034387
RS	6	0.047235	0.220373	1774.010313	0.036132	0.028671
RS	7	0.057041	0.220373	1807.501516	0.036814	0.030170
RS	8	0.067500	0.327829	1244.417930	0.025346	0.021450
RS	9	0.078656	0.327829	1281.728498	0.026106	0.022557
RS	10	0.090555	0.503417	863.477738	0.017587	0.015706
RS	11	0.103246	0.503417	897.532848	0.018281	0.016530
RS	12	0.116782	0.756606	622.640119	0.012682	0.011787
RS	13	0.131220	0.756606	651.328848	0.013266	0.012333
RS	14	0.146619	1.085931	475.657781	0.009688	0.009190
RS	15	0.163044	1.085931	499.631944	0.010176	0.009551
RS	16	0.180563	1.467177	388.912128	0.007921	0.007498
RS	17	0.199249	1.467177	409.542009	0.008341	0.007707
RS	18	0.219179	1.836021	344.834768	0.007023	0.006464
RS	19	0.240437	1.836021	363.579488	0.007405	0.006655
RS	20	0.263110	2.097910	335.506357	0.006833	0.006124
RS	21	0.287294	2.097910	353.782757	0.007206	0.006406
RS	22	0.313088	2.201662	355.313706	0.007237	0.006465
RS	23	0.340600	2.201662	374.318641	0.007624	0.006874
RS	24	0.369944	2.160243	401.515142	0.008178	0.007459
RS	25	0.401243	2.160243	422.152558	0.008598	0.008019
RS	26	0.434626	2.019250	474.116379	0.009657	0.009152
RS	27	0.470233	2.019250	496.909915	0.010121	0.009896
RS	28	0.508211	1.830615	573.203862	0.011675	0.011636
RS	29	0.548718	1.830615	598.035083	0.012181	0.012581
RS	30	0.591924	1.637980	695.270587	0.014161	0.014919
RS	31	0.638006	1.637980	720.980617	0.014685	0.016023
RS	32	0.687158	1.470328	829.821433	0.016901	0.018778
RS	33	0.739583	1.470328	853.951266	0.017393	0.019909
RS	34	0.795500	1.342077	958.619508	0.019525	0.022666
RS	35	0.855142	1.342077	977.720269	0.019914	0.023613
RS	36	0.918755	1.256157	1060.418260	0.021598	0.025839
RS	37	0.986605	1.256157	1071.073258	0.021815	0.026402
RS	38	1.058974	1.208226	1119.326896	0.022798	0.027699
RS	39	1.136162	1.208226	1119.305124	0.022798	0.027781
RS	40	1.218492	1.190703	1130.288476	0.023021	0.028054
RS	41	1.306305	1.190703	1119.038825	0.022792	0.027684
RS	42	1.399966	1.195279	1098.371511	0.022371	0.027108
RS	43	1.499865	1.195279	1076.703443	0.021930	0.026389
RS	44	1.606417	1.214030	1034.082492	0.021062	0.025261
RS	45	1.720066	1.214030	1003.492133	0.020439	0.024311
RS	46	1.841284	1.240082	948.407205	0.019317	0.022906
RS	47	1.970575	1.240082	910.554070	0.018546	0.021821
RS	48	2.108477	1.268116	850.006821	0.017313	0.020326
RS	49	2.255564	1.268116	806.524157	0.016427	0.019168
RS	50	2.412446	1.294086	745.050594	0.015175	0.017694
RS	51	2.579778	1.294086	697.543508	0.014207	0.016505
RS	52	2.758253	1.314656	638.003884	0.012995	0.015113
RS	53	2.948615	1.314656	588.089401	0.011978	0.013923
RS	54	3.151656	1.330466	530.959680	0.010814	0.012617
RS	55	3.368219	1.330466	480.650358	0.009790	0.011452
RS	56	3.599205	1.330466	430.377441	0.008766	0.010297
RS	57	3.845575	1.330466	380.895354	0.007758	0.009162
RS	58	4.108354	1.395474	318.934920	0.006496	0.007787
RS	59	4.388634	1.395474	277.900103	0.005660	0.006819
RS	60	4.687581	1.395474	238.902743	0.004866	0.005891
RS	61	5.006438	1.395474	202.445833	0.004123	0.005016
RS	62	5.346532	1.395474	168.941073	0.003441	0.004205
RS	63	5.709276	1.395474	584.718689	0.011909	0.014662
PA	4+25*2+4+6 0.158528988 0.038297109 5.709275523 0.443156055 0.176495603 0.220372682 0.327828605 0.503416903 0.756606485 1.085931075 1.467176828 1.836020619 2.097910082 2.201661617 2.160243061 2.019249506 1.830614622 1.637980149 1.470328055 1.342076969 1.256157488 1.208226222 1.190703487 1.195279419 1.214029779 1.240082179 1.268116280 1.294086275 1.314655747 1.330466174 1.395473589
//
IT	4688
RD	6
LK	-487935.868812
QD	-528.981408 -> -472.662813
RI	0.0561747174
TR	0.155655	0.039050
MT	5.784484
MM	C_pi: 1.069319, n_recomb: 51339.054440
RS	0	0.000000	0.530345	629.662972	0.012265	0.000378
RS	1	0.006682	0.530345	663.136875	0.012917	0.002960
RS	2	0.013810	0.530345	697.789340	0.013592	0.007119
RS	3	0.021415	0.530345	733.578565	0.014289	0.011034
RS	4	0.029528	0.174525	2302.811756	0.044855	0.032964
RS	5	0.038183	0.174525	2334.395033	0.045470	0.035132
RS	6	0.047416	0.214602	1927.982848	0.037554	0.029586
RS	7	0.057266	0.214602	1961.938264	0.038215	0.031070
RS	8	0.067774	0.319725	1347.278594	0.026243	0.021954
RS	9	0.078985	0.319725	1386.477478	0.027006	0.023136
RS	10	0.090944	0.495170	925.548890	0.018028	0.015914
RS	11	0.103703	0.495170	961.699123	0.018732	0.016821
RS	12	0.117314	0.754875	657.620093	0.012809	0.011802
RS	13	0.131834	0.754875	687.955579	0.013400	0.012416
RS	14	0.147325	1.104282	493.028749	0.009603	0.009073
RS	15	0.163851	1.104282	518.073336	0.010091	0.009481
RS	16	0.181481	1.524864	394.764018	0.007689	0.007288
RS	17	0.200290	1.524864	415.965194	0.008102	0.007528
RS	18	0.220355	1.946712	343.562869	0.006692	0.006198
RS	19	0.241760	1.946712	362.534082	0.007062	0.006403
RS	20	0.264596	2.253090	330.571971	0.006439	0.005825
RS	21	0.288958	2.253090	348.912423	0.006796	0.006104
RS	22	0.314948	2.374231	349.340010	0.006805	0.006142
RS	23	0.342674	2.374231	368.416832	0.007176	0.006531
RS	24	0.372253	2.321560	396.985003	0.007733	0.007117
RS	25	0.403808	2.321560	417.868092	0.008139	0.007642
RS	26	0.437472	2.150340	474.155693	0.009236	0.008806
RS	27	0.473385	2.150340	497.540561	0.009691	0.009503
RS	28	0.511698	1.925023	581.896260	0.011334	0.011318
RS	29	0.552571	1.925023	607.802346	0.011839	0.012209
RS	30	0.596175	1.698902	717.196208	0.013970	0.014680
RS	31	0.642692	1.698902	744.464954	0.014501	0.015730
RS	32	0.692318	1.505738	868.583543	0.016919	0.018671
RS	33	0.745260	1.505738	894.504370	0.017423	0.019756
RS	34	0.801739	1.360802	1014.763284	0.019766	0.022717
RS	35	0.861992	1.360802	1035.397947	0.020168	0.023630
RS	36	0.926271	1.265787	1130.255588	0.022016	0.026020
RS	37	0.994845	1.265787	1141.694019	0.022238	0.026561
RS	38	1.068001	1.214537	1195.992371	0.023296	0.027935
RS	39	1.146045	1.214537	1195.799354	0.023292	0.028007
RS	40	1.229304	1.197852	1206.410479	0.023499	0.028266
RS	41	1.318127	1.197852	1194.203101	0.023261	0.027897
RS	42	1.412884	1.206132	1168.478705	0.022760	0.027245
RS	43	1.513973	1.206132	1145.442235	0.022311	0.026540
RS	44	1.621816	1.230379	1095.539261	0.021339	0.025313
RS	45	1.736866	1.230379	1063.525765	0.020716	0.024391
RS	46	1.859603	1.262779	1000.977293	0.019497	0.022896
RS	47	1.990541	1.262779	961.851879	0.018735	0.021848
RS	48	2.130228	1.297216	894.827176	0.017430	0.020290
RS	49	2.279249	1.297216	850.264194	0.016562	0.019175
RS	50	2.438227	1.328981	783.728200	0.015266	0.017666
RS	51	2.607828	1.328981	735.247865	0.014321	0.016521
RS	52	2.788762	1.354144	672.041237	0.013090	0.015119
RS	53	2.981785	1.354144	621.097030	0.012098	0.013969
RS	54	3.187706	1.373728	561.059307	0.010929	0.012664
RS	55	3.407386	1.373728	509.558844	0.009925	0.011531
RS	56	3.641745	1.373728	457.830869	0.008918	0.010401
RS	57	3.891763	1.373728	406.656890	0.007921	0.009285
RS	58	4.158487	1.454255	338.921338	0.006602	0.007850
RS	59	4.443034	1.454255	297.002064	0.005785	0.006910
RS	60	4.746593	1.454255	256.864992	0.005003	0.006004
RS	61	5.070436	1.454255	219.054727	0.004267	0.005143
RS	62	5.415918	1.454255	184.032411	0.003585	0.004338
RS	63	5.784484	1.454255	656.494089	0.012787	0.015574
PA	4+25*2+4+6 0.155654782 0.039050103 5.784484399 0.530345390 0.174525321 0.214601900 0.319724775 0.495169818 0.754875111 1.104281824 1.524864110 1.946711637 2.253090156 2.374231242 2.321560422 2.150340043 1.925022797 1.698902034 1.505738168 1.360801969 1.265786732 1.214536542 1.197851732 1.206132476 1.230379497 1.262778562 1.297216139 1.328980877 1.354144435 1.373727616 1.454255484
//
IT	4384
RD	7
LK	-487825.886343
QD	-496.182143 -> -445.694214
RI	0.0477038099
TR	0.152866	0.039753
MT	5.859763
MM	C_pi: 1.096624, n_recomb: 53549.510610
RS	0	0.000000	0.634215	551.042047	0.010290	0.000334
RS	1	0.006703	0.634215	581.672964	0.010862	0.002589
RS	2	0.013856	0.634215	613.562820	0.011458	0.006155
RS	3	0.021488	0.634215	646.701937	0.012077	0.009426
RS	4	0.029632	0.174375	2432.992291	0.045434	0.033707
RS	5	0.038322	0.174375	2466.236081	0.046055	0.035619
RS	6	0.047594	0.211415	2065.008345	0.038563	0.030305
RS	7	0.057488	0.211415	2099.850247	0.039213	0.031747
RS	8	0.068045	0.314533	1443.076164	0.026948	0.022389
RS	9	0.079310	0.314533	1484.211498	0.027717	0.023614
RS	10	0.091330	0.489125	986.326517	0.018419	0.016134
RS	11	0.104155	0.489125	1024.578640	0.019133	0.017097
RS	12	0.117841	0.752828	693.864898	0.012957	0.011864
RS	13	0.132443	0.752828	725.901309	0.013556	0.012526
RS	14	0.148025	1.117847	512.601670	0.009572	0.009016
RS	15	0.164651	1.117847	538.803900	0.010062	0.009458
RS	16	0.182392	1.572667	403.134682	0.007528	0.007141
RS	17	0.201321	1.572667	425.005197	0.007937	0.007403
RS	18	0.221520	2.044371	344.945073	0.006442	0.005994
RS	19	0.243073	2.044371	364.240129	0.006802	0.006208
RS	20	0.266071	2.395198	328.337584	0.006131	0.005586
RS	21	0.290610	2.395198	346.831234	0.006477	0.005860
RS	22	0.316794	2.535449	345.977861	0.006461	0.005875
RS	23	0.344733	2.535449	365.197910	0.006820	0.006246
RS	24	0.374545	2.473579	394.779262	0.007372	0.006825
RS	25	0.406356	2.473579	415.950998	0.007768	0.007321
RS	26	0.440299	2.274089	475.994448	0.008889	0.008501
RS	27	0.476517	2.274089	499.979448	0.009337	0.009160
RS	28	0.515164	2.013999	591.678491	0.011049	0.011028
RS	29	0.556400	2.013999	618.640842	0.011553	0.011875
RS	30	0.600402	1.756345	739.450975	0.013809	0.014450
RS	31	0.647352	1.756345	768.252781	0.014347	0.015457
RS	32	0.697450	1.539490	907.045350	0.016938	0.018552
RS	33	0.750907	1.539490	934.747626	0.017456	0.019602
RS	34	0.807946	1.379292	1070.228108	0.019986	0.022736
RS	35	0.868809	1.379292	1092.412880	0.020400	0.023627
RS	36	0.933752	1.276089	1199.239754	0.022395	0.026158
RS	37	1.003049	1.276089	1211.499115	0.022624	0.026688
RS	38	1.076991	1.221936	1271.717259	0.023748	0.028129
RS	39	1.155889	1.221936	1271.409045	0.023743	0.028199
RS	40	1.240076	1.206132	1281.534691	0.023932	0.028443
RS	41	1.329907	1.206132	1268.449047	0.023687	0.028082
RS	42	1.425759	1.217928	1237.588991	0.023111	0.027359
RS	43	1.528037	1.217928	1213.288459	0.022657	0.026673
RS	44	1.637171	1.247374	1156.092204	0.021589	0.025356
RS	45	1.753620	1.247374	1122.774788	0.020967	0.024463
RS	46	1.877875	1.285797	1052.818763	0.019661	0.022888
RS	47	2.010460	1.285797	1012.538184	0.018908	0.021877
RS	48	2.151933	1.326345	939.126072	0.017538	0.020262
RS	49	2.302889	1.326345	893.584223	0.016687	0.019187
RS	50	2.463964	1.363662	822.077324	0.015352	0.017648
RS	51	2.635836	1.363662	772.704892	0.014430	0.016543
RS	52	2.819230	1.393239	705.906937	0.013182	0.015132
RS	53	3.014918	1.393239	653.997801	0.012213	0.014019
RS	54	3.223723	1.416468	591.102631	0.011038	0.012714
RS	55	3.446525	1.416468	538.466276	0.010055	0.011612
RS	56	3.684263	1.416468	485.339390	0.009063	0.010505
RS	57	3.937937	1.416468	432.528292	0.008077	0.009407
RS	58	4.208616	1.512773	358.836473	0.006701	0.007910
RS	59	4.497439	1.512773	316.104313	0.005903	0.006998
RS	60	4.805624	1.512773	274.900902	0.005134	0.006112
RS	61	5.134467	1.512773	235.807877	0.004404	0.005264
RS	62	5.485354	1.512773	199.331575	0.003722	0.004466
RS	63	5.859763	1.512773	731.483128	0.013660	0.016480
PA	4+25*2+4+6 0.152865974 0.039752991 5.859762752 0.634215250 0.174374526 0.211415339 0.314532711 0.489125264 0.752827701 1.117846604 1.572667353 2.044370626 2.395197519 2.535449331 2.473578951 2.274088937 2.013998851 1.756344578 1.539489532 1.379292481 1.276088536 1.221935586 1.206132132 1.217928368 1.247373579 1.285797160 1.326344788 1.363662419 1.393239050 1.416467788 1.512773322
//
IT	4583
RD	8
LK	-487727.053005
QD	-467.067959 -> -421.389693
RI	0.0407796765
TR	0.150205	0.040418
MT	5.933294
MM	C_pi: 1.123204, n_recomb: 55716.335601
RS	0	0.000000	0.755514	482.757135	0.008665	0.000295
RS	1	0.006724	0.755514	510.572513	0.009164	0.002264
RS	2	0.013900	0.755514	539.661744	0.009686	0.005329
RS	3	0.021559	0.755514	570.037623	0.010231	0.008078
RS	4	0.029733	0.175241	2545.253941	0.045682	0.034254
RS	5	0.038457	0.175241	2580.674126	0.046318	0.035937
RS	6	0.047767	0.209819	2187.969407	0.039270	0.030869
RS	7	0.057703	0.209819	2224.036725	0.039917	0.032259
RS	8	0.068307	0.311194	1532.572479	0.027507	0.022764
RS	9	0.079624	0.311194	1575.667183	0.028280	0.024012
RS	10	0.091702	0.484486	1045.601630	0.018767	0.016353
RS	11	0.104593	0.484486	1085.935389	0.019490	0.017357
RS	12	0.118350	0.750378	730.751678	0.013116	0.011955
RS	13	0.133032	0.750378	764.509830	0.013721	0.012654
RS	14	0.148702	1.127542	533.550873	0.009576	0.008997
RS	15	0.165425	1.127542	560.960845	0.010068	0.009466
RS	16	0.183272	1.612310	413.082095	0.007414	0.007036
RS	17	0.202320	1.612310	435.680720	0.007820	0.007315
RS	18	0.222649	2.131002	347.960479	0.006245	0.005832
RS	19	0.244344	2.131002	367.636507	0.006598	0.006053
RS	20	0.267498	2.526203	327.734364	0.005882	0.005388
RS	21	0.292210	2.526203	346.431000	0.006218	0.005657
RS	22	0.318582	2.687307	344.133537	0.006177	0.005647
RS	23	0.346729	2.687307	363.531417	0.006525	0.006003
RS	24	0.376767	2.618326	393.806580	0.007068	0.006571
RS	25	0.408826	2.618326	415.277372	0.007453	0.007042
RS	26	0.443040	2.392420	478.568770	0.008589	0.008229
RS	27	0.479555	2.392420	503.134778	0.009030	0.008855
RS	28	0.518525	2.099216	601.505978	0.010796	0.010761
RS	29	0.560116	2.099216	629.481484	0.011298	0.011571
RS	30	0.604503	1.811582	760.986575	0.013658	0.014229
RS	31	0.651875	1.811582	791.274396	0.014202	0.015200
RS	32	0.702433	1.572395	944.134661	0.016945	0.018423
RS	33	0.756390	1.572395	973.593544	0.017474	0.019445
RS	34	0.813975	1.397952	1123.919393	0.020172	0.022730
RS	35	0.875432	1.397952	1147.666924	0.020598	0.023604
RS	36	0.941021	1.287154	1266.309501	0.022728	0.026261
RS	37	1.011022	1.287154	1279.438617	0.022963	0.026786
RS	38	1.085728	1.230312	1345.549632	0.024150	0.028287
RS	39	1.165459	1.230312	1345.205080	0.024144	0.028361
RS	40	1.250550	1.215317	1354.874727	0.024317	0.028591
RS	41	1.341364	1.215317	1341.016473	0.024069	0.028242
RS	42	1.438283	1.230374	1305.098345	0.023424	0.027456
RS	43	1.541720	1.230374	1279.659848	0.022967	0.026790
RS	44	1.652112	1.264679	1215.295889	0.021812	0.025393
RS	45	1.769927	1.264679	1180.807711	0.021193	0.024529
RS	46	1.895664	1.308773	1103.603073	0.019808	0.022882
RS	47	2.029856	1.308773	1062.291571	0.019066	0.021906
RS	48	2.173071	1.355104	982.655014	0.017637	0.020241
RS	49	2.325916	1.355104	936.238616	0.016804	0.019204
RS	50	2.489038	1.397695	859.902146	0.015434	0.017637
RS	51	2.663129	1.397695	809.719723	0.014533	0.016571
RS	52	2.848927	1.431471	739.437197	0.013271	0.015152
RS	53	3.047218	1.431471	686.628843	0.012324	0.014072
RS	54	3.258842	1.458173	620.954266	0.011145	0.012768
RS	55	3.484696	1.458173	567.237187	0.010181	0.011693
RS	56	3.725737	1.458173	512.769211	0.009203	0.010608
RS	57	3.982986	1.458173	458.379233	0.008227	0.009526
RS	58	4.257532	1.570341	378.599870	0.006795	0.007969
RS	59	4.550540	1.570341	335.120579	0.006015	0.007082
RS	60	4.863250	1.570341	292.920583	0.005257	0.006215
RS	61	5.196987	1.570341	252.614256	0.004534	0.005380
RS	62	5.553165	1.570341	214.748976	0.003854	0.004589
RS	63	5.933294	1.570341	809.205739	0.014524	0.017374
PA	4+25*2+4+6 0.150204590 0.040418412 5.933293672 0.755514263 0.175240930 0.209818901 0.311193537 0.484485792 0.750378047 1.127542434 1.612310396 2.131001986 2.526203158 2.687306540 2.618326499 2.392419740 2.099216423 1.811582092 1.572394561 1.397952028 1.287154470 1.230311968 1.215316936 1.230373915 1.264678517 1.308773064 1.355103576 1.397694937 1.431470626 1.458172547 1.570341194
//
IT	4575
RD	9
LK	-487637.501813
QD	-440.963234 -> -399.378630
RI	0.0351335336
TR	0.147690	0.041056
MT	6.003860
MM	C_pi: 1.148833, n_recomb: 57836.384442
RS	0	0.000000	0.895551	423.928144	0.007330	0.000260
RS	1	0.006744	0.895551	449.072818	0.007765	0.001982
RS	2	0.013943	0.895551	475.463845	0.008221	0.004624
RS	3	0.021627	0.895551	503.128995	0.008699	0.006949
RS	4	0.029829	0.176700	2643.904592	0.045714	0.034656
RS	5	0.038584	0.176700	2681.825777	0.046369	0.036138
RS	6	0.047930	0.209262	2299.104730	0.039752	0.031309
RS	7	0.057907	0.209262	2336.666756	0.040401	0.032646
RS	8	0.068556	0.309108	1616.444436	0.027949	0.023085
RS	9	0.079923	0.309108	1661.507561	0.028728	0.024345
RS	10	0.092057	0.480812	1103.323535	0.019077	0.016566
RS	11	0.105009	0.480812	1145.706234	0.019809	0.017599
RS	12	0.118834	0.747558	767.954024	0.013278	0.012063
RS	13	0.133592	0.747558	803.437383	0.013892	0.012792
RS	14	0.149345	1.134116	555.428113	0.009603	0.009006
RS	15	0.166161	1.134116	584.075989	0.010099	0.009496
RS	16	0.184110	1.645148	424.093461	0.007333	0.006961
RS	17	0.203270	1.645148	447.457876	0.007737	0.007255
RS	18	0.223722	2.208141	352.057395	0.006087	0.005701
RS	19	0.245554	2.208141	372.150195	0.006435	0.005927
RS	20	0.268857	2.647514	328.194332	0.005675	0.005220
RS	21	0.293733	2.647514	347.123470	0.006002	0.005485
RS	22	0.320286	2.831068	343.246412	0.005935	0.005451
RS	23	0.348629	2.831068	362.838965	0.006274	0.005793
RS	24	0.378884	2.756995	393.535535	0.006804	0.006346
RS	25	0.411179	2.756995	415.301481	0.007181	0.006796
RS	26	0.445653	2.506420	481.394606	0.008323	0.007983
RS	27	0.482451	2.506420	506.511517	0.008758	0.008581
RS	28	0.521730	2.181558	610.946124	0.010563	0.010513
RS	29	0.563659	2.181558	639.882535	0.011064	0.011290
RS	30	0.608415	1.865211	781.405880	0.013511	0.014014
RS	31	0.656190	1.865211	813.123789	0.014059	0.014954
RS	32	0.707186	1.604749	979.461966	0.016935	0.018287
RS	33	0.761622	1.604749	1010.644622	0.017474	0.019285
RS	34	0.819728	1.416820	1175.444406	0.020324	0.022704
RS	35	0.881754	1.416820	1200.763503	0.020761	0.023565
RS	36	0.947962	1.298846	1331.087620	0.023015	0.026336
RS	37	1.018635	1.298846	1345.138015	0.023258	0.026858
RS	38	1.094074	1.239419	1417.174528	0.024503	0.028416
RS	39	1.174601	1.239419	1416.879296	0.024498	0.028496
RS	40	1.260558	1.225108	1426.206471	0.024659	0.028717
RS	41	1.352313	1.225108	1411.686806	0.024408	0.028381
RS	42	1.450255	1.243155	1370.871955	0.023703	0.027539
RS	43	1.554802	1.243155	1344.421723	0.023245	0.026894
RS	44	1.666399	1.281975	1273.084797	0.022012	0.025426
RS	45	1.785523	1.281975	1237.552609	0.021397	0.024589
RS	46	1.912680	1.331383	1153.303749	0.019941	0.022879
RS	47	2.048413	1.331383	1111.074643	0.019211	0.021936
RS	48	2.193299	1.383157	1025.404366	0.017729	0.020226
RS	49	2.347956	1.383157	978.204798	0.016913	0.019225
RS	50	2.513043	1.430729	897.192352	0.015513	0.017634
RS	51	2.689263	1.430729	846.269616	0.014632	0.016602
RS	52	2.877367	1.468470	772.615813	0.013359	0.015178
RS	53	3.078156	1.468470	718.962637	0.012431	0.014128
RS	54	3.292487	1.498449	650.591679	0.011249	0.012825
RS	55	3.521272	1.498449	595.838674	0.010302	0.011775
RS	56	3.765486	1.498449	540.078529	0.009338	0.010710
RS	57	4.026169	1.498449	484.160718	0.008371	0.009642
RS	58	4.304432	1.626427	398.191817	0.006885	0.008026
RS	59	4.601461	1.626427	354.019493	0.006121	0.007163
RS	60	4.918521	1.626427	310.882870	0.005375	0.006314
RS	61	5.256964	1.626427	269.425179	0.004658	0.005491
RS	62	5.618230	1.626427	230.230964	0.003981	0.004707
RS	63	6.003860	1.626427	889.281721	0.015376	0.018254
PA	4+25*2+4+6 0.147689982 0.041055825 6.003859950 0.895551490 0.176700079 0.209262126 0.309107527 0.480812214 0.747558161 1.134115524 1.645148172 2.208141182 2.647513555 2.831068301 2.756995355 2.506419633 2.181558401 1.865210796 1.604749277 1.416820013 1.298846043 1.239418960 1.225108307 1.243155207 1.281975075 1.331382555 1.383156775 1.430728999 1.468470469 1.498448776 1.626427496
//
IT	5237
RD	10
LK	-487555.892353
QD	-417.379497 -> -379.344069
RI	0.0305116533
TR	0.145328	0.041672
MT	6.070739
MM	C_pi: 1.173408, n_recomb: 59909.371092
RS	0	0.000000	1.056001	373.316528	0.006231	0.000230
RS	1	0.006762	1.056001	395.989333	0.006610	0.001739
RS	2	0.013982	1.056001	419.855273	0.007008	0.004022
RS	3	0.021690	1.056001	444.951559	0.007427	0.005999
RS	4	0.029919	0.178499	2732.117221	0.045604	0.034950
RS	5	0.038704	0.178499	2772.728023	0.046282	0.036260
RS	6	0.048084	0.209406	2400.250187	0.040065	0.031653
RS	7	0.058098	0.209406	2439.514323	0.040720	0.032937
RS	8	0.068789	0.307904	1695.261766	0.028297	0.023362
RS	9	0.080203	0.307904	1742.292529	0.029082	0.024625
RS	10	0.092389	0.477837	1159.490534	0.019354	0.016772
RS	11	0.105399	0.477837	1203.882923	0.020095	0.017826
RS	12	0.119289	0.744444	805.255725	0.013441	0.012183
RS	13	0.134118	0.744444	842.456904	0.014062	0.012936
RS	14	0.149950	1.138173	577.950048	0.009647	0.009034
RS	15	0.166852	1.138173	607.853469	0.010146	0.009542
RS	16	0.184898	1.672272	435.852672	0.007275	0.006909
RS	17	0.204163	1.672272	460.007590	0.007678	0.007215
RS	18	0.224732	2.277008	356.903599	0.005957	0.005593
RS	19	0.246691	2.277008	377.436260	0.006300	0.005824
RS	20	0.270136	2.760189	329.382130	0.005498	0.005077
RS	21	0.295166	2.760189	348.561633	0.005818	0.005338
RS	22	0.321888	2.967648	342.990940	0.005725	0.005278
RS	23	0.350417	2.967648	362.785235	0.006056	0.005609
RS	24	0.380876	2.890372	393.674738	0.006571	0.006145
RS	25	0.413395	2.890372	415.725058	0.006939	0.006577
RS	26	0.448112	2.616757	484.231671	0.008083	0.007758
RS	27	0.485177	2.616757	509.865218	0.008511	0.008331
RS	28	0.524749	2.261511	619.820745	0.010346	0.010280
RS	29	0.566996	2.261511	649.662995	0.010844	0.011030
RS	30	0.612101	1.917529	800.570338	0.013363	0.013806
RS	31	0.660256	1.917529	833.658611	0.013915	0.014720
RS	32	0.711667	1.636650	1012.905694	0.016907	0.018145
RS	33	0.766554	1.636650	1045.774171	0.017456	0.019124
RS	34	0.825153	1.435824	1224.683358	0.020442	0.022660
RS	35	0.887715	1.435824	1251.578344	0.020891	0.023511
RS	36	0.954508	1.310977	1393.463793	0.023260	0.026386
RS	37	1.025817	1.310977	1408.484865	0.023510	0.026908
RS	38	1.101949	1.249020	1486.504063	0.024813	0.028521
RS	39	1.183228	1.249020	1486.343405	0.024810	0.028608
RS	40	1.270005	1.235251	1495.489869	0.024963	0.028822
RS	41	1.362649	1.235251	1480.417510	0.024711	0.028501
RS	42	1.461558	1.256021	1434.914123	0.023951	0.027610
RS	43	1.567156	1.256021	1407.571447	0.023495	0.026986
RS	44	1.679894	1.299022	1329.492065	0.022192	0.025455
RS	45	1.800257	1.299022	1293.031206	0.021583	0.024645
RS	46	1.928758	1.353389	1201.965675	0.020063	0.022879
RS	47	2.065950	1.353389	1158.918004	0.019345	0.021967
RS	48	2.212419	1.410271	1067.411610	0.017817	0.020218
RS	49	2.368792	1.410271	1019.506000	0.017017	0.019250
RS	50	2.535740	1.462525	933.973633	0.015590	0.017638
RS	51	2.713977	1.462525	882.367104	0.014728	0.016638
RS	52	2.904268	1.503994	805.452249	0.013445	0.015209
RS	53	3.107426	1.503994	750.997440	0.012536	0.014187
RS	54	3.324323	1.537043	680.010841	0.011351	0.012885
RS	55	3.555887	1.537043	624.257178	0.010420	0.011857
RS	56	3.803110	1.537043	567.245177	0.009468	0.010810
RS	57	4.067052	1.537043	509.843152	0.008510	0.009756
RS	58	4.348842	1.680668	417.605018	0.006971	0.008082
RS	59	4.649687	1.680668	372.783493	0.006222	0.007241
RS	60	4.970877	1.680668	328.761071	0.005488	0.006408
RS	61	5.313786	1.680668	286.206405	0.004777	0.005597
RS	62	5.679884	1.680668	245.737679	0.004102	0.004819
RS	63	6.070739	1.680668	971.379669	0.016214	0.019117
PA	4+25*2+4+6 0.145327730 0.041671912 6.070739305 1.056001162 0.178498801 0.209405715 0.307903613 0.477836530 0.744443740 1.138172519 1.672271930 2.277007660 2.760189473 2.967647658 2.890371936 2.616757446 2.261510830 1.917528857 1.636649870 1.435823752 1.310977017 1.249019772 1.235250791 1.256020960 1.299022212 1.353389088 1.410271146 1.462525448 1.503994096 1.537043361 1.680668353
//
IT	4432
RD	11
LK	-487481.188998
QD	-395.943640 -> -361.023563
RI	0.0267005447
TR	0.143116	0.042271
MT	6.133521
MM	C_pi: 1.196896, n_recomb: 61936.518325
RS	0	0.000000	1.238885	329.690289	0.005323	0.000204
RS	1	0.006779	1.238885	350.107377	0.005653	0.001528
RS	2	0.014019	1.238885	371.650010	0.006000	0.003508
RS	3	0.021748	1.238885	394.360871	0.006367	0.005199
RS	4	0.030002	0.180488	2812.117080	0.045403	0.035163
RS	5	0.038816	0.180488	2855.516958	0.046104	0.036329
RS	6	0.048227	0.210036	2492.861260	0.040249	0.031919
RS	7	0.058276	0.210036	2533.985263	0.040913	0.033153
RS	8	0.069006	0.307339	1769.532144	0.028570	0.023599
RS	9	0.080464	0.307339	1818.522914	0.029361	0.024860
RS	10	0.092698	0.475387	1214.133696	0.019603	0.016967
RS	11	0.105762	0.475387	1260.493608	0.020351	0.018037
RS	12	0.119712	0.741110	842.520974	0.013603	0.012310
RS	13	0.134607	0.741110	881.426009	0.014231	0.013082
RS	14	0.150513	1.140202	600.932699	0.009702	0.009075
RS	15	0.167496	1.140202	632.101262	0.010206	0.009599
RS	16	0.185631	1.694574	448.156922	0.007236	0.006873
RS	17	0.204995	1.694574	473.118804	0.007639	0.007190
RS	18	0.225672	2.338575	362.294504	0.005849	0.005503
RS	19	0.247751	2.338575	383.282491	0.006188	0.005738
RS	20	0.271327	2.865081	331.090041	0.005346	0.004952
RS	21	0.296501	2.865081	350.530858	0.005660	0.005210
RS	22	0.323382	3.097666	343.178700	0.005541	0.005125
RS	23	0.352085	3.097666	363.176826	0.005864	0.005446
RS	24	0.382734	3.018950	394.067759	0.006362	0.005963
RS	25	0.415461	3.018950	416.389073	0.006723	0.006379
RS	26	0.450407	2.723806	486.976503	0.007863	0.007551
RS	27	0.487721	2.723806	513.092282	0.008284	0.008103
RS	28	0.527566	2.339352	628.078716	0.010141	0.010061
RS	29	0.570112	2.339352	658.772377	0.010636	0.010786
RS	30	0.615542	1.968659	818.483675	0.013215	0.013603
RS	31	0.664052	1.968659	852.882073	0.013770	0.014494
RS	32	0.715851	1.668088	1044.494257	0.016864	0.017999
RS	33	0.771161	1.668088	1079.007565	0.017421	0.018960
RS	34	0.830221	1.454852	1271.665971	0.020532	0.022601
RS	35	0.893286	1.454852	1300.136713	0.020991	0.023445
RS	36	0.960625	1.323372	1453.465047	0.023467	0.026416
RS	37	1.032530	1.323372	1469.502011	0.023726	0.026939
RS	38	1.109310	1.258908	1553.577167	0.025083	0.028603
RS	39	1.191295	1.258908	1553.631916	0.025084	0.028699
RS	40	1.278838	1.245540	1562.780379	0.025232	0.028911
RS	41	1.372316	1.245540	1547.257744	0.024981	0.028604
RS	42	1.472132	1.268779	1497.299058	0.024175	0.027672
RS	43	1.578714	1.268779	1469.173379	0.023721	0.027068
RS	44	1.692522	1.315644	1384.598175	0.022355	0.025482
RS	45	1.814046	1.315644	1347.311185	0.021753	0.024697
RS	46	1.943809	1.374633	1249.660677	0.020176	0.022882
RS	47	2.082369	1.374633	1205.879827	0.019470	0.021999
RS	48	2.230322	1.436294	1108.734915	0.017901	0.020215
RS	49	2.388306	1.436294	1060.187259	0.017117	0.019278
RS	50	2.557000	1.492935	970.286056	0.015666	0.017648
RS	51	2.737131	1.492935	918.040866	0.014822	0.016677
RS	52	2.929474	1.537893	837.969418	0.013529	0.015244
RS	53	3.134857	1.537893	782.746594	0.012638	0.014247
RS	54	3.354164	1.573799	709.223455	0.011451	0.012946
RS	55	3.588338	1.573799	652.495657	0.010535	0.011940
RS	56	3.838389	1.573799	594.263890	0.009595	0.010909
RS	57	4.105391	1.573799	535.413825	0.008645	0.009867
RS	58	4.390495	1.732820	436.842794	0.007053	0.008137
RS	59	4.694928	1.732820	391.406907	0.006319	0.007316
RS	60	5.019999	1.732820	346.541122	0.005595	0.006499
RS	61	5.367109	1.732820	302.936527	0.004891	0.005698
RS	62	5.737751	1.732820	261.241775	0.004218	0.004927
RS	63	6.133521	1.732820	1055.222175	0.017037	0.019964
PA	4+25*2+4+6 0.143116346 0.042271491 6.133520731 1.238885092 0.180488404 0.210035883 0.307339017 0.475386912 0.741109782 1.140202303 1.694573652 2.338574701 2.865080916 3.097665815 3.018950398 2.723805889 2.339352063 1.968659254 1.668087737 1.454851660 1.323371635 1.258908468 1.245539973 1.268779100 1.315644403 1.374632917 1.436293706 1.492934985 1.537892827 1.573799268 1.732820292
//
IT	4311
RD	12
LK	-487412.561284
QD	-376.359566 -> -344.198611
RI	0.0235341591
TR	0.141047	0.042857
MT	6.192202
MM	C_pi: 1.219319, n_recomb: 63918.895841
RS	0	0.000000	1.446473	291.972642	0.004568	0.000181
RS	1	0.006795	1.446473	310.349053	0.004855	0.001345
RS	2	0.014053	1.446473	329.776554	0.005159	0.003068
RS	3	0.021803	1.446473	350.300510	0.005480	0.004520
RS	4	0.030080	0.182569	2885.629936	0.045145	0.035317
RS	5	0.038919	0.182569	2931.854677	0.045868	0.036359
RS	6	0.048359	0.211007	2578.145850	0.040335	0.032124
RS	7	0.058441	0.211007	2621.245161	0.041009	0.033311
RS	8	0.069207	0.307249	1839.677806	0.028781	0.023803
RS	9	0.080706	0.307249	1890.615391	0.029578	0.025058
RS	10	0.092985	0.473354	1267.266310	0.019826	0.017153
RS	11	0.106099	0.473354	1315.550073	0.020582	0.018234
RS	12	0.120105	0.737635	879.635366	0.013762	0.012440
RS	13	0.135061	0.737635	920.225559	0.014397	0.013228
RS	14	0.151035	1.140617	624.234069	0.009766	0.009127
RS	15	0.168094	1.140617	656.671421	0.010274	0.009664
RS	16	0.186311	1.712809	460.859657	0.007210	0.006850
RS	17	0.205767	1.712809	486.639116	0.007613	0.007176
RS	18	0.226545	2.393733	368.081090	0.005759	0.005427
RS	19	0.248735	2.393733	389.534389	0.006094	0.005666
RS	20	0.272433	2.962916	333.178040	0.005213	0.004843
RS	21	0.297741	2.962916	352.886707	0.005521	0.005098
RS	22	0.324769	3.221658	343.684065	0.005377	0.004987
RS	23	0.353634	3.221658	363.885170	0.005693	0.005300
RS	24	0.384460	3.143121	394.618459	0.006174	0.005798
RS	25	0.417381	3.143121	417.196544	0.006527	0.006199
RS	26	0.452539	2.827877	489.573105	0.007659	0.007360
RS	27	0.490086	2.827877	516.137779	0.008075	0.007893
RS	28	0.530185	2.415286	635.717782	0.009946	0.009855
RS	29	0.573008	2.415286	667.210436	0.010438	0.010558
RS	30	0.618741	2.018701	835.188498	0.013066	0.013407
RS	31	0.667583	2.018701	870.837550	0.013624	0.014276
RS	32	0.719743	1.699064	1074.293893	0.016807	0.017850
RS	33	0.775447	1.699064	1110.409072	0.017372	0.018796
RS	34	0.834937	1.473829	1316.459971	0.020596	0.022530
RS	35	0.898469	1.473829	1346.502166	0.021066	0.023368
RS	36	0.966319	1.335915	1511.147577	0.023642	0.026428
RS	37	1.038780	1.335915	1528.240924	0.023909	0.026953
RS	38	1.116164	1.268956	1618.447330	0.025320	0.028668
RS	39	1.198807	1.268956	1618.793183	0.025326	0.028772
RS	40	1.287065	1.255855	1628.134556	0.025472	0.028985
RS	41	1.381322	1.255855	1612.257511	0.025223	0.028692
RS	42	1.481983	1.281327	1558.087960	0.024376	0.027725
RS	43	1.589484	1.281327	1529.279880	0.023925	0.027141
RS	44	1.704291	1.331763	1438.459447	0.022504	0.025506
RS	45	1.826899	1.331763	1400.438670	0.021910	0.024746
RS	46	1.957839	1.395055	1296.435874	0.020283	0.022887
RS	47	2.097677	1.395055	1251.996792	0.019587	0.022031
RS	48	2.247017	1.461181	1149.406546	0.017982	0.020218
RS	49	2.406506	1.461181	1100.271678	0.017214	0.019308
RS	50	2.576832	1.521926	1006.147473	0.015741	0.017663
RS	51	2.758733	1.521926	953.301372	0.014914	0.016719
RS	52	2.952994	1.570140	870.174450	0.013614	0.015282
RS	53	3.160456	1.570140	814.211118	0.012738	0.014309
RS	54	3.382017	1.608696	738.226432	0.011549	0.013010
RS	55	3.618632	1.608696	680.546230	0.010647	0.012022
RS	56	3.871327	1.608696	621.122085	0.009717	0.011007
RS	57	4.141194	1.608696	560.855750	0.008774	0.009975
RS	58	4.429398	1.782803	455.903263	0.007133	0.008191
RS	59	4.737188	1.782803	409.881885	0.006413	0.007389
RS	60	5.065893	1.782803	364.209288	0.005698	0.006586
RS	61	5.416934	1.782803	319.596402	0.005000	0.005796
RS	62	5.791830	1.782803	276.719539	0.004329	0.005031
RS	63	6.192202	1.782803	1140.558760	0.017844	0.020794
PA	4+25*2+4+6 0.141047068 0.042856940 6.192201723 1.446473393 0.182569421 0.211006665 0.307248595 0.473354027 0.737634911 1.140616595 1.712809401 2.393732963 2.962915586 3.221658000 3.143121467 2.827877085 2.415285698 2.018701067 1.699064036 1.473829351 1.335915304 1.268956195 1.255855171 1.281327426 1.331763486 1.395054929 1.461181495 1.521925867 1.570139670 1.608696319 1.782803101
//
IT	5275
RD	13
LK	-487349.323316
QD	-358.388965 -> -328.688675
RI	0.0208799888
TR	0.139112	0.043430
MT	6.246779
MM	C_pi: 1.240706, n_recomb: 65858.245016
RS	0	0.000000	1.681502	259.219433	0.003936	0.000161
RS	1	0.006810	1.681502	275.757409	0.004187	0.001186
RS	2	0.014084	1.681502	293.269894	0.004453	0.002689
RS	3	0.021853	1.681502	311.803010	0.004734	0.003943
RS	4	0.030151	0.184678	2953.952400	0.044853	0.035425
RS	5	0.039014	0.184678	3002.995484	0.045598	0.036365
RS	6	0.048481	0.212217	2657.104836	0.040346	0.032279
RS	7	0.058593	0.212217	2702.260863	0.041031	0.033423
RS	8	0.069393	0.307521	1906.043521	0.028942	0.023977
RS	9	0.080929	0.307521	1958.910830	0.029744	0.025224
RS	10	0.093250	0.471662	1318.911383	0.020027	0.017327
RS	11	0.106410	0.471662	1369.074991	0.020788	0.018416
RS	12	0.120467	0.734081	916.519681	0.013917	0.012571
RS	13	0.135481	0.734081	958.773222	0.014558	0.013373
RS	14	0.151517	1.139751	647.748145	0.009835	0.009186
RS	15	0.168645	1.139751	681.453519	0.010347	0.009735
RS	16	0.186940	1.727602	473.858089	0.007195	0.006836
RS	17	0.206481	1.727602	500.461602	0.007599	0.007172
RS	18	0.227352	2.443225	374.162026	0.005681	0.005362
RS	19	0.249645	2.443225	396.086936	0.006014	0.005604
RS	20	0.273456	3.054311	335.551070	0.005095	0.004746
RS	21	0.298888	3.054311	355.531245	0.005398	0.004998
RS	22	0.326052	3.340065	344.424116	0.005230	0.004863
RS	23	0.355067	3.340065	364.825679	0.005540	0.005168
RS	24	0.386057	3.263178	395.270189	0.006002	0.005647
RS	25	0.419157	3.263178	418.090975	0.006348	0.006035
RS	26	0.454512	2.929155	492.006885	0.007471	0.007182
RS	27	0.492274	2.929155	518.989236	0.007880	0.007698
RS	28	0.532608	2.489423	642.771814	0.009760	0.009659
RS	29	0.575689	2.489423	675.014034	0.010249	0.010342
RS	30	0.621703	2.067696	850.761922	0.012918	0.013216
RS	31	0.670851	2.067696	887.604016	0.013477	0.014066
RS	32	0.723347	1.729546	1102.412654	0.016739	0.017698
RS	33	0.779417	1.729546	1140.085844	0.017311	0.018631
RS	34	0.839305	1.492675	1359.177642	0.020638	0.022450
RS	35	0.903272	1.492675	1390.783344	0.021118	0.023282
RS	36	0.971595	1.348495	1566.620388	0.023788	0.026424
RS	37	1.044570	1.348495	1584.805279	0.024064	0.026953
RS	38	1.122516	1.279047	1681.212958	0.025528	0.028716
RS	39	1.205769	1.279047	1681.919409	0.025538	0.028829
RS	40	1.294692	1.266090	1691.646014	0.025686	0.029047
RS	41	1.389671	1.266090	1675.502789	0.025441	0.028768
RS	42	1.491117	1.293581	1617.365693	0.024558	0.027771
RS	43	1.599473	1.293581	1587.966858	0.024112	0.027206
RS	44	1.715207	1.347314	1491.152303	0.022642	0.025529
RS	45	1.838823	1.347314	1452.480058	0.022055	0.024791
RS	46	1.970857	1.414611	1342.350785	0.020382	0.022895
RS	47	2.111882	1.414611	1297.319031	0.019699	0.022064
RS	48	2.262512	1.484907	1189.469289	0.018061	0.020224
RS	49	2.423399	1.484907	1139.794105	0.017307	0.019341
RS	50	2.595243	1.549481	1041.586722	0.015816	0.017682
RS	51	2.778789	1.549481	988.171081	0.015005	0.016763
RS	52	2.974835	1.600724	902.085448	0.013697	0.015324
RS	53	3.184232	1.600724	845.403856	0.012837	0.014373
RS	54	3.407888	1.641728	767.029891	0.011647	0.013075
RS	55	3.646776	1.641728	708.414382	0.010757	0.012104
RS	56	3.901932	1.641728	647.820572	0.009837	0.011103
RS	57	4.174464	1.641728	586.165207	0.008900	0.010082
RS	58	4.465555	1.830565	474.793040	0.007209	0.008245
RS	59	4.776470	1.830565	428.209794	0.006502	0.007459
RS	60	5.108558	1.830565	381.761564	0.005797	0.006670
RS	61	5.463261	1.830565	336.176881	0.005105	0.005890
RS	62	5.842120	1.830565	292.157238	0.004436	0.005131
RS	63	6.246779	1.830565	1227.196441	0.018634	0.021606
PA	4+25*2+4+6 0.139111989 0.043430480 6.246778910 1.681501731 0.184677784 0.212217174 0.307520513 0.471662084 0.734081014 1.139751269 1.727602036 2.443224970 3.054311446 3.340064937 3.263177906 2.929155482 2.489422799 2.067696021 1.729545726 1.492675008 1.348495058 1.279046600 1.266090068 1.293580874 1.347313968 1.414610891 1.484906729 1.549481287 1.600724290 1.641727817 1.830565394
//
IT	4111
RD	14
LK	-487290.897888
QD	-341.834502 -> -314.341172
RI	0.0186395641
TR	0.137299	0.043993
MT	6.297536
MM	C_pi: 1.261119, n_recomb: 67755.571244
RS	0	0.000000	1.946854	230.679110	0.003405	0.000143
RS	1	0.006824	1.946854	245.566134	0.003624	0.001048
RS	2	0.014113	1.946854	261.352022	0.003857	0.002362
RS	3	0.021899	1.946854	278.082347	0.004104	0.003449
RS	4	0.030217	0.186769	3018.090719	0.044544	0.035500
RS	5	0.039102	0.186769	3069.916303	0.045309	0.036354
RS	6	0.048594	0.213595	2730.567437	0.040300	0.032395
RS	7	0.058733	0.213595	2777.833364	0.040998	0.033498
RS	8	0.069565	0.308067	1968.960380	0.029060	0.024126
RS	9	0.081135	0.308067	2023.736416	0.029868	0.025362
RS	10	0.093495	0.470257	1369.081291	0.020206	0.017491
RS	11	0.106698	0.470257	1421.080766	0.020974	0.018584
RS	12	0.120802	0.730512	953.087570	0.014067	0.012702
RS	13	0.135868	0.730512	996.979944	0.014714	0.013515
RS	14	0.151963	1.137887	671.382883	0.009909	0.009250
RS	15	0.169155	1.137887	706.351913	0.010425	0.009809
RS	16	0.187521	1.739497	487.065957	0.007189	0.006831
RS	17	0.207140	1.739497	514.496634	0.007593	0.007174
RS	18	0.228098	2.487701	380.460459	0.005615	0.005307
RS	19	0.250486	2.487701	402.860600	0.005946	0.005552
RS	20	0.274401	3.139855	338.135080	0.004991	0.004658
RS	21	0.299949	3.139855	358.388266	0.005289	0.004908
RS	22	0.327239	3.453304	345.336560	0.005097	0.004750
RS	23	0.356392	3.453304	365.934992	0.005401	0.005048
RS	24	0.387534	3.379405	395.981357	0.005844	0.005507
RS	25	0.420801	3.379405	419.031212	0.006184	0.005885
RS	26	0.456338	3.027843	494.268063	0.007295	0.007016
RS	27	0.494300	3.027843	521.638907	0.007699	0.007516
RS	28	0.534852	2.561895	649.271928	0.009583	0.009474
RS	29	0.578171	2.561895	682.217183	0.010069	0.010139
RS	30	0.624446	2.115704	865.275961	0.012771	0.013031
RS	31	0.673879	2.115704	903.255536	0.013331	0.013864
RS	32	0.726685	1.759539	1128.944723	0.016662	0.017546
RS	33	0.783093	1.759539	1168.131506	0.017240	0.018466
RS	34	0.843351	1.511352	1399.917417	0.020661	0.022362
RS	35	0.907721	1.511352	1433.075305	0.021151	0.023190
RS	36	0.976483	1.361058	1619.965861	0.023909	0.026408
RS	37	1.049937	1.361058	1639.272582	0.024194	0.026940
RS	38	1.128403	1.289125	1741.942410	0.025709	0.028751
RS	39	1.212224	1.289125	1743.073305	0.025726	0.028873
RS	40	1.301764	1.276204	1753.369786	0.025878	0.029097
RS	41	1.397413	1.276204	1737.042367	0.025637	0.028832
RS	42	1.499589	1.305519	1675.177811	0.024724	0.027811
RS	43	1.608738	1.305519	1645.272865	0.024282	0.027264
RS	44	1.725334	1.362301	1542.709407	0.022769	0.025550
RS	45	1.849885	1.362301	1503.461104	0.022189	0.024834
RS	46	1.982936	1.433328	1387.426691	0.020477	0.022904
RS	47	2.125066	1.433328	1341.861609	0.019804	0.022097
RS	48	2.276893	1.507516	1228.933237	0.018138	0.020234
RS	49	2.439081	1.507516	1178.759757	0.017397	0.019375
RS	50	2.612336	1.575665	1076.603745	0.015890	0.017705
RS	51	2.797412	1.575665	1022.646666	0.015093	0.016809
RS	52	2.995118	1.629726	933.694082	0.013780	0.015368
RS	53	3.206314	1.629726	876.314648	0.012933	0.014437
RS	54	3.431920	1.672984	795.622108	0.011743	0.013141
RS	55	3.672922	1.672984	736.087188	0.010864	0.012186
RS	56	3.930368	1.672984	674.344980	0.009953	0.011197
RS	57	4.205380	1.672984	611.326262	0.009023	0.010185
RS	58	4.499159	1.876172	493.508195	0.007284	0.008298
RS	59	4.812983	1.876172	446.383901	0.006588	0.007528
RS	60	5.148221	1.876172	399.188054	0.005892	0.006752
RS	61	5.506334	1.876172	352.664853	0.005205	0.005981
RS	62	5.888883	1.876172	307.538776	0.004539	0.005227
RS	63	6.297536	1.876172	1314.942752	0.019407	0.022402
PA	4+25*2+4+6 0.137299096 0.043992592 6.297535895 1.946854261 0.186769326 0.213594614 0.308067177 0.470257096 0.730512036 1.137887147 1.739497489 2.487700791 3.139855096 3.453303566 3.379405217 3.027842849 2.561894533 2.115704107 1.759538840 1.511351667 1.361057594 1.289124537 1.276203565 1.305518952 1.362300867 1.433328000 1.507515751 1.575664663 1.629726061 1.672984143 1.876171821
//
IT	4077
RD	15
LK	-487236.792536
QD	-326.533093 -> -301.028695
RI	0.0167331903
TR	0.135599	0.044544
MT	6.344645
MM	C_pi: 1.280606, n_recomb: 69612.217635
RS	0	0.000000	2.245997	205.700037	0.002955	0.000127
RS	1	0.006836	2.245997	219.105460	0.003148	0.000927
RS	2	0.014139	2.245997	233.336806	0.003352	0.002079
RS	3	0.021942	2.245997	248.438240	0.003569	0.003024
RS	4	0.030278	0.188817	3078.791439	0.044228	0.035551
RS	5	0.039183	0.188817	3133.345559	0.045011	0.036333
RS	6	0.048698	0.215086	2799.234447	0.040212	0.032479
RS	7	0.058863	0.215086	2848.640861	0.040922	0.033545
RS	8	0.069723	0.308827	2028.700333	0.029143	0.024252
RS	9	0.081325	0.308827	2085.361209	0.029957	0.025477
RS	10	0.093720	0.469096	1417.800122	0.020367	0.017644
RS	11	0.106963	0.469096	1471.591941	0.021140	0.018740
RS	12	0.121110	0.726965	989.286970	0.014211	0.012831
RS	13	0.136226	0.726965	1034.792029	0.014865	0.013654
RS	14	0.152374	1.135237	695.072269	0.009985	0.009318
RS	15	0.169626	1.135237	731.297941	0.010505	0.009886
RS	16	0.188057	1.748942	500.419021	0.007189	0.006831
RS	17	0.207749	1.748942	528.677385	0.007595	0.007182
RS	18	0.228787	2.527721	386.918825	0.005558	0.005259
RS	19	0.251262	2.527721	409.795761	0.005887	0.005507
RS	20	0.275274	3.220009	340.880640	0.004897	0.004580
RS	21	0.300928	3.220009	361.407010	0.005192	0.004828
RS	22	0.328335	3.561690	346.380646	0.004976	0.004647
RS	23	0.357616	3.561690	367.171874	0.005275	0.004938
RS	24	0.388898	3.491996	396.729334	0.005699	0.005378
RS	25	0.422319	3.491996	419.995443	0.006033	0.005746
RS	26	0.458025	3.124057	496.362834	0.007130	0.006860
RS	27	0.496171	3.124057	524.095256	0.007529	0.007347
RS	28	0.536925	2.632767	655.261808	0.009413	0.009297
RS	29	0.580465	2.632767	688.866671	0.009896	0.009946
RS	30	0.626981	2.162745	878.812300	0.012624	0.012852
RS	31	0.676678	2.162745	917.876179	0.013186	0.013669
RS	32	0.729771	1.789020	1153.998942	0.016578	0.017394
RS	33	0.786494	1.789020	1194.654832	0.017162	0.018303
RS	34	0.847094	1.529809	1438.793404	0.020669	0.022267
RS	35	0.911837	1.529809	1473.489138	0.021167	0.023091
RS	36	0.981006	1.373539	1671.289784	0.024009	0.026381
RS	37	1.054903	1.373539	1691.743500	0.024302	0.026916
RS	38	1.133852	1.299129	1800.724069	0.025868	0.028774
RS	39	1.218197	1.299129	1802.337173	0.025891	0.028905
RS	40	1.308308	1.286147	1813.379558	0.026050	0.029138
RS	41	1.404580	1.286147	1796.943143	0.025814	0.028886
RS	42	1.507432	1.317112	1731.582940	0.024875	0.027845
RS	43	1.617316	1.317112	1701.249418	0.024439	0.027315
RS	44	1.734711	1.376715	1593.175639	0.022886	0.025570
RS	45	1.860131	1.376715	1553.419743	0.022315	0.024874
RS	46	1.994124	1.451219	1431.693107	0.020567	0.022915
RS	47	2.137278	1.451219	1385.648217	0.019905	0.022130
RS	48	2.290217	1.529039	1267.815137	0.018213	0.020247
RS	49	2.453611	1.529039	1217.181047	0.017485	0.019411
RS	50	2.628175	1.600521	1111.206316	0.015963	0.017731
RS	51	2.814672	1.600521	1056.732884	0.015180	0.016856
RS	52	3.013918	1.657199	965.002645	0.013863	0.015414
RS	53	3.226784	1.657199	906.943530	0.013029	0.014501
RS	54	3.454201	1.702532	823.999760	0.011837	0.013208
RS	55	3.697165	1.702532	763.559882	0.010969	0.012267
RS	56	3.956738	1.702532	700.688870	0.010066	0.011290
RS	57	4.234054	1.702532	636.330697	0.009141	0.010287
RS	58	4.530328	1.919670	512.049513	0.007356	0.008350
RS	59	4.846856	1.919670	464.402509	0.006671	0.007595
RS	60	5.185021	1.919670	416.484207	0.005983	0.006831
RS	61	5.546302	1.919670	369.052784	0.005302	0.006068
RS	62	5.932281	1.919670	322.853766	0.004638	0.005320
RS	63	6.344645	1.919670	1403.644829	0.020164	0.023181
PA	4+25*2+4+6 0.135599300 0.044544190 6.344645377 2.245997326 0.188816515 0.215085696 0.308826786 0.469096450 0.726964589 1.135237153 1.748941687 2.527720570 3.220009173 3.561690248 3.491995550 3.124056880 2.632767256 2.162744594 1.789020096 1.529809432 1.373539216 1.299129435 1.286147130 1.317112452 1.376715395 1.451218697 1.529039244 1.600520718 1.657199175 1.702531672 1.919670333
//
IT	4183
RD	16
LK	-487186.584729
QD	-312.346979 -> -288.642414
RI	0.0150994007
TR	0.134001	0.045085
MT	6.388453
MM	C_pi: 1.299235, n_recomb: 71429.278119
RS	0	0.000000	2.582864	183.748733	0.002572	0.000113
RS	1	0.006847	2.582864	195.824513	0.002742	0.000821
RS	2	0.014164	2.582864	208.656998	0.002921	0.001834
RS	3	0.021981	2.582864	222.288398	0.003112	0.002658
RS	4	0.030334	0.190799	3136.677146	0.043913	0.035583
RS	5	0.039258	0.190799	3193.893712	0.044714	0.036305
RS	6	0.048794	0.216652	2863.684473	0.040091	0.032537
RS	7	0.058982	0.216652	2915.244635	0.040813	0.033570
RS	8	0.069869	0.309755	2085.497900	0.029197	0.024359
RS	9	0.081500	0.309755	2144.017780	0.030016	0.025572
RS	10	0.093928	0.468148	1465.094920	0.020511	0.017787
RS	11	0.107208	0.468148	1520.636553	0.021289	0.018883
RS	12	0.121396	0.723478	1025.064347	0.014351	0.012958
RS	13	0.136556	0.723478	1072.154779	0.015010	0.013789
RS	14	0.152754	1.131989	718.756265	0.010062	0.009388
RS	15	0.170061	1.131989	756.229444	0.010587	0.009965
RS	16	0.188553	1.756314	513.868064	0.007194	0.006837
RS	17	0.208312	1.756314	542.952833	0.007601	0.007193
RS	18	0.229424	2.563812	393.489277	0.005509	0.005218
RS	19	0.251981	2.563812	416.842958	0.005836	0.005468
RS	20	0.276082	3.295254	343.746035	0.004812	0.004509
RS	21	0.301834	3.295254	364.544707	0.005104	0.004755
RS	22	0.329350	3.665561	347.524167	0.004865	0.004552
RS	23	0.358749	3.665561	368.503894	0.005159	0.004838
RS	24	0.390162	3.601187	397.495108	0.005565	0.005259
RS	25	0.423725	3.601187	420.965470	0.005893	0.005617
RS	26	0.459587	3.217942	498.299118	0.006976	0.006715
RS	27	0.497905	3.217942	526.368453	0.007369	0.007188
RS	28	0.538846	2.702126	660.784323	0.009251	0.009130
RS	29	0.582590	2.702126	695.008558	0.009730	0.009763
RS	30	0.629330	2.208865	891.446303	0.012480	0.012679
RS	31	0.679271	2.208865	931.543950	0.013041	0.013480
RS	32	0.732631	1.818004	1177.672805	0.016487	0.017243
RS	33	0.789645	1.818004	1219.753806	0.017076	0.018141
RS	34	0.850563	1.548035	1475.911636	0.020663	0.022167
RS	35	0.915652	1.548035	1512.128568	0.021170	0.022988
RS	36	0.985199	1.385918	1720.685644	0.024089	0.026345
RS	37	1.059507	1.385918	1742.307261	0.024392	0.026884
RS	38	1.138904	1.309041	1857.635219	0.026007	0.028786
RS	39	1.223737	1.309041	1859.783016	0.026037	0.028927
RS	40	1.314379	1.295912	1871.736207	0.026204	0.029171
RS	41	1.411228	1.295912	1855.260208	0.025973	0.028932
RS	42	1.514708	1.328372	1786.625914	0.025013	0.027874
RS	43	1.625275	1.328372	1755.935511	0.024583	0.027361
RS	44	1.743412	1.390591	1642.580672	0.022996	0.025588
RS	45	1.869639	1.390591	1602.380340	0.022433	0.024912
RS	46	2.004508	1.468339	1475.165556	0.020652	0.022927
RS	47	2.148614	1.468339	1428.690258	0.020001	0.022163
RS	48	2.302586	1.549554	1306.119678	0.018285	0.020262
RS	49	2.467102	1.549554	1255.059936	0.017571	0.019448
RS	50	2.642883	1.624146	1145.390121	0.016035	0.017759
RS	51	2.830700	1.624146	1090.424212	0.015266	0.016904
RS	52	3.031378	1.683257	996.001853	0.013944	0.015462
RS	53	3.245798	1.683257	937.281013	0.013122	0.014566
RS	54	3.474899	1.730494	852.153179	0.011930	0.013275
RS	55	3.719689	1.730494	790.822745	0.011071	0.012348
RS	56	3.981240	1.730494	726.842153	0.010176	0.011381
RS	57	4.260701	1.730494	661.167807	0.009256	0.010386
RS	58	4.559297	1.961185	530.413913	0.007426	0.008401
RS	59	4.878340	1.961185	482.261367	0.006752	0.007661
RS	60	5.219229	1.961185	433.644113	0.006071	0.006907
RS	61	5.583461	1.961185	385.332837	0.005395	0.006153
RS	62	5.972632	1.961185	338.092387	0.004733	0.005410
RS	63	6.388453	1.961185	1493.164372	0.020904	0.023944
PA	4+25*2+4+6 0.134001484 0.045085096 6.388452628 2.582863939 0.190799440 0.216652415 0.309754524 0.468148455 0.723478046 1.131989213 1.756313793 2.563812406 3.295253966 3.665561105 3.601187015 3.217941616 2.702125664 2.208865363 1.818004045 1.548034601 1.385917857 1.309041006 1.295912431 1.328372099 1.390590525 1.468338826 1.549553735 1.624146149 1.683256882 1.730494357 1.961185229
//
IT	4333
RD	17
LK	-487139.905936
QD	-299.158761 -> -277.088899
RI	0.0136909910
TR	0.132497	0.045616
MT	6.429187
MM	C_pi: 1.317058, n_recomb: 73207.832249
RS	0	0.000000	2.961689	164.398153	0.002246	0.000101
RS	1	0.006858	2.961689	175.280801	0.002394	0.000728
RS	2	0.014186	2.961689	186.855222	0.002552	0.001619
RS	3	0.022017	2.961689	199.161340	0.002720	0.002341
RS	4	0.030385	0.192708	3192.170056	0.043604	0.035601
RS	5	0.039327	0.192708	3251.977084	0.044421	0.036274
RS	6	0.048883	0.218264	2924.429718	0.039947	0.032574
RS	7	0.059093	0.218264	2978.142028	0.040681	0.033576
RS	8	0.070004	0.310812	2139.578072	0.029226	0.024450
RS	9	0.081663	0.310812	2199.928938	0.030050	0.025649
RS	10	0.094121	0.467389	1510.982915	0.020640	0.017919
RS	11	0.107434	0.467389	1568.232500	0.021422	0.019015
RS	12	0.121660	0.720074	1060.380180	0.014485	0.013081
RS	13	0.136862	0.720074	1109.027758	0.015149	0.013920
RS	14	0.153106	1.128285	742.386158	0.010141	0.009460
RS	15	0.170464	1.128285	781.095878	0.010670	0.010044
RS	16	0.189012	1.761940	527.367731	0.007204	0.006846
RS	17	0.208833	1.761940	557.275803	0.007612	0.007209
RS	18	0.230013	2.596400	400.136821	0.005466	0.005181
RS	19	0.252646	2.596400	423.965983	0.005791	0.005435
RS	20	0.276830	3.365973	346.700977	0.004736	0.004444
RS	21	0.302673	3.365973	367.770310	0.005024	0.004689
RS	22	0.330289	3.765183	348.743245	0.004764	0.004465
RS	23	0.359799	3.765183	369.907042	0.005053	0.004745
RS	24	0.391332	3.707120	398.269807	0.005440	0.005147
RS	25	0.425028	3.707120	421.933360	0.005764	0.005497
RS	26	0.461034	3.309609	500.084363	0.006831	0.006578
RS	27	0.499510	3.309609	528.467822	0.007219	0.007040
RS	28	0.540625	2.770031	665.876777	0.009096	0.008970
RS	29	0.584560	2.770031	700.682890	0.009571	0.009590
RS	30	0.631507	2.254091	903.247009	0.012338	0.012511
RS	31	0.681674	2.254091	944.330283	0.012899	0.013299
RS	32	0.735282	1.846479	1200.063190	0.016393	0.017093
RS	33	0.792566	1.846479	1243.525786	0.016986	0.017981
RS	34	0.853779	1.566004	1511.371644	0.020645	0.022064
RS	35	0.919190	1.566004	1549.090924	0.021160	0.022882
RS	36	0.989086	1.398161	1768.246473	0.024154	0.026301
RS	37	1.063777	1.398161	1791.052530	0.024465	0.026844
RS	38	1.143589	1.318828	1912.754163	0.026128	0.028790
RS	39	1.228875	1.318828	1915.483578	0.026165	0.028940
RS	40	1.320010	1.305481	1928.498815	0.026343	0.029196
RS	41	1.417395	1.305481	1912.046794	0.026118	0.028970
RS	42	1.521459	1.339295	1840.349373	0.025139	0.027899
RS	43	1.632660	1.339295	1809.368043	0.024715	0.027402
RS	44	1.751487	1.403944	1690.950137	0.023098	0.025605
RS	45	1.878463	1.403944	1650.363682	0.022544	0.024947
RS	46	2.014147	1.484723	1517.859267	0.020734	0.022939
RS	47	2.159137	1.484723	1470.998956	0.020093	0.022196
RS	48	2.314070	1.569113	1343.849531	0.018357	0.020280
RS	49	2.479628	1.569113	1292.396756	0.017654	0.019485
RS	50	2.656540	1.646610	1179.151669	0.016107	0.017789
RS	51	2.845586	1.646610	1123.715932	0.015350	0.016953
RS	52	3.047596	1.707978	1026.685988	0.014024	0.015511
RS	53	3.263460	1.707978	967.320624	0.013213	0.014631
RS	54	3.494128	1.756966	880.072775	0.012022	0.013343
RS	55	3.740615	1.756966	817.866204	0.011172	0.012428
RS	56	4.004007	1.756966	752.795016	0.010283	0.011471
RS	57	4.285462	1.756966	685.827360	0.009368	0.010483
RS	58	4.586220	2.000808	548.598799	0.007494	0.008452
RS	59	4.907604	2.000808	499.956833	0.006829	0.007724
RS	60	5.251028	2.000808	450.662676	0.006156	0.006981
RS	61	5.618005	2.000808	401.498221	0.005484	0.006235
RS	62	6.010149	2.000808	353.246103	0.004825	0.005497
RS	63	6.429187	2.000808	1583.377381	0.021629	0.024691
PA	4+25*2+4+6 0.132497255 0.045615651 6.429187104 2.961688548 0.192708297 0.218263812 0.310812074 0.467388578 0.720074462 1.128285280 1.761939955 2.596399926 3.365973445 3.765183031 3.707119836 3.309608519 2.770030817 2.254090631 1.846479276 1.566003641 1.398160896 1.318828452 1.305480602 1.339295062 1.403943735 1.484722535 1.569113493 1.646610133 1.707978176 1.756965619 2.000808329
//
IT	4689
RD	18
LK	-487096.434578
QD	-286.868146 -> -266.287824
RI	0.0124682555
TR	0.131078	0.046136
MT	6.467113
MM	C_pi: 1.334132, n_recomb: 74948.994471
RS	0	0.000000	3.387601	147.274203	0.001965	0.000090
RS	1	0.006868	3.387601	157.084869	0.002096	0.000647
RS	2	0.014207	3.387601	167.526824	0.002235	0.001432
RS	3	0.022051	3.387601	178.637537	0.002383	0.002065
RS	4	0.030433	0.194537	3245.630338	0.043305	0.035609
RS	5	0.039391	0.194537	3307.952743	0.044136	0.036243
RS	6	0.048965	0.219899	2981.875877	0.039785	0.032594
RS	7	0.059195	0.219899	3037.728504	0.040531	0.033569
RS	8	0.070129	0.311975	2191.112691	0.029235	0.024525
RS	9	0.081813	0.311975	2253.265572	0.030064	0.025711
RS	10	0.094300	0.466794	1555.503152	0.020754	0.018043
RS	11	0.107644	0.466794	1614.420069	0.021540	0.019136
RS	12	0.121905	0.716777	1095.198202	0.014613	0.013202
RS	13	0.137145	0.716777	1145.374185	0.015282	0.014046
RS	14	0.153432	1.124244	765.922963	0.010219	0.009532
RS	15	0.170837	1.124244	805.856963	0.010752	0.010123
RS	16	0.189438	1.766083	540.887794	0.007217	0.006859
RS	17	0.209316	1.766083	571.614977	0.007627	0.007227
RS	18	0.230560	2.625855	406.836181	0.005428	0.005150
RS	19	0.253262	2.625855	431.138791	0.005752	0.005406
RS	20	0.277524	3.432530	349.722386	0.004666	0.004385
RS	21	0.303452	3.432530	371.060259	0.004951	0.004629
RS	22	0.331160	3.860810	350.020966	0.004670	0.004384
RS	23	0.360772	3.860810	371.364492	0.004955	0.004660
RS	24	0.392417	3.809979	399.044446	0.005324	0.005043
RS	25	0.426236	3.809979	422.890915	0.005642	0.005385
RS	26	0.462377	3.399124	501.735817	0.006694	0.006448
RS	27	0.501000	3.399124	530.412817	0.007077	0.006900
RS	28	0.542276	2.836528	670.581328	0.008947	0.008818
RS	29	0.586387	2.836528	705.934761	0.009419	0.009424
RS	30	0.633528	2.298432	914.289423	0.012199	0.012348
RS	31	0.683905	2.298432	956.312950	0.012760	0.013123
RS	32	0.737743	1.874445	1221.265130	0.016295	0.016945
RS	33	0.795278	1.874445	1266.066743	0.016892	0.017824
RS	34	0.856765	1.583702	1545.276663	0.020618	0.021958
RS	35	0.922474	1.583702	1584.477747	0.021141	0.022773
RS	36	0.992697	1.410247	1814.070316	0.024204	0.026251
RS	37	1.067742	1.410247	1838.073370	0.024524	0.026798
RS	38	1.147941	1.328478	1966.157596	0.026233	0.028786
RS	39	1.233648	1.328478	1969.510686	0.026278	0.028945
RS	40	1.325242	1.314848	1983.726565	0.026468	0.029214
RS	41	1.423126	1.314848	1967.356878	0.026249	0.029001
RS	42	1.527732	1.349890	1892.799263	0.025254	0.027920
RS	43	1.639523	1.349890	1861.587595	0.024838	0.027438
RS	44	1.758991	1.416801	1738.313921	0.023193	0.025621
RS	45	1.886665	1.416801	1697.395015	0.022647	0.024980
RS	46	2.023107	1.500419	1559.786441	0.020811	0.022953
RS	47	2.168919	1.500419	1512.583554	0.020182	0.022228
RS	48	2.324746	1.587782	1381.009729	0.018426	0.020298
RS	49	2.491275	1.587782	1329.194500	0.017735	0.019522
RS	50	2.669241	1.667993	1212.488962	0.016178	0.017821
RS	51	2.859429	1.667993	1156.605137	0.015432	0.017002
RS	52	3.062679	1.731459	1057.047981	0.014104	0.015561
RS	53	3.279888	1.731459	997.055330	0.013303	0.014695
RS	54	3.512015	1.782051	907.751431	0.012112	0.013410
RS	55	3.760084	1.782051	844.683254	0.011270	0.012507
RS	56	4.025190	1.782051	778.540302	0.010388	0.011559
RS	57	4.308503	1.782051	710.301841	0.009477	0.010578
RS	58	4.611274	2.038650	566.603083	0.007560	0.008502
RS	59	4.934839	2.038650	517.486949	0.006905	0.007786
RS	60	5.280626	2.038650	467.536663	0.006238	0.007053
RS	61	5.650161	2.038650	417.544179	0.005571	0.006314
RS	62	6.045076	2.038650	368.308537	0.004914	0.005581
RS	63	6.467113	2.038650	1674.176111	0.022338	0.025423
PA	4+25*2+4+6 0.131078305 0.046135865 6.467112574 3.387600605 0.194536596 0.219899423 0.311975274 0.466793743 0.716776677 1.124244300 1.766083196 2.625855230 3.432530464 3.860810312 3.809979211 3.399124022 2.836527872 2.298432378 1.874444762 1.583701858 1.410247078 1.328477779 1.314847695 1.349889861 1.416801241 1.500418604 1.587782495 1.667992921 1.731458934 1.782050622 2.038649559
//
IT	4216
RD	19
LK	-487055.888226
QD	-275.388096 -> -256.168998
RI	0.0114012072
TR	0.129737	0.046646
MT	6.502502
MM	C_pi: 1.350513, n_recomb: 76653.842638
RS	0	0.000000	3.866187	132.078024	0.001723	0.000081
RS	1	0.006877	3.866187	140.924923	0.001838	0.000575
RS	2	0.014227	3.866187	150.347094	0.001961	0.001269
RS	3	0.022082	3.866187	160.379487	0.002092	0.001825
RS	4	0.030478	0.196279	3297.378360	0.043016	0.035610
RS	5	0.039451	0.196279	3362.139202	0.043861	0.036211
RS	6	0.049041	0.221543	3036.380774	0.039612	0.032601
RS	7	0.059290	0.221543	3094.353552	0.040368	0.033550
RS	8	0.070245	0.313218	2240.302549	0.029226	0.024587
RS	9	0.081953	0.313218	2304.227153	0.030060	0.025760
RS	10	0.094466	0.466350	1598.674155	0.020856	0.018157
RS	11	0.107839	0.466350	1659.218789	0.021646	0.019248
RS	12	0.122132	0.713603	1129.484266	0.014735	0.013318
RS	13	0.137408	0.713603	1181.159511	0.015409	0.014167
RS	14	0.153735	1.119972	789.325735	0.010297	0.009605
RS	15	0.171184	1.119972	830.470430	0.010834	0.010202
RS	16	0.189833	1.768987	554.396194	0.007232	0.006874
RS	17	0.209765	1.768987	585.937102	0.007644	0.007247
RS	18	0.231068	2.652545	413.560523	0.005395	0.005122
RS	19	0.253835	2.652545	438.333632	0.005718	0.005380
RS	20	0.278168	3.495280	352.788897	0.004602	0.004331
RS	21	0.304175	3.495280	374.392695	0.004884	0.004573
RS	22	0.331970	3.952752	351.337213	0.004583	0.004308
RS	23	0.361677	3.952752	372.855912	0.004864	0.004580
RS	24	0.393426	3.909929	399.813171	0.005216	0.004945
RS	25	0.427359	3.909929	423.833065	0.005529	0.005280
RS	26	0.463626	3.486629	503.257825	0.006565	0.006326
RS	27	0.502386	3.486629	532.209271	0.006943	0.006768
RS	28	0.543812	2.901702	674.926355	0.008805	0.008673
RS	29	0.588087	2.901702	710.794932	0.009273	0.009267
RS	30	0.635407	2.341946	924.625920	0.012062	0.012191
RS	31	0.685981	2.341946	967.546658	0.012622	0.012954
RS	32	0.740033	1.901927	1241.352340	0.016194	0.016799
RS	33	0.797802	1.901927	1287.451454	0.016796	0.017669
RS	34	0.859544	1.601131	1577.716085	0.020582	0.021850
RS	35	0.925532	1.601131	1618.377275	0.021113	0.022662
RS	36	0.996058	1.422174	1858.239430	0.024242	0.026196
RS	37	1.071434	1.422174	1883.449021	0.024571	0.026746
RS	38	1.151993	1.337985	2017.919621	0.026325	0.028776
RS	39	1.238093	1.337985	2021.934065	0.026377	0.028943
RS	40	1.330113	1.324016	2037.480274	0.026580	0.029227
RS	41	1.428462	1.324016	2021.246249	0.026368	0.029026
RS	42	1.533575	1.360177	1944.012869	0.025361	0.027938
RS	43	1.645916	1.360177	1912.627308	0.024951	0.027470
RS	44	1.765982	1.429198	1784.697822	0.023283	0.025635
RS	45	1.894306	1.429198	1743.496435	0.022745	0.025011
RS	46	2.031455	1.515476	1600.964243	0.020886	0.022966
RS	47	2.178035	1.515476	1553.458099	0.020266	0.022259
RS	48	2.334695	1.605630	1417.604523	0.018494	0.020318
RS	49	2.502129	1.605630	1365.455867	0.017813	0.019559
RS	50	2.681078	1.688379	1245.400486	0.016247	0.017854
RS	51	2.872332	1.688379	1189.089667	0.015512	0.017051
RS	52	3.076740	1.753797	1087.082554	0.014182	0.015611
RS	53	3.295204	1.753797	1026.479873	0.013391	0.014759
RS	54	3.528692	1.805859	935.182128	0.012200	0.013477
RS	55	3.778238	1.805859	871.267258	0.011366	0.012584
RS	56	4.044944	1.805859	804.071490	0.010490	0.011645
RS	57	4.329992	1.805859	734.584623	0.009583	0.010671
RS	58	4.634643	2.074834	584.424581	0.007624	0.008551
RS	59	4.960244	2.074834	534.849261	0.006977	0.007847
RS	60	5.308237	2.074834	484.262930	0.006318	0.007123
RS	61	5.680162	2.074834	433.466580	0.005655	0.006391
RS	62	6.077664	2.074834	383.274417	0.005000	0.005662
RS	63	6.502502	2.074834	1765.470438	0.023032	0.026139
PA	4+25*2+4+6 0.129736779 0.046645610 6.502501799 3.866186871 0.196279043 0.221542835 0.313218325 0.466349687 0.713602513 1.119971731 1.768986874 2.652545107 3.495280495 3.952752426 3.909928960 3.486629318 2.901702419 2.341945991 1.901927476 1.601131133 1.422173797 1.337984543 1.324015852 1.360177117 1.429198197 1.515476077 1.605629936 1.688378819 1.753797016 1.805859497 2.074833574
//
IT	4411
RD	20
LK	-487018.014321
QD	-264.642824 -> -246.671045
RI	0.0104654465
TR	0.128466	0.047145
MT	6.535604
MM	C_pi: 1.366249, n_recomb: 78323.020924
RS	0	0.000000	4.403862	118.554999	0.001514	0.000072
RS	1	0.006885	4.403862	126.534548	0.001616	0.000511
RS	2	0.014245	4.403862	135.037692	0.001724	0.001125
RS	3	0.022111	4.403862	144.096871	0.001840	0.001615
RS	4	0.030519	0.197936	3347.597937	0.042741	0.035605
RS	5	0.039506	0.197936	3414.721515	0.043598	0.036181
RS	6	0.049112	0.223179	3088.271631	0.039430	0.032597
RS	7	0.059379	0.223179	3148.336974	0.040197	0.033523
RS	8	0.070353	0.314523	2287.299799	0.029203	0.024637
RS	9	0.082083	0.314523	2352.964827	0.030042	0.025797
RS	10	0.094620	0.466038	1640.533093	0.020946	0.018263
RS	11	0.108020	0.466038	1702.666804	0.021739	0.019350
RS	12	0.122344	0.710552	1163.225798	0.014852	0.013431
RS	13	0.137653	0.710552	1216.371201	0.015530	0.014284
RS	14	0.154017	1.115536	812.566948	0.010375	0.009677
RS	15	0.171507	1.115536	854.907874	0.010915	0.010279
RS	16	0.190202	1.770811	567.877677	0.007250	0.006891
RS	17	0.210183	1.770811	600.226423	0.007663	0.007269
RS	18	0.231541	2.676763	420.289792	0.005366	0.005097
RS	19	0.254369	2.676763	445.529787	0.005688	0.005358
RS	20	0.278769	3.554511	355.884451	0.004544	0.004281
RS	21	0.304849	3.554511	377.751219	0.004823	0.004522
RS	22	0.332725	4.041173	352.684098	0.004503	0.004238
RS	23	0.362520	4.041173	374.373693	0.004780	0.004506
RS	24	0.394367	4.007105	400.570708	0.005114	0.004854
RS	25	0.428407	4.007105	424.755177	0.005423	0.005182
RS	26	0.464790	3.572192	504.660624	0.006443	0.006211
RS	27	0.503679	3.572192	533.868987	0.006816	0.006643
RS	28	0.545245	2.965591	678.942789	0.008668	0.008535
RS	29	0.589673	2.965591	715.296627	0.009133	0.009117
RS	30	0.637161	2.384643	934.313055	0.011929	0.012039
RS	31	0.687918	2.384643	978.090220	0.012488	0.012791
RS	32	0.742170	1.928928	1260.399082	0.016092	0.016655
RS	33	0.800157	1.928928	1307.754990	0.016697	0.017517
RS	34	0.862137	1.618288	1608.766125	0.020540	0.021740
RS	35	0.928385	1.618288	1650.864307	0.021078	0.022550
RS	36	0.999195	1.433931	1900.826079	0.024269	0.026136
RS	37	1.074879	1.433931	1927.248249	0.024606	0.026690
RS	38	1.155776	1.347343	2068.096259	0.026405	0.028760
RS	39	1.242242	1.347343	2072.805198	0.026465	0.028935
RS	40	1.334662	1.332990	2089.794930	0.026682	0.029236
RS	41	1.433445	1.332990	2073.745460	0.026477	0.029046
RS	42	1.539030	1.370171	1994.013684	0.025459	0.027952
RS	43	1.651886	1.370171	1962.506247	0.025057	0.027499
RS	44	1.772511	1.441164	1830.110315	0.023366	0.025648
RS	45	1.901443	1.441164	1788.672940	0.022837	0.025040
RS	46	2.039252	1.529943	1641.387185	0.020957	0.022980
RS	47	2.186550	1.529943	1593.615136	0.020347	0.022290
RS	48	2.343990	1.622719	1453.622368	0.018559	0.020339
RS	49	2.512270	1.622719	1401.168343	0.017890	0.019597
RS	50	2.692138	1.707846	1277.870283	0.016315	0.017887
RS	51	2.884390	1.707846	1221.153586	0.015591	0.017100
RS	52	3.089880	1.775080	1116.773726	0.014259	0.015661
RS	53	3.309519	1.775080	1055.578622	0.013477	0.014822
RS	54	3.544281	1.828494	962.346926	0.012287	0.013543
RS	55	3.795207	1.828494	897.601318	0.011460	0.012661
RS	56	4.063411	1.828494	829.372535	0.010589	0.011730
RS	57	4.350082	1.828494	758.660355	0.009686	0.010761
RS	58	4.656492	2.109477	602.053864	0.007687	0.008600
RS	59	4.984000	2.109477	552.034659	0.007048	0.007906
RS	60	5.334058	2.109477	500.832341	0.006394	0.007191
RS	61	5.708219	2.109477	449.256010	0.005736	0.006465
RS	62	6.108143	2.109477	398.133903	0.005083	0.005741
RS	63	6.535604	2.109477	1857.152061	0.023711	0.026842
PA	4+25*2+4+6 0.128465643 0.047144757 6.535604172 4.403861758 0.197936483 0.223179407 0.314523381 0.466037920 0.710551973 1.115536494 1.770810562 2.676762847 3.554511372 4.041173066 4.007105186 3.572192265 2.965590937 2.384642926 1.928927991 1.618288029 1.433931480 1.347342738 1.332989718 1.370170727 1.441164054 1.529943236 1.622718856 1.707845696 1.775079812 1.828493535 2.109476801
//
IT	4173
RD	21
LK	-486982.591004
QD	-254.567033 -> -237.740933
RI	0.0096410880
TR	0.127259	0.047633
MT	6.566619
MM	C_pi: 1.381381, n_recomb: 79957.444698
RS	0	0.000000	5.007756	106.494608	0.001332	0.000064
RS	1	0.006893	5.007756	113.693025	0.001422	0.000455
RS	2	0.014262	5.007756	121.367516	0.001518	0.000998
RS	3	0.022139	5.007756	129.548072	0.001620	0.001430
RS	4	0.030558	0.199510	3396.453767	0.042478	0.035597
RS	5	0.039558	0.199510	3465.866128	0.043346	0.036152
RS	6	0.049178	0.224799	3137.823406	0.039244	0.032584
RS	7	0.059462	0.224799	3199.948525	0.040021	0.033490
RS	8	0.070454	0.315876	2332.246161	0.029169	0.024677
RS	9	0.082204	0.315876	2399.619692	0.030011	0.025824
RS	10	0.094764	0.465845	1681.110578	0.021025	0.018360
RS	11	0.108190	0.465845	1744.795728	0.021822	0.019444
RS	12	0.122541	0.707635	1196.396554	0.014963	0.013540
RS	13	0.137882	0.707635	1250.982818	0.015646	0.014396
RS	14	0.154280	1.110996	835.624233	0.010451	0.009749
RS	15	0.171809	1.110996	879.146266	0.010995	0.010356
RS	16	0.190545	1.771756	581.300191	0.007270	0.006910
RS	17	0.210574	1.771756	614.449618	0.007685	0.007292
RS	18	0.231983	2.698717	427.016929	0.005341	0.005075
RS	19	0.254868	2.698717	452.720132	0.005662	0.005338
RS	20	0.279330	3.610457	358.999821	0.004490	0.004234
RS	21	0.305479	3.610457	381.126549	0.004767	0.004475
RS	22	0.333430	4.126269	354.052730	0.004428	0.004172
RS	23	0.363309	4.126269	375.909063	0.004701	0.004437
RS	24	0.395246	4.101618	401.316039	0.005019	0.004768
RS	25	0.429386	4.101618	425.656965	0.005324	0.005090
RS	26	0.465878	3.655878	505.955011	0.006328	0.006101
RS	27	0.504886	3.655878	535.404242	0.006696	0.006525
RS	28	0.546584	3.028241	682.657614	0.008538	0.008402
RS	29	0.591155	3.028241	719.468928	0.008998	0.008974
RS	30	0.638799	2.426556	943.397176	0.011799	0.011892
RS	31	0.689728	2.426556	987.992101	0.012356	0.012633
RS	32	0.744167	1.955452	1278.476369	0.015989	0.016514
RS	33	0.802359	1.955452	1327.049488	0.016597	0.017368
RS	34	0.864562	1.635166	1638.509929	0.020492	0.021630
RS	35	0.931053	1.635166	1682.021029	0.021036	0.022438
RS	36	1.002127	1.445511	1941.909104	0.024287	0.026073
RS	37	1.078101	1.445511	1969.546947	0.024632	0.026631
RS	38	1.159313	1.356547	2116.751562	0.026473	0.028739
RS	39	1.246122	1.356547	2122.184158	0.026541	0.028923
RS	40	1.338916	1.341771	2140.719561	0.026773	0.029239
RS	41	1.438106	1.341771	2124.899219	0.026575	0.029061
RS	42	1.544134	1.379883	2042.835151	0.025549	0.027963
RS	43	1.657470	1.379883	2011.253865	0.025154	0.027524
RS	44	1.778620	1.452724	1874.571080	0.023445	0.025660
RS	45	1.908120	1.452724	1832.940988	0.022924	0.025068
RS	46	2.046548	1.543858	1681.065438	0.021025	0.022994
RS	47	2.194518	1.543858	1633.062407	0.020424	0.022320
RS	48	2.352688	1.639101	1489.064890	0.018623	0.020360
RS	49	2.521762	1.639101	1436.332158	0.017964	0.019634
RS	50	2.702490	1.726459	1309.894191	0.016382	0.017921
RS	51	2.895677	1.726459	1252.792231	0.015668	0.017148
RS	52	3.102181	1.795386	1146.112761	0.014334	0.015711
RS	53	3.322920	1.795386	1084.343192	0.013562	0.014885
RS	54	3.558876	1.850040	989.237368	0.012372	0.013609
RS	55	3.811097	1.850040	923.677410	0.011552	0.012736
RS	56	4.080704	1.850040	854.435666	0.010686	0.011812
RS	57	4.368897	1.850040	782.521366	0.009787	0.010850
RS	58	4.676956	2.142677	619.488534	0.007748	0.008647
RS	59	5.006250	2.142677	569.040393	0.007117	0.007964
RS	60	5.358244	2.142677	517.241496	0.006469	0.007257
RS	61	5.734503	2.142677	464.908218	0.005814	0.006537
RS	62	6.136698	2.142677	412.881790	0.005164	0.005817
RS	63	6.566619	2.142677	1949.136552	0.024377	0.027529
PA	4+25*2+4+6 0.127259098 0.047633368 6.566618773 5.007756069 0.199510233 0.224798698 0.315876169 0.465845474 0.707635431 1.110995946 1.771756276 2.698716583 3.610457394 4.126268569 4.101617864 3.655878048 3.028241399 2.426555929 1.955451818 1.635165774 1.445511159 1.356547307 1.341770795 1.379882913 1.452724142 1.543857998 1.639101170 1.726458806 1.795386370 1.850039771 2.142676900
//
IT	4899
RD	22
LK	-486949.419637
QD	-245.102704 -> -229.331234
RI	0.0089110885
TR	0.126112	0.048111
MT	6.595735
MM	C_pi: 1.395952, n_recomb: 81558.170480
RS	0	0.000000	5.686182	95.713642	0.001174	0.000058
RS	1	0.006901	5.686182	102.207812	0.001253	0.000405
RS	2	0.014278	5.686182	109.134445	0.001338	0.000886
RS	3	0.022164	5.686182	116.521176	0.001429	0.001268
RS	4	0.030594	0.201002	3444.088777	0.042229	0.035585
RS	5	0.039606	0.201002	3515.718409	0.043107	0.036126
RS	6	0.049240	0.226395	3185.246420	0.039055	0.032565
RS	7	0.059539	0.226395	3249.395877	0.039841	0.033452
RS	8	0.070548	0.317267	2375.265557	0.029124	0.024708
RS	9	0.082317	0.317267	2444.315672	0.029970	0.025843
RS	10	0.094899	0.465761	1720.444311	0.021095	0.018450
RS	11	0.108348	0.465761	1785.644530	0.021894	0.019529
RS	12	0.122726	0.704858	1228.982297	0.015069	0.013644
RS	13	0.138096	0.704858	1284.980367	0.015755	0.014504
RS	14	0.154526	1.106401	858.478708	0.010526	0.009820
RS	15	0.172091	1.106401	903.166277	0.011074	0.010432
RS	16	0.190867	1.771947	594.654334	0.007291	0.006930
RS	17	0.210939	1.771947	628.597049	0.007707	0.007317
RS	18	0.232397	2.718681	433.724040	0.005318	0.005056
RS	19	0.255335	2.718681	459.886139	0.005639	0.005321
RS	20	0.279856	3.663421	362.120475	0.004440	0.004191
RS	21	0.306069	3.663421	384.503764	0.004714	0.004431
RS	22	0.334091	4.208265	355.433918	0.004358	0.004111
RS	23	0.364046	4.208265	377.452871	0.004628	0.004372
RS	24	0.396069	4.193619	402.045976	0.004930	0.004687
RS	25	0.430302	4.193619	426.535789	0.005230	0.005003
RS	26	0.466897	3.737769	507.150525	0.006218	0.005998
RS	27	0.506017	3.737769	536.825930	0.006582	0.006413
RS	28	0.547837	3.089691	686.100515	0.008412	0.008275
RS	29	0.592543	3.089691	723.343714	0.008869	0.008837
RS	30	0.640334	2.467708	951.928477	0.011672	0.011750
RS	31	0.691423	2.467708	997.304807	0.012228	0.012481
RS	32	0.746037	1.981511	1295.652627	0.015886	0.016375
RS	33	0.804421	1.981511	1345.404761	0.016496	0.017222
RS	34	0.866833	1.651766	1667.027671	0.020440	0.021520
RS	35	0.933552	1.651766	1711.927185	0.020990	0.022326
RS	36	1.004875	1.456912	1981.566190	0.024296	0.026007
RS	37	1.081121	1.456912	2010.420582	0.024650	0.026568
RS	38	1.162627	1.365596	2163.958595	0.026533	0.028715
RS	39	1.249758	1.365596	2170.140325	0.026608	0.028906
RS	40	1.342903	1.350362	2190.313955	0.026856	0.029239
RS	41	1.442474	1.350362	2174.763077	0.026665	0.029072
RS	42	1.548917	1.389326	2090.521822	0.025632	0.027972
RS	43	1.662706	1.389326	2058.910636	0.025245	0.027546
RS	44	1.784346	1.463903	1918.108959	0.023518	0.025670
RS	45	1.914381	1.463903	1876.326151	0.023006	0.025093
RS	46	2.053389	1.557257	1720.016825	0.021089	0.023008
RS	47	2.201990	1.557257	1671.815277	0.020498	0.022349
RS	48	2.360846	1.654827	1523.940531	0.018685	0.020382
RS	49	2.530664	1.654827	1470.954265	0.018036	0.019670
RS	50	2.712200	1.744279	1341.475303	0.016448	0.017955
RS	51	2.906264	1.744279	1284.007845	0.015743	0.017196
RS	52	3.113720	1.814788	1175.098823	0.014408	0.015761
RS	53	3.335493	1.814788	1112.772398	0.013644	0.014946
RS	54	3.572569	1.870581	1015.849158	0.012456	0.013674
RS	55	3.826005	1.870581	949.491436	0.011642	0.012810
RS	56	4.096931	1.870581	879.256798	0.010781	0.011893
RS	57	4.386552	1.870581	806.163438	0.009885	0.010936
RS	58	4.696160	2.174531	636.728139	0.007807	0.008694
RS	59	5.027133	2.174531	585.865653	0.007183	0.008020
RS	60	5.380946	2.174531	533.488950	0.006541	0.007321
RS	61	5.759174	2.174531	480.420916	0.005891	0.006608
RS	62	6.163504	2.174531	427.514834	0.005242	0.005891
RS	63	6.595735	2.174531	2041.354755	0.025029	0.028204
PA	4+25*2+4+6 0.126111831 0.048111478 6.595735092 5.686182020 0.201002480 0.226395328 0.317267007 0.465761285 0.704858408 1.106400772 1.771947210 2.718680748 3.663420704 4.208264588 4.193618875 3.737769359 3.089691327 2.467708353 1.981510964 1.651766143 1.456912258 1.365595717 1.350361792 1.389325576 1.463903055 1.557257192 1.654827038 1.744279476 1.814788322 1.870581487 2.174530817
//
IT	4093
RD	23
LK	-486918.321557
QD	-236.197959 -> -221.399290
RI	0.0082622065
TR	0.125019	0.048579
MT	6.623110
MM	C_pi: 1.409996, n_recomb: 83125.850579
RS	0	0.000000	6.448525	86.057596	0.001035	0.000051
RS	1	0.006908	6.448525	91.916260	0.001106	0.000361
RS	2	0.014293	6.448525	98.167432	0.001181	0.000787
RS	3	0.022188	6.448525	104.836501	0.001261	0.001125
RS	4	0.030628	0.202419	3490.557447	0.041991	0.035572
RS	5	0.039651	0.202419	3564.336413	0.042879	0.036102
RS	6	0.049298	0.227961	3230.769716	0.038866	0.032540
RS	7	0.059611	0.227961	3296.904371	0.039662	0.033410
RS	8	0.070637	0.318682	2416.504276	0.029070	0.024732
RS	9	0.082424	0.318682	2487.198285	0.029921	0.025854
RS	10	0.095025	0.465773	1758.569942	0.021156	0.018533
RS	11	0.108497	0.465773	1825.249670	0.021958	0.019607
RS	12	0.122899	0.702211	1260.985350	0.015170	0.013745
RS	13	0.138296	0.702211	1318.366544	0.015860	0.014606
RS	14	0.154757	1.101788	881.110314	0.010600	0.009891
RS	15	0.172355	1.101788	926.947233	0.011151	0.010507
RS	16	0.191169	1.771491	607.926831	0.007313	0.006951
RS	17	0.211282	1.771491	642.654945	0.007731	0.007342
RS	18	0.232784	2.736830	440.403013	0.005298	0.005040
RS	19	0.255772	2.736830	467.019479	0.005618	0.005306
RS	20	0.280348	3.713562	365.242048	0.004394	0.004152
RS	21	0.306621	3.713562	387.878568	0.004666	0.004390
RS	22	0.334709	4.287311	356.821622	0.004293	0.004053
RS	23	0.364738	4.287311	378.999174	0.004559	0.004311
RS	24	0.396841	4.283171	402.761569	0.004845	0.004610
RS	25	0.431161	4.283171	427.393332	0.005142	0.004921
RS	26	0.467852	3.817934	508.252001	0.006114	0.005899
RS	27	0.507078	3.817934	538.139862	0.006474	0.006307
RS	28	0.549013	3.149990	689.288157	0.008292	0.008154
RS	29	0.593845	3.149990	726.939152	0.008745	0.008707
RS	30	0.641774	2.508116	959.945314	0.011548	0.011613
RS	31	0.693014	2.508116	1006.068475	0.012103	0.012334
RS	32	0.747793	2.007113	1311.980467	0.015783	0.016240
RS	33	0.806356	2.007113	1362.874345	0.016395	0.017079
RS	34	0.868964	1.668089	1694.379390	0.020383	0.021410
RS	35	0.935898	1.668089	1740.642105	0.020940	0.022214
RS	36	1.007454	1.468129	2019.857871	0.024299	0.025938
RS	37	1.083954	1.468129	2049.927205	0.024661	0.026504
RS	38	1.165738	1.374485	2209.765461	0.026583	0.028686
RS	39	1.253172	1.374485	2216.718401	0.026667	0.028886
RS	40	1.346645	1.358765	2238.613819	0.026930	0.029236
RS	41	1.446575	1.358765	2223.369029	0.026747	0.029079
RS	42	1.553408	1.398510	2137.094549	0.025709	0.027979
RS	43	1.667621	1.398510	2105.494187	0.025329	0.027565
RS	44	1.789723	1.474720	1960.736658	0.023588	0.025680
RS	45	1.920260	1.474720	1918.838260	0.023084	0.025117
RS	46	2.059814	1.570172	1758.243399	0.021152	0.023022
RS	47	2.209008	1.570172	1709.873943	0.020570	0.022377
RS	48	2.368507	1.669938	1558.245594	0.018746	0.020404
RS	49	2.539025	1.669938	1505.029853	0.018105	0.019706
RS	50	2.721321	1.761362	1372.604054	0.016512	0.017990
RS	51	2.916210	1.761362	1314.790712	0.015817	0.017244
RS	52	3.124561	1.833347	1203.722018	0.014481	0.015810
RS	53	3.347305	1.833347	1140.856401	0.013724	0.015007
RS	54	3.585435	1.890189	1042.170915	0.012537	0.013738
RS	55	3.840014	1.890189	975.032478	0.011730	0.012882
RS	56	4.112179	1.890189	903.825372	0.010873	0.011973
RS	57	4.403145	1.890189	829.576280	0.009980	0.011020
RS	58	4.714209	2.205124	653.766409	0.007865	0.008740
RS	59	5.046761	2.205124	602.504296	0.007248	0.008075
RS	60	5.402285	2.205124	549.568453	0.006611	0.007384
RS	61	5.782367	2.205124	495.787580	0.005964	0.006676
RS	62	6.188704	2.205124	442.026138	0.005318	0.005963
RS	63	6.623110	2.205124	2133.724046	0.025669	0.028864
PA	4+25*2+4+6 0.125019332 0.048579206 6.623109969 6.448525275 0.202418692 0.227961197 0.318681822 0.465772834 0.702211263 1.101787673 1.771490525 2.736829900 3.713562433 4.287310818 4.283171244 3.817933978 3.149989716 2.508116060 2.007112838 1.668089245 1.468129392 1.374485446 1.358764722 1.398509896 1.474719761 1.570171948 1.669937978 1.761361904 1.833346584 1.890188612 2.205123559
//
IT	4487
RD	24
LK	-486889.137369
QD	-227.808145 -> -213.908437
RI	0.0076833166
TR	0.123978	0.049037
MT	6.648880
MM	C_pi: 1.423543, n_recomb: 84661.350391
RS	0	0.000000	7.305004	77.399626	0.000914	0.000046
RS	1	0.006914	7.305004	82.684703	0.000977	0.000321
RS	2	0.014306	7.305004	88.325749	0.001043	0.000700
RS	3	0.022210	7.305004	94.346036	0.001114	0.000999
RS	4	0.030660	0.203761	3535.969504	0.041766	0.035556
RS	5	0.039694	0.203761	3611.831882	0.042662	0.036080
RS	6	0.049353	0.229493	3274.553734	0.038678	0.032512
RS	7	0.059679	0.229493	3342.632915	0.039482	0.033366
RS	8	0.070720	0.320115	2456.052929	0.029010	0.024748
RS	9	0.082524	0.320115	2528.358210	0.029864	0.025859
RS	10	0.095144	0.465871	1795.519803	0.021208	0.018609
RS	11	0.108636	0.465871	1863.644426	0.022013	0.019678
RS	12	0.123062	0.699693	1292.398691	0.015266	0.013842
RS	13	0.138485	0.699693	1351.134604	0.015959	0.014705
RS	14	0.154974	1.097183	903.507410	0.010672	0.009960
RS	15	0.172603	1.097183	950.477240	0.011227	0.010580
RS	16	0.191452	1.770490	621.104421	0.007336	0.006973
RS	17	0.211603	1.770490	656.609564	0.007756	0.007367
RS	18	0.233148	2.753351	447.043816	0.005280	0.005025
RS	19	0.256183	2.753351	474.109789	0.005600	0.005293
RS	20	0.280810	3.761104	368.355498	0.004351	0.004114
RS	21	0.307140	3.761104	391.241704	0.004621	0.004352
RS	22	0.335291	4.363559	358.211466	0.004231	0.003999
RS	23	0.365388	4.363559	380.543743	0.004495	0.004254
RS	24	0.397565	4.370409	403.458890	0.004766	0.004537
RS	25	0.431968	4.370409	428.225984	0.005058	0.004843
RS	26	0.468750	3.896428	509.267421	0.006015	0.005805
RS	27	0.508074	3.896428	539.355090	0.006371	0.006206
RS	28	0.550118	3.209170	692.241805	0.008177	0.008038
RS	29	0.595068	3.209170	730.278176	0.008626	0.008582
RS	30	0.643126	2.547799	967.485350	0.011428	0.011480
RS	31	0.694508	2.547799	1014.322627	0.011981	0.012192
RS	32	0.749442	2.032260	1327.517966	0.015680	0.016107
RS	33	0.808174	2.032260	1379.517544	0.016295	0.016940
RS	34	0.870967	1.684133	1720.632811	0.020324	0.021301
RS	35	0.938102	1.684133	1768.233151	0.020886	0.022103
RS	36	1.009878	1.479158	2056.851438	0.024295	0.025868
RS	37	1.086617	1.479158	2088.132038	0.024665	0.026437
RS	38	1.168663	1.383212	2254.233970	0.026626	0.028655
RS	39	1.256381	1.383212	2261.976800	0.026718	0.028862
RS	40	1.350164	1.366980	2285.666418	0.026998	0.029230
RS	41	1.450431	1.366980	2270.760641	0.026822	0.029083
RS	42	1.557631	1.407443	2182.588756	0.025780	0.027983
RS	43	1.672243	1.407443	2151.036289	0.025408	0.027582
RS	44	1.794779	1.485192	2002.474429	0.023653	0.025689
RS	45	1.925788	1.485192	1960.494811	0.023157	0.025139
RS	46	2.065856	1.582630	1795.755754	0.021211	0.023035
RS	47	2.215607	1.582630	1747.247021	0.020638	0.022404
RS	48	2.375713	1.684472	1591.983474	0.018804	0.020426
RS	49	2.546889	1.684472	1538.561118	0.018173	0.019742
RS	50	2.729901	1.777753	1403.279426	0.016575	0.018024
RS	51	2.925566	1.777753	1345.139182	0.015888	0.017290
RS	52	3.134760	1.851118	1231.977164	0.014552	0.015860
RS	53	3.358418	1.851118	1168.590026	0.013803	0.015066
RS	54	3.597540	1.908925	1068.196606	0.012617	0.013801
RS	55	3.853196	1.908925	1000.294689	0.011815	0.012953
RS	56	4.126528	1.908925	928.135613	0.010963	0.012050
RS	57	4.418759	1.908925	852.754096	0.010073	0.011102
RS	58	4.731196	2.234534	670.600562	0.007921	0.008784
RS	59	5.065234	2.234534	618.953452	0.007311	0.008128
RS	60	5.422369	2.234534	565.476838	0.006679	0.007444
RS	61	5.804198	2.234534	511.004585	0.006036	0.006742
RS	62	6.212426	2.234534	456.411519	0.005391	0.006033
RS	63	6.648880	2.234534	2226.179399	0.026295	0.029512
PA	4+25*2+4+6 0.123977587 0.049036749 6.648880432 7.305003861 0.203760717 0.229492894 0.320115102 0.465871446 0.699693263 1.097183302 1.770490386 2.753351481 3.761103920 4.363558906 4.370409259 3.896428069 3.209169783 2.547799307 2.032260225 1.684132603 1.479158116 1.383211518 1.366980215 1.407442506 1.485191832 1.582629839 1.684471835 1.777753057 1.851118354 1.908925090 2.234533722
//
IT	3825
RD	25
LK	-486861.721622
QD	-219.892223 -> -206.824695
RI	0.0071645469
TR	0.122982	0.049484
MT	6.673229
MM	C_pi: 1.436632, n_recomb: 86165.450699
RS	0	0.000000	8.268397	69.618469	0.000808	0.000041
RS	1	0.006920	8.268397	74.385036	0.000863	0.000286
RS	2	0.014320	8.268397	79.474164	0.000922	0.000622
RS	3	0.022231	8.268397	84.907138	0.000985	0.000887
RS	4	0.030690	0.205034	3580.378137	0.041552	0.035540
RS	5	0.039734	0.205034	3658.261683	0.042456	0.036059
RS	6	0.049404	0.230987	3316.770481	0.038493	0.032480
RS	7	0.059743	0.230987	3386.752325	0.039305	0.033320
RS	8	0.070798	0.321559	2494.030627	0.028945	0.024758
RS	9	0.082617	0.321559	2567.914720	0.029802	0.025858
RS	10	0.095255	0.466051	1831.325770	0.021254	0.018679
RS	11	0.108767	0.466051	1900.861796	0.022061	0.019743
RS	12	0.123215	0.697310	1323.207366	0.015357	0.013935
RS	13	0.138662	0.697310	1383.269865	0.016054	0.014800
RS	14	0.155178	1.092621	925.653055	0.010743	0.010028
RS	15	0.172837	1.092621	973.739056	0.011301	0.010652
RS	16	0.191719	1.769033	634.179105	0.007360	0.006996
RS	17	0.211906	1.769033	670.452747	0.007781	0.007394
RS	18	0.233491	2.768405	453.640900	0.005265	0.005011
RS	19	0.256570	2.768405	481.151462	0.005584	0.005281
RS	20	0.281246	3.806230	371.456399	0.004311	0.004080
RS	21	0.307629	3.806230	394.588794	0.004579	0.004317
RS	22	0.335838	4.437166	359.600137	0.004173	0.003948
RS	23	0.366000	4.437166	382.083467	0.004434	0.004200
RS	24	0.398249	4.455431	404.139128	0.004690	0.004469
RS	25	0.432729	4.455431	429.035517	0.004979	0.004770
RS	26	0.469595	3.973331	510.203025	0.005921	0.005716
RS	27	0.509013	3.973331	540.478843	0.006273	0.006110
RS	28	0.551159	3.267273	694.981877	0.008066	0.007927
RS	29	0.596221	3.267273	733.382872	0.008511	0.008462
RS	30	0.644402	2.586786	974.584879	0.011311	0.011352
RS	31	0.695917	2.586786	1022.105470	0.011862	0.012055
RS	32	0.750997	2.056975	1342.313733	0.015578	0.015978
RS	33	0.809889	2.056975	1395.384296	0.016194	0.016804
RS	34	0.872856	1.699908	1745.847834	0.020262	0.021192
RS	35	0.940181	1.699908	1794.760217	0.020829	0.021992
RS	36	1.012164	1.490006	2092.608181	0.024286	0.025797
RS	37	1.089130	1.490006	2125.094789	0.024663	0.026369
RS	38	1.171421	1.391783	2297.416207	0.026663	0.028621
RS	39	1.259408	1.391783	2305.965074	0.026762	0.028836
RS	40	1.353483	1.375020	2331.515574	0.027059	0.029221
RS	41	1.454069	1.375020	2316.978603	0.026890	0.029085
RS	42	1.561615	1.416143	2227.034263	0.025846	0.027986
RS	43	1.676605	1.416143	2195.563942	0.025481	0.027597
RS	44	1.799551	1.495347	2043.341729	0.023714	0.025697
RS	45	1.931006	1.495347	2001.312895	0.023226	0.025160
RS	46	2.071558	1.594669	1832.564213	0.021268	0.023048
RS	47	2.221837	1.594669	1783.943146	0.020704	0.022431
RS	48	2.382516	1.698479	1625.155973	0.018861	0.020447
RS	49	2.554314	1.698479	1571.549081	0.018239	0.019777
RS	50	2.738001	1.793512	1433.500230	0.016637	0.018058
RS	51	2.934400	1.793512	1375.051641	0.015958	0.017336
RS	52	3.144390	1.868172	1259.860141	0.014621	0.015908
RS	53	3.368912	1.868172	1195.969117	0.013880	0.015125
RS	54	3.608972	1.926868	1093.919914	0.012696	0.013863
RS	55	3.865644	1.926868	1025.272082	0.011899	0.013023
RS	56	4.140080	1.926868	952.181727	0.011051	0.012126
RS	57	4.433507	1.926868	875.691172	0.010163	0.011182
RS	58	4.747240	2.262854	687.228245	0.007976	0.008828
RS	59	5.082685	2.262854	635.210623	0.007372	0.008181
RS	60	5.441343	2.262854	581.211251	0.006745	0.007503
RS	61	5.824822	2.262854	526.068572	0.006105	0.006806
RS	62	6.234838	2.262854	470.667025	0.005462	0.006101
RS	63	6.673229	2.262854	2318.654901	0.026909	0.030147
PA	4+25*2+4+6 0.122982151 0.049483940 6.673229359 8.268396807 0.205033607 0.230986678 0.321558798 0.466050717 0.697310075 1.092621192 1.769033235 2.768405196 3.806230309 4.437165998 4.455430690 3.973330962 3.267273428 2.586785586 2.056975059 1.699907855 1.490005900 1.391783246 1.375019849 1.416142917 1.495347255 1.594668972 1.698479067 1.793511988 1.868171550 1.926867867 2.262854011
//
CC
CC	Brief Description of the file format:
CC	  CC  comments
CC	  MM  useful-messages
CC	  RD  round-of-iterations
CC	  LL  \log[P(sequence)]
CC	  QD  Q-before-opt Q-after-opt
CC	  TR  \theta_0 \rho_0
CC	  RS  k t_k \lambda_k \pi_k \sum_{l\not=k}A_{kl} A_{kk}
CC	  DC  begin end best-k t_k+\Delta_k max-prob
CC
MM	Version: 0.6.5-r67
MM	pattern:4+25*2+4+6, n:63, n_free_lambdas:28
MM	n_iterations:25, skip:1, max_t:5, theta/rho:5
MM	is_decoding:0
MM	n_seqs:41, sum_L:1282236, sum_n:209843
RD	0
LK	0.000000
QD	0.000000 -> 0.000000
RI	inf
TR	0.178713	0.035743
MT	5.000000
MM	C_pi: 1.000000, n_recomb: 45025.736913
RS	0	0.000000	1.000000	283.969442	0.006307	0.000000
RS	1	0.006440	1.000000	300.289903	0.006669	0.000000
RS	2	0.013294	1.000000	317.414870	0.007050	0.000000
RS	3	0.020590	1.000000	335.366339	0.007448	0.000000
RS	4	0.028356	1.000000	354.164328	0.007866	0.000000
RS	5	0.036622	1.000000	373.826417	0.008303	0.000000
RS	6	0.045421	1.000000	394.367216	0.008759	0.000000
RS	7	0.054785	1.000000	415.797789	0.009235	0.000000
RS	8	0.064753	1.000000	438.125001	0.009731	0.000000
RS	9	0.075363	1.000000	461.350811	0.010246	0.000000
RS	10	0.086656	1.000000	485.471491	0.010782	0.000000
RS	11	0.098677	1.000000	510.476783	0.011337	0.000000
RS	12	0.111471	1.000000	536.348979	0.011912	0.000000
RS	13	0.125090	1.000000	563.061945	0.012505	0.000000
RS	14	0.139585	1.000000	590.580069	0.013116	0.000000
RS	15	0.155014	1.000000	618.857168	0.013745	0.000000
RS	16	0.171437	1.000000	647.835328	0.014388	0.000000
RS	17	0.188917	1.000000	677.443720	0.015046	0.000000
RS	18	0.207523	1.000000	707.597389	0.015715	0.000000
RS	19	0.227327	1.000000	738.196047	0.016395	0.000000
RS	20	0.248406	1.000000	769.122877	0.017082	0.000000
RS	21	0.270843	1.000000	800.243410	0.017773	0.000000
RS	22	0.294725	1.000000	831.404477	0.018465	0.000000
RS	23	0.320144	1.000000	862.433309	0.019154	0.000000
RS	24	0.347201	1.000000	893.136814	0.019836	0.000000
RS	25	0.376000	1.000000	923.301104	0.020506	0.000000
RS	26	0.406654	1.000000	952.691331	0.021159	0.000000
RS	27	0.439282	1.000000	981.051903	0.021789	0.000000
RS	28	0.474011	1.000000	1008.107162	0.022390	0.000000
RS	29	0.510976	1.000000	1033.562608	0.022955	0.000000
RS	30	0.550322	1.000000	1057.106740	0.023478	0.000000
RS	31	0.592202	1.000000	1078.413629	0.023951	0.000000
RS	32	0.636779	1.000000	1097.146263	0.024367	0.000000
RS	33	0.684227	1.000000	1112.960778	0.024718	0.000000
RS	34	0.734730	1.000000	1125.511595	0.024997	0.000000
RS	35	0.788485	1.000000	1134.457527	0.025196	0.000000
RS	36	0.845702	1.000000	1139.468844	0.025307	0.000000
RS	37	0.906604	1.000000	1140.235268	0.025324	0.000000
RS	38	0.971428	1.000000	1136.474827	0.025241	0.000000
RS	39	1.040426	1.000000	1127.943420	0.025051	0.000000
RS	40	1.113868	1.000000	1114.444901	0.024751	0.000000
RS	41	1.192040	1.000000	1095.841408	0.024338	0.000000
RS	42	1.275245	1.000000	1072.063592	0.023810	0.000000
RS	43	1.363809	1.000000	1043.120318	0.023167	0.000000
RS	44	1.458076	1.000000	1009.107357	0.022412	0.000000
RS	45	1.558414	1.000000	970.214502	0.021548	0.000000
RS	46	1.665214	1.000000	926.730541	0.020582	0.000000
RS	47	1.778891	1.000000	879.045460	0.019523	0.000000
RS	48	1.899889	1.000000	827.649334	0.018382	0.000000
RS	49	2.028679	1.000000	773.127385	0.017171	0.000000
RS	50	2.165763	1.000000	716.150852	0.015905	0.000000
RS	51	2.311675	1.000000	657.463485	0.014602	0.000000
RS	52	2.466983	1.000000	597.863717	0.013278	0.000000
RS	53	2.632293	1.000000	538.182848	0.011953	0.000000
RS	54	2.808249	1.000000	479.259932	0.010644	0.000000
RS	55	2.995536	1.000000	421.914333	0.009371	0.000000
RS	56	3.194884	1.000000	366.917298	0.008149	0.000000
RS	57	3.407070	1.000000	314.964088	0.006995	0.000000
RS	58	3.632920	1.000000	266.648438	0.005922	0.000000
RS	59	3.873315	1.000000	222.441086	0.004940	0.000000
RS	60	4.129191	1.000000	182.674038	0.004057	0.000000
RS	61	4.401545	1.000000	147.531891	0.003277	0.000000
RS	62	4.691438	1.000000	117.051086	0.002600	0.000000
RS	63	5.000000	1.000000	330.014103	0.007329	0.000000
PA	4+25*2+4+6 0.178712829 0.035742566 5.000000000 1.000000000 1.000000000 1.000000000 1.000000000 1.000000000 1.000000000 1.000000000 1.000000000 1.000000000 1.000000000 1.000000000 1.000000000 1.000000000 1.000000000 1.000000000 1.000000000 1.000000000 1.000000000 1.000000000 1.000000000 1.000000000 1.000000000 1.000000000 1.000000000 1.000000000 1.000000000 1.000000000 1.000000000
//
IT	4525
RD	1
LK	-502117.071426
QD	-1203.274525 -> -746.349347
RI	0.0699916659
TR	0.171061	0.035218
MT	5.331602
MM	C_pi: 0.986614, n_recomb: 43792.782095
RS	0	0.000000	0.388836	718.668576	0.016411	0.000431
RS	1	0.006546	0.388836	752.607569	0.017186	0.004123
RS	2	0.013521	0.388836	787.259053	0.017977	0.010078
RS	3	0.020953	0.388836	822.514902	0.018782	0.017029
RS	4	0.028871	0.348605	956.100626	0.021832	0.021193
RS	5	0.037307	0.348605	993.701894	0.022691	0.021676
RS	6	0.046296	0.416880	864.168965	0.019733	0.021287
RS	7	0.055873	0.416880	899.312010	0.020536	0.020646
RS	8	0.066077	0.524534	744.641715	0.017004	0.019646
RS	9	0.076948	0.524534	776.741470	0.017737	0.018404
RS	10	0.088532	0.660785	643.823001	0.014702	0.017079
RS	11	0.100874	0.660785	673.016980	0.015368	0.015772
RS	12	0.114024	0.810661	573.868915	0.013104	0.014533
RS	13	0.128035	0.810661	600.773431	0.013719	0.013400
RS	14	0.142963	0.958014	532.389283	0.012157	0.012404
RS	15	0.158868	0.958014	557.760180	0.012736	0.011548
RS	16	0.175814	1.088001	514.537126	0.011749	0.010821
RS	17	0.193870	1.088001	539.082028	0.012310	0.010219
RS	18	0.213108	1.189083	516.629259	0.011797	0.009756
RS	19	0.233605	1.189083	540.938839	0.012352	0.009449
RS	20	0.255444	1.254901	536.348085	0.012247	0.009314
RS	21	0.278712	1.254901	560.857613	0.012807	0.009354
RS	22	0.303504	1.287319	571.168176	0.013043	0.009562
RS	23	0.329919	1.287319	596.084573	0.013611	0.009932
RS	24	0.358063	1.293017	618.539077	0.014124	0.010456
RS	25	0.388049	1.293017	643.784879	0.014701	0.011130
RS	26	0.419998	1.279416	676.053099	0.015438	0.011952
RS	27	0.454039	1.279416	701.220194	0.016012	0.012918
RS	28	0.490309	1.253462	740.849327	0.016917	0.014021
RS	29	0.528952	1.253462	765.148451	0.017472	0.015249
RS	30	0.570126	1.221399	808.967919	0.018473	0.016584
RS	31	0.613994	1.221399	831.202052	0.018980	0.017997
RS	32	0.660735	1.188562	875.069688	0.019982	0.019450
RS	33	0.710535	1.188562	893.678629	0.020407	0.020896
RS	34	0.763595	1.159157	932.685742	0.021298	0.022279
RS	35	0.820129	1.159157	945.899674	0.021599	0.023543
RS	36	0.880364	1.135831	975.294515	0.022271	0.024637
RS	37	0.944542	1.135831	981.382261	0.022410	0.025519
RS	38	1.012921	1.119480	997.724547	0.022783	0.026161
RS	39	1.085777	1.119480	995.256003	0.022726	0.026549
RS	40	1.163402	1.109689	996.921622	0.022765	0.026680
RS	41	1.246109	1.109689	984.971728	0.022492	0.026562
RS	42	1.334229	1.105337	972.021504	0.022196	0.026212
RS	43	1.428119	1.105337	950.292738	0.021700	0.025649
RS	44	1.528155	1.105032	924.075648	0.021101	0.024899
RS	45	1.634739	1.105032	892.947059	0.020390	0.023989
RS	46	1.748301	1.107375	855.650158	0.019539	0.022944
RS	47	1.869297	1.107375	816.172791	0.018637	0.021790
RS	48	1.998214	1.111142	770.436254	0.017593	0.020549
RS	49	2.135571	1.111142	724.291198	0.016539	0.019246
RS	50	2.281919	1.115263	673.027927	0.015368	0.017900
RS	51	2.437847	1.115263	622.430477	0.014213	0.016533
RS	52	2.603983	1.118756	568.683045	0.012986	0.015163
RS	53	2.780995	1.118756	516.221788	0.011788	0.013805
RS	54	2.969595	1.121196	462.789915	0.010568	0.012470
RS	55	3.170541	1.121196	411.260575	0.009391	0.011169
RS	56	3.384642	1.121196	361.152803	0.008247	0.009910
RS	57	3.612759	1.121196	313.161144	0.007151	0.008699
RS	58	3.855808	1.129185	266.223141	0.006079	0.007546
RS	59	4.114769	1.129185	224.882997	0.005135	0.006458
RS	60	4.390682	1.129185	187.096820	0.004272	0.005445
RS	61	4.684658	1.129185	153.159190	0.003497	0.004515
RS	62	4.997878	1.129185	123.232773	0.002814	0.003677
RS	63	5.331602	1.129185	365.928472	0.008356	0.011193
PA	4+25*2+4+6 0.171061042 0.035218243 5.331602097 0.388835907 0.348605156 0.416879654 0.524534225 0.660784721 0.810661316 0.958014488 1.088001251 1.189083099 1.254900932 1.287319183 1.293016911 1.279416084 1.253461838 1.221399307 1.188562393 1.159156799 1.135830879 1.119480133 1.109688759 1.105337143 1.105031967 1.107375145 1.111142159 1.115262985 1.118756056 1.121195793 1.129184783
//
IT	4246
RD	2
LK	-501389.806060
QD	-812.847268 -> -644.423763
RI	0.0879374532
TR	0.167708	0.035905
MT	5.452006
MM	C_pi: 0.976574, n_recomb: 44185.540996
RS	0	0.000000	0.327313	864.742588	0.019571	0.000455
RS	1	0.006583	0.327313	902.833715	0.020433	0.004271
RS	2	0.013600	0.327313	941.322196	0.021304	0.010441
RS	3	0.021079	0.327313	980.030475	0.022180	0.017217
RS	4	0.029050	0.237671	1396.179829	0.031598	0.024584
RS	5	0.037546	0.237671	1434.389091	0.032463	0.026916
RS	6	0.046601	0.295718	1186.208868	0.026846	0.023633
RS	7	0.056253	0.295718	1222.616824	0.027670	0.024487
RS	8	0.066540	0.405608	921.300546	0.020851	0.019888
RS	9	0.077504	0.405608	955.113759	0.021616	0.020093
RS	10	0.089189	0.564469	713.266939	0.016143	0.015989
RS	11	0.101645	0.564469	743.266936	0.016821	0.015934
RS	12	0.114920	0.762701	574.232616	0.012996	0.012877
RS	13	0.129069	0.762701	600.578969	0.013592	0.012728
RS	14	0.144149	0.981573	488.608694	0.011058	0.010636
RS	15	0.160223	0.981573	512.194429	0.011592	0.010507
RS	16	0.177354	1.194814	441.341296	0.009988	0.009143
RS	17	0.195614	1.194814	463.186477	0.010483	0.009055
RS	18	0.215075	1.372643	423.179986	0.009577	0.008247
RS	19	0.235818	1.372643	444.224790	0.010054	0.008283
RS	20	0.257926	1.490702	429.246103	0.009715	0.007980
RS	21	0.281490	1.490702	450.292262	0.010191	0.008224
RS	22	0.306605	1.543820	455.780936	0.010315	0.008370
RS	23	0.333374	1.543820	477.400254	0.010804	0.008841
RS	24	0.361905	1.542304	499.958270	0.011315	0.009386
RS	25	0.392314	1.542304	522.423614	0.011823	0.010089
RS	26	0.424725	1.501707	559.756588	0.012668	0.011025
RS	27	0.459270	1.501707	582.970794	0.013194	0.011971
RS	28	0.496089	1.438014	632.710533	0.014319	0.013298
RS	29	0.535332	1.438014	656.096292	0.014849	0.014477
RS	30	0.577159	1.365551	714.569524	0.016172	0.016148
RS	31	0.621739	1.365551	736.965048	0.016679	0.017493
RS	32	0.669254	1.295712	798.503103	0.018072	0.019372
RS	33	0.719897	1.295712	818.161876	0.018517	0.020733
RS	34	0.773875	1.236492	875.251634	0.019809	0.022564
RS	35	0.831406	1.236492	890.045931	0.020143	0.023722
RS	36	0.892724	1.192033	935.032672	0.021162	0.025193
RS	37	0.958079	1.192033	942.857914	0.021339	0.025944
RS	38	1.027737	1.162818	970.334003	0.021960	0.026828
RS	39	1.101981	1.162818	969.538833	0.021942	0.027070
RS	40	1.181112	1.147012	977.444365	0.022121	0.027296
RS	41	1.265454	1.147012	967.104194	0.021887	0.027038
RS	42	1.355347	1.141804	956.361503	0.021644	0.026665
RS	43	1.451159	1.141804	936.349595	0.021191	0.025988
RS	44	1.553278	1.144169	909.849045	0.020592	0.025151
RS	45	1.662121	1.144169	880.761085	0.019933	0.024165
RS	46	1.778129	1.151262	842.272622	0.019062	0.023016
RS	47	1.901774	1.151262	805.293196	0.018225	0.021826
RS	48	2.033559	1.160650	758.632671	0.017169	0.020499
RS	49	2.174020	1.160650	715.412128	0.016191	0.019196
RS	50	2.323729	1.170215	664.132213	0.015031	0.017797
RS	51	2.483293	1.170215	616.667212	0.013956	0.016456
RS	52	2.653363	1.178017	563.942313	0.012763	0.015070
RS	53	2.834628	1.178017	514.450015	0.011643	0.013749
RS	54	3.027827	1.183265	462.630835	0.010470	0.012423
RS	55	3.233746	1.183265	413.520436	0.009359	0.011159
RS	56	3.453220	1.183265	365.364777	0.008269	0.009929
RS	57	3.687144	1.183265	318.854277	0.007216	0.008742
RS	58	3.936468	1.200298	271.144180	0.006136	0.007559
RS	59	4.202206	1.200298	231.036594	0.005229	0.006501
RS	60	4.485438	1.200298	193.981239	0.004390	0.005510
RS	61	4.787317	1.200298	160.330287	0.003629	0.004595
RS	62	5.109070	1.200298	130.316368	0.002949	0.003765
RS	63	5.452006	1.200298	402.974642	0.009120	0.011794
PA	4+25*2+4+6 0.167707832 0.035905008 5.452005708 0.327312508 0.237671144 0.295717802 0.405608400 0.564468701 0.762700858 0.981572536 1.194813752 1.372643358 1.490702286 1.543820271 1.542303847 1.501707210 1.438013992 1.365551254 1.295712283 1.236492435 1.192033372 1.162818009 1.147011708 1.141803641 1.144169500 1.151262463 1.160649703 1.170214822 1.178016755 1.183265080 1.200297874
//
IT	4658
RD	3
LK	-501099.373276
QD	-695.964126 -> -598.073352
RI	0.0856886889
TR	0.165056	0.036828
MT	5.521314
MM	C_pi: 0.988276, n_recomb: 45834.743724
RS	0	0.000000	0.351864	837.103717	0.018264	0.000422
RS	1	0.006604	0.351864	875.364797	0.019098	0.003940
RS	2	0.013645	0.351864	914.211020	0.019946	0.009520
RS	3	0.021151	0.351864	953.487307	0.020803	0.015358
RS	4	0.029152	0.203483	1702.097995	0.037136	0.026915
RS	5	0.037682	0.203483	1737.914016	0.037917	0.029752
RS	6	0.046775	0.252390	1433.114245	0.031267	0.025497
RS	7	0.056468	0.252390	1468.617725	0.032042	0.026922
RS	8	0.066802	0.358696	1063.022283	0.023192	0.020540
RS	9	0.077818	0.358696	1098.075490	0.023957	0.021327
RS	10	0.089562	0.524985	777.654500	0.016966	0.015818
RS	11	0.102082	0.524985	809.035812	0.017651	0.016247
RS	12	0.115428	0.748989	591.390308	0.012903	0.012284
RS	13	0.129656	0.748989	618.365513	0.013491	0.012504
RS	14	0.144823	1.015453	477.642821	0.010421	0.009864
RS	15	0.160993	1.015453	501.035587	0.010931	0.009999
RS	16	0.178230	1.293129	413.076615	0.009012	0.008311
RS	17	0.196605	1.293129	434.092619	0.009471	0.008406
RS	18	0.216194	1.536301	384.098197	0.008380	0.007419
RS	19	0.237077	1.536301	403.916331	0.008812	0.007574
RS	20	0.259339	1.699758	383.848880	0.008375	0.007188
RS	21	0.283071	1.699758	403.521857	0.008804	0.007491
RS	22	0.308371	1.767757	407.633278	0.008894	0.007616
RS	23	0.335341	1.767757	427.978567	0.009337	0.008094
RS	24	0.364093	1.753287	452.559473	0.009874	0.008675
RS	25	0.394744	1.753287	474.089116	0.010343	0.009345
RS	26	0.427418	1.680932	517.202342	0.011284	0.010383
RS	27	0.462251	1.680932	540.039109	0.011782	0.011266
RS	28	0.499385	1.577037	599.746319	0.013085	0.012779
RS	29	0.538971	1.577037	623.457239	0.013602	0.013875
RS	30	0.581171	1.464679	695.904631	0.015183	0.015825
RS	31	0.626158	1.464679	719.307803	0.015694	0.017073
RS	32	0.674117	1.360889	797.515225	0.017400	0.019303
RS	33	0.725243	1.360889	818.615441	0.017860	0.020562
RS	34	0.779745	1.276366	892.428061	0.019471	0.022758
RS	35	0.837847	1.276366	908.664247	0.019825	0.023811
RS	36	0.899787	1.215555	967.297154	0.021104	0.025584
RS	37	0.965817	1.215555	976.130094	0.021297	0.026230
RS	38	1.036208	1.177707	1012.027457	0.022080	0.027295
RS	39	1.111248	1.177707	1011.576840	0.022070	0.027441
RS	40	1.191244	1.159229	1022.300198	0.022304	0.027717
RS	41	1.276523	1.159229	1011.697592	0.022073	0.027380
RS	42	1.367434	1.155636	999.267652	0.021802	0.026960
RS	43	1.464349	1.155636	978.654048	0.021352	0.026231
RS	44	1.567666	1.162442	947.791939	0.020678	0.025297
RS	45	1.677805	1.162442	918.088410	0.020030	0.024289
RS	46	1.795219	1.175558	874.361963	0.019076	0.023037
RS	47	1.920387	1.175558	836.995769	0.018261	0.021853
RS	48	2.053822	1.191500	785.529473	0.017138	0.020444
RS	49	2.196069	1.191500	742.233185	0.016194	0.019169
RS	50	2.347711	1.207201	687.299374	0.014995	0.017723
RS	51	2.509368	1.207201	639.974842	0.013963	0.016423
RS	52	2.681702	1.219824	584.943627	0.012762	0.015024
RS	53	2.865417	1.219824	535.570093	0.011685	0.013746
RS	54	3.061266	1.228388	482.355057	0.010524	0.012431
RS	55	3.270049	1.228388	433.096508	0.009449	0.011203
RS	56	3.492621	1.228388	384.482511	0.008388	0.010003
RS	57	3.729893	1.228388	337.222884	0.007357	0.008839
RS	58	3.982835	1.255581	286.316024	0.006247	0.007622
RS	59	4.252483	1.255581	245.723695	0.005361	0.006592
RS	60	4.539939	1.255581	207.886232	0.004536	0.005620
RS	61	4.846380	1.255581	173.209002	0.003779	0.004716
RS	62	5.173059	1.255581	141.985105	0.003098	0.003891
RS	63	5.521314	1.255581	454.898513	0.009925	0.012578
PA	4+25*2+4+6 0.165056439 0.036828249 5.521314214 0.351863849 0.203483035 0.252390388 0.358696042 0.524985403 0.748989239 1.015453290 1.293128915 1.536301378 1.699757951 1.767757366 1.753286679 1.680932320 1.577036621 1.464679052 1.360889240 1.276366278 1.215554573 1.177707322 1.159229204 1.155636050 1.162442013 1.175558407 1.191499606 1.207201002 1.219824051 1.228388391 1.255581336
//
IT	4168
RD	4
LK	-500917.327473
QD	-635.838827 -> -560.683089
RI	0.0754469658
TR	0.162375	0.037737
MT	5.584348
MM	C_pi: 1.009918, n_recomb: 47953.236799
RS	0	0.000000	0.410650	752.924900	0.015701	0.000373
RS	1	0.006623	0.410650	789.630316	0.016467	0.003497
RS	2	0.013685	0.410650	827.218918	0.017251	0.008338
RS	3	0.021215	0.410650	865.585758	0.018051	0.013166
RS	4	0.029243	0.190384	1927.930442	0.040204	0.028570
RS	5	0.037804	0.190384	1962.669479	0.040929	0.031399
RS	6	0.046931	0.232363	1639.553202	0.034191	0.026991
RS	7	0.056662	0.232363	1674.453511	0.034918	0.028612
RS	8	0.067039	0.335037	1191.252910	0.024842	0.021237
RS	9	0.078102	0.335037	1227.824344	0.025605	0.022293
RS	10	0.089898	0.504239	844.251179	0.017606	0.015925
RS	11	0.102476	0.504239	877.485495	0.018299	0.016588
RS	12	0.115886	0.744364	619.588937	0.012921	0.012053
RS	13	0.130185	0.744364	647.826295	0.013510	0.012451
RS	14	0.145431	1.045889	482.962834	0.010072	0.009457
RS	15	0.161686	1.045889	506.909062	0.010571	0.009716
RS	16	0.179019	1.376868	404.582190	0.008437	0.007814
RS	17	0.197499	1.376868	425.591575	0.008875	0.007992
RS	18	0.217203	1.678547	367.403880	0.007662	0.006889
RS	19	0.238212	1.678547	386.863222	0.008068	0.007092
RS	20	0.260613	1.884145	362.882833	0.007567	0.006653
RS	21	0.284498	1.884145	382.060655	0.007967	0.006969
RS	22	0.309964	1.965228	385.447355	0.008038	0.007082
RS	23	0.337117	1.965228	405.365455	0.008453	0.007543
RS	24	0.366069	1.936617	432.167208	0.009012	0.008149
RS	25	0.396938	1.936617	453.536334	0.009458	0.008774
RS	26	0.429851	1.832306	502.270933	0.010474	0.009887
RS	27	0.464945	1.832306	525.402470	0.010957	0.010705
RS	28	0.502363	1.689626	594.711058	0.012402	0.012361
RS	29	0.542259	1.689626	619.297532	0.012915	0.013378
RS	30	0.584798	1.540446	705.334746	0.014709	0.015546
RS	31	0.630154	1.540446	730.160305	0.015227	0.016710
RS	32	0.678514	1.406837	824.722015	0.017198	0.019220
RS	33	0.730077	1.406837	847.517255	0.017674	0.020396
RS	34	0.785056	1.301284	937.716538	0.019555	0.022885
RS	35	0.843675	1.301284	955.443658	0.019924	0.023862
RS	36	0.906178	1.227798	1027.111372	0.021419	0.025874
RS	37	0.972820	1.227798	1036.758108	0.021620	0.026454
RS	38	1.043876	1.184074	1079.989658	0.022522	0.027651
RS	39	1.119638	1.184074	1079.446684	0.022510	0.027744
RS	40	1.200418	1.164778	1091.441983	0.022761	0.028040
RS	41	1.286548	1.164778	1079.940403	0.022521	0.027667
RS	42	1.378383	1.163943	1064.014952	0.022189	0.027183
RS	43	1.476301	1.163943	1042.024076	0.021730	0.026439
RS	44	1.580704	1.175865	1004.947027	0.020957	0.025402
RS	45	1.692022	1.175865	973.764545	0.020307	0.024400
RS	46	1.810713	1.195411	923.057215	0.019249	0.023044
RS	47	1.937265	1.195411	884.385638	0.018443	0.021886
RS	48	2.072199	1.218181	826.537219	0.017236	0.020396
RS	49	2.216070	1.218181	782.215554	0.016312	0.019161
RS	50	2.369470	1.240236	722.227378	0.015061	0.017669
RS	51	2.533030	1.240236	674.090120	0.014057	0.016415
RS	52	2.707423	1.257875	615.522890	0.012836	0.015003
RS	53	2.893367	1.257875	565.347550	0.011790	0.013769
RS	54	3.091626	1.270027	509.633748	0.010628	0.012461
RS	55	3.303017	1.270027	459.388373	0.009580	0.011269
RS	56	3.528408	1.270027	409.514153	0.008540	0.010098
RS	57	3.768728	1.270027	360.748518	0.007523	0.008956
RS	58	4.024965	1.308233	305.555725	0.006372	0.007699
RS	59	4.298174	1.308233	263.927297	0.005504	0.006696
RS	60	4.589477	1.308233	224.810412	0.004688	0.005743
RS	61	4.900075	1.308233	188.662173	0.003934	0.004850
RS	62	5.231244	1.308233	155.833547	0.003250	0.004029
RS	63	5.584348	1.308233	515.795682	0.010756	0.013432
PA	4+25*2+4+6 0.162374516 0.037736510 5.584347941 0.410649795 0.190384255 0.232363332 0.335037160 0.504238874 0.744364200 1.045888594 1.376867973 1.678546842 1.884145222 1.965227767 1.936616740 1.832306257 1.689626299 1.540445993 1.406836850 1.301284352 1.227798499 1.184074455 1.164777845 1.163942581 1.175865250 1.195410703 1.218181126 1.240236308 1.257874626 1.270027417 1.308232975
//
IT	5104
RD	5
LK	-500773.001754
QD	-591.288451 -> -527.384544
RI	0.0643273923
TR	0.159611	0.038577
MT	5.650479
MM	C_pi: 1.035071, n_recomb: 50197.127612
RS	0	0.000000	0.492457	659.451267	0.013137	0.000324
RS	1	0.006643	0.492457	693.616747	0.013818	0.003057
RS	2	0.013727	0.492457	728.883669	0.014520	0.007204
RS	3	0.021282	0.492457	765.195147	0.015244	0.011152
RS	4	0.029338	0.185253	2102.746331	0.041890	0.029741
RS	5	0.037930	0.185253	2137.899850	0.042590	0.032391
RS	6	0.047093	0.221787	1817.660420	0.036210	0.028170
RS	7	0.056864	0.221787	1852.527956	0.036905	0.029831
RS	8	0.067284	0.321256	1309.602253	0.026089	0.021875
RS	9	0.078396	0.321256	1347.872104	0.026852	0.023069
RS	10	0.090247	0.491320	911.089470	0.018150	0.016127
RS	11	0.102885	0.491320	946.371247	0.018853	0.016923
RS	12	0.116362	0.742089	652.903962	0.013007	0.011980
RS	13	0.130735	0.742089	682.677161	0.013600	0.012480
RS	14	0.146062	1.070616	495.790186	0.009877	0.009223
RS	15	0.162408	1.070616	520.619594	0.010372	0.009551
RS	16	0.179839	1.447119	404.953694	0.008067	0.007487
RS	17	0.198429	1.447119	426.318022	0.008493	0.007710
RS	18	0.218253	1.802603	360.510611	0.007182	0.006516
RS	19	0.239394	1.802603	379.987829	0.007570	0.006743
RS	20	0.261940	2.048888	352.381563	0.007020	0.006259
RS	21	0.285983	2.048888	371.438272	0.007400	0.006576
RS	22	0.311623	2.143251	374.107511	0.007453	0.006674
RS	23	0.338967	2.143251	393.948067	0.007848	0.007113
RS	24	0.368127	2.101367	422.693249	0.008421	0.007732
RS	25	0.399224	2.101367	444.205925	0.008849	0.008316
RS	26	0.432387	1.966571	498.037775	0.009922	0.009480
RS	27	0.467752	1.966571	521.709411	0.010393	0.010242
RS	28	0.505467	1.787437	599.949125	0.011952	0.012002
RS	29	0.545688	1.787437	625.597403	0.012463	0.012953
RS	30	0.588580	1.604532	724.567920	0.014434	0.015290
RS	31	0.634321	1.604532	750.951659	0.014960	0.016387
RS	32	0.683101	1.444478	861.356116	0.017159	0.019120
RS	33	0.735122	1.444478	885.934649	0.017649	0.020234
RS	34	0.790598	1.320952	992.143363	0.019765	0.022963
RS	35	0.849759	1.320952	1011.388612	0.020148	0.023889
RS	36	0.912850	1.237137	1095.687611	0.021828	0.026094
RS	37	0.980132	1.237137	1106.097130	0.022035	0.026636
RS	38	1.051884	1.189074	1156.080855	0.023031	0.027936
RS	39	1.128402	1.189074	1155.320433	0.023016	0.028002
RS	40	1.210003	1.169818	1167.814813	0.023265	0.028301
RS	41	1.297025	1.169818	1155.244397	0.023014	0.027916
RS	42	1.389828	1.172123	1134.975478	0.022610	0.027363
RS	43	1.488795	1.172123	1111.426138	0.022141	0.026622
RS	44	1.594336	1.189263	1067.345318	0.021263	0.025484
RS	45	1.706889	1.189263	1034.508483	0.020609	0.024501
RS	46	1.826918	1.215214	976.160271	0.019447	0.023046
RS	47	1.954921	1.215214	936.012637	0.018647	0.021921
RS	48	2.091426	1.244761	871.257151	0.017357	0.020356
RS	49	2.237000	1.244761	825.735827	0.016450	0.019164
RS	50	2.392244	1.273138	760.276130	0.015146	0.017628
RS	51	2.557800	1.273138	711.144932	0.014167	0.016420
RS	52	2.734354	1.295796	648.705106	0.012923	0.014995
RS	53	2.922637	1.295796	597.546433	0.011904	0.013804
RS	54	3.123426	1.311614	539.038546	0.010738	0.012500
RS	55	3.337554	1.311614	487.640847	0.009715	0.011344
RS	56	3.565906	1.311614	436.345729	0.008693	0.010200
RS	57	3.809428	1.311614	385.918778	0.007688	0.009078
RS	58	4.069126	1.361421	325.981853	0.006494	0.007778
RS	59	4.346075	1.361421	283.239026	0.005643	0.006801
RS	60	4.641422	1.361421	242.771156	0.004836	0.005867
RS	61	4.956388	1.361421	205.084035	0.004086	0.004985
RS	62	5.292277	1.361421	170.583746	0.003398	0.004168
RS	63	5.650479	1.361421	582.096614	0.011596	0.014312
PA	4+25*2+4+6 0.159611010 0.038576766 5.650479190 0.492457074 0.185253149 0.221786636 0.321255701 0.491319921 0.742088676 1.070615558 1.447118604 1.802603033 2.048887719 2.143251191 2.101366831 1.966571283 1.787437050 1.604532202 1.444477909 1.320952364 1.237136585 1.189074083 1.169818185 1.172122889 1.189262877 1.215213637 1.244761196 1.273138185 1.295795867 1.311614318 1.361420691
//
IT	4744
RD	6
LK	-500648.840115
QD	-553.857567 -> -497.477183
RI	0.0545084752
TR	0.156840	0.039350
MT	5.719611
MM	C_pi: 1.061186, n_recomb: 52448.126001
RS	0	0.000000	0.594796	572.350248	0.010913	0.000279
RS	1	0.006663	0.594796	603.542705	0.011507	0.002656
RS	2	0.013770	0.594796	635.950218	0.012125	0.006197
RS	3	0.021351	0.594796	669.553321	0.012766	0.009426
RS	4	0.029436	0.183789	2242.918607	0.042765	0.030563
RS	5	0.038061	0.183789	2279.557788	0.043463	0.032991
RS	6	0.047260	0.215890	1973.729230	0.037632	0.029094
RS	7	0.057072	0.215890	2009.080535	0.038306	0.030731
RS	8	0.067538	0.312559	1419.390771	0.027063	0.022435
RS	9	0.078701	0.312559	1459.452273	0.027827	0.023706
RS	10	0.090608	0.482370	976.917165	0.018626	0.016361
RS	11	0.103309	0.482370	1014.308257	0.019339	0.017242
RS	12	0.116855	0.740258	688.583844	0.013129	0.011989
RS	13	0.131305	0.740258	720.011881	0.013728	0.012555
RS	14	0.146717	1.090083	512.405191	0.009770	0.009086
RS	15	0.163156	1.090083	538.276439	0.010263	0.009459
RS	16	0.180690	1.506194	409.790075	0.007813	0.007258
RS	17	0.199393	1.506194	431.686145	0.008231	0.007511
RS	18	0.219342	1.911879	358.496246	0.006835	0.006238
RS	19	0.240620	1.911879	378.173955	0.007210	0.006478
RS	20	0.263315	2.198210	346.997948	0.006616	0.005954
RS	21	0.287523	2.198210	366.110220	0.006980	0.006266
RS	22	0.313345	2.306915	367.914656	0.007015	0.006347
RS	23	0.340886	2.306915	387.833670	0.007395	0.006765
RS	24	0.370263	2.253384	418.147539	0.007973	0.007387
RS	25	0.401597	2.253384	439.924816	0.008388	0.007936
RS	26	0.435019	2.090054	498.241260	0.009500	0.009131
RS	27	0.470667	2.090054	522.531074	0.009963	0.009847
RS	28	0.508692	1.876719	608.942068	0.011610	0.011682
RS	29	0.549249	1.876719	635.692821	0.012120	0.012581
RS	30	0.592509	1.662614	746.825293	0.014239	0.015048
RS	31	0.638652	1.662614	774.787875	0.014772	0.016092
RS	32	0.687869	1.478597	900.401583	0.017167	0.019007
RS	33	0.740366	1.478597	926.781281	0.017670	0.020075
RS	34	0.796360	1.339161	1048.568995	0.019992	0.023003
RS	35	0.856085	1.339161	1069.350507	0.020389	0.023895
RS	36	0.919790	1.246456	1165.970402	0.022231	0.026264
RS	37	0.987740	1.246456	1177.154007	0.022444	0.026784
RS	38	1.060217	1.194880	1233.575104	0.023520	0.028167
RS	39	1.137523	1.194880	1232.603110	0.023501	0.028223
RS	40	1.219981	1.176003	1245.241362	0.023742	0.028518
RS	41	1.307932	1.176003	1231.617169	0.023483	0.028133
RS	42	1.401744	1.181465	1206.658592	0.023007	0.027513
RS	43	1.501807	1.181465	1181.588738	0.022529	0.026783
RS	44	1.608537	1.203667	1130.232557	0.021550	0.025550
RS	45	1.722378	1.203667	1095.801608	0.020893	0.024592
RS	46	1.843805	1.235810	1029.639409	0.019632	0.023046
RS	47	1.973323	1.235810	988.084595	0.018839	0.021957
RS	48	2.111470	1.271933	916.329908	0.017471	0.020323
RS	49	2.258823	1.271933	869.670393	0.016582	0.019173
RS	50	2.415993	1.306479	798.692255	0.015228	0.017597
RS	51	2.583636	1.306479	748.613109	0.014273	0.016434
RS	52	2.762450	1.334058	682.276431	0.013009	0.014995
RS	53	2.953178	1.334058	630.166969	0.012015	0.013845
RS	54	3.156614	1.353502	568.842921	0.010846	0.012544
RS	55	3.373605	1.353502	516.320020	0.009844	0.011421
RS	56	3.605055	1.353502	463.630245	0.008840	0.010304
RS	57	3.851926	1.353502	411.565423	0.007847	0.009201
RS	58	4.115247	1.415279	346.662120	0.006610	0.007856
RS	59	4.396113	1.415279	302.857147	0.005774	0.006904
RS	60	4.695693	1.415279	261.088067	0.004978	0.005987
RS	61	5.015235	1.415279	221.905454	0.004231	0.005117
RS	62	5.356068	1.415279	185.767143	0.003542	0.004304
RS	63	5.719611	1.415279	652.345243	0.012438	0.015196
PA	4+25*2+4+6 0.156839787 0.039349993 5.719611038 0.594796185 0.183789164 0.215889887 0.312559295 0.482370207 0.740257828 1.090083319 1.506194301 1.911879104 2.198210228 2.306915446 2.253383739 2.090053771 1.876718898 1.662614047 1.478597352 1.339161226 1.246456026 1.194880109 1.176002934 1.181464540 1.203666829 1.235809929 1.271933099 1.306479148 1.334058311 1.353501629 1.415279169
//
IT	3812
RD	7
LK	-500538.750388
QD	-521.134595 -> -470.552717
RI	0.0463609829
TR	0.154130	0.040069
MT	5.789758
MM	C_pi: 1.087191, n_recomb: 54666.968245
RS	0	0.000000	0.717884	495.813119	0.009070	0.000240
RS	1	0.006683	0.717884	523.958359	0.009585	0.002302
RS	2	0.013813	0.717884	553.350512	0.010122	0.005330
RS	3	0.021420	0.717884	583.996504	0.010683	0.007982
RS	4	0.029535	0.184232	2358.565037	0.043144	0.031134
RS	5	0.038192	0.184232	2397.385229	0.043854	0.033345
RS	6	0.047428	0.212634	2112.001379	0.038634	0.029817
RS	7	0.057281	0.212634	2148.264103	0.039297	0.031404
RS	8	0.067793	0.306836	1521.651886	0.027835	0.022920
RS	9	0.079007	0.306836	1563.554491	0.028601	0.024235
RS	10	0.090971	0.475725	1041.262357	0.019047	0.016604
RS	11	0.103735	0.475725	1080.767038	0.019770	0.017543
RS	12	0.117351	0.738295	725.407392	0.013270	0.012044
RS	13	0.131877	0.738295	758.541621	0.013876	0.012659
RS	14	0.147375	1.105145	531.147514	0.009716	0.009008
RS	15	0.163908	1.105145	558.144278	0.010210	0.009414
RS	16	0.181545	1.556077	417.153639	0.007631	0.007094
RS	17	0.200362	1.556077	439.677766	0.008043	0.007366
RS	18	0.220437	2.008947	359.216682	0.006571	0.006023
RS	19	0.241853	2.008947	379.193383	0.006936	0.006271
RS	20	0.264700	2.334988	344.436290	0.006301	0.005709
RS	21	0.289074	2.334988	363.696281	0.006653	0.006016
RS	22	0.315078	2.459379	364.468283	0.006667	0.006077
RS	23	0.342819	2.459379	384.540516	0.007034	0.006476
RS	24	0.372414	2.396111	416.051904	0.007611	0.007094
RS	25	0.403987	2.396111	438.139521	0.008015	0.007613
RS	26	0.437671	2.206195	500.361824	0.009153	0.008826
RS	27	0.473605	2.206195	525.280690	0.009609	0.009503
RS	28	0.511942	1.960647	619.117885	0.011325	0.011392
RS	29	0.552840	1.960647	646.953232	0.011834	0.012247
RS	30	0.596472	1.717338	769.461961	0.014075	0.014818
RS	31	0.643020	1.717338	798.976649	0.014615	0.015818
RS	32	0.692679	1.511171	939.136118	0.017179	0.018883
RS	33	0.745656	1.511171	967.305213	0.017695	0.019916
RS	34	0.802175	1.357238	1104.230725	0.020199	0.023014
RS	35	0.862471	1.357238	1126.563785	0.020608	0.023883
RS	36	0.926796	1.256551	1235.260009	0.022596	0.026393
RS	37	0.995421	1.256551	1247.257868	0.022816	0.026901
RS	38	1.068632	1.201900	1309.968481	0.023963	0.028357
RS	39	1.146736	1.201900	1308.847127	0.023942	0.028411
RS	40	1.230060	1.183486	1321.515192	0.024174	0.028700
RS	41	1.318954	1.183486	1306.924918	0.023907	0.028322
RS	42	1.413788	1.191959	1277.204244	0.023363	0.027639
RS	43	1.514960	1.191959	1250.728085	0.022879	0.026927
RS	44	1.622894	1.218962	1192.086105	0.021806	0.025606
RS	45	1.738041	1.218962	1156.192566	0.021150	0.024675
RS	46	1.860885	1.257005	1082.265831	0.019797	0.023046
RS	47	1.991938	1.257005	1039.435970	0.019014	0.021992
RS	48	2.131751	1.299437	960.765725	0.017575	0.020295
RS	49	2.280907	1.299437	913.085721	0.016703	0.019187
RS	50	2.440032	1.339936	836.679668	0.015305	0.017574
RS	51	2.609792	1.339936	785.749279	0.014373	0.016452
RS	52	2.790898	1.372283	715.593829	0.013090	0.015002
RS	53	2.984108	1.372283	662.613102	0.012121	0.013890
RS	54	3.190231	1.395242	598.537678	0.010949	0.012592
RS	55	3.410130	1.395242	544.958071	0.009969	0.011499
RS	56	3.644725	1.395242	490.942236	0.008981	0.010406
RS	57	3.894999	1.395242	437.305734	0.007999	0.009322
RS	58	4.162001	1.469190	367.307318	0.006719	0.007931
RS	59	4.446847	1.469190	322.516804	0.005900	0.007003
RS	60	4.750730	1.469190	279.521445	0.005113	0.006103
RS	61	5.074923	1.469190	238.912460	0.004370	0.005243
RS	62	5.420783	1.469190	201.195742	0.003680	0.004435
RS	63	5.789758	1.469190	725.823870	0.013277	0.016077
PA	4+25*2+4+6 0.154130131 0.040069068 5.789757788 0.717884262 0.184232084 0.212634479 0.306835865 0.475725159 0.738294540 1.105144819 1.556076818 2.008946658 2.334988322 2.459378634 2.396111338 2.206195332 1.960646986 1.717337594 1.511170670 1.357237634 1.256550578 1.201899592 1.183485741 1.191958925 1.218961530 1.257004860 1.299436886 1.339935548 1.372283277 1.395242220 1.469189586
//
IT	4618
RD	8
LK	-500439.727514
QD	-492.035503 -> -446.218201
RI	0.0397163458
TR	0.151528	0.040747
MT	5.858976
MM	C_pi: 1.112598, n_recomb: 56842.149957
RS	0	0.000000	0.863181	429.990587	0.007565	0.000206
RS	1	0.006703	0.863181	455.210313	0.008008	0.001994
RS	2	0.013856	0.863181	481.654595	0.008474	0.004591
RS	3	0.021488	0.863181	509.347771	0.008961	0.006783
RS	4	0.029631	0.185747	2456.275143	0.043212	0.031525
RS	5	0.038321	0.185747	2497.707617	0.043941	0.033537
RS	6	0.047592	0.211010	2235.615155	0.039330	0.030382
RS	7	0.057486	0.211010	2273.136323	0.039990	0.031908
RS	8	0.068042	0.303009	1617.298590	0.028452	0.023340
RS	9	0.079306	0.303009	1661.070555	0.029223	0.024679
RS	10	0.091326	0.470551	1104.019891	0.019423	0.016846
RS	11	0.104151	0.470551	1145.617552	0.020154	0.017828
RS	12	0.117835	0.736045	762.804894	0.013420	0.012129
RS	13	0.132437	0.736045	797.664954	0.014033	0.012780
RS	14	0.148018	1.116586	551.211290	0.009697	0.008971
RS	15	0.164643	1.116586	579.381303	0.010193	0.009402
RS	16	0.182382	1.598326	426.095500	0.007496	0.006972
RS	17	0.201311	1.598326	449.305128	0.007904	0.007261
RS	18	0.221508	2.095673	361.631652	0.006362	0.005852
RS	19	0.243059	2.095673	381.965624	0.006720	0.006106
RS	20	0.266055	2.461146	343.596489	0.006045	0.005507
RS	21	0.290592	2.461146	363.056616	0.006387	0.005808
RS	22	0.316775	2.602620	362.639733	0.006380	0.005847
RS	23	0.344712	2.602620	382.902855	0.006736	0.006231
RS	24	0.374521	2.531526	415.288316	0.007306	0.006839
RS	25	0.406329	2.531526	437.699639	0.007700	0.007333
RS	26	0.440270	2.316882	503.309482	0.008855	0.008554
RS	27	0.476485	2.316882	528.840863	0.009304	0.009198
RS	28	0.515128	2.040844	629.418508	0.011073	0.011126
RS	29	0.556361	2.040844	658.297298	0.011581	0.011944
RS	30	0.600358	1.769917	791.437769	0.013923	0.014596
RS	31	0.647304	1.769917	822.458368	0.014469	0.015561
RS	32	0.697397	1.542963	976.515391	0.017179	0.018751
RS	33	0.750848	1.542963	1006.448886	0.017706	0.019756
RS	34	0.807881	1.375540	1158.086562	0.020374	0.023001
RS	35	0.868738	1.375540	1181.984327	0.020794	0.023853
RS	36	0.933674	1.267467	1302.565291	0.022915	0.026489
RS	37	1.002963	1.267467	1315.429147	0.023142	0.026992
RS	38	1.076897	1.209974	1384.387385	0.024355	0.028513
RS	39	1.155786	1.209974	1383.200700	0.024334	0.028569
RS	40	1.239964	1.191985	1395.929365	0.024558	0.028854
RS	41	1.329784	1.191985	1380.484852	0.024286	0.028486
RS	42	1.425625	1.203256	1346.081244	0.023681	0.027747
RS	43	1.527890	1.203256	1318.332038	0.023193	0.027053
RS	44	1.637010	1.234759	1252.523835	0.022035	0.025655
RS	45	1.753445	1.234759	1215.309946	0.021380	0.024750
RS	46	1.877685	1.278379	1133.768624	0.019946	0.023047
RS	47	2.010252	1.278379	1089.798691	0.019172	0.022027
RS	48	2.151706	1.326819	1004.367312	0.017669	0.020274
RS	49	2.302642	1.326819	955.782198	0.016815	0.019204
RS	50	2.463695	1.373023	874.080886	0.015377	0.017558
RS	51	2.635544	1.373023	822.392265	0.014468	0.016476
RS	52	2.818912	1.409952	748.524036	0.013168	0.015015
RS	53	3.014572	1.409952	694.747945	0.012222	0.013938
RS	54	3.223347	1.436278	628.006732	0.011048	0.012642
RS	55	3.446117	1.436278	573.435478	0.010088	0.011578
RS	56	3.683819	1.436278	518.160851	0.009116	0.010507
RS	57	3.937455	1.436278	463.019705	0.008146	0.009439
RS	58	4.208092	1.522452	387.839256	0.006823	0.008004
RS	59	4.496871	1.522452	342.133310	0.006019	0.007098
RS	60	4.805007	1.522452	297.982828	0.005242	0.006214
RS	61	5.133798	1.522452	256.015660	0.004504	0.005364
RS	62	5.484629	1.522452	216.782031	0.003814	0.004561
RS	63	5.858976	1.522452	802.082808	0.014111	0.016948
PA	4+25*2+4+6 0.151528032 0.040747308 5.858975855 0.863180763 0.185746947 0.211009773 0.303008962 0.470551314 0.736044964 1.116586481 1.598326027 2.095672835 2.461146491 2.602619727 2.531525805 2.316882134 2.040843509 1.769916908 1.542962762 1.375539922 1.267467455 1.209973571 1.191984550 1.203255854 1.234758638 1.278378988 1.326819124 1.373023232 1.409951914 1.436278462 1.522452168
//
IT	4808
RD	9
LK	-500349.890861
QD	-465.885640 -> -424.115197
RI	0.0343061259
TR	0.149057	0.041395
MT	5.925915
MM	C_pi: 1.137170, n_recomb: 58970.791500
RS	0	0.000000	1.032805	373.798488	0.006339	0.000177
RS	1	0.006722	1.032805	396.307941	0.006720	0.001729
RS	2	0.013896	1.032805	419.986969	0.007122	0.003962
RS	3	0.021552	1.032805	444.870639	0.007544	0.005786
RS	4	0.029723	0.187885	2540.571736	0.043082	0.031786
RS	5	0.038443	0.187885	2584.867025	0.043833	0.033623
RS	6	0.047749	0.210449	2347.018707	0.039800	0.030822
RS	7	0.057681	0.210449	2386.073248	0.040462	0.032287
RS	8	0.068281	0.300463	1707.102086	0.028948	0.023704
RS	9	0.079593	0.300463	1752.758905	0.029722	0.025056
RS	10	0.091665	0.466382	1165.195577	0.019759	0.017082
RS	11	0.104549	0.466382	1208.853764	0.020499	0.018095
RS	12	0.118299	0.733498	800.468764	0.013574	0.012232
RS	13	0.132973	0.733498	837.057308	0.014194	0.012912
RS	14	0.148634	1.125066	572.148709	0.009702	0.008962
RS	15	0.165347	1.125066	601.519949	0.010200	0.009413
RS	16	0.183184	1.634170	436.090115	0.007395	0.006882
RS	17	0.202220	1.634170	460.021389	0.007801	0.007183
RS	18	0.222536	2.173473	365.171112	0.006192	0.005712
RS	19	0.244217	2.173473	385.898909	0.006544	0.005970
RS	20	0.267356	2.578038	343.886049	0.005831	0.005336
RS	21	0.292050	2.578038	363.577834	0.006165	0.005632
RS	22	0.318404	2.737887	361.841551	0.006136	0.005649
RS	23	0.346529	2.737887	382.314817	0.006483	0.006019
RS	24	0.376545	2.660819	415.296126	0.007042	0.006614
RS	25	0.408579	2.660819	438.029565	0.007428	0.007087
RS	26	0.442766	2.423196	506.571556	0.008590	0.008309
RS	27	0.479251	2.423196	532.687481	0.009033	0.008925
RS	28	0.518189	2.118174	639.387898	0.010842	0.010878
RS	29	0.559744	2.118174	669.259810	0.011349	0.011665
RS	30	0.604093	1.820931	812.339636	0.013775	0.014381
RS	31	0.651423	1.820931	844.811491	0.014326	0.015316
RS	32	0.701934	1.574252	1012.146984	0.017164	0.018612
RS	33	0.755841	1.574252	1043.812563	0.017701	0.019594
RS	34	0.813371	1.394089	1209.756101	0.020514	0.022968
RS	35	0.874769	1.394089	1235.228291	0.020946	0.023808
RS	36	0.940294	1.279045	1367.534934	0.023190	0.026557
RS	37	1.010223	1.279045	1381.318882	0.023424	0.027058
RS	38	1.084854	1.218831	1456.544713	0.024699	0.028640
RS	39	1.164500	1.218831	1455.382737	0.024680	0.028702
RS	40	1.249501	1.201172	1468.286809	0.024899	0.028985
RS	41	1.340216	1.201172	1452.104388	0.024624	0.028629
RS	42	1.437029	1.215006	1413.180691	0.023964	0.027841
RS	43	1.540349	1.215006	1384.290418	0.023474	0.027166
RS	44	1.650615	1.250698	1311.506088	0.022240	0.025698
RS	45	1.768293	1.250698	1273.105530	0.021589	0.024820
RS	46	1.893881	1.299565	1184.145476	0.020080	0.023049
RS	47	2.027912	1.299565	1139.156656	0.019317	0.022062
RS	48	2.170952	1.353702	1047.142753	0.017757	0.020259
RS	49	2.323608	1.353702	997.752225	0.016919	0.019224
RS	50	2.486525	1.405345	910.901532	0.015447	0.017550
RS	51	2.660393	1.405345	858.532153	0.014559	0.016503
RS	52	2.845950	1.446651	781.058719	0.013245	0.015034
RS	53	3.043979	1.446651	726.549718	0.012321	0.013988
RS	54	3.255320	1.476176	657.229694	0.011145	0.012695
RS	55	3.480868	1.476176	601.720195	0.010204	0.011657
RS	56	3.721577	1.476176	545.244103	0.009246	0.010606
RS	57	3.978467	1.476176	488.657364	0.008286	0.009554
RS	58	4.252626	1.574521	408.232178	0.006923	0.008074
RS	59	4.545213	1.574521	361.669597	0.006133	0.007189
RS	60	4.857469	1.574521	316.426112	0.005366	0.006321
RS	61	5.190714	1.574521	273.162492	0.004632	0.005481
RS	62	5.546361	1.574521	232.469702	0.003942	0.004682
RS	63	5.925915	1.574521	880.756548	0.014935	0.017807
PA	4+25*2+4+6 0.149056957 0.041394914 5.925914761 1.032804686 0.187885008 0.210448932 0.300463264 0.466382401 0.733497598 1.125066226 1.634169530 2.173473422 2.578038369 2.737886574 2.660818610 2.423195785 2.118173902 1.820931044 1.574252397 1.394089016 1.279045176 1.218830778 1.201172170 1.215006256 1.250698352 1.299564892 1.353702188 1.405344881 1.446651035 1.476176218 1.574521140
//
IT	4362
RD	10
LK	-500267.902026
QD	-442.205098 -> -403.940691
RI	0.0298776920
TR	0.146727	0.042019
MT	5.989691
MM	C_pi: 1.160794, n_recomb: 61053.272355
RS	0	0.000000	1.229415	325.868186	0.005337	0.000153
RS	1	0.006740	1.229415	345.916573	0.005666	0.001500
RS	2	0.013934	1.229415	367.061793	0.006012	0.003427
RS	3	0.021613	1.229415	389.344915	0.006377	0.004956
RS	4	0.029810	0.190386	2614.650088	0.042826	0.031953
RS	5	0.038559	0.190386	2661.937370	0.043600	0.033638
RS	6	0.047898	0.210611	2448.125439	0.040098	0.031165
RS	7	0.057866	0.210611	2488.927624	0.040766	0.032569
RS	8	0.068506	0.298819	1791.717039	0.029347	0.024020
RS	9	0.079863	0.298819	1839.265482	0.030126	0.025377
RS	10	0.091986	0.462940	1224.825393	0.020062	0.017309
RS	11	0.104925	0.462940	1270.505908	0.020810	0.018346
RS	12	0.118737	0.730684	838.223565	0.013729	0.012346
RS	13	0.133480	0.730684	876.533549	0.014357	0.013050
RS	14	0.149216	1.131115	593.691724	0.009724	0.008972
RS	15	0.166013	1.131115	624.280423	0.010225	0.009440
RS	16	0.183943	1.664561	446.829097	0.007319	0.006814
RS	17	0.203080	1.664561	471.505792	0.007723	0.007126
RS	18	0.223507	2.243466	369.495950	0.006052	0.005597
RS	19	0.245312	2.243466	390.641401	0.006398	0.005858
RS	20	0.268585	2.686673	344.958782	0.005650	0.005190
RS	21	0.293428	2.686673	364.901909	0.005977	0.005481
RS	22	0.319945	2.866077	361.735191	0.005925	0.005476
RS	23	0.348249	2.866077	382.427833	0.006264	0.005834
RS	24	0.378460	2.784763	415.772361	0.006810	0.006413
RS	25	0.410708	2.784763	438.819294	0.007187	0.006867
RS	26	0.445129	2.525780	509.900251	0.008352	0.008085
RS	27	0.481871	2.525780	536.568656	0.008789	0.008676
RS	28	0.521088	2.193116	648.840082	0.010627	0.010647
RS	29	0.562949	2.193116	679.652166	0.011132	0.011406
RS	30	0.607632	1.870653	832.035102	0.013628	0.014173
RS	31	0.655326	1.870653	865.900412	0.014183	0.015082
RS	32	0.706234	1.605114	1045.927433	0.017131	0.018468
RS	33	0.760574	1.605114	1079.288421	0.017678	0.019431
RS	34	0.818576	1.412791	1259.152362	0.020624	0.022919
RS	35	0.880487	1.412791	1286.204592	0.021067	0.023749
RS	36	0.946571	1.291081	1430.096220	0.023424	0.026601
RS	37	1.017109	1.291081	1444.852120	0.023665	0.027102
RS	38	1.092402	1.228210	1526.399923	0.025001	0.028743
RS	39	1.172769	1.228210	1525.351241	0.024984	0.028811
RS	40	1.258552	1.210763	1538.596002	0.025201	0.029096
RS	41	1.350118	1.210763	1521.787834	0.024926	0.028753
RS	42	1.447855	1.226924	1478.551709	0.024217	0.027923
RS	43	1.552179	1.226924	1448.643358	0.023728	0.027267
RS	44	1.663535	1.266498	1369.109312	0.022425	0.025738
RS	45	1.782396	1.266498	1329.641525	0.021778	0.024885
RS	46	1.909268	1.320286	1233.475821	0.020203	0.023055
RS	47	2.044691	1.320286	1187.572302	0.019451	0.022098
RS	48	2.189241	1.379808	1089.160487	0.017840	0.020249
RS	49	2.343535	1.379808	1039.046902	0.017019	0.019248
RS	50	2.508227	1.436615	947.191282	0.015514	0.017547
RS	51	2.684020	1.436615	894.202755	0.014646	0.016533
RS	52	2.871661	1.482084	813.227599	0.013320	0.015056
RS	53	3.071949	1.482084	758.034198	0.012416	0.014040
RS	54	3.285736	1.514628	686.217541	0.011240	0.012750
RS	55	3.513932	1.514628	629.811191	0.010316	0.011735
RS	56	3.757508	1.514628	572.180094	0.009372	0.010704
RS	57	4.017502	1.514628	514.197371	0.008422	0.009666
RS	58	4.295018	1.625001	428.480533	0.007018	0.008142
RS	59	4.591239	1.625001	381.109092	0.006242	0.007277
RS	60	4.907426	1.625001	334.825273	0.005484	0.006423
RS	61	5.244923	1.625001	290.319408	0.004755	0.005593
RS	62	5.605167	1.625001	248.219857	0.004066	0.004799
RS	63	5.989691	1.625001	961.539247	0.015749	0.018651
PA	4+25*2+4+6 0.146726804 0.042019444 5.989690728 1.229415367 0.190385659 0.210611098 0.298818787 0.462940050 0.730684487 1.131114964 1.664561166 2.243466216 2.686673236 2.866077483 2.784762916 2.525779548 2.193115665 1.870652664 1.605113614 1.412790525 1.291080869 1.228209922 1.210762522 1.226923693 1.266498233 1.320285779 1.379807963 1.436615392 1.482084260 1.514627927 1.625001363
//
IT	4511
RD	11
LK	-500192.736598
QD	-420.628761 -> -385.442196
RI	0.0262240375
TR	0.144537	0.042626
MT	6.049875
MM	C_pi: 1.183435, n_recomb: 63090.874934
RS	0	0.000000	1.456196	284.892027	0.004516	0.000132
RS	1	0.006757	1.456196	302.730751	0.004798	0.001303
RS	2	0.013970	1.456196	321.585452	0.005097	0.002971
RS	3	0.021670	1.456196	341.499953	0.005413	0.004260
RS	4	0.029891	0.193085	2680.866392	0.042492	0.032052
RS	5	0.038667	0.193085	2731.192809	0.043290	0.033606
RS	6	0.048036	0.211274	2540.509527	0.040267	0.031430
RS	7	0.058039	0.211274	2583.221386	0.040944	0.032776
RS	8	0.068717	0.297830	1871.675247	0.029666	0.024295
RS	9	0.080116	0.297830	1921.115581	0.030450	0.025650
RS	10	0.092286	0.460043	1282.959495	0.020335	0.017527
RS	11	0.105278	0.460043	1330.621475	0.021091	0.018581
RS	12	0.119147	0.727680	875.923152	0.013884	0.012468
RS	13	0.133954	0.727680	915.940773	0.014518	0.013191
RS	14	0.149762	1.135201	615.645594	0.009758	0.008997
RS	15	0.166637	1.135201	647.459769	0.010262	0.009479
RS	16	0.184653	1.690348	458.096516	0.007261	0.006764
RS	17	0.203885	1.690348	483.533850	0.007664	0.007085
RS	18	0.224418	2.306555	374.392436	0.005934	0.005500
RS	19	0.246337	2.306555	395.971582	0.006276	0.005764
RS	20	0.269738	2.787872	346.595731	0.005494	0.005062
RS	21	0.294720	2.787872	366.802700	0.005814	0.005350
RS	22	0.321389	2.987829	362.118860	0.005740	0.005322
RS	23	0.349861	2.987829	383.034759	0.006071	0.005670
RS	24	0.380256	2.903886	416.545532	0.006602	0.006232
RS	25	0.412705	2.903886	439.894319	0.006972	0.006670
RS	26	0.447346	2.625055	513.173032	0.008134	0.007879
RS	27	0.484328	2.625055	540.361200	0.008565	0.008449
RS	28	0.523809	2.265970	657.709154	0.010425	0.010430
RS	29	0.565957	2.265970	689.408866	0.010927	0.011164
RS	30	0.610953	1.919238	850.508975	0.013481	0.013971
RS	31	0.658990	1.919238	885.709390	0.014039	0.014858
RS	32	0.710271	1.635556	1077.876770	0.017085	0.018320
RS	33	0.765018	1.635556	1112.893778	0.017640	0.019266
RS	34	0.823464	1.431551	1306.301034	0.020705	0.022855
RS	35	0.885859	1.431551	1334.934915	0.021159	0.023678
RS	36	0.952469	1.303407	1490.284865	0.023621	0.026625
RS	37	1.023580	1.303407	1506.060439	0.023871	0.027128
RS	38	1.099496	1.237911	1594.003065	0.025265	0.028824
RS	39	1.180541	1.237911	1593.151665	0.025252	0.028901
RS	40	1.267062	1.220554	1606.922295	0.025470	0.029190
RS	41	1.359428	1.220554	1589.594094	0.025195	0.028861
RS	42	1.458036	1.238812	1542.281991	0.024445	0.027995
RS	43	1.563306	1.238812	1511.468015	0.023957	0.027358
RS	44	1.675689	1.281980	1425.422743	0.022593	0.025774
RS	45	1.795665	1.281980	1384.993875	0.021952	0.024945
RS	46	1.923747	1.340374	1281.843311	0.020317	0.023062
RS	47	2.060484	1.340374	1235.114370	0.019577	0.022134
RS	48	2.206459	1.404973	1130.489192	0.017918	0.020245
RS	49	2.362297	1.404973	1079.720336	0.017114	0.019275
RS	50	2.528664	1.466674	982.997556	0.015581	0.017551
RS	51	2.706272	1.466674	929.438901	0.014732	0.016567
RS	52	2.895881	1.516089	845.058916	0.013394	0.015083
RS	53	3.098300	1.516089	789.218991	0.012509	0.014094
RS	54	3.314396	1.551467	714.982658	0.011333	0.012807
RS	55	3.545093	1.551467	657.711740	0.010425	0.011814
RS	56	3.791377	1.551467	598.963553	0.009494	0.010800
RS	57	4.054302	1.551467	539.626742	0.008553	0.009775
RS	58	4.334991	1.673658	448.584344	0.007110	0.008209
RS	59	4.634645	1.673658	400.442833	0.006347	0.007362
RS	60	4.954546	1.673658	353.163256	0.005598	0.006521
RS	61	5.296061	1.673658	307.462536	0.004873	0.005700
RS	62	5.660651	1.673658	264.003375	0.004184	0.004911
RS	63	6.049875	1.673658	1044.166494	0.016550	0.019482
PA	4+25*2+4+6 0.144537344 0.042625787 6.049874617 1.456196458 0.193085453 0.211274118 0.297829921 0.460043408 0.727679734 1.135201137 1.690347691 2.306555252 2.787871613 2.987829115 2.903885563 2.625054941 2.265969514 1.919237940 1.635555752 1.431550915 1.303407120 1.237910730 1.220554150 1.238812348 1.281980157 1.340373822 1.404973076 1.466674065 1.516089162 1.551467480 1.673658471
//
IT	4695
RD	12
LK	-500123.575353
QD	-400.869347 -> -368.410532
RI	0.0231845150
TR	0.142483	0.043217
MT	6.106320
MM	C_pi: 1.205097, n_recomb: 65084.970352
RS	0	0.000000	1.716799	249.743454	0.003837	0.000114
RS	1	0.006772	1.716799	265.611215	0.004081	0.001134
RS	2	0.014003	1.716799	282.412037	0.004339	0.002581
RS	3	0.021723	1.716799	300.190315	0.004612	0.003675
RS	4	0.029966	0.195879	2740.961714	0.042114	0.032102
RS	5	0.038768	0.195879	2794.319916	0.042933	0.033543
RS	6	0.048165	0.212288	2625.449102	0.040339	0.031634
RS	7	0.058199	0.212288	2670.189079	0.041026	0.032925
RS	8	0.068912	0.297329	1947.418523	0.029921	0.024534
RS	9	0.080351	0.297329	1998.745615	0.030710	0.025885
RS	10	0.092565	0.457577	1339.624927	0.020583	0.017734
RS	11	0.105605	0.457577	1389.226186	0.021345	0.018801
RS	12	0.119529	0.724533	913.480086	0.014035	0.012593
RS	13	0.134396	0.724533	955.187430	0.014676	0.013333
RS	14	0.150269	1.137680	637.882629	0.009801	0.009031
RS	15	0.167218	1.137680	670.924927	0.010308	0.009526
RS	16	0.185314	1.712207	469.746570	0.007217	0.006727
RS	17	0.204636	1.712207	495.954035	0.007620	0.007056
RS	18	0.225266	2.363598	379.699376	0.005834	0.005417
RS	19	0.247293	2.363598	401.722306	0.006172	0.005684
RS	20	0.270812	2.882363	348.644267	0.005357	0.004950
RS	21	0.295924	2.882363	369.122657	0.005671	0.005234
RS	22	0.322736	3.103709	362.853581	0.005575	0.005185
RS	23	0.351364	3.103709	383.993135	0.005900	0.005523
RS	24	0.381931	3.018601	417.507812	0.006415	0.006068
RS	25	0.414567	3.018601	441.145504	0.006778	0.006491
RS	26	0.449414	2.721328	516.326581	0.007933	0.007689
RS	27	0.486621	2.721328	544.002587	0.008358	0.008240
RS	28	0.526347	2.336924	665.988404	0.010233	0.010224
RS	29	0.568764	2.336924	698.525065	0.010733	0.010937
RS	30	0.614053	1.966776	867.800011	0.013333	0.013775
RS	31	0.662409	1.966776	904.277910	0.013894	0.014641
RS	32	0.714040	1.665571	1108.062149	0.017025	0.018169
RS	33	0.769168	1.665571	1144.693967	0.017588	0.019100
RS	34	0.828028	1.450282	1351.281533	0.020762	0.022780
RS	35	0.890875	1.450282	1381.494547	0.021226	0.023597
RS	36	0.957978	1.315896	1548.173664	0.023787	0.026632
RS	37	1.029625	1.315896	1565.011684	0.024046	0.027137
RS	38	1.106124	1.247790	1659.425412	0.025496	0.028888
RS	39	1.187804	1.247790	1658.849756	0.025487	0.028974
RS	40	1.275015	1.230405	1673.345402	0.025710	0.029270
RS	41	1.368132	1.230405	1655.595378	0.025437	0.028954
RS	42	1.467555	1.250546	1604.452221	0.024652	0.028058
RS	43	1.573711	1.250546	1572.835358	0.024166	0.027439
RS	44	1.687056	1.297035	1480.524364	0.022748	0.025808
RS	45	1.808077	1.297035	1439.228861	0.022113	0.025002
RS	46	1.937293	1.359735	1329.314705	0.020424	0.023072
RS	47	2.075260	1.359735	1281.837453	0.019695	0.022170
RS	48	2.222570	1.429116	1171.178063	0.017995	0.020246
RS	49	2.379857	1.429116	1119.810803	0.017205	0.019304
RS	50	2.547794	1.495446	1018.352626	0.015647	0.017559
RS	51	2.727105	1.495446	964.263766	0.014815	0.016603
RS	52	2.918559	1.548595	876.569550	0.013468	0.015114
RS	53	3.122978	1.548595	820.113648	0.012601	0.014149
RS	54	3.341240	1.586626	743.530316	0.011424	0.012865
RS	55	3.574284	1.586626	685.420956	0.010531	0.011892
RS	56	3.823109	1.586626	625.587634	0.009612	0.010894
RS	57	4.088785	1.586626	564.933093	0.008680	0.009881
RS	58	4.372453	1.720379	468.541174	0.007199	0.008275
RS	59	4.675330	1.720379	419.662162	0.006448	0.007444
RS	60	4.998719	1.720379	371.425539	0.005707	0.006616
RS	61	5.344009	1.720379	324.572193	0.004987	0.005804
RS	62	5.712681	1.720379	279.796413	0.004299	0.005019
RS	63	6.106320	1.720379	1128.409006	0.017337	0.020297
PA	4+25*2+4+6 0.142483091 0.043217067 6.106320154 1.716798888 0.195878545 0.212288050 0.297329385 0.457576749 0.724532583 1.137679778 1.712206969 2.363597938 2.882362577 3.103709160 3.018600807 2.721327517 2.336923687 1.966776133 1.665570743 1.450281917 1.315895801 1.247789982 1.230404594 1.250546247 1.297035150 1.359735291 1.429116160 1.495445928 1.548594881 1.586625609 1.720378948
//
IT	5110
RD	13
LK	-500059.743918
QD	-382.695357 -> -352.671692
RI	0.0206346864
TR	0.140557	0.043795
MT	6.159019
MM	C_pi: 1.225804, n_recomb: 67036.953898
RS	0	0.000000	2.015397	219.478016	0.003274	0.000099
RS	1	0.006786	2.015397	233.594026	0.003485	0.000988
RS	2	0.014033	2.015397	248.561777	0.003708	0.002246
RS	3	0.021772	2.015397	264.424815	0.003944	0.003179
RS	4	0.030036	0.198693	2796.264736	0.041712	0.032117
RS	5	0.038861	0.198693	2852.611148	0.042553	0.033461
RS	6	0.048285	0.213550	2703.967049	0.040335	0.031788
RS	7	0.058348	0.213550	2750.818476	0.041034	0.033028
RS	8	0.069094	0.297200	2019.317149	0.030122	0.024743
RS	9	0.080569	0.297200	2072.521306	0.030916	0.026086
RS	10	0.092823	0.455456	1394.855431	0.020807	0.017930
RS	11	0.105909	0.455456	1446.353344	0.021575	0.019006
RS	12	0.119883	0.721305	950.804079	0.014183	0.012720
RS	13	0.134805	0.721305	994.179772	0.014830	0.013474
RS	14	0.150740	1.138868	660.292058	0.009850	0.009074
RS	15	0.167756	1.138868	694.560617	0.010361	0.009580
RS	16	0.185927	1.730708	481.672744	0.007185	0.006700
RS	17	0.205331	1.730708	508.655657	0.007588	0.007036
RS	18	0.226052	2.415272	385.309932	0.005748	0.005346
RS	19	0.248180	2.415272	407.782903	0.006083	0.005616
RS	20	0.271809	2.970731	351.001805	0.005236	0.004851
RS	21	0.297041	2.970731	371.756059	0.005546	0.005132
RS	22	0.323986	3.214139	363.849958	0.005428	0.005061
RS	23	0.352759	3.214139	385.211675	0.005746	0.005391
RS	24	0.383485	3.129237	418.589869	0.006244	0.005917
RS	25	0.416297	3.129237	442.503151	0.006601	0.006327
RS	26	0.451335	2.814826	519.330154	0.007747	0.007513
RS	27	0.488750	2.814826	547.463543	0.008167	0.008046
RS	28	0.528705	2.406121	673.693933	0.010050	0.010030
RS	29	0.571372	2.406121	707.019232	0.010547	0.010723
RS	30	0.616934	2.013320	883.971309	0.013186	0.013585
RS	31	0.665588	2.013320	921.670531	0.013749	0.014433
RS	32	0.717544	1.695136	1136.577078	0.016954	0.018016
RS	33	0.773026	1.695136	1174.781342	0.017524	0.018934
RS	34	0.832273	1.468910	1394.193658	0.020797	0.022695
RS	35	0.895541	1.468910	1425.979475	0.021272	0.023507
RS	36	0.963102	1.328443	1603.858790	0.023925	0.026624
RS	37	1.035249	1.328443	1621.796602	0.024193	0.027133
RS	38	1.112291	1.257735	1722.757191	0.025699	0.028935
RS	39	1.194562	1.257735	1722.529230	0.025695	0.029031
RS	40	1.282417	1.240210	1737.949124	0.025925	0.029337
RS	41	1.376233	1.240210	1719.867713	0.025656	0.029035
RS	42	1.476416	1.262040	1665.137104	0.024839	0.028114
RS	43	1.583398	1.262040	1632.811098	0.024357	0.027513
RS	44	1.697640	1.311595	1534.481627	0.022890	0.025839
RS	45	1.819636	1.311595	1492.403767	0.022262	0.025055
RS	46	1.949910	1.378320	1375.942958	0.020525	0.023083
RS	47	2.089025	1.378320	1327.784692	0.019807	0.022207
RS	48	2.237581	1.452203	1211.262793	0.018069	0.020250
RS	49	2.396219	1.452203	1159.345789	0.017294	0.019335
RS	50	2.565623	1.522903	1053.280024	0.015712	0.017572
RS	51	2.746522	1.522903	998.694084	0.014898	0.016642
RS	52	2.939699	1.579579	907.771201	0.013541	0.015147
RS	53	3.145985	1.579579	850.724479	0.012690	0.014206
RS	54	3.366271	1.620085	771.862936	0.011514	0.012925
RS	55	3.601506	1.620085	712.936835	0.010635	0.011970
RS	56	3.852706	1.620085	652.045908	0.009727	0.010987
RS	57	4.120952	1.620085	590.105765	0.008803	0.009985
RS	58	4.407403	1.765113	488.348936	0.007285	0.008340
RS	59	4.713294	1.765113	438.760220	0.006545	0.007524
RS	60	5.039944	1.765113	389.600573	0.005812	0.006708
RS	61	5.388761	1.765113	341.632543	0.005096	0.005904
RS	62	5.761251	1.765113	295.579533	0.004409	0.005123
RS	63	6.159019	1.765113	1214.064574	0.018110	0.021098
PA	4+25*2+4+6 0.140556651 0.043795469 6.159019381 2.015397096 0.198692752 0.213549994 0.297199516 0.455455619 0.721304553 1.138867826 1.730707997 2.415271550 2.970731443 3.214138883 3.129237390 2.814825657 2.406120921 2.013320263 1.695136253 1.468910153 1.328442651 1.257734689 1.240209569 1.262040063 1.311595278 1.378320235 1.452202857 1.522903235 1.579579302 1.620084943 1.765113249
//
IT	4342
RD	14
LK	-500000.677514
QD	-365.916633 -> -338.079623
RI	0.0184770027
TR	0.138749	0.044362
MT	6.208123
MM	C_pi: 1.245599, n_recomb: 68948.136183
RS	0	0.000000	2.357005	193.294307	0.002803	0.000086
RS	1	0.006800	2.357005	205.854880	0.002986	0.000862
RS	2	0.014062	2.357005	219.189515	0.003179	0.001959
RS	3	0.021817	2.357005	233.340010	0.003384	0.002758
RS	4	0.030101	0.201481	2847.775497	0.041303	0.032107
RS	5	0.038947	0.201481	2907.044394	0.042163	0.033368
RS	6	0.048395	0.214984	2776.945109	0.040276	0.031902
RS	7	0.058485	0.214984	2825.962222	0.040987	0.033095
RS	8	0.069262	0.297352	2087.718731	0.030280	0.024925
RS	9	0.080771	0.297352	2142.786240	0.031078	0.026258
RS	10	0.093063	0.453624	1448.667920	0.021011	0.018116
RS	11	0.106190	0.453624	1502.020040	0.021785	0.019198
RS	12	0.120211	0.718038	987.835314	0.014327	0.012847
RS	13	0.135184	0.718038	1032.855895	0.014980	0.013612
RS	14	0.151176	1.139018	682.792249	0.009903	0.009121
RS	15	0.168255	1.139018	718.282018	0.010418	0.009637
RS	16	0.186495	1.746354	493.789486	0.007162	0.006681
RS	17	0.205976	1.746354	521.549870	0.007564	0.007024
RS	18	0.226781	2.462143	391.149851	0.005673	0.005285
RS	19	0.249001	2.462143	414.076606	0.006006	0.005556
RS	20	0.272732	3.053494	353.594942	0.005128	0.004763
RS	21	0.298077	3.053494	374.627416	0.005433	0.005041
RS	22	0.325144	3.319548	365.038908	0.005294	0.004948
RS	23	0.354053	3.319548	386.619912	0.005607	0.005271
RS	24	0.384927	3.236051	419.749993	0.006088	0.005778
RS	25	0.417900	3.236051	443.925960	0.006439	0.006177
RS	26	0.453116	2.905716	522.175952	0.007573	0.007348
RS	27	0.490726	2.905716	550.738310	0.007988	0.007866
RS	28	0.530893	2.473685	680.853662	0.009875	0.009846
RS	29	0.573791	2.473685	714.921980	0.010369	0.010521
RS	30	0.619607	2.058915	899.095829	0.013040	0.013401
RS	31	0.668538	2.058915	937.962199	0.013604	0.014231
RS	32	0.720796	1.724242	1163.521026	0.016875	0.017862
RS	33	0.776607	1.724242	1203.254841	0.017452	0.018768
RS	34	0.836213	1.487388	1435.142642	0.020815	0.022602
RS	35	0.899872	1.487388	1468.491604	0.021298	0.023411
RS	36	0.967860	1.340982	1657.434910	0.024039	0.026603
RS	37	1.040471	1.340982	1676.504866	0.024315	0.027116
RS	38	1.118019	1.267675	1784.083083	0.025876	0.028970
RS	39	1.200840	1.267675	1784.268740	0.025878	0.029074
RS	40	1.289293	1.249912	1800.802586	0.026118	0.029393
RS	41	1.383760	1.249912	1782.473736	0.025852	0.029104
RS	42	1.484650	1.273251	1724.401044	0.025010	0.028163
RS	43	1.592401	1.273251	1691.451816	0.024532	0.027579
RS	44	1.707478	1.325640	1587.344737	0.023022	0.025869
RS	45	1.830381	1.325640	1544.560942	0.022402	0.025106
RS	46	1.961640	1.396127	1421.764922	0.020621	0.023097
RS	47	2.101824	1.396127	1372.985746	0.019913	0.022244
RS	48	2.251541	1.474245	1250.769353	0.018141	0.020258
RS	49	2.411437	1.474245	1198.345109	0.017380	0.019368
RS	50	2.582206	1.549072	1087.793254	0.015777	0.017588
RS	51	2.764587	1.549072	1032.738904	0.014978	0.016682
RS	52	2.959369	1.609077	938.668834	0.013614	0.015183
RS	53	3.167395	1.609077	881.053123	0.012778	0.014263
RS	54	3.389567	1.651889	799.978408	0.011603	0.012985
RS	55	3.626846	1.651889	740.254792	0.010736	0.012047
RS	56	3.880258	1.651889	678.331126	0.009838	0.011078
RS	57	4.150902	1.651889	615.134808	0.008922	0.010087
RS	58	4.439948	1.807885	508.005623	0.007368	0.008403
RS	59	4.748649	1.807885	457.731628	0.006639	0.007602
RS	60	5.078341	1.807885	407.679465	0.005913	0.006797
RS	61	5.430450	1.807885	358.631313	0.005201	0.006000
RS	62	5.806501	1.807885	311.337473	0.004516	0.005224
RS	63	6.208123	1.807885	1300.960511	0.018869	0.021883
PA	4+25*2+4+6 0.138748657 0.044362137 6.208122767 2.357004728 0.201480585 0.214984453 0.297351719 0.453624373 0.718038453 1.139017574 1.746354109 2.462143080 3.053493677 3.319547947 3.236050501 2.905716326 2.473684621 2.058914774 1.724242470 1.487387697 1.340981810 1.267674691 1.249912308 1.273250764 1.325639650 1.396127342 1.474245380 1.549071744 1.609077050 1.651889456 1.807885211
//
IT	5064
RD	15
LK	-499945.893726
QD	-350.374725 -> -324.510864
RI	0.0166391935
TR	0.137050	0.044918
MT	6.253813
MM	C_pi: 1.264529, n_recomb: 70819.669023
RS	0	0.000000	2.746919	170.572230	0.002409	0.000075
RS	1	0.006812	2.746919	181.753579	0.002566	0.000753
RS	2	0.014088	2.746919	193.636143	0.002734	0.001710
RS	3	0.021859	2.746919	206.259440	0.002912	0.002398
RS	4	0.030160	0.204210	2896.248186	0.040896	0.032080
RS	5	0.039027	0.204210	2958.360325	0.041773	0.033270
RS	6	0.048497	0.216536	2845.103602	0.040174	0.031985
RS	7	0.058612	0.216536	2896.317112	0.040897	0.033134
RS	8	0.069417	0.297725	2152.884596	0.030400	0.025084
RS	9	0.080957	0.297725	2209.798563	0.031203	0.026406
RS	10	0.093284	0.452041	1501.074642	0.021196	0.018291
RS	11	0.106450	0.452041	1556.238841	0.021975	0.019377
RS	12	0.120513	0.714786	1024.497427	0.014466	0.012973
RS	13	0.135535	0.714786	1071.137222	0.015125	0.013747
RS	14	0.151579	1.138332	705.317710	0.009959	0.009173
RS	15	0.168716	1.138332	742.021100	0.010478	0.009697
RS	16	0.187021	1.759558	506.032182	0.007145	0.006669
RS	17	0.206572	1.759558	534.569565	0.007548	0.007018
RS	18	0.227456	2.504741	397.156925	0.005608	0.005231
RS	19	0.249762	2.504741	420.539025	0.005938	0.005505
RS	20	0.273587	3.131129	356.365530	0.005032	0.004683
RS	21	0.299035	3.131129	377.676902	0.005333	0.004958
RS	22	0.326217	3.420252	366.375693	0.005173	0.004845
RS	23	0.355251	3.420252	388.172496	0.005481	0.005161
RS	24	0.386262	3.339264	420.958393	0.005944	0.005650
RS	25	0.419386	3.339264	445.384665	0.006289	0.006039
RS	26	0.454766	2.994168	524.858328	0.007411	0.007193
RS	27	0.492556	2.994168	553.823019	0.007820	0.007698
RS	28	0.532920	2.539661	687.513841	0.009708	0.009670
RS	29	0.576034	2.539661	722.282676	0.010199	0.010330
RS	30	0.622084	2.103586	913.248566	0.012895	0.013222
RS	31	0.671272	2.103586	953.230054	0.013460	0.014037
RS	32	0.723810	1.752884	1188.988036	0.016789	0.017708
RS	33	0.779927	1.752884	1230.208262	0.017371	0.018603
RS	34	0.839867	1.505673	1474.234584	0.020817	0.022504
RS	35	0.903889	1.505673	1509.133933	0.021310	0.023309
RS	36	0.972273	1.353457	1709.000815	0.024132	0.026572
RS	37	1.045315	1.353457	1729.230080	0.024417	0.027089
RS	38	1.123333	1.277561	1843.477154	0.026031	0.028992
RS	39	1.206665	1.277561	1844.136762	0.026040	0.029106
RS	40	1.295673	1.259467	1861.975720	0.026292	0.029440
RS	41	1.390745	1.259467	1843.476432	0.026031	0.029164
RS	42	1.492293	1.284152	1782.296373	0.025167	0.028207
RS	43	1.600758	1.284152	1748.802839	0.024694	0.027639
RS	44	1.716612	1.339160	1639.153989	0.023145	0.025898
RS	45	1.840357	1.339160	1595.733672	0.022532	0.025154
RS	46	1.972532	1.413169	1466.805824	0.020712	0.023111
RS	47	2.113711	1.413169	1417.459947	0.020015	0.022281
RS	48	2.264507	1.495275	1289.709350	0.018211	0.020269
RS	49	2.425574	1.495275	1236.816182	0.017464	0.019402
RS	50	2.597613	1.573995	1121.896295	0.015842	0.017607
RS	51	2.781372	1.573995	1066.399282	0.015058	0.016724
RS	52	2.977648	1.637140	969.261002	0.013686	0.015221
RS	53	3.187294	1.637140	911.096072	0.012865	0.014320
RS	54	3.411220	1.682102	827.869928	0.011690	0.013046
RS	55	3.650401	1.682102	767.366738	0.010836	0.012124
RS	56	3.905874	1.682102	704.433680	0.009947	0.011167
RS	57	4.178750	1.682102	640.008974	0.009037	0.010186
RS	58	4.470213	1.848749	527.506630	0.007449	0.008466
RS	59	4.781531	1.848749	476.569710	0.006729	0.007678
RS	60	5.114055	1.848749	425.653199	0.006010	0.006883
RS	61	5.469231	1.848749	375.557115	0.005303	0.006094
RS	62	5.848601	1.848749	327.056667	0.004618	0.005322
RS	63	6.253813	1.848749	1388.945198	0.019612	0.022653
PA	4+25*2+4+6 0.137050027 0.044917872 6.253812956 2.746919125 0.204209791 0.216536340 0.297724551 0.452041129 0.714786115 1.138332420 1.759558237 2.504740820 3.131129351 3.420251807 3.339264080 2.994167984 2.539660687 2.103586157 1.752884444 1.505673012 1.353456769 1.277560869 1.259467156 1.284152145 1.339160257 1.413168913 1.495274876 1.573994701 1.637140251 1.682102191 1.848748796
//
IT	4392
RD	16
LK	-499894.978412
QD	-335.935800 -> -311.859857
RI	0.0150599751
TR	0.135451	0.045463
MT	6.296350
MM	C_pi: 1.282654, n_recomb: 72652.929179
RS	0	0.000000	3.191949	150.755638	0.002075	0.000065
RS	1	0.006823	3.191949	160.712175	0.002212	0.000658
RS	2	0.014112	3.191949	171.302314	0.002358	0.001495
RS	3	0.021898	3.191949	182.563003	0.002513	0.002090
RS	4	0.030215	0.206862	2942.251797	0.040497	0.032040
RS	5	0.039100	0.206862	3007.122133	0.041390	0.033171
RS	6	0.048591	0.218168	2909.035263	0.040040	0.032041
RS	7	0.058730	0.218168	2962.458999	0.040775	0.033151
RS	8	0.069561	0.298272	2215.067399	0.030488	0.025222
RS	9	0.081130	0.298272	2273.809008	0.031297	0.026531
RS	10	0.093489	0.450670	1552.117996	0.021363	0.018455
RS	11	0.106691	0.450670	1609.053477	0.022147	0.019544
RS	12	0.120794	0.711571	1060.762456	0.014600	0.013096
RS	13	0.135859	0.711571	1108.995283	0.015264	0.013879
RS	14	0.151952	1.137007	727.805028	0.010018	0.009227
RS	15	0.169143	1.137007	765.712263	0.010539	0.009759
RS	16	0.187508	1.770671	518.355553	0.007135	0.006662
RS	17	0.207125	1.770671	547.667885	0.007538	0.007016
RS	18	0.228081	2.543535	403.286531	0.005551	0.005184
RS	19	0.250466	2.543535	427.124127	0.005879	0.005460
RS	20	0.274379	3.204052	359.275155	0.004945	0.004610
RS	21	0.299924	3.204052	380.865246	0.005242	0.004884
RS	22	0.327212	3.516537	367.831091	0.005063	0.004750
RS	23	0.356361	3.516537	389.840151	0.005366	0.005061
RS	24	0.387500	3.439088	422.198216	0.005811	0.005531
RS	25	0.420763	3.439088	446.863330	0.006151	0.005911
RS	26	0.456295	3.080297	527.389282	0.007259	0.007049
RS	27	0.494252	3.080297	556.732047	0.007663	0.007540
RS	28	0.534799	2.604181	693.703637	0.009548	0.009504
RS	29	0.578113	2.604181	729.133178	0.010036	0.010148
RS	30	0.624382	2.147390	926.500839	0.012752	0.013048
RS	31	0.673808	2.147390	967.547960	0.013317	0.013849
RS	32	0.726607	1.781061	1213.086917	0.016697	0.017555
RS	33	0.783008	1.781061	1255.751018	0.017284	0.018440
RS	34	0.843257	1.523753	1511.577018	0.020805	0.022400
RS	35	0.907617	1.523753	1548.011963	0.021307	0.023202
RS	36	0.976369	1.365840	1758.660669	0.024206	0.026532
RS	37	1.049812	1.365840	1780.072285	0.024501	0.027053
RS	38	1.128266	1.287360	1901.039429	0.026166	0.029005
RS	39	1.212073	1.287360	1902.227428	0.026182	0.029128
RS	40	1.301599	1.268856	1921.544326	0.026448	0.029478
RS	41	1.397232	1.268856	1902.945633	0.026192	0.029215
RS	42	1.499392	1.294741	1838.886256	0.025311	0.028245
RS	43	1.608521	1.294741	1804.920848	0.024843	0.027693
RS	44	1.725097	1.352175	1689.953495	0.023261	0.025924
RS	45	1.849627	1.352175	1645.960326	0.022655	0.025199
RS	46	1.982654	1.429483	1511.095799	0.020799	0.023127
RS	47	2.124758	1.429483	1461.232656	0.020113	0.022317
RS	48	2.276558	1.515343	1328.104542	0.018280	0.020283
RS	49	2.438715	1.515343	1274.776796	0.017546	0.019437
RS	50	2.611937	1.597742	1155.599008	0.015906	0.017629
RS	51	2.796978	1.597742	1099.682754	0.015136	0.016767
RS	52	2.994644	1.663849	999.552110	0.013758	0.015261
RS	53	3.205798	1.663849	940.856104	0.012950	0.014378
RS	54	3.431359	1.710814	855.537559	0.011776	0.013107
RS	55	3.672311	1.710814	794.271518	0.010932	0.012200
RS	56	3.929704	1.710814	730.350888	0.010053	0.011255
RS	57	4.204658	1.710814	664.723862	0.009149	0.010283
RS	58	4.498374	1.887794	546.851990	0.007527	0.008527
RS	59	4.812130	1.887794	495.272600	0.006817	0.007752
RS	60	5.147295	1.887794	443.517686	0.006105	0.006967
RS	61	5.505328	1.887794	392.403521	0.005401	0.006184
RS	62	5.887791	1.887794	342.728444	0.004717	0.005416
RS	63	6.296350	1.887794	1477.895270	0.020342	0.023409
PA	4+25*2+4+6 0.135451177 0.045462887 6.296350414 3.191948677 0.206861550 0.218167937 0.298271973 0.450670446 0.711571344 1.137006905 1.770670674 2.543534616 3.204052353 3.516537067 3.439087624 3.080297258 2.604180590 2.147390139 1.781060625 1.523753061 1.365840291 1.287359666 1.268856322 1.294740581 1.352175415 1.429482857 1.515343048 1.597741760 1.663849387 1.710813763 1.887794392
//
IT	4567
RD	17
LK	-499847.570456
QD	-322.485169 -> -300.035290
RI	0.0136962057
TR	0.133943	0.045997
MT	6.335981
MM	C_pi: 1.300025, n_recomb: 74448.880990
RS	0	0.000000	3.699051	133.432195	0.001792	0.000057
RS	1	0.006834	3.699051	142.301556	0.001911	0.000576
RS	2	0.014134	3.699051	151.742341	0.002038	0.001309
RS	3	0.021934	3.699051	161.788807	0.002173	0.001824
RS	4	0.030266	0.209422	2986.233912	0.040111	0.031992
RS	5	0.039168	0.209422	3053.774146	0.041018	0.033072
RS	6	0.048679	0.219848	2969.251074	0.039883	0.032077
RS	7	0.058839	0.219848	3024.883969	0.040630	0.033150
RS	8	0.069694	0.298958	2274.475169	0.030551	0.025343
RS	9	0.081290	0.298958	2335.023323	0.031364	0.026639
RS	10	0.093679	0.449487	1601.811329	0.021516	0.018610
RS	11	0.106914	0.449487	1660.478019	0.022304	0.019699
RS	12	0.121054	0.708425	1096.579160	0.014729	0.013217
RS	13	0.136160	0.708425	1146.377696	0.015398	0.014007
RS	14	0.152298	1.135169	750.214082	0.010077	0.009283
RS	15	0.169540	1.135169	789.313954	0.010602	0.009822
RS	16	0.187959	1.780007	530.712754	0.007129	0.006658
RS	17	0.207637	1.780007	560.796192	0.007533	0.007017
RS	18	0.228660	2.578945	409.498320	0.005500	0.005143
RS	19	0.251120	2.578945	433.790167	0.005827	0.005420
RS	20	0.275114	3.272648	362.289135	0.004866	0.004544
RS	21	0.300748	3.272648	384.156861	0.005160	0.004816
RS	22	0.328134	3.608715	369.374193	0.004961	0.004663
RS	23	0.357391	3.608715	391.591540	0.005260	0.004968
RS	24	0.388648	3.535713	423.453427	0.005688	0.005421
RS	25	0.422041	3.535713	448.346551	0.006022	0.005791
RS	26	0.457715	3.164230	529.772980	0.007116	0.006912
RS	27	0.495828	3.164230	559.471305	0.007515	0.007392
RS	28	0.536545	2.667295	699.462809	0.009395	0.009345
RS	29	0.580044	2.667295	735.516020	0.009879	0.009975
RS	30	0.626516	2.190359	938.917419	0.012612	0.012880
RS	31	0.676164	2.190359	980.982921	0.013177	0.013667
RS	32	0.729204	1.808778	1235.902292	0.016601	0.017403
RS	33	0.785869	1.808778	1279.968102	0.017193	0.018278
RS	34	0.846407	1.541605	1547.271012	0.020783	0.022293
RS	35	0.911081	1.541605	1585.224403	0.021293	0.023092
RS	36	0.980175	1.378107	1806.502604	0.024265	0.026484
RS	37	1.053991	1.378107	1829.115264	0.024569	0.027010
RS	38	1.132851	1.297049	1956.840064	0.026284	0.029009
RS	39	1.217100	1.297049	1958.605634	0.026308	0.029141
RS	40	1.307106	1.278066	1979.562889	0.026590	0.029509
RS	41	1.403263	1.278066	1960.930134	0.026339	0.029258
RS	42	1.505991	1.305019	1894.206889	0.025443	0.028279
RS	43	1.615739	1.305019	1859.836714	0.024981	0.027743
RS	44	1.732988	1.364705	1739.766986	0.023369	0.025950
RS	45	1.858248	1.364705	1695.259763	0.022771	0.025243
RS	46	1.992068	1.445105	1554.647954	0.020882	0.023144
RS	47	2.135033	1.445105	1504.312980	0.020206	0.022354
RS	48	2.287768	1.534506	1365.955379	0.018348	0.020298
RS	49	2.450941	1.534506	1312.225153	0.017626	0.019473
RS	50	2.625264	1.620382	1188.897047	0.015969	0.017653
RS	51	2.811499	1.620382	1132.583700	0.015213	0.016810
RS	52	3.010462	1.689287	1029.533199	0.013829	0.015302
RS	53	3.223021	1.689287	970.323924	0.013033	0.014436
RS	54	3.450105	1.738117	882.970511	0.011860	0.013169
RS	55	3.692708	1.738117	820.958388	0.011027	0.012275
RS	56	3.951889	1.738117	756.071777	0.010156	0.011341
RS	57	4.228782	1.738117	689.268066	0.009258	0.010378
RS	58	4.524597	1.925119	566.035456	0.007603	0.008587
RS	59	4.840627	1.925119	513.833304	0.006902	0.007824
RS	60	5.178254	1.925119	461.264838	0.006196	0.007048
RS	61	5.538952	1.925119	409.161171	0.005496	0.006272
RS	62	5.924300	1.925119	358.342158	0.004813	0.005508
RS	63	6.335981	1.925119	1567.689906	0.021057	0.024151
PA	4+25*2+4+6 0.133943480 0.045997371 6.335981220 3.699051222 0.209421831 0.219848239 0.298957650 0.449487441 0.708424642 1.135168890 1.780007393 2.578945038 3.272648021 3.608714971 3.535712914 3.164230376 2.667294795 2.190359403 1.808778442 1.541605183 1.378106563 1.297048847 1.278066209 1.305019039 1.364704537 1.445105147 1.534506015 1.620382032 1.689286903 1.738117089 1.925119175
//
IT	4866
RD	18
LK	-499803.353689
QD	-309.924851 -> -288.958667
RI	0.0125105944
TR	0.132519	0.046521
MT	6.372973
MM	C_pi: 1.316695, n_recomb: 76208.403718
RS	0	0.000000	4.276933	118.229983	0.001551	0.000050
RS	1	0.006843	4.276933	126.132824	0.001655	0.000504
RS	2	0.014155	4.276933	134.550188	0.001766	0.001147
RS	3	0.021967	4.276933	143.513634	0.001883	0.001594
RS	4	0.030314	0.211882	3028.550173	0.039740	0.031939
RS	5	0.039232	0.211882	3098.671738	0.040660	0.032976
RS	6	0.048760	0.221553	3026.201832	0.039710	0.032096
RS	7	0.058940	0.221553	3084.031010	0.040468	0.033136
RS	8	0.069817	0.299753	2331.304637	0.030591	0.025447
RS	9	0.081438	0.299753	2393.636420	0.031409	0.026729
RS	10	0.093855	0.448473	1650.168542	0.021653	0.018754
RS	11	0.107121	0.448473	1710.527329	0.022445	0.019843
RS	12	0.121295	0.705365	1131.913727	0.014853	0.013334
RS	13	0.136439	0.705365	1183.250131	0.015527	0.014131
RS	14	0.152620	1.132938	772.503688	0.010137	0.009339
RS	15	0.169908	1.132938	812.783628	0.010665	0.009885
RS	16	0.188378	1.787803	543.076775	0.007126	0.006659
RS	17	0.208113	1.787803	573.926577	0.007531	0.007022
RS	18	0.229199	2.611312	415.765674	0.005456	0.005106
RS	19	0.251727	2.611312	440.509739	0.005780	0.005385
RS	20	0.275797	3.337279	365.379310	0.004794	0.004484
RS	21	0.301515	3.337279	387.522885	0.005085	0.004754
RS	22	0.328992	3.697046	370.984098	0.004868	0.004582
RS	23	0.358349	3.697046	393.405680	0.005162	0.004883
RS	24	0.389716	3.629311	424.713872	0.005573	0.005317
RS	25	0.423229	3.629311	449.824919	0.005903	0.005680
RS	26	0.459036	3.246081	532.016632	0.006981	0.006784
RS	27	0.497293	3.246081	562.049738	0.007375	0.007253
RS	28	0.538168	2.729071	704.824689	0.009249	0.009193
RS	29	0.581840	2.729071	741.467072	0.009729	0.009811
RS	30	0.628501	2.232513	950.566203	0.012473	0.012717
RS	31	0.678356	2.232513	993.605265	0.013038	0.013492
RS	32	0.731622	1.836044	1257.518795	0.016501	0.017253
RS	33	0.788533	1.836044	1302.944785	0.017097	0.018119
RS	34	0.849339	1.559221	1581.408204	0.020751	0.022182
RS	35	0.914306	1.559221	1620.861030	0.021269	0.022979
RS	36	0.983718	1.390240	1852.612297	0.024310	0.026430
RS	37	1.057882	1.390240	1876.440689	0.024622	0.026960
RS	38	1.137120	1.306618	2010.944604	0.026387	0.029005
RS	39	1.221781	1.306618	2013.332098	0.026419	0.029146
RS	40	1.312236	1.287096	2036.079422	0.026717	0.029533
RS	41	1.408881	1.287096	2017.472905	0.026473	0.029295
RS	42	1.512139	1.315000	1948.289793	0.025565	0.028309
RS	43	1.622464	1.315000	1913.577245	0.025110	0.027787
RS	44	1.740339	1.376776	1788.614042	0.023470	0.025974
RS	45	1.866281	1.376776	1743.647348	0.022880	0.025283
RS	46	2.000841	1.460082	1597.469707	0.020962	0.023161
RS	47	2.144610	1.460082	1546.705275	0.020296	0.022389
RS	48	2.298218	1.552826	1403.261142	0.018413	0.020315
RS	49	2.462337	1.552826	1349.158631	0.017704	0.019509
RS	50	2.637688	1.641993	1221.783655	0.016032	0.017678
RS	51	2.825039	1.641993	1165.094587	0.015288	0.016854
RS	52	3.025211	1.713542	1059.195065	0.013899	0.015343
RS	53	3.239081	1.713542	999.490120	0.013115	0.014494
RS	54	3.467588	1.764113	910.157225	0.011943	0.013230
RS	55	3.711732	1.764113	847.416068	0.011120	0.012349
RS	56	3.972584	1.764113	781.585079	0.010256	0.011425
RS	57	4.251287	1.764113	713.630126	0.009364	0.010470
RS	58	4.549063	1.960831	585.050582	0.007677	0.008646
RS	59	4.867216	1.960831	532.244823	0.006984	0.007894
RS	60	5.207143	1.960831	478.886774	0.006284	0.007127
RS	61	5.570331	1.960831	425.821120	0.005588	0.006357
RS	62	5.958375	1.960831	373.887770	0.004906	0.005596
RS	63	6.372973	1.960831	1658.214099	0.021759	0.024879
PA	4+25*2+4+6 0.132518597 0.046521246 6.372973176 4.276932728 0.211881985 0.221553014 0.299752532 0.448473221 0.705364821 1.132937690 1.787803379 2.611311711 3.337278525 3.697045505 3.629310630 3.246080985 2.729070563 2.232513194 1.836044426 1.559220991 1.390239856 1.306617987 1.287095515 1.315000435 1.376775798 1.460081953 1.552826192 1.641993287 1.713541758 1.764112986 1.960831012
//
IT	4026
RD	19
LK	-499762.050440
QD	-298.170423 -> -278.561990
RI	0.0114739201
TR	0.131170	0.047035
MT	6.407507
MM	C_pi: 1.332704, n_recomb: 77932.509577
RS	0	0.000000	4.935671	104.844897	0.001345	0.000043
RS	1	0.006852	4.935671	111.887205	0.001436	0.000442
RS	2	0.014174	4.935671	119.392148	0.001532	0.001005
RS	3	0.021998	4.935671	127.388649	0.001635	0.001395
RS	4	0.030358	0.214238	3069.461825	0.039386	0.031882
RS	5	0.039291	0.214238	3142.077752	0.040318	0.032884
RS	6	0.048835	0.223267	3080.229604	0.039524	0.032102
RS	7	0.059034	0.223267	3140.234164	0.040294	0.033111
RS	8	0.069932	0.300632	2385.742133	0.030613	0.025537
RS	9	0.081576	0.300632	2449.832997	0.031435	0.026806
RS	10	0.094019	0.447603	1697.237567	0.021778	0.018890
RS	11	0.107314	0.447603	1759.250400	0.022574	0.019977
RS	12	0.121520	0.702401	1166.744115	0.014971	0.013448
RS	13	0.136699	0.702401	1219.590256	0.015649	0.014250
RS	14	0.152919	1.130400	794.645136	0.010197	0.009397
RS	15	0.170250	1.130400	836.091593	0.010728	0.009948
RS	16	0.188768	1.794282	555.417452	0.007127	0.006662
RS	17	0.208556	1.794282	587.027715	0.007533	0.007030
RS	18	0.229700	2.640944	422.064723	0.005416	0.005073
RS	19	0.252292	2.640944	447.258172	0.005739	0.005353
RS	20	0.276433	3.398230	368.526586	0.004729	0.004429
RS	21	0.302227	3.398230	390.943811	0.005016	0.004697
RS	22	0.329790	3.781766	372.643270	0.004782	0.004508
RS	23	0.359241	3.781766	395.264910	0.005072	0.004803
RS	24	0.390710	3.720035	425.971090	0.005466	0.005221
RS	25	0.424335	3.720035	451.290557	0.005791	0.005576
RS	26	0.460265	3.325932	534.129526	0.006854	0.006662
RS	27	0.498656	3.325932	564.478224	0.007243	0.007122
RS	28	0.539679	2.789556	709.820909	0.009108	0.009049
RS	29	0.583512	2.789556	747.020272	0.009585	0.009654
RS	30	0.630350	2.273877	961.502779	0.012338	0.012559
RS	31	0.680396	2.273877	1005.472732	0.012902	0.013323
RS	32	0.733872	1.862856	1278.017856	0.016399	0.017104
RS	33	0.791013	1.862856	1324.763254	0.016999	0.017962
RS	34	0.852069	1.576589	1614.075486	0.020711	0.022070
RS	35	0.917308	1.576589	1655.007224	0.021236	0.022865
RS	36	0.987019	1.402221	1897.074509	0.024343	0.026371
RS	37	1.061506	1.402221	1922.129735	0.024664	0.026905
RS	38	1.141097	1.316048	2063.427273	0.026477	0.028994
RS	39	1.226142	1.316048	2066.476148	0.026516	0.029145
RS	40	1.317015	1.295933	2091.151329	0.026833	0.029552
RS	41	1.414115	1.295933	2072.626111	0.026595	0.029325
RS	42	1.517868	1.324684	2001.177450	0.025678	0.028336
RS	43	1.628731	1.324684	1966.179769	0.025229	0.027828
RS	44	1.747191	1.388404	1836.521216	0.023566	0.025996
RS	45	1.873768	1.388404	1791.145315	0.022983	0.025322
RS	46	2.009019	1.474444	1639.574362	0.021038	0.023179
RS	47	2.153538	1.474444	1588.419737	0.020382	0.022425
RS	48	2.307960	1.570348	1440.026444	0.018478	0.020334
RS	49	2.472963	1.570348	1385.579870	0.017779	0.019546
RS	50	2.649274	1.662631	1254.258533	0.016094	0.017705
RS	51	2.837665	1.662631	1197.213974	0.015362	0.016898
RS	52	3.038967	1.736681	1088.532947	0.013968	0.015385
RS	53	3.254062	1.736681	1028.349558	0.013195	0.014551
RS	54	3.483896	1.788878	937.091091	0.012024	0.013291
RS	55	3.729480	1.788878	873.637866	0.011210	0.012422
RS	56	3.991892	1.788878	806.883801	0.010354	0.011508
RS	57	4.272285	1.788878	737.802590	0.009467	0.010560
RS	58	4.571892	1.995014	603.893422	0.007749	0.008704
RS	59	4.892030	1.995014	550.502658	0.007064	0.007962
RS	60	5.234105	1.995014	496.378154	0.006369	0.007204
RS	61	5.599620	1.995014	442.377015	0.005676	0.006439
RS	62	5.990182	1.995014	389.357869	0.004996	0.005682
RS	63	6.407507	1.995014	1749.373841	0.022447	0.025593
PA	4+25*2+4+6 0.131170190 0.047034829 6.407506899 4.935671309 0.214238079 0.223266571 0.300632428 0.447603284 0.702400956 1.130399705 1.794282312 2.640944278 3.398229969 3.781766409 3.720035089 3.325931576 2.789556021 2.273877164 1.862855561 1.576589022 1.402221436 1.316048381 1.295933299 1.324684457 1.388403688 1.474443606 1.570348088 1.662631419 1.736681475 1.788877756 1.995014389
//
IT	4112
RD	20
LK	-499723.414651
QD	-287.148220 -> -268.785550
RI	0.0105638891
TR	0.129891	0.047538
MT	6.439820
MM	C_pi: 1.348102, n_recomb: 79622.157019
RS	0	0.000000	5.685545	93.049383	0.001169	0.000038
RS	1	0.006861	5.685545	99.326058	0.001247	0.000388
RS	2	0.014192	5.685545	106.018273	0.001332	0.000882
RS	3	0.022027	5.685545	113.152424	0.001421	0.001222
RS	4	0.030399	0.216492	3109.138629	0.039049	0.031824
RS	5	0.039345	0.216492	3184.165550	0.039991	0.032796
RS	6	0.048906	0.224975	3131.661242	0.039332	0.032097
RS	7	0.059122	0.224975	3193.813511	0.040112	0.033078
RS	8	0.070039	0.301582	2437.927897	0.030619	0.025614
RS	9	0.081705	0.301582	2503.752564	0.031445	0.026870
RS	10	0.094171	0.446869	1743.024533	0.021891	0.019017
RS	11	0.107493	0.446869	1806.654462	0.022690	0.020102
RS	12	0.121729	0.699547	1201.044064	0.015084	0.013559
RS	13	0.136941	0.699547	1255.371703	0.015767	0.014365
RS	14	0.153197	1.127640	816.608320	0.010256	0.009454
RS	15	0.170569	1.127640	859.206879	0.010791	0.010011
RS	16	0.189132	1.799635	567.712896	0.007130	0.006667
RS	17	0.208969	1.799635	600.077004	0.007537	0.007039
RS	18	0.230167	2.668122	428.377568	0.005380	0.005044
RS	19	0.252819	2.668122	454.017076	0.005702	0.005326
RS	20	0.277025	3.455772	371.716843	0.004669	0.004378
RS	21	0.302892	3.455772	394.405342	0.004953	0.004644
RS	22	0.330534	3.863069	374.342664	0.004701	0.004438
RS	23	0.360072	3.863069	397.160449	0.004988	0.004729
RS	24	0.391636	3.808018	427.222748	0.005366	0.005130
RS	25	0.425367	3.808018	452.741962	0.005686	0.005479
RS	26	0.461411	3.403861	536.123873	0.006733	0.006548
RS	27	0.499929	3.403861	566.770663	0.007118	0.006998
RS	28	0.541089	2.848807	714.482580	0.008973	0.008910
RS	29	0.585073	2.848807	752.209070	0.009447	0.009505
RS	30	0.632074	2.314481	971.782928	0.012205	0.012407
RS	31	0.682301	2.314481	1016.643434	0.012768	0.013159
RS	32	0.735973	1.889223	1297.475824	0.016295	0.016958
RS	33	0.793327	1.889223	1345.500928	0.016899	0.017808
RS	34	0.854617	1.593705	1645.362432	0.020665	0.021956
RS	35	0.920112	1.593705	1687.751394	0.021197	0.022749
RS	36	0.990100	1.414048	1939.968816	0.024365	0.026307
RS	37	1.064889	1.414048	1966.258965	0.024695	0.026846
RS	38	1.144810	1.325338	2114.354891	0.026555	0.028978
RS	39	1.230215	1.325338	2118.100492	0.026602	0.029138
RS	40	1.321478	1.304585	2144.829394	0.026938	0.029565
RS	41	1.419003	1.304585	2126.436146	0.026707	0.029350
RS	42	1.523219	1.334088	2052.904395	0.025783	0.028359
RS	43	1.634585	1.334088	2017.674803	0.025341	0.027865
RS	44	1.753592	1.399619	1883.510097	0.023656	0.026017
RS	45	1.880764	1.399619	1837.771894	0.023081	0.025359
RS	46	2.016661	1.488235	1680.973169	0.021112	0.023197
RS	47	2.161881	1.488235	1629.465154	0.020465	0.022459
RS	48	2.317064	1.587131	1476.254838	0.018541	0.020353
RS	49	2.482895	1.587131	1421.490934	0.017853	0.019582
RS	50	2.660103	1.682371	1286.318799	0.016155	0.017733
RS	51	2.849468	1.682371	1228.938526	0.015435	0.016942
RS	52	3.051826	1.758790	1117.542160	0.014036	0.015428
RS	53	3.268067	1.758790	1056.897444	0.013274	0.014608
RS	54	3.499144	1.812508	963.764594	0.012104	0.013351
RS	55	3.746075	1.812508	899.616641	0.011299	0.012493
RS	56	4.009947	1.812508	831.960930	0.010449	0.011589
RS	57	4.291924	1.812508	761.778365	0.009567	0.010648
RS	58	4.593246	2.027777	622.560421	0.007819	0.008761
RS	59	4.915241	2.027777	568.602929	0.007141	0.008029
RS	60	5.259327	2.027777	513.734470	0.006452	0.007278
RS	61	5.627021	2.027777	458.823525	0.005763	0.006520
RS	62	6.019942	2.027777	404.746219	0.005083	0.005766
RS	63	6.439820	2.027777	1841.084837	0.023123	0.026294
PA	4+25*2+4+6 0.129891420 0.047538000 6.439820148 5.685544783 0.216491554 0.224975070 0.301581996 0.446869045 0.699547345 1.127639940 1.799634823 2.668122498 3.455772076 3.863069395 3.808018097 3.403860894 2.848806845 2.314480874 1.889223227 1.593705276 1.414048019 1.325338494 1.304585205 1.334088435 1.399619019 1.488235369 1.587131324 1.682371060 1.758790469 1.812507655 2.027776938
//
IT	4370
RD	21
LK	-499687.227495
QD	-276.793189 -> -259.576253
RI	0.0097597985
TR	0.128676	0.048031
MT	6.470110
MM	C_pi: 1.362928, n_recomb: 81278.074600
RS	0	0.000000	6.541031	82.607527	0.001016	0.000033
RS	1	0.006869	6.541031	88.200766	0.001085	0.000340
RS	2	0.014209	6.541031	94.166791	0.001159	0.000774
RS	3	0.022054	6.541031	100.529606	0.001237	0.001072
RS	4	0.030437	0.218641	3147.775292	0.038728	0.031766
RS	5	0.039396	0.218641	3225.132430	0.039680	0.032713
RS	6	0.048971	0.226668	3180.774347	0.039134	0.032084
RS	7	0.059203	0.226668	3245.041302	0.039925	0.033039
RS	8	0.070139	0.302585	2488.017746	0.030611	0.025681
RS	9	0.081825	0.302585	2555.549710	0.031442	0.026923
RS	10	0.094314	0.446254	1787.566081	0.021993	0.019135
RS	11	0.107661	0.446254	1852.777136	0.022796	0.020217
RS	12	0.121924	0.696803	1234.804727	0.015192	0.013665
RS	13	0.137167	0.696803	1290.585759	0.015879	0.014475
RS	14	0.153457	1.124713	838.373968	0.010315	0.009511
RS	15	0.170867	1.124713	882.109648	0.010853	0.010073
RS	16	0.189471	1.804003	579.948120	0.007135	0.006674
RS	17	0.209354	1.804003	613.058966	0.007543	0.007049
RS	18	0.230603	2.693073	434.690187	0.005348	0.005018
RS	19	0.253311	2.693073	460.772033	0.005669	0.005301
RS	20	0.277578	3.510171	374.933998	0.004613	0.004331
RS	21	0.303513	3.510171	397.890993	0.004895	0.004596
RS	22	0.331229	3.941150	376.070846	0.004627	0.004373
RS	23	0.360849	3.941150	399.080864	0.004910	0.004660
RS	24	0.392503	3.893392	428.463513	0.005272	0.005044
RS	25	0.426331	3.893392	454.174316	0.005588	0.005387
RS	26	0.462483	3.479958	538.004940	0.006619	0.006439
RS	27	0.501118	3.479958	568.933521	0.007000	0.006880
RS	28	0.542407	2.906863	718.836102	0.008844	0.008778
RS	29	0.586531	2.906863	757.061864	0.009314	0.009362
RS	30	0.633687	2.354353	981.450674	0.012075	0.012259
RS	31	0.684081	2.354353	1027.163311	0.012638	0.013001
RS	32	0.737937	1.915155	1315.957040	0.016191	0.016814
RS	33	0.795492	1.915155	1365.223003	0.016797	0.017657
RS	34	0.857001	1.610570	1675.339398	0.020612	0.021842
RS	35	0.922734	1.610570	1719.162817	0.021152	0.022633
RS	36	0.992982	1.425712	1981.366773	0.024378	0.026240
RS	37	1.068055	1.425712	2008.896821	0.024716	0.026783
RS	38	1.148285	1.334483	2163.784895	0.026622	0.028957
RS	39	1.234025	1.334483	2168.258420	0.026677	0.029125
RS	40	1.325655	1.313053	2197.154363	0.027033	0.029574
RS	41	1.423578	1.313053	2178.939447	0.026808	0.029370
RS	42	1.528228	1.343223	2103.496825	0.025880	0.028379
RS	43	1.640065	1.343223	2068.084550	0.025445	0.027898
RS	44	1.759584	1.410445	1929.593351	0.023741	0.026038
RS	45	1.887313	1.410445	1883.536590	0.023174	0.025394
RS	46	2.023814	1.501493	1721.670104	0.021182	0.023215
RS	47	2.169692	1.501493	1669.843156	0.020545	0.022493
RS	48	2.325589	1.603226	1511.941669	0.018602	0.020373
RS	49	2.492195	1.603226	1456.886024	0.017925	0.019618
RS	50	2.670244	1.701273	1317.957010	0.016215	0.017761
RS	51	2.860522	1.701273	1260.260255	0.015506	0.016985
RS	52	3.063870	1.779941	1146.212140	0.014102	0.015470
RS	53	3.281186	1.779941	1085.123313	0.013351	0.014664
RS	54	3.513428	1.835082	990.166484	0.012182	0.013411
RS	55	3.761622	1.835082	925.341453	0.011385	0.012564
RS	56	4.026864	1.835082	856.805669	0.010542	0.011668
RS	57	4.310324	1.835082	785.546671	0.009665	0.010734
RS	58	4.613254	2.059211	641.043916	0.007887	0.008816
RS	59	4.936991	2.059211	586.537965	0.007216	0.008094
RS	60	5.282965	2.059211	530.947799	0.006532	0.007350
RS	61	5.652703	2.059211	475.152314	0.005846	0.006597
RS	62	6.047836	2.059211	420.044007	0.005168	0.005847
RS	63	6.470110	2.059211	1933.253276	0.023786	0.026982
PA	4+25*2+4+6 0.128676494 0.048030800 6.470109982 6.541031189 0.218640621 0.226667571 0.302584608 0.446254085 0.696803397 1.124712698 1.804002719 2.693072788 3.510170587 3.941150424 3.893391778 3.479957722 2.906862869 2.354352836 1.915155148 1.610569817 1.425711552 1.334483109 1.313052886 1.343223448 1.410445425 1.501492974 1.603226257 1.701272898 1.779940551 1.835082414 2.059211367
//
IT	4214
RD	22
LK	-499653.292583
QD	-267.048893 -> -250.888028
RI	0.0090483460
TR	0.127520	0.048513
MT	6.498556
MM	C_pi: 1.377218, n_recomb: 82900.974996
RS	0	0.000000	7.514978	73.372493	0.000885	0.000029
RS	1	0.006876	7.514978	78.356911	0.000945	0.000298
RS	2	0.014225	7.514978	83.675479	0.001009	0.000680
RS	3	0.022079	7.514978	89.349966	0.001078	0.000940
RS	4	0.030473	0.220688	3185.477955	0.038425	0.031707
RS	5	0.039444	0.220688	3265.088156	0.039385	0.032635
RS	6	0.049032	0.228336	3227.791167	0.038936	0.032063
RS	7	0.059280	0.228336	3294.136012	0.039736	0.032995
RS	8	0.070232	0.303628	2536.137158	0.030592	0.025737
RS	9	0.081937	0.303628	2605.349020	0.031427	0.026966
RS	10	0.094447	0.445746	1830.890163	0.022085	0.019246
RS	11	0.107817	0.445746	1897.647235	0.022891	0.020325
RS	12	0.122107	0.694180	1267.996562	0.015295	0.013768
RS	13	0.137379	0.694180	1325.202582	0.015985	0.014581
RS	14	0.153701	1.121672	859.918732	0.010373	0.009568
RS	15	0.171145	1.121672	904.775858	0.010914	0.010134
RS	16	0.189789	1.807536	592.101678	0.007142	0.006683
RS	17	0.209715	1.807536	625.951356	0.007551	0.007062
RS	18	0.231011	2.716018	440.987859	0.005319	0.004994
RS	19	0.253771	2.716018	467.507847	0.005639	0.005279
RS	20	0.278097	3.561649	378.166894	0.004562	0.004288
RS	21	0.304095	3.561649	401.389402	0.004842	0.004551
RS	22	0.331880	4.016196	377.818230	0.004557	0.004312
RS	23	0.361576	4.016196	401.016583	0.004837	0.004596
RS	24	0.393314	3.976267	429.690931	0.005183	0.004964
RS	25	0.427234	3.976267	455.585726	0.005496	0.005301
RS	26	0.463487	3.554294	539.779835	0.006511	0.006335
RS	27	0.502232	3.554294	570.975091	0.006887	0.006769
RS	28	0.543641	2.963773	722.903000	0.008720	0.008651
RS	29	0.587898	2.963773	761.601939	0.009187	0.009225
RS	30	0.635198	2.393511	990.550936	0.011949	0.012116
RS	31	0.685750	2.393511	1037.079231	0.012510	0.012848
RS	32	0.739778	1.940661	1333.520594	0.016086	0.016673
RS	33	0.797521	1.940661	1383.989506	0.016694	0.017509
RS	34	0.859235	1.627184	1704.073191	0.020556	0.021727
RS	35	0.925191	1.627184	1749.307461	0.021101	0.022517
RS	36	0.995683	1.437209	2021.333866	0.024383	0.026170
RS	37	1.071022	1.437209	2050.106155	0.024730	0.026717
RS	38	1.151542	1.343480	2211.773041	0.026680	0.028932
RS	39	1.237598	1.343480	2217.001921	0.026743	0.029109
RS	40	1.329571	1.321338	2248.169885	0.027119	0.029579
RS	41	1.427868	1.321338	2230.175412	0.026902	0.029386
RS	42	1.532924	1.352101	2152.981147	0.025971	0.028397
RS	43	1.645203	1.352101	2117.431719	0.025542	0.027928
RS	44	1.765203	1.420905	1974.785316	0.023821	0.026056
RS	45	1.893455	1.420905	1928.450723	0.023262	0.025427
RS	46	2.030524	1.514252	1761.668682	0.021250	0.023233
RS	47	2.177019	1.514252	1709.555301	0.020622	0.022526
RS	48	2.333586	1.618679	1547.084688	0.018662	0.020394
RS	49	2.500920	1.618679	1491.761725	0.017995	0.019654
RS	50	2.679758	1.719396	1349.165884	0.016274	0.017790
RS	51	2.870894	1.719396	1291.171589	0.015575	0.017029
RS	52	3.075173	1.800200	1174.533529	0.014168	0.015513
RS	53	3.293497	1.800200	1113.017993	0.013426	0.014719
RS	54	3.526834	1.856678	1016.286710	0.012259	0.013470
RS	55	3.776214	1.856678	950.802640	0.011469	0.012633
RS	56	4.042742	1.856678	881.408586	0.010632	0.011745
RS	57	4.327597	1.856678	809.098172	0.009760	0.010817
RS	58	4.632038	2.089407	659.337428	0.007953	0.008871
RS	59	4.957412	2.089407	604.301323	0.007289	0.008157
RS	60	5.305159	2.089407	548.011501	0.006610	0.007421
RS	61	5.676817	2.089407	491.356393	0.005927	0.006673
RS	62	6.074030	2.089407	435.243819	0.005250	0.005926
RS	63	6.498556	2.089407	2025.797111	0.024436	0.027658
PA	4+25*2+4+6 0.127520246 0.048513248 6.498555809 7.514978467 0.220688000 0.228336488 0.303628212 0.445745942 0.694179858 1.121671849 1.807536484 2.716018108 3.561649358 4.016195991 3.976266558 3.554294320 2.963773372 2.393510621 1.940661303 1.627184287 1.437208875 1.343479559 1.321337605 1.352100922 1.420904966 1.514251518 1.618679317 1.719395779 1.800200230 1.856678290 2.089407140
//
IT	4691
RD	23
LK	-499621.435330
QD	-257.865182 -> -242.679650
RI	0.0084147280
TR	0.126419	0.048986
MT	6.525276
MM	C_pi: 1.391003, n_recomb: 84491.917076
RS	0	0.000000	8.625499	65.179711	0.000771	0.000026
RS	1	0.006883	8.625499	69.620586	0.000824	0.000262
RS	2	0.014239	8.625499	74.360695	0.000880	0.000597
RS	3	0.022102	8.625499	79.419727	0.000940	0.000825
RS	4	0.030506	0.222638	3222.335262	0.038138	0.031650
RS	5	0.039489	0.222638	3304.125496	0.039106	0.032561
RS	6	0.049090	0.229977	3272.911234	0.038736	0.032038
RS	7	0.059351	0.229977	3341.294984	0.039546	0.032948
RS	8	0.070319	0.304703	2582.409695	0.030564	0.025785
RS	9	0.082042	0.304703	2653.273743	0.031403	0.027001
RS	10	0.094572	0.445337	1873.020079	0.022168	0.019349
RS	11	0.107964	0.445337	1941.289149	0.022976	0.020424
RS	12	0.122278	0.691675	1300.617729	0.015393	0.013868
RS	13	0.137577	0.691675	1359.220766	0.016087	0.014683
RS	14	0.153929	1.118554	881.232299	0.010430	0.009623
RS	15	0.171406	1.118554	927.194992	0.010974	0.010194
RS	16	0.190087	1.810341	604.165778	0.007151	0.006692
RS	17	0.210053	1.810341	638.746169	0.007560	0.007075
RS	18	0.231394	2.737153	447.260632	0.005294	0.004973
RS	19	0.254203	2.737153	474.214280	0.005613	0.005259
RS	20	0.278582	3.610393	381.409808	0.004514	0.004247
RS	21	0.304639	3.610393	404.894857	0.004792	0.004510
RS	22	0.332490	4.088385	379.577719	0.004492	0.004255
RS	23	0.362258	4.088385	402.960565	0.004769	0.004536
RS	24	0.394074	4.056764	430.902716	0.005100	0.004888
RS	25	0.428080	4.056764	456.974381	0.005408	0.005220
RS	26	0.464427	3.626944	541.456129	0.006408	0.006237
RS	27	0.503276	3.626944	572.904054	0.006781	0.006663
RS	28	0.544798	3.019584	726.705558	0.008601	0.008530
RS	29	0.589179	3.019584	765.853315	0.009064	0.009095
RS	30	0.636614	2.431966	999.130016	0.011825	0.011978
RS	31	0.687314	2.431966	1046.439558	0.012385	0.012700
RS	32	0.741504	1.965744	1350.230664	0.015981	0.016534
RS	33	0.799423	1.965744	1401.865864	0.016592	0.017364
RS	34	0.861329	1.643539	1731.644757	0.020495	0.021612
RS	35	0.927496	1.643539	1778.265751	0.021047	0.022400
RS	36	0.998217	1.448532	2059.946984	0.024380	0.026097
RS	37	1.073805	1.448532	2089.961593	0.024736	0.026648
RS	38	1.154596	1.352321	2258.388099	0.026729	0.028904
RS	39	1.240948	1.352321	2264.396297	0.026800	0.029088
RS	40	1.333244	1.329438	2297.929389	0.027197	0.029581
RS	41	1.431891	1.329438	2280.193797	0.026987	0.029399
RS	42	1.537329	1.360724	2201.402300	0.026055	0.028412
RS	43	1.650024	1.360724	2165.757286	0.025633	0.027956
RS	44	1.770475	1.431011	2019.115654	0.023897	0.026074
RS	45	1.899217	1.431011	1972.540822	0.023346	0.025458
RS	46	2.036820	1.526534	1800.988484	0.021316	0.023251
RS	47	2.183894	1.526534	1748.618789	0.020696	0.022559
RS	48	2.341091	1.633523	1581.696656	0.018720	0.020415
RS	49	2.509108	1.633523	1526.129063	0.018062	0.019690
RS	50	2.688688	1.736782	1379.951904	0.016332	0.017819
RS	51	2.880630	1.736782	1321.678011	0.015643	0.017072
RS	52	3.085782	1.819618	1202.510293	0.014232	0.015555
RS	53	3.305054	1.819618	1140.584646	0.013499	0.014773
RS	54	3.539419	1.877353	1042.125049	0.012334	0.013528
RS	55	3.789914	1.877353	975.999672	0.011551	0.012700
RS	56	4.057651	1.877353	905.768688	0.010720	0.011820
RS	57	4.343815	1.877353	832.431302	0.009852	0.010899
RS	58	4.649676	2.118432	677.441039	0.008018	0.008924
RS	59	4.976589	2.118432	621.892547	0.007360	0.008219
RS	60	5.326003	2.118432	564.924393	0.006686	0.007489
RS	61	5.699466	2.118432	507.433726	0.006006	0.006746
RS	62	6.098634	2.118432	450.342717	0.005330	0.006002
RS	63	6.525276	2.118432	2118.659157	0.025075	0.028322
PA	4+25*2+4+6 0.126418723 0.048985669 6.525276355 8.625498545 0.222637743 0.229976646 0.304703357 0.445337211 0.691675430 1.118554181 1.810341109 2.737152819 3.610393034 4.088384610 4.056764477 3.626944457 3.019583526 2.431966225 1.965744175 1.643538747 1.448531643 1.352320689 1.329438324 1.360723890 1.431011157 1.526534244 1.633522696 1.736781878 1.819617721 1.877352590 2.118431679
//
IT	4428
RD	24
LK	-499591.497090
QD	-249.196743 -> -234.913660
RI	0.0078489442
TR	0.125367	0.049448
MT	6.550467
MM	C_pi: 1.404319, n_recomb: 86051.486076
RS	0	0.000000	9.891771	57.905667	0.000673	0.000023
RS	1	0.006889	9.891771	61.861273	0.000719	0.000230
RS	2	0.014253	9.891771	66.084610	0.000768	0.000525
RS	3	0.022124	9.891771	70.593446	0.000820	0.000724
RS	4	0.030538	0.224496	3258.386988	0.037866	0.031593
RS	5	0.039531	0.224496	3342.288608	0.038841	0.032493
RS	6	0.049144	0.231583	3316.321976	0.038539	0.032008
RS	7	0.059419	0.231583	3386.703655	0.039357	0.032898
RS	8	0.070401	0.305801	2626.958002	0.030528	0.025826
RS	9	0.082141	0.305801	2699.446057	0.031370	0.027029
RS	10	0.094689	0.445016	1913.997490	0.022242	0.019446
RS	11	0.108102	0.445016	1983.745605	0.023053	0.020516
RS	12	0.122438	0.689284	1332.671825	0.015487	0.013963
RS	13	0.137763	0.689284	1392.644469	0.016184	0.014781
RS	14	0.154143	1.115389	902.304297	0.010486	0.009679
RS	15	0.171652	1.115389	949.356534	0.011032	0.010252
RS	16	0.190367	1.812511	616.131261	0.007160	0.006703
RS	17	0.210371	1.812511	651.434029	0.007570	0.007089
RS	18	0.231753	2.756634	453.501867	0.005270	0.004954
RS	19	0.254608	2.756634	480.884605	0.005588	0.005241
RS	20	0.279038	3.656614	384.652825	0.004470	0.004210
RS	21	0.305151	3.656614	408.397242	0.004746	0.004471
RS	22	0.333063	4.157853	381.345472	0.004432	0.004201
RS	23	0.362898	4.157853	404.909197	0.004705	0.004479
RS	24	0.394789	4.134965	432.100121	0.005021	0.004816
RS	25	0.428876	4.134965	458.342168	0.005326	0.005143
RS	26	0.465312	3.697963	543.042130	0.006311	0.006144
RS	27	0.504258	3.697963	574.729842	0.006679	0.006562
RS	28	0.545887	3.074324	730.265906	0.008486	0.008413
RS	29	0.590384	3.074324	769.839830	0.008946	0.008969
RS	30	0.637946	2.469757	1007.218490	0.011705	0.011844
RS	31	0.688786	2.469757	1055.276501	0.012263	0.012557
RS	32	0.743127	1.990422	1366.135381	0.015876	0.016398
RS	33	0.801213	1.990422	1418.901217	0.016489	0.017221
RS	34	0.863300	1.659644	1758.109132	0.020431	0.021498
RS	35	0.929664	1.659644	1806.092261	0.020989	0.022285
RS	36	1.000601	1.459685	2097.261388	0.024372	0.026023
RS	37	1.076424	1.459685	2128.516284	0.024735	0.026578
RS	38	1.157471	1.361014	2303.673125	0.026771	0.028872
RS	39	1.244102	1.361014	2310.481636	0.026850	0.029064
RS	40	1.336701	1.337367	2346.463876	0.027268	0.029580
RS	41	1.435680	1.337367	2329.022356	0.027065	0.029408
RS	42	1.541477	1.369113	2248.775572	0.026133	0.028425
RS	43	1.654563	1.369113	2213.073929	0.025718	0.027981
RS	44	1.775440	1.440793	2062.592175	0.023969	0.026091
RS	45	1.904644	1.440793	2015.812441	0.023426	0.025488
RS	46	2.042750	1.538380	1839.629811	0.021378	0.023269
RS	47	2.190370	1.538380	1787.032363	0.020767	0.022590
RS	48	2.348160	1.647808	1615.770704	0.018777	0.020436
RS	49	2.516820	1.647808	1559.980583	0.018128	0.019725
RS	50	2.697100	1.753493	1410.305538	0.016389	0.017848
RS	51	2.889801	1.753493	1351.769942	0.015709	0.017114
RS	52	3.095776	1.838264	1230.131353	0.014295	0.015597
RS	53	3.315942	1.838264	1167.812534	0.013571	0.014826
RS	54	3.551276	1.897185	1067.669405	0.012407	0.013585
RS	55	3.802823	1.897185	1000.921082	0.011632	0.012766
RS	56	4.071699	1.897185	929.875002	0.010806	0.011894
RS	57	4.359100	1.897185	855.535459	0.009942	0.010978
RS	58	4.666300	2.146379	695.347298	0.008081	0.008976
RS	59	4.994663	2.146379	639.304356	0.007429	0.008279
RS	60	5.345649	2.146379	581.679172	0.006760	0.007556
RS	61	5.720815	2.146379	523.376855	0.006082	0.006818
RS	62	6.121828	2.146379	465.333019	0.005408	0.006077
RS	63	6.550467	2.146379	2211.758839	0.025703	0.028973
PA	4+25*2+4+6 0.125367013 0.049447881 6.550467012 9.891771442 0.224496002 0.231582967 0.305800616 0.445016133 0.689284260 1.115389174 1.812511289 2.756633878 3.656613734 4.157852869 4.134965180 3.697963080 3.074323729 2.469756959 1.990421522 1.659643790 1.459685288 1.361014378 1.337366831 1.369113439 1.440792777 1.538380222 1.647808265 1.753493362 1.838264414 1.897185110 2.146378530
//
IT	4758
RD	25
LK	-499563.334130
QD	-241.003837 -> -227.557215
RI	0.0073422737
TR	0.124361	0.049900
MT	6.574256
MM	C_pi: 1.417193, n_recomb: 87580.288529
RS	0	0.000000	11.335858	51.442494	0.000587	0.000020
RS	1	0.006895	11.335858	54.964817	0.000628	0.000202
RS	2	0.014266	11.335858	58.726488	0.000671	0.000461
RS	3	0.022145	11.335858	62.743510	0.000716	0.000636
RS	4	0.030568	0.226266	3293.705062	0.037608	0.031538
RS	5	0.039571	0.226266	3379.652491	0.038589	0.032428
RS	6	0.049194	0.233151	3358.185376	0.038344	0.031975
RS	7	0.059482	0.233151	3430.522306	0.039170	0.032848
RS	8	0.070479	0.306914	2669.872044	0.030485	0.025859
RS	9	0.082234	0.306914	2743.955569	0.031331	0.027050
RS	10	0.094799	0.444773	1953.854013	0.022309	0.019536
RS	11	0.108232	0.444773	2025.048988	0.023122	0.020602
RS	12	0.122590	0.687005	1364.151246	0.015576	0.014055
RS	13	0.137938	0.687005	1425.466269	0.016276	0.014874
RS	14	0.154345	1.112204	923.120996	0.010540	0.009733
RS	15	0.171883	1.112204	971.246402	0.011090	0.010310
RS	16	0.190630	1.814129	627.988855	0.007170	0.006715
RS	17	0.210670	1.814129	664.005358	0.007582	0.007103
RS	18	0.232092	2.774605	459.704356	0.005249	0.004937
RS	19	0.254990	2.774605	487.511415	0.005566	0.005225
RS	20	0.279468	3.700476	387.889536	0.004429	0.004174
RS	21	0.305634	3.700476	411.890050	0.004703	0.004435
RS	22	0.333604	4.224742	383.115905	0.004374	0.004151
RS	23	0.363502	4.224742	406.856932	0.004646	0.004425
RS	24	0.395462	4.210994	433.277898	0.004947	0.004748
RS	25	0.429626	4.210994	459.684034	0.005249	0.005070
RS	26	0.466146	3.767410	544.542576	0.006218	0.006055
RS	27	0.505183	3.767410	576.458024	0.006582	0.006467
RS	28	0.546913	3.128024	733.601370	0.008376	0.008302
RS	29	0.591520	3.128024	773.580212	0.008833	0.008849
RS	30	0.639202	2.506906	1014.845966	0.011588	0.011714
RS	31	0.690173	2.506906	1063.621172	0.012145	0.012419
RS	32	0.744658	2.014700	1381.281877	0.015772	0.016266
RS	33	0.802900	2.014700	1435.143662	0.016387	0.017083
RS	34	0.865158	1.675503	1783.518611	0.020364	0.021384
RS	35	0.931709	1.675503	1832.838889	0.020928	0.022170
RS	36	1.002849	1.470669	2133.330322	0.024359	0.025947
RS	37	1.078894	1.470669	2165.821553	0.024730	0.026506
RS	38	1.160183	1.369560	2347.674478	0.026806	0.028837
RS	39	1.247076	1.369560	2355.301332	0.026893	0.029038
RS	40	1.339962	1.345126	2393.807764	0.027333	0.029576
RS	41	1.439252	1.345126	2376.692270	0.027137	0.029414
RS	42	1.545389	1.377278	2295.124941	0.026206	0.028436
RS	43	1.658844	1.377278	2259.402500	0.025798	0.028003
RS	44	1.780122	1.450265	2105.228719	0.024038	0.026107
RS	45	1.909763	1.450265	2058.276815	0.023502	0.025517
RS	46	2.048343	1.549815	1877.596723	0.021439	0.023286
RS	47	2.196479	1.549815	1824.798381	0.020836	0.022621
RS	48	2.354829	1.661571	1649.304592	0.018832	0.020457
RS	49	2.524098	1.661571	1593.313132	0.018193	0.019759
RS	50	2.705038	1.769572	1440.222650	0.016445	0.017877
RS	51	2.898455	1.769572	1381.442654	0.015773	0.017155
RS	52	3.105209	1.856192	1257.388817	0.014357	0.015638
RS	53	3.326219	1.856192	1194.693785	0.013641	0.014879
RS	54	3.562468	1.916233	1092.910863	0.012479	0.013641
RS	55	3.815008	1.916233	1025.558194	0.011710	0.012831
RS	56	4.084961	1.916233	953.718994	0.010890	0.011966
RS	57	4.373528	1.916233	878.402177	0.010030	0.011056
RS	58	4.681993	2.173316	713.050335	0.008142	0.009026
RS	59	5.011728	2.173316	656.530861	0.007496	0.008337
RS	60	5.364199	2.173316	598.269782	0.006831	0.007621
RS	61	5.740974	2.173316	539.179458	0.006156	0.006887
RS	62	6.143729	2.173316	480.208097	0.005483	0.006149
RS	63	6.574256	2.173316	2305.023568	0.026319	0.029613
PA	4+25*2+4+6 0.124361482 0.049899988 6.574255634 11.335858323 0.226265506 0.233151035 0.306913784 0.444773270 0.687005054 1.112204402 1.814129207 2.774605250 3.700475969 4.224742460 4.210994127 3.767409920 3.128024475 2.506906030 2.014699677 1.675503041 1.470669372 1.369560176 1.345126440 1.377277908 1.450265458 1.549814907 1.661571221 1.769572157 1.856191671 1.916233386 2.173316469
//
CC
CC	Brief Description of the file format:
CC	  CC  comments
CC	  MM  useful-messages
CC	  RD  round-of-iterations
CC	  LL  \log[P(sequence)]
CC	  QD  Q-before-opt Q-after-opt
CC	  TR  \theta_0 \rho_0
CC	  RS  k t_k \lambda_k \pi_k \sum_{l\not=k}A_{kl} A_{kk}
CC	  DC  begin end best-k t_k+\Delta_k max-prob
CC
MM	Version: 0.6.5-r67
MM	pattern:4+25*2+4+6, n:63, n_free_lambdas:28
MM	n_iterations:25, skip:1, max_t:5, theta/rho:5
MM	is_decoding:0
MM	n_seqs:23, sum_L:1300914, sum_n:209309
RD	0
LK	0.000000
QD	0.000000 -> 0.000000
RI	inf
TR	0.175418	0.035084
MT	5.000000
MM	C_pi: 1.000000, n_recomb: 44853.928804
RS	0	0.000000	1.000000	282.977178	0.006309	0.000000
RS	1	0.006440	1.000000	299.239955	0.006671	0.000000
RS	2	0.013294	1.000000	316.304309	0.007052	0.000000
RS	3	0.020590	1.000000	334.192141	0.007451	0.000000
RS	4	0.028356	1.000000	352.923383	0.007868	0.000000
RS	5	0.036622	1.000000	372.515532	0.008305	0.000000
RS	6	0.045421	1.000000	392.983129	0.008761	0.000000
RS	7	0.054785	1.000000	414.337171	0.009237	0.000000
RS	8	0.064753	1.000000	436.584475	0.009733	0.000000
RS	9	0.075363	1.000000	459.726964	0.010249	0.000000
RS	10	0.086656	1.000000	483.760894	0.010785	0.000000
RS	11	0.098677	1.000000	508.676005	0.011341	0.000000
RS	12	0.111471	1.000000	534.454618	0.011915	0.000000
RS	13	0.125090	1.000000	561.070647	0.012509	0.000000
RS	14	0.139585	1.000000	588.488566	0.013120	0.000000
RS	15	0.155014	1.000000	616.662306	0.013748	0.000000
RS	16	0.171437	1.000000	645.534108	0.014392	0.000000
RS	17	0.188917	1.000000	675.033340	0.015050	0.000000
RS	18	0.207523	1.000000	705.075294	0.015719	0.000000
RS	19	0.227327	1.000000	735.559974	0.016399	0.000000
RS	20	0.248406	1.000000	766.370921	0.017086	0.000000
RS	21	0.270843	1.000000	797.374078	0.017777	0.000000
RS	22	0.294725	1.000000	828.416758	0.018469	0.000000
RS	23	0.320144	1.000000	859.326743	0.019158	0.000000
RS	24	0.347201	1.000000	889.911564	0.019840	0.000000
RS	25	0.376000	1.000000	919.958037	0.020510	0.000000
RS	26	0.406654	1.000000	949.232097	0.021163	0.000000
RS	27	0.439282	1.000000	977.479016	0.021792	0.000000
RS	28	0.474011	1.000000	1004.424081	0.022393	0.000000
RS	29	0.510976	1.000000	1029.773816	0.022958	0.000000
RS	30	0.550322	1.000000	1053.217825	0.023481	0.000000
RS	31	0.592202	1.000000	1074.431348	0.023954	0.000000
RS	32	0.636779	1.000000	1093.078612	0.024370	0.000000
RS	33	0.684227	1.000000	1108.817037	0.024721	0.000000
RS	34	0.734730	1.000000	1121.302369	0.024999	0.000000
RS	35	0.788485	1.000000	1130.194760	0.025197	0.000000
RS	36	0.845702	1.000000	1135.165817	0.025308	0.000000
RS	37	0.906604	1.000000	1135.906573	0.025325	0.000000
RS	38	0.971428	1.000000	1132.136303	0.025241	0.000000
RS	39	1.040426	1.000000	1123.612062	0.025050	0.000000
RS	40	1.113868	1.000000	1110.138734	0.024750	0.000000
RS	41	1.192040	1.000000	1091.579315	0.024336	0.000000
RS	42	1.275245	1.000000	1067.865107	0.023808	0.000000
RS	43	1.363809	1.000000	1039.005375	0.023164	0.000000
RS	44	1.458076	1.000000	1005.095999	0.022408	0.000000
RS	45	1.558414	1.000000	966.326556	0.021544	0.000000
RS	46	1.665214	1.000000	922.985253	0.020578	0.000000
RS	47	1.778891	1.000000	875.461115	0.019518	0.000000
RS	48	1.899889	1.000000	824.242854	0.018376	0.000000
RS	49	2.028679	1.000000	769.913928	0.017165	0.000000
RS	50	2.165763	1.000000	713.143422	0.015899	0.000000
RS	51	2.311675	1.000000	654.672574	0.014596	0.000000
RS	52	2.466983	1.000000	595.296986	0.013272	0.000000
RS	53	2.632293	1.000000	535.844884	0.011946	0.000000
RS	54	2.808249	1.000000	477.152075	0.010638	0.000000
RS	55	2.995536	1.000000	420.034612	0.009364	0.000000
RS	56	3.194884	1.000000	365.260464	0.008143	0.000000
RS	57	3.407070	1.000000	313.521773	0.006990	0.000000
RS	58	3.632920	1.000000	265.409421	0.005917	0.000000
RS	59	3.873315	1.000000	221.391672	0.004936	0.000000
RS	60	4.129191	1.000000	181.798532	0.004053	0.000000
RS	61	4.401545	1.000000	146.813141	0.003273	0.000000
RS	62	4.691438	1.000000	116.471073	0.002597	0.000000
RS	63	5.000000	1.000000	328.274131	0.007319	0.000000
PA	4+25*2+4+6 0.175418004 0.035083601 5.000000000 1.000000000 1.000000000 1.000000000 1.000000000 1.000000000 1.000000000 1.000000000 1.000000000 1.000000000 1.000000000 1.000000000 1.000000000 1.000000000 1.000000000 1.000000000 1.000000000 1.000000000 1.000000000 1.000000000 1.000000000 1.000000000 1.000000000 1.000000000 1.000000000 1.000000000 1.000000000 1.000000000 1.000000000
//
IT	4749
RD	1
LK	-499346.575422
QD	-1370.050594 -> -808.829035
RI	0.0717827268
TR	0.166174	0.034043
MT	5.430508
MM	C_pi: 0.991716, n_recomb: 43191.132357
RS	0	0.000000	0.346157	799.421705	0.018509	0.000686
RS	1	0.006577	0.346157	835.539838	0.019345	0.004762
RS	2	0.013586	0.346157	872.170254	0.020193	0.012065
RS	3	0.021057	0.346157	909.162738	0.021050	0.019704
RS	4	0.029018	0.320928	1019.760124	0.023610	0.023510
RS	5	0.037504	0.320928	1057.710963	0.024489	0.024313
RS	6	0.046547	0.395320	891.538230	0.020642	0.023902
RS	7	0.056185	0.395320	926.704449	0.021456	0.022535
RS	8	0.066458	0.513018	743.394289	0.017212	0.020625
RS	9	0.077405	0.513018	775.165120	0.017947	0.018817
RS	10	0.089073	0.655787	633.077540	0.014658	0.017285
RS	11	0.101508	0.655787	661.773788	0.015322	0.015959
RS	12	0.114761	0.809841	560.607148	0.012980	0.014757
RS	13	0.128885	0.809841	586.956938	0.013590	0.013636
RS	14	0.143939	0.962337	517.366730	0.011979	0.012602
RS	15	0.159982	0.962337	542.133024	0.012552	0.011670
RS	16	0.177081	1.097908	497.963140	0.011529	0.010849
RS	17	0.195304	1.097908	521.859906	0.012083	0.010151
RS	18	0.214726	1.204738	498.270956	0.011536	0.009598
RS	19	0.235425	1.204738	521.890566	0.012083	0.009210
RS	20	0.257486	1.276695	515.513652	0.011936	0.009000
RS	21	0.280997	1.276695	539.289158	0.012486	0.008966
RS	22	0.306055	1.315231	547.128625	0.012668	0.009098
RS	23	0.332760	1.315231	571.278398	0.013227	0.009385
RS	24	0.361222	1.326040	590.889906	0.013681	0.009822
RS	25	0.391556	1.326040	615.374318	0.014248	0.010406
RS	26	0.423885	1.315589	644.917720	0.014932	0.011141
RS	27	0.458341	1.315589	669.393837	0.015498	0.012028
RS	28	0.495062	1.290558	706.840982	0.016365	0.013065
RS	29	0.534198	1.290558	730.600216	0.016916	0.014245
RS	30	0.575909	1.257726	772.965581	0.017896	0.015549
RS	31	0.620362	1.257726	794.890385	0.018404	0.016949
RS	32	0.667740	1.223319	837.985407	0.019402	0.018405
RS	33	0.718233	1.223319	856.582222	0.019832	0.019865
RS	34	0.772047	1.192229	895.417672	0.020732	0.021276
RS	35	0.829400	1.192229	908.964034	0.021045	0.022581
RS	36	0.890526	1.167548	938.671438	0.021733	0.023726
RS	37	0.955671	1.167548	945.462290	0.021890	0.024668
RS	38	1.025101	1.150554	962.338876	0.022281	0.025373
RS	39	1.099098	1.150554	960.961025	0.022249	0.025821
RS	40	1.177961	1.141011	963.183524	0.022300	0.026006
RS	41	1.262010	1.141011	952.730008	0.022058	0.025933
RS	42	1.351588	1.137671	940.415965	0.021773	0.025621
RS	43	1.447057	1.137671	920.594233	0.021314	0.025093
RS	44	1.548805	1.138741	895.363868	0.020730	0.024381
RS	45	1.657244	1.138741	866.507593	0.020062	0.023516
RS	46	1.772816	1.142316	830.808541	0.019236	0.022529
RS	47	1.895988	1.142316	793.841559	0.018380	0.021445
RS	48	2.027262	1.146798	750.323250	0.017372	0.020289
RS	49	2.167169	1.146798	706.726497	0.016363	0.019077
RS	50	2.316278	1.151065	657.992613	0.015234	0.017825
RS	51	2.475193	1.151065	609.766060	0.014118	0.016549
RS	52	2.644560	1.154370	558.420513	0.012929	0.015260
RS	53	2.825066	1.154370	507.989163	0.011761	0.013970
RS	54	3.017443	1.156576	456.527165	0.010570	0.012690
RS	55	3.222473	1.156576	406.600100	0.009414	0.011429
RS	56	3.440988	1.156576	357.882565	0.008286	0.010195
RS	57	3.673874	1.156576	311.063146	0.007202	0.008998
RS	58	3.922076	1.168073	264.427812	0.006122	0.007846
RS	59	4.186603	1.168073	224.073496	0.005188	0.006750
RS	60	4.468527	1.168073	187.035566	0.004330	0.005722
RS	61	4.768993	1.168073	153.630530	0.003557	0.004772
RS	62	5.089220	1.168073	124.048480	0.002872	0.003910
RS	63	5.430508	1.168073	373.246925	0.008642	0.012189
PA	4+25*2+4+6 0.166174325 0.034043047 5.430507660 0.346156597 0.320927620 0.395320415 0.513017654 0.655786514 0.809841096 0.962337494 1.097908020 1.204737663 1.276695251 1.315231264 1.326040268 1.315588951 1.290557861 1.257725716 1.223318994 1.192229331 1.167548180 1.150553703 1.141011238 1.137671351 1.138741016 1.142315865 1.146797657 1.151064873 1.154370308 1.156576276 1.168072760
//
IT	4558
RD	2
LK	-498464.384376
QD	-875.118698 -> -685.736489
RI	0.0925776469
TR	0.162060	0.034477
MT	5.603557
MM	C_pi: 0.984131, n_recomb: 43403.034505
RS	0	0.000000	0.285449	979.771710	0.022574	0.000697
RS	1	0.006629	0.285449	1020.076846	0.023502	0.004947
RS	2	0.013697	0.285449	1060.360937	0.024431	0.012367
RS	3	0.021234	0.285449	1100.377869	0.025353	0.020407
RS	4	0.029271	0.215664	1501.420339	0.034593	0.027500
RS	5	0.037840	0.215664	1536.806426	0.035408	0.030374
RS	6	0.046978	0.278888	1219.316545	0.028093	0.025956
RS	7	0.056721	0.278888	1254.280842	0.028898	0.026445
RS	8	0.067110	0.399010	905.039145	0.020852	0.020366
RS	9	0.078188	0.399010	937.935954	0.021610	0.020290
RS	10	0.090000	0.564803	688.572328	0.015865	0.015864
RS	11	0.102595	0.564803	717.658098	0.016535	0.015888
RS	12	0.116025	0.766675	552.025243	0.012719	0.012862
RS	13	0.130345	0.766675	577.517044	0.013306	0.012810
RS	14	0.145615	0.990847	468.023113	0.010783	0.010698
RS	15	0.161897	0.990847	490.790225	0.011308	0.010588
RS	16	0.179258	1.211826	421.064073	0.009701	0.009159
RS	17	0.197770	1.211826	442.091880	0.010186	0.009027
RS	18	0.217509	1.400356	401.735315	0.009256	0.008130
RS	19	0.238557	1.400356	421.923879	0.009721	0.008101
RS	20	0.260999	1.531558	405.055058	0.009332	0.007712
RS	21	0.284930	1.531558	425.170738	0.009796	0.007890
RS	22	0.310447	1.597974	427.448569	0.009848	0.007943
RS	23	0.337656	1.597974	448.052928	0.010323	0.008340
RS	24	0.366668	1.606741	466.582899	0.010750	0.008778
RS	25	0.397603	1.606741	487.982014	0.011243	0.009402
RS	26	0.430589	1.570876	521.215815	0.012009	0.010227
RS	27	0.465762	1.570876	543.397428	0.012520	0.011105
RS	28	0.503267	1.506073	589.696361	0.013587	0.012345
RS	29	0.543257	1.506073	612.206452	0.014105	0.013491
RS	30	0.585899	1.428646	668.291212	0.015397	0.015123
RS	31	0.631367	1.428646	690.098915	0.015900	0.016476
RS	32	0.679849	1.352700	750.270845	0.017286	0.018361
RS	33	0.731545	1.352700	769.740180	0.017735	0.019760
RS	34	0.786668	1.288019	826.358856	0.019039	0.021628
RS	35	0.845446	1.288019	841.437062	0.019387	0.022843
RS	36	0.908119	1.239645	886.617636	0.020428	0.024376
RS	37	0.974947	1.239645	895.237949	0.020626	0.025193
RS	38	1.046206	1.208669	923.046300	0.021267	0.026135
RS	39	1.122188	1.208669	923.587976	0.021279	0.026431
RS	40	1.203206	1.193410	931.586796	0.021464	0.026682
RS	41	1.289596	1.193410	923.176414	0.021270	0.026456
RS	42	1.381712	1.190579	912.486846	0.021024	0.026079
RS	43	1.479935	1.190579	895.039315	0.020622	0.025424
RS	44	1.584669	1.196173	869.183572	0.020026	0.024584
RS	45	1.696345	1.196173	843.250217	0.019428	0.023637
RS	46	1.815425	1.206201	806.573265	0.018583	0.022520
RS	47	1.942399	1.206201	773.149535	0.017813	0.021402
RS	48	2.077789	1.217405	729.517494	0.016808	0.020150
RS	49	2.222155	1.217405	689.941423	0.015896	0.018943
RS	50	2.376090	1.227539	642.348364	0.014800	0.017643
RS	51	2.540230	1.227539	598.285447	0.013784	0.016396
RS	52	2.715251	1.235135	549.124339	0.012652	0.015100
RS	53	2.901874	1.235135	502.551100	0.011579	0.013852
RS	54	3.100868	1.240015	453.648906	0.010452	0.012589
RS	55	3.313054	1.240015	406.855062	0.009374	0.011369
RS	56	3.539305	1.240015	360.725108	0.008311	0.010170
RS	57	3.780554	1.240015	315.936187	0.007279	0.009002
RS	58	4.037796	1.264610	268.365848	0.006183	0.007805
RS	59	4.312091	1.264610	229.809689	0.005295	0.006751
RS	60	4.604568	1.264610	193.952078	0.004469	0.005756
RS	61	4.916434	1.264610	161.170956	0.003713	0.004830
RS	62	5.248973	1.264610	131.734290	0.003035	0.003984
RS	63	5.603557	1.264610	416.339251	0.009592	0.012840
PA	4+25*2+4+6 0.162060343 0.034476614 5.603556617 0.285449224 0.215664218 0.278888047 0.399010252 0.564802652 0.766674713 0.990846683 1.211825652 1.400356335 1.531557996 1.597973574 1.606740812 1.570876261 1.506073403 1.428646468 1.352700393 1.288019179 1.239644761 1.208668639 1.193410163 1.190578728 1.196173359 1.206201391 1.217405087 1.227539412 1.235135419 1.240014697 1.264610499
//
IT	4750
RD	3
LK	-498140.484622
QD	-738.352798 -> -633.672457
RI	0.0905975179
TR	0.158907	0.035230
MT	5.707304
MM	C_pi: 1.000672, n_recomb: 45067.439794
RS	0	0.000000	0.305508	954.982359	0.021190	0.000647
RS	1	0.006660	0.305508	996.016874	0.022101	0.004564
RS	2	0.013763	0.305508	1037.266293	0.023016	0.011207
RS	3	0.021339	0.305508	1078.506901	0.023931	0.018285
RS	4	0.029419	0.184151	1840.153078	0.040831	0.030210
RS	5	0.038038	0.184151	1870.356207	0.041501	0.033615
RS	6	0.047230	0.238432	1472.389258	0.032671	0.027790
RS	7	0.057035	0.238432	1505.393668	0.033403	0.028958
RS	8	0.067493	0.355825	1036.363788	0.022996	0.020812
RS	9	0.078647	0.355825	1070.372514	0.023750	0.021385
RS	10	0.090544	0.529567	745.540764	0.016543	0.015580
RS	11	0.103234	0.529567	775.924686	0.017217	0.016103
RS	12	0.116768	0.756116	566.966748	0.012580	0.012235
RS	13	0.131204	0.756116	593.067764	0.013160	0.012568
RS	14	0.146601	1.026388	457.723004	0.010156	0.009943
RS	15	0.163023	1.026388	480.343837	0.010658	0.010120
RS	16	0.180539	1.312132	394.661517	0.008757	0.008376
RS	17	0.199222	1.312132	414.937328	0.009207	0.008440
RS	18	0.219148	1.570345	364.656642	0.008091	0.007355
RS	19	0.240402	1.570345	383.687633	0.008514	0.007447
RS	20	0.263071	1.754617	361.277608	0.008016	0.006961
RS	21	0.287250	1.754617	380.055796	0.008433	0.007200
RS	22	0.313039	1.844100	380.204432	0.008436	0.007218
RS	23	0.340545	1.844100	399.521208	0.008865	0.007627
RS	24	0.369884	1.845383	419.113535	0.009300	0.008084
RS	25	0.401176	1.845383	439.509304	0.009752	0.008680
RS	26	0.434551	1.778496	477.518953	0.010596	0.009590
RS	27	0.470150	1.778496	499.215318	0.011077	0.010410
RS	28	0.508119	1.669856	554.700868	0.012308	0.011824
RS	29	0.548617	1.669856	577.422295	0.012812	0.012892
RS	30	0.591812	1.546791	647.138749	0.014359	0.014801
RS	31	0.637883	1.546791	669.873830	0.014864	0.016065
RS	32	0.687022	1.431419	746.788841	0.016570	0.018313
RS	33	0.739434	1.431419	767.676480	0.017034	0.019618
RS	34	0.795336	1.337348	841.360461	0.018669	0.021873
RS	35	0.854962	1.337348	857.912871	0.019036	0.022989
RS	36	0.918557	1.270153	917.093117	0.020349	0.024840
RS	37	0.986388	1.270153	926.790598	0.020565	0.025554
RS	38	1.058736	1.229683	962.991046	0.021368	0.026676
RS	39	1.135903	1.229683	963.981131	0.021390	0.026871
RS	40	1.218208	1.212340	974.157675	0.021616	0.027149
RS	41	1.305994	1.212340	965.661805	0.021427	0.026837
RS	42	1.399626	1.212760	952.266482	0.021130	0.026374
RS	43	1.499494	1.212760	934.521853	0.020736	0.025663
RS	44	1.606013	1.224916	903.397053	0.020045	0.024689
RS	45	1.719625	1.224916	877.299640	0.019466	0.023720
RS	46	1.840803	1.242942	834.999841	0.018528	0.022477
RS	47	1.970051	1.242942	801.742820	0.017790	0.021369
RS	48	2.107906	1.262067	753.517435	0.016720	0.020029
RS	49	2.254942	1.262067	714.432697	0.015853	0.018854
RS	50	2.411770	1.278994	663.758215	0.014728	0.017510
RS	51	2.579041	1.278994	620.333317	0.013765	0.016309
RS	52	2.757453	1.291573	569.474596	0.012636	0.015007
RS	53	2.947745	1.291573	523.406037	0.011614	0.013806
RS	54	3.150710	1.299811	473.544019	0.010507	0.012561
RS	55	3.367191	1.299811	426.876170	0.009472	0.011381
RS	56	3.598089	1.299811	380.518936	0.008443	0.010217
RS	57	3.844364	1.299811	335.165349	0.007437	0.009075
RS	58	4.107040	1.338943	283.820101	0.006298	0.007828
RS	59	4.387208	1.338943	245.076970	0.005438	0.006813
RS	60	4.686034	1.338943	208.664788	0.004630	0.005846
RS	61	5.004761	1.338943	175.015194	0.003883	0.004940
RS	62	5.344713	1.338943	144.460032	0.003205	0.004106
RS	63	5.707304	1.338943	475.871461	0.010559	0.013707
PA	4+25*2+4+6 0.158907244 0.035229866 5.707304412 0.305507623 0.184151347 0.238432263 0.355825327 0.529566584 0.756115695 1.026388428 1.312132349 1.570344735 1.754617230 1.844100054 1.845382661 1.778495546 1.669855902 1.546791123 1.431418528 1.337347906 1.270153284 1.229683223 1.212340163 1.212759527 1.224915872 1.242941854 1.262066742 1.278993994 1.291572659 1.299810692 1.338942815
//
IT	4348
RD	4
LK	-497945.807895
QD	-671.941596 -> -592.485615
RI	0.0794730454
TR	0.155888	0.036015
MT	5.795022
MM	C_pi: 1.027241, n_recomb: 47254.270388
RS	0	0.000000	0.355643	863.997112	0.018284	0.000583
RS	1	0.006685	0.355643	904.136474	0.019133	0.004055
RS	2	0.013817	0.355643	944.920924	0.019997	0.009777
RS	3	0.021425	0.355643	986.187007	0.020870	0.015721
RS	4	0.029542	0.172103	2096.556027	0.044368	0.032162
RS	5	0.038202	0.172103	2123.746703	0.044943	0.035519
RS	6	0.047441	0.219945	1687.919156	0.035720	0.029327
RS	7	0.057297	0.219945	1719.597809	0.036390	0.030730
RS	8	0.067812	0.334756	1157.501029	0.024495	0.021387
RS	9	0.079030	0.334756	1193.101722	0.025249	0.022248
RS	10	0.090998	0.511839	807.756225	0.017094	0.015624
RS	11	0.103766	0.511839	840.024625	0.017777	0.016382
RS	12	0.117388	0.752945	595.523654	0.012603	0.012010
RS	13	0.131920	0.752945	622.956615	0.013183	0.012526
RS	14	0.147424	1.055607	465.661049	0.009854	0.009577
RS	15	0.163964	1.055607	488.961244	0.010347	0.009889
RS	16	0.181609	1.393445	389.373854	0.008240	0.007932
RS	17	0.200435	1.393445	409.787187	0.008672	0.008086
RS	18	0.220518	1.713839	350.830587	0.007424	0.006871
RS	19	0.241945	1.713839	369.625705	0.007822	0.007013
RS	20	0.264803	1.948490	342.536137	0.007249	0.006458
RS	21	0.289190	1.948490	360.901418	0.007637	0.006713
RS	22	0.315207	2.060304	359.453429	0.007607	0.006705
RS	23	0.342963	2.060304	378.375159	0.008007	0.007100
RS	24	0.372575	2.053536	399.237486	0.008449	0.007567
RS	25	0.404166	2.053536	419.453546	0.008877	0.008123
RS	26	0.437869	1.955203	462.180476	0.009781	0.009093
RS	27	0.473825	1.955203	484.116487	0.010245	0.009851
RS	28	0.512185	1.803394	548.624802	0.011610	0.011395
RS	29	0.553109	1.803394	572.166375	0.012108	0.012386
RS	30	0.596768	1.637149	655.459067	0.013871	0.014513
RS	31	0.643346	1.637149	679.600235	0.014382	0.015695
RS	32	0.693038	1.486296	773.403029	0.016367	0.018236
RS	33	0.746052	1.486296	796.024136	0.016846	0.019462
RS	34	0.802610	1.367243	886.955576	0.018770	0.022034
RS	35	0.862948	1.367243	905.071576	0.019153	0.023077
RS	36	0.927321	1.285137	978.086743	0.020698	0.025189
RS	37	0.995996	1.285137	988.664127	0.020922	0.025837
RS	38	1.069262	1.238103	1032.403551	0.021848	0.027097
RS	39	1.147426	1.238103	1033.347896	0.021868	0.027236
RS	40	1.230815	1.220595	1044.132035	0.022096	0.027513
RS	41	1.319779	1.220595	1034.812340	0.021899	0.027163
RS	42	1.414690	1.225408	1016.691398	0.021515	0.026601
RS	43	1.515945	1.225408	997.745534	0.021114	0.025874
RS	44	1.623969	1.244791	959.229487	0.020299	0.024764
RS	45	1.739215	1.244791	931.959786	0.019722	0.023804
RS	46	1.862164	1.271251	882.040595	0.018666	0.022437
RS	47	1.993333	1.271251	847.874703	0.017943	0.021358
RS	48	2.133270	1.298636	793.267655	0.016787	0.019932
RS	49	2.282562	1.298636	753.559739	0.015947	0.018800
RS	50	2.441834	1.322649	698.221121	0.014776	0.017413
RS	51	2.611753	1.322649	654.317815	0.013847	0.016261
RS	52	2.793031	1.340460	600.373447	0.012705	0.014952
RS	53	2.986427	1.340460	553.738490	0.011718	0.013799
RS	54	3.192752	1.352389	501.669868	0.010616	0.012565
RS	55	3.412869	1.352389	454.162169	0.009611	0.011425
RS	56	3.647700	1.352389	406.662681	0.008606	0.010293
RS	57	3.898230	1.352389	359.889336	0.007616	0.009177
RS	58	4.165508	1.407045	303.519624	0.006423	0.007874
RS	59	4.450653	1.407045	263.977755	0.005586	0.006895
RS	60	4.754859	1.407045	226.470902	0.004793	0.005955
RS	61	5.079401	1.407045	191.480586	0.004052	0.005066
RS	62	5.425639	1.407045	159.397126	0.003373	0.004241
RS	63	5.795022	1.407045	544.850238	0.011530	0.014650
PA	4+25*2+4+6 0.155888310 0.036014728 5.795022344 0.355642932 0.172103348 0.219945268 0.334756293 0.511839132 0.752945071 1.055607056 1.393444872 1.713838531 1.948489636 2.060304015 2.053535890 1.955202604 1.803394083 1.637149041 1.486295832 1.367243149 1.285137220 1.238103333 1.220594838 1.225407860 1.244791276 1.271251255 1.298636492 1.322648698 1.340459944 1.352389399 1.407045261
//
IT	4078
RD	5
LK	-497792.934156
QD	-623.326705 -> -555.858500
RI	0.0673563114
TR	0.152917	0.036765
MT	5.879264
MM	C_pi: 1.056627, n_recomb: 49574.098131
RS	0	0.000000	0.425135	761.432216	0.015359	0.000519
RS	1	0.006709	0.425135	799.474464	0.016127	0.003553
RS	2	0.013868	0.425135	838.506662	0.016914	0.008423
RS	3	0.021507	0.425135	878.426417	0.017719	0.013356
RS	4	0.029659	0.167225	2300.283017	0.046401	0.033575
RS	5	0.038358	0.167225	2326.545232	0.046931	0.036699
RS	6	0.047640	0.210174	1876.755449	0.037858	0.030569
RS	7	0.057545	0.210174	1907.838770	0.038485	0.032034
RS	8	0.068115	0.322870	1270.143140	0.025621	0.021934
RS	9	0.079394	0.322870	1307.583407	0.026376	0.022936
RS	10	0.091429	0.501155	871.268898	0.017575	0.015777
RS	11	0.104272	0.501155	905.644157	0.018268	0.016664
RS	12	0.117976	0.751044	630.093864	0.012710	0.011952
RS	13	0.132600	0.751044	659.154652	0.013296	0.012572
RS	14	0.148205	1.077236	481.724827	0.009717	0.009388
RS	15	0.164857	1.077236	506.056294	0.010208	0.009776
RS	16	0.182626	1.458194	393.218430	0.007932	0.007655
RS	17	0.201587	1.458194	414.146744	0.008354	0.007860
RS	18	0.221820	1.835418	346.763280	0.006995	0.006538
RS	19	0.243411	1.835418	365.705424	0.007377	0.006705
RS	20	0.266450	2.119441	334.033557	0.006738	0.006091
RS	21	0.291035	2.119441	352.359729	0.007108	0.006348
RS	22	0.317270	2.254816	349.243693	0.007045	0.006312
RS	23	0.345264	2.254816	368.117473	0.007426	0.006687
RS	24	0.375136	2.241596	389.961339	0.007866	0.007155
RS	25	0.407013	2.241596	410.299326	0.008276	0.007672
RS	26	0.441028	2.113334	457.241346	0.009223	0.008679
RS	27	0.477325	2.113334	479.661065	0.009676	0.009382
RS	28	0.516057	1.920291	552.588329	0.011147	0.011020
RS	29	0.557388	1.920291	577.138628	0.011642	0.011946
RS	30	0.601492	1.713653	673.500546	0.013586	0.014241
RS	31	0.648555	1.713653	699.192843	0.014104	0.015356
RS	32	0.698775	1.530666	809.635616	0.016332	0.018134
RS	33	0.752364	1.530666	834.093144	0.016825	0.019299
RS	34	0.809548	1.389825	942.243771	0.019007	0.022134
RS	35	0.870569	1.389825	961.959222	0.019404	0.023129
RS	36	0.935684	1.295289	1048.743110	0.021155	0.025457
RS	37	1.005167	1.295289	1060.135303	0.021385	0.026069
RS	38	1.079312	1.243269	1111.036044	0.022412	0.027437
RS	39	1.158431	1.243269	1111.765223	0.022426	0.027550
RS	40	1.242859	1.226382	1122.405893	0.022641	0.027814
RS	41	1.332950	1.226382	1112.026833	0.022432	0.027450
RS	42	1.429086	1.235834	1088.228799	0.021952	0.026788
RS	43	1.531671	1.235834	1067.827659	0.021540	0.026066
RS	44	1.641139	1.262412	1020.993536	0.020595	0.024824
RS	45	1.757950	1.262412	992.303186	0.020017	0.023887
RS	46	1.882599	1.297189	933.992434	0.018840	0.022402
RS	47	2.015610	1.297189	898.673833	0.018128	0.021361
RS	48	2.157545	1.332735	837.081507	0.016885	0.019853
RS	49	2.309002	1.332735	796.503580	0.016067	0.018768
RS	50	2.470620	1.363771	736.029239	0.014847	0.017339
RS	51	2.643081	1.363771	691.398420	0.013947	0.016237
RS	52	2.827112	1.386790	633.990545	0.012789	0.014919
RS	53	3.023490	1.386790	586.549656	0.011832	0.013811
RS	54	3.233043	1.402456	531.947414	0.010730	0.012586
RS	55	3.456654	1.402456	483.389319	0.009751	0.011484
RS	56	3.695268	1.402456	434.551421	0.008766	0.010381
RS	57	3.949889	1.402456	386.177031	0.007790	0.009288
RS	58	4.221594	1.473232	324.265771	0.006541	0.007927
RS	59	4.511526	1.473232	283.835618	0.005725	0.006981
RS	60	4.820910	1.473232	245.163029	0.004945	0.006066
RS	61	5.151051	1.473232	208.774336	0.004211	0.005194
RS	62	5.503340	1.473232	175.113218	0.003532	0.004378
RS	63	5.879264	1.473232	619.161204	0.012490	0.015615
PA	4+25*2+4+6 0.152917235 0.036765401 5.879263758 0.425134628 0.167225060 0.210174407 0.322869715 0.501154990 0.751043636 1.077235616 1.458193835 1.835418267 2.119440717 2.254816216 2.241595593 2.113334119 1.920290610 1.713653083 1.530666024 1.389825474 1.295288885 1.243269103 1.226382494 1.235834466 1.262411780 1.297189084 1.332734840 1.363770820 1.386790348 1.402455779 1.473231728
//
IT	4368
RD	6
LK	-497661.688046
QD	-582.423404 -> -522.976999
RI	0.0567021325
TR	0.150038	0.037475
MT	5.961663
MM	C_pi: 1.086214, n_recomb: 51897.972796
RS	0	0.000000	0.511350	665.280831	0.012819	0.000460
RS	1	0.006732	0.511350	700.562773	0.013499	0.003100
RS	2	0.013917	0.511350	737.046840	0.014202	0.007232
RS	3	0.021586	0.511350	774.680434	0.014927	0.011327
RS	4	0.029772	0.165585	2467.718166	0.047549	0.034601
RS	5	0.038508	0.165585	2494.515026	0.048066	0.037448
RS	6	0.047833	0.204654	2044.362694	0.039392	0.031559
RS	7	0.057785	0.204654	2075.449183	0.039991	0.033018
RS	8	0.068407	0.315641	1374.764095	0.026490	0.022418
RS	9	0.079745	0.315641	1414.156322	0.027249	0.023494
RS	10	0.091845	0.493969	934.054031	0.017998	0.015968
RS	11	0.104761	0.493969	970.599352	0.018702	0.016932
RS	12	0.118545	0.748978	667.342596	0.012859	0.011978
RS	13	0.133258	0.748978	698.152059	0.013452	0.012665
RS	14	0.148961	1.092486	501.813482	0.009669	0.009295
RS	15	0.165721	1.092486	527.341018	0.010161	0.009734
RS	16	0.183610	1.509712	401.563926	0.007738	0.007474
RS	17	0.202703	1.509712	423.187543	0.008154	0.007712
RS	18	0.223081	1.939518	347.401526	0.006694	0.006295
RS	19	0.244832	1.939518	366.669698	0.007065	0.006478
RS	20	0.268046	2.272595	330.345980	0.006365	0.005807
RS	21	0.292823	2.272595	348.800698	0.006721	0.006062
RS	22	0.319269	2.433520	343.823293	0.006625	0.005996
RS	23	0.347494	2.433520	362.793743	0.006991	0.006353
RS	24	0.377620	2.416258	385.230411	0.007423	0.006811
RS	25	0.409774	2.416258	405.798693	0.007819	0.007295
RS	26	0.444093	2.260142	456.349220	0.008793	0.008321
RS	27	0.480721	2.260142	479.317271	0.009236	0.008979
RS	28	0.519816	2.027863	559.910808	0.010789	0.010683
RS	29	0.561543	2.027863	585.497595	0.011282	0.011554
RS	30	0.606079	1.783149	694.205551	0.013376	0.013979
RS	31	0.653613	1.783149	721.461252	0.013902	0.015039
RS	32	0.704347	1.570487	848.054129	0.016341	0.018011
RS	33	0.758497	1.570487	874.364082	0.016848	0.019130
RS	34	0.816291	1.410011	999.532790	0.019260	0.022189
RS	35	0.877977	1.410011	1020.864099	0.019671	0.023150
RS	36	0.943816	1.304554	1121.357389	0.021607	0.025667
RS	37	1.014087	1.304554	1133.561490	0.021842	0.026257
RS	38	1.089088	1.248353	1191.483502	0.022958	0.027718
RS	39	1.169139	1.248353	1191.970003	0.022968	0.027820
RS	40	1.254579	1.232311	1202.160474	0.023164	0.028067
RS	41	1.345771	1.232311	1190.690936	0.022943	0.027704
RS	42	1.443102	1.246250	1160.826413	0.022367	0.026946
RS	43	1.546985	1.246250	1138.959610	0.021946	0.026238
RS	44	1.657862	1.279695	1083.470271	0.020877	0.024874
RS	45	1.776203	1.279695	1053.373158	0.020297	0.023966
RS	46	1.902511	1.322442	986.449979	0.019007	0.022372
RS	47	2.037322	1.322442	950.002163	0.018305	0.021370
RS	48	2.181209	1.365851	881.306675	0.016982	0.019788
RS	49	2.334783	1.365851	839.875959	0.016183	0.018749
RS	50	2.498695	1.403680	774.209475	0.014918	0.017282
RS	51	2.673643	1.403680	728.856348	0.014044	0.016226
RS	52	2.860367	1.431740	667.955693	0.012871	0.014901
RS	53	3.059663	1.431740	619.707449	0.011941	0.013835
RS	54	3.272375	1.451021	562.551162	0.010840	0.012616
RS	55	3.499407	1.451021	512.943078	0.009884	0.011549
RS	56	3.741723	1.451021	462.773489	0.008917	0.010474
RS	57	4.000352	1.451021	412.809092	0.007954	0.009402
RS	58	4.276392	1.538211	345.109568	0.006650	0.007982
RS	59	4.571016	1.538211	303.835804	0.005854	0.007067
RS	60	4.885474	1.538211	264.049370	0.005088	0.006175
RS	61	5.221102	1.538211	226.316059	0.004361	0.005319
RS	62	5.579324	1.538211	191.127773	0.003683	0.004512
RS	63	5.961663	1.538211	697.229202	0.013435	0.016579
PA	4+25*2+4+6 0.150037684 0.037474587 5.961662802 0.511349817 0.165585305 0.204654346 0.315641160 0.493968704 0.748977968 1.092485845 1.509711558 1.939517536 2.272595340 2.433519760 2.416258494 2.260142251 2.027863042 1.783148650 1.570487462 1.410010613 1.304553513 1.248353272 1.232311042 1.246249609 1.279695394 1.322441923 1.365851250 1.403679522 1.431739730 1.451021235 1.538210711
//
IT	4051
RD	7
LK	-497545.561070
QD	-546.639492 -> -493.441256
RI	0.0479017060
TR	0.147295	0.038149
MT	6.041260
MM	C_pi: 1.115030, n_recomb: 54185.454877
RS	0	0.000000	0.614116	580.375410	0.010711	0.000407
RS	1	0.006754	0.614116	612.652738	0.011307	0.002703
RS	2	0.013965	0.614116	646.234565	0.011926	0.006213
RS	3	0.021662	0.614116	681.105144	0.012570	0.009625
RS	4	0.029879	0.165609	2609.010915	0.048150	0.035344
RS	5	0.038652	0.165609	2637.311865	0.048672	0.037925
RS	6	0.048017	0.201508	2194.585887	0.040501	0.032348
RS	7	0.058014	0.201508	2226.153522	0.041084	0.033773
RS	8	0.068686	0.311113	1472.058693	0.027167	0.022835
RS	9	0.080080	0.311113	1513.454196	0.027931	0.023950
RS	10	0.092243	0.488806	995.332482	0.018369	0.016169
RS	11	0.105227	0.488806	1034.045990	0.019083	0.017183
RS	12	0.119089	0.746452	705.842017	0.013026	0.012049
RS	13	0.133887	0.746452	738.447568	0.013628	0.012784
RS	14	0.149684	1.102690	524.164878	0.009674	0.009261
RS	15	0.166548	1.102690	550.974142	0.010168	0.009737
RS	16	0.184551	1.550676	412.442700	0.007612	0.007353
RS	17	0.203771	1.550676	434.859051	0.008025	0.007616
RS	18	0.224288	2.029389	350.627848	0.006471	0.006111
RS	19	0.246191	2.029389	370.316273	0.006834	0.006305
RS	20	0.269573	2.411356	329.238698	0.006076	0.005580
RS	21	0.294535	2.411356	347.905417	0.006421	0.005832
RS	22	0.321183	2.599985	340.869234	0.006291	0.005733
RS	23	0.349631	2.599985	360.000275	0.006644	0.006075
RS	24	0.380000	2.581303	382.661310	0.007062	0.006516
RS	25	0.412420	2.581303	403.493588	0.007447	0.006973
RS	26	0.447030	2.399487	457.069244	0.008435	0.008006
RS	27	0.483977	2.399487	480.582488	0.008869	0.008625
RS	28	0.523421	2.129781	568.081147	0.010484	0.010374
RS	29	0.565528	2.129781	594.671070	0.010975	0.011199
RS	30	0.610479	1.848803	714.942527	0.013194	0.013726
RS	31	0.658466	1.848803	743.721663	0.013725	0.014741
RS	32	0.709695	1.608257	885.868412	0.016349	0.017874
RS	33	0.764383	1.608257	914.011702	0.016868	0.018957
RS	34	0.822765	1.429614	1055.909016	0.019487	0.022208
RS	35	0.885091	1.429614	1078.867232	0.019911	0.023146
RS	36	0.951626	1.314180	1193.017744	0.022017	0.025829
RS	37	1.022655	1.314180	1206.063133	0.022258	0.026408
RS	38	1.098482	1.254201	1271.011007	0.023457	0.027953
RS	39	1.179430	1.254201	1271.293145	0.023462	0.028052
RS	40	1.265845	1.238973	1280.979696	0.023641	0.028283
RS	41	1.358098	1.238973	1268.474447	0.023410	0.027926
RS	42	1.456581	1.257090	1232.461051	0.022745	0.027082
RS	43	1.561716	1.257090	1209.208527	0.022316	0.026393
RS	44	1.673951	1.296974	1145.023632	0.021132	0.024917
RS	45	1.793768	1.296974	1113.618406	0.020552	0.024039
RS	46	1.921677	1.347253	1038.114817	0.019159	0.022347
RS	47	2.058226	1.347253	1000.637124	0.018467	0.021384
RS	48	2.203997	1.398143	924.920107	0.017070	0.019735
RS	49	2.359614	1.398143	882.721467	0.016291	0.018738
RS	50	2.525741	1.442452	811.957653	0.014985	0.017239
RS	51	2.703090	1.442452	765.948394	0.014136	0.016225
RS	52	2.892416	1.475310	701.641472	0.012949	0.014894
RS	53	3.094531	1.475310	652.638743	0.012045	0.013866
RS	54	3.310296	1.498001	593.004355	0.010944	0.012654
RS	55	3.540635	1.498001	542.391793	0.010010	0.011618
RS	56	3.786531	1.498001	490.941460	0.009060	0.010569
RS	57	4.049036	1.498001	439.441017	0.008110	0.009516
RS	58	4.329271	1.601662	365.812067	0.006751	0.008036
RS	59	4.628434	1.601662	323.759284	0.005975	0.007150
RS	60	4.947802	1.601662	282.930091	0.005222	0.006279
RS	61	5.288742	1.601662	243.924744	0.004502	0.005439
RS	62	5.652709	1.601662	207.278476	0.003825	0.004640
RS	63	6.041260	1.601662	778.352117	0.014365	0.017534
PA	4+25*2+4+6 0.147295134 0.038149402 6.041259588 0.614116122 0.165608834 0.201507757 0.311113234 0.488805610 0.746452270 1.102689976 1.550675984 2.029389208 2.411355568 2.599985047 2.581303372 2.399487112 2.129780673 1.848803217 1.608257307 1.429613517 1.314180351 1.254201119 1.238973384 1.257090066 1.296973996 1.347252859 1.398143280 1.442452271 1.475310072 1.498001129 1.601661613
//
IT	5149
RD	8
LK	-497441.420964
QD	-514.863283 -> -466.835631
RI	0.0407621429
TR	0.144713	0.038798
MT	6.117025
MM	C_pi: 1.142711, n_recomb: 56424.811558
RS	0	0.000000	0.734250	507.037270	0.008986	0.000360
RS	1	0.006775	0.734250	536.322029	0.009505	0.002359
RS	2	0.014009	0.734250	566.936889	0.010048	0.005349
RS	3	0.021733	0.734250	598.891820	0.010614	0.008209
RS	4	0.029981	0.166558	2730.842726	0.048398	0.035883
RS	5	0.038787	0.166558	2761.278800	0.048937	0.038224
RS	6	0.048189	0.199811	2330.367561	0.041300	0.032978
RS	7	0.058229	0.199811	2362.798508	0.041875	0.034358
RS	8	0.068949	0.308299	1562.780801	0.027697	0.023192
RS	9	0.080396	0.308299	1606.202343	0.028466	0.024326
RS	10	0.092617	0.484942	1054.852707	0.018695	0.016368
RS	11	0.105667	0.484942	1095.705478	0.019419	0.017416
RS	12	0.119601	0.743492	744.913754	0.013202	0.012148
RS	13	0.134479	0.743492	779.328852	0.013812	0.012919
RS	14	0.150365	1.108955	547.930338	0.009711	0.009266
RS	15	0.167327	1.108955	576.069506	0.010210	0.009770
RS	16	0.185439	1.583117	424.914515	0.007531	0.007273
RS	17	0.204777	1.583117	448.182043	0.007943	0.007556
RS	18	0.225426	2.107384	355.440719	0.006299	0.005968
RS	19	0.247474	2.107384	375.604326	0.006657	0.006170
RS	20	0.271015	2.538014	329.668079	0.005843	0.005393
RS	21	0.296151	2.538014	348.592039	0.006178	0.005641
RS	22	0.322990	2.756386	339.327788	0.006014	0.005510
RS	23	0.351648	2.756386	358.648428	0.006356	0.005837
RS	24	0.382247	2.738876	381.214988	0.006756	0.006259
RS	25	0.414919	2.738876	402.314737	0.007130	0.006692
RS	26	0.449805	2.533446	458.394888	0.008124	0.007723
RS	27	0.487054	2.533446	482.424656	0.008550	0.008309
RS	28	0.526827	2.227895	576.119798	0.010210	0.010088
RS	29	0.569295	2.227895	603.656986	0.010698	0.010875
RS	30	0.614639	1.912083	734.723340	0.013021	0.013481
RS	31	0.663056	1.912083	764.965345	0.013557	0.014457
RS	32	0.714753	1.644987	922.038205	0.016341	0.017727
RS	33	0.769953	1.644987	951.980241	0.016872	0.018779
RS	34	0.828892	1.449224	1110.274308	0.019677	0.022199
RS	35	0.891824	1.449224	1134.867469	0.020113	0.023120
RS	36	0.959020	1.324442	1262.622891	0.022377	0.025953
RS	37	1.030769	1.324442	1276.553708	0.022624	0.026525
RS	38	1.107379	1.260887	1348.608146	0.023901	0.028149
RS	39	1.189178	1.260887	1348.753889	0.023904	0.028249
RS	40	1.276520	1.246338	1358.027868	0.024068	0.028469
RS	41	1.369779	1.246338	1344.576271	0.023830	0.028122
RS	42	1.469357	1.268278	1302.498815	0.023084	0.027201
RS	43	1.575681	1.268278	1277.970494	0.022649	0.026531
RS	44	1.689208	1.314146	1205.201021	0.021359	0.024955
RS	45	1.810427	1.314146	1172.607185	0.020782	0.024106
RS	46	1.939858	1.371497	1088.670687	0.019294	0.022327
RS	47	2.078059	1.371497	1050.275004	0.018614	0.021400
RS	48	2.225622	1.429455	967.698313	0.017150	0.019692
RS	49	2.383183	1.429455	924.823813	0.016390	0.018735
RS	50	2.551418	1.479897	849.110558	0.015049	0.017206
RS	51	2.731052	1.479897	802.515682	0.014223	0.016232
RS	52	2.922855	1.517276	734.921555	0.013025	0.014895
RS	53	3.127654	1.517276	685.220177	0.012144	0.013902
RS	54	3.346327	1.543126	623.211232	0.011045	0.012696
RS	55	3.579816	1.543126	571.640102	0.010131	0.011689
RS	56	3.829123	1.543126	518.960924	0.009197	0.010663
RS	57	4.095321	1.543126	465.980073	0.008258	0.009628
RS	58	4.379554	1.663139	386.328248	0.006847	0.008090
RS	59	4.683044	1.663139	343.553247	0.006089	0.007230
RS	60	5.007095	1.663139	301.745704	0.005348	0.006380
RS	61	5.353100	1.663139	261.535897	0.004635	0.005554
RS	62	5.722547	1.663139	223.497923	0.003961	0.004764
RS	63	6.117025	1.663139	862.089853	0.015279	0.018472
PA	4+25*2+4+6 0.144712950 0.038797804 6.117024801 0.734249555 0.166557719 0.199811448 0.308299324 0.484942064 0.743491593 1.108954925 1.583116554 2.107383907 2.538014423 2.756385687 2.738876398 2.533446477 2.227894801 1.912082891 1.644986873 1.449223775 1.324441746 1.260887015 1.246337858 1.268277776 1.314145751 1.371497156 1.429455219 1.479896567 1.517276330 1.543126482 1.663138870
//
IT	4785
RD	9
LK	-497347.276121
QD	-486.385988 -> -442.760769
RI	0.0349814330
TR	0.142299	0.039426
MT	6.188201
MM	C_pi: 1.169108, n_recomb: 58613.178487
RS	0	0.000000	0.873070	444.155365	0.007578	0.000319
RS	1	0.006794	0.873070	470.596523	0.008029	0.002063
RS	2	0.014050	0.873070	498.343944	0.008502	0.004620
RS	3	0.021799	0.873070	527.424710	0.008998	0.007030
RS	4	0.030074	0.168041	2837.829271	0.048416	0.036270
RS	5	0.038912	0.168041	2870.800417	0.048979	0.038403
RS	6	0.048350	0.199051	2454.036658	0.041868	0.033482
RS	7	0.058430	0.199051	2487.632786	0.042442	0.034816
RS	8	0.069194	0.306636	1647.633366	0.028110	0.023497
RS	9	0.080689	0.306636	1693.087236	0.028886	0.024638
RS	10	0.092966	0.481978	1112.540862	0.018981	0.016560
RS	11	0.106076	0.481978	1155.491523	0.019714	0.017630
RS	12	0.120078	0.740166	784.212638	0.013379	0.012263
RS	13	0.135031	0.740166	820.433313	0.013997	0.013063
RS	14	0.150999	1.112113	572.655977	0.009770	0.009297
RS	15	0.168053	1.112113	602.153162	0.010273	0.009825
RS	16	0.186265	1.608562	438.473116	0.007481	0.007222
RS	17	0.205715	1.608562	462.629403	0.007893	0.007523
RS	18	0.226486	2.175241	361.305906	0.006164	0.005854
RS	19	0.248669	2.175241	381.979008	0.006517	0.006064
RS	20	0.272358	2.654065	331.098198	0.005649	0.005236
RS	21	0.297657	2.654065	350.305767	0.005977	0.005481
RS	22	0.324675	2.904037	338.668060	0.005778	0.005316
RS	23	0.353529	2.904037	358.190891	0.006111	0.005632
RS	24	0.384343	2.890173	380.395434	0.006490	0.006032
RS	25	0.417251	2.890173	401.753497	0.006854	0.006444
RS	26	0.452394	2.663108	459.887135	0.007846	0.007467
RS	27	0.489925	2.663108	484.395784	0.008264	0.008025
RS	28	0.530007	2.323115	583.647099	0.009958	0.009822
RS	29	0.572811	2.323115	612.068331	0.010443	0.010575
RS	30	0.618524	1.973657	753.193307	0.012850	0.013243
RS	31	0.667342	1.973657	784.829308	0.013390	0.014187
RS	32	0.719478	1.681052	956.197761	0.016314	0.017571
RS	33	0.775156	1.681052	987.895473	0.016854	0.018598
RS	34	0.834616	1.468955	1162.231088	0.019829	0.022167
RS	35	0.898117	1.468955	1188.463134	0.020276	0.023075
RS	36	0.965932	1.335269	1329.763402	0.022687	0.026045
RS	37	1.038354	1.335269	1344.628143	0.022941	0.026614
RS	38	1.115697	1.268240	1423.909531	0.024293	0.028312
RS	39	1.198295	1.268240	1423.997921	0.024295	0.028416
RS	40	1.286505	1.254197	1433.030658	0.024449	0.028629
RS	41	1.380709	1.254197	1418.733374	0.024205	0.028293
RS	42	1.481312	1.279603	1370.769421	0.023387	0.027304
RS	43	1.588751	1.279603	1345.080792	0.022948	0.026653
RS	44	1.703490	1.331010	1263.917090	0.021564	0.024989
RS	45	1.826024	1.331010	1230.252220	0.020989	0.024168
RS	46	1.956884	1.394980	1138.082324	0.019417	0.022311
RS	47	2.096635	1.394980	1098.873482	0.018748	0.021418
RS	48	2.245880	1.459587	1009.629248	0.017225	0.019657
RS	49	2.405266	1.459587	966.161815	0.016484	0.018737
RS	50	2.575481	1.515800	885.662451	0.015110	0.017183
RS	51	2.757261	1.515800	838.543357	0.014306	0.016245
RS	52	2.951392	1.557411	767.788616	0.013099	0.014904
RS	53	3.158712	1.557411	717.435859	0.012240	0.013943
RS	54	3.380119	1.586153	653.160308	0.011144	0.012744
RS	55	3.616568	1.586153	600.668328	0.010248	0.011762
RS	56	3.869083	1.586153	546.804611	0.009329	0.010757
RS	57	4.138754	1.586153	492.392293	0.008401	0.009738
RS	58	4.426747	1.722257	406.653949	0.006938	0.008144
RS	59	4.734308	1.722257	363.202045	0.006197	0.007308
RS	60	5.062764	1.722257	320.470034	0.005468	0.006477
RS	61	5.413538	1.722257	279.114373	0.004762	0.005663
RS	62	5.788144	1.722257	239.744023	0.004090	0.004881
RS	63	6.188201	1.722257	948.073365	0.016175	0.019393
PA	4+25*2+4+6 0.142299423 0.039426433 6.188201158 0.873070432 0.168040666 0.199051443 0.306636216 0.481978051 0.740166065 1.112112865 1.608561591 2.175241373 2.654064800 2.904036813 2.890173005 2.663107979 2.323114732 1.973657276 1.681051597 1.468954974 1.335268761 1.268240454 1.254196736 1.279603456 1.331009713 1.394979644 1.459587137 1.515800334 1.557410698 1.586153191 1.722257407
//
IT	4640
RD	10
LK	-497261.677759
QD	-460.683346 -> -420.869230
RI	0.0302795211
TR	0.140052	0.040040
MT	6.254440
MM	C_pi: 1.194191, n_recomb: 60750.955106
RS	0	0.000000	1.032205	390.303161	0.006425	0.000282
RS	1	0.006812	1.032205	414.114015	0.006817	0.001808
RS	2	0.014088	1.032205	439.177491	0.007229	0.004003
RS	3	0.021860	1.032205	465.531457	0.007663	0.006046
RS	4	0.030161	0.169832	2933.290515	0.048284	0.036546
RS	5	0.039028	0.169832	2969.038497	0.048872	0.038500
RS	6	0.048498	0.198918	2567.468217	0.042262	0.033888
RS	7	0.058614	0.198918	2602.464608	0.042838	0.035175
RS	8	0.069419	0.305781	1727.219941	0.028431	0.023756
RS	9	0.080960	0.305781	1774.702074	0.029213	0.024896
RS	10	0.093287	0.479675	1168.394673	0.019233	0.016742
RS	11	0.106454	0.479675	1213.396260	0.019973	0.017828
RS	12	0.120518	0.736588	823.508075	0.013555	0.012388
RS	13	0.135539	0.736588	861.519879	0.014181	0.013211
RS	14	0.151584	1.112854	598.050030	0.009844	0.009347
RS	15	0.168723	1.112854	628.920786	0.010352	0.009895
RS	16	0.187028	1.628256	452.808092	0.007454	0.007193
RS	17	0.206581	1.628256	477.878084	0.007866	0.007508
RS	18	0.227465	2.234376	367.905555	0.006056	0.005763
RS	19	0.249772	2.234376	389.110463	0.006405	0.005979
RS	20	0.273599	2.760757	333.208849	0.005485	0.005102
RS	21	0.299049	2.760757	352.715528	0.005806	0.005344
RS	22	0.326232	3.043907	338.590585	0.005573	0.005147
RS	23	0.355267	3.043907	358.319808	0.005898	0.005452
RS	24	0.386280	3.035966	379.945018	0.006254	0.005828
RS	25	0.419406	3.035966	401.547210	0.006610	0.006223
RS	26	0.454788	2.789122	461.348679	0.007594	0.007233
RS	27	0.492581	2.789122	486.296704	0.008005	0.007767
RS	28	0.532947	2.415954	590.531667	0.009721	0.009573
RS	29	0.576064	2.415954	619.773099	0.010202	0.010297
RS	30	0.622118	2.033841	770.275630	0.012679	0.013013
RS	31	0.671309	2.033841	803.234674	0.013222	0.013928
RS	32	0.723851	1.716575	988.280996	0.016268	0.017409
RS	33	0.779972	1.716575	1021.686722	0.016818	0.018414
RS	34	0.839917	1.488768	1211.693528	0.019945	0.022117
RS	35	0.903944	1.488768	1239.564077	0.020404	0.023013
RS	36	0.972333	1.346512	1394.339563	0.022952	0.026110
RS	37	1.045381	1.346512	1410.185858	0.023213	0.026677
RS	38	1.123405	1.276064	1496.827250	0.024639	0.028447
RS	39	1.206745	1.276064	1496.939535	0.024641	0.028557
RS	40	1.295761	1.262348	1505.943535	0.024789	0.028767
RS	41	1.390841	1.262348	1490.902246	0.024541	0.028442
RS	42	1.492398	1.290884	1437.277951	0.023659	0.027395
RS	43	1.600873	1.290884	1410.540748	0.023218	0.026764
RS	44	1.716737	1.347408	1321.211487	0.021748	0.025021
RS	45	1.840494	1.347408	1286.584334	0.021178	0.024226
RS	46	1.972682	1.417557	1186.406064	0.019529	0.022299
RS	47	2.113874	1.417557	1146.476722	0.018872	0.021438
RS	48	2.264684	1.488405	1050.764801	0.017296	0.019630
RS	49	2.425768	1.488405	1006.774955	0.016572	0.018744
RS	50	2.597825	1.550032	921.652647	0.015171	0.017168
RS	51	2.781602	1.550032	874.059617	0.014388	0.016262
RS	52	2.977898	1.595581	800.267535	0.013173	0.014919
RS	53	3.187566	1.595581	749.301014	0.012334	0.013988
RS	54	3.411517	1.626948	682.863603	0.011240	0.012794
RS	55	3.650724	1.626948	629.479921	0.010362	0.011836
RS	56	3.906225	1.626948	574.467677	0.009456	0.010850
RS	57	4.179131	1.626948	518.665116	0.008538	0.009846
RS	58	4.470628	1.778782	426.796650	0.007025	0.008198
RS	59	4.781982	1.778782	382.703011	0.006300	0.007384
RS	60	5.114545	1.778782	339.090696	0.005582	0.006570
RS	61	5.469763	1.778782	296.639053	0.004883	0.005769
RS	62	5.849179	1.778782	255.988392	0.004214	0.004994
RS	63	6.254440	1.778782	1035.990482	0.017053	0.020294
PA	4+25*2+4+6 0.140051923 0.040039745 6.254439914 1.032204607 0.169831888 0.198917898 0.305780709 0.479674514 0.736588326 1.112854220 1.628255646 2.234376267 2.760756926 3.043907218 3.035966291 2.789122143 2.415954490 2.033840990 1.716574764 1.488768144 1.346511712 1.276064029 1.262347526 1.290884140 1.347408442 1.417557453 1.488405456 1.550032388 1.595581204 1.626947728 1.778781564
//
IT	4750
RD	11
LK	-497183.497995
QD	-437.344458 -> -400.867380
RI	0.0264248107
TR	0.137962	0.040641
MT	6.315679
MM	C_pi: 1.217989, n_recomb: 62839.670130
RS	0	0.000000	1.213602	344.082470	0.005476	0.000251
RS	1	0.006828	1.213602	365.497443	0.005816	0.001588
RS	2	0.014123	1.213602	388.094818	0.006176	0.003480
RS	3	0.021916	1.213602	411.918748	0.006555	0.005221
RS	4	0.030240	0.171795	3019.652636	0.048053	0.036739
RS	5	0.039134	0.171795	3058.311848	0.048668	0.038540
RS	6	0.048634	0.199214	2672.177955	0.042524	0.034215
RS	7	0.058783	0.199214	2708.755212	0.043106	0.035458
RS	8	0.069625	0.305511	1802.060662	0.028677	0.023977
RS	9	0.081208	0.305511	1851.560000	0.029465	0.025111
RS	10	0.093582	0.477884	1222.430657	0.019453	0.016913
RS	11	0.106800	0.477884	1269.433987	0.020201	0.018008
RS	12	0.120921	0.732864	862.641314	0.013728	0.012518
RS	13	0.136006	0.732864	902.423334	0.014361	0.013359
RS	14	0.152121	1.111718	623.921582	0.009929	0.009410
RS	15	0.169337	1.111718	656.173412	0.010442	0.009974
RS	16	0.187728	1.643202	467.719136	0.007443	0.007179
RS	17	0.207375	1.643202	493.719728	0.007857	0.007507
RS	18	0.228364	2.285942	375.040747	0.005968	0.005689
RS	19	0.250785	2.285942	396.792482	0.006314	0.005911
RS	20	0.274738	2.859071	335.805863	0.005344	0.004986
RS	21	0.300326	2.859071	355.620978	0.005659	0.005226
RS	22	0.327662	3.176668	338.923878	0.005393	0.004996
RS	23	0.356864	3.176668	358.859704	0.005711	0.005293
RS	24	0.388060	3.176777	379.724287	0.006043	0.005644
RS	25	0.421387	3.176777	401.554976	0.006390	0.006024
RS	26	0.456988	2.911867	462.700104	0.007363	0.007018
RS	27	0.495021	2.911867	488.049495	0.007767	0.007530
RS	28	0.535651	2.506683	596.761811	0.009497	0.009339
RS	29	0.579056	2.506683	626.762307	0.009974	0.010037
RS	30	0.625424	2.092784	786.012307	0.012508	0.012790
RS	31	0.674958	2.092784	820.224417	0.013053	0.013679
RS	32	0.727875	1.751573	1018.355059	0.016206	0.017243
RS	33	0.784404	1.751573	1053.418715	0.016764	0.018229
RS	34	0.844794	1.508579	1258.716212	0.020031	0.022051
RS	35	0.909308	1.508579	1288.220551	0.020500	0.022938
RS	36	0.978227	1.358022	1456.385703	0.023176	0.026152
RS	37	1.051851	1.358022	1473.257770	0.023445	0.026719
RS	38	1.130504	1.284185	1567.392914	0.024943	0.028558
RS	39	1.214526	1.284185	1567.608016	0.024946	0.028674
RS	40	1.304286	1.270628	1576.812896	0.025093	0.028886
RS	41	1.400175	1.270628	1561.125590	0.024843	0.028573
RS	42	1.502612	1.301985	1502.090108	0.023904	0.027475
RS	43	1.612044	1.301985	1474.408866	0.023463	0.026862
RS	44	1.728947	1.363236	1377.161770	0.021915	0.025049
RS	45	1.853834	1.363236	1341.670357	0.021351	0.024279
RS	46	1.987248	1.439153	1233.712532	0.019633	0.022290
RS	47	2.129772	1.439153	1193.143703	0.018987	0.021459
RS	48	2.282028	1.515848	1091.163359	0.017364	0.019610
RS	49	2.444680	1.515848	1046.710590	0.016657	0.018756
RS	50	2.618439	1.582540	957.123505	0.015231	0.017160
RS	51	2.804063	1.582540	909.097425	0.014467	0.016285
RS	52	3.002361	1.631744	832.384495	0.013246	0.014940
RS	53	3.214200	1.631744	780.834124	0.012426	0.014034
RS	54	3.440504	1.665470	712.335553	0.011336	0.012848
RS	55	3.682261	1.665470	658.082533	0.010472	0.011911
RS	56	3.940526	1.665470	601.950977	0.009579	0.010942
RS	57	4.216426	1.665470	544.792855	0.008670	0.009951
RS	58	4.511165	1.832606	446.764208	0.007110	0.008252
RS	59	4.826030	1.832606	402.056492	0.006398	0.007458
RS	60	5.162395	1.832606	357.600480	0.005691	0.006659
RS	61	5.521729	1.832606	314.095616	0.004998	0.005870
RS	62	5.905598	1.832606	272.210490	0.004332	0.005103
RS	63	6.315679	1.832606	1125.578365	0.017912	0.021175
PA	4+25*2+4+6 0.137962073 0.040640584 6.315679476 1.213601542 0.171794734 0.199213834 0.305510965 0.477884271 0.732863855 1.111718097 1.643201593 2.285942190 2.859070662 3.176668270 3.176777433 2.911866542 2.506682730 2.092784161 1.751573326 1.508578612 1.358022044 1.284185342 1.270627733 1.301984816 1.363235650 1.439152514 1.515847761 1.582540057 1.631743568 1.665470313 1.832606056
//
IT	4780
RD	12
LK	-497111.826785
QD	-416.040261 -> -382.510387
RI	0.0232395305
TR	0.136018	0.041231
MT	6.372080
MM	C_pi: 1.240550, n_recomb: 64880.529935
RS	0	0.000000	1.419439	304.278676	0.004690	0.000223
RS	1	0.006843	1.419439	323.531275	0.004987	0.001398
RS	2	0.014155	1.419439	343.888120	0.005300	0.003035
RS	3	0.021966	1.419439	365.396501	0.005632	0.004527
RS	4	0.030313	0.173835	3098.836816	0.047762	0.036871
RS	5	0.039230	0.173835	3140.462238	0.048404	0.038543
RS	6	0.048758	0.199805	2769.401675	0.042685	0.034481
RS	7	0.058938	0.199805	2807.693816	0.043275	0.035681
RS	8	0.069814	0.305673	1872.593823	0.028862	0.024163
RS	9	0.081435	0.305673	1924.093084	0.029656	0.025289
RS	10	0.093851	0.476501	1274.676556	0.019647	0.017072
RS	11	0.107116	0.476501	1323.631338	0.020401	0.018172
RS	12	0.121289	0.729065	901.498071	0.013895	0.012650
RS	13	0.136433	0.729065	943.024940	0.014535	0.013506
RS	14	0.152612	1.109137	650.118882	0.010020	0.009482
RS	15	0.169899	1.109137	683.752979	0.010539	0.010061
RS	16	0.188368	1.654223	483.057269	0.007445	0.007178
RS	17	0.208102	1.654223	509.999312	0.007861	0.007518
RS	18	0.229186	2.330906	382.571403	0.005897	0.005628
RS	19	0.251713	2.330906	404.879851	0.006240	0.005855
RS	20	0.275781	2.949796	338.759437	0.005221	0.004884
RS	21	0.301496	2.949796	358.888357	0.005532	0.005122
RS	22	0.328971	3.302923	339.546876	0.005233	0.004861
RS	23	0.358326	3.302923	359.686832	0.005544	0.005150
RS	24	0.389690	3.312952	379.650851	0.005852	0.005476
RS	25	0.423201	3.312952	401.694390	0.006191	0.005843
RS	26	0.459004	3.031618	463.901298	0.007150	0.006819
RS	27	0.497258	3.031618	489.616185	0.007546	0.007312
RS	28	0.538129	2.595494	602.354173	0.009284	0.009119
RS	29	0.581797	2.595494	633.055811	0.009757	0.009793
RS	30	0.628454	2.150582	800.472205	0.012338	0.012575
RS	31	0.678303	2.150582	835.869169	0.012883	0.013440
RS	32	0.731563	1.786049	1046.511306	0.016130	0.017075
RS	33	0.788468	1.786049	1083.181071	0.016695	0.018044
RS	34	0.849268	1.528309	1303.385601	0.020089	0.021972
RS	35	0.914228	1.528309	1334.514482	0.020569	0.022852
RS	36	0.983633	1.369682	1515.963248	0.023365	0.026174
RS	37	1.057788	1.369682	1533.900517	0.023642	0.026742
RS	38	1.137017	1.292478	1635.650701	0.025210	0.028649
RS	39	1.221668	1.292478	1636.043458	0.025216	0.028772
RS	40	1.312112	1.278927	1645.681922	0.025365	0.028988
RS	41	1.408745	1.278927	1629.441720	0.025114	0.028688
RS	42	1.511991	1.312822	1565.257293	0.024125	0.027546
RS	43	1.622302	1.312822	1536.729154	0.023686	0.026951
RS	44	1.740162	1.378443	1431.816964	0.022069	0.025076
RS	45	1.866087	1.378443	1395.550347	0.021510	0.024329
RS	46	2.000630	1.459743	1280.044637	0.019729	0.022285
RS	47	2.144379	1.459743	1238.907939	0.019095	0.021481
RS	48	2.297966	1.541914	1130.854179	0.017430	0.019596
RS	49	2.462062	1.541914	1085.989952	0.016738	0.018770
RS	50	2.637388	1.613340	992.090007	0.015291	0.017157
RS	51	2.824712	1.613340	943.665733	0.014545	0.016310
RS	52	3.024855	1.665927	864.143678	0.013319	0.014965
RS	53	3.238694	1.665927	812.034820	0.012516	0.014084
RS	54	3.467166	1.701763	741.571535	0.011430	0.012905
RS	55	3.711273	1.701763	686.468137	0.010580	0.011987
RS	56	3.972084	1.701763	629.242886	0.009698	0.011033
RS	57	4.250744	1.701763	570.760287	0.008797	0.010055
RS	58	4.548472	1.883726	466.555576	0.007191	0.008305
RS	59	4.866574	1.883726	421.256625	0.006493	0.007530
RS	60	5.206445	1.883726	375.988391	0.005795	0.006746
RS	61	5.569574	1.883726	331.468034	0.005109	0.005967
RS	62	5.957552	1.883726	288.389750	0.004445	0.005207
RS	63	6.372080	1.883726	1216.587776	0.018751	0.022037
PA	4+25*2+4+6 0.136018360 0.041230517 6.372079797 1.419438792 0.173834823 0.199805258 0.305673252 0.476501082 0.729065260 1.109136734 1.654222860 2.330905604 2.949796291 3.302922971 3.312952390 3.031617919 2.595494386 2.150581532 1.786049341 1.528308844 1.369681926 1.292478361 1.278927112 1.312822107 1.378442718 1.459742501 1.541913827 1.613340378 1.665926780 1.701763339 1.883726445
//
IT	4758
RD	13
LK	-497045.911939
QD	-396.505737 -> -365.596852
RI	0.0205846666
TR	0.134208	0.041810
MT	6.423923
MM	C_pi: 1.261951, n_recomb: 66875.262132
RS	0	0.000000	1.652162	269.866576	0.004035	0.000198
RS	1	0.006857	1.652162	287.177938	0.004294	0.001234
RS	2	0.014184	1.652162	305.512958	0.004568	0.002655
RS	3	0.022013	1.652162	324.919909	0.004859	0.003939
RS	4	0.030379	0.175896	3172.222908	0.047435	0.036958
RS	5	0.039318	0.175896	3216.819747	0.048102	0.038520
RS	6	0.048871	0.200600	2860.182730	0.042769	0.034696
RS	7	0.059079	0.200600	2900.286420	0.043369	0.035858
RS	8	0.069986	0.306160	1939.215828	0.028998	0.024321
RS	9	0.081642	0.306160	1992.693461	0.029797	0.025436
RS	10	0.094096	0.475462	1325.147699	0.019815	0.017219
RS	11	0.107405	0.475462	1376.003817	0.020576	0.018320
RS	12	0.121626	0.725273	939.974333	0.014056	0.012782
RS	13	0.136822	0.725273	983.217555	0.014702	0.013650
RS	14	0.153060	1.105468	676.524844	0.010116	0.009560
RS	15	0.170412	1.105468	711.537828	0.010640	0.010152
RS	16	0.188953	1.662015	498.713749	0.007457	0.007186
RS	17	0.208766	1.662015	526.603806	0.007874	0.007536
RS	18	0.229937	2.370158	390.392398	0.005838	0.005578
RS	19	0.252560	2.370158	413.263665	0.006180	0.005810
RS	20	0.276734	3.033697	341.975879	0.005114	0.004794
RS	21	0.302565	3.033697	362.421264	0.005419	0.005031
RS	22	0.330168	3.423154	340.385995	0.005090	0.004739
RS	23	0.359663	3.423154	360.726562	0.005394	0.005021
RS	24	0.391181	3.444820	379.674293	0.005677	0.005323
RS	25	0.424860	3.444820	401.915808	0.006010	0.005677
RS	26	0.460848	3.148572	464.947965	0.006952	0.006634
RS	27	0.499303	3.148572	490.995607	0.007342	0.007110
RS	28	0.540396	2.682522	607.357441	0.009082	0.008910
RS	29	0.584306	2.682522	638.706585	0.009551	0.009563
RS	30	0.631226	2.207297	813.754726	0.012168	0.012366
RS	31	0.681364	2.207297	850.271458	0.012714	0.013210
RS	32	0.734940	1.819998	1072.877930	0.016043	0.016906
RS	33	0.792189	1.819998	1111.101751	0.016615	0.017859
RS	34	0.853364	1.547898	1345.831125	0.020124	0.021883
RS	35	0.918733	1.547898	1378.571765	0.020614	0.022756
RS	36	0.988585	1.381401	1573.183411	0.023524	0.026180
RS	37	1.063226	1.381401	1592.220384	0.023809	0.026749
RS	38	1.142984	1.300851	1701.692730	0.025446	0.028722
RS	39	1.228212	1.300851	1702.332822	0.025455	0.028851
RS	40	1.319283	1.287170	1712.632603	0.025609	0.029077
RS	41	1.416599	1.287170	1695.926574	0.025360	0.028788
RS	42	1.520588	1.323351	1626.853750	0.024327	0.027608
RS	43	1.631707	1.323351	1597.568376	0.023889	0.027031
RS	44	1.750444	1.393015	1485.244764	0.022209	0.025100
RS	45	1.877324	1.393015	1448.283221	0.021656	0.024376
RS	46	2.012903	1.479343	1325.455351	0.019820	0.022282
RS	47	2.157778	1.479343	1283.814076	0.019197	0.021504
RS	48	2.312587	1.566646	1169.872525	0.017493	0.019586
RS	49	2.478010	1.566646	1124.641733	0.016817	0.018787
RS	50	2.654777	1.642494	1026.574245	0.015351	0.017160
RS	51	2.843663	1.642494	977.781707	0.014621	0.016338
RS	52	3.045501	1.698207	895.556103	0.013391	0.014993
RS	53	3.261178	1.698207	842.910538	0.012604	0.014134
RS	54	3.491644	1.735921	770.573499	0.011523	0.012963
RS	55	3.737912	1.735921	714.636175	0.010686	0.012063
RS	56	4.001066	1.735921	656.339987	0.009814	0.011123
RS	57	4.282263	1.735921	596.560965	0.008921	0.010156
RS	58	4.582742	1.932215	486.173984	0.007270	0.008359
RS	59	4.903823	1.932215	440.303081	0.006584	0.007600
RS	60	5.246920	1.932215	394.250035	0.005895	0.006830
RS	61	5.613542	1.932215	348.747697	0.005215	0.006061
RS	62	6.005302	1.932215	304.513539	0.004553	0.005307
RS	63	6.423923	1.932215	1308.823938	0.019571	0.022880
PA	4+25*2+4+6 0.134208246 0.041810288 6.423923255 1.652161825 0.175895863 0.200599943 0.306159932 0.475461808 0.725272796 1.105468439 1.662015365 2.370158011 3.033696933 3.423153568 3.444819507 3.148571777 2.682521923 2.207296573 1.819998000 1.547898128 1.381401426 1.300850512 1.287170319 1.323351154 1.393014898 1.479342839 1.566645891 1.642493988 1.698207432 1.735921105 1.932214626
//
IT	5161
RD	14
LK	-496985.122436
QD	-378.521150 -> -349.956729
RI	0.0183527031
TR	0.132519	0.042380
MT	6.471567
MM	C_pi: 1.282277, n_recomb: 68825.519121
RS	0	0.000000	1.914554	239.986851	0.003487	0.000177
RS	1	0.006869	1.914554	255.560108	0.003713	0.001091
RS	2	0.014210	1.914554	272.077393	0.003953	0.002329
RS	3	0.022055	1.914554	289.586513	0.004208	0.003439
RS	4	0.030439	0.177939	3240.911980	0.047089	0.037011
RS	5	0.039399	0.177939	3288.450632	0.047780	0.038482
RS	6	0.048974	0.201533	2945.377984	0.042795	0.034872
RS	7	0.059207	0.201533	2987.360086	0.043405	0.035997
RS	8	0.070143	0.306898	2002.238381	0.029092	0.024454
RS	9	0.081831	0.306898	2057.669970	0.029897	0.025556
RS	10	0.094321	0.474713	1373.889103	0.019962	0.017354
RS	11	0.107669	0.474713	1426.597444	0.020728	0.018454
RS	12	0.121933	0.721550	977.984898	0.014210	0.012911
RS	13	0.137178	0.721550	1022.913843	0.014862	0.013790
RS	14	0.153470	1.100995	703.047559	0.010215	0.009643
RS	15	0.170881	1.100995	739.432621	0.010744	0.010246
RS	16	0.189488	1.667156	514.604806	0.007477	0.007201
RS	17	0.209373	1.667156	543.446190	0.007896	0.007560
RS	18	0.230624	2.404453	398.427486	0.005789	0.005536
RS	19	0.253334	2.404453	421.865008	0.006129	0.005773
RS	20	0.277605	3.111444	345.387654	0.005018	0.004714
RS	21	0.303543	3.111444	366.150332	0.005320	0.004950
RS	22	0.331262	3.537853	341.383543	0.004960	0.004628
RS	23	0.360886	3.537853	361.920413	0.005259	0.004904
RS	24	0.392544	3.572706	379.757980	0.005518	0.005182
RS	25	0.426377	3.572706	402.183448	0.005844	0.005525
RS	26	0.462534	3.262930	465.841198	0.006768	0.006462
RS	27	0.501175	3.262930	492.191762	0.007151	0.006922
RS	28	0.542470	2.767882	611.823667	0.008889	0.008713
RS	29	0.586602	2.767882	643.770958	0.009354	0.009347
RS	30	0.633764	2.262988	825.959276	0.012001	0.012165
RS	31	0.684167	2.262988	863.534152	0.012547	0.012989
RS	32	0.738032	1.853413	1097.589530	0.015947	0.016737
RS	33	0.795596	1.853413	1137.315807	0.016525	0.017676
RS	34	0.857115	1.567300	1386.191072	0.020141	0.021787
RS	35	0.922860	1.567300	1420.527636	0.020640	0.022654
RS	36	0.993120	1.393118	1628.163926	0.023656	0.026172
RS	37	1.068207	1.393118	1648.330275	0.023949	0.026743
RS	38	1.148452	1.309238	1765.617463	0.025654	0.028779
RS	39	1.234208	1.309238	1766.569084	0.025667	0.028916
RS	40	1.325856	1.295312	1777.746433	0.025830	0.029153
RS	41	1.423798	1.295312	1760.655595	0.025581	0.028875
RS	42	1.528468	1.333554	1686.949301	0.024511	0.027664
RS	43	1.640328	1.333554	1656.989326	0.024075	0.027103
RS	44	1.759872	1.406967	1537.500472	0.022339	0.025123
RS	45	1.887627	1.406967	1499.917082	0.021793	0.024420
RS	46	2.024158	1.497999	1369.984315	0.019905	0.022282
RS	47	2.170067	1.497999	1327.895448	0.019294	0.021527
RS	48	2.325999	1.590112	1208.246209	0.017555	0.019581
RS	49	2.492642	1.590112	1162.688621	0.016893	0.018806
RS	50	2.670731	1.670093	1060.590185	0.015410	0.017167
RS	51	2.861054	1.670093	1011.456060	0.014696	0.016369
RS	52	3.064450	1.728695	926.626961	0.013463	0.015024
RS	53	3.281817	1.728695	873.464388	0.012691	0.014186
RS	54	3.514115	1.768071	799.340248	0.011614	0.013023
RS	55	3.762370	1.768071	742.584150	0.010789	0.012138
RS	56	4.027677	1.768071	683.238084	0.009927	0.011212
RS	57	4.311209	1.768071	622.188717	0.009040	0.010255
RS	58	4.614216	1.978192	505.621154	0.007346	0.008412
RS	59	4.938037	1.978192	459.195276	0.006672	0.007669
RS	60	5.284102	1.978192	412.381935	0.005992	0.006911
RS	61	5.653938	1.978192	365.927936	0.005317	0.006152
RS	62	6.049178	1.978192	320.571998	0.004658	0.005404
RS	63	6.471567	1.978192	1402.121195	0.020372	0.023704
PA	4+25*2+4+6 0.132519109 0.042380089 6.471566962 1.914553691 0.177938691 0.201533234 0.306898488 0.474712505 0.721549515 1.100995227 1.667155590 2.404453305 3.111443706 3.537852731 3.572706349 3.262930440 2.767881847 2.262987566 1.853413415 1.567300440 1.393117785 1.309238125 1.295311833 1.333553849 1.406966953 1.497999408 1.590112314 1.670092857 1.728695414 1.768071394 1.978192035
//
IT	4526
RD	15
LK	-496928.921118
QD	-361.903699 -> -335.446937
RI	0.0164602758
TR	0.130939	0.042940
MT	6.515362
MM	C_pi: 1.301606, n_recomb: 70732.654980
RS	0	0.000000	2.209899	213.915020	0.003024	0.000158
RS	1	0.006880	2.209899	227.932724	0.003222	0.000966
RS	2	0.014234	2.209899	242.817738	0.003433	0.002048
RS	3	0.022094	2.209899	258.616454	0.003656	0.003011
RS	4	0.030494	0.179939	3305.725237	0.046735	0.037040
RS	5	0.039472	0.179939	3356.153954	0.047448	0.038433
RS	6	0.049069	0.202558	3025.697814	0.042777	0.035015
RS	7	0.059325	0.202558	3069.601195	0.043397	0.036107
RS	8	0.070287	0.307827	2061.987624	0.029152	0.024565
RS	9	0.082003	0.307827	2119.345650	0.029963	0.025653
RS	10	0.094526	0.474214	1420.934598	0.020089	0.017477
RS	11	0.107910	0.474214	1475.447020	0.020859	0.018575
RS	12	0.122214	0.717922	1015.485061	0.014357	0.013038
RS	13	0.137503	0.717922	1062.068114	0.015015	0.013925
RS	14	0.153844	1.095933	729.612550	0.010315	0.009729
RS	15	0.171310	1.095933	767.360133	0.010849	0.010342
RS	16	0.189977	1.670114	530.662963	0.007502	0.007222
RS	17	0.209928	1.670114	560.456334	0.007924	0.007590
RS	18	0.231252	2.434405	406.621795	0.005749	0.005501
RS	19	0.254043	2.434405	430.627124	0.006088	0.005743
RS	20	0.278402	3.183586	348.947144	0.004933	0.004642
RS	21	0.304437	3.183586	370.026759	0.005231	0.004877
RS	22	0.332264	3.647385	342.502307	0.004842	0.004527
RS	23	0.362005	3.647385	363.230966	0.005135	0.004798
RS	24	0.393792	3.696815	379.883523	0.005371	0.005051
RS	25	0.427767	3.696815	402.480150	0.005690	0.005385
RS	26	0.464079	3.374838	466.588751	0.006597	0.006301
RS	27	0.502889	3.374838	493.215139	0.006973	0.006747
RS	28	0.544369	2.851651	615.804001	0.008706	0.008527
RS	29	0.588704	2.851651	648.304074	0.009166	0.009143
RS	30	0.636089	2.317678	837.183498	0.011836	0.011970
RS	31	0.686734	2.317678	875.758341	0.012381	0.012776
RS	32	0.740864	1.886287	1120.769700	0.015845	0.016569
RS	33	0.798718	1.886287	1161.947416	0.016427	0.017494
RS	34	0.860552	1.586481	1424.590055	0.020140	0.021684
RS	35	0.926641	1.586481	1460.503901	0.020648	0.022546
RS	36	0.997277	1.404778	1681.016913	0.023766	0.026152
RS	37	1.072773	1.404778	1702.337259	0.024067	0.026725
RS	38	1.153464	1.317593	1827.511295	0.025837	0.028823
RS	39	1.239706	1.317593	1828.833052	0.025856	0.028968
RS	40	1.331881	1.303320	1841.089921	0.026029	0.029218
RS	41	1.430399	1.303320	1823.689425	0.025783	0.028952
RS	42	1.535695	1.343422	1745.598144	0.024679	0.027714
RS	43	1.648236	1.343422	1715.039698	0.024247	0.027168
RS	44	1.768520	1.420319	1588.624522	0.022460	0.025144
RS	45	1.897080	1.420319	1550.485930	0.021920	0.024461
RS	46	2.034485	1.515761	1413.656585	0.019986	0.022283
RS	47	2.181344	1.515761	1371.171807	0.019385	0.021551
RS	48	2.338307	1.612387	1245.987116	0.017615	0.019579
RS	49	2.506070	1.612387	1200.138812	0.016967	0.018827
RS	50	2.685376	1.696233	1094.139727	0.015469	0.017177
RS	51	2.877018	1.696233	1044.688556	0.014770	0.016401
RS	52	3.081846	1.757505	957.351143	0.013535	0.015058
RS	53	3.300767	1.757505	903.690279	0.012776	0.014239
RS	54	3.534750	1.798347	827.861804	0.011704	0.013083
RS	55	3.784832	1.798347	770.301937	0.010890	0.012214
RS	56	4.052120	1.798347	709.926533	0.010037	0.011300
RS	57	4.337798	1.798347	647.632110	0.009156	0.010351
RS	58	4.643132	2.021794	524.893559	0.007421	0.008465
RS	59	4.969474	2.021794	477.928490	0.006757	0.007736
RS	60	5.318269	2.021794	430.377603	0.006085	0.006990
RS	61	5.691062	2.021794	383.000157	0.005415	0.006240
RS	62	6.089505	2.021794	336.554329	0.004758	0.005497
RS	63	6.515362	2.021794	1496.323445	0.021155	0.024510
PA	4+25*2+4+6 0.130939485 0.042940003 6.515361822 2.209898525 0.179938638 0.202558413 0.307826726 0.474214285 0.717921729 1.095933221 1.670114437 2.434405325 3.183586283 3.647384945 3.696815250 3.374837575 2.851651388 2.317678403 1.886287245 1.586481103 1.404778073 1.317593044 1.303320319 1.343422195 1.420319088 1.515761236 1.612387437 1.696232655 1.757504916 1.798347317 2.021793883
//
IT	4181
RD	16
LK	-496876.847609
QD	-346.500825 -> -321.947114
RI	0.0148449018
TR	0.129459	0.043490
MT	6.555650
MM	C_pi: 1.320007, n_recomb: 72597.840839
RS	0	0.000000	2.541648	191.081798	0.002632	0.000141
RS	1	0.006891	2.541648	203.708055	0.002806	0.000857
RS	2	0.014256	2.541648	217.128978	0.002991	0.001806
RS	3	0.022129	2.541648	231.388947	0.003187	0.002644
RS	4	0.030544	0.181878	3367.326581	0.046383	0.037051
RS	5	0.039540	0.181878	3420.578027	0.047117	0.038379
RS	6	0.049155	0.203637	3101.786036	0.042726	0.035133
RS	7	0.059432	0.203637	3147.631757	0.043357	0.036195
RS	8	0.070418	0.308906	2118.680791	0.029184	0.024657
RS	9	0.082161	0.308906	2177.935610	0.030000	0.025731
RS	10	0.094713	0.473936	1466.315946	0.020198	0.017589
RS	11	0.108130	0.473936	1522.585187	0.020973	0.018683
RS	12	0.122471	0.714430	1052.403268	0.014496	0.013161
RS	13	0.137801	0.714430	1100.607326	0.015160	0.014054
RS	14	0.154187	1.090453	756.155215	0.010416	0.009816
RS	15	0.171702	1.090453	795.253427	0.010954	0.010438
RS	16	0.190424	1.671277	546.833204	0.007532	0.007247
RS	17	0.210436	1.671277	577.577048	0.007956	0.007623
RS	18	0.231827	2.460545	414.931210	0.005715	0.005472
RS	19	0.254692	2.460545	439.504371	0.006054	0.005718
RS	20	0.279132	3.250651	352.613000	0.004857	0.004577
RS	21	0.305257	3.250651	374.008073	0.005152	0.004811
RS	22	0.333181	3.752106	343.711055	0.004734	0.004434
RS	23	0.363030	3.752106	364.626762	0.005023	0.004700
RS	24	0.394936	3.817347	380.035547	0.005235	0.004930
RS	25	0.429040	3.817347	402.791555	0.005548	0.005255
RS	26	0.465494	3.484382	467.204264	0.006436	0.006150
RS	27	0.504460	3.484382	494.082049	0.006806	0.006584
RS	28	0.546111	2.933890	619.345839	0.008531	0.008350
RS	29	0.590632	2.933890	652.357014	0.008986	0.008949
RS	30	0.638220	2.371404	847.510068	0.011674	0.011782
RS	31	0.689088	2.371404	887.029892	0.012218	0.012572
RS	32	0.743461	1.918619	1142.529190	0.015738	0.016402
RS	33	0.801581	1.918619	1185.108112	0.016324	0.017315
RS	34	0.863705	1.605417	1461.142129	0.020127	0.021576
RS	35	0.930110	1.605417	1498.612183	0.020643	0.022433
RS	36	1.001091	1.416346	1731.842993	0.023855	0.026123
RS	37	1.076963	1.416346	1754.337355	0.024165	0.026698
RS	38	1.158062	1.325881	1887.453571	0.025999	0.028856
RS	39	1.244751	1.325881	1889.198685	0.026023	0.029008
RS	40	1.337412	1.311174	1902.724889	0.026209	0.029274
RS	41	1.436458	1.311174	1885.084068	0.025966	0.029019
RS	42	1.542330	1.352962	1802.840022	0.024833	0.027758
RS	43	1.655496	1.352962	1771.753917	0.024405	0.027228
RS	44	1.776460	1.433102	1638.645322	0.022572	0.025164
RS	45	1.905760	1.433102	1600.013030	0.022039	0.024500
RS	46	2.043969	1.532680	1456.492333	0.020062	0.022286
RS	47	2.191701	1.532680	1413.658657	0.019472	0.021574
RS	48	2.349613	1.633551	1283.099988	0.017674	0.019579
RS	49	2.518406	1.633551	1236.994357	0.017039	0.018849
RS	50	2.698830	1.721013	1127.219515	0.015527	0.017190
RS	51	2.891687	1.721013	1077.474529	0.014842	0.016434
RS	52	3.097832	1.784755	987.719525	0.013605	0.015093
RS	53	3.318182	1.784755	933.578840	0.012860	0.014292
RS	54	3.553715	1.826884	856.126482	0.011793	0.013144
RS	55	3.805478	1.826884	797.778141	0.010989	0.012288
RS	56	4.074590	1.826884	736.393886	0.010143	0.011385
RS	57	4.362244	1.826884	672.879375	0.009269	0.010446
RS	58	4.669720	2.063168	543.985657	0.007493	0.008517
RS	59	4.998382	2.063168	496.496732	0.006839	0.007802
RS	60	5.349691	2.063168	448.230040	0.006174	0.007067
RS	61	5.725208	2.063168	399.955978	0.005509	0.006324
RS	62	6.126600	2.063168	352.450602	0.004855	0.005587
RS	63	6.555650	2.063168	1591.292837	0.021919	0.025298
PA	4+25*2+4+6 0.129458983 0.043489972 6.555650372 2.541648008 0.181877750 0.203637101 0.308905876 0.473935702 0.714429945 1.090453430 1.671277141 2.460544555 3.250650795 3.752106178 3.817347018 3.484382302 2.933890480 2.371404417 1.918618941 1.605416883 1.416346389 1.325881278 1.311174477 1.352961916 1.433101711 1.532679866 1.633550699 1.721013489 1.784754744 1.826883828 2.063167638
//
IT	4908
RD	17
LK	-496828.505121
QD	-332.183768 -> -309.354920
RI	0.0134558439
TR	0.128068	0.044030
MT	6.592782
MM	C_pi: 1.337558, n_recomb: 74422.458718
RS	0	0.000000	2.913745	171.009209	0.002298	0.000126
RS	1	0.006900	2.913745	182.390283	0.002451	0.000762
RS	2	0.014276	2.913745	194.498019	0.002613	0.001595
RS	3	0.022161	2.913745	207.374432	0.002786	0.002327
RS	4	0.030590	0.183747	3426.212129	0.046037	0.037048
RS	5	0.039601	0.183747	3482.211223	0.046790	0.038322
RS	6	0.049234	0.204746	3174.120567	0.042650	0.035231
RS	7	0.059531	0.204746	3221.915959	0.043292	0.036264
RS	8	0.070539	0.310100	2172.571627	0.029192	0.024732
RS	9	0.082306	0.310100	2233.691977	0.030014	0.025791
RS	10	0.094885	0.473855	1510.067074	0.020290	0.017691
RS	11	0.108332	0.473855	1568.047247	0.021070	0.018779
RS	12	0.122707	0.711095	1088.701031	0.014629	0.013280
RS	13	0.138074	0.711095	1138.492656	0.015298	0.014178
RS	14	0.154502	1.084701	782.619821	0.010516	0.009904
RS	15	0.172062	1.084701	823.054975	0.011059	0.010534
RS	16	0.190835	1.670968	563.073173	0.007566	0.007275
RS	17	0.210902	1.670968	594.764408	0.007992	0.007659
RS	18	0.232355	2.483362	423.318862	0.005688	0.005448
RS	19	0.255287	2.483362	448.458639	0.006026	0.005698
RS	20	0.279802	3.313105	356.356256	0.004788	0.004518
RS	21	0.306009	3.313105	378.064680	0.005080	0.004752
RS	22	0.334024	3.852345	344.988515	0.004636	0.004348
RS	23	0.363972	3.852345	366.086616	0.004919	0.004610
RS	24	0.395986	3.934504	380.204745	0.005109	0.004817
RS	25	0.430209	3.934504	403.109442	0.005417	0.005135
RS	26	0.466794	3.591707	467.697436	0.006284	0.006009
RS	27	0.505903	3.591707	494.804495	0.006649	0.006431
RS	28	0.547710	3.014671	622.494829	0.008364	0.008181
RS	29	0.592403	3.014671	655.979033	0.008814	0.008766
RS	30	0.640179	2.424203	857.021696	0.011516	0.011601
RS	31	0.691251	2.424203	897.434989	0.012059	0.012375
RS	32	0.745848	1.950416	1162.979981	0.015627	0.016238
RS	33	0.804212	1.950416	1206.911288	0.016217	0.017139
RS	34	0.866603	1.624090	1495.972631	0.020101	0.021465
RS	35	0.933299	1.624090	1534.976060	0.020625	0.022317
RS	36	1.004597	1.427800	1780.752886	0.023928	0.026085
RS	37	1.080815	1.427800	1804.437227	0.024246	0.026663
RS	38	1.162291	1.334082	1945.535636	0.026142	0.028880
RS	39	1.249390	1.334082	1947.752208	0.026172	0.029038
RS	40	1.342498	1.318867	1962.721422	0.026373	0.029322
RS	41	1.442032	1.318867	1944.904259	0.026133	0.029077
RS	42	1.548432	1.362182	1858.732249	0.024975	0.027797
RS	43	1.662175	1.362182	1827.183456	0.024552	0.027281
RS	44	1.783766	1.445350	1687.601766	0.022676	0.025183
RS	45	1.913746	1.445350	1648.532146	0.022151	0.024536
RS	46	2.052696	1.548819	1498.512604	0.020135	0.022289
RS	47	2.201233	1.548819	1455.373440	0.019556	0.021598
RS	48	2.360019	1.653687	1319.595700	0.017731	0.019582
RS	49	2.529761	1.653687	1273.263726	0.017109	0.018872
RS	50	2.711216	1.744542	1159.831548	0.015584	0.017206
RS	51	2.905191	1.744542	1109.814880	0.014912	0.016468
RS	52	3.112551	1.810568	1017.729086	0.013675	0.015130
RS	53	3.334218	1.810568	963.126727	0.012941	0.014345
RS	54	3.571181	1.853823	884.126686	0.011880	0.013206
RS	55	3.824494	1.853823	825.005606	0.011085	0.012362
RS	56	4.095285	1.853823	762.633072	0.010247	0.011470
RS	57	4.384762	1.853823	697.923228	0.009378	0.010538
RS	58	4.694212	2.102472	562.895508	0.007564	0.008569
RS	59	5.025015	2.102472	514.897637	0.006919	0.007866
RS	60	5.378644	2.102472	465.935922	0.006261	0.007141
RS	61	5.756672	2.102472	416.790746	0.005600	0.006407
RS	62	6.160785	2.102472	368.254633	0.004948	0.005674
RS	63	6.592782	2.102472	1686.918714	0.022667	0.026069
PA	4+25*2+4+6 0.128067878 0.044029783 6.592782298 2.913745213 0.183746827 0.204746391 0.310100461 0.473855136 0.711094988 1.084701146 1.670968332 2.483362486 3.313104648 3.852344740 3.934503956 3.591707455 3.014670845 2.424203070 1.950415664 1.624089506 1.427799594 1.334081926 1.318867143 1.362182454 1.445349845 1.548818612 1.653687211 1.744541739 1.810568197 1.853823403 2.102472092
//
IT	4729
RD	18
LK	-496783.545847
QD	-318.841294 -> -297.581214
RI	0.0122528848
TR	0.126757	0.044559
MT	6.627086
MM	C_pi: 1.354324, n_recomb: 76207.551381
RS	0	0.000000	3.330963	153.284551	0.002011	0.000113
RS	1	0.006909	3.330963	163.549337	0.002146	0.000678
RS	2	0.014295	3.330963	174.477558	0.002290	0.001412
RS	3	0.022191	3.330963	186.108679	0.002442	0.002053
RS	4	0.030633	0.185540	3482.785637	0.045701	0.037036
RS	5	0.039658	0.185540	3541.452525	0.046471	0.038265
RS	6	0.049307	0.205866	3243.151969	0.042557	0.035312
RS	7	0.059622	0.205866	3292.891384	0.043210	0.036319
RS	8	0.070649	0.311385	2223.857968	0.029182	0.024792
RS	9	0.082439	0.311385	2286.811332	0.030008	0.025838
RS	10	0.095043	0.473946	1552.244180	0.020369	0.017782
RS	11	0.108518	0.473946	1611.890758	0.021151	0.018864
RS	12	0.122924	0.707924	1124.352589	0.014754	0.013395
RS	13	0.138326	0.707924	1175.698259	0.015428	0.014297
RS	14	0.154791	1.078776	808.965263	0.010615	0.009993
RS	15	0.172394	1.078776	850.722370	0.011163	0.010630
RS	16	0.191213	1.669460	579.343685	0.007602	0.007307
RS	17	0.211332	1.669460	611.977734	0.008030	0.007697
RS	18	0.232841	2.503285	431.752433	0.005665	0.005429
RS	19	0.255836	2.503285	457.456476	0.006003	0.005682
RS	20	0.280419	3.371349	360.153838	0.004726	0.004465
RS	21	0.306701	3.371349	382.173013	0.005015	0.004698
RS	22	0.334799	3.948424	346.314164	0.004544	0.004269
RS	23	0.364838	3.948424	367.589914	0.004824	0.004526
RS	24	0.396953	4.048482	380.381483	0.004991	0.004712
RS	25	0.431286	4.048482	403.424993	0.005294	0.005022
RS	26	0.467991	3.696904	468.080331	0.006142	0.005875
RS	27	0.507232	3.696904	495.396695	0.006501	0.006287
RS	28	0.549184	3.094064	625.287062	0.008205	0.008021
RS	29	0.594034	3.094064	659.209274	0.008650	0.008592
RS	30	0.641983	2.476106	865.789294	0.011361	0.011426
RS	31	0.693244	2.476106	907.047647	0.011902	0.012186
RS	32	0.748047	1.981684	1182.219454	0.015513	0.016076
RS	33	0.806636	1.981684	1227.455626	0.016107	0.016966
RS	34	0.869273	1.642493	1529.183782	0.020066	0.021351
RS	35	0.936238	1.642493	1569.696210	0.020598	0.022199
RS	36	1.007829	1.439120	1827.842609	0.023985	0.026040
RS	37	1.084365	1.439120	1852.728959	0.024312	0.026621
RS	38	1.166190	1.342181	2001.832454	0.026268	0.028894
RS	39	1.253667	1.342181	2004.563725	0.026304	0.029060
RS	40	1.347188	1.326394	2021.136973	0.026521	0.029362
RS	41	1.447171	1.326394	2003.202187	0.026286	0.029128
RS	42	1.554060	1.371099	1913.312596	0.025107	0.027832
RS	43	1.668335	1.371099	1881.361229	0.024687	0.027330
RS	44	1.790504	1.457099	1735.519501	0.022774	0.025200
RS	45	1.921114	1.457099	1696.064428	0.022256	0.024570
RS	46	2.060747	1.564237	1539.727995	0.020204	0.022294
RS	47	2.210026	1.564237	1496.323620	0.019635	0.021621
RS	48	2.369620	1.672877	1355.475856	0.017787	0.019587
RS	49	2.540239	1.672877	1308.946557	0.017176	0.018896
RS	50	2.722646	1.766917	1191.969849	0.015641	0.017222
RS	51	2.917654	1.766917	1141.702878	0.014981	0.016503
RS	52	3.126135	1.835061	1047.369591	0.013744	0.015168
RS	53	3.349020	1.835061	992.323728	0.013021	0.014398
RS	54	3.587303	1.879299	911.848727	0.011965	0.013267
RS	55	3.842049	1.879299	851.971384	0.011180	0.012435
RS	56	4.114394	1.879299	788.631601	0.010348	0.011552
RS	57	4.405554	1.879299	722.751404	0.009484	0.010629
RS	58	4.716830	2.139862	581.615877	0.007632	0.008620
RS	59	5.049612	2.139862	533.124105	0.006996	0.007929
RS	60	5.405384	2.139862	483.487824	0.006344	0.007214
RS	61	5.785735	2.139862	433.496373	0.005688	0.006486
RS	62	6.192364	2.139862	383.957476	0.005038	0.005759
RS	63	6.627086	2.139862	1783.084404	0.023398	0.026824
PA	4+25*2+4+6 0.126757415 0.044559194 6.627086173 3.330962730 0.185539653 0.205865825 0.311385448 0.473946421 0.707924114 1.078776324 1.669459630 2.503284786 3.371349135 3.948424108 4.048481858 3.696904144 3.094064361 2.476106386 1.981684225 1.642492971 1.439120400 1.342181259 1.326394266 1.371099328 1.457098578 1.564237084 1.672876912 1.766917172 1.835061328 1.879299472 2.139861828
//
IT	4990
RD	19
LK	-496741.665282
QD	-306.378534 -> -286.549663
RI	0.0112066999
TR	0.125521	0.045078
MT	6.658813
MM	C_pi: 1.370358, n_recomb: 77954.079370
RS	0	0.000000	3.797824	137.603875	0.001765	0.000101
RS	1	0.006917	3.797824	146.868265	0.001884	0.000604
RS	2	0.014312	3.797824	156.737711	0.002011	0.001251
RS	3	0.022218	3.797824	167.249060	0.002145	0.001815
RS	4	0.030672	0.187253	3537.342090	0.045377	0.037017
RS	5	0.039710	0.187253	3598.594899	0.046163	0.038209
RS	6	0.049373	0.206980	3309.256800	0.042451	0.035379
RS	7	0.059705	0.206980	3360.923904	0.043114	0.036363
RS	8	0.070751	0.312737	2272.734212	0.029155	0.024840
RS	9	0.082562	0.312737	2337.486467	0.029985	0.025871
RS	10	0.095189	0.474193	1592.875953	0.020434	0.017864
RS	11	0.108690	0.474193	1654.145217	0.021219	0.018939
RS	12	0.123124	0.704926	1159.323358	0.014872	0.013504
RS	13	0.138557	0.704926	1212.189142	0.015550	0.014409
RS	14	0.155057	1.072767	835.144780	0.010713	0.010081
RS	15	0.172699	1.072767	878.207290	0.011266	0.010724
RS	16	0.191561	1.666981	595.607299	0.007640	0.007340
RS	17	0.211727	1.666981	629.178075	0.008071	0.007737
RS	18	0.233288	2.520632	440.211489	0.005647	0.005412
RS	19	0.256341	2.520632	466.476766	0.005984	0.005670
RS	20	0.280988	3.425755	363.984233	0.004669	0.004416
RS	21	0.307340	3.425755	386.310980	0.004956	0.004649
RS	22	0.335514	4.040581	347.674820	0.004460	0.004195
RS	23	0.365637	4.040581	369.123564	0.004735	0.004449
RS	24	0.397844	4.159416	380.560403	0.004882	0.004613
RS	25	0.432279	4.159416	403.733642	0.005179	0.004917
RS	26	0.469095	3.800063	468.360408	0.006008	0.005750
RS	27	0.508457	3.800063	495.867792	0.006361	0.006151
RS	28	0.550543	3.172095	627.759358	0.008053	0.007869
RS	29	0.595539	3.172095	662.087418	0.008493	0.008427
RS	30	0.643647	2.527134	873.874482	0.011210	0.011258
RS	31	0.695083	2.527134	915.932239	0.011750	0.012003
RS	32	0.750076	2.012431	1200.329970	0.015398	0.015917
RS	33	0.808874	2.012431	1246.824644	0.015994	0.016797
RS	34	0.871738	1.660614	1560.870062	0.020023	0.021235
RS	35	0.938950	1.660614	1602.865633	0.020562	0.022080
RS	36	1.010811	1.450291	1873.196232	0.024029	0.025990
RS	37	1.087643	1.450291	1899.292989	0.024364	0.026574
RS	38	1.169788	1.350161	2056.414251	0.026380	0.028902
RS	39	1.257616	1.350161	2059.698596	0.026422	0.029074
RS	40	1.351518	1.333749	2078.019910	0.026657	0.029396
RS	41	1.451915	1.333749	2060.021402	0.026426	0.029172
RS	42	1.559257	1.379720	1966.614520	0.025228	0.027863
RS	43	1.674023	1.379720	1934.316041	0.024814	0.027374
RS	44	1.796727	1.468376	1782.416162	0.022865	0.025216
RS	45	1.927918	1.468376	1742.623789	0.022354	0.024602
RS	46	2.068183	1.578980	1580.147461	0.020270	0.022299
RS	47	2.218149	1.578980	1536.515187	0.019711	0.021644
RS	48	2.378489	1.691185	1390.739259	0.017840	0.019593
RS	49	2.549919	1.691185	1344.040029	0.017241	0.018919
RS	50	2.733206	1.788222	1223.626695	0.015697	0.017241
RS	51	2.929170	1.788222	1173.130289	0.015049	0.016538
RS	52	3.138689	1.858332	1076.629360	0.013811	0.015206
RS	53	3.362700	1.858332	1021.158447	0.013099	0.014450
RS	54	3.602204	1.903425	939.278456	0.012049	0.013328
RS	55	3.858275	1.903425	878.662234	0.011272	0.012507
RS	56	4.132057	1.903425	814.376909	0.010447	0.011633
RS	57	4.424776	1.903425	747.351816	0.009587	0.010716
RS	58	4.737741	2.175469	600.139904	0.007699	0.008670
RS	59	5.072353	2.175469	551.169511	0.007070	0.007990
RS	60	5.430110	2.175469	500.878954	0.006425	0.007284
RS	61	5.812611	2.175469	450.065601	0.005773	0.006563
RS	62	6.221569	2.175469	399.551222	0.005125	0.005841
RS	63	6.658813	2.175469	1879.687845	0.024113	0.027562
PA	4+25*2+4+6 0.125520585 0.045078251 6.658812984 3.797824392 0.187253492 0.206979501 0.312737211 0.474192982 0.704926035 1.072767353 1.666980598 2.520632235 3.425754618 4.040581216 4.159416120 3.800062682 3.172094933 2.527134448 2.012430704 1.660614202 1.450291474 1.350161282 1.333749307 1.379720217 1.468375856 1.578980274 1.691184692 1.788222273 1.858331973 1.903424922 2.175468635
//
IT	4141
RD	20
LK	-496702.595329
QD	-294.713478 -> -276.193910
RI	0.0102901483
TR	0.124350	0.045587
MT	6.688253
MM	C_pi: 1.385722, n_recomb: 79663.165677
RS	0	0.000000	4.320437	123.672498	0.001552	0.000090
RS	1	0.006924	4.320437	132.038157	0.001657	0.000539
RS	2	0.014328	4.320437	140.955106	0.001769	0.001111
RS	3	0.022244	4.320437	150.457587	0.001889	0.001607
RS	4	0.030708	0.188887	3590.154388	0.045067	0.036994
RS	5	0.039758	0.188887	3653.911142	0.045867	0.038154
RS	6	0.049435	0.208078	3372.736238	0.042337	0.035436
RS	7	0.059782	0.208078	3426.308340	0.043010	0.036398
RS	8	0.070846	0.314142	2319.358284	0.029115	0.024876
RS	9	0.082675	0.314142	2385.875118	0.029950	0.025895
RS	10	0.095324	0.474578	1632.017733	0.020486	0.017936
RS	11	0.108848	0.474578	1694.867535	0.021275	0.019004
RS	12	0.123309	0.702107	1193.594700	0.014983	0.013609
RS	13	0.138771	0.702107	1247.947001	0.015665	0.014516
RS	14	0.155304	1.066745	861.124860	0.010810	0.010168
RS	15	0.172981	1.066745	905.475377	0.011366	0.010817
RS	16	0.191883	1.663682	611.852672	0.007680	0.007375
RS	17	0.212093	1.663682	646.353830	0.008114	0.007777
RS	18	0.233702	2.535748	448.672611	0.005632	0.005399
RS	19	0.256808	2.535748	475.495298	0.005969	0.005660
RS	20	0.281514	3.476642	367.834933	0.004617	0.004371
RS	21	0.307930	3.476642	390.465951	0.004901	0.004604
RS	22	0.336176	4.129086	349.059269	0.004382	0.004126
RS	23	0.366377	4.129086	370.676495	0.004653	0.004376
RS	24	0.398669	4.267466	380.738740	0.004779	0.004521
RS	25	0.433198	4.267466	404.033474	0.005072	0.004818
RS	26	0.470117	3.901260	468.550870	0.005882	0.005631
RS	27	0.509592	3.901260	496.232890	0.006229	0.006023
RS	28	0.551800	3.248858	629.937589	0.007908	0.007724
RS	29	0.596932	3.248858	664.641818	0.008343	0.008269
RS	30	0.645188	2.577324	881.337758	0.011063	0.011095
RS	31	0.696785	2.577324	924.152238	0.011601	0.011828
RS	32	0.751955	2.042670	1217.398011	0.015282	0.015761
RS	33	0.810945	2.042670	1265.106549	0.015881	0.016631
RS	34	0.874020	1.678451	1591.132554	0.019973	0.021119
RS	35	0.941462	1.678451	1634.584627	0.020519	0.021960
RS	36	1.013573	1.461307	1916.908754	0.024063	0.025936
RS	37	1.090678	1.461307	1944.221211	0.024406	0.026522
RS	38	1.173122	1.358020	2109.357536	0.026478	0.028903
RS	39	1.261274	1.358020	2113.229171	0.026527	0.029082
RS	40	1.355529	1.340938	2133.428676	0.026781	0.029425
RS	41	1.456311	1.340938	2115.415901	0.026555	0.029210
RS	42	1.564072	1.388064	2018.682224	0.025340	0.027891
RS	43	1.679293	1.388064	1986.087626	0.024931	0.027414
RS	44	1.802493	1.479219	1828.319826	0.022951	0.025231
RS	45	1.934223	1.479219	1788.234626	0.022447	0.024632
RS	46	2.075074	1.593103	1619.787569	0.020333	0.022305
RS	47	2.225678	1.593103	1575.961911	0.019783	0.021666
RS	48	2.386710	1.708685	1425.392274	0.017893	0.019600
RS	49	2.558892	1.708685	1378.548840	0.017305	0.018943
RS	50	2.742996	1.808550	1254.800672	0.015751	0.017260
RS	51	2.939847	1.808550	1204.095079	0.015115	0.016573
RS	52	3.150329	1.880489	1105.502035	0.013877	0.015244
RS	53	3.375384	1.880489	1049.624654	0.013176	0.014502
RS	54	3.616022	1.926321	966.407512	0.012131	0.013388
RS	55	3.873323	1.926321	905.070252	0.011361	0.012577
RS	56	4.148439	1.926321	839.861313	0.010543	0.011712
RS	57	4.442604	1.926321	771.716800	0.009687	0.010802
RS	58	4.757138	2.209439	618.462778	0.007763	0.008720
RS	59	5.093450	2.209439	569.029212	0.007143	0.008050
RS	60	5.453048	2.209439	518.104460	0.006504	0.007352
RS	61	5.837546	2.209439	466.493078	0.005856	0.006638
RS	62	6.248666	2.209439	415.029834	0.005210	0.005920
RS	63	6.688253	2.209439	1976.639610	0.024812	0.028285
PA	4+25*2+4+6 0.124350236 0.045586694 6.688253155 4.320437416 0.188887042 0.208078278 0.314141966 0.474578052 0.702106535 1.066745047 1.663681853 2.535747721 3.476642254 4.129086073 4.267465833 3.901259877 3.248857999 2.577324015 2.042669674 1.678451247 1.461306528 1.358019592 1.340938439 1.388063729 1.479218784 1.593103481 1.708684806 1.808549569 1.880488561 1.926320638 2.209439456
//
IT	4056
RD	21
LK	-496666.097059
QD	-283.773660 -> -266.454929
RI	0.0094831477
TR	0.123241	0.046085
MT	6.715578
MM	C_pi: 1.400460, n_recomb: 81336.091308
RS	0	0.000000	4.905026	111.266934	0.001368	0.000081
RS	1	0.006931	4.905026	118.824545	0.001461	0.000481
RS	2	0.014342	4.905026	126.884086	0.001560	0.000988
RS	3	0.022267	4.905026	135.477257	0.001666	0.001425
RS	4	0.030741	0.190444	3641.364060	0.044769	0.036967
RS	5	0.039803	0.190444	3707.546073	0.045583	0.038102
RS	6	0.049492	0.209155	3433.850495	0.042218	0.035485
RS	7	0.059854	0.209155	3489.300004	0.042900	0.036427
RS	8	0.070933	0.315584	2363.904258	0.029063	0.024903
RS	9	0.082780	0.315584	2432.150860	0.029902	0.025908
RS	10	0.095448	0.475090	1669.710945	0.020529	0.018001
RS	11	0.108995	0.475090	1734.100355	0.021320	0.019061
RS	12	0.123480	0.699467	1227.152248	0.015087	0.013709
RS	13	0.138969	0.699467	1282.957758	0.015774	0.014618
RS	14	0.155532	1.060748	886.888224	0.010904	0.010254
RS	15	0.173243	1.060748	932.508954	0.011465	0.010908
RS	16	0.192181	1.659749	628.046818	0.007722	0.007412
RS	17	0.212431	1.659749	663.470707	0.008157	0.007819
RS	18	0.234086	2.548874	457.124882	0.005620	0.005389
RS	19	0.257241	2.548874	484.500854	0.005957	0.005652
RS	20	0.282001	3.524344	371.690359	0.004570	0.004330
RS	21	0.308477	3.524344	394.621913	0.004852	0.004562
RS	22	0.336788	4.214198	350.456509	0.004309	0.004062
RS	23	0.367061	4.214198	372.237682	0.004577	0.004309
RS	24	0.399433	4.372804	380.911134	0.004683	0.004434
RS	25	0.434048	4.372804	404.319647	0.004971	0.004725
RS	26	0.471063	4.000598	468.658229	0.005762	0.005518
RS	27	0.510642	4.000598	496.499863	0.006104	0.005902
RS	28	0.552965	3.324373	631.855960	0.007768	0.007585
RS	29	0.598222	3.324373	666.909278	0.008199	0.008120
RS	30	0.646615	2.626696	888.234208	0.010921	0.010939
RS	31	0.698362	2.626696	931.765440	0.011456	0.011659
RS	32	0.753695	2.072399	1233.507129	0.015166	0.015608
RS	33	0.812864	2.072399	1282.386613	0.015767	0.016469
RS	34	0.876134	1.695998	1620.063146	0.019918	0.021002
RS	35	0.943789	1.695998	1664.944611	0.020470	0.021840
RS	36	1.016133	1.472151	1959.074879	0.024086	0.025877
RS	37	1.093491	1.472151	1987.605584	0.024437	0.026466
RS	38	1.176210	1.365743	2160.744843	0.026566	0.028899
RS	39	1.264663	1.365743	2165.233957	0.026621	0.029085
RS	40	1.359247	1.347953	2187.433731	0.026894	0.029448
RS	41	1.460386	1.347953	2169.451378	0.026673	0.029243
RS	42	1.568534	1.396135	2069.566017	0.025445	0.027915
RS	43	1.684179	1.396135	2036.722051	0.025041	0.027451
RS	44	1.807838	1.489644	1873.269503	0.023031	0.025244
RS	45	1.940069	1.489644	1832.931983	0.022535	0.024660
RS	46	2.081464	1.606641	1658.671838	0.020393	0.022311
RS	47	2.232659	1.606641	1614.684603	0.019852	0.021688
RS	48	2.394333	1.725425	1459.450022	0.017943	0.019608
RS	49	2.567213	1.725425	1412.486209	0.017366	0.018967
RS	50	2.752075	1.827960	1285.499843	0.015805	0.017279
RS	51	2.949749	1.827960	1234.604190	0.015179	0.016607
RS	52	3.161124	1.901604	1133.990714	0.013942	0.015282
RS	53	3.387149	1.901604	1077.724865	0.013250	0.014553
RS	54	3.628840	1.948072	993.234685	0.012211	0.013448
RS	55	3.887282	1.948072	931.194182	0.011449	0.012646
RS	56	4.163637	1.948072	865.083318	0.010636	0.011789
RS	57	4.459145	1.948072	795.844459	0.009785	0.010886
RS	58	4.775135	2.241877	636.585178	0.007827	0.008768
RS	59	5.113025	2.241877	586.703533	0.007213	0.008108
RS	60	5.474335	2.241877	535.164005	0.006580	0.007419
RS	61	5.860686	2.241877	482.777577	0.005936	0.006711
RS	62	6.273816	2.241877	430.391059	0.005292	0.005997
RS	63	6.715578	2.241877	2073.875064	0.025498	0.028993
PA	4+25*2+4+6 0.123241357 0.046084763 6.715578286 4.905026250 0.190444234 0.209155206 0.315584188 0.475089935 0.699467047 1.060748411 1.659749439 2.548874131 3.524343567 4.214197755 4.372803756 4.000598064 3.324372594 2.626696409 2.072398737 1.695998075 1.472150909 1.365742970 1.347952759 1.396134698 1.489643805 1.606640840 1.725424955 1.827960100 1.901603743 1.948071696 2.241877118
//
IT	5004
RD	22
LK	-496631.958774
QD	-273.495607 -> -257.280743
RI	0.0087697033
TR	0.122188	0.046572
MT	6.741046
MM	C_pi: 1.414618, n_recomb: 82973.418283
RS	0	0.000000	5.558602	100.195462	0.001208	0.000073
RS	1	0.006937	5.558602	107.025867	0.001290	0.000429
RS	2	0.014356	5.558602	114.312987	0.001378	0.000879
RS	3	0.022289	5.558602	122.086083	0.001471	0.001265
RS	4	0.030772	0.191926	3691.138920	0.044486	0.036937
RS	5	0.039844	0.191926	3759.668741	0.045312	0.038053
RS	6	0.049546	0.210202	3492.858467	0.042096	0.035526
RS	7	0.059920	0.210202	3550.151855	0.042787	0.036451
RS	8	0.071014	0.317052	2406.508909	0.029003	0.024922
RS	9	0.082878	0.317052	2476.449841	0.029846	0.025914
RS	10	0.095564	0.475716	1705.993471	0.020561	0.018057
RS	11	0.109131	0.475716	1771.882465	0.021355	0.019110
RS	12	0.123639	0.696999	1259.990624	0.015185	0.013804
RS	13	0.139153	0.696999	1317.216439	0.015875	0.014714
RS	14	0.155744	1.054812	912.410902	0.010996	0.010338
RS	15	0.173485	1.054812	959.283445	0.011561	0.010997
RS	16	0.192458	1.655291	644.174863	0.007764	0.007450
RS	17	0.212746	1.655291	680.513341	0.008202	0.007862
RS	18	0.234442	2.560225	465.556165	0.005611	0.005380
RS	19	0.257643	2.560225	493.480947	0.005947	0.005647
RS	20	0.282453	3.569102	375.540816	0.004526	0.004291
RS	21	0.308985	3.569102	398.769036	0.004806	0.004524
RS	22	0.337357	4.296102	351.859508	0.004241	0.004002
RS	23	0.367698	4.296102	373.800247	0.004505	0.004246
RS	24	0.400143	4.475582	381.071660	0.004593	0.004352
RS	25	0.434839	4.475582	404.586651	0.004876	0.004638
RS	26	0.471942	4.098149	468.688375	0.005649	0.005412
RS	27	0.511619	4.098149	496.675849	0.005986	0.005787
RS	28	0.554049	3.398688	633.535218	0.007635	0.007453
RS	29	0.599421	3.398688	668.912522	0.008062	0.007977
RS	30	0.647942	2.675279	894.606041	0.010782	0.010787
RS	31	0.699828	2.675279	938.816293	0.011315	0.011497
RS	32	0.755314	2.101643	1248.711307	0.015050	0.015459
RS	33	0.814649	2.101643	1298.720010	0.015652	0.016311
RS	34	0.878101	1.713262	1647.728569	0.019859	0.020885
RS	35	0.945954	1.713262	1694.011545	0.020416	0.021720
RS	36	1.018514	1.482827	1999.754929	0.024101	0.025815
RS	37	1.096108	1.482827	2029.503752	0.024460	0.026407
RS	38	1.179085	1.373335	2210.621773	0.026643	0.028890
RS	39	1.267818	1.373335	2215.754919	0.026704	0.029082
RS	40	1.362706	1.354804	2240.061782	0.026997	0.029468
RS	41	1.464178	1.354804	2222.151038	0.026781	0.029272
RS	42	1.572688	1.403954	2119.282687	0.025542	0.027937
RS	43	1.688726	1.403954	2086.232637	0.025143	0.027484
RS	44	1.812814	1.499688	1917.268128	0.023107	0.025257
RS	45	1.945511	1.499688	1876.716302	0.022618	0.024687
RS	46	2.087413	1.619643	1696.797071	0.020450	0.022317
RS	47	2.239158	1.619643	1652.678180	0.019918	0.021709
RS	48	2.401431	1.741473	1492.900967	0.017993	0.019616
RS	49	2.574961	1.741473	1445.839880	0.017425	0.018991
RS	50	2.760529	1.846536	1315.709611	0.015857	0.017300
RS	51	2.958971	1.846536	1264.642949	0.015242	0.016642
RS	52	3.171179	1.921771	1162.078866	0.014005	0.015320
RS	53	3.398108	1.921771	1105.442954	0.013323	0.014603
RS	54	3.640780	1.968786	1019.740653	0.012290	0.013506
RS	55	3.900286	1.968786	957.015827	0.011534	0.012714
RS	56	4.177795	1.968786	890.025707	0.010727	0.011865
RS	57	4.474556	1.968786	819.718434	0.009879	0.010967
RS	58	4.791903	2.272915	654.494961	0.007888	0.008816
RS	59	5.131266	2.272915	604.181082	0.007282	0.008165
RS	60	5.494171	2.272915	552.046675	0.006653	0.007483
RS	61	5.882251	2.272915	498.908445	0.006013	0.006781
RS	62	6.297254	2.272915	445.624351	0.005371	0.006071
RS	63	6.741046	2.272915	2171.290285	0.026169	0.029686
PA	4+25*2+4+6 0.122187960 0.046572189 6.741045679 5.558602277 0.191925859 0.210202053 0.317051917 0.475716319 0.696999411 1.054811534 1.655290917 2.560224732 3.569102176 4.296102398 4.475582218 4.098148735 3.398687623 2.675279255 2.101643431 1.713261712 1.482827265 1.373335091 1.354804195 1.403953684 1.499687695 1.619642809 1.741473453 1.846535605 1.921770888 1.968785526 2.272914630
//
IT	4946
RD	23
LK	-496599.990122
QD	-263.824236 -> -248.626241
RI	0.0081362610
TR	0.121186	0.047049
MT	6.764813
MM	C_pi: 1.428231, n_recomb: 84575.960293
RS	0	0.000000	6.289372	90.289661	0.001068	0.000065
RS	1	0.006943	6.289372	96.464644	0.001141	0.000384
RS	2	0.014368	6.289372	103.054971	0.001218	0.000783
RS	3	0.022309	6.289372	110.087580	0.001302	0.001125
RS	4	0.030801	0.193334	3739.609725	0.044216	0.036906
RS	5	0.039883	0.193334	3810.411972	0.045053	0.038006
RS	6	0.049595	0.211213	3549.972494	0.041974	0.035563
RS	7	0.059982	0.211213	3609.072228	0.042673	0.036471
RS	8	0.071089	0.318535	2447.299111	0.028936	0.024933
RS	9	0.082968	0.318535	2518.898556	0.029783	0.025913
RS	10	0.095672	0.476441	1740.923149	0.020584	0.018107
RS	11	0.109258	0.476441	1808.272717	0.021380	0.019151
RS	12	0.123787	0.694699	1292.100233	0.015277	0.013894
RS	13	0.139324	0.694699	1350.713684	0.015970	0.014805
RS	14	0.155941	1.048972	937.662135	0.011087	0.010421
RS	15	0.173711	1.048972	985.767210	0.011655	0.011085
RS	16	0.192715	1.650426	660.212903	0.007806	0.007488
RS	17	0.213039	1.650426	697.456881	0.008247	0.007905
RS	18	0.234773	2.570003	473.953569	0.005604	0.005374
RS	19	0.258017	2.570003	502.422214	0.005940	0.005644
RS	20	0.282875	3.611120	379.380492	0.004486	0.004256
RS	21	0.309458	3.611120	402.901484	0.004764	0.004488
RS	22	0.337887	4.374945	353.264839	0.004177	0.003945
RS	23	0.368290	4.374945	375.360998	0.004438	0.004187
RS	24	0.400804	4.575822	381.225590	0.004507	0.004274
RS	25	0.435576	4.575822	404.840634	0.004787	0.004555
RS	26	0.472761	4.193982	468.646046	0.005541	0.005311
RS	27	0.512529	4.193982	496.766620	0.005874	0.005679
RS	28	0.555057	3.471849	634.993521	0.007508	0.007326
RS	29	0.600539	3.471849	670.671432	0.007930	0.007840
RS	30	0.649178	2.723094	900.492241	0.010647	0.010642
RS	31	0.701194	2.723094	945.345875	0.011177	0.011340
RS	32	0.756822	2.130401	1263.074942	0.014934	0.015313
RS	33	0.816312	2.130401	1314.172528	0.015538	0.016157
RS	34	0.879933	1.730236	1674.201284	0.019795	0.020769
RS	35	0.947971	1.730236	1721.857353	0.020359	0.021600
RS	36	1.020733	1.493327	2039.018229	0.024109	0.025751
RS	37	1.098547	1.493327	2069.982548	0.024475	0.026345
RS	38	1.181763	1.380789	2259.046168	0.026710	0.028877
RS	39	1.270757	1.380789	2264.846257	0.026779	0.029076
RS	40	1.365931	1.361491	2291.356010	0.027092	0.029483
RS	41	1.467712	1.361491	2273.554137	0.026882	0.029296
RS	42	1.576560	1.411528	2167.859912	0.025632	0.027956
RS	43	1.692966	1.411528	2134.643584	0.025239	0.027515
RS	44	1.817453	1.509367	1960.334669	0.023178	0.025269
RS	45	1.950584	1.509367	1919.603392	0.022697	0.024711
RS	46	2.092959	1.632140	1734.170811	0.020504	0.022323
RS	47	2.245219	1.632140	1689.948058	0.019981	0.021729
RS	48	2.408050	1.756874	1525.745238	0.018040	0.019625
RS	49	2.582187	1.756874	1478.608715	0.017483	0.019014
RS	50	2.768414	1.864333	1345.424403	0.015908	0.017320
RS	51	2.967571	1.864333	1294.205324	0.015302	0.016675
RS	52	3.180556	1.941059	1189.756763	0.014067	0.015358
RS	53	3.408329	1.941059	1132.769427	0.013394	0.014653
RS	54	3.651917	1.988538	1045.915277	0.012367	0.013564
RS	55	3.912416	1.988538	982.525428	0.011617	0.012781
RS	56	4.191003	1.988538	914.678995	0.010815	0.011938
RS	57	4.488933	1.988538	843.329418	0.009971	0.011047
RS	58	4.807548	2.302648	672.185732	0.007948	0.008862
RS	59	5.148284	2.302648	621.455688	0.007348	0.008220
RS	60	5.512679	2.302648	568.746303	0.006725	0.007546
RS	61	5.902374	2.302648	514.879344	0.006088	0.006850
RS	62	6.319125	2.302648	460.723091	0.005447	0.006144
RS	63	6.764813	2.302648	2268.805861	0.026826	0.030366
PA	4+25*2+4+6 0.121185831 0.047049136 6.764812813 6.289371645 0.193333854 0.211213396 0.318535316 0.476441297 0.694699181 1.048972013 1.650425645 2.570003422 3.611119904 4.374944605 4.575822017 4.193982185 3.471848917 2.723094014 2.130400889 1.730236233 1.493327212 1.380788512 1.361490512 1.411528426 1.509367381 1.632140263 1.756874038 1.864332647 1.941058681 1.988537669 2.302647742
//
IT	4607
RD	24
LK	-496570.021138
QD	-254.710442 -> -240.450967
RI	0.0075713592
TR	0.120230	0.047515
MT	6.787083
MM	C_pi: 1.441346, n_recomb: 86144.749791
RS	0	0.000000	7.106097	81.413574	0.000945	0.000058
RS	1	0.006949	7.106097	86.997492	0.001010	0.000343
RS	2	0.014380	7.106097	92.958959	0.001079	0.000698
RS	3	0.022328	7.106097	99.322722	0.001153	0.001001
RS	4	0.030828	0.194675	3786.824596	0.043959	0.036874
RS	5	0.039919	0.194675	3859.829095	0.044806	0.037962
RS	6	0.049641	0.212188	3605.365087	0.041852	0.035596
RS	7	0.060039	0.212188	3666.232346	0.042559	0.036488
RS	8	0.071160	0.320030	2486.384446	0.028863	0.024938
RS	9	0.083053	0.320030	2559.607306	0.029713	0.025906
RS	10	0.095772	0.477257	1774.550918	0.020600	0.018149
RS	11	0.109376	0.477257	1843.323550	0.021398	0.019186
RS	12	0.123925	0.692566	1323.478551	0.015363	0.013980
RS	13	0.139484	0.692566	1383.447740	0.016060	0.014891
RS	14	0.156125	1.043243	962.638680	0.011175	0.010503
RS	15	0.173922	1.043243	1011.957302	0.011747	0.011171
RS	16	0.192956	1.645216	676.161776	0.007849	0.007526
RS	17	0.213313	1.645216	714.302426	0.008292	0.007948
RS	18	0.235083	2.578435	482.302147	0.005599	0.005370
RS	19	0.258367	2.578435	511.309206	0.005935	0.005642
RS	20	0.283269	3.650655	383.200672	0.004448	0.004223
RS	21	0.309900	3.650655	407.010392	0.004725	0.004456
RS	22	0.338383	4.450998	354.662454	0.004117	0.003892
RS	23	0.368844	4.450998	376.909770	0.004375	0.004131
RS	24	0.401423	4.673729	381.366703	0.004427	0.004201
RS	25	0.436265	4.673729	405.075642	0.004702	0.004477
RS	26	0.473528	4.288163	468.541387	0.005439	0.005215
RS	27	0.513380	4.288163	496.783637	0.005767	0.005575
RS	28	0.556001	3.543903	636.254291	0.007386	0.007206
RS	29	0.601584	3.543903	672.211452	0.007803	0.007710
RS	30	0.650335	2.770173	905.935487	0.010516	0.010501
RS	31	0.702472	2.770173	951.399282	0.011044	0.011189
RS	32	0.758233	2.158694	1276.658328	0.014820	0.015171
RS	33	0.817868	2.158694	1328.806281	0.015425	0.016006
RS	34	0.881648	1.746935	1699.553825	0.019729	0.020653
RS	35	0.949858	1.746935	1748.554809	0.020298	0.021482
RS	36	1.022809	1.503658	2076.939556	0.024110	0.025685
RS	37	1.100829	1.503658	2109.115167	0.024483	0.026282
RS	38	1.184270	1.388109	2306.087029	0.026770	0.028860
RS	39	1.273509	1.388109	2312.574040	0.026845	0.029066
RS	40	1.368948	1.368022	2341.372791	0.027180	0.029495
RS	41	1.471020	1.368022	2323.713631	0.026975	0.029317
RS	42	1.580184	1.418877	2215.340718	0.025716	0.027973
RS	43	1.696934	1.418877	2181.994582	0.025329	0.027543
RS	44	1.821796	1.518714	2002.497754	0.023246	0.025279
RS	45	1.955334	1.518714	1961.619267	0.022771	0.024735
RS	46	2.098151	1.644175	1770.813180	0.020556	0.022329
RS	47	2.250892	1.644175	1726.512241	0.020042	0.021749
RS	48	2.414247	1.771681	1557.994971	0.018086	0.019635
RS	49	2.588952	1.771681	1510.803401	0.017538	0.019037
RS	50	2.775797	1.881419	1374.649409	0.015957	0.017341
RS	51	2.975625	1.881419	1323.295739	0.015361	0.016709
RS	52	3.189338	1.959543	1217.026319	0.014128	0.015396
RS	53	3.417902	1.959543	1159.705649	0.013462	0.014701
RS	54	3.662347	2.007418	1071.754571	0.012441	0.013621
RS	55	3.923778	2.007418	1007.719240	0.011698	0.012845
RS	56	4.203375	2.007418	939.039509	0.010901	0.012010
RS	57	4.502400	2.007418	866.673672	0.010061	0.011124
RS	58	4.822203	2.331189	689.655679	0.008006	0.008908
RS	59	5.164228	2.331189	638.525507	0.007412	0.008274
RS	60	5.530019	2.331189	585.260774	0.006794	0.007607
RS	61	5.921227	2.331189	530.687710	0.006160	0.006916
RS	62	6.339619	2.331189	475.684142	0.005522	0.006214
RS	63	6.787083	2.331189	2366.361213	0.027470	0.031031
PA	4+25*2+4+6 0.120230298 0.047515421 6.787083143 7.106096975 0.194674739 0.212187505 0.320029757 0.477256778 0.692565877 1.043243351 1.645215809 2.578434677 3.650655099 4.450997828 4.673729220 4.288162958 3.543903185 2.770172728 2.158694463 1.746935062 1.503657981 1.388108729 1.368021557 1.418876995 1.518713697 1.644175355 1.771681352 1.881418901 1.959543449 2.007418400 2.331188979
//
IT	4525
RD	25
LK	-496541.898316
QD	-246.109662 -> -232.717939
RI	0.0070651172
TR	0.119319	0.047972
MT	6.807899
MM	C_pi: 1.453981, n_recomb: 87680.815529
RS	0	0.000000	8.019627	73.439348	0.000838	0.000052
RS	1	0.006954	8.019627	78.489228	0.000895	0.000307
RS	2	0.014391	8.019627	83.882121	0.000957	0.000623
RS	3	0.022345	8.019627	89.640718	0.001022	0.000892
RS	4	0.030853	0.195951	3832.863557	0.043714	0.036841
RS	5	0.039952	0.195951	3908.002730	0.044571	0.037920
RS	6	0.049684	0.213122	3659.181854	0.041733	0.035626
RS	7	0.060093	0.213122	3721.776164	0.042447	0.036505
RS	8	0.071225	0.321528	2523.876928	0.028785	0.024937
RS	9	0.083132	0.321528	2598.687972	0.029638	0.025894
RS	10	0.095866	0.478152	1806.925975	0.020608	0.018186
RS	11	0.109486	0.478152	1877.084997	0.021408	0.019214
RS	12	0.124053	0.690588	1354.131760	0.015444	0.014062
RS	13	0.139634	0.690588	1415.425272	0.016143	0.014972
RS	14	0.156297	1.037641	987.323336	0.011260	0.010583
RS	15	0.174119	1.037641	1037.836029	0.011837	0.011254
RS	16	0.193181	1.639738	692.006119	0.007892	0.007566
RS	17	0.213568	1.639738	731.033946	0.008337	0.007992
RS	18	0.235372	2.585635	490.599273	0.005595	0.005366
RS	19	0.258693	2.585635	520.139223	0.005932	0.005642
RS	20	0.283636	3.687878	386.996478	0.004414	0.004193
RS	21	0.310313	3.687878	411.090775	0.004688	0.004425
RS	22	0.338845	4.524354	356.052310	0.004061	0.003842
RS	23	0.369361	4.524354	378.446777	0.004316	0.004078
RS	24	0.401999	4.769370	381.495161	0.004351	0.004131
RS	25	0.436907	4.769370	405.292244	0.004622	0.004403
RS	26	0.474242	4.380725	468.379983	0.005342	0.005123
RS	27	0.514174	4.380725	496.733337	0.005665	0.005477
RS	28	0.556882	3.614864	637.334942	0.007269	0.007090
RS	29	0.602559	3.614864	673.551470	0.007682	0.007585
RS	30	0.651414	2.816520	910.969606	0.010390	0.010365
RS	31	0.703665	2.816520	957.012149	0.010915	0.011043
RS	32	0.759550	2.186520	1289.513378	0.014707	0.015032
RS	33	0.819321	2.186520	1342.674502	0.015313	0.015860
RS	34	0.883248	1.763344	1723.853496	0.019661	0.020539
RS	35	0.951620	1.763344	1774.171051	0.020234	0.021365
RS	36	1.024747	1.513804	2113.588360	0.024105	0.025618
RS	37	1.102959	1.513804	2146.969123	0.024486	0.026217
RS	38	1.186610	1.395279	2351.808924	0.026822	0.028841
RS	39	1.276077	1.395279	2358.999599	0.026904	0.029053
RS	40	1.371766	1.374384	2390.165477	0.027260	0.029505
RS	41	1.474109	1.374384	2372.679171	0.027060	0.029335
RS	42	1.583568	1.425991	2261.766845	0.025795	0.027989
RS	43	1.700639	1.425991	2228.323744	0.025414	0.027568
RS	44	1.825851	1.527727	2043.786118	0.023309	0.025289
RS	45	1.959769	1.527727	2002.789724	0.022842	0.024757
RS	46	2.103000	1.655757	1806.743001	0.020606	0.022335
RS	47	2.256191	1.655757	1762.387378	0.020100	0.021768
RS	48	2.420034	1.785911	1589.663037	0.018130	0.019644
RS	49	2.595271	1.785911	1542.435141	0.017591	0.019060
RS	50	2.782693	1.897817	1403.392595	0.016006	0.017361
RS	51	2.983148	1.897817	1351.920930	0.015419	0.016741
RS	52	3.197542	1.977254	1243.891438	0.014187	0.015432
RS	53	3.426845	1.977254	1186.254650	0.013529	0.014748
RS	54	3.672092	2.025460	1097.260158	0.012514	0.013676
RS	55	3.934393	2.025460	1032.598096	0.011777	0.012909
RS	56	4.214935	2.025460	963.107242	0.010984	0.012080
RS	57	4.514984	2.025460	889.750317	0.010148	0.011199
RS	58	4.835898	2.358581	706.905420	0.008062	0.008952
RS	59	5.179127	2.358581	655.390507	0.007475	0.008327
RS	60	5.546224	2.358581	601.589286	0.006861	0.007666
RS	61	5.938847	2.358581	546.331885	0.006231	0.006981
RS	62	6.358773	2.358581	490.504966	0.005594	0.006282
RS	63	6.807899	2.358581	2463.898191	0.028101	0.031683
PA	4+25*2+4+6 0.119319176 0.047971713 6.807899239 8.019626776 0.195951498 0.213122297 0.321527699 0.478151711 0.690588393 1.037641485 1.639738430 2.585634591 3.687877941 4.524354379 4.769369922 4.380724947 3.614863984 2.816519894 2.186519737 1.763344399 1.513803531 1.395279111 1.374383913 1.425991163 1.527726830 1.655757052 1.785911222 1.897816764 1.977253747 2.025459926 2.358581105
//
CC
CC	Brief Description of the file format:
CC	  CC  comments
CC	  MM  useful-messages
CC	  RD  round-of-iterations
CC	  LL  \log[P(sequence)]
CC	  QD  Q-before-opt Q-after-opt
CC	  TR  \theta_0 \rho_0
CC	  RS  k t_k \lambda_k \pi_k \sum_{l\not=k}A_{kl} A_{kk}
CC	  DC  begin end best-k t_k+\Delta_k max-prob
CC
MM	Version: 0.6.5-r67
MM	pattern:4+25*2+4+6, n:63, n_free_lambdas:28
MM	n_iterations:25, skip:1, max_t:5, theta/rho:5
MM	is_decoding:0
MM	n_seqs:23, sum_L:1192348, sum_n:200522
RD	0
LK	0.000000
QD	0.000000 -> 0.000000
RI	inf
TR	0.184132	0.036826
MT	5.000000
MM	C_pi: 1.000000, n_recomb: 43115.995607
RS	0	0.000000	1.000000	271.780814	0.006303	0.000000
RS	1	0.006440	1.000000	287.401797	0.006666	0.000000
RS	2	0.013294	1.000000	303.792944	0.007046	0.000000
RS	3	0.020590	1.000000	320.975331	0.007444	0.000000
RS	4	0.028356	1.000000	338.968144	0.007862	0.000000
RS	5	0.036622	1.000000	357.788241	0.008298	0.000000
RS	6	0.045421	1.000000	377.449638	0.008754	0.000000
RS	7	0.054785	1.000000	397.962962	0.009230	0.000000
RS	8	0.064753	1.000000	419.334825	0.009726	0.000000
RS	9	0.075363	1.000000	441.567146	0.010241	0.000000
RS	10	0.086656	1.000000	464.656408	0.010777	0.000000
RS	11	0.098677	1.000000	488.592845	0.011332	0.000000
RS	12	0.111471	1.000000	513.359569	0.011906	0.000000
RS	13	0.125090	1.000000	538.931629	0.012500	0.000000
RS	14	0.139585	1.000000	565.275010	0.013111	0.000000
RS	15	0.155014	1.000000	592.345580	0.013738	0.000000
RS	16	0.171437	1.000000	620.087987	0.014382	0.000000
RS	17	0.188917	1.000000	648.434522	0.015039	0.000000
RS	18	0.207523	1.000000	677.303959	0.015709	0.000000
RS	19	0.227327	1.000000	706.600398	0.016388	0.000000
RS	20	0.248406	1.000000	736.212125	0.017075	0.000000
RS	21	0.270843	1.000000	766.010529	0.017766	0.000000
RS	22	0.294725	1.000000	795.849101	0.018458	0.000000
RS	23	0.320144	1.000000	825.562572	0.019147	0.000000
RS	24	0.347201	1.000000	854.966215	0.019829	0.000000
RS	25	0.376000	1.000000	883.855395	0.020499	0.000000
RS	26	0.406654	1.000000	912.005403	0.021152	0.000000
RS	27	0.439282	1.000000	939.171664	0.021782	0.000000
RS	28	0.474011	1.000000	965.090381	0.022384	0.000000
RS	29	0.510976	1.000000	989.479698	0.022949	0.000000
RS	30	0.550322	1.000000	1012.041466	0.023473	0.000000
RS	31	0.592202	1.000000	1032.463690	0.023946	0.000000
RS	32	0.636779	1.000000	1050.423733	0.024363	0.000000
RS	33	0.684227	1.000000	1065.592356	0.024715	0.000000
RS	34	0.734730	1.000000	1077.638632	0.024994	0.000000
RS	35	0.788485	1.000000	1086.235783	0.025193	0.000000
RS	36	0.845702	1.000000	1091.067937	0.025305	0.000000
RS	37	0.906604	1.000000	1091.837783	0.025323	0.000000
RS	38	0.971428	1.000000	1088.275033	0.025241	0.000000
RS	39	1.040426	1.000000	1080.145584	0.025052	0.000000
RS	40	1.113868	1.000000	1067.261169	0.024753	0.000000
RS	41	1.192040	1.000000	1049.489247	0.024341	0.000000
RS	42	1.275245	1.000000	1026.762800	0.023814	0.000000
RS	43	1.363809	1.000000	999.089631	0.023172	0.000000
RS	44	1.458076	1.000000	966.560698	0.022418	0.000000
RS	45	1.558414	1.000000	929.356947	0.021555	0.000000
RS	46	1.665214	1.000000	887.754087	0.020590	0.000000
RS	47	1.778891	1.000000	842.124736	0.019532	0.000000
RS	48	1.899889	1.000000	792.937378	0.018391	0.000000
RS	49	2.028679	1.000000	740.751674	0.017180	0.000000
RS	50	2.165763	1.000000	686.209749	0.015915	0.000000
RS	51	2.311675	1.000000	630.023295	0.014612	0.000000
RS	52	2.466983	1.000000	572.956533	0.013289	0.000000
RS	53	2.632293	1.000000	515.805356	0.011963	0.000000
RS	54	2.808249	1.000000	459.373295	0.010654	0.000000
RS	55	2.995536	1.000000	404.445260	0.009380	0.000000
RS	56	3.194884	1.000000	351.760307	0.008158	0.000000
RS	57	3.407070	1.000000	301.984951	0.007004	0.000000
RS	58	3.632920	1.000000	255.688669	0.005930	0.000000
RS	59	3.873315	1.000000	213.323303	0.004948	0.000000
RS	60	4.129191	1.000000	175.207937	0.004064	0.000000
RS	61	4.401545	1.000000	141.520526	0.003282	0.000000
RS	62	4.691438	1.000000	112.297116	0.002605	0.000000
RS	63	5.000000	1.000000	316.776116	0.007347	0.000000
PA	4+25*2+4+6 0.184132063 0.036826413 5.000000000 1.000000000 1.000000000 1.000000000 1.000000000 1.000000000 1.000000000 1.000000000 1.000000000 1.000000000 1.000000000 1.000000000 1.000000000 1.000000000 1.000000000 1.000000000 1.000000000 1.000000000 1.000000000 1.000000000 1.000000000 1.000000000 1.000000000 1.000000000 1.000000000 1.000000000 1.000000000 1.000000000 1.000000000
//
IT	4840
RD	1
LK	-475060.163198
QD	-1043.899159 -> -645.377181
RI	0.0663868696
TR	0.177413	0.036576
MT	5.280342
MM	C_pi: 0.986601, n_recomb: 42264.812708
RS	0	0.000000	0.367793	730.666679	0.017288	0.000610
RS	1	0.006530	0.367793	764.335333	0.018084	0.004699
RS	2	0.013487	0.367793	798.605256	0.018895	0.012279
RS	3	0.020898	0.367793	833.355430	0.019717	0.019706
RS	4	0.028793	0.354296	901.137312	0.021321	0.022323
RS	5	0.037204	0.354296	936.889011	0.022167	0.022223
RS	6	0.046164	0.442042	781.543916	0.018492	0.021452
RS	7	0.055708	0.442042	814.370556	0.019268	0.019893
RS	8	0.065877	0.569925	659.020988	0.015593	0.018049
RS	9	0.076709	0.569925	688.554129	0.016291	0.016471
RS	10	0.088249	0.714547	574.325623	0.013589	0.015205
RS	11	0.100542	0.714547	601.197355	0.014225	0.014137
RS	12	0.113638	0.861337	522.344550	0.012359	0.013187
RS	13	0.127589	0.861337	547.370016	0.012951	0.012344
RS	14	0.142451	0.997988	495.142992	0.011715	0.011606
RS	15	0.158284	0.997988	519.061663	0.012281	0.010950
RS	16	0.175151	1.114235	487.311151	0.011530	0.010353
RS	17	0.193119	1.114235	510.734113	0.012084	0.009831
RS	18	0.212261	1.201885	496.047947	0.011737	0.009427
RS	19	0.232652	1.201885	519.463541	0.012291	0.009179
RS	20	0.254375	1.256166	520.111841	0.012306	0.009105
RS	21	0.277517	1.256166	543.872990	0.012868	0.009204
RS	22	0.302170	1.280195	557.476594	0.013190	0.009467
RS	23	0.328433	1.280195	581.720727	0.013764	0.009884
RS	24	0.356411	1.280643	605.989859	0.014338	0.010450
RS	25	0.386216	1.280643	630.586916	0.014920	0.011165
RS	26	0.417967	1.264051	663.662615	0.015702	0.012028
RS	27	0.451792	1.264051	688.171315	0.016282	0.013041
RS	28	0.487826	1.236593	727.900933	0.017222	0.014196
RS	29	0.526213	1.236593	751.515236	0.017781	0.015480
RS	30	0.567107	1.204246	794.734590	0.018804	0.016868
RS	31	0.610671	1.204246	816.258898	0.019313	0.018324
RS	32	0.657080	1.172164	858.779764	0.020319	0.019805
RS	33	0.706519	1.172164	876.685143	0.020743	0.021259
RS	34	0.759187	1.144012	913.903605	0.021623	0.022637
RS	35	0.815295	1.144012	926.482811	0.021921	0.023890
RS	36	0.875066	1.121785	954.226806	0.022577	0.024971
RS	37	0.938741	1.121785	959.819142	0.022710	0.025846
RS	38	1.006574	1.106143	974.993209	0.023069	0.026483
RS	39	1.078837	1.106143	972.227192	0.023003	0.026866
RS	40	1.155819	1.096797	973.214643	0.023027	0.026987
RS	41	1.237827	1.096797	961.212992	0.022743	0.026852
RS	42	1.325192	1.092700	948.072271	0.022432	0.026478
RS	43	1.418261	1.092700	926.568149	0.021923	0.025889
RS	44	1.517408	1.092281	900.797193	0.021313	0.025115
RS	45	1.623030	1.092281	870.155116	0.020588	0.024188
RS	46	1.735549	1.093900	834.030408	0.019733	0.023136
RS	47	1.855416	1.093900	795.227247	0.018815	0.021982
RS	48	1.983110	1.096320	751.196616	0.017774	0.020748
RS	49	2.119144	1.096320	705.812548	0.016700	0.019450
RS	50	2.264061	1.098783	656.380735	0.015530	0.018104
RS	51	2.418441	1.098783	606.563889	0.014352	0.016727
RS	52	2.582903	1.100827	554.395121	0.013117	0.015334
RS	53	2.758105	1.100827	502.739601	0.011895	0.013941
RS	54	2.944748	1.102648	450.446793	0.010658	0.012562
RS	55	3.143579	1.102648	399.820742	0.009460	0.011210
RS	56	3.355395	1.102648	350.680090	0.008297	0.009899
RS	57	3.581043	1.102648	303.698619	0.007186	0.008642
RS	58	3.821426	1.114449	257.034215	0.006082	0.007451
RS	59	4.077507	1.114449	217.015514	0.005135	0.006338
RS	60	4.350311	1.114449	180.466159	0.004270	0.005313
RS	61	4.640930	1.114449	147.664203	0.003494	0.004384
RS	62	4.950527	1.114449	118.760040	0.002810	0.003556
RS	63	5.280342	1.114449	352.262056	0.008335	0.010822
PA	4+25*2+4+6 0.177413003 0.036576373 5.280342102 0.367792606 0.354295731 0.442042351 0.569925308 0.714547157 0.861336708 0.997988224 1.114235401 1.201885223 1.256165504 1.280195236 1.280643463 1.264051437 1.236593246 1.204245567 1.172163963 1.144012451 1.121785164 1.106142521 1.096796513 1.092700005 1.092280805 1.093899727 1.096320033 1.098782539 1.100827217 1.102647781 1.114448607
//
IT	5014
RD	2
LK	-474418.619186
QD	-706.743283 -> -553.939677
RI	0.0876073386
TR	0.174208	0.037365
MT	5.385488
MM	C_pi: 0.973931, n_recomb: 42615.667836
RS	0	0.000000	0.292637	928.279644	0.021783	0.000644
RS	1	0.006563	0.292637	966.678366	0.022684	0.005044
RS	2	0.013557	0.292637	1005.145011	0.023586	0.013065
RS	3	0.021010	0.292637	1043.460275	0.024485	0.020895
RS	4	0.028951	0.238075	1324.836595	0.031088	0.025879
RS	5	0.037415	0.238075	1361.124491	0.031940	0.027682
RS	6	0.046433	0.318206	1049.038654	0.024616	0.022899
RS	7	0.056044	0.318206	1083.761588	0.025431	0.022942
RS	8	0.066285	0.455767	784.142709	0.018400	0.017592
RS	9	0.077198	0.455767	815.368584	0.019133	0.017449
RS	10	0.088828	0.631876	612.864761	0.014381	0.013894
RS	11	0.101221	0.631876	640.145336	0.015021	0.013912
RS	12	0.114427	0.832136	508.416562	0.011930	0.011552
RS	13	0.128500	0.832136	532.548161	0.012497	0.011563
RS	14	0.143496	1.038966	447.124573	0.010492	0.009991
RS	15	0.159477	1.038966	469.104875	0.011008	0.009979
RS	16	0.176507	1.232216	415.121508	0.009741	0.008881
RS	17	0.194654	1.232216	435.840897	0.010227	0.008797
RS	18	0.213992	1.388083	406.195531	0.009532	0.008105
RS	19	0.234599	1.388083	426.437207	0.010007	0.008136
RS	20	0.256559	1.485735	418.083714	0.009811	0.007923
RS	21	0.279960	1.485735	438.531365	0.010290	0.008183
RS	22	0.304897	1.524071	448.044240	0.010514	0.008401
RS	23	0.331471	1.524071	469.168343	0.011009	0.008889
RS	24	0.359789	1.514352	493.842542	0.011588	0.009488
RS	25	0.389965	1.514352	515.832854	0.012104	0.010208
RS	26	0.422121	1.470293	554.033130	0.013001	0.011194
RS	27	0.456388	1.470293	576.732453	0.013533	0.012169
RS	28	0.492904	1.406063	626.445324	0.014700	0.013554
RS	29	0.531817	1.406063	649.233617	0.015235	0.014774
RS	30	0.573283	1.335303	706.627588	0.016581	0.016502
RS	31	0.617471	1.335303	728.320490	0.017090	0.017877
RS	32	0.664559	1.268926	787.451184	0.018478	0.019774
RS	33	0.714737	1.268926	806.327708	0.018921	0.021129
RS	34	0.768209	1.213685	860.107421	0.020183	0.022931
RS	35	0.825190	1.213685	874.130092	0.020512	0.024061
RS	36	0.885910	1.172362	915.984464	0.021494	0.025496
RS	37	0.950616	1.172362	923.162639	0.021663	0.026228
RS	38	1.019568	1.145087	948.377077	0.022254	0.027093
RS	39	1.093046	1.145087	947.149535	0.022225	0.027327
RS	40	1.171346	1.130427	953.674927	0.022379	0.027537
RS	41	1.254785	1.130427	943.180830	0.022132	0.027265
RS	42	1.343700	1.125817	931.886883	0.021867	0.026870
RS	43	1.438450	1.125817	912.030464	0.021401	0.026175
RS	44	1.539419	1.127942	886.031516	0.020791	0.025325
RS	45	1.647015	1.127942	857.362656	0.020118	0.024330
RS	46	1.761672	1.133530	820.536367	0.019254	0.023195
RS	47	1.883854	1.133530	784.101747	0.018399	0.022011
RS	48	2.014056	1.140174	739.867031	0.017361	0.020715
RS	49	2.152802	1.140174	697.155821	0.016359	0.019415
RS	50	2.300654	1.146435	648.306727	0.015213	0.018038
RS	51	2.458210	1.146435	601.242551	0.014108	0.016679
RS	52	2.626106	1.151457	550.305183	0.012913	0.015280
RS	53	2.805022	1.151457	501.182398	0.011761	0.013914
RS	54	2.995679	1.155852	450.191345	0.010564	0.012542
RS	55	3.198850	1.155852	401.642365	0.009425	0.011219
RS	56	3.415355	1.155852	354.173579	0.008311	0.009933
RS	57	3.646069	1.155852	308.456890	0.007238	0.008696
RS	58	3.891924	1.181149	260.035760	0.006102	0.007449
RS	59	4.153916	1.181149	221.462630	0.005197	0.006373
RS	60	4.433102	1.181149	185.856212	0.004361	0.005375
RS	61	4.730611	1.181149	153.547706	0.003603	0.004464
RS	62	5.047646	1.181149	124.753299	0.002927	0.003647
RS	63	5.385488	1.181149	385.461836	0.009045	0.011450
PA	4+25*2+4+6 0.174207639 0.037365368 5.385488074 0.292637346 0.238074881 0.318206111 0.455766971 0.631875580 0.832135526 1.038966067 1.232215717 1.388083123 1.485735424 1.524070929 1.514352199 1.470292671 1.406063232 1.335303008 1.268926156 1.213684688 1.172361865 1.145087308 1.130427076 1.125817305 1.127941683 1.133529723 1.140173838 1.146434914 1.151457400 1.155851807 1.181149062
//
IT	4708
RD	3
LK	-474152.387970
QD	-602.364950 -> -511.623884
RI	0.0891316177
TR	0.171446	0.038330
MT	5.452610
MM	C_pi: 0.983149, n_recomb: 44101.277586
RS	0	0.000000	0.299430	941.401761	0.021346	0.000617
RS	1	0.006584	0.299430	980.979600	0.022244	0.004812
RS	2	0.013601	0.299430	1020.703177	0.023145	0.012300
RS	3	0.021080	0.299430	1060.354277	0.024044	0.019441
RS	4	0.029051	0.199960	1635.212815	0.037079	0.028572
RS	5	0.037547	0.199960	1668.328896	0.037829	0.030901
RS	6	0.046603	0.272362	1254.014953	0.028435	0.024293
RS	7	0.056255	0.272362	1288.790368	0.029223	0.024968
RS	8	0.066542	0.410435	882.770580	0.020017	0.017768
RS	9	0.077506	0.410435	915.483187	0.020759	0.018194
RS	10	0.089193	0.599556	651.861381	0.014781	0.013517
RS	11	0.101648	0.599556	680.196156	0.015424	0.013958
RS	12	0.114924	0.829204	514.149586	0.011658	0.010931
RS	13	0.129074	0.829204	538.576113	0.012212	0.011267
RS	14	0.144155	1.082444	432.660056	0.009811	0.009289
RS	15	0.160229	1.082444	454.269917	0.010301	0.009515
RS	16	0.177362	1.335113	386.928478	0.008774	0.008149
RS	17	0.195622	1.335113	406.764046	0.009223	0.008224
RS	18	0.215085	1.549484	368.516894	0.008356	0.007371
RS	19	0.235829	1.549484	387.543273	0.008788	0.007501
RS	20	0.257939	1.685145	374.640147	0.008495	0.007213
RS	21	0.281504	1.685145	393.761772	0.008929	0.007517
RS	22	0.306621	1.733578	402.015639	0.009116	0.007718
RS	23	0.333391	1.733578	421.925108	0.009567	0.008203
RS	24	0.361924	1.709789	448.471355	0.010169	0.008837
RS	25	0.392335	1.709789	469.576637	0.010648	0.009516
RS	26	0.424749	1.635230	513.256374	0.011638	0.010603
RS	27	0.459296	1.635230	535.602852	0.012145	0.011509
RS	28	0.496118	1.533097	594.853531	0.013488	0.013081
RS	29	0.535364	1.533097	617.948673	0.014012	0.014213
RS	30	0.577194	1.425281	688.579955	0.015614	0.016218
RS	31	0.621778	1.425281	711.203085	0.016127	0.017494
RS	32	0.669297	1.328101	785.673786	0.017815	0.019730
RS	33	0.719944	1.328101	805.857883	0.018273	0.020982
RS	34	0.773926	1.250372	874.556907	0.019831	0.023124
RS	35	0.831462	1.250372	889.873835	0.020178	0.024149
RS	36	0.892786	1.194630	943.675216	0.021398	0.025858
RS	37	0.958147	1.194630	951.761864	0.021581	0.026487
RS	38	1.027811	1.159793	984.252557	0.022318	0.027514
RS	39	1.102062	1.159793	983.360347	0.022298	0.027655
RS	40	1.181201	1.143000	992.143025	0.022497	0.027907
RS	41	1.265550	1.143000	981.479343	0.022255	0.027564
RS	42	1.355453	1.140209	968.441702	0.021959	0.027122
RS	43	1.451274	1.140209	948.163456	0.021500	0.026383
RS	44	1.553404	1.146555	918.263165	0.020822	0.025446
RS	45	1.662258	1.146555	889.194260	0.020163	0.024436
RS	46	1.778278	1.157342	848.067375	0.019230	0.023215
RS	47	1.901937	1.157342	811.414611	0.018399	0.022040
RS	48	2.033736	1.169142	763.525366	0.017313	0.020683
RS	49	2.174213	1.169142	720.787738	0.016344	0.019409
RS	50	2.323938	1.179920	669.267460	0.015176	0.018001
RS	51	2.483521	1.179920	622.259463	0.014110	0.016676
RS	52	2.653610	1.188483	569.548488	0.012915	0.015273
RS	53	2.834897	1.188483	520.388526	0.011800	0.013943
RS	54	3.028119	1.196071	467.936852	0.010611	0.012575
RS	55	3.234063	1.196071	419.155235	0.009504	0.011283
RS	56	3.453564	1.196071	371.184328	0.008417	0.010022
RS	57	3.687517	1.196071	324.716115	0.007363	0.008803
RS	58	3.936873	1.236238	272.229359	0.006173	0.007494
RS	59	4.202645	1.236238	233.565472	0.005296	0.006451
RS	60	4.485914	1.236238	197.549459	0.004479	0.005477
RS	61	4.787833	1.236238	164.561262	0.003731	0.004582
RS	62	5.109629	1.236238	134.873931	0.003058	0.003772
RS	63	5.452610	1.236238	432.208559	0.009800	0.012234
PA	4+25*2+4+6 0.171445907 0.038329705 5.452610480 0.299429892 0.199960005 0.272362261 0.410435245 0.599555844 0.829204018 1.082443918 1.335112668 1.549483581 1.685144640 1.733577976 1.709789124 1.635229745 1.533097234 1.425281391 1.328100828 1.250371537 1.194630095 1.159792724 1.143000481 1.140209489 1.146554868 1.157341986 1.169142049 1.179920195 1.188483104 1.196070550 1.236237970
//
IT	4626
RD	4
LK	-473982.583276
QD	-548.218322 -> -477.788940
RI	0.0810860508
TR	0.168550	0.039249
MT	5.518625
MM	C_pi: 1.003664, n_recomb: 46063.225298
RS	0	0.000000	0.334876	882.132209	0.019150	0.000569
RS	1	0.006604	0.334876	921.547653	0.020006	0.004402
RS	2	0.013643	0.334876	961.438839	0.020872	0.011107
RS	3	0.021148	0.334876	1001.629172	0.021745	0.017321
RS	4	0.029148	0.183707	1879.606468	0.040805	0.030690
RS	5	0.037676	0.183707	1910.256850	0.041470	0.033008
RS	6	0.046768	0.250572	1428.809118	0.031018	0.025518
RS	7	0.056460	0.250572	1463.801258	0.031778	0.026444
RS	8	0.066792	0.388007	973.428603	0.021132	0.018104
RS	9	0.077806	0.388007	1007.951181	0.021882	0.018795
RS	10	0.089548	0.583893	695.963498	0.015109	0.013444
RS	11	0.102065	0.583893	725.858603	0.015758	0.014089
RS	12	0.115409	0.831962	532.465834	0.011559	0.010665
RS	13	0.129633	0.831962	557.851507	0.012111	0.011157
RS	14	0.144797	1.118597	435.266828	0.009449	0.008924
RS	15	0.160963	1.118597	457.284402	0.009927	0.009264
RS	16	0.178196	1.419908	378.762391	0.008223	0.007719
RS	17	0.196567	1.419908	398.561897	0.008652	0.007869
RS	18	0.216151	1.686951	353.113113	0.007666	0.006904
RS	19	0.237028	1.686951	371.806400	0.008072	0.007073
RS	20	0.259284	1.858500	355.292865	0.007713	0.006731
RS	21	0.283010	1.858500	373.972107	0.008119	0.007043
RS	22	0.308302	1.916449	381.493999	0.008282	0.007229
RS	23	0.335265	1.916449	401.036621	0.008706	0.007692
RS	24	0.364008	1.878670	429.592029	0.009326	0.008348
RS	25	0.394650	1.878670	450.587525	0.009782	0.008981
RS	26	0.427314	1.774366	499.583263	0.010846	0.010140
RS	27	0.462136	1.774366	522.251978	0.011338	0.010979
RS	28	0.499257	1.636247	590.715102	0.012824	0.012691
RS	29	0.538830	1.636247	614.675472	0.013344	0.013744
RS	30	0.581016	1.494573	698.213499	0.015158	0.015963
RS	31	0.625987	1.494573	722.194239	0.015678	0.017156
RS	32	0.673929	1.370563	811.716630	0.017622	0.019660
RS	33	0.725036	1.370563	833.477789	0.018094	0.020833
RS	34	0.779518	1.274327	916.718820	0.019901	0.023247
RS	35	0.837598	1.274327	933.401816	0.020263	0.024199
RS	36	0.899513	1.207560	998.480796	0.021676	0.026122
RS	37	0.965517	1.207560	1007.319194	0.021868	0.026688
RS	38	1.035880	1.167703	1046.005297	0.022708	0.027831
RS	39	1.110889	1.167703	1045.064688	0.022688	0.027923
RS	40	1.190851	1.150491	1054.646705	0.022896	0.028188
RS	41	1.276094	1.150491	1043.238501	0.022648	0.027814
RS	42	1.366966	1.150579	1026.790984	0.022291	0.027310
RS	43	1.463839	1.150579	1005.372827	0.021826	0.026562
RS	44	1.567108	1.161790	969.883100	0.021055	0.025531
RS	45	1.677198	1.161790	939.591400	0.020398	0.024533
RS	46	1.794557	1.178197	892.573141	0.019377	0.023226
RS	47	1.919666	1.178197	854.800435	0.018557	0.022076
RS	48	2.053037	1.195463	801.794963	0.017406	0.020660
RS	49	2.195215	1.195463	758.074640	0.016457	0.019422
RS	50	2.346782	1.211011	702.544806	0.015252	0.017983
RS	51	2.508358	1.211011	654.614919	0.014211	0.016699
RS	52	2.680604	1.223338	598.909242	0.013002	0.015289
RS	53	2.864224	1.223338	548.753948	0.011913	0.013996
RS	54	3.059969	1.234442	493.684621	0.010718	0.012629
RS	55	3.268641	1.234442	443.789948	0.009634	0.011369
RS	56	3.491093	1.234442	394.469092	0.008564	0.010133
RS	57	3.728235	1.234442	346.443791	0.007521	0.008932
RS	58	3.981037	1.290574	288.648932	0.006266	0.007553
RS	59	4.250532	1.290574	249.316735	0.005412	0.006543
RS	60	4.537824	1.290574	212.369922	0.004610	0.005591
RS	61	4.844088	1.290574	178.235958	0.003869	0.004709
RS	62	5.170576	1.290574	147.242304	0.003197	0.003905
RS	63	5.518625	1.290574	488.104831	0.010596	0.013080
PA	4+25*2+4+6 0.168549983 0.039249479 5.518624665 0.334875995 0.183707304 0.250572262 0.388007181 0.583893333 0.831962296 1.118596576 1.419907505 1.686951307 1.858500269 1.916449343 1.878670130 1.774366248 1.636246658 1.494573454 1.370562776 1.274327206 1.207560445 1.167702744 1.150491306 1.150579370 1.161790313 1.178196914 1.195463400 1.211011117 1.223337648 1.234441842 1.290574339
//
IT	5276
RD	5
LK	-473846.832293
QD	-508.101627 -> -447.784825
RI	0.0708586945
TR	0.165529	0.040085
MT	5.590070
MM	C_pi: 1.028777, n_recomb: 48176.789361
RS	0	0.000000	0.386776	801.704002	0.016641	0.000517
RS	1	0.006625	0.386776	839.939522	0.017435	0.003957
RS	2	0.013689	0.386776	878.975692	0.018245	0.009867
RS	3	0.021221	0.386776	918.686083	0.019069	0.015196
RS	4	0.029252	0.175826	2081.740265	0.043210	0.032365
RS	5	0.037815	0.175826	2111.140339	0.043821	0.034479
RS	6	0.046945	0.238694	1583.243678	0.032863	0.026542
RS	7	0.056680	0.238694	1618.821654	0.033602	0.027562
RS	8	0.067060	0.375415	1058.325093	0.021968	0.018455
RS	9	0.078128	0.375415	1094.843200	0.022726	0.019283
RS	10	0.089928	0.575037	742.242144	0.015407	0.013486
RS	11	0.102511	0.575037	773.928501	0.016064	0.014245
RS	12	0.115928	0.835160	556.949967	0.011561	0.010553
RS	13	0.130233	0.835160	583.604858	0.012114	0.011134
RS	14	0.145486	1.146715	446.047225	0.009259	0.008720
RS	15	0.161749	1.146715	468.837831	0.009732	0.009125
RS	16	0.179090	1.489028	379.846560	0.007884	0.007443
RS	17	0.197580	1.489028	400.001655	0.008303	0.007637
RS	18	0.217294	1.804759	347.677063	0.007217	0.006579
RS	19	0.238315	1.804759	366.435501	0.007606	0.006769
RS	20	0.260728	2.011660	346.453698	0.007191	0.006378
RS	21	0.284627	2.011660	365.079932	0.007578	0.006686
RS	22	0.310108	2.080243	371.816425	0.007718	0.006854
RS	23	0.337278	2.080243	391.354678	0.008123	0.007293
RS	24	0.366247	2.030155	421.643810	0.008752	0.007957
RS	25	0.397136	2.030155	442.847464	0.009192	0.008548
RS	26	0.430071	1.898094	496.683203	0.010310	0.009754
RS	27	0.465188	1.898094	519.937300	0.010792	0.010536
RS	28	0.502632	1.726429	597.048427	0.012393	0.012350
RS	29	0.542556	1.726429	622.084028	0.012913	0.013338
RS	30	0.585126	1.553837	718.019913	0.014904	0.015723
RS	31	0.630515	1.553837	743.522358	0.015433	0.016851
RS	32	0.678912	1.406079	847.718949	0.017596	0.019570
RS	33	0.730515	1.406079	871.173997	0.018083	0.020685
RS	34	0.785536	1.294079	968.651419	0.020106	0.023319
RS	35	0.844203	1.294079	986.755020	0.020482	0.024225
RS	36	0.906756	1.218384	1062.735701	0.022059	0.026320
RS	37	0.973454	1.218384	1072.303461	0.022258	0.026852
RS	38	1.044570	1.174899	1116.633693	0.023178	0.028081
RS	39	1.120398	1.174899	1115.549275	0.023155	0.028150
RS	40	1.201249	1.158052	1125.216655	0.023356	0.028412
RS	41	1.287457	1.158052	1112.918446	0.023101	0.028031
RS	42	1.379376	1.161369	1092.289636	0.022673	0.027459
RS	43	1.477384	1.161369	1069.560323	0.022201	0.026720
RS	44	1.581886	1.177557	1027.760135	0.021333	0.025598
RS	45	1.693310	1.177557	996.059355	0.020675	0.024622
RS	46	1.812117	1.199596	942.539019	0.019564	0.023233
RS	47	1.938795	1.199596	903.442361	0.018753	0.022117
RS	48	2.073865	1.222322	844.812516	0.017536	0.020644
RS	49	2.217883	1.222322	799.883876	0.016603	0.019445
RS	50	2.371443	1.242643	739.909867	0.015358	0.017977
RS	51	2.535175	1.242643	690.813773	0.014339	0.016734
RS	52	2.709756	1.258759	631.727685	0.013113	0.015316
RS	53	2.895902	1.258759	580.325227	0.012046	0.014060
RS	54	3.094380	1.273499	522.249397	0.010840	0.012692
RS	55	3.306007	1.273499	471.005616	0.009777	0.011463
RS	56	3.531655	1.273499	420.100998	0.008720	0.010250
RS	57	3.772252	1.273499	370.289235	0.007686	0.009065
RS	58	4.028788	1.346452	306.546371	0.006363	0.007614
RS	59	4.302320	1.346452	266.420302	0.005530	0.006634
RS	60	4.593973	1.346452	228.428471	0.004741	0.005705
RS	61	4.904949	1.346452	193.043054	0.004007	0.004837
RS	62	5.236526	1.346452	160.643239	0.003334	0.004039
RS	63	5.590070	1.346452	549.800218	0.011412	0.013949
PA	4+25*2+4+6 0.165529273 0.040084586 5.590070478 0.386776495 0.175825851 0.238694421 0.375414652 0.575037146 0.835159981 1.146715213 1.489028359 1.804759464 2.011659678 2.080243168 2.030155261 1.898093729 1.726428757 1.553836800 1.406079313 1.294079365 1.218384227 1.174898880 1.158052070 1.161368904 1.177556582 1.199595622 1.222322110 1.242642519 1.258759368 1.273499058 1.346452173
//
IT	4772
RD	6
LK	-473729.359549
QD	-474.382615 -> -420.881516
RI	0.0611726123
TR	0.162486	0.040843
MT	5.665692
MM	C_pi: 1.055528, n_recomb: 50318.309240
RS	0	0.000000	0.451570	719.819551	0.014305	0.000466
RS	1	0.006647	0.451570	756.187647	0.015028	0.003529
RS	2	0.013737	0.451570	793.597955	0.015772	0.008706
RS	3	0.021297	0.451570	831.969894	0.016534	0.013266
RS	4	0.029360	0.171847	2254.298649	0.044801	0.033695
RS	5	0.037959	0.171847	2283.455494	0.045380	0.035550
RS	6	0.047130	0.231774	1721.600742	0.034214	0.027382
RS	7	0.056910	0.231774	1758.090788	0.034939	0.028427
RS	8	0.067340	0.367906	1137.776951	0.022612	0.018778
RS	9	0.078464	0.367906	1176.369672	0.023379	0.019682
RS	10	0.090327	0.569542	788.820875	0.015677	0.013575
RS	11	0.102979	0.569542	822.389105	0.016344	0.014405
RS	12	0.116471	0.837591	584.473908	0.011616	0.010523
RS	13	0.130861	0.837591	612.545465	0.012173	0.011161
RS	14	0.146207	1.168056	461.076937	0.009163	0.008605
RS	15	0.162573	1.168056	484.826108	0.009635	0.009055
RS	16	0.180027	1.545507	385.679444	0.007665	0.007257
RS	17	0.198642	1.545507	406.389207	0.008076	0.007481
RS	18	0.218493	1.906866	347.234676	0.006901	0.006342
RS	19	0.239665	1.906866	366.255671	0.007279	0.006543
RS	20	0.262243	2.149214	342.749073	0.006812	0.006105
RS	21	0.286323	2.149214	361.508457	0.007184	0.006407
RS	22	0.312003	2.230172	367.267466	0.007299	0.006551
RS	23	0.339390	2.230172	386.964855	0.007690	0.006969
RS	24	0.368598	2.169973	418.611239	0.008319	0.007631
RS	25	0.399747	2.169973	440.152460	0.008747	0.008186
RS	26	0.432967	2.012351	498.264016	0.009902	0.009420
RS	27	0.468395	2.012351	522.193903	0.010378	0.010156
RS	28	0.506179	1.809344	607.290621	0.012069	0.012043
RS	29	0.546473	1.809344	633.460516	0.012589	0.012978
RS	30	0.589447	1.608141	741.163823	0.014730	0.015492
RS	31	0.635277	1.608141	768.232250	0.015267	0.016569
RS	32	0.684153	1.438825	886.626212	0.017620	0.019463
RS	33	0.736278	1.438825	911.817301	0.018121	0.020537
RS	34	0.791868	1.312860	1023.204930	0.020335	0.023355
RS	35	0.851154	1.312860	1042.768597	0.020723	0.024232
RS	36	0.914380	1.229497	1129.387803	0.022445	0.026470
RS	37	0.981810	1.229497	1139.715166	0.022650	0.026983
RS	38	1.053721	1.183116	1189.401552	0.023638	0.028282
RS	39	1.130413	1.183116	1188.195639	0.023614	0.028344
RS	40	1.212203	1.166933	1197.628345	0.023801	0.028596
RS	41	1.299429	1.166933	1184.464678	0.023539	0.028220
RS	42	1.392454	1.173492	1159.342740	0.023040	0.027582
RS	43	1.491663	1.173492	1135.337368	0.022563	0.026861
RS	44	1.597466	1.194523	1086.983483	0.021602	0.025652
RS	45	1.710302	1.194523	1053.915072	0.020945	0.024705
RS	46	1.830639	1.222024	993.729261	0.019749	0.023239
RS	47	1.958975	1.222024	953.344286	0.018946	0.022159
RS	48	2.095842	1.250053	888.988670	0.017667	0.020633
RS	49	2.241807	1.250053	842.870179	0.016751	0.019475
RS	50	2.397475	1.275024	778.377347	0.015469	0.017980
RS	51	2.563491	1.275024	728.112887	0.014470	0.016776
RS	52	2.740542	1.294855	665.576119	0.013227	0.015351
RS	53	2.929362	1.294855	612.907973	0.012181	0.014130
RS	54	3.130734	1.313225	551.726670	0.010965	0.012758
RS	55	3.345492	1.313225	499.110239	0.009919	0.011558
RS	56	3.574526	1.313225	446.594693	0.008875	0.010367
RS	57	3.818784	1.313225	394.965021	0.007849	0.009199
RS	58	4.079279	1.403642	324.891070	0.006457	0.007672
RS	59	4.357090	1.403642	283.991058	0.005644	0.006723
RS	60	4.653367	1.403642	244.975233	0.004869	0.005815
RS	61	4.969340	1.403642	208.356630	0.004141	0.004960
RS	62	5.306316	1.403642	174.562751	0.003469	0.004168
RS	63	5.665692	1.403642	615.722850	0.012237	0.014822
PA	4+25*2+4+6 0.162486314 0.040842773 5.665692226 0.451570049 0.171846791 0.231774264 0.367906366 0.569542196 0.837590809 1.168055584 1.545506512 1.906865990 2.149214325 2.230172498 2.169973159 2.012351233 1.809344018 1.608140831 1.438825110 1.312860359 1.229497038 1.183116414 1.166932587 1.173492340 1.194522949 1.222024203 1.250052881 1.275024136 1.294854993 1.313225463 1.403641826
//
IT	5004
RD	7
LK	-473624.719588
QD	-444.877973 -> -396.681736
RI	0.0527529879
TR	0.159505	0.041541
MT	5.742964
MM	C_pi: 1.082587, n_recomb: 52442.521595
RS	0	0.000000	0.528366	643.430017	0.012269	0.000419
RS	1	0.006670	0.528366	677.548631	0.012920	0.003136
RS	2	0.013785	0.528366	712.862805	0.013593	0.007663
RS	3	0.021374	0.528366	749.329526	0.014289	0.011572
RS	4	0.029469	0.169941	2404.961376	0.045859	0.034757
RS	5	0.038105	0.169941	2434.626269	0.046425	0.036352
RS	6	0.047316	0.227679	1846.601734	0.035212	0.028065
RS	7	0.057142	0.227679	1884.271445	0.035930	0.029106
RS	8	0.067623	0.363382	1212.115230	0.023113	0.019063
RS	9	0.078804	0.363382	1252.807697	0.023889	0.020011
RS	10	0.090730	0.565959	834.829414	0.015919	0.013685
RS	11	0.103451	0.565959	870.305299	0.016595	0.014562
RS	12	0.117021	0.839075	613.573362	0.011700	0.010539
RS	13	0.131496	0.839075	643.134224	0.012264	0.011218
RS	14	0.146936	1.183962	478.553586	0.009125	0.008547
RS	15	0.163407	1.183962	503.364737	0.009598	0.009029
RS	16	0.180976	1.591792	394.238338	0.007518	0.007130
RS	17	0.199716	1.591792	415.615102	0.007925	0.007378
RS	18	0.219707	1.996141	349.595822	0.006666	0.006161
RS	19	0.241031	1.996141	368.987735	0.007036	0.006370
RS	20	0.263778	2.274203	341.849664	0.006519	0.005886
RS	21	0.288041	2.274203	360.839448	0.006881	0.006182
RS	22	0.313923	2.369452	365.405863	0.006968	0.006300
RS	23	0.341531	2.369452	385.340018	0.007348	0.006699
RS	24	0.370981	2.301435	417.970074	0.007970	0.007351
RS	25	0.402395	2.301435	439.898135	0.008388	0.007877
RS	26	0.435904	2.120327	501.739368	0.009567	0.009125
RS	27	0.471648	2.120327	526.362747	0.010037	0.009821
RS	28	0.509776	1.887848	618.776760	0.011799	0.011762
RS	29	0.550447	1.887848	646.075571	0.012320	0.012653
RS	30	0.593831	1.659794	764.886581	0.014585	0.015269
RS	31	0.640109	1.659794	793.512375	0.015131	0.016306
RS	32	0.689473	1.470476	925.588648	0.017650	0.019344
RS	33	0.742130	1.470476	952.523537	0.018163	0.020388
RS	34	0.798299	1.331742	1077.497010	0.020546	0.023362
RS	35	0.858215	1.331742	1098.552202	0.020948	0.024219
RS	36	0.922127	1.241484	1195.619094	0.022799	0.026582
RS	37	0.990301	1.241484	1206.758457	0.023011	0.027086
RS	38	1.063023	1.192586	1261.672383	0.024058	0.028445
RS	39	1.140595	1.192586	1260.415808	0.024034	0.028507
RS	40	1.223341	1.177130	1269.515759	0.024208	0.028748
RS	41	1.311607	1.177130	1255.576749	0.023942	0.028383
RS	42	1.405759	1.186793	1225.902380	0.023376	0.027685
RS	43	1.506191	1.186793	1200.728002	0.022896	0.026985
RS	44	1.613322	1.212429	1145.816388	0.021849	0.025698
RS	45	1.727599	1.212429	1111.493704	0.021195	0.024780
RS	46	1.849497	1.245139	1044.687319	0.019921	0.023245
RS	47	1.979526	1.245139	1003.119147	0.019128	0.022201
RS	48	2.118228	1.278242	933.105741	0.017793	0.020628
RS	49	2.266181	1.278242	885.883511	0.016892	0.019508
RS	50	2.424003	1.307677	816.936564	0.015578	0.017989
RS	51	2.592351	1.307677	765.567538	0.014598	0.016822
RS	52	2.771927	1.331087	699.623592	0.013341	0.015391
RS	53	2.963481	1.331087	645.735204	0.012313	0.014203
RS	54	3.167812	1.353016	581.451442	0.011087	0.012827
RS	55	3.385771	1.353016	527.497620	0.010059	0.011654
RS	56	3.618267	1.353016	473.403652	0.009027	0.010484
RS	57	3.866271	1.353016	419.984232	0.008008	0.009330
RS	58	4.130817	1.461344	343.311500	0.006546	0.007728
RS	59	4.413007	1.461344	301.694204	0.005753	0.006807
RS	60	4.714019	1.461344	261.712011	0.004990	0.005919
RS	61	5.035108	1.461344	223.914638	0.004270	0.005078
RS	62	5.377614	1.461344	188.774082	0.003600	0.004293
RS	63	5.742964	1.461344	685.050522	0.013063	0.015691
PA	4+25*2+4+6 0.159504912 0.041540809 5.742963749 0.528365630 0.169940716 0.227679108 0.363382165 0.565959256 0.839074959 1.183962156 1.591792440 1.996141221 2.274203038 2.369451937 2.301434822 2.120327114 1.887847637 1.659793914 1.470476282 1.331742392 1.241484498 1.192586300 1.177130404 1.186793195 1.212429242 1.245139006 1.278242004 1.307676858 1.331087312 1.353015831 1.461343672
//
IT	5597
RD	8
LK	-473530.253753
QD	-418.614230 -> -374.819173
RI	0.0456456264
TR	0.156639	0.042195
MT	5.819635
MM	C_pi: 1.109291, n_recomb: 54532.788773
RS	0	0.000000	0.617327	574.549914	0.010536	0.000376
RS	1	0.006692	0.617327	606.258309	0.011117	0.002785
RS	2	0.013832	0.617327	639.243505	0.011722	0.006742
RS	3	0.021449	0.617327	673.491509	0.012350	0.010105
RS	4	0.029577	0.169235	2538.782397	0.046555	0.035609
RS	5	0.038248	0.169235	2569.501478	0.047118	0.036965
RS	6	0.047499	0.225339	1960.281756	0.035947	0.028619
RS	7	0.057370	0.225339	1999.347420	0.036663	0.029643
RS	8	0.067901	0.360762	1281.747349	0.023504	0.019309
RS	9	0.079137	0.360762	1324.537080	0.024289	0.020283
RS	10	0.091125	0.563571	879.888446	0.016135	0.013803
RS	11	0.103915	0.563571	917.266409	0.016820	0.014712
RS	12	0.117560	0.839680	643.520804	0.011801	0.010585
RS	13	0.132120	0.839680	674.606243	0.012371	0.011293
RS	14	0.147653	1.195509	497.576382	0.009124	0.008526
RS	15	0.164226	1.195509	523.511697	0.009600	0.009033
RS	16	0.181908	1.629728	404.516053	0.007418	0.007043
RS	17	0.200773	1.629728	426.628808	0.007823	0.007310
RS	18	0.220900	2.074643	353.682018	0.006486	0.006021
RS	19	0.242375	2.074643	373.509308	0.006849	0.006236
RS	20	0.265286	2.388646	342.625608	0.006283	0.005707
RS	21	0.289731	2.388646	361.900024	0.006636	0.005996
RS	22	0.315812	2.500022	365.078007	0.006695	0.006086
RS	23	0.343638	2.500022	385.286370	0.007065	0.006469
RS	24	0.373326	2.426394	418.566047	0.007675	0.007107
RS	25	0.405000	2.426394	440.894162	0.008085	0.007607
RS	26	0.438795	2.223713	505.966134	0.009278	0.008859
RS	27	0.474851	2.223713	531.268847	0.009742	0.009523
RS	28	0.513319	1.963347	630.368516	0.011559	0.011500
RS	29	0.554362	1.963347	658.762372	0.012080	0.012354
RS	30	0.598152	1.709803	788.040360	0.014451	0.015052
RS	31	0.644872	1.709803	818.190138	0.015004	0.016055
RS	32	0.694718	1.501626	963.432486	0.017667	0.019216
RS	33	0.747901	1.501626	992.100919	0.018193	0.020235
RS	34	0.804642	1.350955	1130.344713	0.020728	0.023345
RS	35	0.865180	1.350955	1152.916216	0.021142	0.024190
RS	36	0.929769	1.254302	1260.284862	0.023111	0.026663
RS	37	0.998681	1.254302	1272.295493	0.023331	0.027164
RS	38	1.072204	1.203074	1332.408864	0.024433	0.028576
RS	39	1.150648	1.203074	1331.189568	0.024411	0.028644
RS	40	1.234340	1.188299	1339.988034	0.024572	0.028876
RS	41	1.323634	1.188299	1325.384977	0.024304	0.028525
RS	42	1.418903	1.200859	1291.239807	0.023678	0.027772
RS	43	1.520547	1.200859	1265.022359	0.023197	0.027094
RS	44	1.628993	1.230820	1203.673111	0.022072	0.025737
RS	45	1.744697	1.230820	1168.223598	0.021422	0.024850
RS	46	1.868143	1.268450	1094.937717	0.020079	0.023253
RS	47	1.999850	1.268450	1052.301747	0.019297	0.022244
RS	48	2.140371	1.306363	976.771275	0.017912	0.020629
RS	49	2.290296	1.306363	928.539754	0.017027	0.019545
RS	50	2.450253	1.340040	855.254871	0.015683	0.018005
RS	51	2.620915	1.340040	802.853658	0.014722	0.016872
RS	52	2.802997	1.366862	733.585112	0.013452	0.015435
RS	53	2.997264	1.366862	678.531518	0.012443	0.014277
RS	54	3.204532	1.392230	611.184953	0.011208	0.012897
RS	55	3.425670	1.392230	555.938299	0.010195	0.011750
RS	56	3.661606	1.392230	500.309969	0.009174	0.010598
RS	57	3.913331	1.392230	445.142551	0.008163	0.009457
RS	58	4.181901	1.518742	361.664083	0.006632	0.007781
RS	59	4.468444	1.518742	319.388959	0.005857	0.006886
RS	60	4.774162	1.518742	278.502889	0.005107	0.006019
RS	61	5.100338	1.518742	239.588149	0.004393	0.005191
RS	62	5.448343	1.518742	203.157324	0.003725	0.004412
RS	63	5.819635	1.518742	757.237465	0.013886	0.016550
PA	4+25*2+4+6 0.156638957 0.042194509 5.819635110 0.617326556 0.169234666 0.225339405 0.360762261 0.563570633 0.839679964 1.195508761 1.629727790 2.074642804 2.388645610 2.500022211 2.426393566 2.223713120 1.963347067 1.709803354 1.501626103 1.350955051 1.254302178 1.203073703 1.188299423 1.200858816 1.230820177 1.268450273 1.306362966 1.340039982 1.366861579 1.392229962 1.518741763
//
IT	4591
RD	9
LK	-473444.305233
QD	-394.994005 -> -354.969104
RI	0.0396986570
TR	0.153916	0.042816
MT	5.894144
MM	C_pi: 1.135298, n_recomb: 56583.292439
RS	0	0.000000	0.719108	513.329482	0.009072	0.000337
RS	1	0.006713	0.719108	542.610793	0.009590	0.002473
RS	2	0.013877	0.719108	573.196712	0.010130	0.005937
RS	3	0.021522	0.719108	605.094776	0.010694	0.008841
RS	4	0.029680	0.169265	2659.250270	0.046997	0.036296
RS	5	0.038385	0.169265	2691.417947	0.047566	0.037440
RS	6	0.047675	0.224158	2064.250764	0.036482	0.029068
RS	7	0.057589	0.224158	2104.885434	0.037200	0.030069
RS	8	0.068168	0.359429	1347.092538	0.023807	0.019521
RS	9	0.079457	0.359429	1391.962017	0.024600	0.020508
RS	10	0.091504	0.561984	923.832217	0.016327	0.013922
RS	11	0.104360	0.561984	963.090584	0.017021	0.014854
RS	12	0.118079	0.839545	673.912865	0.011910	0.010649
RS	13	0.132719	0.839545	706.537532	0.012487	0.011381
RS	14	0.148342	1.203562	517.638826	0.009148	0.008532
RS	15	0.165014	1.203562	544.737318	0.009627	0.009059
RS	16	0.182804	1.660691	415.969248	0.007351	0.006985
RS	17	0.201790	1.660691	438.863596	0.007756	0.007268
RS	18	0.222049	2.143896	358.910777	0.006343	0.005910
RS	19	0.243669	2.143896	379.214343	0.006702	0.006130
RS	20	0.266740	2.493935	344.477560	0.006088	0.005556
RS	21	0.291359	2.493935	364.068385	0.006434	0.005840
RS	22	0.317632	2.623125	365.686878	0.006463	0.005901
RS	23	0.345668	2.623125	386.186750	0.006825	0.006270
RS	24	0.375586	2.545959	419.825554	0.007420	0.006889
RS	25	0.407513	2.545959	442.549977	0.007821	0.007368
RS	26	0.441583	2.323471	510.406283	0.009020	0.008618
RS	27	0.477940	2.323471	536.360053	0.009479	0.009253
RS	28	0.516738	2.036569	641.568432	0.011338	0.011256
RS	29	0.558141	2.036569	671.010970	0.011859	0.012078
RS	30	0.602323	1.758628	810.146371	0.014318	0.014841
RS	31	0.649471	1.758628	841.774720	0.014877	0.015815
RS	32	0.699784	1.532458	999.682821	0.017667	0.019080
RS	33	0.753474	1.532458	1030.064097	0.018204	0.020079
RS	34	0.810769	1.370456	1181.274615	0.020877	0.023309
RS	35	0.871910	1.370456	1205.381064	0.021303	0.024145
RS	36	0.937156	1.267740	1322.941371	0.023380	0.026717
RS	37	1.006782	1.267740	1335.881844	0.023609	0.027218
RS	38	1.081082	1.214276	1401.217013	0.024764	0.028681
RS	39	1.160369	1.214276	1400.126421	0.024745	0.028756
RS	40	1.244980	1.200082	1408.734781	0.024897	0.028982
RS	41	1.335270	1.200082	1393.581799	0.024629	0.028646
RS	42	1.431622	1.215309	1355.125049	0.023949	0.027846
RS	43	1.534441	1.215309	1327.989462	0.023470	0.027192
RS	44	1.644164	1.249305	1260.386472	0.022275	0.025773
RS	45	1.761252	1.249305	1223.932117	0.021631	0.024914
RS	46	1.886200	1.291552	1144.355975	0.020224	0.023264
RS	47	2.019537	1.291552	1100.758879	0.019454	0.022286
RS	48	2.161824	1.333994	1019.880948	0.018024	0.020636
RS	49	2.313663	1.333994	970.725239	0.017156	0.019585
RS	50	2.475696	1.371674	893.235880	0.015786	0.018026
RS	51	2.648606	1.371674	839.866682	0.014843	0.016926
RS	52	2.833124	1.401721	767.366279	0.013562	0.015484
RS	53	3.030028	1.401721	711.196455	0.012569	0.014354
RS	54	3.240152	1.430382	640.839181	0.011326	0.012970
RS	55	3.464381	1.430382	584.339356	0.010327	0.011845
RS	56	3.703662	1.430382	527.217788	0.009318	0.010711
RS	57	3.959007	1.430382	470.343215	0.008312	0.009582
RS	58	4.231494	1.575195	379.890535	0.006714	0.007832
RS	59	4.522273	1.575195	337.010153	0.005956	0.006962
RS	60	4.832573	1.575195	295.277768	0.005218	0.006113
RS	61	5.163703	1.575195	255.304368	0.004512	0.005298
RS	62	5.517063	1.575195	217.639351	0.003846	0.004527
RS	63	5.894144	1.575195	831.865492	0.014702	0.017397
PA	4+25*2+4+6 0.153916460 0.042815812 5.894144350 0.719108069 0.169265412 0.224157561 0.359428724 0.561984043 0.839545032 1.203562041 1.660690762 2.143896425 2.493935446 2.623125374 2.545958546 2.323470758 2.036568777 1.758628277 1.532458403 1.370455837 1.267740241 1.214276335 1.200082396 1.215309305 1.249304617 1.291551845 1.333993935 1.371673847 1.401720785 1.430381733 1.575195195
//
IT	5053
RD	10
LK	-473365.688031
QD	-373.592726 -> -336.857696
RI	0.0347213582
TR	0.151348	0.043413
MT	5.965546
MM	C_pi: 1.160438, n_recomb: 58592.202423
RS	0	0.000000	0.834732	459.189102	0.007837	0.000302
RS	1	0.006733	0.834732	486.111357	0.008297	0.002197
RS	2	0.013920	0.834732	514.328482	0.008778	0.005234
RS	3	0.021590	0.834732	543.863456	0.009282	0.007751
RS	4	0.029777	0.169762	2768.941438	0.047258	0.036854
RS	5	0.038515	0.169762	2802.838284	0.047836	0.037814
RS	6	0.047842	0.223766	2159.867833	0.036863	0.029432
RS	7	0.057796	0.223766	2202.206326	0.037585	0.030409
RS	8	0.068421	0.358999	1408.541999	0.024040	0.019703
RS	9	0.079761	0.358999	1455.464703	0.024841	0.020696
RS	10	0.091865	0.560957	966.605470	0.016497	0.014039
RS	11	0.104783	0.560957	1007.714045	0.017199	0.014987
RS	12	0.118572	0.838806	704.508282	0.012024	0.010727
RS	13	0.133289	0.838806	738.674540	0.012607	0.011477
RS	14	0.148997	1.208782	538.440762	0.009190	0.008556
RS	15	0.165762	1.208782	566.727614	0.009672	0.009101
RS	16	0.183656	1.685825	428.259178	0.007309	0.006947
RS	17	0.202755	1.685825	451.966158	0.007714	0.007245
RS	18	0.223141	2.205098	364.937540	0.006228	0.005820
RS	19	0.244898	2.205098	385.744489	0.006584	0.006045
RS	20	0.268121	2.591135	347.054513	0.005923	0.005427
RS	21	0.292907	2.591135	366.980663	0.006263	0.005707
RS	22	0.319362	2.739626	366.895399	0.006262	0.005738
RS	23	0.347599	2.739626	387.693279	0.006617	0.006096
RS	24	0.377737	2.660841	421.442187	0.007193	0.006694
RS	25	0.409904	2.660841	444.550997	0.007587	0.007154
RS	26	0.444236	2.420162	514.799710	0.008786	0.008396
RS	27	0.480881	2.420162	541.370433	0.009240	0.009006
RS	28	0.519993	2.107905	652.164115	0.011131	0.011025
RS	29	0.561738	2.107905	682.603938	0.011650	0.011820
RS	30	0.606294	1.806478	831.022875	0.014183	0.014635
RS	31	0.653850	1.806478	864.078422	0.014747	0.015584
RS	32	0.704609	1.563003	1034.169630	0.017650	0.018938
RS	33	0.758785	1.563003	1066.236207	0.018198	0.019921
RS	34	0.816608	1.390133	1230.117291	0.020995	0.023257
RS	35	0.878325	1.390133	1255.771334	0.021432	0.024086
RS	36	0.944198	1.281593	1383.426353	0.023611	0.026750
RS	37	1.014506	1.281593	1397.351500	0.023849	0.027253
RS	38	1.089548	1.225931	1467.967114	0.025054	0.028763
RS	39	1.169642	1.225931	1467.093783	0.025039	0.028848
RS	40	1.255130	1.212197	1475.664834	0.025185	0.029071
RS	41	1.346373	1.212197	1460.071842	0.024919	0.028751
RS	42	1.443761	1.229861	1417.505532	0.024193	0.027911
RS	43	1.547705	1.229861	1389.569210	0.023716	0.027278
RS	44	1.658648	1.267600	1315.931910	0.022459	0.025806
RS	45	1.777062	1.267600	1278.583706	0.021822	0.024975
RS	46	1.903448	1.314163	1192.927480	0.020360	0.023277
RS	47	2.038344	1.314163	1148.463376	0.019601	0.022330
RS	48	2.182323	1.360853	1062.416045	0.018132	0.020647
RS	49	2.335996	1.360853	1012.409396	0.017279	0.019628
RS	50	2.500017	1.402289	930.854494	0.015887	0.018053
RS	51	2.675081	1.402289	876.571065	0.014961	0.016982
RS	52	2.861933	1.435365	800.933821	0.013670	0.015537
RS	53	3.061365	1.435365	743.688123	0.012693	0.014431
RS	54	3.274226	1.467153	670.376368	0.011441	0.013043
RS	55	3.501420	1.467153	612.655731	0.010456	0.011939
RS	56	3.743910	1.467153	554.076118	0.009456	0.010821
RS	57	4.002729	1.467153	495.530831	0.008457	0.009703
RS	58	4.278973	1.630255	397.964296	0.006792	0.007882
RS	59	4.573818	1.630255	354.522840	0.006051	0.007035
RS	60	4.888516	1.630255	311.994665	0.005325	0.006203
RS	61	5.224402	1.630255	271.015992	0.004625	0.005400
RS	62	5.582905	1.630255	232.169513	0.003962	0.004636
RS	63	5.965546	1.630255	908.584435	0.015507	0.018230
PA	4+25*2+4+6 0.151347931 0.043412914 5.965546298 0.834731889 0.169762336 0.223765928 0.358998538 0.560956895 0.838806030 1.208781690 1.685825004 2.205097829 2.591134797 2.739626477 2.660841303 2.420162015 2.107904698 1.806477612 1.563002682 1.390132575 1.281593093 1.225931269 1.212197371 1.229860956 1.267600361 1.314162526 1.360853168 1.402288670 1.435364992 1.467153418 1.630254585
//
IT	4542
RD	11
LK	-473293.487053
QD	-354.089013 -> -320.259287
RI	0.0305404288
TR	0.148935	0.043992
MT	6.033248
MM	C_pi: 1.184618, n_recomb: 60559.428555
RS	0	0.000000	0.965468	411.357948	0.006793	0.000271
RS	1	0.006752	0.965468	436.036595	0.007200	0.001954
RS	2	0.013960	0.965468	461.975022	0.007628	0.004621
RS	3	0.021654	0.965468	489.206871	0.008078	0.006811
RS	4	0.029869	0.170557	2869.804305	0.047388	0.037308
RS	5	0.038637	0.170557	2905.625173	0.047980	0.038111
RS	6	0.047998	0.223932	2248.206321	0.037124	0.029726
RS	7	0.057991	0.223932	2292.351829	0.037853	0.030680
RS	8	0.068659	0.359216	1466.464080	0.024215	0.019857
RS	9	0.080046	0.359216	1515.407531	0.025023	0.020851
RS	10	0.092203	0.560345	1008.175669	0.016648	0.014152
RS	11	0.105181	0.560345	1051.099007	0.017356	0.015111
RS	12	0.119034	0.837584	735.148539	0.012139	0.010812
RS	13	0.133824	0.837584	770.850737	0.012729	0.011577
RS	14	0.149611	1.211707	559.778110	0.009243	0.008594
RS	15	0.166465	1.211707	589.269083	0.009730	0.009154
RS	16	0.184457	1.706016	441.174934	0.007285	0.006926
RS	17	0.203664	1.706016	465.716449	0.007690	0.007236
RS	18	0.224167	2.259221	371.542878	0.006135	0.005747
RS	19	0.246055	2.259221	392.871569	0.006487	0.005976
RS	20	0.269420	2.680999	350.148068	0.005782	0.005315
RS	21	0.294364	2.680999	370.421115	0.006117	0.005592
RS	22	0.320991	2.850102	368.507764	0.006085	0.005593
RS	23	0.349416	2.850102	389.604374	0.006433	0.005941
RS	24	0.379761	2.771480	423.249251	0.006989	0.006516
RS	25	0.412154	2.771480	446.726880	0.007377	0.006961
RS	26	0.446735	2.514101	519.025183	0.008571	0.008190
RS	27	0.483651	2.514101	546.177053	0.009019	0.008779
RS	28	0.523059	2.177564	662.078103	0.010933	0.010807
RS	29	0.565128	2.177564	693.462434	0.011451	0.011578
RS	30	0.610037	1.853424	850.632050	0.014046	0.014434
RS	31	0.657979	1.853424	885.060666	0.014615	0.015361
RS	32	0.709158	1.593217	1066.869005	0.017617	0.018791
RS	33	0.763792	1.593217	1100.588472	0.018174	0.019760
RS	34	0.822116	1.409853	1276.849490	0.021084	0.023191
RS	35	0.884377	1.409853	1304.057885	0.021534	0.024016
RS	36	0.950842	1.295671	1441.716536	0.023807	0.026763
RS	37	1.021795	1.295671	1456.675489	0.024054	0.027270
RS	38	1.097539	1.237824	1532.643267	0.025308	0.028826
RS	39	1.178396	1.237824	1532.070102	0.025299	0.028921
RS	40	1.264714	1.224426	1540.777839	0.025442	0.029144
RS	41	1.356859	1.224426	1524.847749	0.025179	0.028840
RS	42	1.455227	1.244301	1478.398528	0.024412	0.027966
RS	43	1.560236	1.244301	1449.769235	0.023940	0.027356
RS	44	1.672335	1.285506	1370.332970	0.022628	0.025836
RS	45	1.792003	1.285506	1332.190366	0.021998	0.025031
RS	46	1.919751	1.336090	1240.671651	0.020487	0.023292
RS	47	2.056125	1.336090	1195.422776	0.019740	0.022374
RS	48	2.201706	1.386747	1104.389657	0.018236	0.020664
RS	49	2.357118	1.386747	1053.593866	0.017398	0.019673
RS	50	2.523022	1.431690	968.111520	0.015986	0.018085
RS	51	2.700129	1.431690	912.957848	0.015075	0.017041
RS	52	2.889194	1.467596	834.277125	0.013776	0.015593
RS	53	3.091024	1.467596	775.987901	0.012814	0.014510
RS	54	3.306482	1.502337	699.778890	0.011555	0.013119
RS	55	3.536488	1.502337	640.862985	0.010582	0.012033
RS	56	3.782024	1.502337	580.854595	0.009591	0.010930
RS	57	4.044139	1.502337	520.670184	0.008598	0.009822
RS	58	4.323951	1.683601	415.873297	0.006867	0.007930
RS	59	4.622656	1.683601	371.907255	0.006141	0.007105
RS	60	4.941530	1.683601	328.626908	0.005427	0.006290
RS	61	5.281935	1.683601	286.690631	0.004734	0.005498
RS	62	5.645323	1.683601	246.711192	0.004074	0.004740
RS	63	6.033248	1.683601	987.097748	0.016300	0.019048
PA	4+25*2+4+6 0.148935299 0.043991814 6.033247639 0.965467619 0.170557093 0.223931526 0.359215599 0.560344889 0.837583709 1.211707456 1.706015656 2.259221329 2.680998772 2.850102366 2.771479617 2.514100656 2.177564039 1.853423675 1.593217053 1.409852864 1.295671262 1.237823753 1.224425978 1.244301465 1.285506185 1.336089966 1.386747412 1.431690299 1.467596423 1.502336663 1.683600644
//
IT	4416
RD	12
LK	-473226.963932
QD	-336.229422 -> -304.987012
RI	0.0270108659
TR	0.146672	0.044556
MT	6.097068
MM	C_pi: 1.207819, n_recomb: 62485.449269
RS	0	0.000000	1.112788	369.068515	0.005906	0.000244
RS	1	0.006770	1.112788	391.643366	0.006268	0.001740
RS	2	0.013997	1.112788	415.426532	0.006648	0.004086
RS	3	0.021714	1.112788	440.458665	0.007049	0.005997
RS	4	0.029954	0.171541	2963.344547	0.047425	0.037679
RS	5	0.038751	0.171541	3001.220224	0.048031	0.038350
RS	6	0.048144	0.224493	2330.206579	0.037292	0.029964
RS	7	0.058173	0.224493	2376.234531	0.038029	0.030895
RS	8	0.068880	0.359910	1521.161388	0.024344	0.019988
RS	9	0.080313	0.359910	1572.089243	0.025159	0.020980
RS	10	0.092519	0.560050	1048.541011	0.016781	0.014259
RS	11	0.105552	0.560050	1093.240880	0.017496	0.015226
RS	12	0.119467	0.835994	765.712851	0.012254	0.010902
RS	13	0.134324	0.835994	802.939731	0.012850	0.011679
RS	14	0.150186	1.212789	581.501428	0.009306	0.008642
RS	15	0.167123	1.212789	612.205563	0.009798	0.009215
RS	16	0.185206	1.722048	454.559582	0.007275	0.006916
RS	17	0.204513	1.722048	479.950836	0.007681	0.007239
RS	18	0.225127	2.307122	378.575239	0.006059	0.005687
RS	19	0.247137	2.307122	400.438121	0.006409	0.005921
RS	20	0.270636	2.764253	353.611146	0.005659	0.005218
RS	21	0.295727	2.764253	374.237629	0.005989	0.005491
RS	22	0.322516	2.955096	370.391442	0.005928	0.005463
RS	23	0.351118	2.955096	391.783921	0.006270	0.005802
RS	24	0.381657	2.878238	425.146048	0.006804	0.006354
RS	25	0.414263	2.878238	448.975436	0.007185	0.006784
RS	26	0.449076	2.605546	523.021281	0.008370	0.007999
RS	27	0.486246	2.605546	550.718678	0.008814	0.008569
RS	28	0.525932	2.245697	671.296864	0.010743	0.010600
RS	29	0.568305	2.245697	703.573626	0.011260	0.011349
RS	30	0.613546	1.899525	868.994555	0.013907	0.014238
RS	31	0.661850	1.899525	904.741325	0.014479	0.015145
RS	32	0.713424	1.623073	1097.819301	0.017569	0.018641
RS	33	0.768489	1.623073	1133.156017	0.018135	0.019597
RS	34	0.827282	1.429528	1321.508107	0.021149	0.023113
RS	35	0.890054	1.429528	1350.272586	0.021609	0.023935
RS	36	0.957077	1.309847	1497.845557	0.023971	0.026760
RS	37	1.028636	1.309847	1513.881647	0.024228	0.027271
RS	38	1.105039	1.249814	1595.274896	0.025530	0.028872
RS	39	1.186615	1.249814	1595.078632	0.025527	0.028978
RS	40	1.273713	1.236633	1604.105987	0.025672	0.029204
RS	41	1.366707	1.236633	1587.934371	0.025413	0.028917
RS	42	1.465997	1.258511	1537.836898	0.024611	0.028014
RS	43	1.572008	1.258511	1508.613655	0.024143	0.027425
RS	44	1.685195	1.302917	1423.621019	0.022783	0.025865
RS	45	1.806045	1.302917	1384.773616	0.022162	0.025085
RS	46	1.935075	1.357242	1287.612300	0.020607	0.023309
RS	47	2.072841	1.357242	1241.651136	0.019871	0.022418
RS	48	2.219932	1.411596	1145.813101	0.018337	0.020684
RS	49	2.376981	1.411596	1094.281594	0.017513	0.019720
RS	50	2.544661	1.459804	1005.007571	0.016084	0.018121
RS	51	2.723693	1.459804	949.020831	0.015188	0.017102
RS	52	2.914844	1.498340	867.389339	0.013881	0.015652
RS	53	3.118935	1.498340	808.083213	0.012932	0.014590
RS	54	3.336843	1.535854	729.034025	0.011667	0.013196
RS	55	3.569502	1.535854	668.943603	0.010706	0.012127
RS	56	3.817910	1.535854	607.531339	0.009723	0.011037
RS	57	4.083135	1.535854	545.735621	0.008734	0.009938
RS	58	4.366314	1.735070	433.611886	0.006939	0.007978
RS	59	4.668663	1.735070	389.151513	0.006228	0.007172
RS	60	4.991480	1.735070	345.156693	0.005524	0.006372
RS	61	5.336151	1.735070	302.305245	0.004838	0.005591
RS	62	5.704153	1.735070	261.237129	0.004181	0.004841
RS	63	6.097068	1.735070	1067.150056	0.017078	0.019850
PA	4+25*2+4+6 0.146672439 0.044555905 6.097068271 1.112788128 0.171540836 0.224493397 0.359910340 0.560049908 0.835994133 1.212789074 1.722047949 2.307121537 2.764253283 2.955095952 2.878237943 2.605546387 2.245697021 1.899525242 1.623073463 1.429527525 1.309846620 1.249814191 1.236632568 1.258510512 1.302917187 1.357242235 1.411595966 1.459803873 1.498340234 1.535854180 1.735069872
//
IT	3974
RD	13
LK	-473165.503580
QD	-319.808800 -> -290.885307
RI	0.0240136075
TR	0.144552	0.045108
MT	6.156924
MM	C_pi: 1.230044, n_recomb: 64371.204212
RS	0	0.000000	1.278430	331.600501	0.005151	0.000219
RS	1	0.006786	1.278430	352.220148	0.005472	0.001551
RS	2	0.014032	1.278430	373.986682	0.005810	0.003618
RS	3	0.021770	1.278430	396.945008	0.006166	0.005292
RS	4	0.030033	0.172641	3050.727409	0.047393	0.037985
RS	5	0.038857	0.172641	3090.741235	0.048014	0.038543
RS	6	0.048280	0.225339	2406.659311	0.037387	0.030156
RS	7	0.058342	0.225339	2454.621915	0.038132	0.031065
RS	8	0.069087	0.360962	1572.906369	0.024435	0.020099
RS	9	0.080561	0.360962	1625.779591	0.025256	0.021086
RS	10	0.092813	0.560003	1087.714061	0.016898	0.014361
RS	11	0.105897	0.560003	1134.150666	0.017619	0.015333
RS	12	0.119869	0.834128	796.115387	0.012368	0.010994
RS	13	0.134789	0.834128	834.851742	0.012969	0.011782
RS	14	0.150721	1.212383	603.501716	0.009375	0.008698
RS	15	0.167735	1.212383	635.423103	0.009871	0.009282
RS	16	0.185903	1.734547	468.305372	0.007275	0.006916
RS	17	0.205304	1.734547	494.556908	0.007683	0.007250
RS	18	0.226021	2.349497	385.931979	0.005995	0.005638
RS	19	0.248145	2.349497	408.337524	0.006343	0.005876
RS	20	0.271769	2.841483	357.345820	0.005551	0.005132
RS	21	0.296997	2.841483	378.329055	0.005877	0.005403
RS	22	0.323936	3.054994	372.464934	0.005786	0.005346
RS	23	0.352704	3.054994	394.148574	0.006123	0.005676
RS	24	0.383424	2.981375	427.074196	0.006635	0.006205
RS	25	0.416228	2.981375	451.238009	0.007010	0.006623
RS	26	0.451258	2.694661	526.766332	0.008183	0.007821
RS	27	0.488666	2.694661	554.974899	0.008621	0.008374
RS	28	0.528612	2.312389	679.840947	0.010561	0.010403
RS	29	0.571269	2.312389	712.959752	0.011076	0.011132
RS	30	0.616820	1.944799	886.166184	0.013767	0.014046
RS	31	0.665462	1.944799	923.176483	0.014341	0.014936
RS	32	0.717405	1.652530	1127.094304	0.017509	0.018489
RS	33	0.772873	1.652530	1164.010310	0.018083	0.019433
RS	34	0.832104	1.449072	1364.167794	0.021192	0.023027
RS	35	0.895356	1.449072	1394.485443	0.021663	0.023846
RS	36	0.962899	1.324014	1551.877154	0.024108	0.026743
RS	37	1.035025	1.324014	1569.027911	0.024375	0.027259
RS	38	1.112046	1.261791	1655.919864	0.025725	0.028904
RS	39	1.194294	1.261791	1656.170605	0.025728	0.029020
RS	40	1.282123	1.248714	1665.700293	0.025876	0.029253
RS	41	1.375911	1.248714	1649.375297	0.025623	0.028981
RS	42	1.476064	1.272400	1595.866319	0.024792	0.028055
RS	43	1.583013	1.272400	1566.139781	0.024330	0.027487
RS	44	1.697220	1.319761	1475.834750	0.022927	0.025891
RS	45	1.819176	1.319761	1436.363320	0.022314	0.025135
RS	46	1.949409	1.377562	1333.777035	0.020720	0.023328
RS	47	2.088478	1.377562	1287.167855	0.019996	0.022462
RS	48	2.236985	1.435352	1186.702987	0.018435	0.020708
RS	49	2.395569	1.435352	1134.482177	0.017624	0.019769
RS	50	2.564914	1.486590	1041.548815	0.016180	0.018161
RS	51	2.745751	1.486590	984.760629	0.015298	0.017165
RS	52	2.938859	1.527563	900.267948	0.013986	0.015713
RS	53	3.145071	1.527563	839.967301	0.013049	0.014671
RS	54	3.365277	1.567670	758.136182	0.011778	0.013273
RS	55	3.600425	1.567670	696.888088	0.010826	0.012221
RS	56	3.851529	1.567670	634.093152	0.009851	0.011142
RS	57	4.119674	1.567670	570.710605	0.008866	0.010052
RS	58	4.406014	1.784557	451.180033	0.007009	0.008024
RS	59	4.711785	1.784557	406.250404	0.006311	0.007237
RS	60	5.038305	1.784557	361.573658	0.005617	0.006452
RS	61	5.386982	1.784557	317.844704	0.004938	0.005682
RS	62	5.759320	1.784557	275.728119	0.004283	0.004937
RS	63	6.156924	1.784557	1148.529562	0.017842	0.020636
PA	4+25*2+4+6 0.144552111 0.045107852 6.156923942 1.278429784 0.172641497 0.225339066 0.360961676 0.560002906 0.834127733 1.212383394 1.734547288 2.349496558 2.841483321 3.054994065 2.981374876 2.694660921 2.312388960 1.944798960 1.652529686 1.449071846 1.324014361 1.261790560 1.248713775 1.272399933 1.319761312 1.377562180 1.435352070 1.486590412 1.527563342 1.567670129 1.784556837
//
IT	5481
RD	14
LK	-473108.585243
QD	-304.657930 -> -277.823426
RI	0.0214542823
TR	0.142563	0.045649
MT	6.212977
MM	C_pi: 1.251328, n_recomb: 66217.476870
RS	0	0.000000	1.464321	298.333390	0.004505	0.000197
RS	1	0.006801	1.464321	317.147368	0.004789	0.001385
RS	2	0.014064	1.464321	337.041400	0.005090	0.003209
RS	3	0.021822	1.464321	358.062595	0.005407	0.004678
RS	4	0.030107	0.173810	3132.876947	0.047312	0.038237
RS	5	0.038955	0.173810	3175.076820	0.047949	0.038700
RS	6	0.048406	0.226388	2478.230271	0.037426	0.030310
RS	7	0.058499	0.226388	2528.160681	0.038180	0.031199
RS	8	0.069278	0.362281	1621.943448	0.024494	0.020192
RS	9	0.080791	0.362281	1676.721342	0.025321	0.021173
RS	10	0.093086	0.560163	1125.698572	0.017000	0.014456
RS	11	0.106218	0.560163	1173.831250	0.017727	0.015430
RS	12	0.120243	0.832071	826.279764	0.012478	0.011088
RS	13	0.135221	0.832071	866.507363	0.013086	0.011884
RS	14	0.151219	1.210793	625.689945	0.009449	0.008759
RS	15	0.168304	1.210793	658.828849	0.009949	0.009353
RS	16	0.186551	1.744069	482.324870	0.007284	0.006924
RS	17	0.206040	1.744069	509.443562	0.007693	0.007267
RS	18	0.226853	2.386993	393.533186	0.005943	0.005597
RS	19	0.249082	2.386993	416.486863	0.006290	0.005839
RS	20	0.272823	2.913201	361.284090	0.005456	0.005056
RS	21	0.298179	2.913201	382.625387	0.005778	0.005324
RS	22	0.325259	3.150161	374.670851	0.005658	0.005239
RS	23	0.354180	3.150161	396.639939	0.005990	0.005562
RS	24	0.385069	3.081134	428.996523	0.006479	0.006067
RS	25	0.418058	3.081134	453.477805	0.006848	0.006473
RS	26	0.453291	2.781588	530.257159	0.008008	0.007654
RS	27	0.490920	2.781588	558.944407	0.008441	0.008191
RS	28	0.531109	2.377722	687.744650	0.010386	0.010216
RS	29	0.574030	2.377722	721.657433	0.010898	0.010926
RS	30	0.619871	1.989270	902.215302	0.013625	0.013860
RS	31	0.668829	1.989270	940.435618	0.014202	0.014733
RS	32	0.721116	1.681571	1154.776910	0.017439	0.018335
RS	33	0.776960	1.681571	1193.232782	0.018020	0.019270
RS	34	0.836602	1.468440	1404.910761	0.021217	0.022933
RS	35	0.900300	1.468440	1436.774706	0.021698	0.023750
RS	36	0.968330	1.338114	1603.882173	0.024221	0.026714
RS	37	1.040986	1.338114	1622.179653	0.024498	0.027236
RS	38	1.118584	1.273692	1714.634633	0.025894	0.028923
RS	39	1.201460	1.273692	1715.396307	0.025905	0.029050
RS	40	1.289971	1.260619	1725.606035	0.026060	0.029291
RS	41	1.384503	1.260619	1709.209047	0.025812	0.029035
RS	42	1.485463	1.285937	1652.520965	0.024956	0.028090
RS	43	1.593290	1.285937	1622.374710	0.024501	0.027542
RS	44	1.708450	1.336026	1526.996366	0.023060	0.025916
RS	45	1.831442	1.336026	1486.974938	0.022456	0.025183
RS	46	1.962798	1.397056	1379.177026	0.020828	0.023349
RS	47	2.103088	1.397056	1331.978298	0.020115	0.022507
RS	48	2.252919	1.458037	1227.060523	0.018531	0.020735
RS	49	2.412940	1.458037	1174.192395	0.017732	0.019820
RS	50	2.583844	1.512082	1077.729839	0.016276	0.018204
RS	51	2.766371	1.512082	1020.168587	0.015406	0.017229
RS	52	2.961312	1.555307	932.902209	0.014088	0.015776
RS	53	3.169511	1.555307	871.627185	0.013163	0.014752
RS	54	3.391869	1.597829	787.073120	0.011886	0.013352
RS	55	3.629349	1.597829	724.682316	0.010944	0.012313
RS	56	3.882981	1.597829	660.524005	0.009975	0.011246
RS	57	4.153862	1.597829	595.577303	0.008994	0.010163
RS	58	4.443165	1.832060	468.574945	0.007076	0.008070
RS	59	4.752144	1.832060	423.197651	0.006391	0.007300
RS	60	5.082136	1.832060	377.867825	0.005706	0.006529
RS	61	5.434571	1.832060	333.295421	0.005033	0.005768
RS	62	5.810975	1.832060	290.167345	0.004382	0.005030
RS	63	6.212977	1.832060	1231.043241	0.018591	0.021407
PA	4+25*2+4+6 0.142563423 0.045648709 6.212977394 1.464321460 0.173809953 0.226388316 0.362281276 0.560163058 0.832071004 1.210793304 1.744068824 2.386992791 2.913200847 3.150161085 3.081133519 2.781587954 2.377722170 1.989270145 1.681570967 1.468440118 1.338113745 1.273692167 1.260618865 1.285936632 1.336026019 1.397055538 1.458036878 1.512081782 1.555306602 1.597829333 1.832059986
//
IT	4608
RD	15
LK	-473055.762283
QD	-290.635298 -> -265.690730
RI	0.0192568690
TR	0.140696	0.046179
MT	6.265403
MM	C_pi: 1.271709, n_recomb: 68025.165886
RS	0	0.000000	1.672677	268.721868	0.003950	0.000178
RS	1	0.006815	1.672677	285.874966	0.004202	0.001237
RS	2	0.014094	1.672677	304.039040	0.004470	0.002850
RS	3	0.021870	1.672677	323.261899	0.004752	0.004142
RS	4	0.030175	0.175010	3210.567453	0.047197	0.038445
RS	5	0.039047	0.175010	3254.973359	0.047850	0.038830
RS	6	0.048523	0.227581	2545.490697	0.037420	0.030434
RS	7	0.058645	0.227581	2597.406107	0.038183	0.031304
RS	8	0.069456	0.363806	1668.477038	0.024527	0.020270
RS	9	0.081005	0.363806	1725.117725	0.025360	0.021242
RS	10	0.093340	0.560497	1162.509940	0.017089	0.014545
RS	11	0.106516	0.560497	1212.297707	0.017821	0.015519
RS	12	0.120590	0.829890	856.146707	0.012586	0.011181
RS	13	0.135623	0.829890	897.845036	0.013199	0.011985
RS	14	0.151681	1.208262	647.994594	0.009526	0.008825
RS	15	0.168833	1.208262	682.348197	0.010031	0.009427
RS	16	0.187154	1.751075	496.549662	0.007299	0.006938
RS	17	0.206723	1.751075	524.539472	0.007711	0.007290
RS	18	0.227626	2.420183	401.315488	0.005900	0.005563
RS	19	0.249954	2.420183	424.820345	0.006245	0.005809
RS	20	0.273803	2.979923	365.367349	0.005371	0.004988
RS	21	0.299278	2.979923	387.066165	0.005690	0.005254
RS	22	0.326489	3.240899	376.969845	0.005542	0.005141
RS	23	0.355554	3.240899	399.218177	0.005869	0.005458
RS	24	0.386600	3.177711	430.890261	0.006334	0.005940
RS	25	0.419761	3.177711	455.672723	0.006699	0.006335
RS	26	0.455183	2.866451	533.497755	0.007843	0.007497
RS	27	0.493019	2.866451	562.633087	0.008271	0.008019
RS	28	0.533433	2.441761	695.047102	0.010217	0.010037
RS	29	0.576601	2.441761	729.708245	0.010727	0.010731
RS	30	0.622711	2.032959	917.212009	0.013483	0.013679
RS	31	0.671964	2.032959	956.590263	0.014062	0.014537
RS	32	0.724573	1.710176	1180.959380	0.017361	0.018181
RS	33	0.780767	1.710176	1220.914738	0.017948	0.019106
RS	34	0.840791	1.487589	1443.829817	0.021225	0.022833
RS	35	0.904906	1.487589	1477.229586	0.021716	0.023649
RS	36	0.973390	1.352092	1653.942270	0.024314	0.026676
RS	37	1.046542	1.352092	1673.413120	0.024600	0.027203
RS	38	1.124678	1.285472	1771.480439	0.026042	0.028932
RS	39	1.208140	1.285472	1772.810979	0.026061	0.029070
RS	40	1.297289	1.272311	1783.870373	0.026224	0.029321
RS	41	1.392514	1.272311	1767.476385	0.025983	0.029080
RS	42	1.494229	1.299100	1707.834954	0.025106	0.028121
RS	43	1.602875	1.299100	1677.346119	0.024658	0.027590
RS	44	1.718926	1.351711	1577.126536	0.023184	0.025940
RS	45	1.842885	1.351711	1536.623329	0.022589	0.025228
RS	46	1.975292	1.415738	1423.823449	0.020931	0.023371
RS	47	2.116723	1.415738	1376.088659	0.020229	0.022551
RS	48	2.267792	1.479681	1266.886842	0.018624	0.020765
RS	49	2.429157	1.479681	1213.409809	0.017838	0.019871
RS	50	2.601518	1.536322	1113.544264	0.016370	0.018249
RS	51	2.785626	1.536322	1055.236123	0.015512	0.017294
RS	52	2.982281	1.581623	965.282209	0.014190	0.015841
RS	53	3.192337	1.581623	903.051519	0.013275	0.014833
RS	54	3.416710	1.626391	815.833876	0.011993	0.013431
RS	55	3.656373	1.626391	752.314230	0.011059	0.012405
RS	56	3.912369	1.626391	686.810639	0.010096	0.011348
RS	57	4.185811	1.626391	620.321257	0.009119	0.010272
RS	58	4.477888	1.877604	485.795464	0.007141	0.008115
RS	59	4.789870	1.877604	439.989423	0.006468	0.007362
RS	60	5.123113	1.877604	394.032379	0.005792	0.006603
RS	61	5.479067	1.877604	348.647548	0.005125	0.005852
RS	62	5.859280	1.877604	304.542130	0.004477	0.005119
RS	63	6.265403	1.877604	1314.527756	0.019324	0.022163
PA	4+25*2+4+6 0.140696314 0.046179324 6.265403183 1.672677137 0.175010125 0.227581491 0.363805529 0.560496674 0.829889604 1.208262196 1.751074533 2.420182903 2.979923175 3.240899277 3.177711312 2.866451407 2.441760686 2.032958826 1.710175648 1.487589373 1.352092415 1.285472206 1.272311355 1.299100431 1.351710604 1.415737553 1.479681281 1.536322366 1.581623271 1.626391224 1.877604059
//
IT	4304
RD	16
LK	-473006.646497
QD	-277.620797 -> -254.392451
RI	0.0173595488
TR	0.138940	0.046700
MT	6.314444
MM	C_pi: 1.291241, n_recomb: 69795.374422
RS	0	0.000000	1.906014	242.297981	0.003472	0.000160
RS	1	0.006828	1.906014	257.927458	0.003695	0.001106
RS	2	0.014122	1.906014	274.498758	0.003933	0.002533
RS	3	0.021914	1.906014	292.059302	0.004185	0.003673
RS	4	0.030239	0.176220	3284.370379	0.047057	0.038618
RS	5	0.039131	0.176220	3330.984480	0.047725	0.038939
RS	6	0.048631	0.228877	2608.919219	0.037380	0.030532
RS	7	0.058780	0.228877	2662.824944	0.038152	0.031385
RS	8	0.069621	0.365488	1712.697134	0.024539	0.020333
RS	9	0.081203	0.365488	1771.158517	0.025376	0.021297
RS	10	0.093576	0.560982	1198.168060	0.017167	0.014627
RS	11	0.106793	0.560982	1249.570269	0.017903	0.015601
RS	12	0.120913	0.827640	885.671860	0.012690	0.011274
RS	13	0.135997	0.827640	928.818977	0.013308	0.012083
RS	14	0.152110	1.205008	670.352220	0.009605	0.008893
RS	15	0.169325	1.205008	705.915175	0.010114	0.009503
RS	16	0.187714	1.755956	510.929111	0.007320	0.006956
RS	17	0.207359	1.755956	539.791945	0.007734	0.007317
RS	18	0.228346	2.449542	409.237513	0.005863	0.005535
RS	19	0.250765	2.449542	433.295175	0.006208	0.005785
RS	20	0.274715	3.042044	369.562508	0.005295	0.004926
RS	21	0.300301	3.042044	391.617575	0.005611	0.005191
RS	22	0.327633	3.327577	379.325938	0.005435	0.005050
RS	23	0.356832	3.327577	401.846790	0.005757	0.005362
RS	24	0.388024	3.271280	432.745780	0.006200	0.005820
RS	25	0.421347	3.271280	457.814227	0.006559	0.006207
RS	26	0.456944	2.949336	536.506753	0.007687	0.007349
RS	27	0.494972	2.949336	566.061984	0.008110	0.007858
RS	28	0.535597	2.504551	701.798420	0.010055	0.009866
RS	29	0.578995	2.504551	737.165258	0.010562	0.010544
RS	30	0.625357	2.075881	931.236257	0.013342	0.013503
RS	31	0.674885	2.075881	971.722456	0.013922	0.014346
RS	32	0.727794	1.738340	1205.736665	0.017275	0.018028
RS	33	0.784315	1.738340	1247.150971	0.017869	0.018944
RS	34	0.844696	1.506495	1481.025909	0.021220	0.022728
RS	35	0.909200	1.506495	1515.948269	0.021720	0.023543
RS	36	0.978108	1.365921	1702.147582	0.024388	0.026629
RS	37	1.051721	1.365921	1722.813806	0.024684	0.027161
RS	38	1.130361	1.297102	1826.534092	0.026170	0.028931
RS	39	1.214370	1.297102	1828.485628	0.026198	0.029079
RS	40	1.304115	1.283775	1840.550460	0.026371	0.029343
RS	41	1.399987	1.283775	1824.228498	0.026137	0.029116
RS	42	1.502406	1.311892	1761.848816	0.025243	0.028146
RS	43	1.611819	1.311892	1731.088804	0.024802	0.027634
RS	44	1.728701	1.366833	1626.253648	0.023300	0.025962
RS	45	1.853565	1.366833	1585.331564	0.022714	0.025270
RS	46	1.986954	1.433646	1467.730121	0.021029	0.023394
RS	47	2.129451	1.433646	1419.508812	0.020338	0.022595
RS	48	2.281678	1.500339	1306.186795	0.018715	0.020796
RS	49	2.444299	1.500339	1252.136520	0.017940	0.019923
RS	50	2.618023	1.559379	1148.990529	0.016462	0.018296
RS	51	2.803610	1.559379	1089.960006	0.015617	0.017359
RS	52	3.001868	1.606591	997.402560	0.014290	0.015907
RS	53	3.213663	1.606591	934.233947	0.013385	0.014914
RS	54	3.439920	1.653441	844.411992	0.012098	0.013510
RS	55	3.681626	1.653441	779.776642	0.011172	0.012497
RS	56	3.939835	1.653441	712.944949	0.010215	0.011448
RS	57	4.215674	1.653441	644.933336	0.009240	0.010378
RS	58	4.510348	1.921253	502.843502	0.007205	0.008160
RS	59	4.825142	1.921253	456.625424	0.006542	0.007421
RS	60	5.161431	1.921253	410.064432	0.005875	0.006675
RS	61	5.520681	1.921253	363.895448	0.005214	0.005932
RS	62	5.904460	1.921253	318.844174	0.004568	0.005206
RS	63	6.314444	1.921253	1398.848097	0.020042	0.022903
PA	4+25*2+4+6 0.138940454 0.046700014 6.314444261 1.906014039 0.176220461 0.228876534 0.365487595 0.560982296 0.827639528 1.205007557 1.755955811 2.449541506 3.042043747 3.327576618 3.271280324 2.949336011 2.504550547 2.075881006 1.738340329 1.506495356 1.365920539 1.297101913 1.283775281 1.311892266 1.366832778 1.433645976 1.500338696 1.559379084 1.606591046 1.653441493 1.921253063
//
IT	4651
RD	17
LK	-472960.898442
QD	-265.511048 -> -243.846315
RI	0.0157127963
TR	0.137288	0.047211
MT	6.360271
MM	C_pi: 1.309960, n_recomb: 71528.950890
RS	0	0.000000	2.167219	218.656834	0.003057	0.000144
RS	1	0.006840	2.167219	232.890702	0.003256	0.000989
RS	2	0.014148	2.167219	247.998601	0.003467	0.002255
RS	3	0.021956	2.167219	264.026795	0.003691	0.003262
RS	4	0.030298	0.177423	3354.776077	0.046901	0.038762
RS	5	0.039210	0.177423	3403.585352	0.047583	0.039029
RS	6	0.048732	0.230239	2668.941580	0.037313	0.030608
RS	7	0.058906	0.230239	2724.831993	0.038094	0.031446
RS	8	0.069775	0.367288	1754.775689	0.024532	0.020385
RS	9	0.081387	0.367288	1815.015131	0.025375	0.021340
RS	10	0.093794	0.561600	1232.690485	0.017233	0.014703
RS	11	0.107050	0.561600	1285.666559	0.017974	0.015675
RS	12	0.121213	0.825359	914.816083	0.012789	0.011365
RS	13	0.136344	0.825359	959.388646	0.013413	0.012179
RS	14	0.152510	1.201183	692.715037	0.009684	0.008963
RS	15	0.169781	1.201183	729.479933	0.010198	0.009579
RS	16	0.188235	1.759040	525.416820	0.007346	0.006978
RS	17	0.207950	1.759040	555.152552	0.007761	0.007347
RS	18	0.229014	2.475476	417.263299	0.005833	0.005512
RS	19	0.251519	2.475476	441.874021	0.006178	0.005766
RS	20	0.275563	3.099938	373.837244	0.005226	0.004871
RS	21	0.301252	3.099938	396.246348	0.005540	0.005134
RS	22	0.328698	3.410365	381.725045	0.005337	0.004967
RS	23	0.358021	3.410365	404.511950	0.005655	0.005274
RS	24	0.389350	3.361977	434.554467	0.006075	0.005709
RS	25	0.422822	3.361977	459.894517	0.006429	0.006087
RS	26	0.458583	3.030319	539.295629	0.007540	0.007209
RS	27	0.496790	3.030319	569.244386	0.007958	0.007706
RS	28	0.537611	2.566122	708.039444	0.009899	0.009702
RS	29	0.581224	2.566122	744.071740	0.010402	0.010366
RS	30	0.627820	2.118037	944.357253	0.013202	0.013331
RS	31	0.677604	2.118037	985.903162	0.013783	0.014162
RS	32	0.730792	1.766042	1229.197914	0.017185	0.017875
RS	33	0.787619	1.766042	1272.030322	0.017783	0.018783
RS	34	0.848333	1.525127	1516.588002	0.021202	0.022620
RS	35	0.913199	1.525127	1553.016897	0.021712	0.023433
RS	36	0.982503	1.379564	1748.575901	0.024446	0.026575
RS	37	1.056547	1.379564	1770.454826	0.024752	0.027113
RS	38	1.135655	1.308550	1879.858042	0.026281	0.028921
RS	39	1.220175	1.308550	1882.477053	0.026318	0.029080
RS	40	1.310476	1.294989	1895.692590	0.026502	0.029358
RS	41	1.406953	1.294989	1879.505743	0.026276	0.029146
RS	42	1.510029	1.324303	1814.593807	0.025369	0.028167
RS	43	1.620157	1.324303	1783.628315	0.024936	0.027673
RS	44	1.737816	1.381401	1674.393445	0.023409	0.025982
RS	45	1.863524	1.381401	1633.110667	0.022831	0.025310
RS	46	1.997830	1.450805	1510.901548	0.021123	0.023417
RS	47	2.141323	1.450805	1462.239717	0.020443	0.022638
RS	48	2.294631	1.520048	1344.955542	0.018803	0.020829
RS	49	2.458426	1.520048	1290.365571	0.018040	0.019975
RS	50	2.633424	1.581304	1184.058444	0.016554	0.018345
RS	51	2.820392	1.581304	1124.329065	0.015719	0.017425
RS	52	3.020148	1.630269	1029.252379	0.014389	0.015974
RS	53	3.233568	1.630269	965.162993	0.013493	0.014995
RS	54	3.461586	1.679046	872.796492	0.012202	0.013589
RS	55	3.705201	1.679046	807.058227	0.011283	0.012587
RS	56	3.965479	1.679046	738.915132	0.010330	0.011546
RS	57	4.243561	1.679046	669.401209	0.009358	0.010482
RS	58	4.540663	1.963056	519.717306	0.007266	0.008204
RS	59	4.858088	1.963056	473.102359	0.006614	0.007480
RS	60	5.197224	1.963056	425.958792	0.005955	0.006745
RS	61	5.559557	1.963056	379.031875	0.005299	0.006010
RS	62	5.946675	1.963056	333.064204	0.004656	0.005289
RS	63	6.360271	1.963056	1483.873132	0.020745	0.023628
PA	4+25*2+4+6 0.137287608 0.047211384 6.360271097 2.167219010 0.177423497 0.230238561 0.367287714 0.561599679 0.825359244 1.201183070 1.759040442 2.475476498 3.099938477 3.410364912 3.361977289 3.030319443 2.566121958 2.118037044 1.766042343 1.525127277 1.379564425 1.308550467 1.294988677 1.324303357 1.381400843 1.450804730 1.520048441 1.581303986 1.630269118 1.679046297 1.963055725
//
IT	4775
RD	18
LK	-472918.221283
QD	-254.218065 -> -233.982040
RI	0.0142775263
TR	0.135727	0.047713
MT	6.403235
MM	C_pi: 1.327931, n_recomb: 73226.659991
RS	0	0.000000	2.459390	197.469923	0.002697	0.000130
RS	1	0.006851	2.459390	210.427706	0.002874	0.000885
RS	2	0.014172	2.459390	224.194096	0.003062	0.002009
RS	3	0.021994	2.459390	238.813667	0.003261	0.002900
RS	4	0.030352	0.178609	3422.178018	0.046734	0.038882
RS	5	0.039283	0.178609	3473.159601	0.047430	0.039106
RS	6	0.048826	0.231643	2725.921844	0.037226	0.030668
RS	7	0.059023	0.231643	2783.783481	0.038016	0.031492
RS	8	0.069918	0.369179	1794.861746	0.024511	0.020427
RS	9	0.081559	0.369179	1856.837006	0.025357	0.021372
RS	10	0.093998	0.562334	1266.104314	0.017290	0.014773
RS	11	0.107290	0.562334	1320.614530	0.018035	0.015741
RS	12	0.121492	0.823089	943.544116	0.012885	0.011454
RS	13	0.136667	0.823089	989.517982	0.013513	0.012272
RS	14	0.152882	1.196926	715.042988	0.009765	0.009034
RS	15	0.170208	1.196926	753.001002	0.010283	0.009657
RS	16	0.188720	1.760611	539.978441	0.007374	0.007003
RS	17	0.208501	1.760611	570.585663	0.007792	0.007380
RS	18	0.229638	2.498406	425.358783	0.005809	0.005494
RS	19	0.252222	2.498406	450.521647	0.006152	0.005751
RS	20	0.276354	3.153968	378.168134	0.005164	0.004820
RS	21	0.302139	3.153968	400.928605	0.005475	0.005082
RS	22	0.329691	3.489573	384.145554	0.005246	0.004890
RS	23	0.359131	3.489573	407.191946	0.005561	0.005192
RS	24	0.390587	3.449969	436.312092	0.005958	0.005605
RS	25	0.424199	3.449969	461.910408	0.006308	0.005975
RS	26	0.460113	3.109502	541.879750	0.007400	0.007076
RS	27	0.498488	3.109502	572.197733	0.007814	0.007563
RS	28	0.539492	2.626548	713.807737	0.009748	0.009546
RS	29	0.583306	2.626548	750.467851	0.010249	0.010197
RS	30	0.630121	2.159470	956.638034	0.013064	0.013165
RS	31	0.680144	2.159470	999.197572	0.013645	0.013983
RS	32	0.733594	1.793306	1251.420874	0.017090	0.017724
RS	33	0.790706	1.793306	1295.630954	0.017693	0.018624
RS	34	0.851731	1.543494	1550.597884	0.021175	0.022508
RS	35	0.916937	1.543494	1588.515419	0.021693	0.023321
RS	36	0.986611	1.393025	1793.303544	0.024490	0.026515
RS	37	1.061058	1.393025	1816.408701	0.024805	0.027058
RS	38	1.140605	1.319823	1931.511729	0.026377	0.028905
RS	39	1.225603	1.319823	1934.839956	0.026423	0.029074
RS	40	1.316424	1.305968	1949.336382	0.026621	0.029367
RS	41	1.413468	1.305968	1933.342990	0.026402	0.029168
RS	42	1.517160	1.336366	1866.090901	0.025484	0.028184
RS	43	1.627956	1.336366	1834.981552	0.025059	0.027707
RS	44	1.746344	1.395465	1721.553259	0.023510	0.026001
RS	45	1.872843	1.395465	1679.964816	0.022942	0.025347
RS	46	2.008008	1.467282	1553.335538	0.021213	0.023440
RS	47	2.152434	1.467282	1504.277070	0.020543	0.022680
RS	48	2.306755	1.538896	1383.183602	0.018889	0.020863
RS	49	2.471650	1.538896	1328.086540	0.018137	0.020027
RS	50	2.647841	1.602197	1218.734594	0.016643	0.018394
RS	51	2.836104	1.602197	1158.329871	0.015818	0.017491
RS	52	3.037266	1.652773	1060.815380	0.014487	0.016041
RS	53	3.252209	1.652773	995.823205	0.013599	0.015075
RS	54	3.481879	1.703332	900.972272	0.012304	0.013668
RS	55	3.727285	1.703332	834.144908	0.011391	0.012676
RS	56	3.989504	1.703332	764.707868	0.010443	0.011643
RS	57	4.269688	1.703332	693.712083	0.009473	0.010584
RS	58	4.569069	2.003139	536.414146	0.007325	0.008248
RS	59	4.888961	2.003139	489.416806	0.006684	0.007536
RS	60	5.230770	2.003139	441.710902	0.006032	0.006812
RS	61	5.595997	2.003139	394.050852	0.005381	0.006086
RS	62	5.986248	2.003139	347.194713	0.004741	0.005370
RS	63	6.403235	2.003139	1569.488711	0.021433	0.024338
PA	4+25*2+4+6 0.135727171 0.047712864 6.403235072 2.459390009 0.178608508 0.231642728 0.369178837 0.562334131 0.823089179 1.196925680 1.760610631 2.498405752 3.153968026 3.489573312 3.449969304 3.109502294 2.626548404 2.159469592 1.793305804 1.543494384 1.393025469 1.319823027 1.305967804 1.336366463 1.395465475 1.467281965 1.538895820 1.602197345 1.652772703 1.703332258 2.003138778
//
IT	4255
RD	19
LK	-472878.349939
QD	-243.664808 -> -224.737753
RI	0.0130198272
TR	0.134253	0.048205
MT	6.443490
MM	C_pi: 1.345190, n_recomb: 74889.509028
RS	0	0.000000	2.786345	178.429318	0.002383	0.000117
RS	1	0.006862	2.786345	190.220217	0.002540	0.000793
RS	2	0.014194	2.786345	202.757211	0.002707	0.001791
RS	3	0.022030	2.786345	216.082832	0.002885	0.002581
RS	4	0.030404	0.179768	3486.887719	0.046560	0.038981
RS	5	0.039352	0.179768	3540.011771	0.047270	0.039170
RS	6	0.048914	0.233070	2780.167755	0.037124	0.030714
RS	7	0.059132	0.233070	2839.980843	0.037922	0.031525
RS	8	0.070051	0.371137	1833.097750	0.024477	0.020459
RS	9	0.081719	0.371137	1896.766829	0.025328	0.021394
RS	10	0.094189	0.563176	1298.428057	0.017338	0.014837
RS	11	0.107513	0.563176	1354.433155	0.018086	0.015801
RS	12	0.121752	0.820854	971.831912	0.012977	0.011540
RS	13	0.136969	0.820854	1019.182271	0.013609	0.012361
RS	14	0.153229	1.192347	737.298887	0.009845	0.009106
RS	15	0.170605	1.192347	776.439705	0.010368	0.009734
RS	16	0.189173	1.760905	554.582728	0.007405	0.007031
RS	17	0.209016	1.760905	586.058679	0.007826	0.007414
RS	18	0.230219	2.518623	433.505984	0.005789	0.005478
RS	19	0.252878	2.518623	459.219461	0.006132	0.005739
RS	20	0.277092	3.204428	382.537714	0.005108	0.004774
RS	21	0.302967	3.204428	405.646480	0.005417	0.005036
RS	22	0.330618	3.565363	386.580841	0.005162	0.004818
RS	23	0.360166	3.565363	409.880526	0.005473	0.005116
RS	24	0.391742	3.535355	438.019699	0.005849	0.005507
RS	25	0.425484	3.535355	463.863929	0.006194	0.005870
RS	26	0.461541	3.186933	544.276638	0.007268	0.006951
RS	27	0.500073	3.186933	574.941402	0.007677	0.007427
RS	28	0.541249	2.685835	719.148045	0.009603	0.009396
RS	29	0.585250	2.685835	756.400913	0.010100	0.010035
RS	30	0.632270	2.200174	968.146401	0.012928	0.013004
RS	31	0.682517	2.200174	1011.675597	0.013509	0.013810
RS	32	0.736211	1.820111	1272.494562	0.016992	0.017575
RS	33	0.793590	1.820111	1318.042320	0.017600	0.018467
RS	34	0.854906	1.561570	1583.151000	0.021140	0.022395
RS	35	0.920430	1.561570	1622.537309	0.021666	0.023207
RS	36	0.990449	1.406280	1836.415373	0.024522	0.026450
RS	37	1.065273	1.406280	1860.756404	0.024847	0.026999
RS	38	1.145232	1.330899	1981.566626	0.026460	0.028883
RS	39	1.230677	1.330899	1985.640750	0.026514	0.029062
RS	40	1.321985	1.316699	2001.537352	0.026727	0.029370
RS	41	1.419558	1.316699	1985.790306	0.026516	0.029186
RS	42	1.523826	1.348078	1916.379966	0.025589	0.028198
RS	43	1.635250	1.348078	1885.183156	0.025173	0.027736
RS	44	1.754319	1.409037	1767.758033	0.023605	0.026019
RS	45	1.881558	1.409037	1725.914531	0.023046	0.025383
RS	46	2.017528	1.483101	1595.044496	0.021299	0.023463
RS	47	2.162828	1.483101	1545.629982	0.020639	0.022721
RS	48	2.318098	1.556918	1420.873635	0.018973	0.020898
RS	49	2.484022	1.556918	1365.300019	0.018231	0.020079
RS	50	2.661332	1.622108	1253.015248	0.016732	0.018445
RS	51	2.850808	1.622108	1191.957661	0.015916	0.017556
RS	52	3.053286	1.674158	1092.085800	0.014583	0.016108
RS	53	3.269657	1.674158	1026.208210	0.013703	0.015155
RS	54	3.500875	1.726365	928.931796	0.012404	0.013747
RS	55	3.747959	1.726365	861.028988	0.011497	0.012764
RS	56	4.011997	1.726365	790.315172	0.010553	0.011738
RS	57	4.294153	1.726365	717.857611	0.009586	0.010684
RS	58	4.595670	2.041562	552.933811	0.007383	0.008291
RS	59	4.917876	2.041562	505.567504	0.006751	0.007592
RS	60	5.262191	2.041562	457.318121	0.006107	0.006878
RS	61	5.630133	2.041562	408.948167	0.005461	0.006159
RS	62	6.023321	2.041562	361.229872	0.004824	0.005448
RS	63	6.443490	2.041562	1655.593977	0.022107	0.025035
PA	4+25*2+4+6 0.134252564 0.048204951 6.443489784 2.786344968 0.179768400 0.233069928 0.371137085 0.563175828 0.820853615 1.192346929 1.760905304 2.518623264 3.204427857 3.565363281 3.535355202 3.186933223 2.685834961 2.200174240 1.820110661 1.561570433 1.406279840 1.330898794 1.316699067 1.348078416 1.409036507 1.483101155 1.556917648 1.622107998 1.674158284 1.726364969 2.041562323
//
IT	4954
RD	20
LK	-472841.051187
QD	-233.783903 -> -216.058986
RI	0.0119129619
TR	0.132856	0.048688
MT	6.481265
MM	C_pi: 1.361785, n_recomb: 76518.403720
RS	0	0.000000	3.152268	161.285715	0.002108	0.000105
RS	1	0.006872	3.152268	172.010067	0.002248	0.000710
RS	2	0.014215	3.152268	183.421268	0.002397	0.001598
RS	3	0.022064	3.152268	195.559584	0.002556	0.002298
RS	4	0.030451	0.180899	3549.158285	0.046383	0.039063
RS	5	0.039415	0.180899	3604.390586	0.047105	0.039226
RS	6	0.048995	0.234504	2831.963487	0.037010	0.030748
RS	7	0.059233	0.234504	2893.703165	0.037817	0.031547
RS	8	0.070175	0.373145	1869.608154	0.024433	0.020483
RS	9	0.081869	0.373145	1934.929649	0.025287	0.021409
RS	10	0.094366	0.564114	1329.690090	0.017377	0.014895
RS	11	0.107722	0.564114	1387.151669	0.018128	0.015855
RS	12	0.121996	0.818676	999.656588	0.013064	0.011624
RS	13	0.137250	0.818676	1048.358192	0.013701	0.012447
RS	14	0.153553	1.187538	759.452641	0.009925	0.009179
RS	15	0.170976	1.187538	799.764883	0.010452	0.009812
RS	16	0.189596	1.760127	569.204746	0.007439	0.007061
RS	17	0.209496	1.760127	601.545684	0.007861	0.007451
RS	18	0.230763	2.536423	441.685932	0.005772	0.005466
RS	19	0.253492	2.536423	467.947864	0.006115	0.005730
RS	20	0.277782	3.251589	386.932948	0.005057	0.004732
RS	21	0.303741	3.251589	410.386755	0.005363	0.004993
RS	22	0.331484	3.637951	389.020593	0.005084	0.004751
RS	23	0.361134	3.637951	412.567530	0.005392	0.005046
RS	24	0.392821	3.618264	439.676584	0.005746	0.005414
RS	25	0.426685	3.618264	465.755242	0.006087	0.005771
RS	26	0.462877	3.262692	546.499456	0.007142	0.006832
RS	27	0.501555	3.262692	577.490214	0.007547	0.007299
RS	28	0.542891	2.744037	724.091852	0.009463	0.009253
RS	29	0.587068	2.744037	761.904620	0.009957	0.009880
RS	30	0.634280	2.240171	978.940882	0.012794	0.012848
RS	31	0.684736	2.240171	1023.397897	0.013375	0.013643
RS	32	0.738660	1.846468	1292.491144	0.016891	0.017428
RS	33	0.796288	1.846468	1339.337320	0.017503	0.018313
RS	34	0.857877	1.579355	1614.328331	0.021097	0.022281
RS	35	0.923698	1.579355	1655.162245	0.021631	0.023092
RS	36	0.994042	1.419322	1877.989549	0.024543	0.026382
RS	37	1.069219	1.419322	1903.572860	0.024877	0.026936
RS	38	1.149563	1.341776	2030.087176	0.026531	0.028856
RS	39	1.235427	1.341776	2034.939571	0.026594	0.029045
RS	40	1.327191	1.327190	2052.340553	0.026822	0.029369
RS	41	1.425261	1.327190	2036.888446	0.026620	0.029197
RS	42	1.530070	1.359456	1965.493189	0.025687	0.028209
RS	43	1.642081	1.359456	1934.261170	0.025278	0.027763
RS	44	1.761788	1.422146	1813.024543	0.023694	0.026035
RS	45	1.889722	1.422146	1770.973443	0.023144	0.025416
RS	46	2.026446	1.498308	1636.034681	0.021381	0.023487
RS	47	2.172566	1.498308	1586.302594	0.020731	0.022762
RS	48	2.328726	1.574174	1458.023817	0.019055	0.020933
RS	49	2.495617	1.574174	1402.003165	0.018322	0.020130
RS	50	2.673976	1.641108	1286.894541	0.016818	0.018495
RS	51	2.864590	1.641108	1225.206304	0.016012	0.017621
RS	52	3.068303	1.694511	1123.053924	0.014677	0.016175
RS	53	3.286015	1.694511	1056.308879	0.013805	0.015233
RS	54	3.518686	1.748236	956.667453	0.012502	0.013825
RS	55	3.767345	1.748236	887.703278	0.011601	0.012850
RS	56	4.033091	1.748236	815.730081	0.010661	0.011831
RS	57	4.317098	1.748236	741.830901	0.009695	0.010781
RS	58	4.620620	2.078422	569.276775	0.007440	0.008333
RS	59	4.945000	2.078422	521.554247	0.006816	0.007646
RS	60	5.291669	2.078422	472.779200	0.006179	0.006941
RS	61	5.662159	2.078422	423.721287	0.005538	0.006230
RS	62	6.058108	2.078422	375.165757	0.004903	0.005523
RS	63	6.481265	2.078422	1742.104479	0.022767	0.025717
PA	4+25*2+4+6 0.132856474 0.048687575 6.481264579 3.152267718 0.180899135 0.234504477 0.373145009 0.564114118 0.818675791 1.187537520 1.760126934 2.536422887 3.251589277 3.637950653 3.618263978 3.262692244 2.744036641 2.240170550 1.846468241 1.579354813 1.419322358 1.341775897 1.327190144 1.359456222 1.422145577 1.498308028 1.574173905 1.641107794 1.694510965 1.748236025 2.078421558
//
IT	4610
RD	21
LK	-472806.115745
QD	-224.516347 -> -207.897908
RI	0.0109362469
TR	0.131532	0.049161
MT	6.516793
MM	C_pi: 1.377757, n_recomb: 78113.885106
RS	0	0.000000	3.561553	145.838665	0.001867	0.000095
RS	1	0.006881	3.561553	155.589372	0.001992	0.000636
RS	2	0.014235	3.561553	165.971177	0.002125	0.001426
RS	3	0.022095	3.561553	177.021968	0.002266	0.002049
RS	4	0.030496	0.181995	3609.250036	0.046205	0.039132
RS	5	0.039475	0.181995	3666.550875	0.046939	0.039273
RS	6	0.049072	0.235933	2881.555398	0.036889	0.030773
RS	7	0.059329	0.235933	2945.192144	0.037704	0.031562
RS	8	0.070292	0.375190	1904.484698	0.024381	0.020500
RS	9	0.082009	0.375190	1971.417499	0.025238	0.021416
RS	10	0.094532	0.565138	1359.916419	0.017409	0.014947
RS	11	0.107917	0.565138	1418.796739	0.018163	0.015903
RS	12	0.122224	0.816570	1026.997365	0.013147	0.011705
RS	13	0.137514	0.816570	1077.024526	0.013788	0.012530
RS	14	0.153857	1.182579	781.468107	0.010004	0.009251
RS	15	0.171324	1.182579	822.939076	0.010535	0.009888
RS	16	0.189992	1.758453	583.818078	0.007474	0.007092
RS	17	0.209946	1.758453	617.019181	0.007899	0.007488
RS	18	0.231272	2.552083	449.876913	0.005759	0.005456
RS	19	0.254066	2.552083	476.684323	0.006102	0.005724
RS	20	0.278428	3.295731	391.337280	0.005010	0.004693
RS	21	0.304466	3.295731	415.132430	0.005314	0.004954
RS	22	0.332296	3.707568	391.451022	0.005011	0.004689
RS	23	0.362041	3.707568	415.239042	0.005316	0.004980
RS	24	0.393833	3.698830	441.278937	0.005649	0.005327
RS	25	0.427812	3.698830	467.581127	0.005986	0.005678
RS	26	0.464129	3.336850	548.558458	0.007023	0.006719
RS	27	0.502945	3.336850	579.855827	0.007423	0.007177
RS	28	0.544431	2.801169	728.673581	0.009328	0.009115
RS	29	0.588773	2.801169	767.015599	0.009819	0.009731
RS	30	0.636165	2.279484	989.066865	0.012662	0.012697
RS	31	0.686818	2.279484	1034.411622	0.013242	0.013481
RS	32	0.740956	1.872380	1311.477740	0.016789	0.017283
RS	33	0.798820	1.872380	1359.583640	0.017405	0.018161
RS	34	0.860664	1.596851	1644.194021	0.021049	0.022167
RS	35	0.926765	1.596851	1686.453038	0.021590	0.022976
RS	36	0.997413	1.432152	1918.087054	0.024555	0.026310
RS	37	1.072922	1.432152	1944.915914	0.024898	0.026869
RS	38	1.153627	1.352457	2077.119822	0.026591	0.028824
RS	39	1.239885	1.352457	2082.778803	0.026663	0.029022
RS	40	1.332078	1.337447	2101.780691	0.026907	0.029364
RS	41	1.430615	1.337447	2086.667556	0.026713	0.029205
RS	42	1.535931	1.370520	2013.443840	0.025776	0.028217
RS	43	1.648494	1.370520	1982.225316	0.025376	0.027785
RS	44	1.768802	1.434824	1857.355906	0.023778	0.026050
RS	45	1.897388	1.434824	1815.141765	0.023237	0.025447
RS	46	2.034822	1.512951	1676.294979	0.021460	0.023509
RS	47	2.181712	1.512951	1626.282545	0.020819	0.022801
RS	48	2.338709	1.590724	1494.620311	0.019134	0.020968
RS	49	2.506509	1.590724	1438.181523	0.018411	0.020180
RS	50	2.685854	1.659268	1320.354967	0.016903	0.018546
RS	51	2.877540	1.659268	1258.058576	0.016105	0.017685
RS	52	3.082414	1.713910	1153.703139	0.014770	0.016242
RS	53	3.301386	1.713910	1086.109092	0.013904	0.015311
RS	54	3.535424	1.769037	984.161574	0.012599	0.013902
RS	55	3.785565	1.769037	914.151244	0.011703	0.012936
RS	56	4.052918	1.769037	840.937050	0.010766	0.011923
RS	57	4.338667	1.769037	765.617271	0.009801	0.010877
RS	58	4.644077	2.113818	585.436077	0.007495	0.008375
RS	59	4.970501	2.113818	537.370213	0.006879	0.007699
RS	60	5.319386	2.113818	488.087129	0.006248	0.007003
RS	61	5.692276	2.113818	438.362774	0.005612	0.006298
RS	62	6.090823	2.113818	388.994362	0.004980	0.005597
RS	63	6.516793	2.113818	1828.922826	0.023414	0.026385
PA	4+25*2+4+6 0.131531941 0.049160555 6.516793056 3.561553325 0.181995061 0.235932871 0.375190486 0.565137627 0.816570108 1.182579330 1.758452543 2.552082984 3.295731402 3.707568036 3.698829647 3.336849715 2.801169179 2.279484457 1.872380316 1.596851470 1.432152183 1.352456862 1.337447435 1.370520369 1.434823930 1.512951373 1.590723676 1.659268227 1.713909568 1.769036608 2.113818441
//
IT	4031
RD	22
LK	-472773.356273
QD	-215.810322 -> -200.212392
RI	0.0100702338
TR	0.130274	0.049624
MT	6.550228
MM	C_pi: 1.393141, n_recomb: 79676.895880
RS	0	0.000000	4.019722	131.890367	0.001655	0.000085
RS	1	0.006889	4.019722	140.751756	0.001767	0.000570
RS	2	0.014253	4.019722	150.191998	0.001885	0.001274
RS	3	0.022124	4.019722	160.246557	0.002011	0.001827
RS	4	0.030538	0.183057	3667.295161	0.046027	0.039188
RS	5	0.039531	0.183057	3726.624837	0.046772	0.039314
RS	6	0.049143	0.237348	2929.140942	0.036763	0.030790
RS	7	0.059418	0.237348	2994.642968	0.037585	0.031570
RS	8	0.070401	0.377252	1937.884202	0.024322	0.020510
RS	9	0.082140	0.377252	2006.388149	0.025182	0.021417
RS	10	0.094688	0.566242	1389.128952	0.017435	0.014994
RS	11	0.108100	0.566242	1449.391029	0.018191	0.015945
RS	12	0.122437	0.814549	1053.841672	0.013226	0.011783
RS	13	0.137761	0.814549	1105.168588	0.013871	0.012610
RS	14	0.154141	1.177516	803.333338	0.010082	0.009322
RS	15	0.171649	1.177516	845.949957	0.010617	0.009964
RS	16	0.190364	1.756021	598.406788	0.007510	0.007125
RS	17	0.210368	1.756021	632.462596	0.007938	0.007526
RS	18	0.231750	2.565829	458.066108	0.005749	0.005449
RS	19	0.254605	2.565829	485.415576	0.006092	0.005719
RS	20	0.279034	3.337070	395.743060	0.004967	0.004658
RS	21	0.305147	3.337070	419.875789	0.005270	0.004918
RS	22	0.333058	3.774324	393.873418	0.004943	0.004630
RS	23	0.362892	3.774324	417.896904	0.005245	0.004918
RS	24	0.394782	3.777145	442.829399	0.005558	0.005245
RS	25	0.428869	3.777145	469.345022	0.005891	0.005590
RS	26	0.465304	3.409431	550.471618	0.006909	0.006611
RS	27	0.504249	3.409431	582.057863	0.007305	0.007061
RS	28	0.545877	2.857269	732.921278	0.009199	0.008983
RS	29	0.590372	2.857269	771.763842	0.009686	0.009589
RS	30	0.637934	2.318115	998.580035	0.012533	0.012550
RS	31	0.688772	2.318115	1044.774555	0.013113	0.013324
RS	32	0.743112	1.897847	1329.522117	0.016686	0.017141
RS	33	0.801196	1.897847	1378.849972	0.017306	0.018013
RS	34	0.863281	1.614051	1672.828053	0.020995	0.022052
RS	35	0.929644	1.614051	1716.488705	0.021543	0.022861
RS	36	1.000578	1.444762	1956.780946	0.024559	0.026236
RS	37	1.076399	1.444762	1984.855966	0.024911	0.026799
RS	38	1.157444	1.362937	2122.726907	0.026642	0.028789
RS	39	1.244072	1.362937	2129.217039	0.026723	0.028996
RS	40	1.336668	1.347473	2149.903857	0.026983	0.029355
RS	41	1.435644	1.347473	2135.169842	0.026798	0.029208
RS	42	1.541437	1.381279	2060.268386	0.025858	0.028222
RS	43	1.654520	1.381279	2029.108059	0.025467	0.027805
RS	44	1.775392	1.447091	1900.772873	0.023856	0.026063
RS	45	1.904592	1.447091	1858.437228	0.023325	0.025475
RS	46	2.042693	1.527058	1715.840364	0.021535	0.023532
RS	47	2.190308	1.527058	1665.582092	0.020904	0.022839
RS	48	2.348092	1.606608	1530.665533	0.019211	0.021003
RS	49	2.516747	1.606608	1473.836266	0.018498	0.020230
RS	50	2.697020	1.676639	1353.394924	0.016986	0.018597
RS	51	2.889713	1.676639	1290.512225	0.016197	0.017749
RS	52	3.095681	1.732413	1184.028811	0.014860	0.016308
RS	53	3.315839	1.732413	1115.604097	0.014002	0.015387
RS	54	3.551164	1.788833	1011.408645	0.012694	0.013978
RS	55	3.802700	1.788833	940.367504	0.011802	0.013020
RS	56	4.071566	1.788833	865.930708	0.010868	0.012012
RS	57	4.358954	1.788833	789.211268	0.009905	0.010970
RS	58	4.666142	2.147825	601.412213	0.007548	0.008415
RS	59	4.994492	2.147825	553.015319	0.006941	0.007750
[truncated: 10,014,048 more chars]
