# Supplementary material for: Recent speciation associated with range expansion and a shift to self-fertilization in North American Arabidopsis
Source: Nat Commun. 2022 Dec 8;13:7564. doi: 10.1038/s41467-022-35368-1 (PMC9732334; doi:10.1038/s41467-022-35368-1)
Supplement: Supplementary file 5 — Source Data [file 41467_2022_35368_MOESM5_ESM.zip › Source Data/SuppFig15-5_lyrIA1_26.psmc]

CC
CC	Brief Description of the file format:
CC	  CC  comments
CC	  MM  useful-messages
CC	  RD  round-of-iterations
CC	  LL  \log[P(sequence)]
CC	  QD  Q-before-opt Q-after-opt
CC	  TR  \theta_0 \rho_0
CC	  RS  k t_k \lambda_k \pi_k \sum_{l\not=k}A_{kl} A_{kk}
CC	  DC  begin end best-k t_k+\Delta_k max-prob
CC
MM	Version: 0.6.5-r67
MM	pattern:4+25*2+4+6, n:63, n_free_lambdas:28
MM	n_iterations:25, skip:1, max_t:5, theta/rho:5
MM	is_decoding:0
MM	n_seqs:18, sum_L:1196968, sum_n:182363
RD	0
LK	0.000000
QD	0.000000 -> 0.000000
RI	inf
TR	0.165292	0.033058
MT	5.000000
MM	C_pi: 1.000000, n_recomb: 38926.498073
RS	0	0.000000	1.000000	245.825669	0.006315	0.000000
RS	1	0.006440	1.000000	259.951589	0.006678	0.000000
RS	2	0.013294	1.000000	274.773531	0.007059	0.000000
RS	3	0.020590	1.000000	290.310477	0.007458	0.000000
RS	4	0.028356	1.000000	306.579696	0.007876	0.000000
RS	5	0.036622	1.000000	323.596335	0.008313	0.000000
RS	6	0.045421	1.000000	341.372968	0.008770	0.000000
RS	7	0.054785	1.000000	359.919085	0.009246	0.000000
RS	8	0.064753	1.000000	379.240538	0.009742	0.000000
RS	9	0.075363	1.000000	399.338920	0.010259	0.000000
RS	10	0.086656	1.000000	420.210896	0.010795	0.000000
RS	11	0.098677	1.000000	441.847464	0.011351	0.000000
RS	12	0.111471	1.000000	464.233165	0.011926	0.000000
RS	13	0.125090	1.000000	487.345236	0.012520	0.000000
RS	14	0.139585	1.000000	511.152698	0.013131	0.000000
RS	15	0.155014	1.000000	535.615413	0.013760	0.000000
RS	16	0.171437	1.000000	560.683076	0.014404	0.000000
RS	17	0.188917	1.000000	586.294195	0.015062	0.000000
RS	18	0.207523	1.000000	612.375044	0.015732	0.000000
RS	19	0.227327	1.000000	638.838612	0.016411	0.000000
RS	20	0.248406	1.000000	665.583583	0.017098	0.000000
RS	21	0.270843	1.000000	692.493351	0.017790	0.000000
RS	22	0.294725	1.000000	719.435131	0.018482	0.000000
RS	23	0.320144	1.000000	746.259173	0.019171	0.000000
RS	24	0.347201	1.000000	772.798146	0.019853	0.000000
RS	25	0.376000	1.000000	798.866735	0.020522	0.000000
RS	26	0.406654	1.000000	824.261501	0.021175	0.000000
RS	27	0.439282	1.000000	848.761082	0.021804	0.000000
RS	28	0.474011	1.000000	872.126785	0.022404	0.000000
RS	29	0.510976	1.000000	894.103653	0.022969	0.000000
RS	30	0.550322	1.000000	914.422078	0.023491	0.000000
RS	31	0.592202	1.000000	932.800029	0.023963	0.000000
RS	32	0.636779	1.000000	948.945967	0.024378	0.000000
RS	33	0.684227	1.000000	962.562516	0.024728	0.000000
RS	34	0.734730	1.000000	973.350926	0.025005	0.000000
RS	35	0.788485	1.000000	981.016366	0.025202	0.000000
RS	36	0.845702	1.000000	985.274051	0.025311	0.000000
RS	37	0.906604	1.000000	985.856175	0.025326	0.000000
RS	38	0.971428	1.000000	982.519574	0.025240	0.000000
RS	39	1.040426	1.000000	975.054010	0.025049	0.000000
RS	40	1.113868	1.000000	963.290896	0.024746	0.000000
RS	41	1.192040	1.000000	947.112224	0.024331	0.000000
RS	42	1.275245	1.000000	926.459406	0.023800	0.000000
RS	43	1.363809	1.000000	901.341640	0.023155	0.000000
RS	44	1.458076	1.000000	871.843406	0.022397	0.000000
RS	45	1.558414	1.000000	838.130578	0.021531	0.000000
RS	46	1.665214	1.000000	800.454677	0.020563	0.000000
RS	47	1.778891	1.000000	759.154721	0.019502	0.000000
RS	48	1.899889	1.000000	714.656194	0.018359	0.000000
RS	49	2.028679	1.000000	667.466702	0.017147	0.000000
RS	50	2.165763	1.000000	618.168001	0.015880	0.000000
RS	51	2.311675	1.000000	567.404240	0.014576	0.000000
RS	52	2.466983	1.000000	515.866465	0.013252	0.000000
RS	53	2.632293	1.000000	464.273708	0.011927	0.000000
RS	54	2.808249	1.000000	413.351210	0.010619	0.000000
RS	55	2.995536	1.000000	363.806682	0.009346	0.000000
RS	56	3.194884	1.000000	316.305720	0.008126	0.000000
RS	57	3.407070	1.000000	271.447748	0.006973	0.000000
RS	58	3.632920	1.000000	229.743997	0.005902	0.000000
RS	59	3.873315	1.000000	191.599042	0.004922	0.000000
RS	60	4.129191	1.000000	157.297317	0.004041	0.000000
RS	61	4.401545	1.000000	126.995753	0.003262	0.000000
RS	62	4.691438	1.000000	100.723279	0.002588	0.000000
RS	63	5.000000	1.000000	283.609027	0.007286	0.000000
PA	4+25*2+4+6 0.165292319 0.033058464 5.000000000 1.000000000 1.000000000 1.000000000 1.000000000 1.000000000 1.000000000 1.000000000 1.000000000 1.000000000 1.000000000 1.000000000 1.000000000 1.000000000 1.000000000 1.000000000 1.000000000 1.000000000 1.000000000 1.000000000 1.000000000 1.000000000 1.000000000 1.000000000 1.000000000 1.000000000 1.000000000 1.000000000 1.000000000
//
IT	3823
RD	1
LK	-446593.507278
QD	-1197.077597 -> -706.333386
RI	0.0681904398
TR	0.158423	0.032380
MT	5.351367
MM	C_pi: 0.988579, n_recomb: 37712.082792
RS	0	0.000000	0.340288	707.932274	0.018772	0.000690
RS	1	0.006552	0.340288	739.549333	0.019610	0.005637
RS	2	0.013534	0.340288	771.578129	0.020460	0.014190
RS	3	0.020974	0.340288	803.883521	0.021316	0.021379
RS	4	0.028900	0.332348	856.039576	0.022699	0.023686
RS	5	0.037347	0.332348	888.631407	0.023564	0.024088
RS	6	0.046346	0.406976	754.005077	0.019994	0.023282
RS	7	0.055936	0.406976	784.224688	0.020795	0.021989
RS	8	0.066153	0.516492	643.504183	0.017064	0.020574
RS	9	0.077040	0.516492	671.027846	0.017793	0.019068
RS	10	0.088641	0.656822	550.855737	0.014607	0.017482
RS	11	0.101002	0.656822	575.772882	0.015268	0.015887
RS	12	0.114172	0.815335	485.207872	0.012866	0.014384
RS	13	0.128206	0.815335	508.011820	0.013471	0.013054
RS	14	0.143159	0.971720	446.474626	0.011839	0.011929
RS	15	0.159092	0.971720	467.866690	0.012406	0.011005
RS	16	0.176069	1.108812	429.689303	0.011394	0.010266
RS	17	0.194158	1.108812	450.331589	0.011941	0.009701
RS	18	0.213433	1.215339	430.478707	0.011415	0.009299
RS	19	0.233970	1.215339	450.904996	0.011957	0.009052
RS	20	0.255854	1.286664	445.855418	0.011823	0.008951
RS	21	0.279171	1.286664	466.443134	0.012369	0.008991
RS	22	0.304016	1.324181	473.724504	0.012562	0.009168
RS	23	0.330489	1.324181	494.668986	0.013117	0.009482
RS	24	0.358697	1.333174	512.415334	0.013588	0.009933
RS	25	0.388753	1.333174	533.693540	0.014152	0.010523
RS	26	0.420778	1.320374	560.337567	0.014858	0.011256
RS	27	0.454902	1.320374	581.659966	0.015424	0.012135
RS	28	0.491262	1.292768	615.440258	0.016319	0.013161
RS	29	0.530005	1.292768	636.193097	0.016870	0.014328
RS	30	0.571286	1.257364	674.500669	0.017886	0.015619
RS	31	0.615272	1.257364	693.704629	0.018395	0.017006
RS	32	0.662140	1.220682	732.758055	0.019430	0.018449
RS	33	0.712079	1.220682	749.095507	0.019864	0.019896
RS	34	0.765290	1.187840	784.337973	0.020798	0.021289
RS	35	0.821988	1.187840	796.286929	0.021115	0.022568
RS	36	0.882401	1.161727	823.477431	0.021836	0.023683
RS	37	0.946773	1.161727	829.526170	0.021996	0.024596
RS	38	1.015362	1.142952	845.794063	0.022428	0.025282
RS	39	1.088446	1.142952	844.655081	0.022397	0.025730
RS	40	1.166319	1.130760	848.670578	0.022504	0.025939
RS	41	1.249294	1.130760	839.447114	0.022259	0.025912
RS	42	1.337707	1.123947	831.088021	0.022038	0.025659
RS	43	1.431912	1.123947	813.396060	0.021569	0.025196
RS	44	1.532290	1.121143	793.546712	0.021042	0.024544
RS	45	1.639246	1.121143	767.583564	0.020354	0.023728
RS	46	1.753210	1.120925	737.914887	0.019567	0.022773
RS	47	1.874641	1.120925	704.472906	0.018680	0.021704
RS	48	2.004029	1.122044	667.097628	0.017689	0.020542
RS	49	2.141895	1.122044	627.546520	0.016640	0.019307
RS	50	2.288795	1.123609	584.780850	0.015506	0.018018
RS	51	2.445321	1.123609	541.020802	0.014346	0.016691
RS	52	2.612102	1.125091	495.321435	0.013134	0.015342
RS	53	2.789812	1.125091	449.675614	0.011924	0.013986
RS	54	2.979167	1.126721	403.441228	0.010698	0.012637
RS	55	3.180929	1.126721	358.505634	0.009506	0.011309
RS	56	3.395911	1.126721	314.807885	0.008348	0.010018
RS	57	3.624980	1.126721	272.954783	0.007238	0.008775
RS	58	3.869059	1.139443	231.170907	0.006130	0.007594
RS	59	4.129131	1.139443	195.441601	0.005182	0.006487
RS	60	4.406244	1.139443	162.748740	0.004316	0.005464
RS	61	4.701515	1.139443	133.353328	0.003536	0.004533
RS	62	5.016133	1.139443	107.402967	0.002848	0.003698
RS	63	5.351367	1.139443	320.154461	0.008489	0.011456
PA	4+25*2+4+6 0.158422820 0.032380412 5.351366997 0.340288401 0.332347631 0.406976223 0.516491890 0.656821728 0.815335274 0.971719742 1.108812332 1.215338707 1.286663771 1.324180603 1.333173752 1.320373535 1.292768478 1.257364273 1.220682144 1.187839508 1.161726713 1.142951727 1.130760193 1.123946905 1.121143341 1.120924950 1.122043610 1.123608589 1.125090599 1.126721025 1.139442861
//
IT	4222
RD	2
LK	-445822.430208
QD	-756.049634 -> -590.376871
RI	0.0894148844
TR	0.155682	0.032975
MT	5.468851
MM	C_pi: 0.974056, n_recomb: 37837.839013
RS	0	0.000000	0.273320	887.002785	0.023442	0.000721
RS	1	0.006589	0.273320	922.299300	0.024375	0.005890
RS	2	0.013611	0.273320	957.435880	0.025304	0.014641
RS	3	0.021097	0.273320	992.182897	0.026222	0.022732
RS	4	0.029075	0.224362	1246.018640	0.032930	0.027337
RS	5	0.037579	0.224362	1277.314323	0.033758	0.029632
RS	6	0.046644	0.286208	1028.563151	0.027183	0.025327
RS	7	0.056305	0.286208	1058.941551	0.027986	0.026011
RS	8	0.066604	0.395329	791.643727	0.020922	0.020792
RS	9	0.077580	0.395329	820.101019	0.021674	0.020838
RS	10	0.089280	0.558337	603.174036	0.015941	0.016229
RS	11	0.101751	0.558337	628.386258	0.016607	0.015928
RS	12	0.115044	0.769832	475.735607	0.012573	0.012530
RS	13	0.129212	0.769832	497.651576	0.013152	0.012230
RS	14	0.144314	1.005467	399.059159	0.010547	0.010039
RS	15	0.160410	1.005467	418.490344	0.011060	0.009861
RS	16	0.177568	1.233434	357.971102	0.009461	0.008533
RS	17	0.195855	1.233434	375.874292	0.009934	0.008483
RS	18	0.215348	1.422764	342.197419	0.009044	0.007757
RS	19	0.236125	1.422764	359.409758	0.009499	0.007849
RS	20	0.258271	1.552133	345.927331	0.009142	0.007579
RS	21	0.281876	1.552133	363.117706	0.009597	0.007830
RS	22	0.307036	1.615311	366.008316	0.009673	0.007941
RS	23	0.333853	1.615311	383.664525	0.010140	0.008370
RS	24	0.362438	1.619297	400.750680	0.010591	0.008839
RS	25	0.392906	1.619297	419.149424	0.011078	0.009470
RS	26	0.425381	1.578123	449.145642	0.011870	0.010312
RS	27	0.459996	1.578123	468.288197	0.012376	0.011179
RS	28	0.496892	1.508236	509.834683	0.013474	0.012424
RS	29	0.536219	1.508236	529.337647	0.013990	0.013543
RS	30	0.578136	1.426289	579.667307	0.015320	0.015173
RS	31	0.622816	1.426289	598.640452	0.015821	0.016491
RS	32	0.670439	1.346802	652.678479	0.017249	0.018372
RS	33	0.721199	1.346802	669.694157	0.017699	0.019730
RS	34	0.775305	1.279853	720.485039	0.019041	0.021584
RS	35	0.832975	1.279853	733.748461	0.019392	0.022745
RS	36	0.894444	1.229862	774.499900	0.020469	0.024246
RS	37	0.959964	1.229862	782.198479	0.020672	0.025007
RS	38	1.029800	1.196381	808.523444	0.021368	0.025945
RS	39	1.104237	1.196381	809.173374	0.021385	0.026222
RS	40	1.183579	1.176617	819.534505	0.021659	0.026543
RS	41	1.268148	1.176617	812.193522	0.021465	0.026349
RS	42	1.358289	1.167409	807.127955	0.021331	0.026100
RS	43	1.454370	1.167409	791.484085	0.020918	0.025498
RS	44	1.556780	1.165662	772.995168	0.020429	0.024790
RS	45	1.665938	1.165662	749.350224	0.019804	0.023874
RS	46	1.782288	1.168394	720.301940	0.019037	0.022847
RS	47	1.906303	1.168394	689.486470	0.018222	0.021721
RS	48	2.038490	1.173099	652.856139	0.017254	0.020501
RS	49	2.179385	1.173099	616.153260	0.016284	0.019247
RS	50	2.329564	1.178041	574.611394	0.015186	0.017927
RS	51	2.489637	1.178041	533.715161	0.014105	0.016606
RS	52	2.660256	1.182239	489.640729	0.012941	0.015251
RS	53	2.842117	1.182239	446.603185	0.011803	0.013916
RS	54	3.035960	1.186410	401.890683	0.010621	0.012573
RS	55	3.242574	1.186410	359.101020	0.009491	0.011273
RS	56	3.462802	1.186410	317.159798	0.008382	0.010005
RS	57	3.697539	1.186410	276.668612	0.007312	0.008784
RS	58	3.947742	1.213625	233.406280	0.006169	0.007545
RS	59	4.214429	1.213625	199.160898	0.005264	0.006479
RS	60	4.498688	1.213625	167.467021	0.004426	0.005487
RS	61	4.801675	1.213625	138.633684	0.003664	0.004579
RS	62	5.124624	1.213625	112.869198	0.002983	0.003759
RS	63	5.468851	1.213625	351.442016	0.009288	0.011984
PA	4+25*2+4+6 0.155681669 0.032974566 5.468851227 0.273320214 0.224362131 0.286207941 0.395328769 0.558337242 0.769832210 1.005466832 1.233434440 1.422763791 1.552132902 1.615311264 1.619297429 1.578122997 1.508236467 1.426288542 1.346802008 1.279853298 1.229862004 1.196380711 1.176616825 1.167409467 1.165661855 1.168393776 1.173099046 1.178041256 1.182239128 1.186409540 1.213624682
//
IT	4552
RD	3
LK	-445540.770742
QD	-633.836233 -> -544.693653
RI	0.0890173137
TR	0.153476	0.033811
MT	5.532553
MM	C_pi: 0.983393, n_recomb: 39148.295772
RS	0	0.000000	0.284682	883.574583	0.022570	0.000688
RS	1	0.006608	0.284682	919.750591	0.023494	0.005576
RS	2	0.013652	0.284682	955.899679	0.024417	0.013586
RS	3	0.021162	0.284682	991.801381	0.025334	0.020906
RS	4	0.029168	0.191555	1515.584941	0.038714	0.029940
RS	5	0.037703	0.191555	1543.293181	0.039422	0.032638
RS	6	0.046803	0.242982	1241.734631	0.031719	0.027234
RS	7	0.056503	0.242982	1270.528105	0.032454	0.028612
RS	8	0.066844	0.346578	915.082930	0.023375	0.021556
RS	9	0.077869	0.346578	944.199923	0.024119	0.022205
RS	10	0.089622	0.516902	655.688623	0.016749	0.016033
RS	11	0.102152	0.516902	681.879547	0.017418	0.016227
RS	12	0.115510	0.757892	484.954989	0.012388	0.011856
RS	13	0.129751	0.757892	507.188277	0.012956	0.011935
RS	14	0.144932	1.048121	384.205014	0.009814	0.009206
RS	15	0.161117	1.048121	403.224808	0.010300	0.009296
RS	16	0.178371	1.347704	329.415151	0.008415	0.007673
RS	17	0.196765	1.347704	346.376736	0.008848	0.007804
RS	18	0.216375	1.607817	305.393778	0.007801	0.006919
RS	19	0.237280	1.607817	321.346864	0.008208	0.007125
RS	20	0.259567	1.787679	304.075980	0.007767	0.006776
RS	21	0.283326	1.787679	319.880731	0.008171	0.007086
RS	22	0.308656	1.869936	321.527854	0.008213	0.007175
RS	23	0.335659	1.869936	337.857062	0.008630	0.007618
RS	24	0.364446	1.862120	356.153111	0.009098	0.008119
RS	25	0.395136	1.862120	373.476660	0.009540	0.008724
RS	26	0.427853	1.786462	407.623313	0.010412	0.009664
RS	27	0.462733	1.786462	426.139613	0.010885	0.010471
RS	28	0.499917	1.670529	475.433758	0.012144	0.011898
RS	29	0.539558	1.670529	494.916616	0.012642	0.012931
RS	30	0.581819	1.541720	556.738800	0.014221	0.014843
RS	31	0.626872	1.541720	576.328406	0.014722	0.016061
RS	32	0.674903	1.422417	644.498506	0.016463	0.018304
RS	33	0.726107	1.422417	662.593817	0.016925	0.019554
RS	34	0.780694	1.326406	727.684112	0.018588	0.021785
RS	35	0.838889	1.326406	742.143567	0.018957	0.022832
RS	36	0.900928	1.258143	794.557031	0.020296	0.024641
RS	37	0.967068	1.258143	803.210589	0.020517	0.025284
RS	38	1.037577	1.215097	836.897264	0.021378	0.026405
RS	39	1.112746	1.215097	838.061026	0.021407	0.026570
RS	40	1.192882	1.191999	851.383780	0.021748	0.026950
RS	41	1.278313	1.191999	844.124183	0.021562	0.026662
RS	42	1.369389	1.183691	838.533077	0.021419	0.026382
RS	43	1.466484	1.183691	822.702875	0.021015	0.025713
RS	44	1.569994	1.185487	801.593279	0.020476	0.024930
RS	45	1.680343	1.185487	777.706942	0.019866	0.023980
RS	46	1.797985	1.193045	745.343482	0.019039	0.022873
RS	47	1.923400	1.193045	714.382392	0.018248	0.021740
RS	48	2.057102	1.202756	674.738522	0.017235	0.020461
RS	49	2.199639	1.202756	638.016703	0.016297	0.019222
RS	50	2.351595	1.212150	594.195036	0.015178	0.017872
RS	51	2.513591	1.212150	553.325311	0.014134	0.016579
RS	52	2.686292	1.219866	507.689083	0.012968	0.015220
RS	53	2.870404	1.219866	464.579034	0.011867	0.013917
RS	54	3.066683	1.227377	418.498344	0.010690	0.012578
RS	55	3.275931	1.227377	375.464622	0.009591	0.011309
RS	56	3.499005	1.227377	333.037635	0.008507	0.010067
RS	57	3.736820	1.227377	291.836362	0.007455	0.008865
RS	58	3.990350	1.270557	244.742778	0.006252	0.007561
RS	59	4.260632	1.270557	210.416495	0.005375	0.006531
RS	60	4.548774	1.270557	178.350811	0.004556	0.005567
RS	61	4.855955	1.270557	148.897593	0.003803	0.004676
RS	62	5.183435	1.270557	122.315770	0.003124	0.003866
RS	63	5.532553	1.270557	395.500109	0.010103	0.012727
PA	4+25*2+4+6 0.153476376 0.033811465 5.532553380 0.284681534 0.191554570 0.242982074 0.346578481 0.516901877 0.757891682 1.048121042 1.347704416 1.607816869 1.787678828 1.869935805 1.862120388 1.786462275 1.670528784 1.541720447 1.422416537 1.326405579 1.258142675 1.215096979 1.191998698 1.183690782 1.185487231 1.193044708 1.202756108 1.212149735 1.219866220 1.227377020 1.270557248
//
IT	4504
RD	4
LK	-445376.048889
QD	-576.399283 -> -510.241614
RI	0.0794357234
TR	0.151126	0.034632
MT	5.591798
MM	C_pi: 1.004062, n_recomb: 40910.509650
RS	0	0.000000	0.322397	817.988352	0.019995	0.000634
RS	1	0.006626	0.322397	853.964806	0.020874	0.005100
RS	2	0.013690	0.322397	890.277606	0.021762	0.012201
RS	3	0.021223	0.322397	926.751541	0.022653	0.018491
RS	4	0.029254	0.179019	1716.369747	0.041954	0.031865
RS	5	0.037818	0.179019	1742.129757	0.042584	0.034396
RS	6	0.046949	0.222866	1423.287590	0.034790	0.028841
RS	7	0.056685	0.222866	1450.884966	0.035465	0.030441
RS	8	0.067066	0.321314	1030.567092	0.025191	0.022393
RS	9	0.078135	0.321314	1060.643629	0.025926	0.023318
RS	10	0.089938	0.494486	712.496866	0.017416	0.016151
RS	11	0.102522	0.494486	740.158283	0.018092	0.016585
RS	12	0.115940	0.754885	505.299046	0.012351	0.011572
RS	13	0.130247	0.754885	528.466691	0.012918	0.011833
RS	14	0.145502	1.086618	384.732455	0.009404	0.008752
RS	15	0.161768	1.086618	404.045332	0.009876	0.008967
RS	16	0.179111	1.446136	319.189850	0.007802	0.007157
RS	17	0.197604	1.446136	335.982149	0.008213	0.007368
RS	18	0.217322	1.769479	289.169067	0.007068	0.006383
RS	19	0.238346	1.769479	304.680670	0.007447	0.006633
RS	20	0.260763	1.995834	284.609008	0.006957	0.006235
RS	21	0.284665	1.995834	299.861976	0.007330	0.006558
RS	22	0.310151	2.094742	300.873202	0.007354	0.006636
RS	23	0.337326	2.094742	316.689932	0.007741	0.007065
RS	24	0.366301	2.073361	336.461796	0.008224	0.007590
RS	25	0.397196	2.073361	353.467946	0.008640	0.008156
RS	26	0.430138	1.962492	391.739210	0.009576	0.009166
RS	27	0.465262	1.962492	410.297791	0.010029	0.009910
RS	28	0.502713	1.801568	467.144215	0.011419	0.011475
RS	29	0.542646	1.801568	487.164114	0.011908	0.012427
RS	30	0.585225	1.629028	560.281057	0.013695	0.014559
RS	31	0.630624	1.629028	580.916085	0.014200	0.015687
RS	32	0.679032	1.474493	663.107895	0.016209	0.018219
RS	33	0.730647	1.474493	682.555587	0.016684	0.019381
RS	34	0.785681	1.354343	761.780717	0.018621	0.021916
RS	35	0.844362	1.354343	777.507182	0.019005	0.022883
RS	36	0.906931	1.272135	841.067201	0.020559	0.024932
RS	37	0.973645	1.272135	850.507092	0.020789	0.025504
RS	38	1.044780	1.222863	890.510468	0.021767	0.026754
RS	39	1.120627	1.222863	891.780732	0.021798	0.026859
RS	40	1.201500	1.198804	906.562766	0.022160	0.027259
RS	41	1.287731	1.198804	898.778314	0.021969	0.026927
RS	42	1.379675	1.193003	890.911179	0.021777	0.026593
RS	43	1.477711	1.193003	874.144995	0.021367	0.025901
RS	44	1.582242	1.199413	848.631556	0.020744	0.025030
RS	45	1.693699	1.199413	823.659568	0.020133	0.024079
RS	46	1.812541	1.212538	786.299683	0.019220	0.022887
RS	47	1.939256	1.212538	754.290232	0.018438	0.021772
RS	48	2.074367	1.227800	710.115551	0.017358	0.020431
RS	49	2.218430	1.227800	672.442278	0.016437	0.019222
RS	50	2.372038	1.242065	624.992375	0.015277	0.017840
RS	51	2.535823	1.242065	583.217598	0.014256	0.016584
RS	52	2.710460	1.253630	534.831478	0.013073	0.015217
RS	53	2.896667	1.253630	490.753499	0.011996	0.013951
RS	54	3.095211	1.264876	442.207909	0.010809	0.012612
RS	55	3.306910	1.264876	398.121056	0.009732	0.011374
RS	56	3.532635	1.264876	354.433258	0.008664	0.010158
RS	57	3.773315	1.264876	311.789661	0.007621	0.008975
RS	58	4.029942	1.325158	259.714481	0.006348	0.007599
RS	59	4.303572	1.325158	224.796413	0.005495	0.006604
RS	60	4.595331	1.325158	191.901910	0.004691	0.005664
RS	61	4.906420	1.325158	161.423932	0.003946	0.004789
RS	62	5.238121	1.325158	133.669048	0.003267	0.003988
RS	63	5.591798	1.325158	447.412210	0.010936	0.013552
PA	4+25*2+4+6 0.151125557 0.034632029 5.591798128 0.322396864 0.179019159 0.222866424 0.321314253 0.494486180 0.754884910 1.086617895 1.446135617 1.769479399 1.995833803 2.094741839 2.073361391 1.962491550 1.801567768 1.629027916 1.474492574 1.354342830 1.272134673 1.222862940 1.198804023 1.193003134 1.199413294 1.212538226 1.227799667 1.242064602 1.253630130 1.264876025 1.325158397
//
IT	4654
RD	5
LK	-445249.146239
QD	-535.601003 -> -479.980095
RI	0.0685373499
TR	0.148616	0.035383
MT	5.656431
MM	C_pi: 1.028923, n_recomb: 42798.146429
RS	0	0.000000	0.374496	739.250719	0.017273	0.000576
RS	1	0.006645	0.374496	774.145500	0.018088	0.004606
RS	2	0.013731	0.374496	809.707229	0.018919	0.010846
RS	3	0.021288	0.374496	845.810590	0.019763	0.016199
RS	4	0.029347	0.174040	1873.761267	0.043781	0.033284
RS	5	0.037941	0.174040	1899.188622	0.044375	0.035469
RS	6	0.047107	0.212151	1581.722655	0.036958	0.030135
RS	7	0.056882	0.212151	1608.708765	0.037588	0.031774
RS	8	0.067306	0.306146	1139.308665	0.026621	0.023176
RS	9	0.078423	0.306146	1170.516531	0.027350	0.024242
RS	10	0.090278	0.480193	770.515517	0.018003	0.016376
RS	11	0.102922	0.480193	799.848135	0.018689	0.016948
RS	12	0.116405	0.754252	530.527579	0.012396	0.011456
RS	13	0.130784	0.754252	554.890242	0.012965	0.011821
RS	14	0.146119	1.118998	392.069418	0.009161	0.008477
RS	15	0.162473	1.118998	411.977956	0.009626	0.008761
RS	16	0.179913	1.530247	316.951944	0.007406	0.006811
RS	17	0.198512	1.530247	333.907295	0.007802	0.007064
RS	18	0.218347	1.911608	281.751360	0.006583	0.006006
RS	19	0.239500	1.911608	297.171463	0.006944	0.006274
RS	20	0.262059	2.182426	274.553644	0.006415	0.005839
RS	21	0.286116	2.182426	289.607675	0.006767	0.006162
RS	22	0.311772	2.297787	290.029954	0.006777	0.006227
RS	23	0.339133	2.297787	305.671468	0.007142	0.006636
RS	24	0.368311	2.263469	326.751096	0.007635	0.007174
RS	25	0.399429	2.263469	343.742165	0.008032	0.007702
RS	26	0.432614	2.118761	385.759041	0.009013	0.008759
RS	27	0.468004	2.118761	404.612418	0.009454	0.009448
RS	28	0.505746	1.915203	468.503314	0.010947	0.011112
RS	29	0.545995	1.915203	489.259010	0.011432	0.011997
RS	30	0.588919	1.702271	573.190554	0.013393	0.014298
RS	31	0.634695	1.702271	595.021046	0.013903	0.015355
RS	32	0.683513	1.516310	690.904731	0.016143	0.018119
RS	33	0.735574	1.516310	711.805382	0.016632	0.019216
RS	34	0.791095	1.375534	804.937696	0.018808	0.021998
RS	35	0.850305	1.375534	821.965101	0.019206	0.022912
RS	36	0.913449	1.282102	896.338984	0.020943	0.025156
RS	37	0.980789	1.282102	906.514942	0.021181	0.025687
RS	38	1.052603	1.228451	952.249563	0.022250	0.027034
RS	39	1.129189	1.228451	953.498505	0.022279	0.027109
RS	40	1.210864	1.204559	968.942942	0.022640	0.027510
RS	41	1.297966	1.204559	960.457775	0.022442	0.027160
RS	42	1.390855	1.201884	949.454932	0.022184	0.026762
RS	43	1.489917	1.201884	931.560405	0.021766	0.026069
RS	44	1.595561	1.213220	900.848900	0.021049	0.025108
RS	45	1.708225	1.213220	874.600426	0.020435	0.024172
RS	46	1.828374	1.232069	831.584829	0.019430	0.022896
RS	47	1.956507	1.232069	798.340112	0.018654	0.021808
RS	48	2.093154	1.252975	749.114292	0.017503	0.020408
RS	49	2.238881	1.252975	710.302603	0.016597	0.019235
RS	50	2.394291	1.272177	658.817582	0.015394	0.017822
RS	51	2.560027	1.272177	615.948817	0.014392	0.016605
RS	52	2.736775	1.287652	564.483693	0.013189	0.015229
RS	53	2.925268	1.287652	519.251395	0.012133	0.013999
RS	54	3.126286	1.302750	467.930062	0.010933	0.012657
RS	55	3.340660	1.302750	422.621225	0.009875	0.011452
RS	56	3.569279	1.302750	377.506461	0.008821	0.010259
RS	57	3.813088	1.302750	333.258496	0.007787	0.009094
RS	58	4.073098	1.380980	275.667393	0.006441	0.007642
RS	59	4.350385	1.380980	240.084937	0.005610	0.006680
RS	60	4.646096	1.380980	206.298525	0.004820	0.005765
RS	61	4.961456	1.380980	174.739077	0.004083	0.004906
RS	62	5.297770	1.380980	145.757796	0.003406	0.004112
RS	63	5.656431	1.380980	503.926015	0.011774	0.014409
PA	4+25*2+4+6 0.148615825 0.035382934 5.656431110 0.374495926 0.174039595 0.212150908 0.306145551 0.480193276 0.754252465 1.118998004 1.530246754 1.911607993 2.182425504 2.297787220 2.263468523 2.118760809 1.915203491 1.702270794 1.516309724 1.375534143 1.282102342 1.228450849 1.204559237 1.201883594 1.213220131 1.232069257 1.252974761 1.272177303 1.287652034 1.302749742 1.380979650
//
IT	4320
RD	6
LK	-445141.023777
QD	-501.728047 -> -452.832875
RI	0.0587871426
TR	0.146041	0.036065
MT	5.726164
MM	C_pi: 1.055156, n_recomb: 44699.150833
RS	0	0.000000	0.437041	663.912357	0.014853	0.000520
RS	1	0.006665	0.437041	697.177498	0.015597	0.004143
RS	2	0.013774	0.437041	731.347016	0.016362	0.009626
RS	3	0.021357	0.437041	766.339122	0.017144	0.014194
RS	4	0.029446	0.172486	2001.867802	0.044785	0.034332
RS	5	0.038073	0.172486	2028.086281	0.045372	0.036138
RS	6	0.047276	0.206121	1721.381976	0.038510	0.031157
RS	7	0.057092	0.206121	1748.287473	0.039112	0.032763
RS	8	0.067562	0.296240	1241.536981	0.027775	0.023877
RS	9	0.078730	0.296240	1273.964162	0.028501	0.025020
RS	10	0.090642	0.470114	828.132317	0.018527	0.016640
RS	11	0.103349	0.470114	859.204891	0.019222	0.017302
RS	12	0.116902	0.754101	557.918191	0.012482	0.011428
RS	13	0.131358	0.754101	583.588812	0.013056	0.011862
RS	14	0.146778	1.145789	402.732439	0.009010	0.008302
RS	15	0.163226	1.145789	423.379391	0.009472	0.008631
RS	16	0.180770	1.602550	318.657368	0.007129	0.006566
RS	17	0.199484	1.602550	335.936169	0.007515	0.006844
RS	18	0.219444	2.037980	278.661751	0.006234	0.005724
RS	19	0.240735	2.037980	294.159444	0.006581	0.006001
RS	20	0.263445	2.352254	269.058714	0.006019	0.005533
RS	21	0.287669	2.352254	284.081424	0.006355	0.005851
RS	22	0.313507	2.484901	283.827247	0.006350	0.005901
RS	23	0.341067	2.484901	299.447478	0.006699	0.006292
RS	24	0.370464	2.439292	321.561810	0.007194	0.006832
RS	25	0.401821	2.439292	338.664693	0.007577	0.007327
RS	26	0.435267	2.262758	383.959983	0.008590	0.008412
RS	27	0.470943	2.262758	403.198863	0.009020	0.009055
RS	28	0.508996	2.018970	473.521097	0.010594	0.010791
RS	29	0.549586	2.018970	495.068606	0.011076	0.011621
RS	30	0.592881	1.768421	589.189601	0.013181	0.014053
RS	31	0.639061	1.768421	612.250233	0.013697	0.015053
RS	32	0.688320	1.553821	721.347463	0.016138	0.018006
RS	33	0.740861	1.553821	743.727643	0.016639	0.019054
RS	34	0.796905	1.394760	850.461764	0.019026	0.022044
RS	35	0.856683	1.394760	868.807452	0.019437	0.022923
RS	36	0.920446	1.291746	953.733587	0.021337	0.025331
RS	37	0.988459	1.291746	964.645940	0.021581	0.025839
RS	38	1.061005	1.234690	1015.766879	0.022725	0.027263
RS	39	1.138386	1.234690	1016.982849	0.022752	0.027325
RS	40	1.220924	1.211440	1032.671752	0.023103	0.027717
RS	41	1.308964	1.211440	1023.479981	0.022897	0.027365
RS	42	1.402871	1.212034	1008.940069	0.022572	0.026901
RS	43	1.503038	1.212034	989.931678	0.022147	0.026219
RS	44	1.609880	1.228263	953.708303	0.021336	0.025171
RS	45	1.723844	1.228263	926.219448	0.020721	0.024257
RS	46	1.845403	1.252732	877.346276	0.019628	0.022901
RS	47	1.975064	1.252732	842.913530	0.018857	0.021846
RS	48	2.113367	1.279168	788.526815	0.017641	0.020390
RS	49	2.260888	1.279168	748.622170	0.016748	0.019255
RS	50	2.418242	1.303210	693.050071	0.015505	0.017812
RS	51	2.586083	1.303210	649.122766	0.014522	0.016634
RS	52	2.765110	1.322517	594.554074	0.013301	0.015250
RS	53	2.956070	1.322517	548.191113	0.012264	0.014055
RS	54	3.159757	1.341426	494.056803	0.011053	0.012709
RS	55	3.377020	1.341426	447.542483	0.010012	0.011533
RS	56	3.608763	1.341426	401.013851	0.008971	0.010364
RS	57	3.855952	1.341426	355.170200	0.007946	0.009216
RS	58	4.119617	1.438209	291.767156	0.006527	0.007686
RS	59	4.400854	1.438209	255.565636	0.005717	0.006756
RS	60	4.700836	1.438209	220.933449	0.004943	0.005863
RS	61	5.020812	1.438209	188.335657	0.004213	0.005019
RS	62	5.362114	1.438209	158.164631	0.003538	0.004234
RS	63	5.726164	1.438209	563.748157	0.012612	0.015273
PA	4+25*2+4+6 0.146041493 0.036064989 5.726164429 0.437040605 0.172485800 0.206120877 0.296240409 0.470113841 0.754100511 1.145789314 1.602550233 2.037979641 2.352253668 2.484901416 2.439291771 2.262758411 2.018970408 1.768420772 1.553820667 1.394760054 1.291745841 1.234690482 1.211440293 1.212034390 1.228263375 1.252731506 1.279168146 1.303210234 1.322516815 1.341426399 1.438209189
//
IT	4181
RD	7
LK	-445045.458014
QD	-472.187378 -> -428.362161
RI	0.0506281624
TR	0.143489	0.036692
MT	5.798467
MM	C_pi: 1.081570, n_recomb: 46577.604038
RS	0	0.000000	0.508485	596.622401	0.012809	0.000469
RS	1	0.006686	0.508485	628.001550	0.013483	0.003727
RS	2	0.013819	0.508485	660.436479	0.014179	0.008559
RS	3	0.021429	0.508485	693.880117	0.014897	0.012484
RS	4	0.029547	0.172688	2109.384830	0.045288	0.035106
RS	5	0.038209	0.172688	2137.123377	0.045883	0.036556
RS	6	0.047449	0.202762	1845.452925	0.039621	0.031955
RS	7	0.057307	0.202762	1872.732043	0.040207	0.033503
RS	8	0.067825	0.289451	1337.758299	0.028721	0.024495
RS	9	0.079045	0.289451	1371.457565	0.029445	0.025685
RS	10	0.091016	0.462516	884.794843	0.018996	0.016917
RS	11	0.103787	0.462516	917.621644	0.019701	0.017642
RS	12	0.117412	0.753810	586.346508	0.012589	0.011452
RS	13	0.131948	0.753810	613.376366	0.013169	0.011935
RS	14	0.147456	1.167822	415.239764	0.008915	0.008190
RS	15	0.164000	1.167822	436.700658	0.009376	0.008550
RS	16	0.181651	1.665054	322.585283	0.006926	0.006386
RS	17	0.200482	1.665054	340.275335	0.007306	0.006680
RS	18	0.220572	2.151332	277.996139	0.005968	0.005505
RS	19	0.242005	2.151332	293.663706	0.006305	0.005787
RS	20	0.264871	2.508467	266.086936	0.005713	0.005288
RS	21	0.289266	2.508467	281.167963	0.006037	0.005599
RS	22	0.315292	2.659678	280.120791	0.006014	0.005633
RS	23	0.343058	2.659678	295.797387	0.006351	0.006007
RS	24	0.372680	2.604772	318.676641	0.006842	0.006542
RS	25	0.404283	2.604772	335.946820	0.007213	0.007010
RS	26	0.437999	2.398562	384.065701	0.008246	0.008110
RS	27	0.473969	2.398562	403.716050	0.008668	0.008715
RS	28	0.512344	2.116706	479.859681	0.010302	0.010501
RS	29	0.553284	2.116706	502.198054	0.010782	0.011286
RS	30	0.596962	1.830720	605.859889	0.013008	0.013820
RS	31	0.643560	1.830720	630.138578	0.013529	0.014775
RS	32	0.693274	1.589499	751.922609	0.016143	0.017884
RS	33	0.746311	1.589499	775.778692	0.016656	0.018895
RS	34	0.802894	1.413729	895.788195	0.019232	0.022062
RS	35	0.863261	1.413729	915.464579	0.019655	0.022917
RS	36	0.927664	1.302143	1010.740714	0.021700	0.025466
RS	37	0.996372	1.302143	1022.414627	0.021951	0.025963
RS	38	1.069674	1.242191	1078.736764	0.023160	0.027451
RS	39	1.147877	1.242191	1079.958842	0.023186	0.027510
RS	40	1.231309	1.219735	1095.700722	0.023524	0.027890
RS	41	1.320319	1.219735	1085.863536	0.023313	0.027544
RS	42	1.415280	1.223527	1067.638945	0.022922	0.027017
RS	43	1.516589	1.223527	1047.603610	0.022492	0.026351
RS	44	1.624673	1.244463	1005.796959	0.021594	0.025222
RS	45	1.739982	1.244463	977.173568	0.020979	0.024334
RS	46	1.863002	1.274330	922.449660	0.019805	0.022905
RS	47	1.994246	1.274330	886.939417	0.019042	0.021883
RS	48	2.134264	1.306089	827.450013	0.017765	0.020376
RS	49	2.283645	1.306089	786.554271	0.016887	0.019278
RS	50	2.443013	1.334788	726.973596	0.015608	0.017809
RS	51	2.613036	1.334788	682.073558	0.014644	0.016667
RS	52	2.794426	1.357778	624.476102	0.013407	0.015277
RS	53	2.987944	1.357778	577.051407	0.012389	0.014115
RS	54	3.194401	1.380375	520.153698	0.011167	0.012765
RS	55	3.414660	1.380375	472.488267	0.010144	0.011617
RS	56	3.649647	1.380375	424.597482	0.009116	0.010470
RS	57	3.900344	1.380375	377.205550	0.008098	0.009336
RS	58	4.167802	1.496094	307.791991	0.006608	0.007729
RS	59	4.453143	1.496094	271.033784	0.005819	0.006828
RS	60	4.757561	1.496094	235.619783	0.005059	0.005958
RS	61	5.082332	1.496094	202.045284	0.004338	0.005129
RS	62	5.428816	1.496094	170.740174	0.003666	0.004351
RS	63	5.798467	1.496094	626.293322	0.013446	0.016133
PA	4+25*2+4+6 0.143488938 0.036692151 5.798466692 0.508484792 0.172688253 0.202761851 0.289450964 0.462515899 0.753809967 1.167822169 1.665053568 2.151331977 2.508466986 2.659677921 2.604771823 2.398561550 2.116705753 1.830719989 1.589498901 1.413729278 1.302143118 1.242191110 1.219735487 1.223526787 1.244463036 1.274329851 1.306088506 1.334788265 1.357778221 1.380374837 1.496093685
//
IT	4297
RD	8
LK	-444959.567548
QD	-445.904095 -> -406.201627
RI	0.0439259504
TR	0.141014	0.037278
MT	5.871014
MM	C_pi: 1.107600, n_recomb: 48422.330815
RS	0	0.000000	0.588126	537.967187	0.011110	0.000423
RS	1	0.006707	0.588126	567.394314	0.011718	0.003359
RS	2	0.013863	0.588126	597.963528	0.012349	0.007636
RS	3	0.021499	0.588126	629.654296	0.013003	0.011035
RS	4	0.029648	0.173854	2202.009486	0.045475	0.035681
RS	5	0.038343	0.173854	2231.725234	0.046089	0.036812
RS	6	0.047621	0.201066	1956.442505	0.040404	0.032576
RS	7	0.057521	0.201066	1984.475726	0.040983	0.034056
RS	8	0.068085	0.284665	1428.570377	0.029502	0.025041
RS	9	0.079358	0.284665	1463.578641	0.030225	0.026259
RS	10	0.091387	0.456512	940.351031	0.019420	0.017195
RS	11	0.104223	0.456512	974.922394	0.020134	0.017967
RS	12	0.117919	0.753170	615.314000	0.012707	0.011508
RS	13	0.132534	0.753170	643.725994	0.013294	0.012028
RS	14	0.148129	1.185829	428.889736	0.008857	0.008121
RS	15	0.164770	1.185829	451.208477	0.009318	0.008505
RS	16	0.182527	1.719281	327.902920	0.006772	0.006249
RS	17	0.201475	1.719281	346.057249	0.007147	0.006556
RS	18	0.221694	2.253552	278.839060	0.005758	0.005330
RS	19	0.243268	2.253552	294.732175	0.006087	0.005614
RS	20	0.266290	2.653113	264.662899	0.005466	0.005086
RS	21	0.290855	2.653113	279.854874	0.005779	0.005391
RS	22	0.317068	2.824270	277.904509	0.005739	0.005407
RS	23	0.345039	2.824270	293.679860	0.006065	0.005766
RS	24	0.374886	2.762162	317.082407	0.006548	0.006292
RS	25	0.406735	2.762162	334.543542	0.006909	0.006736
RS	26	0.440720	2.528370	385.078466	0.007952	0.007842
RS	27	0.476984	2.528370	405.138756	0.008367	0.008415
RS	28	0.515680	2.210357	486.536980	0.010048	0.010236
RS	29	0.556971	2.210357	509.641528	0.010525	0.010982
RS	30	0.601031	1.890679	622.215480	0.012850	0.013597
RS	31	0.648046	1.890679	647.679951	0.013376	0.014514
RS	32	0.698215	1.624335	781.621376	0.016142	0.017754
RS	33	0.751748	1.624335	806.935774	0.016665	0.018735
RS	34	0.808871	1.432958	939.896338	0.019410	0.022057
RS	35	0.869825	1.432958	960.913056	0.019844	0.022895
RS	36	0.934867	1.313446	1066.383125	0.022023	0.025569
RS	37	1.004272	1.313446	1078.854547	0.022280	0.026061
RS	38	1.078330	1.250860	1140.293003	0.023549	0.027607
RS	39	1.157356	1.250860	1141.581420	0.023576	0.027668
RS	40	1.241682	1.229195	1157.324660	0.023901	0.028036
RS	41	1.331663	1.229195	1146.927579	0.023686	0.027700
RS	42	1.427679	1.236017	1125.013643	0.023233	0.027116
RS	43	1.530134	1.236017	1104.059398	0.022801	0.026467
RS	44	1.639460	1.261410	1056.726097	0.021823	0.025265
RS	45	1.756119	1.261410	1027.088084	0.021211	0.024403
RS	46	1.880601	1.296407	966.617594	0.019962	0.022909
RS	47	2.013432	1.296407	930.147578	0.019209	0.021919
RS	48	2.155171	1.333237	865.681234	0.017878	0.020367
RS	49	2.306416	1.333237	823.898745	0.017015	0.019304
RS	50	2.467805	1.366370	760.434156	0.015704	0.017812
RS	51	2.640017	1.366370	714.647066	0.014759	0.016705
RS	52	2.823778	1.392856	654.125373	0.013509	0.015309
RS	53	3.019864	1.392856	605.706929	0.012509	0.014177
RS	54	3.229101	1.418963	546.122473	0.011278	0.012823
RS	55	3.452370	1.418963	497.357863	0.010271	0.011701
RS	56	3.690613	1.418963	448.156220	0.009255	0.010574
RS	57	3.944834	1.418963	399.264973	0.008245	0.009455
RS	58	4.216104	1.553808	323.690174	0.006685	0.007771
RS	59	4.505567	1.553808	286.429825	0.005915	0.006898
RS	60	4.814444	1.553808	250.292402	0.005169	0.006048
RS	61	5.144035	1.553808	215.799734	0.004457	0.005233
RS	62	5.495731	1.553808	183.415645	0.003788	0.004464
RS	63	5.871014	1.553808	691.181152	0.014274	0.016983
PA	4+25*2+4+6 0.141013976 0.037278194 5.871014160 0.588125906 0.173854339 0.201066490 0.284664672 0.456512009 0.753170156 1.185829384 1.719280996 2.253551821 2.653112628 2.824269868 2.762162167 2.528369567 2.210357391 1.890678925 1.624334978 1.432957501 1.313446167 1.250860422 1.229194877 1.236016634 1.261410421 1.296407292 1.333236611 1.366369918 1.392856310 1.418962634 1.553807807
//
IT	4357
RD	9
LK	-444881.630408
QD	-422.249215 -> -386.031299
RI	0.0384218710
TR	0.138648	0.037834
MT	5.942077
MM	C_pi: 1.132953, n_recomb: 50230.597551
RS	0	0.000000	0.675668	487.181593	0.009699	0.000383
RS	1	0.006727	0.675668	514.697402	0.010247	0.003035
RS	2	0.013906	0.675668	543.395869	0.010818	0.006839
RS	3	0.021568	0.675668	573.276289	0.011413	0.009806
RS	4	0.029745	0.175564	2283.616442	0.045463	0.036110
RS	5	0.038473	0.175564	2315.585471	0.046099	0.036962
RS	6	0.047787	0.200471	2056.370086	0.040939	0.033053
RS	7	0.057728	0.200471	2085.470751	0.041518	0.034466
RS	8	0.068338	0.281241	1514.549781	0.030152	0.025524
RS	9	0.079662	0.281241	1550.895264	0.030876	0.026758
RS	10	0.091747	0.451594	994.800443	0.019805	0.017469
RS	11	0.104645	0.451594	1031.095564	0.020527	0.018277
RS	12	0.118411	0.752127	644.576845	0.012832	0.011585
RS	13	0.133102	0.752127	674.379362	0.013426	0.012136
RS	14	0.148782	1.200428	443.309043	0.008825	0.008081
RS	15	0.165517	1.200428	466.512818	0.009287	0.008483
RS	16	0.183377	1.766408	334.161709	0.006653	0.006145
RS	17	0.202439	1.766408	352.814810	0.007024	0.006460
RS	18	0.222783	2.346032	280.696715	0.005588	0.005188
RS	19	0.244495	2.346032	296.851534	0.005910	0.005473
RS	20	0.267668	2.787596	264.265410	0.005261	0.004917
RS	21	0.292400	2.787596	279.601493	0.005566	0.005216
RS	22	0.318795	2.980015	276.654355	0.005508	0.005212
RS	23	0.346966	2.980015	292.553030	0.005824	0.005559
RS	24	0.377032	2.912771	316.271723	0.006296	0.006072
RS	25	0.409120	2.912771	333.932407	0.006648	0.006497
RS	26	0.443366	2.653406	386.526275	0.007695	0.007601
RS	27	0.479917	2.653406	406.983020	0.008102	0.008147
RS	28	0.518925	2.300941	493.123665	0.009817	0.009990
RS	29	0.560558	2.300941	516.959931	0.010292	0.010704
RS	30	0.604992	1.948995	637.858639	0.012699	0.013382
RS	31	0.652414	1.948995	664.467771	0.013228	0.014267
RS	32	0.703026	1.658684	810.053791	0.016127	0.017618
RS	33	0.757042	1.658684	836.801599	0.016659	0.018575
RS	34	0.814693	1.452506	982.399064	0.019558	0.022032
RS	35	0.876221	1.452506	1004.762841	0.020003	0.022858
RS	36	0.941887	1.325505	1120.302851	0.022303	0.025646
RS	37	1.011971	1.325505	1133.610785	0.022568	0.026135
RS	38	1.086769	1.260418	1200.144341	0.023893	0.027735
RS	39	1.166599	1.260418	1201.566031	0.023921	0.027802
RS	40	1.251798	1.239465	1217.342328	0.024235	0.028159
RS	41	1.342729	1.239465	1206.476555	0.024019	0.027835
RS	42	1.439776	1.249112	1180.951379	0.023511	0.027199
RS	43	1.543351	1.249112	1159.186990	0.023077	0.026569
RS	44	1.653893	1.278691	1106.451156	0.022027	0.025302
RS	45	1.771871	1.278691	1075.912884	0.021419	0.024466
RS	46	1.897785	1.318529	1009.846128	0.020104	0.022914
RS	47	2.032168	1.318529	972.523463	0.019361	0.021955
RS	48	2.175591	1.360157	903.232634	0.017982	0.020363
RS	49	2.328662	1.360157	860.654506	0.017134	0.019333
RS	50	2.492029	1.397480	793.442419	0.015796	0.017820
RS	51	2.666385	1.397480	746.840525	0.014868	0.016746
RS	52	2.852470	1.427257	683.503358	0.013607	0.015345
RS	53	3.051072	1.427257	634.146866	0.012625	0.014242
RS	54	3.263033	1.456665	571.958105	0.011387	0.012885
RS	55	3.489251	1.456665	522.134797	0.010395	0.011786
RS	56	3.730687	1.456665	471.663953	0.009390	0.010677
RS	57	3.988363	1.456665	421.314676	0.008388	0.009571
RS	58	4.263372	1.610658	339.457313	0.006758	0.007813
RS	59	4.556880	1.610658	301.737168	0.006007	0.006965
RS	60	4.870131	1.610658	264.924396	0.005274	0.006134
RS	61	5.204454	1.610658	229.564013	0.004570	0.005333
RS	62	5.561265	1.610658	196.150411	0.003905	0.004572
RS	63	5.942077	1.610658	758.104715	0.015092	0.017821
PA	4+25*2+4+6 0.138648414 0.037834118 5.942077117 0.675667585 0.175563907 0.200470909 0.281240664 0.451594140 0.752127215 1.200428107 1.766408180 2.346032088 2.787595573 2.980014975 2.912770755 2.653405681 2.300940694 1.948994524 1.658684423 1.452505670 1.325504947 1.260418044 1.239465266 1.249112039 1.278690551 1.318529308 1.360157202 1.397480434 1.427256770 1.456664756 1.610658177
//
IT	3968
RD	10
LK	-444810.456062
QD	-400.786357 -> -367.581140
RI	0.0338730712
TR	0.136407	0.038368
MT	6.010566
MM	C_pi: 1.157478, n_recomb: 52002.283728
RS	0	0.000000	0.771012	443.181766	0.008522	0.000347
RS	1	0.006746	0.771012	468.881152	0.009017	0.002751
RS	2	0.013947	0.771012	495.772735	0.009534	0.006152
RS	3	0.021633	0.771012	523.870408	0.010074	0.008759
RS	4	0.029838	0.177572	2356.952471	0.045324	0.036431
RS	5	0.038597	0.177572	2391.328857	0.045985	0.037042
RS	6	0.047946	0.200631	2146.882416	0.041284	0.033416
RS	7	0.057926	0.200631	2177.303340	0.041869	0.034765
RS	8	0.068579	0.278783	1596.183388	0.030694	0.025952
RS	9	0.079951	0.278783	1633.888251	0.031420	0.027193
RS	10	0.092090	0.447454	1048.174314	0.020156	0.017736
RS	11	0.105048	0.447454	1086.166671	0.020887	0.018572
RS	12	0.118880	0.750703	673.987409	0.012961	0.011677
RS	13	0.133645	0.750703	705.180247	0.013561	0.012252
RS	14	0.149406	1.212142	458.272215	0.008813	0.008062
RS	15	0.166230	1.212142	482.378236	0.009276	0.008480
RS	16	0.184189	1.807391	341.091871	0.006559	0.006064
RS	17	0.203360	1.807391	360.267220	0.006928	0.006387
RS	18	0.223824	2.429897	283.271804	0.005447	0.005070
RS	19	0.245668	2.429897	299.712860	0.005763	0.005356
RS	20	0.268986	2.912934	264.589895	0.005088	0.004772
RS	21	0.293877	2.912934	280.092129	0.005386	0.005066
RS	22	0.320447	3.127843	276.067233	0.005309	0.005043
RS	23	0.348809	3.127843	292.103884	0.005617	0.005378
RS	24	0.379084	3.057435	315.963945	0.006076	0.005877
RS	25	0.411402	3.057435	333.825118	0.006419	0.006284
RS	26	0.445900	2.774403	388.168403	0.007464	0.007382
RS	27	0.482725	2.774403	409.002968	0.007865	0.007905
RS	28	0.522034	2.389012	499.429996	0.009604	0.009761
RS	29	0.563994	2.389012	523.959953	0.010076	0.010447
RS	30	0.608786	2.006008	652.637991	0.012550	0.013175
RS	31	0.656598	2.006008	680.346859	0.013083	0.014032
RS	32	0.707637	1.692659	837.086550	0.016097	0.017477
RS	33	0.762118	1.692659	865.238461	0.016638	0.018413
RS	34	0.820274	1.472300	1023.166352	0.019675	0.021991
RS	35	0.882353	1.472300	1046.880685	0.020131	0.022807
RS	36	0.948620	1.338122	1172.383546	0.022545	0.025698
RS	37	1.019357	1.338122	1186.566332	0.022818	0.026189
RS	38	1.094865	1.270593	1258.214599	0.024195	0.027838
RS	39	1.175468	1.270593	1259.836750	0.024227	0.027913
RS	40	1.261507	1.250244	1275.727285	0.024532	0.028263
RS	41	1.353351	1.250244	1264.482270	0.024316	0.027951
RS	42	1.451390	1.262498	1235.473544	0.023758	0.027271
RS	43	1.556042	1.262498	1213.001518	0.023326	0.026660
RS	44	1.667755	1.295987	1155.021879	0.022211	0.025334
RS	45	1.787002	1.295987	1123.687029	0.021608	0.024524
RS	46	1.914294	1.340379	1052.194120	0.020234	0.022920
RS	47	2.050173	1.340379	1014.112409	0.019501	0.021990
RS	48	2.195218	1.386527	940.158619	0.018079	0.020363
RS	49	2.350047	1.386527	896.861483	0.017247	0.019364
RS	50	2.515321	1.427790	826.038486	0.015885	0.017835
RS	51	2.691743	1.427790	778.680422	0.014974	0.016790
RS	52	2.880067	1.460637	712.635285	0.013704	0.015386
RS	53	3.081094	1.460637	662.384104	0.012738	0.014308
RS	54	3.295682	1.493124	597.672289	0.011493	0.012949
RS	55	3.524745	1.493124	546.819957	0.010515	0.011872
RS	56	3.769260	1.493124	495.112014	0.009521	0.010779
RS	57	4.030270	1.493124	443.337890	0.008525	0.009685
RS	58	4.308887	1.666147	355.098754	0.006829	0.007853
RS	59	4.606298	1.666147	316.950429	0.006095	0.007029
RS	60	4.923772	1.666147	279.500800	0.005375	0.006217
RS	61	5.262662	1.666147	243.315122	0.004679	0.005429
RS	62	5.624413	1.666147	208.915296	0.004017	0.004675
RS	63	6.010566	1.666147	826.793443	0.015899	0.018644
PA	4+25*2+4+6 0.136406540 0.038367636 6.010566139 0.771011644 0.177572407 0.200630739 0.278783439 0.447453642 0.750703405 1.212141880 1.807390596 2.429896936 2.912933907 3.127842561 3.057434828 2.774403344 2.389011950 2.006008008 1.692659284 1.472300426 1.338121929 1.270593214 1.250244345 1.262498071 1.295987292 1.340378717 1.386526903 1.427789634 1.460637321 1.493123884 1.666146687
//
IT	4553
RD	11
LK	-444745.150184
QD	-381.190192 -> -350.628364
RI	0.0300815982
TR	0.134292	0.038884
MT	6.075846
MM	C_pi: 1.181105, n_recomb: 53738.105131
RS	0	0.000000	0.874161	404.917645	0.007535	0.000315
RS	1	0.006764	0.874161	428.919397	0.007982	0.002501
RS	2	0.013985	0.874161	454.102305	0.008450	0.005556
RS	3	0.021695	0.874161	480.490870	0.008941	0.007862
RS	4	0.029926	0.179729	2424.004280	0.045108	0.036674
RS	5	0.038714	0.179729	2460.859944	0.045794	0.037078
RS	6	0.048096	0.201324	2229.310393	0.041485	0.033687
RS	7	0.058113	0.201324	2261.251985	0.042079	0.034977
RS	8	0.068807	0.277033	1673.884793	0.031149	0.026331
RS	9	0.080224	0.277033	1712.966047	0.031876	0.027576
RS	10	0.092414	0.443897	1100.494707	0.020479	0.017994
RS	11	0.105429	0.443897	1140.154600	0.021217	0.018852
RS	12	0.119323	0.748952	703.441160	0.013090	0.011777
RS	13	0.134158	0.748952	736.018440	0.013696	0.012373
RS	14	0.149996	1.221424	473.625861	0.008814	0.008060
RS	15	0.166905	1.221424	498.644660	0.009279	0.008491
RS	16	0.184957	1.843041	348.514799	0.006485	0.006001
RS	17	0.204231	1.843041	368.228624	0.006852	0.006331
RS	18	0.224809	2.506069	286.373819	0.005329	0.004971
RS	19	0.246778	2.506069	303.118290	0.005641	0.005257
RS	20	0.270233	3.029984	265.439108	0.004939	0.004647
RS	21	0.295275	3.029984	281.122436	0.005231	0.004936
RS	22	0.322010	3.268442	275.955005	0.005135	0.004893
RS	23	0.350553	3.268442	292.138415	0.005436	0.005219
RS	24	0.381028	3.196707	315.994828	0.005880	0.005701
RS	25	0.413563	3.196707	334.053519	0.006216	0.006094
RS	26	0.448299	2.891822	389.877462	0.007255	0.007181
RS	27	0.485385	2.891822	411.069340	0.007649	0.007683
RS	28	0.524979	2.474905	505.374907	0.009404	0.009546
RS	29	0.567250	2.474905	530.559828	0.009873	0.010207
RS	30	0.612381	2.061891	666.514761	0.012403	0.012974
RS	31	0.660565	2.061891	695.277166	0.012938	0.013806
RS	32	0.712008	1.726278	862.700727	0.016054	0.017332
RS	33	0.766930	1.726278	892.224597	0.016603	0.018251
RS	34	0.825567	1.492236	1062.183330	0.019766	0.021935
RS	35	0.888169	1.492236	1087.248382	0.020232	0.022745
RS	36	0.955007	1.351110	1222.619629	0.022751	0.025731
RS	37	1.026364	1.351110	1237.712809	0.023032	0.026224
RS	38	1.102549	1.281165	1314.513165	0.024461	0.027921
RS	39	1.183886	1.281165	1316.400264	0.024497	0.028004
RS	40	1.270724	1.261298	1332.517756	0.024797	0.028350
RS	41	1.363437	1.261298	1320.978032	0.024582	0.028052
RS	42	1.462420	1.275946	1288.637798	0.023980	0.027332
RS	43	1.568097	1.275946	1265.552664	0.023550	0.026741
RS	44	1.680923	1.313079	1202.507502	0.022377	0.025363
RS	45	1.801380	1.313079	1170.468637	0.021781	0.024577
RS	46	1.929984	1.361739	1093.728927	0.020353	0.022927
RS	47	2.067287	1.361739	1054.968980	0.019632	0.022025
RS	48	2.213877	1.412132	976.513675	0.018172	0.020367
RS	49	2.370381	1.412132	932.561569	0.017354	0.019397
RS	50	2.537471	1.457083	858.261054	0.015971	0.017854
RS	51	2.715862	1.457083	810.194028	0.015077	0.016836
RS	52	2.906320	1.492785	741.542330	0.013799	0.015430
RS	53	3.109659	1.492785	690.430306	0.012848	0.014377
RS	54	3.326752	1.528120	623.274833	0.011598	0.013015
RS	55	3.558529	1.528120	571.414962	0.010633	0.011958
RS	56	3.805982	1.528120	518.494597	0.009649	0.010880
RS	57	4.070172	1.528120	465.322327	0.008659	0.009796
RS	58	4.352231	1.719939	370.620625	0.006897	0.007894
RS	59	4.653368	1.719939	332.067447	0.006179	0.007092
RS	60	4.974874	1.719939	294.011704	0.005471	0.006297
RS	61	5.318124	1.719939	257.036336	0.004783	0.005521
RS	62	5.684592	1.719939	221.688012	0.004125	0.004775
RS	63	6.075846	1.719939	897.008732	0.016692	0.019452
PA	4+25*2+4+6 0.134292311 0.038884025 6.075846416 0.874161444 0.179729073 0.201324285 0.277033293 0.443896889 0.748952428 1.221424179 1.843041097 2.506068741 3.029983832 3.268442093 3.196707146 2.891822083 2.474905343 2.061890938 1.726277565 1.492236470 1.351110166 1.281165274 1.261297877 1.275946283 1.313078778 1.361738695 1.412132487 1.457083497 1.492785032 1.528119865 1.719938886
//
IT	4176
RD	12
LK	-444685.005981
QD	-363.207260 -> -334.988816
RI	0.0268919640
TR	0.132304	0.039387
MT	6.137568
MM	C_pi: 1.203809, n_recomb: 55439.175569
RS	0	0.000000	0.985177	371.474681	0.006701	0.000287
RS	1	0.006781	0.985177	393.904711	0.007105	0.002282
RS	2	0.014021	0.985177	417.491516	0.007531	0.005037
RS	3	0.021752	0.985177	442.267194	0.007978	0.007089
RS	4	0.030008	0.181939	2486.213283	0.044846	0.036860
RS	5	0.038823	0.181939	2525.565998	0.045556	0.037086
RS	6	0.048236	0.202405	2304.717195	0.041572	0.033883
RS	7	0.058287	0.202405	2338.336531	0.042178	0.035119
RS	8	0.069020	0.275817	1747.983121	0.031530	0.026669
RS	9	0.080481	0.275817	1788.453895	0.032260	0.027912
RS	10	0.092718	0.440796	1151.779735	0.020776	0.018242
RS	11	0.105786	0.440796	1193.075879	0.021520	0.019117
RS	12	0.119739	0.746927	732.870386	0.013219	0.011884
RS	13	0.134639	0.746927	766.822584	0.013832	0.012496
RS	14	0.150549	1.228665	489.259860	0.008825	0.008069
RS	15	0.167537	1.228665	515.197249	0.009293	0.008511
RS	16	0.185678	1.874053	356.307241	0.006427	0.005952
RS	17	0.205049	1.874053	376.570805	0.006793	0.006287
RS	18	0.225733	2.575361	289.871169	0.005229	0.004887
RS	19	0.247819	2.575361	306.931187	0.005536	0.005173
RS	20	0.271404	3.139419	266.685129	0.004810	0.004537
RS	21	0.296587	3.139419	282.560058	0.005097	0.004822
RS	22	0.323478	3.402350	276.195816	0.004982	0.004760
RS	23	0.352192	3.402350	292.531211	0.005277	0.005077
RS	24	0.382853	3.331005	316.261497	0.005705	0.005542
RS	25	0.415594	3.331005	334.512708	0.006034	0.005921
RS	26	0.450554	3.005945	391.589034	0.007063	0.006996
RS	27	0.487885	3.005945	413.117678	0.007452	0.007480
RS	28	0.527747	2.558808	510.938053	0.009216	0.009343
RS	29	0.570312	2.558808	536.740194	0.009682	0.009983
RS	30	0.615763	2.116721	679.508889	0.012257	0.012779
RS	31	0.664296	2.116721	709.278895	0.012794	0.013590
RS	32	0.716120	1.759509	886.940046	0.015998	0.017184
RS	33	0.771457	1.759509	917.801993	0.016555	0.018087
RS	34	0.830547	1.512202	1099.498910	0.019833	0.021868
RS	35	0.893644	1.512202	1125.911572	0.020309	0.022672
RS	36	0.961019	1.364317	1271.054128	0.022927	0.025746
RS	37	1.032962	1.364317	1287.089789	0.023216	0.026242
RS	38	1.109783	1.291959	1369.093413	0.024695	0.027986
RS	39	1.191814	1.291959	1371.305739	0.024735	0.028078
RS	40	1.279406	1.272454	1387.775551	0.025032	0.028423
RS	41	1.372938	1.272454	1376.019924	0.024820	0.028139
RS	42	1.472812	1.289291	1340.518140	0.024180	0.027385
RS	43	1.579458	1.289291	1316.905927	0.023754	0.026812
RS	44	1.693335	1.329814	1248.978899	0.022529	0.025389
RS	45	1.814934	1.329814	1216.318469	0.021940	0.024626
RS	46	1.944778	1.382471	1134.511753	0.020464	0.022936
RS	47	2.083426	1.382471	1095.143791	0.019754	0.022060
RS	48	2.231475	1.436843	1012.345529	0.018260	0.020376
RS	49	2.389562	1.436843	967.792531	0.017457	0.019433
RS	50	2.558369	1.485235	890.143645	0.016056	0.017877
RS	51	2.738622	1.485235	841.406118	0.015177	0.016885
RS	52	2.931098	1.523575	770.244506	0.013894	0.015478
RS	53	3.136624	1.523575	718.298139	0.012957	0.014446
RS	54	3.356086	1.561525	648.776853	0.011702	0.013084
RS	55	3.590429	1.561525	595.924517	0.010749	0.012044
RS	56	3.840662	1.561525	541.810417	0.009773	0.010980
RS	57	4.107862	1.561525	487.261301	0.008789	0.009906
RS	58	4.393180	1.771820	386.030164	0.006963	0.007935
RS	59	4.697843	1.771820	347.089185	0.006261	0.007153
RS	60	5.023165	1.771820	308.451909	0.005564	0.006374
RS	61	5.370546	1.771820	270.716766	0.004883	0.005609
RS	62	5.741481	1.771820	234.452781	0.004229	0.004870
RS	63	6.137568	1.771820	968.549783	0.017470	0.020243
PA	4+25*2+4+6 0.132304206 0.039386959 6.137568138 0.985177320 0.181939144 0.202404849 0.275816918 0.440796398 0.746926796 1.228664830 1.874053267 2.575361240 3.139419435 3.402349671 3.331004844 3.005944941 2.558807640 2.116721267 1.759509086 1.512201958 1.364317487 1.291959393 1.272453871 1.289290728 1.329814466 1.382471076 1.436843351 1.485235061 1.523575318 1.561524752 1.771820461
//
IT	4266
RD	13
LK	-444629.446652
QD	-346.633968 -> -320.508897
RI	0.0241837717
TR	0.130434	0.039878
MT	6.195773
MM	C_pi: 1.225612, n_recomb: 57106.236083
RS	0	0.000000	1.104224	342.065186	0.005990	0.000262
RS	1	0.006796	1.104224	363.046535	0.006357	0.002087
RS	2	0.014055	1.104224	385.151874	0.006744	0.004583
RS	3	0.021806	1.104224	408.418633	0.007152	0.006419
RS	4	0.030084	0.184138	2544.701246	0.044561	0.037004
RS	5	0.038925	0.184138	2586.531655	0.045293	0.037077
RS	6	0.048367	0.203767	2374.024419	0.041572	0.034020
RS	7	0.058451	0.203767	2409.440524	0.042192	0.035206
RS	8	0.069220	0.275009	1818.777218	0.031849	0.026971
RS	9	0.080720	0.275009	1860.646659	0.032582	0.028209
RS	10	0.093003	0.438064	1202.040638	0.021049	0.018480
RS	11	0.106120	0.438064	1244.941046	0.021800	0.019369
RS	12	0.120128	0.744699	762.201323	0.013347	0.011994
RS	13	0.135089	0.744699	797.515921	0.013965	0.012621
RS	14	0.151066	1.234200	505.088494	0.008845	0.008087
RS	15	0.168130	1.234200	531.946812	0.009315	0.008539
RS	16	0.186353	1.901048	364.374956	0.006381	0.005914
RS	17	0.205814	1.901048	385.195832	0.006745	0.006254
RS	18	0.226598	2.638492	293.669431	0.005143	0.004815
RS	19	0.248795	2.638492	311.053630	0.005447	0.005101
RS	20	0.272500	3.241903	268.232470	0.004697	0.004440
RS	21	0.297817	3.241903	284.306281	0.004979	0.004722
RS	22	0.324854	3.530036	276.704988	0.004845	0.004640
RS	23	0.353728	3.530036	293.195362	0.005134	0.004950
RS	24	0.384565	3.460684	316.695280	0.005546	0.005397
RS	25	0.417498	3.460684	335.133058	0.005869	0.005765
RS	26	0.452668	3.117046	393.261552	0.006886	0.006824
RS	27	0.490230	3.117046	415.106949	0.007269	0.007293
RS	28	0.530344	2.640898	516.116729	0.009038	0.009152
RS	29	0.573184	2.640898	542.499881	0.009500	0.009772
RS	30	0.618936	2.170584	691.654367	0.012112	0.012590
RS	31	0.667797	2.170584	722.386975	0.012650	0.013382
RS	32	0.719979	1.792358	909.857925	0.015933	0.017034
RS	33	0.775707	1.792358	942.022989	0.016496	0.017924
RS	34	0.835223	1.532139	1135.168636	0.019878	0.021792
RS	35	0.898784	1.532139	1162.922929	0.020364	0.022591
RS	36	0.966665	1.377651	1317.738336	0.023075	0.025746
RS	37	1.039159	1.377651	1334.744866	0.023373	0.026247
RS	38	1.116580	1.302877	1422.000818	0.024901	0.028036
RS	39	1.199263	1.302877	1424.594540	0.024946	0.028137
RS	40	1.287565	1.283618	1441.550054	0.025243	0.028483
RS	41	1.381869	1.283618	1429.651830	0.025035	0.028213
RS	42	1.482581	1.302454	1391.161519	0.024361	0.027430
RS	43	1.590139	1.302454	1367.101473	0.023940	0.026875
RS	44	1.705006	1.346134	1294.479493	0.022668	0.025412
RS	45	1.827680	1.346134	1261.272058	0.022086	0.024672
RS	46	1.958692	1.402531	1174.576968	0.020568	0.022946
RS	47	2.098607	1.402531	1134.663293	0.019869	0.022095
RS	48	2.248032	1.460629	1047.676073	0.018346	0.020387
RS	49	2.407612	1.460629	1002.569354	0.017556	0.019469
RS	50	2.578038	1.512227	921.695242	0.016140	0.017904
RS	51	2.760046	1.512227	872.320380	0.015275	0.016936
RS	52	2.954424	1.553000	798.741400	0.013987	0.015528
RS	53	3.162013	1.553000	745.983248	0.013063	0.014517
RS	54	3.383710	1.593340	674.171523	0.011806	0.013154
RS	55	3.620475	1.593340	620.339053	0.010863	0.012130
RS	56	3.873331	1.593340	565.047229	0.009895	0.011079
RS	57	4.143371	1.593340	509.140096	0.008916	0.010013
RS	58	4.431765	1.821731	401.327521	0.007028	0.007976
RS	59	4.739759	1.821731	362.011942	0.006339	0.007213
RS	60	5.068685	1.821731	322.813641	0.005653	0.006448
RS	61	5.419966	1.821731	284.344667	0.004979	0.005694
RS	62	5.795121	1.821731	247.194282	0.004329	0.004962
RS	63	6.195773	1.821731	1041.226780	0.018233	0.021018
PA	4+25*2+4+6 0.130434386 0.039878013 6.195772768 1.104224339 0.184137871 0.203766676 0.275008861 0.438063952 0.744698644 1.234200158 1.901047686 2.638491700 3.241903497 3.530036423 3.460683837 3.117046475 2.640898294 2.170584235 1.792357587 1.532138936 1.377651309 1.302877261 1.283618131 1.302454434 1.346133791 1.402530946 1.460628596 1.512226562 1.552999913 1.593339723 1.821731041
//
IT	4532
RD	14
LK	-444577.986640
QD	-331.303892 -> -307.060271
RI	0.0218656552
TR	0.128677	0.040359
MT	6.250417
MM	C_pi: 1.246530, n_recomb: 58740.409735
RS	0	0.000000	1.231448	316.060757	0.005381	0.000240
RS	1	0.006811	1.231448	335.710129	0.005715	0.001915
RS	2	0.014086	1.231448	356.445672	0.006068	0.004184
RS	3	0.021856	1.231448	378.308449	0.006440	0.005834
RS	4	0.030156	0.186284	2600.275829	0.044267	0.037118
RS	5	0.039021	0.186284	2644.541231	0.045021	0.037060
RS	6	0.048489	0.205335	2437.980738	0.041504	0.034107
RS	7	0.058603	0.205335	2475.281564	0.042139	0.035249
RS	8	0.069405	0.274521	1886.499731	0.032116	0.027240
RS	9	0.080944	0.274521	1929.773772	0.032853	0.028471
RS	10	0.093268	0.435639	1251.275277	0.021302	0.018707
RS	11	0.106431	0.435639	1295.747586	0.022059	0.019606
RS	12	0.120491	0.742324	791.378053	0.013472	0.012105
RS	13	0.135509	0.742324	828.040233	0.014097	0.012745
RS	14	0.151549	1.238319	521.041308	0.008870	0.008111
RS	15	0.168682	1.238319	548.819941	0.009343	0.008573
RS	16	0.186982	1.924538	372.649320	0.006344	0.005885
RS	17	0.206528	1.924538	394.032301	0.006708	0.006229
RS	18	0.227406	2.696094	297.697445	0.005068	0.004752
RS	19	0.249705	2.696094	315.411729	0.005370	0.005039
RS	20	0.273524	3.337988	270.013174	0.004597	0.004354
RS	21	0.298964	3.337988	286.290832	0.004874	0.004632
RS	22	0.326138	3.651927	277.419526	0.004723	0.004532
RS	23	0.355162	3.651927	294.066172	0.005006	0.004835
RS	24	0.386163	3.585995	317.251668	0.005401	0.005264
RS	25	0.419275	3.585995	335.869676	0.005718	0.005621
RS	26	0.454643	3.225285	394.876734	0.006722	0.006665
RS	27	0.492420	3.225285	417.019883	0.007099	0.007119
RS	28	0.532769	2.721260	520.928784	0.008868	0.008971
RS	29	0.575867	2.721260	547.858697	0.009327	0.009573
RS	30	0.621900	2.223501	703.003525	0.011968	0.012407
RS	31	0.671069	2.223501	734.655140	0.012507	0.013181
RS	32	0.723586	1.824780	931.532531	0.015858	0.016884
RS	33	0.779681	1.824780	964.965167	0.016428	0.017761
RS	34	0.839595	1.551970	1169.272079	0.019906	0.021707
RS	35	0.903591	1.551970	1198.359320	0.020401	0.022502
RS	36	0.971946	1.391013	1362.747490	0.023199	0.025734
RS	37	1.044956	1.391013	1380.749311	0.023506	0.026239
RS	38	1.122938	1.313816	1473.306088	0.025082	0.028071
RS	39	1.206232	1.313816	1476.332497	0.025133	0.028183
RS	40	1.295200	1.294697	1493.907877	0.025432	0.028533
RS	41	1.390226	1.294697	1481.934407	0.025229	0.028276
RS	42	1.491725	1.315358	1440.629285	0.024525	0.027468
RS	43	1.600138	1.315358	1416.193599	0.024109	0.026931
RS	44	1.715934	1.361972	1339.062195	0.022796	0.025434
RS	45	1.839617	1.361972	1305.374710	0.022223	0.024714
RS	46	1.971723	1.421871	1213.963864	0.020667	0.022957
RS	47	2.112828	1.421871	1173.559784	0.019979	0.022130
RS	48	2.263544	1.483454	1082.531887	0.018429	0.020402
RS	49	2.424524	1.483454	1036.912762	0.017652	0.019508
RS	50	2.596469	1.538033	952.932114	0.016223	0.017934
RS	51	2.780125	1.538033	902.948436	0.015372	0.016988
RS	52	2.976290	1.581041	827.041236	0.014080	0.015581
RS	53	3.185815	1.581041	773.490221	0.013168	0.014588
RS	54	3.409612	1.623552	699.461856	0.011908	0.013226
RS	55	3.648651	1.623552	644.658683	0.010975	0.012216
RS	56	3.903971	1.623552	588.202275	0.010014	0.011176
RS	57	4.176680	1.623552	530.953221	0.009039	0.010119
RS	58	4.467964	1.869610	416.517653	0.007091	0.008017
RS	59	4.779087	1.869610	376.837439	0.006415	0.007271
RS	60	5.111401	1.869610	337.095074	0.005739	0.006520
RS	61	5.466349	1.869610	297.914620	0.005072	0.005776
RS	62	5.845472	1.869610	259.903725	0.004425	0.005051
RS	63	6.250417	1.869610	1114.893453	0.018980	0.021778
PA	4+25*2+4+6 0.128677132 0.040359044 6.250416882 1.231448406 0.186284498 0.205334895 0.274521041 0.435639213 0.742324445 1.238318569 1.924538473 2.696093965 3.337987974 3.651927473 3.585995407 3.225285017 2.721260406 2.223501458 1.824780072 1.551969820 1.391012967 1.313816412 1.294696722 1.315357549 1.361972344 1.421870693 1.483453704 1.538032781 1.581040748 1.623552482 1.869610451
//
IT	4716
RD	15
LK	-444530.215298
QD	-317.077848 -> -294.533579
RI	0.0198645659
TR	0.127023	0.040830
MT	6.301728
MM	C_pi: 1.266611, n_recomb: 60342.304304
RS	0	0.000000	1.367130	292.920824	0.004854	0.000221
RS	1	0.006825	1.367130	311.345295	0.005160	0.001761
RS	2	0.014115	1.367130	330.815334	0.005482	0.003832
RS	3	0.021903	1.367130	351.374361	0.005823	0.005320
RS	4	0.030222	0.188350	2653.587282	0.043976	0.037212
RS	5	0.039110	0.188350	2700.229399	0.044749	0.037040
RS	6	0.048603	0.207055	2497.220003	0.041384	0.034154
RS	7	0.058745	0.207055	2536.467768	0.042035	0.035255
RS	8	0.069579	0.274286	1951.366951	0.032338	0.027480
RS	9	0.081152	0.274286	1996.048402	0.033079	0.028703
RS	10	0.093515	0.433475	1299.490408	0.021535	0.018924
RS	11	0.106721	0.433475	1345.502416	0.022298	0.019831
RS	12	0.120829	0.739856	820.350757	0.013595	0.012217
RS	13	0.135900	0.739856	858.344032	0.014225	0.012868
RS	14	0.151999	1.241257	537.064469	0.008900	0.008141
RS	15	0.169197	1.241257	565.760721	0.009376	0.008610
RS	16	0.187569	1.944983	381.075228	0.006315	0.005863
RS	17	0.207195	1.944983	403.022987	0.006679	0.006210
RS	18	0.228159	2.748734	301.901207	0.005003	0.004698
RS	19	0.250555	2.748734	319.949522	0.005302	0.004985
RS	20	0.274479	3.428179	271.976323	0.004507	0.004277
RS	21	0.300036	3.428179	288.461190	0.004780	0.004552
RS	22	0.327337	3.768378	278.295748	0.004612	0.004434
RS	23	0.356501	3.768378	295.099025	0.004890	0.004730
RS	24	0.387656	3.707203	317.896848	0.005268	0.005142
RS	25	0.420936	3.707203	336.688660	0.005580	0.005490
RS	26	0.456488	3.330818	396.424482	0.006570	0.006516
RS	27	0.494466	3.330818	418.847604	0.006941	0.006956
RS	28	0.535037	2.799999	525.392719	0.008707	0.008799
RS	29	0.578375	2.799999	552.837166	0.009162	0.009386
RS	30	0.624672	2.275517	713.606848	0.011826	0.012230
RS	31	0.674128	2.275517	746.135525	0.012365	0.012988
RS	32	0.726960	1.856779	952.030994	0.015777	0.016734
RS	33	0.783397	1.856779	986.695416	0.016352	0.017599
RS	34	0.843685	1.571661	1201.879862	0.019918	0.021616
RS	35	0.908088	1.571661	1232.288985	0.020422	0.022408
RS	36	0.976886	1.404355	1406.142929	0.023303	0.025711
RS	37	1.050380	1.404355	1425.160779	0.023618	0.026220
RS	38	1.128889	1.324730	1523.060156	0.025240	0.028096
RS	39	1.212756	1.324730	1526.566131	0.025298	0.028217
RS	40	1.302347	1.305654	1544.890417	0.025602	0.028572
RS	41	1.398052	1.305654	1532.904048	0.025403	0.028329
RS	42	1.500288	1.327981	1488.953882	0.024675	0.027501
RS	43	1.609502	1.327981	1464.209290	0.024265	0.026981
RS	44	1.726169	1.377331	1382.748921	0.022915	0.025453
RS	45	1.850798	1.377331	1348.643014	0.022350	0.024754
RS	46	1.983933	1.440508	1252.685527	0.020760	0.022970
RS	47	2.126153	1.440508	1211.841544	0.020083	0.022164
RS	48	2.278080	1.505354	1116.915254	0.018510	0.020419
RS	49	2.440375	1.505354	1070.821554	0.017746	0.019547
RS	50	2.613746	1.562702	983.849605	0.016304	0.017967
RS	51	2.798949	1.562702	933.283298	0.015466	0.017040
RS	52	2.996792	1.607760	855.133302	0.014171	0.015635
RS	53	3.208136	1.607760	800.807209	0.013271	0.014659
RS	54	3.433904	1.652239	724.634773	0.012009	0.013298
RS	55	3.675080	1.652239	668.869978	0.011085	0.012302
RS	56	3.932715	1.652239	611.261624	0.010130	0.011272
RS	57	4.207933	1.652239	552.686181	0.009159	0.010222
RS	58	4.501933	1.915510	431.597158	0.007152	0.008059
RS	59	4.815998	1.915510	391.560875	0.006489	0.007328
RS	60	5.151496	1.915510	351.289543	0.005822	0.006590
RS	61	5.509891	1.915510	311.417863	0.005161	0.005856
RS	62	5.892745	1.915510	272.570250	0.004517	0.005136
RS	63	6.301728	1.915510	1189.404437	0.019711	0.022521
PA	4+25*2+4+6 0.127022981 0.040830385 6.301727982 1.367130444 0.188350267 0.207054511 0.274286465 0.433474678 0.739855519 1.241256779 1.944982803 2.748734051 3.428178743 3.768377553 3.707202501 3.330818168 2.799998658 2.275516700 1.856778843 1.571661462 1.404354978 1.324729632 1.305653618 1.327980805 1.377330602 1.440507578 1.505353750 1.562702227 1.607760436 1.652238583 1.915510095
//
IT	5405
RD	16
LK	-444485.778835
QD	-303.839334 -> -282.836411
RI	0.0181250963
TR	0.125463	0.041292
MT	6.349951
MM	C_pi: 1.285905, n_recomb: 61912.719818
RS	0	0.000000	1.511567	272.213429	0.004397	0.000203
RS	1	0.006837	1.511567	289.510607	0.004676	0.001623
RS	2	0.014142	1.511567	307.811496	0.004972	0.003519
RS	3	0.021947	1.511567	327.160912	0.005284	0.004867
RS	4	0.030284	0.190319	2705.113334	0.043692	0.037290
RS	5	0.039192	0.190319	2754.065482	0.044483	0.037021
RS	6	0.048709	0.208885	2552.284588	0.041224	0.034168
RS	7	0.058877	0.208885	2593.520650	0.041890	0.035233
RS	8	0.069740	0.274256	2013.566954	0.032523	0.027695
RS	9	0.081346	0.274256	2059.656167	0.033267	0.028908
RS	10	0.093745	0.431537	1346.689088	0.021751	0.019130
RS	11	0.106992	0.431537	1394.209129	0.022519	0.020043
RS	12	0.121145	0.737337	849.077051	0.013714	0.012328
RS	13	0.136266	0.737337	888.383734	0.014349	0.012988
RS	14	0.152420	1.243227	553.110472	0.008934	0.008174
RS	15	0.169679	1.243227	582.719875	0.009412	0.008650
RS	16	0.188118	1.962797	389.606352	0.006293	0.005846
RS	17	0.207817	1.962797	412.119786	0.006656	0.006197
RS	18	0.228864	2.796889	306.242835	0.004946	0.004650
RS	19	0.251349	2.796889	324.627838	0.005243	0.004937
RS	20	0.275372	3.512927	274.084527	0.004427	0.004208
RS	21	0.301038	3.512927	290.778866	0.004697	0.004480
RS	22	0.328458	3.879751	279.298822	0.004511	0.004344
RS	23	0.357754	3.879751	296.258370	0.004785	0.004635
RS	24	0.389052	3.824520	318.609363	0.005146	0.005029
RS	25	0.422490	3.824520	337.568809	0.005452	0.005368
RS	26	0.458214	3.433814	397.898619	0.006427	0.006376
RS	27	0.496382	3.433814	420.585125	0.006793	0.006805
RS	28	0.537158	2.877199	529.532572	0.008553	0.008636
RS	29	0.580723	2.877199	557.461499	0.009004	0.009208
RS	30	0.627266	2.326670	723.517211	0.011686	0.012058
RS	31	0.676992	2.326670	756.882912	0.012225	0.012801
RS	32	0.730118	1.888355	971.426403	0.015690	0.016584
RS	33	0.786876	1.888355	1007.287052	0.016269	0.017438
RS	34	0.847515	1.591190	1233.069090	0.019916	0.021519
RS	35	0.912300	1.591190	1264.787121	0.020429	0.022308
RS	36	0.981514	1.417643	1447.993157	0.023388	0.025679
RS	37	1.055461	1.417643	1468.044431	0.023712	0.026192
RS	38	1.134464	1.335585	1571.320352	0.025380	0.028110
RS	39	1.218869	1.335585	1575.348647	0.025445	0.028241
RS	40	1.309044	1.316468	1594.544276	0.025755	0.028604
RS	41	1.405386	1.316468	1582.602699	0.025562	0.028374
RS	42	1.508314	1.340317	1536.172841	0.024812	0.027529
RS	43	1.618280	1.340317	1511.180996	0.024408	0.027025
RS	44	1.735765	1.392221	1425.565027	0.023025	0.025471
RS	45	1.861283	1.392221	1391.097577	0.022469	0.024791
RS	46	1.995383	1.458472	1290.756554	0.020848	0.022983
RS	47	2.138652	1.458472	1249.519198	0.020182	0.022198
RS	48	2.291716	1.526374	1150.832261	0.018588	0.020438
RS	49	2.455246	1.526374	1104.298823	0.017836	0.019586
RS	50	2.629957	1.586298	1014.444319	0.016385	0.018001
RS	51	2.816614	1.586298	963.320073	0.015559	0.017094
RS	52	3.016033	1.633234	883.010458	0.014262	0.015691
RS	53	3.229088	1.633234	827.926347	0.013372	0.014731
RS	54	3.456709	1.679487	749.680916	0.012109	0.013371
RS	55	3.699894	1.679487	692.963522	0.011193	0.012388
RS	56	3.959706	1.679487	634.215610	0.010244	0.011367
RS	57	4.237282	1.679487	574.328927	0.009276	0.010324
RS	58	4.533838	1.959505	446.565553	0.007213	0.008100
RS	59	4.850669	1.959505	406.180631	0.006561	0.007385
RS	60	5.189164	1.959505	365.393819	0.005902	0.006658
RS	61	5.550803	1.959505	324.849280	0.005247	0.005933
RS	62	5.937168	1.959505	285.186772	0.004606	0.005219
RS	63	6.349951	1.959505	1264.640611	0.020426	0.023249
PA	4+25*2+4+6 0.125463057 0.041292220 6.349950586 1.511567053 0.190318506 0.208884594 0.274255598 0.431536688 0.737337300 1.243226547 1.962797072 2.796889116 3.512927249 3.879751364 3.824519796 3.433813514 2.877199320 2.326670341 1.888355076 1.591189645 1.417643485 1.335585058 1.316467594 1.340317403 1.392220720 1.458471748 1.526374057 1.586298289 1.633234347 1.679487120 1.959504606
//
IT	5840
RD	17
LK	-444444.368005
QD	-291.488108 -> -271.888390
RI	0.0166024200
TR	0.123990	0.041745
MT	6.395246
MM	C_pi: 1.304450, n_recomb: 63452.436479
RS	0	0.000000	1.665146	253.576304	0.003996	0.000187
RS	1	0.006849	1.665146	269.834029	0.004253	0.001500
RS	2	0.014168	1.665146	287.053349	0.004524	0.003240
RS	3	0.021987	1.665146	305.279752	0.004811	0.004465
RS	4	0.030342	0.192177	2755.239590	0.043422	0.037358
RS	5	0.039270	0.192177	2806.429623	0.044229	0.037004
RS	6	0.048809	0.210794	2603.626788	0.041033	0.034156
RS	7	0.059001	0.210794	2646.875365	0.041714	0.035188
RS	8	0.069891	0.274391	2073.249221	0.032674	0.027886
RS	9	0.081527	0.274391	2120.744364	0.033423	0.029090
RS	10	0.093961	0.429797	1392.875330	0.021951	0.019326
RS	11	0.107245	0.429797	1441.872167	0.022724	0.020243
RS	12	0.121440	0.734808	877.515459	0.013829	0.012438
RS	13	0.136607	0.734808	918.116664	0.014469	0.013106
RS	14	0.152813	1.244398	569.140173	0.008970	0.008210
RS	15	0.170128	1.244398	599.656722	0.009450	0.008693
RS	16	0.188630	1.978291	398.213056	0.006276	0.005834
RS	17	0.208399	1.978291	421.291917	0.006639	0.006189
RS	18	0.229522	2.841005	310.688469	0.004896	0.004608
RS	19	0.252092	2.841005	329.411549	0.005191	0.004896
RS	20	0.276207	3.592662	276.305592	0.004355	0.004145
RS	21	0.301975	3.592662	293.210616	0.004621	0.004414
RS	22	0.329507	3.986326	280.404054	0.004419	0.004262
RS	23	0.358925	3.986326	297.519059	0.004689	0.004547
RS	24	0.390357	3.938137	319.371705	0.005033	0.004923
RS	25	0.423943	3.938137	338.492790	0.005335	0.005255
RS	26	0.459829	3.534351	399.301735	0.006293	0.006245
RS	27	0.498173	3.534351	422.236341	0.006654	0.006663
RS	28	0.539143	2.952909	533.373492	0.008406	0.008481
RS	29	0.582919	2.952909	561.758867	0.008853	0.009039
RS	30	0.629694	2.376973	732.787082	0.011549	0.011892
RS	31	0.679672	2.376973	766.951620	0.012087	0.012621
RS	32	0.733074	1.919495	989.789288	0.015599	0.016435
RS	33	0.790133	1.919495	1026.810888	0.016182	0.017279
RS	34	0.851100	1.610519	1262.918098	0.019903	0.021419
RS	35	0.916243	1.610519	1295.930202	0.020424	0.022205
RS	36	0.985848	1.430839	1488.367681	0.023456	0.025638
RS	37	1.060220	1.430839	1509.466377	0.023789	0.026157
RS	38	1.139686	1.346344	1618.146604	0.025502	0.028115
RS	39	1.224595	1.346344	1622.735615	0.025574	0.028256
RS	40	1.315319	1.327110	1642.917730	0.025892	0.028628
RS	41	1.412257	1.327110	1631.073769	0.025705	0.028411
RS	42	1.515835	1.352352	1582.322974	0.024937	0.027552
RS	43	1.626507	1.352352	1557.140502	0.024540	0.027065
RS	44	1.744760	1.406641	1467.536753	0.023128	0.025487
RS	45	1.871111	1.406641	1432.759836	0.022580	0.024825
RS	46	2.006117	1.475779	1328.190689	0.020932	0.022996
RS	47	2.150370	1.475779	1286.602699	0.020277	0.022232
RS	48	2.304503	1.546545	1184.287417	0.018664	0.020458
RS	49	2.469192	1.546545	1137.346400	0.017924	0.019626
RS	50	2.645162	1.608863	1044.714159	0.016465	0.018037
RS	51	2.833184	1.608863	993.055030	0.015650	0.017148
RS	52	3.034084	1.657518	910.665111	0.014352	0.015748
RS	53	3.248745	1.657518	854.839465	0.013472	0.014803
RS	54	3.478108	1.705364	774.591703	0.012207	0.013445
RS	55	3.723180	1.705364	716.930595	0.011299	0.012472
RS	56	3.985038	1.705364	657.055230	0.010355	0.011461
RS	57	4.264831	1.705364	595.872087	0.009391	0.010423
RS	58	4.563788	2.001653	461.421131	0.007272	0.008141
RS	59	4.883221	2.001653	420.694303	0.006630	0.007440
RS	60	5.224533	2.001653	379.404369	0.005979	0.006725
RS	61	5.589222	2.001653	338.203923	0.005330	0.006007
RS	62	5.978890	2.001653	297.746820	0.004692	0.005299
RS	63	6.395246	2.001653	1340.496187	0.021126	0.023961
PA	4+25*2+4+6 0.123990446 0.041745028 6.395246342 1.665146487 0.192177289 0.210793964 0.274391441 0.429796931 0.734807875 1.244398249 1.978290767 2.841005277 3.592661735 3.986325793 3.938137141 3.534350890 2.952909314 2.376973035 1.919495144 1.610518694 1.430838545 1.346344273 1.327109760 1.352351904 1.406641474 1.475778805 1.546544644 1.608863486 1.657518478 1.705364322 2.001652742
//
IT	4100
RD	18
LK	-444405.714076
QD	-279.938223 -> -261.620057
RI	0.0152603518
TR	0.122597	0.042189
MT	6.437890
MM	C_pi: 1.322305, n_recomb: 64962.314511
RS	0	0.000000	1.828346	236.709888	0.003644	0.000173
RS	1	0.006860	1.828346	252.006906	0.003879	0.001388
RS	2	0.014191	1.828346	268.223799	0.004129	0.002990
RS	3	0.022025	1.828346	285.406181	0.004393	0.004107
RS	4	0.030396	0.193928	2804.168194	0.043166	0.037419
RS	5	0.039342	0.193928	2857.525308	0.043987	0.036993
RS	6	0.048901	0.212761	2651.635777	0.040818	0.034121
RS	7	0.059117	0.212761	2696.908495	0.041515	0.035124
RS	8	0.070032	0.274659	2130.615298	0.032798	0.028057
RS	9	0.081697	0.274659	2179.512133	0.033550	0.029250
RS	10	0.094162	0.428236	1438.056661	0.022137	0.019512
RS	11	0.107482	0.428236	1488.500127	0.022913	0.020432
RS	12	0.121716	0.732292	905.646420	0.013941	0.012546
RS	13	0.136927	0.732292	947.523012	0.014586	0.013221
RS	14	0.153181	1.244912	585.127740	0.009007	0.008248
RS	15	0.170550	1.244912	616.544605	0.009491	0.008737
RS	16	0.189110	1.991792	406.863731	0.006263	0.005827
RS	17	0.208944	1.991792	430.506610	0.006627	0.006184
RS	18	0.230139	2.881511	315.211090	0.004852	0.004572
RS	19	0.252787	2.881511	334.272719	0.005146	0.004859
RS	20	0.276990	3.667778	278.616705	0.004289	0.004088
RS	21	0.302852	3.667778	295.733033	0.004552	0.004355
RS	22	0.330489	4.088415	281.591500	0.004335	0.004186
RS	23	0.360022	4.088415	298.860888	0.004601	0.004467
RS	24	0.391581	4.048277	320.170991	0.004929	0.004826
RS	25	0.425305	4.048277	339.448057	0.005225	0.005150
RS	26	0.461343	3.632577	400.634869	0.006167	0.006122
RS	27	0.499853	3.632577	423.803508	0.006524	0.006530
RS	28	0.541005	3.027218	536.938721	0.008265	0.008333
RS	29	0.584980	3.027218	565.754569	0.008709	0.008878
RS	30	0.631971	2.426468	741.466725	0.011414	0.011731
RS	31	0.682187	2.426468	776.394040	0.011951	0.012447
RS	32	0.735848	1.950205	1007.193959	0.015504	0.016288
RS	33	0.793189	1.950205	1045.342108	0.016092	0.017123
RS	34	0.854465	1.629644	1291.504082	0.019881	0.021315
RS	35	0.919944	1.629644	1325.794320	0.020409	0.022099
RS	36	0.989916	1.443925	1527.342715	0.023511	0.025592
RS	37	1.064687	1.443925	1549.499989	0.023852	0.026115
RS	38	1.144589	1.356996	1663.602702	0.025609	0.028113
RS	39	1.229972	1.356996	1668.787070	0.025689	0.028263
RS	40	1.321212	1.337579	1690.061388	0.026016	0.028646
RS	41	1.418712	1.337579	1678.363680	0.025836	0.028441
RS	42	1.522900	1.364099	1627.440624	0.025052	0.027571
RS	43	1.634236	1.364099	1602.120087	0.024662	0.027099
RS	44	1.753210	1.420622	1508.689484	0.023224	0.025501
RS	45	1.880346	1.420622	1473.651433	0.022685	0.024857
RS	46	2.016205	1.492476	1365.001306	0.021012	0.023010
RS	47	2.161383	1.492476	1323.102654	0.020367	0.022264
RS	48	2.316521	1.565929	1217.285375	0.018738	0.020480
RS	49	2.482302	1.565929	1169.967210	0.018010	0.019666
RS	50	2.659456	1.630477	1074.657149	0.016543	0.018075
RS	51	2.848764	1.630477	1022.485506	0.015740	0.017202
RS	52	3.051058	1.680702	938.093634	0.014441	0.015805
RS	53	3.267231	1.680702	881.542581	0.013570	0.014874
RS	54	3.498234	1.729974	799.360964	0.012305	0.013519
RS	55	3.745084	1.729974	740.765278	0.011403	0.012557
RS	56	4.008869	1.729974	679.774595	0.010464	0.011553
RS	57	4.290751	1.729974	617.309627	0.009503	0.010521
RS	58	4.591971	2.042065	476.163809	0.007330	0.008183
RS	59	4.913855	2.042065	435.101435	0.006698	0.007494
RS	60	5.257821	2.042065	393.319894	0.006055	0.006789
RS	61	5.625385	2.042065	351.479327	0.005411	0.006080
RS	62	6.018165	2.042065	310.246575	0.004776	0.005377
RS	63	6.437890	2.042065	1416.885649	0.021811	0.024659
PA	4+25*2+4+6 0.122597059 0.042188604 6.437890426 1.828346011 0.193927928 0.212760830 0.274659401 0.428236084 0.732292120 1.244912112 1.991791599 2.881510713 3.667778384 4.088415477 4.048276807 3.632577488 3.027218109 2.426467616 1.950204840 1.629643849 1.443924618 1.356996121 1.337579055 1.364098521 1.420622357 1.492476169 1.565929253 1.630477234 1.680701900 1.729974028 2.042065038
//
IT	4441
RD	19
LK	-444369.578687
QD	-269.114802 -> -251.970520
RI	0.0140715479
TR	0.121276	0.042623
MT	6.478117
MM	C_pi: 1.339512, n_recomb: 66442.818213
RS	0	0.000000	2.001627	221.375708	0.003332	0.000160
RS	1	0.006871	2.001627	235.783036	0.003549	0.001287
RS	2	0.014214	2.001627	251.069359	0.003779	0.002764
RS	3	0.022061	2.001627	267.280005	0.004023	0.003785
RS	4	0.030447	0.195565	2852.152701	0.042926	0.037475
RS	5	0.039410	0.195565	2907.604433	0.043761	0.036987
RS	6	0.048988	0.214766	2696.641539	0.040586	0.034068
RS	7	0.059225	0.214766	2743.938541	0.041298	0.035045
RS	8	0.070165	0.275038	2185.776201	0.032897	0.028210
RS	9	0.081856	0.275038	2236.068745	0.033654	0.029392
RS	10	0.094351	0.426835	1482.235843	0.022308	0.019689
RS	11	0.107705	0.426835	1534.096309	0.023089	0.020611
RS	12	0.121976	0.729814	933.437895	0.014049	0.012651
RS	13	0.137227	0.729814	976.570007	0.014698	0.013333
RS	14	0.153526	1.244886	601.045028	0.009046	0.008288
RS	15	0.170945	1.244886	633.354359	0.009532	0.008782
RS	16	0.189561	2.003544	415.535457	0.006254	0.005822
RS	17	0.209456	2.003544	439.740079	0.006618	0.006182
RS	18	0.230718	2.918744	319.789690	0.004813	0.004539
RS	19	0.253441	2.918744	339.189608	0.005105	0.004826
RS	20	0.277724	3.738617	280.997828	0.004229	0.004036
RS	21	0.303677	3.738617	298.325489	0.004490	0.004301
RS	22	0.331412	4.186273	282.844453	0.004257	0.004115
RS	23	0.361054	4.186273	300.266885	0.004519	0.004392
RS	24	0.392731	4.155080	320.998349	0.004831	0.004734
RS	25	0.426586	4.155080	340.426080	0.005124	0.005052
RS	26	0.462766	3.728573	401.901063	0.006049	0.006006
RS	27	0.501432	3.728573	425.290760	0.006401	0.006405
RS	28	0.542755	3.100169	540.249676	0.008131	0.008192
RS	29	0.586916	3.100169	569.471799	0.008571	0.008726
RS	30	0.634113	2.475176	749.597854	0.011282	0.011576
RS	31	0.684551	2.475176	785.253598	0.011818	0.012280
RS	32	0.738456	1.980487	1023.697950	0.015407	0.016142
RS	33	0.796064	1.980487	1062.938737	0.015998	0.016968
RS	34	0.857630	1.648553	1318.890314	0.019850	0.021209
RS	35	0.923426	1.648553	1354.441328	0.020385	0.021991
RS	36	0.993743	1.456888	1564.972335	0.023554	0.025540
RS	37	1.068891	1.456888	1588.196460	0.023903	0.026068
RS	38	1.149202	1.367530	1707.730227	0.025702	0.028104
RS	39	1.235031	1.367530	1713.540968	0.025790	0.028263
RS	40	1.326758	1.347872	1736.006145	0.026128	0.028658
RS	41	1.424786	1.347872	1724.499308	0.025955	0.028466
RS	42	1.529550	1.375565	1671.545302	0.025158	0.027587
RS	43	1.641512	1.375565	1646.135312	0.024775	0.027130
RS	44	1.761167	1.434185	1549.031879	0.023314	0.025514
RS	45	1.889042	1.434185	1513.777610	0.022783	0.024887
RS	46	2.025704	1.508600	1401.188216	0.021089	0.023024
RS	47	2.171755	1.508600	1359.016257	0.020454	0.022296
RS	48	2.327841	1.584580	1249.816779	0.018810	0.020502
RS	49	2.494652	1.584580	1202.150560	0.018093	0.019706
RS	50	2.672923	1.651205	1104.259572	0.016620	0.018113
RS	51	2.863443	1.651205	1051.597355	0.015827	0.017257
RS	52	3.067053	1.702864	965.278431	0.014528	0.015863
RS	53	3.284652	1.702864	908.018691	0.013666	0.014944
RS	54	3.517202	1.753411	823.970409	0.012401	0.013592
RS	55	3.765731	1.753411	764.450570	0.011505	0.012640
RS	56	4.031334	1.753411	702.357825	0.010571	0.011643
RS	57	4.315187	1.753411	638.626641	0.009612	0.010616
RS	58	4.618542	2.080841	490.787234	0.007387	0.008224
RS	59	4.942740	2.080841	449.395851	0.006764	0.007547
RS	60	5.289213	2.080841	407.134006	0.006128	0.006852
RS	61	5.659491	2.080841	364.668599	0.005488	0.006150
RS	62	6.055210	2.080841	322.678475	0.004856	0.005452
RS	63	6.478117	2.080841	1493.710489	0.022481	0.025342
PA	4+25*2+4+6 0.121275991 0.042622891 6.478117418 2.001626998 0.195565238 0.214766339 0.275037636 0.426835280 0.729814310 1.244885992 2.003543933 2.918743674 3.738617168 4.186273001 4.155080252 3.728573127 3.100169210 2.475176262 1.980487085 1.648553186 1.456888014 1.367530358 1.347872150 1.375565355 1.434185370 1.508599721 1.584580157 1.651204641 1.702864400 1.753410714 2.080840892
//
IT	4859
RD	20
LK	-444335.751433
QD	-258.953064 -> -242.886842
RI	0.0130129499
TR	0.120021	0.043048
MT	6.516118
MM	C_pi: 1.356107, n_recomb: 67894.418768
RS	0	0.000000	2.185618	207.363940	0.003054	0.000149
RS	1	0.006880	2.185618	220.944917	0.003254	0.001195
RS	2	0.014234	2.185618	235.365095	0.003467	0.002560
RS	3	0.022094	2.185618	250.669204	0.003692	0.003496
RS	4	0.030495	0.197088	2899.380778	0.042704	0.037529
RS	5	0.039474	0.197088	2956.854785	0.043551	0.036987
RS	6	0.049070	0.216795	2738.940606	0.040341	0.033999
RS	7	0.059327	0.216795	2788.252454	0.041067	0.034953
RS	8	0.070289	0.275506	2238.852433	0.032976	0.028347
RS	9	0.082006	0.275506	2290.532681	0.033737	0.029518
RS	10	0.094529	0.425574	1525.431332	0.022468	0.019856
RS	11	0.107914	0.425574	1578.679687	0.023252	0.020779
RS	12	0.122219	0.727384	960.872918	0.014152	0.012754
RS	13	0.137509	0.727384	1005.240298	0.014806	0.013442
RS	14	0.153851	1.244423	616.864357	0.009086	0.008328
RS	15	0.171317	1.244423	650.057255	0.009575	0.008827
RS	16	0.189985	2.013753	424.209553	0.006248	0.005820
RS	17	0.209937	2.013753	448.972915	0.006613	0.006182
RS	18	0.231263	2.952992	324.407715	0.004778	0.004510
RS	19	0.254055	2.952992	344.145077	0.005069	0.004798
RS	20	0.278416	3.805451	283.434619	0.004175	0.003988
RS	21	0.304453	3.805451	300.973259	0.004433	0.004251
RS	22	0.332281	4.280089	284.151428	0.004185	0.004050
RS	23	0.362024	4.280089	301.725463	0.004444	0.004323
RS	24	0.393814	4.258686	321.845348	0.004740	0.004649
RS	25	0.427791	4.258686	341.418664	0.005029	0.004961
RS	26	0.464105	3.822437	403.099837	0.005937	0.005896
RS	27	0.502918	3.822437	426.698408	0.006285	0.006287
RS	28	0.544402	3.171818	543.321832	0.008002	0.008057
RS	29	0.588740	3.171818	572.927481	0.008439	0.008580
RS	30	0.636129	2.523118	757.217267	0.011153	0.011425
RS	31	0.686778	2.523118	793.568660	0.011688	0.012118
RS	32	0.740913	2.010350	1039.350024	0.015308	0.015999
RS	33	0.798772	2.010350	1079.650033	0.015902	0.016817
RS	34	0.860612	1.667239	1345.132780	0.019812	0.021102
RS	35	0.926706	1.667239	1381.926023	0.020354	0.021882
RS	36	0.997349	1.469715	1601.308634	0.023585	0.025483
RS	37	1.072852	1.469715	1625.605201	0.023943	0.026015
RS	38	1.153550	1.377935	1750.571257	0.025784	0.028090
RS	39	1.239800	1.377935	1757.035852	0.025879	0.028258
RS	40	1.331985	1.357985	1780.781854	0.026229	0.028666
RS	41	1.430513	1.357985	1769.506711	0.026063	0.028485
RS	42	1.535820	1.386758	1714.655879	0.025255	0.027600
RS	43	1.648373	1.386758	1689.201368	0.024880	0.027157
RS	44	1.768669	1.447350	1588.570778	0.023398	0.025526
RS	45	1.897243	1.447350	1553.142261	0.022876	0.024915
RS	46	2.034663	1.524182	1436.749382	0.021162	0.023038
RS	47	2.181539	1.524182	1394.339422	0.020537	0.022327
RS	48	2.338520	1.602542	1281.874197	0.018880	0.020525
RS	49	2.506302	1.602542	1233.887777	0.018174	0.019746
RS	50	2.685629	1.671103	1133.509345	0.016695	0.018152
RS	51	2.877294	1.671103	1080.378171	0.015913	0.017310
RS	52	3.082146	1.724075	992.204331	0.014614	0.015921
RS	53	3.301094	1.724075	934.253136	0.013760	0.015014
RS	54	3.535106	1.775754	848.405263	0.012496	0.013666
RS	55	3.785219	1.775754	787.972582	0.011606	0.012722
RS	56	4.052542	1.775754	724.791788	0.010675	0.011732
RS	57	4.338257	1.775754	659.810653	0.009718	0.010710
RS	58	4.643632	2.118075	505.284582	0.007442	0.008264
RS	59	4.970017	2.118075	463.571211	0.006828	0.007599
RS	60	5.318859	2.118075	420.840478	0.006198	0.006914
RS	61	5.691704	2.118075	377.765343	0.005564	0.006218
RS	62	6.090202	2.118075	335.035759	0.004935	0.005525
RS	63	6.516118	2.118075	1570.886424	0.023137	0.026011
PA	4+25*2+4+6 0.120021437 0.043047951 6.516118383 2.185618258 0.197087683 0.216794848 0.275506098 0.425574202 0.727383860 1.244422978 2.013752954 2.952992238 3.805451025 4.280089024 4.258686217 3.822436752 3.171818285 2.523118261 2.010349948 1.667238579 1.469714925 1.377935095 1.357984636 1.386757985 1.447349923 1.524182420 1.602541964 1.671102695 1.724075380 1.775754420 2.118074900
//
IT	4400
RD	21
LK	-444304.045025
QD	-249.396619 -> -234.322790
RI	0.0120658876
TR	0.118829	0.043464
MT	6.552041
MM	C_pi: 1.372131, n_recomb: 69318.137719
RS	0	0.000000	2.380775	194.523067	0.002806	0.000138
RS	1	0.006890	2.380775	207.335699	0.002991	0.001111
RS	2	0.014254	2.380775	220.949037	0.003187	0.002374
RS	3	0.022126	2.380775	235.406982	0.003396	0.003234
RS	4	0.030540	0.198505	2945.884094	0.042498	0.037581
RS	5	0.039534	0.198505	3005.313061	0.043355	0.036993
RS	6	0.049147	0.218838	2778.763404	0.040087	0.033919
RS	7	0.059423	0.218838	2830.075183	0.040827	0.034852
RS	8	0.070407	0.276049	2289.971742	0.033036	0.028469
RS	9	0.082147	0.276049	2343.030663	0.033801	0.029629
RS	10	0.094696	0.424445	1567.645774	0.022615	0.020015
RS	11	0.108110	0.424445	1622.254019	0.023403	0.020938
RS	12	0.122449	0.725023	987.930076	0.014252	0.012854
RS	13	0.137775	0.725023	1033.512299	0.014910	0.013547
RS	14	0.154156	1.243604	632.573023	0.009126	0.008369
RS	15	0.171667	1.243604	666.640240	0.009617	0.008873
RS	16	0.190384	2.022619	432.871466	0.006245	0.005820
RS	17	0.210391	2.022619	458.190052	0.006610	0.006185
RS	18	0.231775	2.984555	329.051507	0.004747	0.004484
RS	19	0.254634	2.984555	349.125015	0.005037	0.004772
RS	20	0.279067	3.868598	285.914230	0.004125	0.003944
RS	21	0.305183	3.868598	303.663144	0.004381	0.004205
RS	22	0.333099	4.370192	285.497236	0.004119	0.003990
RS	23	0.362938	4.370192	303.221072	0.004374	0.004259
RS	24	0.394833	4.359263	322.707049	0.004655	0.004569
RS	25	0.428926	4.359263	342.421212	0.004940	0.004875
RS	26	0.465367	3.914229	404.240492	0.005832	0.005792
RS	27	0.504319	3.914229	428.036963	0.006175	0.006175
RS	28	0.545955	3.242201	546.179981	0.007879	0.007928
RS	29	0.590459	3.242201	576.148262	0.008312	0.008442
RS	30	0.638030	2.570307	764.370882	0.011027	0.011280
RS	31	0.688878	2.570307	801.387203	0.011561	0.011962
RS	32	0.743229	2.039783	1054.220092	0.015208	0.015858
RS	33	0.801324	2.039783	1095.547157	0.015805	0.016668
RS	34	0.863423	1.685683	1370.311699	0.019768	0.020994
RS	35	0.929800	1.685683	1408.328108	0.020317	0.021772
RS	36	1.000750	1.482390	1636.428692	0.023608	0.025422
RS	37	1.076588	1.482390	1661.801148	0.023974	0.025959
RS	38	1.157651	1.388197	1792.195104	0.025855	0.028070
RS	39	1.244299	1.388197	1799.337790	0.025958	0.028247
RS	40	1.336917	1.367909	1824.448223	0.026320	0.028669
RS	41	1.435916	1.367909	1813.441701	0.026161	0.028499
RS	42	1.541736	1.397678	1756.818970	0.025344	0.027609
RS	43	1.654846	1.397678	1731.360983	0.024977	0.027180
RS	44	1.775750	1.460129	1627.340186	0.023476	0.025536
RS	45	1.904983	1.460129	1591.775949	0.022963	0.024941
RS	46	2.043120	1.539248	1471.709074	0.021231	0.023051
RS	47	2.190774	1.539248	1429.093535	0.020616	0.022357
RS	48	2.348601	1.619852	1313.471079	0.018948	0.020549
RS	49	2.517302	1.619852	1265.190480	0.018252	0.019785
RS	50	2.697626	1.690219	1162.413582	0.016769	0.018191
RS	51	2.890373	1.690219	1108.833954	0.015996	0.017364
RS	52	3.096401	1.744390	1018.875316	0.014699	0.015978
RS	53	3.316623	1.744390	960.249104	0.013853	0.015083
RS	54	3.552017	1.797074	872.665037	0.012589	0.013738
RS	55	3.803630	1.797074	811.330778	0.011704	0.012803
RS	56	4.072577	1.797074	747.075753	0.010777	0.011819
RS	57	4.360055	1.797074	680.860616	0.009822	0.010801
RS	58	4.667338	2.153843	519.659279	0.007497	0.008305
RS	59	4.995793	2.153843	477.630395	0.006890	0.007650
RS	60	5.346877	2.153843	434.441331	0.006267	0.006973
RS	61	5.722150	2.153843	390.770488	0.005637	0.006285
RS	62	6.123277	2.153843	347.318135	0.005010	0.005596
RS	63	6.552041	2.153843	1648.359855	0.023780	0.026667
PA	4+25*2+4+6 0.118828606 0.043464000 6.552041436 2.380775028 0.198504647 0.218838226 0.276049450 0.424445102 0.725022548 1.243604104 2.022619259 2.984554719 3.868598425 4.370191939 4.359262718 3.914228733 3.242201231 2.570307499 2.039783096 1.685683404 1.482389509 1.388197240 1.367908797 1.397678326 1.460129089 1.539247620 1.619851526 1.690218979 1.744389961 1.797073783 2.153842598
//
IT	4677
RD	22
LK	-444274.292438
QD	-240.394123 -> -226.235794
RI	0.0112133341
TR	0.117691	0.043870
MT	6.586183
MM	C_pi: 1.387631, n_recomb: 70714.207768
RS	0	0.000000	2.588242	182.675627	0.002583	0.000128
RS	1	0.006898	2.588242	194.770079	0.002754	0.001034
RS	2	0.014273	2.588242	207.628014	0.002936	0.002205
RS	3	0.022156	2.588242	221.292329	0.003129	0.002997
RS	4	0.030582	0.199816	2991.819853	0.042309	0.037632
RS	5	0.039590	0.199816	3053.137398	0.043176	0.037005
RS	6	0.049220	0.220885	2816.359686	0.039827	0.033828
RS	7	0.059514	0.220885	2869.649971	0.040581	0.034743
RS	8	0.070517	0.276652	2339.258070	0.033080	0.028578
RS	9	0.082280	0.276652	2393.684822	0.033850	0.029727
RS	10	0.094855	0.423432	1608.904164	0.022752	0.020166
RS	11	0.108296	0.423432	1664.845074	0.023543	0.021088
RS	12	0.122666	0.722731	1014.605284	0.014348	0.012951
RS	13	0.138026	0.722731	1061.382122	0.015009	0.013648
RS	14	0.154446	1.242494	648.156187	0.009166	0.008411
RS	15	0.171998	1.242494	683.088090	0.009660	0.008919
RS	16	0.190762	2.030306	441.507409	0.006244	0.005822
RS	17	0.210820	2.030306	467.377275	0.006609	0.006189
RS	18	0.232261	3.013658	333.711168	0.004719	0.004461
RS	19	0.255182	3.013658	354.119292	0.005008	0.004749
RS	20	0.279683	3.928320	288.425788	0.004079	0.003903
RS	21	0.305875	3.928320	306.384042	0.004333	0.004163
RS	22	0.333874	4.456748	286.875788	0.004057	0.003933
RS	23	0.363804	4.456748	304.747743	0.004310	0.004199
RS	24	0.395799	4.456968	323.576929	0.004576	0.004493
RS	25	0.430001	4.456968	343.427446	0.004857	0.004794
RS	26	0.466563	4.004069	405.322051	0.005732	0.005693
RS	27	0.505647	4.004069	429.306142	0.006071	0.006069
RS	28	0.547426	3.311377	548.838587	0.007761	0.007805
RS	29	0.592088	3.311377	579.150018	0.008190	0.008309
RS	30	0.639831	2.616793	771.085336	0.010904	0.011139
RS	31	0.690867	2.616793	808.737315	0.011437	0.011811
RS	32	0.745424	2.068815	1068.347989	0.015108	0.015720
RS	33	0.803745	2.068815	1110.670655	0.015706	0.016523
RS	34	0.866088	1.703907	1394.468538	0.019720	0.020885
RS	35	0.932733	1.703907	1433.688336	0.020274	0.021661
RS	36	1.003974	1.494925	1670.369884	0.023621	0.025359
RS	37	1.080131	1.494925	1696.819640	0.023995	0.025900
RS	38	1.161540	1.398332	1832.628565	0.025916	0.028047
RS	39	1.248566	1.398332	1840.470832	0.026027	0.028232
RS	40	1.341595	1.377668	1867.017389	0.026402	0.028668
RS	41	1.441042	1.377668	1856.313752	0.026251	0.028510
RS	42	1.547349	1.408360	1798.035515	0.025427	0.027616
RS	43	1.660989	1.408360	1772.612809	0.025067	0.027201
RS	44	1.782468	1.472570	1665.332134	0.023550	0.025546
RS	45	1.912328	1.472570	1629.669065	0.023046	0.024966
RS	46	2.051146	1.553857	1506.052018	0.021298	0.023065
RS	47	2.199540	1.553857	1463.262573	0.020693	0.022386
RS	48	2.358171	1.636582	1344.589234	0.019014	0.020573
RS	49	2.527744	1.636582	1296.040363	0.018328	0.019824
RS	50	2.709016	1.708640	1190.951154	0.016842	0.018230
RS	51	2.902792	1.708640	1136.944264	0.016078	0.017416
RS	52	3.109936	1.763908	1045.268991	0.014782	0.016036
RS	53	3.331369	1.763908	985.985580	0.013943	0.015152
RS	54	3.568078	1.817481	896.728509	0.012681	0.013811
RS	55	3.821115	1.817481	834.505713	0.011801	0.012883
RS	56	4.091608	1.817481	769.191896	0.010877	0.011905
RS	57	4.380761	1.817481	701.760169	0.009924	0.010891
RS	58	4.689860	2.188283	533.900860	0.007550	0.008345
RS	59	5.020282	2.188283	491.563968	0.006951	0.007700
RS	60	5.373499	2.188283	447.927825	0.006334	0.007032
RS	61	5.751081	2.188283	403.675711	0.005709	0.006349
RS	62	6.154710	2.188283	359.517478	0.005084	0.005665
RS	63	6.586183	2.188283	1726.047263	0.024409	0.027309
PA	4+25*2+4+6 0.117690850 0.043870446 6.586182924 2.588242207 0.199815800 0.220885381 0.276652450 0.423432286 0.722730785 1.242494089 2.030306005 3.013658067 3.928320311 4.456747560 4.456967980 4.004069357 3.311377092 2.616792744 2.068814585 1.703907078 1.494924935 1.398331603 1.377668138 1.408360426 1.472569574 1.553856568 1.636582213 1.708640386 1.763907913 1.817481131 2.188283224
//
IT	3980
RD	23
LK	-444246.340814
QD	-231.901510 -> -218.589492
RI	0.0104432720
TR	0.116605	0.044268
MT	6.618618
MM	C_pi: 1.402633, n_recomb: 72083.532539
RS	0	0.000000	2.808808	171.711183	0.002382	0.000119
RS	1	0.006907	2.808808	183.133142	0.002541	0.000963
RS	2	0.014290	2.808808	195.282688	0.002709	0.002051
RS	3	0.022184	2.808808	208.201583	0.002888	0.002781
RS	4	0.030622	0.201029	3037.211353	0.042135	0.037683
RS	5	0.039644	0.201029	3100.355015	0.043011	0.037023
RS	6	0.049289	0.222931	2851.902771	0.039564	0.033729
RS	7	0.059599	0.222931	2907.146663	0.040330	0.034629
RS	8	0.070622	0.277307	2386.795576	0.033112	0.028675
RS	9	0.082406	0.277307	2442.578759	0.033885	0.029814
RS	10	0.095004	0.422525	1649.226413	0.022879	0.020309
RS	11	0.108473	0.422525	1706.473634	0.023674	0.021230
RS	12	0.122871	0.720522	1040.881182	0.014440	0.013045
RS	13	0.138264	0.720522	1088.832232	0.015105	0.013746
RS	14	0.154720	1.241152	663.602141	0.009206	0.008452
RS	15	0.172312	1.241152	699.388704	0.009702	0.008964
RS	16	0.191119	2.036967	450.105143	0.006244	0.005826
RS	17	0.211226	2.036967	476.521847	0.006611	0.006195
RS	18	0.232721	3.040553	338.374555	0.004694	0.004441
RS	19	0.255700	3.040553	359.115279	0.004982	0.004729
RS	20	0.280267	3.984875	290.959824	0.004036	0.003866
RS	21	0.306531	3.984875	309.126182	0.004288	0.004124
RS	22	0.334608	4.539960	288.279849	0.003999	0.003880
RS	23	0.364625	4.539960	306.298151	0.004249	0.004143
RS	24	0.396714	4.551890	324.454697	0.004501	0.004422
RS	25	0.431020	4.551890	344.437480	0.004778	0.004718
RS	26	0.467696	4.092019	406.349905	0.005637	0.005600
RS	27	0.506904	4.092019	430.512152	0.005972	0.005969
RS	28	0.548820	3.379381	551.314693	0.007648	0.007687
RS	29	0.593632	3.379381	581.951156	0.008073	0.008183
RS	30	0.641538	2.662579	777.397342	0.010785	0.011003
RS	31	0.692753	2.662579	815.657409	0.011315	0.011666
RS	32	0.747505	2.097439	1081.787221	0.015007	0.015584
RS	33	0.806039	2.097439	1125.075125	0.015608	0.016380
RS	34	0.868615	1.721894	1417.669479	0.019667	0.020776
RS	35	0.935513	1.721894	1458.072573	0.020228	0.021551
RS	36	1.007032	1.507303	1703.200079	0.023628	0.025293
RS	37	1.083490	1.507303	1730.726708	0.024010	0.025839
RS	38	1.165228	1.408323	1871.933292	0.025969	0.028019
RS	39	1.252612	1.408323	1880.493762	0.026088	0.028214
RS	40	1.346032	1.387249	1908.545553	0.026477	0.028664
RS	41	1.445903	1.387249	1898.175369	0.026333	0.028517
RS	42	1.552672	1.418796	1838.350732	0.025503	0.027621
RS	43	1.666815	1.418796	1812.998257	0.025151	0.027218
RS	44	1.788842	1.484671	1702.580686	0.023620	0.025554
RS	45	1.919296	1.484671	1666.852169	0.023124	0.024988
RS	46	2.058760	1.568018	1539.800466	0.021361	0.023078
RS	47	2.207857	1.568018	1496.866072	0.020766	0.022414
RS	48	2.367251	1.652752	1375.242239	0.019078	0.020596
RS	49	2.537654	1.652752	1326.449041	0.018402	0.019862
RS	50	2.719825	1.726394	1219.128806	0.016913	0.018270
RS	51	2.914579	1.726394	1164.714618	0.016158	0.017468
RS	52	3.122783	1.782664	1071.388067	0.014863	0.016093
RS	53	3.345367	1.782664	1011.464512	0.014032	0.015219
RS	54	3.583324	1.837019	920.595666	0.012771	0.013882
RS	55	3.837716	1.837019	857.497018	0.011896	0.012961
RS	56	4.109678	1.837019	791.139416	0.010975	0.011989
RS	57	4.400423	1.837019	722.508037	0.010023	0.010979
RS	58	4.711248	2.221449	548.010989	0.007602	0.008385
RS	59	5.043541	2.221449	505.373214	0.007011	0.007750
RS	60	5.398784	2.221449	461.300634	0.006400	0.007089
RS	61	5.778562	2.221449	416.480904	0.005778	0.006412
RS	62	6.184569	2.221449	371.632801	0.005156	0.005732
RS	63	6.618618	2.221449	1803.900333	0.025025	0.027938
PA	4+25*2+4+6 0.116605024 0.044267740 6.618618388 2.808808143 0.201028709 0.222931240 0.277306764 0.422525314 0.720521740 1.241151557 2.036966708 3.040553411 3.984875033 4.539959653 4.551890054 4.092018848 3.379380932 2.662578930 2.097438511 1.721893898 1.507303328 1.408322582 1.387248708 1.418796447 1.484670873 1.568018459 1.652752143 1.726394049 1.782663531 1.837018721 2.221448520
//
IT	4505
RD	24
LK	-444220.055736
QD	-223.878424 -> -211.350152
RI	0.0097464800
TR	0.115567	0.044656
MT	6.649523
MM	C_pi: 1.417166, n_recomb: 73426.306476
RS	0	0.000000	3.043043	161.550107	0.002200	0.000111
RS	1	0.006914	3.043043	172.342259	0.002347	0.000898
RS	2	0.014307	3.043043	183.827512	0.002504	0.001908
RS	3	0.022210	3.043043	196.046403	0.002670	0.002583
RS	4	0.030661	0.202149	3082.087662	0.041975	0.037735
RS	5	0.039695	0.202149	3146.997547	0.042859	0.037046
RS	6	0.049354	0.224969	2885.569805	0.039299	0.033624
RS	7	0.059681	0.224969	2942.738075	0.040077	0.034509
RS	8	0.070722	0.278001	2432.683888	0.033131	0.028762
RS	9	0.082526	0.278001	2489.810245	0.033909	0.029891
RS	10	0.095147	0.421712	1688.629256	0.022998	0.020444
RS	11	0.108640	0.421712	1747.156795	0.023795	0.021364
RS	12	0.123066	0.718390	1066.755121	0.014528	0.013137
RS	13	0.138489	0.718390	1115.860020	0.015197	0.013841
RS	14	0.154979	1.239625	678.894592	0.009246	0.008494
RS	15	0.172610	1.239625	715.525213	0.009745	0.009010
RS	16	0.191459	2.042697	458.658003	0.006247	0.005831
RS	17	0.211611	2.042697	485.616887	0.006614	0.006203
RS	18	0.233157	3.065392	343.036010	0.004672	0.004422
RS	19	0.256193	3.065392	364.107182	0.004959	0.004711
RS	20	0.280822	4.038460	293.508233	0.003997	0.003832
RS	21	0.307153	4.038460	311.881238	0.004248	0.004088
RS	22	0.335305	4.619976	289.703114	0.003945	0.003831
RS	23	0.365404	4.619976	307.865939	0.004193	0.004091
RS	24	0.397583	4.644154	325.334188	0.004431	0.004355
RS	25	0.431988	4.644154	345.445217	0.004705	0.004647
RS	26	0.468772	4.178154	407.323306	0.005547	0.005511
RS	27	0.508099	4.178154	431.654723	0.005879	0.005874
RS	28	0.550145	3.446255	553.617378	0.007540	0.007575
RS	29	0.595098	3.446255	584.561727	0.007961	0.008062
RS	30	0.643160	2.707686	783.329323	0.010668	0.010871
RS	31	0.694545	2.707686	822.171067	0.011197	0.011525
RS	32	0.749483	2.125666	1094.569742	0.014907	0.015451
RS	33	0.808219	2.125666	1138.793057	0.015509	0.016241
RS	34	0.871017	1.739649	1439.949894	0.019611	0.020667
RS	35	0.938156	1.739649	1481.515492	0.020177	0.021441
RS	36	1.009938	1.519528	1734.949412	0.023628	0.025225
RS	37	1.086684	1.519528	1763.550651	0.024018	0.025775
RS	38	1.168735	1.418173	1910.132858	0.026014	0.027989
RS	39	1.256460	1.418173	1919.427551	0.026141	0.028192
RS	40	1.350251	1.396660	1949.042652	0.026544	0.028657
RS	41	1.450527	1.396660	1939.034015	0.026408	0.028521
RS	42	1.557736	1.429001	1877.768298	0.025574	0.027624
RS	43	1.672358	1.429001	1852.518551	0.025230	0.027234
RS	44	1.794905	1.496457	1739.081388	0.023685	0.025561
RS	45	1.925926	1.496457	1703.318904	0.023198	0.025009
RS	46	2.066006	1.581765	1572.944929	0.021422	0.023091
RS	47	2.215772	1.581765	1529.893181	0.020836	0.022441
RS	48	2.375893	1.668405	1405.414774	0.019140	0.020620
RS	49	2.547085	1.668405	1356.400714	0.018473	0.019899
RS	50	2.730115	1.743533	1246.928287	0.016982	0.018309
RS	51	2.925799	1.743533	1192.126986	0.016236	0.017519
RS	52	3.135014	1.800720	1097.212442	0.014943	0.016149
RS	53	3.358695	1.800720	1036.666710	0.014118	0.015285
RS	54	3.597842	1.855761	944.246432	0.012860	0.013952
RS	55	3.853524	1.855761	880.286076	0.011989	0.013038
RS	56	4.126886	1.855761	812.901082	0.011071	0.012071
RS	57	4.419148	1.855761	743.088302	0.010120	0.011065
RS	58	4.731619	2.253432	561.979651	0.007654	0.008424
RS	59	5.065695	2.253432	519.048939	0.007069	0.007798
RS	60	5.422870	2.253432	474.551158	0.006463	0.007144
RS	61	5.804742	2.253432	429.177869	0.005845	0.006474
RS	62	6.213017	2.253432	383.656158	0.005225	0.005797
RS	63	6.649523	2.253432	1881.842287	0.025629	0.028554
PA	4+25*2+4+6 0.115566789 0.044655783 6.649522760 3.043043018 0.202148641 0.224968543 0.278000774 0.421711956 0.718390222 1.239624643 2.042697386 3.065392040 4.038459594 4.619975784 4.644154107 4.178153796 3.446254629 2.707685868 2.125666367 1.739648564 1.519527628 1.418172738 1.396660413 1.429001299 1.496456762 1.581765477 1.668404668 1.743533153 1.800720085 1.855760625 2.253432227
//
IT	4656
RD	25
LK	-444195.314394
QD	-216.290045 -> -204.488803
RI	0.0091119055
TR	0.114573	0.045035
MT	6.679019
MM	C_pi: 1.431260, n_recomb: 74743.313953
RS	0	0.000000	3.292404	152.082122	0.002035	0.000104
RS	1	0.006922	3.292404	162.281756	0.002171	0.000838
RS	2	0.014323	3.292404	173.141303	0.002316	0.001778
RS	3	0.022236	3.292404	184.700012	0.002471	0.002401
RS	4	0.030697	0.203183	3126.468107	0.041829	0.037786
RS	5	0.039743	0.203183	3193.088115	0.042721	0.037073
RS	6	0.049416	0.226995	2917.503117	0.039034	0.033513
RS	7	0.059758	0.226995	2976.564947	0.039824	0.034386
RS	8	0.070816	0.278726	2477.034173	0.033141	0.028839
RS	9	0.082640	0.278726	2535.489629	0.033923	0.029958
RS	10	0.095282	0.420985	1727.134467	0.023108	0.020573
RS	11	0.108799	0.420985	1786.917334	0.023907	0.021491
RS	12	0.123251	0.716344	1092.219487	0.014613	0.013225
RS	13	0.138704	0.716344	1142.458081	0.015285	0.013933
RS	14	0.155227	1.237951	694.029292	0.009286	0.008535
RS	15	0.172893	1.237951	731.493360	0.009787	0.009054
RS	16	0.191782	2.047622	467.157223	0.006250	0.005838
RS	17	0.211978	2.047622	494.653339	0.006618	0.006211
RS	18	0.233573	3.088374	347.688159	0.004652	0.004406
RS	19	0.256662	3.088374	369.087392	0.004938	0.004695
RS	20	0.281349	4.089252	296.068200	0.003961	0.003799
RS	21	0.307745	4.089252	314.646442	0.004210	0.004055
RS	22	0.335968	4.696983	291.140938	0.003895	0.003785
RS	23	0.366145	4.696983	309.446473	0.004140	0.004042
RS	24	0.398411	4.733932	326.210621	0.004364	0.004292
RS	25	0.432910	4.733932	346.445985	0.004635	0.004580
RS	26	0.469796	4.262524	408.249240	0.005462	0.005427
RS	27	0.509236	4.262524	432.741684	0.005790	0.005783
RS	28	0.551406	3.512025	555.764154	0.007436	0.007467
RS	29	0.596495	3.512025	587.000605	0.007854	0.007946
RS	30	0.644705	2.752138	788.910238	0.010555	0.010744
RS	31	0.696252	2.752138	828.308796	0.011082	0.011390
RS	32	0.751366	2.153506	1106.741136	0.014807	0.015321
RS	33	0.810296	2.153506	1151.871215	0.015411	0.016104
RS	34	0.873305	1.757170	1461.366734	0.019552	0.020559
RS	35	0.940675	1.757170	1504.074057	0.020123	0.021331
RS	36	1.012708	1.531591	1765.680432	0.023623	0.025155
RS	37	1.089727	1.531591	1795.352529	0.024020	0.025709
RS	38	1.172077	1.427879	1947.281177	0.026053	0.027957
RS	39	1.260127	1.427879	1957.323748	0.026187	0.028167
RS	40	1.354272	1.405904	1988.554118	0.026605	0.028647
RS	41	1.454933	1.405904	1978.932254	0.026476	0.028522
RS	42	1.562562	1.438985	1916.320430	0.025639	0.027625
RS	43	1.677641	1.438985	1891.203327	0.025303	0.027247
RS	44	1.800685	1.507942	1774.859358	0.023746	0.025567
RS	45	1.932246	1.507942	1739.091910	0.023268	0.025028
RS	46	2.072914	1.595122	1605.500936	0.021480	0.023103
RS	47	2.223318	1.595122	1562.357600	0.020903	0.022467
RS	48	2.384133	1.683573	1435.115647	0.019201	0.020643
RS	49	2.556078	1.683573	1385.902941	0.018542	0.019936
RS	50	2.739926	1.760097	1274.354689	0.017050	0.018347
RS	51	2.936499	1.760097	1219.185529	0.016312	0.017569
RS	52	3.146679	1.818125	1122.742808	0.015021	0.016205
RS	53	3.371406	1.818125	1061.592456	0.014203	0.015349
RS	54	3.611689	1.873763	967.678797	0.012947	0.014022
RS	55	3.868604	1.873763	902.870903	0.012080	0.013114
RS	56	4.143301	1.873763	834.474849	0.011165	0.012152
RS	57	4.437013	1.873763	763.498782	0.010215	0.011148
RS	58	4.751055	2.284305	575.807492	0.007704	0.008462
RS	59	5.086834	2.284305	532.591611	0.007126	0.007845
RS	60	5.445854	2.284305	487.679484	0.006525	0.007198
RS	61	5.829726	2.284305	441.766154	0.005910	0.006533
RS	62	6.240168	2.284305	395.586456	0.005293	0.005861
RS	63	6.679019	2.284305	1959.829603	0.026221	0.029159
PA	4+25*2+4+6 0.114572722 0.045034678 6.679019357 3.292403552 0.203182735 0.226994722 0.278725619 0.420985174 0.716343798 1.237951242 2.047622102 3.088374054 4.089251530 4.696983017 4.733932364 4.262523674 3.512024516 2.752138018 2.153505814 1.757169877 1.531590948 1.427879451 1.405904376 1.438984504 1.507942324 1.595121923 1.683572565 1.760096765 1.818124926 1.873762942 2.284305207
//
CC
CC	Brief Description of the file format:
CC	  CC  comments
CC	  MM  useful-messages
CC	  RD  round-of-iterations
CC	  LL  \log[P(sequence)]
CC	  QD  Q-before-opt Q-after-opt
CC	  TR  \theta_0 \rho_0
CC	  RS  k t_k \lambda_k \pi_k \sum_{l\not=k}A_{kl} A_{kk}
CC	  DC  begin end best-k t_k+\Delta_k max-prob
CC
MM	Version: 0.6.5-r67
MM	pattern:4+25*2+4+6, n:63, n_free_lambdas:28
MM	n_iterations:25, skip:1, max_t:5, theta/rho:5
MM	is_decoding:0
MM	n_seqs:26, sum_L:1186915, sum_n:177810
RD	0
LK	0.000000
QD	0.000000 -> 0.000000
RI	inf
TR	0.162294	0.032459
MT	5.000000
MM	C_pi: 1.000000, n_recomb: 37910.502879
RS	0	0.000000	1.000000	239.479945	0.006317	0.000000
RS	1	0.006440	1.000000	253.240716	0.006680	0.000000
RS	2	0.013294	1.000000	267.679449	0.007061	0.000000
RS	3	0.020590	1.000000	282.814625	0.007460	0.000000
RS	4	0.028356	1.000000	298.663054	0.007878	0.000000
RS	5	0.036622	1.000000	315.239476	0.008315	0.000000
RS	6	0.045421	1.000000	332.556123	0.008772	0.000000
RS	7	0.054785	1.000000	350.622224	0.009249	0.000000
RS	8	0.064753	1.000000	369.443459	0.009745	0.000000
RS	9	0.075363	1.000000	389.021357	0.010262	0.000000
RS	10	0.086656	1.000000	409.352646	0.010798	0.000000
RS	11	0.098677	1.000000	430.428528	0.011354	0.000000
RS	12	0.111471	1.000000	452.233918	0.011929	0.000000
RS	13	0.125090	1.000000	474.746607	0.012523	0.000000
RS	14	0.139585	1.000000	497.936387	0.013135	0.000000
RS	15	0.155014	1.000000	521.764117	0.013763	0.000000
RS	16	0.171437	1.000000	546.180757	0.014407	0.000000
RS	17	0.188917	1.000000	571.126363	0.015065	0.000000
RS	18	0.207523	1.000000	596.529071	0.015735	0.000000
RS	19	0.227327	1.000000	622.304076	0.016415	0.000000
RS	20	0.248406	1.000000	648.352633	0.017102	0.000000
RS	21	0.270843	1.000000	674.561106	0.017794	0.000000
RS	22	0.294725	1.000000	700.800095	0.018486	0.000000
RS	23	0.320144	1.000000	726.923673	0.019175	0.000000
RS	24	0.347201	1.000000	752.768793	0.019856	0.000000
RS	25	0.376000	1.000000	778.154888	0.020526	0.000000
RS	26	0.406654	1.000000	802.883741	0.021178	0.000000
RS	27	0.439282	1.000000	826.739682	0.021808	0.000000
RS	28	0.474011	1.000000	849.490166	0.022408	0.000000
RS	29	0.510976	1.000000	870.886815	0.022972	0.000000
RS	30	0.550322	1.000000	890.666990	0.023494	0.000000
RS	31	0.592202	1.000000	908.555967	0.023966	0.000000
RS	32	0.636779	1.000000	924.269777	0.024380	0.000000
RS	33	0.684227	1.000000	937.518787	0.024730	0.000000
RS	34	0.734730	1.000000	948.012046	0.025007	0.000000
RS	35	0.788485	1.000000	955.462449	0.025203	0.000000
RS	36	0.845702	1.000000	959.592706	0.025312	0.000000
RS	37	0.906604	1.000000	960.142096	0.025327	0.000000
RS	38	0.971428	1.000000	956.873934	0.025240	0.000000
RS	39	1.040426	1.000000	949.583645	0.025048	0.000000
RS	40	1.113868	1.000000	938.107256	0.024745	0.000000
RS	41	1.192040	1.000000	922.330098	0.024329	0.000000
RS	42	1.275245	1.000000	902.195407	0.023798	0.000000
RS	43	1.363809	1.000000	877.712478	0.023152	0.000000
RS	44	1.458076	1.000000	848.963952	0.022394	0.000000
RS	45	1.558414	1.000000	816.111764	0.021527	0.000000
RS	46	1.665214	1.000000	779.401273	0.020559	0.000000
RS	47	1.778891	1.000000	739.163055	0.019498	0.000000
RS	48	1.899889	1.000000	695.811879	0.018354	0.000000
RS	49	2.028679	1.000000	649.842466	0.017141	0.000000
RS	50	2.165763	1.000000	601.821700	0.015875	0.000000
RS	51	2.311675	1.000000	552.377168	0.014571	0.000000
RS	52	2.466983	1.000000	502.182050	0.013247	0.000000
RS	53	2.632293	1.000000	451.936681	0.011921	0.000000
RS	54	2.808249	1.000000	402.347344	0.010613	0.000000
RS	55	2.995536	1.000000	354.103132	0.009341	0.000000
RS	56	3.194884	1.000000	307.852011	0.008120	0.000000
RS	57	3.407070	1.000000	264.177401	0.006968	0.000000
RS	58	3.632920	1.000000	223.576736	0.005897	0.000000
RS	59	3.873315	1.000000	186.443511	0.004918	0.000000
RS	60	4.129191	1.000000	153.054168	0.004037	0.000000
RS	61	4.401545	1.000000	123.560962	0.003259	0.000000
RS	62	4.691438	1.000000	97.991506	0.002585	0.000000
RS	63	5.000000	1.000000	275.835996	0.007276	0.000000
PA	4+25*2+4+6 0.162293705 0.032458741 5.000000000 1.000000000 1.000000000 1.000000000 1.000000000 1.000000000 1.000000000 1.000000000 1.000000000 1.000000000 1.000000000 1.000000000 1.000000000 1.000000000 1.000000000 1.000000000 1.000000000 1.000000000 1.000000000 1.000000000 1.000000000 1.000000000 1.000000000 1.000000000 1.000000000 1.000000000 1.000000000 1.000000000 1.000000000
//
IT	4939
RD	1
LK	-436476.468044
QD	-1195.458049 -> -684.055838
RI	0.0717080805
TR	0.154753	0.031562
MT	5.401192
MM	C_pi: 1.001552, n_recomb: 36935.745431
RS	0	0.000000	0.351095	673.911412	0.018246	0.000575
RS	1	0.006568	0.351095	704.507114	0.019074	0.004934
RS	2	0.013567	0.351095	735.563218	0.019915	0.013344
RS	3	0.021026	0.351095	766.956428	0.020765	0.022216
RS	4	0.028975	0.330309	848.155266	0.022963	0.026515
RS	5	0.037446	0.330309	880.358927	0.023835	0.026986
RS	6	0.046473	0.410925	735.336195	0.019909	0.024738
RS	7	0.056093	0.410925	765.033495	0.020713	0.022298
RS	8	0.066345	0.521207	628.288361	0.017010	0.020461
RS	9	0.077271	0.521207	655.331649	0.017742	0.018924
RS	10	0.088913	0.656027	543.623268	0.014718	0.017457
RS	11	0.101321	0.656027	568.236628	0.015384	0.016011
RS	12	0.114544	0.808075	482.562794	0.013065	0.014631
RS	13	0.128635	0.808075	505.194507	0.013678	0.013392
RS	14	0.143651	0.960181	445.281061	0.012056	0.012330
RS	15	0.159654	0.960181	466.550205	0.012631	0.011438
RS	16	0.176707	1.097866	427.559447	0.011576	0.010690
RS	17	0.194881	1.097866	448.049935	0.012131	0.010076
RS	18	0.214249	1.210176	425.848886	0.011529	0.009597
RS	19	0.234888	1.210176	446.044276	0.012076	0.009257
RS	20	0.256883	1.289343	438.273595	0.011866	0.009060
RS	21	0.280323	1.289343	458.546131	0.012415	0.009008
RS	22	0.305302	1.333769	463.375172	0.012545	0.009101
RS	23	0.331922	1.333769	483.943919	0.013102	0.009339
RS	24	0.360290	1.347652	499.614308	0.013527	0.009721
RS	25	0.390521	1.347652	520.490471	0.014092	0.010247
RS	26	0.422738	1.337936	545.313517	0.014764	0.010918
RS	27	0.457070	1.337936	566.245815	0.015331	0.011738
RS	28	0.493658	1.311989	598.417724	0.016202	0.012707
RS	29	0.532649	1.311989	618.836577	0.016754	0.013820
RS	30	0.574200	1.277042	655.866466	0.017757	0.015066
RS	31	0.618481	1.277042	674.841168	0.018271	0.016417
RS	32	0.665670	1.240025	713.030544	0.019305	0.017835
RS	33	0.715958	1.240025	729.288645	0.019745	0.019268
RS	34	0.769549	1.206581	764.043399	0.020686	0.020656
RS	35	0.826660	1.206581	776.099203	0.021012	0.021941
RS	36	0.887522	1.179948	803.121219	0.021744	0.023072
RS	37	0.952381	1.179948	809.488491	0.021916	0.024011
RS	38	1.021500	1.160898	825.846924	0.022359	0.024732
RS	39	1.095159	1.160898	825.253027	0.022343	0.025218
RS	40	1.173655	1.148699	829.589954	0.022460	0.025466
RS	41	1.257307	1.148699	821.140710	0.022232	0.025478
RS	42	1.346454	1.142004	813.392077	0.022022	0.025267
RS	43	1.441455	1.142004	796.682992	0.021569	0.024850
RS	44	1.542696	1.139345	777.731834	0.021056	0.024247
RS	45	1.650586	1.139345	752.914621	0.020384	0.023480
RS	46	1.765562	1.139349	724.303872	0.019610	0.022572
RS	47	1.888090	1.139349	692.114771	0.018738	0.021546
RS	48	2.018665	1.140839	655.829445	0.017756	0.020424
RS	49	2.157816	1.140839	617.580172	0.016720	0.019225
RS	50	2.306107	1.142853	575.908085	0.015592	0.017970
RS	51	2.464137	1.142853	533.428941	0.014442	0.016675
RS	52	2.632546	1.144705	488.821983	0.013234	0.015358
RS	53	2.812016	1.144705	444.350523	0.012030	0.014034
RS	54	3.003274	1.146488	399.161018	0.010807	0.012715
RS	55	3.207093	1.146488	355.205432	0.009617	0.011415
RS	56	3.424299	1.146488	312.369961	0.008457	0.010145
RS	57	3.655770	1.146488	271.256096	0.007344	0.008919
RS	58	3.902444	1.159405	230.101309	0.006230	0.007747
RS	59	4.165320	1.159405	194.854577	0.005276	0.006643
RS	60	4.445460	1.159405	162.534652	0.004400	0.005617
RS	61	4.744001	1.159405	133.411952	0.003612	0.004677
RS	62	5.062148	1.159405	107.646098	0.002914	0.003829
RS	63	5.401192	1.159405	323.084970	0.008747	0.011955
PA	4+25*2+4+6 0.154752992 0.031561973 5.401191711 0.351095200 0.330308914 0.410924911 0.521206856 0.656026840 0.808074951 0.960180521 1.097866058 1.210176468 1.289342880 1.333768845 1.347652435 1.337936401 1.311988831 1.277042389 1.240024567 1.206581116 1.179947853 1.160898209 1.148698807 1.142004013 1.139345169 1.139348984 1.140838623 1.142852783 1.144704819 1.146488190 1.159404695
//
IT	4474
RD	2
LK	-435674.417076
QD	-730.676862 -> -560.573086
RI	0.0887961162
TR	0.151472	0.032009
MT	5.553475
MM	C_pi: 0.994113, n_recomb: 37176.504621
RS	0	0.000000	0.287590	832.044379	0.022381	0.000604
RS	1	0.006614	0.287590	866.346222	0.023304	0.005154
RS	2	0.013666	0.287590	900.652651	0.024226	0.013626
RS	3	0.021184	0.287590	934.757850	0.025144	0.022964
RS	4	0.029199	0.222141	1248.314169	0.033578	0.030156
RS	5	0.037744	0.222141	1279.217877	0.034409	0.032554
RS	6	0.046854	0.290088	1006.320769	0.027069	0.026398
RS	7	0.056568	0.290088	1036.575583	0.027883	0.026285
RS	8	0.066923	0.399785	777.027676	0.020901	0.020745
RS	9	0.077963	0.399785	805.270893	0.021661	0.020764
RS	10	0.089734	0.554820	602.842012	0.016216	0.016424
RS	11	0.102283	0.554820	628.002462	0.016892	0.016247
RS	12	0.115662	0.754630	481.887131	0.012962	0.012991
RS	13	0.129926	0.754630	503.944126	0.013555	0.012786
RS	14	0.145134	0.980190	406.217832	0.010927	0.010606
RS	15	0.161347	0.980190	425.862163	0.011455	0.010470
RS	16	0.178633	1.207243	362.725086	0.009757	0.009049
RS	17	0.197062	1.207243	380.781365	0.010243	0.008962
RS	18	0.216710	1.407913	342.833983	0.009222	0.008087
RS	19	0.237657	1.407913	360.058850	0.009685	0.008102
RS	20	0.259990	1.554674	342.384344	0.009210	0.007690
RS	21	0.283800	1.554674	359.441272	0.009669	0.007865
RS	22	0.309185	1.633493	358.924047	0.009655	0.007867
RS	23	0.336249	1.633493	376.337638	0.010123	0.008234
RS	24	0.365103	1.648014	390.720618	0.010510	0.008619
RS	25	0.395865	1.648014	408.814638	0.010997	0.009199
RS	26	0.428662	1.612599	436.496624	0.011741	0.009964
RS	27	0.463628	1.612599	455.320806	0.012248	0.010783
RS	28	0.500906	1.544759	494.832980	0.013310	0.011953
RS	29	0.540651	1.544759	514.060668	0.013828	0.013030
RS	30	0.583024	1.461988	562.839564	0.015140	0.014602
RS	31	0.628200	1.461988	581.646302	0.015646	0.015898
RS	32	0.676363	1.380132	634.762244	0.017074	0.017747
RS	33	0.727713	1.380132	651.779380	0.017532	0.019107
RS	34	0.782458	1.310720	702.162986	0.018887	0.020954
RS	35	0.840824	1.310720	715.635698	0.019250	0.022135
RS	36	0.903051	1.258972	756.307135	0.020344	0.023653
RS	37	0.969394	1.258972	764.444724	0.020563	0.024449
RS	38	1.040124	1.224688	790.845678	0.021273	0.025416
RS	39	1.115533	1.224688	792.176176	0.021309	0.025733
RS	40	1.195929	1.204984	802.710321	0.021592	0.026081
RS	41	1.281643	1.204984	796.295701	0.021419	0.025923
RS	42	1.373026	1.196285	791.663292	0.021295	0.025704
RS	43	1.470453	1.196285	777.168365	0.020905	0.025141
RS	44	1.574324	1.195194	759.446632	0.020428	0.024470
RS	45	1.685065	1.195194	737.116471	0.019827	0.023599
RS	46	1.803130	1.198769	709.002704	0.019071	0.022611
RS	47	1.929004	1.198769	679.602712	0.018280	0.021526
RS	48	2.063204	1.204588	643.910794	0.017320	0.020339
RS	49	2.206280	1.204588	608.662531	0.016372	0.019122
RS	50	2.358819	1.210726	568.078971	0.015281	0.017832
RS	51	2.521447	1.210726	528.595907	0.014219	0.016549
RS	52	2.694832	1.215863	485.542896	0.013060	0.015228
RS	53	2.879684	1.215863	443.767022	0.011937	0.013931
RS	54	3.076762	1.220484	400.081888	0.010762	0.012622
RS	55	3.286876	1.220484	358.284836	0.009637	0.011354
RS	56	3.510886	1.220484	317.174742	0.008532	0.010114
RS	57	3.749713	1.220484	277.349944	0.007460	0.008912
RS	58	4.004335	1.248395	234.576573	0.006310	0.007685
RS	59	4.275799	1.248395	200.666834	0.005398	0.006625
RS	60	4.565218	1.248395	169.177072	0.004551	0.005633
RS	61	4.873778	1.248395	140.431337	0.003777	0.004718
RS	62	5.202748	1.248395	114.656113	0.003084	0.003888
RS	63	5.553475	1.248395	360.924362	0.009708	0.012522
PA	4+25*2+4+6 0.151472459 0.032008745 5.553475219 0.287590247 0.222141137 0.290088433 0.399784650 0.554820215 0.754629503 0.980190387 1.207242656 1.407913165 1.554673733 1.633493381 1.648013844 1.612598600 1.544758944 1.461987594 1.380131865 1.310720448 1.258972185 1.224688180 1.204984255 1.196284752 1.195194027 1.198769034 1.204588221 1.210725798 1.215862963 1.220484074 1.248395479
//
IT	4161
RD	3
LK	-435385.322522
QD	-605.293640 -> -514.351729
RI	0.0863145200
TR	0.148907	0.032745
MT	5.640164
MM	C_pi: 1.008001, n_recomb: 38540.072271
RS	0	0.000000	0.304940	816.676023	0.021190	0.000568
RS	1	0.006640	0.304940	851.625815	0.022097	0.004802
RS	2	0.013721	0.304940	886.752635	0.023009	0.012425
RS	3	0.021271	0.304940	921.866379	0.023920	0.020680
RS	4	0.029324	0.189365	1527.583045	0.039636	0.032891
RS	5	0.037910	0.189365	1554.695249	0.040340	0.035644
RS	6	0.047067	0.247386	1214.703526	0.031518	0.028141
RS	7	0.056832	0.247386	1243.807881	0.032273	0.028807
RS	8	0.067246	0.351448	900.011363	0.023353	0.021506
RS	9	0.078351	0.351448	929.122999	0.024108	0.022131
RS	10	0.090193	0.511734	661.014998	0.017151	0.016341
RS	11	0.102821	0.511734	687.308324	0.017834	0.016663
RS	12	0.116288	0.735920	498.225309	0.012927	0.012447
RS	13	0.130650	0.735920	520.828786	0.013514	0.012637
RS	14	0.145964	1.009260	397.665971	0.010318	0.009876
RS	15	0.162296	1.009260	417.154749	0.010824	0.010022
RS	16	0.179712	1.304894	338.791662	0.008791	0.008245
RS	17	0.198284	1.304894	356.124750	0.009240	0.008351
RS	18	0.218090	1.581464	309.019402	0.008018	0.007265
RS	19	0.239210	1.581464	325.137866	0.008436	0.007404
RS	20	0.261733	1.789126	302.386228	0.007846	0.006882
RS	21	0.285752	1.789126	318.151267	0.008255	0.007127
RS	22	0.311365	1.896603	315.623083	0.008189	0.007091
RS	23	0.338679	1.896603	331.761580	0.008608	0.007482
RS	24	0.367807	1.904897	346.886987	0.009001	0.007888
RS	25	0.398868	1.904897	363.930111	0.009443	0.008450
RS	26	0.431992	1.836817	395.397425	0.010259	0.009303
RS	27	0.467316	1.836817	413.601956	0.010732	0.010068
RS	28	0.504984	1.722062	460.550601	0.011950	0.011410
RS	29	0.545154	1.722062	479.759516	0.012448	0.012409
RS	30	0.587991	1.589891	539.881939	0.014008	0.014253
RS	31	0.633673	1.589891	559.319190	0.014513	0.015457
RS	32	0.682387	1.465238	626.679560	0.016260	0.017668
RS	33	0.734337	1.465238	644.816579	0.016731	0.018929
RS	34	0.789735	1.364380	709.783083	0.018417	0.021161
RS	35	0.848812	1.364380	724.517007	0.018799	0.022237
RS	36	0.911811	1.292939	777.108589	0.020164	0.024067
RS	37	0.978994	1.292939	786.280883	0.020402	0.024752
RS	38	1.050637	1.248570	820.108813	0.021279	0.025901
RS	39	1.127038	1.248570	822.042165	0.021330	0.026107
RS	40	1.208511	1.225706	835.369866	0.021675	0.026505
RS	41	1.295394	1.225706	829.141630	0.021514	0.026252
RS	42	1.388045	1.218449	823.729822	0.021373	0.025989
RS	43	1.486849	1.218449	809.175183	0.020996	0.025357
RS	44	1.592213	1.221592	788.613569	0.020462	0.024600
RS	45	1.704573	1.221592	766.187475	0.019880	0.023692
RS	46	1.824394	1.230792	734.561905	0.019060	0.022614
RS	47	1.952170	1.230792	705.179097	0.018297	0.021523
RS	48	2.088431	1.242514	666.284493	0.017288	0.020269
RS	49	2.233739	1.242514	631.198703	0.016378	0.019070
RS	50	2.388695	1.253967	588.209168	0.015262	0.017745
RS	51	2.553940	1.253967	548.943288	0.014243	0.016494
RS	52	2.730157	1.263269	504.313417	0.013085	0.015167
RS	53	2.918074	1.263269	462.638816	0.012004	0.013908
RS	54	3.118469	1.271593	417.660646	0.010837	0.012606
RS	55	3.332170	1.271593	375.741796	0.009749	0.011374
RS	56	3.560060	1.271593	334.234208	0.008672	0.010162
RS	57	3.803082	1.271593	293.752792	0.007622	0.008984
RS	58	4.062240	1.316087	247.137656	0.006412	0.007694
RS	59	4.338605	1.316087	213.124677	0.005530	0.006673
RS	60	4.633321	1.316087	181.218858	0.004702	0.005710
RS	61	4.947605	1.316087	151.789262	0.003938	0.004815
RS	62	5.282758	1.316087	125.116010	0.003246	0.003997
RS	63	5.640164	1.316087	410.046641	0.010639	0.013314
PA	4+25*2+4+6 0.148906931 0.032744694 5.640163530 0.304940131 0.189365195 0.247386416 0.351448146 0.511734154 0.735920222 1.009260250 1.304893852 1.581463648 1.789125558 1.896603063 1.904896770 1.836817374 1.722061877 1.589891431 1.465238435 1.364380466 1.292938558 1.248570496 1.225705954 1.218449497 1.221592394 1.230792196 1.242514491 1.253966995 1.263269485 1.271593450 1.316087377
//
IT	4828
RD	4
LK	-435217.041496
QD	-547.677656 -> -480.071753
RI	0.0757140027
TR	0.146332	0.033496
MT	5.715113
MM	C_pi: 1.032011, n_recomb: 40332.207749
RS	0	0.000000	0.351414	744.553069	0.018461	0.000513
RS	1	0.006662	0.351414	778.840046	0.019311	0.004299
RS	2	0.013767	0.351414	813.649963	0.020174	0.010930
RS	3	0.021346	0.351414	848.840606	0.021046	0.017932
RS	4	0.029430	0.176829	1736.249902	0.043049	0.034952
RS	5	0.038053	0.176829	1761.204048	0.043667	0.037499
RS	6	0.047249	0.228046	1389.209999	0.034444	0.029630
RS	7	0.057059	0.228046	1417.592752	0.035148	0.030530
RS	8	0.067522	0.326999	1013.267167	0.025123	0.022308
RS	9	0.078682	0.326999	1043.527786	0.025873	0.023203
RS	10	0.090585	0.488396	722.463045	0.017913	0.016535
RS	11	0.103281	0.488396	750.335351	0.018604	0.017101
RS	12	0.116823	0.727189	524.987660	0.013017	0.012266
RS	13	0.131268	0.727189	548.723314	0.013605	0.012649
RS	14	0.146674	1.034890	403.811867	0.010012	0.009507
RS	15	0.163107	1.034890	423.824333	0.010508	0.009787
RS	16	0.180635	1.386488	332.427206	0.008242	0.007772
RS	17	0.199330	1.386488	349.779892	0.008672	0.007967
RS	18	0.219271	1.731026	294.966920	0.007313	0.006739
RS	19	0.240540	1.731026	310.761930	0.007705	0.006931
RS	20	0.263226	1.996109	283.953440	0.007040	0.006336
RS	21	0.287424	1.996109	299.224627	0.007419	0.006602
RS	22	0.313233	2.130256	295.350519	0.007323	0.006542
RS	23	0.340762	2.130256	310.995070	0.007711	0.006926
RS	24	0.370124	2.130323	327.177219	0.008112	0.007349
RS	25	0.401443	2.130323	343.897353	0.008527	0.007877
RS	26	0.434848	2.028092	379.162982	0.009401	0.008794
RS	27	0.470478	2.028092	397.390221	0.009853	0.009500
RS	28	0.508482	1.866590	451.611845	0.011197	0.010972
RS	29	0.549018	1.866590	471.337134	0.011686	0.011893
RS	30	0.592254	1.687420	542.659102	0.013455	0.013951
RS	31	0.638371	1.687420	563.139769	0.013963	0.015069
RS	32	0.687560	1.524139	644.748389	0.015986	0.017572
RS	33	0.740025	1.524139	664.268571	0.016470	0.018750
RS	34	0.795986	1.396622	743.820963	0.018442	0.021295
RS	35	0.855675	1.396622	759.879637	0.018841	0.022296
RS	36	0.919340	1.309818	824.037986	0.020431	0.024378
RS	37	0.987246	1.309818	834.063287	0.020680	0.024994
RS	38	1.059676	1.258752	874.361061	0.021679	0.026274
RS	39	1.136931	1.258752	876.467941	0.021731	0.026420
RS	40	1.219333	1.235140	891.091124	0.022094	0.026832
RS	41	1.307224	1.235140	884.415248	0.021928	0.026534
RS	42	1.400970	1.230969	876.429735	0.021730	0.026205
RS	43	1.500962	1.230969	861.037493	0.021349	0.025550
RS	44	1.607614	1.239460	835.792058	0.020723	0.024694
RS	45	1.721372	1.239460	812.402053	0.020143	0.023785
RS	46	1.842708	1.255066	775.531645	0.019229	0.022612
RS	47	1.972127	1.255066	745.247237	0.018478	0.021540
RS	48	2.110168	1.273270	701.593694	0.017395	0.020216
RS	49	2.257405	1.273270	665.732262	0.016506	0.019050
RS	50	2.414450	1.290482	618.971501	0.015347	0.017688
RS	51	2.581957	1.290482	578.997154	0.014356	0.016479
RS	52	2.760623	1.304298	531.606835	0.013181	0.015143
RS	53	2.951192	1.304298	489.156231	0.012128	0.013923
RS	54	3.154456	1.316726	441.817405	0.010954	0.012624
RS	55	3.371261	1.316726	398.995768	0.009893	0.011427
RS	56	3.602509	1.316726	356.350188	0.008835	0.010244
RS	57	3.849162	1.316726	314.519739	0.007798	0.009088
RS	58	4.112247	1.378949	262.968159	0.006520	0.007728
RS	59	4.392858	1.378949	228.377913	0.005662	0.006743
RS	60	4.692163	1.378949	195.639326	0.004851	0.005807
RS	61	5.011407	1.378949	165.163004	0.004095	0.004931
RS	62	5.351918	1.378949	137.278002	0.003404	0.004122
RS	63	5.715113	1.378949	466.530001	0.011567	0.014193
PA	4+25*2+4+6 0.146331656 0.033495784 5.715112832 0.351414030 0.176828538 0.228045905 0.326999049 0.488395692 0.727189479 1.034889848 1.386487674 1.731025935 1.996109055 2.130256307 2.130323191 2.028091791 1.866589630 1.687420448 1.524139266 1.396622272 1.309817674 1.258751830 1.235140342 1.230968928 1.239460018 1.255065861 1.273270272 1.290481876 1.304298070 1.316725986 1.378948665
//
IT	4819
RD	5
LK	-435087.145411
QD	-506.828512 -> -449.838020
RI	0.0643183295
TR	0.143690	0.034198
MT	5.790998
MM	C_pi: 1.059496, n_recomb: 42240.389330
RS	0	0.000000	0.415398	662.248906	0.015678	0.000456
RS	1	0.006684	0.415398	694.944468	0.016452	0.003793
RS	2	0.013814	0.415398	728.450104	0.017245	0.009501
RS	3	0.021421	0.415398	762.672969	0.018056	0.015396
RS	4	0.029537	0.171753	1900.675558	0.044997	0.036482
RS	5	0.038195	0.171753	1925.107712	0.045575	0.038668
RS	6	0.047431	0.218165	1539.015373	0.036435	0.030817
RS	7	0.057285	0.218165	1567.293710	0.037104	0.031749
RS	8	0.067798	0.312809	1118.326462	0.026475	0.023038
RS	9	0.079013	0.312809	1149.912526	0.027223	0.024064
RS	10	0.090978	0.473619	784.391058	0.018570	0.016817
RS	11	0.103742	0.473619	814.019261	0.019271	0.017521
RS	12	0.117360	0.721657	556.305765	0.013170	0.012241
RS	13	0.131887	0.721657	581.418730	0.013765	0.012736
RS	14	0.147386	1.055220	416.508182	0.009860	0.009307
RS	15	0.163921	1.055220	437.337135	0.010354	0.009664
RS	16	0.181561	1.454017	333.718845	0.007900	0.007466
RS	17	0.200379	1.454017	351.410346	0.008319	0.007710
RS	18	0.220456	1.860938	289.337869	0.006850	0.006371
RS	19	0.241874	1.860938	305.141985	0.007224	0.006589
RS	20	0.264724	2.181728	274.544618	0.006500	0.005935
RS	21	0.289102	2.181728	289.656263	0.006857	0.006207
RS	22	0.315108	2.342687	284.515378	0.006736	0.006124
RS	23	0.342853	2.342687	299.985795	0.007102	0.006493
RS	24	0.372452	2.334970	317.086612	0.007507	0.006923
RS	25	0.404029	2.334970	333.770293	0.007902	0.007417
RS	26	0.437717	2.199389	372.478756	0.008818	0.008375
RS	27	0.473657	2.199389	390.966997	0.009256	0.009030
RS	28	0.511999	1.992889	451.968782	0.010700	0.010595
RS	29	0.552903	1.992889	472.396593	0.011184	0.011451
RS	30	0.596542	1.769650	554.457767	0.013126	0.013674
RS	31	0.643097	1.769650	576.122331	0.013639	0.014722
RS	32	0.692763	1.571379	671.715815	0.015902	0.017460
RS	33	0.745750	1.571379	692.714672	0.016399	0.018574
RS	34	0.802277	1.420698	786.755160	0.018626	0.021379
RS	35	0.862583	1.420698	804.168699	0.019038	0.022330
RS	36	0.926920	1.321291	879.695648	0.020826	0.024618
RS	37	0.995556	1.321291	890.514425	0.021082	0.025195
RS	38	1.068781	1.265394	936.779286	0.022177	0.026575
RS	39	1.146899	1.265394	938.913810	0.022228	0.026692
RS	40	1.230238	1.242154	954.047808	0.022586	0.027098
RS	41	1.319148	1.242154	946.724378	0.022413	0.026784
RS	42	1.414000	1.241665	935.274849	0.022142	0.026380
RS	43	1.515192	1.241665	918.827284	0.021752	0.025725
RS	44	1.623147	1.255793	888.064478	0.021024	0.024768
RS	45	1.738318	1.255793	863.496034	0.020442	0.023875
RS	46	1.861186	1.277942	820.685294	0.019429	0.022609
RS	47	1.992267	1.277942	789.292335	0.018686	0.021566
RS	48	2.132109	1.302704	740.332095	0.017527	0.020175
RS	49	2.281297	1.302704	703.492814	0.016655	0.019048
RS	50	2.440457	1.325728	652.536295	0.015448	0.017649
RS	51	2.610254	1.325728	611.655328	0.014480	0.016482
RS	52	2.791401	1.344103	561.172470	0.013285	0.015137
RS	53	2.984654	1.344103	517.756875	0.012257	0.013957
RS	54	3.190825	1.360726	467.759800	0.011074	0.012656
RS	55	3.410775	1.360726	423.869662	0.010035	0.011494
RS	56	3.645426	1.360726	379.928424	0.008994	0.010339
RS	57	3.895761	1.360726	336.600093	0.007969	0.009203
RS	58	4.162827	1.441475	279.613207	0.006620	0.007769
RS	59	4.447743	1.441475	244.383221	0.005786	0.006819
RS	60	4.751703	1.441475	210.762941	0.004990	0.005909
RS	61	5.075978	1.441475	179.200342	0.004242	0.005049
RS	62	5.421927	1.441475	150.069269	0.003553	0.004249
RS	63	5.790998	1.441475	527.399375	0.012486	0.015102
PA	4+25*2+4+6 0.143689688 0.034198442 5.790998143 0.415397915 0.171753497 0.218165284 0.312808600 0.473619358 0.721656721 1.055219987 1.454016696 1.860937568 2.181728031 2.342687500 2.334969736 2.199388816 1.992889044 1.769649881 1.571379071 1.420698108 1.321291020 1.265393861 1.242153982 1.241664727 1.255793463 1.277942073 1.302703937 1.325728492 1.344102710 1.360726058 1.441474802
//
IT	4266
RD	6
LK	-434976.228569
QD	-472.791894 -> -422.626379
RI	0.0543265379
TR	0.141047	0.034847
MT	5.868979
MM	C_pi: 1.087856, n_recomb: 44157.543194
RS	0	0.000000	0.493543	584.881761	0.013245	0.000402
RS	1	0.006706	0.493543	615.475860	0.013938	0.003329
RS	2	0.013862	0.493543	647.065959	0.014654	0.008235
RS	3	0.021497	0.493543	679.600175	0.015390	0.013211
RS	4	0.029645	0.170000	2035.790272	0.046103	0.037613
RS	5	0.038339	0.170000	2060.826292	0.046670	0.039430
RS	6	0.047616	0.212949	1669.237149	0.037802	0.031737
RS	7	0.057515	0.212949	1697.946972	0.038452	0.032627
RS	8	0.068078	0.303932	1215.767236	0.027532	0.023676
RS	9	0.079349	0.303932	1248.777092	0.028280	0.024767
RS	10	0.091377	0.463323	845.354158	0.019144	0.017124
RS	11	0.104210	0.463323	876.792127	0.019856	0.017917
RS	12	0.117905	0.717255	589.593266	0.013352	0.012293
RS	13	0.132517	0.717255	616.186008	0.013954	0.012862
RS	14	0.148110	1.070771	432.414588	0.009793	0.009200
RS	15	0.164748	1.070771	454.197725	0.010286	0.009608
RS	16	0.182502	1.510151	338.783078	0.007672	0.007257
RS	17	0.201447	1.510151	356.966755	0.008084	0.007531
RS	18	0.221662	1.975116	287.821070	0.006518	0.006098
RS	19	0.243233	1.975116	303.792937	0.006880	0.006330
RS	20	0.266250	2.350815	269.476138	0.006103	0.005625
RS	21	0.290811	2.350815	284.584353	0.006445	0.005895
RS	22	0.317019	2.539718	278.115168	0.006298	0.005790
RS	23	0.344984	2.539718	293.554538	0.006648	0.006144
RS	24	0.374825	2.525714	311.330909	0.007050	0.006572
RS	25	0.406667	2.525714	328.095300	0.007430	0.007035
RS	26	0.440644	2.358388	369.796788	0.008374	0.008019
RS	27	0.476899	2.358388	388.627455	0.008801	0.008629
RS	28	0.515586	2.108888	455.798734	0.010322	0.010262
RS	29	0.556868	2.108888	476.975769	0.010802	0.011063
RS	30	0.600917	1.844096	569.153348	0.012889	0.013414
RS	31	0.647921	1.844096	592.028269	0.013407	0.014405
RS	32	0.698076	1.613549	701.161572	0.015879	0.017335
RS	33	0.751596	1.613549	723.660427	0.016388	0.018401
RS	34	0.808704	1.442067	831.971807	0.018841	0.021425
RS	35	0.869641	1.442067	850.753578	0.019266	0.022342
RS	36	0.934666	1.331737	937.490828	0.021231	0.024807
RS	37	1.004050	1.331737	949.095379	0.021493	0.025362
RS	38	1.078088	1.271992	1001.048818	0.022670	0.026824
RS	39	1.157091	1.271992	1003.184519	0.022718	0.026928
RS	40	1.241392	1.249568	1018.427136	0.023063	0.027321
RS	41	1.331346	1.249568	1010.430817	0.022882	0.027004
RS	42	1.427332	1.252862	995.098245	0.022535	0.026526
RS	43	1.529755	1.252862	977.589513	0.022139	0.025881
RS	44	1.639046	1.272547	940.972114	0.021309	0.024828
RS	45	1.755667	1.272547	915.242118	0.020727	0.023958
RS	46	1.880108	1.301092	866.266339	0.019618	0.022605
RS	47	2.012895	1.301092	833.795198	0.018882	0.021596
RS	48	2.154585	1.332257	779.404276	0.017651	0.020141
RS	49	2.305778	1.332257	741.618023	0.016795	0.019055
RS	50	2.467110	1.360961	686.405619	0.015544	0.017622
RS	51	2.639261	1.360961	644.641713	0.014599	0.016497
RS	52	2.822956	1.383787	591.039217	0.013385	0.015142
RS	53	3.018970	1.383787	546.674628	0.012380	0.014001
RS	54	3.228128	1.404525	493.992277	0.011187	0.012697
RS	55	3.451313	1.404525	449.045962	0.010169	0.011568
RS	56	3.689464	1.404525	403.822310	0.009145	0.010438
RS	57	3.943586	1.404525	359.008862	0.008130	0.009321
RS	58	4.214750	1.504315	296.321322	0.006711	0.007812
RS	59	4.504097	1.504315	260.497130	0.005899	0.006895
RS	60	4.812849	1.504315	226.045143	0.005119	0.006009
RS	61	5.142305	1.504315	193.446264	0.004381	0.005165
RS	62	5.493854	1.504315	163.114920	0.003694	0.004375
RS	63	5.868979	1.504315	591.469873	0.013395	0.016018
PA	4+25*2+4+6 0.141046883 0.034847268 5.868979037 0.493542524 0.170000379 0.212949047 0.303932460 0.463323118 0.717254831 1.070770900 1.510151400 1.975116492 2.350814783 2.539718150 2.525714141 2.358387754 2.108888257 1.844096364 1.613549221 1.442067327 1.331737094 1.271992499 1.249568458 1.252861991 1.272546941 1.301092049 1.332257085 1.360961108 1.383787078 1.404525188 1.504315060
//
IT	4616
RD	7
LK	-434878.110194
QD	-443.064338 -> -398.096112
RI	0.0460559470
TR	0.138468	0.035451
MT	5.947461
MM	C_pi: 1.116043, n_recomb: 46049.765172
RS	0	0.000000	0.585070	516.342883	0.011213	0.000354
RS	1	0.006728	0.585070	544.638972	0.011827	0.002919
RS	2	0.013909	0.585070	574.031266	0.012465	0.007142
RS	3	0.021573	0.585070	604.498982	0.013127	0.011366
RS	4	0.029753	0.169909	2150.715474	0.046704	0.038451
RS	5	0.038482	0.169909	2177.073765	0.047277	0.039939
RS	6	0.047800	0.210359	1783.583689	0.038732	0.032437
RS	7	0.057744	0.210359	1813.160657	0.039374	0.033262
RS	8	0.068357	0.298179	1306.349498	0.028368	0.024226
RS	9	0.079684	0.298179	1340.845732	0.029117	0.025350
RS	10	0.091774	0.455694	904.877383	0.019650	0.017434
RS	11	0.104677	0.455694	938.129013	0.020372	0.018286
RS	12	0.118448	0.713250	623.787613	0.013546	0.012390
RS	13	0.133145	0.713250	651.903232	0.014156	0.013012
RS	14	0.148831	1.082340	450.117595	0.009775	0.009152
RS	15	0.165573	1.082340	472.927580	0.010270	0.009597
RS	16	0.183441	1.557007	345.972574	0.007513	0.007110
RS	17	0.202512	1.557007	364.732077	0.007920	0.007406
RS	18	0.222865	2.076393	288.591684	0.006267	0.005887
RS	19	0.244588	2.076393	304.816704	0.006619	0.006128
RS	20	0.267772	2.506516	266.791328	0.005794	0.005376
RS	21	0.292516	2.506516	281.977971	0.006123	0.005643
RS	22	0.318925	2.724863	274.090918	0.005952	0.005514
RS	23	0.347111	2.724863	289.569811	0.006288	0.005853
RS	24	0.377193	2.706512	307.773950	0.006684	0.006274
RS	25	0.409300	2.706512	324.668070	0.007050	0.006712
RS	26	0.443566	2.509275	368.924573	0.008011	0.007708
RS	27	0.480138	2.509275	388.117225	0.008428	0.008281
RS	28	0.519171	2.218639	460.848247	0.010008	0.009960
RS	29	0.560829	2.218639	482.766342	0.010484	0.010716
RS	30	0.605291	1.914313	584.398319	0.012691	0.013167
RS	31	0.652744	1.914313	608.464073	0.013213	0.014111
RS	32	0.703389	1.653475	730.617427	0.015866	0.017201
RS	33	0.757442	1.653475	754.607180	0.016387	0.018229
RS	34	0.815132	1.462801	876.916300	0.019043	0.021442
RS	35	0.876704	1.462801	897.074913	0.019481	0.022335
RS	36	0.942418	1.342585	994.899818	0.021605	0.024955
RS	37	1.012553	1.342585	1007.309044	0.021874	0.025498
RS	38	1.087407	1.279498	1064.821285	0.023123	0.027032
RS	39	1.167298	1.279498	1066.986074	0.023170	0.027132
RS	40	1.252563	1.258009	1082.161725	0.023500	0.027509
RS	41	1.343565	1.258009	1073.539311	0.023313	0.027198
RS	42	1.440691	1.264968	1054.164698	0.022892	0.026649
RS	43	1.544350	1.264968	1035.667193	0.022490	0.026019
RS	44	1.654984	1.289973	993.110047	0.021566	0.024878
RS	45	1.773062	1.289973	966.310882	0.020984	0.024034
RS	46	1.899085	1.324646	911.165661	0.019787	0.022600
RS	47	2.033586	1.324646	877.714778	0.019060	0.021625
RS	48	2.177136	1.361960	817.943934	0.017762	0.020114
RS	49	2.330345	1.361960	779.301754	0.016923	0.019067
RS	50	2.493862	1.396122	719.909286	0.015633	0.017604
RS	51	2.668381	1.396122	677.338774	0.014709	0.016518
RS	52	2.854641	1.423213	620.693447	0.013479	0.015155
RS	53	3.053434	1.423213	575.441342	0.012496	0.014049
RS	54	3.265601	1.447889	520.135275	0.011295	0.012744
RS	55	3.492044	1.447889	474.181123	0.010297	0.011644
RS	56	3.733721	1.447889	427.724059	0.009288	0.010539
RS	57	3.991659	1.447889	381.473297	0.008284	0.009439
RS	58	4.266952	1.566994	312.914253	0.006795	0.007856
RS	59	4.560767	1.566994	276.554491	0.006006	0.006969
RS	60	4.874350	1.566994	241.333937	0.005241	0.006105
RS	61	5.209031	1.566994	207.762183	0.004512	0.005277
RS	62	5.566230	1.566994	176.290149	0.003828	0.004496
RS	63	5.947461	1.566994	658.214331	0.014294	0.016927
PA	4+25*2+4+6 0.138468054 0.035451493 5.947461497 0.585069788 0.169908616 0.210359116 0.298178886 0.455693975 0.713250191 1.082339698 1.557006986 2.076392974 2.506515550 2.724863142 2.706511816 2.509274552 2.218639035 1.914312916 1.653474938 1.462800786 1.342584535 1.279497742 1.258009137 1.264967631 1.289972957 1.324645568 1.361960390 1.396121589 1.423212584 1.447888853 1.566993808
//
IT	4298
RD	8
LK	-434789.944408
QD	-416.639008 -> -375.928353
RI	0.0393066036
TR	0.135995	0.036022
MT	6.024696
MM	C_pi: 1.143587, n_recomb: 47906.921809
RS	0	0.000000	0.690264	456.787666	0.009535	0.000312
RS	1	0.006750	0.690264	482.775914	0.010077	0.002562
RS	2	0.013955	0.690264	509.899070	0.010644	0.006208
RS	3	0.021646	0.690264	538.158861	0.011233	0.009815
RS	4	0.029857	0.170704	2251.262091	0.046992	0.039075
RS	5	0.038622	0.170704	2279.388416	0.047580	0.040284
RS	6	0.047978	0.209384	1884.899070	0.039345	0.032963
RS	7	0.057966	0.209384	1915.689297	0.039988	0.033719
RS	8	0.068629	0.294420	1390.856667	0.029032	0.024698
RS	9	0.080010	0.294420	1426.883911	0.029785	0.025837
RS	10	0.092161	0.449792	962.874491	0.020099	0.017736
RS	11	0.105131	0.449792	997.922798	0.020830	0.018631
RS	12	0.118976	0.709363	658.416014	0.013744	0.012512
RS	13	0.133756	0.709363	688.070379	0.014363	0.013175
RS	14	0.149534	1.090639	468.949735	0.009789	0.009143
RS	15	0.166377	1.090639	492.828660	0.010287	0.009616
RS	16	0.184356	1.596166	354.500591	0.007400	0.007005
RS	17	0.203549	1.596166	373.886655	0.007804	0.007318
RS	18	0.224038	2.166742	290.778313	0.006070	0.005720
RS	19	0.245909	2.166742	307.307365	0.006415	0.005966
RS	20	0.269257	2.650874	265.560409	0.005543	0.005170
RS	21	0.294180	2.650874	280.872606	0.005863	0.005433
RS	22	0.320786	2.900216	271.482862	0.005667	0.005280
RS	23	0.349188	2.900216	287.038888	0.005992	0.005606
RS	24	0.379506	2.879566	305.452412	0.006376	0.006016
RS	25	0.411871	2.879566	322.495786	0.006732	0.006431
RS	26	0.446420	2.654298	368.912337	0.007701	0.007431
RS	27	0.483302	2.654298	388.461087	0.008109	0.007974
RS	28	0.522673	2.324201	466.186352	0.009731	0.009684
RS	29	0.564701	2.324201	488.815349	0.010203	0.010402
RS	30	0.609566	1.981962	599.257244	0.012509	0.012931
RS	31	0.657459	1.981962	624.475099	0.013035	0.013835
RS	32	0.708585	1.692318	759.110739	0.015846	0.017059
RS	33	0.763161	1.692318	784.568474	0.016377	0.018056
RS	34	0.821421	1.483584	920.582704	0.019216	0.021435
RS	35	0.883614	1.483584	942.124217	0.019666	0.022311
RS	36	0.950005	1.354155	1050.937871	0.021937	0.025069
RS	37	1.020876	1.354155	1064.182936	0.022214	0.025606
RS	38	1.096531	1.287984	1127.214828	0.023529	0.027204
RS	39	1.177293	1.287984	1129.460644	0.023576	0.027307
RS	40	1.263505	1.267397	1144.531386	0.023891	0.027669
RS	41	1.355537	1.267397	1135.357923	0.023699	0.027367
RS	42	1.453781	1.277808	1111.932406	0.023210	0.026753
RS	43	1.558655	1.277808	1092.543560	0.022806	0.026142
RS	44	1.670609	1.307839	1044.092315	0.021794	0.024920
RS	45	1.790118	1.307839	1016.334486	0.021215	0.024102
RS	46	1.917694	1.348323	955.118250	0.019937	0.022597
RS	47	2.053882	1.348323	920.796796	0.019221	0.021655
RS	48	2.199261	1.391489	855.770539	0.017863	0.020094
RS	49	2.354453	1.391489	816.368476	0.017041	0.019083
RS	50	2.520119	1.430842	752.920216	0.015716	0.017594
RS	51	2.696968	1.430842	709.621036	0.014812	0.016544
RS	52	2.885753	1.461972	650.039935	0.013569	0.015175
RS	53	3.087281	1.461972	603.961745	0.012607	0.014102
RS	54	3.302411	1.490357	546.120297	0.011400	0.012795
RS	55	3.532061	1.490357	499.204187	0.010420	0.011723
RS	56	3.777213	1.490357	451.561452	0.009426	0.010639
RS	57	4.038910	1.490357	403.921178	0.008431	0.009555
RS	58	4.318272	1.628846	329.366178	0.006875	0.007899
RS	59	4.616490	1.628846	292.519893	0.006106	0.007040
RS	60	4.934836	1.628846	256.585913	0.005356	0.006198
RS	61	5.274669	1.628846	222.098699	0.004636	0.005385
RS	62	5.637440	1.628846	189.541846	0.003956	0.004612
RS	63	6.024696	1.628846	727.284288	0.015181	0.017825
PA	4+25*2+4+6 0.135994694 0.036021651 6.024696321 0.690263682 0.170704382 0.209383931 0.294419574 0.449791894 0.709362801 1.090638583 1.596166178 2.166741700 2.650874166 2.900216230 2.879566312 2.654298194 2.324201359 1.981961675 1.692318139 1.483584025 1.354154765 1.287984401 1.267397032 1.277808203 1.307839356 1.348323234 1.391488824 1.430841688 1.461972465 1.490357181 1.628845509
//
IT	4615
RD	9
LK	-434710.011827
QD	-392.912916 -> -355.816083
RI	0.0337945719
TR	0.133650	0.036567
MT	6.099274
MM	C_pi: 1.170242, n_recomb: 49726.490224
RS	0	0.000000	0.809929	405.282641	0.008150	0.000274
RS	1	0.006770	0.809929	429.052532	0.008628	0.002252
RS	2	0.013999	0.809929	453.954811	0.009129	0.005412
RS	3	0.021717	0.809929	480.006940	0.009653	0.008510
RS	4	0.029957	0.171984	2341.264112	0.047083	0.039543
RS	5	0.038755	0.171984	2371.425838	0.047689	0.040521
RS	6	0.048149	0.209458	1975.411511	0.039726	0.033350
RS	7	0.058179	0.209458	2007.683298	0.040375	0.034041
RS	8	0.068888	0.292008	1469.977053	0.029561	0.025104
RS	9	0.080322	0.292008	1507.568025	0.030317	0.026246
RS	10	0.092530	0.445082	1019.359503	0.020499	0.018027
RS	11	0.105565	0.445082	1056.177651	0.021240	0.018953
RS	12	0.119482	0.705476	693.243256	0.013941	0.012651
RS	13	0.134341	0.705476	724.437983	0.014568	0.013345
RS	14	0.150206	1.096247	488.552323	0.009825	0.009160
RS	15	0.167145	1.096247	513.525742	0.010327	0.009656
RS	16	0.185232	1.628845	363.939617	0.007319	0.006931
RS	17	0.204542	1.628845	383.985153	0.007722	0.007258
RS	18	0.225160	2.247599	293.911996	0.005911	0.005585
RS	19	0.247174	2.247599	310.777563	0.006250	0.005836
RS	20	0.270678	2.785201	265.293068	0.005335	0.004996
RS	21	0.295774	2.785201	280.760018	0.005646	0.005256
RS	22	0.322568	3.067053	269.789091	0.005425	0.005078
RS	23	0.351177	3.067053	285.443197	0.005740	0.005393
RS	24	0.381722	3.046125	303.881947	0.006111	0.005789
RS	25	0.414335	3.046125	321.080225	0.006457	0.006185
RS	26	0.449157	2.794641	369.316142	0.007427	0.007182
RS	27	0.486335	2.794641	389.204463	0.007827	0.007698
RS	28	0.526031	2.426610	471.412473	0.009480	0.009429
RS	29	0.568414	2.426610	494.713549	0.009949	0.010114
RS	30	0.613667	2.047803	613.357290	0.012335	0.012704
RS	31	0.661983	2.047803	639.680150	0.012864	0.013575
RS	32	0.713571	1.730510	786.266150	0.015812	0.016912
RS	33	0.768651	1.730510	813.161404	0.016353	0.017883
RS	34	0.827460	1.504561	962.576050	0.019357	0.021407
RS	35	0.890250	1.504561	985.503478	0.019818	0.022271
RS	36	0.957292	1.366374	1105.224932	0.022226	0.025154
RS	37	1.028872	1.366374	1119.340873	0.022510	0.025690
RS	38	1.105298	1.297251	1187.906825	0.023889	0.027347
RS	39	1.186899	1.297251	1190.294448	0.023937	0.027455
RS	40	1.274024	1.277461	1205.305130	0.024239	0.027805
RS	41	1.367047	1.277461	1195.664268	0.024045	0.027514
RS	42	1.466368	1.291079	1168.264242	0.023494	0.026843
RS	43	1.572414	1.291079	1148.085511	0.023088	0.026250
RS	44	1.685639	1.325822	1093.857259	0.021997	0.024956
RS	45	1.806529	1.325822	1065.249035	0.021422	0.024164
RS	46	1.935604	1.371785	998.109960	0.020072	0.022594
RS	47	2.073418	1.371785	963.019696	0.019366	0.021685
RS	48	2.220561	1.420484	892.892410	0.017956	0.020078
RS	49	2.377667	1.420484	852.816226	0.017150	0.019102
RS	50	2.545408	1.464743	785.451263	0.015795	0.017590
RS	51	2.724507	1.464743	741.490415	0.014911	0.016575
RS	52	2.915730	1.499667	679.087021	0.013656	0.015200
RS	53	3.119899	1.499667	632.233760	0.012714	0.014157
RS	54	3.337891	1.531500	571.952074	0.011502	0.012849
RS	55	3.570642	1.531500	524.109653	0.010540	0.011802
RS	56	3.819150	1.531500	475.319953	0.009559	0.010738
RS	57	4.084482	1.531500	426.330343	0.008574	0.009669
RS	58	4.367778	1.689266	345.683867	0.006952	0.007942
RS	59	4.670253	1.689266	308.387898	0.006202	0.007109
RS	60	4.993206	1.689266	271.784720	0.005466	0.006286
RS	61	5.338024	1.689266	236.430318	0.004755	0.005487
RS	62	5.706187	1.689266	202.837496	0.004079	0.004723
RS	63	6.099274	1.689266	798.384387	0.016056	0.018708
PA	4+25*2+4+6 0.133649952 0.036566789 6.099274185 0.809929021 0.171984287 0.209457664 0.292007670 0.445081969 0.705475625 1.096246877 1.628845255 2.247598598 2.785200670 3.067053010 3.046124861 2.794640842 2.426610085 2.047803019 1.730509950 1.504560680 1.366374205 1.297250675 1.277460535 1.291078897 1.325822247 1.371785058 1.420483621 1.464742571 1.499667289 1.531500174 1.689266190
//
IT	4171
RD	10
LK	-434637.104167
QD	-371.453991 -> -337.487800
RI	0.0292608871
TR	0.131442	0.037093
MT	6.170366
MM	C_pi: 1.195895, n_recomb: 51508.460713
RS	0	0.000000	0.945279	360.658537	0.007002	0.000242
RS	1	0.006789	0.945279	382.345621	0.007423	0.001983
RS	2	0.014040	0.945279	405.136056	0.007865	0.004732
RS	3	0.021783	0.945279	429.057936	0.008330	0.007406
RS	4	0.030051	0.173521	2423.359920	0.047048	0.039898
RS	5	0.038881	0.173521	2455.707531	0.047676	0.040686
RS	6	0.048310	0.210241	2056.859956	0.039932	0.033628
RS	7	0.058380	0.210241	2090.817527	0.040592	0.034261
RS	8	0.069133	0.290543	1544.305720	0.029982	0.025452
RS	9	0.080616	0.290543	1583.484135	0.030742	0.026591
RS	10	0.092879	0.441237	1074.378969	0.020858	0.018304
RS	11	0.105974	0.441237	1112.935557	0.021607	0.019254
RS	12	0.119959	0.701567	728.119523	0.014136	0.012799
RS	13	0.134893	0.701567	760.847786	0.014771	0.013519
RS	14	0.150841	1.099651	508.708073	0.009876	0.009196
RS	15	0.167872	1.099651	534.791655	0.010383	0.009711
RS	16	0.186059	1.656039	374.031391	0.007262	0.006880
RS	17	0.205481	1.656039	394.758684	0.007664	0.007217
RS	18	0.226221	2.320127	297.712543	0.005780	0.005473
RS	19	0.248370	2.320127	314.936320	0.006114	0.005728
RS	20	0.272022	2.910548	265.696347	0.005158	0.004847
RS	21	0.297281	2.910548	281.336813	0.005462	0.005104
RS	22	0.324254	3.226204	268.726236	0.005217	0.004902
RS	23	0.353059	3.226204	284.490568	0.005523	0.005207
RS	24	0.383819	3.206952	302.799794	0.005879	0.005586
RS	25	0.416668	3.206952	320.152021	0.006216	0.005966
RS	26	0.451747	2.931002	369.914135	0.007182	0.006956
RS	27	0.489208	2.931002	390.121455	0.007574	0.007449
RS	28	0.529212	2.526435	476.356697	0.009248	0.009191
RS	29	0.571932	2.526435	500.288514	0.009713	0.009847
RS	30	0.617553	2.112209	626.570353	0.012164	0.012485
RS	31	0.666271	2.112209	653.948084	0.012696	0.013327
RS	32	0.718296	1.768209	811.965912	0.015764	0.016760
RS	33	0.773855	1.768209	840.263971	0.016313	0.017709
RS	34	0.833185	1.525696	1002.773762	0.019468	0.021363
RS	35	0.896543	1.525696	1027.086832	0.019940	0.022216
RS	36	0.964203	1.379087	1157.637081	0.022475	0.025215
RS	37	1.036457	1.379087	1172.658845	0.022766	0.025751
RS	38	1.113616	1.307069	1246.807122	0.024206	0.027465
RS	39	1.196015	1.307069	1249.398937	0.024256	0.027579
RS	40	1.284007	1.287944	1264.443019	0.024548	0.027921
RS	41	1.377974	1.287944	1254.418393	0.024354	0.027642
RS	42	1.478321	1.304521	1223.167262	0.023747	0.026920
RS	43	1.585480	1.304521	1202.296044	0.023342	0.026346
RS	44	1.699916	1.343664	1142.446221	0.022180	0.024987
RS	45	1.822121	1.343664	1113.087134	0.021610	0.024221
RS	46	1.952623	1.394777	1040.194453	0.020195	0.022594
RS	47	2.091985	1.394777	1004.425495	0.019500	0.021714
RS	48	2.240809	1.448689	929.361033	0.018043	0.020068
RS	49	2.399738	1.448689	888.683917	0.017253	0.019124
RS	50	2.569457	1.497561	817.544148	0.015872	0.017593
RS	51	2.750699	1.497561	772.976491	0.015007	0.016609
RS	52	2.944247	1.536025	707.862699	0.013743	0.015230
RS	53	3.150935	1.536025	660.274436	0.012819	0.014215
RS	54	3.371657	1.571036	597.645823	0.011603	0.012907
RS	55	3.607364	1.571036	548.903210	0.010657	0.011883
RS	56	3.859075	1.571036	498.996515	0.009688	0.010837
RS	57	4.127875	1.571036	448.690026	0.008711	0.009781
RS	58	4.414926	1.747834	361.878250	0.007026	0.007985
RS	59	4.721466	1.747834	324.159140	0.006293	0.007176
RS	60	5.048818	1.747834	286.921387	0.005570	0.006372
RS	61	5.398396	1.747834	250.739620	0.004868	0.005586
RS	62	5.771708	1.747834	216.152780	0.004196	0.004830
RS	63	6.170366	1.747834	871.246298	0.016915	0.019574
PA	4+25*2+4+6 0.131441638 0.037093090 6.170366151 0.945278936 0.173520716 0.210241301 0.290543421 0.441236756 0.701567029 1.099651426 1.656038863 2.320127431 2.910548193 3.226203535 3.206952082 2.931001968 2.526435232 2.112208933 1.768208732 1.525696181 1.379087015 1.307068735 1.287943846 1.304520659 1.343664232 1.394777308 1.448689387 1.497561043 1.536024970 1.571035867 1.747833545
//
IT	5271
RD	11
LK	-434570.301733
QD	-351.930105 -> -320.712351
RI	0.0255024655
TR	0.129369	0.037605
MT	6.237522
MM	C_pi: 1.220504, n_recomb: 53253.519310
RS	0	0.000000	1.097742	321.859257	0.006044	0.000214
RS	1	0.006808	1.097742	341.617857	0.006415	0.001751
RS	2	0.014078	1.097742	362.434438	0.006806	0.004149
RS	3	0.021844	1.097742	384.343947	0.007217	0.006468
RS	4	0.030139	0.175177	2499.413650	0.046934	0.040168
RS	5	0.038998	0.175177	2534.019622	0.047584	0.040803
RS	6	0.048461	0.211517	2130.623611	0.040009	0.033818
RS	7	0.058567	0.211517	2166.417981	0.040681	0.034401
RS	8	0.069362	0.289768	1614.322265	0.030314	0.025751
RS	9	0.080891	0.289768	1655.104131	0.031080	0.026882
RS	10	0.093205	0.438043	1127.974811	0.021181	0.018567
RS	11	0.106358	0.438043	1168.235998	0.021937	0.019533
RS	12	0.120406	0.697647	762.935909	0.014326	0.012952
RS	13	0.135410	0.697647	797.185216	0.014970	0.013694
RS	14	0.151435	1.101276	529.257843	0.009938	0.009245
RS	15	0.168552	1.101276	556.460180	0.010449	0.009778
RS	16	0.186834	1.678587	384.599796	0.007222	0.006845
RS	17	0.206360	1.678587	406.023880	0.007624	0.007192
RS	18	0.227216	2.385302	301.996764	0.005671	0.005380
RS	19	0.249491	2.385302	319.593440	0.006001	0.005638
RS	20	0.273283	3.027750	266.584013	0.005006	0.004717
RS	21	0.298694	3.027750	282.410281	0.005303	0.004971
RS	22	0.325835	3.378343	268.112176	0.005035	0.004746
RS	23	0.354824	3.378343	283.993439	0.005333	0.005042
RS	24	0.385787	3.362577	302.047830	0.005672	0.005404
RS	25	0.418857	3.362577	319.549633	0.006001	0.005770
RS	26	0.454178	3.063822	370.587213	0.006959	0.006749
RS	27	0.491904	3.063822	391.091754	0.007344	0.007222
RS	28	0.532198	2.624011	480.949769	0.009031	0.008969
RS	29	0.575235	2.624011	505.471071	0.009492	0.009600
RS	30	0.621202	2.175371	638.870423	0.011997	0.012274
RS	31	0.670298	2.175371	667.252205	0.012530	0.013090
RS	32	0.722736	1.805452	836.203725	0.015702	0.016605
RS	33	0.778744	1.805452	865.867158	0.016259	0.017534
RS	34	0.838565	1.546905	1041.164924	0.019551	0.021304
RS	35	0.902458	1.546905	1066.859894	0.020034	0.022149
RS	36	0.970701	1.392129	1208.158907	0.022687	0.025255
RS	37	1.043590	1.392129	1224.119032	0.022987	0.025792
RS	38	1.121440	1.317242	1303.910781	0.024485	0.027562
RS	39	1.204590	1.317242	1306.767433	0.024539	0.027683
RS	40	1.293400	1.298644	1321.964447	0.024824	0.028020
RS	41	1.388256	1.298644	1311.636439	0.024630	0.027753
RS	42	1.489570	1.317937	1276.686683	0.023974	0.026986
RS	43	1.597780	1.317937	1255.213812	0.023571	0.026430
RS	44	1.713358	1.361183	1189.916151	0.022344	0.025014
RS	45	1.836802	1.361183	1159.896290	0.021781	0.024272
RS	46	1.968651	1.417127	1081.429813	0.020307	0.022595
RS	47	2.109475	1.417127	1045.061116	0.019624	0.021743
RS	48	2.259886	1.475940	965.224849	0.018125	0.020063
RS	49	2.420536	1.475940	924.008931	0.017351	0.019149
RS	50	2.592122	1.529134	849.232793	0.015947	0.017601
RS	51	2.775390	1.529134	804.103455	0.015100	0.016646
RS	52	2.971133	1.570885	736.386361	0.013828	0.015265
RS	53	3.180201	1.570885	688.095084	0.012921	0.014275
RS	54	3.403502	1.608797	623.212350	0.011703	0.012968
RS	55	3.642004	1.608797	573.588475	0.010771	0.011965
RS	56	3.896743	1.608797	522.588000	0.009813	0.010935
RS	57	4.168822	1.608797	470.990970	0.008844	0.009891
RS	58	4.459424	1.804273	377.957248	0.007097	0.008029
RS	59	4.769808	1.804273	339.833985	0.006381	0.007241
RS	60	5.101322	1.804273	301.988901	0.005671	0.006454
RS	61	5.455404	1.804273	265.012823	0.004976	0.005680
RS	62	5.833590	1.804273	229.468136	0.004309	0.004932
RS	63	6.237522	1.804273	945.629941	0.017757	0.020423
PA	4+25*2+4+6 0.129369388 0.037604803 6.237521761 1.097742234 0.175176780 0.211516893 0.289767586 0.438043334 0.697646968 1.101276270 1.678586839 2.385302024 3.027749986 3.378342543 3.362576618 3.063822498 2.624010666 2.175371187 1.805451828 1.546904512 1.392129359 1.317241567 1.298644305 1.317937446 1.361183460 1.417127377 1.475939715 1.529134476 1.570885156 1.608797176 1.804273454
//
IT	4249
RD	12
LK	-434508.869470
QD	-334.077925 -> -305.296088
RI	0.0223591962
TR	0.127428	0.038105
MT	6.300600
MM	C_pi: 1.244067, n_recomb: 54962.474325
RS	0	0.000000	1.269061	287.959167	0.005239	0.000189
RS	1	0.006824	1.269061	305.945764	0.005566	0.001548
RS	2	0.014114	1.269061	324.935494	0.005912	0.003648
RS	3	0.021902	1.269061	344.967402	0.006276	0.005667
RS	4	0.030221	0.176869	2570.761096	0.046773	0.040378
RS	5	0.039108	0.176869	2607.646676	0.047444	0.040887
RS	6	0.048601	0.213137	2197.825479	0.039988	0.033939
RS	7	0.058742	0.213137	2235.564161	0.040674	0.034479
RS	8	0.069575	0.289502	1680.440034	0.030574	0.026008
RS	9	0.081147	0.289502	1722.834588	0.031346	0.027128
RS	10	0.093509	0.435363	1180.169681	0.021472	0.018815
RS	11	0.106715	0.435363	1222.100477	0.022235	0.019794
RS	12	0.120822	0.693736	797.611246	0.014512	0.013108
RS	13	0.135891	0.693736	833.365292	0.015162	0.013867
RS	14	0.151989	1.101467	550.086889	0.010008	0.009304
RS	15	0.169186	1.101467	578.411580	0.010524	0.009851
RS	16	0.187556	1.697176	395.524820	0.007196	0.006822
RS	17	0.207180	1.697176	417.655843	0.007599	0.007179
RS	18	0.228143	2.443949	306.640139	0.005579	0.005301
RS	19	0.250536	2.443949	324.619727	0.005906	0.005562
RS	20	0.274458	3.137509	267.831209	0.004873	0.004604
RS	21	0.300013	3.137509	283.851370	0.005164	0.004855
RS	22	0.327311	3.523941	267.832545	0.004873	0.004606
RS	23	0.356472	3.523941	283.834401	0.005164	0.004894
RS	24	0.387623	3.513360	301.529339	0.005486	0.005239
RS	25	0.420900	3.513360	319.174813	0.005807	0.005592
RS	26	0.456448	3.193397	371.271467	0.006755	0.006558
RS	27	0.494422	3.193397	392.051740	0.007133	0.007014
RS	28	0.534987	2.719534	485.175176	0.008827	0.008759
RS	29	0.578320	2.719534	510.246234	0.009284	0.009369
RS	30	0.624611	2.237393	650.281672	0.011831	0.012071
RS	31	0.674061	2.237393	679.617385	0.012365	0.012863
RS	32	0.726886	1.842235	859.025631	0.015629	0.016448
RS	33	0.783315	1.842235	890.015351	0.016193	0.017360
RS	34	0.843595	1.568104	1077.788945	0.019610	0.021234
RS	35	0.907989	1.568104	1104.858770	0.020102	0.022072
RS	36	0.976778	1.405369	1256.821858	0.022867	0.025277
RS	37	1.050261	1.405369	1273.749515	0.023175	0.025817
RS	38	1.128758	1.327619	1359.249959	0.024731	0.027639
RS	39	1.212613	1.327619	1362.428698	0.024788	0.027769
RS	40	1.302190	1.309414	1377.913042	0.025070	0.028103
RS	41	1.397880	1.309414	1367.357119	0.024878	0.027850
RS	42	1.500100	1.331198	1328.873460	0.024178	0.027043
RS	43	1.609296	1.331198	1306.882735	0.023778	0.026506
RS	44	1.725944	1.378267	1236.319302	0.022494	0.025039
RS	45	1.850553	1.378267	1205.719920	0.021937	0.024320
RS	46	1.983665	1.438739	1121.861752	0.020411	0.022598
RS	47	2.125861	1.438739	1084.962869	0.019740	0.021773
RS	48	2.277761	1.502151	1000.517219	0.018204	0.020062
RS	49	2.440027	1.502151	958.816041	0.017445	0.019176
RS	50	2.613367	1.559388	880.538128	0.016021	0.017614
RS	51	2.798536	1.559388	834.885003	0.015190	0.016685
RS	52	2.996341	1.604178	764.667804	0.013913	0.015303
RS	53	3.207646	1.604178	715.699636	0.013022	0.014337
RS	54	3.433371	1.644722	648.652056	0.011802	0.013031
RS	55	3.674499	1.644722	598.161451	0.010883	0.012047
RS	56	3.932084	1.644722	546.086157	0.009936	0.011032
RS	57	4.207246	1.644722	493.220982	0.008974	0.009999
RS	58	4.501187	1.858445	393.924018	0.007167	0.008073
RS	59	4.815187	1.858445	355.410492	0.006466	0.007305
RS	60	5.150615	1.858445	316.980050	0.005767	0.006534
RS	61	5.508935	1.858445	279.237642	0.005081	0.005772
RS	62	5.891707	1.858445	242.766755	0.004417	0.005030
RS	63	6.300600	1.858445	1021.319058	0.018582	0.021254
PA	4+25*2+4+6 0.127427569 0.038104534 6.300600337 1.269061362 0.176868696 0.213137497 0.289502296 0.435363046 0.693736170 1.101467417 1.697175621 2.443948676 3.137509157 3.523940647 3.513360493 3.193396580 2.719534247 2.237393298 1.842234920 1.568103756 1.405368565 1.327619196 1.309414237 1.331198270 1.378267443 1.438738946 1.502151405 1.559387561 1.604177905 1.644722074 1.858444731
//
IT	3889
RD	13
LK	-434452.204204
QD	-317.684465 -> -291.077180
RI	0.0197077960
TR	0.125609	0.038594
MT	6.359582
MM	C_pi: 1.266607, n_recomb: 56636.419407
RS	0	0.000000	1.461284	258.187484	0.004559	0.000168
RS	1	0.006840	1.461284	274.552611	0.004848	0.001372
RS	2	0.014148	1.461284	291.861107	0.005153	0.003216
RS	3	0.021955	1.461284	310.154131	0.005476	0.004979
RS	4	0.030297	0.178544	2638.380470	0.046585	0.040542
RS	5	0.039209	0.178544	2677.533428	0.047276	0.040951
RS	6	0.048731	0.215001	2259.385652	0.039893	0.034006
RS	7	0.058904	0.215001	2299.141255	0.040595	0.034509
RS	8	0.069772	0.289624	1743.003550	0.030775	0.026229
RS	9	0.081385	0.289624	1787.014393	0.031552	0.027336
RS	10	0.093791	0.433097	1230.989774	0.021735	0.019049
RS	11	0.107046	0.433097	1274.554885	0.022504	0.020036
RS	12	0.121208	0.689870	832.067271	0.014691	0.013263
RS	13	0.136338	0.689870	869.306759	0.015349	0.014038
RS	14	0.152504	1.100512	571.106915	0.010084	0.009370
RS	15	0.169775	1.100512	600.553787	0.010604	0.009930
RS	16	0.188227	1.712403	406.714827	0.007181	0.006810
RS	17	0.207941	1.712403	429.559190	0.007585	0.007175
RS	18	0.229004	2.496828	311.548868	0.005501	0.005234
RS	19	0.251508	2.496828	329.917826	0.005825	0.005497
RS	20	0.275550	3.240439	269.350902	0.004756	0.004503
RS	21	0.301237	3.240439	285.570212	0.005042	0.004752
RS	22	0.328682	3.663440	267.805993	0.004729	0.004480
RS	23	0.358003	3.663440	283.930047	0.005013	0.004762
RS	24	0.389330	3.659594	301.181078	0.005318	0.005088
RS	25	0.422799	3.659594	318.963685	0.005632	0.005430
RS	26	0.458558	3.319917	371.935349	0.006567	0.006381
RS	27	0.496763	3.319917	392.970971	0.006938	0.006821
RS	28	0.537581	2.813141	489.040993	0.008635	0.008562
RS	29	0.581191	2.813141	514.624243	0.009086	0.009152
RS	30	0.627783	2.298325	660.855247	0.011668	0.011874
RS	31	0.677563	2.298325	691.096379	0.012202	0.012645
RS	32	0.730747	1.878536	880.504895	0.015547	0.016290
RS	33	0.787569	1.878536	912.781054	0.016117	0.017186
RS	34	0.848278	1.589211	1112.721342	0.019647	0.021154
RS	35	0.913139	1.589211	1141.156020	0.020149	0.021986
RS	36	0.982437	1.418693	1303.689268	0.023019	0.025283
RS	37	1.056474	1.418693	1321.609964	0.023335	0.025826
RS	38	1.135576	1.338082	1412.883692	0.024947	0.027700
RS	39	1.220088	1.338082	1416.437642	0.025009	0.027838
RS	40	1.310380	1.320144	1432.347818	0.025290	0.028173
RS	41	1.406848	1.320144	1421.634214	0.025101	0.027933
RS	42	1.509915	1.344208	1379.789425	0.024362	0.027093
RS	43	1.620031	1.344208	1357.357575	0.023966	0.026572
RS	44	1.737679	1.394840	1281.713380	0.022631	0.025061
RS	45	1.863375	1.394840	1250.607431	0.022081	0.024363
RS	46	1.997667	1.459556	1161.535420	0.020509	0.022602
RS	47	2.141145	1.459556	1124.167853	0.019849	0.021802
RS	48	2.294437	1.527281	1035.271195	0.018279	0.020065
RS	49	2.458213	1.527281	993.131130	0.017535	0.019205
RS	50	2.633192	1.588291	911.479325	0.016094	0.017631
RS	51	2.820139	1.588291	865.334796	0.015279	0.016727
RS	52	3.019873	1.635884	792.715782	0.013997	0.015345
RS	53	3.233269	1.635884	743.092732	0.013120	0.014400
RS	54	3.461261	1.678798	673.967886	0.011900	0.013096
RS	55	3.704847	1.678798	622.621807	0.010993	0.012129
RS	56	3.965094	1.678798	569.487352	0.010055	0.011127
RS	57	4.243142	1.678798	515.373243	0.009100	0.010105
RS	58	4.540207	1.910277	409.783913	0.007235	0.008117
RS	59	4.857592	1.910277	370.890146	0.006549	0.007367
RS	60	5.196686	1.910277	331.892090	0.005860	0.006611
RS	61	5.558973	1.910277	293.407070	0.005181	0.005860
RS	62	5.946040	1.910277	256.037641	0.004521	0.005125
RS	63	6.359582	1.910277	1098.137022	0.019389	0.022067
PA	4+25*2+4+6 0.125609139 0.038594170 6.359581940 1.461283899 0.178544315 0.215001019 0.289624052 0.433096914 0.689870451 1.100512041 1.712402966 2.496828302 3.240439152 3.663439599 3.659594152 3.319917183 2.813140653 2.298324507 1.878535825 1.589210682 1.418693469 1.338082381 1.320144162 1.344208409 1.394839628 1.459555585 1.527281429 1.588291023 1.635884321 1.678798371 1.910277247
//
IT	5043
RD	14
LK	-434399.799478
QD	-302.573764 -> -277.918981
RI	0.0174545172
TR	0.123904	0.039074
MT	6.414679
MM	C_pi: 1.288172, n_recomb: 58276.134024
RS	0	0.000000	1.676721	231.920500	0.003980	0.000149
RS	1	0.006854	1.676721	246.805637	0.004235	0.001217
RS	2	0.014178	1.676721	262.572518	0.004506	0.002841
RS	3	0.022005	1.676721	279.262987	0.004792	0.004386
RS	4	0.030367	0.180171	2703.004555	0.046383	0.040673
RS	5	0.039303	0.180171	2744.390611	0.047093	0.041001
RS	6	0.048851	0.217035	2316.055728	0.039743	0.034028
RS	7	0.059054	0.217035	2357.873137	0.040460	0.034501
RS	8	0.069956	0.290044	1802.303153	0.030927	0.026418
RS	9	0.081605	0.290044	1847.929088	0.031710	0.027511
RS	10	0.094053	0.431174	1280.455528	0.021972	0.019268
RS	11	0.107354	0.431174	1325.619865	0.022747	0.020261
RS	12	0.121566	0.686075	866.245431	0.014864	0.013417
RS	13	0.136753	0.686075	904.949111	0.015529	0.014204
RS	14	0.152981	1.098653	592.243426	0.010163	0.009442
RS	15	0.170321	1.098653	622.809323	0.010687	0.010013
RS	16	0.188849	1.724777	418.099242	0.007174	0.006806
RS	17	0.208648	1.724777	441.660550	0.007579	0.007177
RS	18	0.229803	2.544588	316.655412	0.005434	0.005177
RS	19	0.252409	2.544588	335.417745	0.005756	0.005442
RS	20	0.276564	3.337112	271.077952	0.004652	0.004413
RS	21	0.302375	3.337112	287.499637	0.004933	0.004659
RS	22	0.329955	3.797246	267.973446	0.004598	0.004366
RS	23	0.359425	3.797246	284.219976	0.004877	0.004641
RS	24	0.390916	3.801542	300.958805	0.005164	0.004950
RS	25	0.424564	3.801542	318.871866	0.005472	0.005282
RS	26	0.460520	3.443567	372.560000	0.006393	0.006217
RS	27	0.498939	3.443567	393.831912	0.006758	0.006643
RS	28	0.539992	2.904949	492.564253	0.008452	0.008376
RS	29	0.583859	2.904949	518.624524	0.008899	0.008948
RS	30	0.630733	2.358220	670.645385	0.011508	0.011683
RS	31	0.680819	2.358220	701.745373	0.012042	0.012436
RS	32	0.734339	1.914350	900.718316	0.015456	0.016132
RS	33	0.791527	1.914350	934.240804	0.016031	0.017014
RS	34	0.852635	1.610181	1146.036234	0.019666	0.021066
RS	35	0.917931	1.610181	1175.823191	0.020177	0.021893
RS	36	0.987703	1.432035	1348.825517	0.023145	0.025277
RS	37	1.062257	1.432035	1367.761035	0.023470	0.025823
RS	38	1.141922	1.348561	1464.864818	0.025137	0.027747
RS	39	1.227047	1.348561	1468.842923	0.025205	0.027894
RS	40	1.318006	1.330775	1485.316890	0.025488	0.028232
RS	41	1.415200	1.330775	1474.510752	0.025302	0.028004
RS	42	1.519057	1.356929	1429.476351	0.024529	0.027135
RS	43	1.630031	1.356929	1406.674131	0.024138	0.026632
RS	44	1.748613	1.410884	1326.131297	0.022756	0.025080
RS	45	1.875322	1.410884	1294.585439	0.022215	0.024404
RS	46	2.010716	1.479581	1200.474665	0.020600	0.022607
RS	47	2.155391	1.479581	1162.693900	0.019951	0.021831
RS	48	2.309982	1.551353	1069.498184	0.018352	0.020070
RS	49	2.475169	1.551353	1026.960940	0.017622	0.019235
RS	50	2.651678	1.615882	942.059501	0.016165	0.017651
RS	51	2.840286	1.615882	895.452497	0.015366	0.016770
RS	52	3.041822	1.666055	820.526188	0.014080	0.015389
RS	53	3.257171	1.666055	770.268003	0.013218	0.014463
RS	54	3.487281	1.711094	699.149972	0.011997	0.013163
RS	55	3.733164	1.711094	646.958662	0.011102	0.012211
RS	56	3.995900	1.711094	592.779523	0.010172	0.011222
RS	57	4.276645	1.711094	537.434444	0.009222	0.010208
RS	58	4.576633	1.959810	425.534556	0.007302	0.008162
RS	59	4.897183	1.959810	386.268773	0.006628	0.007429
RS	60	5.239704	1.959810	346.718525	0.005950	0.006686
RS	61	5.605703	1.959810	307.512025	0.005277	0.005945
RS	62	5.996788	1.959810	269.269135	0.004621	0.005217
RS	63	6.414679	1.959810	1175.920153	0.020178	0.022863
PA	4+25*2+4+6 0.123904172 0.039074363 6.414679159 1.676721250 0.180170594 0.217035076 0.290044439 0.431173934 0.686075287 1.098653323 1.724776773 2.544588440 3.337112200 3.797245897 3.801541911 3.443566824 2.904949436 2.358220179 1.914349928 1.610181135 1.432035121 1.348561353 1.330775053 1.356929071 1.410884110 1.479580740 1.551353485 1.615882266 1.666055112 1.711094285 1.959810257
//
IT	4860
RD	15
LK	-434351.222850
QD	-288.599152 -> -265.706032
RI	0.0155268608
TR	0.122304	0.039546
MT	6.466103
MM	C_pi: 1.308811, n_recomb: 59882.365955
RS	0	0.000000	1.917989	208.648548	0.003484	0.000132
RS	1	0.006868	1.917989	222.184671	0.003710	0.001082
RS	2	0.014207	1.917989	236.541061	0.003950	0.002515
RS	3	0.022050	1.917989	251.759235	0.004204	0.003871
RS	4	0.030432	0.181728	2765.168487	0.046177	0.040780
RS	5	0.039390	0.181728	2808.739557	0.046904	0.041043
RS	6	0.048962	0.219186	2368.465390	0.039552	0.034016
RS	7	0.059193	0.219186	2412.367164	0.040285	0.034463
RS	8	0.070125	0.290694	1858.612496	0.031038	0.026579
RS	9	0.081809	0.290694	1905.847600	0.031827	0.027658
RS	10	0.094295	0.429539	1328.586905	0.022187	0.019474
RS	11	0.107638	0.429539	1375.315666	0.022967	0.020469
RS	12	0.121898	0.682381	900.080193	0.015031	0.013569
RS	13	0.137137	0.682381	940.224946	0.015701	0.014366
RS	14	0.153423	1.096090	613.432969	0.010244	0.009516
RS	15	0.170827	1.096090	645.112211	0.010773	0.010097
RS	16	0.189427	1.734734	429.619277	0.007174	0.006808
RS	17	0.209303	1.734734	453.898753	0.007580	0.007186
RS	18	0.230545	2.587756	321.912146	0.005376	0.005127
RS	19	0.253246	2.587756	341.070165	0.005696	0.005394
RS	20	0.277505	3.428046	272.962095	0.004558	0.004332
RS	21	0.303431	3.428046	289.587795	0.004836	0.004576
RS	22	0.331137	3.925716	268.290741	0.004480	0.004262
RS	23	0.360746	3.925716	284.659076	0.004754	0.004532
RS	24	0.392388	3.939415	300.831380	0.005024	0.004823
RS	25	0.426204	3.939415	318.868308	0.005325	0.005145
RS	26	0.462341	3.564472	373.136731	0.006231	0.006064
RS	27	0.500961	3.564472	394.627282	0.006590	0.006477
RS	28	0.542233	2.995045	495.766476	0.008279	0.008200
RS	29	0.586339	2.995045	522.270952	0.008722	0.008755
RS	30	0.633474	2.417115	679.707372	0.011351	0.011500
RS	31	0.683846	2.417115	711.621701	0.011884	0.012236
RS	32	0.737678	1.949662	919.745261	0.015359	0.015974
RS	33	0.795206	1.949662	954.474006	0.015939	0.016843
RS	34	0.856686	1.630964	1177.817971	0.019669	0.020972
RS	35	0.922387	1.630964	1208.942160	0.020189	0.021795
RS	36	0.992601	1.445334	1392.298927	0.023251	0.025259
RS	37	1.067637	1.445334	1412.267247	0.023584	0.025809
RS	38	1.147825	1.358997	1515.249075	0.025304	0.027782
RS	39	1.233521	1.358997	1519.695829	0.025378	0.027937
RS	40	1.325103	1.341261	1536.865487	0.025665	0.028280
RS	41	1.422973	1.341261	1526.026956	0.025484	0.028065
RS	42	1.527565	1.369333	1477.971112	0.024681	0.027171
RS	43	1.639341	1.369333	1454.863694	0.024295	0.026684
RS	44	1.758792	1.426394	1369.600095	0.022872	0.025097
RS	45	1.886447	1.426394	1337.675358	0.022338	0.024441
RS	46	2.022868	1.498828	1238.695425	0.020685	0.022613
RS	47	2.168659	1.498828	1200.552053	0.020049	0.021859
RS	48	2.324462	1.574398	1103.204845	0.018423	0.020078
RS	49	2.490965	1.574398	1060.308317	0.017707	0.019266
RS	50	2.668903	1.642210	972.275220	0.016236	0.017673
RS	51	2.859060	1.642210	925.232484	0.015451	0.016814
RS	52	3.062278	1.694754	848.089999	0.014163	0.015435
RS	53	3.279451	1.694754	797.215377	0.013313	0.014527
RS	54	3.511539	1.741686	724.187521	0.012094	0.013231
RS	55	3.759566	1.741686	671.160809	0.011208	0.012293
RS	56	4.024626	1.741686	615.950859	0.010286	0.011315
RS	57	4.307890	1.741686	559.392061	0.009342	0.010310
RS	58	4.610608	2.007101	441.173342	0.007367	0.008206
RS	59	4.934114	2.007101	401.542555	0.006706	0.007489
RS	60	5.279838	2.007101	361.453801	0.006036	0.006759
RS	61	5.649305	2.007101	321.544914	0.005370	0.006027
RS	62	6.044146	2.007101	282.451529	0.004717	0.005306
RS	63	6.466103	2.007101	1254.524318	0.020950	0.023642
PA	4+25*2+4+6 0.122303653 0.039545644 6.466102988 1.917989307 0.181727835 0.219185917 0.290693915 0.429539004 0.682381480 1.096089984 1.734733820 2.587755946 3.428046292 3.925716409 3.939415311 3.564472086 2.995044823 2.417114905 1.949661967 1.630963788 1.445333577 1.358997316 1.341261206 1.369332716 1.426393964 1.498828005 1.574397959 1.642210493 1.694754148 1.741686344 2.007101270
//
IT	4337
RD	16
LK	-434306.102906
QD	-275.637224 -> -254.340203
RI	0.0138671895
TR	0.120799	0.040008
MT	6.514103
MM	C_pi: 1.328576, n_recomb: 61455.918754
RS	0	0.000000	2.188078	187.950672	0.003058	0.000118
RS	1	0.006880	2.188078	200.257855	0.003259	0.000963
RS	2	0.014233	2.188078	213.325270	0.003471	0.002230
RS	3	0.022093	2.188078	227.193403	0.003697	0.003423
RS	4	0.030492	0.183205	2825.284518	0.045973	0.040869
RS	5	0.039470	0.183205	2870.984106	0.046716	0.041080
RS	6	0.049066	0.221417	2417.112284	0.039331	0.033975
RS	7	0.059322	0.221417	2463.104589	0.040079	0.034402
RS	8	0.070283	0.291524	1912.151497	0.031114	0.026716
RS	9	0.081998	0.291524	1960.986425	0.031909	0.027780
RS	10	0.094520	0.428152	1375.403226	0.022380	0.019667
RS	11	0.107903	0.428152	1423.662294	0.023166	0.020663
RS	12	0.122206	0.678798	933.540237	0.015190	0.013717
RS	13	0.137494	0.678798	975.102161	0.015867	0.014523
RS	14	0.153834	1.092989	634.622187	0.010326	0.009593
RS	15	0.171297	1.092989	667.407083	0.010860	0.010183
RS	16	0.189963	1.742635	441.231445	0.007180	0.006815
RS	17	0.209912	1.742635	466.228599	0.007586	0.007199
RS	18	0.231234	2.626855	327.276201	0.005325	0.005084
RS	19	0.254023	2.626855	346.830647	0.005644	0.005353
RS	20	0.278379	3.513681	274.968177	0.004474	0.004258
RS	21	0.304412	3.513681	291.798547	0.004748	0.004501
RS	22	0.332235	4.049140	268.728013	0.004373	0.004167
RS	23	0.361973	4.049140	285.217042	0.004641	0.004431
RS	24	0.393756	4.073402	300.777581	0.004894	0.004705
RS	25	0.427727	4.073402	318.932112	0.005190	0.005019
RS	26	0.464034	3.682763	373.661431	0.006080	0.005921
RS	27	0.502840	3.682763	395.354358	0.006433	0.006322
RS	28	0.544315	3.083473	498.676979	0.008114	0.008033
RS	29	0.588644	3.083473	525.595422	0.008552	0.008574
RS	30	0.636022	2.475027	688.101255	0.011197	0.011323
RS	31	0.686660	2.475027	720.787758	0.011729	0.012042
RS	32	0.740783	1.984463	937.665965	0.015258	0.015817
RS	33	0.798628	1.984463	973.561368	0.015842	0.016674
RS	34	0.860454	1.651529	1208.147983	0.019659	0.020873
RS	35	0.926533	1.651529	1240.592462	0.020187	0.021691
RS	36	0.997158	1.458548	1434.181286	0.023337	0.025232
RS	37	1.072642	1.458548	1455.196969	0.023679	0.025785
RS	38	1.153320	1.369351	1564.095871	0.025451	0.027806
RS	39	1.239548	1.369351	1569.051590	0.025531	0.027970
RS	40	1.331708	1.351574	1587.043325	0.025824	0.028320
RS	41	1.430210	1.351574	1576.227696	0.025648	0.028117
RS	42	1.535488	1.381408	1525.313191	0.024820	0.027202
RS	43	1.648009	1.381408	1501.960487	0.024440	0.026731
RS	44	1.768272	1.441376	1412.148440	0.022978	0.025113
RS	45	1.896809	1.441376	1379.900685	0.022454	0.024476
RS	46	2.034189	1.517325	1276.213743	0.020766	0.022620
RS	47	2.181020	1.517325	1237.754090	0.020141	0.021887
RS	48	2.337954	1.596463	1136.396052	0.018491	0.020089
RS	49	2.505685	1.596463	1093.175214	0.017788	0.019297
RS	50	2.684955	1.667341	1002.123441	0.016306	0.017698
RS	51	2.876560	1.667341	954.670082	0.015534	0.016859
RS	52	3.081346	1.722061	875.399590	0.014244	0.015482
RS	53	3.300222	1.722061	823.926520	0.013407	0.014592
RS	54	3.534157	1.770672	749.069512	0.012189	0.013300
RS	55	3.784186	1.770672	695.217446	0.011312	0.012375
RS	56	4.051418	1.770672	638.990551	0.010398	0.011408
RS	57	4.337034	1.770672	581.235116	0.009458	0.010410
RS	58	4.642301	2.052242	456.697659	0.007431	0.008251
RS	59	4.968571	2.052242	416.708314	0.006781	0.007549
RS	60	5.317288	2.052242	376.093635	0.006120	0.006830
RS	61	5.689996	2.052242	335.499988	0.005459	0.006107
RS	62	6.088346	2.052242	295.577440	0.004810	0.005391
RS	63	6.514103	2.052242	1333.829669	0.021704	0.024404
PA	4+25*2+4+6 0.120798791 0.040008221 6.514103463 2.188077868 0.183204516 0.221416811 0.291524072 0.428151757 0.678797691 1.092988541 1.742635096 2.626854512 3.513680757 4.049140074 4.073402078 3.682763360 3.083472931 2.475026947 1.984463282 1.651529397 1.458548082 1.369351387 1.351574163 1.381407697 1.441376477 1.517325433 1.596462707 1.667340678 1.722060582 1.770671651 2.052242103
//
IT	3844
RD	17
LK	-434264.117790
QD	-263.582769 -> -243.737090
RI	0.0124305316
TR	0.119380	0.040462
MT	6.559006
MM	C_pi: 1.347530, n_recomb: 62997.437124
RS	0	0.000000	2.490363	169.480496	0.002690	0.000105
RS	1	0.006891	2.490363	180.668386	0.002868	0.000857
RS	2	0.014258	2.490363	192.558740	0.003057	0.001980
RS	3	0.022132	2.490363	205.190539	0.003257	0.003032
RS	4	0.030549	0.184595	2883.667204	0.045774	0.040944
RS	5	0.039545	0.184595	2931.434230	0.046533	0.041115
RS	6	0.049162	0.223696	2462.459714	0.039088	0.033913
RS	7	0.059441	0.223696	2510.534728	0.039851	0.034322
RS	8	0.070429	0.292496	1963.125785	0.031162	0.026832
RS	9	0.082174	0.292496	2013.548055	0.031962	0.027881
RS	10	0.094729	0.426979	1420.926969	0.022555	0.019847
RS	11	0.108148	0.426979	1470.683006	0.023345	0.020843
RS	12	0.122493	0.675343	966.580041	0.015343	0.013861
RS	13	0.137826	0.675343	1009.534376	0.016025	0.014675
RS	14	0.154216	1.089484	655.765910	0.010409	0.009671
RS	15	0.171735	1.089484	689.647184	0.010947	0.010269
RS	16	0.190461	1.748796	452.898117	0.007189	0.006825
RS	17	0.210478	1.748796	478.611027	0.007597	0.007215
RS	18	0.231875	2.662333	332.715098	0.005281	0.005046
RS	19	0.254746	2.662333	352.665592	0.005598	0.005316
RS	20	0.279193	3.594464	277.065199	0.004398	0.004192
RS	21	0.305325	3.594464	294.099997	0.004668	0.004432
RS	22	0.333258	4.167821	269.260137	0.004274	0.004079
RS	23	0.363115	4.167821	285.868390	0.004538	0.004339
RS	24	0.395031	4.203726	300.778411	0.004774	0.004595
RS	25	0.429146	4.203726	319.044524	0.005064	0.004902
RS	26	0.465611	3.798563	374.133239	0.005939	0.005787
RS	27	0.504590	3.798563	396.013653	0.006286	0.006177
RS	28	0.546255	3.170333	501.315464	0.007958	0.007874
RS	29	0.590792	3.170333	528.619794	0.008391	0.008401
RS	30	0.638397	2.532002	695.877497	0.011046	0.011151
RS	31	0.689284	2.532002	729.296253	0.011577	0.011857
RS	32	0.743677	2.018763	954.553437	0.015152	0.015663
RS	33	0.801819	2.018763	991.576605	0.015740	0.016508
RS	34	0.863967	1.671866	1237.102821	0.019637	0.020770
RS	35	0.930399	1.671866	1270.849065	0.020173	0.021585
RS	36	1.001408	1.471657	1474.540550	0.023406	0.025196
RS	37	1.077311	1.471657	1496.614923	0.023757	0.025753
RS	38	1.158445	1.379605	1611.458342	0.025580	0.027820
RS	39	1.245170	1.379605	1616.959367	0.025667	0.027993
RS	40	1.337872	1.361708	1635.889874	0.025968	0.028353
RS	41	1.436963	1.361708	1625.148118	0.025797	0.028161
RS	42	1.542882	1.393164	1571.530974	0.024946	0.027228
RS	43	1.656100	1.393164	1547.988388	0.024572	0.026772
RS	44	1.777121	1.455863	1453.791237	0.023077	0.025127
RS	45	1.906482	1.455863	1421.272395	0.022561	0.024507
RS	46	2.044758	1.535124	1313.035050	0.020843	0.022627
RS	47	2.192563	1.535124	1274.302278	0.020228	0.021914
RS	48	2.350554	1.617618	1169.068480	0.018557	0.020100
RS	49	2.519433	1.617618	1125.556304	0.017867	0.019329
RS	50	2.699950	1.691358	1031.596324	0.016375	0.017725
RS	51	2.892908	1.691358	983.756303	0.015616	0.016904
RS	52	3.099163	1.748078	902.441406	0.014325	0.015530
RS	53	3.319632	1.748078	850.387908	0.013499	0.014656
RS	54	3.555294	1.798172	773.780326	0.012283	0.013368
RS	55	3.807198	1.798172	719.113788	0.011415	0.012456
RS	56	4.076460	1.798172	661.884410	0.010507	0.011498
RS	57	4.364280	1.798172	602.949827	0.009571	0.010508
RS	58	4.671934	2.095362	472.101375	0.007494	0.008296
RS	59	5.000789	2.095362	431.759994	0.006854	0.007607
RS	60	5.352308	2.095362	390.631527	0.006201	0.006899
RS	61	5.728052	2.095362	349.369931	0.005546	0.006185
RS	62	6.129690	2.095362	308.638519	0.004899	0.005474
RS	63	6.559006	2.095362	1413.719523	0.022441	0.025150
PA	4+25*2+4+6 0.119380401 0.040461881 6.559006207 2.490363383 0.184594917 0.223696489 0.292496027 0.426979070 0.675343421 1.089484143 1.748795783 2.662332640 3.594464425 4.167821286 4.203725958 3.798562683 3.170333229 2.532001549 2.018762579 1.671866070 1.471656676 1.379605433 1.361707978 1.393164291 1.455863426 1.535123955 1.617617920 1.691357549 1.748077660 1.798171642 2.095362363
//
IT	4551
RD	18
LK	-434224.983392
QD	-252.345266 -> -233.823647
RI	0.0111796205
TR	0.118042	0.040907
MT	6.601016
MM	C_pi: 1.365720, n_recomb: 64507.817364
RS	0	0.000000	2.828867	152.939213	0.002371	0.000093
RS	1	0.006902	2.828867	163.106940	0.002528	0.000764
RS	2	0.014281	2.828867	173.922087	0.002696	0.001760
RS	3	0.022168	2.828867	185.421812	0.002874	0.002690
RS	4	0.030601	0.185900	2940.519782	0.045584	0.041009
RS	5	0.039615	0.185900	2990.292456	0.046356	0.041149
RS	6	0.049251	0.226003	2504.883551	0.038831	0.033833
RS	7	0.059553	0.226003	2555.023417	0.039608	0.034229
RS	8	0.070565	0.293578	2011.732523	0.031186	0.026930
RS	9	0.082338	0.293578	2063.726976	0.031992	0.027964
RS	10	0.094923	0.425993	1465.186941	0.022713	0.020016
RS	11	0.108377	0.425993	1516.407487	0.023507	0.021009
RS	12	0.122760	0.672030	999.166988	0.015489	0.014000
RS	13	0.138135	0.672030	1043.488471	0.016176	0.014821
RS	14	0.154571	1.085677	676.832273	0.010492	0.009749
RS	15	0.172142	1.085677	711.799510	0.011034	0.010355
RS	16	0.190925	1.753479	464.589705	0.007202	0.006839
RS	17	0.211006	1.753479	491.015278	0.007612	0.007234
RS	18	0.232472	2.694578	338.203900	0.005243	0.005013
RS	19	0.255419	2.694578	358.549175	0.005558	0.005285
RS	20	0.279951	3.670753	279.232460	0.004329	0.004130
RS	21	0.306175	3.670753	296.470910	0.004596	0.004370
RS	22	0.334210	4.282047	269.866924	0.004183	0.003998
RS	23	0.364180	4.282047	286.592613	0.004443	0.004253
RS	24	0.396218	4.330522	300.824092	0.004663	0.004494
RS	25	0.430468	4.330522	319.196239	0.004948	0.004793
RS	26	0.467081	3.911953	374.555226	0.005806	0.005660
RS	27	0.506222	3.911953	396.609555	0.006148	0.006041
RS	28	0.548064	3.255668	503.707698	0.007808	0.007723
RS	29	0.592794	3.255668	531.372052	0.008237	0.008238
RS	30	0.640612	2.588057	703.087994	0.010899	0.010986
RS	31	0.691730	2.588057	737.201356	0.011428	0.011678
RS	32	0.746376	2.052554	970.481168	0.015044	0.015510
RS	33	0.804794	2.052554	1008.594133	0.015635	0.016345
RS	34	0.867244	1.691949	1264.765236	0.019606	0.020665
RS	35	0.934005	1.691949	1299.793465	0.020149	0.021475
RS	36	1.005373	1.484630	1513.452133	0.023462	0.025154
RS	37	1.081668	1.484630	1536.593590	0.023820	0.025715
RS	38	1.163228	1.389732	1657.401276	0.025693	0.027827
RS	39	1.250417	1.389732	1663.480046	0.025787	0.028008
RS	40	1.343625	1.371644	1683.459635	0.026097	0.028378
RS	41	1.443266	1.371644	1672.838168	0.025932	0.028199
RS	42	1.549784	1.404599	1616.664406	0.025062	0.027250
RS	43	1.663654	1.404599	1592.982856	0.024694	0.026809
RS	44	1.785384	1.469864	1494.559924	0.023169	0.025139
RS	45	1.915516	1.469864	1461.817410	0.022661	0.024537
RS	46	2.054629	1.552250	1349.178391	0.020915	0.022634
RS	47	2.203344	1.552250	1310.212017	0.020311	0.021940
RS	48	2.362324	1.637907	1201.230272	0.018621	0.020113
RS	49	2.532277	1.637907	1157.457288	0.017943	0.019361
RS	50	2.713960	1.714323	1060.692468	0.016443	0.017753
RS	51	2.908184	1.714323	1012.488721	0.015696	0.016950
RS	52	3.115812	1.772880	929.210545	0.014405	0.015579
RS	53	3.337772	1.772880	876.594291	0.013589	0.014719
RS	54	3.575051	1.824274	798.313295	0.012375	0.013438
RS	55	3.828708	1.824274	742.843315	0.011516	0.012536
RS	56	4.099873	1.824274	684.625877	0.010613	0.011587
RS	57	4.389753	1.824274	624.529449	0.009681	0.010603
RS	58	4.699642	2.136559	487.383038	0.007555	0.008341
RS	59	5.030920	2.136559	446.695965	0.006925	0.007665
RS	60	5.385062	2.136559	405.065218	0.006279	0.006967
RS	61	5.763648	2.136559	363.151518	0.005630	0.006260
RS	62	6.168365	2.136559	321.630379	0.004986	0.005555
RS	63	6.601016	2.136559	1494.106265	0.023162	0.025880
PA	4+25*2+4+6 0.118041695 0.040906853 6.601015833 2.828866755 0.185899575 0.226003052 0.293578197 0.425993445 0.672029744 1.085677200 1.753478914 2.694577600 3.670753417 4.282047483 4.330522150 3.911953424 3.255667516 2.588056508 2.052554427 1.691949331 1.484630281 1.389732497 1.371643765 1.404599434 1.469864248 1.552249924 1.637907064 1.714323302 1.772879892 1.824274109 2.136558803
//
IT	4451
RD	19
LK	-434188.451809
QD	-241.846603 -> -224.536415
RI	0.0100852964
TR	0.116775	0.041343
MT	6.640424
MM	C_pi: 1.383202, n_recomb: 65987.632335
RS	0	0.000000	3.208155	138.081589	0.002093	0.000083
RS	1	0.006912	3.208155	147.318984	0.002233	0.000682
RS	2	0.014302	3.208155	157.151731	0.002382	0.001566
RS	3	0.022203	3.208155	167.614976	0.002540	0.002389
RS	4	0.030649	0.187119	2996.021599	0.045403	0.041066
RS	5	0.039680	0.187119	3047.737816	0.046187	0.041183
RS	6	0.049335	0.228320	2544.702617	0.038563	0.033739
RS	7	0.059657	0.228320	2596.881695	0.039354	0.034125
RS	8	0.070692	0.294745	2058.146923	0.031190	0.027011
RS	9	0.082491	0.294745	2111.696061	0.032001	0.028032
RS	10	0.095105	0.425172	1508.210255	0.022856	0.020173
RS	11	0.108591	0.425172	1560.863715	0.023654	0.021164
RS	12	0.123008	0.668860	1031.278442	0.015628	0.014136
RS	13	0.138423	0.668860	1076.941641	0.016320	0.014962
RS	14	0.154903	1.081652	697.791626	0.010575	0.009828
RS	15	0.172522	1.081652	733.833455	0.011121	0.010441
RS	16	0.191359	1.756917	476.278481	0.007218	0.006856
RS	17	0.211498	1.756917	503.412578	0.007629	0.007255
RS	18	0.233029	2.723929	343.722311	0.005209	0.004984
RS	19	0.256048	2.723929	364.460432	0.005523	0.005257
RS	20	0.280659	3.742896	281.451500	0.004265	0.004074
RS	21	0.306970	3.742896	298.892362	0.004530	0.004312
RS	22	0.335100	4.392070	270.533157	0.004100	0.003923
RS	23	0.365175	4.392070	287.374365	0.004355	0.004174
RS	24	0.397328	4.453956	300.904586	0.004560	0.004398
RS	25	0.431704	4.453956	319.377580	0.004840	0.004692
RS	26	0.468455	4.023028	374.929735	0.005682	0.005542
RS	27	0.507747	4.023028	397.145600	0.006018	0.005914
RS	28	0.549755	3.339536	505.874494	0.007666	0.007580
RS	29	0.594667	3.339536	533.874994	0.008091	0.008083
RS	30	0.642683	2.643221	709.777888	0.010756	0.010827
RS	31	0.694018	2.643221	744.550361	0.011283	0.011506
RS	32	0.748901	2.085847	985.513730	0.014935	0.015360
RS	33	0.807578	2.085847	1024.679478	0.015528	0.016185
RS	34	0.870310	1.711774	1291.205545	0.019567	0.020557
RS	35	0.937379	1.711774	1327.494871	0.020117	0.021364
RS	36	1.009083	1.497455	1550.982148	0.023504	0.025106
RS	37	1.085744	1.497455	1575.196182	0.023871	0.025671
RS	38	1.167703	1.399725	1701.974391	0.025792	0.027827
RS	39	1.255328	1.399725	1708.659696	0.025894	0.028017
RS	40	1.349010	1.381385	1729.786909	0.026214	0.028398
RS	41	1.449166	1.381385	1719.328331	0.026055	0.028230
RS	42	1.556246	1.415727	1660.739676	0.025167	0.027269
RS	43	1.670727	1.415727	1636.965944	0.024807	0.026841
RS	44	1.793121	1.483412	1534.465184	0.023254	0.025149
RS	45	1.923975	1.483412	1501.543162	0.022755	0.024564
RS	46	2.063874	1.568754	1384.644556	0.020983	0.022642
RS	47	2.213443	1.568754	1345.481742	0.020390	0.021966
RS	48	2.373350	1.657397	1232.875748	0.018683	0.020127
RS	49	2.544309	1.657397	1188.871012	0.018017	0.019392
RS	50	2.727086	1.736321	1089.400472	0.016509	0.017782
RS	51	2.922497	1.736321	1040.855487	0.015773	0.016995
RS	52	3.131414	1.796565	955.692265	0.014483	0.015628
RS	53	3.354772	1.796565	902.531292	0.013677	0.014783
RS	54	3.593569	1.849095	822.651256	0.012467	0.013506
RS	55	3.848871	1.849095	766.390119	0.011614	0.012615
RS	56	4.121820	1.849095	707.200103	0.010717	0.011675
RS	57	4.413636	1.849095	645.960018	0.009789	0.010697
RS	58	4.725622	2.175964	502.535412	0.007616	0.008386
RS	59	5.059173	2.175964	461.509490	0.006994	0.007721
RS	60	5.415779	2.175964	419.388040	0.006356	0.007033
RS	61	5.797034	2.175964	376.837820	0.005711	0.006333
RS	62	6.204642	2.175964	334.545609	0.005070	0.005633
RS	63	6.640424	2.175964	1574.893097	0.023866	0.026595
PA	4+25*2+4+6 0.116775154 0.041342888 6.640423906 3.208154951 0.187119314 0.228319604 0.294745426 0.425172192 0.668859865 1.081651633 1.756917055 2.723929279 3.742895910 4.392069954 4.453955801 4.023028434 3.339535629 2.643221185 2.085847050 1.711773635 1.497455084 1.399724989 1.381385197 1.415726913 1.483412373 1.568754244 1.657396511 1.736320554 1.796564764 1.849095312 2.175964478
//
IT	4926
RD	20
LK	-434154.302066
QD	-232.018791 -> -215.819934
RI	0.0091247792
TR	0.115575	0.041770
MT	6.677458
MM	C_pi: 1.400022, n_recomb: 67437.573105
RS	0	0.000000	3.633083	124.715551	0.001849	0.000074
RS	1	0.006921	3.633083	133.104919	0.001974	0.000608
RS	2	0.014322	3.633083	142.040712	0.002106	0.001395
RS	3	0.022234	3.633083	151.555960	0.002247	0.002123
RS	4	0.030695	0.188257	3050.296558	0.045231	0.041117
RS	5	0.039741	0.188257	3103.895336	0.046026	0.041217
RS	6	0.049413	0.230632	2582.200270	0.038290	0.033635
RS	7	0.059754	0.230632	2636.386757	0.039094	0.034013
RS	8	0.070811	0.295979	2102.513030	0.031177	0.027079
RS	9	0.082634	0.295979	2157.597572	0.031994	0.028086
RS	10	0.095274	0.424496	1550.025808	0.022985	0.020320
RS	11	0.108790	0.424496	1604.081403	0.023786	0.021307
RS	12	0.123241	0.665841	1062.886024	0.015761	0.014266
RS	13	0.138693	0.665841	1109.865245	0.016458	0.015097
RS	14	0.155214	1.077483	718.613366	0.010656	0.009906
RS	15	0.172878	1.077483	755.717433	0.011206	0.010525
RS	16	0.191765	1.759290	487.945955	0.007236	0.006874
RS	17	0.211959	1.759290	515.783752	0.007648	0.007278
RS	18	0.233551	2.750709	349.250894	0.005179	0.004958
RS	19	0.256637	2.750709	370.379223	0.005492	0.005233
RS	20	0.281321	3.811181	283.709316	0.004207	0.004023
RS	21	0.307714	3.811181	301.351073	0.004469	0.004259
RS	22	0.335933	4.498153	271.244603	0.004022	0.003853
RS	23	0.366106	4.498153	288.199206	0.004274	0.004100
RS	24	0.398367	4.574189	301.011326	0.004464	0.004309
RS	25	0.432861	4.574189	319.580268	0.004739	0.004597
RS	26	0.469742	4.131897	375.257149	0.005565	0.005429
RS	27	0.509176	4.131897	397.623110	0.005896	0.005793
RS	28	0.551340	3.421991	507.834943	0.007530	0.007443
RS	29	0.596421	3.421991	536.149513	0.007950	0.007936
RS	30	0.644623	2.697521	715.988546	0.010617	0.010674
RS	31	0.696161	2.697521	751.386679	0.011142	0.011341
RS	32	0.751267	2.118645	999.712360	0.014824	0.015213
RS	33	0.810186	2.118645	1039.894940	0.015420	0.016028
RS	34	0.873184	1.731332	1316.492470	0.019522	0.020448
RS	35	0.940541	1.731332	1354.021185	0.020078	0.021252
RS	36	1.012561	1.510124	1587.190404	0.023536	0.025054
RS	37	1.089566	1.510124	1612.480214	0.023911	0.025622
RS	38	1.171900	1.409574	1745.231316	0.025879	0.027821
RS	39	1.259933	1.409574	1752.548570	0.025988	0.028019
RS	40	1.354059	1.390930	1774.914808	0.026319	0.028412
RS	41	1.454700	1.390930	1764.657824	0.026167	0.028255
RS	42	1.562307	1.426558	1703.785509	0.025265	0.027283
RS	43	1.677362	1.426558	1679.962720	0.024911	0.026870
RS	44	1.800379	1.496530	1573.527388	0.023333	0.025158
RS	45	1.931912	1.496530	1540.466509	0.022843	0.024589
RS	46	2.072548	1.584676	1419.441926	0.021048	0.022649
RS	47	2.222919	1.584676	1380.117313	0.020465	0.021990
RS	48	2.383697	1.676142	1264.003485	0.018743	0.020141
RS	49	2.555603	1.676142	1219.794731	0.018088	0.019424
RS	50	2.739407	1.757419	1117.714225	0.016574	0.017811
RS	51	2.935933	1.757419	1068.849951	0.015849	0.017040
RS	52	3.146062	1.819214	981.877272	0.014560	0.015678
RS	53	3.370734	1.819214	928.189747	0.013764	0.014845
RS	54	3.610957	1.872732	846.783140	0.012557	0.013575
RS	55	3.867806	1.872732	789.743848	0.011711	0.012693
RS	56	4.142433	1.872732	729.597290	0.010819	0.011761
RS	57	4.436068	1.872732	667.232152	0.009894	0.010788
RS	58	4.750026	2.213695	517.553837	0.007675	0.008430
RS	59	5.085715	2.213695	476.196264	0.007061	0.007776
RS	60	5.444638	2.213695	433.595666	0.006430	0.007097
RS	61	5.828403	2.213695	390.424190	0.005789	0.006404
RS	62	6.238731	2.213695	347.379038	0.005151	0.005709
RS	63	6.677458	2.213695	1656.001312	0.024556	0.027294
PA	4+25*2+4+6 0.115574648 0.041769948 6.677458130 3.633083055 0.188257296 0.230632139 0.295979345 0.424495859 0.665840805 1.077483166 1.759289601 2.750709395 3.811181408 4.498152641 4.574189025 4.131897467 3.421990861 2.697521138 2.118645289 1.731331904 1.510123622 1.409573747 1.390929699 1.426557755 1.496529930 1.584675534 1.676142227 1.757418590 1.819214231 1.872731510 2.213694934
//
IT	4246
RD	21
LK	-434122.338171
QD	-222.802320 -> -207.625399
RI	0.0082787253
TR	0.114435	0.042188
MT	6.712304
MM	C_pi: 1.416214, n_recomb: 68858.067150
RS	0	0.000000	4.109273	112.670415	0.001636	0.000066
RS	1	0.006930	4.109273	120.286721	0.001747	0.000543
RS	2	0.014340	4.109273	128.403691	0.001865	0.001243
RS	3	0.022264	4.109273	137.052205	0.001990	0.001888
RS	4	0.030737	0.189316	3103.458890	0.045070	0.041163
RS	5	0.039798	0.189316	3158.879691	0.045875	0.041252
RS	6	0.049486	0.232929	2617.611189	0.038015	0.033523
RS	7	0.059845	0.232929	2673.768365	0.038830	0.033895
RS	8	0.070923	0.297261	2144.977286	0.031151	0.027134
RS	9	0.082768	0.297261	2201.575753	0.031973	0.028128
RS	10	0.095434	0.423949	1590.651190	0.023100	0.020457
RS	11	0.108977	0.423949	1646.078599	0.023905	0.021440
RS	12	0.123460	0.662962	1093.982469	0.015887	0.014392
RS	13	0.138945	0.662962	1142.252022	0.016588	0.015227
RS	14	0.155505	1.073219	739.275320	0.010736	0.009984
RS	15	0.173211	1.073219	777.428482	0.011290	0.010609
RS	16	0.192145	1.760746	499.573746	0.007255	0.006895
RS	17	0.212391	1.760746	528.109664	0.007670	0.007302
RS	18	0.234040	2.775132	354.779608	0.005152	0.004935
RS	19	0.257189	2.775132	376.295198	0.005465	0.005212
RS	20	0.281943	3.875918	285.989807	0.004153	0.003975
RS	21	0.308412	3.875918	303.830399	0.004412	0.004210
RS	22	0.336715	4.600439	271.993440	0.003950	0.003788
RS	23	0.366980	4.600439	289.059342	0.004198	0.004032
RS	24	0.399342	4.691329	301.137763	0.004373	0.004226
RS	25	0.433946	4.691329	319.798011	0.004644	0.004508
RS	26	0.470949	4.238610	375.539805	0.005454	0.005323
RS	27	0.510517	4.238610	398.045304	0.005781	0.005679
RS	28	0.552826	3.503059	509.605346	0.007401	0.007313
RS	29	0.598067	3.503059	538.213437	0.007816	0.007795
RS	30	0.646444	2.750976	721.752147	0.010482	0.010525
RS	31	0.698173	2.750976	757.744120	0.011004	0.011181
RS	32	0.753487	2.150949	1013.126927	0.014713	0.015068
RS	33	0.812635	2.150949	1054.291167	0.015311	0.015874
RS	34	0.875881	1.750614	1340.682441	0.019470	0.020338
RS	35	0.943510	1.750614	1379.427865	0.020033	0.021140
RS	36	1.015826	1.522620	1622.129985	0.023558	0.024998
RS	37	1.093154	1.522620	1648.496156	0.023940	0.025570
RS	38	1.175841	1.419267	1787.211956	0.025955	0.027810
RS	39	1.264257	1.419267	1795.183189	0.026071	0.028016
RS	40	1.358802	1.400274	1818.870315	0.026415	0.028423
RS	41	1.459898	1.400274	1808.850052	0.026269	0.028276
RS	42	1.568000	1.437098	1745.818338	0.025354	0.027295
RS	43	1.683594	1.437098	1721.986146	0.025008	0.026895
RS	44	1.807198	1.509236	1611.751455	0.023407	0.025166
RS	45	1.939369	1.509236	1578.589592	0.022925	0.024612
RS	46	2.080699	1.600044	1453.569253	0.021110	0.022657
RS	47	2.231823	1.600044	1414.115253	0.020537	0.022014
RS	48	2.393420	1.694187	1294.605877	0.018801	0.020156
RS	49	2.566216	1.694187	1250.219467	0.018156	0.019455
RS	50	2.750987	1.777673	1145.620954	0.016637	0.017841
RS	51	2.948563	1.777673	1096.458899	0.015923	0.017085
RS	52	3.159831	1.840897	1007.749053	0.014635	0.015727
RS	53	3.385740	1.840897	953.553589	0.013848	0.014907
RS	54	3.627305	1.895265	870.691448	0.012645	0.013643
RS	55	3.885610	1.895265	812.888082	0.011805	0.012770
RS	56	4.161816	1.895265	751.801993	0.010918	0.011845
RS	57	4.457164	1.895265	688.331292	0.009996	0.010878
RS	58	4.772979	2.249853	532.429095	0.007732	0.008474
RS	59	5.110680	2.249853	490.747795	0.007127	0.007830
RS	60	5.471785	2.249853	447.680021	0.006501	0.007160
RS	61	5.857914	2.249853	403.902717	0.005866	0.006473
RS	62	6.270803	2.249853	360.122734	0.005230	0.005782
RS	63	6.712304	2.249853	1737.344623	0.025231	0.027980
PA	4+25*2+4+6 0.114435002 0.042188120 6.712304485 4.109273049 0.189315571 0.232929467 0.297261406 0.423948527 0.662962372 1.073218758 1.760746342 2.775132140 3.875917728 4.600438517 4.691328961 4.238609727 3.503058590 2.750976293 2.150949257 1.750613762 1.522620123 1.419267309 1.400273522 1.437097838 1.509236311 1.600043959 1.694186824 1.777673111 1.840897485 1.895265168 2.249852629
//
IT	4595
RD	22
LK	-434092.385708
QD	-214.145523 -> -199.910352
RI	0.0075300738
TR	0.113351	0.042597
MT	6.745185
MM	C_pi: 1.431829, n_recomb: 70249.961757
RS	0	0.000000	4.643522	101.791208	0.001449	0.000059
RS	1	0.006938	4.643522	108.702201	0.001547	0.000485
RS	2	0.014358	4.643522	116.071186	0.001652	0.001108
RS	3	0.022292	4.643522	123.926904	0.001764	0.001680
RS	4	0.030777	0.190301	3155.562517	0.044919	0.041205
RS	5	0.039851	0.190301	3212.748402	0.045733	0.041288
RS	6	0.049554	0.235206	2651.132760	0.037739	0.033405
RS	7	0.059931	0.235206	2709.221799	0.038565	0.033773
RS	8	0.071027	0.298579	2185.677876	0.031113	0.027179
RS	9	0.082893	0.298579	2243.768000	0.031940	0.028160
RS	10	0.095583	0.423516	1630.129152	0.023205	0.020585
RS	11	0.109153	0.423516	1686.899266	0.024013	0.021564
RS	12	0.123665	0.660231	1124.550112	0.016008	0.014514
RS	13	0.139183	0.660231	1174.084562	0.016713	0.015351
RS	14	0.155778	1.068914	759.756111	0.010815	0.010061
RS	15	0.173525	1.068914	798.944738	0.011373	0.010691
RS	16	0.192502	1.761436	511.147778	0.007276	0.006916
RS	17	0.212797	1.761436	540.375803	0.007692	0.007328
RS	18	0.234500	2.797461	360.296416	0.005129	0.004915
RS	19	0.257708	2.797461	382.195963	0.005441	0.005193
RS	20	0.282527	3.937342	288.287248	0.004104	0.003931
RS	21	0.309068	3.937342	306.324650	0.004360	0.004165
RS	22	0.337450	4.699169	272.771415	0.003883	0.003727
RS	23	0.367801	4.699169	289.946519	0.004127	0.003968
RS	24	0.400258	4.805503	301.281851	0.004289	0.004147
RS	25	0.434968	4.805503	320.029250	0.004556	0.004424
RS	26	0.472085	4.343237	375.784113	0.005349	0.005223
RS	27	0.511778	4.343237	398.419682	0.005671	0.005572
RS	28	0.554224	3.582795	511.204638	0.007277	0.007188
RS	29	0.599616	3.582795	540.087428	0.007688	0.007661
RS	30	0.648157	2.803607	727.110346	0.010350	0.010382
RS	31	0.700066	2.803607	763.666520	0.010871	0.011028
RS	32	0.755577	2.182774	1025.814879	0.014602	0.014926
RS	33	0.814939	2.182774	1067.927045	0.015202	0.015724
RS	34	0.878420	1.769624	1363.843142	0.019414	0.020228
RS	35	0.946305	1.769624	1403.782457	0.019983	0.021027
RS	36	1.018901	1.534943	1655.869287	0.023571	0.024939
RS	37	1.096533	1.534943	1683.310628	0.023962	0.025514
RS	38	1.179551	1.428807	1827.975636	0.026021	0.027795
RS	39	1.268330	1.428807	1836.620108	0.026144	0.028008
RS	40	1.363268	1.409423	1861.703367	0.026501	0.028429
RS	41	1.464793	1.409423	1851.951589	0.026362	0.028292
RS	42	1.573363	1.447363	1786.876331	0.025436	0.027305
RS	43	1.689465	1.447363	1763.070988	0.025097	0.026917
RS	44	1.813623	1.521559	1649.164066	0.023476	0.025173
RS	45	1.946395	1.521559	1615.936067	0.023003	0.024633
RS	46	2.088379	1.614900	1487.042616	0.021168	0.022664
RS	47	2.240214	1.614900	1447.489326	0.020605	0.022037
RS	48	2.402584	1.711585	1324.689968	0.018857	0.020171
RS	49	2.576220	1.711585	1280.150828	0.018223	0.019485
RS	50	2.761903	1.797152	1173.121492	0.016699	0.017871
RS	51	2.960469	1.797152	1123.682480	0.015995	0.017129
RS	52	3.172812	1.861693	1033.305380	0.014709	0.015776
RS	53	3.399889	1.861693	978.620309	0.013931	0.014967
RS	54	3.642720	1.916790	894.369998	0.012731	0.013710
RS	55	3.902399	1.916790	835.817103	0.011898	0.012846
RS	56	4.180096	1.916790	773.808803	0.011015	0.011927
RS	57	4.477060	1.916790	709.252207	0.010096	0.010965
RS	58	4.794628	2.284554	547.159207	0.007789	0.008517
RS	59	5.134230	2.284554	505.162291	0.007191	0.007883
RS	60	5.497394	2.284554	461.639191	0.006571	0.007221
RS	61	5.885756	2.284554	417.271117	0.005940	0.006541
RS	62	6.301063	2.284554	372.773870	0.005306	0.005854
RS	63	6.745185	2.284554	1818.863570	0.025891	0.028651
PA	4+25*2+4+6 0.113350861 0.042597257 6.745185031 4.643522123 0.190300898 0.235205946 0.298579354 0.423515715 0.660231051 1.068914424 1.761435644 2.797461270 3.937342044 4.699168573 4.805503203 4.343237389 3.582794586 2.803607037 2.182774230 1.769623699 1.534943231 1.428806909 1.409423049 1.447363058 1.521559048 1.614900325 1.711585314 1.797152351 1.861692764 1.916789825 2.284553983
//
IT	3764
RD	23
LK	-434064.286905
QD	-206.001353 -> -192.635799
RI	0.0068658214
TR	0.112318	0.042997
MT	6.776268
MM	C_pi: 1.446904, n_recomb: 71614.016870
RS	0	0.000000	5.243040	91.957583	0.001284	0.000053
RS	1	0.006946	5.243040	98.225363	0.001372	0.000433
RS	2	0.014374	5.243040	104.911486	0.001465	0.000988
RS	3	0.022319	5.243040	112.042600	0.001565	0.001496
RS	4	0.030815	0.191221	3206.625066	0.044777	0.041244
RS	5	0.039901	0.191221	3265.522918	0.045599	0.041325
RS	6	0.049619	0.237455	2682.953041	0.037464	0.033282
RS	7	0.060011	0.237455	2742.933087	0.038302	0.033648
RS	8	0.071125	0.299926	2224.715211	0.031065	0.027215
RS	9	0.083012	0.299926	2284.274244	0.031897	0.028184
RS	10	0.095724	0.423185	1668.495497	0.023298	0.020704
RS	11	0.109319	0.423185	1726.580187	0.024110	0.021678
RS	12	0.123858	0.657640	1154.590023	0.016122	0.014631
RS	13	0.139407	0.657640	1205.364442	0.016831	0.015470
RS	14	0.156036	1.064596	780.048344	0.010892	0.010136
RS	15	0.173820	1.064596	820.258713	0.011454	0.010771
RS	16	0.192839	1.761476	522.656291	0.007298	0.006939
RS	17	0.213180	1.761476	552.570005	0.007716	0.007354
RS	18	0.234933	2.817894	365.794244	0.005108	0.004897
RS	19	0.258197	2.817894	388.074271	0.005419	0.005176
RS	20	0.283077	3.995730	290.591402	0.004058	0.003890
RS	21	0.309686	3.995730	308.823297	0.004312	0.004123
RS	22	0.338142	4.794570	273.570235	0.003820	0.003670
RS	23	0.368576	4.794570	290.852347	0.004061	0.003907
RS	24	0.401123	4.916904	301.436176	0.004209	0.004073
RS	25	0.435930	4.916904	320.266658	0.004472	0.004345
RS	26	0.473156	4.445897	375.989961	0.005250	0.005128
RS	27	0.512967	4.445897	398.746775	0.005568	0.005470
RS	28	0.555543	3.661262	512.645981	0.007158	0.007070
RS	29	0.601077	3.661262	541.786002	0.007565	0.007534
RS	30	0.649773	2.855451	732.092951	0.010223	0.010244
RS	31	0.701852	2.855451	769.185413	0.010741	0.010880
RS	32	0.757548	2.214124	1037.829675	0.014492	0.014788
RS	33	0.817113	2.214124	1080.857363	0.015093	0.015578
RS	34	0.880815	1.788357	1386.038839	0.019354	0.020118
RS	35	0.948942	1.788357	1427.149053	0.019928	0.020915
RS	36	1.021801	1.547087	1688.470958	0.023577	0.024877
RS	37	1.099721	1.547087	1716.984564	0.023976	0.025456
RS	38	1.183053	1.438187	1867.579113	0.026078	0.027776
RS	39	1.272173	1.438187	1876.913263	0.026209	0.027997
RS	40	1.367483	1.418380	1903.458170	0.026579	0.028431
RS	41	1.469414	1.418380	1894.003502	0.026447	0.028305
RS	42	1.578425	1.457364	1826.992214	0.025512	0.027312
RS	43	1.695007	1.457364	1803.246903	0.025180	0.026936
RS	44	1.819687	1.533516	1685.790542	0.023540	0.025178
RS	45	1.953028	1.533516	1652.528245	0.023075	0.024652
RS	46	2.095630	1.629276	1519.874789	0.021223	0.022671
RS	47	2.248137	1.629276	1480.250269	0.020670	0.022059
RS	48	2.411238	1.728378	1354.263025	0.018911	0.020186
RS	49	2.585667	1.728378	1309.594512	0.018287	0.019515
RS	50	2.772212	1.815909	1200.216359	0.016760	0.017900
RS	51	2.971714	1.815909	1150.520446	0.016066	0.017172
RS	52	3.185074	1.881663	1058.543025	0.014781	0.015824
RS	53	3.413254	1.881663	1003.386437	0.014011	0.015027
RS	54	3.657282	1.937381	917.812536	0.012816	0.013776
RS	55	3.918261	1.937381	858.524999	0.011988	0.012920
RS	56	4.197367	1.937381	795.612041	0.011110	0.012008
RS	57	4.495860	1.937381	729.989350	0.010193	0.011051
RS	58	4.815086	2.317894	561.741836	0.007844	0.008560
RS	59	5.156485	2.317894	519.437551	0.007253	0.007935
RS	60	5.521598	2.317894	475.470859	0.006639	0.007281
RS	61	5.912071	2.317894	430.526755	0.006012	0.006606
RS	62	6.329667	2.317894	385.329348	0.005381	0.005923
RS	63	6.776268	2.317894	1900.500515	0.026538	0.029309
PA	4+25*2+4+6 0.112317906 0.042997403 6.776267885 5.243039969 0.191220664 0.237455326 0.299925640 0.423185328 0.657640060 1.064596198 1.761475961 2.817894463 3.995730453 4.794570243 4.916903971 4.445897441 3.661261838 2.855450623 2.214124095 1.788357294 1.547087214 1.438187331 1.418380167 1.457363943 1.533515880 1.629276285 1.728378365 1.815909251 1.881663010 1.937380570 2.317893989
//
IT	4601
RD	24
LK	-434037.900083
QD	-198.328371 -> -185.767313
RI	0.0062748451
TR	0.111332	0.043389
MT	6.805704
MM	C_pi: 1.461468, n_recomb: 72950.594004
RS	0	0.000000	5.916361	83.057842	0.001139	0.000047
RS	1	0.006953	5.916361	88.738903	0.001216	0.000387
RS	2	0.014390	5.916361	94.801551	0.001300	0.000881
RS	3	0.022344	5.916361	101.270412	0.001388	0.001332
RS	4	0.030850	0.192078	3256.700318	0.044643	0.041280
RS	5	0.039949	0.192078	3317.258498	0.045473	0.041362
RS	6	0.049680	0.239672	2713.224306	0.037193	0.033157
RS	7	0.060087	0.239672	2775.052721	0.038040	0.033522
RS	8	0.071218	0.301285	2262.232157	0.031010	0.027242
RS	9	0.083123	0.301285	2323.235583	0.031847	0.028200
RS	10	0.095856	0.422943	1705.785604	0.023383	0.020815
RS	11	0.109475	0.422943	1765.157145	0.024197	0.021784
RS	12	0.124040	0.655185	1184.088761	0.016231	0.014743
RS	13	0.139618	0.655185	1236.078171	0.016944	0.015585
RS	14	0.156279	1.060290	800.134751	0.010968	0.010211
RS	15	0.174098	1.060290	841.352592	0.011533	0.010850
RS	16	0.193157	1.760949	534.090406	0.007321	0.006962
RS	17	0.213541	1.760949	564.683050	0.007741	0.007381
RS	18	0.235342	2.836617	371.262541	0.005089	0.004881
RS	19	0.258659	2.836617	393.919161	0.005400	0.005162
RS	20	0.283597	4.051272	292.895411	0.004015	0.003851
RS	21	0.310270	4.051272	311.319319	0.004268	0.004084
RS	22	0.338796	4.886792	274.383839	0.003761	0.003616
RS	23	0.369307	4.886792	291.770725	0.004000	0.003851
RS	24	0.401939	5.025617	301.597281	0.004134	0.004003
RS	25	0.436839	5.025617	320.506993	0.004393	0.004271
RS	26	0.474167	4.546630	376.159483	0.005156	0.005038
RS	27	0.514090	4.546630	399.029359	0.005470	0.005374
RS	28	0.556789	3.738481	513.941165	0.007045	0.006956
RS	29	0.602457	3.738481	543.322104	0.007448	0.007412
RS	30	0.651300	2.906513	736.726646	0.010099	0.010111
RS	31	0.703539	2.906513	774.328926	0.010614	0.010737
RS	32	0.759411	2.245008	1049.206855	0.014382	0.014652
RS	33	0.819167	2.245008	1093.118466	0.014984	0.015435
RS	34	0.883079	1.806814	1407.312002	0.019291	0.020009
RS	35	0.951434	1.806814	1449.569638	0.019871	0.020803
RS	36	1.024543	1.559050	1719.972894	0.023577	0.024813
RS	37	1.102734	1.559050	1749.554133	0.023983	0.025395
RS	38	1.186363	1.447408	1906.051736	0.026128	0.027754
RS	39	1.275806	1.447408	1916.089588	0.026266	0.027982
RS	40	1.371469	1.427147	1944.157792	0.026650	0.028431
RS	41	1.473783	1.427147	1935.025998	0.026525	0.028315
RS	42	1.583211	1.467108	1866.181237	0.025581	0.027317
RS	43	1.700248	1.467108	1842.526262	0.025257	0.026953
RS	44	1.825423	1.545126	1721.633902	0.023600	0.025183
RS	45	1.959302	1.545126	1688.367083	0.023144	0.024670
RS	46	2.102489	1.643199	1552.064606	0.021276	0.022677
RS	47	2.255632	1.643199	1512.395190	0.020732	0.022079
RS	48	2.419424	1.744605	1383.316636	0.018962	0.020201
RS	49	2.594605	1.744605	1338.541305	0.018349	0.019544
RS	50	2.781966	1.833990	1226.895272	0.016818	0.017930
RS	51	2.982355	1.833990	1176.962108	0.016134	0.017214
RS	52	3.196677	1.900866	1083.448095	0.014852	0.015872
RS	53	3.425902	1.900866	1027.838409	0.014090	0.015085
RS	54	3.671064	1.957104	941.004650	0.012899	0.013842
RS	55	3.933274	1.957104	880.998087	0.012077	0.012993
RS	56	4.213716	1.957104	817.198699	0.011202	0.012087
RS	57	4.513657	1.957104	750.530348	0.010288	0.011134
RS	58	4.834454	2.349962	576.168281	0.007898	0.008602
RS	59	5.177556	2.349962	533.565521	0.007314	0.007986
RS	60	5.544515	2.349962	489.167414	0.006705	0.007339
RS	61	5.936989	2.349962	443.662289	0.006082	0.006670
RS	62	6.356753	2.349962	397.781964	0.005453	0.005991
RS	63	6.805704	2.349962	1982.181821	0.027172	0.029953
PA	4+25*2+4+6 0.111332270 0.043388616 6.805703901 5.916360513 0.192078314 0.239672321 0.301285219 0.422942977 0.655185339 1.060290150 1.760948585 2.836617255 4.051272225 4.886792158 5.025616645 4.546629893 3.738481454 2.906512612 2.245007673 1.806814327 1.559050451 1.447408345 1.427146839 1.467108185 1.545126466 1.643198712 1.744605153 1.833990396 1.900865887 1.957104021 2.349962082
//
IT	3892
RD	25
LK	-434013.098026
QD	-191.090600 -> -179.275028
RI	0.0057477863
TR	0.110391	0.043771
MT	6.833613
MM	C_pi: 1.475549, n_recomb: 74260.450657
RS	0	0.000000	6.672629	75.002581	0.001010	0.000042
RS	1	0.006960	6.672629	80.148883	0.001079	0.000345
RS	2	0.014405	6.672629	85.642801	0.001153	0.000786
RS	3	0.022367	6.672629	91.507024	0.001232	0.001187
RS	4	0.030884	0.192879	3305.811330	0.044516	0.041313
RS	5	0.039994	0.192879	3367.981096	0.045354	0.041400
RS	6	0.049737	0.241853	2742.088080	0.036925	0.033029
RS	7	0.060159	0.241853	2805.721539	0.037782	0.033396
RS	8	0.071306	0.302655	2298.296071	0.030949	0.027263
RS	9	0.083229	0.302655	2360.719421	0.031790	0.028210
RS	10	0.095982	0.422782	1742.022575	0.023458	0.020919
RS	11	0.109622	0.422782	1802.654109	0.024275	0.021883
RS	12	0.124212	0.652862	1213.046439	0.016335	0.014851
RS	13	0.139817	0.652862	1266.226338	0.017051	0.015695
RS	14	0.156509	1.056019	820.005921	0.011042	0.010284
RS	15	0.174362	1.056019	862.216809	0.011611	0.010928
RS	16	0.193458	1.759948	545.439985	0.007345	0.006987
RS	17	0.213882	1.759948	576.704444	0.007766	0.007409
RS	18	0.235729	2.853774	376.698491	0.005073	0.004867
RS	19	0.259096	2.853774	399.727809	0.005383	0.005149
RS	20	0.284089	4.104142	295.196138	0.003975	0.003816
RS	21	0.310822	4.104142	313.809602	0.004226	0.004047
RS	22	0.339415	4.975974	275.209580	0.003706	0.003566
RS	23	0.369998	4.975974	292.699127	0.003942	0.003798
RS	24	0.402710	5.131710	301.765692	0.004064	0.003937
RS	25	0.437699	5.131710	320.751179	0.004319	0.004200
RS	26	0.475123	4.645525	376.293792	0.005067	0.004952
RS	27	0.515152	4.645525	399.269107	0.005377	0.005282
RS	28	0.557967	3.814494	515.102857	0.006936	0.006847
RS	29	0.603762	3.814494	544.709601	0.007335	0.007295
RS	30	0.652744	2.956816	741.038147	0.009979	0.009983
RS	31	0.705136	2.956816	779.125340	0.010492	0.010600
RS	32	0.761173	2.275429	1059.991438	0.014274	0.014520
RS	33	0.821111	2.275429	1104.756650	0.014877	0.015296
RS	34	0.885221	1.824995	1427.716295	0.019226	0.019900
RS	35	0.953793	1.824995	1471.097964	0.019810	0.020692
RS	36	1.027138	1.570826	1750.434369	0.023572	0.024748
RS	37	1.105587	1.570826	1781.077214	0.023984	0.025333
RS	38	1.189496	1.456463	1943.448628	0.026171	0.027729
RS	39	1.279246	1.456463	1954.201704	0.026316	0.027964
RS	40	1.375242	1.435721	1983.847541	0.026715	0.028428
RS	41	1.477919	1.435721	1975.061429	0.026596	0.028321
RS	42	1.587743	1.476601	1904.477174	0.025646	0.027320
RS	43	1.705211	1.476601	1880.939975	0.025329	0.026968
RS	44	1.830854	1.556402	1756.720397	0.023656	0.025186
RS	45	1.965243	1.556402	1723.476055	0.023209	0.024687
RS	46	2.108985	1.656688	1583.628464	0.021325	0.022684
RS	47	2.262731	1.656688	1543.938337	0.020791	0.022099
RS	48	2.427178	1.760295	1411.860184	0.019012	0.020216
RS	49	2.603071	1.760295	1366.999006	0.018408	0.019573
RS	50	2.791206	1.851435	1253.160813	0.016875	0.017959
RS	51	2.992435	1.851435	1203.009191	0.016200	0.017256
RS	52	3.207670	1.919349	1108.019198	0.014921	0.015919
RS	53	3.437886	1.919349	1051.974467	0.014166	0.015142
RS	54	3.684124	1.976017	963.942490	0.012981	0.013906
RS	55	3.947501	1.976017	903.232554	0.012163	0.013065
RS	56	4.229209	1.976017	838.564926	0.011292	0.012164
RS	57	4.530524	1.976017	770.871255	0.010381	0.011215
RS	58	4.852810	2.380833	590.436865	0.007951	0.008644
RS	59	5.197528	2.380833	547.544545	0.007373	0.008036
RS	60	5.566238	2.380833	502.727033	0.006770	0.007395
RS	61	5.960611	2.380833	456.675579	0.006150	0.006732
RS	62	6.382432	2.380833	410.129161	0.005523	0.006057
RS	63	6.833613	2.380833	2063.857852	0.027792	0.030584
PA	4+25*2+4+6 0.110390699 0.043771078 6.833612728 6.672629298 0.192879361 0.241853329 0.302655486 0.422782444 0.652862208 1.056018962 1.759947680 2.853773691 4.104141649 4.975973729 5.131710100 4.645525476 3.814493517 2.956816444 2.275429230 1.824994887 1.570826116 1.456463481 1.435721348 1.476601373 1.556402051 1.656688106 1.760294647 1.851435217 1.919349266 1.976016656 2.380833074
//
CC
CC	Brief Description of the file format:
CC	  CC  comments
CC	  MM  useful-messages
CC	  RD  round-of-iterations
CC	  LL  \log[P(sequence)]
CC	  QD  Q-before-opt Q-after-opt
CC	  TR  \theta_0 \rho_0
CC	  RS  k t_k \lambda_k \pi_k \sum_{l\not=k}A_{kl} A_{kk}
CC	  DC  begin end best-k t_k+\Delta_k max-prob
CC
MM	Version: 0.6.5-r67
MM	pattern:4+25*2+4+6, n:63, n_free_lambdas:28
MM	n_iterations:25, skip:1, max_t:5, theta/rho:5
MM	is_decoding:0
MM	n_seqs:20, sum_L:1146557, sum_n:173944
RD	0
LK	0.000000
QD	0.000000 -> 0.000000
RI	inf
TR	0.164533	0.032907
MT	5.000000
MM	C_pi: 1.000000, n_recomb: 37118.470510
RS	0	0.000000	1.000000	234.425214	0.006316	0.000000
RS	1	0.006440	1.000000	247.895903	0.006679	0.000000
RS	2	0.013294	1.000000	262.030312	0.007059	0.000000
RS	3	0.020590	1.000000	276.846541	0.007458	0.000000
RS	4	0.028356	1.000000	292.361052	0.007876	0.000000
RS	5	0.036622	1.000000	308.588289	0.008314	0.000000
RS	6	0.045421	1.000000	325.540236	0.008770	0.000000
RS	7	0.054785	1.000000	343.225941	0.009247	0.000000
RS	8	0.064753	1.000000	361.650977	0.009743	0.000000
RS	9	0.075363	1.000000	380.816861	0.010259	0.000000
RS	10	0.086656	1.000000	400.720403	0.010796	0.000000
RS	11	0.098677	1.000000	421.353014	0.011352	0.000000
RS	12	0.111471	1.000000	442.699944	0.011927	0.000000
RS	13	0.125090	1.000000	464.739478	0.012520	0.000000
RS	14	0.139585	1.000000	487.442068	0.013132	0.000000
RS	15	0.155014	1.000000	510.769426	0.013761	0.000000
RS	16	0.171437	1.000000	534.673572	0.014405	0.000000
RS	17	0.188917	1.000000	559.095857	0.015062	0.000000
RS	18	0.207523	1.000000	583.965963	0.015732	0.000000
RS	19	0.227327	1.000000	609.200904	0.016412	0.000000
RS	20	0.248406	1.000000	634.704051	0.017099	0.000000
RS	21	0.270843	1.000000	660.364199	0.017791	0.000000
RS	22	0.294725	1.000000	686.054707	0.018483	0.000000
RS	23	0.320144	1.000000	711.632761	0.019172	0.000000
RS	24	0.347201	1.000000	736.938781	0.019854	0.000000
RS	25	0.376000	1.000000	761.796036	0.020523	0.000000
RS	26	0.406654	1.000000	786.010517	0.021176	0.000000
RS	27	0.439282	1.000000	809.371121	0.021805	0.000000
RS	28	0.474011	1.000000	831.650221	0.022405	0.000000
RS	29	0.510976	1.000000	852.604684	0.022970	0.000000
RS	30	0.550322	1.000000	871.977408	0.023492	0.000000
RS	31	0.592202	1.000000	889.499446	0.023964	0.000000
RS	32	0.636779	1.000000	904.892793	0.024379	0.000000
RS	33	0.684227	1.000000	917.873879	0.024728	0.000000
RS	34	0.734730	1.000000	928.157832	0.025005	0.000000
RS	35	0.788485	1.000000	935.463522	0.025202	0.000000
RS	36	0.845702	1.000000	939.519407	0.025311	0.000000
RS	37	0.906604	1.000000	940.070142	0.025326	0.000000
RS	38	0.971428	1.000000	936.883892	0.025240	0.000000
RS	39	1.040426	1.000000	929.760227	0.025048	0.000000
RS	40	1.113868	1.000000	918.538442	0.024746	0.000000
RS	41	1.192040	1.000000	903.106077	0.024330	0.000000
RS	42	1.275245	1.000000	883.407336	0.023800	0.000000
RS	43	1.363809	1.000000	859.451075	0.023154	0.000000
RS	44	1.458076	1.000000	831.317940	0.022396	0.000000
RS	45	1.558414	1.000000	799.166199	0.021530	0.000000
RS	46	1.665214	1.000000	763.235788	0.020562	0.000000
RS	47	1.778891	1.000000	723.850081	0.019501	0.000000
RS	48	1.899889	1.000000	681.414895	0.018358	0.000000
RS	49	2.028679	1.000000	636.414351	0.017145	0.000000
RS	50	2.165763	1.000000	589.403261	0.015879	0.000000
RS	51	2.311675	1.000000	540.995915	0.014575	0.000000
RS	52	2.466983	1.000000	491.851307	0.013251	0.000000
RS	53	2.632293	1.000000	442.655088	0.011925	0.000000
RS	54	2.808249	1.000000	394.098807	0.010617	0.000000
RS	55	2.995536	1.000000	346.857268	0.009345	0.000000
RS	56	3.194884	1.000000	301.565086	0.008124	0.000000
RS	57	3.407070	1.000000	258.793755	0.006972	0.000000
RS	58	3.632920	1.000000	219.030649	0.005901	0.000000
RS	59	3.873315	1.000000	182.661423	0.004921	0.000000
RS	60	4.129191	1.000000	149.957158	0.004040	0.000000
RS	61	4.401545	1.000000	121.067352	0.003262	0.000000
RS	62	4.691438	1.000000	96.019451	0.002587	0.000000
RS	63	5.000000	1.000000	270.344225	0.007283	0.000000
PA	4+25*2+4+6 0.164532553 0.032906511 5.000000000 1.000000000 1.000000000 1.000000000 1.000000000 1.000000000 1.000000000 1.000000000 1.000000000 1.000000000 1.000000000 1.000000000 1.000000000 1.000000000 1.000000000 1.000000000 1.000000000 1.000000000 1.000000000 1.000000000 1.000000000 1.000000000 1.000000000 1.000000000 1.000000000 1.000000000 1.000000000 1.000000000 1.000000000
//
IT	5350
RD	1
LK	-426157.658763
QD	-1106.079442 -> -643.404600
RI	0.0722388692
TR	0.157752	0.032224
MT	5.353475
MM	C_pi: 0.999339, n_recomb: 36337.564061
RS	0	0.000000	0.360430	644.359346	0.017733	0.000537
RS	1	0.006553	0.360430	673.887966	0.018545	0.004585
RS	2	0.013536	0.360430	703.908287	0.019371	0.011889
RS	3	0.020976	0.360430	734.308341	0.020208	0.020696
RS	4	0.028904	0.333254	826.552039	0.022746	0.027276
RS	5	0.037351	0.333254	858.084240	0.023614	0.027832
RS	6	0.046352	0.423488	701.954246	0.019318	0.024539
RS	7	0.055942	0.423488	730.782115	0.020111	0.021569
RS	8	0.066161	0.539659	597.757089	0.016450	0.019719
RS	9	0.077050	0.539659	623.908075	0.017170	0.018331
RS	10	0.088652	0.675908	520.427374	0.014322	0.017016
RS	11	0.101015	0.675908	544.267822	0.014978	0.015687
RS	12	0.114188	0.826338	465.887786	0.012821	0.014395
RS	13	0.128224	0.826338	487.900124	0.013427	0.013230
RS	14	0.143180	0.974319	433.489988	0.011930	0.012229
RS	15	0.159116	0.974319	454.281211	0.012502	0.011377
RS	16	0.176096	1.107010	419.014187	0.011531	0.010652
RS	17	0.194189	1.107010	439.132189	0.012085	0.010048
RS	18	0.213467	1.213689	419.650067	0.011549	0.009576
RS	19	0.234009	1.213689	439.552477	0.012096	0.009245
RS	20	0.255897	1.286456	434.104330	0.011946	0.009063
RS	21	0.279220	1.286456	454.148121	0.012498	0.009032
RS	22	0.304071	1.324552	461.034300	0.012688	0.009152
RS	23	0.330550	1.324552	481.420127	0.013249	0.009421
RS	24	0.358765	1.333309	498.781874	0.013726	0.009837
RS	25	0.388828	1.333309	519.494155	0.014296	0.010398
RS	26	0.420862	1.320337	545.498494	0.015012	0.011105
RS	27	0.454994	1.320337	566.253869	0.015583	0.011960
RS	28	0.491364	1.292957	599.033996	0.016485	0.012962
RS	29	0.530117	1.292957	619.233153	0.017041	0.014106
RS	30	0.571409	1.257887	656.344475	0.018062	0.015381
RS	31	0.615408	1.257887	675.036583	0.018577	0.016757
RS	32	0.662289	1.221488	712.873665	0.019618	0.018192
RS	33	0.712243	1.221488	728.780673	0.020056	0.019632
RS	34	0.765470	1.188991	762.851826	0.020993	0.021016
RS	35	0.822186	1.188991	774.500048	0.021314	0.022288
RS	36	0.882618	1.163280	800.689037	0.022035	0.023401
RS	37	0.947010	1.163280	806.618249	0.022198	0.024318
RS	38	1.015622	1.144914	822.186967	0.022626	0.025015
RS	39	1.088731	1.144914	821.155167	0.022598	0.025479
RS	40	1.166630	1.133051	824.894260	0.022701	0.025707
RS	41	1.249634	1.133051	816.032787	0.022457	0.025703
RS	42	1.338077	1.126357	807.923953	0.022234	0.025477
RS	43	1.432316	1.126357	790.846399	0.021764	0.025047
RS	44	1.532731	1.123500	771.704367	0.021237	0.024429
RS	45	1.639726	1.123500	746.581560	0.020546	0.023646
RS	46	1.753733	1.123274	717.856922	0.019755	0.022719
RS	47	1.875211	1.123274	685.453082	0.018863	0.021670
RS	48	2.004649	1.124562	649.125646	0.017864	0.020522
RS	49	2.142569	1.124562	610.780646	0.016809	0.019298
RS	50	2.289528	1.126363	569.186801	0.015664	0.018019
RS	51	2.446117	1.126363	526.745405	0.014496	0.016703
RS	52	2.612968	1.127959	482.355657	0.013274	0.015367
RS	53	2.790752	1.127959	438.053509	0.012055	0.014025
RS	54	2.980187	1.129485	393.190429	0.010820	0.012690
RS	55	3.182036	1.129485	349.523940	0.009619	0.011374
RS	56	3.397112	1.129485	307.039695	0.008450	0.010089
RS	57	3.626283	1.129485	266.328672	0.007329	0.008850
RS	58	3.870471	1.142114	225.678621	0.006211	0.007668
RS	59	4.130662	1.142114	190.880609	0.005253	0.006558
RS	60	4.407903	1.142114	159.023566	0.004376	0.005530
RS	61	4.703312	1.142114	130.364389	0.003588	0.004592
RS	62	5.018080	1.142114	105.049894	0.002891	0.003750
RS	63	5.353475	1.142114	313.799177	0.008636	0.011627
PA	4+25*2+4+6 0.157751815 0.032224374 5.353474617 0.360429764 0.333253622 0.423487663 0.539659023 0.675907612 0.826338291 0.974318504 1.107009888 1.213688850 1.286456108 1.324551821 1.333308697 1.320337296 1.292957306 1.257887363 1.221488476 1.188990593 1.163280487 1.144914091 1.133050919 1.126357317 1.123499632 1.123273849 1.124562144 1.126363218 1.127959132 1.129484594 1.142114103
//
IT	4431
RD	2
LK	-425429.470117
QD	-688.939331 -> -529.765153
RI	0.0881744529
TR	0.154781	0.032758
MT	5.483582
MM	C_pi: 0.990928, n_recomb: 36623.467626
RS	0	0.000000	0.295129	796.199597	0.021740	0.000571
RS	1	0.006593	0.295129	829.427912	0.022647	0.004822
RS	2	0.013621	0.295129	862.736073	0.023557	0.012414
RS	3	0.021112	0.295129	895.935109	0.024463	0.021532
RS	4	0.029097	0.222300	1227.327010	0.033512	0.030953
RS	5	0.037608	0.222300	1257.705094	0.034342	0.033569
RS	6	0.046681	0.301029	954.673799	0.026067	0.025940
RS	7	0.056351	0.301029	984.567468	0.026884	0.025359
RS	8	0.066660	0.419060	731.551004	0.019975	0.019837
RS	9	0.077647	0.419060	759.089419	0.020727	0.019916
RS	10	0.089360	0.577854	572.530749	0.015633	0.015909
RS	11	0.101844	0.577854	596.936406	0.016299	0.015808
RS	12	0.115152	0.777732	463.209747	0.012648	0.012780
RS	13	0.129337	0.777732	484.650965	0.013233	0.012615
RS	14	0.144457	0.999769	394.888944	0.010782	0.010562
RS	15	0.160574	0.999769	414.085949	0.011307	0.010427
RS	16	0.177754	1.221328	355.650813	0.009711	0.009054
RS	17	0.196066	1.221328	373.388415	0.010195	0.008945
RS	18	0.215586	1.413722	338.714555	0.009249	0.008095
RS	19	0.236393	1.413722	355.723810	0.009713	0.008096
RS	20	0.258571	1.548725	340.935388	0.009309	0.007720
RS	21	0.282212	1.548725	357.870941	0.009772	0.007898
RS	22	0.307411	1.614815	360.035940	0.009831	0.007946
RS	23	0.334272	1.614815	377.406525	0.010305	0.008330
RS	24	0.362904	1.619212	394.116011	0.010761	0.008766
RS	25	0.393423	1.619212	412.212309	0.011255	0.009368
RS	26	0.425955	1.578313	441.637304	0.012059	0.010183
RS	27	0.460631	1.578313	460.460450	0.012573	0.011024
RS	28	0.497593	1.509405	500.987134	0.013679	0.012238
RS	29	0.536993	1.509405	520.156442	0.014203	0.013336
RS	30	0.578990	1.428408	569.217796	0.015542	0.014942
RS	31	0.623756	1.428408	587.862547	0.016052	0.016253
RS	32	0.671473	1.349553	640.590968	0.017491	0.018119
RS	33	0.722337	1.349553	657.316540	0.017948	0.019475
RS	34	0.776553	1.283277	706.757898	0.019298	0.021311
RS	35	0.834345	1.283277	719.814031	0.019654	0.022469
RS	36	0.895946	1.234069	759.289905	0.020732	0.023958
RS	37	0.961609	1.234069	766.916650	0.020941	0.024727
RS	38	1.031602	1.201416	792.208627	0.021631	0.025665
RS	39	1.106208	1.201416	792.971539	0.021652	0.025961
RS	40	1.185734	1.182376	802.728386	0.021918	0.026292
RS	41	1.270503	1.182376	795.714431	0.021727	0.026122
RS	42	1.360860	1.173529	790.672703	0.021589	0.025897
RS	43	1.457175	1.173529	775.557333	0.021177	0.025327
RS	44	1.559840	1.171826	757.620336	0.020687	0.024653
RS	45	1.669273	1.171826	734.664798	0.020060	0.023770
RS	46	1.785922	1.174716	706.323560	0.019286	0.022771
RS	47	1.910261	1.174716	676.333878	0.018467	0.021665
RS	48	2.042798	1.179922	640.384193	0.017486	0.020458
RS	49	2.184073	1.179922	604.633478	0.016509	0.019217
RS	50	2.334663	1.185462	563.859874	0.015396	0.017906
RS	51	2.495181	1.185462	524.001173	0.014308	0.016601
RS	52	2.666282	1.189978	480.881672	0.013130	0.015262
RS	53	2.848663	1.189978	438.881060	0.011984	0.013944
RS	54	3.043069	1.194066	395.227022	0.010792	0.012618
RS	55	3.250292	1.194066	353.377286	0.009649	0.011330
RS	56	3.471178	1.194066	312.318338	0.008528	0.010072
RS	57	3.706627	1.194066	272.641127	0.007444	0.008854
RS	58	3.957598	1.221305	230.205865	0.006286	0.007616
RS	59	4.225117	1.221305	196.576792	0.005368	0.006548
RS	60	4.510273	1.221305	165.423674	0.004517	0.005553
RS	61	4.814229	1.221305	137.054712	0.003742	0.004638
RS	62	5.138225	1.221305	111.679875	0.003049	0.003812
RS	63	5.483582	1.221305	348.948271	0.009528	0.012182
PA	4+25*2+4+6 0.154781451 0.032757720 5.483582446 0.295128646 0.222299809 0.301029239 0.419059506 0.577854288 0.777732474 0.999768814 1.221328219 1.413721759 1.548725069 1.614815440 1.619212431 1.578312630 1.509404990 1.428407819 1.349553163 1.283277460 1.234069045 1.201415628 1.182376393 1.173528772 1.171826436 1.174716009 1.179921903 1.185462118 1.189977866 1.194065749 1.221305221
//
IT	4199
RD	3
LK	-425158.355242
QD	-572.618452 -> -485.959142
RI	0.0856914512
TR	0.152366	0.033538
MT	5.558240
MM	C_pi: 1.003137, n_recomb: 37935.801030
RS	0	0.000000	0.312188	782.314175	0.020622	0.000536
RS	1	0.006615	0.312188	816.102992	0.021513	0.004479
RS	2	0.013669	0.312188	850.125831	0.022410	0.011347
RS	3	0.021188	0.312188	884.208235	0.023308	0.019379
RS	4	0.029206	0.187545	1514.598180	0.039925	0.033794
RS	5	0.037753	0.187545	1540.774085	0.040615	0.036902
RS	6	0.046866	0.256946	1148.452500	0.030274	0.027513
RS	7	0.056582	0.256946	1177.727133	0.031045	0.027757
RS	8	0.066941	0.370443	841.049987	0.022170	0.020447
RS	9	0.077985	0.370443	869.663960	0.022925	0.021106
RS	10	0.089759	0.535604	623.933933	0.016447	0.015761
RS	11	0.102313	0.535604	649.439697	0.017119	0.016144
RS	12	0.115697	0.760960	476.912415	0.012572	0.012231
RS	13	0.129966	0.760960	498.831325	0.013149	0.012449
RS	14	0.145180	1.031824	385.377840	0.010159	0.009841
RS	15	0.161400	1.031824	404.367844	0.010659	0.009976
RS	16	0.178693	1.322848	331.249411	0.008732	0.008251
RS	17	0.197129	1.322848	348.225899	0.009179	0.008327
RS	18	0.216786	1.589983	304.688759	0.008032	0.007272
RS	19	0.237743	1.589983	320.568322	0.008450	0.007392
RS	20	0.260086	1.781219	301.042346	0.007936	0.006915
RS	21	0.283908	1.781219	316.684255	0.008348	0.007159
RS	22	0.309305	1.869613	317.220756	0.008362	0.007180
RS	23	0.336383	1.869613	333.339715	0.008787	0.007582
RS	24	0.365252	1.863001	351.173700	0.009257	0.008050
RS	25	0.396031	1.863001	368.265184	0.009708	0.008628
RS	26	0.428845	1.787983	401.793729	0.010591	0.009539
RS	27	0.463831	1.787983	420.055397	0.011073	0.010323
RS	28	0.501131	1.673609	468.195226	0.012342	0.011714
RS	29	0.540899	1.673609	487.398528	0.012848	0.012730
RS	30	0.583298	1.546056	547.775972	0.014440	0.014611
RS	31	0.628502	1.546056	567.079509	0.014948	0.015826
RS	32	0.676696	1.427336	633.784137	0.016707	0.018049
RS	33	0.728078	1.427336	651.621628	0.017177	0.019304
RS	34	0.782859	1.331949	715.176440	0.018852	0.021512
RS	35	0.841265	1.331949	729.453808	0.019229	0.022565
RS	36	0.903534	1.264551	780.349256	0.020570	0.024353
RS	37	0.969923	1.264551	788.955991	0.020797	0.025012
RS	38	1.040704	1.222543	821.338535	0.021651	0.026124
RS	39	1.116167	1.222543	822.649297	0.021685	0.026312
RS	40	1.196622	1.200456	835.128516	0.022014	0.026694
RS	41	1.282400	1.200456	828.244905	0.021833	0.026432
RS	42	1.373853	1.192715	822.588097	0.021684	0.026171
RS	43	1.471356	1.192715	807.341467	0.021282	0.025536
RS	44	1.575309	1.194678	786.814947	0.020741	0.024786
RS	45	1.686139	1.194678	763.663816	0.020130	0.023868
RS	46	1.804301	1.202593	732.003766	0.019296	0.022786
RS	47	1.930280	1.202593	701.904385	0.018502	0.021675
RS	48	2.064593	1.213164	662.850411	0.017473	0.020406
RS	49	2.207792	1.213164	627.118022	0.016531	0.019182
RS	50	2.360464	1.223533	583.976656	0.015394	0.017839
RS	51	2.523235	1.223533	544.183801	0.014345	0.016564
RS	52	2.696775	1.231782	499.486076	0.013167	0.015220
RS	53	2.881796	1.231782	457.439777	0.012058	0.013937
RS	54	3.079057	1.239251	412.447574	0.010872	0.012617
RS	55	3.289367	1.239251	370.353157	0.009763	0.011362
RS	56	3.513591	1.239251	328.797972	0.008667	0.010130
RS	57	3.752648	1.239251	288.390865	0.007602	0.008933
RS	58	4.007520	1.282618	242.125461	0.006383	0.007631
RS	59	4.279252	1.282618	208.363976	0.005493	0.006600
RS	60	4.568962	1.282618	176.786146	0.004660	0.005632
RS	61	4.877837	1.282618	147.743990	0.003895	0.004737
RS	62	5.207145	1.282618	121.499100	0.003203	0.003921
RS	63	5.558240	1.282618	394.582214	0.010401	0.012947
PA	4+25*2+4+6 0.152366368 0.033538084 5.558239527 0.312188153 0.187545430 0.256946078 0.370443335 0.535603719 0.760959592 1.031823932 1.322847773 1.589983299 1.781219338 1.869612845 1.863000896 1.787983453 1.673609440 1.546055956 1.427336361 1.331949129 1.264550754 1.222543428 1.200456363 1.192715444 1.194677910 1.202593187 1.213164369 1.223533213 1.231782384 1.239251342 1.282617710
//
IT	4035
RD	4
LK	-424998.126652
QD	-518.047465 -> -453.384004
RI	0.0752458098
TR	0.149860	0.034313
MT	5.625750
MM	C_pi: 1.025631, n_recomb: 39652.640651
RS	0	0.000000	0.359915	711.871934	0.017953	0.000481
RS	1	0.006636	0.359915	744.874952	0.018785	0.003981
RS	2	0.013711	0.359915	778.429774	0.019631	0.009929
RS	3	0.021257	0.359915	812.407437	0.020488	0.016696
RS	4	0.029303	0.173525	1733.883850	0.043727	0.035965
RS	5	0.037883	0.173525	1757.146124	0.044313	0.039012
RS	6	0.047032	0.236722	1310.647017	0.033053	0.028892
RS	7	0.056789	0.236722	1339.596026	0.033783	0.029407
RS	8	0.067193	0.345788	941.580117	0.023746	0.021121
RS	9	0.078287	0.345788	971.518571	0.024501	0.022043
RS	10	0.090117	0.512562	678.771485	0.017118	0.015900
RS	11	0.102732	0.512562	705.798089	0.017800	0.016523
RS	12	0.116185	0.753116	500.875292	0.012632	0.012042
RS	13	0.130530	0.753116	523.836820	0.013211	0.012451
RS	14	0.145827	1.059373	390.185789	0.009840	0.009473
RS	15	0.162139	1.059373	409.628617	0.010330	0.009739
RS	16	0.179533	1.407943	323.937831	0.008169	0.007774
RS	17	0.198082	1.407943	340.874994	0.008597	0.007936
RS	18	0.217861	1.742935	289.916874	0.007311	0.006741
RS	19	0.238953	1.742935	305.427200	0.007703	0.006911
RS	20	0.261445	1.987472	282.188505	0.007117	0.006368
RS	21	0.285429	1.987472	297.310835	0.007498	0.006630
RS	22	0.311004	2.096207	296.863027	0.007487	0.006635
RS	23	0.338277	2.096207	312.485257	0.007881	0.007027
RS	24	0.367359	2.076631	331.721878	0.008366	0.007518
RS	25	0.398371	2.076631	348.508208	0.008789	0.008060
RS	26	0.431440	1.966366	386.110475	0.009737	0.009041
RS	27	0.466705	1.966366	404.423938	0.010199	0.009765
RS	28	0.504309	1.807193	459.956894	0.011600	0.011290
RS	29	0.544408	1.807193	479.700368	0.012098	0.012228
RS	30	0.587168	1.635808	551.167138	0.013900	0.014323
RS	31	0.632766	1.635808	571.514220	0.014413	0.015452
RS	32	0.681389	1.481442	652.075866	0.016445	0.017961
RS	33	0.733239	1.481442	671.263351	0.016929	0.019133
RS	34	0.788529	1.361569	748.791966	0.018884	0.021644
RS	35	0.847488	1.361569	764.337603	0.019276	0.022621
RS	36	0.910359	1.280091	826.177603	0.020835	0.024649
RS	37	0.977402	1.280091	835.582584	0.021073	0.025240
RS	38	1.048894	1.231934	874.043503	0.022043	0.026477
RS	39	1.125129	1.231934	875.493509	0.022079	0.026607
RS	40	1.206424	1.209100	889.219182	0.022425	0.027003
RS	41	1.293112	1.209100	881.871652	0.022240	0.026698
RS	42	1.385553	1.204054	873.885041	0.022039	0.026379
RS	43	1.484128	1.204054	857.782840	0.021632	0.025721
RS	44	1.589244	1.210764	832.931642	0.021006	0.024882
RS	45	1.701335	1.210764	808.779035	0.020397	0.023963
RS	46	1.820864	1.224460	772.177276	0.019474	0.022794
RS	47	1.948324	1.224460	741.116558	0.018690	0.021702
RS	48	2.084243	1.240947	697.504930	0.017590	0.020368
RS	49	2.229179	1.240947	660.921575	0.016668	0.019176
RS	50	2.383734	1.256563	614.139946	0.015488	0.017798
RS	51	2.548544	1.256563	573.553998	0.014464	0.016562
RS	52	2.724290	1.268880	526.173824	0.013270	0.015210
RS	53	2.911698	1.268880	483.265516	0.012187	0.013965
RS	54	3.111541	1.280123	435.932084	0.010994	0.012646
RS	55	3.324645	1.280123	392.864171	0.009908	0.011424
RS	56	3.551890	1.280123	350.118798	0.008830	0.010219
RS	57	3.794214	1.280123	308.330044	0.007776	0.009042
RS	58	4.052617	1.340754	257.184091	0.006486	0.007668
RS	59	4.328167	1.340754	222.845658	0.005620	0.006673
RS	60	4.622001	1.340754	190.449615	0.004803	0.005731
RS	61	4.935333	1.340754	160.388978	0.004045	0.004852
RS	62	5.269456	1.340754	132.973075	0.003353	0.004045
RS	63	5.625750	1.340754	447.305600	0.011281	0.013796
PA	4+25*2+4+6 0.149860133 0.034313163 5.625749882 0.359915389 0.173524988 0.236721709 0.345788117 0.512562425 0.753116144 1.059372667 1.407942919 1.742935127 1.987472476 2.096207406 2.076630836 1.966366422 1.807193217 1.635807694 1.481441896 1.361568718 1.280091481 1.231933653 1.209099938 1.204053666 1.210764162 1.224459644 1.240946539 1.256563299 1.268880017 1.280122990 1.340754015
//
IT	4352
RD	5
LK	-424874.056534
QD	-479.224715 -> -424.689603
RI	0.0638663629
TR	0.147237	0.035027
MT	5.696720
MM	C_pi: 1.051962, n_recomb: 41483.518616
RS	0	0.000000	0.427043	630.030880	0.015187	0.000423
RS	1	0.006656	0.427043	661.312904	0.015942	0.003476
RS	2	0.013756	0.427043	693.410020	0.016715	0.008551
RS	3	0.021328	0.427043	726.240450	0.017507	0.014186
RS	4	0.029404	0.167273	1909.545466	0.046031	0.037578
RS	5	0.038018	0.167273	1931.447738	0.046559	0.040412
RS	6	0.047205	0.226271	1450.068081	0.034955	0.030010
RS	7	0.057003	0.226271	1479.190294	0.035657	0.030586
RS	8	0.067454	0.331531	1034.783269	0.024944	0.021745
RS	9	0.078601	0.331531	1066.201274	0.025702	0.022795
RS	10	0.090489	0.497888	734.485085	0.017705	0.016136
RS	11	0.103169	0.497888	763.207684	0.018398	0.016896
RS	12	0.116693	0.747921	529.564888	0.012766	0.012010
RS	13	0.131117	0.747921	553.816502	0.013350	0.012531
RS	14	0.146501	1.080935	401.572001	0.009680	0.009273
RS	15	0.162909	1.080935	421.762315	0.010167	0.009616
RS	16	0.180409	1.478668	324.236943	0.007816	0.007463
RS	17	0.199074	1.478668	341.453462	0.008231	0.007672
RS	18	0.218982	1.876707	283.509378	0.006834	0.006366
RS	19	0.240215	1.876707	298.981172	0.007207	0.006560
RS	20	0.262861	2.173366	272.293725	0.006564	0.005963
RS	21	0.287015	2.173366	287.227934	0.006924	0.006229
RS	22	0.312776	2.302546	285.873850	0.006891	0.006217
RS	23	0.340252	2.302546	301.315555	0.007264	0.006593
RS	24	0.369557	2.270356	321.809672	0.007758	0.007097
RS	25	0.400813	2.270356	338.573226	0.008162	0.007603
RS	26	0.434149	2.125757	379.892510	0.009158	0.008632
RS	27	0.469704	2.125757	398.492194	0.009606	0.009303
RS	28	0.507626	1.923735	460.928603	0.011111	0.010926
RS	29	0.548073	1.923735	481.395131	0.011604	0.011799
RS	30	0.591211	1.711550	563.477846	0.013583	0.014058
RS	31	0.637221	1.711550	585.005424	0.014102	0.015118
RS	32	0.686293	1.525103	679.119914	0.016371	0.017857
RS	33	0.738632	1.525103	699.748598	0.016868	0.018966
RS	34	0.794455	1.384075	791.081094	0.019070	0.021726
RS	35	0.853994	1.384075	807.922356	0.019476	0.022655
RS	36	0.917496	1.291118	880.439020	0.021224	0.024878
RS	37	0.985225	1.291118	890.585982	0.021468	0.025431
RS	38	1.057462	1.238583	934.581007	0.022529	0.026762
RS	39	1.134508	1.238583	936.036255	0.022564	0.026863
RS	40	1.216682	1.216095	950.226540	0.022906	0.027254
RS	41	1.304326	1.216095	942.233798	0.022713	0.026933
RS	42	1.397804	1.214357	931.062201	0.022444	0.026547
RS	43	1.497504	1.214357	913.908098	0.022031	0.025887
RS	44	1.603840	1.226138	883.943398	0.021308	0.024957
RS	45	1.717255	1.226138	858.596301	0.020697	0.024053
RS	46	1.838220	1.245778	816.397726	0.019680	0.022798
RS	47	1.967236	1.245778	784.189367	0.018904	0.021735
RS	48	2.104840	1.268275	735.504733	0.017730	0.020338
RS	49	2.251603	1.268275	697.887349	0.016823	0.019184
RS	50	2.408136	1.289209	647.065363	0.015598	0.017772
RS	51	2.575088	1.289209	605.505030	0.014596	0.016577
RS	52	2.753153	1.305652	555.127997	0.013382	0.015216
RS	53	2.943071	1.305652	511.182197	0.012323	0.014009
RS	54	3.145631	1.320781	461.218956	0.011118	0.012689
RS	55	3.361674	1.320781	417.021590	0.010053	0.011499
RS	56	3.592098	1.320781	372.934828	0.008990	0.010319
RS	57	3.837859	1.320781	329.618951	0.007946	0.009162
RS	58	4.099980	1.399510	273.092996	0.006583	0.007712
RS	59	4.379548	1.399510	238.116895	0.005740	0.006751
RS	60	4.677726	1.399510	204.852490	0.004938	0.005833
RS	61	4.995752	1.399510	173.730191	0.004188	0.004970
RS	62	5.334947	1.399510	145.103573	0.003498	0.004171
RS	63	5.696720	1.399510	504.378346	0.012159	0.014676
PA	4+25*2+4+6 0.147237441 0.035027453 5.696719864 0.427042553 0.167272584 0.226270588 0.331530543 0.497888120 0.747921204 1.080935426 1.478667957 1.876706714 2.173365869 2.302546425 2.270356449 2.125757139 1.923734512 1.711550163 1.525103472 1.384075499 1.291117659 1.238583380 1.216094856 1.214357138 1.226138078 1.245778411 1.268274970 1.289208808 1.305652484 1.320780583 1.399509963
//
IT	4609
RD	6
LK	-424768.030056
QD	-446.891722 -> -398.858926
RI	0.0537705560
TR	0.144583	0.035680
MT	5.771368
MM	C_pi: 1.079473, n_recomb: 43325.875896
RS	0	0.000000	0.510861	552.081809	0.012743	0.000369
RS	1	0.006678	0.510861	581.119946	0.013413	0.003011
RS	2	0.013802	0.510861	611.138945	0.014106	0.007324
RS	3	0.021402	0.510861	642.096129	0.014820	0.012015
RS	4	0.029509	0.164557	2055.478774	0.047442	0.038760
RS	5	0.038158	0.164557	2077.191608	0.047943	0.041368
RS	6	0.047384	0.220675	1571.475975	0.036271	0.030886
RS	7	0.057227	0.220675	1601.214824	0.036957	0.031445
RS	8	0.067727	0.322696	1121.191202	0.025878	0.022293
RS	9	0.078927	0.322696	1154.169331	0.026639	0.023408
RS	10	0.090876	0.487601	789.659781	0.018226	0.016406
RS	11	0.103623	0.487601	820.136868	0.018929	0.017254
RS	12	0.117221	0.743503	560.469546	0.012936	0.012060
RS	13	0.131728	0.743503	586.121618	0.013528	0.012655
RS	14	0.147203	1.097204	416.285541	0.009608	0.009168
RS	15	0.163711	1.097204	437.367347	0.010095	0.009562
RS	16	0.181322	1.537692	328.352292	0.007579	0.007250
RS	17	0.200109	1.537692	346.004940	0.007986	0.007489
RS	18	0.220150	1.995089	281.232999	0.006491	0.006086
RS	19	0.241530	1.995089	296.826584	0.006851	0.006293
RS	20	0.264338	2.343533	266.755660	0.006157	0.005648
RS	21	0.288669	2.343533	281.658897	0.006501	0.005911
RS	22	0.314625	2.494247	279.332498	0.006447	0.005882
RS	23	0.342314	2.494247	294.737347	0.006803	0.006240
RS	24	0.371852	2.450785	316.239698	0.007299	0.006748
RS	25	0.403362	2.450785	333.098088	0.007688	0.007224
RS	26	0.436977	2.273422	377.691408	0.008717	0.008282
RS	27	0.472837	2.273422	396.660113	0.009155	0.008909
RS	28	0.511092	2.030612	465.408746	0.010742	0.010602
RS	29	0.551901	2.030612	486.647837	0.011232	0.011421
RS	30	0.595435	1.780169	578.740676	0.013358	0.013810
RS	31	0.641877	1.780169	601.478455	0.013883	0.014813
RS	32	0.691420	1.564278	708.697367	0.016357	0.017740
RS	33	0.744272	1.564278	730.790722	0.016867	0.018801
RS	34	0.800653	1.404334	835.678353	0.019288	0.021773
RS	35	0.860800	1.404334	853.830111	0.019707	0.022668
RS	36	0.924963	1.301472	936.823958	0.021623	0.025058
RS	37	0.993411	1.301472	947.708761	0.021874	0.025590
RS	38	1.066430	1.245496	996.932882	0.023010	0.026997
RS	39	1.144325	1.245496	998.374065	0.023043	0.027085
RS	40	1.227422	1.223806	1012.619792	0.023372	0.027464
RS	41	1.316069	1.223806	1003.966198	0.023172	0.027141
RS	42	1.410635	1.225521	989.199769	0.022832	0.026685
RS	43	1.511517	1.225521	970.997886	0.022412	0.026036
RS	44	1.619135	1.242346	935.595504	0.021594	0.025017
RS	45	1.733940	1.242346	909.079960	0.020982	0.024136
RS	46	1.856413	1.267829	861.072995	0.019874	0.022800
RS	47	1.987064	1.267829	827.755270	0.019105	0.021769
RS	48	2.126440	1.296219	773.879642	0.017862	0.020313
RS	49	2.275123	1.296219	735.266212	0.016971	0.019198
RS	50	2.433736	1.322368	680.346182	0.015703	0.017756
RS	51	2.602941	1.322368	637.841309	0.014722	0.016600
RS	52	2.783446	1.342857	584.442313	0.013489	0.015232
RS	53	2.976005	1.342857	539.479272	0.012452	0.014061
RS	54	3.181423	1.361821	486.854882	0.011237	0.012737
RS	55	3.400560	1.361821	441.542961	0.010191	0.011579
RS	56	3.634330	1.361821	396.128170	0.009143	0.010423
RS	57	3.883712	1.361821	351.295796	0.008108	0.009283
RS	58	4.149748	1.459228	289.112808	0.006673	0.007758
RS	59	4.433550	1.459228	253.543729	0.005852	0.006828
RS	60	4.736304	1.459228	219.457937	0.005065	0.005934
RS	61	5.059277	1.459228	187.319193	0.004323	0.005086
RS	62	5.403818	1.459228	157.521584	0.003636	0.004296
RS	63	5.771368	1.459228	564.654832	0.013033	0.015563
PA	4+25*2+4+6 0.144582576 0.035679919 5.771368106 0.510860583 0.164556815 0.220674843 0.322696061 0.487600602 0.743503190 1.097204464 1.537691934 1.995088839 2.343533160 2.494246696 2.450785281 2.273421933 2.030611914 1.780168801 1.564277682 1.404334203 1.301471709 1.245495645 1.223805727 1.225521234 1.242346250 1.267828932 1.296218540 1.322368181 1.342857147 1.361821006 1.459228154
//
IT	4563
RD	7
LK	-424674.149982
QD	-418.646915 -> -375.547192
RI	0.0453420975
TR	0.141972	0.036282
MT	5.847632
MM	C_pi: 1.107034, n_recomb: 45145.779498
RS	0	0.000000	0.611393	482.370970	0.010685	0.000320
RS	1	0.006700	0.611393	508.957542	0.011274	0.002600
RS	2	0.013849	0.611393	536.606696	0.011886	0.006264
RS	3	0.021477	0.611393	565.305136	0.012522	0.010184
RS	4	0.029615	0.163667	2180.253752	0.048294	0.039620
RS	5	0.038300	0.163667	2202.588447	0.048788	0.042034
RS	6	0.047566	0.217826	1678.240577	0.037174	0.031561
RS	7	0.057452	0.217826	1708.958902	0.037854	0.032075
RS	8	0.068002	0.317062	1201.442661	0.026613	0.022767
RS	9	0.079258	0.317062	1236.025681	0.027379	0.023914
RS	10	0.091268	0.479932	843.756926	0.018690	0.016684
RS	11	0.104083	0.479932	875.997189	0.019404	0.017593
RS	12	0.117756	0.739245	592.501542	0.013124	0.012156
RS	13	0.132346	0.739245	619.604961	0.013725	0.012806
RS	14	0.147913	1.109091	432.910074	0.009589	0.009123
RS	15	0.164523	1.109091	454.962171	0.010078	0.009554
RS	16	0.182246	1.587145	334.637761	0.007412	0.007099
RS	17	0.201156	1.587145	352.813402	0.007815	0.007359
RS	18	0.221333	2.100820	281.263679	0.006230	0.005869
RS	19	0.242862	2.100820	297.065960	0.006580	0.006084
RS	20	0.265834	2.501000	263.618214	0.005839	0.005393
RS	21	0.290344	2.501000	278.573332	0.006171	0.005653
RS	22	0.316497	2.674742	275.176298	0.006095	0.005603
RS	23	0.344402	2.674742	290.615364	0.006437	0.005947
RS	24	0.374177	2.621722	312.874806	0.006930	0.006451
RS	25	0.405947	2.621722	329.877658	0.007307	0.006901
RS	26	0.439845	2.413325	377.312006	0.008358	0.007976
RS	27	0.476014	2.413325	396.670912	0.008786	0.008567
RS	28	0.514607	2.131599	471.141053	0.010436	0.010310
RS	29	0.555785	2.131599	493.147888	0.010923	0.011084
RS	30	0.599722	1.844909	594.614862	0.013171	0.013574
RS	31	0.646603	1.844909	618.547708	0.013701	0.014530
RS	32	0.696625	1.601498	738.363174	0.016355	0.017614
RS	33	0.749999	1.601498	761.915684	0.016877	0.018638
RS	34	0.806948	1.424156	880.075674	0.019494	0.021791
RS	35	0.867713	1.424156	899.548676	0.019925	0.022664
RS	36	0.932550	1.312357	992.871684	0.021993	0.025199
RS	37	1.001730	1.312357	1004.515514	0.022250	0.025720
RS	38	1.075545	1.253425	1058.812381	0.023453	0.027192
RS	39	1.154306	1.253425	1060.271459	0.023486	0.027278
RS	40	1.238344	1.232676	1074.382988	0.023798	0.027641
RS	41	1.328012	1.232676	1065.120699	0.023593	0.027323
RS	42	1.423688	1.237774	1046.597865	0.023183	0.026802
RS	43	1.525774	1.237774	1027.425935	0.022758	0.026168
RS	44	1.634700	1.259462	986.501720	0.021851	0.025067
RS	45	1.750924	1.259462	958.914973	0.021240	0.024211
RS	46	1.874935	1.290567	905.095377	0.020048	0.022801
RS	47	2.007255	1.290567	870.771373	0.019288	0.021804
RS	48	2.148439	1.324638	811.753608	0.017981	0.020294
RS	49	2.299084	1.324638	772.239871	0.017105	0.019217
RS	50	2.459821	1.355816	713.295580	0.015800	0.017746
RS	51	2.631327	1.355816	669.926998	0.014839	0.016629
RS	52	2.814325	1.380198	613.578820	0.013591	0.015253
RS	53	3.009583	1.380198	567.664235	0.012574	0.014117
RS	54	3.217923	1.402856	512.435012	0.011351	0.012791
RS	55	3.440222	1.402856	466.060311	0.010323	0.011661
RS	56	3.677415	1.402856	419.367984	0.009289	0.010528
RS	57	3.930500	1.402856	373.066574	0.008264	0.009404
RS	58	4.200541	1.519295	305.043485	0.006757	0.007802
RS	59	4.488675	1.519295	268.941588	0.005957	0.006902
RS	60	4.796114	1.519295	234.097261	0.005185	0.006030
RS	61	5.124150	1.519295	201.003602	0.004452	0.005198
RS	62	5.474166	1.519295	170.091422	0.003768	0.004416
RS	63	5.847632	1.519295	627.593842	0.013901	0.016446
PA	4+25*2+4+6 0.141971609 0.036282402 5.847631607 0.611393192 0.163667315 0.217826271 0.317061829 0.479931621 0.739244576 1.109091292 1.587144541 2.100819932 2.501000022 2.674742377 2.621722469 2.413325355 2.131598728 1.844908941 1.601498378 1.424155510 1.312356859 1.253425379 1.232675706 1.237773805 1.259461780 1.290567189 1.324637941 1.355815617 1.380197972 1.402855797 1.519295446
//
IT	4218
RD	8
LK	-424589.690116
QD	-393.518395 -> -354.451253
RI	0.0384220762
TR	0.139456	0.036848
MT	5.923364
MM	C_pi: 1.134095, n_recomb: 46932.634268
RS	0	0.000000	0.729936	421.401591	0.008979	0.000276
RS	1	0.006721	0.729936	445.522786	0.009493	0.002242
RS	2	0.013895	0.729936	470.727535	0.010030	0.005361
RS	3	0.021550	0.729936	497.023355	0.010590	0.008651
RS	4	0.029720	0.163800	2289.420531	0.048781	0.040242
RS	5	0.038439	0.163800	2312.928130	0.049282	0.042501
RS	6	0.047744	0.216670	1772.960623	0.037777	0.032073
RS	7	0.057674	0.216670	1804.946296	0.038458	0.032536
RS	8	0.068272	0.313475	1276.212126	0.027192	0.023175
RS	9	0.079582	0.313475	1312.426459	0.027964	0.024335
RS	10	0.091652	0.473961	896.622943	0.019104	0.016959
RS	11	0.104534	0.473961	930.613079	0.019829	0.017912
RS	12	0.118282	0.734930	625.157514	0.013320	0.012280
RS	13	0.132953	0.734930	653.734838	0.013929	0.012972
RS	14	0.148611	1.117388	450.761054	0.009604	0.009117
RS	15	0.165321	1.117388	473.830663	0.010096	0.009578
RS	16	0.183154	1.628618	342.295466	0.007293	0.006991
RS	17	0.202186	1.628618	361.047234	0.007693	0.007268
RS	18	0.222497	2.195769	282.723890	0.006024	0.005695
RS	19	0.244173	2.195769	298.786696	0.006366	0.005915
RS	20	0.267306	2.647706	261.943078	0.005581	0.005182
RS	21	0.291994	2.647706	276.997618	0.005902	0.005437
RS	22	0.318342	2.846056	272.435797	0.005805	0.005367
RS	23	0.346460	2.846056	287.946602	0.006135	0.005697
RS	24	0.376468	2.785300	310.738724	0.006621	0.006194
RS	25	0.408493	2.785300	327.905468	0.006987	0.006620
RS	26	0.442671	2.547587	377.790243	0.008050	0.007703
RS	27	0.479146	2.547587	397.534363	0.008470	0.008263
RS	28	0.518073	2.228590	477.177535	0.010167	0.010042
RS	29	0.559616	2.228590	499.924645	0.010652	0.010779
RS	30	0.603951	1.907267	610.146608	0.013000	0.013347
RS	31	0.651266	1.907267	635.239847	0.013535	0.014266
RS	32	0.701762	1.637775	767.134067	0.016345	0.017480
RS	33	0.755651	1.637775	792.126448	0.016878	0.018475
RS	34	0.813163	1.444097	923.268311	0.019672	0.021786
RS	35	0.874540	1.444097	944.070576	0.020115	0.022644
RS	36	0.940042	1.323987	1047.608661	0.022322	0.025308
RS	37	1.009947	1.323987	1060.043828	0.022586	0.025825
RS	38	1.084551	1.262348	1119.353720	0.023850	0.027355
RS	39	1.164169	1.262348	1120.884329	0.023883	0.027443
RS	40	1.249139	1.242527	1134.807241	0.024179	0.027790
RS	41	1.339819	1.242527	1125.013741	0.023971	0.027482
RS	42	1.436595	1.250840	1102.715869	0.023496	0.026901
RS	43	1.539875	1.250840	1082.674022	0.023069	0.026284
RS	44	1.650097	1.277145	1036.269342	0.022080	0.025108
RS	45	1.767728	1.277145	1007.724600	0.021472	0.024279
RS	46	1.893265	1.313603	948.186209	0.020203	0.022801
RS	47	2.027240	1.313603	912.968232	0.019453	0.021837
RS	48	2.170220	1.353094	848.929614	0.018088	0.020280
RS	49	2.322810	1.353094	808.615126	0.017229	0.019239
RS	50	2.485656	1.389069	745.766875	0.015890	0.017744
RS	51	2.659447	1.389069	701.616475	0.014949	0.016662
RS	52	2.844920	1.417149	642.423281	0.013688	0.015281
RS	53	3.042859	1.417149	595.622485	0.012691	0.014175
RS	54	3.254103	1.443306	537.871390	0.011460	0.012847
RS	55	3.479545	1.443306	490.483571	0.010451	0.011744
RS	56	3.720139	1.443306	442.563774	0.009430	0.010632
RS	57	3.976905	1.443306	394.842048	0.008413	0.009523
RS	58	4.250929	1.578931	320.843034	0.006836	0.007846
RS	59	4.543371	1.578931	284.260233	0.006057	0.006974
RS	60	4.855470	1.578931	248.713963	0.005299	0.006123
RS	61	5.188546	1.578931	214.722929	0.004575	0.005305
RS	62	5.544009	1.578931	182.751013	0.003894	0.004531
RS	63	5.923364	1.578931	692.835923	0.014762	0.017319
PA	4+25*2+4+6 0.139455552 0.036847740 5.923363683 0.729936276 0.163800378 0.216669704 0.313475072 0.473961174 0.734929985 1.117387984 1.628617701 2.195768708 2.647706374 2.846056329 2.785300093 2.547587199 2.228590113 1.907267094 1.637774994 1.444096995 1.323986990 1.262347543 1.242526992 1.250840018 1.277145215 1.313603406 1.353093802 1.389068513 1.417149321 1.443306222 1.578931349
//
IT	3967
RD	9
LK	-424513.015662
QD	-370.932134 -> -335.286293
RI	0.0327497984
TR	0.137061	0.037386
MT	5.997026
MM	C_pi: 1.160371, n_recomb: 48683.443670
RS	0	0.000000	0.868510	368.482301	0.007569	0.000239
RS	1	0.006742	0.868510	390.232665	0.008016	0.001933
RS	2	0.013938	0.868510	413.047008	0.008484	0.004593
RS	3	0.021620	0.868510	436.946869	0.008975	0.007369
RS	4	0.029820	0.164534	2386.708722	0.049025	0.040689
RS	5	0.038572	0.164534	2411.759532	0.049540	0.042829
RS	6	0.047915	0.216615	1857.667158	0.038158	0.032455
RS	7	0.057887	0.216615	1891.142751	0.038846	0.032869
RS	8	0.068532	0.311273	1346.106095	0.027650	0.023525
RS	9	0.079894	0.311273	1383.966682	0.028428	0.024687
RS	10	0.092022	0.469163	948.230503	0.019477	0.017227
RS	11	0.104969	0.469163	983.946598	0.020211	0.018213
RS	12	0.118787	0.730499	658.168901	0.013519	0.012422
RS	13	0.133538	0.730499	688.227376	0.014137	0.013148
RS	14	0.149283	1.122742	469.465316	0.009643	0.009139
RS	15	0.166090	1.122742	493.582388	0.010139	0.009624
RS	16	0.184029	1.663357	350.887108	0.007208	0.006914
RS	17	0.203179	1.663357	370.249709	0.007605	0.007205
RS	18	0.223619	2.281340	285.134737	0.005857	0.005554
RS	19	0.245437	2.281340	301.490955	0.006193	0.005778
RS	20	0.268726	2.784948	261.228978	0.005366	0.005003
RS	21	0.293586	2.784948	276.411986	0.005678	0.005254
RS	22	0.320121	3.009430	270.603503	0.005558	0.005162
RS	23	0.348446	3.009430	286.206606	0.005879	0.005480
RS	24	0.378680	2.942761	309.338106	0.006354	0.005966
RS	25	0.410952	2.942761	326.673813	0.006710	0.006374
RS	26	0.445400	2.677384	378.666729	0.007778	0.007457
RS	27	0.482171	2.677384	398.779675	0.008191	0.007991
RS	28	0.521421	2.322573	483.100287	0.009923	0.009793
RS	29	0.563317	2.322573	506.550814	0.010405	0.010498
RS	30	0.608037	1.967946	624.943666	0.012837	0.013130
RS	31	0.655773	1.967946	651.153788	0.013375	0.014015
RS	32	0.706727	1.673486	794.618548	0.016322	0.017341
RS	33	0.761116	1.673486	821.023889	0.016865	0.018311
RS	34	0.819173	1.464265	964.851292	0.019819	0.021762
RS	35	0.881143	1.464265	986.987750	0.020274	0.022608
RS	36	0.947291	1.336262	1100.650968	0.022608	0.025390
RS	37	1.017899	1.336262	1113.913102	0.022881	0.025905
RS	38	1.093268	1.272037	1178.233599	0.024202	0.027489
RS	39	1.173717	1.272037	1179.896978	0.024236	0.027583
RS	40	1.259591	1.253062	1193.659702	0.024519	0.027918
RS	41	1.351254	1.253062	1183.419474	0.024308	0.027621
RS	42	1.449097	1.264384	1157.409778	0.023774	0.026985
RS	43	1.553537	1.264384	1136.600760	0.023347	0.026387
RS	44	1.665018	1.295037	1084.824967	0.022283	0.025144
RS	45	1.784015	1.295037	1055.432224	0.021679	0.024340
RS	46	1.911035	1.336559	990.316795	0.020342	0.022802
RS	47	2.046618	1.336559	954.309090	0.019602	0.021870
RS	48	2.191342	1.381188	885.399016	0.018187	0.020270
RS	49	2.345824	1.381188	844.372808	0.017344	0.019264
RS	50	2.510720	1.421707	777.756345	0.015976	0.017747
RS	51	2.686734	1.421707	732.894939	0.015054	0.016699
RS	52	2.874615	1.453269	670.967963	0.013782	0.015313
RS	53	3.075163	1.453269	623.335925	0.012804	0.014237
RS	54	3.289231	1.482703	563.151967	0.011568	0.012907
RS	55	3.517732	1.482703	514.791129	0.010574	0.011828
RS	56	3.761638	1.482703	465.685886	0.009566	0.010735
RS	57	4.021989	1.482703	416.586187	0.008557	0.009640
RS	58	4.299892	1.637494	336.506253	0.006912	0.007889
RS	59	4.596531	1.637494	299.483115	0.006152	0.007042
RS	60	4.913170	1.637494	263.281745	0.005408	0.006211
RS	61	5.251156	1.637494	228.443109	0.004692	0.005407
RS	62	5.611930	1.637494	195.460777	0.004015	0.004641
RS	63	5.997026	1.637494	760.076267	0.015613	0.018179
PA	4+25*2+4+6 0.137061323 0.037385921 5.997026119 0.868509698 0.164534107 0.216615153 0.311272984 0.469162693 0.730498997 1.122741680 1.663357474 2.281339894 2.784947868 3.009430106 2.942761073 2.677384466 2.322573053 1.967945986 1.673486366 1.464264686 1.336262497 1.272037480 1.253061933 1.264384137 1.295037350 1.336558794 1.381188464 1.421707104 1.453269481 1.482703148 1.637494294
//
IT	4673
RD	10
LK	-424442.984150
QD	-350.481661 -> -317.801507
RI	0.0280787178
TR	0.134802	0.037905
MT	6.067521
MM	C_pi: 1.185708, n_recomb: 50398.086332
RS	0	0.000000	1.029747	322.607672	0.006401	0.000206
RS	1	0.006761	1.029747	342.135973	0.006789	0.001667
RS	2	0.013980	1.029747	362.683128	0.007196	0.003942
RS	3	0.021687	1.029747	384.279589	0.007625	0.006293
RS	4	0.029915	0.165627	2474.732011	0.049104	0.041008
RS	5	0.038699	0.165627	2501.570485	0.049636	0.043058
RS	6	0.048077	0.217304	1933.975379	0.038374	0.032735
RS	7	0.058089	0.217304	1969.108117	0.039071	0.033105
RS	8	0.068778	0.310045	1411.644955	0.028010	0.023826
RS	9	0.080190	0.310045	1451.158262	0.028794	0.024982
RS	10	0.092373	0.465218	998.580522	0.019814	0.017485
RS	11	0.105380	0.465218	1035.993001	0.020556	0.018494
RS	12	0.119267	0.725957	691.368693	0.013718	0.012575
RS	13	0.134093	0.725957	722.906172	0.014344	0.013329
RS	14	0.149921	1.125695	488.789874	0.009699	0.009180
RS	15	0.166819	1.125695	513.973542	0.010198	0.009687
RS	16	0.184860	1.692366	360.147849	0.007146	0.006860
RS	17	0.204121	1.692366	380.144828	0.007543	0.007162
RS	18	0.224683	2.358634	288.211196	0.005719	0.005436
RS	19	0.246637	2.358634	304.882520	0.006049	0.005663
RS	20	0.270074	2.913700	261.178972	0.005182	0.004849
RS	21	0.295097	2.913700	276.508713	0.005486	0.005096
RS	22	0.321811	3.165674	269.389395	0.005345	0.004983
RS	23	0.350332	3.165674	285.096077	0.005657	0.005290
RS	24	0.380781	3.094842	308.405007	0.006119	0.005763
RS	25	0.413288	3.094842	325.907685	0.006467	0.006154
RS	26	0.447994	2.803377	379.712148	0.007534	0.007233
RS	27	0.485046	2.803377	400.172839	0.007940	0.007745
RS	28	0.524604	2.414069	488.726642	0.009697	0.009561
RS	29	0.566836	2.414069	512.840375	0.010176	0.010239
RS	30	0.611924	2.027258	638.864292	0.012676	0.012919
RS	31	0.660060	2.027258	666.144060	0.013218	0.013777
RS	32	0.711451	1.708742	820.684545	0.016284	0.017197
RS	33	0.766317	1.708742	848.471308	0.016835	0.018146
RS	34	0.824893	1.484583	1004.694450	0.019935	0.021721
RS	35	0.887429	1.484583	1028.166488	0.020401	0.022558
RS	36	0.954194	1.348992	1151.874254	0.022856	0.025449
RS	37	1.025472	1.348992	1165.998289	0.023136	0.025965
RS	38	1.101571	1.282235	1235.363506	0.024512	0.027600
RS	39	1.182814	1.282235	1237.221513	0.024549	0.027701
RS	40	1.269551	1.263989	1250.901622	0.024820	0.028026
RS	41	1.362152	1.263989	1240.298024	0.024610	0.027741
RS	42	1.461015	1.278103	1210.688205	0.024023	0.027057
RS	43	1.566562	1.278103	1189.209524	0.023596	0.026478
RS	44	1.679246	1.312831	1132.208435	0.022465	0.025174
RS	45	1.799549	1.312831	1102.068103	0.021867	0.024396
RS	46	1.927986	1.359121	1031.539744	0.020468	0.022804
RS	47	2.065107	1.359121	994.834004	0.019740	0.021902
RS	48	2.211500	1.408602	921.212156	0.018279	0.020265
RS	49	2.367790	1.408602	879.549725	0.017452	0.019291
RS	50	2.534649	1.453400	809.303587	0.016058	0.017755
RS	51	2.712789	1.453400	763.788981	0.015155	0.016738
RS	52	2.902974	1.488217	699.236863	0.013874	0.015349
RS	53	3.106019	1.488217	650.817123	0.012914	0.014300
RS	54	3.322792	1.520685	588.290433	0.011673	0.012969
RS	55	3.554223	1.520685	538.986207	0.010695	0.011913
RS	56	3.801301	1.520685	488.728198	0.009697	0.010836
RS	57	4.065085	1.520685	438.284861	0.008696	0.009754
RS	58	4.346706	1.694477	352.040817	0.006985	0.007932
RS	59	4.647367	1.694477	314.607351	0.006242	0.007109
RS	60	4.968358	1.694477	277.788173	0.005512	0.006296
RS	61	5.311052	1.694477	242.143594	0.004805	0.005505
RS	62	5.676918	1.694477	208.193797	0.004131	0.004747
RS	63	6.067521	1.694477	829.052478	0.016450	0.019024
PA	4+25*2+4+6 0.134802238 0.037904615 6.067521098 1.029746755 0.165627312 0.217304305 0.310044903 0.465217717 0.725956786 1.125694753 1.692366166 2.358634399 2.913699545 3.165673788 3.094841821 2.803377106 2.414069375 2.027257850 1.708741942 1.484582766 1.348992071 1.282234879 1.263989132 1.278102645 1.312830627 1.359121387 1.408602113 1.453399994 1.488217490 1.520685030 1.694476547
//
IT	4887
RD	11
LK	-424378.732240
QD	-331.857433 -> -301.783902
RI	0.0242068774
TR	0.132679	0.038409
MT	6.134318
MM	C_pi: 1.210041, n_recomb: 52077.103810
RS	0	0.000000	1.216851	282.788994	0.005430	0.000178
RS	1	0.006780	1.216851	300.267303	0.005766	0.001439
RS	2	0.014019	1.216851	318.704313	0.006120	0.003389
RS	3	0.021749	1.216851	338.135653	0.006493	0.005389
RS	4	0.030003	0.166932	2555.408707	0.049070	0.041232
RS	5	0.038817	0.166932	2584.189689	0.049622	0.043216
RS	6	0.048229	0.218509	2003.160300	0.038465	0.032932
RS	7	0.058278	0.218509	2040.072150	0.039174	0.033265
RS	8	0.069009	0.309526	1473.254167	0.028290	0.024083
RS	9	0.080467	0.309526	1514.420137	0.029080	0.025230
RS	10	0.092702	0.461923	1047.680076	0.020118	0.017731
RS	11	0.105767	0.461923	1086.756395	0.020868	0.018758
RS	12	0.119717	0.721340	724.635309	0.013915	0.012735
RS	13	0.134614	0.721340	757.643430	0.014548	0.013511
RS	14	0.150520	1.126690	508.580173	0.009766	0.009236
RS	15	0.167504	1.126690	534.842487	0.010270	0.009760
RS	16	0.185640	1.716482	369.903319	0.007103	0.006822
RS	17	0.205006	1.716482	390.550967	0.007499	0.007135
RS	18	0.225684	2.428588	291.768314	0.005603	0.005337
RS	19	0.247765	2.428588	308.769307	0.005929	0.005567
RS	20	0.271342	3.034724	261.607172	0.005023	0.004714
RS	21	0.296518	3.034724	277.095428	0.005321	0.004958
RS	22	0.323401	3.315420	268.611943	0.005158	0.004823
RS	23	0.352106	3.315420	284.428048	0.005462	0.005121
RS	24	0.382758	3.242043	307.782415	0.005910	0.005580
RS	25	0.415487	3.242043	325.446616	0.006249	0.005956
RS	26	0.450436	2.925971	380.808437	0.007312	0.007028
RS	27	0.487754	2.925971	401.594428	0.007712	0.007519
RS	28	0.527602	2.503380	493.984626	0.009486	0.009344
RS	29	0.570151	2.503380	518.721061	0.009961	0.009997
RS	30	0.615585	2.085370	651.874972	0.012517	0.012716
RS	31	0.664100	2.085370	680.176031	0.013061	0.013548
RS	32	0.715904	1.743560	845.318255	0.016232	0.017050
RS	33	0.771219	1.743560	874.451962	0.016791	0.017980
RS	34	0.830286	1.504960	1042.777675	0.020024	0.021666
RS	35	0.893356	1.504960	1067.583180	0.020500	0.022496
RS	36	0.960703	1.362014	1201.255720	0.023067	0.025487
RS	37	1.032615	1.362014	1216.274113	0.023355	0.026006
RS	38	1.109403	1.292744	1290.734833	0.024785	0.027690
RS	39	1.191397	1.292744	1292.847242	0.024826	0.027799
RS	40	1.278950	1.275101	1306.552457	0.025089	0.028117
RS	41	1.372439	1.275101	1295.664883	0.024880	0.027845
RS	42	1.472266	1.291791	1262.593560	0.024245	0.027119
RS	43	1.578861	1.291791	1240.535691	0.023821	0.026558
RS	44	1.692683	1.330329	1178.474182	0.022629	0.025201
RS	45	1.814221	1.330329	1147.676751	0.022038	0.024447
RS	46	1.944000	1.381102	1071.908925	0.020583	0.022808
RS	47	2.082577	1.381102	1034.585413	0.019866	0.021933
RS	48	2.230549	1.435147	956.414433	0.018365	0.020264
RS	49	2.388553	1.435147	914.179767	0.017554	0.019320
RS	50	2.557270	1.483960	840.439415	0.016138	0.017769
RS	51	2.737425	1.483960	794.319197	0.015253	0.016780
RS	52	2.929794	1.521803	727.247475	0.013965	0.015389
RS	53	3.135205	1.521803	678.074724	0.013021	0.014364
RS	54	3.354543	1.557057	613.293132	0.011777	0.013034
RS	55	3.588750	1.557057	563.067733	0.010812	0.011997
RS	56	3.838837	1.557057	511.682860	0.009825	0.010937
RS	57	4.105878	1.557057	459.924262	0.008832	0.009866
RS	58	4.391024	1.749570	367.451347	0.007056	0.007975
RS	59	4.695502	1.749570	329.629829	0.006330	0.007174
RS	60	5.020623	1.749570	292.222811	0.005611	0.006378
RS	61	5.367786	1.749570	255.807423	0.004912	0.005599
RS	62	5.738486	1.749570	220.927739	0.004242	0.004849
RS	63	6.134318	1.749570	899.524451	0.017273	0.019854
PA	4+25*2+4+6 0.132679482 0.038408545 6.134318304 1.216850995 0.166931780 0.218508822 0.309525685 0.461922941 0.721340008 1.126690467 1.716482048 2.428587527 3.034723934 3.315420288 3.242043493 2.925970850 2.503380015 2.085369813 1.743559619 1.504960497 1.362014015 1.292743918 1.275100822 1.291791430 1.330328758 1.381101654 1.435146663 1.483960071 1.521802854 1.557057005 1.749570010
//
IT	4693
RD	12
LK	-424319.571671
QD	-314.814670 -> -287.054524
RI	0.0209746400
TR	0.130690	0.038901
MT	6.197125
MM	C_pi: 1.233348, n_recomb: 53721.408702
RS	0	0.000000	1.433683	248.139716	0.004619	0.000154
RS	1	0.006797	1.433683	263.745264	0.004910	0.001244
RS	2	0.014055	1.433683	280.241468	0.005217	0.002918
RS	3	0.021807	1.433683	297.666466	0.005541	0.004624
RS	4	0.030086	0.168356	2630.117727	0.048958	0.041388
RS	5	0.038928	0.168356	2660.934620	0.049532	0.043322
RS	6	0.048370	0.220072	2066.285623	0.038463	0.033063
RS	7	0.058455	0.220072	2105.060857	0.039185	0.033365
RS	8	0.069224	0.309529	1531.321986	0.028505	0.024303
RS	9	0.080726	0.309529	1574.134804	0.029302	0.025437
RS	10	0.093009	0.459136	1095.547376	0.020393	0.017965
RS	11	0.106128	0.459136	1136.253406	0.021151	0.019004
RS	12	0.120137	0.716690	757.874651	0.014107	0.012897
RS	13	0.135099	0.716690	792.340577	0.014749	0.013693
RS	14	0.151078	1.126113	528.714519	0.009842	0.009302
RS	15	0.168143	1.126113	556.062050	0.010351	0.009841
RS	16	0.186368	1.736420	380.028590	0.007074	0.006798
RS	17	0.205832	1.736420	401.337974	0.007471	0.007119
RS	18	0.226618	2.491990	295.680356	0.005504	0.005253
RS	19	0.248818	2.491990	313.020767	0.005827	0.005484
RS	20	0.272526	3.148665	262.388194	0.004884	0.004596
RS	21	0.297845	3.148665	278.042470	0.005176	0.004835
RS	22	0.324886	3.459126	268.155061	0.004992	0.004680
RS	23	0.353764	3.459126	284.083228	0.005288	0.004970
RS	24	0.384605	3.384733	307.371621	0.005722	0.005413
RS	25	0.417542	3.384733	325.190150	0.006053	0.005777
RS	26	0.452717	3.045448	381.890114	0.007109	0.006838
RS	27	0.490284	3.045448	402.978968	0.007501	0.007312
RS	28	0.530404	2.590690	498.852964	0.009286	0.009139
RS	29	0.573250	2.590690	524.172640	0.009757	0.009771
RS	30	0.619009	2.142362	663.994592	0.012360	0.012519
RS	31	0.667878	2.142362	693.268853	0.012905	0.013329
RS	32	0.720068	1.777916	868.559964	0.016168	0.016900
RS	33	0.775806	1.777916	899.004252	0.016735	0.017814
RS	34	0.835332	1.525299	1079.139317	0.020088	0.021600
RS	35	0.898903	1.525299	1105.272806	0.020574	0.022425
RS	36	0.966796	1.375183	1248.829736	0.023246	0.025508
RS	37	1.039303	1.375183	1264.771405	0.023543	0.026030
RS	38	1.116738	1.303402	1344.386066	0.025025	0.027763
RS	39	1.199436	1.303402	1346.808799	0.025070	0.027880
RS	40	1.287754	1.286237	1360.660144	0.025328	0.028194
RS	41	1.382076	1.286237	1349.562723	0.025122	0.027936
RS	42	1.482808	1.305300	1313.183329	0.024444	0.027172
RS	43	1.590387	1.305300	1290.629187	0.024024	0.026629
RS	44	1.705277	1.347393	1223.681953	0.022778	0.025225
RS	45	1.827976	1.347393	1192.308415	0.022194	0.024493
RS	46	1.959015	1.402370	1111.477960	0.020690	0.022813
RS	47	2.098960	1.402370	1073.606686	0.019985	0.021965
RS	48	2.248416	1.460704	991.044678	0.018448	0.020267
RS	49	2.408031	1.460704	948.292505	0.017652	0.019351
RS	50	2.578494	1.513273	871.189643	0.016217	0.017786
RS	51	2.760544	1.513273	824.503432	0.015348	0.016824
RS	52	2.954966	1.553914	755.013468	0.014054	0.015432
RS	53	3.162603	1.553914	705.115841	0.013125	0.014430
RS	54	3.384352	1.591707	638.165403	0.011879	0.013101
RS	55	3.621173	1.591707	587.035568	0.010927	0.012082
RS	56	3.874089	1.591707	534.544584	0.009950	0.011036
RS	57	4.144196	1.591707	481.494450	0.008963	0.009976
RS	58	4.432661	1.802573	382.743119	0.007125	0.008018
RS	59	4.740732	1.802573	344.549996	0.006414	0.007237
RS	60	5.069742	1.802573	306.579306	0.005707	0.006457
RS	61	5.421114	1.802573	269.422839	0.005015	0.005690
RS	62	5.796367	1.802573	233.646161	0.004349	0.004946
RS	63	6.197125	1.802573	971.287318	0.018080	0.020667
PA	4+25*2+4+6 0.130689877 0.038901080 6.197125427 1.433683116 0.168356209 0.220072135 0.309528932 0.459136406 0.716689989 1.126113463 1.736420280 2.491989680 3.148664711 3.459125515 3.384733311 3.045448402 2.590689957 2.142361813 1.777916145 1.525299314 1.375183093 1.303401964 1.286236929 1.305300051 1.347392778 1.402370198 1.460703698 1.513273057 1.553914050 1.591706994 1.802573362
//
IT	5120
RD	13
LK	-424264.936971
QD	-299.155235 -> -273.463242
RI	0.0182596238
TR	0.128826	0.039384
MT	6.255918
MM	C_pi: 1.255644, n_recomb: 55331.877932
RS	0	0.000000	1.684678	217.924163	0.003938	0.000133
RS	1	0.006812	1.684678	231.831013	0.004190	0.001075
RS	2	0.014089	1.684678	246.557414	0.004456	0.002516
RS	3	0.021861	1.684678	262.142137	0.004738	0.003976
RS	4	0.030163	0.169839	2699.937413	0.048795	0.041492
RS	5	0.039030	0.169839	2732.838315	0.049390	0.043389
RS	6	0.048502	0.221887	2124.202412	0.038390	0.033143
RS	7	0.058618	0.221887	2164.895325	0.039126	0.033420
RS	8	0.069424	0.309929	1586.147715	0.028666	0.024492
RS	9	0.080966	0.309929	1630.597042	0.029469	0.025610
RS	10	0.093294	0.456764	1142.184601	0.020642	0.018186
RS	11	0.106462	0.456764	1184.485410	0.021407	0.019233
RS	12	0.120527	0.712056	791.000550	0.014296	0.013061
RS	13	0.135551	0.712056	826.907999	0.014945	0.013873
RS	14	0.151597	1.124293	549.093338	0.009924	0.009375
RS	15	0.168737	1.124293	577.528355	0.010438	0.009929
RS	16	0.187045	1.752809	390.427630	0.007056	0.006784
RS	17	0.206600	1.752809	412.405841	0.007453	0.007113
RS	18	0.227487	2.549583	299.852097	0.005419	0.005180
RS	19	0.249797	2.549583	317.538053	0.005739	0.005414
RS	20	0.273626	3.256126	263.431521	0.004761	0.004490
RS	21	0.299080	3.256126	279.256321	0.005047	0.004727
RS	22	0.326267	3.597177	267.939673	0.004842	0.004551
RS	23	0.355306	3.597177	283.980606	0.005132	0.004833
RS	24	0.386323	3.523186	307.110672	0.005550	0.005261
RS	25	0.419454	3.523186	325.075725	0.005875	0.005613
RS	26	0.454841	3.162015	382.923541	0.006920	0.006662
RS	27	0.492640	3.162015	404.293711	0.007307	0.007120
RS	28	0.533013	2.676132	503.336566	0.009097	0.008946
RS	29	0.576137	2.676132	529.201848	0.009564	0.009558
RS	30	0.622198	2.198288	675.265590	0.012204	0.012329
RS	31	0.671397	2.198288	705.466098	0.012750	0.013119
RS	32	0.723949	1.811794	890.472107	0.016093	0.016749
RS	33	0.780080	1.811794	922.189539	0.016667	0.017648
RS	34	0.840035	1.545526	1113.841877	0.020130	0.021525
RS	35	0.904074	1.545526	1141.294848	0.020626	0.022344
RS	36	0.972476	1.388399	1294.648761	0.023398	0.025514
RS	37	1.045538	1.388399	1311.538972	0.023703	0.026040
RS	38	1.123577	1.314100	1396.367561	0.025236	0.027819
RS	39	1.206933	1.314100	1399.152346	0.025287	0.027946
RS	40	1.295967	1.297294	1413.277696	0.025542	0.028258
RS	41	1.391066	1.297294	1402.039078	0.025339	0.028013
RS	42	1.492645	1.318538	1362.512373	0.024624	0.027217
RS	43	1.601143	1.318538	1339.537698	0.024209	0.026692
RS	44	1.717032	1.363951	1267.879204	0.022914	0.025246
RS	45	1.840817	1.363951	1236.002630	0.022338	0.024536
RS	46	1.973034	1.422871	1150.283903	0.020789	0.022818
RS	47	2.114258	1.422871	1111.927110	0.020096	0.021996
RS	48	2.265103	1.485227	1025.130497	0.018527	0.020273
RS	49	2.426225	1.485227	981.908381	0.017746	0.019383
RS	50	2.598323	1.541302	901.569682	0.016294	0.017807
RS	51	2.782145	1.541302	854.351363	0.015440	0.016869
RS	52	2.978489	1.584523	782.539800	0.014143	0.015478
RS	53	3.188210	1.584523	731.941113	0.013228	0.014497
RS	54	3.412218	1.624612	662.906470	0.011981	0.013169
RS	55	3.651486	1.624612	610.885491	0.011040	0.012168
RS	56	3.907054	1.624612	557.305792	0.010072	0.011134
RS	57	4.180032	1.624612	502.984721	0.009090	0.010083
RS	58	4.471607	1.853401	397.918460	0.007191	0.008061
RS	59	4.783046	1.853401	359.366209	0.006495	0.007299
RS	60	5.115701	1.853401	320.851808	0.005799	0.006534
RS	61	5.471018	1.853401	282.979865	0.005114	0.005777
RS	62	5.850541	1.853401	246.335345	0.004452	0.005041
RS	63	6.255918	1.853401	1044.158539	0.018871	0.021464
PA	4+25*2+4+6 0.128826162 0.039384109 6.255918498 1.684677745 0.169838631 0.221886733 0.309929210 0.456764483 0.712055935 1.124293125 1.752808680 2.549582909 3.256125938 3.597177010 3.523185822 3.162015129 2.676132057 2.198288011 1.811793717 1.545526066 1.388398844 1.314099713 1.297293963 1.318537586 1.363950631 1.422871438 1.485226697 1.541302298 1.584523271 1.624612032 1.853400936
//
IT	5189
RD	14
LK	-424214.353718
QD	-284.715403 -> -260.882990
RI	0.0159667485
TR	0.127079	0.039859
MT	6.310839
MM	C_pi: 1.276967, n_recomb: 56909.287018
RS	0	0.000000	1.974908	191.528622	0.003366	0.000115
RS	1	0.006827	1.974908	203.902919	0.003583	0.000930
RS	2	0.014120	1.974908	217.025804	0.003814	0.002172
RS	3	0.021911	1.974908	230.935407	0.004058	0.003424
RS	4	0.030234	0.171339	2765.672664	0.048598	0.041559
RS	5	0.039125	0.171339	2800.674508	0.049213	0.043430
RS	6	0.048623	0.223875	2177.620761	0.038265	0.033182
RS	7	0.058770	0.223875	2220.261666	0.039014	0.033438
RS	8	0.069609	0.310632	1638.009485	0.028783	0.024652
RS	9	0.081189	0.310632	1684.081022	0.029592	0.025753
RS	10	0.093558	0.454737	1187.599917	0.020868	0.018394
RS	11	0.106773	0.454737	1231.460378	0.021639	0.019447
RS	12	0.120889	0.707477	823.942703	0.014478	0.013223
RS	13	0.135969	0.707477	861.272878	0.015134	0.014050
RS	14	0.152079	1.121496	569.637823	0.010010	0.009453
RS	15	0.169289	1.121496	599.159284	0.010528	0.010019
RS	16	0.187673	1.766172	401.028381	0.007047	0.006778
RS	17	0.207312	1.766172	423.679569	0.007445	0.007114
RS	18	0.228293	2.601988	304.216156	0.005346	0.005116
RS	19	0.250706	2.601988	322.251298	0.005663	0.005352
RS	20	0.274648	3.357633	264.672232	0.004651	0.004394
RS	21	0.300226	3.357633	280.670016	0.004932	0.004629
RS	22	0.327549	3.729953	267.906673	0.004708	0.004433
RS	23	0.356738	3.729953	284.059723	0.004991	0.004709
RS	24	0.387920	3.657682	306.953488	0.005394	0.005120
RS	25	0.421230	3.657682	325.056969	0.005712	0.005463
RS	26	0.456815	3.275834	383.891581	0.006746	0.006498
RS	27	0.494829	3.275834	405.522779	0.007126	0.006942
RS	28	0.535438	2.759821	507.450149	0.008917	0.008763
RS	29	0.578820	2.759821	533.825474	0.009380	0.009357
RS	30	0.625163	2.253197	685.737512	0.012050	0.012145
RS	31	0.674670	2.253197	716.818860	0.012596	0.012916
RS	32	0.727557	1.845181	911.125768	0.016010	0.016597
RS	33	0.784055	1.845181	944.078365	0.016589	0.017483
RS	34	0.844410	1.565589	1146.956580	0.020154	0.021441
RS	35	0.908885	1.565589	1175.717827	0.020660	0.022256
RS	36	0.977762	1.401590	1338.774218	0.023525	0.025508
RS	37	1.051341	1.401590	1356.634449	0.023839	0.026037
RS	38	1.129944	1.324767	1446.729490	0.025422	0.027862
RS	39	1.213912	1.324767	1449.923835	0.025478	0.027998
RS	40	1.303614	1.308212	1464.450303	0.025733	0.028312
RS	41	1.399439	1.308212	1453.134119	0.025534	0.028080
RS	42	1.501806	1.331460	1410.620789	0.024787	0.027256
RS	43	1.611162	1.331460	1387.295432	0.024377	0.026748
RS	44	1.727984	1.379974	1311.101659	0.023038	0.025264
RS	45	1.852781	1.379974	1278.788478	0.022471	0.024576
RS	46	1.986098	1.442594	1188.352130	0.020882	0.022825
RS	47	2.128517	1.442594	1149.565820	0.020200	0.022026
RS	48	2.280658	1.508721	1058.685389	0.018603	0.020282
RS	49	2.443187	1.508721	1015.035894	0.017836	0.019416
RS	50	2.616811	1.568066	931.583261	0.016370	0.017831
RS	51	2.802289	1.568066	883.863113	0.015531	0.016916
RS	52	3.000429	1.613659	809.823588	0.014230	0.015526
RS	53	3.212097	1.613659	758.545115	0.013329	0.014564
RS	54	3.438215	1.655813	687.508662	0.012081	0.013239
RS	55	3.679770	1.655813	634.608300	0.011151	0.012253
RS	56	3.937816	1.655813	579.955672	0.010191	0.011231
RS	57	4.213480	1.655813	524.382679	0.009214	0.010189
RS	58	4.507963	1.902052	412.976976	0.007257	0.008104
RS	59	4.822550	1.902052	374.075630	0.006573	0.007360
RS	60	5.158614	1.902052	335.034634	0.005887	0.006608
RS	61	5.517622	1.902052	296.469839	0.005210	0.005861
RS	62	5.901139	1.902052	258.983782	0.004551	0.005131
RS	63	6.310839	1.902052	1117.978520	0.019645	0.022245
PA	4+25*2+4+6 0.127079172 0.039858578 6.310839140 1.974907724 0.171339290 0.223875184 0.310632245 0.454737206 0.707477309 1.121495731 1.766172355 2.601988420 3.357633004 3.729953307 3.657682135 3.275834145 2.759821160 2.253196679 1.845180746 1.565589181 1.401589746 1.324766522 1.308211598 1.331460455 1.379973775 1.442594114 1.508720898 1.568066429 1.613659159 1.655812857 1.902051946
//
IT	4903
RD	15
LK	-424167.415862
QD	-271.358325 -> -249.205966
RI	0.0140187327
TR	0.125440	0.040325
MT	6.362075
MM	C_pi: 1.297360, n_recomb: 58454.371790
RS	0	0.000000	2.310512	168.411550	0.002881	0.000100
RS	1	0.006841	2.310512	179.407312	0.003069	0.000806
RS	2	0.014149	2.310512	191.082834	0.003269	0.001877
RS	3	0.021957	2.310512	203.474758	0.003481	0.002954
RS	4	0.030300	0.172830	2827.985708	0.048379	0.041598
RS	5	0.039213	0.172830	2865.082054	0.049014	0.043450
RS	6	0.048736	0.225981	2227.134496	0.038100	0.033188
RS	7	0.058910	0.225981	2271.734713	0.038863	0.033428
RS	8	0.069781	0.311568	1687.149977	0.028863	0.024788
RS	9	0.081395	0.311568	1734.826091	0.029678	0.025872
RS	10	0.093803	0.453004	1231.796265	0.021073	0.018590
RS	11	0.107060	0.453004	1277.181338	0.021849	0.019645
RS	12	0.121224	0.702992	856.634191	0.014655	0.013384
RS	13	0.136357	0.702992	895.366227	0.015317	0.014222
RS	14	0.152525	1.117921	590.292299	0.010098	0.009535
RS	15	0.169799	1.117921	620.896818	0.010622	0.010113
RS	16	0.188255	1.776954	411.774982	0.007044	0.006778
RS	17	0.207973	1.776954	435.101018	0.007443	0.007121
RS	18	0.229040	2.649744	308.722405	0.005281	0.005061
RS	19	0.251548	2.649744	327.108560	0.005596	0.005299
RS	20	0.275596	3.453609	266.065531	0.004552	0.004308
RS	21	0.301289	3.453609	282.237468	0.004828	0.004540
RS	22	0.328739	3.857764	268.014536	0.004585	0.004326
RS	23	0.358067	3.857764	284.278255	0.004863	0.004596
RS	24	0.389402	3.788348	306.877130	0.005250	0.004991
RS	25	0.422879	3.788348	325.111423	0.005562	0.005324
RS	26	0.458647	3.387034	384.786623	0.006583	0.006345
RS	27	0.496862	3.387034	406.659939	0.006957	0.006776
RS	28	0.537690	2.841815	511.219919	0.008746	0.008589
RS	29	0.581312	2.841815	538.072077	0.009205	0.009168
RS	30	0.627917	2.307100	695.469756	0.011898	0.011966
RS	31	0.677710	2.307100	727.388450	0.012444	0.012721
RS	32	0.730910	1.878059	930.597489	0.015920	0.016445
RS	33	0.787749	1.878059	964.747101	0.016504	0.017319
RS	34	0.848476	1.585445	1178.559085	0.020162	0.021351
RS	35	0.913356	1.585445	1208.614953	0.020676	0.022162
RS	36	0.982675	1.414702	1381.269448	0.023630	0.025490
RS	37	1.056736	1.414702	1400.117499	0.023952	0.026024
RS	38	1.135863	1.335349	1495.524916	0.025584	0.027894
RS	39	1.220403	1.335349	1499.171972	0.025647	0.028039
RS	40	1.310725	1.318946	1514.223675	0.025904	0.028356
RS	41	1.407227	1.318946	1502.888453	0.025710	0.028136
RS	42	1.510329	1.344040	1457.547387	0.024935	0.027288
RS	43	1.620484	1.344040	1433.935387	0.024531	0.026797
RS	44	1.738175	1.395453	1353.376186	0.023153	0.025281
RS	45	1.863916	1.395453	1320.687197	0.022593	0.024613
RS	46	1.998258	1.461547	1225.699095	0.020968	0.022833
RS	47	2.141790	1.461547	1186.534289	0.020298	0.022056
RS	48	2.295141	1.531211	1091.715474	0.018676	0.020293
RS	49	2.458981	1.531211	1047.677404	0.017923	0.019450
RS	50	2.634029	1.593604	961.228811	0.016444	0.017858
RS	51	2.821051	1.593604	913.034585	0.015620	0.016964
RS	52	3.020867	1.641373	836.857473	0.014316	0.015576
RS	53	3.234351	1.641373	784.919045	0.013428	0.014632
RS	54	3.462439	1.685372	711.961974	0.012180	0.013310
RS	55	3.706129	1.685372	658.193286	0.011260	0.012337
RS	56	3.966488	1.685372	602.482681	0.010307	0.011327
RS	57	4.244658	1.685372	545.675898	0.009335	0.010292
RS	58	4.541856	1.948562	427.916866	0.007321	0.008148
RS	59	4.859384	1.948562	388.674885	0.006649	0.007419
RS	60	5.198632	1.948562	349.122382	0.005973	0.006680
RS	61	5.561087	1.948562	309.885112	0.005301	0.005943
RS	62	5.948336	1.948562	271.581576	0.004646	0.005219
RS	63	6.362075	1.948562	1192.605505	0.020402	0.023010
PA	4+25*2+4+6 0.125439912 0.040325082 6.362074504 2.310512232 0.172829515 0.225980547 0.311568073 0.453004256 0.702991884 1.117921323 1.776953900 2.649743916 3.453609198 3.857763868 3.788348024 3.387034172 2.841814939 2.307099723 1.878059009 1.585445415 1.414701714 1.335348725 1.318946016 1.344039527 1.395453103 1.461546652 1.531211224 1.593603796 1.641372535 1.685372146 1.948562113
//
IT	5082
RD	16
LK	-424123.774552
QD	-258.968348 -> -238.340019
RI	0.0123554897
TR	0.123900	0.040784
MT	6.409825
MM	C_pi: 1.316872, n_recomb: 59968.149923
RS	0	0.000000	2.698548	148.130058	0.002470	0.000086
RS	1	0.006853	2.698548	157.889079	0.002633	0.000698
RS	2	0.014176	2.698548	168.262413	0.002806	0.001624
RS	3	0.022000	2.698548	179.284684	0.002990	0.002550
RS	4	0.030361	0.174293	2887.357730	0.048148	0.041617
RS	5	0.039295	0.174293	2926.527908	0.048801	0.043457
RS	6	0.048840	0.228161	2273.243770	0.037908	0.033168
RS	7	0.059040	0.228161	2319.800303	0.038684	0.033395
RS	8	0.069940	0.312686	1733.779618	0.028912	0.024902
RS	9	0.081586	0.312686	1783.040335	0.029733	0.025969
RS	10	0.094030	0.451524	1274.793114	0.021258	0.018774
RS	11	0.107327	0.451524	1321.668393	0.022040	0.019830
RS	12	0.121535	0.698620	889.033800	0.014825	0.013541
RS	13	0.136717	0.698620	929.145708	0.015494	0.014390
RS	14	0.152939	1.113769	610.994923	0.010189	0.009619
RS	15	0.170273	1.113769	642.676709	0.010717	0.010207
RS	16	0.188795	1.785551	422.620410	0.007047	0.006783
RS	17	0.208586	1.785551	446.621259	0.007448	0.007132
RS	18	0.229733	2.693360	313.330001	0.005225	0.005012
RS	19	0.252330	2.693360	332.067511	0.005537	0.005251
RS	20	0.276475	3.544500	267.574549	0.004462	0.004230
RS	21	0.302275	3.544500	283.920736	0.004735	0.004460
RS	22	0.329843	3.980924	268.231664	0.004473	0.004227
RS	23	0.359300	3.980924	284.604070	0.004746	0.004491
RS	24	0.390776	3.915426	306.857490	0.005117	0.004871
RS	25	0.424409	3.915426	325.215143	0.005423	0.005195
RS	26	0.460347	3.495741	385.607660	0.006430	0.006201
RS	27	0.498748	3.495741	407.705647	0.006799	0.006621
RS	28	0.539780	2.922198	514.670624	0.008582	0.008424
RS	29	0.583624	2.922198	541.968691	0.009038	0.008988
RS	30	0.630473	2.360032	704.518534	0.011748	0.011794
RS	31	0.680533	2.360032	737.233214	0.012294	0.012533
RS	32	0.734023	1.910422	948.967681	0.015825	0.016295
RS	33	0.791179	1.910422	984.276622	0.016413	0.017157
RS	34	0.852252	1.605061	1208.737583	0.020156	0.021256
RS	35	0.917510	1.605061	1240.072632	0.020679	0.022064
RS	36	0.987240	1.427691	1422.215198	0.023716	0.025464
RS	37	1.061748	1.427691	1442.065544	0.024047	0.026002
RS	38	1.141363	1.345805	1542.825014	0.025727	0.027915
RS	39	1.226434	1.345805	1546.963664	0.025796	0.028069
RS	40	1.317335	1.329467	1562.657623	0.026058	0.028391
RS	41	1.414465	1.329467	1551.357017	0.025870	0.028184
RS	42	1.518252	1.356261	1503.340271	0.025069	0.027316
RS	43	1.629151	1.356261	1479.500489	0.024671	0.026841
RS	44	1.747650	1.410390	1394.741614	0.023258	0.025295
RS	45	1.874270	1.410390	1361.732308	0.022708	0.024646
RS	46	2.009568	1.479748	1262.351476	0.021050	0.022841
RS	47	2.154137	1.479748	1222.854611	0.020392	0.022085
RS	48	2.308613	1.552732	1124.236987	0.018747	0.020306
RS	49	2.473676	1.552732	1079.845610	0.018007	0.019484
RS	50	2.650051	1.617961	990.514593	0.016517	0.017886
RS	51	2.838512	1.617961	941.871533	0.015706	0.017013
RS	52	3.039889	1.667723	863.642981	0.014402	0.015627
RS	53	3.255067	1.667723	811.062908	0.013525	0.014700
RS	54	3.484990	1.713363	736.264252	0.012278	0.013381
RS	55	3.730670	1.713363	681.637447	0.011367	0.012421
RS	56	3.993187	1.713363	624.882789	0.010420	0.011421
RS	57	4.273694	1.713363	566.859227	0.009453	0.010394
RS	58	4.573424	1.992990	442.740476	0.007383	0.008191
RS	59	4.893695	1.992990	403.164959	0.006723	0.007478
RS	60	5.235914	1.992990	363.114212	0.006055	0.006751
RS	61	5.601586	1.992990	323.222736	0.005390	0.006022
RS	62	5.992317	1.992990	284.123595	0.004738	0.005304
RS	63	6.409825	1.992990	1267.930523	0.021143	0.023759
PA	4+25*2+4+6 0.123899975 0.040784028 6.409824526 2.698547691 0.174293062 0.228161419 0.312686190 0.451524377 0.698619873 1.113768735 1.785550785 2.693359810 3.544499891 3.980923757 3.915426417 3.495740882 2.922198460 2.360032108 1.910421611 1.605060573 1.427691472 1.345804697 1.329467260 1.356261261 1.410390090 1.479747757 1.552731688 1.617961294 1.667723382 1.713362706 1.992990313
//
IT	4935
RD	17
LK	-424083.125318
QD	-247.445950 -> -228.205066
RI	0.0109300906
TR	0.122450	0.041235
MT	6.454387
MM	C_pi: 1.335559, n_recomb: 61451.196811
RS	0	0.000000	3.147004	130.319073	0.002121	0.000075
RS	1	0.006865	3.147004	138.971440	0.002261	0.000605
RS	2	0.014200	3.147004	148.176804	0.002411	0.001405
RS	3	0.022040	3.147004	157.967470	0.002571	0.002204
RS	4	0.030417	0.175718	2944.190183	0.047911	0.041622
RS	5	0.039370	0.175718	2985.402505	0.048582	0.043452
RS	6	0.048937	0.230385	2316.380753	0.037695	0.033128
RS	7	0.059161	0.230385	2364.878851	0.038484	0.033346
RS	8	0.070087	0.313947	1778.083176	0.028935	0.024998
RS	9	0.081763	0.313947	1828.906329	0.029762	0.026047
RS	10	0.094240	0.450268	1316.594445	0.021425	0.018947
RS	11	0.107574	0.450268	1364.926045	0.022212	0.020001
RS	12	0.121823	0.694386	921.090203	0.014989	0.013695
RS	13	0.137050	0.694386	962.558826	0.015664	0.014552
RS	14	0.153323	1.109174	631.704323	0.010280	0.009705
RS	15	0.170712	1.109174	664.456020	0.010813	0.010302
RS	16	0.189295	1.792276	433.530280	0.007055	0.006792
RS	17	0.209154	1.792276	458.204579	0.007456	0.007147
RS	18	0.230377	2.733256	318.008845	0.005175	0.004969
RS	19	0.253056	2.733256	337.097038	0.005486	0.005209
RS	20	0.277291	3.630711	269.169416	0.004380	0.004158
RS	21	0.303191	3.630711	285.689111	0.004649	0.004386
RS	22	0.330868	4.099701	268.534157	0.004370	0.004135
RS	23	0.360446	4.099701	285.012973	0.004638	0.004395
RS	24	0.392053	4.039107	306.878010	0.004994	0.004759
RS	25	0.425831	4.039107	325.351920	0.005294	0.005076
RS	26	0.461927	3.602059	386.355859	0.006287	0.006066
RS	27	0.500501	3.602059	408.662473	0.006650	0.006476
RS	28	0.541723	3.001027	517.828593	0.008427	0.008267
RS	29	0.585775	3.001027	545.543900	0.008878	0.008818
RS	30	0.632850	2.412030	712.933387	0.011602	0.011627
RS	31	0.683158	2.412030	746.404687	0.012146	0.012352
RS	32	0.736918	1.942269	966.307930	0.015725	0.016146
RS	33	0.794369	1.942269	1002.738964	0.016318	0.016997
RS	34	0.855764	1.624421	1237.564123	0.020139	0.021158
RS	35	0.921373	1.624421	1270.161186	0.020669	0.021962
RS	36	0.991486	1.440539	1461.673152	0.023786	0.025429
RS	37	1.066413	1.440539	1482.537076	0.024125	0.025971
RS	38	1.146482	1.356119	1588.676925	0.025853	0.027927
RS	39	1.232048	1.356119	1593.342236	0.025929	0.028090
RS	40	1.323488	1.339769	1609.789714	0.026196	0.028419
RS	41	1.421204	1.339769	1598.573006	0.026014	0.028225
RS	42	1.525629	1.368132	1548.027591	0.025191	0.027339
RS	43	1.637222	1.368132	1524.014211	0.024800	0.026879
RS	44	1.756475	1.424810	1435.212918	0.023355	0.025308
RS	45	1.883914	1.424810	1401.934662	0.022814	0.024677
RS	46	2.020102	1.497241	1298.313888	0.021128	0.022849
RS	47	2.165639	1.497241	1258.528141	0.020480	0.022114
RS	48	2.321165	1.573343	1156.246012	0.018816	0.020320
RS	49	2.487369	1.573343	1111.534479	0.018088	0.019519
RS	50	2.664981	1.641217	1019.429734	0.016589	0.017917
RS	51	2.854786	1.641217	970.362243	0.015791	0.017061
RS	52	3.057620	1.692803	890.165922	0.014486	0.015679
RS	53	3.274378	1.692803	836.962533	0.013620	0.014767
RS	54	3.506015	1.739894	760.399134	0.012374	0.013453
RS	55	3.753553	1.739894	704.925321	0.011471	0.012505
RS	56	4.018084	1.739894	647.141221	0.010531	0.011514
RS	57	4.300774	1.739894	587.918406	0.009567	0.010493
RS	58	4.602869	2.035446	457.442285	0.007444	0.008235
RS	59	4.925702	2.035446	417.540235	0.006795	0.007535
RS	60	5.270696	2.035446	377.003916	0.006135	0.006819
RS	61	5.639373	2.035446	336.475569	0.005475	0.006099
RS	62	6.033357	2.035446	296.601591	0.004827	0.005387
RS	63	6.454387	2.035446	1343.840813	0.021868	0.024493
PA	4+25*2+4+6 0.122450186 0.041235245 6.454387457 3.147004288 0.175717723 0.230384662 0.313946685 0.450268295 0.694385817 1.109174307 1.792276127 2.733256405 3.630711024 4.099701204 4.039107210 3.602059044 3.001026609 2.412030077 1.942268773 1.624420930 1.440539083 1.356119218 1.339768775 1.368132376 1.424810401 1.497240960 1.573342948 1.641216741 1.692803424 1.739893802 2.035445556
//
IT	5052
RD	18
LK	-424045.201344
QD	-236.706009 -> -218.732230
RI	0.0097034319
TR	0.121083	0.041679
MT	6.496003
MM	C_pi: 1.353474, n_recomb: 62904.314243
RS	0	0.000000	3.665278	114.659747	0.001823	0.000065
RS	1	0.006875	3.665278	122.323573	0.001945	0.000524
RS	2	0.014223	3.665278	130.483567	0.002074	0.001217
RS	3	0.022077	3.665278	139.169568	0.002212	0.001907
RS	4	0.030470	0.177098	2998.780227	0.047672	0.041615
RS	5	0.039440	0.177098	3041.996924	0.048359	0.043441
RS	6	0.049027	0.232628	2356.893215	0.037468	0.033072
RS	7	0.059273	0.232628	2407.310064	0.038269	0.033283
RS	8	0.070224	0.315316	1820.250024	0.028937	0.025078
RS	9	0.081927	0.315316	1872.611713	0.029769	0.026109
RS	10	0.094435	0.449206	1357.229223	0.021576	0.019108
RS	11	0.107803	0.449206	1406.984115	0.022367	0.020160
RS	12	0.122090	0.690302	952.769651	0.015146	0.013844
RS	13	0.137360	0.690302	995.571218	0.015827	0.014709
RS	14	0.153679	1.104274	652.372664	0.010371	0.009792
RS	15	0.171120	1.104274	686.185186	0.010908	0.010397
RS	16	0.189761	1.797414	444.473620	0.007066	0.006804
RS	17	0.209683	1.797414	469.818784	0.007469	0.007164
RS	18	0.230974	2.769843	322.731742	0.005131	0.004930
RS	19	0.253730	2.769843	342.168971	0.005440	0.005172
RS	20	0.278050	3.712601	270.828245	0.004305	0.004092
RS	21	0.304042	3.712601	287.520144	0.004571	0.004318
RS	22	0.331822	4.214361	268.903158	0.004275	0.004051
RS	23	0.361511	4.214361	285.485898	0.004538	0.004306
RS	24	0.393241	4.159513	306.931116	0.004879	0.004655
RS	25	0.427153	4.159513	325.514795	0.005175	0.004964
RS	26	0.463397	3.706083	387.035163	0.006153	0.005939
RS	27	0.502132	3.706083	409.535714	0.006510	0.006339
RS	28	0.543531	3.078344	520.721124	0.008278	0.008118
RS	29	0.587776	3.078344	548.827221	0.008725	0.008656
RS	30	0.635062	2.463101	720.770346	0.011458	0.011466
RS	31	0.685600	2.463101	754.961159	0.012002	0.012178
RS	32	0.739613	1.973598	982.690498	0.015622	0.015998
RS	33	0.797339	1.973598	1020.207176	0.016218	0.016839
RS	34	0.859034	1.643508	1265.118494	0.020112	0.021056
RS	35	0.924971	1.643508	1298.959070	0.020650	0.021857
RS	36	0.995441	1.453223	1499.714542	0.023841	0.025388
RS	37	1.070756	1.453223	1521.600414	0.024189	0.025934
RS	38	1.151250	1.366274	1633.140812	0.025962	0.027931
RS	39	1.237277	1.366274	1638.364029	0.026045	0.028103
RS	40	1.329220	1.349842	1655.668633	0.026320	0.028441
RS	41	1.427483	1.349842	1644.580767	0.026144	0.028258
RS	42	1.532503	1.379657	1591.645857	0.025303	0.027358
RS	43	1.644743	1.379657	1567.508634	0.024919	0.026913
RS	44	1.764700	1.438734	1474.814257	0.023445	0.025319
RS	45	1.892904	1.438734	1441.314415	0.022913	0.024706
RS	46	2.029923	1.514061	1333.600334	0.021200	0.022857
RS	47	2.176362	1.514061	1293.565605	0.020564	0.022141
RS	48	2.332869	1.593096	1187.746767	0.018882	0.020335
RS	49	2.500137	1.593096	1142.746102	0.018166	0.019553
RS	50	2.678905	1.663438	1047.970479	0.016660	0.017948
RS	51	2.869964	1.663438	998.502084	0.015873	0.017110
RS	52	3.074159	1.716692	916.420040	0.014568	0.015731
RS	53	3.292393	1.716692	862.611327	0.013713	0.014834
RS	54	3.525631	1.765057	784.358772	0.012469	0.013524
RS	55	3.774905	1.765057	728.049204	0.011574	0.012587
RS	56	4.041318	1.765057	669.250241	0.010639	0.011605
RS	57	4.326047	1.765057	608.845534	0.009679	0.010591
RS	58	4.630352	2.076025	472.020411	0.007504	0.008278
RS	59	4.955580	2.076025	431.798537	0.006864	0.007591
RS	60	5.303168	2.076025	390.788583	0.006212	0.006886
RS	61	5.674653	2.076025	349.639663	0.005558	0.006174
RS	62	6.071680	2.076025	309.010404	0.004912	0.005467
RS	63	6.496003	2.076025	1420.244674	0.022578	0.025212
PA	4+25*2+4+6 0.121082925 0.041678759 6.496003236 3.665278478 0.177097556 0.232627701 0.315315668 0.449206474 0.690301919 1.104273561 1.797414126 2.769843154 3.712601256 4.214361360 4.159512802 3.706083074 3.078343593 2.463101140 1.973598437 1.643508042 1.453223425 1.366274179 1.349841547 1.379657256 1.438734076 1.514061389 1.593096461 1.663438375 1.716691552 1.765056965 2.076024735
//
IT	4328
RD	19
LK	-424009.767530
QD	-226.674323 -> -209.861037
RI	0.0086436647
TR	0.119791	0.042115
MT	6.534908
MM	C_pi: 1.370665, n_recomb: 64328.223245
RS	0	0.000000	4.264393	100.876814	0.001568	0.000056
RS	1	0.006885	4.264393	107.658704	0.001674	0.000455
RS	2	0.014245	4.264393	114.884508	0.001786	0.001055
RS	3	0.022111	4.264393	122.581573	0.001906	0.001650
RS	4	0.030518	0.178428	3051.381420	0.047435	0.041601
RS	5	0.039505	0.178428	3096.560349	0.048137	0.043424
RS	6	0.049110	0.234870	2395.107509	0.037233	0.033004
RS	7	0.059377	0.234870	2447.413442	0.038046	0.033211
RS	8	0.070351	0.316767	1860.439792	0.028921	0.025143
RS	9	0.082080	0.316767	1914.314739	0.029759	0.026157
RS	10	0.094617	0.448321	1396.705089	0.021712	0.019258
RS	11	0.108017	0.448321	1447.850971	0.022507	0.020307
RS	12	0.122339	0.686381	984.036446	0.015297	0.013990
RS	13	0.137648	0.686381	1028.146633	0.015983	0.014861
RS	14	0.154011	1.099129	672.986372	0.010462	0.009878
RS	15	0.171500	1.099129	707.850145	0.011004	0.010492
RS	16	0.190194	1.801223	455.419693	0.007080	0.006819
RS	17	0.210175	1.801223	481.431905	0.007484	0.007184
RS	18	0.231531	2.803443	327.480593	0.005091	0.004895
RS	19	0.254358	2.803443	347.264632	0.005398	0.005139
RS	20	0.278757	3.790473	272.534907	0.004237	0.004032
RS	21	0.304835	3.790473	289.397352	0.004499	0.004255
RS	22	0.332709	4.325120	269.325079	0.004187	0.003972
RS	23	0.362503	4.325120	286.009203	0.004446	0.004223
RS	24	0.394348	4.276800	307.007671	0.004773	0.004557
RS	25	0.428385	4.276800	325.695017	0.005063	0.004860
RS	26	0.464766	3.807908	387.648633	0.006026	0.005820
RS	27	0.503652	3.807908	410.329602	0.006379	0.006210
RS	28	0.545215	3.154218	523.367978	0.008136	0.007975
RS	29	0.589640	3.154218	551.840254	0.008579	0.008503
RS	30	0.637124	2.513276	728.073415	0.011318	0.011310
RS	31	0.687877	2.513276	762.948617	0.011860	0.012010
RS	32	0.742125	2.004417	998.178920	0.015517	0.015853
RS	33	0.800108	2.004417	1036.745642	0.016116	0.016684
RS	34	0.862083	1.662312	1291.472580	0.020076	0.020952
RS	35	0.928325	1.662312	1326.537098	0.020621	0.021751
RS	36	0.999129	1.465730	1536.406260	0.023884	0.025341
RS	37	1.074807	1.465730	1559.319769	0.024240	0.025892
RS	38	1.155696	1.376258	1676.273102	0.026058	0.027929
RS	39	1.242155	1.376258	1682.081858	0.026148	0.028109
RS	40	1.334566	1.359684	1700.336298	0.026432	0.028457
RS	41	1.433340	1.359684	1689.418383	0.026262	0.028286
RS	42	1.538916	1.390848	1634.224424	0.025404	0.027373
RS	43	1.651760	1.390848	1610.009390	0.025028	0.026942
RS	44	1.772374	1.452183	1513.567850	0.023529	0.025328
RS	45	1.901293	1.452183	1479.890071	0.023005	0.024732
RS	46	2.039088	1.530248	1368.220893	0.021269	0.022866
RS	47	2.186371	1.530248	1327.974375	0.020644	0.022168
RS	48	2.343795	1.612045	1218.741244	0.018946	0.020351
RS	49	2.512057	1.612045	1173.480725	0.018242	0.019587
RS	50	2.691906	1.684690	1076.135143	0.016729	0.017980
RS	51	2.884137	1.684690	1026.288181	0.015954	0.017158
RS	52	3.089604	1.739467	942.397452	0.014650	0.015784
RS	53	3.309218	1.739467	888.001303	0.013804	0.014901
RS	54	3.543953	1.788946	808.132992	0.012563	0.013596
RS	55	3.794851	1.788946	750.999503	0.011674	0.012669
RS	56	4.063023	1.788946	691.200656	0.010745	0.011695
RS	57	4.349660	1.788946	629.631678	0.009788	0.010686
RS	58	4.656033	2.114831	486.471997	0.007562	0.008322
RS	59	4.983500	2.114831	445.936980	0.006932	0.007647
RS	60	5.333515	2.114831	404.464902	0.006288	0.006951
RS	61	5.707629	2.114831	362.710977	0.005638	0.006246
RS	62	6.107503	2.114831	321.345089	0.004995	0.005544
RS	63	6.534908	2.114831	1497.058455	0.023272	0.025917
PA	4+25*2+4+6 0.119791207 0.042114526 6.534908285 4.264392723 0.178428436 0.234870172 0.316767488 0.448320978 0.686380782 1.099129083 1.801222962 2.803443393 3.790472601 4.325120495 4.276799784 3.807908146 3.154217722 2.513275701 2.004417091 1.662312189 1.465729804 1.376257616 1.359684313 1.390847656 1.452183241 1.530247749 1.612045491 1.684689501 1.739466968 1.788946210 2.114830938
//
IT	5470
RD	20
LK	-423976.615250
QD	-217.286461 -> -201.538754
RI	0.0077247826
TR	0.118568	0.042542
MT	6.571375
MM	C_pi: 1.387184, n_recomb: 65723.492178
RS	0	0.000000	4.957426	88.730833	0.001350	0.000049
RS	1	0.006895	4.957426	94.726483	0.001441	0.000395
RS	2	0.014265	4.957426	101.118292	0.001539	0.000914
RS	3	0.022143	4.957426	107.931156	0.001642	0.001429
RS	4	0.030564	0.179707	3102.229034	0.047201	0.041580
RS	5	0.039566	0.179707	3149.324410	0.047918	0.043403
RS	6	0.049188	0.237099	2431.276215	0.036992	0.032927
RS	7	0.059474	0.237099	2485.437177	0.037817	0.033131
RS	8	0.070469	0.318284	1898.783356	0.028890	0.025195
RS	9	0.082223	0.318284	1954.145436	0.029733	0.026193
RS	10	0.094786	0.447590	1435.056235	0.021835	0.019398
RS	11	0.108216	0.447590	1487.561759	0.022634	0.020443
RS	12	0.122572	0.682618	1014.879450	0.015442	0.014130
RS	13	0.137917	0.682618	1060.274022	0.016132	0.015007
RS	14	0.154320	1.093847	693.499803	0.010552	0.009965
RS	15	0.171855	1.093847	729.403741	0.011098	0.010586
RS	16	0.190598	1.803862	466.358444	0.007096	0.006836
RS	17	0.210634	1.803862	493.033612	0.007502	0.007206
RS	18	0.232051	2.834353	332.240019	0.005055	0.004864
RS	19	0.254944	2.834353	352.368181	0.005361	0.005109
RS	20	0.279416	3.864585	274.277888	0.004173	0.003975
RS	21	0.305576	3.864585	291.309064	0.004432	0.004198
RS	22	0.333538	4.432178	269.789538	0.004105	0.003899
RS	23	0.363429	4.432178	286.572548	0.004360	0.004145
RS	24	0.395381	4.391100	307.102058	0.004673	0.004466
RS	25	0.429535	4.391100	325.887451	0.004958	0.004763
RS	26	0.466045	3.907627	388.199963	0.005907	0.005706
RS	27	0.505071	3.907627	411.048949	0.006254	0.006089
RS	28	0.546789	3.228698	525.790717	0.008000	0.007839
RS	29	0.591382	3.228698	554.606433	0.008438	0.008356
RS	30	0.639050	2.562591	734.881786	0.011181	0.011159
RS	31	0.690005	2.562591	770.408156	0.011722	0.011848
RS	32	0.744473	2.034734	1012.833408	0.015411	0.015710
RS	33	0.802696	2.034734	1052.415517	0.016013	0.016532
RS	34	0.864933	1.680838	1316.687799	0.020034	0.020847
RS	35	0.931461	1.680838	1352.955859	0.020586	0.021643
RS	36	1.002577	1.478055	1571.808279	0.023915	0.025290
RS	37	1.078595	1.478055	1595.752680	0.024280	0.025844
RS	38	1.159854	1.386073	1718.118020	0.026142	0.027921
RS	39	1.246716	1.386073	1724.536937	0.026239	0.028110
RS	40	1.339567	1.369305	1743.829207	0.026533	0.028468
RS	41	1.438820	1.369305	1733.118752	0.026370	0.028308
RS	42	1.544915	1.401721	1675.790616	0.025498	0.027385
RS	43	1.658326	1.401721	1651.540001	0.025129	0.026968
RS	44	1.779555	1.465192	1551.486225	0.023606	0.025336
RS	45	1.909143	1.465192	1517.671193	0.023092	0.024756
RS	46	2.047666	1.545848	1402.179160	0.021335	0.022874
RS	47	2.195739	1.545848	1361.755821	0.020719	0.022193
RS	48	2.354021	1.630253	1249.225524	0.019007	0.020368
RS	49	2.523217	1.630253	1203.733160	0.018315	0.019621
RS	50	2.704077	1.705050	1103.912736	0.016796	0.018012
RS	51	2.897407	1.705050	1053.709482	0.016032	0.017206
RS	52	3.104067	1.761221	968.085727	0.014730	0.015837
RS	53	3.324975	1.761221	913.120463	0.013893	0.014966
RS	54	3.561113	1.811667	831.708274	0.012655	0.013667
RS	55	3.813532	1.811667	773.763686	0.011773	0.012749
RS	56	4.083355	1.811667	712.980750	0.010848	0.011783
RS	57	4.371781	1.811667	650.265784	0.009894	0.010779
RS	58	4.680093	2.151987	500.791708	0.007620	0.008365
RS	59	5.009662	2.151987	459.950607	0.006998	0.007701
RS	60	5.361953	2.151987	418.027907	0.006360	0.007015
RS	61	5.738533	2.151987	375.684238	0.005716	0.006317
RS	62	6.141077	2.151987	333.599867	0.005076	0.005619
RS	63	6.571375	2.151987	1574.200580	0.023952	0.026607
PA	4+25*2+4+6 0.118567978 0.042542228 6.571374684 4.957426033 0.179706687 0.237098897 0.318284146 0.447589569 0.682617784 1.093847409 1.803862117 2.834353227 3.864585474 4.432177772 4.391100038 3.907626755 3.228698189 2.562591417 2.034733972 1.680838453 1.478054636 1.386072831 1.369305149 1.401720783 1.465191786 1.545848103 1.630253001 1.705050414 1.761221067 1.811667144 2.151986918
//
IT	4182
RD	21
LK	-423945.558504
QD	-208.485841 -> -193.718856
RI	0.0069265657
TR	0.117407	0.042962
MT	6.605617
MM	C_pi: 1.403076, n_recomb: 67090.821247
RS	0	0.000000	5.758660	78.032234	0.001163	0.000042
RS	1	0.006903	5.758660	83.328423	0.001242	0.000342
RS	2	0.014283	5.758660	88.977396	0.001326	0.000793
RS	3	0.022172	5.758660	95.001699	0.001416	0.001238
RS	4	0.030606	0.180934	3151.452912	0.046973	0.041556
RS	5	0.039623	0.180934	3200.419178	0.047703	0.043380
RS	6	0.049261	0.239302	2465.636952	0.036751	0.032842
RS	7	0.059565	0.239302	2521.615492	0.037585	0.033046
RS	8	0.070580	0.319847	1935.424102	0.028848	0.025237
RS	9	0.082356	0.319847	1992.246392	0.029695	0.026219
RS	10	0.094944	0.446999	1472.299661	0.021945	0.019529
RS	11	0.108402	0.446999	1526.134336	0.022747	0.020568
RS	12	0.122789	0.679023	1045.267948	0.015580	0.014267
RS	13	0.138168	0.679023	1091.922403	0.016275	0.015148
RS	14	0.154610	1.088481	713.895111	0.010641	0.010051
RS	15	0.172186	1.088481	750.827602	0.011191	0.010678
RS	16	0.190976	1.805541	477.263426	0.007114	0.006854
RS	17	0.211063	1.805541	504.596410	0.007521	0.007229
RS	18	0.232537	2.862838	336.997707	0.005023	0.004836
RS	19	0.255493	2.862838	357.466938	0.005328	0.005082
RS	20	0.280033	3.935260	276.042666	0.004114	0.003923
RS	21	0.306268	3.935260	293.240351	0.004371	0.004144
RS	22	0.334314	4.535719	270.288616	0.004029	0.003830
RS	23	0.364296	4.535719	287.168093	0.004280	0.004073
RS	24	0.396348	4.502543	307.210065	0.004579	0.004380
RS	25	0.430612	4.502543	326.088322	0.004860	0.004671
RS	26	0.467242	4.005294	388.696592	0.005794	0.005599
RS	27	0.506400	4.005294	411.702375	0.006136	0.005974
RS	28	0.548262	3.301834	528.009230	0.007870	0.007710
RS	29	0.593013	3.301834	557.147372	0.008304	0.008216
RS	30	0.640854	2.611063	741.238086	0.011048	0.011014
RS	31	0.691998	2.611063	777.384414	0.011587	0.011691
RS	32	0.746671	2.064555	1026.712615	0.015303	0.015569
RS	33	0.805120	2.064555	1067.276551	0.015908	0.016384
RS	34	0.867603	1.699077	1340.835819	0.019985	0.020741
RS	35	0.934399	1.699077	1378.286348	0.020544	0.021534
RS	36	1.005807	1.490191	1605.984189	0.023937	0.025235
RS	37	1.082144	1.490191	1630.960554	0.024310	0.025793
RS	38	1.163751	1.395712	1758.734265	0.026214	0.027908
RS	39	1.250991	1.395712	1765.784541	0.026319	0.028105
RS	40	1.344254	1.378707	1786.189598	0.026623	0.028475
RS	41	1.443955	1.378707	1775.720555	0.026467	0.028326
RS	42	1.550539	1.412291	1716.372508	0.025583	0.027394
RS	43	1.664481	1.412291	1692.125270	0.025221	0.026991
RS	44	1.786288	1.477784	1588.588848	0.023678	0.025343
RS	45	1.916504	1.477784	1554.674192	0.023173	0.024778
RS	46	2.055709	1.560899	1435.486051	0.021396	0.022882
RS	47	2.204524	1.560899	1394.918396	0.020791	0.022218
RS	48	2.363612	1.647770	1279.200888	0.019067	0.020385
RS	49	2.533683	1.647770	1233.503316	0.018386	0.019654
RS	50	2.715494	1.724583	1131.300437	0.016862	0.018045
RS	51	2.909856	1.724583	1080.762380	0.016109	0.017254
RS	52	3.117635	1.782028	993.477410	0.014808	0.015889
RS	53	3.339758	1.782028	937.961364	0.013980	0.015031
RS	54	3.577214	1.833307	855.075197	0.012745	0.013737
RS	55	3.831063	1.833307	796.332911	0.011869	0.012829
RS	56	4.102436	1.833307	734.582113	0.010949	0.011869
RS	57	4.392543	1.833307	670.739754	0.009997	0.010870
RS	58	4.702676	2.187598	514.975763	0.007676	0.008407
RS	59	5.034219	2.187598	473.835896	0.007063	0.007754
RS	60	5.388649	2.187598	431.474002	0.006431	0.007077
RS	61	5.767547	2.187598	388.555518	0.005791	0.006386
RS	62	6.172601	2.187598	345.770296	0.005154	0.005693
RS	63	6.605617	2.187598	1651.601197	0.024617	0.027284
PA	4+25*2+4+6 0.117407458 0.042961777 6.605617305 5.758660106 0.180934037 0.239302163 0.319847374 0.446998803 0.679022990 1.088481321 1.805541126 2.862837967 3.935259694 4.535718790 4.502542560 4.005293574 3.301833603 2.611063286 2.064555170 1.699077073 1.490191143 1.395711849 1.378706769 1.412291412 1.477784396 1.560898575 1.647770149 1.724582680 1.782028340 1.833307093 2.187598207
//
IT	4666
RD	22
LK	-423916.431185
QD	-200.222176 -> -186.359743
RI	0.0062297292
TR	0.116305	0.043373
MT	6.637780
MM	C_pi: 1.418380, n_recomb: 68431.143944
RS	0	0.000000	6.686079	68.596160	0.001002	0.000037
RS	1	0.006911	6.686079	73.270098	0.001071	0.000297
RS	2	0.014301	6.686079	78.257556	0.001144	0.000687
RS	3	0.022200	6.686079	83.578859	0.001221	0.001073
RS	4	0.030646	0.182112	3199.175981	0.046750	0.041528
RS	5	0.039676	0.182112	3249.968252	0.047493	0.043355
RS	6	0.049329	0.241473	2498.382391	0.036509	0.032754
RS	7	0.059650	0.241473	2556.139333	0.037353	0.032958
RS	8	0.070684	0.321445	1970.480161	0.028795	0.025269
RS	9	0.082481	0.321445	2028.735527	0.029646	0.026236
RS	10	0.095093	0.446534	1508.469285	0.022044	0.019651
RS	11	0.108576	0.446534	1563.603678	0.022849	0.020685
RS	12	0.122992	0.675599	1075.184899	0.015712	0.014398
RS	13	0.138404	0.675599	1123.074829	0.016412	0.015283
RS	14	0.154881	1.083072	734.160219	0.010728	0.010136
RS	15	0.172497	1.083072	772.109335	0.011283	0.010769
RS	16	0.191330	1.806398	488.123883	0.007133	0.006874
RS	17	0.211465	1.806398	516.109168	0.007542	0.007253
RS	18	0.232992	2.889139	341.743673	0.004994	0.004811
RS	19	0.256006	2.889139	362.550609	0.005298	0.005058
RS	20	0.280611	4.002702	277.823669	0.004060	0.003874
RS	21	0.306917	4.002702	295.185645	0.004314	0.004094
RS	22	0.335040	4.635962	270.813646	0.003957	0.003766
RS	23	0.365108	4.635962	287.787109	0.004205	0.004005
RS	24	0.397253	4.611290	307.326104	0.004491	0.004299
RS	25	0.431621	4.611290	326.292296	0.004768	0.004585
RS	26	0.468363	4.100993	389.142751	0.005687	0.005497
RS	27	0.507645	4.100993	412.295026	0.006025	0.005865
RS	28	0.549642	3.373669	530.042463	0.007746	0.007586
RS	29	0.594542	3.373669	559.483623	0.008176	0.008083
RS	30	0.642544	2.658711	747.180812	0.010919	0.010873
RS	31	0.693864	2.658711	783.917803	0.011456	0.011541
RS	32	0.748732	2.093883	1039.874466	0.015196	0.015432
RS	33	0.807391	2.093883	1081.387937	0.015803	0.016238
RS	34	0.870105	1.717023	1363.983853	0.019932	0.020634
RS	35	0.937153	1.717023	1402.595554	0.020496	0.021425
RS	36	1.008835	1.502130	1639.002832	0.023951	0.025177
RS	37	1.085471	1.502130	1665.010488	0.024331	0.025739
RS	38	1.167404	1.405168	1798.182933	0.026277	0.027891
RS	39	1.254999	1.405168	1805.883104	0.026390	0.028096
RS	40	1.348649	1.387884	1827.474009	0.026705	0.028478
RS	41	1.448771	1.387884	1817.276798	0.026556	0.028339
RS	42	1.555813	1.422562	1756.016137	0.025661	0.027401
RS	43	1.670253	1.422562	1731.807512	0.025307	0.027010
RS	44	1.792602	1.489974	1624.909423	0.023745	0.025348
RS	45	1.923408	1.489974	1590.929452	0.023249	0.024798
RS	46	2.063254	1.575424	1468.162985	0.021455	0.022890
RS	47	2.212765	1.575424	1427.481051	0.020860	0.022241
RS	48	2.372610	1.664629	1308.683113	0.019124	0.020402
RS	49	2.543503	1.664629	1262.804862	0.018454	0.019686
RS	50	2.726206	1.743331	1158.305534	0.016927	0.018077
RS	51	2.921537	1.743331	1107.452999	0.016183	0.017301
RS	52	3.130368	1.801942	1018.576204	0.014885	0.015941
RS	53	3.353632	1.801942	962.526905	0.014066	0.015094
RS	54	3.592327	1.853931	878.233310	0.012834	0.013807
RS	55	3.847519	1.853931	818.706559	0.011964	0.012907
RS	56	4.120348	1.853931	756.003842	0.011048	0.011953
RS	57	4.412034	1.853931	691.052310	0.010099	0.010959
RS	58	4.723879	2.221744	529.025583	0.007731	0.008449
RS	59	5.057278	2.221744	487.594040	0.007125	0.007806
RS	60	5.413719	2.221744	444.803868	0.006500	0.007137
RS	61	5.794795	2.221744	401.324766	0.005865	0.006452
RS	62	6.202208	2.221744	357.855454	0.005229	0.005764
RS	63	6.637780	2.221744	1729.211225	0.025269	0.027948
PA	4+25*2+4+6 0.116305220 0.043373362 6.637779952 6.686079054 0.182112331 0.241472728 0.321445275 0.446534038 0.675599142 1.083072008 1.806397771 2.889138811 4.002702192 4.635962373 4.611290297 4.100993480 3.373668863 2.658710803 2.093883117 1.717023439 1.502129928 1.405168160 1.387884332 1.422561939 1.489973648 1.575424225 1.664629301 1.743331326 1.801941509 1.853930959 2.221744093
//
IT	4879
RD	23
LK	-423889.084043
QD	-192.450759 -> -179.424253
RI	0.0056219251
TR	0.115256	0.043777
MT	6.668087
MM	C_pi: 1.433131, n_recomb: 69744.588241
RS	0	0.000000	7.757705	60.290345	0.000864	0.000032
RS	1	0.006919	7.757705	64.412488	0.000924	0.000258
RS	2	0.014317	7.757705	68.812820	0.000987	0.000596
RS	3	0.022226	7.757705	73.509591	0.001054	0.000930
RS	4	0.030683	0.183240	3245.542279	0.046535	0.041499
RS	5	0.039725	0.183240	3298.113754	0.047288	0.043330
RS	6	0.049393	0.243602	2529.687195	0.036271	0.032662
RS	7	0.059729	0.243602	2589.180982	0.037124	0.032868
RS	8	0.070781	0.323064	2004.060980	0.028734	0.025293
RS	9	0.082598	0.323064	2063.721306	0.029590	0.026245
RS	10	0.095232	0.446180	1543.588633	0.022132	0.019764
RS	11	0.108740	0.446180	1599.993699	0.022941	0.020792
RS	12	0.123183	0.672334	1104.622714	0.015838	0.014525
RS	13	0.138625	0.672334	1153.723739	0.016542	0.015413
RS	14	0.155135	1.077663	754.266968	0.010815	0.010220
RS	15	0.172788	1.077663	793.219838	0.011373	0.010859
RS	16	0.191662	1.806539	498.927262	0.007154	0.006895
RS	17	0.211842	1.806539	527.558856	0.007564	0.007277
RS	18	0.233419	2.913452	346.467328	0.004968	0.004787
RS	19	0.256488	2.913452	367.608251	0.005271	0.005036
RS	20	0.281154	4.067138	279.610423	0.004009	0.003829
RS	21	0.307526	4.067138	297.134181	0.004260	0.004047
RS	22	0.335723	4.733052	271.357485	0.003891	0.003705
RS	23	0.365871	4.733052	288.422440	0.004135	0.003942
RS	24	0.398104	4.717388	307.448792	0.004408	0.004222
RS	25	0.432568	4.717388	326.498413	0.004681	0.004503
RS	26	0.469417	4.194793	389.538729	0.005585	0.005401
RS	27	0.508815	4.194793	412.827837	0.005919	0.005762
RS	28	0.550939	3.444223	531.904486	0.007626	0.007467
RS	29	0.595978	3.444223	561.630550	0.008053	0.007956
RS	30	0.644133	2.705556	752.734657	0.010793	0.010738
RS	31	0.695620	2.705556	790.034341	0.011328	0.011395
RS	32	0.750669	2.122728	1052.355811	0.015089	0.015297
RS	33	0.809527	2.122728	1094.787143	0.015697	0.016096
RS	34	0.872457	1.734684	1386.170335	0.019875	0.020527
RS	35	0.939742	1.734684	1425.921110	0.020445	0.021317
RS	36	1.011682	1.513874	1670.897443	0.023957	0.025116
RS	37	1.088600	1.513874	1697.933619	0.024345	0.025682
RS	38	1.170839	1.414447	1836.486740	0.026332	0.027871
RS	39	1.258769	1.414447	1844.852567	0.026452	0.028083
RS	40	1.352782	1.396853	1867.688888	0.026779	0.028477
RS	41	1.453301	1.396853	1857.791440	0.026637	0.028349
RS	42	1.560774	1.432553	1794.722638	0.025733	0.027405
RS	43	1.675684	1.432553	1770.585306	0.025387	0.027026
RS	44	1.798544	1.501790	1660.440683	0.023807	0.025353
RS	45	1.929905	1.501790	1626.427707	0.023320	0.024816
RS	46	2.070355	1.589467	1500.196002	0.021510	0.022897
RS	47	2.220522	1.589467	1459.428592	0.020925	0.022264
RS	48	2.381080	1.680889	1337.650553	0.019179	0.020418
RS	49	2.552746	1.680889	1291.616169	0.018519	0.019718
RS	50	2.736291	1.761364	1184.906412	0.016989	0.018110
RS	51	2.932535	1.761364	1133.760165	0.016256	0.017347
RS	52	3.142357	1.821039	1043.359261	0.014960	0.015993
RS	53	3.366696	1.821039	986.795345	0.014149	0.015157
RS	54	3.606558	1.873630	901.159964	0.012921	0.013876
RS	55	3.863016	1.873630	840.863677	0.012056	0.012983
RS	56	4.137218	1.873630	777.226581	0.011144	0.012036
RS	57	4.430393	1.873630	711.185598	0.010197	0.011046
RS	58	4.743852	2.254536	542.929918	0.007785	0.008491
RS	59	5.079000	2.254536	501.214701	0.007186	0.007857
RS	60	5.437336	2.254536	458.007826	0.006567	0.007196
RS	61	5.820466	2.254536	413.982746	0.005936	0.006517
RS	62	6.230105	2.254536	369.846389	0.005303	0.005833
RS	63	6.668087	2.254536	1806.945550	0.025908	0.028598
PA	4+25*2+4+6 0.115255970 0.043776703 6.668086960 7.757704604 0.183239834 0.243601725 0.323063919 0.446179733 0.672333983 1.077663496 1.806539033 2.913451556 4.067137782 4.733051886 4.717388462 4.194793240 3.444222819 2.705555933 2.122728085 1.734683673 1.513873913 1.414446823 1.396852810 1.432552728 1.501790265 1.589467359 1.680888820 1.761363564 1.821039029 1.873629647 2.254536148
//
IT	5047
RD	24
LK	-423863.382793
QD	-185.133083 -> -172.880462
RI	0.0050880938
TR	0.114256	0.044172
MT	6.696665
MM	C_pi: 1.447367, n_recomb: 71032.241840
RS	0	0.000000	8.998969	52.961119	0.000746	0.000028
RS	1	0.006926	8.998969	56.593180	0.000797	0.000224
RS	2	0.014332	8.998969	60.471654	0.000851	0.000517
RS	3	0.022251	8.998969	64.612873	0.000910	0.000806
RS	4	0.030718	0.184321	3290.614265	0.046326	0.041468
RS	5	0.039772	0.184321	3344.921275	0.047090	0.043303
RS	6	0.049453	0.245686	2559.703392	0.036036	0.032568
RS	7	0.059804	0.245686	2620.892649	0.036897	0.032777
RS	8	0.070873	0.324697	2036.269758	0.028667	0.025309
RS	9	0.082708	0.324697	2097.307453	0.029526	0.026248
RS	10	0.095362	0.445928	1577.690730	0.022211	0.019870
RS	11	0.108893	0.445928	1635.338724	0.023022	0.020891
RS	12	0.123362	0.669229	1133.574557	0.015959	0.014647
RS	13	0.138832	0.669229	1183.862816	0.016667	0.015538
RS	14	0.155374	1.072287	774.208013	0.010899	0.010303
RS	15	0.173062	1.072287	814.151746	0.011462	0.010947
RS	16	0.191975	1.806082	509.665294	0.007175	0.006917
RS	17	0.212197	1.806082	538.936975	0.007587	0.007303
RS	18	0.233821	2.935980	351.163064	0.004944	0.004766
RS	19	0.256942	2.935980	372.634148	0.005246	0.005016
RS	20	0.281664	4.128771	281.399594	0.003962	0.003786
RS	21	0.308099	4.128771	299.082693	0.004211	0.004003
RS	22	0.336364	4.827156	271.917355	0.003828	0.003649
RS	23	0.366588	4.827156	289.071487	0.004070	0.003882
RS	24	0.398905	4.820970	307.577121	0.004330	0.004150
RS	25	0.433460	4.820970	326.706059	0.004599	0.004426
RS	26	0.470408	4.286772	389.890913	0.005489	0.005309
RS	27	0.509915	4.286772	413.308107	0.005819	0.005663
RS	28	0.552159	3.513556	533.611687	0.007512	0.007353
RS	29	0.597329	3.513556	563.605991	0.007935	0.007834
RS	30	0.645627	2.751618	757.936986	0.010670	0.010607
RS	31	0.697271	2.751618	795.773364	0.011203	0.011255
RS	32	0.752491	2.151098	1064.212392	0.014982	0.015165
RS	33	0.811536	2.151098	1107.531469	0.015592	0.015957
RS	34	0.874671	1.752051	1407.468981	0.019815	0.020421
RS	35	0.942179	1.752051	1448.336969	0.020390	0.021209
RS	36	1.014362	1.525418	1701.741234	0.023957	0.025053
RS	37	1.091545	1.525418	1729.801955	0.024352	0.025623
RS	38	1.174073	1.423544	1873.715093	0.026378	0.027847
RS	39	1.262318	1.423544	1882.760019	0.026506	0.028067
RS	40	1.356674	1.405609	1906.900001	0.026846	0.028474
RS	41	1.457566	1.405609	1897.326927	0.026711	0.028356
RS	42	1.565446	1.442270	1832.542821	0.025799	0.027407
RS	43	1.680798	1.442270	1808.506307	0.025460	0.027041
RS	44	1.804139	1.513248	1695.222964	0.023866	0.025356
RS	45	1.936023	1.513248	1661.206316	0.023387	0.024833
RS	46	2.077042	1.603049	1531.616492	0.021562	0.022904
RS	47	2.227828	1.603049	1490.789752	0.020988	0.022285
RS	48	2.389058	1.696576	1366.127576	0.019232	0.020435
RS	49	2.561454	1.696576	1319.959248	0.018583	0.019749
RS	50	2.745791	1.778719	1211.117455	0.017050	0.018142
RS	51	2.942896	1.778719	1159.696820	0.016326	0.017392
RS	52	3.153653	1.839369	1067.835616	0.015033	0.016044
RS	53	3.379007	1.839369	1010.774732	0.014230	0.015218
RS	54	3.619969	1.892460	923.860208	0.013006	0.013944
RS	55	3.877621	1.892460	862.808735	0.012147	0.013059
RS	56	4.153118	1.892460	798.254114	0.011238	0.012117
RS	57	4.447697	1.892460	731.142634	0.010293	0.011132
RS	58	4.762679	2.286049	556.692519	0.007837	0.008532
RS	59	5.099477	2.286049	514.701272	0.007246	0.007908
RS	60	5.459602	2.286049	471.088671	0.006632	0.007254
RS	61	5.844670	2.286049	426.531476	0.006005	0.006581
RS	62	6.256409	2.286049	381.744218	0.005374	0.005900
RS	63	6.696665	2.286049	1884.771811	0.026534	0.029236
PA	4+25*2+4+6 0.114256065 0.044171979 6.696665129 8.998969449 0.184321369 0.245685955 0.324696683 0.445927831 0.669229352 1.072286874 1.806082478 2.935979503 4.128770962 4.827155945 4.820970036 4.286771968 3.513555566 2.751618329 2.151097525 1.752050759 1.525418080 1.423543951 1.405608984 1.442270087 1.513248015 1.603049044 1.696576078 1.778718918 1.839368799 1.892460181 2.286049123
//
IT	4197
RD	25
LK	-423839.205026
QD	-178.232764 -> -166.697815
RI	0.0046195640
TR	0.113301	0.044559
MT	6.723693
MM	C_pi: 1.461119, n_recomb: 72294.357139
RS	0	0.000000	10.435448	46.503574	0.000643	0.000024
RS	1	0.006933	10.435448	49.701400	0.000687	0.000194
RS	2	0.014346	10.435448	53.117180	0.000735	0.000448
RS	3	0.022274	10.435448	56.765490	0.000785	0.000699
RS	4	0.030751	0.185356	3334.505840	0.046124	0.041436
RS	5	0.039816	0.185356	3390.503844	0.046899	0.043277
RS	6	0.049509	0.247720	2588.564589	0.035806	0.032474
RS	7	0.059875	0.247720	2651.407023	0.036675	0.032686
RS	8	0.070959	0.326334	2067.195579	0.028594	0.025320
RS	9	0.082811	0.326334	2129.582603	0.029457	0.026245
RS	10	0.095485	0.445766	1610.803670	0.022281	0.019968
RS	11	0.109038	0.445766	1669.667330	0.023095	0.020983
RS	12	0.123531	0.666276	1162.034300	0.016074	0.014765
RS	13	0.139028	0.666276	1213.486067	0.016785	0.015658
RS	14	0.155599	1.066967	793.965022	0.010982	0.010384
RS	15	0.173320	1.066967	834.886176	0.011548	0.011033
RS	16	0.192269	1.805111	520.328001	0.007197	0.006939
RS	17	0.212532	1.805111	550.233178	0.007611	0.007329
RS	18	0.234199	2.956867	355.825100	0.004922	0.004747
RS	19	0.257369	2.956867	377.622367	0.005223	0.004997
RS	20	0.282145	4.187800	283.183352	0.003917	0.003746
RS	21	0.308639	4.187800	301.023132	0.004164	0.003961
RS	22	0.336970	4.918439	272.486355	0.003769	0.003595
RS	23	0.367264	4.918439	289.727254	0.004008	0.003825
RS	24	0.399659	4.922155	307.705958	0.004256	0.004081
RS	25	0.434300	4.922155	326.910210	0.004522	0.004353
RS	26	0.471343	4.376976	390.201642	0.005397	0.005222
RS	27	0.510954	4.376976	413.738800	0.005723	0.005570
RS	28	0.553311	3.581701	535.174114	0.007403	0.007245
RS	29	0.598604	3.581701	565.421029	0.007821	0.007718
RS	30	0.647038	2.796927	762.807257	0.010551	0.010480
RS	31	0.698829	2.796927	801.155516	0.011082	0.011120
RS	32	0.754212	2.179005	1075.476022	0.014876	0.015036
RS	33	0.813433	2.179005	1119.653486	0.015487	0.015821
RS	34	0.876761	1.769137	1427.912512	0.019751	0.020316
RS	35	0.944479	1.769137	1469.875515	0.020332	0.021101
RS	36	1.016892	1.536768	1731.567517	0.023952	0.024989
RS	37	1.094325	1.536768	1760.647300	0.024354	0.025562
RS	38	1.177127	1.432466	1909.894001	0.026418	0.027820
RS	39	1.265669	1.432466	1919.629270	0.026553	0.028048
RS	40	1.360349	1.414165	1945.123140	0.026906	0.028468
RS	41	1.461594	1.414165	1935.896750	0.026778	0.028360
RS	42	1.569858	1.451730	1869.486450	0.025859	0.027407
RS	43	1.685628	1.451730	1845.577911	0.025529	0.027053
RS	44	1.809424	1.524372	1729.257370	0.023920	0.025358
RS	45	1.941803	1.524372	1695.264522	0.023449	0.024848
RS	46	2.083360	1.616204	1562.418763	0.021612	0.022911
RS	47	2.234730	1.616204	1521.557630	0.021047	0.022305
RS	48	2.396595	1.711737	1394.103294	0.019284	0.020452
RS	49	2.569682	1.711737	1347.822724	0.018644	0.019779
RS	50	2.754769	1.795451	1236.925798	0.017110	0.018174
RS	51	2.952688	1.795451	1185.250058	0.016395	0.017436
RS	52	3.164328	1.856995	1091.989727	0.015105	0.016094
RS	53	3.390642	1.856995	1034.450130	0.014309	0.015278
RS	54	3.632645	1.910495	946.318306	0.013090	0.014011
RS	55	3.891426	1.910495	884.527014	0.012235	0.013133
RS	56	4.168148	1.910495	819.072669	0.011330	0.012196
RS	57	4.464056	1.910495	750.910529	0.010387	0.011215
RS	58	4.780478	2.316377	570.305071	0.007889	0.008573
RS	59	5.118837	2.316377	528.046054	0.007304	0.007956
RS	60	5.480655	2.316377	484.039129	0.006695	0.007310
RS	61	5.867557	2.316377	438.963939	0.006072	0.006642
RS	62	6.281283	2.316377	393.542058	0.005444	0.005965
RS	63	6.723693	2.316377	1962.619527	0.027148	0.029861
PA	4+25*2+4+6 0.113301344 0.044559020 6.723692533 10.435447592 0.185356201 0.247719951 0.326334448 0.445765803 0.666275958 1.066966733 1.805111036 2.956867266 4.187800035 4.918439433 4.922154793 4.376975711 3.581700536 2.796926864 2.179005402 1.769137237 1.536768055 1.432466080 1.414164682 1.451730473 1.524372144 1.616204253 1.711736561 1.795450981 1.856994586 1.910495454 2.316377003
//
CC
CC	Brief Description of the file format:
CC	  CC  comments
CC	  MM  useful-messages
CC	  RD  round-of-iterations
CC	  LL  \log[P(sequence)]
CC	  QD  Q-before-opt Q-after-opt
CC	  TR  \theta_0 \rho_0
CC	  RS  k t_k \lambda_k \pi_k \sum_{l\not=k}A_{kl} A_{kk}
CC	  DC  begin end best-k t_k+\Delta_k max-prob
CC
MM	Version: 0.6.5-r67
MM	pattern:4+25*2+4+6, n:63, n_free_lambdas:28
MM	n_iterations:25, skip:1, max_t:5, theta/rho:5
MM	is_decoding:0
MM	n_seqs:17, sum_L:1168450, sum_n:183082
RD	0
LK	0.000000
QD	0.000000 -> 0.000000
RI	inf
TR	0.170418	0.034084
MT	5.000000
MM	C_pi: 1.000000, n_recomb: 39157.707725
RS	0	0.000000	1.000000	247.161563	0.006312	0.000000
RS	1	0.006440	1.000000	261.365138	0.006675	0.000000
RS	2	0.013294	1.000000	276.268679	0.007055	0.000000
RS	3	0.020590	1.000000	291.891294	0.007454	0.000000
RS	4	0.028356	1.000000	308.250368	0.007872	0.000000
RS	5	0.036622	1.000000	325.361158	0.008309	0.000000
RS	6	0.045421	1.000000	343.236336	0.008765	0.000000
RS	7	0.054785	1.000000	361.885475	0.009242	0.000000
RS	8	0.064753	1.000000	381.314496	0.009738	0.000000
RS	9	0.075363	1.000000	401.525039	0.010254	0.000000
RS	10	0.086656	1.000000	422.513792	0.010790	0.000000
RS	11	0.098677	1.000000	444.271752	0.011346	0.000000
RS	12	0.111471	1.000000	466.783424	0.011921	0.000000
RS	13	0.125090	1.000000	490.025976	0.012514	0.000000
RS	14	0.139585	1.000000	513.968319	0.013126	0.000000
RS	15	0.155014	1.000000	538.570156	0.013754	0.000000
RS	16	0.171437	1.000000	563.780976	0.014398	0.000000
RS	17	0.188917	1.000000	589.539019	0.015056	0.000000
RS	18	0.207523	1.000000	615.770230	0.015725	0.000000
RS	19	0.227327	1.000000	642.387199	0.016405	0.000000
RS	20	0.248406	1.000000	669.288131	0.017092	0.000000
RS	21	0.270843	1.000000	696.355866	0.017783	0.000000
RS	22	0.294725	1.000000	723.456968	0.018475	0.000000
RS	23	0.320144	1.000000	750.440946	0.019165	0.000000
RS	24	0.347201	1.000000	777.139627	0.019846	0.000000
RS	25	0.376000	1.000000	803.366750	0.020516	0.000000
RS	26	0.406654	1.000000	828.917822	0.021169	0.000000
RS	27	0.439282	1.000000	853.570318	0.021798	0.000000
RS	28	0.474011	1.000000	877.084272	0.022399	0.000000
RS	29	0.510976	1.000000	899.203347	0.022964	0.000000
RS	30	0.550322	1.000000	919.656450	0.023486	0.000000
RS	31	0.592202	1.000000	938.159971	0.023959	0.000000
RS	32	0.636779	1.000000	954.420710	0.024374	0.000000
RS	33	0.684227	1.000000	968.139560	0.024724	0.000000
RS	34	0.734730	1.000000	979.015989	0.025002	0.000000
RS	35	0.788485	1.000000	986.753363	0.025199	0.000000
RS	36	0.845702	1.000000	991.065097	0.025310	0.000000
RS	37	0.906604	1.000000	991.681625	0.025325	0.000000
RS	38	0.971428	1.000000	988.358103	0.025240	0.000000
RS	39	1.040426	1.000000	980.882739	0.025050	0.000000
RS	40	1.113868	1.000000	969.085563	0.024748	0.000000
RS	41	1.192040	1.000000	952.847414	0.024334	0.000000
RS	42	1.275245	1.000000	932.108829	0.023804	0.000000
RS	43	1.363809	1.000000	906.878472	0.023160	0.000000
RS	44	1.458076	1.000000	877.240677	0.022403	0.000000
RS	45	1.558414	1.000000	843.361617	0.021538	0.000000
RS	46	1.665214	1.000000	805.493591	0.020570	0.000000
RS	47	1.778891	1.000000	763.976918	0.019510	0.000000
RS	48	1.899889	1.000000	719.238918	0.018368	0.000000
RS	49	2.028679	1.000000	671.789575	0.017156	0.000000
RS	50	2.165763	1.000000	622.213544	0.015890	0.000000
RS	51	2.311675	1.000000	571.158359	0.014586	0.000000
RS	52	2.466983	1.000000	519.318875	0.013262	0.000000
RS	53	2.632293	1.000000	467.418263	0.011937	0.000000
RS	54	2.808249	1.000000	416.186132	0.010628	0.000000
RS	55	2.995536	1.000000	366.334650	0.009355	0.000000
RS	56	3.194884	1.000000	318.533818	0.008135	0.000000
RS	57	3.407070	1.000000	273.387258	0.006982	0.000000
RS	58	3.632920	1.000000	231.410037	0.005910	0.000000
RS	59	3.873315	1.000000	193.010053	0.004929	0.000000
RS	60	4.129191	1.000000	158.474429	0.004047	0.000000
RS	61	4.401545	1.000000	127.962050	0.003268	0.000000
RS	62	4.691438	1.000000	101.503008	0.002592	0.000000
RS	63	5.000000	1.000000	285.947634	0.007302	0.000000
PA	4+25*2+4+6 0.170418188 0.034083638 5.000000000 1.000000000 1.000000000 1.000000000 1.000000000 1.000000000 1.000000000 1.000000000 1.000000000 1.000000000 1.000000000 1.000000000 1.000000000 1.000000000 1.000000000 1.000000000 1.000000000 1.000000000 1.000000000 1.000000000 1.000000000 1.000000000 1.000000000 1.000000000 1.000000000 1.000000000 1.000000000 1.000000000 1.000000000
//
IT	4360
RD	1
LK	-446352.623962
QD	-1130.794346 -> -692.166566
RI	0.0642468794
TR	0.164907	0.033826
MT	5.266476
MM	C_pi: 0.981770, n_recomb: 38169.966786
RS	0	0.000000	0.349444	694.719840	0.018201	0.000722
RS	1	0.006526	0.349444	726.006051	0.019020	0.005717
RS	2	0.013478	0.349444	757.752813	0.019852	0.014147
RS	3	0.020883	0.349444	789.834698	0.020693	0.019872
RS	4	0.028772	0.348283	824.816080	0.021609	0.020664
RS	5	0.037176	0.348283	857.149843	0.022456	0.021127
RS	6	0.046128	0.418301	742.145681	0.019443	0.021428
RS	7	0.055664	0.418301	772.314478	0.020234	0.021073
RS	8	0.065822	0.525787	640.116815	0.016770	0.020136
RS	9	0.076644	0.525787	667.678722	0.017492	0.018855
RS	10	0.088171	0.667130	549.477262	0.014396	0.017371
RS	11	0.100451	0.667130	574.439010	0.015050	0.015793
RS	12	0.113533	0.829319	483.479890	0.012667	0.014249
RS	13	0.127468	0.829319	506.295868	0.013264	0.012855
RS	14	0.142312	0.989358	444.612368	0.011648	0.011674
RS	15	0.158125	0.989358	466.003536	0.012209	0.010721
RS	16	0.174971	1.126442	429.002234	0.011239	0.009984
RS	17	0.192915	1.126442	449.683617	0.011781	0.009443
RS	18	0.212030	1.228817	431.961422	0.011317	0.009078
RS	19	0.232393	1.228817	452.504854	0.011855	0.008874
RS	20	0.254085	1.293310	450.105311	0.011792	0.008821
RS	21	0.277193	1.293310	470.903641	0.012337	0.008915
RS	22	0.301808	1.323029	481.138938	0.012605	0.009154
RS	23	0.328030	1.323029	502.384512	0.013162	0.009536
RS	24	0.355963	1.324577	523.277973	0.013709	0.010062
RS	25	0.385718	1.324577	544.927511	0.014276	0.010731
RS	26	0.417416	1.305313	574.888321	0.015061	0.011548
RS	27	0.451182	1.305313	596.614153	0.015630	0.012516
RS	28	0.487152	1.272282	633.913382	0.016608	0.013635
RS	29	0.525469	1.272282	655.041918	0.017161	0.014899
RS	30	0.566287	1.232410	697.003381	0.018261	0.016293
RS	31	0.609769	1.232410	716.468331	0.018770	0.017787
RS	32	0.656088	1.192295	758.977696	0.019884	0.019337
RS	33	0.705430	1.192295	775.352133	0.020313	0.020883
RS	34	0.757992	1.157230	813.278819	0.021307	0.022358
RS	35	0.813984	1.157230	824.936419	0.021612	0.023693
RS	36	0.873630	1.130136	853.529958	0.022361	0.024830
RS	37	0.937168	1.130136	858.899542	0.022502	0.025731
RS	38	1.004853	1.111408	875.141406	0.022927	0.026372
RS	39	1.076955	1.111408	872.944482	0.022870	0.026746
RS	40	1.153763	1.099981	875.701839	0.022942	0.026858
RS	41	1.235583	1.099981	865.116046	0.022665	0.026716
RS	42	1.322742	1.094339	854.665397	0.022391	0.026338
RS	43	1.415589	1.094339	835.423965	0.021887	0.025745
RS	44	1.514496	1.092791	813.142281	0.021303	0.024966
RS	45	1.619857	1.092791	785.566533	0.020581	0.024030
RS	46	1.732094	1.093597	753.575110	0.019743	0.022968
RS	47	1.851655	1.093597	718.553816	0.018825	0.021806
RS	48	1.979019	1.095352	679.199856	0.017794	0.020567
RS	49	2.114694	1.095352	638.165787	0.016719	0.019269
RS	50	2.259224	1.097198	593.786494	0.015556	0.017927
RS	51	2.413186	1.097198	548.686423	0.014375	0.016559
RS	52	2.577195	1.098680	501.703204	0.013144	0.015178
RS	53	2.751907	1.098680	454.896911	0.011918	0.013799
RS	54	2.938021	1.099755	407.778419	0.010683	0.012436
RS	55	3.136280	1.099755	361.856637	0.009480	0.011102
RS	56	3.347478	1.099755	317.300783	0.008313	0.009810
RS	57	3.572458	1.099755	274.719959	0.007197	0.008571
RS	58	3.812121	1.109183	232.883675	0.006101	0.007397
RS	59	4.067423	1.109183	196.474736	0.005147	0.006299
RS	60	4.339387	1.109183	163.254368	0.004277	0.005287
RS	61	4.629099	1.109183	133.469532	0.003497	0.004368
RS	62	4.937717	1.109183	107.250515	0.002810	0.003549
RS	63	5.266476	1.109183	317.071586	0.008307	0.010827
PA	4+25*2+4+6 0.164906703 0.033826265 5.266475677 0.349444389 0.348282814 0.418300629 0.525787354 0.667129517 0.829319000 0.989357948 1.126441956 1.228816986 1.293310165 1.323028564 1.324577332 1.305313110 1.272281647 1.232410431 1.192295074 1.157230377 1.130136490 1.111408234 1.099981308 1.094339371 1.092790604 1.093597412 1.095352173 1.097198486 1.098680437 1.099755287 1.109182894
//
IT	4445
RD	2
LK	-445657.546264
QD	-741.735352 -> -584.114431
RI	0.0863940226
TR	0.162829	0.034648
MT	5.340000
MM	C_pi: 0.962194, n_recomb: 38315.193113
RS	0	0.000000	0.276818	881.182421	0.022998	0.000763
RS	1	0.006549	0.276818	916.339272	0.023916	0.006037
RS	2	0.013527	0.276818	951.382979	0.024830	0.014748
RS	3	0.020962	0.276818	986.092806	0.025736	0.021597
RS	4	0.028883	0.236421	1191.460226	0.031096	0.024239
RS	5	0.037324	0.236421	1223.727797	0.031938	0.026292
RS	6	0.046317	0.294513	1010.538234	0.026374	0.023585
RS	7	0.055899	0.294513	1041.324392	0.027178	0.024870
RS	8	0.066109	0.402163	787.965036	0.020565	0.020392
RS	9	0.076988	0.402163	816.601324	0.021313	0.020607
RS	10	0.088578	0.568115	600.660919	0.015677	0.016132
RS	11	0.100928	0.568115	625.929599	0.016336	0.015801
RS	12	0.114087	0.788418	470.935864	0.012291	0.012340
RS	13	0.128107	0.788418	492.770206	0.012861	0.011951
RS	14	0.143046	1.034566	393.414219	0.010268	0.009726
RS	15	0.158963	1.034566	412.688769	0.010771	0.009501
RS	16	0.175922	1.266551	353.818084	0.009234	0.008217
RS	17	0.193992	1.266551	371.595633	0.009698	0.008168
RS	18	0.213246	1.450422	340.819410	0.008895	0.007518
RS	19	0.233760	1.450422	358.004975	0.009344	0.007629
RS	20	0.255618	1.567171	347.925052	0.009081	0.007438
RS	21	0.278907	1.567171	365.216371	0.009532	0.007718
RS	22	0.303722	1.614712	371.808154	0.009704	0.007915
RS	23	0.330161	1.614712	389.698671	0.010171	0.008386
RS	24	0.358332	1.603814	410.757231	0.010720	0.008952
RS	25	0.388348	1.603814	429.509475	0.011210	0.009637
RS	26	0.420330	1.550443	463.837229	0.012106	0.010588
RS	27	0.454406	1.550443	483.415964	0.012617	0.011514
RS	28	0.490714	1.471241	529.821439	0.013828	0.012884
RS	29	0.529400	1.471241	549.774607	0.014349	0.014069
RS	30	0.570619	1.382439	605.494967	0.015803	0.015846
RS	31	0.614537	1.382439	624.814223	0.016307	0.017238
RS	32	0.661332	1.298337	684.280763	0.017859	0.019280
RS	33	0.711191	1.298337	701.367428	0.018305	0.020707
RS	34	0.764316	1.228988	756.595426	0.019747	0.022697
RS	35	0.820919	1.228988	769.474428	0.020083	0.023888
RS	36	0.881230	1.178581	812.657091	0.021210	0.025451
RS	37	0.945490	1.178581	819.407901	0.021386	0.026179
RS	38	1.013959	1.146140	845.802841	0.022075	0.027085
RS	39	1.086912	1.146140	844.959481	0.022053	0.027277
RS	40	1.164642	1.128320	853.356321	0.022272	0.027493
RS	41	1.247463	1.128320	844.112457	0.022031	0.027182
RS	42	1.335707	1.121486	835.767991	0.021813	0.026790
RS	43	1.429731	1.121486	818.015407	0.021350	0.026062
RS	44	1.529913	1.122051	795.818125	0.020770	0.025208
RS	45	1.636655	1.122051	770.057177	0.020098	0.024182
RS	46	1.750388	1.126546	737.645210	0.019252	0.023036
RS	47	1.871569	1.126546	704.838749	0.018396	0.021829
RS	48	2.000686	1.132238	665.542006	0.017370	0.020528
RS	49	2.138259	1.132238	627.037025	0.016365	0.019219
RS	50	2.284841	1.137504	583.488045	0.015229	0.017849
RS	51	2.441023	1.137504	541.012795	0.014120	0.016493
RS	52	2.607434	1.141519	495.466959	0.012931	0.015110
RS	53	2.784742	1.141519	451.095482	0.011773	0.013755
RS	54	2.973663	1.144421	405.546662	0.010584	0.012406
RS	55	3.174955	1.144421	361.622791	0.009438	0.011097
RS	56	3.389431	1.144421	318.717363	0.008318	0.009828
RS	57	3.617952	1.144421	277.433500	0.007241	0.008608
RS	58	3.861439	1.164679	234.620688	0.006123	0.007392
RS	59	4.120872	1.164679	199.529337	0.005208	0.006326
RS	60	4.397295	1.164679	167.199304	0.004364	0.005337
RS	61	4.691820	1.164679	137.920699	0.003600	0.004434
RS	62	5.005634	1.164679	111.877884	0.002920	0.003623
RS	63	5.340000	1.164679	343.600234	0.008968	0.011353
PA	4+25*2+4+6 0.162829045 0.034647957 5.340000093 0.276818379 0.236420722 0.294512962 0.402162821 0.568115203 0.788417595 1.034566018 1.266550543 1.450421612 1.567171099 1.614712192 1.603813618 1.550442730 1.471240669 1.382438621 1.298337401 1.228987807 1.178580642 1.146139741 1.128319902 1.121486100 1.122050987 1.126545839 1.132238108 1.137503613 1.141518795 1.144420889 1.164678678
//
IT	4522
RD	3
LK	-445388.120414
QD	-624.422121 -> -536.769058
RI	0.0875634449
TR	0.161009	0.035635
MT	5.377410
MM	C_pi: 0.966633, n_recomb: 39566.818652
RS	0	0.000000	0.283271	890.550113	0.022507	0.000741
RS	1	0.006561	0.283271	926.659856	0.023420	0.005813
RS	2	0.013551	0.283271	962.729820	0.024332	0.013909
RS	3	0.021001	0.283271	998.541509	0.025237	0.020252
RS	4	0.028939	0.201667	1443.504006	0.036483	0.026684
RS	5	0.037399	0.201667	1473.234049	0.037234	0.029109
RS	6	0.046413	0.249268	1218.496649	0.030796	0.025481
RS	7	0.056018	0.249268	1248.006115	0.031542	0.027382
RS	8	0.066254	0.351312	910.328005	0.023007	0.021169
RS	9	0.077161	0.351312	939.632231	0.023748	0.021974
RS	10	0.088784	0.525750	650.505830	0.016441	0.015900
RS	11	0.101169	0.525750	676.676934	0.017102	0.016053
RS	12	0.114367	0.780097	475.710363	0.012023	0.011583
RS	13	0.128430	0.780097	497.697718	0.012579	0.011570
RS	14	0.143417	1.088117	373.932593	0.009451	0.008819
RS	15	0.159386	1.088117	392.585850	0.009922	0.008859
RS	16	0.176403	1.397117	321.287427	0.008120	0.007311
RS	17	0.194537	1.397117	337.919495	0.008540	0.007437
RS	18	0.213860	1.651712	300.712059	0.007600	0.006653
RS	19	0.234451	1.651712	316.460726	0.007998	0.006869
RS	20	0.256393	1.813677	303.236077	0.007664	0.006617
RS	21	0.279774	1.813677	318.993025	0.008062	0.006946
RS	22	0.304689	1.872599	324.809915	0.008209	0.007134
RS	23	0.331239	1.872599	341.253941	0.008625	0.007606
RS	24	0.359531	1.842779	363.946724	0.009198	0.008216
RS	25	0.389678	1.842779	381.536462	0.009643	0.008860
RS	26	0.421804	1.750001	420.523606	0.010628	0.009921
RS	27	0.456037	1.750001	439.425047	0.011106	0.010770
RS	28	0.492516	1.622009	494.341460	0.012494	0.012340
RS	29	0.531388	1.622009	514.260345	0.012997	0.013421
RS	30	0.572811	1.485161	582.628295	0.014725	0.015508
RS	31	0.616951	1.485161	602.570733	0.015229	0.016781
RS	32	0.663987	1.361057	677.650607	0.017127	0.019224
RS	33	0.714109	1.361057	695.798031	0.017585	0.020525
RS	34	0.767518	1.263105	766.726438	0.019378	0.022933
RS	35	0.824432	1.263105	780.691068	0.019731	0.023997
RS	36	0.885080	1.195241	836.334950	0.021137	0.025893
RS	37	0.949707	1.195241	843.798721	0.021326	0.026496
RS	38	1.018573	1.154146	877.535382	0.022179	0.027590
RS	39	1.091958	1.154146	876.851695	0.022161	0.027666
RS	40	1.170157	1.133883	887.504561	0.022431	0.027930
RS	41	1.253486	1.133883	877.946081	0.022189	0.027525
RS	42	1.342282	1.128767	868.018519	0.021938	0.027082
RS	43	1.436904	1.128767	849.726790	0.021476	0.026293
RS	44	1.537733	1.133542	823.880680	0.020823	0.025344
RS	45	1.645177	1.133542	797.628492	0.020159	0.024291
RS	46	1.759670	1.143257	761.188945	0.019238	0.023054
RS	47	1.881675	1.143257	728.102318	0.018402	0.021847
RS	48	2.011683	1.154038	685.456836	0.017324	0.020485
RS	49	2.150221	1.154038	646.891102	0.016349	0.019195
RS	50	2.297848	1.163593	601.004893	0.015190	0.017798
RS	51	2.455160	1.163593	558.575097	0.014117	0.016474
RS	52	2.622792	1.170790	511.575710	0.012929	0.015090
RS	53	2.801422	1.170790	467.181923	0.011807	0.013769
RS	54	2.991772	1.176179	420.569266	0.010629	0.012431
RS	55	3.194609	1.176179	376.430660	0.009514	0.011152
RS	56	3.410753	1.176179	333.090212	0.008418	0.009906
RS	57	3.641077	1.176179	291.166896	0.007359	0.008704
RS	58	3.886512	1.208505	245.215604	0.006198	0.007440
RS	59	4.148049	1.208505	209.957186	0.005306	0.006402
RS	60	4.426745	1.208505	177.205886	0.004479	0.005433
RS	61	4.723724	1.208505	147.292654	0.003723	0.004543
RS	62	5.040186	1.208505	120.449092	0.003044	0.003737
RS	63	5.377410	1.208505	382.675377	0.009672	0.012065
PA	4+25*2+4+6 0.161009395 0.035634881 5.377410486 0.283271198 0.201666689 0.249268264 0.351311609 0.525749938 0.780096764 1.088116715 1.397116582 1.651711985 1.813677391 1.872599304 1.842779057 1.750000540 1.622009107 1.485161461 1.361056730 1.263105130 1.195240866 1.154146425 1.133883079 1.128766675 1.133542214 1.143257206 1.154038051 1.163593177 1.170790071 1.176178996 1.208504868
//
IT	4471
RD	4
LK	-445226.340423
QD	-565.878024 -> -500.681331
RI	0.0793152561
TR	0.158883	0.036560
MT	5.419052
MM	C_pi: 0.983286, n_recomb: 41263.248792
RS	0	0.000000	0.315512	835.809133	0.020256	0.000696
RS	1	0.006573	0.315512	871.897175	0.021130	0.005412
RS	2	0.013579	0.315512	908.265459	0.022011	0.012710
RS	3	0.021045	0.315512	944.734046	0.022895	0.018237
RS	4	0.029001	0.188219	1629.834137	0.039498	0.028462
RS	5	0.037481	0.188219	1658.278009	0.040188	0.030742
RS	6	0.046518	0.227863	1395.580609	0.033821	0.027054
RS	7	0.056149	0.227863	1424.055800	0.034511	0.029170
RS	8	0.066414	0.324477	1024.780881	0.024835	0.022021
RS	9	0.077353	0.324477	1054.993019	0.025567	0.023103
RS	10	0.089011	0.502606	704.317722	0.017069	0.015984
RS	11	0.101435	0.502606	731.866501	0.017737	0.016376
RS	12	0.114676	0.780472	491.366510	0.011908	0.011226
RS	13	0.128788	0.780472	514.114692	0.012459	0.011395
RS	14	0.143827	1.137296	369.885974	0.008964	0.008301
RS	15	0.159854	1.137296	388.621182	0.009418	0.008467
RS	16	0.176935	1.512267	307.385141	0.007449	0.006756
RS	17	0.195139	1.512267	323.653971	0.007844	0.006958
RS	18	0.214540	1.830774	281.606831	0.006825	0.006095
RS	19	0.235216	1.830774	296.752942	0.007192	0.006350
RS	20	0.257251	2.034396	281.386008	0.006819	0.006063
RS	21	0.280734	2.034396	296.459332	0.007185	0.006400
RS	22	0.305761	2.102502	302.058348	0.007320	0.006584
RS	23	0.332433	2.102502	317.882595	0.007704	0.007034
RS	24	0.360858	2.052368	342.363827	0.008297	0.007674
RS	25	0.391152	2.052368	359.552725	0.008714	0.008268
RS	26	0.423437	1.920071	403.000824	0.009767	0.009406
RS	27	0.457845	1.920071	421.887661	0.010224	0.010182
RS	28	0.494514	1.745041	484.894883	0.011751	0.011901
RS	29	0.533593	1.745041	505.323195	0.012246	0.012889
RS	30	0.575242	1.563826	585.910375	0.014199	0.015214
RS	31	0.619628	1.563826	606.889849	0.014708	0.016386
RS	32	0.666931	1.404628	697.289823	0.016899	0.019147
RS	33	0.717345	1.404628	716.759658	0.017370	0.020351
RS	34	0.771072	1.283094	803.105409	0.019463	0.023095
RS	35	0.828330	1.283094	818.221349	0.019829	0.024071
RS	36	0.889353	1.201999	885.731058	0.021465	0.026229
RS	37	0.954386	1.201999	893.741467	0.021660	0.026755
RS	38	1.023695	1.155375	933.704830	0.022628	0.027982
RS	39	1.097559	1.155375	932.790537	0.022606	0.027994
RS	40	1.176279	1.134778	944.152349	0.022881	0.028267
RS	41	1.260174	1.134778	933.712749	0.022628	0.027817
RS	42	1.349583	1.132724	920.457277	0.022307	0.027301
RS	43	1.444869	1.132724	900.940342	0.021834	0.026490
RS	44	1.546419	1.142558	869.722267	0.021077	0.025438
RS	45	1.654644	1.142558	842.214326	0.020411	0.024387
RS	46	1.769983	1.158068	800.167790	0.019392	0.023056
RS	47	1.892903	1.158068	765.981253	0.018563	0.021870
RS	48	2.023904	1.174366	718.583713	0.017415	0.020445
RS	49	2.163516	1.174366	679.099701	0.016458	0.019190
RS	50	2.312305	1.188548	629.632673	0.015259	0.017763
RS	51	2.470874	1.188548	586.376266	0.014211	0.016478
RS	52	2.639867	1.199197	536.816969	0.013010	0.015092
RS	53	2.819968	1.199197	491.546078	0.011912	0.013808
RS	54	3.011908	1.207408	442.843185	0.010732	0.012477
RS	55	3.216465	1.207408	397.699233	0.009638	0.011229
RS	56	3.434468	1.207408	353.159644	0.008559	0.010007
RS	57	3.666801	1.207408	309.868493	0.007510	0.008823
RS	58	3.914406	1.252768	259.700519	0.006294	0.007503
RS	59	4.178287	1.252768	223.743415	0.005422	0.006494
RS	60	4.459514	1.252768	190.087243	0.004607	0.005544
RS	61	4.759227	1.252768	159.104094	0.003856	0.004665
RS	62	5.078642	1.252768	131.071886	0.003176	0.003864
RS	63	5.419052	1.252768	429.813839	0.010416	0.012850
PA	4+25*2+4+6 0.158883066 0.036560335 5.419052268 0.315512337 0.188218506 0.227862938 0.324477167 0.502605581 0.780471719 1.137295818 1.512267418 1.830773885 2.034395531 2.102502471 2.052367900 1.920071241 1.745040834 1.563826114 1.404628156 1.283094112 1.201999158 1.155374784 1.134778442 1.132724338 1.142558140 1.158067774 1.174366248 1.188547862 1.199197398 1.207408014 1.252767905
//
IT	4397
RD	5
LK	-445101.677716
QD	-523.984649 -> -469.524431
RI	0.0693379203
TR	0.156495	0.037386
MT	5.470931
MM	C_pi: 1.004972, n_recomb: 43091.788017
RS	0	0.000000	0.360871	765.348212	0.017761	0.000644
RS	1	0.006589	0.360871	800.639810	0.018580	0.004976
RS	2	0.013613	0.360871	836.525735	0.019413	0.011502
RS	3	0.021099	0.360871	872.871148	0.020256	0.016257
RS	4	0.029078	0.182857	1774.591818	0.041182	0.029772
RS	5	0.037583	0.182857	1803.110862	0.041843	0.031723
RS	6	0.046649	0.216275	1550.391349	0.035979	0.028316
RS	7	0.056312	0.216275	1578.327591	0.036627	0.030481
RS	8	0.066612	0.308083	1133.020076	0.026293	0.022821
RS	9	0.077590	0.308083	1164.287166	0.027019	0.024051
RS	10	0.089292	0.487741	759.512965	0.017625	0.016182
RS	11	0.101764	0.487741	788.646537	0.018302	0.016714
RS	12	0.115059	0.782967	512.031182	0.011882	0.011048
RS	13	0.129230	0.782967	535.808719	0.012434	0.011324
RS	14	0.144334	1.179864	372.910966	0.008654	0.007973
RS	15	0.160434	1.179864	392.041471	0.009098	0.008209
RS	16	0.177594	1.612841	301.860654	0.007005	0.006379
RS	17	0.195885	1.612841	318.115757	0.007382	0.006622
RS	18	0.215382	1.990441	271.775756	0.006307	0.005702
RS	19	0.236163	1.990441	286.690954	0.006653	0.005973
RS	20	0.258313	2.234045	269.437404	0.006253	0.005659
RS	21	0.281923	2.234045	284.202102	0.006595	0.005991
RS	22	0.307089	2.311426	289.598421	0.006721	0.006168
RS	23	0.333913	2.311426	305.159710	0.007082	0.006593
RS	24	0.362504	2.241997	331.196945	0.007686	0.007247
RS	25	0.392979	2.241997	348.301836	0.008083	0.007798
RS	26	0.425462	2.072034	395.734334	0.009184	0.008985
RS	27	0.460086	2.072034	414.867320	0.009628	0.009699
RS	28	0.496991	1.852744	485.327474	0.011263	0.011523
RS	29	0.536328	1.852744	506.466890	0.011753	0.012435
RS	30	0.578257	1.630765	598.652929	0.013893	0.014944
RS	31	0.622948	1.630765	620.820935	0.014407	0.016036
RS	32	0.670585	1.440376	726.103095	0.016850	0.019052
RS	33	0.721360	1.440376	746.999960	0.017335	0.020185
RS	34	0.775481	1.298722	848.488555	0.019690	0.023203
RS	35	0.833168	1.298722	864.796469	0.020069	0.024122
RS	36	0.894656	1.206991	943.814866	0.021902	0.026493
RS	37	0.960196	1.206991	952.330360	0.022100	0.026975
RS	38	1.030054	1.156526	997.905238	0.023158	0.028301
RS	39	1.104516	1.156526	996.646902	0.023128	0.028281
RS	40	1.183883	1.136570	1007.893392	0.023389	0.028542
RS	41	1.268481	1.136570	996.421961	0.023123	0.028074
RS	42	1.358653	1.138068	978.970782	0.022718	0.027475
RS	43	1.454766	1.138068	958.072765	0.022233	0.026665
RS	44	1.557212	1.153178	920.712459	0.021366	0.025506
RS	45	1.666409	1.153178	891.799551	0.020695	0.024473
RS	46	1.782801	1.174584	843.532067	0.019575	0.023050
RS	47	1.906862	1.174584	808.097036	0.018753	0.021895
RS	48	2.039098	1.196469	755.475559	0.017532	0.020408
RS	49	2.180047	1.196469	714.915398	0.016591	0.019193
RS	50	2.330284	1.215338	661.498229	0.015351	0.017737
RS	51	2.490420	1.215338	617.243964	0.014324	0.016493
RS	52	2.661107	1.229498	564.820930	0.013107	0.015103
RS	53	2.843042	1.229498	518.492326	0.012032	0.013858
RS	54	3.036964	1.240638	467.410653	0.010847	0.012531
RS	55	3.243664	1.240638	421.085698	0.009772	0.011314
RS	56	3.463985	1.240638	375.169410	0.008706	0.010116
RS	57	3.698822	1.240638	330.332952	0.007666	0.008948
RS	58	3.949134	1.299750	275.449373	0.006392	0.007569
RS	59	4.215938	1.299750	238.693978	0.005539	0.006587
RS	60	4.500324	1.299750	204.038780	0.004735	0.005657
RS	61	4.803447	1.299750	171.895506	0.003989	0.004789
RS	62	5.126545	1.299750	142.587039	0.003309	0.003992
RS	63	5.470931	1.299750	481.817733	0.011181	0.013664
PA	4+25*2+4+6 0.156494604 0.037386396 5.470931346 0.360870907 0.182857225 0.216275040 0.308083361 0.487741056 0.782966666 1.179864042 1.612841236 1.990441240 2.234044806 2.311426143 2.241997059 2.072034391 1.852743738 1.630764505 1.440376098 1.298722467 1.206991220 1.156526081 1.136570039 1.138068403 1.153178203 1.174583815 1.196469277 1.215337840 1.229497668 1.240637827 1.299750091
//
IT	4615
RD	6
LK	-444996.101558
QD	-489.575837 -> -442.000763
RI	0.0602041554
TR	0.153977	0.038124
MT	5.530755
MM	C_pi: 1.028608, n_recomb: 44939.331934
RS	0	0.000000	0.414891	696.394027	0.015496	0.000593
RS	1	0.006607	0.414891	730.388902	0.016253	0.004556
RS	2	0.013651	0.414891	765.217742	0.017028	0.010392
RS	3	0.021160	0.414891	800.786416	0.017819	0.014496
RS	4	0.029166	0.181218	1891.133331	0.042082	0.030742
RS	5	0.037700	0.181218	1920.696875	0.042740	0.032319
RS	6	0.046798	0.209630	1686.998667	0.037539	0.029312
RS	7	0.056497	0.209630	1714.870977	0.038160	0.031456
RS	8	0.066838	0.297183	1235.238383	0.027487	0.023543
RS	9	0.077861	0.297183	1267.633129	0.028208	0.024859
RS	10	0.089613	0.477167	814.572893	0.018126	0.016425
RS	11	0.102141	0.477167	845.368512	0.018811	0.017050
RS	12	0.115497	0.785650	535.016462	0.011905	0.010966
RS	13	0.129735	0.785650	559.944993	0.012460	0.011313
RS	14	0.144915	1.216181	379.493367	0.008445	0.007753
RS	15	0.161097	1.216181	399.171793	0.008882	0.008033
RS	16	0.178348	1.700884	300.598968	0.006689	0.006109
RS	17	0.196739	1.700884	317.015269	0.007054	0.006375
RS	18	0.216346	2.133859	266.631910	0.005933	0.005409
RS	19	0.237247	2.133859	281.502646	0.006264	0.005687
RS	20	0.259530	2.416671	262.424652	0.005840	0.005349
RS	21	0.283285	2.416671	277.066281	0.006165	0.005672
RS	22	0.308610	2.504492	282.141864	0.006278	0.005838
RS	23	0.335608	2.504492	297.610131	0.006622	0.006241
RS	24	0.364390	2.417769	324.887494	0.007229	0.006898
RS	25	0.395073	2.417769	342.047913	0.007611	0.007411
RS	26	0.427784	2.212559	392.927060	0.008744	0.008627
RS	27	0.462656	2.212559	412.404946	0.009177	0.009290
RS	28	0.499832	1.951726	489.604850	0.010895	0.011188
RS	29	0.539464	1.951726	511.515300	0.011382	0.012040
RS	30	0.581715	1.691903	614.565900	0.013675	0.014689
RS	31	0.626758	1.691903	637.960152	0.014196	0.015720
RS	32	0.674777	1.473118	757.568120	0.016858	0.018944
RS	33	0.725968	1.473118	779.924540	0.017355	0.020024
RS	34	0.780542	1.313627	896.216954	0.019943	0.023273
RS	35	0.838722	1.313627	913.743268	0.020333	0.024154
RS	36	0.900746	1.212807	1004.001400	0.022341	0.026705
RS	37	0.966868	1.212807	1013.032822	0.022542	0.027162
RS	38	1.037358	1.159378	1063.864436	0.023673	0.028566
RS	39	1.112507	1.159378	1062.263804	0.023638	0.028531
RS	40	1.192620	1.140453	1072.962398	0.023876	0.028771
RS	41	1.278027	1.140453	1060.472657	0.023598	0.028300
RS	42	1.369077	1.145590	1038.418086	0.023107	0.027618
RS	43	1.466142	1.145590	1016.178845	0.022612	0.026819
RS	44	1.569621	1.165910	972.373934	0.021637	0.025558
RS	45	1.679937	1.165910	942.118942	0.020964	0.024550
RS	46	1.797542	1.193105	887.450412	0.019748	0.023039
RS	47	1.922918	1.193105	850.837062	0.018933	0.021919
RS	48	2.056577	1.220483	792.903744	0.017644	0.020375
RS	49	2.199068	1.220483	751.329171	0.016719	0.019200
RS	50	2.350973	1.243962	693.927260	0.015441	0.017717
RS	51	2.512916	1.243962	648.719509	0.014435	0.016515
RS	52	2.685558	1.261577	593.417888	0.013205	0.015121
RS	53	2.869607	1.261577	546.057571	0.012151	0.013911
RS	54	3.065816	1.275629	492.569005	0.010961	0.012589
RS	55	3.274990	1.275629	445.075836	0.009904	0.011401
RS	56	3.497984	1.275629	397.789170	0.008852	0.010225
RS	57	3.735712	1.275629	351.406579	0.007820	0.009073
RS	58	3.989147	1.349002	291.540845	0.006487	0.007632
RS	59	4.259328	1.349002	254.016993	0.005652	0.006677
RS	60	4.547360	1.349002	218.389519	0.004860	0.005766
RS	61	4.854423	1.349002	185.107112	0.004119	0.004910
RS	62	5.181775	1.349002	154.535395	0.003439	0.004118
RS	63	5.530755	1.349002	537.286853	0.011956	0.014485
PA	4+25*2+4+6 0.153977393 0.038124102 5.530755049 0.414890588 0.181217558 0.209629680 0.297182911 0.477167355 0.785649542 1.216180559 1.700883526 2.133858533 2.416671390 2.504491736 2.417768863 2.212558925 1.951726156 1.691903243 1.473118412 1.313627277 1.212807034 1.159378445 1.140453309 1.145589855 1.165910083 1.193104713 1.220482506 1.243962420 1.261577199 1.275628510 1.349001828
//
IT	4437
RD	7
LK	-444903.304820
QD	-459.893803 -> -417.453188
RI	0.0524679912
TR	0.151442	0.038794
MT	5.594991
MM	C_pi: 1.052808, n_recomb: 46767.298694
RS	0	0.000000	0.475537	634.257055	0.013562	0.000545
RS	1	0.006626	0.475537	666.708738	0.014256	0.004173
RS	2	0.013692	0.475537	700.158817	0.014971	0.009409
RS	3	0.021226	0.475537	734.546608	0.015706	0.012980
RS	4	0.029259	0.181512	1987.705315	0.042502	0.031466
RS	5	0.037824	0.181512	2018.944117	0.043170	0.032676
RS	6	0.046957	0.205826	1808.298777	0.038666	0.030090
RS	7	0.056695	0.205826	1836.526559	0.039269	0.032184
RS	8	0.067078	0.289554	1331.819709	0.028478	0.024184
RS	9	0.078150	0.289554	1365.382711	0.029195	0.025556
RS	10	0.089955	0.469126	868.893825	0.018579	0.016685
RS	11	0.102542	0.469126	901.371862	0.019274	0.017378
RS	12	0.115963	0.787891	559.169360	0.011956	0.010942
RS	13	0.130274	0.787891	585.307089	0.012515	0.011340
RS	14	0.145533	1.247010	388.092234	0.008298	0.007601
RS	15	0.161803	1.247010	408.401537	0.008733	0.007912
RS	16	0.179151	1.778212	301.792223	0.006453	0.005907
RS	17	0.197649	1.778212	318.468299	0.006810	0.006188
RS	18	0.217373	2.263385	264.180262	0.005649	0.005182
RS	19	0.238403	2.263385	279.112130	0.005968	0.005463
RS	20	0.260827	2.585035	258.208016	0.005521	0.005101
RS	21	0.284737	2.585035	272.829777	0.005834	0.005416
RS	22	0.310232	2.684839	277.450402	0.005933	0.005568
RS	23	0.337416	2.684839	292.915737	0.006263	0.005951
RS	24	0.366401	2.583235	321.122512	0.006866	0.006603
RS	25	0.397307	2.583235	338.403544	0.007236	0.007086
RS	26	0.430260	2.345282	392.220900	0.008387	0.008316
RS	27	0.465398	2.345282	412.075702	0.008811	0.008937
RS	28	0.502864	2.045321	495.325310	0.010591	0.010886
RS	29	0.542812	2.045321	518.008487	0.011076	0.011688
RS	30	0.585408	1.749930	631.182478	0.013496	0.014447
RS	31	0.630826	1.749930	655.792854	0.014022	0.015428
RS	32	0.679254	1.504758	789.128957	0.016874	0.018824
RS	33	0.730891	1.504758	812.946361	0.017383	0.019864
RS	34	0.785949	1.328949	943.691221	0.020178	0.023312
RS	35	0.844656	1.328949	962.456966	0.020580	0.024168
RS	36	0.907254	1.219982	1063.755084	0.022746	0.026875
RS	37	0.973999	1.219982	1073.337543	0.022951	0.027319
RS	38	1.045167	1.164038	1129.239848	0.024146	0.028789
RS	39	1.121051	1.164038	1127.347408	0.024105	0.028749
RS	40	1.201963	1.146251	1137.299778	0.024318	0.028966
RS	41	1.288237	1.146251	1123.867603	0.024031	0.028499
RS	42	1.380228	1.154930	1097.054637	0.023458	0.027738
RS	43	1.478315	1.154930	1073.579165	0.022956	0.026954
RS	44	1.582901	1.180271	1023.263741	0.021880	0.025599
RS	45	1.694418	1.180271	991.790445	0.021207	0.024618
RS	46	1.813324	1.213054	930.737313	0.019901	0.023027
RS	47	1.940110	1.213054	893.070932	0.019096	0.021942
RS	48	2.075297	1.245748	829.893822	0.017745	0.020346
RS	49	2.219442	1.245748	787.417076	0.016837	0.019209
RS	50	2.373139	1.273696	726.115021	0.015526	0.017703
RS	51	2.537020	1.273696	680.046273	0.014541	0.016539
RS	52	2.711761	1.294649	621.945633	0.013299	0.015143
RS	53	2.898081	1.294649	573.626165	0.012266	0.013967
RS	54	3.096747	1.311521	517.786608	0.011072	0.012648
RS	55	3.308578	1.311521	469.180893	0.010032	0.011488
RS	56	3.534446	1.311521	420.574884	0.008993	0.010333
RS	57	3.775281	1.311521	372.691038	0.007969	0.009196
RS	58	4.032075	1.399478	307.673779	0.006579	0.007693
RS	59	4.305885	1.399478	269.438179	0.005761	0.006764
RS	60	4.597839	1.399478	232.893095	0.004980	0.005871
RS	61	4.909139	1.399478	198.521010	0.004245	0.005026
RS	62	5.241068	1.399478	166.727518	0.003565	0.004239
RS	63	5.594991	1.399478	595.527750	0.012734	0.015303
PA	4+25*2+4+6 0.151441640 0.038793807 5.594991023 0.475536884 0.181512437 0.205825932 0.289554494 0.469125722 0.787890934 1.247010270 1.778211750 2.263384635 2.585035032 2.684839092 2.583234671 2.345281738 2.045320557 1.749930431 1.504757958 1.328948999 1.219982145 1.164038013 1.146251145 1.154930351 1.180271086 1.213054060 1.245748358 1.273695682 1.294648940 1.311521134 1.399477905
//
IT	4194
RD	8
LK	-444820.252938
QD	-433.697303 -> -395.381957
RI	0.0460629229
TR	0.148959	0.039414
MT	5.660728
MM	C_pi: 1.076888, n_recomb: 48563.126915
RS	0	0.000000	0.541649	579.946187	0.011942	0.000501
RS	1	0.006646	0.541649	610.780514	0.012577	0.003829
RS	2	0.013733	0.541649	642.718336	0.013235	0.008551
RS	3	0.021292	0.541649	675.725325	0.013914	0.011687
RS	4	0.029353	0.182886	2069.764608	0.042620	0.032010
RS	5	0.037950	0.182886	2103.070579	0.043306	0.032881
RS	6	0.047118	0.203807	1916.605793	0.039466	0.030695
RS	7	0.056895	0.203807	1945.548889	0.040062	0.032726
RS	8	0.067322	0.284046	1423.240561	0.029307	0.024754
RS	9	0.078442	0.284046	1457.999463	0.030023	0.026162
RS	10	0.090301	0.462711	922.288424	0.018992	0.016950
RS	11	0.102948	0.462711	956.443560	0.019695	0.017695
RS	12	0.116436	0.789503	583.959905	0.012025	0.010956
RS	13	0.130820	0.789503	611.335173	0.012588	0.011393
RS	14	0.146160	1.273097	397.958292	0.008195	0.007495
RS	15	0.162519	1.273097	418.947923	0.008627	0.007830
RS	16	0.179966	1.846264	304.550862	0.006271	0.005752
RS	17	0.198572	1.846264	321.548059	0.006621	0.006044
RS	18	0.218415	2.380748	263.439211	0.005425	0.005002
RS	19	0.239576	2.380748	278.498200	0.005735	0.005283
RS	20	0.262144	2.740970	255.745994	0.005266	0.004900
RS	21	0.286212	2.740970	270.411150	0.005568	0.005206
RS	22	0.311879	2.854449	274.448303	0.005651	0.005342
RS	23	0.339252	2.854449	289.962736	0.005971	0.005708
RS	24	0.368444	2.740427	318.830143	0.006565	0.006350
RS	25	0.399577	2.740427	336.263094	0.006924	0.006806
RS	26	0.432778	2.472195	392.563612	0.008084	0.008040
RS	27	0.468186	2.472195	412.798392	0.008500	0.008626
RS	28	0.505947	2.135226	501.465967	0.010326	0.010609
RS	29	0.546217	2.135226	524.898919	0.010809	0.011371
RS	30	0.589164	1.806073	647.490847	0.013333	0.014214
RS	31	0.634965	1.806073	673.286286	0.013864	0.015155
RS	32	0.683810	1.535992	819.759894	0.016880	0.018696
RS	33	0.735901	1.535992	845.025010	0.017401	0.019704
RS	34	0.791454	1.344920	989.877664	0.020383	0.023325
RS	35	0.850699	1.344920	1009.900654	0.020796	0.024163
RS	36	0.913881	1.228402	1122.093755	0.023106	0.027010
RS	37	0.981263	1.228402	1132.272626	0.023315	0.027448
RS	38	1.053122	1.170165	1193.170181	0.024569	0.028977
RS	39	1.129757	1.170165	1191.055827	0.024526	0.028938
RS	40	1.211485	1.153486	1200.209161	0.024714	0.029132
RS	41	1.298645	1.153486	1185.931047	0.024420	0.028674
RS	42	1.391597	1.165526	1154.354515	0.023770	0.027840
RS	43	1.490727	1.165526	1129.762652	0.023264	0.027074
RS	44	1.596445	1.195644	1072.992743	0.022095	0.025632
RS	45	1.709189	1.195644	1040.431959	0.021424	0.024678
RS	46	1.829425	1.233771	973.101018	0.020038	0.023015
RS	47	1.957652	1.233771	934.507424	0.019243	0.021964
RS	48	2.094402	1.271566	866.214238	0.017837	0.020321
RS	49	2.240239	1.271566	822.944883	0.016946	0.019222
RS	50	2.395768	1.303799	757.865620	0.015606	0.017695
RS	51	2.561634	1.303799	711.025372	0.014641	0.016567
RS	52	2.738523	1.327943	650.229218	0.013389	0.015168
RS	53	2.927168	1.327943	601.021947	0.012376	0.014025
RS	54	3.128350	1.347501	542.911820	0.011180	0.012708
RS	55	3.342902	1.347501	493.248771	0.010157	0.011574
RS	56	3.571713	1.347501	443.376802	0.009130	0.010439
RS	57	3.815731	1.347501	394.041568	0.008114	0.009316
RS	58	4.075966	1.450205	323.749675	0.006667	0.007752
RS	59	4.353496	1.450205	284.856399	0.005866	0.006846
RS	60	4.649470	1.450205	247.448457	0.005095	0.005971
RS	61	4.965114	1.450205	212.038888	0.004366	0.005137
RS	62	5.301735	1.450205	179.070269	0.003687	0.004355
RS	63	5.660728	1.450205	656.101554	0.013510	0.016113
PA	4+25*2+4+6 0.148958903 0.039413612 5.660728069 0.541649180 0.182885669 0.203807080 0.284046315 0.462710552 0.789502669 1.273096881 1.846263907 2.380748326 2.740970251 2.854449222 2.740427335 2.472195116 2.135226215 1.806072675 1.535991799 1.344920262 1.228402145 1.170164727 1.153485613 1.165526083 1.195644452 1.233771082 1.271566211 1.303799366 1.327943144 1.347500611 1.450205051
//
IT	4903
RD	9
LK	-444745.125405
QD	-410.253727 -> -375.391640
RI	0.0407736770
TR	0.146572	0.039998
MT	5.725855
MM	C_pi: 1.100469, n_recomb: 50323.078827
RS	0	0.000000	0.612466	532.958919	0.010591	0.000462
RS	1	0.006665	0.612466	562.201349	0.011172	0.003525
RS	2	0.013774	0.612466	592.609440	0.011776	0.007805
RS	3	0.021357	0.612466	624.169233	0.012403	0.010585
RS	4	0.029445	0.184871	2141.136689	0.042548	0.032421
RS	5	0.038073	0.184871	2176.737187	0.043255	0.032989
RS	6	0.047275	0.202976	2013.826348	0.040018	0.031159
RS	7	0.057091	0.202976	2043.785449	0.040613	0.033125
RS	8	0.067561	0.279990	1509.980269	0.030006	0.025261
RS	9	0.078729	0.279990	1545.955960	0.030721	0.026693
RS	10	0.090641	0.457405	974.714364	0.019369	0.017215
RS	11	0.103347	0.457405	1010.528416	0.020081	0.018000
RS	12	0.116900	0.790460	609.111608	0.012104	0.010994
RS	13	0.131356	0.790460	637.736800	0.012673	0.011463
RS	14	0.146776	1.295082	408.682704	0.008121	0.007422
RS	15	0.163223	1.295082	430.383951	0.008552	0.007775
RS	16	0.180767	1.906199	308.381820	0.006128	0.005631
RS	17	0.199479	1.906199	325.740962	0.006473	0.005931
RS	18	0.219439	2.487260	263.867728	0.005243	0.004855
RS	19	0.240730	2.487260	279.098076	0.005546	0.005137
RS	20	0.263439	2.885729	254.472702	0.005057	0.004731
RS	21	0.287662	2.885729	269.222979	0.005350	0.005031
RS	22	0.313499	3.014537	272.564759	0.005416	0.005149
RS	23	0.341059	3.014537	288.160489	0.005726	0.005500
RS	24	0.370455	2.890564	317.455878	0.006308	0.006129
RS	25	0.401810	2.890564	335.055208	0.006658	0.006563
RS	26	0.435256	2.594398	393.445000	0.007818	0.007792
RS	27	0.470930	2.594398	414.049662	0.008228	0.008349
RS	28	0.508982	2.222307	507.569771	0.010086	0.010352
RS	29	0.549570	2.222307	531.718945	0.010566	0.011079
RS	30	0.592863	1.860873	663.071271	0.013176	0.013990
RS	31	0.639042	1.860873	690.010956	0.013712	0.014896
RS	32	0.688298	1.567019	849.053633	0.016872	0.018559
RS	33	0.740838	1.567019	875.744857	0.017402	0.019542
RS	34	0.796879	1.361451	1034.374619	0.020555	0.023316
RS	35	0.856655	1.361451	1055.668921	0.020978	0.024142
RS	36	0.920415	1.237777	1178.648990	0.023422	0.027115
RS	37	0.988425	1.237777	1189.471922	0.023637	0.027552
RS	38	1.060968	1.177347	1255.361408	0.024946	0.029135
RS	39	1.138345	1.177347	1253.100125	0.024901	0.029101
RS	40	1.220880	1.161680	1261.491079	0.025068	0.029275
RS	41	1.308915	1.161680	1246.466144	0.024769	0.028827
RS	42	1.402818	1.176868	1210.204915	0.024049	0.027927
RS	43	1.502980	1.176868	1184.612960	0.023540	0.027180
RS	44	1.609817	1.211500	1121.510105	0.022286	0.025660
RS	45	1.723775	1.211500	1087.982381	0.021620	0.024733
RS	46	1.845328	1.254706	1014.521840	0.020160	0.023004
RS	47	1.974982	1.254706	975.112135	0.019377	0.021986
RS	48	2.113278	1.297364	901.852478	0.017921	0.020302
RS	49	2.260791	1.297364	857.883951	0.017048	0.019237
RS	50	2.418136	1.333681	789.158949	0.015682	0.017692
RS	51	2.585967	1.333681	741.621718	0.014737	0.016598
RS	52	2.764985	1.360845	678.237051	0.013478	0.015198
RS	53	2.955933	1.360845	628.200576	0.012483	0.014084
RS	54	3.159609	1.382928	567.903312	0.011285	0.012771
RS	55	3.376859	1.382928	517.227888	0.010278	0.011660
RS	56	3.608588	1.382928	466.135459	0.009263	0.010543
RS	57	3.855763	1.382928	415.393266	0.008255	0.009434
RS	58	4.119411	1.500404	339.732426	0.006751	0.007809
RS	59	4.400631	1.500404	300.226331	0.005966	0.006925
RS	60	4.700594	1.500404	262.003455	0.005206	0.006066
RS	61	5.020549	1.500404	225.604297	0.004483	0.005243
RS	62	5.361829	1.500404	191.505438	0.003806	0.004467
RS	63	5.725855	1.500404	718.661308	0.014281	0.016911
PA	4+25*2+4+6 0.146571560 0.039997552 5.725855464 0.612465517 0.184870842 0.202975584 0.279989502 0.457404659 0.790460394 1.295082162 1.906199309 2.487260076 2.885729258 3.014537236 2.890563643 2.594397815 2.222306993 1.860872717 1.567018581 1.361450616 1.237776599 1.177347020 1.161680089 1.176867881 1.211499703 1.254705725 1.297364340 1.333680754 1.360844873 1.382927767 1.500403871
//
IT	4716
RD	10
LK	-444676.679185
QD	-389.069422 -> -357.171540
RI	0.0363850652
TR	0.144301	0.040555
MT	5.789018
MM	C_pi: 1.123350, n_recomb: 52046.656252
RS	0	0.000000	0.687376	492.401230	0.009461	0.000426
RS	1	0.006683	0.687376	520.130671	0.009994	0.003257
RS	2	0.013813	0.687376	549.058042	0.010549	0.007157
RS	3	0.021419	0.687376	579.184980	0.011128	0.009642
RS	4	0.029534	0.187196	2204.527132	0.042357	0.032736
RS	5	0.038191	0.187196	2242.539370	0.043087	0.033033
RS	6	0.047426	0.202969	2101.508149	0.040377	0.031512
RS	7	0.057279	0.202969	2132.729974	0.040977	0.033412
RS	8	0.067790	0.276970	1592.458194	0.030597	0.025713
RS	9	0.079004	0.276970	1629.667459	0.031312	0.027159
RS	10	0.090967	0.452893	1026.177990	0.019717	0.017474
RS	11	0.103730	0.452893	1063.626014	0.020436	0.018292
RS	12	0.117346	0.790814	634.458417	0.012190	0.011049
RS	13	0.131871	0.790814	664.336485	0.012764	0.011544
RS	14	0.147368	1.313557	420.008528	0.008070	0.007373
RS	15	0.163900	1.313557	442.441461	0.008501	0.007741
RS	16	0.181536	1.958995	312.985654	0.006014	0.005536
RS	17	0.200352	1.958995	330.735222	0.006355	0.005842
RS	18	0.220425	2.584023	265.136760	0.005094	0.004734
RS	19	0.241840	2.584023	280.569565	0.005391	0.005016
RS	20	0.264685	3.020326	254.046594	0.004881	0.004589
RS	21	0.289058	3.020326	268.910836	0.005167	0.004882
RS	22	0.315059	3.165983	271.464272	0.005216	0.004982
RS	23	0.342798	3.165983	287.162150	0.005517	0.005321
RS	24	0.372391	3.034424	316.689878	0.006085	0.005933
RS	25	0.403962	3.034424	334.461280	0.006426	0.006347
RS	26	0.437643	2.712540	394.602533	0.007582	0.007567
RS	27	0.473574	2.712540	415.561172	0.007984	0.008099
RS	28	0.511907	2.307047	513.428436	0.009865	0.010113
RS	29	0.552802	2.307047	538.256180	0.010342	0.010810
RS	30	0.596430	1.914583	677.763671	0.013022	0.013772
RS	31	0.642974	1.914583	705.802474	0.013561	0.014649
RS	32	0.692628	1.597862	876.872499	0.016848	0.018417
RS	33	0.745601	1.597862	904.963160	0.017388	0.019378
RS	34	0.802114	1.378381	1077.051076	0.020694	0.023289
RS	35	0.862403	1.378381	1099.626936	0.021128	0.024105
RS	36	0.926723	1.247829	1233.307472	0.023696	0.027195
RS	37	0.995340	1.247829	1244.820889	0.023917	0.027632
RS	38	1.068544	1.185244	1315.743697	0.025280	0.029267
RS	39	1.146639	1.185244	1313.409713	0.025235	0.029240
RS	40	1.229954	1.170464	1321.131385	0.025384	0.029398
RS	41	1.318838	1.170464	1305.454775	0.025082	0.028962
RS	42	1.413661	1.188575	1264.638027	0.024298	0.028003
RS	43	1.514821	1.188575	1238.152964	0.023789	0.027275
RS	44	1.622743	1.227451	1168.874707	0.022458	0.025684
RS	45	1.737877	1.227451	1134.486234	0.021797	0.024784
RS	46	1.860705	1.275466	1055.061835	0.020271	0.022996
RS	47	1.991742	1.275466	1014.930172	0.019500	0.022008
RS	48	2.131537	1.322743	936.857818	0.018000	0.020287
RS	49	2.280675	1.322743	892.266616	0.017144	0.019255
RS	50	2.439779	1.362928	820.026081	0.015756	0.017694
RS	51	2.609517	1.362928	771.850891	0.014830	0.016632
RS	52	2.790599	1.392934	705.979053	0.013564	0.015232
RS	53	2.983782	1.392934	655.159056	0.012588	0.014145
RS	54	3.189877	1.417367	592.755752	0.011389	0.012835
RS	55	3.409745	1.417367	541.102197	0.010396	0.011746
RS	56	3.644307	1.417367	488.825723	0.009392	0.010645
RS	57	3.894546	1.417367	436.713693	0.008391	0.009548
RS	58	4.161508	1.549525	355.609420	0.006833	0.007864
RS	59	4.446312	1.549525	315.526080	0.006062	0.007001
RS	60	4.750150	1.549525	276.528513	0.005313	0.006158
RS	61	5.074294	1.549525	239.181837	0.004596	0.005345
RS	62	5.420100	1.549525	203.993804	0.003919	0.004574
RS	63	5.789018	1.549525	782.923399	0.015043	0.017696
PA	4+25*2+4+6 0.144301001 0.040555455 5.789018240 0.687375981 0.187195885 0.202968905 0.276970053 0.452893323 0.790813946 1.313556587 1.958994566 2.584022543 3.020326318 3.165983395 3.034423887 2.712540132 2.307047367 1.914582999 1.597862026 1.378381497 1.247829190 1.185243712 1.170463793 1.188575100 1.227450826 1.275466324 1.322743080 1.362928027 1.392933534 1.417367394 1.549525389
//
IT	4217
RD	11
LK	-444613.994524
QD	-369.786555 -> -340.475429
RI	0.0327139545
TR	0.142155	0.041094
MT	5.849441
MM	C_pi: 1.145428, n_recomb: 53734.329484
RS	0	0.000000	0.765900	457.312609	0.008511	0.000395
RS	1	0.006700	0.765900	483.631667	0.009000	0.003020
RS	2	0.013850	0.765900	511.160555	0.009513	0.006593
RS	3	0.021478	0.765900	539.912814	0.010048	0.008832
RS	4	0.029618	0.189689	2261.935670	0.042095	0.032980
RS	5	0.038303	0.189689	2302.402539	0.042848	0.033039
RS	6	0.047570	0.203549	2180.964034	0.040588	0.031775
RS	7	0.057458	0.203549	2213.645781	0.041196	0.033611
RS	8	0.068008	0.274716	1671.036021	0.031098	0.026117
RS	9	0.079265	0.274716	1709.492316	0.031814	0.027572
RS	10	0.091277	0.448983	1076.676659	0.020037	0.017726
RS	11	0.104093	0.448983	1115.729837	0.020764	0.018571
RS	12	0.117769	0.790636	659.891159	0.012281	0.011116
RS	13	0.132360	0.790636	691.019058	0.012860	0.011633
RS	14	0.147929	1.328992	431.776499	0.008035	0.007342
RS	15	0.164542	1.328992	454.954320	0.008467	0.007722
RS	16	0.182267	2.005491	318.165444	0.005921	0.005460
RS	17	0.201181	2.005491	336.325880	0.006259	0.005772
RS	18	0.221361	2.671974	267.032912	0.004970	0.004633
RS	19	0.242894	2.671974	282.690825	0.005261	0.004914
RS	20	0.265869	3.145566	254.250814	0.004732	0.004466
RS	21	0.290384	3.145566	269.249841	0.005011	0.004754
RS	22	0.316542	3.309434	270.937746	0.005042	0.004835
RS	23	0.344452	3.309434	286.751833	0.005336	0.005163
RS	24	0.374232	3.172530	316.347495	0.005887	0.005757
RS	25	0.406008	3.172530	334.291974	0.006221	0.006155
RS	26	0.439913	2.827066	395.888862	0.007368	0.007362
RS	27	0.476089	2.827066	417.183079	0.007764	0.007871
RS	28	0.514690	2.389739	518.949714	0.009658	0.009889
RS	29	0.555877	2.389739	544.417368	0.010132	0.010560
RS	30	0.599824	1.967329	691.523416	0.012869	0.013562
RS	31	0.646715	1.967329	720.614559	0.013411	0.014413
RS	32	0.696748	1.628493	903.195032	0.016809	0.018269
RS	33	0.750134	1.628493	932.655050	0.017357	0.019212
RS	34	0.807097	1.395565	1117.889774	0.020804	0.023245
RS	35	0.867877	1.395565	1141.753583	0.021248	0.024055
RS	36	0.932729	1.258339	1286.058601	0.023934	0.027252
RS	37	1.001927	1.258339	1298.305924	0.024162	0.027692
RS	38	1.075761	1.193601	1374.328082	0.025576	0.029378
RS	39	1.154542	1.193601	1371.992329	0.025533	0.029358
RS	40	1.238602	1.179572	1379.172274	0.025667	0.029503
RS	41	1.328295	1.179572	1362.932998	0.025364	0.029080
RS	42	1.423997	1.200387	1317.718644	0.024523	0.028069
RS	43	1.526112	1.200387	1290.437382	0.024015	0.027360
RS	44	1.635069	1.243242	1215.159995	0.022614	0.025706
RS	45	1.751326	1.243242	1180.003603	0.021960	0.024831
RS	46	1.875374	1.295800	1094.787497	0.020374	0.022990
RS	47	2.007733	1.295800	1054.013421	0.019615	0.022031
RS	48	2.148961	1.347447	971.282027	0.018076	0.020278
RS	49	2.299651	1.347447	926.130446	0.017235	0.019276
RS	50	2.460439	1.391284	850.498287	0.015828	0.017702
RS	51	2.632000	1.391284	801.731878	0.014920	0.016668
RS	52	2.815057	1.423949	733.468009	0.013650	0.015269
RS	53	3.010379	1.423949	681.900010	0.012690	0.014207
RS	54	3.218788	1.450553	617.468304	0.011491	0.012901
RS	55	3.441163	1.450553	564.862526	0.010512	0.011831
RS	56	3.678437	1.450553	511.431090	0.009518	0.010746
RS	57	3.931609	1.450553	457.980190	0.008523	0.009659
RS	58	4.201746	1.597213	371.374034	0.006911	0.007918
RS	59	4.489982	1.597213	330.741514	0.006155	0.007075
RS	60	4.797532	1.597213	291.002916	0.005416	0.006245
RS	61	5.125689	1.597213	252.745429	0.004704	0.005442
RS	62	5.475835	1.597213	216.505367	0.004029	0.004677
RS	63	5.849441	1.597213	848.639967	0.015793	0.018466
PA	4+25*2+4+6 0.142154929 0.041093835 5.849441051 0.765899963 0.189689150 0.203549314 0.274715889 0.448982785 0.790635959 1.328992421 2.005491393 2.671973979 3.145566442 3.309434167 3.172530086 2.827066477 2.389738625 1.967329269 1.628493495 1.395564995 1.258339470 1.193600855 1.179572321 1.200386736 1.243242063 1.295800235 1.347447002 1.391284234 1.423949132 1.450553149 1.597212789
//
IT	4872
RD	12
LK	-444556.352727
QD	-352.133695 -> -325.106144
RI	0.0296159411
TR	0.140133	0.041617
MT	5.906723
MM	C_pi: 1.166661, n_recomb: 55386.972640
RS	0	0.000000	0.847610	426.835442	0.007706	0.000367
RS	1	0.006717	0.847610	451.854544	0.008158	0.002812
RS	2	0.013885	0.847610	478.081725	0.008632	0.006100
RS	3	0.021534	0.847610	505.539597	0.009127	0.008131
RS	4	0.029697	0.192240	2314.834684	0.041794	0.033172
RS	5	0.038408	0.192240	2357.750327	0.042569	0.033022
RS	6	0.047705	0.204557	2253.274241	0.040682	0.031964
RS	7	0.057625	0.204557	2287.570500	0.041302	0.033740
RS	8	0.068213	0.273043	1746.014591	0.031524	0.026478
RS	9	0.079511	0.273043	1785.728695	0.032241	0.027936
RS	10	0.091568	0.445539	1126.224548	0.020334	0.017970
RS	11	0.104435	0.445539	1166.852034	0.021067	0.018837
RS	12	0.118167	0.790015	685.322794	0.012373	0.011191
RS	13	0.132820	0.790015	717.693184	0.012958	0.011727
RS	14	0.148458	1.341847	443.860152	0.008014	0.007323
RS	15	0.165146	1.341847	467.790747	0.008446	0.007715
RS	16	0.182955	2.046461	323.779194	0.005846	0.005399
RS	17	0.201960	2.046461	342.365163	0.006181	0.005715
RS	18	0.222242	2.751949	269.409549	0.004864	0.004548
RS	19	0.243886	2.751949	285.309469	0.005151	0.004829
RS	20	0.266984	3.262173	254.936978	0.004603	0.004360
RS	21	0.291633	3.262173	270.086195	0.004876	0.004643
RS	22	0.317938	3.445466	270.843062	0.004890	0.004706
RS	23	0.346009	3.445466	286.782949	0.005178	0.005024
RS	24	0.375966	3.305301	316.309565	0.005711	0.005599
RS	25	0.407936	3.305301	334.425478	0.006038	0.005983
RS	26	0.442052	2.938259	397.225504	0.007172	0.007173
RS	27	0.478460	2.938259	418.836436	0.007562	0.007662
RS	28	0.517313	2.470569	524.101006	0.009463	0.009678
RS	29	0.558776	2.470569	550.170569	0.009933	0.010326
RS	30	0.603024	2.019180	704.362784	0.012717	0.013357
RS	31	0.650244	2.019180	734.459415	0.013261	0.014185
RS	32	0.700636	1.658874	928.056640	0.016756	0.018118
RS	33	0.754412	1.658874	958.853705	0.017312	0.019044
RS	34	0.811800	1.412880	1156.930296	0.020888	0.023188
RS	35	0.873043	1.412880	1182.084838	0.021342	0.023992
RS	36	0.938399	1.269142	1336.940362	0.024138	0.027291
RS	37	1.008145	1.269142	1349.961374	0.024373	0.027734
RS	38	1.082576	1.202235	1431.163111	0.025839	0.029469
RS	39	1.162006	1.202235	1428.892172	0.025798	0.029458
RS	40	1.246771	1.188824	1435.675930	0.025921	0.029594
RS	41	1.337229	1.188824	1418.956516	0.025619	0.029185
RS	42	1.433764	1.212129	1369.520431	0.024726	0.028127
RS	43	1.536782	1.212129	1341.530346	0.024221	0.027437
RS	44	1.646719	1.258712	1260.437029	0.022757	0.025726
RS	45	1.764041	1.258712	1224.594146	0.022110	0.024875
RS	46	1.889243	1.315554	1133.759176	0.020470	0.022986
RS	47	2.022854	1.315554	1092.410421	0.019723	0.022056
RS	48	2.165440	1.371329	1005.168224	0.018148	0.020273
RS	49	2.317602	1.371329	959.507910	0.017324	0.019299
RS	50	2.479985	1.418603	880.602941	0.015899	0.017714
RS	51	2.653275	1.418603	831.282888	0.015009	0.016707
RS	52	2.838203	1.453747	760.716384	0.013735	0.015309
RS	53	3.035553	1.453747	708.428425	0.012791	0.014270
RS	54	3.246159	1.482341	642.042049	0.011592	0.012968
RS	55	3.470910	1.482341	588.503971	0.010625	0.011916
RS	56	3.710757	1.482341	533.941198	0.009640	0.010845
RS	57	3.966714	1.482341	479.177630	0.008651	0.009768
RS	58	4.239862	1.643252	387.024460	0.006988	0.007971
RS	59	4.531357	1.643252	345.864967	0.006245	0.007146
RS	60	4.842431	1.643252	305.413559	0.005514	0.006330
RS	61	5.174399	1.643252	266.277254	0.004808	0.005536
RS	62	5.528664	1.643252	229.018559	0.004135	0.004776
RS	63	5.906723	1.643252	915.604610	0.016531	0.019222
PA	4+25*2+4+6 0.140133334 0.041616915 5.906723485 0.847609759 0.192239954 0.204556989 0.273042562 0.445538692 0.790015033 1.341846655 2.046460890 2.751949015 3.262173453 3.445466197 3.305300756 2.938259061 2.470569065 2.019180164 1.658874307 1.412880192 1.269142285 1.202234910 1.188823728 1.212128724 1.258711806 1.315554041 1.371329042 1.418603374 1.453747029 1.482340924 1.643252042
//
IT	4566
RD	13
LK	-444503.173015
QD	-335.897104 -> -310.902736
RI	0.0269771656
TR	0.138232	0.042127
MT	5.960711
MM	C_pi: 1.187047, n_recomb: 57005.652621
RS	0	0.000000	0.932166	400.218304	0.007021	0.000343
RS	1	0.006732	0.932166	424.045854	0.007439	0.002627
RS	2	0.013917	0.932166	449.070727	0.007878	0.005669
RS	3	0.021586	0.932166	475.322441	0.008338	0.007522
RS	4	0.029771	0.194772	2364.370218	0.041476	0.033326
RS	5	0.038506	0.194772	2409.696411	0.042271	0.032993
RS	6	0.047831	0.205878	2319.371684	0.040687	0.032094
RS	7	0.057782	0.205878	2355.399841	0.041319	0.033813
RS	8	0.068404	0.271818	1817.663424	0.031886	0.026802
RS	9	0.079741	0.271818	1858.643475	0.032605	0.028260
RS	10	0.091840	0.442482	1174.796893	0.020608	0.018205
RS	11	0.104755	0.442482	1216.966662	0.021348	0.019089
RS	12	0.118539	0.789048	710.674395	0.012467	0.011271
RS	13	0.133250	0.789048	744.276581	0.013056	0.011823
RS	14	0.148952	1.352512	456.165905	0.008002	0.007316
RS	15	0.165712	1.352512	480.853314	0.008435	0.007716
RS	16	0.183599	2.082572	329.725043	0.005784	0.005350
RS	17	0.202690	2.082572	348.747111	0.006118	0.005670
RS	18	0.223067	2.824731	272.158768	0.004774	0.004475
RS	19	0.244815	2.824731	288.313368	0.005058	0.004756
RS	20	0.268028	3.370814	255.999186	0.004491	0.004268
RS	21	0.292803	3.370814	271.310190	0.004759	0.004546
RS	22	0.319246	3.574538	271.085016	0.004755	0.004590
RS	23	0.347469	3.574538	287.157514	0.005037	0.004900
RS	24	0.377592	3.433093	316.495731	0.005552	0.005455
RS	25	0.409742	3.433093	334.779946	0.005873	0.005826
RS	26	0.444057	3.046394	398.560379	0.006992	0.006997
RS	27	0.480682	3.046394	420.469291	0.007376	0.007470
RS	28	0.519773	2.549680	528.878881	0.009278	0.009478
RS	29	0.561495	2.549680	555.513846	0.009745	0.010105
RS	30	0.606026	2.070187	716.319543	0.012566	0.013158
RS	31	0.653555	2.070187	747.375649	0.013111	0.013966
RS	32	0.704283	1.688964	951.524257	0.016692	0.017964
RS	33	0.758426	1.688964	983.624700	0.017255	0.018876
RS	34	0.816214	1.430232	1194.242242	0.020950	0.023120
RS	35	0.877892	1.430232	1220.687031	0.021413	0.023920
RS	36	0.943722	1.280113	1386.019090	0.024314	0.027313
RS	37	1.013984	1.280113	1399.849541	0.024556	0.027760
RS	38	1.088976	1.211016	1486.312855	0.026073	0.029544
RS	39	1.169016	1.211016	1484.168660	0.026035	0.029542
RS	40	1.254444	1.198094	1490.711159	0.026150	0.029673
RS	41	1.345623	1.198094	1473.587764	0.025850	0.029276
RS	42	1.442940	1.223692	1420.111975	0.024912	0.028178
RS	43	1.546808	1.223692	1391.492229	0.024410	0.027506
RS	44	1.657669	1.273765	1304.768757	0.022888	0.025744
RS	45	1.775993	1.273765	1268.311410	0.022249	0.024916
RS	46	1.902282	1.334642	1172.029544	0.020560	0.022986
RS	47	2.037072	1.334642	1130.164308	0.019825	0.022081
RS	48	2.180937	1.394312	1038.553431	0.018218	0.020272
RS	49	2.334486	1.394312	992.427687	0.017409	0.019325
RS	50	2.498372	1.444814	910.362489	0.015970	0.017730
RS	51	2.673290	1.444814	860.519545	0.015095	0.016748
RS	52	2.859984	1.482261	787.734254	0.013819	0.015351
RS	53	3.059245	1.482261	734.748975	0.012889	0.014334
RS	54	3.271921	1.512668	666.478370	0.011691	0.013036
RS	55	3.498913	1.512668	612.023600	0.010736	0.012001
RS	56	3.741187	1.512668	556.349037	0.009760	0.010942
RS	57	3.999769	1.512668	500.295300	0.008776	0.009875
RS	58	4.275760	1.687531	402.560453	0.007062	0.008023
RS	59	4.570329	1.687531	360.891842	0.006331	0.007215
RS	60	4.884728	1.687531	319.751575	0.005609	0.006412
RS	61	5.220293	1.687531	279.764537	0.004908	0.005627
RS	62	5.578447	1.687531	241.517309	0.004237	0.004871
RS	63	5.960711	1.687531	983.643102	0.017255	0.019963
PA	4+25*2+4+6 0.138231865 0.042127454 5.960711024 0.932166143 0.194771800 0.205877686 0.271818191 0.442482183 0.789048399 1.352511547 2.082572403 2.824730625 3.370814466 3.574537774 3.433093303 3.046393729 2.549680448 2.070186523 1.688964438 1.430232364 1.280112883 1.211016264 1.198094407 1.223691663 1.273764536 1.334641679 1.394311851 1.444814180 1.482261143 1.512668220 1.687531321
//
IT	4385
RD	14
LK	-444453.970785
QD	-320.903113 -> -297.731146
RI	0.0247109899
TR	0.136443	0.042627
MT	6.011439
MM	C_pi: 1.206606, n_recomb: 58591.200146
RS	0	0.000000	1.019234	376.851476	0.006432	0.000321
RS	1	0.006746	1.019234	399.590306	0.006820	0.002462
RS	2	0.013947	1.019234	423.509907	0.007228	0.005288
RS	3	0.021634	1.019234	448.645054	0.007657	0.006989
RS	4	0.029839	0.197236	2411.371691	0.041156	0.033455
RS	5	0.038598	0.197236	2459.050680	0.041970	0.032960
RS	6	0.047948	0.207434	2379.984023	0.040620	0.032176
RS	7	0.057928	0.207434	2417.832001	0.041266	0.033842
RS	8	0.068582	0.270946	1886.220218	0.032193	0.027092
RS	9	0.079955	0.270946	1928.471809	0.032914	0.028547
RS	10	0.092094	0.439744	1222.407294	0.020863	0.018430
RS	11	0.105053	0.439744	1266.087004	0.021609	0.019328
RS	12	0.118886	0.787807	735.892923	0.012560	0.011355
RS	13	0.133652	0.787807	770.713999	0.013154	0.011920
RS	14	0.149414	1.361323	468.620104	0.007998	0.007316
RS	15	0.166239	1.361323	494.065393	0.008432	0.007725
RS	16	0.184200	2.114391	335.928949	0.005733	0.005310
RS	17	0.203372	2.114391	355.394753	0.006066	0.005634
RS	18	0.223837	2.890976	275.204077	0.004697	0.004413
RS	19	0.245683	2.890976	291.623107	0.004977	0.004693
RS	20	0.269003	3.472096	257.359026	0.004392	0.004186
RS	21	0.293896	3.472096	272.840635	0.004657	0.004461
RS	22	0.320468	3.697110	271.590492	0.004635	0.004487
RS	23	0.348832	3.697110	287.800294	0.004912	0.004789
RS	24	0.379110	3.556211	316.849701	0.005408	0.005324
RS	25	0.411431	3.556211	335.298268	0.005723	0.005683
RS	26	0.445932	3.151628	399.870020	0.006825	0.006835
RS	27	0.482760	3.151628	422.059126	0.007203	0.007292
RS	28	0.522073	2.627187	533.292319	0.009102	0.009289
RS	29	0.564038	2.627187	560.457962	0.009566	0.009897
RS	30	0.608834	2.120383	727.442205	0.012416	0.012965
RS	31	0.656652	2.120383	759.413038	0.012961	0.013754
RS	32	0.707695	1.718740	973.667663	0.016618	0.017808
RS	33	0.762182	1.718740	1007.036872	0.017188	0.018707
RS	34	0.820345	1.447559	1229.895279	0.020991	0.023042
RS	35	0.882431	1.447559	1257.626819	0.021464	0.023838
RS	36	0.948705	1.291167	1433.357645	0.024464	0.027320
RS	37	1.019450	1.291167	1448.029325	0.024714	0.027773
RS	38	1.094968	1.219858	1539.835480	0.026281	0.029604
RS	39	1.175580	1.219858	1537.875275	0.026248	0.029612
RS	40	1.261631	1.207307	1544.332992	0.026358	0.029740
RS	41	1.353486	1.207307	1526.875978	0.026060	0.029357
RS	42	1.451538	1.235014	1469.543501	0.025081	0.028223
RS	43	1.556204	1.235014	1440.366333	0.024583	0.027569
RS	44	1.667931	1.288354	1348.197748	0.023010	0.025762
RS	45	1.787195	1.288354	1311.190503	0.022379	0.024955
RS	46	1.914505	1.353034	1209.627976	0.020645	0.022987
RS	47	2.050402	1.353034	1167.297761	0.019923	0.022106
RS	48	2.195468	1.416376	1071.456157	0.018287	0.020274
RS	49	2.350319	1.416376	1024.902640	0.017492	0.019352
RS	50	2.515617	1.469907	939.784409	0.016040	0.017749
RS	51	2.692066	1.469907	889.445115	0.015181	0.016790
RS	52	2.880418	1.509489	814.520843	0.013902	0.015396
RS	53	3.081476	1.509489	760.857832	0.012986	0.014398
RS	54	3.296097	1.541539	690.771517	0.011790	0.013105
RS	55	3.525197	1.541539	635.413369	0.010845	0.012085
RS	56	3.769752	1.541539	578.644293	0.009876	0.011038
RS	57	4.030804	1.541539	521.320756	0.008898	0.009979
RS	58	4.309466	1.730021	417.979335	0.007134	0.008075
RS	59	4.606928	1.730021	375.816628	0.006414	0.007282
RS	60	4.924456	1.730021	334.008479	0.005701	0.006491
RS	61	5.263404	1.730021	293.195924	0.005004	0.005714
RS	62	5.625217	1.730021	253.987729	0.004335	0.004963
RS	63	6.011439	1.730021	1052.600113	0.017965	0.020689
PA	4+25*2+4+6 0.136443368 0.042626971 6.011438768 1.019233574 0.197235620 0.207433683 0.270946414 0.439743507 0.787806782 1.361322550 2.114390651 2.890975657 3.472095519 3.697109796 3.556210788 3.151628327 2.627186575 2.120382687 1.718740245 1.447558609 1.291167324 1.219858005 1.207307125 1.235013929 1.288354369 1.353033516 1.416375885 1.469906792 1.509489444 1.541539191 1.730021419
//
IT	3904
RD	15
LK	-444408.338331
QD	-307.009571 -> -285.479887
RI	0.0227478932
TR	0.134760	0.043117
MT	6.058999
MM	C_pi: 1.225366, n_recomb: 60144.551208
RS	0	0.000000	1.108588	356.204832	0.005922	0.000301
RS	1	0.006759	1.108588	377.948680	0.006284	0.002315
RS	2	0.013975	1.108588	400.853112	0.006665	0.004951
RS	3	0.021679	1.108588	424.956892	0.007066	0.006519
RS	4	0.029903	0.199598	2456.479992	0.040843	0.033565
RS	5	0.038683	0.199598	2506.442496	0.041674	0.032928
RS	6	0.048057	0.209164	2435.777596	0.040499	0.032218
RS	7	0.058065	0.209164	2475.507307	0.041159	0.033834
RS	8	0.068748	0.270357	1951.882432	0.032453	0.027353
RS	9	0.080154	0.270357	1995.409099	0.033177	0.028802
RS	10	0.092331	0.437278	1269.049314	0.021100	0.018646
RS	11	0.105331	0.437278	1314.206654	0.021851	0.019555
RS	12	0.119209	0.786358	760.929949	0.012652	0.011439
RS	13	0.134026	0.786358	796.955229	0.013251	0.012016
RS	14	0.149844	1.368562	481.166690	0.008000	0.007322
RS	15	0.166731	1.368562	507.368696	0.008436	0.007738
RS	16	0.184760	2.142441	342.329885	0.005692	0.005278
RS	17	0.204007	2.142441	362.244616	0.006023	0.005606
RS	18	0.224555	2.951322	278.483713	0.004630	0.004359
RS	19	0.246492	2.951322	295.174521	0.004908	0.004639
RS	20	0.269912	3.566546	258.959775	0.004306	0.004114
RS	21	0.294915	3.566546	274.618860	0.004566	0.004385
RS	22	0.321607	3.813533	272.310444	0.004528	0.004393
RS	23	0.350104	3.813533	288.661007	0.004799	0.004689
RS	24	0.380527	3.674858	317.337044	0.005276	0.005203
RS	25	0.413007	3.674858	335.945885	0.005586	0.005552
RS	26	0.447681	3.254114	401.139942	0.006670	0.006683
RS	27	0.484700	3.254114	423.592502	0.007043	0.007126
RS	28	0.524220	2.703158	537.363205	0.008935	0.009109
RS	29	0.566412	2.703158	565.026936	0.009394	0.009701
RS	30	0.611455	2.169788	737.787292	0.012267	0.012777
RS	31	0.659543	2.169788	770.629769	0.012813	0.013550
RS	32	0.710882	1.748177	994.565675	0.016536	0.017652
RS	33	0.765690	1.748177	1029.168604	0.017112	0.018539
RS	34	0.824203	1.464804	1263.972011	0.021016	0.022957
RS	35	0.886671	1.464804	1292.984085	0.021498	0.023750
RS	36	0.953361	1.302241	1479.027133	0.024591	0.027315
RS	37	1.024559	1.302241	1494.567996	0.024850	0.027773
RS	38	1.100569	1.228697	1591.792648	0.026466	0.029651
RS	39	1.181717	1.228697	1590.069220	0.026437	0.029669
RS	40	1.268349	1.216408	1596.598499	0.026546	0.029798
RS	41	1.360837	1.216408	1578.872771	0.026251	0.029427
RS	42	1.459577	1.246055	1517.866406	0.025237	0.028263
RS	43	1.564990	1.246055	1488.197640	0.024744	0.027626
RS	44	1.677529	1.302457	1390.764384	0.023124	0.025778
RS	45	1.797674	1.302457	1353.265362	0.022500	0.024992
RS	46	1.925939	1.370719	1246.583588	0.020726	0.022990
RS	47	2.062875	1.370719	1203.834073	0.020016	0.022132
RS	48	2.209066	1.437523	1103.893362	0.018354	0.020280
RS	49	2.365138	1.437523	1056.945184	0.017573	0.019381
RS	50	2.531759	1.493893	968.876281	0.016109	0.017771
RS	51	2.709643	1.493893	918.063843	0.015264	0.016834
RS	52	2.899549	1.535452	841.076827	0.013984	0.015443
RS	53	3.102292	1.535452	786.753254	0.013081	0.014463
RS	54	3.318738	1.568985	714.916143	0.011887	0.013175
RS	55	3.549814	1.568985	658.666510	0.010951	0.012168
RS	56	3.796509	1.568985	600.818695	0.009990	0.011133
RS	57	4.059878	1.568985	542.244244	0.009016	0.010081
RS	58	4.341049	1.770729	433.280148	0.007204	0.008126
RS	59	4.641224	1.770729	390.636177	0.006495	0.007348
RS	60	4.961688	1.770729	348.178694	0.005789	0.006568
RS	61	5.303813	1.770729	306.563383	0.005097	0.005799
RS	62	5.669062	1.770729	266.419519	0.004430	0.005052
RS	63	6.058999	1.770729	1122.344486	0.018661	0.021401
PA	4+25*2+4+6 0.134760388 0.043116546 6.058999361 1.108588170 0.199598325 0.209163952 0.270357274 0.437278019 0.786358254 1.368561638 2.142441349 2.951321951 3.566545566 3.813532988 3.674857866 3.254114196 2.703157750 2.169787966 1.748177173 1.464803808 1.302240883 1.228697117 1.216407615 1.246054636 1.302457048 1.370719098 1.437523404 1.493893203 1.535451933 1.568984980 1.770728937
//
IT	4443
RD	16
LK	-444365.926418
QD	-294.096991 -> -274.054001
RI	0.0210358670
TR	0.133174	0.043597
MT	6.103596
MM	C_pi: 1.243371, n_recomb: 61666.409158
RS	0	0.000000	1.199965	337.868093	0.005479	0.000284
RS	1	0.006771	1.199965	358.702588	0.005817	0.002184
RS	2	0.014001	1.199965	380.675356	0.006173	0.004651
RS	3	0.021721	1.199965	403.828182	0.006549	0.006103
RS	4	0.029963	0.201838	2500.188345	0.040544	0.033662
RS	5	0.038763	0.201838	2552.358648	0.041390	0.032900
RS	6	0.048159	0.211023	2487.303632	0.040335	0.032228
RS	7	0.058191	0.211023	2528.955744	0.041010	0.033798
RS	8	0.068903	0.269996	2014.830639	0.032673	0.027587
RS	9	0.080340	0.269996	2059.633660	0.033400	0.029029
RS	10	0.092551	0.435052	1314.713833	0.021320	0.018852
RS	11	0.105590	0.435052	1361.316726	0.022075	0.019770
RS	12	0.119511	0.784766	785.737300	0.012742	0.011524
RS	13	0.134375	0.784766	822.950545	0.013345	0.012112
RS	14	0.150245	1.374474	493.757565	0.008007	0.007332
RS	15	0.167190	1.374474	520.713272	0.008444	0.007755
RS	16	0.185282	2.167193	348.877673	0.005657	0.005253
RS	17	0.204600	2.167193	369.244531	0.005988	0.005583
RS	18	0.225225	3.006322	281.951038	0.004572	0.004312
RS	19	0.247247	3.006322	298.919214	0.004847	0.004592
RS	20	0.270760	3.654681	260.755251	0.004228	0.004049
RS	21	0.295866	3.654681	276.597099	0.004485	0.004318
RS	22	0.322671	3.924239	273.199783	0.004430	0.004308
RS	23	0.351292	3.924239	289.693301	0.004698	0.004598
RS	24	0.381850	3.789303	317.925533	0.005156	0.005092
RS	25	0.414478	3.789303	336.690310	0.005460	0.005432
RS	26	0.449315	3.354012	402.359095	0.006525	0.006541
RS	27	0.486511	3.354012	425.059369	0.006893	0.006971
RS	28	0.526225	2.777668	541.113234	0.008775	0.008938
RS	29	0.568629	2.777668	569.244546	0.009231	0.009514
RS	30	0.613904	2.218430	747.407855	0.012120	0.012595
RS	31	0.662245	2.218430	781.080650	0.012666	0.013352
RS	32	0.713859	1.777270	1014.290198	0.016448	0.017495
RS	33	0.768968	1.777270	1050.091635	0.017029	0.018371
RS	34	0.827809	1.481937	1296.547049	0.021025	0.022865
RS	35	0.890634	1.481937	1326.831035	0.021516	0.023655
RS	36	0.957713	1.313293	1523.093105	0.024699	0.027300
RS	37	1.029334	1.313293	1539.527366	0.024965	0.027763
RS	38	1.105805	1.237496	1642.237495	0.026631	0.029687
RS	39	1.187454	1.237496	1640.799290	0.026608	0.029714
RS	40	1.274632	1.225370	1647.549556	0.026717	0.029847
RS	41	1.367713	1.225370	1629.615259	0.026426	0.029489
RS	42	1.467096	1.256804	1565.112394	0.025380	0.028298
RS	43	1.573210	1.256804	1535.012868	0.024892	0.027677
RS	44	1.686508	1.316079	1432.491122	0.023230	0.025794
RS	45	1.807479	1.316079	1394.553614	0.022614	0.025027
RS	46	1.936640	1.387721	1282.909007	0.020804	0.022995
RS	47	2.074548	1.387721	1239.781834	0.020105	0.022159
RS	48	2.221794	1.457791	1135.868146	0.018420	0.020289
RS	49	2.379010	1.457791	1088.555612	0.017652	0.019412
RS	50	2.546872	1.516824	997.633551	0.016178	0.017796
RS	51	2.726101	1.516824	946.369630	0.015347	0.016879
RS	52	2.917465	1.560209	867.393393	0.014066	0.015491
RS	53	3.121788	1.560209	812.425710	0.013175	0.014528
RS	54	3.339946	1.595074	738.902093	0.011982	0.013245
RS	55	3.572876	1.595074	681.772511	0.011056	0.012251
RS	56	3.821579	1.595074	622.861215	0.010100	0.011225
RS	57	4.087122	1.595074	563.054134	0.009131	0.010181
RS	58	4.370646	1.809715	448.458450	0.007272	0.008177
RS	59	4.673368	1.809715	405.345027	0.006573	0.007412
RS	60	4.996588	1.809715	362.255390	0.005874	0.006642
RS	61	5.341695	1.809715	319.858560	0.005187	0.005881
RS	62	5.710170	1.809715	278.802815	0.004521	0.005138
RS	63	6.103596	1.809715	1192.757486	0.019342	0.022098
PA	4+25*2+4+6 0.133174273 0.043596530 6.103596374 1.199965266 0.201837529 0.211023451 0.269996308 0.435051753 0.784765778 1.374474023 2.167192568 3.006322049 3.654680645 3.924239264 3.789302905 3.354011520 2.777667722 2.218430320 1.777269667 1.481937348 1.313292673 1.237495990 1.225370213 1.256804272 1.316079377 1.387720797 1.457791221 1.516823550 1.560209209 1.595074478 1.809714974
//
IT	4519
RD	17
LK	-444326.431561
QD	-282.064028 -> -263.372203
RI	0.0195309003
TR	0.131677	0.044067
MT	6.145413
MM	C_pi: 1.260663, n_recomb: 63157.684445
RS	0	0.000000	1.293252	321.471138	0.005090	0.000268
RS	1	0.006783	1.293252	341.472025	0.005407	0.002065
RS	2	0.014025	1.293252	362.587717	0.005741	0.004383
RS	3	0.021760	1.293252	384.862269	0.006094	0.005733
RS	4	0.030018	0.203941	2542.858054	0.040262	0.033751
RS	5	0.038837	0.203941	2597.158590	0.041122	0.032879
RS	6	0.048254	0.212979	2535.036397	0.040138	0.032211
RS	7	0.058309	0.212979	2578.634787	0.040829	0.033738
RS	8	0.069047	0.269823	2075.227078	0.032858	0.027797
RS	9	0.080513	0.269823	2121.306177	0.033587	0.029231
RS	10	0.092757	0.433037	1359.403678	0.021524	0.019047
RS	11	0.105831	0.433037	1407.420747	0.022284	0.019973
RS	12	0.119792	0.783076	810.283805	0.012830	0.011609
RS	13	0.134700	0.783076	848.667894	0.013437	0.012206
RS	14	0.150619	1.379272	506.354744	0.008017	0.007347
RS	15	0.167618	1.379272	534.059708	0.008456	0.007776
RS	16	0.185769	2.189026	355.538229	0.005629	0.005233
RS	17	0.205152	2.189026	376.359121	0.005959	0.005566
RS	18	0.225850	3.056473	285.570691	0.004522	0.004272
RS	19	0.247951	3.056473	302.820511	0.004795	0.004552
RS	20	0.271552	3.736942	262.712716	0.004160	0.003991
RS	21	0.296753	3.736942	278.741567	0.004413	0.004257
RS	22	0.323664	4.029484	274.234240	0.004342	0.004230
RS	23	0.352400	4.029484	290.872521	0.004605	0.004515
RS	24	0.383085	3.899718	318.598025	0.005044	0.004989
RS	25	0.415851	3.899718	337.514659	0.005344	0.005321
RS	26	0.450840	3.451404	403.529673	0.006389	0.006407
RS	27	0.488202	3.451404	426.463308	0.006752	0.006826
RS	28	0.528098	2.850789	544.565117	0.008622	0.008776
RS	29	0.570700	2.850789	573.135554	0.009075	0.009338
RS	30	0.616191	2.266335	756.357699	0.011976	0.012419
RS	31	0.664769	2.266335	790.821435	0.012521	0.013161
RS	32	0.716641	1.806006	1032.920235	0.016355	0.017339
RS	33	0.772031	1.806006	1069.885241	0.016940	0.018205
RS	34	0.831179	1.498931	1327.702866	0.021022	0.022768
RS	35	0.894338	1.498931	1359.248172	0.021522	0.023556
RS	36	0.961781	1.324289	1565.629369	0.024789	0.027276
RS	37	1.033799	1.324289	1582.977834	0.025064	0.027744
RS	38	1.110701	1.246223	1691.233926	0.026778	0.029714
RS	39	1.192819	1.246223	1690.125146	0.026760	0.029751
RS	40	1.280508	1.234174	1697.237968	0.026873	0.029889
RS	41	1.374144	1.234174	1679.150584	0.026587	0.029544
RS	42	1.474131	1.267257	1611.322227	0.025513	0.028330
RS	43	1.580900	1.267257	1580.847933	0.025030	0.027725
RS	44	1.694910	1.329229	1473.409557	0.023329	0.025808
RS	45	1.816654	1.329229	1435.082097	0.022722	0.025061
RS	46	1.946655	1.404063	1318.622682	0.020878	0.023001
RS	47	2.085474	1.404063	1275.155837	0.020190	0.022185
RS	48	2.233709	1.477216	1167.390174	0.018484	0.020299
RS	49	2.391997	1.477216	1119.740944	0.017729	0.019443
RS	50	2.561023	1.538746	1026.058437	0.016246	0.017822
RS	51	2.741512	1.538746	974.363108	0.015427	0.016924
RS	52	2.934244	1.583820	893.467816	0.014147	0.015540
RS	53	3.140048	1.583820	837.871656	0.013266	0.014592
RS	54	3.359812	1.619877	762.723780	0.012077	0.013315
RS	55	3.594481	1.619877	704.725497	0.011158	0.012333
RS	56	3.845067	1.619877	644.765506	0.010209	0.011316
RS	57	4.112650	1.619877	583.743488	0.009243	0.010278
RS	58	4.398382	1.847043	463.513785	0.007339	0.008227
RS	59	4.703495	1.847043	419.941638	0.006649	0.007475
RS	60	5.029302	1.847043	376.235609	0.005957	0.006715
RS	61	5.377208	1.847043	333.076898	0.005274	0.005960
RS	62	5.748712	1.847043	291.131453	0.004610	0.005222
RS	63	6.145413	1.847043	1263.743108	0.020009	0.022780
PA	4+25*2+4+6 0.131677425 0.044067263 6.145413311 1.293251941 0.203941367 0.212978723 0.269822890 0.433037425 0.783076427 1.379271553 2.189026200 3.056472524 3.736942467 4.029484336 3.899717754 3.451403547 2.850789128 2.266335210 1.806005620 1.498931401 1.324289214 1.246223333 1.234174477 1.267256506 1.329228548 1.404062556 1.477215906 1.538746462 1.583820449 1.619877344 1.847043249
//
IT	4452
RD	18
LK	-444289.589919
QD	-270.823782 -> -253.364168
RI	0.0181991343
TR	0.130262	0.044529
MT	6.184695
MM	C_pi: 1.277291, n_recomb: 64619.179386
RS	0	0.000000	1.388337	306.720608	0.004747	0.000253
RS	1	0.006793	1.388337	325.955162	0.005044	0.001958
RS	2	0.014048	1.388337	346.280560	0.005359	0.004141
RS	3	0.021796	1.388337	367.742543	0.005691	0.005401
RS	4	0.030070	0.205905	2584.747020	0.040000	0.033836
RS	5	0.038906	0.205905	2641.101136	0.040872	0.032866
RS	6	0.048342	0.215005	2579.377673	0.039917	0.032171
RS	7	0.058420	0.215005	2624.932919	0.040622	0.033660
RS	8	0.069182	0.269806	2133.217833	0.033012	0.027986
RS	9	0.080675	0.269806	2180.571452	0.033745	0.029411
RS	10	0.092949	0.431214	1403.123917	0.021714	0.019234
RS	11	0.106056	0.431214	1452.524708	0.022478	0.020165
RS	12	0.120055	0.781327	834.546924	0.012915	0.011693
RS	13	0.135004	0.781327	874.084260	0.013527	0.012298
RS	14	0.150968	1.383120	518.932849	0.008031	0.007364
RS	15	0.168017	1.383120	547.381776	0.008471	0.007798
RS	16	0.186225	2.208293	362.282132	0.005606	0.005217
RS	17	0.205669	2.208293	383.557874	0.005936	0.005552
RS	18	0.226434	3.102224	289.314646	0.004477	0.004236
RS	19	0.248610	3.102224	306.849393	0.004749	0.004516
RS	20	0.272292	3.813804	264.802243	0.004098	0.003939
RS	21	0.297583	3.813804	281.021340	0.004349	0.004203
RS	22	0.324592	4.129645	275.386458	0.004262	0.004159
RS	23	0.353436	4.129645	292.170643	0.004521	0.004439
RS	24	0.384240	4.006325	319.337700	0.004942	0.004893
RS	25	0.417136	4.006325	338.402255	0.005237	0.005218
RS	26	0.452267	3.546439	404.648565	0.006262	0.006282
RS	27	0.489784	3.546439	427.802251	0.006620	0.006690
RS	28	0.529850	2.922584	547.744203	0.008476	0.008621
RS	29	0.572638	2.922584	576.727441	0.008925	0.009169
RS	30	0.618333	2.313529	764.690068	0.011834	0.012248
RS	31	0.667132	2.313529	799.907452	0.012379	0.012977
RS	32	0.719246	1.834392	1050.526631	0.016257	0.017184
RS	33	0.774900	1.834392	1088.620813	0.016847	0.018040
RS	34	0.834335	1.515773	1357.518935	0.021008	0.022666
RS	35	0.897808	1.515773	1390.313350	0.021515	0.023453
RS	36	0.965592	1.335214	1606.705290	0.024864	0.027243
RS	37	1.037981	1.335214	1624.985727	0.025147	0.027717
RS	38	1.115288	1.254867	1738.839053	0.026909	0.029732
RS	39	1.197847	1.254867	1738.100170	0.026898	0.029778
RS	40	1.286014	1.242817	1745.709498	0.027015	0.029924
RS	41	1.380171	1.242817	1727.520388	0.026734	0.029591
RS	42	1.480724	1.277419	1656.533294	0.025635	0.028357
RS	43	1.588108	1.277419	1625.735746	0.025159	0.027767
RS	44	1.702787	1.341931	1513.541628	0.023422	0.025822
RS	45	1.825257	1.341931	1474.869148	0.022824	0.025093
RS	46	1.956046	1.419785	1353.737977	0.020949	0.023008
RS	47	2.095721	1.419785	1309.966520	0.020272	0.022212
RS	48	2.244884	1.495852	1198.464130	0.018547	0.020312
RS	49	2.404180	1.495852	1150.503993	0.017804	0.019474
RS	50	2.574297	1.559729	1054.149725	0.016313	0.017851
RS	51	2.755972	1.559729	1002.042072	0.015507	0.016970
RS	52	2.949988	1.606363	919.294965	0.014226	0.015590
RS	53	3.157184	1.606363	863.085612	0.013356	0.014657
RS	54	3.378455	1.643483	786.373588	0.012169	0.013385
RS	55	3.614759	1.643483	727.518015	0.011259	0.012414
RS	56	3.867115	1.643483	666.524068	0.010315	0.011406
RS	57	4.136615	1.643483	604.304605	0.009352	0.010374
RS	58	4.424423	1.882808	478.443506	0.007404	0.008277
RS	59	4.731783	1.882808	434.422932	0.006723	0.007536
RS	60	5.060023	1.882808	390.115474	0.006037	0.006785
RS	61	5.410561	1.882808	346.213491	0.005358	0.006037
RS	62	5.784912	1.882808	303.399403	0.004695	0.005302
RS	63	6.184695	1.882808	1335.213634	0.020663	0.023449
PA	4+25*2+4+6 0.130261838 0.044528644 6.184694805 1.388336686 0.205905169 0.215004769 0.269805649 0.431213513 0.781327049 1.383120343 2.208292827 3.102223742 3.813803504 4.129645406 4.006324628 3.546439457 2.922583842 2.313529274 1.834392386 1.515772608 1.335214282 1.254866636 1.242817191 1.277419203 1.341931046 1.419784640 1.495851990 1.559728615 1.606363144 1.643482622 1.882808403
//
IT	4749
RD	19
LK	-444255.169132
QD	-260.301046 -> -243.968630
RI	0.0170141452
TR	0.128921	0.044981
MT	6.221641
MM	C_pi: 1.293294, n_recomb: 66051.421735
RS	0	0.000000	1.485140	293.373083	0.004442	0.000240
RS	1	0.006803	1.485140	311.900793	0.004722	0.001860
RS	2	0.014069	1.485140	331.495326	0.005019	0.003923
RS	3	0.021830	1.485140	352.203650	0.005332	0.005102
RS	4	0.030118	0.207723	2626.099291	0.039758	0.033917
RS	5	0.038971	0.207723	2684.430693	0.040642	0.032861
RS	6	0.048425	0.217080	2620.677627	0.039676	0.032114
RS	7	0.058523	0.217080	2668.188514	0.040396	0.033567
RS	8	0.069308	0.269916	2188.946125	0.033140	0.028155
RS	9	0.080826	0.269916	2237.570455	0.033876	0.029571
RS	10	0.093128	0.429559	1445.877773	0.021890	0.019411
RS	11	0.106267	0.429559	1496.632321	0.022659	0.020347
RS	12	0.120300	0.779552	858.494649	0.012997	0.011775
RS	13	0.135288	0.779552	899.166764	0.013613	0.012388
RS	14	0.151295	1.386180	531.458703	0.008046	0.007383
RS	15	0.168392	1.386180	560.645018	0.008488	0.007823
RS	16	0.186651	2.225286	369.083863	0.005588	0.005205
RS	17	0.206153	2.225286	390.814260	0.005917	0.005543
RS	18	0.226981	3.143959	293.159305	0.004438	0.004205
RS	19	0.249227	3.143959	310.981375	0.004708	0.004485
RS	20	0.272986	3.885615	267.002435	0.004042	0.003892
RS	21	0.298361	3.885615	283.414339	0.004291	0.004154
RS	22	0.325462	4.224965	276.638454	0.004188	0.004094
RS	23	0.354408	4.224965	293.569336	0.004445	0.004369
RS	24	0.385322	4.109300	320.130140	0.004847	0.004804
RS	25	0.418340	4.109300	339.338737	0.005137	0.005122
RS	26	0.453604	3.639195	405.716736	0.006142	0.006164
RS	27	0.491268	3.639195	429.078172	0.006496	0.006563
RS	28	0.531493	2.993101	550.669048	0.008337	0.008473
RS	29	0.574456	2.993101	580.040441	0.008782	0.009009
RS	30	0.620341	2.360030	772.447477	0.011695	0.012082
RS	31	0.669348	2.360030	808.382882	0.012239	0.012798
RS	32	0.721688	1.862427	1067.169781	0.016157	0.017030
RS	33	0.777590	1.862427	1106.359030	0.016750	0.017878
RS	34	0.837295	1.532450	1386.055760	0.020984	0.022562
RS	35	0.901062	1.532450	1420.085396	0.021500	0.023347
RS	36	0.969167	1.346050	1646.375333	0.024926	0.027205
RS	37	1.041906	1.346050	1665.602377	0.025217	0.027683
RS	38	1.119593	1.263411	1785.095243	0.027026	0.029743
RS	39	1.202565	1.263411	1784.762959	0.027021	0.029798
RS	40	1.291182	1.251292	1792.994441	0.027145	0.029953
RS	41	1.385828	1.251292	1774.751005	0.026869	0.029632
RS	42	1.486913	1.287302	1700.760659	0.025749	0.028382
RS	43	1.594876	1.287302	1669.688023	0.025279	0.027806
RS	44	1.710183	1.354207	1552.896885	0.023510	0.025835
RS	45	1.833335	1.354207	1513.921118	0.022920	0.025123
RS	46	1.964865	1.434920	1388.255733	0.021018	0.023016
RS	47	2.105343	1.434920	1344.212432	0.020351	0.022238
RS	48	2.255379	1.513747	1229.083321	0.018608	0.020325
RS	49	2.415622	1.513747	1180.836906	0.017878	0.019506
RS	50	2.586767	1.579827	1081.897437	0.016380	0.017880
RS	51	2.769555	1.579827	1029.396095	0.015585	0.017016
RS	52	2.964779	1.627905	944.861848	0.014305	0.015640
RS	53	3.173285	1.627905	888.054862	0.013445	0.014721
RS	54	3.395976	1.665969	809.837379	0.012261	0.013455
RS	55	3.633817	1.665969	750.136728	0.011357	0.012494
RS	56	3.887839	1.665969	688.124201	0.010418	0.011494
RS	57	4.159143	1.665969	624.725286	0.009458	0.010467
RS	58	4.448904	1.917095	493.241512	0.007468	0.008326
RS	59	4.758379	1.917095	448.782820	0.006794	0.007596
RS	60	5.088908	1.917095	403.888585	0.006115	0.006854
RS	61	5.441925	1.917095	359.261411	0.005439	0.006111
RS	62	5.818957	1.917095	315.599105	0.004778	0.005380
RS	63	6.221641	1.917095	1407.080281	0.021303	0.024105
PA	4+25*2+4+6 0.128920773 0.044980740 6.221640665 1.485139671 0.207722946 0.217080229 0.269916034 0.429559054 0.779552145 1.386180448 2.225286078 3.143959088 3.885615383 4.224964971 4.109300436 3.639194872 2.993101222 2.360030379 1.862426946 1.532449867 1.346050254 1.263411317 1.251292270 1.287301581 1.354206554 1.434920465 1.513746704 1.579827259 1.627905386 1.665969352 1.917095006
//
IT	4070
RD	20
LK	-444222.963880
QD	-250.431056 -> -235.132611
RI	0.0159536114
TR	0.127649	0.045424
MT	6.256387
MM	C_pi: 1.308706, n_recomb: 67455.308941
RS	0	0.000000	1.583594	281.230816	0.004169	0.000229
RS	1	0.006813	1.583594	299.104433	0.004434	0.001771
RS	2	0.014089	1.583594	318.021075	0.004715	0.003724
RS	3	0.021862	1.583594	338.028578	0.005011	0.004831
RS	4	0.030164	0.209397	2667.049925	0.039538	0.033998
RS	5	0.039031	0.209397	2727.285306	0.040431	0.032866
RS	6	0.048503	0.219190	2659.226360	0.039422	0.032041
RS	7	0.058620	0.219190	2708.683243	0.040155	0.033461
RS	8	0.069426	0.270133	2242.536909	0.033245	0.028307
RS	9	0.080968	0.270133	2292.426827	0.033984	0.029713
RS	10	0.093296	0.428058	1487.672791	0.022054	0.019579
RS	11	0.106465	0.428058	1539.751959	0.022826	0.020518
RS	12	0.120530	0.777777	882.108381	0.013077	0.011856
RS	13	0.135554	0.777777	923.896419	0.013696	0.012475
RS	14	0.151602	1.388565	543.916088	0.008063	0.007404
RS	15	0.168742	1.388565	573.832633	0.008507	0.007849
RS	16	0.187050	2.240273	375.922764	0.005573	0.005196
RS	17	0.206606	2.240273	398.106794	0.005902	0.005536
RS	18	0.227494	3.182080	297.081805	0.004404	0.004178
RS	19	0.249804	3.182080	315.192663	0.004673	0.004459
RS	20	0.273635	3.952731	269.295416	0.003992	0.003850
RS	21	0.299089	3.952731	285.902096	0.004238	0.004109
RS	22	0.326278	4.315735	277.973070	0.004121	0.004034
RS	23	0.355318	4.315735	295.051026	0.004374	0.004305
RS	24	0.386337	4.208794	320.966867	0.004758	0.004721
RS	25	0.419469	4.208794	340.315864	0.005045	0.005033
RS	26	0.454858	3.729764	406.735553	0.006030	0.006052
RS	27	0.492658	3.729764	430.293351	0.006379	0.006442
RS	28	0.533034	3.062384	553.360632	0.008203	0.008331
RS	29	0.576160	3.062384	583.097262	0.008644	0.008857
RS	30	0.622223	2.405855	779.673965	0.011558	0.011922
RS	31	0.671425	2.405855	816.293607	0.012101	0.012626
RS	32	0.723979	1.890098	1082.918356	0.016054	0.016879
RS	33	0.780114	1.890098	1123.169300	0.016651	0.017718
RS	34	0.840072	1.548941	1413.391595	0.020953	0.022455
RS	35	0.904115	1.548941	1448.641267	0.021476	0.023238
RS	36	0.972521	1.356774	1684.712191	0.024975	0.027160
RS	37	1.045588	1.356774	1704.897566	0.025274	0.027644
RS	38	1.123632	1.271841	1830.060778	0.027130	0.029748
RS	39	1.206992	1.271841	1830.168275	0.027132	0.029812
RS	40	1.296032	1.259589	1839.141290	0.027265	0.029978
RS	41	1.391138	1.259589	1820.886971	0.026994	0.029668
RS	42	1.492723	1.296902	1744.042836	0.025855	0.028403
RS	43	1.601228	1.296902	1712.739237	0.025391	0.027842
RS	44	1.717126	1.366066	1591.501246	0.023593	0.025847
RS	45	1.840919	1.366066	1552.260538	0.023012	0.025151
RS	46	1.973145	1.449494	1422.190873	0.021083	0.023024
RS	47	2.114380	1.449494	1377.906083	0.020427	0.022264
RS	48	2.265236	1.530933	1259.257116	0.018668	0.020340
RS	49	2.426370	1.530933	1210.747224	0.017949	0.019538
RS	50	2.598481	1.599087	1109.303862	0.016445	0.017910
RS	51	2.782317	1.599087	1056.426603	0.015661	0.017062
RS	52	2.978677	1.648499	970.167736	0.014382	0.015690
RS	53	3.188414	1.648499	912.778239	0.013532	0.014784
RS	54	3.412439	1.687397	833.112572	0.012351	0.013524
RS	55	3.651727	1.687397	772.578903	0.011453	0.012573
RS	56	3.907316	1.687397	709.562870	0.010519	0.011580
RS	57	4.180318	1.687397	645.002092	0.009562	0.010558
RS	58	4.471918	1.949967	507.908367	0.007530	0.008374
RS	59	4.783383	1.949967	463.021288	0.006864	0.007654
RS	60	5.116067	1.949967	417.554073	0.006190	0.006920
RS	61	5.471415	1.949967	372.218753	0.005518	0.006184
RS	62	5.850972	1.949967	327.727543	0.004858	0.005456
RS	63	6.256387	1.949967	1479.278824	0.021930	0.024747
PA	4+25*2+4+6 0.127649010 0.045423904 6.256386766 1.583593683 0.209397089 0.219190423 0.270133289 0.428058472 0.777776813 1.388565272 2.240273041 3.182079640 3.952731420 4.315734696 4.208794340 3.729763824 3.062384281 2.405854638 1.890097568 1.548940960 1.356774069 1.271840678 1.259589312 1.296902086 1.366066141 1.449494081 1.530932655 1.599086647 1.648499187 1.687397392 1.949967443
//
IT	5349
RD	21
LK	-444192.791768
QD	-241.156285 -> -226.808661
RI	0.0149988385
TR	0.126439	0.045858
MT	6.289207
MM	C_pi: 1.323574, n_recomb: 68831.274091
RS	0	0.000000	1.683776	270.109367	0.003924	0.000218
RS	1	0.006821	1.683776	287.374603	0.004175	0.001689
RS	2	0.014108	1.683776	305.659429	0.004441	0.003543
RS	3	0.021892	1.683776	325.012262	0.004722	0.004585
RS	4	0.030206	0.210930	2707.726116	0.039339	0.034079
RS	5	0.039088	0.210930	2769.795219	0.040240	0.032879
RS	6	0.048576	0.221322	2695.304937	0.039158	0.031956
RS	7	0.058710	0.221322	2746.690698	0.039905	0.033346
RS	8	0.069536	0.270441	2294.103175	0.033329	0.028443
RS	9	0.081101	0.270441	2345.252382	0.034072	0.029839
RS	10	0.093455	0.426699	1528.518066	0.022207	0.019739
RS	11	0.106651	0.426699	1581.893667	0.022982	0.020681
RS	12	0.120747	0.776021	905.372866	0.013154	0.011935
RS	13	0.135805	0.776021	948.257863	0.013777	0.012560
RS	14	0.151890	1.390389	556.285060	0.008082	0.007427
RS	15	0.169072	1.390389	586.924072	0.008527	0.007875
RS	16	0.187426	2.253474	382.784469	0.005561	0.005190
RS	17	0.207032	2.253474	405.420667	0.005890	0.005532
RS	18	0.227976	3.216888	301.069021	0.004374	0.004155
RS	19	0.250348	3.216888	319.469760	0.004641	0.004435
RS	20	0.274247	4.015515	271.664473	0.003947	0.003811
RS	21	0.299775	4.015515	288.467388	0.004191	0.004069
RS	22	0.327045	4.402205	279.378364	0.004059	0.003978
RS	23	0.356175	4.402205	296.603638	0.004309	0.004246
RS	24	0.387292	4.304981	321.839615	0.004676	0.004644
RS	25	0.420532	4.304981	341.325609	0.004959	0.004949
RS	26	0.456039	3.818242	407.707654	0.005923	0.005946
RS	27	0.493968	3.818242	431.451400	0.006268	0.006328
RS	28	0.534484	3.130479	555.839617	0.008075	0.008196
RS	29	0.577764	3.130479	585.920329	0.008512	0.008711
RS	30	0.623997	2.451034	786.408366	0.011425	0.011766
RS	31	0.673383	2.451034	823.680273	0.011967	0.012459
RS	32	0.726138	1.917420	1097.827553	0.015950	0.016729
RS	33	0.782491	1.917420	1139.107581	0.016549	0.017560
RS	34	0.842689	1.565255	1439.583552	0.020915	0.022346
RS	35	0.906992	1.565255	1476.037058	0.021444	0.023128
RS	36	0.975682	1.367392	1721.764262	0.025014	0.027111
RS	37	1.049058	1.367392	1742.917368	0.025322	0.027600
RS	38	1.127439	1.280159	1873.778792	0.027223	0.029747
RS	39	1.211166	1.280159	1874.355883	0.027231	0.029820
RS	40	1.300605	1.267724	1884.174787	0.027374	0.029997
RS	41	1.396144	1.267724	1865.949947	0.027109	0.029699
RS	42	1.498201	1.306245	1786.396957	0.025953	0.028422
RS	43	1.607219	1.306245	1754.903352	0.025496	0.027875
RS	44	1.723674	1.377550	1629.358735	0.023672	0.025859
RS	45	1.848072	1.377550	1589.889194	0.023098	0.025179
RS	46	1.980956	1.463557	1455.541271	0.021147	0.023033
RS	47	2.122904	1.463557	1411.043717	0.020500	0.022290
RS	48	2.274535	1.547478	1288.974477	0.018727	0.020356
RS	49	2.436510	1.547478	1240.223560	0.018018	0.019571
RS	50	2.609533	1.617585	1136.356373	0.016509	0.017941
RS	51	2.794358	1.617585	1083.121078	0.015736	0.017107
RS	52	2.991792	1.668234	995.197845	0.014459	0.015741
RS	53	3.202692	1.668234	937.241645	0.013617	0.014847
RS	54	3.427979	1.707868	856.183093	0.012439	0.013593
RS	55	3.668633	1.707868	794.829725	0.011548	0.012650
RS	56	3.925703	1.707868	730.826333	0.010618	0.011664
RS	57	4.200309	1.707868	665.122188	0.009663	0.010647
RS	58	4.493646	1.981546	522.435804	0.007590	0.008421
RS	59	4.806993	1.981546	477.130691	0.006932	0.007711
RS	60	5.141714	1.981546	431.104592	0.006263	0.006985
RS	61	5.499267	1.981546	385.078222	0.005595	0.006254
RS	62	5.881211	1.981546	339.777315	0.004936	0.005530
RS	63	6.289207	1.981546	1551.730716	0.022544	0.025376
PA	4+25*2+4+6 0.126439452 0.045857593 6.289207296 1.683776285 0.210930010 0.221321705 0.270440822 0.426698561 0.776021472 1.390389411 2.253474418 3.216887657 4.015515357 4.402204679 4.304981500 3.818241923 3.130479061 2.451034277 1.917419755 1.565254624 1.367392305 1.280159199 1.267724245 1.306245041 1.377549515 1.463557198 1.547478232 1.617584992 1.668233758 1.707868376 1.981545769
//
IT	4207
RD	22
LK	-444164.490371
QD	-232.426731 -> -218.955450
RI	0.0141362970
TR	0.125287	0.046282
MT	6.320254
MM	C_pi: 1.337934, n_recomb: 70180.074940
RS	0	0.000000	1.785606	259.884542	0.003703	0.000208
RS	1	0.006830	1.785606	276.582667	0.003941	0.001614
RS	2	0.014125	1.785606	294.277456	0.004193	0.003377
RS	3	0.021920	1.785606	313.017677	0.004460	0.004360
RS	4	0.030246	0.212328	2748.193491	0.039159	0.034161
RS	5	0.039141	0.212328	2812.029674	0.040069	0.032902
RS	6	0.048644	0.223466	2729.120943	0.038887	0.031861
RS	7	0.058796	0.223466	2782.413592	0.039647	0.033223
RS	8	0.069641	0.270823	2343.767923	0.033396	0.028566
RS	9	0.081227	0.270823	2396.168657	0.034143	0.029951
RS	10	0.093603	0.425467	1568.424981	0.022349	0.019891
RS	11	0.106826	0.425467	1623.069672	0.023127	0.020834
RS	12	0.120951	0.774299	928.279253	0.013227	0.012011
RS	13	0.136041	0.774299	972.242208	0.013854	0.012641
RS	14	0.152161	1.391747	568.549144	0.008101	0.007450
RS	15	0.169383	1.391747	599.902288	0.008548	0.007902
RS	16	0.187780	2.265129	389.648753	0.005552	0.005186
RS	17	0.207434	2.265129	412.734814	0.005881	0.005530
RS	18	0.228431	3.248708	305.104764	0.004347	0.004134
RS	19	0.250861	3.248708	323.795831	0.004614	0.004415
RS	20	0.274823	4.074259	274.097941	0.003906	0.003776
RS	21	0.300422	4.074259	291.098196	0.004148	0.004033
RS	22	0.327768	4.484663	280.840426	0.004002	0.003927
RS	23	0.356983	4.484663	298.212890	0.004249	0.004191
RS	24	0.388193	4.398030	322.740608	0.004599	0.004571
RS	25	0.421534	4.398030	342.360311	0.004878	0.004871
RS	26	0.457152	3.904717	408.634861	0.005823	0.005847
RS	27	0.495203	3.904717	432.554915	0.006164	0.006221
RS	28	0.535853	3.197455	558.118599	0.007953	0.008067
RS	29	0.579278	3.197455	588.523544	0.008386	0.008572
RS	30	0.625670	2.495587	792.688082	0.011295	0.011616
RS	31	0.675230	2.495587	830.582006	0.011835	0.012298
RS	32	0.728174	1.944406	1111.946667	0.015844	0.016582
RS	33	0.784735	1.944406	1154.223996	0.016447	0.017405
RS	34	0.845158	1.581387	1464.693601	0.020871	0.022236
RS	35	0.909708	1.581387	1502.333974	0.021407	0.023017
RS	36	0.978666	1.377895	1757.593981	0.025044	0.027058
RS	37	1.052334	1.377895	1779.721885	0.025359	0.027552
RS	38	1.131033	1.288365	1916.295459	0.027305	0.029741
RS	39	1.215106	1.288365	1917.369275	0.027321	0.029823
RS	40	1.304922	1.275696	1928.137340	0.027474	0.030013
RS	41	1.400871	1.275696	1909.978925	0.027215	0.029725
RS	42	1.503374	1.315343	1827.848473	0.026045	0.028439
RS	43	1.612877	1.315343	1796.203165	0.025594	0.027904
RS	44	1.729858	1.388676	1666.490030	0.023746	0.025870
RS	45	1.854829	1.388676	1626.825125	0.023181	0.025205
RS	46	1.988334	1.477140	1488.318671	0.021207	0.023043
RS	47	2.130958	1.477140	1443.635199	0.020570	0.022315
RS	48	2.283321	1.563420	1318.243551	0.018784	0.020373
RS	49	2.446091	1.563420	1269.272476	0.018086	0.019603
RS	50	2.619977	1.635372	1163.054640	0.016572	0.017973
RS	51	2.805739	1.635372	1109.478733	0.015809	0.017153
RS	52	3.004187	1.687165	1019.950100	0.014533	0.015791
RS	53	3.216188	1.687165	961.442783	0.013700	0.014909
RS	54	3.442668	1.727447	879.044539	0.012526	0.013661
RS	55	3.684615	1.727447	816.884977	0.011640	0.012726
RS	56	3.943087	1.727447	751.910423	0.010714	0.011747
RS	57	4.219210	1.727447	685.081344	0.009762	0.010734
RS	58	4.514192	2.011906	536.822765	0.007649	0.008468
RS	59	4.829320	2.011906	491.109798	0.006998	0.007767
RS	60	5.165969	2.011906	444.538490	0.006334	0.007048
RS	61	5.525609	2.011906	397.837572	0.005669	0.006322
RS	62	5.909812	2.011906	351.745478	0.005012	0.005602
RS	63	6.320254	2.011906	1624.380795	0.023146	0.025993
[truncated: 10,003,150 more chars]
