# Supplementary material for: Recent speciation associated with range expansion and a shift to self-fertilization in North American Arabidopsis
Source: Nat Commun. 2022 Dec 8;13:7564. doi: 10.1038/s41467-022-35368-1 (PMC9732334; doi:10.1038/s41467-022-35368-1)
Supplement: Supplementary file 5 — Source Data [file 41467_2022_35368_MOESM5_ESM.zip › Source Data/SuppFig15-6_lyrIA2_01.psmc]

CC
CC	Brief Description of the file format:
CC	  CC  comments
CC	  MM  useful-messages
CC	  RD  round-of-iterations
CC	  LL  \log[P(sequence)]
CC	  QD  Q-before-opt Q-after-opt
CC	  TR  \theta_0 \rho_0
CC	  RS  k t_k \lambda_k \pi_k \sum_{l\not=k}A_{kl} A_{kk}
CC	  DC  begin end best-k t_k+\Delta_k max-prob
CC
MM	Version: 0.6.5-r67
MM	pattern:4+25*2+4+6, n:63, n_free_lambdas:28
MM	n_iterations:25, skip:1, max_t:5, theta/rho:5
MM	is_decoding:0
MM	n_seqs:13, sum_L:1008398, sum_n:126189
RD	0
LK	0.000000
QD	0.000000 -> 0.000000
RI	inf
TR	0.133689	0.026738
MT	5.000000
MM	C_pi: 1.000000, n_recomb: 26606.686216
RS	0	0.000000	1.000000	168.546818	0.006335	0.000000
RS	1	0.006440	1.000000	178.228308	0.006699	0.000000
RS	2	0.013294	1.000000	188.386335	0.007080	0.000000
RS	3	0.020590	1.000000	199.033822	0.007481	0.000000
RS	4	0.028356	1.000000	210.182508	0.007900	0.000000
RS	5	0.036622	1.000000	221.842668	0.008338	0.000000
RS	6	0.045421	1.000000	234.022797	0.008796	0.000000
RS	7	0.054785	1.000000	246.729268	0.009273	0.000000
RS	8	0.064753	1.000000	259.965942	0.009771	0.000000
RS	9	0.075363	1.000000	273.733749	0.010288	0.000000
RS	10	0.086656	1.000000	288.030223	0.010825	0.000000
RS	11	0.098677	1.000000	302.848997	0.011382	0.000000
RS	12	0.111471	1.000000	318.179265	0.011959	0.000000
RS	13	0.125090	1.000000	334.005191	0.012553	0.000000
RS	14	0.139585	1.000000	350.305296	0.013166	0.000000
RS	15	0.155014	1.000000	367.051799	0.013795	0.000000
RS	16	0.171437	1.000000	384.209939	0.014440	0.000000
RS	17	0.188917	1.000000	401.737269	0.015099	0.000000
RS	18	0.207523	1.000000	419.582940	0.015770	0.000000
RS	19	0.227327	1.000000	437.686988	0.016450	0.000000
RS	20	0.248406	1.000000	455.979631	0.017138	0.000000
RS	21	0.270843	1.000000	474.380608	0.017829	0.000000
RS	22	0.294725	1.000000	492.798563	0.018522	0.000000
RS	23	0.320144	1.000000	511.130520	0.019211	0.000000
RS	24	0.347201	1.000000	529.261469	0.019892	0.000000
RS	25	0.376000	1.000000	547.064095	0.020561	0.000000
RS	26	0.406654	1.000000	564.398695	0.021213	0.000000
RS	27	0.439282	1.000000	581.113329	0.021841	0.000000
RS	28	0.474011	1.000000	597.044239	0.022440	0.000000
RS	29	0.510976	1.000000	612.016597	0.023002	0.000000
RS	30	0.550322	1.000000	625.845628	0.023522	0.000000
RS	31	0.592202	1.000000	638.338153	0.023992	0.000000
RS	32	0.636779	1.000000	649.294613	0.024403	0.000000
RS	33	0.684227	1.000000	658.511602	0.024750	0.000000
RS	34	0.734730	1.000000	665.784944	0.025023	0.000000
RS	35	0.788485	1.000000	670.913342	0.025216	0.000000
RS	36	0.845702	1.000000	673.702599	0.025321	0.000000
RS	37	0.906604	1.000000	673.970376	0.025331	0.000000
RS	38	0.971428	1.000000	671.551457	0.025240	0.000000
RS	39	1.040426	1.000000	666.303432	0.025043	0.000000
RS	40	1.113868	1.000000	658.112667	0.024735	0.000000
RS	41	1.192040	1.000000	646.900410	0.024313	0.000000
RS	42	1.275245	1.000000	632.628822	0.023777	0.000000
RS	43	1.363809	1.000000	615.306675	0.023126	0.000000
RS	44	1.458076	1.000000	594.994427	0.022363	0.000000
RS	45	1.558414	1.000000	571.808353	0.021491	0.000000
RS	46	1.665214	1.000000	545.923363	0.020518	0.000000
RS	47	1.778891	1.000000	517.574187	0.019453	0.000000
RS	48	1.899889	1.000000	487.054550	0.018306	0.000000
RS	49	2.028679	1.000000	454.714091	0.017090	0.000000
RS	50	2.165763	1.000000	420.952779	0.015821	0.000000
RS	51	2.311675	1.000000	386.212748	0.014516	0.000000
RS	52	2.466983	1.000000	350.967589	0.013191	0.000000
RS	53	2.632293	1.000000	315.709311	0.011866	0.000000
RS	54	2.808249	1.000000	280.933383	0.010559	0.000000
RS	55	2.995536	1.000000	247.122459	0.009288	0.000000
RS	56	3.194884	1.000000	214.729580	0.008071	0.000000
RS	57	3.407070	1.000000	184.161781	0.006922	0.000000
RS	58	3.632920	1.000000	155.765139	0.005854	0.000000
RS	59	3.873315	1.000000	129.812312	0.004879	0.000000
RS	60	4.129191	1.000000	106.493511	0.004003	0.000000
RS	61	4.401545	1.000000	85.911699	0.003229	0.000000
RS	62	4.691438	1.000000	68.082486	0.002559	0.000000
RS	63	5.000000	1.000000	191.099879	0.007182	0.000000
PA	4+25*2+4+6 0.133689223 0.026737845 5.000000000 1.000000000 1.000000000 1.000000000 1.000000000 1.000000000 1.000000000 1.000000000 1.000000000 1.000000000 1.000000000 1.000000000 1.000000000 1.000000000 1.000000000 1.000000000 1.000000000 1.000000000 1.000000000 1.000000000 1.000000000 1.000000000 1.000000000 1.000000000 1.000000000 1.000000000 1.000000000 1.000000000 1.000000000
//
IT	4846
RD	1
LK	-336585.576591
QD	-645.085384 -> -372.165211
RI	0.0375169582
TR	0.126805	0.025823
MT	5.444593
MM	C_pi: 1.034756, n_recomb: 26590.020407
RS	0	0.000000	0.381151	449.194842	0.016893	0.001186
RS	1	0.006581	0.381151	470.336358	0.017688	0.010759
RS	2	0.013595	0.381151	491.898163	0.018499	0.017069
RS	3	0.021071	0.381151	513.808563	0.019323	0.021282
RS	4	0.029039	0.429709	476.012789	0.017902	0.022878
RS	5	0.037532	0.429709	497.145914	0.018697	0.021393
RS	6	0.046583	0.550059	406.066792	0.015271	0.019065
RS	7	0.056230	0.550059	425.076706	0.015986	0.017166
RS	8	0.066511	0.670114	365.474415	0.013745	0.015766
RS	9	0.077470	0.670114	383.059092	0.014406	0.014762
RS	10	0.089149	0.780609	344.730877	0.012965	0.014109
RS	11	0.101598	0.780609	361.476248	0.013594	0.013699
RS	12	0.114865	0.885480	334.143364	0.012566	0.013382
RS	13	0.129006	0.885480	350.374130	0.013177	0.013046
RS	14	0.144077	0.987926	329.250651	0.012382	0.012663
RS	15	0.160140	0.987926	345.149190	0.012980	0.012259
RS	16	0.177260	1.080024	330.860989	0.012443	0.011881
RS	17	0.195507	1.080024	346.619752	0.013036	0.011578
RS	18	0.214955	1.152601	340.083157	0.012790	0.011384
RS	19	0.235683	1.152601	355.892601	0.013384	0.011313
RS	20	0.257775	1.202773	356.623239	0.013412	0.011364
RS	21	0.281320	1.202773	372.602108	0.014013	0.011528
RS	22	0.306416	1.232655	379.464379	0.014271	0.011798
RS	23	0.333162	1.232655	395.615395	0.014878	0.012170
RS	24	0.361670	1.245788	407.566598	0.015328	0.012645
RS	25	0.392053	1.245788	423.755270	0.015937	0.013219
RS	26	0.424436	1.245785	439.869908	0.016543	0.013892
RS	27	0.458950	1.245785	455.803225	0.017142	0.014658
RS	28	0.495735	1.236262	475.013417	0.017864	0.015511
RS	29	0.534941	1.236262	490.216601	0.018436	0.016443
RS	30	0.576728	1.220930	511.059090	0.019220	0.017439
RS	31	0.621265	1.220930	524.864676	0.019739	0.018477
RS	32	0.668732	1.203556	545.329835	0.020509	0.019525
RS	33	0.719324	1.203556	556.900951	0.020944	0.020549
RS	34	0.773245	1.187298	574.699674	0.021613	0.021510
RS	35	0.830715	1.187298	583.100099	0.021929	0.022374
RS	36	0.891966	1.174007	596.201890	0.022422	0.023113
RS	37	0.957249	1.174007	600.496165	0.022584	0.023704
RS	38	1.026829	1.164293	607.443540	0.022845	0.024132
RS	39	1.100987	1.164293	606.802536	0.022821	0.024387
RS	40	1.180026	1.158000	606.745658	0.022819	0.024465
RS	41	1.264267	1.158000	600.546677	0.022585	0.024364
RS	42	1.354052	1.154535	593.225998	0.022310	0.024091
RS	43	1.449745	1.154535	581.139188	0.021856	0.023656
RS	44	1.551736	1.153005	566.865375	0.021319	0.023073
RS	45	1.660440	1.153005	548.916230	0.020644	0.022357
RS	46	1.776297	1.152448	528.433319	0.019873	0.021527
RS	47	1.899780	1.152448	505.046328	0.018994	0.020598
RS	48	2.031389	1.152156	479.358917	0.018028	0.019585
RS	49	2.171659	1.152156	451.391680	0.016976	0.018498
RS	50	2.321160	1.151830	421.717912	0.015860	0.017349
RS	51	2.480501	1.151830	390.468994	0.014685	0.016149
RS	52	2.650328	1.151523	358.291975	0.013475	0.014908
RS	53	2.831332	1.151523	325.444133	0.012239	0.013642
RS	54	3.024248	1.151789	292.452738	0.010999	0.012363
RS	55	3.229860	1.151789	259.941810	0.009776	0.011088
RS	56	3.449003	1.151789	228.301475	0.008586	0.009835
RS	57	3.682569	1.151789	197.975891	0.007445	0.008621
RS	58	3.931506	1.168022	167.268495	0.006291	0.007463
RS	59	4.196827	1.168022	141.506999	0.005322	0.006376
RS	60	4.479608	1.168022	117.907917	0.004434	0.005371
RS	61	4.780999	1.168022	96.666391	0.003635	0.004457
RS	62	5.102226	1.168022	77.895663	0.002930	0.003641
RS	63	5.444593	1.168022	232.427459	0.008741	0.011446
PA	4+25*2+4+6 0.126805053 0.025823364 5.444593430 0.381151199 0.429709435 0.550059319 0.670113564 0.780609131 0.885479927 0.987926483 1.080023766 1.152601242 1.202773094 1.232654572 1.245787621 1.245784760 1.236262321 1.220930099 1.203556061 1.187297821 1.174007416 1.164293289 1.157999992 1.154535294 1.153004646 1.152447701 1.152156055 1.151829720 1.151522517 1.151788592 1.168022215
//
IT	5103
RD	2
LK	-336154.948748
QD	-398.556353 -> -302.416591
RI	0.0512443245
TR	0.122740	0.025840
MT	5.680806
MM	C_pi: 1.049526, n_recomb: 26982.002113
RS	0	0.000000	0.291723	600.160850	0.022243	0.001333
RS	1	0.006652	0.291723	625.235453	0.023172	0.011059
RS	2	0.013746	0.291723	650.341787	0.024103	0.018362
RS	3	0.021312	0.291723	675.331139	0.025029	0.023738
RS	4	0.029382	0.310132	659.057586	0.024426	0.024092
RS	5	0.037988	0.310132	683.110120	0.025317	0.024720
RS	6	0.047166	0.430882	510.897959	0.018935	0.019021
RS	7	0.056955	0.430882	532.310912	0.019728	0.018769
RS	8	0.067396	0.564220	424.183247	0.015721	0.015365
RS	9	0.078531	0.564220	443.334208	0.016431	0.015515
RS	10	0.090406	0.698144	374.765475	0.013889	0.013622
RS	11	0.103071	0.698144	392.338559	0.014541	0.014039
RS	12	0.116579	0.839178	341.875109	0.012670	0.012744
RS	13	0.130986	0.839178	358.274629	0.013278	0.013027
RS	14	0.146350	0.992988	317.411577	0.011764	0.011830
RS	15	0.162737	0.992988	332.874899	0.012337	0.011909
RS	16	0.180214	1.144018	303.040635	0.011231	0.010939
RS	17	0.198853	1.144018	317.882187	0.011781	0.011005
RS	18	0.218732	1.269961	300.325763	0.011131	0.010429
RS	19	0.239933	1.269961	314.914332	0.011671	0.010624
RS	20	0.262545	1.358976	308.425393	0.011431	0.010448
RS	21	0.286660	1.358976	323.068925	0.011973	0.010794
RS	22	0.312380	1.410867	325.691477	0.012071	0.010945
RS	23	0.339811	1.410867	340.572185	0.012622	0.011435
RS	24	0.369066	1.430354	350.872945	0.013004	0.011877
RS	25	0.400267	1.430354	366.024748	0.013566	0.012521
RS	26	0.433543	1.423875	382.982590	0.014194	0.013244
RS	27	0.469034	1.423875	398.261482	0.014760	0.014043
RS	28	0.506884	1.398872	420.738103	0.015593	0.015028
RS	29	0.547253	1.398872	435.777340	0.016151	0.015966
RS	30	0.590307	1.363431	461.989371	0.017122	0.017165
RS	31	0.636224	1.363431	476.161430	0.017647	0.018189
RS	32	0.685196	1.325779	503.287778	0.018653	0.019485
RS	33	0.737426	1.325779	515.715219	0.019113	0.020475
RS	34	0.793129	1.292479	540.314585	0.020025	0.021677
RS	35	0.852538	1.292479	549.963937	0.020383	0.022482
RS	36	0.915899	1.266929	569.006084	0.021088	0.023407
RS	37	0.983474	1.266929	574.835983	0.021304	0.023915
RS	38	1.055544	1.249743	586.350738	0.021731	0.024453
RS	39	1.132409	1.249743	587.455070	0.021772	0.024612
RS	40	1.214386	1.240026	590.552144	0.021887	0.024726
RS	41	1.301816	1.240026	586.270181	0.021728	0.024531
RS	42	1.395061	1.236128	581.005291	0.021533	0.024244
RS	43	1.494509	1.236128	570.989108	0.021162	0.023731
RS	44	1.600572	1.235918	558.191931	0.020688	0.023113
RS	45	1.713690	1.235918	542.428318	0.020103	0.022346
RS	46	1.834333	1.237264	523.317435	0.019395	0.021489
RS	47	1.963000	1.237264	502.135538	0.018610	0.020535
RS	48	2.100226	1.238671	477.923151	0.017713	0.019512
RS	49	2.246580	1.238671	452.026700	0.016753	0.018421
RS	50	2.402669	1.239579	423.841755	0.015708	0.017279
RS	51	2.569141	1.239579	394.353005	0.014615	0.016086
RS	52	2.746686	1.240164	363.441294	0.013470	0.014862
RS	53	2.936041	1.240164	331.894729	0.012301	0.013608
RS	54	3.137992	1.241901	299.590165	0.011103	0.012341
RS	55	3.353376	1.241901	267.879779	0.009928	0.011083
RS	56	3.583086	1.241901	236.734487	0.008774	0.009845
RS	57	3.828077	1.241901	206.611243	0.007657	0.008645
RS	58	4.089363	1.276571	173.609519	0.006434	0.007405
RS	59	4.368030	1.276571	148.330039	0.005497	0.006360
RS	60	4.665233	1.276571	124.876421	0.004628	0.005388
RS	61	4.982206	1.276571	103.490835	0.003836	0.004498
RS	62	5.320263	1.276571	84.341160	0.003126	0.003697
RS	63	5.680806	1.276571	263.006078	0.009747	0.011951
PA	4+25*2+4+6 0.122739703 0.025840356 5.680805974 0.291723197 0.310132241 0.430881880 0.564219649 0.698143772 0.839177792 0.992987767 1.144017617 1.269961290 1.358976014 1.410866635 1.430353837 1.423875406 1.398871794 1.363431483 1.325779024 1.292478867 1.266929218 1.249743003 1.240025949 1.236128102 1.235918200 1.237263792 1.238671374 1.239579381 1.240164106 1.241901142 1.276571415
//
IT	4700
RD	3
LK	-335989.173109
QD	-333.374860 -> -278.332445
RI	0.0556680012
TR	0.119537	0.026136
MT	5.838698
MM	C_pi: 1.073488, n_recomb: 27901.066371
RS	0	0.000000	0.282497	644.680048	0.023106	0.001342
RS	1	0.006697	0.282497	671.270790	0.024059	0.010812
RS	2	0.013843	0.282497	697.816799	0.025010	0.018022
RS	3	0.021468	0.282497	724.148632	0.025954	0.023288
RS	4	0.029603	0.270101	783.949249	0.028097	0.025380
RS	5	0.038283	0.270101	809.228735	0.029004	0.026674
RS	6	0.047544	0.386394	585.824685	0.020996	0.019481
RS	7	0.057426	0.386394	608.838989	0.021821	0.019810
RS	8	0.067970	0.520052	471.057925	0.016883	0.015533
RS	9	0.079219	0.520052	491.570830	0.017618	0.016127
RS	10	0.091222	0.659293	405.084697	0.014519	0.013678
RS	11	0.104029	0.659293	423.698411	0.015186	0.014437
RS	12	0.117694	0.815691	358.475171	0.012848	0.012642
RS	13	0.132274	0.815691	375.557513	0.013460	0.013193
RS	14	0.147830	1.000294	321.050667	0.011507	0.011518
RS	15	0.164428	1.000294	336.804229	0.012071	0.011809
RS	16	0.182138	1.193484	296.252592	0.010618	0.010469
RS	17	0.201034	1.193484	311.043333	0.011148	0.010696
RS	18	0.221195	1.361208	286.341590	0.010263	0.009879
RS	19	0.242707	1.361208	300.657109	0.010776	0.010187
RS	20	0.265659	1.481554	289.944866	0.010392	0.009871
RS	21	0.290149	1.481554	304.224266	0.010904	0.010288
RS	22	0.316279	1.550471	304.803399	0.010924	0.010371
RS	23	0.344159	1.550471	319.349630	0.011446	0.010896
RS	24	0.373906	1.572856	329.473956	0.011809	0.011332
RS	25	0.405645	1.572856	344.432236	0.012345	0.011984
RS	26	0.439510	1.557517	363.077743	0.013013	0.012760
RS	27	0.475643	1.557517	378.401374	0.013562	0.013546
RS	28	0.514196	1.515699	404.468752	0.014497	0.014646
RS	29	0.555331	1.515699	419.854606	0.015048	0.015555
RS	30	0.599222	1.460001	451.354997	0.016177	0.016928
RS	31	0.646051	1.460001	466.176560	0.016708	0.017913
RS	32	0.696017	1.403115	499.548046	0.017904	0.019420
RS	33	0.749330	1.403115	512.849936	0.018381	0.020366
RS	34	0.806213	1.354767	543.472939	0.019479	0.021770
RS	35	0.866905	1.354767	554.090840	0.019859	0.022527
RS	36	0.931663	1.319461	577.877221	0.020712	0.023603
RS	37	1.000758	1.319461	584.645145	0.020954	0.024059
RS	38	1.074480	1.297406	599.108082	0.021473	0.024677
RS	39	1.153139	1.297406	601.049349	0.021542	0.024785
RS	40	1.237067	1.286718	605.330988	0.021696	0.024912
RS	41	1.326616	1.286718	601.780426	0.021568	0.024675
RS	42	1.422162	1.284566	596.382961	0.021375	0.024356
RS	43	1.524107	1.284566	587.029742	0.021040	0.023816
RS	44	1.632880	1.287540	573.442911	0.020553	0.023153
RS	45	1.748938	1.287540	558.304764	0.020010	0.022377
RS	46	1.872768	1.292334	538.339523	0.019295	0.021484
RS	47	2.004893	1.292334	517.729414	0.018556	0.020537
RS	48	2.145866	1.296696	492.888583	0.017666	0.019498
RS	49	2.296280	1.296696	467.441539	0.016754	0.018423
RS	50	2.456769	1.299837	438.829643	0.015728	0.017282
RS	51	2.628006	1.299837	409.575723	0.014680	0.016110
RS	52	2.810711	1.302103	378.250813	0.013557	0.014895
RS	53	3.005653	1.302103	346.650061	0.012424	0.013662
RS	54	3.213651	1.306141	313.578821	0.011239	0.012400
RS	55	3.435579	1.306141	281.548732	0.010091	0.011160
RS	56	3.672371	1.306141	249.886048	0.008956	0.009936
RS	57	3.925022	1.306141	219.066564	0.007852	0.008747
RS	58	4.194594	1.360564	182.731690	0.006549	0.007421
RS	59	4.482220	1.360564	157.320127	0.005638	0.006410
RS	60	4.789109	1.360564	133.510419	0.004785	0.005462
RS	61	5.116552	1.360564	111.580637	0.003999	0.004589
RS	62	5.465925	1.360564	91.740214	0.003288	0.003796
RS	63	5.838698	1.360564	296.570091	0.010629	0.012624
PA	4+25*2+4+6 0.119537274 0.026136162 5.838697638 0.282496816 0.270101463 0.386393931 0.520051743 0.659292574 0.815691321 1.000293771 1.193484474 1.361207784 1.481553635 1.550471087 1.572856407 1.557517170 1.515698806 1.460001204 1.403114953 1.354767273 1.319460983 1.297405592 1.286718382 1.284566282 1.287540270 1.292334264 1.296696294 1.299837369 1.302102768 1.306141328 1.360563589
//
IT	4783
RD	4
LK	-335885.921341
QD	-304.589059 -> -261.270472
RI	0.0532842963
TR	0.116647	0.026505
MT	5.967646
MM	C_pi: 1.103524, n_recomb: 29069.831519
RS	0	0.000000	0.297279	641.714260	0.022075	0.001307
RS	1	0.006734	0.297279	669.139020	0.023018	0.010411
RS	2	0.013921	0.297279	696.641212	0.023964	0.017209
RS	3	0.021592	0.297279	724.059421	0.024908	0.021958
RS	4	0.029780	0.253823	877.624481	0.030190	0.026525
RS	5	0.038519	0.253823	904.085318	0.031100	0.027961
RS	6	0.047847	0.367335	645.891381	0.022219	0.019979
RS	7	0.057802	0.367335	670.433457	0.023063	0.020510
RS	8	0.068428	0.499090	513.313153	0.017658	0.015810
RS	9	0.079770	0.499090	535.243684	0.018412	0.016596
RS	10	0.091875	0.637912	437.194904	0.015039	0.013886
RS	11	0.104796	0.637912	457.048492	0.015722	0.014808
RS	12	0.118586	0.801073	380.845107	0.013101	0.012727
RS	13	0.133305	0.801073	398.923867	0.013723	0.013416
RS	14	0.149016	1.006214	332.956655	0.011454	0.011415
RS	15	0.165784	1.006214	349.388657	0.012019	0.011816
RS	16	0.183681	1.232115	299.588959	0.010306	0.010206
RS	17	0.202784	1.232115	314.761582	0.010828	0.010514
RS	18	0.223172	1.434730	284.052032	0.009771	0.009522
RS	19	0.244934	1.434730	298.552233	0.010270	0.009881
RS	20	0.268161	1.582060	284.504097	0.009787	0.009465
RS	21	0.292953	1.582060	298.884460	0.010282	0.009908
RS	22	0.319413	1.665569	298.063384	0.010253	0.009944
RS	23	0.347655	1.665569	312.727723	0.010758	0.010476
RS	24	0.377800	1.689719	323.095272	0.011114	0.010908
RS	25	0.409974	1.689719	338.279692	0.011637	0.011548
RS	26	0.444314	1.665320	358.844673	0.012344	0.012367
RS	27	0.480967	1.665320	374.581053	0.012886	0.013126
RS	28	0.520088	1.607292	404.335372	0.013909	0.014319
RS	29	0.561844	1.607292	420.367921	0.014461	0.015192
RS	30	0.606411	1.532653	457.180940	0.015727	0.016707
RS	31	0.653979	1.532653	472.868216	0.016267	0.017654
RS	32	0.704750	1.458362	512.463412	0.017629	0.019334
RS	33	0.758940	1.458362	526.752188	0.018120	0.020244
RS	34	0.816780	1.397009	563.265762	0.019376	0.021816
RS	35	0.878513	1.397009	574.837886	0.019774	0.022542
RS	36	0.944404	1.353902	603.022119	0.020744	0.023741
RS	37	1.014732	1.353902	610.570400	0.021004	0.024171
RS	38	1.089796	1.328671	627.371126	0.021582	0.024845
RS	39	1.169914	1.328671	629.847132	0.021667	0.024933
RS	40	1.255428	1.318386	634.475630	0.021826	0.025057
RS	41	1.346699	1.318386	631.224131	0.021714	0.024809
RS	42	1.444117	1.319072	624.711015	0.021490	0.024450
RS	43	1.548094	1.319072	615.482817	0.021173	0.023910
RS	44	1.659074	1.326101	600.075263	0.020643	0.023196
RS	45	1.777526	1.326101	584.947157	0.020122	0.022432
RS	46	1.903954	1.335048	563.119605	0.019371	0.021499
RS	47	2.038896	1.335048	542.418079	0.018659	0.020573
RS	48	2.182925	1.342935	516.003558	0.017750	0.019514
RS	49	2.336652	1.342935	490.326734	0.016867	0.018465
RS	50	2.500731	1.348766	460.424389	0.015839	0.017320
RS	51	2.675859	1.348766	430.743583	0.014818	0.016174
RS	52	2.862779	1.353073	398.236019	0.013699	0.014964
RS	53	3.062286	1.353073	365.969010	0.012589	0.013754
RS	54	3.275228	1.359813	331.428264	0.011401	0.012491
RS	55	3.502508	1.359813	298.551427	0.010270	0.011270
RS	56	3.745093	1.359813	265.881727	0.009146	0.010061
RS	57	4.004014	1.359813	233.918016	0.008047	0.008880
RS	58	4.280369	1.434895	193.565035	0.006659	0.007465
RS	59	4.575334	1.434895	167.727478	0.005770	0.006484
RS	60	4.890161	1.434895	143.313222	0.004930	0.005558
RS	61	5.226187	1.434895	120.632054	0.004150	0.004697
RS	62	5.584841	1.434895	99.929956	0.003438	0.003911
RS	63	5.967646	1.434895	333.406645	0.011469	0.013366
PA	4+25*2+4+6 0.116646992 0.026505382 5.967646384 0.297279205 0.253823137 0.367335055 0.499089994 0.637912231 0.801072951 1.006214073 1.232114828 1.434729745 1.582060261 1.665568772 1.689719343 1.665320442 1.607291837 1.532653452 1.458361695 1.397009434 1.353902270 1.328670986 1.318386417 1.319072487 1.326101056 1.335047838 1.342934975 1.348766470 1.353072796 1.359813104 1.434895046
//
IT	3961
RD	5
LK	-335801.880986
QD	-283.848697 -> -245.807437
RI	0.0486327742
TR	0.113925	0.026881
MT	6.085278
MM	C_pi: 1.135832, n_recomb: 30325.681791
RS	0	0.000000	0.321571	621.962756	0.020509	0.001258
RS	1	0.006766	0.321571	649.820277	0.021428	0.009980
RS	2	0.013990	0.321571	677.931503	0.022355	0.016311
RS	3	0.021703	0.321571	706.153319	0.023286	0.020478
RS	4	0.029938	0.246610	953.581033	0.031445	0.027488
RS	5	0.038730	0.246610	981.388621	0.032362	0.028879
RS	6	0.048117	0.359166	696.163096	0.022956	0.020395
RS	7	0.058139	0.359166	722.236154	0.023816	0.020978
RS	8	0.068840	0.488859	551.747661	0.018194	0.016075
RS	9	0.080264	0.488859	575.112143	0.018965	0.016946
RS	10	0.092461	0.625047	469.445808	0.015480	0.014126
RS	11	0.105484	0.625047	490.619580	0.016178	0.015135
RS	12	0.119387	0.790743	405.723979	0.013379	0.012882
RS	13	0.134232	0.790743	424.938918	0.014013	0.013654
RS	14	0.150080	1.010603	348.594877	0.011495	0.011406
RS	15	0.167002	1.010603	365.881231	0.012065	0.011873
RS	16	0.185068	1.263413	307.411185	0.010137	0.010046
RS	17	0.204357	1.263413	323.158712	0.010656	0.010401
RS	18	0.224950	1.496674	286.854582	0.009459	0.009266
RS	19	0.246937	1.496674	301.740008	0.009950	0.009652
RS	20	0.270412	1.668555	284.660314	0.009387	0.009154
RS	21	0.295476	1.668555	299.342357	0.009871	0.009608
RS	22	0.322235	1.765625	297.309782	0.009804	0.009605
RS	23	0.350805	1.765625	312.284617	0.010298	0.010132
RS	24	0.381307	1.791511	322.960023	0.010650	0.010558
RS	25	0.413874	1.791511	338.545780	0.011164	0.011181
RS	26	0.448645	1.758680	360.990716	0.011904	0.012029
RS	27	0.485768	1.758680	377.291056	0.012441	0.012762
RS	28	0.525403	1.685540	410.631802	0.013541	0.014026
RS	29	0.567719	1.685540	427.434573	0.014095	0.014867
RS	30	0.612899	1.593400	469.459325	0.015481	0.016496
RS	31	0.661136	1.593400	486.105773	0.016030	0.017409
RS	32	0.712637	1.503285	531.863829	0.017538	0.019234
RS	33	0.767623	1.503285	547.197110	0.018044	0.020117
RS	34	0.826329	1.430422	589.545605	0.019440	0.021831
RS	35	0.889007	1.430422	602.082975	0.019854	0.022539
RS	36	0.955927	1.380750	634.529660	0.020924	0.023840
RS	37	1.027374	1.380750	642.813516	0.021197	0.024260
RS	38	1.103656	1.353262	661.684206	0.021819	0.024979
RS	39	1.185099	1.353262	664.593810	0.021915	0.025063
RS	40	1.272053	1.344019	669.178755	0.022066	0.025177
RS	41	1.364891	1.344019	666.077247	0.021964	0.024934
RS	42	1.464010	1.347972	657.992053	0.021698	0.024530
RS	43	1.569836	1.347972	648.703891	0.021391	0.024005
RS	44	1.682822	1.359356	631.013552	0.020808	0.023238
RS	45	1.803454	1.359356	615.685669	0.020302	0.022497
RS	46	1.932247	1.372682	591.569566	0.019507	0.021523
RS	47	2.069756	1.372682	570.551233	0.018814	0.020625
RS	48	2.216568	1.384274	542.186000	0.017879	0.019544
RS	49	2.373315	1.384274	516.047914	0.017017	0.018524
RS	50	2.540667	1.392932	484.527733	0.015977	0.017374
RS	51	2.719343	1.392932	454.192735	0.014977	0.016257
RS	52	2.910109	1.399385	420.217260	0.013857	0.015050
RS	53	3.113782	1.399385	387.071881	0.012764	0.013863
RS	54	3.331237	1.408956	350.791455	0.011567	0.012597
RS	55	3.563406	1.408956	316.885338	0.010449	0.011395
RS	56	3.811283	1.408956	283.037827	0.009333	0.010199
RS	57	4.075933	1.408956	249.772031	0.008236	0.009026
RS	58	4.358490	1.505370	205.010648	0.006760	0.007520
RS	59	4.660166	1.505370	178.667149	0.005892	0.006566
RS	60	4.982254	1.505370	153.584384	0.005064	0.005660
RS	61	5.326136	1.505370	130.100757	0.004290	0.004811
RS	62	5.693285	1.505370	108.495583	0.003578	0.004030
RS	63	6.085278	1.505370	372.528856	0.012284	0.014136
PA	4+25*2+4+6 0.113925301 0.026880930 6.085277612 0.321571407 0.246610459 0.359166339 0.488858558 0.625046927 0.790743412 1.010602806 1.263413094 1.496673834 1.668555042 1.765625110 1.791510907 1.758679623 1.685540277 1.593399719 1.503284602 1.430421985 1.380749814 1.353261972 1.344018593 1.347971730 1.359355989 1.372682382 1.384274138 1.392932315 1.399384598 1.408956054 1.505370432
//
IT	4824
RD	6
LK	-335727.368785
QD	-265.871091 -> -231.408855
RI	0.0437753621
TR	0.111341	0.027242
MT	6.197553
MM	C_pi: 1.168635, n_recomb: 31600.389858
RS	0	0.000000	0.350068	598.132559	0.018928	0.001207
RS	1	0.006797	0.350068	626.151694	0.019815	0.009563
RS	2	0.014056	0.350068	654.594026	0.020715	0.015460
RS	3	0.021808	0.350068	683.336800	0.021624	0.019090
RS	4	0.030087	0.243397	1018.757701	0.032239	0.028289
RS	5	0.038929	0.243397	1048.030793	0.033165	0.029579
RS	6	0.048371	0.356480	739.076733	0.023388	0.020706
RS	7	0.058456	0.356480	766.669417	0.024261	0.021285
RS	8	0.069226	0.484423	586.571241	0.018562	0.016293
RS	9	0.080728	0.484423	611.348124	0.019346	0.017200
RS	10	0.093011	0.617026	500.860466	0.015850	0.014359
RS	11	0.106130	0.617026	523.370137	0.016562	0.015419
RS	12	0.120140	0.782915	431.477275	0.013654	0.013062
RS	13	0.135103	0.782915	451.883499	0.014300	0.013890
RS	14	0.151082	1.013831	365.882580	0.011578	0.011445
RS	15	0.168148	1.013831	384.101541	0.012155	0.011957
RS	16	0.186373	1.289667	317.264164	0.010040	0.009945
RS	17	0.205838	1.289667	333.673149	0.010559	0.010330
RS	18	0.226625	1.550766	291.963235	0.009239	0.009072
RS	19	0.248825	1.550766	307.322126	0.009725	0.009472
RS	20	0.272534	1.745770	287.333377	0.009093	0.008904
RS	21	0.297854	1.745770	302.403005	0.009570	0.009361
RS	22	0.324896	1.856091	299.195089	0.009468	0.009322
RS	23	0.353775	1.856091	314.559059	0.009954	0.009842
RS	24	0.384617	1.884143	325.484072	0.010300	0.010258
RS	25	0.417556	1.884143	341.537782	0.010808	0.010864
RS	26	0.452733	1.843745	365.717904	0.011573	0.011731
RS	27	0.490301	1.843745	382.634249	0.012109	0.012440
RS	28	0.530423	1.756616	419.362780	0.013271	0.013758
RS	29	0.573271	1.756616	436.974425	0.013828	0.014570
RS	30	0.619032	1.648192	484.026010	0.015317	0.016293
RS	31	0.667904	1.648192	501.660909	0.015875	0.017179
RS	32	0.720097	1.543452	553.460087	0.017514	0.019125
RS	33	0.775837	1.543452	569.859722	0.018033	0.019988
RS	34	0.835366	1.460095	617.981188	0.019556	0.021824
RS	35	0.898941	1.460095	631.494769	0.019984	0.022522
RS	36	0.966837	1.404598	668.141397	0.021143	0.023912
RS	37	1.039348	1.404598	677.155762	0.021429	0.024331
RS	38	1.116787	1.375320	697.978484	0.022088	0.025086
RS	39	1.199490	1.375320	701.299849	0.022193	0.025176
RS	40	1.287814	1.367360	705.666644	0.022331	0.025278
RS	41	1.382141	1.367360	702.680560	0.022236	0.025047
RS	42	1.482880	1.374677	692.822529	0.021924	0.024600
RS	43	1.590465	1.374677	683.432208	0.021627	0.024095
RS	44	1.705363	1.390437	663.270773	0.020989	0.023279
RS	45	1.828070	1.390437	647.696020	0.020496	0.022564
RS	46	1.959117	1.408141	621.133186	0.019656	0.021551
RS	47	2.099071	1.408141	599.747266	0.018979	0.020683
RS	48	2.248538	1.423421	569.309887	0.018016	0.019581
RS	49	2.408164	1.423421	542.656784	0.017172	0.018592
RS	50	2.578639	1.434882	509.424383	0.016121	0.017437
RS	51	2.760701	1.434882	478.380434	0.015138	0.016346
RS	52	2.955137	1.443451	442.859851	0.014014	0.015142
RS	53	3.162789	1.443451	408.783124	0.012936	0.013979
RS	54	3.384554	1.455837	370.680251	0.011730	0.012707
RS	55	3.621393	1.455837	335.698980	0.010623	0.011524
RS	56	3.874329	1.455837	300.630777	0.009514	0.010341
RS	57	4.144457	1.455837	266.022829	0.008418	0.009175
RS	58	4.432944	1.574085	216.608239	0.006855	0.007577
RS	59	4.741040	1.574085	189.759548	0.006005	0.006650
RS	60	5.070076	1.574085	164.015129	0.005190	0.005761
RS	61	5.421477	1.574085	139.739185	0.004422	0.004924
RS	62	5.796761	1.574085	117.241651	0.003710	0.004147
RS	63	6.197553	1.574085	413.402443	0.013082	0.014913
PA	4+25*2+4+6 0.111340614 0.027242072 6.197552568 0.350067899 0.243396935 0.356480408 0.484422785 0.617025626 0.782915355 1.013831488 1.289667229 1.550765715 1.745769647 1.856091474 1.884142906 1.843745076 1.756615572 1.648192133 1.543451720 1.460095122 1.404597542 1.375319608 1.367360011 1.374677247 1.390437417 1.408141100 1.423420943 1.434881978 1.443451008 1.455836559 1.574084948
//
IT	4642
RD	7
LK	-335659.674625
QD	-249.621341 -> -218.077159
RI	0.0393934778
TR	0.108888	0.027584
MT	6.306305
MM	C_pi: 1.201203, n_recomb: 32867.598419
RS	0	0.000000	0.380391	575.026102	0.017495	0.001158
RS	1	0.006826	0.380391	603.042456	0.018348	0.009174
RS	2	0.014118	0.380391	631.627624	0.019217	0.014691
RS	3	0.021907	0.380391	660.678087	0.020101	0.017859
RS	4	0.030228	0.242120	1076.987584	0.032767	0.028958
RS	5	0.039117	0.242120	1107.787910	0.033705	0.030139
RS	6	0.048613	0.356907	776.185238	0.023616	0.020921
RS	7	0.058757	0.356907	805.270156	0.024500	0.021475
RS	8	0.069594	0.483499	618.082225	0.018805	0.016460
RS	9	0.081170	0.483499	644.232487	0.019601	0.017381
RS	10	0.093537	0.612068	531.064248	0.016158	0.014573
RS	11	0.106747	0.612068	554.897540	0.016883	0.015664
RS	12	0.120859	0.776724	457.388397	0.013916	0.013251
RS	13	0.135935	0.776724	479.003473	0.014574	0.014120
RS	14	0.152039	1.016177	383.911363	0.011681	0.011511
RS	15	0.169243	1.016177	403.098137	0.012264	0.012057
RS	16	0.187621	1.312206	328.087775	0.009982	0.009881
RS	17	0.207254	1.312206	345.198352	0.010503	0.010288
RS	18	0.228226	1.599110	298.183894	0.009072	0.008919
RS	19	0.250631	1.599110	314.055898	0.009555	0.009329
RS	20	0.274564	1.816361	291.205735	0.008860	0.008696
RS	21	0.300131	1.816361	306.699208	0.009331	0.009153
RS	22	0.327444	1.939960	302.298334	0.009197	0.009079
RS	23	0.356620	1.939960	318.081073	0.009678	0.009592
RS	24	0.387788	1.970783	329.157098	0.010015	0.009995
RS	25	0.421084	1.970783	345.698595	0.010518	0.010585
RS	26	0.456652	1.923726	371.433858	0.011301	0.011463
RS	27	0.494649	1.923726	388.975138	0.011835	0.012150
RS	28	0.535238	1.823594	428.864513	0.013048	0.013510
RS	29	0.578599	1.823594	447.286115	0.013609	0.014297
RS	30	0.624919	1.699887	499.138734	0.015186	0.016096
RS	31	0.674401	1.699887	517.761845	0.015753	0.016959
RS	32	0.727260	1.581412	575.446399	0.017508	0.019009
RS	33	0.783727	1.581412	592.916776	0.018040	0.019857
RS	34	0.844049	1.488251	646.741259	0.019677	0.021800
RS	35	0.908488	1.488251	661.240626	0.020118	0.022493
RS	36	0.977326	1.427376	702.056504	0.021360	0.023962
RS	37	1.050863	1.427376	711.813116	0.021657	0.024384
RS	38	1.129419	1.396528	734.549831	0.022349	0.025172
RS	39	1.213337	1.396528	738.295159	0.022463	0.025273
RS	40	1.302983	1.389899	742.383175	0.022587	0.025362
RS	41	1.398748	1.389899	739.526092	0.022500	0.025148
RS	42	1.501051	1.400520	727.828297	0.022144	0.024661
RS	43	1.610336	1.400520	718.351571	0.021856	0.024178
RS	44	1.727081	1.420555	695.663471	0.021166	0.023316
RS	45	1.851794	1.420555	679.858917	0.020685	0.022628
RS	46	1.985020	1.442524	650.819984	0.019801	0.021581
RS	47	2.127341	1.442524	629.082250	0.019140	0.020742
RS	48	2.279375	1.461387	596.563842	0.018151	0.019622
RS	49	2.441788	1.461387	569.408405	0.017324	0.018662
RS	50	2.615286	1.475550	534.468860	0.016261	0.017503
RS	51	2.800627	1.475550	502.724522	0.015295	0.016439
RS	52	2.998619	1.486140	465.667278	0.014168	0.015238
RS	53	3.210126	1.486140	430.663651	0.013103	0.014096
RS	54	3.436070	1.501247	390.732522	0.011888	0.012820
RS	55	3.677436	1.501247	354.678133	0.010791	0.011654
RS	56	3.935278	1.501247	318.391482	0.009687	0.010482
RS	57	4.210719	1.501247	282.443167	0.008593	0.009322
RS	58	4.504962	1.641687	228.199797	0.006943	0.007635
RS	59	4.819289	1.641687	200.870549	0.006112	0.006732
RS	60	5.155072	1.641687	174.492417	0.005309	0.005861
RS	61	5.513775	1.641687	149.452815	0.004547	0.005034
RS	62	5.896962	1.641687	126.089840	0.003836	0.004262
RS	63	6.306305	1.641687	455.768522	0.013867	0.015687
PA	4+25*2+4+6 0.108887569 0.027583905 6.306304787 0.380390896 0.242119803 0.356907066 0.483498822 0.612068006 0.776724164 1.016176620 1.312205559 1.599109569 1.816361224 1.939960017 1.970782940 1.923726339 1.823593727 1.699886757 1.581411846 1.488250566 1.427376226 1.396527638 1.389899277 1.400520224 1.420555410 1.442523574 1.461386944 1.475549758 1.486139853 1.501246759 1.641686790
//
IT	4128
RD	8
LK	-335597.641851
QD	-234.803803 -> -205.787873
RI	0.0356213438
TR	0.106565	0.027907
MT	6.411895
MM	C_pi: 1.233225, n_recomb: 34117.529015
RS	0	0.000000	0.411393	554.160555	0.016243	0.001112
RS	1	0.006854	0.411393	582.083450	0.017061	0.008818
RS	2	0.014177	0.411393	610.696006	0.017900	0.014011
RS	3	0.022002	0.411393	639.911859	0.018756	0.016789
RS	4	0.030364	0.241843	1130.489248	0.033135	0.029522
RS	5	0.039298	0.241843	1162.841944	0.034083	0.030606
RS	6	0.048845	0.359265	808.606157	0.023701	0.021055
RS	7	0.059046	0.359265	839.146488	0.024596	0.021580
RS	8	0.069946	0.484870	646.655964	0.018954	0.016580
RS	9	0.081594	0.484870	674.134727	0.019759	0.017504
RS	10	0.094039	0.609168	559.995279	0.016414	0.014766
RS	11	0.107338	0.609168	585.129398	0.017150	0.015876
RS	12	0.121548	0.771636	483.184919	0.014162	0.013441
RS	13	0.136732	0.771636	506.010602	0.014831	0.014343
RS	14	0.152957	1.017756	402.301255	0.011792	0.011594
RS	15	0.170293	1.017756	422.472265	0.012383	0.012168
RS	16	0.188818	1.331778	339.416682	0.009948	0.009842
RS	17	0.208612	1.331778	357.248396	0.010471	0.010266
RS	18	0.229763	1.642908	304.981051	0.008939	0.008796
RS	19	0.252364	1.642908	321.384123	0.009420	0.009211
RS	20	0.276513	1.881789	295.689965	0.008667	0.008519
RS	21	0.302318	1.881789	311.621660	0.009134	0.008975
RS	22	0.329891	2.018828	305.991571	0.008969	0.008868
RS	23	0.359354	2.018828	322.201400	0.009444	0.009372
RS	24	0.390836	2.053072	333.321881	0.009770	0.009760
RS	25	0.424475	2.053072	350.350937	0.010269	0.010336
RS	26	0.460421	2.000222	377.460672	0.011064	0.011219
RS	27	0.498829	2.000222	395.617473	0.011596	0.011887
RS	28	0.539871	1.887973	438.434638	0.012851	0.013277
RS	29	0.583725	1.887973	457.650889	0.013414	0.014044
RS	30	0.630584	1.749811	514.066476	0.015068	0.015905
RS	31	0.680655	1.749811	533.664011	0.015642	0.016748
RS	32	0.734158	1.618285	597.062607	0.017500	0.018888
RS	33	0.791327	1.618285	615.599360	0.018043	0.019723
RS	34	0.852415	1.515806	675.050670	0.019786	0.021762
RS	35	0.917689	1.515806	690.543773	0.020240	0.022453
RS	36	0.987437	1.449836	735.514923	0.021558	0.023994
RS	37	1.061966	1.449836	746.032144	0.021867	0.024423
RS	38	1.141602	1.417508	770.687709	0.022589	0.025241
RS	39	1.226696	1.417508	774.883290	0.022712	0.025354
RS	40	1.317621	1.412167	778.693451	0.022824	0.025432
RS	41	1.414779	1.412167	775.998398	0.022745	0.025236
RS	42	1.518595	1.425965	762.463241	0.022348	0.024713
RS	43	1.629527	1.425965	752.938323	0.022069	0.024254
RS	44	1.748061	1.450116	727.738330	0.021330	0.023350
RS	45	1.874719	1.450116	711.744352	0.020862	0.022690
RS	46	2.010058	1.476194	680.258367	0.019939	0.021611
RS	47	2.154672	1.476194	658.208072	0.019292	0.020801
RS	48	2.309197	1.498495	623.650590	0.018279	0.019665
RS	49	2.474313	1.498495	596.028145	0.017470	0.018734
RS	50	2.650745	1.515223	559.428628	0.016397	0.017571
RS	51	2.839269	1.515223	527.013507	0.015447	0.016533
RS	52	3.040714	1.527708	488.462375	0.014317	0.015335
RS	53	3.255964	1.527708	452.554987	0.013265	0.014214
RS	54	3.485968	1.545402	410.821929	0.012041	0.012934
RS	55	3.731734	1.545402	373.711078	0.010954	0.011783
RS	56	3.994344	1.545402	336.222184	0.009855	0.010622
RS	57	4.274953	1.545402	298.948446	0.008762	0.009468
RS	58	4.574793	1.708265	239.736812	0.007027	0.007691
RS	59	4.895183	1.708265	211.955762	0.006213	0.006811
RS	60	5.237531	1.708265	184.975457	0.005422	0.005957
RS	61	5.603342	1.708265	159.204174	0.004666	0.005140
RS	62	5.994224	1.708265	135.005910	0.003957	0.004373
RS	63	6.411895	1.708265	499.470080	0.014640	0.016454
PA	4+25*2+4+6 0.106565088 0.027906996 6.411895410 0.411392955 0.241842950 0.359264660 0.484870135 0.609168117 0.771636008 1.017756255 1.331777717 1.642908423 1.881788794 2.018827506 2.053072435 2.000222171 1.887973138 1.749811334 1.618284651 1.515806399 1.449835524 1.417507996 1.412166706 1.425964837 1.450115995 1.476193775 1.498495259 1.515222775 1.527707651 1.545401833 1.708265300
//
IT	4257
RD	9
LK	-335540.543066
QD	-221.249242 -> -194.471438
RI	0.0324195993
TR	0.104372	0.028214
MT	6.514160
MM	C_pi: 1.264551, n_recomb: 35346.726753
RS	0	0.000000	0.442467	535.829455	0.015159	0.001070
RS	1	0.006880	0.442467	563.614289	0.015945	0.008493
RS	2	0.014233	0.442467	592.188415	0.016754	0.013411
RS	3	0.022093	0.442467	621.480449	0.017582	0.015861
RS	4	0.030493	0.242102	1180.599054	0.033401	0.030005
RS	5	0.039470	0.242102	1214.507708	0.034360	0.031008
RS	6	0.049066	0.362895	837.178223	0.023685	0.021123
RS	7	0.059322	0.362895	869.131661	0.024589	0.021621
RS	8	0.070283	0.487824	672.650273	0.019030	0.016660
RS	9	0.081999	0.487824	701.411156	0.019844	0.017581
RS	10	0.094520	0.607716	587.695167	0.016627	0.014939
RS	11	0.107903	0.607716	614.103440	0.017374	0.016061
RS	12	0.122207	0.767313	508.763588	0.014394	0.013630
RS	13	0.137494	0.767313	532.794439	0.015073	0.014558
RS	14	0.153834	1.018638	420.884350	0.011907	0.011688
RS	15	0.171298	1.018638	442.047116	0.012506	0.012285
RS	16	0.189963	1.348840	351.034284	0.009931	0.009821
RS	17	0.209913	1.348840	369.596919	0.010456	0.010259
RS	18	0.231235	1.682862	312.102395	0.008830	0.008694
RS	19	0.254023	1.682862	329.044363	0.009309	0.009114
RS	20	0.278380	1.942884	300.506023	0.008502	0.008366
RS	21	0.304413	1.942884	316.880168	0.008965	0.008819
RS	22	0.332236	2.093568	309.979295	0.008770	0.008680
RS	23	0.361974	2.093568	326.614908	0.009240	0.009177
RS	24	0.393758	2.131900	337.673181	0.009553	0.009548
RS	25	0.427729	2.131900	355.180671	0.010048	0.010111
RS	26	0.464036	2.074061	383.494903	0.010850	0.010993
RS	27	0.502842	2.074061	402.249850	0.011380	0.011645
RS	28	0.544317	1.950496	447.769276	0.012668	0.013058
RS	29	0.588646	1.950496	467.757561	0.013233	0.013806
RS	30	0.636025	1.798566	528.504519	0.014952	0.015719
RS	31	0.686664	1.798566	549.056119	0.015533	0.016545
RS	32	0.740786	1.654540	617.989033	0.017484	0.018763
RS	33	0.798632	1.654540	637.582758	0.018038	0.019588
RS	34	0.860458	1.543108	702.580121	0.019877	0.021713
RS	35	0.926538	1.543108	719.072869	0.020343	0.022404
RS	36	0.997163	1.472219	768.195118	0.021733	0.024011
RS	37	1.072648	1.472219	779.492973	0.022053	0.024447
RS	38	1.153326	1.438440	806.094447	0.022805	0.025295
RS	39	1.239555	1.438440	810.771519	0.022938	0.025421
RS	40	1.331716	1.434296	814.340572	0.023039	0.025491
RS	41	1.430218	1.434296	811.847302	0.022968	0.025313
RS	42	1.535497	1.451117	796.515615	0.022534	0.024758
RS	43	1.648019	1.451117	786.987904	0.022265	0.024322
RS	44	1.768283	1.479205	759.325850	0.021482	0.023381
RS	45	1.896821	1.479205	743.189738	0.021026	0.022748
RS	46	2.034202	1.509217	709.315689	0.020067	0.021641
RS	47	2.181035	1.509217	686.998378	0.019436	0.020859
RS	48	2.337970	1.534791	650.467441	0.018402	0.019709
RS	49	2.505702	1.534791	622.418931	0.017609	0.018805
RS	50	2.684974	1.553931	584.223586	0.016528	0.017641
RS	51	2.876580	1.553931	551.172403	0.015593	0.016627
RS	52	3.081369	1.568170	511.183709	0.014462	0.015433
RS	53	3.300247	1.568170	474.400087	0.013421	0.014330
RS	54	3.534184	1.588296	430.904663	0.012191	0.013047
RS	55	3.784216	1.588296	392.756937	0.011112	0.011911
RS	56	4.051449	1.588296	354.085001	0.010017	0.010760
RS	57	4.337069	1.588296	315.503839	0.008926	0.009611
RS	58	4.642339	1.773694	251.207509	0.007107	0.007747
RS	59	4.968612	1.773694	223.001233	0.006309	0.006888
RS	60	5.317332	1.773694	195.448264	0.005529	0.006049
RS	61	5.690044	1.773694	168.975624	0.004781	0.005243
RS	62	6.088399	1.773694	143.971142	0.004073	0.004481
RS	63	6.514160	1.773694	544.383280	0.015401	0.017211
PA	4+25*2+4+6 0.104371782 0.028213697 6.514160328 0.442466762 0.242102189 0.362895077 0.487823998 0.607715820 0.767313394 1.018637567 1.348840001 1.682861812 1.942884396 2.093567805 2.131900003 2.074061454 1.950495899 1.798565537 1.654540242 1.543107729 1.472219237 1.438439901 1.434296455 1.451116979 1.479204720 1.509216729 1.534790764 1.553930768 1.568169665 1.588295969 1.773694063
//
IT	4711
RD	10
LK	-335487.824448
QD	-208.818619 -> -184.042236
RI	0.0297077233
TR	0.102302	0.028506
MT	6.613034
MM	C_pi: 1.295123, n_recomb: 36553.964426
RS	0	0.000000	0.473247	519.917363	0.014223	0.001031
RS	1	0.006905	0.473247	547.547992	0.014979	0.008197
RS	2	0.014287	0.473247	576.050437	0.015759	0.012882
RS	3	0.022179	0.473247	605.366304	0.016561	0.015055
RS	4	0.030616	0.242649	1228.166785	0.033599	0.030425
RS	5	0.039635	0.242649	1263.622387	0.034569	0.031362
RS	6	0.049277	0.367406	862.529486	0.023596	0.021139
RS	7	0.059585	0.367406	895.850506	0.024508	0.021612
RS	8	0.070604	0.491917	696.371229	0.019050	0.016708
RS	9	0.082385	0.491917	726.367977	0.019871	0.017621
RS	10	0.094979	0.607316	614.237986	0.016804	0.015093
RS	11	0.108442	0.607316	641.892657	0.017560	0.016223
RS	12	0.122836	0.763540	534.085110	0.014611	0.013815
RS	13	0.138223	0.763540	559.312204	0.015301	0.014766
RS	14	0.154672	1.018895	439.573561	0.012025	0.011791
RS	15	0.172258	1.018895	461.730837	0.012631	0.012408
RS	16	0.191058	1.363722	362.829227	0.009926	0.009815
RS	17	0.211156	1.363722	382.127568	0.010454	0.010264
RS	18	0.232642	1.719460	319.414511	0.008738	0.008610
RS	19	0.255611	1.719460	336.898054	0.009216	0.009033
RS	20	0.280167	2.000228	305.502562	0.008358	0.008232
RS	21	0.306418	2.000228	322.318220	0.008818	0.008683
RS	22	0.334482	2.164765	314.105054	0.008593	0.008512
RS	23	0.364484	2.164765	331.160468	0.009059	0.009002
RS	24	0.396557	2.207797	342.061277	0.009358	0.009355
RS	25	0.430845	2.207797	360.034213	0.009849	0.009907
RS	26	0.467501	2.145736	389.393373	0.010653	0.010785
RS	27	0.506688	2.145736	408.725745	0.011181	0.011421
RS	28	0.548581	2.011568	456.737059	0.012495	0.012850
RS	29	0.593366	2.011568	477.471637	0.013062	0.013581
RS	30	0.641244	1.846466	542.324573	0.014836	0.015537
RS	31	0.692428	1.846466	563.806548	0.015424	0.016349
RS	32	0.747147	1.690382	638.098899	0.017456	0.018634
RS	33	0.805644	1.690382	658.736935	0.018021	0.019452
RS	34	0.868180	1.570281	729.193922	0.019948	0.021654
RS	35	0.935035	1.570281	746.689943	0.020427	0.022345
RS	36	1.006506	1.494601	799.958997	0.021884	0.024015
RS	37	1.082912	1.494601	812.056904	0.022215	0.024459
RS	38	1.164594	1.459360	840.643999	0.022997	0.025335
RS	39	1.251916	1.459360	845.834509	0.023139	0.025475
RS	40	1.345268	1.456309	849.217207	0.023232	0.025539
RS	41	1.445067	1.456309	846.966745	0.023170	0.025380
RS	42	1.551756	1.475990	829.900055	0.022703	0.024797
RS	43	1.665813	1.475990	820.415995	0.022444	0.024384
RS	44	1.787745	1.507834	790.359066	0.021622	0.023409
RS	45	1.918097	1.507834	774.128773	0.021178	0.022802
RS	46	2.057450	1.541600	737.940470	0.020188	0.021670
RS	47	2.206426	1.541600	715.401915	0.019571	0.020916
RS	48	2.365688	1.570279	676.971885	0.018520	0.019755
RS	49	2.535948	1.570279	648.538577	0.017742	0.018876
RS	50	2.717965	1.591673	608.819549	0.016655	0.017712
RS	51	2.912550	1.591673	575.167247	0.015735	0.016720
RS	52	3.120572	1.607523	533.802020	0.014603	0.015531
RS	53	3.342958	1.607523	496.170069	0.013574	0.014446
RS	54	3.580700	1.629917	450.958385	0.012337	0.013160
RS	55	3.834859	1.629917	411.793264	0.011265	0.012037
RS	56	4.106568	1.629917	371.957587	0.010176	0.010895
RS	57	4.397038	1.629917	332.087345	0.009085	0.009750
RS	58	4.707567	1.837862	262.607351	0.007184	0.007801
RS	59	5.039537	1.837862	233.999347	0.006401	0.006963
RS	60	5.394431	1.837862	205.900326	0.005633	0.006139
RS	61	5.773831	1.837862	178.754173	0.004890	0.005342
RS	62	6.179429	1.837862	152.970653	0.004185	0.004584
RS	63	6.613034	1.837862	590.389404	0.016151	0.017958
PA	4+25*2+4+6 0.102301998 0.028505924 6.613034356 0.473246777 0.242648697 0.367406279 0.491916585 0.607315632 0.763540220 1.018895001 1.363721671 1.719459999 2.000228220 2.164765414 2.207796547 2.145735506 2.011567945 1.846465919 1.690382071 1.570281233 1.494600508 1.459359900 1.456309292 1.475990380 1.507833757 1.541599567 1.570279405 1.591673285 1.607523328 1.629916608 1.837861591
//
IT	3973
RD	11
LK	-335439.027130
QD	-197.389438 -> -174.414270
RI	0.0273970412
TR	0.100350	0.028786
MT	6.708391
MM	C_pi: 1.324917, n_recomb: 37739.231634
RS	0	0.000000	0.503577	506.102242	0.013411	0.000996
RS	1	0.006929	0.503577	533.576461	0.014139	0.007926
RS	2	0.014338	0.503577	561.991591	0.014891	0.012412
RS	3	0.022261	0.503577	591.300525	0.015668	0.014352
RS	4	0.030733	0.243347	1273.745564	0.033751	0.030795
RS	5	0.039791	0.243347	1310.732280	0.034731	0.031680
RS	6	0.049477	0.372547	885.159427	0.023455	0.021113
RS	7	0.059835	0.372547	919.801054	0.024373	0.021566
RS	8	0.070910	0.496851	718.090782	0.019028	0.016728
RS	9	0.082753	0.496851	749.278252	0.019854	0.017632
RS	10	0.095416	0.607700	639.708917	0.016951	0.015231
RS	11	0.108956	0.607700	668.582479	0.017716	0.016365
RS	12	0.123435	0.760159	559.152870	0.014816	0.013996
RS	13	0.138917	0.760159	585.565946	0.015516	0.014967
RS	14	0.155472	1.018561	458.342194	0.012145	0.011899
RS	15	0.173174	1.018561	481.494676	0.012758	0.012535
RS	16	0.192102	1.376654	374.749689	0.009930	0.009819
RS	17	0.212342	1.376654	394.786129	0.010461	0.010279
RS	18	0.233985	1.753043	326.849567	0.008661	0.008539
RS	19	0.257127	1.753043	344.874900	0.009138	0.008966
RS	20	0.281873	2.054144	310.610211	0.008230	0.008114
RS	21	0.308333	2.054144	327.864411	0.008688	0.008562
RS	22	0.336627	2.232734	318.297002	0.008434	0.008360
RS	23	0.366882	2.232734	335.764549	0.008897	0.008844
RS	24	0.399232	2.281052	346.418987	0.009179	0.009178
RS	25	0.433825	2.281052	364.843175	0.009667	0.009719
RS	26	0.470814	2.215479	395.103070	0.010469	0.010590
RS	27	0.510366	2.215479	414.991400	0.010996	0.011212
RS	28	0.552659	2.071372	465.298570	0.012329	0.012652
RS	29	0.597883	2.071372	486.752863	0.012898	0.013369
RS	30	0.646240	1.893634	555.495950	0.014719	0.015360
RS	31	0.697947	1.893634	577.883117	0.015313	0.016158
RS	32	0.753238	1.725880	657.357881	0.017418	0.018504
RS	33	0.812360	1.725880	679.025393	0.017993	0.019314
RS	34	0.875578	1.597342	754.853538	0.020002	0.021587
RS	35	0.943177	1.597342	773.354235	0.020492	0.022280
RS	36	1.015460	1.516956	830.767034	0.022013	0.024007
RS	37	1.092751	1.516956	843.682613	0.022356	0.024460
RS	38	1.175398	1.480231	874.298379	0.023167	0.025364
RS	39	1.263772	1.480231	880.032972	0.023319	0.025518
RS	40	1.358269	1.478164	883.293329	0.023405	0.025578
RS	41	1.459315	1.478164	881.325397	0.023353	0.025437
RS	42	1.567361	1.500545	862.596851	0.022857	0.024830
RS	43	1.682894	1.500545	853.201098	0.022608	0.024439
RS	44	1.806433	1.535962	820.827720	0.021750	0.023435
RS	45	1.938532	1.535962	804.548727	0.021319	0.022853
RS	46	2.079784	1.573304	766.125685	0.020301	0.021700
RS	47	2.230824	1.573304	743.409030	0.019699	0.020971
RS	48	2.392329	1.604923	703.157852	0.018632	0.019801
RS	49	2.565025	1.604923	674.378469	0.017869	0.018947
RS	50	2.749687	1.628416	633.208391	0.016779	0.017783
RS	51	2.947145	1.628416	598.987909	0.015872	0.016813
RS	52	3.158285	1.645733	556.309017	0.014741	0.015629
RS	53	3.384056	1.645733	517.854858	0.013722	0.014561
RS	54	3.625469	1.670222	470.976032	0.012480	0.013272
RS	55	3.883611	1.670222	430.811149	0.011415	0.012161
RS	56	4.159640	1.670222	389.829447	0.010330	0.011027
RS	57	4.454795	1.670222	348.687205	0.009239	0.009887
RS	58	4.770402	1.900640	273.937711	0.007259	0.007855
RS	59	5.107877	1.900640	244.948068	0.006491	0.007035
RS	60	5.468737	1.900640	216.326350	0.005732	0.006225
RS	61	5.854600	1.900640	188.531634	0.004996	0.005437
RS	62	6.267201	1.900640	161.993907	0.004292	0.004685
RS	63	6.708391	1.900640	637.384902	0.016889	0.018693
PA	4+25*2+4+6 0.100349919 0.028785662 6.708391373 0.503576605 0.243346623 0.372547141 0.496851344 0.607700208 0.760158604 1.018560738 1.376654303 1.753043202 2.054143674 2.232734328 2.281051759 2.215478622 2.071371544 1.893634113 1.725879940 1.597341725 1.516955887 1.480230644 1.478164154 1.500544801 1.535962129 1.573304084 1.604923383 1.628416491 1.645733159 1.670222449 1.900640457
//
IT	5068
RD	12
LK	-335393.762581
QD	-186.854605 -> -165.508153
RI	0.0254136797
TR	0.098509	0.029055
MT	6.800136
MM	C_pi: 1.353924, n_recomb: 38902.959904
RS	0	0.000000	0.533368	494.072457	0.012700	0.000964
RS	1	0.006952	0.533368	521.395640	0.013402	0.007680
RS	2	0.014387	0.533368	549.718270	0.014130	0.011993
RS	3	0.022339	0.533368	579.003102	0.014883	0.013734
RS	4	0.030844	0.244114	1317.725884	0.033872	0.031127
RS	5	0.039940	0.244114	1356.223688	0.034862	0.031970
RS	6	0.049668	0.378148	905.461724	0.023275	0.021054
RS	7	0.060073	0.378148	941.376291	0.024198	0.021490
RS	8	0.071201	0.502417	738.044422	0.018971	0.016725
RS	9	0.083102	0.502417	770.378781	0.019803	0.017620
RS	10	0.095831	0.608685	664.181460	0.017073	0.015354
RS	11	0.109445	0.608685	694.246829	0.017846	0.016489
RS	12	0.124005	0.757076	583.964376	0.015011	0.014173
RS	13	0.139578	0.757076	611.552139	0.015720	0.015161
RS	14	0.156233	1.017707	477.161785	0.012265	0.012012
RS	15	0.174046	1.017707	501.308408	0.012886	0.012663
RS	16	0.193097	1.387853	386.759929	0.009942	0.009832
RS	17	0.213473	1.387853	407.535234	0.010476	0.010302
RS	18	0.235265	1.783902	334.363944	0.008595	0.008480
RS	19	0.258572	1.783902	352.929771	0.009072	0.008909
RS	20	0.283499	2.104944	315.779388	0.008117	0.008008
RS	21	0.310159	2.104944	333.467795	0.008572	0.008454
RS	22	0.338673	2.297755	322.508119	0.008290	0.008222
RS	23	0.369169	2.297755	340.379205	0.008749	0.008700
RS	24	0.401784	2.351873	350.711391	0.009015	0.009014
RS	25	0.436668	2.351873	369.572393	0.009500	0.009546
RS	26	0.473976	2.283467	400.599746	0.010297	0.010407
RS	27	0.513878	2.283467	421.022636	0.010822	0.011018
RS	28	0.556553	2.130022	473.446913	0.012170	0.012464
RS	29	0.602196	2.130022	495.594415	0.012739	0.013167
RS	30	0.651011	1.940128	568.024879	0.014601	0.015187
RS	31	0.703220	1.940128	591.291473	0.015199	0.015974
RS	32	0.759059	1.761035	675.779120	0.017371	0.018371
RS	33	0.818779	1.761035	698.459745	0.017954	0.019175
RS	34	0.882651	1.624257	779.568061	0.020039	0.021513
RS	35	0.950963	1.624257	799.072701	0.020540	0.022207
RS	36	1.024025	1.539237	860.621575	0.022122	0.023990
RS	37	1.102165	1.539237	874.370285	0.022476	0.024451
RS	38	1.185737	1.500991	907.061848	0.023316	0.025383
RS	39	1.275120	1.500991	913.368859	0.023478	0.025551
RS	40	1.370716	1.499799	916.576620	0.023561	0.025609
RS	41	1.472957	1.499799	914.928243	0.023518	0.025486
RS	42	1.582306	1.524726	894.615428	0.022996	0.024858
RS	43	1.699258	1.524726	885.349541	0.022758	0.024488
RS	44	1.824339	1.563544	850.741032	0.021868	0.023459
RS	45	1.958116	1.563544	834.455500	0.021450	0.022900
RS	46	2.101192	1.604291	793.878558	0.020407	0.021728
RS	47	2.254215	1.604291	771.023696	0.019819	0.021024
RS	48	2.417876	1.638686	729.030388	0.018740	0.019847
RS	49	2.592915	1.638686	699.940578	0.017992	0.019016
RS	50	2.780122	1.664124	657.392455	0.016898	0.017854
RS	51	2.980343	1.664124	622.633941	0.016005	0.016904
RS	52	3.194483	1.682765	578.703898	0.014876	0.015726
RS	53	3.423510	1.682765	539.451269	0.013867	0.014673
RS	54	3.668458	1.709183	490.954059	0.012620	0.013384
RS	55	3.930435	1.709183	449.805208	0.011562	0.012284
RS	56	4.210624	1.709183	407.693572	0.010480	0.011157
RS	57	4.510291	1.709183	365.295057	0.009390	0.010021
RS	58	4.830791	1.961924	285.201581	0.007331	0.007908
RS	59	5.173571	1.961924	255.847351	0.006577	0.007106
RS	60	5.540181	1.961924	226.723327	0.005828	0.006309
RS	61	5.932277	1.961924	198.302292	0.005097	0.005530
RS	62	6.351630	1.961924	171.032908	0.004396	0.004781
RS	63	6.800136	1.961924	685.278722	0.017615	0.019416
PA	4+25*2+4+6 0.098509340 0.029054651 6.800136451 0.533367594 0.244114090 0.378148444 0.502417003 0.608684570 0.757075781 1.017707385 1.387852512 1.783901882 2.104944048 2.297754675 2.351873446 2.283466806 2.130021581 1.940128175 1.761035302 1.624256924 1.539236958 1.500991191 1.499799328 1.524725647 1.563543724 1.604290751 1.638685554 1.664124137 1.682764572 1.709182721 1.961923852
//
IT	4713
RD	13
LK	-335351.694753
QD	-177.120153 -> -157.252174
RI	0.0237002739
TR	0.096772	0.029314
MT	6.888371
MM	C_pi: 1.382160, n_recomb: 40045.398945
RS	0	0.000000	0.562545	483.574063	0.012076	0.000935
RS	1	0.006973	0.562545	510.756425	0.012754	0.007453
RS	2	0.014433	0.562545	538.988407	0.013459	0.011617
RS	3	0.022413	0.562545	568.241429	0.014190	0.013189
RS	4	0.030949	0.244901	1360.379226	0.033971	0.031428
RS	5	0.040081	0.244901	1400.365479	0.034969	0.032239
RS	6	0.049849	0.384087	923.757968	0.023068	0.020969
RS	7	0.060299	0.384087	960.897748	0.023995	0.021392
RS	8	0.071477	0.508476	756.404955	0.018889	0.016704
RS	9	0.083435	0.508476	789.843218	0.019724	0.017588
RS	10	0.096227	0.610126	687.728552	0.017174	0.015464
RS	11	0.109910	0.610126	718.959351	0.017954	0.016598
RS	12	0.124548	0.754226	608.517936	0.015196	0.014345
RS	13	0.140207	0.754226	637.268385	0.015914	0.015348
RS	14	0.156958	1.016382	496.019826	0.012386	0.012127
RS	15	0.174876	1.016382	521.158527	0.013014	0.012794
RS	16	0.194044	1.397522	398.828304	0.009959	0.009852
RS	17	0.214549	1.397522	420.341898	0.010497	0.010330
RS	18	0.236484	1.812295	341.925145	0.008538	0.008430
RS	19	0.259949	1.812295	361.029120	0.009015	0.008861
RS	20	0.285049	2.152917	320.972607	0.008015	0.007913
RS	21	0.311900	2.152917	339.089923	0.008468	0.008357
RS	22	0.340624	2.360065	326.706531	0.008158	0.008096
RS	23	0.371350	2.360065	344.972105	0.008615	0.008568
RS	24	0.404219	2.420469	354.912382	0.008863	0.008863
RS	25	0.439380	2.420469	374.195712	0.009344	0.009386
RS	26	0.476994	2.349818	405.876829	0.010135	0.010236
RS	27	0.517230	2.349818	426.813446	0.010658	0.010835
RS	28	0.560272	2.187603	481.187872	0.012016	0.012284
RS	29	0.606315	2.187603	504.002518	0.012586	0.012975
RS	30	0.655569	1.985985	579.930261	0.014482	0.015018
RS	31	0.708258	1.985985	604.050294	0.015084	0.015794
RS	32	0.764621	1.795864	693.379672	0.017315	0.018238
RS	33	0.824915	1.795864	717.055771	0.017906	0.019036
RS	34	0.889413	1.651010	803.352870	0.020061	0.021434
RS	35	0.958408	1.651010	823.858682	0.020573	0.022129
RS	36	1.032216	1.561410	889.534016	0.022213	0.023964
RS	37	1.111170	1.561410	904.128899	0.022578	0.024434
RS	38	1.195629	1.521609	938.939425	0.023447	0.025393
RS	39	1.285979	1.521609	945.844738	0.023619	0.025574
RS	40	1.382629	1.521190	949.069386	0.023700	0.025633
RS	41	1.486018	1.521190	947.775039	0.023668	0.025527
RS	42	1.596618	1.548514	925.959439	0.023123	0.024881
RS	43	1.714930	1.548514	916.862039	0.022896	0.024531
RS	44	1.841492	1.590570	880.100400	0.021978	0.023480
RS	45	1.976880	1.590570	863.847541	0.021572	0.022944
RS	46	2.121709	1.634560	821.198023	0.020507	0.021757
RS	47	2.276638	1.634560	798.242063	0.019933	0.021076
RS	48	2.442370	1.671575	754.584075	0.018843	0.019893
RS	49	2.619660	1.671575	725.217278	0.018110	0.019084
RS	50	2.809313	1.698813	681.362778	0.017015	0.017926
RS	51	3.012191	1.698813	646.094821	0.016134	0.016995
RS	52	3.229217	1.718644	600.974406	0.015007	0.015823
RS	53	3.461376	1.718644	560.946284	0.014008	0.014785
RS	54	3.709726	1.746823	510.881991	0.012758	0.013494
RS	55	3.975393	1.746823	468.764182	0.011706	0.012405
RS	56	4.259587	1.746823	425.538050	0.010626	0.011285
RS	57	4.563598	1.746823	381.898510	0.009537	0.010152
RS	58	4.888810	2.021683	296.397295	0.007402	0.007960
RS	59	5.236699	2.021683	266.693590	0.006660	0.007174
RS	60	5.608849	2.021683	237.085660	0.005920	0.006389
RS	61	6.006950	2.021683	208.058679	0.005196	0.005619
RS	62	6.432812	2.021683	180.078584	0.004497	0.004875
RS	63	6.888371	2.021683	733.978316	0.018329	0.020126
PA	4+25*2+4+6 0.096772200 0.029313825 6.888371311 0.562545163 0.244901438 0.384087487 0.508476235 0.610125629 0.754226393 1.016381598 1.397521775 1.812295084 2.152916633 2.360065112 2.420468708 2.349817560 2.187603155 1.985985012 1.795863822 1.651010300 1.561409501 1.521608821 1.521189586 1.548513860 1.590570493 1.634559504 1.671575074 1.698813095 1.718644097 1.746823173 2.021682766
//
IT	5122
RD	14
LK	-335312.530217
QD	-168.104986 -> -149.583532
RI	0.0222075792
TR	0.095132	0.029564
MT	6.973154
MM	C_pi: 1.409644, n_recomb: 41167.120924
RS	0	0.000000	0.591107	474.352855	0.011523	0.000908
RS	1	0.006994	0.591107	501.405499	0.012180	0.007245
RS	2	0.014477	0.591107	529.551272	0.012863	0.011277
RS	3	0.022483	0.591107	558.769262	0.013573	0.012703
RS	4	0.031050	0.245679	1401.909213	0.034054	0.031704
RS	5	0.040215	0.245679	1443.360027	0.035061	0.032490
RS	6	0.050022	0.390282	940.301837	0.022841	0.020864
RS	7	0.060514	0.390282	978.619574	0.023772	0.021277
RS	8	0.071740	0.514920	773.337799	0.018785	0.016667
RS	9	0.083751	0.514920	807.838330	0.019623	0.017541
RS	10	0.096603	0.611932	710.402442	0.017257	0.015562
RS	11	0.110353	0.611932	742.772841	0.018043	0.016694
RS	12	0.125065	0.751564	632.818045	0.015372	0.014513
RS	13	0.140805	0.751564	662.718885	0.016098	0.015529
RS	14	0.157647	1.014661	514.895443	0.012507	0.012245
RS	15	0.175667	1.014661	541.023082	0.013142	0.012925
RS	16	0.194946	1.405822	410.939783	0.009982	0.009878
RS	17	0.215575	1.405822	433.190444	0.010523	0.010364
RS	18	0.237645	1.838445	349.513505	0.008490	0.008388
RS	19	0.261260	1.838445	369.152735	0.008967	0.008821
RS	20	0.286526	2.198243	326.175853	0.007923	0.007827
RS	21	0.313559	2.198243	344.716718	0.008374	0.008269
RS	22	0.342483	2.419829	330.878905	0.008037	0.007979
RS	23	0.373430	2.419829	349.530092	0.008491	0.008447
RS	24	0.406541	2.486936	359.019367	0.008721	0.008721
RS	25	0.441968	2.486936	378.711259	0.009199	0.009236
RS	26	0.479872	2.414617	410.939234	0.009982	0.010074
RS	27	0.520428	2.414617	432.369654	0.010503	0.010663
RS	28	0.563820	2.244158	488.542285	0.011867	0.012111
RS	29	0.610247	2.244158	511.998934	0.012437	0.012792
RS	30	0.659920	2.031225	591.242220	0.014362	0.014853
RS	31	0.713068	2.031225	616.189958	0.014968	0.015620
RS	32	0.769933	1.830340	710.201593	0.017252	0.018105
RS	33	0.830776	1.830340	734.854745	0.017851	0.018898
RS	34	0.895873	1.677565	826.245335	0.020071	0.021349
RS	35	0.965523	1.677565	847.747790	0.020593	0.022047
RS	36	1.040044	1.583433	917.533777	0.022288	0.023930
RS	37	1.119778	1.583433	932.985631	0.022663	0.024409
RS	38	1.205088	1.542041	969.957561	0.023561	0.025395
RS	39	1.296364	1.542041	977.484411	0.023744	0.025589
RS	40	1.394024	1.542298	980.794509	0.023825	0.025650
RS	41	1.498514	1.542298	979.885700	0.023803	0.025561
RS	42	1.610312	1.571886	956.646437	0.023238	0.024900
RS	43	1.729929	1.571886	947.753113	0.023022	0.024570
RS	44	1.857913	1.617025	908.921513	0.022079	0.023500
RS	45	1.994847	1.617025	892.737287	0.021686	0.022986
RS	46	2.141358	1.664101	848.095272	0.020601	0.021784
RS	47	2.298116	1.664101	825.072246	0.020042	0.021125
RS	48	2.465837	1.703589	779.825273	0.018943	0.019939
RS	49	2.645288	1.703589	750.212229	0.018224	0.019151
RS	50	2.837291	1.732489	705.120335	0.017128	0.017997
RS	51	3.042721	1.732489	669.369459	0.016260	0.017083
RS	52	3.262519	1.753381	623.118418	0.015136	0.015919
RS	53	3.497690	1.753381	582.336137	0.014146	0.014894
RS	54	3.749308	1.783160	530.755490	0.012893	0.013604
RS	55	4.018524	1.783160	487.682572	0.011846	0.012524
RS	56	4.306569	1.783160	443.356334	0.010770	0.011410
RS	57	4.614759	1.783160	398.490129	0.009680	0.010280
RS	58	4.944504	2.079885	307.526246	0.007470	0.008012
RS	59	5.297310	2.079885	277.486242	0.006740	0.007241
RS	60	5.674792	2.079885	247.410798	0.006010	0.006468
RS	61	6.078674	2.079885	217.796316	0.005291	0.005705
RS	62	6.510803	2.079885	189.124750	0.004594	0.004966
RS	63	6.973154	2.079885	783.405924	0.019030	0.020825
PA	4+25*2+4+6 0.095131524 0.029564169 6.973154217 0.591107215 0.245679005 0.390281891 0.514920347 0.611932162 0.751563955 1.014661338 1.405822332 1.838444858 2.198242663 2.419828838 2.486936171 2.414617179 2.244158039 2.031224688 1.830339853 1.677565076 1.583433310 1.542040580 1.542298279 1.571885717 1.617025178 1.664100934 1.703589056 1.732488591 1.753381425 1.783159792 2.079884959
//
IT	3732
RD	15
LK	-335276.011447
QD	-159.737892 -> -142.446337
RI	0.0208981566
TR	0.093580	0.029806
MT	7.054658
MM	C_pi: 1.436401, n_recomb: 42268.379062
RS	0	0.000000	0.619056	466.204892	0.011030	0.000884
RS	1	0.007013	0.619056	493.139011	0.011667	0.007052
RS	2	0.014519	0.619056	521.204387	0.012331	0.010969
RS	3	0.022550	0.619056	550.386942	0.013021	0.012269
RS	4	0.031145	0.246422	1442.499827	0.034127	0.031961
RS	5	0.040343	0.246422	1485.390120	0.035142	0.032727
RS	6	0.050185	0.396666	955.307845	0.022601	0.020743
RS	7	0.060718	0.396666	994.757004	0.023534	0.021149
RS	8	0.071990	0.521662	788.986946	0.018666	0.016617
RS	9	0.084052	0.521662	824.509390	0.019507	0.017480
RS	10	0.096961	0.614031	732.248659	0.017324	0.015649
RS	11	0.110774	0.614031	765.733255	0.018116	0.016778
RS	12	0.125556	0.749057	656.861408	0.015540	0.014676
RS	13	0.141375	0.749057	687.899907	0.016275	0.015703
RS	14	0.158304	1.012596	533.775890	0.012628	0.012363
RS	15	0.176420	1.012596	560.888562	0.013270	0.013056
RS	16	0.195806	1.412890	423.080908	0.010009	0.009908
RS	17	0.216552	1.412890	446.066841	0.010553	0.010402
RS	18	0.238753	1.862545	357.111883	0.008449	0.008352
RS	19	0.262510	1.862545	377.282989	0.008926	0.008788
RS	20	0.287934	2.241118	331.372029	0.007840	0.007750
RS	21	0.315142	2.241118	350.330805	0.008288	0.008190
RS	22	0.344257	2.477194	335.013703	0.007926	0.007872
RS	23	0.375414	2.477194	354.041765	0.008376	0.008335
RS	24	0.408757	2.551404	363.024499	0.008589	0.008589
RS	25	0.444437	2.551404	383.111598	0.009064	0.009097
RS	26	0.482621	2.477943	415.791410	0.009837	0.009921
RS	27	0.523482	2.477943	437.696513	0.010355	0.010500
RS	28	0.567209	2.299728	495.527518	0.011723	0.011946
RS	29	0.614002	2.299728	519.601844	0.012293	0.012617
RS	30	0.664078	2.075855	601.990641	0.014242	0.014693
RS	31	0.717665	2.075855	627.740603	0.014851	0.015450
RS	32	0.775011	1.864460	726.275626	0.017182	0.017971
RS	33	0.836378	1.864460	751.886610	0.017788	0.018760
RS	34	0.902050	1.703903	848.273309	0.020069	0.021261
RS	35	0.972327	1.703903	870.766128	0.020601	0.021961
RS	36	1.047533	1.605283	944.643409	0.022349	0.023891
RS	37	1.128013	1.605283	960.960662	0.022735	0.024377
RS	38	1.214138	1.562267	1000.129614	0.023661	0.025390
RS	39	1.306303	1.562267	1008.298698	0.023855	0.025598
RS	40	1.404932	1.563114	1011.760337	0.023937	0.025662
RS	41	1.510478	1.563114	1011.265894	0.023925	0.025589
RS	42	1.623426	1.594838	986.681791	0.023343	0.024915
RS	43	1.744296	1.594838	978.025300	0.023138	0.024604
RS	44	1.873642	1.642917	937.204346	0.022173	0.023517
RS	45	2.012060	1.642917	921.122128	0.021792	0.023024
RS	46	2.160186	1.692935	874.565619	0.020691	0.021811
RS	47	2.318701	1.692935	851.507402	0.020145	0.021173
RS	48	2.488333	1.734758	804.744630	0.019039	0.019985
RS	49	2.669861	1.734758	774.914574	0.018333	0.019216
RS	50	2.864121	1.765190	728.652855	0.017239	0.018067
RS	51	3.072005	1.765190	692.444686	0.016382	0.017171
RS	52	3.294468	1.787023	645.122027	0.015263	0.016013
RS	53	3.532534	1.787023	603.606571	0.014280	0.015002
RS	54	3.787296	1.818247	550.560444	0.013025	0.013712
RS	55	4.059925	1.818247	506.546405	0.011984	0.012641
RS	56	4.351675	1.818247	461.134646	0.010910	0.011532
RS	57	4.663886	1.818247	415.056416	0.009820	0.010405
RS	58	4.997994	2.136551	318.584611	0.007537	0.008062
RS	59	5.355533	2.136551	288.220495	0.006819	0.007306
RS	60	5.738148	2.136551	257.692812	0.006097	0.006544
RS	61	6.147598	2.136551	227.508154	0.005382	0.005789
RS	62	6.585763	2.136551	198.163347	0.004688	0.005054
RS	63	7.054658	2.136551	833.479925	0.019719	0.021512
PA	4+25*2+4+6 0.093579760 0.029806199 7.054658064 0.619055794 0.246421963 0.396665896 0.521661705 0.614030730 0.749056773 1.012596360 1.412890485 1.862545412 2.241118391 2.477194356 2.551404458 2.477943034 2.299728225 2.075855121 1.864460082 1.703903419 1.605282653 1.562267274 1.563113752 1.594837932 1.642917295 1.692935325 1.734758333 1.765189524 1.787022672 1.818247316 2.136550649
//
IT	3681
RD	16
LK	-335241.909774
QD	-151.957205 -> -135.791952
RI	0.0197404908
TR	0.092111	0.030041
MT	7.132997
MM	C_pi: 1.462462, n_recomb: 43349.842774
RS	0	0.000000	0.646426	458.948404	0.010587	0.000861
RS	1	0.007032	0.646426	485.774001	0.011206	0.006874
RS	2	0.014558	0.646426	513.764587	0.011852	0.010688
RS	3	0.022614	0.646426	542.912220	0.012524	0.011877
RS	4	0.031236	0.247126	1482.237116	0.034192	0.032202
RS	5	0.040464	0.247126	1526.542155	0.035214	0.032954
RS	6	0.050341	0.403192	968.961580	0.022352	0.020610
RS	7	0.060913	0.403192	1009.496969	0.023287	0.021011
RS	8	0.072228	0.528645	803.467545	0.018534	0.016556
RS	9	0.084339	0.528645	839.972839	0.019377	0.017409
RS	10	0.097301	0.616369	753.312852	0.017378	0.015726
RS	11	0.111175	0.616369	787.886971	0.018175	0.016852
RS	12	0.126025	0.746686	680.649344	0.015701	0.014835
RS	13	0.141918	0.746686	712.812693	0.016443	0.015872
RS	14	0.158930	1.010239	552.653454	0.012749	0.012483
RS	15	0.177137	1.010239	580.746823	0.013397	0.013188
RS	16	0.196625	1.418876	435.237813	0.010040	0.009942
RS	17	0.217483	1.418876	458.956711	0.010587	0.010443
RS	18	0.239808	1.884781	364.709915	0.008413	0.008322
RS	19	0.263703	1.884781	385.409323	0.008891	0.008759
RS	20	0.289278	2.281727	336.551845	0.007764	0.007679
RS	21	0.316651	2.281727	355.922923	0.008210	0.008117
RS	22	0.345950	2.532315	339.105081	0.007823	0.007772
RS	23	0.377308	2.532315	358.501619	0.008270	0.008231
RS	24	0.410872	2.613967	366.931328	0.008464	0.008465
RS	25	0.446795	2.613967	387.401105	0.008937	0.008967
RS	26	0.485245	2.539856	420.446546	0.009699	0.009776
RS	27	0.526398	2.539856	442.808356	0.010215	0.010347
RS	28	0.570446	2.354342	502.170140	0.011584	0.011788
RS	29	0.617590	2.354342	526.839044	0.012153	0.012449
RS	30	0.668050	2.119878	612.214977	0.014123	0.014536
RS	31	0.722058	2.119878	638.742467	0.014735	0.015286
RS	32	0.779864	1.898209	741.648165	0.017108	0.017838
RS	33	0.841735	1.898209	768.197584	0.017721	0.018622
RS	34	0.907956	1.729999	869.483625	0.020057	0.021170
RS	35	0.978834	1.729999	892.959320	0.020599	0.021872
RS	36	1.054696	1.626928	970.905561	0.022397	0.023845
RS	37	1.135892	1.626928	988.094678	0.022794	0.024340
RS	38	1.222798	1.582262	1029.492615	0.023748	0.025380
RS	39	1.315815	1.582262	1038.322183	0.023952	0.025599
RS	40	1.415373	1.583615	1041.998694	0.024037	0.025668
RS	41	1.521932	1.583615	1041.944647	0.024036	0.025611
RS	42	1.635983	1.617360	1016.091161	0.023439	0.024926
RS	43	1.758055	1.617360	1007.701342	0.023246	0.024635
RS	44	1.888710	1.668246	964.968828	0.022260	0.023533
RS	45	2.028553	1.668246	949.019122	0.021892	0.023059
RS	46	2.178230	1.721071	900.622990	0.020776	0.021837
RS	47	2.338431	1.721071	877.558861	0.020244	0.021219
RS	48	2.509898	1.765100	829.350402	0.019132	0.020030
RS	49	2.693421	1.765100	799.330408	0.018439	0.019280
RS	50	2.889850	1.796939	751.964493	0.017346	0.018137
RS	51	3.100092	1.796939	715.322864	0.016501	0.017256
RS	52	3.325117	1.819601	666.984495	0.015386	0.016107
RS	53	3.565966	1.819601	624.755738	0.014412	0.015107
RS	54	3.823751	1.852123	570.295067	0.013156	0.013819
RS	55	4.099662	1.852123	525.352980	0.012119	0.012756
RS	56	4.394976	1.852123	478.869424	0.011047	0.011653
RS	57	4.711055	1.852123	431.593040	0.009956	0.010527
RS	58	5.049361	2.191691	329.574251	0.007603	0.008112
RS	59	5.411456	2.191691	298.896909	0.006895	0.007370
RS	60	5.799013	2.191691	267.930826	0.006181	0.006618
RS	61	6.213822	2.191691	237.191859	0.005472	0.005871
RS	62	6.657800	2.191691	207.190680	0.004780	0.005139
RS	63	7.132997	2.191691	884.141212	0.020395	0.022186
PA	4+25*2+4+6 0.092110593 0.030040530 7.132997105 0.646425995 0.247126159 0.403191684 0.528645047 0.616368534 0.746686182 1.010238634 1.418876475 1.884780656 2.281727034 2.532314727 2.613967125 2.539856399 2.354341989 2.119877976 1.898209076 1.729998795 1.626927520 1.582261654 1.583615369 1.617360248 1.668246314 1.721071372 1.765099928 1.796938749 1.819600665 1.852123048 2.191691336
//
IT	4345
RD	17
LK	-335210.022600
QD	-144.707875 -> -129.576486
RI	0.0187111650
TR	0.090718	0.030268
MT	7.208315
MM	C_pi: 1.487846, n_recomb: 44411.746145
RS	0	0.000000	0.673232	452.447707	0.010188	0.000840
RS	1	0.007049	0.673232	479.173991	0.010789	0.006708
RS	2	0.014596	0.673232	507.095346	0.011418	0.010430
RS	3	0.022674	0.673232	536.209376	0.012074	0.011522
RS	4	0.031322	0.247779	1521.241167	0.034253	0.032430
RS	5	0.040580	0.247779	1566.935543	0.035282	0.033170
RS	6	0.050490	0.409817	981.419367	0.022098	0.020468
RS	7	0.061098	0.409817	1022.996905	0.023034	0.020865
RS	8	0.072455	0.535816	816.885351	0.018393	0.016487
RS	9	0.084612	0.535816	854.335529	0.019237	0.017330
RS	10	0.097626	0.618899	773.630484	0.017420	0.015795
RS	11	0.111557	0.618899	809.269736	0.018222	0.016915
RS	12	0.126471	0.744442	704.168405	0.015855	0.014990
RS	13	0.142436	0.744442	737.443177	0.016605	0.016035
RS	14	0.159526	1.007636	571.511148	0.012868	0.012603
RS	15	0.177822	1.007636	600.580033	0.013523	0.013318
RS	16	0.197406	1.423897	447.396510	0.010074	0.009979
RS	17	0.218372	1.423897	471.845448	0.010624	0.010486
RS	18	0.240815	1.905309	372.294834	0.008383	0.008297
RS	19	0.264841	1.905309	393.518569	0.008861	0.008736
RS	20	0.290560	2.320221	341.704886	0.007694	0.007614
RS	21	0.318093	2.320221	361.482504	0.008139	0.008051
RS	22	0.347566	2.585319	343.145021	0.007726	0.007679
RS	23	0.379117	2.585319	362.901726	0.008171	0.008135
RS	24	0.412892	2.674713	370.737692	0.008348	0.008348
RS	25	0.449048	2.674713	391.578057	0.008817	0.008844
RS	26	0.487752	2.600392	424.914168	0.009568	0.009638
RS	27	0.529186	2.600392	447.715560	0.010081	0.010201
RS	28	0.573540	2.408016	508.488740	0.011449	0.011636
RS	29	0.621021	2.408016	533.729966	0.012018	0.012288
RS	30	0.671848	2.163295	621.942188	0.014004	0.014384
RS	31	0.726259	2.163295	649.222892	0.014618	0.015126
RS	32	0.784506	1.931574	756.351296	0.017030	0.017706
RS	33	0.846859	1.931574	783.819245	0.017649	0.018486
RS	34	0.913607	1.755829	889.907297	0.020038	0.021077
RS	35	0.985061	1.755829	914.356901	0.020588	0.021780
RS	36	1.061551	1.648348	996.343221	0.022434	0.023796
RS	37	1.143434	1.648348	1014.408580	0.022841	0.024298
RS	38	1.231089	1.602005	1058.063854	0.023824	0.025364
RS	39	1.324924	1.602005	1067.569690	0.024038	0.025596
RS	40	1.425373	1.603792	1071.520070	0.024127	0.025670
RS	41	1.532903	1.603792	1071.929884	0.024136	0.025629
RS	42	1.648014	1.639451	1044.879650	0.023527	0.024935
RS	43	1.771239	1.639451	1036.783811	0.023345	0.024661
RS	44	1.903151	1.693020	992.215135	0.022341	0.023546
RS	45	2.044362	1.693020	976.426134	0.021986	0.023092
RS	46	2.195527	1.748526	926.262738	0.020856	0.021862
RS	47	2.357349	1.748526	903.220097	0.020337	0.021264
RS	48	2.530578	1.794639	853.633901	0.019221	0.020074
RS	49	2.716019	1.794639	823.449695	0.018541	0.019342
RS	50	2.914533	1.827773	775.041818	0.017451	0.018205
RS	51	3.127041	1.827773	737.990081	0.016617	0.017340
RS	52	3.354529	1.851155	688.692525	0.015507	0.016199
RS	53	3.598054	1.851155	645.770114	0.014541	0.015211
RS	54	3.858746	1.884837	589.945283	0.013284	0.013925
RS	55	4.137816	1.884837	544.088585	0.012251	0.012868
RS	56	4.436558	1.884837	496.547369	0.011181	0.011770
RS	57	4.756360	1.884837	448.087179	0.010089	0.010647
RS	58	5.098706	2.245336	340.490509	0.007667	0.008162
RS	59	5.465186	2.245336	309.510343	0.006969	0.007432
RS	60	5.857500	2.245336	278.119077	0.006262	0.006690
RS	61	6.277470	2.245336	246.840999	0.005558	0.005950
RS	62	6.727046	2.245336	216.199685	0.004868	0.005222
RS	63	7.208315	2.245336	935.319354	0.021060	0.022849
PA	4+25*2+4+6 0.090717955 0.030267616 7.208315007 0.673232389 0.247778928 0.409816852 0.535816151 0.618899076 0.744441657 1.007635905 1.423896647 1.905308627 2.320220907 2.585319225 2.674713462 2.600391917 2.408016422 2.163295429 1.931573769 1.755828931 1.648347568 1.602004917 1.603792353 1.639451001 1.693020005 1.748526092 1.794639011 1.827773251 1.851155477 1.884837102 2.245336200
//
IT	3967
RD	18
LK	-335180.169130
QD	-137.942313 -> -123.761971
RI	0.0177904816
TR	0.089396	0.030488
MT	7.280799
MM	C_pi: 1.512586, n_recomb: 45454.463250
RS	0	0.000000	0.699505	446.584813	0.009825	0.000820
RS	1	0.007066	0.699505	473.219844	0.010411	0.006553
RS	2	0.014632	0.699505	501.076972	0.011024	0.010191
RS	3	0.022732	0.699505	530.158838	0.011664	0.011198
RS	4	0.031404	0.248378	1559.580991	0.034311	0.032649
RS	5	0.040690	0.248378	1606.639539	0.035346	0.033380
RS	6	0.050631	0.416513	992.808321	0.021842	0.020320
RS	7	0.061275	0.416513	1035.385359	0.022779	0.020713
RS	8	0.072671	0.543142	829.324510	0.018245	0.016410
RS	9	0.084872	0.543142	867.682734	0.019089	0.017243
RS	10	0.097936	0.621591	793.234269	0.017451	0.015856
RS	11	0.111922	0.621591	829.914768	0.018258	0.016970
RS	12	0.126897	0.742312	727.416042	0.016003	0.015140
RS	13	0.142930	0.742312	761.788690	0.016759	0.016193
RS	14	0.160096	1.004830	590.338422	0.012987	0.012722
RS	15	0.178475	1.004830	620.377182	0.013648	0.013449
RS	16	0.198153	1.428057	459.548014	0.010110	0.010019
RS	17	0.219221	1.428057	484.723742	0.010664	0.010532
RS	18	0.241778	1.924279	379.858268	0.008357	0.008275
RS	19	0.265929	1.924279	401.602186	0.008835	0.008717
RS	20	0.291786	2.356749	346.824810	0.007630	0.007555
RS	21	0.319470	2.356749	367.003258	0.008074	0.007990
RS	22	0.349111	2.636315	347.132444	0.007637	0.007592
RS	23	0.380846	2.636315	367.241413	0.008079	0.008044
RS	24	0.414824	2.733719	374.447408	0.008238	0.008239
RS	25	0.451202	2.733719	395.646967	0.008704	0.008729
RS	26	0.490151	2.659613	429.203080	0.009442	0.009508
RS	27	0.531853	2.659613	452.427811	0.009953	0.010063
RS	28	0.576501	2.460780	514.503913	0.011319	0.011490
RS	29	0.624304	2.460780	540.296246	0.011887	0.012134
RS	30	0.675484	2.206117	631.202975	0.013886	0.014236
RS	31	0.730282	2.206117	659.213288	0.014503	0.014971
RS	32	0.788951	1.964551	770.421589	0.016949	0.017576
RS	33	0.851766	1.964551	798.788061	0.017573	0.018352
RS	34	0.919020	1.781385	909.580151	0.020011	0.020982
RS	35	0.991026	1.781385	934.993661	0.020570	0.021687
RS	36	1.068120	1.669532	1020.988128	0.022462	0.023743
RS	37	1.150662	1.669532	1039.932341	0.022879	0.024253
RS	38	1.239037	1.621493	1085.866545	0.023889	0.025344
RS	39	1.333656	1.621493	1096.062355	0.024113	0.025587
RS	40	1.434961	1.623646	1100.342951	0.024208	0.025669
RS	41	1.543425	1.623646	1101.237754	0.024227	0.025641
RS	42	1.659553	1.661120	1073.059854	0.023607	0.024941
RS	43	1.783886	1.661120	1065.282963	0.023436	0.024684
RS	44	1.917006	1.717259	1018.950065	0.022417	0.023558
RS	45	2.059531	1.717259	1003.347836	0.022074	0.023123
RS	46	2.212129	1.775327	951.487705	0.020933	0.021886
RS	47	2.375508	1.775327	928.492038	0.020427	0.021306
RS	48	2.550433	1.823413	877.592445	0.019307	0.020117
RS	49	2.737718	1.823413	847.268404	0.018640	0.019403
RS	50	2.938237	1.857738	797.878974	0.017553	0.018273
RS	51	3.152926	1.857738	760.439571	0.016730	0.017422
RS	52	3.382784	1.881743	710.236571	0.015625	0.016290
RS	53	3.628885	1.881743	666.639965	0.014666	0.015312
RS	54	3.892376	1.916452	609.501437	0.013409	0.014029
RS	55	4.174486	1.916452	562.743684	0.012380	0.012979
RS	56	4.476530	1.916452	514.159081	0.011312	0.011886
RS	57	4.799917	1.916452	464.529608	0.010220	0.010764
RS	58	5.146156	2.297537	351.330689	0.007729	0.008210
RS	59	5.516860	2.297537	320.057609	0.007041	0.007493
RS	60	5.913759	2.297537	288.253735	0.006342	0.006760
RS	61	6.338704	2.297537	256.451037	0.005642	0.006026
RS	62	6.793677	2.297537	225.185134	0.004954	0.005303
RS	63	7.280799	2.297537	986.954196	0.021713	0.023500
PA	4+25*2+4+6 0.089395870 0.030487686 7.280798521 0.699504848 0.248377950 0.416513365 0.543141762 0.621590517 0.742311793 1.004830392 1.428057356 1.924278565 2.356748738 2.636314864 2.733718696 2.659612574 2.460779966 2.206116703 1.964550906 1.781384982 1.669531661 1.621492940 1.623645588 1.661120264 1.717258629 1.775326858 1.823413196 1.857737582 1.881742567 1.916452121 2.297537152
//
IT	4094
RD	19
LK	-335152.187395
QD	-131.618054 -> -118.314305
RI	0.0169624662
TR	0.088138	0.030701
MT	7.350675
MM	C_pi: 1.536721, n_recomb: 46478.402861
RS	0	0.000000	0.725280	441.259713	0.009494	0.000802
RS	1	0.007082	0.725280	467.810344	0.010065	0.006409
RS	2	0.014666	0.725280	495.607508	0.010663	0.009970
RS	3	0.022787	0.725280	524.658449	0.011288	0.010902
RS	4	0.031483	0.248921	1597.326962	0.034367	0.032858
RS	5	0.040795	0.248921	1645.724936	0.035408	0.033582
RS	6	0.050766	0.423261	1003.236773	0.021585	0.020166
RS	7	0.061444	0.423261	1046.772260	0.022522	0.020558
RS	8	0.072878	0.550588	840.872783	0.018092	0.016328
RS	9	0.085121	0.550588	880.103727	0.018936	0.017150
RS	10	0.098232	0.624423	812.148267	0.017474	0.015909
RS	11	0.112271	0.624423	849.846566	0.018285	0.017017
RS	12	0.127305	0.740291	750.388100	0.016145	0.015285
RS	13	0.143403	0.740291	785.845039	0.016908	0.016345
RS	14	0.160641	1.001869	609.121081	0.013105	0.012842
RS	15	0.179101	1.001869	640.123590	0.013772	0.013578
RS	16	0.198867	1.431468	471.681310	0.010148	0.010061
RS	17	0.220034	1.431468	497.580226	0.010706	0.010580
RS	18	0.242699	1.941837	387.392364	0.008335	0.008258
RS	19	0.266970	1.941837	409.652194	0.008814	0.008701
RS	20	0.292960	2.391453	351.907176	0.007571	0.007500
RS	21	0.320790	2.391453	372.480877	0.008014	0.007934
RS	22	0.350591	2.685432	351.064539	0.007553	0.007511
RS	23	0.382503	2.685432	371.518179	0.007993	0.007960
RS	24	0.416675	2.791085	378.062025	0.008134	0.008135
RS	25	0.453267	2.791085	399.609981	0.008598	0.008620
RS	26	0.492451	2.717574	433.324487	0.009323	0.009383
RS	27	0.534409	2.717574	456.957303	0.009832	0.009932
RS	28	0.579340	2.512670	520.235399	0.011193	0.011350
RS	29	0.627452	2.512670	546.558710	0.011759	0.011986
RS	30	0.678972	2.248362	640.026440	0.013770	0.014092
RS	31	0.734140	2.248362	668.743582	0.014388	0.014820
RS	32	0.793216	1.997147	783.894892	0.016866	0.017446
RS	33	0.856476	1.997147	813.140000	0.017495	0.018220
RS	34	0.924215	1.806669	928.537987	0.019978	0.020885
RS	35	0.996753	1.806669	954.904629	0.020545	0.021593
RS	36	1.074427	1.690482	1044.871396	0.022481	0.023686
RS	37	1.157603	1.690482	1064.695620	0.022907	0.024203
RS	38	1.246669	1.640726	1112.928953	0.023945	0.025320
RS	39	1.342043	1.640726	1123.826410	0.024180	0.025574
RS	40	1.444172	1.643187	1128.486035	0.024280	0.025663
RS	41	1.553534	1.643187	1129.884889	0.024310	0.025650
RS	42	1.670641	1.682389	1100.644635	0.023681	0.024944
RS	43	1.796041	1.682389	1093.209593	0.023521	0.024704
RS	44	1.930323	1.740992	1045.181528	0.022487	0.023569
RS	45	2.074115	1.740992	1029.790190	0.022156	0.023151
RS	46	2.228091	1.801516	976.299051	0.021005	0.021909
RS	47	2.392972	1.801516	953.374410	0.020512	0.021347
RS	48	2.569530	1.851472	901.223871	0.019390	0.020160
RS	49	2.758592	1.851472	870.783254	0.018735	0.019461
RS	50	2.961044	1.886889	820.470651	0.017653	0.018339
RS	51	3.177834	1.886889	782.665313	0.016839	0.017502
RS	52	3.409977	1.911428	731.608492	0.015741	0.016379
RS	53	3.658562	1.911428	687.356977	0.014789	0.015412
RS	54	3.924752	1.947046	628.954021	0.013532	0.014131
RS	55	4.209794	1.947046	581.309109	0.012507	0.013088
RS	56	4.515023	1.947046	531.695724	0.011440	0.011999
RS	57	4.841869	1.947046	480.911826	0.010347	0.010879
RS	58	5.191864	2.348368	362.092379	0.007791	0.008258
RS	59	5.566645	2.348368	330.535954	0.007112	0.007552
RS	60	5.967970	2.348368	298.331551	0.006419	0.006829
RS	61	6.397717	2.348368	266.018137	0.005723	0.006101
RS	62	6.857900	2.348368	234.142595	0.005038	0.005381
RS	63	7.350675	2.348368	1038.991898	0.022354	0.024140
PA	4+25*2+4+6 0.088138457 0.030700815 7.350674539 0.725280250 0.248921156 0.423260511 0.550588248 0.624423335 0.740291378 1.001869304 1.431467558 1.941837138 2.391452916 2.685431997 2.791084825 2.717574482 2.512670263 2.248362301 1.997147253 1.806668707 1.690481690 1.640726381 1.643187344 1.682389300 1.740992256 1.801516322 1.851472334 1.886889192 1.911428337 1.947045509 2.348368394
//
IT	4704
RD	20
LK	-335125.929879
QD	-125.696933 -> -113.202696
RI	0.0162149690
TR	0.086942	0.030908
MT	7.418014
MM	C_pi: 1.560261, n_recomb: 47483.851095
RS	0	0.000000	0.750571	436.400625	0.009191	0.000785
RS	1	0.007098	0.750571	462.872985	0.009748	0.006272
RS	2	0.014699	0.750571	490.614083	0.010332	0.009764
RS	3	0.022840	0.750571	519.635393	0.010943	0.010628
RS	4	0.031558	0.249407	1634.530111	0.034423	0.033060
RS	5	0.040895	0.249407	1684.242606	0.035470	0.033780
RS	6	0.050896	0.430039	1012.795056	0.021329	0.020009
RS	7	0.061605	0.430039	1057.249107	0.022265	0.020400
RS	8	0.073075	0.558134	851.589841	0.017934	0.016240
RS	9	0.085359	0.558134	891.658913	0.018778	0.017053
RS	10	0.098515	0.627370	830.401692	0.017488	0.015955
RS	11	0.112605	0.627370	869.094618	0.018303	0.017057
RS	12	0.127695	0.738374	773.074425	0.016281	0.015426
RS	13	0.143855	0.738374	809.601622	0.017050	0.016492
RS	14	0.161163	0.998781	627.846210	0.013222	0.012960
RS	15	0.179699	0.998781	659.805697	0.013895	0.013705
RS	16	0.199551	1.434209	483.785219	0.010188	0.010104
RS	17	0.220812	1.434209	510.403191	0.010749	0.010629
RS	18	0.243581	1.958089	394.890834	0.008316	0.008243
RS	19	0.267967	1.958089	417.662083	0.008796	0.008688
RS	20	0.294084	2.424464	356.943686	0.007517	0.007449
RS	21	0.322054	2.424464	377.906851	0.007959	0.007882
RS	22	0.352009	2.732760	354.938450	0.007475	0.007435
RS	23	0.384090	2.732760	375.729308	0.007913	0.007881
RS	24	0.418449	2.846855	381.584885	0.008036	0.008037
RS	25	0.455246	2.846855	403.470921	0.008497	0.008517
RS	26	0.494655	2.774297	437.287401	0.009209	0.009264
RS	27	0.536860	2.774297	461.313751	0.009715	0.009807
RS	28	0.582062	2.563683	525.701280	0.011071	0.011215
RS	29	0.630471	2.563683	552.536271	0.011636	0.011844
RS	30	0.682316	2.290018	648.438650	0.013656	0.013952
RS	31	0.737841	2.290018	677.840396	0.014275	0.014674
RS	32	0.797307	2.029345	796.801193	0.016780	0.017319
RS	33	0.860994	2.029345	826.904904	0.017414	0.018089
RS	34	0.929201	1.831657	946.812019	0.019940	0.020789
RS	35	1.002249	1.831657	974.120019	0.020515	0.021498
RS	36	1.080481	1.711172	1068.021509	0.022492	0.023627
RS	37	1.164266	1.711172	1088.725158	0.022928	0.024151
RS	38	1.253997	1.659690	1139.269404	0.023993	0.025293
RS	39	1.350097	1.659690	1150.878227	0.024237	0.025558
RS	40	1.453018	1.662401	1155.966056	0.024344	0.025655
RS	41	1.563244	1.662401	1157.885673	0.024385	0.025656
RS	42	1.681293	1.703249	1127.644488	0.023748	0.024945
RS	43	1.807721	1.703249	1120.571893	0.023599	0.024721
RS	44	1.943122	1.764218	1070.914734	0.022553	0.023578
RS	45	2.088133	1.764218	1055.756296	0.022234	0.023177
RS	46	2.243436	1.827097	1000.698155	0.021074	0.021931
RS	47	2.409762	1.827097	977.866699	0.020594	0.021386
RS	48	2.587893	1.878828	924.523541	0.019470	0.020201
RS	49	2.778666	1.878828	893.988355	0.018827	0.019519
RS	50	2.982980	1.915249	842.807823	0.017749	0.018404
RS	51	3.201795	1.915249	804.657719	0.016946	0.017581
RS	52	3.436141	1.940236	752.798596	0.015854	0.016467
RS	53	3.687119	1.940236	707.911164	0.014908	0.015509
RS	54	3.955911	1.976645	648.293399	0.013653	0.014232
RS	55	4.243780	1.976645	599.775196	0.012631	0.013195
RS	56	4.552081	1.976645	549.147678	0.011565	0.012109
RS	57	4.882263	1.976645	497.224347	0.010471	0.010991
RS	58	5.235880	2.397847	372.772098	0.007851	0.008305
RS	59	5.614595	2.397847	340.941498	0.007180	0.007610
RS	60	6.020190	2.397847	308.348149	0.006494	0.006895
RS	61	6.454571	2.397847	275.537398	0.005803	0.006174
RS	62	6.919783	2.397847	243.066666	0.005119	0.005457
RS	63	7.418014	2.397847	1091.374878	0.022984	0.024768
PA	4+25*2+4+6 0.086941739 0.030907508 7.418014036 0.750571052 0.249406855 0.430039152 0.558134462 0.627370299 0.738374067 0.998781028 1.434209469 1.958089238 2.424463864 2.732759786 2.846854563 2.774297308 2.563683238 2.290017779 2.029344990 1.831656561 1.711172267 1.659689597 1.662401135 1.703248773 1.764218332 1.827096515 1.878827908 1.915248512 1.940236223 1.976645047 2.397846705
//
IT	4434
RD	21
LK	-335101.266350
QD	-120.145700 -> -108.400270
RI	0.0155364128
TR	0.085801	0.031108
MT	7.483013
MM	C_pi: 1.583245, n_recomb: 48471.257492
RS	0	0.000000	0.775417	431.935307	0.008911	0.000769
RS	1	0.007112	0.775417	458.334355	0.009456	0.006144
RS	2	0.014730	0.775417	486.022421	0.010027	0.009572
RS	3	0.022890	0.775417	515.014875	0.010625	0.010375
RS	4	0.031630	0.249842	1671.202856	0.034478	0.033257
RS	5	0.040992	0.249842	1722.205940	0.035530	0.033972
RS	6	0.051019	0.436834	1021.572346	0.021076	0.019849
RS	7	0.061760	0.436834	1066.906916	0.022011	0.020241
RS	8	0.073265	0.565761	861.543121	0.017774	0.016148
RS	9	0.085588	0.565761	902.417157	0.018618	0.016952
RS	10	0.098787	0.630422	848.014125	0.017495	0.015995
RS	11	0.112925	0.630422	887.678957	0.018314	0.017090
RS	12	0.128068	0.736554	795.476928	0.016411	0.015562
RS	13	0.144289	0.736554	833.060547	0.017187	0.016634
RS	14	0.161663	0.995596	646.506807	0.013338	0.013078
RS	15	0.180273	0.995596	679.416317	0.014017	0.013832
RS	16	0.200207	1.436366	495.853153	0.010230	0.010149
RS	17	0.221558	1.436366	523.185880	0.010794	0.010679
RS	18	0.244427	1.973168	402.346363	0.008301	0.008232
RS	19	0.268924	1.973168	425.624400	0.008781	0.008678
RS	20	0.295162	2.455895	361.933647	0.007467	0.007403
RS	21	0.323267	2.455895	383.280726	0.007907	0.007834
RS	22	0.353370	2.778399	358.755307	0.007401	0.007364
RS	23	0.385614	2.778399	379.876341	0.007837	0.007807
RS	24	0.420152	2.901105	385.020615	0.007943	0.007944
RS	25	0.457146	2.901105	407.235060	0.008402	0.008420
RS	26	0.496771	2.829852	441.099504	0.009100	0.009151
RS	27	0.539214	2.829852	465.505634	0.009604	0.009688
RS	28	0.584676	2.613863	530.917980	0.010953	0.011085
RS	29	0.633371	2.613863	558.246359	0.011517	0.011708
RS	30	0.685530	2.331105	656.466076	0.013543	0.013816
RS	31	0.741398	2.331105	686.531112	0.014164	0.014532
RS	32	0.801240	2.061147	809.176688	0.016694	0.017194
RS	33	0.865337	2.061147	840.119346	0.017332	0.017960
RS	34	0.933993	1.856353	964.437743	0.019897	0.020691
RS	35	1.007533	1.856353	992.674902	0.020480	0.021402
RS	36	1.086302	1.731609	1090.470655	0.022497	0.023566
RS	37	1.170674	1.731609	1112.052060	0.022943	0.024097
RS	38	1.261046	1.678385	1164.919131	0.024033	0.025263
RS	39	1.357846	1.678385	1177.247315	0.024288	0.025538
RS	40	1.461530	1.681301	1182.804035	0.024402	0.025644
RS	41	1.572589	1.681301	1185.259416	0.024453	0.025658
RS	42	1.691546	1.723719	1154.076179	0.023809	0.024944
RS	43	1.818963	1.723719	1147.384801	0.023671	0.024735
RS	44	1.955443	1.786966	1096.160817	0.022615	0.023585
RS	45	2.101629	1.786966	1081.255615	0.022307	0.023201
RS	46	2.258212	1.852106	1024.690402	0.021140	0.021951
RS	47	2.425932	1.852106	1001.972972	0.020671	0.021423
RS	48	2.605580	1.905522	947.494934	0.019548	0.020241
RS	49	2.798005	1.905522	916.885895	0.018916	0.019574
RS	50	3.004116	1.942864	864.890279	0.017843	0.018468
RS	51	3.224886	1.942864	826.415608	0.017050	0.017657
RS	52	3.461357	1.968222	773.803230	0.015964	0.016552
RS	53	3.714646	1.968222	728.298370	0.015025	0.015604
RS	54	3.985949	2.005319	667.513067	0.013771	0.014331
RS	55	4.276549	2.005319	618.135584	0.012753	0.013300
RS	56	4.587815	2.005319	566.508712	0.011688	0.012217
RS	57	4.921220	2.005319	513.461073	0.010593	0.011100
RS	58	5.278337	2.446045	383.368241	0.007909	0.008352
RS	59	5.660853	2.446045	351.272387	0.007247	0.007667
RS	60	6.070574	2.446045	318.301286	0.006567	0.006960
RS	61	6.509434	2.446045	285.006099	0.005880	0.006244
RS	62	6.979508	2.446045	251.954123	0.005198	0.005532
RS	63	7.483013	2.446045	1144.059397	0.023603	0.025386
PA	4+25*2+4+6 0.085800914 0.031107810 7.483013342 0.775417198 0.249841531 0.436834385 0.565760948 0.630422262 0.736553792 0.995595829 1.436365757 1.973168327 2.455895216 2.778398909 2.901105135 2.829851992 2.613862753 2.331105168 2.061147369 1.856352983 1.731608564 1.678384878 1.681301353 1.723718764 1.786965593 1.852105972 1.905521546 1.942863718 1.968222356 2.005318932 2.446044704
//
IT	3708
RD	22
LK	-335078.077379
QD	-114.934034 -> -103.882382
RI	0.0149180687
TR	0.084712	0.031302
MT	7.545835
MM	C_pi: 1.605692, n_recomb: 49440.759767
RS	0	0.000000	0.799854	427.802492	0.008653	0.000753
RS	1	0.007126	0.799854	454.132054	0.009185	0.006023
RS	2	0.014760	0.799854	481.769214	0.009744	0.009391
RS	3	0.022938	0.799854	510.732957	0.010330	0.010141
RS	4	0.031699	0.250219	1707.423432	0.034535	0.033448
RS	5	0.041084	0.250219	1759.692917	0.035592	0.034160
RS	6	0.051138	0.443632	1029.640431	0.020826	0.019688
RS	7	0.061908	0.443632	1075.818861	0.021760	0.020081
RS	8	0.073446	0.573448	870.789658	0.017613	0.016053
RS	9	0.085806	0.573448	912.436560	0.018455	0.016848
RS	10	0.099047	0.633557	865.014371	0.017496	0.016029
RS	11	0.113232	0.633557	905.628811	0.018317	0.017118
RS	12	0.128427	0.734831	817.581595	0.016537	0.015695
RS	13	0.144705	0.734831	856.207385	0.017318	0.016771
RS	14	0.162143	0.992337	665.090011	0.013452	0.013195
RS	15	0.180824	0.992337	698.942059	0.014137	0.013957
RS	16	0.200836	1.438004	507.874859	0.010272	0.010195
RS	17	0.222274	1.438004	535.917611	0.010840	0.010730
RS	18	0.245240	1.987157	409.755072	0.008288	0.008222
RS	19	0.269843	1.987157	433.535180	0.008769	0.008671
RS	20	0.296198	2.485835	366.874463	0.007420	0.007359
RS	21	0.324432	2.485835	388.599962	0.007860	0.007790
RS	22	0.354678	2.822442	362.511773	0.007332	0.007297
RS	23	0.387079	2.822442	383.956038	0.007766	0.007737
RS	24	0.421789	2.953913	388.367931	0.007855	0.007856
RS	25	0.458973	2.953913	410.901377	0.008311	0.008327
RS	26	0.498806	2.884240	444.772083	0.008996	0.009043
RS	27	0.541478	2.884240	469.545037	0.009497	0.009574
RS	28	0.587191	2.663220	535.899279	0.010839	0.010961
RS	29	0.636162	2.663220	563.703499	0.011402	0.011577
RS	30	0.688622	2.371630	664.127898	0.013433	0.013684
RS	31	0.744821	2.371630	694.835444	0.014054	0.014394
RS	32	0.805024	2.092558	821.043369	0.016607	0.017071
RS	33	0.869518	2.092558	852.805296	0.017249	0.017834
RS	34	0.938608	1.880756	981.437764	0.019851	0.020594
RS	35	1.012621	1.880756	1010.591132	0.020440	0.021307
RS	36	1.091908	1.751790	1112.236959	0.022496	0.023503
RS	37	1.176846	1.751790	1134.693105	0.022951	0.024041
RS	38	1.267836	1.696816	1189.889775	0.024067	0.025230
RS	39	1.365311	1.696816	1202.943685	0.024331	0.025516
RS	40	1.469731	1.699893	1209.008811	0.024454	0.025631
RS	41	1.581593	1.699893	1212.013044	0.024514	0.025657
RS	42	1.701427	1.743812	1179.942454	0.023866	0.024942
RS	43	1.829800	1.743812	1173.649256	0.023738	0.024747
RS	44	1.967321	1.809253	1120.918220	0.022672	0.023592
RS	45	2.114642	1.809253	1106.284953	0.022376	0.023223
RS	46	2.272461	1.876571	1048.269723	0.021203	0.021971
RS	47	2.441527	1.876571	1025.685873	0.020746	0.021458
RS	48	2.622641	1.931590	970.126763	0.019622	0.020280
RS	49	2.816662	1.931590	939.463938	0.019002	0.019628
RS	50	3.024508	1.969778	886.704319	0.017935	0.018530
RS	51	3.247166	1.969778	847.925113	0.017150	0.017732
RS	52	3.485692	1.995438	794.607091	0.016072	0.016637
RS	53	3.741215	1.995438	748.503660	0.015139	0.015697
RS	54	4.014947	2.033124	686.598600	0.013887	0.014428
RS	55	4.308185	2.033124	636.376479	0.012871	0.013402
RS	56	4.622321	2.033124	583.765702	0.011807	0.012323
RS	57	4.958842	2.033124	529.609594	0.010712	0.011207
RS	58	5.319344	2.493023	393.874211	0.007967	0.008397
RS	59	5.705537	2.493023	361.522163	0.007312	0.007722
RS	60	6.119250	2.493023	328.184542	0.006638	0.007023
RS	61	6.562445	2.493023	294.417794	0.005955	0.006313
RS	62	7.037223	2.493023	260.798473	0.005275	0.005604
RS	63	7.545835	2.493023	1196.987591	0.024211	0.025992
PA	4+25*2+4+6 0.084711808 0.031301860 7.545834699 0.799853825 0.250219185 0.443632010 0.573447671 0.633557011 0.734830725 0.992337234 1.438004068 1.987157331 2.485834590 2.822442018 2.953913319 2.884240045 2.663219673 2.371630333 2.092557686 1.880756457 1.751790208 1.696816162 1.699892937 1.743811742 1.809252900 1.876571075 1.931589954 1.969778351 1.995437604 2.033123624 2.493023408
//
IT	4498
RD	23
LK	-335056.254401
QD	-110.035252 -> -99.627377
RI	0.0143511262
TR	0.083671	0.031490
MT	7.606544
MM	C_pi: 1.627621, n_recomb: 50392.868556
RS	0	0.000000	0.823952	423.933564	0.008413	0.000739
RS	1	0.007140	0.823952	450.195511	0.008934	0.005908
RS	2	0.014789	0.823952	477.782106	0.009481	0.009220
RS	3	0.022985	0.823952	506.715693	0.010055	0.009922
RS	4	0.031765	0.250545	1743.204630	0.034592	0.033635
RS	5	0.041173	0.250545	1796.717037	0.035654	0.034345
RS	6	0.051252	0.450423	1037.064262	0.020580	0.019527
RS	7	0.062051	0.450423	1084.051465	0.021512	0.019921
RS	8	0.073621	0.581188	879.372929	0.017450	0.015956
RS	9	0.086016	0.581188	921.761561	0.018292	0.016742
RS	10	0.099297	0.636765	881.424539	0.017491	0.016057
RS	11	0.113526	0.636765	922.966732	0.018315	0.017139
RS	12	0.128771	0.733197	839.392350	0.016657	0.015823
RS	13	0.145105	0.733197	879.046225	0.017444	0.016903
RS	14	0.162604	0.989027	683.589206	0.013565	0.013311
RS	15	0.181353	0.989027	718.376072	0.014256	0.014080
RS	16	0.201441	1.439162	519.853924	0.010316	0.010241
RS	17	0.222963	1.439162	548.602118	0.010887	0.010782
RS	18	0.246021	2.000146	417.114265	0.008277	0.008215
RS	19	0.270726	2.000146	441.391688	0.008759	0.008665
RS	20	0.297194	2.514368	371.766497	0.007377	0.007319
RS	21	0.325553	2.514368	393.865095	0.007816	0.007749
RS	22	0.355935	2.864965	366.209487	0.007267	0.007233
RS	23	0.388488	2.864965	387.970341	0.007699	0.007671
RS	24	0.423364	3.005314	391.634030	0.007772	0.007772
RS	25	0.460730	3.005314	414.477687	0.008225	0.008240
RS	26	0.500764	2.937514	448.311369	0.008896	0.008940
RS	27	0.543656	2.937514	473.438800	0.009395	0.009465
RS	28	0.589611	2.711762	540.662816	0.010729	0.010841
RS	29	0.638847	2.711762	568.926270	0.011290	0.011451
RS	30	0.691598	2.411584	671.451837	0.013324	0.013556
RS	31	0.748115	2.411584	702.782010	0.013946	0.014261
RS	32	0.808667	2.123566	832.434039	0.016519	0.016950
RS	33	0.873543	2.123566	864.995958	0.017165	0.017711
RS	34	0.943050	1.904851	997.849185	0.019801	0.020497
RS	35	1.017520	1.904851	1027.905482	0.020398	0.021212
RS	36	1.097307	1.771700	1133.357821	0.022490	0.023439
RS	37	1.182790	1.771700	1156.684606	0.022953	0.023983
RS	38	1.274377	1.714970	1214.213742	0.024095	0.025195
RS	39	1.372502	1.714970	1227.998162	0.024368	0.025491
RS	40	1.477634	1.718169	1234.605895	0.024500	0.025615
RS	41	1.590271	1.718169	1238.170324	0.024570	0.025654
RS	42	1.710950	1.763525	1205.263993	0.023917	0.024937
RS	43	1.840245	1.763525	1199.384101	0.023801	0.024757
RS	44	1.978772	1.831084	1145.201822	0.022725	0.023596
RS	45	2.127188	1.831084	1130.857502	0.022441	0.023244
RS	46	2.286201	1.900500	1071.447032	0.021262	0.021989
RS	47	2.456567	1.900500	1049.014743	0.020817	0.021492
RS	48	2.639097	1.957046	992.425849	0.019694	0.020318
RS	49	2.834658	1.957046	961.727954	0.019085	0.019680
RS	50	3.044182	1.996010	908.252980	0.018023	0.018591
RS	51	3.268665	1.996010	869.188221	0.017248	0.017804
RS	52	3.509175	2.021904	815.210710	0.016177	0.016719
RS	53	3.766857	2.021904	768.526757	0.015251	0.015788
RS	54	4.042937	2.060088	705.547892	0.014001	0.014523
RS	55	4.338727	2.060088	654.495436	0.012988	0.013503
RS	56	4.655636	2.060088	600.915896	0.011925	0.012427
RS	57	4.995171	2.060088	545.666893	0.010828	0.011312
RS	58	5.358947	2.538808	404.290893	0.008023	0.008442
RS	59	5.748696	2.538808	371.691144	0.007376	0.007776
RS	60	6.166272	2.538808	337.997580	0.006707	0.007085
RS	61	6.613660	2.538808	303.771459	0.006028	0.006380
RS	62	7.092991	2.538808	269.598015	0.005350	0.005674
RS	63	7.606544	2.538808	1250.124357	0.024808	0.026587
PA	4+25*2+4+6 0.083671417 0.031490038 7.606544221 0.823951918 0.250545076 0.450423298 0.581188175 0.636765350 0.733197186 0.989026843 1.439161519 2.000146115 2.514368053 2.864965344 3.005313601 2.937513819 2.711762446 2.411583527 2.123565607 1.904851286 1.771699611 1.714970051 1.718169110 1.763525385 1.831084436 1.900500096 1.957046041 1.996010337 2.021903543 2.060088189 2.538807698
//
IT	4480
RD	24
LK	-335035.700139
QD	-105.425038 -> -95.615362
RI	0.0138315185
TR	0.082676	0.031672
MT	7.665317
MM	C_pi: 1.649057, n_recomb: 51327.736168
RS	0	0.000000	0.847671	420.323541	0.008189	0.000725
RS	1	0.007153	0.847671	446.520898	0.008699	0.005798
RS	2	0.014817	0.847671	474.058620	0.009236	0.009059
RS	3	0.023029	0.847671	502.962187	0.009799	0.009716
RS	4	0.031829	0.250819	1778.576718	0.034651	0.033819
RS	5	0.041258	0.250819	1833.308613	0.035718	0.034527
RS	6	0.051361	0.457197	1043.900519	0.020338	0.019366
RS	7	0.062188	0.457197	1091.662797	0.021268	0.019761
RS	8	0.073788	0.588966	887.341420	0.017288	0.015856
RS	9	0.086218	0.588966	930.441724	0.018127	0.016634
RS	10	0.099538	0.640043	897.252532	0.017481	0.016081
RS	11	0.113810	0.640043	939.700640	0.018308	0.017156
RS	12	0.129103	0.731654	860.896527	0.016773	0.015947
RS	13	0.145489	0.731654	901.564080	0.017565	0.017031
RS	14	0.163048	0.985687	701.989626	0.013677	0.013425
RS	15	0.181863	0.985687	737.703062	0.014372	0.014202
RS	16	0.202023	1.439922	531.771190	0.010360	0.010289
RS	17	0.223626	1.439922	561.219495	0.010934	0.010834
RS	18	0.246773	2.012228	424.416237	0.008269	0.008210
RS	19	0.271576	2.012228	449.185965	0.008751	0.008661
RS	20	0.298154	2.541618	376.601589	0.007337	0.007282
RS	21	0.326632	2.541618	399.067742	0.007775	0.007711
RS	22	0.357147	2.906069	369.844282	0.007206	0.007173
RS	23	0.389844	2.906069	391.915116	0.007636	0.007609
RS	24	0.424881	3.055378	394.818351	0.007692	0.007693
RS	25	0.462423	3.055378	417.963694	0.008143	0.008156
RS	26	0.502651	2.989716	451.722071	0.008801	0.008841
RS	27	0.545756	2.989716	477.192155	0.009297	0.009361
RS	28	0.591944	2.759523	545.217538	0.010622	0.010725
RS	29	0.641435	2.759523	573.924246	0.011182	0.011329
RS	30	0.694467	2.450989	678.451437	0.013218	0.013432
RS	31	0.751292	2.450989	710.384885	0.013840	0.014131
RS	32	0.812181	2.154187	843.366389	0.016431	0.016831
RS	33	0.877425	2.154187	876.709171	0.017081	0.017589
RS	34	0.947336	1.928645	1013.692597	0.019749	0.020401
RS	35	1.022247	1.928645	1044.638093	0.020352	0.021117
RS	36	1.102516	1.791347	1153.849682	0.022480	0.023374
RS	37	1.188527	1.791347	1178.042041	0.022951	0.023924
RS	38	1.280690	1.732858	1237.903506	0.024118	0.025159
RS	39	1.379444	1.732858	1252.421921	0.024400	0.025464
RS	40	1.485262	1.736144	1259.603676	0.024540	0.025598
RS	41	1.598649	1.736144	1263.738168	0.024621	0.025649
RS	42	1.720146	1.782880	1230.044503	0.023965	0.024931
RS	43	1.850333	1.782880	1224.591601	0.023858	0.024765
RS	44	1.989831	1.852487	1169.011286	0.022775	0.023600
RS	45	2.139307	1.852487	1154.971631	0.022502	0.023262
RS	46	2.299475	1.923926	1094.218167	0.021318	0.022007
RS	47	2.471099	1.923926	1071.954396	0.020885	0.021524
RS	48	2.654998	1.981929	1014.385083	0.019763	0.020355
RS	49	2.852051	1.981929	983.670098	0.019164	0.019730
RS	50	3.063198	2.021605	929.526157	0.018110	0.018650
RS	51	3.289447	2.021605	890.194524	0.017343	0.017875
RS	52	3.531879	2.047674	835.601292	0.016280	0.016799
RS	53	3.791652	2.047674	788.355162	0.015359	0.015877
RS	54	4.070004	2.086273	724.348369	0.014112	0.014617
RS	55	4.368266	2.086273	672.480471	0.013102	0.013601
RS	56	4.687861	2.086273	617.947922	0.012039	0.012528
RS	57	5.030315	2.086273	561.622239	0.010942	0.011414
RS	58	5.397264	2.583469	414.612354	0.008078	0.008486
RS	59	5.790459	2.583469	381.773596	0.007438	0.007829
RS	60	6.211777	2.583469	347.734774	0.006775	0.007145
RS	61	6.663230	2.583469	313.061503	0.006099	0.006445
RS	62	7.146974	2.583469	278.347163	0.005423	0.005742
RS	63	7.665317	2.583469	1303.419133	0.025394	0.027172
PA	4+25*2+4+6 0.082675985 0.031672357 7.665317473 0.847670742 0.250819377 0.457197414 0.588966165 0.640042769 0.731653982 0.985686939 1.439921879 2.012228144 2.541617655 2.906069221 3.055378468 2.989715693 2.759523246 2.450989419 2.154187492 1.928645215 1.791346564 1.732857765 1.736144264 1.782879872 1.852486577 1.923926117 1.981928679 2.021605387 2.047674437 2.086273087 2.583469225
//
IT	4587
RD	25
LK	-335016.324265
QD	-101.081491 -> -91.828426
RI	0.0133512821
TR	0.081723	0.031849
MT	7.722265
MM	C_pi: 1.670027, n_recomb: 52245.893058
RS	0	0.000000	0.871118	416.899273	0.007980	0.000712
RS	1	0.007165	0.871118	443.032386	0.008480	0.005694
RS	2	0.014843	0.871118	470.520337	0.009006	0.008906
RS	3	0.023072	0.871118	499.391542	0.009558	0.009523
RS	4	0.031890	0.251049	1813.541299	0.034712	0.033999
RS	5	0.041340	0.251049	1869.470378	0.035782	0.034707
RS	6	0.051467	0.463953	1050.196010	0.020101	0.019206
RS	7	0.062319	0.463953	1098.701276	0.021029	0.019602
RS	8	0.073949	0.596776	894.739787	0.017126	0.015754
RS	9	0.086413	0.596776	938.523034	0.017964	0.016525
RS	10	0.099769	0.643378	912.530827	0.017466	0.016100
RS	11	0.114083	0.643378	955.863900	0.018295	0.017168
RS	12	0.129422	0.730201	882.095215	0.016884	0.016067
RS	13	0.145860	0.730201	923.762317	0.017681	0.017154
RS	14	0.163476	0.982332	720.290729	0.013787	0.013538
RS	15	0.182354	0.982332	756.922589	0.014488	0.014322
RS	16	0.202584	1.440331	543.626612	0.010405	0.010337
RS	17	0.224264	1.440331	573.769789	0.010982	0.010887
RS	18	0.247498	2.023474	431.662760	0.008262	0.008206
RS	19	0.272396	2.023474	456.919993	0.008746	0.008659
RS	20	0.299078	2.567655	381.383346	0.007300	0.007247
RS	21	0.327672	2.567655	404.211862	0.007737	0.007675
RS	22	0.358315	2.945787	373.424780	0.007147	0.007117
RS	23	0.391153	2.945787	395.799626	0.007576	0.007550
RS	24	0.426344	3.104156	397.927801	0.007616	0.007617
RS	25	0.464056	3.104156	421.366923	0.008065	0.008077
RS	26	0.504471	3.040874	455.015684	0.008709	0.008746
RS	27	0.547781	3.040874	480.817440	0.009203	0.009262
RS	28	0.594194	2.806510	549.582481	0.010519	0.010613
RS	29	0.643933	2.806510	578.717522	0.011077	0.011212
RS	30	0.697236	2.489851	685.152616	0.013114	0.013311
RS	31	0.754358	2.489851	717.670990	0.013736	0.014005
RS	32	0.815572	2.184415	853.875655	0.016343	0.016715
RS	33	0.881173	2.184415	887.980824	0.016996	0.017470
RS	34	0.951474	1.952137	1029.002759	0.019695	0.020305
RS	35	1.026812	1.952137	1060.823726	0.020304	0.021023
RS	36	1.107548	1.810729	1173.747610	0.022466	0.023309
RS	37	1.194068	1.810729	1198.799825	0.022945	0.023864
RS	38	1.286788	1.750481	1260.989942	0.024136	0.025121
RS	39	1.386151	1.750481	1276.244742	0.024428	0.025436
RS	40	1.492634	1.753822	1284.030255	0.024577	0.025579
RS	41	1.606746	1.753822	1288.743210	0.024667	0.025642
RS	42	1.729034	1.801884	1254.306711	0.024008	0.024924
RS	43	1.860083	1.801884	1249.292929	0.023912	0.024771
RS	44	2.000523	1.873473	1192.364396	0.022822	0.023603
RS	45	2.151025	1.873473	1178.643594	0.022560	0.023279
RS	46	2.312311	1.946868	1116.595928	0.021372	0.022023
RS	47	2.485152	1.946868	1094.516252	0.020949	0.021555
RS	48	2.670378	2.006264	1036.012270	0.019830	0.020390
RS	49	2.868875	2.006264	1005.297079	0.019242	0.019778
RS	50	3.081595	2.046594	950.528571	0.018193	0.018707
RS	51	3.309555	2.046594	910.947808	0.017436	0.017943
RS	52	3.553849	2.072785	855.780766	0.016380	0.016878
RS	53	3.815647	2.072785	807.990098	0.015465	0.015963
RS	54	4.096202	2.111719	742.999730	0.014221	0.014708
RS	55	4.396860	2.111719	690.330895	0.013213	0.013697
RS	56	4.719059	2.111719	634.860707	0.012151	0.012627
RS	57	5.064343	2.111719	577.474199	0.011053	0.011514
RS	58	5.434368	2.627054	424.839757	0.008132	0.008529
RS	59	5.830904	2.627054	391.770229	0.007499	0.007880
RS	60	6.255852	2.627054	357.396289	0.006841	0.007203
RS	61	6.711248	2.627054	322.287505	0.006169	0.006509
RS	62	7.199273	2.627054	287.044899	0.005494	0.005809
RS	63	7.722265	2.627054	1356.842776	0.025970	0.027747
PA	4+25*2+4+6 0.081722565 0.031848984 7.722264515 0.871118436 0.251049129 0.463953068 0.596775791 0.643377647 0.730201247 0.982332051 1.440331097 2.023473545 2.567654926 2.945786779 3.104156082 3.040873619 2.806509705 2.489850622 2.184414551 1.952136747 1.810728776 1.750480899 1.753821517 1.801883552 1.873472836 1.946868443 2.006263903 2.046593588 2.072784702 2.111718775 2.627053793
//
CC
CC	Brief Description of the file format:
CC	  CC  comments
CC	  MM  useful-messages
CC	  RD  round-of-iterations
CC	  LL  \log[P(sequence)]
CC	  QD  Q-before-opt Q-after-opt
CC	  TR  \theta_0 \rho_0
CC	  RS  k t_k \lambda_k \pi_k \sum_{l\not=k}A_{kl} A_{kk}
CC	  DC  begin end best-k t_k+\Delta_k max-prob
CC
MM	Version: 0.6.5-r67
MM	pattern:4+25*2+4+6, n:63, n_free_lambdas:28
MM	n_iterations:25, skip:1, max_t:5, theta/rho:5
MM	is_decoding:0
MM	n_seqs:12, sum_L:1044858, sum_n:134980
RD	0
LK	0.000000
QD	0.000000 -> 0.000000
RI	inf
TR	0.138326	0.027665
MT	5.000000
MM	C_pi: 1.000000, n_recomb: 28511.761276
RS	0	0.000000	1.000000	180.532670	0.006332	0.000000
RS	1	0.006440	1.000000	190.903227	0.006696	0.000000
RS	2	0.013294	1.000000	201.784315	0.007077	0.000000
RS	3	0.020590	1.000000	213.189792	0.007477	0.000000
RS	4	0.028356	1.000000	225.132248	0.007896	0.000000
RS	5	0.036622	1.000000	237.622703	0.008334	0.000000
RS	6	0.045421	1.000000	250.670279	0.008792	0.000000
RS	7	0.054785	1.000000	264.281822	0.009269	0.000000
RS	8	0.064753	1.000000	278.461492	0.009767	0.000000
RS	9	0.075363	1.000000	293.210309	0.010284	0.000000
RS	10	0.086656	1.000000	308.525662	0.010821	0.000000
RS	11	0.098677	1.000000	324.400761	0.011378	0.000000
RS	12	0.111471	1.000000	340.824062	0.011954	0.000000
RS	13	0.125090	1.000000	357.778642	0.012548	0.000000
RS	14	0.139585	1.000000	375.241530	0.013161	0.000000
RS	15	0.155014	1.000000	393.183012	0.013790	0.000000
RS	16	0.171437	1.000000	411.565897	0.014435	0.000000
RS	17	0.188917	1.000000	430.344763	0.015094	0.000000
RS	18	0.207523	1.000000	449.465194	0.015764	0.000000
RS	19	0.227327	1.000000	468.863008	0.016445	0.000000
RS	20	0.248406	1.000000	488.463512	0.017132	0.000000
RS	21	0.270843	1.000000	508.180785	0.017824	0.000000
RS	22	0.294725	1.000000	527.917025	0.018516	0.000000
RS	23	0.320144	1.000000	547.561981	0.019205	0.000000
RS	24	0.347201	1.000000	566.992507	0.019886	0.000000
RS	25	0.376000	1.000000	586.072274	0.020555	0.000000
RS	26	0.406654	1.000000	604.651680	0.021207	0.000000
RS	27	0.439282	1.000000	622.568007	0.021835	0.000000
RS	28	0.474011	1.000000	639.645866	0.022434	0.000000
RS	29	0.510976	1.000000	655.698001	0.022997	0.000000
RS	30	0.550322	1.000000	670.526483	0.023518	0.000000
RS	31	0.592202	1.000000	683.924367	0.023987	0.000000
RS	32	0.636779	1.000000	695.677852	0.024400	0.000000
RS	33	0.684227	1.000000	705.568988	0.024747	0.000000
RS	34	0.734730	1.000000	713.378977	0.025021	0.000000
RS	35	0.788485	1.000000	718.892076	0.025214	0.000000
RS	36	0.845702	1.000000	721.900108	0.025319	0.000000
RS	37	0.906604	1.000000	722.207568	0.025330	0.000000
RS	38	0.971428	1.000000	719.637255	0.025240	0.000000
RS	39	1.040426	1.000000	714.036357	0.025044	0.000000
RS	40	1.113868	1.000000	705.282853	0.024737	0.000000
RS	41	1.192040	1.000000	693.292052	0.024316	0.000000
RS	42	1.275245	1.000000	678.023058	0.023780	0.000000
RS	43	1.363809	1.000000	659.484878	0.023130	0.000000
RS	44	1.458076	1.000000	637.741872	0.022368	0.000000
RS	45	1.558414	1.000000	612.918183	0.021497	0.000000
RS	46	1.665214	1.000000	585.200774	0.020525	0.000000
RS	47	1.778891	1.000000	554.840707	0.019460	0.000000
RS	48	1.899889	1.000000	522.152281	0.018314	0.000000
RS	49	2.028679	1.000000	487.509745	0.017099	0.000000
RS	50	2.165763	1.000000	451.341341	0.015830	0.000000
RS	51	2.311675	1.000000	414.120567	0.014525	0.000000
RS	52	2.466983	1.000000	376.354727	0.013200	0.000000
RS	53	2.632293	1.000000	338.570973	0.011875	0.000000
RS	54	2.808249	1.000000	301.300287	0.010568	0.000000
RS	55	2.995536	1.000000	265.060053	0.009297	0.000000
RS	56	3.194884	1.000000	230.336049	0.008079	0.000000
RS	57	3.407070	1.000000	197.564876	0.006929	0.000000
RS	58	3.632920	1.000000	167.117920	0.005861	0.000000
RS	59	3.873315	1.000000	139.287971	0.004885	0.000000
RS	60	4.129191	1.000000	114.279524	0.004008	0.000000
RS	61	4.401545	1.000000	92.203591	0.003234	0.000000
RS	62	4.691438	1.000000	73.077556	0.002563	0.000000
RS	63	5.000000	1.000000	205.216382	0.007198	0.000000
PA	4+25*2+4+6 0.138325745 0.027665149 5.000000000 1.000000000 1.000000000 1.000000000 1.000000000 1.000000000 1.000000000 1.000000000 1.000000000 1.000000000 1.000000000 1.000000000 1.000000000 1.000000000 1.000000000 1.000000000 1.000000000 1.000000000 1.000000000 1.000000000 1.000000000 1.000000000 1.000000000 1.000000000 1.000000000 1.000000000 1.000000000 1.000000000 1.000000000
//
IT	5089
RD	1
LK	-359066.823945
QD	-537.189795 -> -331.193778
RI	0.0261445550
TR	0.133160	0.027247
MT	5.309296
MM	C_pi: 1.029017, n_recomb: 28890.477587
RS	0	0.000000	0.426697	433.333084	0.014999	0.001460
RS	1	0.006539	0.426697	454.463584	0.015731	0.014005
RS	2	0.013506	0.426697	476.134372	0.016481	0.015843
RS	3	0.020929	0.426697	498.292064	0.017248	0.017909
RS	4	0.028837	0.492760	451.635719	0.015633	0.019867
RS	5	0.037262	0.492760	472.805267	0.016365	0.018568
RS	6	0.046238	0.614120	397.457459	0.013757	0.016050
RS	7	0.055801	0.614120	416.750216	0.014425	0.014207
RS	8	0.065990	0.720524	372.544549	0.012895	0.013226
RS	9	0.076844	0.720524	390.839639	0.013528	0.012781
RS	10	0.088409	0.813868	362.995331	0.012565	0.012626
RS	11	0.100730	0.813868	380.800379	0.013181	0.012606
RS	12	0.113856	0.905321	359.072029	0.012429	0.012616
RS	13	0.127841	0.905321	376.573307	0.013035	0.012595
RS	14	0.142741	0.995987	358.892872	0.012423	0.012506
RS	15	0.158614	0.995987	376.204875	0.013022	0.012335
RS	16	0.175526	1.077846	364.264845	0.012608	0.012117
RS	17	0.193544	1.077846	381.540533	0.013206	0.011922
RS	18	0.212740	1.141102	377.260385	0.013058	0.011819
RS	19	0.233191	1.141102	394.674088	0.013661	0.011836
RS	20	0.254980	1.183201	397.870035	0.013772	0.011966
RS	21	0.278193	1.183201	415.522458	0.014383	0.012194
RS	22	0.302925	1.206886	424.979900	0.014710	0.012512
RS	23	0.329273	1.206886	442.841602	0.015328	0.012920
RS	24	0.357345	1.215325	457.624875	0.015840	0.013424
RS	25	0.387253	1.215325	475.517108	0.016459	0.014029
RS	26	0.419116	1.211603	494.796406	0.017127	0.014737
RS	27	0.453063	1.211603	512.364091	0.017735	0.015546
RS	28	0.489230	1.199266	534.930085	0.018516	0.016447
RS	29	0.527762	1.199266	551.611629	0.019093	0.017424
RS	30	0.568814	1.182125	575.679554	0.019926	0.018457
RS	31	0.612550	1.182125	590.698446	0.020446	0.019519
RS	32	0.659146	1.163704	613.989470	0.021252	0.020577
RS	33	0.708790	1.163704	626.387527	0.021681	0.021598
RS	34	0.761680	1.146661	646.467116	0.022376	0.022548
RS	35	0.818028	1.146661	655.183853	0.022678	0.023395
RS	36	0.878061	1.132584	669.849337	0.023186	0.024114
RS	37	0.942021	1.132584	673.834670	0.023324	0.024680
RS	38	1.010162	1.122138	681.388810	0.023585	0.025075
RS	39	1.082760	1.122138	679.730018	0.023528	0.025288
RS	40	1.160105	1.115290	679.159528	0.023508	0.025311
RS	41	1.242508	1.115290	671.201670	0.023233	0.025147
RS	42	1.330300	1.111422	662.288289	0.022924	0.024800
RS	43	1.423833	1.111422	647.725742	0.022420	0.024285
RS	44	1.523482	1.109515	630.980313	0.021840	0.023620
RS	45	1.629648	1.109515	609.912272	0.021111	0.022823
RS	46	1.742756	1.108557	586.288244	0.020293	0.021912
RS	47	1.863261	1.108557	559.260533	0.019358	0.020904
RS	48	1.991646	1.107954	529.908057	0.018342	0.019810
RS	49	2.128427	1.107954	497.955825	0.017236	0.018643
RS	50	2.274152	1.107566	464.256810	0.016070	0.017413
RS	51	2.429407	1.107566	428.908674	0.014846	0.016134
RS	52	2.594814	1.107470	392.607917	0.013590	0.014821
RS	53	2.771039	1.107470	355.795917	0.012315	0.013490
RS	54	2.958787	1.108116	318.873271	0.011037	0.012159
RS	55	3.158812	1.108116	282.761127	0.009787	0.010845
RS	56	3.371919	1.108116	247.748347	0.008575	0.009568
RS	57	3.598961	1.108116	214.314151	0.007418	0.008344
RS	58	3.840850	1.120990	181.016777	0.006266	0.007187
RS	59	4.098557	1.120990	152.665230	0.005284	0.006109
RS	60	4.373116	1.120990	126.802504	0.004389	0.005121
RS	61	4.665631	1.120990	103.621190	0.003587	0.004228
RS	62	4.977273	1.120990	83.222505	0.002881	0.003435
RS	63	5.309296	1.120990	245.401104	0.008494	0.010548
PA	4+25*2+4+6 0.133160441 0.027247135 5.309295654 0.426696539 0.492759705 0.614120007 0.720524073 0.813867569 0.905321360 0.995986938 1.077846289 1.141101837 1.183200717 1.206886053 1.215325356 1.211603165 1.199265718 1.182125092 1.163703918 1.146661282 1.132583618 1.122138023 1.115289569 1.111421704 1.109514952 1.108556747 1.107953548 1.107565880 1.107470036 1.108116150 1.120989859
//
IT	5277
RD	2
LK	-358734.550024
QD	-359.926341 -> -277.944837
RI	0.0373862378
TR	0.129755	0.027468
MT	5.478439
MM	C_pi: 1.040590, n_recomb: 29444.111678
RS	0	0.000000	0.325872	581.306181	0.019743	0.001518
RS	1	0.006591	0.325872	606.868954	0.020611	0.014366
RS	2	0.013617	0.325872	632.687999	0.021488	0.017560
RS	3	0.021106	0.325872	658.642480	0.022369	0.020192
RS	4	0.029089	0.367799	607.454851	0.020631	0.020309
RS	5	0.037598	0.367799	632.283425	0.021474	0.020787
RS	6	0.046668	0.495418	489.477736	0.016624	0.015971
RS	7	0.056335	0.495418	511.401157	0.017369	0.015467
RS	8	0.066640	0.617429	429.091544	0.014573	0.013189
RS	9	0.077624	0.617429	449.117579	0.015253	0.013530
RS	10	0.089332	0.733571	395.809543	0.013443	0.012464
RS	11	0.101812	0.733571	414.623875	0.014082	0.013033
RS	12	0.115114	0.859917	370.617049	0.012587	0.012225
RS	13	0.129293	0.859917	388.453090	0.013193	0.012677
RS	14	0.144407	0.998966	350.542013	0.011905	0.011847
RS	15	0.160517	0.998966	367.559464	0.012483	0.012070
RS	16	0.177689	1.135326	339.118579	0.011517	0.011286
RS	17	0.195993	1.135326	355.594166	0.012077	0.011407
RS	18	0.215503	1.246230	339.596885	0.011534	0.010939
RS	19	0.236299	1.246230	355.900362	0.012087	0.011185
RS	20	0.258466	1.321537	351.528893	0.011939	0.011100
RS	21	0.282095	1.321537	367.966622	0.012497	0.011478
RS	22	0.307280	1.363246	373.057996	0.012670	0.011684
RS	23	0.334126	1.363246	389.789499	0.013238	0.012181
RS	24	0.362741	1.375635	403.113281	0.013691	0.012662
RS	25	0.393243	1.375635	420.136883	0.014269	0.013308
RS	26	0.425755	1.364057	440.895587	0.014974	0.014080
RS	27	0.460409	1.364057	458.009680	0.015555	0.014894
RS	28	0.497349	1.335834	484.869214	0.016467	0.015944
RS	29	0.536723	1.335834	501.611053	0.017036	0.016901
RS	30	0.578692	1.299225	532.253395	0.018077	0.018155
RS	31	0.623428	1.299225	547.860794	0.018607	0.019175
RS	32	0.671112	1.261699	579.028252	0.019665	0.020494
RS	33	0.721940	1.261699	592.466697	0.020122	0.021455
RS	34	0.776118	1.228552	620.516709	0.021074	0.022661
RS	35	0.833867	1.228552	630.588167	0.021416	0.023431
RS	36	0.895422	1.202555	652.246999	0.022152	0.024359
RS	37	0.961035	1.202555	657.754764	0.022339	0.024833
RS	38	1.030973	1.184536	670.630453	0.022776	0.025365
RS	39	1.105520	1.184536	670.555727	0.022774	0.025481
RS	40	1.184982	1.173982	673.449547	0.022872	0.025567
RS	41	1.269681	1.173982	667.094220	0.022656	0.025312
RS	42	1.359963	1.169312	660.133615	0.022420	0.024972
RS	43	1.456196	1.169312	647.190072	0.021980	0.024386
RS	44	1.558772	1.168261	631.553719	0.021449	0.023702
RS	45	1.668109	1.168261	612.106608	0.020789	0.022858
RS	46	1.784653	1.168690	589.346148	0.020016	0.021933
RS	47	1.908880	1.168690	563.872325	0.019151	0.020901
RS	48	2.041294	1.169408	535.363207	0.018182	0.019804
RS	49	2.182437	1.169408	504.783256	0.017144	0.018630
RS	50	2.332883	1.170182	471.827002	0.016024	0.017407
RS	51	2.493245	1.170182	437.550150	0.014860	0.016132
RS	52	2.664178	1.171215	401.729025	0.013644	0.014829
RS	53	2.846378	1.171215	365.600004	0.012417	0.013508
RS	54	3.040587	1.173760	328.619539	0.011161	0.012182
RS	55	3.247598	1.173760	292.814221	0.009945	0.010882
RS	56	3.468254	1.173760	257.847359	0.008757	0.009617
RS	57	3.703454	1.173760	224.216282	0.007615	0.008402
RS	58	3.954157	1.201384	188.424732	0.006399	0.007178
RS	59	4.221385	1.201384	160.231949	0.005442	0.006132
RS	60	4.506228	1.201384	134.244206	0.004559	0.005167
RS	61	4.809846	1.201384	110.700973	0.003760	0.004290
RS	62	5.133476	1.201384	89.755898	0.003048	0.003505
RS	63	5.478439	1.201384	274.630023	0.009327	0.011038
PA	4+25*2+4+6 0.129754620 0.027467828 5.478439022 0.325872220 0.367799015 0.495417632 0.617429301 0.733571401 0.859916546 0.998966372 1.135326230 1.246230399 1.321537223 1.363246246 1.375635333 1.364057235 1.335834284 1.299225063 1.261698707 1.228552429 1.202554877 1.184536308 1.173982148 1.169311608 1.168261150 1.168690138 1.169407956 1.170182255 1.171215314 1.173760404 1.201383982
//
IT	4701
RD	3
LK	-358589.961402
QD	-308.654831 -> -257.554438
RI	0.0424729121
TR	0.126887	0.027874
MT	5.596457
MM	C_pi: 1.058930, n_recomb: 30392.310798
RS	0	0.000000	0.308107	637.334125	0.020970	0.001508
RS	1	0.006627	0.308107	664.700489	0.021871	0.014225
RS	2	0.013693	0.308107	692.226457	0.022776	0.017757
RS	3	0.021227	0.308107	719.766419	0.023683	0.020285
RS	4	0.029261	0.323717	711.601557	0.023414	0.021028
RS	5	0.037827	0.323717	738.390524	0.024295	0.022106
RS	6	0.046960	0.448490	554.337892	0.018239	0.016271
RS	7	0.056699	0.448490	578.043057	0.019019	0.016276
RS	8	0.067084	0.571237	473.793169	0.015589	0.013423
RS	9	0.078156	0.571237	495.254737	0.016295	0.014098
RS	10	0.089962	0.692452	427.324879	0.014060	0.012612
RS	11	0.102551	0.692452	447.246933	0.014716	0.013450
RS	12	0.115974	0.834366	388.682891	0.012789	0.012195
RS	13	0.130286	0.834366	407.244930	0.013400	0.012867
RS	14	0.145547	1.003221	355.044483	0.011682	0.011578
RS	15	0.161819	1.003221	372.369467	0.012252	0.011987
RS	16	0.179169	1.179207	332.347486	0.010935	0.010836
RS	17	0.197670	1.179207	348.767343	0.011476	0.011107
RS	18	0.217396	1.327755	325.030866	0.010695	0.010401
RS	19	0.238429	1.327755	341.047803	0.011222	0.010751
RS	20	0.260857	1.430090	332.106582	0.010927	0.010528
RS	21	0.284770	1.430090	348.169764	0.011456	0.010969
RS	22	0.310269	1.486199	350.961135	0.011548	0.011106
RS	23	0.337457	1.486199	367.356467	0.012087	0.011631
RS	24	0.366447	1.500451	380.435929	0.012518	0.012104
RS	25	0.397357	1.500451	397.281301	0.013072	0.012748
RS	26	0.430317	1.479870	419.993620	0.013819	0.013576
RS	27	0.465460	1.479870	437.193702	0.014385	0.014367
RS	28	0.502933	1.435511	468.220383	0.015406	0.015539
RS	29	0.542888	1.435511	485.375995	0.015970	0.016457
RS	30	0.585492	1.380189	522.022456	0.017176	0.017891
RS	31	0.630919	1.380189	538.359445	0.017714	0.018863
RS	32	0.679356	1.325257	576.500120	0.018969	0.020395
RS	33	0.731003	1.325257	590.885904	0.019442	0.021304
RS	34	0.786073	1.278332	625.714567	0.020588	0.022717
RS	35	0.844792	1.278332	636.797043	0.020953	0.023433
RS	36	0.907402	1.242977	663.965339	0.021846	0.024525
RS	37	0.974161	1.242977	670.397503	0.022058	0.024946
RS	38	1.045345	1.219869	686.833469	0.022599	0.025576
RS	39	1.121246	1.219869	687.507505	0.022621	0.025644
RS	40	1.202176	1.207825	691.898859	0.022766	0.025759
RS	41	1.288470	1.207825	686.112219	0.022575	0.025466
RS	42	1.380482	1.204245	679.042379	0.022343	0.025108
RS	43	1.478592	1.204245	666.540103	0.021931	0.024498
RS	44	1.583204	1.205621	649.981928	0.021386	0.023780
RS	45	1.694748	1.205621	630.895799	0.020758	0.022928
RS	46	1.813684	1.208723	607.087686	0.019975	0.021975
RS	47	1.940502	1.208723	581.890455	0.019146	0.020948
RS	48	2.075723	1.211798	552.491393	0.018179	0.019838
RS	49	2.219906	1.211798	522.053614	0.017177	0.018677
RS	50	2.373644	1.214558	488.320200	0.016067	0.017452
RS	51	2.537570	1.214558	453.991154	0.014938	0.016195
RS	52	2.712358	1.217366	417.367022	0.013733	0.014895
RS	53	2.898730	1.217366	380.951900	0.012534	0.013592
RS	54	3.097453	1.222485	342.831196	0.011280	0.012262
RS	55	3.309345	1.222485	306.560196	0.010087	0.010979
RS	56	3.535278	1.222485	270.948791	0.008915	0.009725
RS	57	3.776184	1.222485	236.515320	0.007782	0.008518
RS	58	4.033054	1.265995	197.468383	0.006497	0.007220
RS	59	4.306947	1.265995	169.052268	0.005562	0.006200
RS	60	4.598991	1.265995	142.635450	0.004693	0.005254
RS	61	4.910388	1.265995	118.494615	0.003899	0.004387
RS	62	5.242421	1.265995	96.825191	0.003186	0.003606
RS	63	5.596457	1.265995	305.720942	0.010059	0.011658
PA	4+25*2+4+6 0.126886868 0.027874164 5.596457258 0.308106983 0.323717105 0.448490313 0.571237042 0.692452405 0.834366431 1.003221079 1.179207035 1.327755266 1.430089510 1.486198797 1.500450924 1.479870114 1.435510747 1.380188734 1.325256760 1.278332144 1.242976600 1.219868600 1.207825315 1.204245257 1.205620515 1.208722537 1.211798013 1.214558354 1.217366342 1.222485001 1.265995152
//
IT	4770
RD	4
LK	-358493.236534
QD	-283.861244 -> -242.489439
RI	0.0422397416
TR	0.124191	0.028314
MT	5.697805
MM	C_pi: 1.083013, n_recomb: 31556.069027
RS	0	0.000000	0.315788	648.324024	0.020545	0.001472
RS	1	0.006657	0.315788	676.650276	0.021443	0.013940
RS	2	0.013757	0.315788	705.195733	0.022347	0.017438
RS	3	0.021329	0.315788	733.815095	0.023254	0.019587
RS	4	0.029406	0.305970	786.463143	0.024923	0.021692
RS	5	0.038020	0.305970	814.871919	0.025823	0.022948
RS	6	0.047207	0.428165	604.930978	0.019170	0.016613
RS	7	0.057007	0.428165	630.212931	0.019971	0.016810
RS	8	0.067458	0.548273	513.379036	0.016269	0.013704
RS	9	0.078605	0.548273	536.258760	0.016994	0.014528
RS	10	0.090495	0.668489	459.737791	0.014569	0.012854
RS	11	0.103176	0.668489	480.913973	0.015240	0.013830
RS	12	0.116700	0.817655	411.566510	0.013042	0.012305
RS	13	0.131126	0.817655	431.125456	0.013662	0.013094
RS	14	0.146511	1.006817	367.013867	0.011631	0.011482
RS	15	0.162921	1.006817	385.000677	0.012201	0.011990
RS	16	0.180423	1.213856	335.141662	0.010621	0.010569
RS	17	0.199090	1.213856	351.912398	0.011152	0.010920
RS	18	0.218999	1.393932	321.813661	0.010198	0.010040
RS	19	0.240234	1.393932	337.980470	0.010710	0.010440
RS	20	0.262883	1.519598	325.503551	0.010315	0.010116
RS	21	0.287039	1.519598	341.636276	0.010826	0.010583
RS	22	0.312803	1.588336	342.817906	0.010864	0.010671
RS	23	0.340282	1.588336	359.304456	0.011386	0.011199
RS	24	0.369591	1.603972	372.514724	0.011805	0.011665
RS	25	0.400850	1.603972	389.569147	0.012345	0.012295
RS	26	0.434190	1.574730	414.341402	0.013130	0.013165
RS	27	0.469750	1.574730	431.955354	0.013689	0.013925
RS	28	0.507677	1.515203	467.064472	0.014801	0.015192
RS	29	0.548128	1.515203	484.888134	0.015366	0.016071
RS	30	0.591273	1.442707	527.337956	0.016711	0.017649
RS	31	0.637289	1.442707	544.573230	0.017257	0.018580
RS	32	0.686368	1.372289	589.414297	0.018678	0.020285
RS	33	0.738715	1.372289	604.816806	0.019166	0.021155
RS	34	0.794546	1.313612	646.056465	0.020473	0.022737
RS	35	0.854093	1.313612	658.104927	0.020855	0.023421
RS	36	0.917605	1.270771	690.266008	0.021874	0.024644
RS	37	0.985344	1.270771	697.453295	0.022102	0.025037
RS	38	1.057593	1.244140	716.752176	0.022714	0.025739
RS	39	1.134651	1.244140	717.884005	0.022749	0.025786
RS	40	1.216838	1.231840	722.913314	0.022909	0.025913
RS	41	1.304497	1.231840	717.298930	0.022731	0.025609
RS	42	1.397991	1.230293	709.168409	0.022473	0.025221
RS	43	1.497708	1.230293	696.629601	0.022076	0.024612
RS	44	1.604063	1.234826	678.189661	0.021492	0.023851
RS	45	1.717498	1.234826	658.930671	0.020881	0.023011
RS	46	1.838484	1.241181	633.165548	0.020065	0.022023
RS	47	1.967524	1.241181	607.679668	0.019257	0.021016
RS	48	2.105154	1.247074	576.558666	0.018271	0.019887
RS	49	2.251946	1.247074	545.691451	0.017293	0.018750
RS	50	2.408509	1.252177	510.433987	0.016175	0.017518
RS	51	2.575493	1.252177	475.500381	0.015068	0.016285
RS	52	2.753594	1.257034	437.413960	0.013861	0.014984
RS	53	2.943550	1.257034	400.204244	0.012682	0.013702
RS	54	3.146152	1.265035	360.339525	0.011419	0.012365
RS	55	3.362240	1.265035	323.167202	0.010241	0.011099
RS	56	3.592712	1.265035	286.505244	0.009079	0.009857
RS	57	3.838526	1.265035	250.896387	0.007951	0.008656
RS	58	4.100704	1.325272	207.998120	0.006591	0.007280
RS	59	4.380334	1.325272	179.119134	0.005676	0.006285
RS	60	4.678578	1.325272	152.068965	0.004819	0.005355
RS	61	4.996676	1.325272	127.158012	0.004030	0.004497
RS	62	5.335948	1.325272	104.619473	0.003315	0.003719
RS	63	5.697805	1.325272	339.855527	0.010770	0.012333
PA	4+25*2+4+6 0.124191376 0.028313931 5.697805302 0.315787797 0.305969717 0.428165411 0.548272669 0.668489493 0.817654849 1.006816531 1.213856453 1.393931819 1.519598306 1.588335757 1.603972388 1.574730181 1.515203370 1.442706604 1.372289301 1.313611737 1.270770554 1.244140016 1.231839542 1.230293428 1.234825805 1.241181042 1.247073832 1.252177108 1.257034399 1.265035267 1.325271894
//
IT	4586
RD	5
LK	-358412.797241
QD	-265.337882 -> -228.728124
RI	0.0398675080
TR	0.121584	0.028738
MT	5.794370
MM	C_pi: 1.109920, n_recomb: 32804.740881
RS	0	0.000000	0.333077	641.611948	0.019559	0.001427
RS	1	0.006685	0.333077	670.519345	0.020440	0.013616
RS	2	0.013816	0.333077	699.763162	0.021331	0.016975
RS	3	0.021425	0.333077	729.208455	0.022229	0.018689
RS	4	0.029541	0.298897	844.211916	0.025734	0.022235
RS	5	0.038201	0.298897	874.196137	0.026648	0.023509
RS	6	0.047439	0.419840	646.236231	0.019699	0.016901
RS	7	0.057295	0.419840	673.011357	0.020516	0.017160
RS	8	0.067810	0.536598	549.093565	0.016738	0.013961
RS	9	0.079027	0.536598	573.375952	0.017478	0.014851
RS	10	0.090995	0.653334	492.089473	0.015001	0.013112
RS	11	0.103762	0.653334	514.586932	0.015686	0.014165
RS	12	0.117383	0.805589	436.740909	0.013313	0.012469
RS	13	0.131915	0.805589	457.429979	0.013944	0.013329
RS	14	0.147418	1.009618	382.600231	0.011663	0.011467
RS	15	0.163957	1.009618	401.422998	0.012237	0.012037
RS	16	0.181601	1.242371	342.481626	0.010440	0.010399
RS	17	0.200426	1.242371	359.799660	0.010968	0.010798
RS	18	0.220508	1.450104	323.910515	0.009874	0.009776
RS	19	0.241933	1.450104	340.435111	0.010378	0.010203
RS	20	0.264791	1.596926	324.831903	0.009902	0.009798
RS	21	0.289176	1.596926	341.243711	0.010402	0.010277
RS	22	0.315191	1.677529	341.050454	0.010396	0.010322
RS	23	0.342945	1.677529	357.827832	0.010908	0.010847
RS	24	0.372555	1.694821	371.221393	0.011316	0.011303
RS	25	0.404144	1.694821	388.663173	0.011848	0.011915
RS	26	0.437844	1.657759	415.401357	0.012663	0.012813
RS	27	0.473798	1.657759	433.578509	0.013217	0.013545
RS	28	0.512155	1.584269	472.581994	0.014406	0.014885
RS	29	0.553075	1.584269	491.190832	0.014973	0.015730
RS	30	0.596731	1.496059	539.227093	0.016437	0.017423
RS	31	0.643306	1.496059	557.444584	0.016993	0.018320
RS	32	0.692994	1.411704	608.787483	0.018558	0.020168
RS	33	0.746003	1.411704	625.254366	0.019060	0.021011
RS	34	0.802556	1.342713	672.714652	0.020507	0.022735
RS	35	0.862889	1.342713	685.733686	0.020903	0.023399
RS	36	0.927256	1.293583	722.651085	0.022029	0.024730
RS	37	0.995925	1.293583	730.549111	0.022270	0.025112
RS	38	1.069184	1.264325	752.388902	0.022935	0.025869
RS	39	1.147341	1.264325	753.885864	0.022981	0.025912
RS	40	1.230722	1.252380	759.148193	0.023141	0.026041
RS	41	1.319677	1.252380	753.573305	0.022971	0.025741
RS	42	1.414578	1.253275	743.933492	0.022678	0.025318
RS	43	1.515823	1.253275	731.196571	0.022289	0.024721
RS	44	1.623836	1.261246	710.436181	0.021657	0.023916
RS	45	1.739070	1.261246	690.823291	0.021059	0.023096
RS	46	1.862006	1.271064	662.706995	0.020202	0.022073
RS	47	1.993160	1.271064	636.738793	0.019410	0.021090
RS	48	2.133082	1.279929	603.555033	0.018398	0.019942
RS	49	2.282357	1.279929	572.058316	0.017438	0.018831
RS	50	2.441611	1.287486	534.981162	0.016308	0.017593
RS	51	2.611510	1.287486	499.243885	0.015219	0.016385
RS	52	2.792767	1.294471	459.434301	0.014005	0.015083
RS	53	2.986140	1.294471	421.240492	0.012841	0.013822
RS	54	3.192439	1.305462	379.375348	0.011565	0.012476
RS	55	3.412529	1.305462	341.135649	0.010399	0.011227
RS	56	3.647332	1.305462	303.265050	0.009245	0.009997
RS	57	3.897830	1.305462	266.331910	0.008119	0.008802
RS	58	4.165073	1.383100	219.207745	0.006682	0.007345
RS	59	4.450181	1.383100	189.789499	0.005785	0.006374
RS	60	4.754348	1.383100	162.041457	0.004940	0.005459
RS	61	5.078847	1.383100	136.305243	0.004155	0.004610
RS	62	5.425038	1.383100	112.849379	0.003440	0.003834
RS	63	5.794370	1.383100	376.416107	0.011474	0.013033
PA	4+25*2+4+6 0.121583864 0.028738197 5.794370261 0.333077318 0.298896887 0.419840372 0.536597817 0.653333700 0.805589368 1.009618322 1.242371041 1.450103798 1.596926268 1.677529077 1.694820856 1.657759077 1.584269094 1.496058802 1.411703933 1.342713300 1.293583383 1.264324828 1.252379873 1.253274840 1.261246336 1.271064290 1.279929497 1.287485704 1.294470570 1.305461585 1.383100384
//
IT	5056
RD	6
LK	-358341.049428
QD	-249.146375 -> -215.869553
RI	0.0370158048
TR	0.119059	0.029134
MT	5.889627
MM	C_pi: 1.137963, n_recomb: 34076.015179
RS	0	0.000000	0.354013	629.567711	0.018475	0.001379
RS	1	0.006712	0.354013	658.854712	0.019335	0.013291
RS	2	0.013874	0.354013	688.602719	0.020208	0.016506
RS	3	0.021517	0.354013	718.689920	0.021091	0.017815
RS	4	0.029673	0.296773	891.329794	0.026157	0.022658
RS	5	0.038377	0.296773	922.881798	0.027083	0.023895
RS	6	0.047665	0.417770	680.693525	0.019976	0.017114
RS	7	0.057576	0.417770	708.894532	0.020803	0.017381
RS	8	0.068152	0.531203	581.333469	0.017060	0.014174
RS	9	0.079438	0.531203	606.982300	0.017813	0.015091
RS	10	0.091482	0.643340	523.629519	0.015367	0.013360
RS	11	0.104334	0.643340	547.462868	0.016066	0.014458
RS	12	0.118048	0.796372	462.764342	0.013580	0.012653
RS	13	0.132683	0.796372	484.640785	0.014222	0.013560
RS	14	0.148301	1.011811	399.865603	0.011735	0.011496
RS	15	0.164966	1.011811	419.607038	0.012314	0.012107
RS	16	0.182750	1.266663	351.996080	0.010330	0.010285
RS	17	0.201728	1.266663	369.955595	0.010857	0.010716
RS	18	0.221980	1.499449	328.565080	0.009642	0.009574
RS	19	0.243591	1.499449	345.546163	0.010140	0.010017
RS	20	0.266652	1.666081	327.007168	0.009596	0.009542
RS	21	0.291261	1.666081	343.795837	0.010089	0.010025
RS	22	0.317522	1.758286	342.300403	0.010045	0.010032
RS	23	0.345545	1.758286	359.458676	0.010549	0.010551
RS	24	0.375450	1.777770	372.974831	0.010945	0.010994
RS	25	0.407361	1.777770	390.879661	0.011471	0.011589
RS	26	0.441415	1.733841	419.405335	0.012308	0.012505
RS	27	0.477754	1.733841	438.203618	0.012860	0.013211
RS	28	0.516532	1.647507	480.854682	0.014111	0.014607
RS	29	0.557913	1.647507	500.290335	0.014682	0.015422
RS	30	0.602071	1.544774	553.659887	0.016248	0.017209
RS	31	0.649193	1.544774	572.889475	0.016812	0.018080
RS	32	0.699477	1.447629	630.528353	0.018504	0.020047
RS	33	0.753137	1.447629	648.080972	0.019019	0.020871
RS	34	0.810399	1.369312	701.608383	0.020590	0.022715
RS	35	0.871503	1.369312	715.609837	0.021000	0.023369
RS	36	0.936709	1.314643	757.146206	0.022219	0.024793
RS	37	1.006292	1.314643	765.754425	0.022472	0.025172
RS	38	1.080545	1.283249	789.978637	0.023183	0.025976
RS	39	1.159781	1.283249	791.827385	0.023237	0.026022
RS	40	1.244336	1.271939	797.132679	0.023393	0.026148
RS	41	1.334566	1.271939	791.574742	0.023230	0.025859
RS	42	1.430852	1.275411	780.223514	0.022897	0.025401
RS	43	1.533601	1.275411	767.261026	0.022516	0.024823
RS	44	1.643246	1.286881	743.998083	0.021833	0.023973
RS	45	1.760250	1.286881	724.000565	0.021247	0.023177
RS	46	1.885107	1.300189	693.388220	0.020348	0.022120
RS	47	2.018345	1.300189	666.903081	0.019571	0.021165
RS	48	2.160525	1.312034	631.547531	0.018533	0.019998
RS	49	2.312248	1.312034	599.381961	0.017590	0.018915
RS	50	2.474155	1.322033	560.400367	0.016446	0.017670
RS	51	2.646929	1.322033	523.815525	0.015372	0.016488
RS	52	2.831299	1.331124	482.209493	0.014151	0.015184
RS	53	3.028044	1.331124	442.984919	0.013000	0.013944
RS	54	3.237994	1.345107	399.030847	0.011710	0.012588
RS	55	3.462035	1.345107	359.680603	0.010555	0.011356
RS	56	3.701114	1.345107	320.558663	0.009407	0.010138
RS	57	3.956240	1.345107	282.258980	0.008283	0.008949
RS	58	4.228489	1.440701	230.661038	0.006769	0.007410
RS	59	4.519011	1.440701	200.701830	0.005890	0.006461
RS	60	4.829032	1.440701	172.257579	0.005055	0.005561
RS	61	5.159862	1.440701	145.698756	0.004276	0.004721
RS	62	5.512897	1.440701	121.327047	0.003560	0.003948
RS	63	5.889627	1.440701	414.900473	0.012176	0.013739
PA	4+25*2+4+6 0.119059203 0.029134233 5.889626796 0.354013491 0.296772550 0.417769550 0.531203059 0.643340008 0.796371666 1.011810604 1.266663351 1.499449390 1.666080843 1.758285509 1.777769839 1.733840909 1.647507029 1.544773673 1.447628756 1.369312398 1.314643454 1.283248687 1.271938903 1.275410689 1.286881249 1.300188917 1.312033747 1.322032575 1.331124054 1.345107438 1.440701235
//
IT	4875
RD	7
LK	-358275.663121
QD	-234.458592 -> -203.913387
RI	0.0343175813
TR	0.116630	0.029502
MT	5.984022
MM	C_pi: 1.166289, n_recomb: 35343.325410
RS	0	0.000000	0.375935	617.270984	0.017465	0.001333
RS	1	0.006738	0.375935	646.837352	0.018302	0.012980
RS	2	0.013931	0.375935	676.979032	0.019154	0.016080
RS	3	0.021608	0.375935	707.587130	0.020020	0.017038
RS	4	0.029802	0.297159	931.453017	0.026354	0.022979
RS	5	0.038549	0.297159	964.556895	0.027291	0.024166
RS	6	0.047885	0.419334	709.820247	0.020084	0.017255
RS	7	0.057850	0.419334	739.380499	0.020920	0.017509
RS	8	0.068486	0.529690	610.423497	0.017271	0.014342
RS	9	0.079839	0.529690	637.390878	0.018034	0.015265
RS	10	0.091957	0.636678	554.022666	0.015675	0.013589
RS	11	0.104892	0.636678	579.180801	0.016387	0.014715
RS	12	0.118699	0.789053	488.959160	0.013835	0.012842
RS	13	0.133435	0.789053	512.043665	0.014488	0.013784
RS	14	0.149165	1.013531	417.900170	0.011824	0.011549
RS	15	0.165954	1.013531	438.599310	0.012410	0.012191
RS	16	0.183875	1.287845	362.588356	0.010259	0.010207
RS	17	0.203004	1.287845	381.235387	0.010787	0.010661
RS	18	0.223421	1.543785	334.515494	0.009465	0.009412
RS	19	0.245215	1.543785	352.000762	0.009959	0.009865
RS	20	0.268476	1.729308	330.629649	0.009355	0.009328
RS	21	0.293306	1.729308	347.841059	0.009842	0.009813
RS	22	0.319808	1.833094	345.052179	0.009763	0.009784
RS	23	0.348096	1.833094	362.630565	0.010260	0.010297
RS	24	0.378290	1.855383	376.172108	0.010643	0.010724
RS	25	0.410519	1.855383	394.568007	0.011164	0.011304
RS	26	0.444920	1.805493	424.683583	0.012016	0.012229
RS	27	0.481639	1.805493	444.118116	0.012566	0.012913
RS	28	0.520831	1.707294	490.153166	0.013868	0.014351
RS	29	0.562665	1.707294	510.420890	0.014442	0.015142
RS	30	0.607318	1.590988	568.856306	0.016095	0.017005
RS	31	0.654980	1.590988	589.100285	0.016668	0.017854
RS	32	0.705853	1.481901	652.823938	0.018471	0.019923
RS	33	0.760154	1.481901	671.468150	0.018998	0.020733
RS	34	0.818114	1.394942	730.924482	0.020681	0.022683
RS	35	0.879980	1.394942	745.920011	0.021105	0.023331
RS	36	0.946014	1.335209	791.987073	0.022408	0.024837
RS	37	1.016498	1.335209	801.321641	0.022673	0.025218
RS	38	1.091732	1.301947	827.857528	0.023423	0.026062
RS	39	1.172035	1.301947	830.077436	0.023486	0.026117
RS	40	1.257749	1.291377	835.349780	0.023635	0.026239
RS	41	1.349239	1.291377	829.831770	0.023479	0.025965
RS	42	1.446894	1.297425	816.696843	0.023108	0.025473
RS	43	1.551129	1.297425	803.535504	0.022735	0.024915
RS	44	1.662388	1.312349	777.715913	0.022005	0.024025
RS	45	1.781144	1.312349	757.362441	0.021429	0.023254
RS	46	1.907902	1.329088	724.227764	0.020491	0.022166
RS	47	2.043201	1.329088	697.252937	0.019728	0.021238
RS	48	2.187618	1.343847	659.722986	0.018666	0.020055
RS	49	2.341766	1.343847	626.911090	0.017738	0.018999
RS	50	2.506300	1.356215	586.034620	0.016581	0.017748
RS	51	2.681922	1.356215	548.617711	0.015523	0.016591
RS	52	2.869378	1.367343	505.222506	0.014295	0.015286
RS	53	3.069465	1.367343	464.975381	0.013156	0.014066
RS	54	3.283034	1.384261	418.917993	0.011853	0.012701
RS	55	3.510995	1.384261	378.460882	0.010708	0.011485
RS	56	3.754317	1.384261	338.089760	0.009566	0.010277
RS	57	4.014034	1.384261	298.423593	0.008444	0.009093
RS	58	4.291252	1.498251	242.169706	0.006852	0.007474
RS	59	4.587150	1.498251	211.694098	0.005990	0.006546
RS	60	4.902987	1.498251	182.579365	0.005166	0.005661
RS	61	5.240105	1.498251	155.222463	0.004392	0.004829
RS	62	5.599941	1.498251	129.956124	0.003677	0.004058
RS	63	5.984022	1.498251	455.002709	0.012874	0.014446
PA	4+25*2+4+6 0.116629780 0.029502046 5.984022498 0.375934571 0.297158595 0.419333931 0.529690367 0.636677611 0.789053325 1.013531088 1.287844752 1.543784688 1.729307881 1.833094003 1.855383323 1.805492871 1.707293765 1.590988302 1.481901316 1.394941561 1.335208579 1.301947147 1.291377325 1.297425285 1.312349465 1.329087660 1.343846538 1.356215073 1.367342667 1.384261210 1.498250828
//
IT	4239
RD	8
LK	-358215.574541
QD	-221.015042 -> -192.837526
RI	0.0319546631
TR	0.114306	0.029845
MT	6.077158
MM	C_pi: 1.194462, n_recomb: 36595.673859
RS	0	0.000000	0.397572	606.573245	0.016575	0.001290
RS	1	0.006764	0.397572	636.378855	0.017389	0.012689
RS	2	0.013986	0.397572	666.860048	0.018222	0.015709
RS	3	0.021696	0.397572	697.919603	0.019071	0.016373
RS	4	0.029927	0.298894	966.744655	0.026417	0.023220
RS	5	0.038716	0.298894	1001.374486	0.027363	0.024361
RS	6	0.048099	0.423178	734.706466	0.020076	0.017334
RS	7	0.058116	0.423178	765.559852	0.020919	0.017568
RS	8	0.068811	0.530751	636.715467	0.017399	0.014469
RS	9	0.080230	0.530751	664.949679	0.018170	0.015388
RS	10	0.092421	0.632295	583.185803	0.015936	0.013796
RS	11	0.105436	0.632295	609.646607	0.016659	0.014941
RS	12	0.119332	0.783063	515.027695	0.014073	0.013032
RS	13	0.134168	0.783063	539.323706	0.014737	0.014000
RS	14	0.150008	1.014830	436.285760	0.011922	0.011617
RS	15	0.166918	1.014830	457.960777	0.012514	0.012284
RS	16	0.184973	1.306562	373.739335	0.010213	0.010153
RS	17	0.204249	1.306562	393.096730	0.010742	0.010626
RS	18	0.224828	1.584160	341.161540	0.009322	0.009280
RS	19	0.246800	1.584160	359.174256	0.009815	0.009740
RS	20	0.270258	1.787907	335.029808	0.009155	0.009146
RS	21	0.295302	1.787907	352.684971	0.009637	0.009631
RS	22	0.322041	1.903329	348.591857	0.009525	0.009568
RS	23	0.350588	1.903329	366.605649	0.010018	0.010075
RS	24	0.381067	1.929041	380.066902	0.010386	0.010484
RS	25	0.413606	1.929041	398.959689	0.010902	0.011050
RS	26	0.448347	1.874040	430.468000	0.011763	0.011978
RS	27	0.485438	1.874040	450.533975	0.012311	0.012644
RS	28	0.525038	1.764821	499.695960	0.013655	0.014113
RS	29	0.567316	1.764821	520.783808	0.014231	0.014883
RS	30	0.612453	1.635706	584.023152	0.015959	0.016809
RS	31	0.660645	1.635706	605.270094	0.016539	0.017641
RS	32	0.712095	1.515328	674.866895	0.018441	0.019797
RS	33	0.767026	1.515328	694.599861	0.018980	0.020596
RS	34	0.825673	1.420207	759.859294	0.020764	0.022639
RS	35	0.888286	1.420207	775.858662	0.021201	0.023285
RS	36	0.955134	1.355720	826.396308	0.022582	0.024865
RS	37	1.026505	1.355720	836.479144	0.022857	0.025251
RS	38	1.102703	1.320738	865.300346	0.023645	0.026132
RS	39	1.184055	1.320738	867.923537	0.023717	0.026198
RS	40	1.270909	1.310922	873.150620	0.023859	0.026316
RS	41	1.363639	1.310922	867.713094	0.023711	0.026058
RS	42	1.462641	1.319479	852.792179	0.023303	0.025535
RS	43	1.568339	1.319479	839.478785	0.022939	0.024999
RS	44	1.681187	1.337761	811.114595	0.022164	0.024071
RS	45	1.801668	1.337761	790.454832	0.021600	0.023326
RS	46	1.930299	1.357829	754.829009	0.020626	0.022209
RS	47	2.067630	1.357829	727.412849	0.019877	0.021308
RS	48	2.214251	1.375401	687.754093	0.018793	0.020110
RS	49	2.370789	1.375401	654.339160	0.017880	0.019081
RS	50	2.537915	1.390036	611.617841	0.016713	0.017826
RS	51	2.716346	1.390036	573.404285	0.015669	0.016692
RS	52	2.906847	1.403103	528.261168	0.014435	0.015388
RS	53	3.110233	1.403103	487.018176	0.013308	0.014187
RS	54	3.327376	1.422866	438.874988	0.011993	0.012813
RS	55	3.559207	1.422866	397.330257	0.010857	0.011612
RS	56	3.806719	1.422866	355.727584	0.009720	0.010413
RS	57	4.070973	1.422866	314.710155	0.008600	0.009234
RS	58	4.353102	1.555585	253.655251	0.006931	0.007535
RS	59	4.654313	1.555585	222.694356	0.006085	0.006628
RS	60	4.975900	1.555585	192.941377	0.005272	0.005757
RS	61	5.319238	1.555585	164.817461	0.004504	0.004933
RS	62	5.685801	1.555585	138.684298	0.003790	0.004166
RS	63	6.077158	1.555585	496.514970	0.013568	0.015148
PA	4+25*2+4+6 0.114305890 0.029845100 6.077157614 0.397572098 0.298893807 0.423177846 0.530750681 0.632294964 0.783063426 1.014830170 1.306562283 1.584160160 1.787907131 1.903328668 1.929041214 1.874039807 1.764821406 1.635706474 1.515327534 1.420206997 1.355719767 1.320738029 1.310922077 1.319479298 1.337761017 1.357828919 1.375400934 1.390035943 1.403102899 1.422866229 1.555585399
//
IT	4712
RD	9
LK	-358160.106023
QD	-208.666206 -> -182.587091
RI	0.0299425567
TR	0.112093	0.030167
MT	6.168474
MM	C_pi: 1.222249, n_recomb: 37828.716081
RS	0	0.000000	0.418307	597.997662	0.015808	0.001250
RS	1	0.006789	0.418307	628.036377	0.016602	0.012420
RS	2	0.014039	0.418307	658.837884	0.017416	0.015390
RS	3	0.021781	0.418307	690.315160	0.018248	0.015811
RS	4	0.030049	0.301380	998.539910	0.026396	0.023399
RS	5	0.038877	0.301380	1034.663583	0.027351	0.024501
RS	6	0.048306	0.428546	756.142560	0.019989	0.017362
RS	7	0.058374	0.428546	788.224137	0.020837	0.017577
RS	8	0.069126	0.533608	660.541635	0.017461	0.014562
RS	9	0.080608	0.533608	689.990723	0.018240	0.015470
RS	10	0.092870	0.629546	611.138823	0.016155	0.013984
RS	11	0.105963	0.629546	638.875762	0.016889	0.015140
RS	12	0.119946	0.778026	540.851173	0.014297	0.013218
RS	13	0.134878	0.778026	566.353998	0.014972	0.014208
RS	14	0.150824	1.015721	454.829204	0.012023	0.011696
RS	15	0.167852	1.015721	477.487981	0.012622	0.012384
RS	16	0.186037	1.323201	385.197931	0.010183	0.010117
RS	17	0.205456	1.323201	405.277064	0.010713	0.010606
RS	18	0.226193	1.621213	348.203828	0.009205	0.009169
RS	19	0.248338	1.621213	366.755081	0.009695	0.009635
RS	20	0.271987	1.842644	339.873118	0.008985	0.008988
RS	21	0.297241	1.842644	357.980798	0.009463	0.009472
RS	22	0.324209	1.969800	352.560970	0.009320	0.009376
RS	23	0.353009	1.969800	371.013760	0.009808	0.009878
RS	24	0.383763	1.999510	384.295560	0.010159	0.010267
RS	25	0.416606	1.999510	403.680611	0.010671	0.010822
RS	26	0.451678	1.940176	436.398365	0.011536	0.011748
RS	27	0.489131	1.940176	457.081854	0.012083	0.012397
RS	28	0.529127	1.820681	509.129419	0.013459	0.013889
RS	29	0.571839	1.820681	531.017439	0.014037	0.014642
RS	30	0.617449	1.679402	598.806326	0.015829	0.016620
RS	31	0.666157	1.679402	621.037858	0.016417	0.017436
RS	32	0.718171	1.548235	696.306723	0.018407	0.019669
RS	33	0.773716	1.548235	717.120383	0.018957	0.020460
RS	34	0.833033	1.445318	788.061894	0.020832	0.022587
RS	35	0.896376	1.445318	805.072455	0.021282	0.023232
RS	36	0.964020	1.376287	860.036564	0.022735	0.024880
RS	37	1.036255	1.376287	870.890538	0.023022	0.025273
RS	38	1.113395	1.339659	901.999464	0.023844	0.026187
RS	39	1.195772	1.339659	905.061784	0.023925	0.026265
RS	40	1.283742	1.330565	910.266675	0.024063	0.026381
RS	41	1.377684	1.330565	904.955495	0.023922	0.026140
RS	42	1.478003	1.341534	888.284117	0.023482	0.025590
RS	43	1.585133	1.341534	874.871067	0.023127	0.025075
RS	44	1.699536	1.363051	844.011000	0.022311	0.024113
RS	45	1.821706	1.363051	823.099582	0.021759	0.023393
RS	46	1.952170	1.386328	785.041798	0.020753	0.022251
RS	47	2.091491	1.386328	757.237174	0.020018	0.021376
RS	48	2.240271	1.406593	715.517193	0.018915	0.020166
RS	49	2.399151	1.406593	681.546723	0.018017	0.019162
RS	50	2.568818	1.423377	637.046989	0.016840	0.017904
RS	51	2.750003	1.423377	598.076395	0.015810	0.016793
RS	52	2.943488	1.438274	551.239716	0.014572	0.015489
RS	53	3.150110	1.438274	509.031727	0.013456	0.014305
RS	54	3.370759	1.460771	458.834404	0.012129	0.012923
RS	55	3.606387	1.460771	416.224590	0.011003	0.011736
RS	56	3.858012	1.460771	373.411769	0.009871	0.010547
RS	57	4.126721	1.460771	331.062515	0.008752	0.009373
RS	58	4.413671	1.612453	265.085089	0.007008	0.007594
RS	59	4.720103	1.612453	233.669251	0.006177	0.006706
RS	60	5.047338	1.612453	203.310036	0.005374	0.005849
RS	61	5.396789	1.612453	174.450626	0.004612	0.005033
RS	62	5.769964	1.612453	147.479636	0.003899	0.004270
RS	63	6.168474	1.612453	539.276156	0.014256	0.015843
PA	4+25*2+4+6 0.112092982 0.030167438 6.168473546 0.418306530 0.301379848 0.428545782 0.533607973 0.629545570 0.778025597 1.015720562 1.323200587 1.621213375 1.842643645 1.969799669 1.999510044 1.940176017 1.820680645 1.679401709 1.548234566 1.445317850 1.376287461 1.339659048 1.330565105 1.341534460 1.363050969 1.386327663 1.406593448 1.423377155 1.438274106 1.460770619 1.612452593
//
IT	4317
RD	10
LK	-358108.743409
QD	-197.292504 -> -173.094372
RI	0.0282414264
TR	0.109992	0.030472
MT	6.257526
MM	C_pi: 1.249527, n_recomb: 39040.964349
RS	0	0.000000	0.437872	591.510288	0.015151	0.001214
RS	1	0.006813	0.437872	621.792875	0.015927	0.012172
RS	2	0.014090	0.437872	652.914618	0.016724	0.015119
RS	3	0.021863	0.437872	684.797318	0.017540	0.015340
RS	4	0.030165	0.304282	1027.722023	0.026324	0.023531
RS	5	0.039033	0.304282	1065.304728	0.027287	0.024603
RS	6	0.048505	0.434970	774.749974	0.019845	0.017350
RS	7	0.058623	0.434970	807.997154	0.020696	0.017547
RS	8	0.069429	0.537771	682.197182	0.017474	0.014624
RS	9	0.080973	0.537771	712.810509	0.018258	0.015519
RS	10	0.093302	0.627989	637.959889	0.016341	0.014153
RS	11	0.106471	0.627989	666.945465	0.017083	0.015316
RS	12	0.120538	0.773682	566.391277	0.014508	0.013400
RS	13	0.135563	0.773682	593.092409	0.015192	0.014408
RS	14	0.151612	1.016220	473.434921	0.012127	0.011782
RS	15	0.168754	1.016220	497.079906	0.012732	0.012487
RS	16	0.187063	1.338036	396.831967	0.010165	0.010095
RS	17	0.206621	1.338036	417.638116	0.010697	0.010597
RS	18	0.227510	1.655389	355.480433	0.009105	0.009076
RS	19	0.249823	1.655389	374.574853	0.009594	0.009546
RS	20	0.273656	1.894041	344.976821	0.008836	0.008849
RS	21	0.299113	1.894041	363.539340	0.009312	0.009333
RS	22	0.326304	2.033009	356.771836	0.009138	0.009205
RS	23	0.355348	2.033009	375.661464	0.009622	0.009702
RS	24	0.386370	2.067262	388.670357	0.009955	0.010071
RS	25	0.419506	2.067262	408.538109	0.010464	0.010615
RS	26	0.454899	2.004311	442.297635	0.011329	0.011536
RS	27	0.492704	2.004311	463.580635	0.011874	0.012170
RS	28	0.533084	1.875201	518.290088	0.013276	0.013679
RS	29	0.576215	1.875201	540.954734	0.013856	0.014415
RS	30	0.622285	1.722299	613.057006	0.015703	0.016437
RS	31	0.671493	1.722299	636.251299	0.016297	0.017240
RS	32	0.724054	1.580761	716.996457	0.018365	0.019540
RS	33	0.780196	1.580761	738.879533	0.018926	0.020324
RS	34	0.840163	1.470327	815.390215	0.020886	0.022526
RS	35	0.904215	1.470327	833.416937	0.021347	0.023172
RS	36	0.972631	1.396903	892.773002	0.022868	0.024883
RS	37	1.045708	1.396903	904.419864	0.023166	0.025283
RS	38	1.123764	1.358662	937.834390	0.024022	0.026230
RS	39	1.207137	1.358662	941.371585	0.024112	0.026321
RS	40	1.296191	1.350232	946.599664	0.024246	0.026436
RS	41	1.391312	1.350232	941.460662	0.024115	0.026212
RS	42	1.492913	1.363502	923.096201	0.023644	0.025637
RS	43	1.601436	1.363502	909.635285	0.023300	0.025144
RS	44	1.717353	1.388122	876.345579	0.022447	0.024151
RS	45	1.841167	1.388122	855.235886	0.021906	0.023455
RS	46	1.973417	1.414477	814.819268	0.020871	0.022291
RS	47	2.114676	1.414477	786.677268	0.020150	0.021441
RS	48	2.265559	1.437310	742.972309	0.019031	0.020221
RS	49	2.426722	1.437310	708.492037	0.018147	0.019241
RS	50	2.598864	1.456119	662.286132	0.016964	0.017981
RS	51	2.782735	1.456119	622.596681	0.015947	0.016891
RS	52	2.979132	1.472728	574.126151	0.014706	0.015589
RS	53	3.188910	1.472728	530.982851	0.013601	0.014423
RS	54	3.412979	1.497834	478.768842	0.012263	0.013033
RS	55	3.652314	1.497834	435.115314	0.011145	0.011859
RS	56	3.907955	1.497834	391.113139	0.010018	0.010678
RS	57	4.181012	1.497834	347.451461	0.008900	0.009508
RS	58	4.472672	1.668621	276.446859	0.007081	0.007651
RS	59	4.784203	1.668621	244.603188	0.006265	0.006782
RS	60	5.116957	1.668621	213.667102	0.005473	0.005938
RS	61	5.472382	1.668621	184.101815	0.004716	0.005130
RS	62	5.852022	1.668621	156.320942	0.004004	0.004370
RS	63	6.257526	1.668621	583.152503	0.014937	0.016529
PA	4+25*2+4+6 0.109991705 0.030472499 6.257526083 0.437871564 0.304282197 0.434969620 0.537771188 0.627989381 0.773682029 1.016220394 1.338035511 1.655388581 1.894040737 2.033009030 2.067261658 2.004310978 1.875201499 1.722299024 1.580761377 1.470327377 1.396903370 1.358662047 1.350232185 1.363502174 1.388122269 1.414477264 1.437310314 1.456118904 1.472728115 1.497834029 1.668620714
//
IT	4192
RD	11
LK	-358061.066631
QD	-186.791393 -> -164.291557
RI	0.0268011503
TR	0.108000	0.030763
MT	6.343944
MM	C_pi: 1.276220, n_recomb: 40232.099028
RS	0	0.000000	0.456180	586.886582	0.014588	0.001181
RS	1	0.006836	0.456180	617.430969	0.015347	0.011944
RS	2	0.014139	0.456180	648.882222	0.016128	0.014888
RS	3	0.021941	0.456180	681.169763	0.016931	0.014945
RS	4	0.030277	0.307403	1054.892708	0.026220	0.023628
RS	5	0.039182	0.307403	1093.898762	0.027190	0.024678
RS	6	0.048696	0.442136	791.027323	0.019662	0.017307
RS	7	0.058861	0.442136	825.380385	0.020515	0.017488
RS	8	0.069720	0.542901	701.947423	0.017447	0.014662
RS	9	0.081322	0.542901	733.676273	0.018236	0.015541
RS	10	0.093717	0.627336	663.718546	0.016497	0.014307
RS	11	0.106959	0.627336	693.925001	0.017248	0.015474
RS	12	0.121106	0.769857	591.635956	0.014706	0.013578
RS	13	0.136220	0.769857	619.524761	0.015399	0.014601
RS	14	0.152368	1.016339	492.056728	0.012230	0.011873
RS	15	0.169619	1.016339	516.687324	0.012843	0.012593
RS	16	0.188049	1.351262	408.570012	0.010155	0.010083
RS	17	0.207740	1.351262	430.105025	0.010691	0.010596
RS	18	0.228776	1.686997	362.899826	0.009020	0.008997
RS	19	0.251251	1.686997	382.538429	0.009508	0.009470
RS	20	0.275261	1.942439	350.239423	0.008705	0.008726
RS	21	0.300913	1.942439	369.255680	0.009178	0.009209
RS	22	0.328319	2.093300	361.116343	0.008976	0.009050
RS	23	0.357598	2.093300	380.437564	0.009456	0.009543
RS	24	0.388878	2.132582	393.091158	0.009771	0.009891
RS	25	0.422297	2.132582	413.429748	0.010276	0.010426
RS	26	0.458000	2.066669	448.080584	0.011137	0.011338
RS	27	0.496143	2.066669	469.943455	0.011681	0.011959
RS	28	0.536894	1.928555	527.106895	0.013102	0.013479
RS	29	0.580431	1.928555	550.523093	0.013684	0.014201
RS	30	0.626944	1.764505	626.715933	0.015578	0.016259
RS	31	0.676636	1.764505	650.849267	0.016177	0.017050
RS	32	0.729725	1.612943	736.886069	0.018316	0.019409
RS	33	0.786443	1.612943	759.824923	0.018886	0.020187
RS	34	0.847038	1.495218	841.795227	0.020923	0.022458
RS	35	0.911776	1.495218	860.840640	0.021397	0.023106
RS	36	0.980938	1.417510	924.560155	0.022981	0.024875
RS	37	1.054829	1.417510	937.019479	0.023290	0.025284
RS	38	1.133770	1.377665	972.766714	0.024179	0.026262
RS	39	1.218108	1.377665	976.812520	0.024279	0.026366
RS	40	1.308211	1.369831	982.120456	0.024411	0.026481
RS	41	1.404473	1.369831	977.197239	0.024289	0.026275
RS	42	1.507316	1.385283	957.210631	0.023792	0.025678
RS	43	1.617188	1.385283	943.750657	0.023458	0.025206
RS	44	1.734571	1.412873	908.106766	0.022572	0.024186
RS	45	1.859978	1.412873	886.848649	0.022043	0.023514
RS	46	1.993958	1.442173	844.152326	0.020982	0.022330
RS	47	2.137096	1.442173	815.720303	0.020275	0.021504
RS	48	2.290019	1.467444	770.109870	0.019142	0.020275
RS	49	2.453395	1.467444	735.161988	0.018273	0.019319
RS	50	2.627939	1.488151	687.324289	0.017084	0.018059
RS	51	2.814415	1.488151	646.951024	0.016080	0.016989
RS	52	3.013638	1.506351	596.907571	0.014837	0.015688
RS	53	3.226479	1.506351	552.856082	0.013742	0.014538
RS	54	3.453870	1.533934	498.665922	0.012395	0.013141
RS	55	3.696804	1.533934	453.987695	0.011284	0.011979
RS	56	3.956345	1.533934	408.815097	0.010161	0.010806
RS	57	4.233627	1.533934	363.859072	0.009044	0.009640
RS	58	4.529864	1.723885	287.735940	0.007152	0.007706
RS	59	4.846351	1.723885	255.487995	0.006350	0.006855
RS	60	5.184472	1.723885	224.001304	0.005568	0.006023
RS	61	5.545707	1.723885	193.757279	0.004816	0.005223
RS	62	5.931635	1.723885	165.192737	0.004106	0.004467
RS	63	6.343944	1.723885	628.029251	0.015610	0.017207
PA	4+25*2+4+6 0.108000498 0.030763282 6.343943506 0.456180034 0.307403003 0.442135625 0.542900543 0.627336283 0.769857431 1.016339114 1.351261771 1.686996555 1.942438685 2.093299811 2.132582195 2.066668535 1.928554581 1.764505021 1.612942652 1.495218068 1.417509698 1.377665093 1.369830702 1.385282818 1.412873006 1.442173244 1.467444352 1.488150504 1.506351214 1.533933713 1.723884995
//
IT	4256
RD	12
LK	-358016.721124
QD	-177.074284 -> -156.115736
RI	0.0255736818
TR	0.106115	0.031042
MT	6.427575
MM	C_pi: 1.302300, n_recomb: 41402.252517
RS	0	0.000000	0.473256	583.837513	0.014102	0.001152
RS	1	0.006858	0.473256	614.662991	0.014846	0.011734
RS	2	0.014186	0.473256	646.456235	0.015614	0.014689
RS	3	0.022016	0.473256	679.153292	0.016404	0.014612
RS	4	0.030383	0.310618	1080.491564	0.026097	0.023699
RS	5	0.039325	0.310618	1120.885920	0.027073	0.024734
RS	6	0.048879	0.449844	805.344925	0.019452	0.017239
RS	7	0.059089	0.449844	840.746923	0.020307	0.017407
RS	8	0.069998	0.548758	720.022405	0.017391	0.014679
RS	9	0.081656	0.548758	752.820372	0.018183	0.015543
RS	10	0.094114	0.627366	688.503036	0.016630	0.014446
RS	11	0.107425	0.627366	719.903508	0.017388	0.015614
RS	12	0.121650	0.766423	616.593867	0.014893	0.013751
RS	13	0.136850	0.766423	645.658874	0.015595	0.014788
RS	14	0.153092	1.016098	510.670147	0.012334	0.011968
RS	15	0.170448	1.016098	536.284018	0.012953	0.012701
RS	16	0.188994	1.363050	420.368647	0.010153	0.010080
RS	17	0.208813	1.363050	442.632365	0.010691	0.010603
RS	18	0.229990	1.716290	370.406939	0.008947	0.008929
RS	19	0.252619	1.716290	390.588720	0.009434	0.009404
RS	20	0.276801	1.988120	355.597683	0.008589	0.008616
RS	21	0.302640	1.988120	375.064657	0.009059	0.009097
RS	22	0.330252	2.150922	365.532992	0.008829	0.008910
RS	23	0.359757	2.150922	385.279144	0.009306	0.009398
RS	24	0.391286	2.195677	397.503667	0.009601	0.009724
RS	25	0.424976	2.195677	418.300416	0.010103	0.010251
RS	26	0.460977	2.127416	453.704398	0.010958	0.011152
RS	27	0.499447	2.127416	476.127128	0.011500	0.011762
RS	28	0.540555	1.980851	535.555139	0.012935	0.013288
RS	29	0.584482	1.980851	559.697541	0.013519	0.013998
RS	30	0.631421	1.806076	639.773450	0.015453	0.016085
RS	31	0.681579	1.806076	664.821314	0.016058	0.016867
RS	32	0.735177	1.644793	755.970621	0.018259	0.019277
RS	33	0.792451	1.644793	779.950018	0.018838	0.020051
RS	34	0.853652	1.519965	867.274447	0.020948	0.022384
RS	35	0.919050	1.519965	887.338901	0.021432	0.023035
RS	36	0.988933	1.438059	955.393677	0.023076	0.024859
RS	37	1.063608	1.438059	968.682690	0.023397	0.025275
RS	38	1.143404	1.396609	1006.792407	0.024317	0.026285
RS	39	1.228672	1.396609	1011.378139	0.024428	0.026402
RS	40	1.319788	1.389295	1016.830551	0.024560	0.026518
RS	41	1.417152	1.389295	1012.163799	0.024447	0.026329
RS	42	1.521192	1.406814	990.630785	0.023927	0.025713
RS	43	1.632368	1.406814	977.217223	0.023603	0.025262
RS	44	1.751168	1.437242	939.299787	0.022687	0.024218
RS	45	1.878114	1.437242	917.939302	0.022171	0.023569
RS	46	2.013766	1.469355	873.045523	0.021087	0.022367
RS	47	2.158721	1.469355	844.366867	0.020394	0.021565
RS	48	2.313616	1.496935	796.931309	0.019249	0.020330
RS	49	2.479133	1.496935	761.554270	0.018394	0.019395
RS	50	2.656000	1.519414	712.157898	0.017201	0.018136
RS	51	2.844997	1.519414	671.132792	0.016210	0.017085
RS	52	3.046954	1.539087	619.576563	0.014965	0.015787
RS	53	3.262761	1.539087	574.641633	0.013879	0.014651
RS	54	3.493367	1.569009	518.517619	0.012524	0.013249
RS	55	3.739787	1.569009	472.831594	0.011420	0.012098
RS	56	4.003106	1.569009	426.505729	0.010302	0.010932
RS	57	4.284483	1.569009	380.272053	0.009185	0.009769
RS	58	4.585155	1.778118	298.950308	0.007221	0.007760
RS	59	4.906446	1.778118	266.318531	0.006432	0.006925
RS	60	5.249770	1.778118	234.304649	0.005659	0.006106
RS	61	5.616638	1.778118	203.406621	0.004913	0.005314
RS	62	6.008665	1.778118	174.082795	0.004205	0.004560
RS	63	6.427575	1.778118	673.803627	0.016275	0.017875
PA	4+25*2+4+6 0.106114572 0.031041760 6.427574942 0.473256180 0.310617529 0.449844266 0.548758370 0.627365823 0.766422692 1.016098375 1.363050385 1.716289706 1.988119851 2.150921772 2.195677190 2.127416499 1.980850763 1.806075896 1.644793461 1.519965092 1.438059057 1.396609407 1.389295241 1.406814082 1.437242204 1.469354812 1.496934995 1.519414124 1.539087377 1.569009297 1.778117779
//
IT	4730
RD	13
LK	-357975.401192
QD	-168.064230 -> -148.510073
RI	0.0245210054
TR	0.104330	0.031310
MT	6.508222
MM	C_pi: 1.327737, n_recomb: 42551.757384
RS	0	0.000000	0.489147	582.114819	0.013680	0.001125
RS	1	0.006878	0.489147	613.240171	0.014412	0.011541
RS	2	0.014230	0.489147	645.388771	0.015167	0.014519
RS	3	0.022087	0.489147	678.502467	0.015945	0.014330
RS	4	0.030485	0.313846	1104.829496	0.025964	0.023751
RS	5	0.039460	0.313846	1146.577804	0.026945	0.024776
RS	6	0.049053	0.457943	818.011051	0.019224	0.017152
RS	7	0.059306	0.457943	854.407767	0.020079	0.017310
RS	8	0.070264	0.555175	736.606455	0.017311	0.014679
RS	9	0.081975	0.555175	770.428804	0.018106	0.015526
RS	10	0.094492	0.627931	712.369134	0.016741	0.014572
RS	11	0.107870	0.627931	744.936954	0.017507	0.015739
RS	12	0.122169	0.763291	641.265153	0.015070	0.013919
RS	13	0.137450	0.763291	671.493943	0.015781	0.014968
RS	14	0.153783	1.015515	529.259817	0.012438	0.012065
RS	15	0.171240	1.015515	555.853280	0.013063	0.012810
RS	16	0.189897	1.373546	432.195421	0.010157	0.010084
RS	17	0.209837	1.373546	455.186077	0.010697	0.010616
RS	18	0.231150	1.743472	377.962863	0.008882	0.008870
RS	19	0.253928	1.743472	398.685320	0.009369	0.009348
RS	20	0.278272	2.031297	361.009336	0.008484	0.008517
RS	21	0.304292	2.031297	380.922719	0.008952	0.008997
RS	22	0.332101	2.206072	369.978853	0.008695	0.008781
RS	23	0.361823	2.206072	390.142286	0.009169	0.009265
RS	24	0.393589	2.256686	401.874483	0.009444	0.009570
RS	25	0.427540	2.256686	423.116340	0.009944	0.010089
RS	26	0.463827	2.186639	459.150774	0.010790	0.010978
RS	27	0.502610	2.186639	482.113474	0.011330	0.011577
RS	28	0.544060	2.032130	543.633149	0.012776	0.013107
RS	29	0.588362	2.032130	568.476549	0.013360	0.013805
RS	30	0.635711	1.847024	652.237698	0.015328	0.015916
RS	31	0.686316	1.847024	678.175071	0.015938	0.016689
RS	32	0.740403	1.676290	774.266087	0.018196	0.019145
RS	33	0.798210	1.676290	799.269360	0.018783	0.019915
RS	34	0.859993	1.544516	891.846113	0.020959	0.022306
RS	35	0.926025	1.544516	912.927698	0.021455	0.022959
RS	36	0.996600	1.458483	985.289684	0.023155	0.024834
RS	37	1.072030	1.458483	999.422877	0.023487	0.025259
RS	38	1.152647	1.415417	1039.927848	0.024439	0.026299
RS	39	1.238810	1.415417	1045.081656	0.024560	0.026428
RS	40	1.330900	1.408552	1050.742436	0.024693	0.026548
RS	41	1.429324	1.408552	1046.369524	0.024591	0.026376
RS	42	1.534518	1.428022	1023.370810	0.024050	0.025744
RS	43	1.646948	1.428022	1010.045284	0.023737	0.025313
RS	44	1.767111	1.461156	969.938460	0.022794	0.024248
RS	45	1.895540	1.461156	948.517428	0.022291	0.023621
RS	46	2.032803	1.495951	901.508352	0.021186	0.022404
RS	47	2.179507	1.495951	872.622363	0.020507	0.021624
RS	48	2.336302	1.525714	823.440477	0.019352	0.020383
RS	49	2.503882	1.525714	787.669162	0.018511	0.019470
RS	50	2.682990	1.549843	736.786441	0.017315	0.018212
RS	51	2.874417	1.549843	695.138433	0.016336	0.017180
RS	52	3.079011	1.570869	642.129224	0.015091	0.015884
RS	53	3.297679	1.570869	596.333090	0.014014	0.014763
RS	54	3.531387	1.602990	538.318562	0.012651	0.013355
RS	55	3.781171	1.602990	491.639485	0.011554	0.012214
RS	56	4.048136	1.602990	444.175669	0.010438	0.011055
RS	57	4.333464	1.602990	396.679575	0.009322	0.009895
RS	58	4.638419	1.831183	310.089361	0.007287	0.007813
RS	59	4.964350	1.831183	277.091318	0.006512	0.006993
RS	60	5.312700	1.831183	244.570985	0.005748	0.006185
RS	61	5.685010	1.831183	213.041374	0.005007	0.005401
RS	62	6.082931	1.831183	182.980826	0.004300	0.004651
RS	63	6.508222	1.831183	720.381125	0.016930	0.018533
PA	4+25*2+4+6 0.104329996 0.031309970 6.508221828 0.489147137 0.313845821 0.457943450 0.555174740 0.627931219 0.763291441 1.015514778 1.373545827 1.743472348 2.031296940 2.206071942 2.256685789 2.186638995 2.032130016 1.847024429 1.676290110 1.544516149 1.458483227 1.415416983 1.408551932 1.428022095 1.461156468 1.495951219 1.525714464 1.549842769 1.570869301 1.602990064 1.831182841
//
IT	4571
RD	14
LK	-357936.840973
QD	-159.693917 -> -141.423544
RI	0.0236095284
TR	0.102640	0.031569
MT	6.585949
MM	C_pi: 1.352547, n_recomb: 43681.135856
RS	0	0.000000	0.503952	581.470254	0.013312	0.001100
RS	1	0.006898	0.503952	612.911662	0.014031	0.011363
RS	2	0.014272	0.503952	645.427503	0.014776	0.014371
RS	3	0.022155	0.503952	678.964750	0.015544	0.014090
RS	4	0.030582	0.317038	1128.145327	0.025827	0.023790
RS	5	0.039590	0.317038	1171.215017	0.026813	0.024809
RS	6	0.049219	0.466323	829.284953	0.018985	0.017051
RS	7	0.059513	0.466323	866.625600	0.019840	0.017201
RS	8	0.070517	0.562032	751.856015	0.017212	0.014664
RS	9	0.082279	0.562032	786.660039	0.018009	0.015496
RS	10	0.094854	0.628915	735.387739	0.016835	0.014687
RS	11	0.108295	0.628915	769.097403	0.017607	0.015852
RS	12	0.122664	0.760403	665.659769	0.015239	0.014083
RS	13	0.138024	0.760403	697.039812	0.015957	0.015142
RS	14	0.154444	1.014631	547.812398	0.012541	0.012164
RS	15	0.171996	1.014631	575.380971	0.013172	0.012920
RS	16	0.190759	1.382876	444.034174	0.010165	0.010093
RS	17	0.210817	1.382876	467.749331	0.010708	0.010633
RS	18	0.232258	1.768748	385.541228	0.008826	0.008819
RS	19	0.255178	1.768748	406.801068	0.009313	0.009298
RS	20	0.279679	2.072187	366.445720	0.008389	0.008427
RS	21	0.305871	2.072187	386.800581	0.008855	0.008906
RS	22	0.333869	2.258943	374.427684	0.008572	0.008662
RS	23	0.363799	2.258943	395.000497	0.009043	0.009143
RS	24	0.395793	2.315765	406.183682	0.009299	0.009426
RS	25	0.429994	2.315765	427.857799	0.009795	0.009939
RS	26	0.466555	2.244445	464.413433	0.010632	0.010814
RS	27	0.505637	2.244445	487.896897	0.011170	0.011403
RS	28	0.547416	2.082468	551.348347	0.012622	0.012933
RS	29	0.592077	2.082468	576.868256	0.013206	0.013620
RS	30	0.639819	1.887389	664.130304	0.015204	0.015752
RS	31	0.690854	1.887389	690.932402	0.015818	0.016516
RS	32	0.745409	1.707440	791.802969	0.018127	0.019012
RS	33	0.803728	1.707440	817.812786	0.018722	0.019779
RS	34	0.866070	1.568865	915.537941	0.020960	0.022223
RS	35	0.932713	1.568865	937.633292	0.021465	0.022879
RS	36	1.003952	1.478757	1014.278073	0.023220	0.024803
RS	37	1.080106	1.478757	1029.267787	0.023563	0.025236
RS	38	1.161514	1.434061	1072.198858	0.024546	0.026305
RS	39	1.248537	1.434061	1077.946396	0.024678	0.026447
RS	40	1.341563	1.427574	1083.881352	0.024813	0.026572
RS	41	1.441007	1.427574	1079.836647	0.024721	0.026416
RS	42	1.547310	1.448887	1055.452500	0.024163	0.025770
RS	43	1.660947	1.448887	1042.253343	0.023860	0.025359
RS	44	1.782422	1.484605	1000.038865	0.022894	0.024275
RS	45	1.912278	1.484605	978.595911	0.022403	0.023669
RS	46	2.051091	1.521958	929.552643	0.021280	0.022440
RS	47	2.199480	1.521958	900.495568	0.020615	0.021681
RS	48	2.358105	1.553783	849.644448	0.019451	0.020437
RS	49	2.527673	1.553783	813.511048	0.018624	0.019543
RS	50	2.708938	1.579440	761.213091	0.017427	0.018288
RS	51	2.902707	1.579440	718.968815	0.016459	0.017273
RS	52	3.109843	1.601705	664.564727	0.015214	0.015981
RS	53	3.331268	1.601705	617.927874	0.014146	0.014873
RS	54	3.567967	1.635885	558.066658	0.012776	0.013460
RS	55	3.820995	1.635885	510.407740	0.011685	0.012329
RS	56	4.091478	1.635885	461.819883	0.010573	0.011176
RS	57	4.380619	1.635885	413.075377	0.009457	0.010018
RS	58	4.689706	1.883044	321.155081	0.007352	0.007864
RS	59	5.020114	1.883044	287.805986	0.006589	0.007060
RS	60	5.373316	1.883044	254.797617	0.005833	0.006262
RS	61	5.750882	1.883044	222.656702	0.005097	0.005485
RS	62	6.154494	1.883044	191.880175	0.004393	0.004739
RS	63	6.585949	1.883044	767.685090	0.017575	0.019181
PA	4+25*2+4+6 0.102639924 0.031568829 6.585948633 0.503952387 0.317037777 0.466322530 0.562032253 0.628914817 0.760403009 1.014631049 1.382876027 1.768747955 2.072187267 2.258943352 2.315765350 2.244444660 2.082468342 1.887389160 1.707439510 1.568865003 1.478757248 1.434061067 1.427574065 1.448886934 1.484605389 1.521957627 1.553782811 1.579439886 1.601705302 1.635885286 1.883043930
//
IT	4882
RD	15
LK	-357900.803144
QD	-151.903695 -> -134.810144
RI	0.0228158532
TR	0.101039	0.031820
MT	6.660723
MM	C_pi: 1.376721, n_recomb: 44790.611069
RS	0	0.000000	0.517743	581.725108	0.012988	0.001078
RS	1	0.006917	0.517743	613.496732	0.013697	0.011198
RS	2	0.014313	0.517743	646.390466	0.014431	0.014241
RS	3	0.022220	0.517743	680.357842	0.015190	0.013885
RS	4	0.030674	0.320155	1150.621330	0.025689	0.023820
RS	5	0.039713	0.320155	1194.980962	0.026679	0.024835
RS	6	0.049377	0.474904	839.353535	0.018739	0.016939
RS	7	0.059710	0.474904	877.589614	0.019593	0.017083
RS	8	0.070758	0.569225	765.914861	0.017100	0.014638
RS	9	0.082569	0.569225	801.659573	0.017898	0.015453
RS	10	0.095198	0.630237	757.595589	0.016914	0.014791
RS	11	0.108700	0.630237	792.421667	0.017692	0.015952
RS	12	0.123136	0.757714	689.773284	0.015400	0.014243
RS	13	0.138571	0.757714	722.291333	0.016126	0.015311
RS	14	0.155073	1.013474	566.314081	0.012644	0.012264
RS	15	0.172717	1.013474	594.852295	0.013281	0.013030
RS	16	0.191582	1.391154	455.864493	0.010178	0.010106
RS	17	0.211751	1.391154	480.300714	0.010723	0.010653
RS	18	0.233315	1.792262	393.122013	0.008777	0.008774
RS	19	0.256371	1.792262	414.915197	0.009263	0.009255
RS	20	0.281022	2.110933	371.886802	0.008303	0.008345
RS	21	0.307378	2.110933	392.677693	0.008767	0.008823
RS	22	0.335557	2.309641	378.863364	0.008459	0.008552
RS	23	0.365686	2.309641	399.837507	0.008927	0.009030
RS	24	0.397898	2.372991	410.419968	0.009163	0.009292
RS	25	0.432338	2.372991	432.513691	0.009656	0.009798
RS	26	0.469161	2.300877	469.490731	0.010482	0.010659
RS	27	0.508531	2.300877	493.476252	0.011017	0.011239
RS	28	0.550624	2.131883	558.711332	0.012474	0.012766
RS	29	0.595629	2.131883	584.883737	0.013058	0.013444
RS	30	0.643747	1.927161	675.473551	0.015081	0.015592
RS	31	0.695193	1.927161	703.115515	0.015698	0.016348
RS	32	0.750198	1.738214	808.609271	0.018053	0.018880
RS	33	0.809008	1.738214	835.607252	0.018656	0.019644
RS	34	0.871886	1.592966	938.379706	0.020950	0.022136
RS	35	0.939113	1.592966	961.483380	0.021466	0.022796
RS	36	1.010991	1.498839	1042.378139	0.023272	0.024765
RS	37	1.087840	1.498839	1058.234163	0.023626	0.025207
RS	38	1.170005	1.452496	1103.621066	0.024640	0.026304
RS	39	1.257853	1.452496	1109.985042	0.024782	0.026459
RS	40	1.351779	1.446319	1116.259142	0.024922	0.026590
RS	41	1.452201	1.446319	1112.573823	0.024839	0.026449
RS	42	1.559569	1.469371	1086.884143	0.024266	0.025793
RS	43	1.674365	1.469371	1073.846373	0.023975	0.025400
RS	44	1.797101	1.507554	1029.606739	0.022987	0.024300
RS	45	1.928327	1.507554	1008.177093	0.022509	0.023714
RS	46	2.068630	1.547347	957.177324	0.021370	0.022474
RS	47	2.218638	1.547347	927.982602	0.020718	0.021736
RS	48	2.379023	1.581117	875.537990	0.019547	0.020489
RS	49	2.550501	1.581117	839.072414	0.018733	0.019614
RS	50	2.733841	1.608187	785.428624	0.017536	0.018363
RS	51	2.929863	1.608187	742.613143	0.016580	0.017364
RS	52	3.139444	1.631580	686.871885	0.015335	0.016077
RS	53	3.363523	1.631580	639.413783	0.014276	0.014981
RS	54	3.603101	1.667681	577.750647	0.012899	0.013564
RS	55	3.859251	1.667681	529.124461	0.011813	0.012442
RS	56	4.133120	1.667681	479.425991	0.010704	0.011294
RS	57	4.425933	1.667681	429.446785	0.009588	0.010139
RS	58	4.739000	1.933642	332.144155	0.007415	0.007915
RS	59	5.073722	1.933642	298.457686	0.006663	0.007124
RS	60	5.431598	1.933642	264.978161	0.005916	0.006337
RS	61	5.814229	1.933642	232.244816	0.005185	0.005567
RS	62	6.223327	1.933642	200.771894	0.004482	0.004824
RS	63	6.660723	1.933642	815.632543	0.018210	0.019819
PA	4+25*2+4+6 0.101039216 0.031819510 6.660722938 0.517743449 0.320155165 0.474904011 0.569224980 0.630236882 0.757713509 1.013473767 1.391154219 1.792261869 2.110933471 2.309641483 2.372991085 2.300877328 2.131882668 1.927161068 1.738213530 1.592966319 1.498838543 1.452496169 1.446318721 1.469370583 1.507553870 1.547346786 1.581116700 1.608187073 1.631580058 1.667681330 1.933641680
//
IT	4588
RD	16
LK	-357867.080280
QD	-144.641817 -> -128.629566
RI	0.0221181790
TR	0.099521	0.032062
MT	6.732718
MM	C_pi: 1.400290, n_recomb: 45880.592453
RS	0	0.000000	0.530632	582.692955	0.012700	0.001058
RS	1	0.006935	0.530632	614.805583	0.013400	0.011046
RS	2	0.014351	0.530632	648.085141	0.014125	0.014127
RS	3	0.022282	0.530632	682.487268	0.014875	0.013708
RS	4	0.030762	0.323174	1172.409511	0.025553	0.023843
RS	5	0.039831	0.323174	1218.029681	0.026548	0.024858
RS	6	0.049528	0.483623	848.393301	0.018491	0.016819
RS	7	0.059898	0.483623	887.479558	0.019343	0.016959
RS	8	0.070987	0.576687	778.896301	0.016977	0.014601
RS	9	0.082846	0.576687	815.542538	0.017775	0.015401
RS	10	0.095526	0.631831	779.044395	0.016980	0.014885
RS	11	0.109086	0.631831	814.962431	0.017763	0.016042
RS	12	0.123587	0.755186	713.617198	0.015554	0.014398
RS	13	0.139093	0.755186	747.260185	0.016287	0.015473
RS	14	0.155675	1.012072	584.760994	0.012745	0.012365
RS	15	0.173406	1.012072	614.263093	0.013388	0.013140
RS	16	0.192367	1.398490	467.675198	0.010193	0.010123
RS	17	0.212643	1.398490	492.828661	0.010742	0.010677
RS	18	0.234326	1.814161	400.693313	0.008733	0.008734
RS	19	0.257512	1.814161	423.015579	0.009220	0.009218
RS	20	0.282306	2.147702	377.318114	0.008224	0.008271
RS	21	0.308819	2.147702	398.539439	0.008686	0.008747
RS	22	0.337171	2.358314	383.273472	0.008354	0.008451
RS	23	0.367490	2.358314	404.641022	0.008819	0.008925
RS	24	0.399911	2.428477	414.576978	0.009036	0.009166
RS	25	0.434581	2.428477	437.078166	0.009526	0.009667
RS	26	0.471655	2.356013	474.386976	0.010340	0.010511
RS	27	0.511300	2.356013	498.856748	0.010873	0.011083
RS	28	0.553695	2.180421	565.738794	0.012331	0.012607
RS	29	0.599029	2.180421	592.540647	0.012915	0.013275
RS	30	0.647508	1.966363	686.296323	0.014958	0.015436
RS	31	0.699349	1.966363	714.753836	0.015579	0.016184
RS	32	0.754785	1.768626	824.716978	0.017975	0.018749
RS	33	0.814066	1.768626	852.684401	0.018585	0.019510
RS	34	0.877458	1.616822	960.403434	0.020933	0.022047
RS	35	0.945246	1.616822	984.508763	0.021458	0.022709
RS	36	1.017736	1.518719	1069.621242	0.023313	0.024722
RS	37	1.095253	1.518719	1086.351369	0.023678	0.025173
RS	38	1.178145	1.470719	1134.217456	0.024721	0.026298
RS	39	1.266787	1.470719	1141.218325	0.024874	0.026465
RS	40	1.361576	1.464787	1147.893918	0.025019	0.026602
RS	41	1.462938	1.464787	1144.596691	0.024947	0.026478
RS	42	1.571331	1.489483	1117.677971	0.024361	0.025812
RS	43	1.687240	1.489483	1104.834170	0.024081	0.025437
RS	44	1.811188	1.530021	1058.649488	0.023074	0.024323
RS	45	1.943732	1.530021	1037.266111	0.022608	0.023757
RS	46	2.085468	1.572141	984.388023	0.021455	0.022508
RS	47	2.237034	1.572141	955.086804	0.020817	0.021789
RS	48	2.399111	1.607747	901.120861	0.019641	0.020541
RS	49	2.572428	1.607747	864.351352	0.018839	0.019685
RS	50	2.757766	1.636123	809.428617	0.017642	0.018438
RS	51	2.955956	1.636123	766.065957	0.016697	0.017454
RS	52	3.167892	1.660539	709.044039	0.015454	0.016172
RS	53	3.394525	1.660539	660.783593	0.014402	0.015087
RS	54	3.636876	1.698427	597.363978	0.013020	0.013667
RS	55	3.896035	1.698427	547.782709	0.011939	0.012553
RS	56	4.173166	1.698427	496.986677	0.010832	0.011411
RS	57	4.469517	1.698427	445.786163	0.009716	0.010257
RS	58	4.786421	1.982998	343.056349	0.007477	0.007964
RS	59	5.125302	1.982998	309.044876	0.006736	0.007187
RS	60	5.487685	1.982998	275.109665	0.005996	0.006410
RS	61	5.875200	1.982998	241.801380	0.005270	0.005646
RS	62	6.289590	1.982998	209.650402	0.004569	0.004907
RS	63	6.732718	1.982998	864.157295	0.018835	0.020446
PA	4+25*2+4+6 0.099520810 0.032062334 6.732718324 0.530632278 0.323173901 0.483623314 0.576687069 0.631830842 0.755185813 1.012072307 1.398489587 1.814161431 2.147701516 2.358314447 2.428476806 2.356013193 2.180421416 1.966363134 1.768625504 1.616821862 1.518718691 1.470718584 1.464787086 1.489483456 1.530021049 1.572140908 1.607747199 1.636123176 1.660538699 1.698427424 1.982997949
//
IT	4797
RD	17
LK	-357835.484032
QD	-137.861828 -> -122.845277
RI	0.0215006600
TR	0.098079	0.032298
MT	6.802038
MM	C_pi: 1.423271, n_recomb: 46951.501532
RS	0	0.000000	0.542712	584.231844	0.012443	0.001040
RS	1	0.006952	0.542712	616.693507	0.013135	0.010904
RS	2	0.014388	0.542712	650.364541	0.013852	0.014026
RS	3	0.022341	0.542712	685.204315	0.014594	0.013554
RS	4	0.030846	0.326075	1193.635177	0.025423	0.023864
RS	5	0.039943	0.326075	1240.488245	0.026421	0.024878
RS	6	0.049672	0.492431	856.545038	0.018243	0.016693
RS	7	0.060078	0.492431	896.438999	0.019093	0.016830
RS	8	0.071207	0.584363	790.900075	0.016845	0.014556
RS	9	0.083110	0.584363	828.410280	0.017644	0.015341
RS	10	0.095840	0.633649	799.770711	0.017034	0.014971
RS	11	0.109455	0.633649	836.756783	0.017822	0.016123
RS	12	0.124017	0.752807	737.182927	0.015701	0.014548
RS	13	0.139592	0.752807	771.937388	0.016441	0.015631
RS	14	0.156249	1.010474	603.135543	0.012846	0.012466
RS	15	0.174064	1.010474	633.595015	0.013495	0.013249
RS	16	0.193118	1.404973	479.457332	0.010212	0.010143
RS	17	0.213496	1.404973	505.323854	0.010763	0.010703
RS	18	0.235291	1.834598	408.240137	0.008695	0.008700
RS	19	0.258602	1.834598	431.086778	0.009182	0.009185
RS	20	0.283533	2.182635	382.728106	0.008152	0.008202
RS	21	0.310197	2.182635	404.374120	0.008613	0.008677
RS	22	0.338715	2.405095	387.647435	0.008256	0.008356
RS	23	0.369216	2.405095	409.400523	0.008720	0.008828
RS	24	0.401837	2.482295	418.654138	0.008917	0.009047
RS	25	0.436726	2.482295	441.551239	0.009404	0.009543
RS	26	0.474041	2.409908	479.108143	0.010204	0.010372
RS	27	0.513950	2.409908	504.045182	0.010735	0.010936
RS	28	0.556634	2.228110	572.449443	0.012192	0.012453
RS	29	0.602285	2.228110	599.858639	0.012776	0.013113
RS	30	0.651110	2.005011	696.625090	0.014837	0.015284
RS	31	0.703329	2.005011	725.874335	0.015460	0.016026
RS	32	0.759179	1.798669	840.162091	0.017894	0.018619
RS	33	0.818912	1.798669	869.079943	0.018510	0.019377
RS	34	0.882797	1.640416	981.646154	0.020908	0.021956
RS	35	0.951124	1.640416	1006.745223	0.021442	0.022621
RS	36	1.024202	1.538381	1096.039678	0.023344	0.024675
RS	37	1.102359	1.538381	1113.649760	0.023719	0.025134
RS	38	1.185951	1.488711	1164.016273	0.024792	0.026287
RS	39	1.275354	1.488711	1171.672027	0.024955	0.026466
RS	40	1.370973	1.482968	1178.807010	0.025107	0.026611
RS	41	1.473239	1.482968	1175.923958	0.025046	0.026501
RS	42	1.582615	1.509220	1147.850999	0.024448	0.025828
RS	43	1.699596	1.509220	1135.230974	0.024179	0.025470
RS	44	1.824709	1.552007	1087.178956	0.023155	0.024344
RS	45	1.958521	1.552007	1065.872131	0.022702	0.023797
RS	46	2.101635	1.596349	1011.189985	0.021537	0.022540
RS	47	2.254699	1.596349	981.811211	0.020911	0.021840
RS	48	2.418405	1.633689	926.393860	0.019731	0.020592
RS	49	2.593492	1.633689	889.346880	0.018942	0.019753
RS	50	2.780752	1.663266	833.210804	0.017746	0.018511
RS	51	2.981030	1.663266	789.323588	0.016811	0.017542
RS	52	3.195232	1.688605	731.075937	0.015571	0.016265
RS	53	3.424327	1.688605	682.031168	0.014526	0.015191
RS	54	3.669348	1.728151	616.900669	0.013139	0.013769
RS	55	3.931405	1.728151	566.375900	0.012063	0.012662
RS	56	4.211680	1.728151	514.494818	0.010958	0.011524
RS	57	4.511441	1.728151	462.085941	0.009842	0.010373
RS	58	4.832042	2.031114	353.890916	0.007537	0.008013
RS	59	5.174932	2.031114	319.565597	0.006806	0.007248
RS	60	5.541661	2.031114	285.188877	0.006074	0.006480
RS	61	5.933886	2.031114	251.321875	0.005353	0.005723
RS	62	6.353379	2.031114	218.510048	0.004654	0.004987
RS	63	6.802038	2.031114	913.193400	0.019450	0.021063
PA	4+25*2+4+6 0.098079032 0.032297839 6.802037503 0.542711700 0.326075321 0.492430985 0.584363298 0.633648768 0.752806988 1.010473957 1.404973388 1.834597599 2.182634723 2.405094977 2.482295456 2.409907723 2.228109609 2.005010574 1.798668874 1.640416345 1.538380943 1.488710964 1.482968128 1.509219634 1.552007397 1.596348773 1.633688547 1.663266458 1.688605075 1.728151394 2.031114195
//
IT	4462
RD	18
LK	-357805.846370
QD	-131.522151 -> -117.424282
RI	0.0209502167
TR	0.096709	0.032527
MT	6.868749
MM	C_pi: 1.445679, n_recomb: 48003.756813
RS	0	0.000000	0.554065	586.226803	0.012212	0.001023
RS	1	0.006969	0.554065	619.043067	0.012896	0.010771
RS	2	0.014423	0.554065	653.109126	0.013605	0.013935
RS	3	0.022397	0.554065	688.387759	0.014340	0.013419
RS	4	0.030926	0.328855	1214.368740	0.025297	0.023882
RS	5	0.040050	0.328855	1262.428362	0.026299	0.024898
RS	6	0.049809	0.501296	863.911373	0.017997	0.016564
RS	7	0.060249	0.501296	904.572783	0.018844	0.016699
RS	8	0.071416	0.592209	802.013821	0.016707	0.014504
RS	9	0.083361	0.592209	840.351948	0.017506	0.015274
RS	10	0.096139	0.635654	819.805772	0.017078	0.015048
RS	11	0.109807	0.635654	857.836388	0.017870	0.016195
RS	12	0.124428	0.750556	760.473829	0.015842	0.014694
RS	13	0.140068	0.750556	796.326220	0.016589	0.015783
RS	14	0.156797	1.008687	621.441310	0.012946	0.012566
RS	15	0.174692	1.008687	652.851548	0.013600	0.013357
RS	16	0.193835	1.410703	491.196815	0.010232	0.010166
RS	17	0.214311	1.410703	517.771626	0.010786	0.010732
RS	18	0.236214	1.853668	415.757642	0.008661	0.008669
RS	19	0.259643	1.853668	439.123870	0.009148	0.009156
RS	20	0.284706	2.215854	388.108380	0.008085	0.008138
RS	21	0.311514	2.215854	410.173248	0.008545	0.008612
RS	22	0.340191	2.450069	391.981650	0.008166	0.008267
RS	23	0.370867	2.450069	414.112657	0.008627	0.008737
RS	24	0.403679	2.534528	422.648572	0.008804	0.008935
RS	25	0.438779	2.534528	445.930430	0.009289	0.009426
RS	26	0.476324	2.462584	483.664761	0.010076	0.010239
RS	27	0.516486	2.462584	509.052977	0.010604	0.010796
RS	28	0.559447	2.274964	578.861090	0.012059	0.012306
RS	29	0.605401	2.274964	606.856394	0.012642	0.012958
RS	30	0.654558	2.043096	706.490210	0.014717	0.015135
RS	31	0.707141	2.043096	736.507938	0.015343	0.015871
RS	32	0.763387	1.828329	854.980401	0.017811	0.018489
RS	33	0.823553	1.828329	884.829428	0.018433	0.019246
RS	34	0.887912	1.663729	1002.144512	0.020876	0.021863
RS	35	0.956756	1.663729	1028.228234	0.021420	0.022531
RS	36	1.030398	1.557805	1121.665263	0.023366	0.024625
RS	37	1.109171	1.557805	1140.159273	0.023751	0.025091
RS	38	1.193434	1.506454	1193.044421	0.024853	0.026271
RS	39	1.283568	1.506454	1201.370710	0.025027	0.026461
RS	40	1.379984	1.500847	1209.019462	0.025186	0.026615
RS	41	1.483119	1.500847	1206.574114	0.025135	0.026520
RS	42	1.593440	1.528570	1177.418855	0.024528	0.025840
RS	43	1.711450	1.528570	1165.049823	0.024270	0.025500
RS	44	1.837683	1.573510	1115.205471	0.023232	0.024364
RS	45	1.972713	1.573510	1094.003051	0.022790	0.023834
RS	46	2.117153	1.619973	1037.588509	0.021615	0.022571
RS	47	2.271658	1.619973	1008.159023	0.021002	0.021889
RS	48	2.436930	1.658949	951.358001	0.019818	0.020642
RS	49	2.613719	1.658949	914.058322	0.019041	0.019820
RS	50	2.802828	1.689633	856.771243	0.017848	0.018583
RS	51	3.005115	1.689633	812.381124	0.016923	0.017628
RS	52	3.221499	1.715798	752.962358	0.015685	0.016357
RS	53	3.452962	1.715798	703.150604	0.014648	0.015294
RS	54	3.700555	1.756879	636.354051	0.013256	0.013869
RS	55	3.965401	1.756879	584.897179	0.012184	0.012769
RS	56	4.248704	1.756879	531.943400	0.011081	0.011636
RS	57	4.551749	1.756879	478.339004	0.009965	0.010486
RS	58	4.875912	2.077993	364.647268	0.007596	0.008060
RS	59	5.222665	2.077993	330.018366	0.006875	0.007307
RS	60	5.593582	2.077993	295.213310	0.006150	0.006549
RS	61	5.990346	2.077993	260.802799	0.005433	0.005797
RS	62	6.414760	2.077993	227.346386	0.004736	0.005065
RS	63	6.868749	2.077993	962.685739	0.020054	0.021670
PA	4+25*2+4+6 0.096709065 0.032526602 6.868749075 0.554064602 0.328854612 0.501296448 0.592209416 0.635653817 0.750555551 1.008686843 1.410703414 1.853668332 2.215853744 2.450069402 2.534527594 2.462584005 2.274963586 2.043096322 1.828328893 1.663729376 1.557805171 1.506454232 1.500847312 1.528570357 1.573510245 1.619973327 1.658948512 1.689632516 1.715797839 1.756878695 2.077992898
//
IT	4573
RD	19
LK	-357778.016722
QD	-125.585856 -> -112.337111
RI	0.0204565195
TR	0.095406	0.032749
MT	6.932983
MM	C_pi: 1.467532, n_recomb: 49037.560086
RS	0	0.000000	0.564765	588.583018	0.012003	0.001008
RS	1	0.006984	0.564765	621.757318	0.012679	0.010648
RS	2	0.014456	0.564765	656.220088	0.013382	0.013852
RS	3	0.022450	0.564765	691.937261	0.014110	0.013301
RS	4	0.031002	0.331495	1234.717060	0.025179	0.023900
RS	5	0.040152	0.331495	1283.958586	0.026183	0.024918
RS	6	0.049940	0.510182	870.597993	0.017754	0.016432
RS	7	0.060412	0.510182	911.989149	0.018598	0.016566
RS	8	0.071616	0.600191	812.307885	0.016565	0.014446
RS	9	0.083602	0.600191	851.439109	0.017363	0.015202
RS	10	0.096425	0.637816	839.173798	0.017113	0.015119
RS	11	0.110144	0.637816	878.225722	0.017909	0.016259
RS	12	0.124821	0.748417	783.485800	0.015977	0.014836
RS	13	0.140523	0.748417	820.422299	0.016730	0.015931
RS	14	0.157321	1.006745	639.662967	0.013044	0.012667
RS	15	0.175293	1.006745	672.016692	0.013704	0.013465
RS	16	0.194520	1.415739	502.888856	0.010255	0.010191
RS	17	0.215090	1.415739	530.166964	0.010811	0.010762
RS	18	0.237096	1.871505	423.230768	0.008631	0.008643
RS	19	0.260640	1.871505	447.111278	0.009118	0.009131
RS	20	0.285828	2.247474	393.450003	0.008023	0.008080
RS	21	0.312775	2.247474	415.927747	0.008482	0.008553
RS	22	0.341604	2.493359	396.265834	0.008081	0.008184
RS	23	0.372446	2.493359	418.767064	0.008540	0.008651
RS	24	0.405443	2.585229	426.560453	0.008699	0.008830
RS	25	0.440744	2.585229	450.216377	0.009181	0.009316
RS	26	0.478511	2.514097	488.059103	0.009953	0.010112
RS	27	0.518915	2.514097	513.882970	0.010479	0.010662
RS	28	0.562142	2.321000	584.988982	0.011929	0.012164
RS	29	0.608387	2.321000	613.549945	0.012512	0.012808
RS	30	0.657862	2.080627	715.914224	0.014599	0.014991
RS	31	0.710793	2.080627	746.677631	0.015227	0.015721
RS	32	0.767420	1.857604	869.198977	0.017725	0.018362
RS	33	0.828003	1.857604	899.959661	0.018352	0.019116
RS	34	0.892816	1.686758	1021.923475	0.020840	0.021768
RS	35	0.962157	1.686758	1048.981696	0.021391	0.022440
RS	36	1.036340	1.576983	1146.521320	0.023380	0.024571
RS	37	1.115704	1.576983	1165.901459	0.023776	0.025044
RS	38	1.200612	1.523943	1221.318978	0.024906	0.026251
RS	39	1.291449	1.523943	1230.329317	0.025090	0.026453
RS	40	1.388631	1.518424	1238.542164	0.025257	0.026615
RS	41	1.492600	1.518424	1236.555805	0.025217	0.026534
RS	42	1.603831	1.547541	1206.387194	0.024601	0.025850
RS	43	1.722830	1.547541	1194.294184	0.024355	0.025526
RS	44	1.850140	1.594543	1142.728811	0.023303	0.024381
RS	45	1.986342	1.594543	1121.656809	0.022873	0.023869
RS	46	2.132056	1.643034	1063.579170	0.021689	0.022601
RS	47	2.287947	1.643034	1034.124368	0.021088	0.021936
RS	48	2.454727	1.683553	976.005380	0.019903	0.020691
RS	49	2.633154	1.683553	938.476814	0.019138	0.019885
RS	50	2.824043	1.715253	880.099394	0.017947	0.018654
RS	51	3.028265	1.715253	835.227603	0.017032	0.017713
RS	52	3.246749	1.742155	774.691265	0.015798	0.016448
RS	53	3.480493	1.742155	724.129961	0.014767	0.015394
RS	54	3.730562	1.784650	655.713697	0.013372	0.013968
RS	55	3.998097	1.784650	603.336264	0.012304	0.012875
RS	56	4.284316	1.784650	549.322312	0.011202	0.011745
RS	57	4.590526	1.784650	494.535457	0.010085	0.010597
RS	58	4.918122	2.123660	375.321960	0.007654	0.008107
RS	59	5.268598	2.123660	340.399228	0.006942	0.007365
RS	60	5.643552	2.123660	305.178385	0.006223	0.006615
RS	61	6.044694	2.123660	270.238908	0.005511	0.005870
RS	62	6.473852	2.123660	236.153555	0.004816	0.005141
RS	63	6.932983	2.123660	1012.573571	0.020649	0.022267
PA	4+25*2+4+6 0.095405795 0.032748906 6.932983355 0.564765009 0.331495451 0.510182162 0.600191415 0.637816119 0.748417231 1.006744649 1.415739066 1.871505393 2.247473597 2.493359002 2.585228975 2.514097246 2.320999784 2.080627336 1.857604337 1.686758001 1.576983282 1.523942776 1.518423916 1.547540894 1.594542883 1.643034259 1.683552783 1.715253126 1.742155149 1.784650153 2.123660221
//
IT	4483
RD	20
LK	-357751.859066
QD	-120.020271 -> -107.557644
RI	0.0200108571
TR	0.094164	0.032965
MT	6.994890
MM	C_pi: 1.488854, n_recomb: 50053.276195
RS	0	0.000000	0.574888	591.215996	0.011812	0.000993
RS	1	0.006999	0.574888	624.749692	0.012482	0.010531
RS	2	0.014488	0.574888	659.609014	0.013178	0.013777
RS	3	0.022501	0.574888	695.762826	0.013900	0.013195
RS	4	0.031075	0.334003	1254.711588	0.025068	0.023919
RS	5	0.040249	0.334003	1305.111606	0.026074	0.024940
RS	6	0.050065	0.519067	876.685635	0.017515	0.016298
RS	7	0.060569	0.519067	918.771199	0.018356	0.016432
RS	8	0.071807	0.608282	821.851250	0.016420	0.014382
RS	9	0.083832	0.608282	861.742287	0.017217	0.015125
RS	10	0.096698	0.640105	857.912809	0.017140	0.015182
RS	11	0.110466	0.640105	897.963622	0.017940	0.016316
RS	12	0.125196	0.746382	806.219573	0.016107	0.014974
RS	13	0.140958	0.746382	844.226403	0.016867	0.016073
RS	14	0.157823	1.004677	657.791509	0.013142	0.012767
RS	15	0.175868	1.004677	691.081119	0.013807	0.013571
RS	16	0.195176	1.420165	514.522875	0.010280	0.010217
RS	17	0.215836	1.420165	542.498931	0.010838	0.010793
RS	18	0.237942	1.888192	430.658525	0.008604	0.008619
RS	19	0.261594	1.888192	455.048137	0.009091	0.009109
RS	20	0.286903	2.277580	398.752472	0.007967	0.008025
RS	21	0.313982	2.277580	421.637366	0.008424	0.008497
RS	22	0.342957	2.535039	400.500768	0.008001	0.008106
RS	23	0.373960	2.535039	423.364933	0.008458	0.008571
RS	24	0.407133	2.634476	430.390211	0.008599	0.008730
RS	25	0.442628	2.634476	454.410004	0.009079	0.009212
RS	26	0.480607	2.564476	492.302506	0.009836	0.009991
RS	27	0.521244	2.564476	518.547430	0.010360	0.010535
RS	28	0.564726	2.366247	590.849405	0.011804	0.012027
RS	29	0.611251	2.366247	619.956502	0.012386	0.012665
RS	30	0.661032	2.117615	724.923290	0.014483	0.014851
RS	31	0.714297	2.117615	756.410292	0.015112	0.015575
RS	32	0.771290	1.886502	882.848073	0.017638	0.018236
RS	33	0.832273	1.886502	914.500975	0.018271	0.018988
RS	34	0.897523	1.709497	1041.018572	0.020798	0.021673
RS	35	0.967341	1.709497	1069.040358	0.021358	0.022347
RS	36	1.042045	1.595912	1170.638596	0.023388	0.024514
RS	37	1.121978	1.595912	1190.905593	0.023793	0.024995
RS	38	1.207505	1.541175	1248.866119	0.024951	0.026227
RS	39	1.299019	1.541175	1258.572060	0.025145	0.026440
RS	40	1.396937	1.535702	1267.394143	0.025321	0.026613
RS	41	1.501709	1.535702	1265.885958	0.025291	0.026545
RS	42	1.613814	1.566141	1234.769669	0.024669	0.025858
RS	43	1.733766	1.566141	1222.975584	0.024433	0.025550
RS	44	1.862113	1.615121	1169.757601	0.023370	0.024397
RS	45	1.999443	1.615121	1148.840037	0.022952	0.023902
RS	46	2.146385	1.665555	1089.165027	0.021760	0.022630
RS	47	2.303611	1.665555	1059.708693	0.021172	0.021982
RS	48	2.471842	1.707531	1000.334595	0.019985	0.020739
RS	49	2.651848	1.707531	962.599781	0.019232	0.019948
RS	50	2.844452	1.740164	903.190616	0.018045	0.018724
RS	51	3.050537	1.740164	857.857656	0.017139	0.017795
RS	52	3.271046	1.767718	796.255945	0.015908	0.016537
RS	53	3.506988	1.767718	744.962216	0.014883	0.015493
RS	54	3.759445	1.811515	674.971690	0.013485	0.014065
RS	55	4.029571	1.811515	621.685389	0.012420	0.012978
RS	56	4.318603	1.811515	566.623933	0.011320	0.011852
RS	57	4.627865	1.811515	510.667835	0.010202	0.010705
RS	58	4.958773	2.168155	385.913309	0.007710	0.008153
RS	59	5.312841	2.168155	350.705977	0.007007	0.007422
RS	60	5.691691	2.168155	315.081244	0.006295	0.006680
RS	61	6.097057	2.168155	279.626645	0.005587	0.005940
RS	62	6.530794	2.168155	244.927320	0.004893	0.005214
RS	63	6.994890	2.168155	1062.805214	0.021233	0.022854
PA	4+25*2+4+6 0.094164324 0.032964928 6.994889715 0.574887762 0.334003142 0.519066644 0.608281964 0.640105034 0.746382340 1.004677299 1.420164533 1.888191550 2.277580273 2.535038594 2.634476051 2.564476247 2.366246593 2.117615074 1.886502296 1.709497422 1.595912478 1.541175089 1.535702429 1.566141401 1.615121412 1.665554810 1.707531035 1.740163797 1.767718197 1.811514978 2.168154994
//
IT	4867
RD	21
LK	-357727.249718
QD	-114.795663 -> -103.061952
RI	0.0196055868
TR	0.092980	0.033175
MT	7.054587
MM	C_pi: 1.509667, n_recomb: 51051.306106
RS	0	0.000000	0.584507	594.048800	0.011636	0.000980
RS	1	0.007013	0.584507	627.941129	0.012300	0.010422
RS	2	0.014519	0.584507	663.194892	0.012991	0.013708
RS	3	0.022550	0.584507	699.781707	0.013707	0.013101
RS	4	0.031145	0.336375	1274.411017	0.024963	0.023939
RS	5	0.040343	0.336375	1325.947588	0.025973	0.024963
RS	6	0.050185	0.527937	882.235365	0.017281	0.016164
RS	7	0.060718	0.527937	924.981959	0.018119	0.016298
RS	8	0.071990	0.616458	830.705575	0.016272	0.014315
RS	9	0.084052	0.616458	871.324583	0.017068	0.015045
RS	10	0.096960	0.642509	876.038024	0.017160	0.015239
RS	11	0.110774	0.642509	917.065576	0.017964	0.016367
RS	12	0.125556	0.744447	828.671808	0.016232	0.015108
RS	13	0.141375	0.744447	867.735144	0.016997	0.016211
RS	14	0.158303	1.002504	675.823474	0.013238	0.012866
RS	15	0.176419	1.002504	710.041222	0.013908	0.013677
RS	16	0.195805	1.424043	526.093586	0.010305	0.010245
RS	17	0.216551	1.424043	554.762076	0.010867	0.010826
RS	18	0.238752	1.903807	438.039094	0.008580	0.008598
RS	19	0.262509	1.903807	462.932689	0.009068	0.009089
RS	20	0.287933	2.306292	404.008899	0.007914	0.007975
RS	21	0.315140	2.306292	427.295147	0.008370	0.008446
RS	22	0.344255	2.575178	404.687553	0.007927	0.008033
RS	23	0.375412	2.575178	427.907743	0.008382	0.008495
RS	24	0.408755	2.682313	434.143063	0.008504	0.008635
RS	25	0.444435	2.682313	458.517162	0.008981	0.009114
RS	26	0.482618	2.613752	496.404705	0.009724	0.009875
RS	27	0.523479	2.613752	523.056921	0.010246	0.010414
RS	28	0.567206	2.410706	596.463536	0.011684	0.011895
RS	29	0.613999	2.410706	626.098287	0.012264	0.012527
RS	30	0.664074	2.154062	733.544094	0.014369	0.014715
RS	31	0.717661	2.154062	765.733361	0.014999	0.015434
RS	32	0.775006	1.915014	895.962739	0.017550	0.018112
RS	33	0.836373	1.915014	928.488566	0.018187	0.018862
RS	34	0.902044	1.731947	1059.460358	0.020753	0.021578
RS	35	0.972321	1.731947	1088.434169	0.021320	0.022255
RS	36	1.047526	1.614586	1194.048799	0.023389	0.024455
RS	37	1.128006	1.614586	1215.202007	0.023804	0.024943
RS	38	1.214130	1.558151	1275.709483	0.024989	0.026201
RS	39	1.306294	1.558151	1286.120897	0.025193	0.026424
RS	40	1.404922	1.552683	1295.596489	0.025378	0.026607
RS	41	1.510467	1.552683	1294.583603	0.025358	0.026553
RS	42	1.623414	1.584381	1262.579069	0.024732	0.025863
RS	43	1.744283	1.584381	1251.104977	0.024507	0.025571
RS	44	1.873629	1.635259	1196.300953	0.023433	0.024411
RS	45	2.012045	1.635259	1175.560068	0.023027	0.023932
RS	46	2.160170	1.687554	1114.350797	0.021828	0.022657
RS	47	2.318683	1.687554	1084.915194	0.021251	0.022025
RS	48	2.488313	1.730910	1024.345084	0.020065	0.020786
RS	49	2.669840	1.730910	986.425686	0.019322	0.020009
RS	50	2.864098	1.764394	926.042550	0.018139	0.018793
RS	51	3.071979	1.764394	880.268167	0.017243	0.017876
RS	52	3.294441	1.792524	817.650775	0.016016	0.016625
RS	53	3.532504	1.792524	765.641590	0.014997	0.015589
RS	54	3.787263	1.837514	694.123006	0.013597	0.014161
RS	55	4.059889	1.837514	639.939420	0.012535	0.013080
RS	56	4.351636	1.837514	583.843023	0.011436	0.011957
RS	57	4.663843	1.837514	526.730816	0.010318	0.010811
RS	58	4.997947	2.211511	396.420545	0.007765	0.008198
RS	59	5.355483	2.211511	360.937345	0.007070	0.007477
RS	60	5.738093	2.211511	324.920000	0.006365	0.006743
RS	61	6.147538	2.211511	288.963448	0.005660	0.006009
RS	62	6.585698	2.211511	253.664453	0.004969	0.005286
RS	63	7.054587	2.211511	1113.336250	0.021808	0.023431
PA	4+25*2+4+6 0.092980418 0.033174917 7.054587122 0.584506634 0.336374759 0.527936793 0.616457934 0.642509299 0.744446585 1.002503770 1.424042784 1.903807392 2.306291778 2.575178026 2.682312759 2.613751710 2.410705561 2.154062273 1.915014122 1.731947113 1.614586420 1.558151037 1.552683269 1.584381108 1.635259291 1.687553710 1.730909569 1.764394050 1.792524305 1.837513559 2.211510945
//
IT	4956
RD	22
LK	-357704.076195
QD	-109.885088 -> -98.828238
RI	0.0192368333
TR	0.091850	0.033379
MT	7.112204
MM	C_pi: 1.529987, n_recomb: 52031.738058
RS	0	0.000000	0.593646	597.055348	0.011475	0.000968
RS	1	0.007027	0.593646	631.305368	0.012133	0.010319
RS	2	0.014548	0.593646	666.951409	0.012818	0.013644
RS	3	0.022597	0.593646	703.967679	0.013530	0.013016
RS	4	0.031212	0.338601	1293.883169	0.024867	0.023961
RS	5	0.040432	0.338601	1346.535602	0.025879	0.024988
RS	6	0.050300	0.536769	887.313315	0.017053	0.016030
RS	7	0.060861	0.536769	930.689591	0.017887	0.016165
RS	8	0.072165	0.624704	838.911021	0.016123	0.014244
RS	9	0.084263	0.624704	880.226934	0.016917	0.014961
RS	10	0.097211	0.645011	893.566757	0.017173	0.015290
RS	11	0.111069	0.645011	935.549027	0.017980	0.016411
RS	12	0.125901	0.742604	850.832916	0.016352	0.015237
RS	13	0.141775	0.742604	890.938532	0.017123	0.016345
RS	14	0.158764	1.000248	693.742524	0.013333	0.012964
RS	15	0.176947	1.000248	728.879988	0.014008	0.013781
RS	16	0.196408	1.427428	537.591155	0.010332	0.010274
RS	17	0.217237	1.427428	566.946131	0.010896	0.010859
RS	18	0.239529	1.918451	445.360437	0.008559	0.008580
RS	19	0.263387	1.918451	470.752443	0.009047	0.009072
RS	20	0.288922	2.333697	409.212356	0.007865	0.007927
RS	21	0.316252	2.333697	432.894006	0.008320	0.008398
RS	22	0.345501	2.613875	408.817917	0.007857	0.007963
RS	23	0.376807	2.613875	432.387098	0.008310	0.008424
RS	24	0.410312	2.728810	437.814570	0.008414	0.008545
RS	25	0.446171	2.728810	462.533546	0.008889	0.009020
RS	26	0.484550	2.661972	500.365944	0.009617	0.009765
RS	27	0.525626	2.661972	527.412052	0.010136	0.010299
RS	28	0.569589	2.454417	601.835490	0.011567	0.011769
RS	29	0.616640	2.454417	631.979839	0.012146	0.012394
RS	30	0.666998	2.189987	741.789302	0.014256	0.014582
RS	31	0.720895	2.189987	774.659847	0.014888	0.015296
RS	32	0.778578	1.943150	908.559513	0.017462	0.017989
RS	33	0.840316	1.943150	941.938852	0.018103	0.018738
RS	34	0.906391	1.754102	1077.272256	0.020704	0.021482
RS	35	0.977110	1.754102	1107.185694	0.021279	0.022162
RS	36	1.052798	1.633005	1216.767776	0.023385	0.024395
RS	37	1.133804	1.633005	1238.805176	0.023809	0.024890
RS	38	1.220503	1.574870	1301.862077	0.025021	0.026172
RS	39	1.313294	1.574870	1312.987007	0.025234	0.026406
RS	40	1.412606	1.569373	1323.153646	0.025430	0.026599
RS	41	1.518896	1.569373	1322.651444	0.025420	0.026558
RS	42	1.632655	1.602270	1289.816451	0.024789	0.025867
RS	43	1.754407	1.602270	1278.681666	0.024575	0.025589
RS	44	1.884716	1.654973	1222.354620	0.023492	0.024424
RS	45	2.024181	1.654973	1201.811243	0.023098	0.023961
RS	46	2.173446	1.709053	1139.128371	0.021893	0.022684
RS	47	2.333199	1.709053	1109.734745	0.021328	0.022067
RS	48	2.504179	1.753714	1048.027026	0.020142	0.020831
RS	49	2.687173	1.753714	1009.943957	0.019410	0.020069
RS	50	2.883027	1.787977	948.642078	0.018232	0.018860
RS	51	3.092642	1.787977	902.445910	0.017344	0.017955
RS	52	3.316988	1.816610	838.862598	0.016122	0.016711
RS	53	3.557098	1.816610	786.155097	0.015109	0.015684
RS	54	3.814080	1.862689	713.154405	0.013706	0.014255
RS	55	4.089120	1.862689	658.085722	0.012648	0.013179
RS	56	4.383488	1.862689	600.967570	0.011550	0.012060
RS	57	4.698540	1.862689	542.713037	0.010430	0.010915
RS	58	5.035731	2.253767	406.838378	0.007819	0.008242
RS	59	5.396616	2.253767	371.087981	0.007132	0.007531
RS	60	5.782861	2.253767	334.689136	0.006432	0.006805
RS	61	6.196246	2.253767	298.243577	0.005732	0.006076
RS	62	6.638680	2.253767	262.358991	0.005042	0.005356
RS	63	7.112204	2.253767	1164.110744	0.022373	0.023998
PA	4+25*2+4+6 0.091850064 0.033379030 7.112203817 0.593646239 0.338601215 0.536768583 0.624704409 0.645010522 0.742603530 1.000248420 1.427427781 1.918451212 2.333696940 2.613875346 2.728810485 2.661972370 2.454416980 2.189987414 1.943150097 1.754101546 1.633005384 1.574869670 1.569372849 1.602269642 1.654972991 1.709053372 1.753714114 1.787976913 1.816609872 1.862689482 2.253766645
//
IT	3741
RD	23
LK	-357682.236323
QD	-105.264725 -> -94.837252
RI	0.0188984610
TR	0.090769	0.033577
MT	7.167876
MM	C_pi: 1.549841, n_recomb: 52995.041567
RS	0	0.000000	0.602379	600.168744	0.011325	0.000956
RS	1	0.007040	0.602379	634.773433	0.011978	0.010221
RS	2	0.014576	0.602379	670.807629	0.012658	0.013584
RS	3	0.022642	0.602379	708.247998	0.013364	0.012938
RS	4	0.031276	0.340693	1313.135212	0.024778	0.023986
RS	5	0.040518	0.340693	1366.883913	0.025793	0.025015
RS	6	0.050410	0.545558	891.962495	0.016831	0.015897
RS	7	0.060999	0.545558	935.938933	0.017661	0.016032
RS	8	0.072333	0.633008	846.519734	0.015974	0.014169
RS	9	0.084466	0.633008	888.503008	0.016766	0.014875
RS	10	0.097452	0.647594	910.528877	0.017181	0.015336
RS	11	0.111353	0.647594	953.444661	0.017991	0.016450
RS	12	0.126232	0.740849	872.707018	0.016468	0.015363
RS	13	0.142159	0.740849	913.840990	0.017244	0.016474
RS	14	0.159207	0.997925	711.550400	0.013427	0.013061
RS	15	0.177455	0.997925	747.599302	0.014107	0.013883
RS	16	0.196988	1.430368	549.015340	0.010360	0.010304
RS	17	0.217896	1.430368	579.050951	0.010927	0.010893
RS	18	0.240276	1.932211	452.619257	0.008541	0.008564
RS	19	0.264231	1.932211	478.504123	0.009029	0.009058
RS	20	0.289873	2.359877	414.363792	0.007819	0.007883
RS	21	0.317320	2.359877	438.435167	0.008273	0.008353
RS	22	0.346699	2.651209	412.893424	0.007791	0.007898
RS	23	0.378147	2.651209	436.804942	0.008242	0.008357
RS	24	0.411809	2.774035	441.408420	0.008329	0.008459
RS	25	0.447840	2.774035	466.463396	0.008802	0.008931
RS	26	0.486408	2.709176	504.196475	0.009514	0.009659
RS	27	0.527691	2.709176	531.623928	0.010032	0.010188
RS	28	0.571881	2.497388	606.986715	0.011454	0.011647
RS	29	0.619181	2.497388	637.623735	0.012032	0.012266
RS	30	0.669812	2.225394	749.687341	0.014146	0.014453
RS	31	0.724007	2.225394	783.219137	0.014779	0.015162
RS	32	0.782017	1.970914	920.671395	0.017373	0.017869
RS	33	0.844111	1.970914	954.885276	0.018018	0.018616
RS	34	0.910576	1.775967	1094.486636	0.020653	0.021387
RS	35	0.981721	1.775967	1125.327082	0.021235	0.022069
RS	36	1.057874	1.651172	1238.829126	0.023376	0.024333
RS	37	1.139389	1.651172	1261.747761	0.023809	0.024835
RS	38	1.226642	1.591336	1327.353316	0.025047	0.026141
RS	39	1.320038	1.591336	1339.198399	0.025270	0.026384
RS	40	1.420009	1.585778	1350.091522	0.025476	0.026588
RS	41	1.527017	1.585778	1350.113615	0.025476	0.026560
RS	42	1.641560	1.619818	1316.502230	0.024842	0.025868
RS	43	1.764166	1.619818	1305.724212	0.024639	0.025604
RS	44	1.895403	1.674280	1247.932788	0.023548	0.024435
RS	45	2.035880	1.674280	1227.606064	0.023165	0.023987
RS	46	2.186246	1.730077	1163.506931	0.021955	0.022709
RS	47	2.347198	1.730077	1134.175061	0.021402	0.022107
RS	48	2.519481	1.775974	1071.384944	0.020217	0.020876
RS	49	2.703893	1.775974	1033.157982	0.019495	0.020127
RS	50	2.901287	1.810949	970.989272	0.018322	0.018926
RS	51	3.112578	1.810949	924.390311	0.017443	0.018032
RS	52	3.338744	1.840015	859.889702	0.016226	0.016795
RS	53	3.580832	1.840015	806.500609	0.015218	0.015776
RS	54	3.839963	1.887090	732.062611	0.013814	0.014348
RS	55	4.117337	1.887090	676.120959	0.012758	0.013277
RS	56	4.414238	1.887090	617.994157	0.011661	0.012161
RS	57	4.732041	1.887090	558.610995	0.010541	0.011017
RS	58	5.072217	2.294968	417.167277	0.007872	0.008286
RS	59	5.436342	2.294968	381.157868	0.007192	0.007584
RS	60	5.826101	2.294968	344.388032	0.006498	0.006865
RS	61	6.243300	2.294968	307.465752	0.005802	0.006141
RS	62	6.689869	2.294968	271.008990	0.005114	0.005424
RS	63	7.167876	2.294968	1215.092202	0.022928	0.024555
PA	4+25*2+4+6 0.090769426 0.033577364 7.167876433 0.602379028 0.340693384 0.545558459 0.633007579 0.647594068 0.740848605 0.997924692 1.430368192 1.932211466 2.359876518 2.651208863 2.774034931 2.709176115 2.497387816 2.225394344 1.970913725 1.775967258 1.651171933 1.591335891 1.585777856 1.619818457 1.674280399 1.730077198 1.775973882 1.810948662 1.840015327 1.887090100 2.294967580
//
IT	4186
RD	24
LK	-357661.636590
QD	-100.912477 -> -91.070994
RI	0.0185867949
TR	0.089735	0.033770
MT	7.221688
MM	C_pi: 1.569242, n_recomb: 53941.491480
RS	0	0.000000	0.610744	603.354674	0.011185	0.000946
RS	1	0.007053	0.610744	638.310108	0.011833	0.010128
RS	2	0.014602	0.610744	674.727519	0.012509	0.013528
RS	3	0.022685	0.610744	712.585918	0.013210	0.012867
RS	4	0.031337	0.342653	1332.197076	0.024697	0.024013
RS	5	0.040600	0.342653	1387.023378	0.025713	0.025045
RS	6	0.050516	0.554295	896.227064	0.016615	0.015765
RS	7	0.061131	0.554295	940.775810	0.017441	0.015902
RS	8	0.072495	0.641355	853.571408	0.015824	0.014092
RS	9	0.084660	0.641355	896.193520	0.016614	0.014787
RS	10	0.097683	0.650251	926.938108	0.017184	0.015377
RS	11	0.111625	0.650251	970.766393	0.017997	0.016483
RS	12	0.126550	0.739177	894.290682	0.016579	0.015485
RS	13	0.142528	0.739177	936.438971	0.017360	0.016599
RS	14	0.159632	0.995548	729.239476	0.013519	0.013157
RS	15	0.177943	0.995548	766.191228	0.014204	0.013985
RS	16	0.197545	1.432912	560.358921	0.010388	0.010335
RS	17	0.218529	1.432912	591.069021	0.010958	0.010928
RS	18	0.240993	1.945140	459.815020	0.008524	0.008549
RS	19	0.265042	1.945140	486.187236	0.009013	0.009045
RS	20	0.290787	2.384903	419.460472	0.007776	0.007842
RS	21	0.318347	2.384903	443.915904	0.008230	0.008311
RS	22	0.347852	2.687232	416.914436	0.007729	0.007836
RS	23	0.379436	2.687232	441.161853	0.008179	0.008294
RS	24	0.413249	2.818015	444.928524	0.008248	0.008378
RS	25	0.449446	2.818015	470.311059	0.008719	0.008847
RS	26	0.488196	2.755382	507.903234	0.009416	0.009558
RS	27	0.529679	2.755382	535.700076	0.009931	0.010082
RS	28	0.574087	2.539634	611.927806	0.011344	0.011529
RS	29	0.621628	2.539634	643.041213	0.011921	0.012143
RS	30	0.672521	2.260288	757.255770	0.014038	0.014328
RS	31	0.727003	2.260288	791.429355	0.014672	0.015032
RS	32	0.785328	1.998301	932.322761	0.017284	0.017751
RS	33	0.847766	1.998301	967.352370	0.017933	0.018496
RS	34	0.914608	1.797536	1111.130984	0.020599	0.021292
RS	35	0.986163	1.797536	1142.885297	0.021187	0.021977
RS	36	1.062765	1.669080	1260.256931	0.023363	0.024270
RS	37	1.144770	1.669080	1284.052717	0.023805	0.024778
RS	38	1.232558	1.607547	1352.202102	0.025068	0.026107
RS	39	1.326537	1.607547	1364.772477	0.025301	0.026361
RS	40	1.427145	1.601898	1376.424133	0.025517	0.026576
RS	41	1.534847	1.601898	1376.982472	0.025527	0.026559
RS	42	1.650145	1.637032	1342.645396	0.024891	0.025868
RS	43	1.773575	1.637032	1332.239983	0.024698	0.025618
RS	44	1.905710	1.693190	1273.040023	0.023600	0.024445
RS	45	2.047164	1.693190	1252.947643	0.023228	0.024012
RS	46	2.198593	1.750639	1187.486994	0.022014	0.022733
RS	47	2.360703	1.750639	1158.235487	0.021472	0.022146
RS	48	2.534245	1.797707	1094.415595	0.020289	0.020919
RS	49	2.720026	1.797707	1056.063741	0.019578	0.020183
RS	50	2.918910	1.833329	993.080234	0.018410	0.018990
RS	51	3.131820	1.833329	946.096761	0.017539	0.018107
RS	52	3.359746	1.862767	880.724993	0.016327	0.016878
RS	53	3.603746	1.862767	826.670915	0.015325	0.015867
RS	54	3.864954	1.910745	750.840743	0.013920	0.014439
RS	55	4.144585	1.910745	694.038286	0.012867	0.013373
RS	56	4.443936	1.910745	634.916001	0.011770	0.012260
RS	57	4.764399	1.910745	574.418011	0.010649	0.011116
RS	58	5.107463	2.335142	427.404547	0.007923	0.008328
RS	59	5.474722	2.335142	391.144120	0.007251	0.007635
RS	60	5.867882	2.335142	354.013524	0.006563	0.006923
RS	61	6.288769	2.335142	316.626479	0.005870	0.006204
RS	62	6.739340	2.335142	279.610625	0.005184	0.005490
RS	63	7.221688	2.335142	1266.237903	0.023474	0.025103
PA	4+25*2+4+6 0.089735478 0.033770183 7.221688005 0.610744223 0.342652594 0.554295087 0.641355309 0.650251265 0.739176959 0.995547714 1.432912248 1.945139852 2.384902675 2.687232097 2.818015476 2.755382177 2.539634315 2.260288163 1.998300580 1.797535609 1.669079984 1.607546687 1.601898384 1.637031932 1.693190333 1.750638628 1.797707449 1.833328707 1.862766867 1.910744954 2.335142333
//
IT	4143
RD	25
LK	-357642.191884
QD	-96.808615 -> -87.513381
RI	0.0182989603
TR	0.088745	0.033958
MT	7.273727
MM	C_pi: 1.588202, n_recomb: 54871.306181
RS	0	0.000000	0.618769	606.591963	0.011055	0.000936
RS	1	0.007065	0.618769	641.893807	0.011698	0.010040
RS	2	0.014628	0.618769	678.689152	0.012369	0.013474
RS	3	0.022726	0.618769	716.959247	0.013066	0.012802
RS	4	0.031396	0.344478	1351.102156	0.024623	0.024043
RS	5	0.040679	0.344478	1406.988307	0.025642	0.025078
RS	6	0.050617	0.562969	900.143952	0.016405	0.015634
RS	7	0.061258	0.562969	945.238653	0.017226	0.015773
RS	8	0.072650	0.649735	860.104097	0.015675	0.014013
RS	9	0.084847	0.649735	903.337549	0.016463	0.014697
RS	10	0.097906	0.652974	942.807369	0.017182	0.015412
RS	11	0.111887	0.652974	987.527306	0.017997	0.016512
RS	12	0.126856	0.737585	915.578559	0.016686	0.015604
RS	13	0.142882	0.737585	958.726955	0.017472	0.016720
RS	14	0.160041	0.993133	746.799441	0.013610	0.013252
RS	15	0.178412	0.993133	784.645056	0.014300	0.014085
RS	16	0.198080	1.435095	571.617774	0.010417	0.010366
RS	17	0.219138	1.435095	602.996036	0.010989	0.010963
RS	18	0.241684	1.957305	466.941618	0.008510	0.008537
RS	19	0.265823	1.957305	493.795459	0.008999	0.009033
RS	20	0.291667	2.408843	424.499444	0.007736	0.007804
RS	21	0.319336	2.408843	449.333249	0.008189	0.008272
RS	22	0.348961	2.722009	420.878784	0.007670	0.007778
RS	23	0.380678	2.722009	445.455746	0.008118	0.008234
RS	24	0.414636	2.860800	448.374983	0.008171	0.008300
RS	25	0.450992	2.860800	474.076892	0.008640	0.008766
RS	26	0.489918	2.800615	511.491167	0.009322	0.009461
RS	27	0.531593	2.800615	539.645927	0.009835	0.009981
RS	28	0.576212	2.581169	616.668850	0.011238	0.011415
RS	29	0.623984	2.581169	648.242969	0.011814	0.012024
RS	30	0.675130	2.294672	764.511029	0.013933	0.014206
RS	31	0.729890	2.294672	799.307473	0.014567	0.014906
RS	32	0.788518	2.025312	943.533161	0.017195	0.017635
RS	33	0.851289	2.025312	979.359822	0.017848	0.018378
RS	34	0.918493	1.818805	1127.226693	0.020543	0.021198
RS	35	0.990445	1.818805	1159.881297	0.021138	0.021885
RS	36	1.067481	1.686728	1281.071073	0.023347	0.024206
RS	37	1.149958	1.686728	1305.738930	0.023796	0.024720
RS	38	1.238263	1.623500	1376.426087	0.025085	0.026073
RS	39	1.332805	1.623500	1389.725441	0.025327	0.026335
RS	40	1.434027	1.617739	1402.161419	0.025554	0.026561
RS	41	1.542400	1.617739	1403.266523	0.025574	0.026556
RS	42	1.658428	1.653918	1368.251773	0.024936	0.025866
RS	43	1.782654	1.653918	1358.233406	0.024753	0.025629
RS	44	1.915656	1.711713	1297.679273	0.023650	0.024454
RS	45	2.058053	1.711713	1277.837595	0.023288	0.024035
RS	46	2.210511	1.770750	1211.069501	0.022071	0.022756
RS	47	2.373739	1.770750	1181.915678	0.021540	0.022183
RS	48	2.548498	1.818932	1117.115552	0.020359	0.020961
RS	49	2.735603	1.818932	1078.656941	0.019658	0.020238
RS	50	2.935927	1.855143	1014.907010	0.018496	0.019053
RS	51	3.150403	1.855143	967.557121	0.017633	0.018181
RS	52	3.380030	1.884892	901.360479	0.016427	0.016959
RS	53	3.625879	1.884892	846.657977	0.015430	0.015955
RS	54	3.889097	1.933688	769.480066	0.014023	0.014529
RS	55	4.170910	1.933688	711.829317	0.012973	0.013467
RS	56	4.472632	1.933688	651.725084	0.011877	0.012356
RS	57	4.795670	1.933688	590.126457	0.010755	0.011213
RS	58	5.141528	2.374324	437.547120	0.007974	0.008370
RS	59	5.511820	2.374324	401.043566	0.007309	0.007686
RS	60	5.908272	2.374324	363.562248	0.006626	0.006980
RS	61	6.332731	2.374324	325.722156	0.005936	0.006266
RS	62	6.787177	2.374324	288.160042	0.005252	0.005554
RS	63	7.273727	2.374324	1317.506403	0.024011	0.025641
PA	4+25*2+4+6 0.088745320 0.033957693 7.273727223 0.618768615 0.344478390 0.562969097 0.649734833 0.652973821 0.737584866 0.993133318 1.435094599 1.957305138 2.408842655 2.722009177 2.860799982 2.800614731 2.581168919 2.294671800 2.025312368 1.818805334 1.686727813 1.623499876 1.617738613 1.653917820 1.711713357 1.770749896 1.818932489 1.855142601 1.884891949 1.933687721 2.374323699
//
CC
CC	Brief Description of the file format:
CC	  CC  comments
CC	  MM  useful-messages
CC	  RD  round-of-iterations
CC	  LL  \log[P(sequence)]
CC	  QD  Q-before-opt Q-after-opt
CC	  TR  \theta_0 \rho_0
CC	  RS  k t_k \lambda_k \pi_k \sum_{l\not=k}A_{kl} A_{kk}
CC	  DC  begin end best-k t_k+\Delta_k max-prob
CC
MM	Version: 0.6.5-r67
MM	pattern:4+25*2+4+6, n:63, n_free_lambdas:28
MM	n_iterations:25, skip:1, max_t:5, theta/rho:5
MM	is_decoding:0
MM	n_seqs:16, sum_L:969225, sum_n:123895
RD	0
LK	0.000000
QD	0.000000 -> 0.000000
RI	inf
TR	0.136770	0.027354
MT	5.000000
MM	C_pi: 1.000000, n_recomb: 26154.409313
RS	0	0.000000	1.000000	165.631570	0.006333	0.000000
RS	1	0.006440	1.000000	175.145964	0.006697	0.000000
RS	2	0.013294	1.000000	185.128717	0.007078	0.000000
RS	3	0.020590	1.000000	195.592539	0.007478	0.000000
RS	4	0.028356	1.000000	206.548975	0.007897	0.000000
RS	5	0.036622	1.000000	218.008132	0.008335	0.000000
RS	6	0.045421	1.000000	229.978371	0.008793	0.000000
RS	7	0.054785	1.000000	242.465967	0.009271	0.000000
RS	8	0.064753	1.000000	255.474729	0.009768	0.000000
RS	9	0.075363	1.000000	269.005587	0.010285	0.000000
RS	10	0.086656	1.000000	283.056134	0.010823	0.000000
RS	11	0.098677	1.000000	297.620132	0.011379	0.000000
RS	12	0.111471	1.000000	312.686982	0.011955	0.000000
RS	13	0.125090	1.000000	328.241144	0.012550	0.000000
RS	14	0.139585	1.000000	344.261532	0.013163	0.000000
RS	15	0.155014	1.000000	360.720872	0.013792	0.000000
RS	16	0.171437	1.000000	377.585031	0.014437	0.000000
RS	17	0.188917	1.000000	394.812320	0.015095	0.000000
RS	18	0.207523	1.000000	412.352802	0.015766	0.000000
RS	19	0.227327	1.000000	430.147577	0.016446	0.000000
RS	20	0.248406	1.000000	448.128102	0.017134	0.000000
RS	21	0.270843	1.000000	466.215533	0.017826	0.000000
RS	22	0.294725	1.000000	484.320124	0.018518	0.000000
RS	23	0.320144	1.000000	502.340710	0.019207	0.000000
RS	24	0.347201	1.000000	520.164297	0.019888	0.000000
RS	25	0.376000	1.000000	537.665795	0.020557	0.000000
RS	26	0.406654	1.000000	554.707941	0.021209	0.000000
RS	27	0.439282	1.000000	571.141438	0.021837	0.000000
RS	28	0.474011	1.000000	586.805369	0.022436	0.000000
RS	29	0.510976	1.000000	601.527933	0.022999	0.000000
RS	30	0.550322	1.000000	615.127542	0.023519	0.000000
RS	31	0.592202	1.000000	627.414342	0.023989	0.000000
RS	32	0.636779	1.000000	638.192193	0.024401	0.000000
RS	33	0.684227	1.000000	647.261160	0.024748	0.000000
RS	34	0.734730	1.000000	654.420537	0.025021	0.000000
RS	35	0.788485	1.000000	659.472427	0.025215	0.000000
RS	36	0.845702	1.000000	662.225889	0.025320	0.000000
RS	37	0.906604	1.000000	662.501615	0.025330	0.000000
RS	38	0.971428	1.000000	660.137105	0.025240	0.000000
RS	39	1.040426	1.000000	654.992244	0.025043	0.000000
RS	40	1.113868	1.000000	646.955176	0.024736	0.000000
RS	41	1.192040	1.000000	635.948305	0.024315	0.000000
RS	42	1.275245	1.000000	621.934223	0.023779	0.000000
RS	43	1.363809	1.000000	604.921314	0.023129	0.000000
RS	44	1.458076	1.000000	584.968749	0.022366	0.000000
RS	45	1.558414	1.000000	562.190545	0.021495	0.000000
RS	46	1.665214	1.000000	536.758354	0.020523	0.000000
RS	47	1.778891	1.000000	508.902624	0.019458	0.000000
RS	48	1.899889	1.000000	478.911812	0.018311	0.000000
RS	49	2.028679	1.000000	447.129352	0.017096	0.000000
RS	50	2.165763	1.000000	413.948192	0.015827	0.000000
RS	51	2.311675	1.000000	379.802772	0.014522	0.000000
RS	52	2.466983	1.000000	345.158512	0.013197	0.000000
RS	53	2.632293	1.000000	310.499006	0.011872	0.000000
RS	54	2.808249	1.000000	276.311323	0.010565	0.000000
RS	55	2.995536	1.000000	243.070017	0.009294	0.000000
RS	56	3.194884	1.000000	211.220609	0.008076	0.000000
RS	57	3.407070	1.000000	181.163473	0.006927	0.000000
RS	58	3.632920	1.000000	153.239126	0.005859	0.000000
RS	59	3.873315	1.000000	127.715963	0.004883	0.000000
RS	60	4.129191	1.000000	104.781365	0.004006	0.000000
RS	61	4.401545	1.000000	84.536960	0.003232	0.000000
RS	62	4.691438	1.000000	66.998489	0.002562	0.000000
RS	63	5.000000	1.000000	188.115681	0.007193	0.000000
PA	4+25*2+4+6 0.136769699 0.027353940 5.000000000 1.000000000 1.000000000 1.000000000 1.000000000 1.000000000 1.000000000 1.000000000 1.000000000 1.000000000 1.000000000 1.000000000 1.000000000 1.000000000 1.000000000 1.000000000 1.000000000 1.000000000 1.000000000 1.000000000 1.000000000 1.000000000 1.000000000 1.000000000 1.000000000 1.000000000 1.000000000 1.000000000 1.000000000
//
IT	4382
RD	1
LK	-328055.742581
QD	-674.615507 -> -395.389117
RI	0.0468895876
TR	0.130487	0.026570
MT	5.399165
MM	C_pi: 1.021640, n_recomb: 25957.664370
RS	0	0.000000	0.377675	441.493606	0.017008	0.000900
RS	1	0.006567	0.377675	462.155671	0.017804	0.007019
RS	2	0.013566	0.377675	483.217430	0.018616	0.016099
RS	3	0.021024	0.377675	504.607701	0.019440	0.022069
RS	4	0.028972	0.409708	485.522883	0.018704	0.023037
RS	5	0.037442	0.409708	506.537911	0.019514	0.021360
RS	6	0.046468	0.519845	416.951568	0.016063	0.019629
RS	7	0.056087	0.519845	435.981107	0.016796	0.018272
RS	8	0.066337	0.639127	371.059875	0.014295	0.017000
RS	9	0.077261	0.639127	388.567882	0.014969	0.015843
RS	10	0.088902	0.761417	341.688356	0.013163	0.014940
RS	11	0.101308	0.761417	358.113045	0.013796	0.014278
RS	12	0.114529	0.879067	325.141111	0.012526	0.013744
RS	13	0.128617	0.879067	340.871880	0.013132	0.013243
RS	14	0.143631	0.988003	317.938031	0.012248	0.012749
RS	15	0.159631	0.988003	333.271399	0.012839	0.012276
RS	16	0.176682	1.080523	319.336212	0.012302	0.011862
RS	17	0.194852	1.080523	334.531929	0.012888	0.011540
RS	18	0.214216	1.151355	328.713676	0.012663	0.011332
RS	19	0.234851	1.151355	343.973979	0.013251	0.011246
RS	20	0.256841	1.200455	344.950649	0.013289	0.011275
RS	21	0.280276	1.200455	360.383006	0.013883	0.011411
RS	22	0.305250	1.230431	366.953876	0.014137	0.011647
RS	23	0.331863	1.230431	382.553488	0.014738	0.011983
RS	24	0.360225	1.244205	393.885491	0.015174	0.012420
RS	25	0.390449	1.244205	409.522779	0.015777	0.012959
RS	26	0.422658	1.244816	424.885945	0.016368	0.013596
RS	27	0.456982	1.244816	440.283977	0.016962	0.014330
RS	28	0.493561	1.235554	458.761938	0.017673	0.015155
RS	29	0.532541	1.235554	473.470193	0.018240	0.016065
RS	30	0.574082	1.220020	493.719170	0.019020	0.017046
RS	31	0.618351	1.220020	507.098853	0.019536	0.018077
RS	32	0.665527	1.201927	527.240710	0.020312	0.019129
RS	33	0.715801	1.201927	538.482408	0.020745	0.020167
RS	34	0.769376	1.184395	556.354930	0.021433	0.021157
RS	35	0.826470	1.184395	564.540399	0.021749	0.022065
RS	36	0.887314	1.169343	578.154098	0.022273	0.022861
RS	37	0.952153	1.169343	582.350061	0.022435	0.023519
RS	38	1.021251	1.157516	590.192092	0.022737	0.024023
RS	39	1.094886	1.157516	589.555204	0.022712	0.024357
RS	40	1.173357	1.148834	590.695545	0.022756	0.024515
RS	41	1.256982	1.148834	584.574022	0.022520	0.024496
RS	42	1.346098	1.142715	578.666912	0.022293	0.024302
RS	43	1.441067	1.142715	566.690064	0.021831	0.023941
RS	44	1.542273	1.138427	553.871829	0.021338	0.023422
RS	45	1.650125	1.138427	536.028836	0.020650	0.022757
RS	46	1.765060	1.135375	516.801040	0.019909	0.021958
RS	47	1.887543	1.135375	493.511434	0.019012	0.021038
RS	48	2.018070	1.133287	468.698805	0.018056	0.020009
RS	49	2.157169	1.133287	440.863292	0.016984	0.018884
RS	50	2.305403	1.132145	411.682834	0.015860	0.017678
RS	51	2.463372	1.132145	380.677552	0.014665	0.016409
RS	52	2.631715	1.131976	348.791225	0.013437	0.015094
RS	53	2.811114	1.131976	316.367228	0.012188	0.013754
RS	54	3.002294	1.133394	283.612626	0.010926	0.012411
RS	55	3.206029	1.133394	251.744466	0.009698	0.011086
RS	56	3.423144	1.133394	220.791614	0.008506	0.009798
RS	57	3.654518	1.133394	191.183983	0.007365	0.008563
RS	58	3.901087	1.149928	161.216348	0.006211	0.007396
RS	59	4.163848	1.149928	136.189944	0.005247	0.006308
RS	60	4.443866	1.149928	113.307486	0.004365	0.005306
RS	61	4.742273	1.149928	92.750301	0.003573	0.004397
RS	62	5.060277	1.149928	74.619499	0.002875	0.003587
RS	63	5.399165	1.149928	221.312964	0.008526	0.011211
PA	4+25*2+4+6 0.130486975 0.026570385 5.399165154 0.377675056 0.409708023 0.519845009 0.639127254 0.761417389 0.879067421 0.988002777 1.080522537 1.151354790 1.200455189 1.230430603 1.244205475 1.244815826 1.235553741 1.220020294 1.201927185 1.184394836 1.169342995 1.157516479 1.148833752 1.142715454 1.138426781 1.135375500 1.133287430 1.132144928 1.131975532 1.133394122 1.149928153
//
IT	4864
RD	2
LK	-327614.811182
QD	-421.320922 -> -322.574241
RI	0.0615063564
TR	0.127044	0.026726
MT	5.589767
MM	C_pi: 1.027352, n_recomb: 26251.760827
RS	0	0.000000	0.290010	584.885250	0.022280	0.001099
RS	1	0.006625	0.290010	609.145178	0.023204	0.007677
RS	2	0.013689	0.290010	633.424323	0.024129	0.017199
RS	3	0.021220	0.290010	657.578580	0.025049	0.024174
RS	4	0.029251	0.289628	682.332711	0.025992	0.024802
RS	5	0.037814	0.289628	705.737526	0.026883	0.025230
RS	6	0.046944	0.396255	534.854195	0.020374	0.020106
RS	7	0.056679	0.396255	556.071992	0.021182	0.020401
RS	8	0.067059	0.526979	435.492623	0.016589	0.016724
RS	9	0.078126	0.526979	454.447523	0.017311	0.016806
RS	10	0.089927	0.677027	369.571800	0.014078	0.014250
RS	11	0.102509	0.677027	386.629494	0.014728	0.014486
RS	12	0.115925	0.836812	327.488090	0.012475	0.012771
RS	13	0.130230	0.836812	343.139359	0.013071	0.012956
RS	14	0.145483	0.999407	301.171170	0.011472	0.011638
RS	15	0.161746	0.999407	315.841184	0.012031	0.011710
RS	16	0.179086	1.148818	288.176796	0.010977	0.010764
RS	17	0.197575	1.148818	302.278831	0.011515	0.010847
RS	18	0.217289	1.269825	286.794222	0.010925	0.010307
RS	19	0.238310	1.269825	300.696292	0.011454	0.010501
RS	20	0.260722	1.356191	295.042368	0.011239	0.010325
RS	21	0.284620	1.356191	309.015524	0.011771	0.010645
RS	22	0.310100	1.408438	311.390813	0.011862	0.010766
RS	23	0.337269	1.408438	325.591051	0.012403	0.011219
RS	24	0.366238	1.429639	335.010443	0.012761	0.011619
RS	25	0.397126	1.429639	349.468827	0.013312	0.012224
RS	26	0.430060	1.424767	365.252401	0.013913	0.012902
RS	27	0.465176	1.424767	379.842789	0.014469	0.013663
RS	28	0.502618	1.400482	401.104245	0.015279	0.014606
RS	29	0.542541	1.400482	415.494403	0.015827	0.015515
RS	30	0.585108	1.364640	440.673937	0.016786	0.016688
RS	31	0.630496	1.364640	454.281919	0.017305	0.017696
RS	32	0.678891	1.325430	480.820175	0.018316	0.018991
RS	33	0.730492	1.325430	492.814665	0.018773	0.019988
RS	34	0.785511	1.289406	517.545320	0.019715	0.021227
RS	35	0.844175	1.289406	526.921780	0.020072	0.022070
RS	36	0.906726	1.260130	546.928559	0.020834	0.023078
RS	37	0.973420	1.260130	552.641525	0.021052	0.023650
RS	38	1.044533	1.238527	565.840687	0.021554	0.024302
RS	39	1.120358	1.238527	566.945002	0.021596	0.024536
RS	40	1.201205	1.223833	572.271898	0.021799	0.024779
RS	41	1.287409	1.223833	568.037759	0.021638	0.024660
RS	42	1.379323	1.214408	565.349576	0.021536	0.024503
RS	43	1.477327	1.214408	555.339677	0.021154	0.024055
RS	44	1.581823	1.208455	545.103056	0.020764	0.023549
RS	45	1.693242	1.208455	529.227901	0.020160	0.022818
RS	46	1.812043	1.204627	512.174608	0.019510	0.022026
RS	47	1.938714	1.204627	490.753185	0.018694	0.021062
RS	48	2.073776	1.202342	467.746021	0.017818	0.020038
RS	49	2.217787	1.202342	441.571509	0.016821	0.018889
RS	50	2.371338	1.201582	413.757855	0.015761	0.017686
RS	51	2.535062	1.201582	384.116710	0.014632	0.016407
RS	52	2.709632	1.202412	353.117771	0.013451	0.015092
RS	53	2.895767	1.202412	321.701963	0.012254	0.013755
RS	54	3.094234	1.206268	289.194910	0.011016	0.012404
RS	55	3.305849	1.206268	258.004062	0.009828	0.011091
RS	56	3.531483	1.206268	227.475565	0.008665	0.009814
RS	57	3.772065	1.206268	198.050433	0.007544	0.008590
RS	58	4.028586	1.240931	165.885633	0.006319	0.007335
RS	59	4.302100	1.240931	141.397158	0.005386	0.006286
RS	60	4.593735	1.240931	118.749988	0.004524	0.005314
RS	61	4.904690	1.240931	98.166031	0.003739	0.004427
RS	62	5.236246	1.240931	79.793816	0.003040	0.003631
RS	63	5.589767	1.240931	246.390169	0.009386	0.011636
PA	4+25*2+4+6 0.127044160 0.026726147 5.589767357 0.290010459 0.289628218 0.396255301 0.526978761 0.677027451 0.836811948 0.999406622 1.148817741 1.269824564 1.356191082 1.408438477 1.429639169 1.424766822 1.400482025 1.364639523 1.325430151 1.289406391 1.260130293 1.238527101 1.223832587 1.214408159 1.208454767 1.204626761 1.202341621 1.201582436 1.202412016 1.206268190 1.240931419
//
IT	5046
RD	3
LK	-327445.610912
QD	-352.318713 -> -296.925517
RI	0.0650320164
TR	0.124302	0.027139
MT	5.710430
MM	C_pi: 1.045212, n_recomb: 27108.150136
RS	0	0.000000	0.283045	621.656412	0.022932	0.001136
RS	1	0.006660	0.283045	647.195927	0.023875	0.007593
RS	2	0.013764	0.283045	672.698852	0.024815	0.016675
RS	3	0.021342	0.283045	698.004963	0.025749	0.023429
RS	4	0.029424	0.249252	819.263910	0.030222	0.026475
RS	5	0.038044	0.249252	843.262309	0.031107	0.027550
RS	6	0.047238	0.349175	621.582331	0.022930	0.020904
RS	7	0.057045	0.349175	644.110102	0.023761	0.021797
RS	8	0.067504	0.479549	487.162967	0.017971	0.016990
RS	9	0.078661	0.479549	507.348765	0.018716	0.017565
RS	10	0.090561	0.638748	397.354829	0.014658	0.014188
RS	11	0.103253	0.638748	415.281879	0.015319	0.014792
RS	12	0.116790	0.818609	339.036789	0.012507	0.012475
RS	13	0.131229	0.818609	355.159298	0.013102	0.012947
RS	14	0.146630	1.013167	300.820832	0.011097	0.011185
RS	15	0.163057	1.013167	315.599198	0.011642	0.011485
RS	16	0.180578	1.201829	279.223043	0.010300	0.010233
RS	17	0.199265	1.201829	293.150575	0.010814	0.010484
RS	18	0.219198	1.360859	271.800614	0.010027	0.009744
RS	19	0.240457	1.360859	285.346589	0.010526	0.010052
RS	20	0.263133	1.476914	275.928808	0.010179	0.009750
RS	21	0.287320	1.476914	289.466800	0.010678	0.010141
RS	22	0.313117	1.546908	289.730312	0.010688	0.010192
RS	23	0.340632	1.546908	303.516698	0.011197	0.010678
RS	24	0.369980	1.572732	312.415447	0.011525	0.011063
RS	25	0.401283	1.572732	326.583730	0.012047	0.011673
RS	26	0.434670	1.560566	343.564741	0.012674	0.012391
RS	27	0.470281	1.560566	358.086708	0.013210	0.013135
RS	28	0.508265	1.520349	382.375986	0.014106	0.014180
RS	29	0.548778	1.520349	396.992559	0.014645	0.015052
RS	30	0.591989	1.464355	426.914134	0.015749	0.016386
RS	31	0.638078	1.464355	441.062537	0.016270	0.017347
RS	32	0.687238	1.405335	473.456040	0.017465	0.018844
RS	33	0.739671	1.405335	486.249507	0.017937	0.019788
RS	34	0.795597	1.353090	516.945346	0.019070	0.021234
RS	35	0.855247	1.353090	527.264264	0.019450	0.022019
RS	36	0.918871	1.312402	552.387270	0.020377	0.023198
RS	37	0.986732	1.312402	559.058176	0.020623	0.023710
RS	38	1.059113	1.283947	575.959333	0.021247	0.024475
RS	39	1.136314	1.283947	577.941224	0.021320	0.024651
RS	40	1.218658	1.265992	585.487634	0.021598	0.024949
RS	41	1.306486	1.265992	582.003433	0.021470	0.024780
RS	42	1.400164	1.255682	580.374045	0.021410	0.024639
RS	43	1.500082	1.255682	570.971238	0.021063	0.024153
RS	44	1.606654	1.250105	561.086602	0.020698	0.023647
RS	45	1.720324	1.250105	545.663088	0.020129	0.022895
RS	46	1.841566	1.247167	528.588725	0.019499	0.022099
RS	47	1.970882	1.247167	507.438229	0.018719	0.021128
RS	48	2.108812	1.246016	484.150670	0.017860	0.020103
RS	49	2.255928	1.246016	458.038670	0.016897	0.018956
RS	50	2.412843	1.246679	429.674304	0.015850	0.017752
RS	51	2.580209	1.246679	399.875975	0.014751	0.016482
RS	52	2.758722	1.249290	368.066729	0.013578	0.015164
RS	53	2.949125	1.249290	336.283827	0.012405	0.013840
RS	54	3.152210	1.256323	302.535002	0.011160	0.012477
RS	55	3.368821	1.256323	270.856123	0.009992	0.011178
RS	56	3.599859	1.256323	239.683509	0.008842	0.009912
RS	57	3.846285	1.256323	209.477334	0.007727	0.008694
RS	58	4.109125	1.310230	174.001107	0.006419	0.007349
RS	59	4.389470	1.310230	149.367961	0.005510	0.006331
RS	60	4.688488	1.310230	126.381509	0.004662	0.005382
RS	61	5.007421	1.310230	105.296095	0.003884	0.004511
RS	62	5.347597	1.310230	86.297426	0.003183	0.003722
RS	63	5.710430	1.310230	275.591103	0.010166	0.012252
PA	4+25*2+4+6 0.124301921 0.027138569 5.710430413 0.283044628 0.249252110 0.349175005 0.479548833 0.638747987 0.818608916 1.013167124 1.201829345 1.360858997 1.476913735 1.546908099 1.572731792 1.560566404 1.520349121 1.464355102 1.405335092 1.353089965 1.312401781 1.283947101 1.265991935 1.255682305 1.250105115 1.247167338 1.246015507 1.246678905 1.249290359 1.256323253 1.310229708
//
IT	4266
RD	4
LK	-327342.287090
QD	-322.060410 -> -279.176643
RI	0.0612206121
TR	0.121706	0.027597
MT	5.810885
MM	C_pi: 1.070800, n_recomb: 28224.804357
RS	0	0.000000	0.300946	611.454827	0.021664	0.001116
RS	1	0.006689	0.300946	637.605560	0.022590	0.007260
RS	2	0.013826	0.300946	663.858290	0.023520	0.015674
RS	3	0.021441	0.300946	690.064689	0.024449	0.021846
RS	4	0.029564	0.232384	923.411278	0.032716	0.027927
RS	5	0.038232	0.232384	948.056604	0.033589	0.029085
RS	6	0.047479	0.327661	692.793796	0.024546	0.021655
RS	7	0.057344	0.327661	716.597498	0.025389	0.022761
RS	8	0.067869	0.455862	534.221587	0.018927	0.017362
RS	9	0.079099	0.455862	555.722245	0.019689	0.018160
RS	10	0.091080	0.618295	427.061037	0.015131	0.014316
RS	11	0.103862	0.618295	446.080182	0.015805	0.015099
RS	12	0.117499	0.808935	356.617762	0.012635	0.012421
RS	13	0.132049	0.808935	373.544796	0.013235	0.013038
RS	14	0.147571	1.024506	309.228925	0.010956	0.010989
RS	15	0.164133	1.024506	324.525894	0.011498	0.011404
RS	16	0.181802	1.242377	280.995797	0.009956	0.009943
RS	17	0.200653	1.242377	295.208041	0.010459	0.010277
RS	18	0.220765	1.432055	269.090406	0.009534	0.009395
RS	19	0.242222	1.432055	282.766337	0.010018	0.009756
RS	20	0.265115	1.573396	270.376956	0.009579	0.009363
RS	21	0.289539	1.573396	283.971819	0.010061	0.009780
RS	22	0.315597	1.659083	282.678195	0.010015	0.009778
RS	23	0.343398	1.659083	296.527488	0.010506	0.010270
RS	24	0.373059	1.688981	305.254724	0.010815	0.010640
RS	25	0.404704	1.688981	319.573248	0.011322	0.011237
RS	26	0.438466	1.669904	337.916629	0.011972	0.011983
RS	27	0.474486	1.669904	352.754498	0.012498	0.012698
RS	28	0.512916	1.614805	380.095612	0.013467	0.013820
RS	29	0.553917	1.614805	395.250190	0.014004	0.014653
RS	30	0.597660	1.540312	429.848543	0.015229	0.016113
RS	31	0.644330	1.540312	444.761186	0.015758	0.017030
RS	32	0.694122	1.463628	482.875915	0.017108	0.018690
RS	33	0.747244	1.463628	496.587617	0.017594	0.019591
RS	34	0.803920	1.397552	533.003494	0.018884	0.021203
RS	35	0.864387	1.397552	544.260963	0.019283	0.021950
RS	36	0.928899	1.347792	574.068705	0.020339	0.023264
RS	37	0.997727	1.347792	581.556860	0.020604	0.023743
RS	38	1.071159	1.314569	601.505443	0.021311	0.024592
RS	39	1.149503	1.314569	604.086258	0.021403	0.024741
RS	40	1.233088	1.295099	613.003345	0.021719	0.025072
RS	41	1.322264	1.295099	609.865204	0.021607	0.024884
RS	42	1.417406	1.285320	608.329060	0.021553	0.024743
RS	43	1.518912	1.285320	599.026393	0.021223	0.024250
RS	44	1.627208	1.281241	588.496636	0.020850	0.023731
RS	45	1.742749	1.281241	572.940830	0.020299	0.022983
RS	46	1.866018	1.280071	554.872248	0.019659	0.022177
RS	47	1.997534	1.280071	533.359867	0.018897	0.021216
RS	48	2.137848	1.280728	508.871134	0.018029	0.020185
RS	49	2.287547	1.280728	482.169818	0.017083	0.019054
RS	50	2.447261	1.283322	452.401427	0.016029	0.017845
RS	51	2.617659	1.283322	421.806006	0.014945	0.016592
RS	52	2.799455	1.288090	388.413471	0.013761	0.015269
RS	53	2.993413	1.288090	355.665512	0.012601	0.013961
RS	54	3.200345	1.298683	319.954265	0.011336	0.012582
RS	55	3.421120	1.298683	287.267021	0.010178	0.011299
RS	56	3.656663	1.298683	254.960171	0.009033	0.010044
RS	57	3.907963	1.298683	223.518005	0.007919	0.008831
RS	58	4.176074	1.372759	184.012813	0.006520	0.007391
RS	59	4.462120	1.372759	158.935523	0.005631	0.006402
RS	60	4.767300	1.372759	135.349565	0.004795	0.005473
RS	61	5.092896	1.372759	113.539068	0.004023	0.004614
RS	62	5.440272	1.372759	93.723508	0.003321	0.003831
RS	63	5.810885	1.372759	308.463571	0.010929	0.012950
PA	4+25*2+4+6 0.121706173 0.027597381 5.810885315 0.300946274 0.232384301 0.327661090 0.455861706 0.618294913 0.808934652 1.024505851 1.242377400 1.432054602 1.573395621 1.659082894 1.688981019 1.669903802 1.614805473 1.540311708 1.463628482 1.397552234 1.347792132 1.314568581 1.295099188 1.285320127 1.281240580 1.280070663 1.280727921 1.283321743 1.288090017 1.298682900 1.372758732
//
IT	4618
RD	5
LK	-327259.256386
QD	-300.891072 -> -263.475564
RI	0.0551326944
TR	0.119149	0.028038
MT	5.907211
MM	C_pi: 1.099731, n_recomb: 29432.076459
RS	0	0.000000	0.329558	584.804942	0.019870	0.001076
RS	1	0.006717	0.329558	611.136842	0.020764	0.006858
RS	2	0.013885	0.329558	637.755727	0.021669	0.014587
RS	3	0.021534	0.329558	664.534717	0.022579	0.020137
RS	4	0.029698	0.224533	1008.476966	0.034265	0.029149
RS	5	0.038409	0.224533	1034.049973	0.035133	0.030182
RS	6	0.047706	0.317100	753.559819	0.025603	0.022271
RS	7	0.057627	0.317100	778.702064	0.026458	0.023435
RS	8	0.068214	0.443075	577.556386	0.019623	0.017714
RS	9	0.079513	0.443075	600.417346	0.020400	0.018623
RS	10	0.091571	0.606363	457.071486	0.015530	0.014496
RS	11	0.104438	0.606363	477.280217	0.016216	0.015375
RS	12	0.118170	0.803075	376.864827	0.012805	0.012464
RS	13	0.132824	0.803075	394.748466	0.013412	0.013164
RS	14	0.148462	1.033364	321.674839	0.010929	0.010911
RS	15	0.165151	1.033364	337.680526	0.011473	0.011394
RS	16	0.182961	1.274191	287.664689	0.009774	0.009774
RS	17	0.201967	1.274191	302.373491	0.010274	0.010155
RS	18	0.222250	1.489868	271.880827	0.009238	0.009161
RS	19	0.243894	1.489868	285.908041	0.009714	0.009548
RS	20	0.266993	1.653913	270.792034	0.009201	0.009079
RS	21	0.291644	1.653913	284.664690	0.009672	0.009507
RS	22	0.317950	1.754535	281.938018	0.009579	0.009459
RS	23	0.346023	1.754535	296.060719	0.010059	0.009946
RS	24	0.375981	1.788957	304.631946	0.010350	0.010298
RS	25	0.407952	1.788957	319.291333	0.010848	0.010877
RS	26	0.442070	1.764079	338.916903	0.011515	0.011639
RS	27	0.478480	1.764079	354.233833	0.012036	0.012326
RS	28	0.517336	1.695575	384.481426	0.013063	0.013503
RS	29	0.558801	1.695575	400.305202	0.013601	0.014301
RS	30	0.603051	1.604296	439.417308	0.014930	0.015860
RS	31	0.650274	1.604296	455.191106	0.015466	0.016741
RS	32	0.700669	1.511779	498.880052	0.016950	0.018531
RS	33	0.754448	1.511779	513.568840	0.017449	0.019401
RS	34	0.811840	1.433642	555.549271	0.018876	0.021151
RS	35	0.873087	1.433642	567.758988	0.019290	0.021875
RS	36	0.938447	1.376358	602.027649	0.020455	0.023299
RS	37	1.008198	1.376358	610.295464	0.020736	0.023762
RS	38	1.082634	1.339617	632.959114	0.021506	0.024674
RS	39	1.162069	1.339617	636.050551	0.021611	0.024816
RS	40	1.246840	1.319590	645.914297	0.021946	0.025166
RS	41	1.337305	1.319590	642.990975	0.021847	0.024978
RS	42	1.433847	1.311059	641.082761	0.021782	0.024827
RS	43	1.536872	1.311059	631.717154	0.021464	0.024343
RS	44	1.646818	1.309009	620.090669	0.021069	0.023806
RS	45	1.764149	1.309009	604.217806	0.020529	0.023073
RS	46	1.889361	1.309995	584.747880	0.019868	0.022252
RS	47	2.022983	1.309995	562.675301	0.019118	0.021312
RS	48	2.165580	1.312738	536.625744	0.018233	0.020272
RS	49	2.317755	1.312738	509.130893	0.017299	0.019162
RS	50	2.480151	1.317451	477.640429	0.016229	0.017948
RS	51	2.653455	1.317451	446.045725	0.015155	0.016715
RS	52	2.838400	1.324508	410.784573	0.013957	0.015387
RS	53	3.035768	1.324508	376.880554	0.012805	0.014096
RS	54	3.246392	1.338813	338.923566	0.011515	0.012700
RS	55	3.471163	1.338813	305.063326	0.010365	0.011433
RS	56	3.711032	1.338813	271.463721	0.009223	0.010187
RS	57	3.967012	1.338813	238.634730	0.008108	0.008979
RS	58	4.240186	1.433858	194.688380	0.006615	0.007443
RS	59	4.531709	1.433858	169.096398	0.005745	0.006481
RS	60	4.842813	1.433858	144.850802	0.004922	0.005571
RS	61	5.174813	1.433858	122.263315	0.004154	0.004723
RS	62	5.529113	1.433858	101.584993	0.003452	0.003944
RS	63	5.907211	1.433858	343.805829	0.011681	0.013683
PA	4+25*2+4+6 0.119148527 0.028038486 5.907211007 0.329557776 0.224532786 0.317100449 0.443075028 0.606362716 0.803075412 1.033363740 1.274191094 1.489867994 1.653912826 1.754535349 1.788957100 1.764078913 1.695575315 1.604296481 1.511778858 1.433642054 1.376357856 1.339616913 1.319590042 1.311058988 1.309009167 1.309994801 1.312738302 1.317450609 1.324507708 1.338813442 1.433857532
//
IT	5082
RD	6
LK	-327185.950964
QD	-282.877881 -> -249.009627
RI	0.0489895192
TR	0.116632	0.028446
MT	6.003815
MM	C_pi: 1.129946, n_recomb: 30660.141918
RS	0	0.000000	0.363757	554.304785	0.018079	0.001031
RS	1	0.006744	0.363757	580.513518	0.018934	0.006452
RS	2	0.013943	0.363757	607.180436	0.019804	0.013546
RS	3	0.021627	0.363757	634.201525	0.020685	0.018532
RS	4	0.029829	0.220722	1081.673936	0.035279	0.030174
RS	5	0.038584	0.220722	1108.385516	0.036151	0.031019
RS	6	0.047930	0.312114	806.262207	0.026297	0.022747
RS	7	0.057907	0.312114	832.790626	0.027162	0.023905
RS	8	0.068556	0.436189	617.318380	0.020134	0.018013
RS	9	0.079923	0.436189	641.544649	0.020924	0.018981
RS	10	0.092056	0.599255	486.375062	0.015863	0.014680
RS	11	0.105008	0.599255	507.802423	0.016562	0.015617
RS	12	0.118834	0.799361	398.081485	0.012984	0.012548
RS	13	0.133592	0.799361	416.985954	0.013600	0.013303
RS	14	0.149345	1.040394	335.983829	0.010958	0.010896
RS	15	0.166160	1.040394	352.787352	0.011506	0.011423
RS	16	0.184110	1.300001	296.671896	0.009676	0.009673
RS	17	0.203270	1.300001	311.978855	0.010175	0.010084
RS	18	0.223722	1.538523	277.293357	0.009044	0.008994
RS	19	0.245553	1.538523	291.777230	0.009516	0.009397
RS	20	0.268857	1.723699	274.007184	0.008937	0.008862
RS	21	0.293732	1.723699	288.260242	0.009402	0.009293
RS	22	0.320284	1.839102	284.092895	0.009266	0.009201
RS	23	0.348628	1.839102	298.582997	0.009738	0.009682
RS	24	0.378883	1.878854	306.908189	0.010010	0.010010
RS	25	0.411178	1.878854	321.988513	0.010502	0.010573
RS	26	0.445651	1.849428	342.731322	0.011178	0.011340
RS	27	0.482449	1.849428	358.590262	0.011696	0.012002
RS	28	0.521728	1.768920	391.527709	0.012770	0.013218
RS	29	0.563657	1.768920	408.066738	0.013309	0.013987
RS	30	0.608413	1.662278	451.471447	0.014725	0.015622
RS	31	0.656187	1.662278	468.138934	0.015269	0.016474
RS	32	0.707183	1.555288	517.220743	0.016869	0.018372
RS	33	0.761618	1.555288	532.908584	0.017381	0.019220
RS	34	0.819725	1.466289	580.313030	0.018927	0.021084
RS	35	0.881750	1.466289	593.485739	0.019357	0.021795
RS	36	0.947957	1.402446	632.069427	0.020615	0.023311
RS	37	1.018630	1.402446	641.114365	0.020910	0.023770
RS	38	1.094069	1.362899	666.308215	0.021732	0.024734
RS	39	1.174595	1.362899	669.895261	0.021849	0.024878
RS	40	1.260552	1.342809	680.483665	0.022194	0.025239
RS	41	1.352306	1.342809	677.752151	0.022105	0.025061
RS	42	1.450247	1.335857	675.246331	0.022024	0.024897
RS	43	1.554793	1.335857	665.791731	0.021715	0.024429
RS	44	1.666390	1.336054	652.873414	0.021294	0.023872
RS	45	1.785513	1.336054	636.656974	0.020765	0.023159
RS	46	1.912669	1.339331	615.634432	0.020079	0.022324
RS	47	2.048401	1.339331	592.974743	0.019340	0.021407
RS	48	2.193286	1.344231	565.253707	0.018436	0.020359
RS	49	2.347942	1.344231	536.936556	0.017513	0.019273
RS	50	2.513027	1.351088	503.636992	0.016426	0.018053
RS	51	2.689246	1.351088	471.011710	0.015362	0.016843
RS	52	2.877349	1.360435	433.805403	0.014149	0.015508
RS	53	3.078137	1.360435	398.712377	0.013004	0.014236
RS	54	3.292466	1.378478	358.414420	0.011690	0.012821
RS	55	3.521249	1.378478	323.353094	0.010546	0.011570
RS	56	3.765460	1.378478	288.431056	0.009407	0.010334
RS	57	4.026141	1.378478	254.184030	0.008290	0.009131
RS	58	4.304402	1.495173	205.531212	0.006704	0.007497
RS	59	4.601429	1.495173	179.436803	0.005852	0.006560
RS	60	4.918486	1.495173	154.545424	0.005041	0.005669
RS	61	5.256926	1.495173	131.194140	0.004279	0.004832
RS	62	5.618189	1.495173	109.663568	0.003577	0.004058
RS	63	6.003815	1.495173	381.023167	0.012427	0.014429
PA	4+25*2+4+6 0.116632371 0.028445663 6.003815215 0.363756542 0.220722215 0.312114455 0.436189165 0.599254590 0.799360930 1.040394243 1.300000555 1.538522831 1.723698630 1.839101672 1.878853996 1.849428236 1.768920409 1.662277994 1.555287829 1.466288715 1.402446380 1.362898975 1.342808613 1.335856806 1.336053664 1.339331373 1.344231410 1.351088081 1.360435454 1.378477943 1.495173147
//
IT	4956
RD	7
LK	-327119.331966
QD	-266.704346 -> -235.643583
RI	0.0434892207
TR	0.114180	0.028818
MT	6.101261
MM	C_pi: 1.160553, n_recomb: 31882.780709
RS	0	0.000000	0.401302	524.659873	0.016456	0.000985
RS	1	0.006771	0.401302	550.552880	0.017268	0.006066
RS	2	0.014000	0.401302	577.045930	0.018099	0.012595
RS	3	0.021718	0.401302	604.056227	0.018946	0.017094
RS	4	0.029960	0.218923	1147.090107	0.035978	0.031039
RS	5	0.038759	0.218923	1175.070808	0.036856	0.031691
RS	6	0.048154	0.310346	852.451685	0.026737	0.023098
RS	7	0.058185	0.310346	880.393442	0.027613	0.024226
RS	8	0.068895	0.432892	653.771784	0.020505	0.018254
RS	9	0.080330	0.432892	679.349237	0.021308	0.019254
RS	10	0.092540	0.595193	514.587357	0.016140	0.014853
RS	11	0.105576	0.595193	537.232628	0.016850	0.015826
RS	12	0.119495	0.797027	419.526002	0.013158	0.012651
RS	13	0.134356	0.797027	439.476630	0.013784	0.013445
RS	14	0.150224	1.046096	351.195868	0.011015	0.010916
RS	15	0.167166	1.046096	368.841505	0.011569	0.011476
RS	16	0.185255	1.321488	306.892921	0.009626	0.009616
RS	17	0.204569	1.321488	322.850816	0.010126	0.010049
RS	18	0.225190	1.580557	284.070082	0.008910	0.008873
RS	19	0.247208	1.580557	299.064810	0.009380	0.009286
RS	20	0.270716	1.785799	278.653369	0.008740	0.008688
RS	21	0.295816	1.785799	293.337593	0.009201	0.009121
RS	22	0.322615	1.916101	287.676903	0.009023	0.008986
RS	23	0.351229	1.916101	302.577556	0.009490	0.009459
RS	24	0.381781	1.962089	310.536748	0.009740	0.009763
RS	25	0.414401	1.962089	326.070042	0.010227	0.010310
RS	26	0.449229	1.929332	347.744125	0.010907	0.011074
RS	27	0.486416	1.929332	364.164440	0.011422	0.011715
RS	28	0.526120	1.838042	399.558967	0.012532	0.012958
RS	29	0.568513	1.838042	416.821941	0.013074	0.013702
RS	30	0.613776	1.717161	464.281876	0.014562	0.015398
RS	31	0.662104	1.717161	481.846703	0.015113	0.016226
RS	32	0.713703	1.596689	536.129106	0.016816	0.018214
RS	33	0.768797	1.596689	552.820741	0.017339	0.019044
RS	34	0.827620	1.497632	605.519758	0.018992	0.021007
RS	35	0.890426	1.497632	619.663920	0.019436	0.021711
RS	36	0.957485	1.427830	662.462788	0.020778	0.023307
RS	37	1.029084	1.427830	672.296731	0.021087	0.023768
RS	38	1.105531	1.385876	699.918502	0.021953	0.024775
RS	39	1.187154	1.385876	704.016686	0.022081	0.024928
RS	40	1.274303	1.365963	715.218383	0.022433	0.025296
RS	41	1.367353	1.365963	712.699715	0.022354	0.025133
RS	42	1.466703	1.360722	709.495908	0.022253	0.024954
RS	43	1.572780	1.360722	699.980186	0.021955	0.024506
RS	44	1.686038	1.363226	685.700550	0.021507	0.023929
RS	45	1.806966	1.363226	669.174250	0.020989	0.023240
RS	46	1.936080	1.368803	646.568845	0.020280	0.022391
RS	47	2.073937	1.368803	623.358050	0.019552	0.021500
RS	48	2.221128	1.375828	593.964878	0.018630	0.020443
RS	49	2.378284	1.375828	564.859158	0.017717	0.019383
RS	50	2.546081	1.384773	529.761052	0.016616	0.018157
RS	51	2.725239	1.384773	496.133063	0.015561	0.016970
RS	52	2.916528	1.396346	456.989094	0.014333	0.015629
RS	53	3.120767	1.396346	420.727497	0.013196	0.014375
RS	54	3.338836	1.418079	378.068849	0.011858	0.012943
RS	55	3.571669	1.418079	341.822622	0.010721	0.011707
RS	56	3.820266	1.418079	305.590835	0.009585	0.010481
RS	57	4.085695	1.418079	269.934464	0.008466	0.009281
RS	58	4.369096	1.556989	216.377621	0.006787	0.007550
RS	59	4.671685	1.556989	189.815262	0.005954	0.006638
RS	60	4.994761	1.556989	164.312422	0.005154	0.005764
RS	61	5.339711	1.556989	140.229267	0.004398	0.004938
RS	62	5.708018	1.556989	117.873976	0.003697	0.004169
RS	63	6.101261	1.556989	419.845680	0.013168	0.015176
PA	4+25*2+4+6 0.114180182 0.028818359 6.101260637 0.401302273 0.218922886 0.310346232 0.432891880 0.595193270 0.797026676 1.046095905 1.321487752 1.580557335 1.785799065 1.916101128 1.962089168 1.929331502 1.838041636 1.717160898 1.596688711 1.497631598 1.427830358 1.385875513 1.365963179 1.360721561 1.363225765 1.368803468 1.375827853 1.384772640 1.396345882 1.418078540 1.556989031
//
IT	4658
RD	8
LK	-327058.131188
QD	-251.959275 -> -223.294354
RI	0.0387527597
TR	0.111812	0.029161
MT	6.198897
MM	C_pi: 1.191111, n_recomb: 33090.259596
RS	0	0.000000	0.441112	497.372876	0.015031	0.000942
RS	1	0.006797	0.441112	522.838287	0.015800	0.005710
RS	2	0.014056	0.441112	549.016551	0.016591	0.011739
RS	3	0.021809	0.441112	575.843550	0.017402	0.015825
RS	4	0.030089	0.218183	1207.240859	0.036483	0.031779
RS	5	0.038931	0.218183	1236.564424	0.037369	0.032255
RS	6	0.048374	0.310602	893.284923	0.026995	0.023346
RS	7	0.058459	0.310602	922.651272	0.027883	0.024436
RS	8	0.069230	0.431948	687.256357	0.020769	0.018443
RS	9	0.080733	0.431948	714.162613	0.021582	0.019462
RS	10	0.093018	0.593186	541.618571	0.016368	0.015011
RS	11	0.106138	0.593186	565.468425	0.017089	0.016007
RS	12	0.120149	0.795617	440.889197	0.013324	0.012762
RS	13	0.135113	0.795617	461.893754	0.013959	0.013586
RS	14	0.151094	1.050741	366.879602	0.011087	0.010960
RS	15	0.168161	1.050741	385.390854	0.011647	0.011545
RS	16	0.186389	1.339622	317.811569	0.009604	0.009587
RS	17	0.205855	1.339622	334.450413	0.010107	0.010038
RS	18	0.226645	1.617466	291.623576	0.008813	0.008783
RS	19	0.248847	1.617466	307.159261	0.009282	0.009204
RS	20	0.272559	1.841975	284.092858	0.008585	0.008547
RS	21	0.297882	1.841975	299.234738	0.009043	0.008981
RS	22	0.324927	1.987393	292.014084	0.008825	0.008803
RS	23	0.353810	1.987393	307.344914	0.009288	0.009270
RS	24	0.384657	2.040504	314.816198	0.009514	0.009545
RS	25	0.417600	2.040504	330.812620	0.009997	0.010079
RS	26	0.452782	2.005544	353.235728	0.010675	0.010834
RS	27	0.490355	2.005544	370.217143	0.011188	0.011457
RS	28	0.530483	1.904539	407.840576	0.012325	0.012716
RS	29	0.573338	1.904539	425.819222	0.012868	0.013440
RS	30	0.619106	1.770322	477.099546	0.014418	0.015183
RS	31	0.667984	1.770322	495.551827	0.014976	0.015992
RS	32	0.720186	1.637096	554.846211	0.016768	0.018056
RS	33	0.775935	1.637096	572.537690	0.017302	0.018874
RS	34	0.835474	1.528535	630.411846	0.019051	0.020922
RS	35	0.899060	1.528535	645.533777	0.019508	0.021623
RS	36	0.966967	1.453154	692.477246	0.020927	0.023290
RS	37	1.039491	1.453154	703.117313	0.021248	0.023756
RS	38	1.116944	1.409016	733.113179	0.022155	0.024802
RS	39	1.199662	1.409016	737.750033	0.022295	0.024966
RS	40	1.288002	1.389386	749.517689	0.022651	0.025340
RS	41	1.382347	1.389386	747.249801	0.022582	0.025194
RS	42	1.483105	1.385880	743.317035	0.022463	0.025001
RS	43	1.590711	1.385880	733.787670	0.022175	0.024574
RS	44	1.705632	1.390672	718.142985	0.021703	0.023980
RS	45	1.828364	1.390672	701.361138	0.021195	0.023315
RS	46	1.959438	1.398493	677.200811	0.020465	0.022454
RS	47	2.099421	1.398493	653.495289	0.019749	0.021588
RS	48	2.248920	1.407561	622.477827	0.018812	0.020526
RS	49	2.408580	1.407561	592.636736	0.017910	0.019489
RS	50	2.579092	1.418496	555.792564	0.016796	0.018261
RS	51	2.761195	1.418496	521.207355	0.015751	0.017095
RS	52	2.955675	1.432199	480.166349	0.014511	0.015750
RS	53	3.163375	1.432199	442.772117	0.013381	0.014513
RS	54	3.385192	1.457532	397.765101	0.012021	0.013063
RS	55	3.622087	1.457532	360.361782	0.010890	0.011842
RS	56	3.875083	1.457532	322.844617	0.009756	0.010625
RS	57	4.145277	1.457532	285.799144	0.008637	0.009429
RS	58	4.433835	1.619098	227.177098	0.006865	0.007602
RS	59	4.742008	1.619098	200.183539	0.006050	0.006714
RS	60	5.071127	1.619098	174.106194	0.005262	0.005856
RS	61	5.422618	1.619098	149.326166	0.004513	0.005041
RS	62	5.798000	1.619098	126.177224	0.003813	0.004277
RS	63	6.198897	1.619098	460.109682	0.013905	0.015920
PA	4+25*2+4+6 0.111812034 0.029160912 6.198897007 0.441111558 0.218182548 0.310601950 0.431948133 0.593186164 0.795617443 1.050740892 1.339621762 1.617465987 1.841974852 1.987392831 2.040504362 2.005544233 1.904538512 1.770321885 1.637095636 1.528534704 1.453153616 1.409015545 1.389386089 1.385880433 1.390671614 1.398493320 1.407561446 1.418496046 1.432199474 1.457531670 1.619097681
//
IT	4508
RD	9
LK	-327001.597692
QD	-238.431440 -> -211.873765
RI	0.0347182128
TR	0.109540	0.029478
MT	6.295897
MM	C_pi: 1.221384, n_recomb: 34279.197001
RS	0	0.000000	0.482616	472.733588	0.013791	0.000900
RS	1	0.006823	0.482616	497.711678	0.014519	0.005384
RS	2	0.014112	0.482616	523.490885	0.015271	0.010972
RS	3	0.021898	0.482616	550.023189	0.016045	0.014707
RS	4	0.030215	0.218020	1263.685610	0.036865	0.032422
RS	5	0.039099	0.218020	1294.390091	0.037760	0.032746
RS	6	0.048590	0.312217	929.639471	0.027120	0.023509
RS	7	0.058729	0.312217	960.429856	0.028018	0.024560
RS	8	0.069559	0.432625	718.122094	0.020949	0.018586
RS	9	0.081128	0.432625	746.331362	0.021772	0.019616
RS	10	0.093487	0.592617	567.505610	0.016555	0.015151
RS	11	0.106688	0.592617	592.541676	0.017286	0.016163
RS	12	0.120791	0.794836	462.047597	0.013479	0.012876
RS	13	0.135856	0.794836	484.105617	0.014122	0.013724
RS	14	0.151948	1.054502	382.827326	0.011168	0.011018
RS	15	0.169139	1.054502	402.217289	0.011734	0.011625
RS	16	0.187503	1.355023	329.170514	0.009603	0.009580
RS	17	0.207119	1.355023	346.508799	0.010108	0.010045
RS	18	0.228074	1.650166	299.662082	0.008742	0.008717
RS	19	0.250459	1.650166	315.756804	0.009211	0.009143
RS	20	0.274371	1.893309	290.004558	0.008460	0.008431
RS	21	0.299914	1.893309	305.618415	0.008916	0.008864
RS	22	0.327201	2.054068	296.769949	0.008657	0.008644
RS	23	0.356349	2.054068	312.539086	0.009117	0.009105
RS	24	0.387486	2.115156	319.404336	0.009318	0.009351
RS	25	0.420748	2.115156	335.863564	0.009798	0.009873
RS	26	0.456279	2.079028	358.866226	0.010469	0.010615
RS	27	0.494234	2.079028	376.399306	0.010980	0.011222
RS	28	0.534779	1.969234	416.039215	0.012137	0.012491
RS	29	0.578091	1.969234	434.717404	0.012682	0.013196
RS	30	0.624358	1.822418	489.595265	0.014283	0.014978
RS	31	0.673781	1.822418	508.918529	0.014846	0.015770
RS	32	0.726577	1.676994	573.042867	0.016717	0.017898
RS	33	0.782975	1.676994	591.725448	0.017262	0.018707
RS	34	0.843221	1.559320	654.665572	0.019098	0.020831
RS	35	0.907578	1.559320	670.769505	0.019568	0.021531
RS	36	0.976326	1.478604	721.806494	0.021057	0.023262
RS	37	1.049764	1.478604	733.270860	0.021391	0.023735
RS	38	1.128214	1.432405	765.617746	0.022335	0.024816
RS	39	1.212016	1.432405	770.824479	0.022487	0.024994
RS	40	1.301535	1.413087	783.149307	0.022846	0.025373
RS	41	1.397163	1.413087	781.175184	0.022789	0.025244
RS	42	1.499316	1.411291	776.520440	0.022653	0.025039
RS	43	1.608439	1.411291	767.030249	0.022376	0.024634
RS	44	1.725007	1.418307	750.052264	0.021881	0.024024
RS	45	1.849529	1.418307	733.073906	0.021385	0.023384
RS	46	1.982546	1.428285	707.414729	0.020637	0.022512
RS	47	2.124640	1.428285	683.274808	0.019933	0.021672
RS	48	2.276429	1.439290	650.703844	0.018982	0.020605
RS	49	2.438575	1.439290	620.183609	0.018092	0.019593
RS	50	2.611784	1.452096	581.662798	0.016968	0.018363
RS	51	2.796811	1.452096	546.168188	0.015933	0.017218
RS	52	2.994463	1.467815	503.284402	0.014682	0.015869
RS	53	3.205601	1.467815	464.795057	0.013559	0.014649
RS	54	3.431145	1.496630	417.465354	0.012178	0.013183
RS	55	3.672078	1.496630	378.933002	0.011054	0.011975
RS	56	3.929450	1.496630	340.155708	0.009923	0.010767
RS	57	4.204382	1.496630	301.742855	0.008803	0.009574
RS	58	4.498074	1.681170	237.917424	0.006941	0.007652
RS	59	4.811804	1.681170	210.525586	0.006141	0.006786
RS	60	5.146940	1.681170	183.907675	0.005365	0.005945
RS	61	5.504943	1.681170	158.463710	0.004623	0.005140
RS	62	5.887373	1.681170	134.551142	0.003925	0.004381
RS	63	6.295897	1.681170	501.685800	0.014635	0.016657
PA	4+25*2+4+6 0.109540360 0.029478307 6.295896654 0.482615738 0.218020249 0.312216607 0.432625358 0.592616921 0.794836300 1.054501641 1.355022782 1.650166203 1.893309263 2.054068487 2.115155916 2.079027709 1.969233639 1.822418083 1.676994315 1.559320383 1.478604135 1.432404717 1.413087417 1.411291025 1.418306640 1.428285337 1.439290025 1.452096477 1.467815427 1.496629886 1.681170271
//
IT	4218
RD	10
LK	-326949.187242
QD	-225.970245 -> -201.294037
RI	0.0312808707
TR	0.107371	0.029775
MT	6.391520
MM	C_pi: 1.251234, n_recomb: 35448.704480
RS	0	0.000000	0.525490	450.603926	0.012711	0.000862
RS	1	0.006848	0.525490	475.067171	0.013402	0.005087
RS	2	0.014165	0.525490	500.400105	0.014116	0.010284
RS	3	0.021984	0.525490	526.568480	0.014854	0.013719
RS	4	0.030338	0.218177	1317.420370	0.037164	0.032989
RS	5	0.039263	0.218177	1349.521657	0.038070	0.033184
RS	6	0.048801	0.314784	962.209311	0.027144	0.023604
RS	7	0.058991	0.314784	994.414067	0.028052	0.024619
RS	8	0.069879	0.434474	746.658936	0.021063	0.018690
RS	9	0.081513	0.434474	776.143587	0.021895	0.019727
RS	10	0.093943	0.593092	592.315423	0.016709	0.015277
RS	11	0.107225	0.593092	618.517188	0.017448	0.016300
RS	12	0.121416	0.794492	482.950066	0.013624	0.012991
RS	13	0.136579	0.794492	506.056825	0.014276	0.013858
RS	14	0.152781	1.057494	398.933813	0.011254	0.011088
RS	15	0.170092	1.057494	419.209976	0.011826	0.011713
RS	16	0.188588	1.368129	340.829235	0.009615	0.009589
RS	17	0.208351	1.368129	358.879053	0.010124	0.010066
RS	18	0.229468	1.679284	308.027124	0.008689	0.008669
RS	19	0.252031	1.679284	324.692419	0.009160	0.009100
RS	20	0.276139	1.940501	296.216866	0.008356	0.008334
RS	21	0.301898	1.940501	312.310588	0.008810	0.008766
RS	22	0.329421	2.116820	301.766109	0.008513	0.008505
RS	23	0.358828	2.116820	317.975701	0.008970	0.008961
RS	24	0.390250	2.186661	324.127425	0.009144	0.009177
RS	25	0.423824	2.186661	341.044029	0.009621	0.009688
RS	26	0.459696	2.150304	364.472982	0.010282	0.010413
RS	27	0.498026	2.150304	382.544100	0.010791	0.011006
RS	28	0.538980	2.032553	424.003808	0.011961	0.012279
RS	29	0.582739	2.032553	443.361797	0.012507	0.012969
RS	30	0.629495	1.873760	501.627879	0.014151	0.014780
RS	31	0.679452	1.873760	521.802319	0.014720	0.015558
RS	32	0.732831	1.716575	590.584525	0.016660	0.017742
RS	33	0.789865	1.716575	610.246489	0.017215	0.018542
RS	34	0.850806	1.590078	678.149771	0.019130	0.020735
RS	35	0.915919	1.590078	695.237835	0.019613	0.021435
RS	36	0.985492	1.504189	750.329432	0.021167	0.023224
RS	37	1.059829	1.504189	762.635362	0.021514	0.023706
RS	38	1.139257	1.455988	797.330059	0.022493	0.024819
RS	39	1.224124	1.455988	803.137766	0.022656	0.025011
RS	40	1.314804	1.436973	816.033164	0.023020	0.025395
RS	41	1.411693	1.436973	814.395813	0.022974	0.025286
RS	42	1.515217	1.436828	809.049749	0.022823	0.025069
RS	43	1.625831	1.436828	799.650897	0.022558	0.024686
RS	44	1.744020	1.445984	781.390660	0.022043	0.024063
RS	45	1.870304	1.445984	764.273262	0.021560	0.023447
RS	46	2.005235	1.458019	737.184392	0.020796	0.022567
RS	47	2.149407	1.458019	712.668210	0.020104	0.021752
RS	48	2.303451	1.470842	678.624094	0.019144	0.020683
RS	49	2.468046	1.470842	647.478359	0.018265	0.019694
RS	50	2.643912	1.485390	607.357799	0.017133	0.018463
RS	51	2.831822	1.485390	570.998759	0.016108	0.017338
RS	52	3.032600	1.503000	526.331553	0.014848	0.015987
RS	53	3.247128	1.503000	486.781758	0.013732	0.014782
RS	54	3.476348	1.535161	437.161120	0.012332	0.013302
RS	55	3.721265	1.535161	397.524577	0.011214	0.012106
RS	56	3.982955	1.535161	357.509896	0.010085	0.010906
RS	57	4.262566	1.535161	317.749600	0.008964	0.009716
RS	58	4.561325	1.742879	248.599531	0.007013	0.007702
RS	59	4.880544	1.742879	220.837143	0.006230	0.006856
RS	60	5.221624	1.742879	193.708168	0.005464	0.006031
RS	61	5.586062	1.742879	167.629680	0.004729	0.005235
RS	62	5.975458	1.742879	142.981017	0.004033	0.004482
RS	63	6.391520	1.742879	544.461708	0.015359	0.017386
PA	4+25*2+4+6 0.107371460 0.029775065 6.391520099 0.525490174 0.218176605 0.314783833 0.434473733 0.593091659 0.794492161 1.057494459 1.368128786 1.679283584 1.940501338 2.116820286 2.186660554 2.150304342 2.032552542 1.873760361 1.716574750 1.590077737 1.504188760 1.455988333 1.436972725 1.436828359 1.445984271 1.458019034 1.470841615 1.485390490 1.502999850 1.535161209 1.742879358
//
IT	3900
RD	11
LK	-326900.467214
QD	-214.454592 -> -191.473609
RI	0.0283323925
TR	0.105308	0.030055
MT	6.485150
MM	C_pi: 1.280569, n_recomb: 36598.835851
RS	0	0.000000	0.569612	430.657669	0.011767	0.000826
RS	1	0.006873	0.569612	454.595484	0.012421	0.004815
RS	2	0.014217	0.569612	479.456043	0.013100	0.009665
RS	3	0.022067	0.569612	505.216876	0.013804	0.012841
RS	4	0.030456	0.218502	1369.126573	0.037409	0.033496
RS	5	0.039422	0.218502	1402.626398	0.038324	0.033583
RS	6	0.049004	0.318040	991.550464	0.027092	0.023644
RS	7	0.059244	0.318040	1025.152889	0.028011	0.024626
RS	8	0.070188	0.437178	773.147605	0.021125	0.018763
RS	9	0.081884	0.437178	803.879318	0.021965	0.019803
RS	10	0.094384	0.594325	616.141041	0.016835	0.015388
RS	11	0.107743	0.594325	643.487512	0.017582	0.016418
RS	12	0.122021	0.794432	503.592049	0.013760	0.013106
RS	13	0.137279	0.794432	527.740814	0.014420	0.013988
RS	14	0.153586	1.059796	415.145165	0.011343	0.011165
RS	15	0.171014	1.059796	436.311803	0.011921	0.011806
RS	16	0.189640	1.379229	352.713576	0.009637	0.009610
RS	17	0.209545	1.379229	371.483450	0.010150	0.010097
RS	18	0.230819	1.705279	316.624346	0.008651	0.008635
RS	19	0.253554	1.705279	333.867814	0.009122	0.009070
RS	20	0.277853	1.984029	302.631857	0.008269	0.008251
RS	21	0.303821	1.984029	319.209691	0.008722	0.008683
RS	22	0.331573	2.176078	306.905451	0.008386	0.008381
RS	23	0.361233	2.176078	323.554505	0.008841	0.008832
RS	24	0.392932	2.255375	328.895118	0.008986	0.009018
RS	25	0.426809	2.255375	346.261200	0.009461	0.009520
RS	26	0.463014	2.219675	369.974453	0.010109	0.010226
RS	27	0.501707	2.219675	388.568038	0.010617	0.010807
RS	28	0.543060	2.094709	431.668799	0.011795	0.012079
RS	29	0.587254	2.094709	451.685244	0.012342	0.012754
RS	30	0.634486	1.924485	513.142786	0.014021	0.014589
RS	31	0.684964	1.924485	534.146809	0.014595	0.015355
RS	32	0.738911	1.755894	607.422983	0.016597	0.017586
RS	33	0.796566	1.755894	628.050507	0.017160	0.018379
RS	34	0.858182	1.620794	700.820070	0.019149	0.020633
RS	35	0.924034	1.620794	718.892263	0.019642	0.021335
RS	36	0.994411	1.529840	778.008599	0.021258	0.023179
RS	37	1.069625	1.529840	791.171411	0.021617	0.023669
RS	38	1.150008	1.479663	828.222586	0.022630	0.024813
RS	39	1.235915	1.479663	834.660452	0.022806	0.025019
RS	40	1.327726	1.460914	848.154755	0.023174	0.025410
RS	41	1.425847	1.460914	846.894791	0.023140	0.025319
RS	42	1.530712	1.462350	840.901004	0.022976	0.025093
RS	43	1.642783	1.462350	831.642518	0.022723	0.024732
RS	44	1.762556	1.473552	812.160821	0.022191	0.024097
RS	45	1.890561	1.473552	794.958003	0.021721	0.023506
RS	46	2.027363	1.487533	766.516201	0.020944	0.022620
RS	47	2.173567	1.487533	741.677433	0.020265	0.021828
RS	48	2.329819	1.502049	706.244007	0.019297	0.020759
RS	49	2.496809	1.502049	674.521873	0.018430	0.019792
RS	50	2.675276	1.518209	632.879735	0.017292	0.018562
RS	51	2.866007	1.518209	595.697061	0.016276	0.017457
RS	52	3.069847	1.537577	549.307664	0.015009	0.016104
RS	53	3.287696	1.537577	508.728209	0.013900	0.014914
RS	54	3.520517	1.572938	456.851435	0.012483	0.013420
RS	55	3.769338	1.572938	416.131786	0.011370	0.012236
RS	56	4.035260	1.572938	374.899335	0.010243	0.011042
RS	57	4.319458	1.572938	333.809090	0.009121	0.009856
RS	58	4.623186	1.803930	259.227044	0.007083	0.007750
RS	59	4.947789	1.803930	231.117014	0.006315	0.006924
RS	60	5.294700	1.803930	203.502220	0.005560	0.006113
RS	61	5.665453	1.803930	176.815103	0.004831	0.005328
RS	62	6.061686	1.803930	151.455213	0.004138	0.004580
RS	63	6.485150	1.803930	588.333825	0.016075	0.018106
PA	4+25*2+4+6 0.105307717 0.030055082 6.485150454 0.569612112 0.218501506 0.318040342 0.437177810 0.594324702 0.794431546 1.059795868 1.379229267 1.705278563 1.984028523 2.176078378 2.255375317 2.219675085 2.094708814 1.924484926 1.755893904 1.620794266 1.529840062 1.479662918 1.460913683 1.462349569 1.473552166 1.487532567 1.502049321 1.518208724 1.537577091 1.572937565 1.803930046
//
IT	5701
RD	12
LK	-326855.077405
QD	-203.784041 -> -182.340116
RI	0.0257846589
TR	0.103347	0.030321
MT	6.576477
MM	C_pi: 1.309346, n_recomb: 37729.842385
RS	0	0.000000	0.614922	412.581416	0.010935	0.000793
RS	1	0.006896	0.614922	435.993274	0.011556	0.004567
RS	2	0.014267	0.614922	460.368674	0.012202	0.009106
RS	3	0.022147	0.614922	485.695249	0.012873	0.012056
RS	4	0.030570	0.218904	1419.285090	0.037617	0.033956
RS	5	0.039574	0.218904	1454.175826	0.038542	0.033954
RS	6	0.049199	0.321809	1018.103428	0.026984	0.023640
RS	7	0.059488	0.321809	1053.081362	0.027911	0.024592
RS	8	0.070486	0.440523	797.817301	0.021146	0.018809
RS	9	0.082242	0.440523	829.767361	0.021992	0.019851
RS	10	0.094810	0.596127	639.055141	0.016938	0.015487
RS	11	0.108244	0.596127	667.525166	0.017692	0.016521
RS	12	0.122604	0.794566	523.968786	0.013887	0.013218
RS	13	0.137954	0.794566	549.151474	0.014555	0.014114
RS	14	0.154364	1.061477	431.428325	0.011435	0.011248
RS	15	0.171904	1.061477	453.487690	0.012019	0.011903
RS	16	0.190655	1.388573	364.773958	0.009668	0.009640
RS	17	0.210698	1.388573	384.270066	0.010185	0.010136
RS	18	0.232123	1.728496	325.397768	0.008624	0.008612
RS	19	0.255026	1.728496	343.224725	0.009097	0.009050
RS	20	0.279508	2.024276	309.186710	0.008195	0.008181
RS	21	0.305679	2.024276	326.250674	0.008647	0.008613
RS	22	0.333654	2.232192	312.125976	0.008273	0.008271
RS	23	0.363559	2.232192	329.211643	0.008725	0.008718
RS	24	0.395525	2.321588	333.651720	0.008843	0.008872
RS	25	0.429696	2.321588	351.458058	0.009315	0.009366
RS	26	0.466223	2.287341	375.329995	0.009948	0.010052
RS	27	0.505270	2.287341	394.429775	0.010454	0.010621
RS	28	0.547008	2.155853	439.005200	0.011635	0.011888
RS	29	0.591626	2.155853	459.658169	0.012183	0.012551
RS	30	0.639319	1.974672	524.124766	0.013892	0.014404
RS	31	0.690302	1.974672	545.935888	0.014470	0.015158
RS	32	0.744801	1.794977	623.548755	0.016527	0.017431
RS	33	0.803057	1.794977	645.126507	0.017099	0.018218
RS	34	0.865331	1.651446	722.669386	0.019154	0.020528
RS	35	0.931900	1.651446	741.723735	0.019659	0.021231
RS	36	1.003058	1.555506	804.836063	0.021332	0.023126
RS	37	1.079124	1.555506	818.868988	0.021703	0.023624
RS	38	1.160436	1.503355	858.291427	0.022748	0.024799
RS	39	1.247354	1.503355	865.386366	0.022936	0.025019
RS	40	1.340266	1.484824	879.516727	0.023311	0.025417
RS	41	1.439586	1.484824	878.672003	0.023289	0.025344
RS	42	1.545754	1.487761	872.081948	0.023114	0.025111
RS	43	1.659244	1.487761	863.009453	0.022873	0.024772
RS	44	1.780559	1.500914	842.372128	0.022326	0.024128
RS	45	1.910241	1.500914	825.133622	0.021870	0.023559
RS	46	2.048865	1.516731	795.417508	0.021082	0.022669
RS	47	2.197049	1.516731	770.305865	0.020416	0.021901
RS	48	2.355451	1.532818	733.567904	0.019443	0.020833
RS	49	2.524777	1.532818	701.314699	0.018588	0.019888
RS	50	2.705779	1.550455	658.230262	0.017446	0.018660
RS	51	2.899263	1.550455	620.261241	0.016440	0.017573
RS	52	3.106089	1.571450	572.211389	0.015166	0.016220
RS	53	3.327178	1.571450	530.630003	0.014064	0.015043
RS	54	3.563513	1.609855	476.534163	0.012630	0.013537
RS	55	3.816145	1.609855	434.749586	0.011523	0.012363
RS	56	4.086199	1.609855	392.316533	0.010398	0.011176
RS	57	4.374875	1.609855	349.911883	0.009274	0.009992
RS	58	4.683459	1.864130	269.802916	0.007151	0.007797
RS	59	5.013321	1.864130	241.364266	0.006397	0.006990
RS	60	5.365931	1.864130	213.285344	0.005653	0.006193
RS	61	5.742857	1.864130	186.012448	0.004930	0.005417
RS	62	6.145774	1.864130	159.963796	0.004240	0.004674
RS	63	6.576477	1.864130	633.204818	0.016783	0.018815
PA	4+25*2+4+6 0.103346710 0.030320929 6.576477143 0.614921920 0.218903886 0.321809233 0.440522697 0.596127385 0.794566404 1.061477420 1.388573411 1.728496155 2.024275745 2.232192124 2.321588423 2.287341161 2.155852998 1.974672075 1.794976666 1.651446465 1.555506065 1.503355388 1.484823874 1.487761368 1.500914369 1.516730637 1.532818330 1.550455110 1.571450091 1.609855042 1.864129697
//
IT	5017
RD	13
LK	-326812.709905
QD	-193.873193 -> -173.829430
RI	0.0235680310
TR	0.101485	0.030575
MT	6.665286
MM	C_pi: 1.337538, n_recomb: 38842.069358
RS	0	0.000000	0.661385	396.106635	0.010198	0.000763
RS	1	0.006918	0.661385	418.998094	0.010787	0.004340
RS	2	0.014315	0.661385	442.884147	0.011402	0.008598
RS	3	0.022224	0.661385	467.761116	0.012043	0.011350
RS	4	0.030680	0.219327	1468.237774	0.037800	0.034379
RS	5	0.039721	0.219327	1504.505329	0.038734	0.034303
RS	6	0.049387	0.325965	1042.225844	0.026832	0.023601
RS	7	0.059722	0.325965	1078.552740	0.027768	0.024527
RS	8	0.070772	0.444359	820.850135	0.021133	0.018832
RS	9	0.082587	0.444359	853.989372	0.021986	0.019874
RS	10	0.095219	0.598363	661.120831	0.017021	0.015574
RS	11	0.108725	0.598363	690.693226	0.017782	0.016611
RS	12	0.123165	0.794836	544.078098	0.014007	0.013328
RS	13	0.138604	0.794836	570.285625	0.014682	0.014235
RS	14	0.155112	1.062613	447.755400	0.011528	0.011335
RS	15	0.172761	1.062613	470.708092	0.012119	0.012002
RS	16	0.191632	1.396397	376.967354	0.009705	0.009677
RS	17	0.211808	1.396397	397.193868	0.010226	0.010183
RS	18	0.233380	1.749244	334.304346	0.008607	0.008598
RS	19	0.256444	1.749244	352.718335	0.009081	0.009040
RS	20	0.281104	2.061551	315.839300	0.008131	0.008122
RS	21	0.307470	2.061551	333.389931	0.008583	0.008553
RS	22	0.335660	2.285420	317.389044	0.008171	0.008172
RS	23	0.365800	2.285420	334.907398	0.008622	0.008615
RS	24	0.398026	2.385490	338.366422	0.008711	0.008738
RS	25	0.432481	2.385490	356.603229	0.009181	0.009224
RS	26	0.469320	2.353449	380.517506	0.009797	0.009888
RS	27	0.508707	2.353449	400.106991	0.010301	0.010447
RS	28	0.550819	2.216063	446.007058	0.011483	0.011707
RS	29	0.595845	2.216063	467.274595	0.012030	0.012359
RS	30	0.643986	2.024360	534.577649	0.013763	0.014224
RS	31	0.695458	2.024360	557.172928	0.014345	0.014968
RS	32	0.750490	1.833821	638.971030	0.016450	0.017278
RS	33	0.809330	1.833821	661.482474	0.017030	0.018059
RS	34	0.872240	1.681997	743.708925	0.019147	0.020420
RS	35	0.939503	1.681997	763.741582	0.019663	0.021125
RS	36	1.011419	1.581125	830.823737	0.021390	0.023066
RS	37	1.088311	1.581125	845.737653	0.021774	0.023574
RS	38	1.170522	1.526994	887.547555	0.022850	0.024778
RS	39	1.258421	1.526994	895.323818	0.023050	0.025012
RS	40	1.352401	1.508627	910.130952	0.023432	0.025417
RS	41	1.452883	1.508627	909.736253	0.023421	0.025363
RS	42	1.560316	1.512986	902.605752	0.023238	0.025124
RS	43	1.675182	1.512986	893.761291	0.023010	0.024806
RS	44	1.797995	1.527993	872.036505	0.022451	0.024155
RS	45	1.929305	1.527993	854.808147	0.022007	0.023609
RS	46	2.069699	1.545536	823.897509	0.021211	0.022717
RS	47	2.219806	1.545536	798.558731	0.020559	0.021970
RS	48	2.380297	1.563073	760.600701	0.019582	0.020906
RS	49	2.551892	1.563073	727.858054	0.018739	0.019981
RS	50	2.735359	1.582057	683.409428	0.017595	0.018757
RS	51	2.931519	1.582057	644.688243	0.016598	0.017686
RS	52	3.141249	1.604549	595.038905	0.015319	0.016334
RS	53	3.365489	1.604549	552.480886	0.014224	0.015171
RS	54	3.605243	1.645839	496.205349	0.012775	0.013653
RS	55	3.861584	1.645839	453.371730	0.011672	0.012489
RS	56	4.135659	1.645839	409.753312	0.010549	0.011307
RS	57	4.428696	1.645839	366.048274	0.009424	0.010126
RS	58	4.742006	1.923328	280.328540	0.007217	0.007844
RS	59	5.076992	1.923328	251.577249	0.006477	0.007054
RS	60	5.435154	1.923328	223.053034	0.005743	0.006270
RS	61	5.818094	1.923328	195.214693	0.005026	0.005503
RS	62	6.227527	1.923328	168.497709	0.004338	0.004766
RS	63	6.665286	1.923328	678.982920	0.017481	0.019514
PA	4+25*2+4+6 0.101484719 0.030574699 6.665286076 0.661384891 0.219327257 0.325964982 0.444358769 0.598362772 0.794836166 1.062613225 1.396397061 1.749244024 2.061550800 2.285420247 2.385490024 2.353448928 2.216063448 2.024360150 1.833821357 1.681997192 1.581125181 1.526994422 1.508627479 1.512985503 1.527992924 1.545535582 1.563072670 1.582057113 1.604549310 1.645838874 1.923327636
//
IT	4815
RD	14
LK	-326773.096903
QD	-184.648221 -> -165.884658
RI	0.0216231989
TR	0.099718	0.030818
MT	6.751404
MM	C_pi: 1.365131, n_recomb: 39936.041152
RS	0	0.000000	0.709043	380.976469	0.009540	0.000734
RS	1	0.006940	0.709043	403.355167	0.010100	0.004131
RS	2	0.014361	0.709043	426.751677	0.010686	0.008134
RS	3	0.022298	0.709043	451.169820	0.011297	0.010710
RS	4	0.030785	0.219742	1516.205616	0.037966	0.034771
RS	5	0.039861	0.219742	1553.832299	0.038908	0.034635
RS	6	0.049567	0.330421	1064.205843	0.026648	0.023533
RS	7	0.059947	0.330421	1101.851986	0.027590	0.024436
RS	8	0.071047	0.448572	842.413902	0.021094	0.018837
RS	9	0.082917	0.448572	876.713130	0.021953	0.019879
RS	10	0.095611	0.600928	682.399979	0.017087	0.015651
RS	11	0.109186	0.600928	713.053846	0.017855	0.016689
RS	12	0.123703	0.795197	563.924074	0.014121	0.013435
RS	13	0.139228	0.795197	591.146794	0.014802	0.014353
RS	14	0.155830	1.063268	464.108352	0.011621	0.011424
RS	15	0.173584	1.063268	487.953828	0.012218	0.012104
RS	16	0.192570	1.402856	389.275146	0.009747	0.009720
RS	17	0.212874	1.402856	410.235239	0.010272	0.010234
RS	18	0.234587	1.767764	343.317961	0.008597	0.008591
RS	19	0.257806	1.767764	362.321445	0.009073	0.009037
RS	20	0.282637	2.096106	322.562517	0.008077	0.008071
RS	21	0.309191	2.096106	340.599442	0.008529	0.008501
RS	22	0.337588	2.335968	322.671124	0.008080	0.008082
RS	23	0.367956	2.335968	340.617684	0.008529	0.008522
RS	24	0.400431	2.447222	343.023121	0.008589	0.008613
RS	25	0.435160	2.447222	361.680510	0.009056	0.009093
RS	26	0.472299	2.418070	385.534066	0.009654	0.009734
RS	27	0.512016	2.418070	405.597141	0.010156	0.010283
RS	28	0.554489	2.275391	452.680301	0.011335	0.011534
RS	29	0.599909	2.275391	474.540805	0.011883	0.012175
RS	30	0.648481	2.073554	544.520911	0.013635	0.014050
RS	31	0.700424	2.073554	567.877402	0.014220	0.014785
RS	32	0.755972	1.872400	653.716938	0.016369	0.017125
RS	33	0.815375	1.872400	677.144726	0.016956	0.017902
RS	34	0.878900	1.712402	763.964491	0.019130	0.020308
RS	35	0.946833	1.712402	784.970005	0.019656	0.021016
RS	36	1.019481	1.606640	855.995969	0.021434	0.023002
RS	37	1.097171	1.606640	871.799596	0.021830	0.023518
RS	38	1.180252	1.550510	916.017123	0.022937	0.024750
RS	39	1.269099	1.550510	924.496212	0.023149	0.024999
RS	40	1.364112	1.532253	940.022627	0.023538	0.025412
RS	41	1.465719	1.532253	940.109490	0.023540	0.025375
RS	42	1.574376	1.537951	932.495908	0.023350	0.025133
RS	43	1.690575	1.537951	923.917833	0.023135	0.024835
RS	44	1.814837	1.554718	901.174548	0.022565	0.024179
RS	45	1.947723	1.554718	883.998181	0.022135	0.023654
RS	46	2.089830	1.573881	851.971477	0.021333	0.022762
RS	47	2.241800	1.573881	826.447402	0.020694	0.022037
RS	48	2.404316	1.592750	787.351651	0.019715	0.020976
RS	49	2.578111	1.592750	754.157712	0.018884	0.020071
RS	50	2.763966	1.612957	708.421149	0.017739	0.018852
RS	51	2.962720	1.612957	668.979105	0.016751	0.017798
RS	52	3.175266	1.636818	617.790796	0.015470	0.016447
RS	53	3.402563	1.636818	574.279033	0.014380	0.015296
RS	54	3.645634	1.680831	515.864055	0.012917	0.013767
RS	55	3.905574	1.680831	471.995192	0.011819	0.012613
RS	56	4.183552	1.680831	427.204840	0.010697	0.011437
RS	57	4.480822	1.680831	382.211948	0.009571	0.010257
RS	58	4.798722	1.981398	290.807218	0.007282	0.007890
RS	59	5.138683	1.981398	261.756575	0.006554	0.007117
RS	60	5.502237	1.981398	232.803299	0.005829	0.006345
RS	61	5.891021	1.981398	204.417483	0.005119	0.005587
RS	62	6.306786	1.981398	177.050596	0.004433	0.004854
RS	63	6.751404	1.981398	725.590374	0.018169	0.020203
PA	4+25*2+4+6 0.099717733 0.030818171 6.751404103 0.709042780 0.219741617 0.330420602 0.448572137 0.600927813 0.795197313 1.063267873 1.402855512 1.767763647 2.096105569 2.335968291 2.447221622 2.418070378 2.275390891 2.073553990 1.872399753 1.712402481 1.606639804 1.550510397 1.532253017 1.537951200 1.554718112 1.573880968 1.592750171 1.612956854 1.636818345 1.680831408 1.981397810
//
IT	5136
RD	15
LK	-326736.004926
QD	-176.045017 -> -158.455511
RI	0.0199059122
TR	0.098041	0.031053
MT	6.834786
MM	C_pi: 1.392117, n_recomb: 41012.003629
RS	0	0.000000	0.757923	366.994662	0.008948	0.000707
RS	1	0.006960	0.757923	388.869747	0.009482	0.003938
RS	2	0.014405	0.757923	411.779490	0.010040	0.007710
RS	3	0.022368	0.757923	435.734205	0.010625	0.010128
RS	4	0.030885	0.220123	1563.381675	0.038120	0.035140
RS	5	0.039995	0.220123	1602.346371	0.039070	0.034953
RS	6	0.049740	0.335104	1084.296791	0.026439	0.023442
RS	7	0.060162	0.335104	1123.229825	0.027388	0.024325
RS	8	0.071310	0.453074	862.648661	0.021034	0.018826
RS	9	0.083233	0.453074	898.078528	0.021898	0.019866
RS	10	0.095987	0.603749	702.934156	0.017140	0.015719
RS	11	0.109628	0.603749	734.648513	0.017913	0.016757
RS	12	0.124219	0.795620	583.504665	0.014228	0.013540
RS	13	0.139826	0.795620	611.732256	0.014916	0.014465
RS	14	0.156518	1.063497	480.468870	0.011715	0.011516
RS	15	0.174373	1.063497	505.205483	0.012318	0.012206
RS	16	0.193470	1.408112	401.671987	0.009794	0.009768
RS	17	0.213897	1.408112	423.367593	0.010323	0.010290
RS	18	0.235745	1.784284	352.412063	0.008593	0.008591
RS	19	0.259114	1.784284	372.006380	0.009071	0.009040
RS	20	0.284109	2.128172	329.331778	0.008030	0.008027
RS	21	0.310845	2.128172	347.853756	0.008482	0.008458
RS	22	0.339441	2.384012	327.953345	0.007997	0.008000
RS	23	0.370027	2.384012	346.323179	0.008444	0.008437
RS	24	0.402743	2.506908	347.608553	0.008476	0.008497
RS	25	0.437735	2.506908	366.676545	0.008941	0.008971
RS	26	0.475164	2.481280	390.375727	0.009519	0.009589
RS	27	0.515197	2.481280	410.896535	0.010019	0.010129
RS	28	0.558017	2.333861	459.034180	0.011193	0.011368
RS	29	0.603817	2.333861	481.466444	0.011740	0.012000
RS	30	0.652805	2.122260	553.971366	0.013508	0.013881
RS	31	0.705203	2.122260	578.066074	0.014095	0.014607
RS	32	0.761247	1.910695	667.808095	0.016283	0.016974
RS	33	0.821193	1.910695	692.134043	0.016876	0.017747
RS	34	0.885311	1.742629	783.457474	0.019103	0.020195
RS	35	0.953892	1.742629	805.428729	0.019639	0.020905
RS	36	1.027247	1.632008	880.370579	0.021466	0.022933
RS	37	1.105707	1.632008	897.070387	0.021873	0.023458
RS	38	1.189628	1.573860	943.713253	0.023011	0.024717
RS	39	1.279390	1.573860	952.914095	0.023235	0.024979
RS	40	1.375400	1.555655	969.203887	0.023632	0.025401
RS	41	1.478093	1.555655	969.800867	0.023647	0.025382
RS	42	1.587934	1.562617	961.760988	0.023451	0.025138
RS	43	1.705419	1.562617	953.484493	0.023249	0.024859
RS	44	1.831083	1.581052	929.791019	0.022671	0.024199
RS	45	1.965492	1.581052	912.705331	0.022255	0.023696
RS	46	2.109258	1.601735	879.638986	0.021448	0.022805
RS	47	2.263029	1.601735	853.968652	0.020822	0.022100
RS	48	2.427504	1.621825	813.815526	0.019843	0.021045
RS	49	2.603427	1.621825	780.206237	0.019024	0.020159
RS	50	2.791594	1.643131	733.257867	0.017879	0.018946
RS	51	2.992859	1.643131	693.124525	0.016901	0.017908
RS	52	3.208132	1.668238	640.457527	0.015616	0.016559
RS	53	3.438389	1.668238	596.013734	0.014533	0.015419
RS	54	3.684673	1.714814	535.501266	0.013057	0.013881
RS	55	3.948099	1.714814	490.610038	0.011963	0.012735
RS	56	4.229860	1.714814	444.660462	0.010842	0.011564
RS	57	4.531233	1.714814	398.391768	0.009714	0.010385
RS	58	4.853582	2.038267	301.237693	0.007345	0.007936
RS	59	5.198368	2.038267	271.899262	0.006630	0.007178
RS	60	5.567152	2.038267	242.531424	0.005914	0.006418
RS	61	5.961604	2.038267	213.614491	0.005209	0.005668
RS	62	6.383512	2.038267	185.614756	0.004526	0.004940
RS	63	6.834786	2.038267	772.946772	0.018847	0.020881
PA	4+25*2+4+6 0.098040593 0.031052573 6.834786109 0.757922953 0.220122928 0.335104451 0.453074217 0.603749419 0.795619719 1.063497039 1.408111574 1.784284338 2.128171561 2.384012012 2.506907563 2.481279973 2.333861052 2.122259696 1.910695008 1.742628645 1.632007761 1.573860264 1.555655262 1.562616954 1.581052253 1.601734747 1.621824679 1.643131075 1.668237984 1.714814282 2.038267222
//
IT	4526
RD	16
LK	-326701.226059
QD	-168.007711 -> -151.497731
RI	0.0183785101
TR	0.096448	0.031279
MT	6.915481
MM	C_pi: 1.418513, n_recomb: 42070.474151
RS	0	0.000000	0.808107	353.983290	0.008414	0.000682
RS	1	0.006980	0.808107	375.363810	0.008922	0.003759
RS	2	0.014447	0.808107	397.790594	0.009455	0.007319
RS	3	0.022436	0.808107	421.279595	0.010014	0.009595
RS	4	0.030982	0.220463	1609.882208	0.038266	0.035488
RS	5	0.040124	0.220463	1650.162692	0.039224	0.035260
RS	6	0.049905	0.339968	1102.706369	0.026211	0.023332
RS	7	0.060368	0.339968	1142.892544	0.027166	0.024198
RS	8	0.071562	0.457810	881.662820	0.020957	0.018802
RS	9	0.083537	0.457810	918.194170	0.021825	0.019840
RS	10	0.096347	0.606771	722.772214	0.017180	0.015779
RS	11	0.110052	0.606771	755.526614	0.017959	0.016816
RS	12	0.124714	0.796094	602.818895	0.014329	0.013641
RS	13	0.140399	0.796094	632.040738	0.015023	0.014574
RS	14	0.157179	1.063361	496.824499	0.011809	0.011608
RS	15	0.175130	1.063361	522.449954	0.012418	0.012308
RS	16	0.194334	1.412315	414.141379	0.009844	0.009820
RS	17	0.214878	1.412315	436.573706	0.010377	0.010349
RS	18	0.236857	1.798993	361.574165	0.008594	0.008596
RS	19	0.260369	1.798993	381.760216	0.009074	0.009048
RS	20	0.285523	2.157941	336.135473	0.007990	0.007989
RS	21	0.312432	2.157941	355.141009	0.008442	0.008420
RS	22	0.341220	2.429729	333.224507	0.007921	0.007925
RS	23	0.372017	2.429729	352.012599	0.008367	0.008360
RS	24	0.404963	2.564654	352.120369	0.008370	0.008389
RS	25	0.440210	2.564654	371.589382	0.008833	0.008857
RS	26	0.477916	2.543155	395.046861	0.009390	0.009451
RS	27	0.518255	2.543155	416.010200	0.009888	0.009984
RS	28	0.561409	2.391512	465.084912	0.011055	0.011209
RS	29	0.607575	2.391512	488.068539	0.011601	0.011832
RS	30	0.656964	2.170486	562.956629	0.013381	0.013716
RS	31	0.709799	2.170486	587.767071	0.013971	0.014434
RS	32	0.766323	1.948700	681.277650	0.016194	0.016825
RS	33	0.826792	1.948700	706.483327	0.016793	0.017594
RS	34	0.891482	1.772656	802.222380	0.019069	0.020080
RS	35	0.960688	1.772656	825.151161	0.019614	0.020793
RS	36	1.034723	1.657203	903.979975	0.021487	0.022860
RS	37	1.113927	1.657203	921.580639	0.021906	0.023393
RS	38	1.198659	1.597017	970.664726	0.023072	0.024679
RS	39	1.289305	1.597017	980.603950	0.023309	0.024954
RS	40	1.386278	1.578812	997.698831	0.023715	0.025386
RS	41	1.490020	1.578812	998.831873	0.023742	0.025383
RS	42	1.601003	1.586963	990.422305	0.023542	0.025138
RS	43	1.719732	1.586963	982.479633	0.023353	0.024879
RS	44	1.846749	1.606982	957.901426	0.022769	0.024217
RS	45	1.982632	1.606982	940.942192	0.022366	0.023734
RS	46	2.127999	1.629088	906.910874	0.021557	0.022845
RS	47	2.283513	1.629088	881.130535	0.020944	0.022161
RS	48	2.449881	1.650293	839.997794	0.019966	0.021113
RS	49	2.627862	1.650293	806.006735	0.019158	0.020244
RS	50	2.818267	1.672584	757.920200	0.018015	0.019038
RS	51	3.021961	1.672584	717.123379	0.017046	0.018015
RS	52	3.239873	1.698817	663.037209	0.015760	0.016669
RS	53	3.472995	1.698817	617.681789	0.014682	0.015540
RS	54	3.722390	1.747800	555.114327	0.013195	0.013994
RS	55	3.989192	1.747800	509.212568	0.012104	0.012855
RS	56	4.274616	1.747800	462.115553	0.010984	0.011688
RS	57	4.579963	1.747800	414.582327	0.009854	0.010511
RS	58	4.906624	2.093907	311.622288	0.007407	0.007982
RS	59	5.256085	2.093907	282.005976	0.006703	0.007238
RS	60	5.629938	2.093907	252.236345	0.005996	0.006490
RS	61	6.029887	2.093907	222.802974	0.005296	0.005747
RS	62	6.457751	2.093907	194.185929	0.004616	0.005024
RS	63	6.915481	2.093907	820.989258	0.019515	0.021548
PA	4+25*2+4+6 0.096447525 0.031278705 6.915480930 0.808106682 0.220462692 0.339967987 0.457809872 0.606770826 0.796093566 1.063361132 1.412314788 1.798993194 2.157941478 2.429728978 2.564654303 2.543154848 2.391512257 2.170486247 1.948700232 1.772655857 1.657202827 1.597017297 1.578811852 1.586962804 1.606982043 1.629087904 1.650293102 1.672583847 1.698816949 1.747799782 2.093906693
//
IT	4874
RD	17
LK	-326668.574027
QD	-160.485989 -> -144.970926
RI	0.0170131810
TR	0.094933	0.031497
MT	6.993541
MM	C_pi: 1.444326, n_recomb: 43111.659761
RS	0	0.000000	0.859647	341.810703	0.007928	0.000658
RS	1	0.006999	0.859647	362.705907	0.008413	0.003593
RS	2	0.014487	0.859647	384.654628	0.008922	0.006959
RS	3	0.022500	0.859647	407.677723	0.009456	0.009105
RS	4	0.031074	0.220751	1655.818491	0.038408	0.035819
RS	5	0.040247	0.220751	1697.390752	0.039372	0.035557
RS	6	0.050063	0.344971	1119.605993	0.025970	0.023207
RS	7	0.060565	0.344971	1161.010209	0.026930	0.024059
RS	8	0.071803	0.462724	899.563746	0.020866	0.018767
RS	9	0.083827	0.462724	937.167534	0.021738	0.019803
RS	10	0.096692	0.609953	741.941035	0.017210	0.015831
RS	11	0.110459	0.609953	775.714951	0.017993	0.016866
RS	12	0.125188	0.796607	621.862447	0.014424	0.013739
RS	13	0.140948	0.796607	652.067412	0.015125	0.014678
RS	14	0.157812	1.062915	513.156660	0.011903	0.011701
RS	15	0.175856	1.062915	539.667718	0.012518	0.012411
RS	16	0.195162	1.415590	426.665218	0.009897	0.009874
RS	17	0.215820	1.415590	449.834597	0.010434	0.010410
RS	18	0.237923	1.812074	370.785910	0.008601	0.008605
RS	19	0.261574	1.812074	391.563825	0.009083	0.009060
RS	20	0.286879	2.185601	342.958321	0.007955	0.007957
RS	21	0.313956	2.185601	362.445403	0.008407	0.008388
RS	22	0.342928	2.473264	338.473922	0.007851	0.007856
RS	23	0.373928	2.473264	357.675064	0.008296	0.008289
RS	24	0.407097	2.620571	356.551514	0.008270	0.008288
RS	25	0.442587	2.620571	376.412039	0.008731	0.008751
RS	26	0.480562	2.603730	399.552919	0.009268	0.009320
RS	27	0.521194	2.603730	420.944143	0.009764	0.009846
RS	28	0.564670	2.448357	470.846459	0.010922	0.011057
RS	29	0.611188	2.448357	494.361665	0.011467	0.011671
RS	30	0.660963	2.218230	571.498534	0.013256	0.013556
RS	31	0.714221	2.218230	597.002504	0.013848	0.014267
RS	32	0.771206	1.986402	694.150973	0.016101	0.016678
RS	33	0.832180	1.986402	720.217489	0.016706	0.017443
RS	34	0.897421	1.802462	820.284406	0.019027	0.019965
RS	35	0.967228	1.802462	844.161208	0.019581	0.020679
RS	36	1.041921	1.682199	926.845712	0.021499	0.022783
RS	37	1.121841	1.682199	945.349963	0.021928	0.023325
RS	38	1.207355	1.619956	996.888519	0.023123	0.024636
RS	39	1.298854	1.619956	1007.580380	0.023371	0.024925
RS	40	1.396757	1.601699	1025.520302	0.023788	0.025367
RS	41	1.501511	1.601699	1027.212677	0.023827	0.025381
RS	42	1.613597	1.610972	1018.486674	0.023624	0.025136
RS	43	1.733528	1.610972	1010.907399	0.023449	0.024895
RS	44	1.861852	1.632493	985.509615	0.022859	0.024233
RS	45	1.999158	1.632493	968.709870	0.022470	0.023769
RS	46	2.146073	1.655933	933.784703	0.021660	0.022884
RS	47	2.303270	1.655933	907.928337	0.021060	0.022219
RS	48	2.471470	1.678154	865.891451	0.020085	0.021178
RS	49	2.651441	1.678154	831.550490	0.019288	0.020327
RS	50	2.844008	1.701321	782.397357	0.018148	0.019129
RS	51	3.050052	1.701321	740.963896	0.017187	0.018120
RS	52	3.270517	1.728567	685.517697	0.015901	0.016778
RS	53	3.506411	1.728567	639.270622	0.014828	0.015659
RS	54	3.758816	1.779804	574.691818	0.013330	0.014105
RS	55	4.028885	1.779804	527.791255	0.012242	0.012974
RS	56	4.317857	1.779804	479.558588	0.011124	0.011811
RS	57	4.627052	1.779804	430.772233	0.009992	0.010635
RS	58	4.957888	2.148299	321.958044	0.007468	0.008027
RS	59	5.311877	2.148299	292.072907	0.006775	0.007297
RS	60	5.690642	2.148299	261.913305	0.006075	0.006559
RS	61	6.095916	2.148299	231.977225	0.005381	0.005824
RS	62	6.529554	2.148299	202.757552	0.004703	0.005105
RS	63	6.993541	2.148299	869.649151	0.020172	0.022205
PA	4+25*2+4+6 0.094933203 0.031497268 6.993540729 0.859646818 0.220751470 0.344971493 0.462724258 0.609953465 0.796606794 1.062914928 1.415590420 1.812073766 2.185600640 2.473263970 2.620571210 2.603730176 2.448357017 2.218230250 1.986402107 1.802461704 1.682198936 1.619955718 1.601699389 1.610972106 1.632492854 1.655933183 1.678154141 1.701321173 1.728566772 1.779804202 2.148299017
//
IT	4677
RD	18
LK	-326637.883270
QD	-153.436072 -> -138.839839
RI	0.0157860323
TR	0.093493	0.031709
MT	7.069040
MM	C_pi: 1.469568, n_recomb: 44135.859914
RS	0	0.000000	0.912627	330.359786	0.007485	0.000636
RS	1	0.007017	0.912627	350.778417	0.007948	0.003438
RS	2	0.014526	0.912627	372.254162	0.008434	0.006624
RS	3	0.022562	0.912627	394.812142	0.008945	0.008652
RS	4	0.031162	0.220988	1701.251139	0.038546	0.036137
RS	5	0.040365	0.220988	1744.090611	0.039516	0.035848
RS	6	0.050214	0.350083	1135.150518	0.025719	0.023071
RS	7	0.060754	0.350083	1177.737029	0.026684	0.023909
RS	8	0.072034	0.467781	916.435109	0.020764	0.018723
RS	9	0.084105	0.467781	955.082487	0.021640	0.019756
RS	10	0.097023	0.613261	760.476491	0.017230	0.015877
RS	11	0.110848	0.613261	795.249708	0.018018	0.016909
RS	12	0.125643	0.797150	640.635403	0.014515	0.013833
RS	13	0.141475	0.797150	671.812108	0.015221	0.014778
RS	14	0.158419	1.062201	529.453915	0.011996	0.011795
RS	15	0.176552	1.062201	556.846733	0.012617	0.012513
RS	16	0.195957	1.418046	439.230474	0.009952	0.009931
RS	17	0.216723	1.418046	463.136609	0.010493	0.010474
RS	18	0.238947	1.823683	380.034681	0.008611	0.008618
RS	19	0.262730	1.823683	401.404075	0.009095	0.009076
RS	20	0.288182	2.211309	349.790535	0.007925	0.007929
RS	21	0.315420	2.211309	369.756871	0.008378	0.008361
RS	22	0.344569	2.514744	343.695584	0.007787	0.007793
RS	23	0.375763	2.514744	363.304569	0.008232	0.008224
RS	24	0.409146	2.674716	360.904377	0.008177	0.008192
RS	25	0.444871	2.674716	381.147345	0.008636	0.008651
RS	26	0.483104	2.663057	403.898934	0.009151	0.009196
RS	27	0.524019	2.663057	425.703952	0.009645	0.009715
RS	28	0.567804	2.504419	476.332628	0.010792	0.010911
RS	29	0.614663	2.504419	500.360314	0.011337	0.011517
RS	30	0.664809	2.265494	579.619984	0.013133	0.013401
RS	31	0.718474	2.265494	605.795727	0.013726	0.014104
RS	32	0.775904	2.023788	706.457303	0.016006	0.016533
RS	33	0.837364	2.023788	733.365571	0.016616	0.017294
RS	34	0.903136	1.832028	837.672851	0.018979	0.019848
RS	35	0.973524	1.832028	862.487154	0.019542	0.020565
RS	36	1.048850	1.706975	948.994191	0.021502	0.022705
RS	37	1.129462	1.706975	968.403055	0.021941	0.023254
RS	38	1.215731	1.642657	1022.406156	0.023165	0.024591
RS	39	1.308052	1.642657	1033.862747	0.023425	0.024892
RS	40	1.406852	1.624303	1052.684564	0.023851	0.025345
RS	41	1.512584	1.624303	1054.957129	0.023902	0.025374
RS	42	1.625735	1.634633	1045.966551	0.023699	0.025131
RS	43	1.746825	1.634633	1038.777637	0.023536	0.024908
RS	44	1.876412	1.657582	1012.620811	0.022943	0.024246
RS	45	2.015092	1.657582	996.011271	0.022567	0.023801
RS	46	2.163503	1.682273	960.260895	0.021757	0.022920
RS	47	2.322327	1.682273	934.360473	0.021170	0.022274
RS	48	2.492296	1.705416	891.492808	0.020199	0.021242
RS	49	2.674191	1.705416	856.832257	0.019414	0.020408
RS	50	2.868849	1.729356	806.682559	0.018277	0.019218
RS	51	3.077166	1.729356	764.638277	0.017325	0.018222
RS	52	3.300100	1.757506	707.890813	0.016039	0.016885
RS	53	3.538676	1.757506	660.771470	0.014971	0.015776
RS	54	3.793993	1.810850	594.225733	0.013464	0.014215
RS	55	4.067225	1.810850	546.337795	0.012379	0.013090
RS	56	4.359628	1.810850	496.981052	0.011260	0.011931
RS	57	4.672549	1.810850	446.952868	0.010127	0.010756
RS	58	5.007427	2.201440	332.243586	0.007528	0.008071
RS	59	5.365803	2.201440	302.097824	0.006845	0.007355
RS	60	5.749325	2.201440	271.559106	0.006153	0.006627
RS	61	6.159757	2.201440	241.133065	0.005463	0.005899
RS	62	6.598989	2.201440	211.324536	0.004788	0.005184
RS	63	7.069040	2.201440	918.865389	0.020819	0.022852
PA	4+25*2+4+6 0.093492502 0.031708811 7.069040150 0.912627476 0.220987995 0.350083018 0.467781422 0.613260994 0.797149982 1.062200795 1.418046093 1.823683331 2.211309027 2.514743863 2.674715760 2.663056655 2.504418811 2.265494063 2.023787710 1.832027840 1.706975281 1.642656628 1.624303328 1.634633320 1.657581757 1.682273009 1.705415568 1.729356459 1.757505597 1.810850496 2.201440082
//
IT	4859
RD	19
LK	-326609.004644
QD	-146.818822 -> -133.072748
RI	0.0146785242
TR	0.092120	0.031914
MT	7.142119
MM	C_pi: 1.494263, n_recomb: 45143.343146
RS	0	0.000000	0.967110	319.544601	0.007078	0.000615
RS	1	0.007034	0.967110	339.495442	0.007520	0.003293
RS	2	0.014563	0.967110	360.503908	0.007986	0.006312
RS	3	0.022621	0.967110	382.598836	0.008475	0.008231
RS	4	0.031246	0.221172	1746.232244	0.038682	0.036442
RS	5	0.040478	0.221172	1790.314005	0.039658	0.036131
RS	6	0.050359	0.355282	1149.457468	0.025462	0.022925
RS	7	0.060935	0.355282	1193.190219	0.026431	0.023751
RS	8	0.072256	0.472950	932.358413	0.020653	0.018671
RS	9	0.084372	0.472950	972.020987	0.021532	0.019700
RS	10	0.097341	0.616675	778.398861	0.017243	0.015916
RS	11	0.111222	0.616675	814.151279	0.018035	0.016945
RS	12	0.126079	0.797725	659.131705	0.014601	0.013925
RS	13	0.141981	0.797725	691.268462	0.015313	0.014873
RS	14	0.159002	1.061267	545.701739	0.012088	0.011888
RS	15	0.177220	1.061267	573.971857	0.012714	0.012614
RS	16	0.196720	1.419783	451.825084	0.010009	0.009990
RS	17	0.217591	1.419783	476.467158	0.010555	0.010539
RS	18	0.239931	1.833962	389.310965	0.008624	0.008634
RS	19	0.263841	1.833962	411.271107	0.009110	0.009096
RS	20	0.289434	2.235216	356.624631	0.007900	0.007905
RS	21	0.316826	2.235216	377.067767	0.008353	0.008337
RS	22	0.346146	2.554298	348.884393	0.007728	0.007735
RS	23	0.377528	2.554298	368.896054	0.008172	0.008164
RS	24	0.411117	2.727194	365.176316	0.008089	0.008103
RS	25	0.447069	2.727194	385.792903	0.008546	0.008557
RS	26	0.485549	2.721180	408.092263	0.009040	0.009078
RS	27	0.526737	2.721180	430.297651	0.009532	0.009591
RS	28	0.570821	2.559720	481.558919	0.010667	0.010770
RS	29	0.618007	2.559720	506.080778	0.011211	0.011369
RS	30	0.668511	2.312285	587.344421	0.013011	0.013250
RS	31	0.722568	2.312285	614.170766	0.013605	0.013947
RS	32	0.780428	2.060856	718.224583	0.015910	0.016390
RS	33	0.842357	2.060856	745.955485	0.016524	0.017147
RS	34	0.908642	1.861349	854.416059	0.018927	0.019732
RS	35	0.979590	1.861349	880.156538	0.019497	0.020450
RS	36	1.055528	1.731527	970.449683	0.021497	0.022624
RS	37	1.136807	1.731527	990.762749	0.021947	0.023181
RS	38	1.223804	1.665116	1047.237551	0.023198	0.024542
RS	39	1.316920	1.665116	1059.469078	0.023469	0.024855
RS	40	1.416586	1.646624	1079.206818	0.023906	0.025319
RS	41	1.523262	1.646624	1082.078272	0.023970	0.025363
RS	42	1.637442	1.657951	1072.872469	0.023766	0.025122
RS	43	1.759654	1.657951	1066.098602	0.023616	0.024917
RS	44	1.890461	1.682258	1039.240738	0.023021	0.024256
RS	45	2.030470	1.682258	1022.849894	0.022658	0.023830
RS	46	2.180327	1.708124	986.339411	0.021849	0.022955
RS	47	2.340725	1.708124	960.425045	0.021275	0.022327
RS	48	2.512405	1.732101	916.796931	0.020309	0.021304
RS	49	2.696161	1.732101	881.845783	0.019534	0.020486
RS	50	2.892842	1.756721	830.767264	0.018403	0.019305
RS	51	3.103358	1.756721	788.137289	0.017459	0.018323
RS	52	3.328682	1.785674	730.145353	0.016174	0.016991
RS	53	3.569855	1.785674	682.173171	0.015111	0.015891
RS	54	3.827992	1.840984	613.706241	0.013595	0.014324
RS	55	4.104286	1.840984	564.842546	0.012512	0.013205
RS	56	4.400014	1.840984	514.373530	0.011394	0.012049
RS	57	4.716544	1.840984	463.115097	0.010259	0.010875
RS	58	5.055339	2.253360	342.476621	0.007586	0.008116
RS	59	5.417965	2.253360	312.077948	0.006913	0.007411
RS	60	5.806097	2.253360	281.170352	0.006228	0.006693
RS	61	6.221531	2.253360	250.266415	0.005544	0.005972
RS	62	6.666186	2.253360	219.882137	0.004871	0.005261
RS	63	7.142119	2.253360	968.582290	0.021456	0.023488
PA	4+25*2+4+6 0.092120069 0.031913603 7.142118683 0.967109607 0.221172086 0.355282300 0.472949508 0.616674771 0.797725470 1.061266814 1.419782515 1.833962003 2.235215689 2.554298145 2.727193527 2.721179971 2.559719822 2.312284954 2.060856432 1.861348644 1.731526839 1.665116391 1.646623681 1.657951073 1.682258334 1.708123849 1.732100906 1.756720697 1.785673931 1.840984357 2.253359781
//
IT	4103
RD	20
LK	-326581.802966
QD	-140.598956 -> -127.640881
RI	0.0136737650
TR	0.090812	0.032112
MT	7.212847
MM	C_pi: 1.518423, n_recomb: 46134.447239
RS	0	0.000000	1.023221	309.273949	0.006704	0.000595
RS	1	0.007050	1.023221	328.764588	0.007126	0.003157
RS	2	0.014598	1.023221	349.310710	0.007572	0.006022
RS	3	0.022678	1.023221	370.944383	0.008041	0.007840
RS	4	0.031327	0.221305	1790.799233	0.038817	0.036737
RS	5	0.040586	0.221305	1836.098273	0.039799	0.036408
RS	6	0.050498	0.360547	1162.650237	0.025201	0.022771
RS	7	0.061109	0.360547	1207.493237	0.026173	0.023588
RS	8	0.072468	0.478205	947.401089	0.020536	0.018612
RS	9	0.084628	0.478205	988.050842	0.021417	0.019638
RS	10	0.097645	0.620168	795.741953	0.017248	0.015949
RS	11	0.111580	0.620168	832.453886	0.018044	0.016974
RS	12	0.126498	0.798334	677.346698	0.014682	0.014013
RS	13	0.142467	0.798334	710.431521	0.015399	0.014965
RS	14	0.159562	1.060147	561.889881	0.012179	0.011981
RS	15	0.177863	1.060147	591.032335	0.012811	0.012714
RS	16	0.197453	1.420890	464.436905	0.010067	0.010051
RS	17	0.218425	1.420890	489.813531	0.010617	0.010606
RS	18	0.240876	1.843032	398.606501	0.008640	0.008652
RS	19	0.264909	1.843032	421.156320	0.009129	0.009117
RS	20	0.290637	2.257455	363.453838	0.007878	0.007885
RS	21	0.318179	2.257455	384.371126	0.008332	0.008318
RS	22	0.347663	2.592026	354.038277	0.007674	0.007681
RS	23	0.379225	2.592026	374.447557	0.008116	0.008109
RS	24	0.413013	2.778056	369.370839	0.008006	0.008018
RS	25	0.449183	2.778056	390.352649	0.008461	0.008469
RS	26	0.487903	2.778132	412.140420	0.008933	0.008966
RS	27	0.529353	2.778132	434.733360	0.009423	0.009472
RS	28	0.573725	2.614260	486.542379	0.010546	0.010635
RS	29	0.621226	2.614260	511.540911	0.011088	0.011227
RS	30	0.672076	2.358596	594.695566	0.012890	0.013103
RS	31	0.726511	2.358596	622.151939	0.013486	0.013794
RS	32	0.784785	2.097593	729.482009	0.015812	0.016249
RS	33	0.847166	2.097593	758.016467	0.016431	0.017004
RS	34	0.913946	1.890407	870.543806	0.018870	0.019616
RS	35	0.985434	1.890407	897.198414	0.019447	0.020336
RS	36	1.061963	1.755837	991.239510	0.021486	0.022541
RS	37	1.143887	1.755837	1012.454966	0.021946	0.023106
RS	38	1.231587	1.687321	1071.405191	0.023224	0.024490
RS	39	1.325471	1.687321	1084.420015	0.023506	0.024815
RS	40	1.425973	1.668649	1105.105334	0.023954	0.025290
RS	41	1.533562	1.668649	1108.592224	0.024030	0.025350
RS	42	1.648736	1.680919	1099.217604	0.023826	0.025112
RS	43	1.772031	1.680919	1092.881224	0.023689	0.024923
RS	44	1.904018	1.706521	1065.377535	0.023093	0.024265
RS	45	2.045311	1.706521	1049.231705	0.022743	0.023857
RS	46	2.196566	1.733487	1012.024051	0.021936	0.022988
RS	47	2.358486	1.733487	986.123858	0.021375	0.022377
RS	48	2.531821	1.758220	941.801300	0.020414	0.021364
RS	49	2.717377	1.758220	906.587217	0.019651	0.020562
RS	50	2.916016	1.783429	854.645988	0.018525	0.019390
RS	51	3.128661	1.783429	811.454595	0.017589	0.018421
RS	52	3.356297	1.813092	752.274181	0.016306	0.017094
RS	53	3.599983	1.813092	703.468176	0.015248	0.016003
RS	54	3.860850	1.870233	633.125824	0.013723	0.014431
RS	55	4.140110	1.870233	583.297959	0.012643	0.013318
RS	56	4.439058	1.870233	531.728502	0.011526	0.012166
RS	57	4.759084	1.870233	479.251497	0.010388	0.010991
RS	58	5.101674	2.304067	352.656054	0.007644	0.008160
RS	59	5.468417	2.304067	322.011611	0.006980	0.007466
RS	60	5.861018	2.304067	290.744685	0.006302	0.006757
RS	61	6.281299	2.304067	259.374187	0.005622	0.006043
RS	62	6.731213	2.304067	228.426557	0.004951	0.005336
RS	63	7.212847	2.304067	1018.750058	0.022082	0.024113
PA	4+25*2+4+6 0.090811648 0.032112117 7.212846756 1.023221417 0.221305391 0.360547111 0.478205249 0.620168126 0.798334086 1.060147429 1.420890096 1.843032330 2.257455379 2.592026425 2.778055836 2.778132463 2.614259751 2.358595661 2.097593424 1.890407365 1.755836639 1.687321097 1.668649308 1.680918791 1.706520564 1.733487283 1.758220119 1.783428958 1.813091874 1.870232555 2.304066775
//
IT	4827
RD	21
LK	-326556.155918
QD	-134.744947 -> -122.518453
RI	0.0127596506
TR	0.089563	0.032305
MT	7.281359
MM	C_pi: 1.542069, n_recomb: 47109.329158
RS	0	0.000000	1.081025	299.493185	0.006357	0.000576
RS	1	0.007066	1.081025	318.531341	0.006762	0.003029
RS	2	0.014632	1.081025	338.620573	0.007188	0.005749
RS	3	0.022732	1.081025	359.795755	0.007637	0.007475
RS	4	0.031405	0.221390	1834.978990	0.038951	0.037023
RS	5	0.040691	0.221390	1881.470126	0.039938	0.036680
RS	6	0.050632	0.365863	1174.819994	0.024938	0.022611
RS	7	0.061276	0.365863	1220.737357	0.025913	0.023420
RS	8	0.072673	0.483529	961.621833	0.020413	0.018548
RS	9	0.084874	0.483529	1003.231120	0.021296	0.019570
RS	10	0.097938	0.623728	812.523178	0.017248	0.015977
RS	11	0.111925	0.623728	850.175042	0.018047	0.016999
RS	12	0.126901	0.798970	695.280396	0.014759	0.014097
RS	13	0.142934	0.798970	729.301163	0.015481	0.015053
RS	14	0.160101	1.058878	578.004706	0.012269	0.012073
RS	15	0.178480	1.058878	608.013954	0.012906	0.012813
RS	16	0.198159	1.421446	477.054630	0.010127	0.010113
RS	17	0.219227	1.421446	503.163913	0.010681	0.010674
RS	18	0.241785	1.851015	407.911042	0.008659	0.008673
RS	19	0.265937	1.851015	431.049049	0.009150	0.009142
RS	20	0.291795	2.278152	370.271650	0.007860	0.007869
RS	21	0.319481	2.278152	391.660267	0.008314	0.008302
RS	22	0.349123	2.628034	359.153578	0.007624	0.007631
RS	23	0.380859	2.628034	379.955453	0.008065	0.008057
RS	24	0.414838	2.827382	373.487072	0.007928	0.007938
RS	25	0.451219	2.827382	394.825942	0.008381	0.008385
RS	26	0.490170	2.833947	416.049903	0.008832	0.008858
RS	27	0.531873	2.833947	439.018144	0.009319	0.009359
RS	28	0.576523	2.668058	491.295040	0.010429	0.010505
RS	29	0.624329	2.668058	516.753408	0.010969	0.011090
RS	30	0.675512	2.404433	601.692384	0.012772	0.012961
RS	31	0.730313	2.404433	629.758739	0.013368	0.013645
RS	32	0.788985	2.134000	740.252288	0.015713	0.016111
RS	33	0.851804	2.134000	769.571247	0.016336	0.016862
RS	34	0.919062	1.919200	886.080374	0.018809	0.019500
RS	35	0.991072	1.919200	913.636400	0.019394	0.020222
RS	36	1.068171	1.779901	1011.384705	0.021469	0.022457
RS	37	1.150718	1.779901	1033.499455	0.021938	0.023029
RS	38	1.239098	1.709268	1094.926007	0.023242	0.024437
RS	39	1.333723	1.709268	1108.730751	0.023535	0.024773
RS	40	1.435035	1.690381	1130.392583	0.023995	0.025259
RS	41	1.543506	1.690381	1134.509438	0.024082	0.025333
RS	42	1.659642	1.703543	1125.008673	0.023881	0.025099
RS	43	1.783984	1.703543	1119.130177	0.023756	0.024927
RS	44	1.917112	1.730381	1091.032155	0.023160	0.024272
RS	45	2.059649	1.730381	1075.155806	0.022823	0.023880
RS	46	2.212257	1.758383	1037.310213	0.022019	0.023019
RS	47	2.375649	1.758383	1011.450872	0.021470	0.022424
RS	48	2.550586	1.783798	966.497714	0.020516	0.021422
RS	49	2.737886	1.783798	931.047347	0.019764	0.020635
RS	50	2.938420	1.809513	878.307212	0.018644	0.019474
RS	51	3.153126	1.809513	834.578303	0.017716	0.018516
RS	52	3.383002	1.839795	774.265404	0.016436	0.017196
RS	53	3.629123	1.839795	724.644558	0.015382	0.016114
RS	54	3.892636	1.898639	652.472620	0.013850	0.014537
RS	55	4.174769	1.898639	601.692563	0.012772	0.013429
RS	56	4.476839	1.898639	549.034929	0.011654	0.012279
RS	57	4.800254	1.898639	495.351518	0.010515	0.011106
RS	58	5.146522	2.353598	362.777584	0.007701	0.008203
RS	59	5.517259	2.353598	331.894372	0.007045	0.007521
RS	60	5.914194	2.353598	300.277403	0.006374	0.006820
RS	61	6.339177	2.353598	268.451350	0.005698	0.006112
RS	62	6.794192	2.353598	236.952429	0.005030	0.005409
RS	63	7.281359	2.353598	1069.313787	0.022699	0.024728
PA	4+25*2+4+6 0.089562678 0.032304531 7.281358675 1.081025090 0.221389707 0.365863205 0.483529201 0.623727994 0.798970480 1.058878074 1.421446350 1.851014709 2.278152064 2.628033762 2.827381630 2.833947417 2.668058240 2.404432551 2.134000086 1.919199509 1.779900825 1.709268360 1.690380756 1.703542622 1.730380826 1.758382555 1.783797559 1.809512798 1.839795217 1.898638945 2.353598286
//
IT	3866
RD	22
LK	-326531.952924
QD	-129.228683 -> -117.682413
RI	0.0119253025
TR	0.088369	0.032491
MT	7.347744
MM	C_pi: 1.565215, n_recomb: 48068.311707
RS	0	0.000000	1.140600	290.152621	0.006036	0.000557
RS	1	0.007082	1.140600	308.745871	0.006423	0.002909
RS	2	0.014665	1.140600	328.383844	0.006832	0.005494
RS	3	0.022785	1.140600	349.103844	0.007263	0.007133
RS	4	0.031480	0.221429	1878.778804	0.039086	0.037301
RS	5	0.040791	0.221429	1926.437209	0.040077	0.036947
RS	6	0.050761	0.371219	1186.050666	0.024674	0.022448
RS	7	0.061437	0.371219	1233.006899	0.025651	0.023248
RS	8	0.072869	0.488903	975.080719	0.020285	0.018478
RS	9	0.085111	0.488903	1017.622477	0.021170	0.019497
RS	10	0.098220	0.627343	828.761535	0.017241	0.016000
RS	11	0.112257	0.627343	867.333952	0.018044	0.017018
RS	12	0.127288	0.799638	712.927908	0.014832	0.014178
RS	13	0.143383	0.799638	747.872269	0.015559	0.015137
RS	14	0.160619	1.057484	594.038601	0.012358	0.012164
RS	15	0.179075	1.057484	624.908747	0.013000	0.012911
RS	16	0.198837	1.421522	489.668300	0.010187	0.010175
RS	17	0.220000	1.421522	516.507895	0.010745	0.010742
RS	18	0.242661	1.858009	417.218349	0.008680	0.008697
RS	19	0.266926	1.858009	440.942804	0.009173	0.009168
RS	20	0.292910	2.297410	377.074807	0.007845	0.007855
RS	21	0.320735	2.297410	398.931874	0.008299	0.008289
RS	22	0.350529	2.662420	364.227798	0.007577	0.007585
RS	23	0.382434	2.662420	385.417300	0.008018	0.008010
RS	24	0.416597	2.875232	377.527079	0.007854	0.007863
RS	25	0.453181	2.875232	399.215179	0.008305	0.008307
RS	26	0.492354	2.888657	419.827633	0.008734	0.008755
RS	27	0.534302	2.888657	443.159485	0.009219	0.009251
RS	28	0.579221	2.721125	495.830774	0.010315	0.010379
RS	29	0.627320	2.721125	521.732879	0.010854	0.010958
RS	30	0.678826	2.449797	608.355109	0.012656	0.012823
RS	31	0.733979	2.449797	637.012026	0.013252	0.013501
RS	32	0.793038	2.170067	750.562321	0.015614	0.015976
RS	33	0.856278	2.170067	780.646929	0.016240	0.016724
RS	34	0.923998	1.947717	901.052606	0.018745	0.019385
RS	35	0.996513	1.947717	929.496878	0.019337	0.020109
RS	36	1.074163	1.803713	1030.909801	0.021447	0.022372
RS	37	1.157312	1.803713	1053.919682	0.021925	0.022951
RS	38	1.246349	1.730950	1117.822887	0.023255	0.024381
RS	39	1.341692	1.730950	1132.422579	0.023559	0.024728
RS	40	1.443786	1.711816	1155.084859	0.024030	0.025226
RS	41	1.553110	1.711816	1159.844457	0.024129	0.025314
RS	42	1.670176	1.725825	1150.257578	0.023930	0.025084
RS	43	1.795532	1.725825	1144.855508	0.023817	0.024928
RS	44	1.929765	1.753844	1116.212769	0.023221	0.024276
RS	45	2.073504	1.753844	1100.628486	0.022897	0.023902
RS	46	2.227422	1.782820	1062.200579	0.022098	0.023047
RS	47	2.392240	1.782820	1036.407199	0.021561	0.022470
RS	48	2.568729	1.808849	990.884671	0.020614	0.021478
RS	49	2.757717	1.808849	955.223482	0.019872	0.020706
RS	50	2.960088	1.834993	901.746513	0.018760	0.019555
RS	51	3.176790	1.834993	857.503214	0.017839	0.018609
RS	52	3.408838	1.865812	796.111748	0.016562	0.017296
RS	53	3.657318	1.865812	745.694895	0.015513	0.016221
RS	54	3.923395	1.926237	671.739599	0.013975	0.014641
RS	55	4.208314	1.926237	620.019416	0.012899	0.013538
RS	56	4.513409	1.926237	566.285998	0.011781	0.012391
RS	57	4.840110	1.926237	511.408523	0.010639	0.011217
RS	58	5.189947	2.401981	372.839728	0.007756	0.008246
RS	59	5.564558	2.401981	341.724435	0.007109	0.007574
RS	60	5.965697	2.401981	309.766282	0.006444	0.006882
RS	61	6.395242	2.401981	277.495189	0.005773	0.006180
RS	62	6.855207	2.401981	245.456541	0.005106	0.005481
RS	63	7.347744	2.401981	1120.231103	0.023305	0.025334
PA	4+25*2+4+6 0.088369380 0.032491165 7.347743743 1.140600358 0.221429400 0.371219040 0.488903202 0.627343391 0.799638336 1.057483506 1.421522264 1.858008690 2.297410125 2.662420038 2.875231966 2.888657422 2.721125469 2.449797018 2.170066856 1.947717277 1.803712593 1.730950125 1.711816487 1.725824758 1.753844063 1.782820373 1.808848870 1.834992550 1.865811913 1.926236926 2.401980612
//
IT	4216
RD	23
LK	-326509.092418
QD	-124.024438 -> -113.111557
RI	0.0111606344
TR	0.087228	0.032672
MT	7.412099
MM	C_pi: 1.587880, n_recomb: 49011.648718
RS	0	0.000000	1.202081	281.198175	0.005737	0.000540
RS	1	0.007096	1.202081	299.353258	0.006108	0.002795
RS	2	0.014696	1.202081	318.545006	0.006499	0.005254
RS	3	0.022835	1.202081	338.812817	0.006913	0.006812
RS	4	0.031552	0.221428	1922.211618	0.039219	0.037570
RS	5	0.040887	0.221428	1971.012711	0.040215	0.037209
RS	6	0.050884	0.376604	1196.418938	0.024411	0.022280
RS	7	0.061591	0.376604	1244.379095	0.025389	0.023075
RS	8	0.073058	0.494316	987.823787	0.020155	0.018405
RS	9	0.085339	0.494316	1031.271433	0.021041	0.019420
RS	10	0.098491	0.631002	844.479812	0.017230	0.016019
RS	11	0.112576	0.631002	883.953739	0.018036	0.017033
RS	12	0.127661	0.800337	730.288609	0.014900	0.014257
RS	13	0.143816	0.800337	766.144126	0.015632	0.015217
RS	14	0.161117	1.055989	609.982404	0.012446	0.012254
RS	15	0.179647	1.055989	641.707170	0.013093	0.013008
RS	16	0.199491	1.421175	502.270553	0.010248	0.010238
RS	17	0.220743	1.421175	529.837773	0.010810	0.010810
RS	18	0.243504	1.864104	426.522762	0.008702	0.008721
RS	19	0.267880	1.864104	450.831695	0.009198	0.009196
RS	20	0.293985	2.315341	383.857944	0.007832	0.007844
RS	21	0.321943	2.315341	406.180428	0.008287	0.008278
RS	22	0.351885	2.695266	369.260648	0.007534	0.007542
RS	23	0.383951	2.695266	390.832953	0.007974	0.007966
RS	24	0.418293	2.921661	381.493404	0.007784	0.007791
RS	25	0.455073	2.921661	403.523239	0.008233	0.008232
RS	26	0.494461	2.942289	423.480829	0.008640	0.008657
RS	27	0.536646	2.942289	447.165171	0.009124	0.009148
RS	28	0.581823	2.773473	500.162160	0.010205	0.010258
RS	29	0.630206	2.773473	526.492597	0.010742	0.010831
RS	30	0.682023	2.494682	614.704776	0.012542	0.012688
RS	31	0.737517	2.494682	643.933507	0.013138	0.013361
RS	32	0.796949	2.205789	760.436177	0.015515	0.015843
RS	33	0.860598	2.205789	791.267812	0.016144	0.016588
RS	34	0.928764	1.975955	915.485780	0.018679	0.019271
RS	35	1.001767	1.975955	944.804735	0.019277	0.019996
RS	36	1.079950	1.827262	1049.841184	0.021420	0.022287
RS	37	1.163681	1.827262	1073.740968	0.021908	0.022872
RS	38	1.253355	1.752364	1140.115079	0.023262	0.024324
RS	39	1.349391	1.752364	1155.513341	0.023576	0.024681
RS	40	1.452242	1.732955	1179.198809	0.024060	0.025192
RS	41	1.562392	1.732955	1184.612156	0.024170	0.025293
RS	42	1.680359	1.747768	1174.975852	0.023973	0.025068
RS	43	1.806696	1.747768	1170.066896	0.023873	0.024927
RS	44	1.941999	1.776918	1140.925381	0.023279	0.024279
RS	45	2.086903	1.776918	1125.654022	0.022967	0.023921
RS	46	2.242090	1.806812	1086.696837	0.022172	0.023075
RS	47	2.408289	1.806812	1060.992988	0.021648	0.022513
RS	48	2.586281	1.833390	1014.959681	0.020709	0.021532
RS	49	2.776905	1.833390	979.111960	0.019977	0.020774
RS	50	2.981055	1.859891	924.957347	0.018872	0.019635
RS	51	3.199692	1.859891	880.222211	0.017959	0.018700
RS	52	3.433845	1.891172	817.804503	0.016686	0.017394
RS	53	3.684613	1.891172	766.610440	0.015641	0.016327
RS	54	3.953176	1.953061	690.918617	0.014097	0.014744
RS	55	4.240796	1.953061	638.270543	0.013023	0.013645
RS	56	4.548827	1.953061	583.473943	0.011905	0.012501
RS	57	4.878716	1.953061	527.415004	0.010761	0.011327
RS	58	5.232015	2.449245	382.839971	0.007811	0.008288
RS	59	5.610385	2.449245	351.499092	0.007172	0.007626
RS	60	6.015604	2.449245	319.208323	0.006513	0.006942
RS	61	6.449578	2.449245	286.502355	0.005846	0.006246
RS	62	6.914348	2.449245	253.935178	0.005181	0.005550
RS	63	7.412099	2.449245	1171.458394	0.023902	0.025929
PA	4+25*2+4+6 0.087228178 0.032672247 7.412099287 1.202080625 0.221427710 0.376604424 0.494316183 0.631001732 0.800336873 1.055988916 1.421175212 1.864104147 2.315341114 2.695265597 2.921661129 2.942288616 2.773473170 2.494682176 2.205788876 1.975954809 1.827261507 1.752363818 1.732954500 1.747767560 1.776917944 1.806812318 1.833390332 1.859891341 1.891171593 1.953061069 2.449244917
//
IT	4499
RD	24
LK	-326487.482948
QD	-119.109258 -> -108.786934
RI	0.0104582739
TR	0.086135	0.032848
MT	7.474559
MM	C_pi: 1.610081, n_recomb: 49939.510215
RS	0	0.000000	1.265563	272.594271	0.005458	0.000523
RS	1	0.007110	1.265563	290.317799	0.005813	0.002687
RS	2	0.014726	1.265563	309.068457	0.006189	0.005027
RS	3	0.022883	1.265563	328.887433	0.006586	0.006510
RS	4	0.031621	0.221387	1965.293712	0.039353	0.037833
RS	5	0.040979	0.221387	2015.212988	0.040353	0.037466
RS	6	0.051003	0.382008	1205.999482	0.024149	0.022111
RS	7	0.061740	0.382008	1254.929317	0.025129	0.022900
RS	8	0.073240	0.499756	999.896495	0.020022	0.018329
RS	9	0.085558	0.499756	1044.223995	0.020910	0.019340
RS	10	0.098752	0.634695	859.693753	0.017215	0.016033
RS	11	0.112883	0.634695	900.050349	0.018023	0.017043
RS	12	0.128020	0.801064	747.362098	0.014965	0.014331
RS	13	0.144233	0.801064	784.116265	0.015701	0.015293
RS	14	0.161598	1.054418	625.825569	0.012532	0.012343
RS	15	0.180199	1.054418	658.398267	0.013184	0.013102
RS	16	0.200121	1.420458	514.853029	0.010310	0.010302
RS	17	0.221461	1.420458	543.144827	0.010876	0.010879
RS	18	0.244318	1.869391	435.816499	0.008727	0.008748
RS	19	0.268799	1.869391	460.707630	0.009225	0.009225
RS	20	0.295022	2.332031	390.618552	0.007822	0.007835
RS	21	0.323109	2.332031	413.403394	0.008278	0.008270
RS	22	0.353193	2.726655	374.250251	0.007494	0.007502
RS	23	0.385417	2.726655	396.200600	0.007934	0.007925
RS	24	0.419931	2.966721	385.388023	0.007717	0.007723
RS	25	0.456899	2.966721	407.752401	0.008165	0.008161
RS	26	0.496496	2.994873	427.014879	0.008551	0.008563
RS	27	0.538909	2.994873	451.041071	0.009032	0.009050
RS	28	0.584337	2.825114	504.300268	0.010098	0.010142
RS	29	0.632995	2.825114	531.044274	0.010634	0.010709
RS	30	0.685113	2.539100	620.756081	0.012430	0.012558
RS	31	0.740936	2.539100	650.538412	0.013027	0.013225
RS	32	0.800729	2.241171	769.893014	0.015417	0.015713
RS	33	0.864773	2.241171	801.453249	0.016048	0.016455
RS	34	0.933371	2.003912	929.401559	0.018611	0.019158
RS	35	1.006847	2.003912	959.581263	0.019215	0.019884
RS	36	1.085546	1.850553	1068.195650	0.021390	0.022201
RS	37	1.169842	1.850553	1092.979244	0.021886	0.022793
RS	38	1.260131	1.773514	1161.817385	0.023264	0.024266
RS	39	1.356839	1.773514	1178.016533	0.023589	0.024633
RS	40	1.460424	1.753803	1202.744856	0.024084	0.025155
RS	41	1.571375	1.753803	1208.821439	0.024206	0.025269
RS	42	1.690214	1.769383	1199.169807	0.024012	0.025049
RS	43	1.817503	1.769383	1194.769045	0.023924	0.024923
RS	44	1.953842	1.799619	1165.171548	0.023332	0.024281
RS	45	2.099875	1.799619	1150.232473	0.023033	0.023938
RS	46	2.256292	1.830381	1110.795287	0.022243	0.023100
RS	47	2.423831	1.830381	1085.203402	0.021730	0.022553
RS	48	2.603282	1.857450	1038.715049	0.020799	0.021584
RS	49	2.795492	1.857450	1002.704400	0.020078	0.020840
RS	50	3.001369	1.884244	947.929209	0.018982	0.019712
RS	51	3.221884	1.884244	902.724630	0.018076	0.018789
RS	52	3.458079	1.915910	839.333917	0.016807	0.017490
RS	53	3.711068	1.915910	787.381372	0.015767	0.016431
RS	54	3.982044	1.979156	709.999193	0.014217	0.014845
RS	55	4.272288	1.979156	656.435871	0.013145	0.013751
RS	56	4.583169	1.979156	600.589136	0.012026	0.012608
RS	57	4.916155	1.979156	543.361815	0.010880	0.011435
RS	58	5.272816	2.495439	392.774099	0.007865	0.008330
RS	59	5.654837	2.495439	361.214167	0.007233	0.007678
RS	60	6.064021	2.495439	328.599278	0.006580	0.007001
RS	61	6.502299	2.495439	295.468465	0.005917	0.006310
RS	62	6.971740	2.495439	262.383797	0.005254	0.005618
RS	63	7.474559	2.495439	1222.949617	0.024489	0.026515
PA	4+25*2+4+6 0.086135393 0.032847873 7.474558574 1.265562734 0.221386849 0.382008314 0.499756331 0.634695397 0.801064260 1.054417888 1.420458238 1.869391170 2.332030896 2.726655390 2.966721386 2.994872776 2.825113957 2.539100241 2.241171498 2.003912025 1.850553264 1.773514327 1.753802985 1.769382636 1.799618819 1.830381024 1.857450415 1.884243775 1.915910148 1.979155873 2.495439240
//
IT	4003
RD	25
LK	-326467.039402
QD	-114.462255 -> -104.691271
RI	0.0098118252
TR	0.085088	0.033018
MT	7.535235
MM	C_pi: 1.631837, n_recomb: 50852.122815
RS	0	0.000000	1.331134	264.313434	0.005198	0.000507
RS	1	0.007124	1.331134	281.612074	0.005538	0.002584
RS	2	0.014755	1.331134	299.927030	0.005898	0.004813
RS	3	0.022930	1.331134	319.301013	0.006279	0.006225
RS	4	0.031687	0.221311	2008.019312	0.039487	0.038090
RS	5	0.041069	0.221311	2059.032796	0.040491	0.037719
RS	6	0.051118	0.387424	1214.851723	0.023890	0.021940
RS	7	0.061883	0.387424	1264.717746	0.024871	0.022724
RS	8	0.073416	0.505212	1011.344606	0.019888	0.018250
RS	9	0.085770	0.505212	1056.526613	0.020776	0.019257
RS	10	0.099003	0.638418	874.419369	0.017195	0.016044
RS	11	0.113180	0.638418	915.640054	0.018006	0.017049
RS	12	0.128367	0.801828	764.141112	0.015027	0.014403
RS	13	0.144635	0.801828	801.781200	0.015767	0.015366
RS	14	0.162063	1.052792	641.558620	0.012616	0.012431
RS	15	0.180731	1.052792	674.972216	0.013273	0.013195
RS	16	0.200730	1.419424	527.406954	0.010371	0.010366
RS	17	0.222154	1.419424	556.419918	0.010942	0.010948
RS	18	0.245103	1.873955	445.092469	0.008753	0.008775
RS	19	0.269688	1.873955	470.563238	0.009254	0.009256
RS	20	0.296024	2.347581	397.351556	0.007814	0.007828
RS	21	0.324236	2.347581	420.595550	0.008271	0.008264
RS	22	0.354458	2.756674	379.195260	0.007457	0.007465
RS	23	0.386833	2.756674	401.518977	0.007896	0.007887
RS	24	0.421514	3.010476	389.212032	0.007654	0.007659
RS	25	0.458665	3.010476	411.904017	0.008100	0.008094
RS	26	0.498464	3.046443	430.435541	0.008464	0.008473
RS	27	0.541097	3.046443	454.793442	0.008943	0.008955
RS	28	0.586768	2.876067	508.255418	0.009995	0.010030
RS	29	0.635692	2.876067	535.398871	0.010529	0.010592
RS	30	0.688101	2.583055	626.526442	0.012321	0.012431
RS	31	0.744244	2.583055	656.844815	0.012917	0.013093
RS	32	0.804387	2.276215	778.954676	0.015318	0.015585
RS	33	0.868814	2.276215	811.225421	0.015953	0.016325
RS	34	0.937830	2.031589	942.823170	0.018540	0.019046
RS	35	1.011764	2.031589	973.849486	0.019151	0.019774
RS	36	1.090964	1.873588	1085.995488	0.021356	0.022116
RS	37	1.175806	1.873588	1111.656033	0.021861	0.022713
RS	38	1.266692	1.794403	1182.949318	0.023263	0.024207
RS	39	1.364053	1.794403	1199.950457	0.023597	0.024584
RS	40	1.468349	1.774367	1225.737915	0.024104	0.025118
RS	41	1.580076	1.774367	1232.485772	0.024237	0.025244
RS	42	1.699761	1.790678	1222.850602	0.024047	0.025030
RS	43	1.827973	1.790678	1218.971507	0.023971	0.024918
RS	44	1.965319	1.821959	1188.957604	0.023381	0.024281
RS	45	2.112448	1.821959	1174.368622	0.023094	0.023953
RS	46	2.270059	1.853541	1134.498551	0.022310	0.023124
RS	47	2.438898	1.853541	1109.039595	0.021809	0.022592
RS	48	2.619765	1.881050	1062.148155	0.020887	0.021635
RS	49	2.813516	1.881050	1025.997168	0.020176	0.020904
RS	50	3.021070	1.908075	970.656781	0.019088	0.019788
RS	51	3.243409	1.908075	925.004482	0.018190	0.018875
RS	52	3.481588	1.940061	860.691092	0.016925	0.017584
RS	53	3.736734	1.940061	807.998845	0.015889	0.016532
RS	54	4.010056	2.004561	728.972589	0.014335	0.014944
RS	55	4.302849	2.004561	674.506991	0.013264	0.013854
RS	56	4.616501	2.004561	617.623522	0.012145	0.012714
RS	57	4.952496	2.004561	559.241290	0.010997	0.011540
RS	58	5.312427	2.540605	402.639294	0.007918	0.008372
RS	59	5.697999	2.540605	370.866732	0.007293	0.007728
RS	60	6.111038	2.540605	337.936030	0.006645	0.007059
RS	61	6.553501	2.540605	304.390155	0.005986	0.006373
RS	62	7.027485	2.540605	270.798771	0.005325	0.005684
RS	63	7.535235	2.540605	1274.663283	0.025066	0.027091
PA	4+25*2+4+6 0.085087807 0.033018155 7.535234617 1.331134288 0.221311317 0.387424169 0.505212384 0.638418249 0.801827833 1.052792382 1.419423960 1.873954668 2.347581090 2.756673729 3.010476294 3.046443118 2.876067398 2.583054849 2.276214917 2.031588755 1.873587761 1.794402985 1.774367072 1.790677811 1.821958819 1.853541477 1.881050371 1.908074991 1.940061473 2.004561221 2.540604814
//
CC
CC	Brief Description of the file format:
CC	  CC  comments
CC	  MM  useful-messages
CC	  RD  round-of-iterations
CC	  LL  \log[P(sequence)]
CC	  QD  Q-before-opt Q-after-opt
CC	  TR  \theta_0 \rho_0
CC	  RS  k t_k \lambda_k \pi_k \sum_{l\not=k}A_{kl} A_{kk}
CC	  DC  begin end best-k t_k+\Delta_k max-prob
CC
MM	Version: 0.6.5-r67
MM	pattern:4+25*2+4+6, n:63, n_free_lambdas:28
MM	n_iterations:25, skip:1, max_t:5, theta/rho:5
MM	is_decoding:0
MM	n_seqs:13, sum_L:945896, sum_n:116176
RD	0
LK	0.000000
QD	0.000000 -> 0.000000
RI	inf
TR	0.131044	0.026209
MT	5.000000
MM	C_pi: 1.000000, n_recomb: 24470.193863
RS	0	0.000000	1.000000	155.053001	0.006336	0.000000
RS	1	0.006440	1.000000	163.959105	0.006700	0.000000
RS	2	0.013294	1.000000	173.303542	0.007082	0.000000
RS	3	0.020590	1.000000	183.098194	0.007482	0.000000
RS	4	0.028356	1.000000	193.353852	0.007902	0.000000
RS	5	0.036622	1.000000	204.079959	0.008340	0.000000
RS	6	0.045421	1.000000	215.284322	0.008798	0.000000
RS	7	0.054785	1.000000	226.972791	0.009275	0.000000
RS	8	0.064753	1.000000	239.148909	0.009773	0.000000
RS	9	0.075363	1.000000	251.813517	0.010291	0.000000
RS	10	0.086656	1.000000	264.964333	0.010828	0.000000
RS	11	0.098677	1.000000	278.595487	0.011385	0.000000
RS	12	0.111471	1.000000	292.697018	0.011961	0.000000
RS	13	0.125090	1.000000	307.254344	0.012556	0.000000
RS	14	0.139585	1.000000	322.247685	0.013169	0.000000
RS	15	0.155014	1.000000	337.651465	0.013798	0.000000
RS	16	0.171437	1.000000	353.433685	0.014443	0.000000
RS	17	0.188917	1.000000	369.555274	0.015102	0.000000
RS	18	0.207523	1.000000	385.969432	0.015773	0.000000
RS	19	0.227327	1.000000	402.620969	0.016454	0.000000
RS	20	0.248406	1.000000	419.445670	0.017141	0.000000
RS	21	0.270843	1.000000	436.369672	0.017833	0.000000
RS	22	0.294725	1.000000	453.308910	0.018525	0.000000
RS	23	0.320144	1.000000	470.168630	0.019214	0.000000
RS	24	0.347201	1.000000	486.843007	0.019895	0.000000
RS	25	0.376000	1.000000	503.214898	0.020564	0.000000
RS	26	0.406654	1.000000	519.155769	0.021216	0.000000
RS	27	0.439282	1.000000	534.525832	0.021844	0.000000
RS	28	0.474011	1.000000	549.174431	0.022443	0.000000
RS	29	0.510976	1.000000	562.940733	0.023005	0.000000
RS	30	0.550322	1.000000	575.654760	0.023525	0.000000
RS	31	0.592202	1.000000	587.138818	0.023994	0.000000
RS	32	0.636779	1.000000	597.209348	0.024406	0.000000
RS	33	0.684227	1.000000	605.679265	0.024752	0.000000
RS	34	0.734730	1.000000	612.360790	0.025025	0.000000
RS	35	0.788485	1.000000	617.068809	0.025217	0.000000
RS	36	0.845702	1.000000	619.624753	0.025322	0.000000
RS	37	0.906604	1.000000	619.860979	0.025331	0.000000
RS	38	0.971428	1.000000	617.625615	0.025240	0.000000
RS	39	1.040426	1.000000	612.787785	0.025042	0.000000
RS	40	1.113868	1.000000	605.243104	0.024734	0.000000
RS	41	1.192040	1.000000	594.919290	0.024312	0.000000
RS	42	1.275245	1.000000	581.781714	0.023775	0.000000
RS	43	1.363809	1.000000	565.838635	0.023124	0.000000
RS	44	1.458076	1.000000	547.145867	0.022360	0.000000
RS	45	1.558414	1.000000	525.810570	0.021488	0.000000
RS	46	1.665214	1.000000	501.993842	0.020515	0.000000
RS	47	1.778891	1.000000	475.911795	0.019449	0.000000
RS	48	1.899889	1.000000	447.834793	0.018301	0.000000
RS	49	2.028679	1.000000	418.084607	0.017085	0.000000
RS	50	2.165763	1.000000	387.029268	0.015816	0.000000
RS	51	2.311675	1.000000	355.075551	0.014511	0.000000
RS	52	2.466983	1.000000	322.659115	0.013186	0.000000
RS	53	2.632293	1.000000	290.232503	0.011861	0.000000
RS	54	2.808249	1.000000	258.251378	0.010554	0.000000
RS	55	2.995536	1.000000	227.159557	0.009283	0.000000
RS	56	3.194884	1.000000	197.373554	0.008066	0.000000
RS	57	3.407070	1.000000	169.267512	0.006917	0.000000
RS	58	3.632920	1.000000	143.159461	0.005850	0.000000
RS	59	3.873315	1.000000	119.299864	0.004875	0.000000
RS	60	4.129191	1.000000	97.863334	0.003999	0.000000
RS	61	4.401545	1.000000	78.944235	0.003226	0.000000
RS	62	4.691438	1.000000	62.556600	0.002556	0.000000
RS	63	5.000000	1.000000	175.542351	0.007174	0.000000
PA	4+25*2+4+6 0.131044332 0.026208866 5.000000000 1.000000000 1.000000000 1.000000000 1.000000000 1.000000000 1.000000000 1.000000000 1.000000000 1.000000000 1.000000000 1.000000000 1.000000000 1.000000000 1.000000000 1.000000000 1.000000000 1.000000000 1.000000000 1.000000000 1.000000000 1.000000000 1.000000000 1.000000000 1.000000000 1.000000000 1.000000000 1.000000000 1.000000000
//
IT	4931
RD	1
LK	-309889.909538
QD	-728.446160 -> -406.231770
RI	0.0476901576
TR	0.123764	0.025097
MT	5.498810
MM	C_pi: 1.033597, n_recomb: 24222.658192
RS	0	0.000000	0.354918	440.425160	0.018182	0.000974
RS	1	0.006598	0.354918	460.593892	0.019015	0.010077
RS	2	0.013631	0.354918	481.079201	0.019861	0.017276
RS	3	0.021127	0.354918	501.800648	0.020716	0.023460
RS	4	0.029119	0.385976	481.071745	0.019860	0.026140
RS	5	0.037638	0.385976	501.308536	0.020696	0.024552
RS	6	0.046719	0.506664	398.549906	0.016454	0.021627
RS	7	0.056399	0.506664	416.595508	0.017199	0.019162
RS	8	0.066717	0.633770	348.430111	0.014384	0.017345
RS	9	0.077717	0.633770	364.871370	0.015063	0.015988
RS	10	0.089442	0.755157	320.800345	0.013244	0.014994
RS	11	0.101940	0.755157	336.223571	0.013881	0.014268
RS	12	0.115264	0.870585	305.704858	0.012621	0.013677
RS	13	0.129466	0.870585	320.488002	0.013231	0.013128
RS	14	0.144605	0.979977	298.460868	0.012322	0.012600
RS	15	0.160743	0.979977	312.851633	0.012916	0.012119
RS	16	0.177946	1.076519	298.445779	0.012321	0.011714
RS	17	0.196284	1.076519	312.661691	0.012908	0.011404
RS	18	0.215832	1.154182	305.362552	0.012606	0.011199
RS	19	0.236669	1.154182	319.581578	0.013193	0.011102
RS	20	0.258881	1.210892	318.565110	0.013152	0.011110
RS	21	0.282559	1.210892	332.894944	0.013743	0.011217
RS	22	0.307799	1.247620	337.295652	0.013925	0.011418
RS	23	0.334704	1.247620	351.751267	0.014522	0.011714
RS	24	0.363384	1.266781	360.822316	0.014896	0.012108
RS	25	0.393957	1.266781	375.306954	0.015494	0.012602
RS	26	0.426546	1.271606	388.282978	0.016030	0.013194
RS	27	0.461286	1.271606	402.565035	0.016619	0.013878
RS	28	0.498317	1.265835	418.478262	0.017276	0.014647
RS	29	0.537792	1.265835	432.168767	0.017842	0.015491
RS	30	0.579871	1.253235	449.773027	0.018568	0.016398
RS	31	0.624726	1.253235	462.314664	0.019086	0.017349
RS	32	0.672541	1.237362	480.023545	0.019817	0.018323
RS	33	0.723511	1.237362	490.703211	0.020258	0.019293
RS	34	0.777843	1.221159	506.717460	0.020919	0.020229
RS	35	0.835760	1.221159	514.712093	0.021249	0.021104
RS	36	0.897498	1.206547	527.312935	0.021769	0.021891
RS	37	0.963309	1.206547	531.764178	0.021953	0.022567
RS	38	1.033462	1.194504	539.513604	0.022273	0.023110
RS	39	1.108244	1.194504	539.620853	0.022278	0.023503
RS	40	1.187959	1.185372	541.458804	0.022353	0.023732
RS	41	1.272934	1.185372	536.582127	0.022152	0.023788
RS	42	1.363515	1.178988	531.947117	0.021961	0.023667
RS	43	1.460072	1.178988	521.704365	0.021538	0.023375
RS	44	1.563000	1.174768	510.597366	0.021079	0.022921
RS	45	1.672719	1.174768	494.940043	0.020433	0.022318
RS	46	1.789676	1.171990	477.835742	0.019727	0.021581
RS	47	1.914350	1.171990	457.104316	0.018871	0.020725
RS	48	2.047249	1.170122	434.813386	0.017951	0.019763
RS	49	2.188917	1.170122	409.776338	0.016917	0.018709
RS	50	2.339931	1.168943	383.415882	0.015829	0.017576
RS	51	2.500909	1.168943	355.272171	0.014667	0.016378
RS	52	2.672507	1.168392	326.307959	0.013471	0.015131
RS	53	2.855427	1.168392	296.615184	0.012245	0.013854
RS	54	3.050415	1.168799	266.721541	0.011011	0.012564
RS	55	3.258268	1.168799	237.260426	0.009795	0.011279
RS	56	3.479834	1.168799	208.550012	0.008610	0.010018
RS	57	3.716018	1.168799	180.996941	0.007472	0.008797
RS	58	3.967785	1.184995	153.081812	0.006320	0.007631
RS	59	4.236162	1.184995	129.605970	0.005351	0.006533
RS	60	4.522246	1.184995	108.075982	0.004462	0.005516
RS	61	4.827205	1.184995	88.675042	0.003661	0.004587
RS	62	5.152284	1.184995	71.511894	0.002952	0.003754
RS	63	5.498810	1.184995	213.913958	0.008831	0.011851
PA	4+25*2+4+6 0.123764283 0.025097126 5.498809814 0.354918480 0.385975838 0.506664276 0.633769989 0.755157471 0.870585442 0.979976654 1.076519012 1.154182434 1.210891724 1.247620106 1.266780853 1.271605968 1.265835285 1.253234863 1.237361908 1.221158981 1.206546783 1.194503784 1.185372353 1.178987503 1.174768448 1.171990395 1.170122147 1.168943405 1.168392181 1.168799400 1.184995234
//
IT	3954
RD	2
LK	-309386.943638
QD	-430.925433 -> -325.090123
RI	0.0646478650
TR	0.119814	0.025090
MT	5.746482
MM	C_pi: 1.045482, n_recomb: 24490.984529
RS	0	0.000000	0.272288	585.075033	0.023889	0.001029
RS	1	0.006671	0.272288	608.557628	0.024848	0.010380
RS	2	0.013787	0.272288	631.918554	0.025802	0.018727
RS	3	0.021377	0.272288	654.999582	0.026745	0.025859
RS	4	0.029474	0.269644	684.164840	0.027935	0.028012
RS	5	0.038111	0.269644	706.126858	0.028832	0.028948
RS	6	0.047325	0.386486	510.136100	0.020830	0.021646
RS	7	0.057153	0.386486	530.123374	0.021646	0.021215
RS	8	0.067636	0.524478	406.783549	0.016610	0.016794
RS	9	0.078819	0.524478	424.526232	0.017334	0.016798
RS	10	0.090748	0.670042	347.198456	0.014177	0.014241
RS	11	0.103472	0.670042	363.223127	0.014831	0.014486
RS	12	0.117046	0.823585	309.364841	0.012632	0.012787
RS	13	0.131525	0.823585	324.122612	0.013234	0.012956
RS	14	0.146969	0.984918	284.082437	0.011599	0.011604
RS	15	0.163445	0.984918	297.904232	0.012164	0.011672
RS	16	0.181019	1.139937	269.956703	0.011023	0.010694
RS	17	0.199765	1.139937	283.182055	0.011563	0.010793
RS	18	0.219762	1.272523	266.066078	0.010864	0.010204
RS	19	0.241093	1.272523	279.018544	0.011393	0.010402
RS	20	0.263847	1.372591	271.149238	0.011071	0.010167
RS	21	0.288119	1.372591	284.089613	0.011600	0.010482
RS	22	0.314010	1.437154	284.063530	0.011599	0.010542
RS	23	0.341628	1.437154	297.161684	0.012134	0.010979
RS	24	0.371089	1.467947	304.016705	0.012413	0.011318
RS	25	0.402515	1.467947	317.331393	0.012957	0.011904
RS	26	0.436037	1.470193	330.250706	0.013485	0.012521
RS	27	0.471795	1.470193	343.697119	0.014034	0.013259
RS	28	0.509939	1.451550	361.625189	0.014766	0.014128
RS	29	0.550628	1.451550	374.933506	0.015309	0.014994
RS	30	0.594030	1.420297	396.394178	0.016185	0.016065
RS	31	0.640328	1.420297	409.077192	0.016703	0.017015
RS	32	0.689715	1.384293	431.983909	0.017638	0.018199
RS	33	0.742396	1.384293	443.334937	0.018102	0.019143
RS	34	0.798591	1.349813	465.149830	0.018993	0.020299
RS	35	0.858535	1.349813	474.293857	0.019366	0.021121
RS	36	0.922478	1.320542	492.578667	0.020113	0.022102
RS	37	0.990687	1.320542	498.570919	0.020357	0.022698
RS	38	1.063445	1.297938	511.370834	0.020880	0.023383
RS	39	1.141058	1.297938	513.317189	0.020959	0.023678
RS	40	1.223847	1.282120	519.301785	0.021204	0.023987
RS	41	1.312160	1.282120	516.481037	0.021089	0.023938
RS	42	1.406363	1.272226	515.103357	0.021032	0.023846
RS	43	1.506851	1.272226	507.064643	0.020704	0.023460
RS	44	1.614043	1.266654	498.571812	0.020357	0.023006
RS	45	1.728385	1.266654	485.189765	0.019811	0.022331
RS	46	1.850354	1.263673	470.336069	0.019204	0.021588
RS	47	1.980461	1.263673	451.844250	0.018449	0.020687
RS	48	2.119246	1.262109	431.562397	0.017621	0.019724
RS	49	2.267290	1.262109	408.593980	0.016683	0.018647
RS	50	2.425209	1.261516	383.951745	0.015677	0.017519
RS	51	2.593663	1.261516	357.566813	0.014600	0.016315
RS	52	2.773355	1.261784	329.928278	0.013471	0.015078
RS	53	2.965033	1.261784	301.569368	0.012313	0.013807
RS	54	3.169498	1.263887	272.407530	0.011123	0.012523
RS	55	3.387603	1.263887	243.820587	0.009956	0.011252
RS	56	3.620258	1.263887	215.695155	0.008807	0.010005
RS	57	3.868432	1.263887	188.447526	0.007695	0.008797
RS	58	4.133162	1.298501	158.588461	0.006475	0.007549
RS	59	4.415552	1.298501	135.625181	0.005538	0.006494
RS	60	4.716780	1.298501	114.290187	0.004667	0.005510
RS	61	5.038102	1.298501	94.809281	0.003871	0.004607
RS	62	5.380860	1.298501	77.341235	0.003158	0.003792
RS	63	5.746482	1.298501	241.973059	0.009880	0.012292
PA	4+25*2+4+6 0.119813895 0.025090281 5.746482171 0.272288209 0.269643753 0.386486277 0.524478126 0.670041512 0.823584707 0.984918238 1.139937146 1.272522963 1.372590926 1.437154190 1.467947019 1.470192534 1.451550102 1.420296830 1.384293442 1.349813342 1.320541944 1.297937922 1.282120440 1.272225894 1.266653666 1.263672855 1.262109288 1.261515675 1.261784354 1.263886629 1.298501229
//
IT	4694
RD	3
LK	-309207.540777
QD	-355.484207 -> -299.137685
RI	0.0686844808
TR	0.116779	0.025401
MT	5.903395
MM	C_pi: 1.069302, n_recomb: 25347.649311
RS	0	0.000000	0.268399	618.001999	0.024381	0.001004
RS	1	0.006716	0.268399	642.727138	0.025356	0.010046
RS	2	0.013883	0.268399	667.285815	0.026325	0.018158
RS	3	0.021531	0.268399	691.504787	0.027281	0.024877
RS	4	0.029692	0.231528	826.959654	0.032625	0.029871
RS	5	0.038402	0.231528	848.945385	0.033492	0.031581
RS	6	0.047697	0.342447	591.766619	0.023346	0.022297
RS	7	0.057616	0.342447	612.965265	0.024182	0.022554
RS	8	0.068201	0.480057	454.146337	0.017917	0.016963
RS	9	0.079497	0.480057	473.072566	0.018663	0.017474
RS	10	0.091551	0.631825	375.010381	0.014795	0.014207
RS	11	0.104415	0.631825	391.928477	0.015462	0.014833
RS	12	0.118143	0.801800	323.114204	0.012747	0.012584
RS	13	0.132793	0.801800	338.428688	0.013351	0.013045
RS	14	0.148427	0.993093	286.402631	0.011299	0.011238
RS	15	0.165111	0.993093	300.441610	0.011853	0.011535
RS	16	0.182915	1.187940	263.583268	0.010399	0.010218
RS	17	0.201915	1.187940	276.742393	0.010918	0.010488
RS	18	0.222191	1.361852	253.470288	0.010000	0.009668
RS	19	0.243829	1.361852	266.162739	0.010500	0.009987
RS	20	0.266919	1.496208	254.323566	0.010033	0.009604
RS	21	0.291561	1.496208	266.908916	0.010530	0.010001
RS	22	0.317857	1.582663	264.653701	0.010441	0.009979
RS	23	0.345919	1.582663	277.400652	0.010944	0.010462
RS	24	0.375866	1.620955	283.618009	0.011189	0.010778
RS	25	0.407824	1.620955	296.684368	0.011705	0.011382
RS	26	0.441928	1.617613	310.570123	0.012252	0.012035
RS	27	0.478323	1.617613	323.963731	0.012781	0.012769
RS	28	0.517161	1.584241	344.433548	0.013588	0.013730
RS	29	0.558608	1.584241	357.953558	0.014122	0.014573
RS	30	0.602839	1.533788	383.371149	0.015125	0.015789
RS	31	0.650040	1.533788	396.554911	0.015645	0.016702
RS	32	0.700410	1.478458	424.375861	0.016742	0.018068
RS	33	0.754164	1.478458	436.481366	0.017220	0.018966
RS	34	0.811527	1.427668	463.414393	0.018282	0.020310
RS	35	0.872743	1.427668	473.478833	0.018679	0.021079
RS	36	0.938070	1.386447	496.333626	0.019581	0.022218
RS	37	1.007785	1.386447	503.303580	0.019856	0.022756
RS	38	1.082181	1.356293	519.605025	0.020499	0.023550
RS	39	1.161573	1.356293	522.493150	0.020613	0.023786
RS	40	1.246297	1.336757	530.695877	0.020937	0.024149
RS	41	1.336711	1.336757	528.727067	0.020859	0.024047
RS	42	1.433197	1.326063	528.406790	0.020846	0.023966
RS	43	1.536163	1.326063	521.114358	0.020559	0.023540
RS	44	1.646043	1.321485	512.900637	0.020235	0.023073
RS	45	1.763303	1.321485	500.154626	0.019732	0.022376
RS	46	1.888438	1.320263	485.207745	0.019142	0.021619
RS	47	2.021976	1.320263	467.220014	0.018432	0.020711
RS	48	2.164483	1.320613	446.693219	0.017623	0.019741
RS	49	2.316560	1.320613	424.054022	0.016730	0.018670
RS	50	2.478850	1.321898	399.048221	0.015743	0.017541
RS	51	2.652039	1.321898	372.769934	0.014706	0.016350
RS	52	2.836859	1.323999	344.615707	0.013596	0.015117
RS	53	3.034092	1.323999	316.105654	0.012471	0.013862
RS	54	3.244569	1.328828	286.065147	0.011286	0.012578
RS	55	3.469182	1.328828	257.107786	0.010143	0.011323
RS	56	3.708880	1.328828	228.432661	0.009012	0.010089
RS	57	3.964674	1.328828	200.473866	0.007909	0.008890
RS	58	4.237648	1.383308	167.499733	0.006608	0.007556
RS	59	4.528953	1.383308	144.342173	0.005694	0.006535
RS	60	4.839822	1.383308	122.613507	0.004837	0.005577
RS	61	5.171568	1.383308	102.572501	0.004047	0.004691
RS	62	5.525594	1.383308	84.415982	0.003330	0.003885
RS	63	5.903395	1.383308	273.829775	0.010803	0.012949
PA	4+25*2+4+6 0.116779172 0.025401093 5.903394702 0.268398710 0.231527800 0.342446621 0.480057086 0.631824916 0.801799977 0.993092890 1.187940404 1.361852212 1.496208095 1.582662701 1.620955230 1.617613345 1.584241375 1.533787727 1.478458179 1.427667855 1.386447135 1.356292930 1.336756851 1.326063174 1.321485013 1.320263008 1.320613021 1.321898465 1.323998990 1.328828337 1.383307817
//
IT	4416
RD	4
LK	-309102.844118
QD	-324.526114 -> -281.614463
RI	0.0643845018
TR	0.114019	0.025791
MT	6.029145
MM	C_pi: 1.100213, n_recomb: 26464.381113
RS	0	0.000000	0.288369	603.809003	0.022816	0.000952
RS	1	0.006751	0.288369	629.218128	0.023776	0.009549
RS	2	0.013957	0.288369	654.630389	0.024736	0.017050
RS	3	0.021651	0.288369	679.886935	0.025691	0.022963
RS	4	0.029863	0.215663	937.634745	0.035430	0.031498
RS	5	0.038630	0.215663	959.863756	0.036270	0.033361
RS	6	0.047989	0.323173	658.903381	0.024898	0.022985
RS	7	0.057979	0.323173	681.356593	0.025746	0.023471
RS	8	0.068644	0.459027	497.558482	0.018801	0.017272
RS	9	0.080029	0.459027	517.783052	0.019565	0.017997
RS	10	0.092183	0.611598	405.136520	0.015309	0.014366
RS	11	0.105157	0.611598	423.180032	0.015991	0.015171
RS	12	0.119007	0.789241	342.961256	0.012959	0.012606
RS	13	0.133791	0.789241	359.163798	0.013572	0.013214
RS	14	0.149574	0.999755	297.212798	0.011231	0.011109
RS	15	0.166423	0.999755	311.868086	0.011784	0.011519
RS	16	0.184409	1.224039	267.442385	0.010106	0.009968
RS	17	0.203609	1.224039	280.977097	0.010617	0.010321
RS	18	0.224105	1.431092	252.540867	0.009543	0.009337
RS	19	0.245985	1.431092	265.439711	0.010030	0.009713
RS	20	0.269342	1.594276	250.400728	0.009462	0.009225
RS	21	0.294276	1.594276	263.105523	0.009942	0.009654
RS	22	0.320893	1.699462	259.209525	0.009795	0.009574
RS	23	0.349307	1.699462	272.069961	0.010281	0.010070
RS	24	0.379639	1.743688	278.075006	0.010508	0.010370
RS	25	0.412019	1.743688	291.329010	0.011008	0.010968
RS	26	0.446584	1.734301	306.460711	0.011580	0.011649
RS	27	0.483483	1.734301	320.189897	0.012099	0.012362
RS	28	0.522874	1.686673	343.364444	0.012975	0.013396
RS	29	0.564923	1.686673	357.418757	0.013506	0.014208
RS	30	0.609811	1.618349	386.865199	0.014618	0.015539
RS	31	0.657730	1.618349	400.788285	0.015144	0.016415
RS	32	0.708883	1.545685	433.511302	0.016381	0.017927
RS	33	0.763490	1.545685	446.505786	0.016872	0.018788
RS	34	0.821783	1.480939	478.418989	0.018078	0.020282
RS	35	0.884011	1.480939	489.413000	0.018493	0.021016
RS	36	0.950440	1.430181	516.503802	0.019517	0.022280
RS	37	1.021354	1.430181	524.318622	0.019812	0.022786
RS	38	1.097055	1.394706	543.551993	0.020539	0.023661
RS	39	1.177867	1.394706	547.102112	0.020673	0.023869
RS	40	1.264134	1.373362	556.735180	0.021037	0.024265
RS	41	1.356225	1.373362	555.201180	0.020979	0.024145
RS	42	1.454533	1.363436	554.992352	0.020971	0.024058
RS	43	1.559477	1.363436	547.913736	0.020704	0.023625
RS	44	1.671507	1.361112	538.957726	0.020365	0.023137
RS	45	1.791099	1.361112	526.229264	0.019884	0.022444
RS	46	1.918764	1.362659	510.164379	0.019277	0.021665
RS	47	2.055048	1.362659	492.009160	0.018591	0.020771
RS	48	2.200533	1.365733	470.256738	0.017769	0.019787
RS	49	2.355839	1.365733	447.257113	0.016900	0.018735
RS	50	2.521630	1.369544	420.979346	0.015907	0.017601
RS	51	2.698612	1.369544	394.135801	0.014893	0.016431
RS	52	2.887543	1.373987	364.652109	0.013779	0.015197
RS	53	3.089228	1.373987	335.370161	0.012673	0.013962
RS	54	3.304529	1.382101	303.704646	0.011476	0.012671
RS	55	3.534364	1.382101	273.844776	0.010348	0.011435
RS	56	3.779715	1.382101	244.122958	0.009225	0.010214
RS	57	4.041630	1.382101	214.995796	0.008124	0.009023
RS	58	4.321226	1.457514	178.189330	0.006733	0.007598
RS	59	4.619697	1.457514	154.542808	0.005840	0.006607
RS	60	4.938318	1.457514	132.168198	0.004994	0.005670
RS	61	5.278448	1.457514	111.353868	0.004208	0.004798
RS	62	5.641541	1.457514	92.330502	0.003489	0.003998
RS	63	6.029145	1.457514	309.104323	0.011680	0.013699
PA	4+25*2+4+6 0.114018585 0.025790512 6.029144504 0.288369224 0.215662506 0.323173189 0.459027211 0.611598344 0.789241266 0.999754701 1.224039393 1.431091891 1.594275750 1.699461837 1.743687506 1.734300609 1.686673249 1.618349109 1.545684729 1.480939084 1.430180851 1.394706157 1.373361702 1.363435590 1.361111567 1.362659455 1.365732900 1.369543873 1.373986589 1.382100543 1.457514148
//
IT	4577
RD	5
LK	-309019.810612
QD	-303.198563 -> -265.873177
RI	0.0576800756
TR	0.111382	0.026183
MT	6.144305
MM	C_pi: 1.133647, n_recomb: 27665.514018
RS	0	0.000000	0.318668	574.107411	0.020752	0.000893
RS	1	0.006782	0.318668	599.759395	0.021679	0.009027
RS	2	0.014025	0.318668	625.627227	0.022614	0.015868
RS	3	0.021758	0.318668	651.576090	0.023552	0.020953
RS	4	0.030017	0.208107	1029.807991	0.037224	0.032863
RS	5	0.038835	0.208107	1052.653860	0.038049	0.034665
RS	6	0.048251	0.314263	716.213075	0.025888	0.023564
RS	7	0.058306	0.314263	740.008849	0.026748	0.024107
RS	8	0.069043	0.448593	537.356517	0.019423	0.017569
RS	9	0.080509	0.448593	558.926930	0.020203	0.018388
RS	10	0.092751	0.599973	435.496693	0.015742	0.014571
RS	11	0.105825	0.599973	454.756058	0.016438	0.015469
RS	12	0.119784	0.781067	365.261207	0.013203	0.012711
RS	13	0.134691	0.781067	382.491741	0.013826	0.013402
RS	14	0.150609	1.004862	311.670929	0.011266	0.011083
RS	15	0.167606	1.004862	327.115550	0.011824	0.011559
RS	16	0.185756	1.252333	275.682668	0.009965	0.009827
RS	17	0.205138	1.252333	289.783947	0.010475	0.010227
RS	18	0.225833	1.487450	256.541198	0.009273	0.009113
RS	19	0.247933	1.487450	269.845804	0.009754	0.009518
RS	20	0.271531	1.676223	251.857212	0.009104	0.008945
RS	21	0.296730	1.676223	264.881763	0.009574	0.009389
RS	22	0.323638	1.798597	259.509024	0.009380	0.009260
RS	23	0.352370	1.798597	272.676527	0.009856	0.009756
RS	24	0.383052	1.848463	278.546319	0.010068	0.010040
RS	25	0.415815	1.848463	292.166822	0.010561	0.010625
RS	26	0.450799	1.833553	308.545556	0.011153	0.011324
RS	27	0.488157	1.833553	322.767426	0.011667	0.012014
RS	28	0.528048	1.772790	348.592772	0.012600	0.013102
RS	29	0.570645	1.772790	363.311289	0.013132	0.013885
RS	30	0.616131	1.688145	396.711819	0.014340	0.015307
RS	31	0.664702	1.688145	411.472451	0.014873	0.016152
RS	32	0.716567	1.599926	449.023101	0.016230	0.017782
RS	33	0.771950	1.599926	462.967284	0.016734	0.018615
RS	34	0.831090	1.523013	499.765390	0.018065	0.020232
RS	35	0.894240	1.523013	511.703891	0.018496	0.020945
RS	36	0.961673	1.464334	542.861086	0.019622	0.022311
RS	37	1.033680	1.464334	551.482558	0.019934	0.022801
RS	38	1.110571	1.424867	573.373807	0.020725	0.023739
RS	39	1.192677	1.424867	577.492881	0.020874	0.023939
RS	40	1.280352	1.402738	588.177361	0.021260	0.024354
RS	41	1.373973	1.402738	586.936346	0.021215	0.024234
RS	42	1.473944	1.394328	586.397029	0.021196	0.024135
RS	43	1.580696	1.394328	579.352571	0.020941	0.023712
RS	44	1.694688	1.394807	569.196815	0.020574	0.023196
RS	45	1.816411	1.394807	556.280818	0.020107	0.022521
RS	46	1.946390	1.399538	538.664188	0.019471	0.021717
RS	47	2.085185	1.399538	520.122631	0.018800	0.020846
RS	48	2.233393	1.405652	496.752958	0.017956	0.019846
RS	49	2.391654	1.405652	473.171379	0.017103	0.018818
RS	50	2.560648	1.412232	445.276880	0.016095	0.017677
RS	51	2.741104	1.412232	417.654715	0.015097	0.016532
RS	52	2.933800	1.419210	386.541957	0.013972	0.015295
RS	53	3.139565	1.419210	356.293471	0.012879	0.014082
RS	54	3.359285	1.430844	322.719053	0.011665	0.012780
RS	55	3.593909	1.430844	291.795603	0.010547	0.011562
RS	56	3.844445	1.430844	260.875479	0.009430	0.010354
RS	57	4.111974	1.430844	230.438972	0.008329	0.009170
RS	58	4.397647	1.528033	189.407351	0.006846	0.007652
RS	59	4.702696	1.528033	165.212293	0.005972	0.006690
RS	60	5.028435	1.528033	142.144182	0.005138	0.005773
RS	61	5.376267	1.528033	120.518279	0.004356	0.004912
RS	62	5.747690	1.528033	100.596382	0.003636	0.004118
RS	63	6.144305	1.528033	346.595184	0.012528	0.014486
PA	4+25*2+4+6 0.111381750 0.026182765 6.144305179 0.318667524 0.208106947 0.314263070 0.448592924 0.599972693 0.781066795 1.004861804 1.252333257 1.487450442 1.676223339 1.798597219 1.848463308 1.833553385 1.772790296 1.688145292 1.599926075 1.523012501 1.464334259 1.424866736 1.402738183 1.394328138 1.394807183 1.399537936 1.405652131 1.412231753 1.419210206 1.430844229 1.528032791
//
IT	4709
RD	6
LK	-308946.712629
QD	-284.924044 -> -251.177927
RI	0.0510192914
TR	0.108844	0.026555
MT	6.255640
MM	C_pi: 1.167695, n_recomb: 28882.594437
RS	0	0.000000	0.354506	541.356804	0.018743	0.000834
RS	1	0.006812	0.354506	566.913516	0.019628	0.008525
RS	2	0.014089	0.354506	592.877564	0.020527	0.014761
RS	3	0.021861	0.354506	619.139294	0.021436	0.019104
RS	4	0.030163	0.204209	1110.497274	0.038449	0.033998
RS	5	0.039030	0.204209	1134.217710	0.039270	0.035682
RS	6	0.048501	0.310514	765.954625	0.026520	0.024010
RS	7	0.058617	0.310514	791.145644	0.027392	0.024547
RS	8	0.069423	0.443829	573.580751	0.019859	0.017814
RS	9	0.080965	0.443829	596.496790	0.020652	0.018675
RS	10	0.093293	0.593210	465.000926	0.016100	0.014774
RS	11	0.106461	0.593210	485.496796	0.016809	0.015724
RS	12	0.120526	0.775483	388.301333	0.013444	0.012847
RS	13	0.135549	0.775483	406.612642	0.014078	0.013593
RS	14	0.151595	1.008955	327.653019	0.011344	0.011107
RS	15	0.168735	1.008955	343.961291	0.011909	0.011627
RS	16	0.187042	1.275565	285.850105	0.009897	0.009745
RS	17	0.206596	1.275565	300.602297	0.010408	0.010175
RS	18	0.227483	1.535424	262.724486	0.009096	0.008951
RS	19	0.249792	1.535424	276.522257	0.009574	0.009372
RS	20	0.273621	1.747788	255.681916	0.008852	0.008727
RS	21	0.299074	1.747788	269.112179	0.009317	0.009176
RS	22	0.326260	1.886659	262.295972	0.009081	0.009004
RS	23	0.355299	1.886659	275.850640	0.009551	0.009496
RS	24	0.386315	1.942443	281.547505	0.009748	0.009762
RS	25	0.419445	1.942443	295.604428	0.010235	0.010333
RS	26	0.454831	1.922834	313.130446	0.010841	0.011040
RS	27	0.492629	1.922834	327.901947	0.011353	0.011709
RS	28	0.533001	1.850074	356.236552	0.012334	0.012838
RS	29	0.576123	1.850074	371.662727	0.012868	0.013594
RS	30	0.622183	1.750437	408.864311	0.014156	0.015089
RS	31	0.671381	1.750437	424.493848	0.014697	0.015908
RS	32	0.723930	1.648017	466.743152	0.016160	0.017635
RS	33	0.780059	1.648017	481.657475	0.016676	0.018448
RS	34	0.840012	1.560161	523.238602	0.018116	0.020168
RS	35	0.904050	1.560161	536.129707	0.018562	0.020868
RS	36	0.972449	1.494568	571.243115	0.019778	0.022320
RS	37	1.045509	1.494568	580.664456	0.020104	0.022806
RS	38	1.123545	1.451859	605.064822	0.020949	0.023794
RS	39	1.206897	1.451859	609.730945	0.021111	0.023996
RS	40	1.295928	1.429448	621.280373	0.021511	0.024424
RS	41	1.391024	1.429448	620.298443	0.021477	0.024314
RS	42	1.492598	1.422863	619.222801	0.021439	0.024199
RS	43	1.601092	1.422863	612.171602	0.021195	0.023793
RS	44	1.716977	1.426324	600.621411	0.020795	0.023251
RS	45	1.840756	1.426324	587.473959	0.020340	0.022599
RS	46	1.972968	1.434345	568.139329	0.019671	0.021771
RS	47	2.114186	1.434345	549.166954	0.019014	0.020925
RS	48	2.265025	1.443565	524.046057	0.018144	0.019909
RS	49	2.426139	1.443565	499.839133	0.017306	0.018909
RS	50	2.598229	1.452951	470.221340	0.016280	0.017759
RS	51	2.782043	1.452951	441.779861	0.015296	0.016640
RS	52	2.978378	1.462489	408.951613	0.014159	0.015400
RS	53	3.188089	1.462489	377.700535	0.013077	0.014208
RS	54	3.412086	1.477703	342.123471	0.011845	0.012895
RS	55	3.651342	1.477703	310.111010	0.010737	0.011695
RS	56	3.906898	1.477703	277.968219	0.009624	0.010499
RS	57	4.179863	1.477703	246.198810	0.008524	0.009322
RS	58	4.471423	1.597344	200.696201	0.006949	0.007710
RS	59	4.782846	1.597344	175.972359	0.006093	0.006774
RS	60	5.115484	1.597344	152.233250	0.005271	0.005876
RS	61	5.470782	1.597344	129.818451	0.004495	0.005027
RS	62	5.850285	1.597344	109.018488	0.003775	0.004238
RS	63	6.255640	1.597344	385.780902	0.013357	0.015286
PA	4+25*2+4+6 0.108844420 0.026554915 6.255640299 0.354505525 0.204209070 0.310513765 0.443828921 0.593209543 0.775483149 1.008954511 1.275565132 1.535424157 1.747788172 1.886659487 1.942442966 1.922834056 1.850073955 1.750437121 1.648017268 1.560160564 1.494568091 1.451859107 1.429447723 1.422863252 1.426324498 1.434344915 1.443565123 1.452951181 1.462488581 1.477703199 1.597343856
//
IT	4395
RD	7
LK	-308880.385616
QD	-268.402338 -> -237.506819
RI	0.0451301632
TR	0.106410	0.026902
MT	6.365030
MM	C_pi: 1.201618, n_recomb: 30090.706227
RS	0	0.000000	0.393793	510.026641	0.016950	0.000779
RS	1	0.006841	0.393793	535.267843	0.017788	0.008057
RS	2	0.014151	0.393793	561.071936	0.018646	0.013767
RS	3	0.021960	0.393793	587.352375	0.019519	0.017473
RS	4	0.030304	0.202114	1183.610003	0.039335	0.034950
RS	5	0.039218	0.202114	1208.359941	0.040157	0.036513
RS	6	0.048743	0.309666	809.667616	0.026908	0.024337
RS	7	0.058919	0.309666	836.277923	0.027792	0.024848
RS	8	0.069791	0.442460	606.514155	0.020156	0.018003
RS	9	0.081407	0.442460	630.754644	0.020962	0.018882
RS	10	0.093817	0.589492	493.276971	0.016393	0.014960
RS	11	0.107077	0.589492	515.001429	0.017115	0.015941
RS	12	0.121244	0.771587	411.380996	0.013671	0.012994
RS	13	0.136379	0.771587	430.789245	0.014316	0.013779
RS	14	0.152551	1.012338	344.271502	0.011441	0.011161
RS	15	0.169829	1.012338	361.475952	0.012013	0.011712
RS	16	0.188289	1.295267	296.912179	0.009867	0.009699
RS	17	0.208011	1.295267	312.354322	0.010380	0.010151
RS	18	0.229083	1.577502	269.941863	0.008971	0.008830
RS	19	0.251597	1.577502	284.272848	0.009447	0.009261
RS	20	0.275651	1.812154	260.617181	0.008661	0.008550
RS	21	0.301350	1.812154	274.490720	0.009122	0.009001
RS	22	0.328808	1.967270	266.216377	0.008847	0.008788
RS	23	0.358144	1.967270	280.190331	0.009312	0.009275
RS	24	0.389487	2.029471	285.640212	0.009493	0.009521
RS	25	0.422974	2.029471	300.157485	0.009975	0.010078
RS	26	0.458753	2.006050	318.697993	0.010591	0.010788
RS	27	0.496979	2.006050	334.033567	0.011101	0.011437
RS	28	0.537820	1.922332	364.703110	0.012120	0.012595
RS	29	0.581455	1.922332	380.843189	0.012657	0.013330
RS	30	0.628076	1.808781	421.661616	0.014013	0.014882
RS	31	0.677885	1.808781	438.161999	0.014561	0.015680
RS	32	0.731103	1.693156	484.958954	0.016117	0.017487
RS	33	0.787961	1.693156	500.845546	0.016645	0.018285
RS	34	0.848710	1.595198	547.102432	0.018182	0.020095
RS	35	0.913614	1.595198	560.950569	0.018642	0.020788
RS	36	0.982958	1.523317	599.941646	0.019938	0.022313
RS	37	1.057047	1.523317	610.169287	0.020278	0.022800
RS	38	1.136204	1.477784	636.999189	0.021169	0.023831
RS	39	1.220777	1.477784	642.220676	0.021343	0.024041
RS	40	1.311135	1.455319	654.549207	0.021753	0.024479
RS	41	1.407675	1.455319	653.837597	0.021729	0.024383
RS	42	1.510820	1.450646	652.143721	0.021673	0.024253
RS	43	1.621021	1.450646	645.101015	0.021439	0.023868
RS	44	1.738762	1.457092	632.091679	0.021006	0.023300
RS	45	1.864557	1.457092	618.731820	0.020562	0.022674
RS	46	1.998959	1.468364	597.638886	0.019861	0.021822
RS	47	2.142555	1.468364	578.257002	0.019217	0.021005
RS	48	2.295975	1.480633	551.367046	0.018323	0.019974
RS	49	2.459891	1.480633	526.556235	0.017499	0.019002
RS	50	2.635022	1.492761	495.210592	0.016457	0.017845
RS	51	2.822133	1.492761	465.969798	0.015486	0.016751
RS	52	3.022045	1.504799	431.425194	0.014337	0.015507
RS	53	3.235634	1.504799	399.189546	0.013266	0.014336
RS	54	3.463835	1.523560	361.592864	0.012017	0.013011
RS	55	3.707648	1.523560	328.509715	0.010917	0.011828
RS	56	3.968141	1.523560	295.161143	0.009809	0.010644
RS	57	4.246456	1.523560	262.073534	0.008709	0.009473
RS	58	4.543810	1.666187	211.920830	0.007043	0.007767
RS	59	4.861508	1.666187	186.707836	0.006205	0.006856
RS	60	5.200940	1.666187	162.337981	0.005395	0.005976
RS	61	5.563594	1.666187	139.172743	0.004625	0.005139
RS	62	5.951058	1.666187	117.529150	0.003906	0.004356
RS	63	6.365030	1.666187	426.448627	0.014172	0.016088
PA	4+25*2+4+6 0.106410390 0.026902092 6.365030005 0.393793453 0.202114155 0.309666318 0.442460072 0.589491574 0.771586786 1.012337655 1.295267140 1.577502127 1.812154120 1.967269875 2.029471441 2.006049969 1.922331883 1.808780796 1.693155680 1.595197654 1.523317021 1.477784458 1.455319056 1.450646426 1.457091971 1.468363852 1.480632528 1.492760682 1.504798824 1.523559939 1.666186804
//
IT	5130
RD	8
LK	-308819.576638
QD	-253.289044 -> -224.843952
RI	0.0401121639
TR	0.104087	0.027226
MT	6.472569
MM	C_pi: 1.235100, n_recomb: 31281.329464
RS	0	0.000000	0.435515	481.452193	0.015391	0.000728
RS	1	0.006869	0.435515	506.248112	0.016184	0.007626
RS	2	0.014210	0.435515	531.728481	0.016998	0.012885
RS	3	0.022056	0.435515	557.826915	0.017833	0.016054
RS	4	0.030440	0.200988	1251.419980	0.040005	0.035757
RS	5	0.039401	0.200988	1277.289860	0.040832	0.037215
RS	6	0.048976	0.310596	848.504480	0.027125	0.024564
RS	7	0.059210	0.310596	876.539764	0.028021	0.025046
RS	8	0.070147	0.443287	636.533406	0.020349	0.018142
RS	9	0.081835	0.443287	662.068967	0.021165	0.019027
RS	10	0.094325	0.587802	520.273532	0.016632	0.015127
RS	11	0.107674	0.587802	543.207874	0.017365	0.016128
RS	12	0.121940	0.768830	434.237391	0.013882	0.013143
RS	13	0.137186	0.768830	454.743456	0.014537	0.013958
RS	14	0.153479	1.015137	361.156050	0.011545	0.011231
RS	15	0.170891	1.015137	379.271046	0.012125	0.011807
RS	16	0.189499	1.312272	308.421102	0.009860	0.009678
RS	17	0.209386	1.312272	324.572250	0.010376	0.010146
RS	18	0.230638	1.615074	277.685837	0.008877	0.008736
RS	19	0.253351	1.615074	292.569055	0.009353	0.009175
RS	20	0.277623	1.871076	266.106601	0.008507	0.008403
RS	21	0.303563	1.871076	280.439572	0.008965	0.008854
RS	22	0.331285	2.042375	270.675804	0.008653	0.008602
RS	23	0.360912	2.042375	285.080170	0.009113	0.009083
RS	24	0.392573	2.111577	290.198721	0.009277	0.009308
RS	25	0.426409	2.111577	305.180329	0.009756	0.009852
RS	26	0.462570	2.085217	324.595819	0.010377	0.010560
RS	27	0.501214	2.085217	340.491551	0.010885	0.011192
RS	28	0.542514	1.991459	373.317302	0.011934	0.012371
RS	29	0.586650	1.991459	390.161375	0.012473	0.013087
RS	30	0.633818	1.864867	434.407139	0.013887	0.014684
RS	31	0.684226	1.864867	451.767234	0.014442	0.015465
RS	32	0.738097	1.736792	502.953388	0.016078	0.017341
RS	33	0.795668	1.736792	519.805854	0.016617	0.018127
RS	34	0.857194	1.629314	570.636817	0.018242	0.020013
RS	35	0.922946	1.629314	585.444192	0.018715	0.020702
RS	36	0.993216	1.551551	628.252727	0.020084	0.022294
RS	37	1.068312	1.551551	639.298362	0.020437	0.022784
RS	38	1.148567	1.503430	668.517668	0.021371	0.023855
RS	39	1.234334	1.503430	674.315380	0.021556	0.024075
RS	40	1.325994	1.480995	687.394876	0.021975	0.024521
RS	41	1.423949	1.480995	686.983046	0.021961	0.024442
RS	42	1.528634	1.478214	684.654964	0.021887	0.024298
RS	43	1.640509	1.478214	677.657718	0.021663	0.023935
RS	44	1.760070	1.487562	663.191593	0.021201	0.023344
RS	45	1.887844	1.487562	649.661422	0.020768	0.022744
RS	46	2.024395	1.501975	626.832500	0.020039	0.021872
RS	47	2.170326	1.501975	607.084943	0.019407	0.021082
RS	48	2.326281	1.517178	578.460324	0.018492	0.020039
RS	49	2.492949	1.517178	553.088092	0.017681	0.019094
RS	50	2.671067	1.531934	520.053676	0.016625	0.017930
RS	51	2.861419	1.531934	490.052045	0.015666	0.016861
RS	52	3.064848	1.546370	453.825371	0.014508	0.015615
RS	53	3.282250	1.546370	420.638384	0.013447	0.014464
RS	54	3.514587	1.568589	381.036298	0.012181	0.013127
RS	55	3.762884	1.568589	346.911345	0.011090	0.011961
RS	56	4.028237	1.568589	312.384037	0.009986	0.010787
RS	57	4.311817	1.568589	278.002566	0.008887	0.009622
RS	58	4.614878	1.734601	223.054225	0.007131	0.007824
RS	59	4.938757	1.734601	197.392049	0.006310	0.006936
RS	60	5.284884	1.734601	172.432124	0.005512	0.006074
RS	61	5.654787	1.734601	148.555584	0.004749	0.005248
RS	62	6.050101	1.734601	126.103874	0.004031	0.004470
RS	63	6.472569	1.734601	468.482650	0.014976	0.016884
PA	4+25*2+4+6 0.104087379 0.027225817 6.472569060 0.435514507 0.200988489 0.310596283 0.443287119 0.587801652 0.768829584 1.015137432 1.312271770 1.615073593 1.871075536 2.042375302 2.111577304 2.085216719 1.991459317 1.864867049 1.736791849 1.629314306 1.551551185 1.503429947 1.480995214 1.478213628 1.487561537 1.501974921 1.517177743 1.531934002 1.546370363 1.568589242 1.734601081
//
IT	4537
RD	9
LK	-308763.550017
QD	-239.411440 -> -213.130851
RI	0.0358782692
TR	0.101879	0.027529
MT	6.577928
MM	C_pi: 1.267991, n_recomb: 32451.648737
RS	0	0.000000	0.479113	455.824136	0.014046	0.000682
RS	1	0.006896	0.479113	480.105130	0.014794	0.007231
RS	2	0.014268	0.479113	505.164037	0.015567	0.012105
RS	3	0.022148	0.479113	530.951694	0.016361	0.014822
RS	4	0.030572	0.200422	1315.284193	0.040531	0.036449
RS	5	0.039577	0.200422	1342.326317	0.041364	0.037823
RS	6	0.049202	0.312692	883.307362	0.027219	0.024710
RS	7	0.059492	0.312692	912.761221	0.028127	0.025167
RS	8	0.070491	0.445598	664.024566	0.020462	0.018239
RS	9	0.082248	0.445598	690.822912	0.021288	0.019124
RS	10	0.094816	0.587502	546.065883	0.016827	0.015274
RS	11	0.108252	0.587502	570.187832	0.017570	0.016288
RS	12	0.122613	0.766831	456.793510	0.014076	0.013292
RS	13	0.137965	0.766831	478.391942	0.014742	0.014131
RS	14	0.154376	1.017392	378.150888	0.011653	0.011313
RS	15	0.171918	1.017392	397.182494	0.012239	0.011909
RS	16	0.190671	1.327022	320.179820	0.009866	0.009675
RS	17	0.210716	1.327022	337.049908	0.010386	0.010156
RS	18	0.232144	1.648947	285.717133	0.008804	0.008664
RS	19	0.255049	1.648947	301.161649	0.009280	0.009108
RS	20	0.279535	1.925546	271.887416	0.008378	0.008278
RS	21	0.305708	1.925546	286.685965	0.008834	0.008729
RS	22	0.333687	2.113075	275.391986	0.008486	0.008440
RS	23	0.363595	2.113075	290.228106	0.008943	0.008915
RS	24	0.395566	2.189872	294.931257	0.009088	0.009117
RS	25	0.429742	2.189872	310.372092	0.009564	0.009650
RS	26	0.466274	2.161387	330.529981	0.010185	0.010352
RS	27	0.505326	2.161387	346.973788	0.010692	0.010969
RS	28	0.547071	2.058410	381.782714	0.011765	0.012161
RS	29	0.591695	2.058410	399.313586	0.012305	0.012861
RS	30	0.639396	1.919505	446.800868	0.013768	0.014495
RS	31	0.690387	1.919505	465.003285	0.014329	0.015260
RS	32	0.744894	1.779572	520.420906	0.016037	0.017195
RS	33	0.803160	1.779572	538.228216	0.016586	0.017971
RS	34	0.865444	1.663005	593.532564	0.018290	0.019926
RS	35	0.932024	1.663005	609.299356	0.018776	0.020613
RS	36	1.003195	1.579629	655.877189	0.020211	0.022264
RS	37	1.079275	1.579629	667.753740	0.020577	0.022760
RS	38	1.160601	1.529049	699.346058	0.021550	0.023866
RS	39	1.247535	1.529049	705.745127	0.021748	0.024098
RS	40	1.340465	1.506660	719.578124	0.022174	0.024552
RS	41	1.439803	1.506660	719.502012	0.022172	0.024491
RS	42	1.545992	1.505695	716.561142	0.022081	0.024334
RS	43	1.659505	1.505695	709.653574	0.021868	0.023994
RS	44	1.780845	1.517823	693.769257	0.021379	0.023383
RS	45	1.910553	1.517823	680.117814	0.020958	0.022809
RS	46	2.049206	1.535239	655.605158	0.020203	0.021920
RS	47	2.197421	1.535239	635.541975	0.019584	0.021157
RS	48	2.355858	1.553234	605.242607	0.018651	0.020104
RS	49	2.525221	1.553234	579.356417	0.017853	0.019184
RS	50	2.706263	1.570480	544.691461	0.016785	0.018016
RS	51	2.899791	1.570480	513.971236	0.015838	0.016970
RS	52	3.106664	1.587191	476.111192	0.014671	0.015722
RS	53	3.327805	1.587191	442.008577	0.013621	0.014590
RS	54	3.564196	1.612746	400.429219	0.012339	0.013243
RS	55	3.816888	1.612746	365.291784	0.011256	0.012091
RS	56	4.087008	1.612746	329.613484	0.010157	0.010928
RS	57	4.375755	1.612746	293.963453	0.009059	0.009768
RS	58	4.684416	1.802420	234.095029	0.007214	0.007879
RS	59	5.014362	1.802420	208.019349	0.006410	0.007014
RS	60	5.367063	1.802420	182.506284	0.005624	0.006168
RS	61	5.744086	1.802420	157.954585	0.004867	0.005353
RS	62	6.147110	1.802420	134.728156	0.004152	0.004580
RS	63	6.577928	1.802420	511.780021	0.015771	0.017673
PA	4+25*2+4+6 0.101878946 0.027529084 6.577928180 0.479113265 0.200421890 0.312692249 0.445597879 0.587502307 0.766831212 1.017391678 1.327021712 1.648946864 1.925546029 2.113075126 2.189872178 2.161386740 2.058410042 1.919505383 1.779571638 1.663004561 1.579629488 1.529049490 1.506659700 1.505694990 1.517823453 1.535239428 1.553233604 1.570480497 1.587190992 1.612746279 1.802420246
//
IT	3578
RD	10
LK	-308711.760847
QD	-226.636041 -> -202.291058
RI	0.0322991383
TR	0.099785	0.027815
MT	6.680708
MM	C_pi: 1.300217, n_recomb: 33601.218254
RS	0	0.000000	0.524291	432.912621	0.012884	0.000640
RS	1	0.006922	0.524291	456.645700	0.013590	0.006869
RS	2	0.014324	0.524291	481.228009	0.014322	0.011415
RS	3	0.022237	0.524291	506.624991	0.015078	0.013749
RS	4	0.030699	0.200196	1376.061739	0.040953	0.037050
RS	5	0.039746	0.200196	1404.305941	0.041793	0.038358
RS	6	0.049419	0.315582	914.748841	0.027224	0.024792
RS	7	0.059763	0.315582	945.606706	0.028142	0.025230
RS	8	0.070822	0.448952	689.319608	0.020515	0.018302
RS	9	0.082646	0.448952	717.347577	0.021349	0.019183
RS	10	0.095289	0.588188	570.755244	0.016986	0.015406
RS	11	0.108808	0.588188	596.041670	0.017739	0.016428
RS	12	0.123262	0.765345	479.036923	0.014257	0.013439
RS	13	0.138716	0.765345	501.719567	0.014932	0.014297
RS	14	0.155241	1.019121	395.191407	0.011761	0.011402
RS	15	0.172909	1.019121	415.141737	0.012355	0.012015
RS	16	0.191800	1.339844	332.087531	0.009883	0.009685
RS	17	0.211999	1.339844	349.681762	0.010407	0.010176
RS	18	0.233596	1.679637	293.918790	0.008747	0.008607
RS	19	0.256689	1.679637	309.928838	0.009224	0.009056
RS	20	0.281379	1.976200	277.827047	0.008268	0.008171
RS	21	0.307779	1.976200	293.092426	0.008723	0.008621
RS	22	0.336006	2.180028	280.226180	0.008340	0.008295
RS	23	0.366188	2.180028	295.490841	0.008794	0.008765
RS	24	0.398458	2.264991	299.699400	0.008919	0.008944
RS	25	0.432962	2.264991	315.590352	0.009392	0.009468
RS	26	0.469855	2.235147	336.366366	0.010011	0.010160
RS	27	0.509301	2.235147	353.342700	0.010516	0.010763
RS	28	0.551478	2.123689	389.972117	0.011606	0.011963
RS	29	0.596575	2.123689	408.169507	0.012147	0.012649
RS	30	0.644793	1.973090	458.722268	0.013652	0.014312
RS	31	0.696349	1.973090	477.746742	0.014218	0.015065
RS	32	0.751474	1.821776	537.243082	0.015989	0.017049
RS	33	0.810415	1.821776	555.991626	0.016547	0.017818
RS	34	0.873435	1.696448	615.672013	0.018323	0.019833
RS	35	0.940819	1.696448	632.396609	0.018821	0.020520
RS	36	1.012866	1.607653	682.701650	0.020318	0.022225
RS	37	1.089901	1.607653	695.421496	0.020696	0.022727
RS	38	1.172268	1.554685	729.383866	0.021707	0.023866
RS	39	1.260337	1.554685	736.410022	0.021916	0.024111
RS	40	1.354502	1.532313	751.018772	0.022351	0.024574
RS	41	1.455185	1.532313	751.315387	0.022360	0.024530
RS	42	1.562838	1.533067	747.803951	0.022255	0.024364
RS	43	1.677943	1.533067	741.031136	0.022054	0.024046
RS	44	1.801016	1.547838	723.786390	0.021540	0.023418
RS	45	1.932608	1.547838	710.062884	0.021132	0.022869
RS	46	2.073309	1.568104	683.933940	0.020354	0.021966
RS	47	2.223750	1.568104	663.604569	0.019749	0.021228
RS	48	2.384604	1.588737	631.701209	0.018800	0.020167
RS	49	2.556593	1.588737	605.347292	0.018016	0.019272
RS	50	2.740488	1.608325	569.118350	0.016937	0.018102
RS	51	2.937112	1.608325	537.719927	0.016003	0.017078
RS	52	3.147346	1.627174	498.280636	0.014829	0.015829
RS	53	3.372134	1.627174	463.295815	0.013788	0.014714
RS	54	3.612482	1.655927	419.772857	0.012493	0.013357
RS	55	3.869467	1.655927	383.649259	0.011418	0.012220
RS	56	4.144241	1.655927	346.845120	0.010322	0.011066
RS	57	4.438036	1.655927	309.949707	0.009224	0.009911
RS	58	4.752167	1.869424	245.052234	0.007293	0.007932
RS	59	5.088044	1.869424	218.593183	0.006506	0.007088
RS	60	5.447170	1.869424	192.558935	0.005731	0.006258
RS	61	5.831156	1.869424	167.364018	0.004981	0.005453
RS	62	6.241722	1.869424	143.392990	0.004267	0.004687
RS	63	6.680708	1.869424	556.248181	0.016554	0.018452
PA	4+25*2+4+6 0.099785150 0.027814987 6.680708308 0.524291033 0.200196348 0.315581870 0.448952475 0.588188096 0.765345195 1.019121167 1.339844229 1.679636911 1.976199736 2.180027648 2.264990731 2.235146833 2.123689400 1.973089750 1.821775910 1.696447799 1.607652510 1.554684913 1.532313446 1.533066928 1.547837557 1.568104494 1.588736899 1.608325060 1.627174407 1.655926604 1.869423929
//
IT	4926
RD	11
LK	-308663.766527
QD	-214.846642 -> -192.245231
RI	0.0292588163
TR	0.097803	0.028086
MT	6.780583
MM	C_pi: 1.331730, n_recomb: 34730.059280
RS	0	0.000000	0.570831	412.411238	0.011875	0.000601
RS	1	0.006947	0.570831	435.586495	0.012542	0.006536
RS	2	0.014377	0.570831	459.665054	0.013235	0.010799
RS	3	0.022322	0.570831	484.624716	0.013954	0.012809
RS	4	0.030820	0.200187	1434.305500	0.041299	0.037579
RS	5	0.039908	0.200187	1463.767246	0.042147	0.038835
RS	6	0.049628	0.319029	943.334556	0.027162	0.024823
RS	7	0.060022	0.319029	975.575613	0.028090	0.025246
RS	8	0.071139	0.453054	712.699324	0.020521	0.018336
RS	9	0.083028	0.453054	741.923395	0.021363	0.019212
RS	10	0.095743	0.589582	594.437429	0.017116	0.015522
RS	11	0.109341	0.589582	620.865046	0.017877	0.016549
RS	12	0.123884	0.764203	500.971936	0.014425	0.013582
RS	13	0.139438	0.764203	524.729120	0.015109	0.014458
RS	14	0.156071	1.020344	412.245127	0.011870	0.011497
RS	15	0.173861	1.020344	433.113952	0.012471	0.012125
RS	16	0.192886	1.350951	344.093204	0.009908	0.009704
RS	17	0.213233	1.350951	362.414177	0.010435	0.010206
RS	18	0.234993	1.707501	302.225249	0.008702	0.008563
RS	19	0.258265	1.707501	318.802316	0.009179	0.009016
RS	20	0.283154	2.023469	283.849826	0.008173	0.008078
RS	21	0.309771	2.023469	299.580533	0.008626	0.008527
RS	22	0.338238	2.243650	285.102275	0.008209	0.008165
RS	23	0.368683	2.243650	300.789874	0.008661	0.008631
RS	24	0.401242	2.337314	304.430539	0.008766	0.008786
RS	25	0.436064	2.337314	320.760549	0.009236	0.009301
RS	26	0.473304	2.306829	342.039709	0.009849	0.009981
RS	27	0.513132	2.306829	359.531451	0.010352	0.010572
RS	28	0.555726	2.187556	397.831086	0.011455	0.011777
RS	29	0.601279	2.187556	416.673302	0.011997	0.012449
RS	30	0.649997	2.025809	470.123325	0.013536	0.014136
RS	31	0.702100	2.025809	489.947936	0.014107	0.014878
RS	32	0.757822	1.863516	553.375122	0.015934	0.016904
RS	33	0.817414	1.863516	573.049306	0.016500	0.017666
RS	34	0.881147	1.729688	637.010114	0.018342	0.019735
RS	35	0.949308	1.729688	654.688875	0.018851	0.020423
RS	36	1.022203	1.635609	708.683919	0.020405	0.022177
RS	37	1.100163	1.635609	722.257647	0.020796	0.022687
RS	38	1.183538	1.580293	758.593157	0.021843	0.023858
RS	39	1.272706	1.580293	766.270660	0.022064	0.024115
RS	40	1.368068	1.557894	781.687351	0.022508	0.024587
RS	41	1.470055	1.557894	782.392248	0.022528	0.024561
RS	42	1.579127	1.560260	778.362721	0.022412	0.024387
RS	43	1.695776	1.560260	771.768028	0.022222	0.024091
RS	44	1.820529	1.577532	753.229643	0.021688	0.023449
RS	45	1.953948	1.577532	739.481226	0.021292	0.022924
RS	46	2.096636	1.600492	711.812586	0.020496	0.022009
RS	47	2.249237	1.600492	691.263883	0.019904	0.021296
RS	48	2.412438	1.623605	657.833101	0.018941	0.020230
RS	49	2.586978	1.623605	631.054845	0.018170	0.019358
RS	50	2.773642	1.645382	593.331577	0.017084	0.018187
RS	51	2.973275	1.645382	561.292571	0.016162	0.017184
RS	52	3.186775	1.666230	520.330623	0.014982	0.015934
RS	53	3.415108	1.666230	484.494320	0.013950	0.014837
RS	54	3.659303	1.698027	439.065031	0.012642	0.013471
RS	55	3.920462	1.698027	401.978682	0.011574	0.012346
RS	56	4.199764	1.698027	364.071376	0.010483	0.011201
RS	57	4.498469	1.698027	325.951753	0.009385	0.010051
RS	58	4.817926	1.935407	255.930028	0.007369	0.007985
RS	59	5.159574	1.935407	229.113218	0.006597	0.007161
RS	60	5.524958	1.935407	202.585657	0.005833	0.006345
RS	61	5.915724	1.935407	176.775993	0.005090	0.005551
RS	62	6.333637	1.935407	152.087774	0.004379	0.004789
RS	63	6.780583	1.935407	601.785144	0.017328	0.019221
PA	4+25*2+4+6 0.097803367 0.028086207 6.780582755 0.570830553 0.200186993 0.319029394 0.453053553 0.589581752 0.764203283 1.020343829 1.350950650 1.707500684 2.023468666 2.243650319 2.337313977 2.306829415 2.187556476 2.025808920 1.863515618 1.729688324 1.635609224 1.580292914 1.557893992 1.560259532 1.577531816 1.600491880 1.623604760 1.645382111 1.666229970 1.698027480 1.935406713
//
IT	5338
RD	12
LK	-308619.195232
QD	-203.942605 -> -182.919781
RI	0.0266541791
TR	0.095929	0.028345
MT	6.877341
MM	C_pi: 1.362515, n_recomb: 35838.772183
RS	0	0.000000	0.618641	393.969622	0.010993	0.000566
RS	1	0.006971	0.618641	416.589460	0.011624	0.006231
RS	2	0.014427	0.618641	440.153289	0.012281	0.010249
RS	3	0.022404	0.618641	464.649391	0.012965	0.011983
RS	4	0.030936	0.200322	1490.392627	0.041586	0.038049
RS	5	0.040063	0.200322	1521.079102	0.042442	0.039264
RS	6	0.049827	0.322875	969.484649	0.027051	0.024814
RS	7	0.060271	0.322875	1003.084021	0.027989	0.025228
RS	8	0.071443	0.457704	734.395396	0.020492	0.018348
RS	9	0.083394	0.457704	764.782356	0.021340	0.019218
RS	10	0.096178	0.591487	617.211498	0.017222	0.015626
RS	11	0.109852	0.591487	644.757738	0.017991	0.016654
RS	12	0.124481	0.763287	522.620159	0.014583	0.013722
RS	13	0.140129	0.763287	547.441816	0.015275	0.014612
RS	14	0.156867	1.021091	429.299035	0.011979	0.011596
RS	15	0.174773	1.021091	451.084917	0.012587	0.012237
RS	16	0.193926	1.360542	356.165465	0.009938	0.009732
RS	17	0.214415	1.360542	375.214221	0.010470	0.010242
RS	18	0.236332	1.732852	310.596516	0.008666	0.008528
RS	19	0.259777	1.732852	327.740502	0.009145	0.008985
RS	20	0.284856	2.067673	289.916399	0.008089	0.007997
RS	21	0.311683	2.067673	306.109669	0.008541	0.008445
RS	22	0.340381	2.304253	289.980422	0.008091	0.008048
RS	23	0.371078	2.304253	306.084351	0.008541	0.008510
RS	24	0.403916	2.407102	309.091091	0.008624	0.008641
RS	25	0.439042	2.407102	325.848541	0.009092	0.009147
RS	26	0.476618	2.376636	347.527248	0.009697	0.009815
RS	27	0.516812	2.376636	365.517112	0.010199	0.010394
RS	28	0.559808	2.250163	405.347604	0.011310	0.011600
RS	29	0.605802	2.250163	424.812831	0.011853	0.012261
RS	30	0.655001	2.077751	481.003386	0.013421	0.013966
RS	31	0.707630	2.077751	501.605764	0.013996	0.014697
RS	32	0.763928	1.904830	568.820350	0.015872	0.016761
RS	33	0.824150	1.904830	589.403507	0.016446	0.017517
RS	34	0.888570	1.762715	657.553263	0.018348	0.019635
RS	35	0.957480	1.762715	676.180942	0.018867	0.020323
RS	36	1.031194	1.663459	733.829343	0.020476	0.022123
RS	37	1.110046	1.663459	748.265680	0.020879	0.022640
RS	38	1.194395	1.605814	786.980718	0.021959	0.023841
RS	39	1.284624	1.605814	795.331785	0.022192	0.024111
RS	40	1.381142	1.583334	811.593385	0.022646	0.024593
RS	41	1.484389	1.583334	812.739794	0.022678	0.024584
RS	42	1.594832	1.587202	808.251405	0.022552	0.024404
RS	43	1.712974	1.587202	801.875336	0.022375	0.024129
RS	44	1.839351	1.606836	782.115262	0.021823	0.023476
RS	45	1.974538	1.606836	768.385720	0.021440	0.022974
RS	46	2.119148	1.632336	739.255490	0.020627	0.022051
RS	47	2.273839	1.632336	718.530854	0.020049	0.021362
RS	48	2.439312	1.657773	683.650819	0.019076	0.020292
RS	49	2.616321	1.657773	656.488125	0.018318	0.019443
RS	50	2.805668	1.681587	617.341149	0.017226	0.018271
RS	51	3.008214	1.681587	584.695770	0.016315	0.017288
RS	52	3.224879	1.704292	542.267858	0.015131	0.016039
RS	53	3.456647	1.704292	505.607632	0.014108	0.014957
RS	54	3.704571	1.738977	458.310642	0.012788	0.013584
RS	55	3.969777	1.738977	420.281833	0.011727	0.012471
RS	56	4.253469	1.738977	381.291235	0.010639	0.011334
RS	57	4.556938	1.738977	341.966178	0.009542	0.010188
RS	58	4.881560	2.000208	266.735932	0.007443	0.008036
RS	59	5.228810	2.000208	239.582807	0.006685	0.007231
RS	60	5.600267	2.000208	212.585911	0.005932	0.006430
RS	61	5.997616	2.000208	186.186537	0.005195	0.005645
RS	62	6.422664	2.000208	160.805708	0.004487	0.004889
RS	63	6.877341	2.000208	648.305014	0.018089	0.019978
PA	4+25*2+4+6 0.095929101 0.028344891 6.877340914 0.618640883 0.200321587 0.322874811 0.457704090 0.591486824 0.763287180 1.021090908 1.360541898 1.732851608 2.067673114 2.304252838 2.407101899 2.376635646 2.250162788 2.077750924 1.904830106 1.762714976 1.663459361 1.605814076 1.583334128 1.587201818 1.606835524 1.632336078 1.657772989 1.681586916 1.704292163 1.738977177 2.000208261
//
IT	4495
RD	13
LK	-308577.725158
QD	-193.834932 -> -174.247046
RI	0.0244079972
TR	0.094157	0.028593
MT	6.970895
MM	C_pi: 1.392566, n_recomb: 36927.708334
RS	0	0.000000	0.667615	377.310377	0.010218	0.000534
RS	1	0.006993	0.667615	399.385548	0.010815	0.005949
RS	2	0.014476	0.667615	422.434956	0.011440	0.009753
RS	3	0.022481	0.667615	446.455786	0.012090	0.011251
RS	4	0.031047	0.200550	1544.609516	0.041828	0.038471
RS	5	0.040212	0.200550	1576.521146	0.042692	0.039655
RS	6	0.050017	0.327007	993.520712	0.026904	0.024774
RS	7	0.060508	0.327007	1028.450190	0.027850	0.025182
RS	8	0.071733	0.462753	754.609156	0.020435	0.018342
RS	9	0.083743	0.462753	786.126101	0.021288	0.019205
RS	10	0.096593	0.593765	639.151875	0.017308	0.015718
RS	11	0.110341	0.593765	667.794514	0.018084	0.016747
RS	12	0.125051	0.762520	543.991495	0.014731	0.013859
RS	13	0.140790	0.762520	569.866989	0.015432	0.014761
RS	14	0.157629	1.021397	446.340242	0.012087	0.011697
RS	15	0.175646	1.021397	469.040650	0.012702	0.012351
RS	16	0.194922	1.368770	368.283388	0.009973	0.009766
RS	17	0.215547	1.368770	388.059838	0.010509	0.010283
RS	18	0.237615	1.755925	319.006304	0.008639	0.008502
RS	19	0.261225	1.755925	336.716036	0.009118	0.008962
RS	20	0.286487	2.109094	295.995219	0.008016	0.007925
RS	21	0.313515	2.109094	312.647234	0.008466	0.008373
RS	22	0.342434	2.362087	294.831720	0.007984	0.007942
RS	23	0.373375	2.362087	311.344647	0.008431	0.008399
RS	24	0.406479	2.474556	313.658409	0.008494	0.008507
RS	25	0.441899	2.474556	330.831353	0.008959	0.009005
RS	26	0.479796	2.444718	352.815265	0.009554	0.009658
RS	27	0.520343	2.444718	371.285941	0.010054	0.010228
RS	28	0.563726	2.311611	412.518657	0.011171	0.011431
RS	29	0.610142	2.311611	432.585096	0.011714	0.012081
RS	30	0.659805	2.128979	491.366914	0.013306	0.013800
RS	31	0.712941	2.128979	512.724303	0.013885	0.014523
RS	32	0.769792	1.945727	583.591351	0.015804	0.016618
RS	33	0.830620	1.945727	605.065768	0.016385	0.017369
RS	34	0.895701	1.795511	677.311264	0.018342	0.019531
RS	35	0.965334	1.795511	696.880918	0.018871	0.020220
RS	36	1.039836	1.691166	758.144752	0.020531	0.022063
RS	37	1.119549	1.691166	773.450346	0.020945	0.022587
RS	38	1.204836	1.631194	814.554408	0.022058	0.023817
RS	39	1.296088	1.631194	823.598815	0.022303	0.024099
RS	40	1.393721	1.608577	840.744299	0.022767	0.024592
RS	41	1.498182	1.608577	842.362720	0.022811	0.024600
RS	42	1.609948	1.613842	837.475400	0.022679	0.024417
RS	43	1.729531	1.613842	831.355593	0.022513	0.024162
RS	44	1.857476	1.635700	810.449051	0.021947	0.023500
RS	45	1.994369	1.635700	796.779026	0.021577	0.023021
RS	46	2.140835	1.663593	766.266218	0.020750	0.022090
RS	47	2.297544	1.663593	745.405956	0.020186	0.021425
RS	48	2.465212	1.691203	709.154934	0.019204	0.020352
RS	49	2.644606	1.691203	681.644890	0.018459	0.019525
RS	50	2.836546	1.716905	641.144546	0.017362	0.018355
RS	51	3.041909	1.716905	607.924625	0.016463	0.017390
RS	52	3.261633	1.741329	564.087532	0.015275	0.016143
RS	53	3.496723	1.741329	526.628982	0.014261	0.015076
RS	54	3.748254	1.778739	477.505031	0.012931	0.013695
RS	55	4.017376	1.778739	438.552149	0.011876	0.012594
RS	56	4.305318	1.778739	398.496498	0.010791	0.011464
RS	57	4.613396	1.778739	357.983458	0.009694	0.010321
RS	58	4.943020	2.063719	277.471328	0.007514	0.008086
RS	59	5.295696	2.063719	250.000425	0.006770	0.007299
RS	60	5.673035	2.063719	222.555409	0.006027	0.006511
RS	61	6.076763	2.063719	195.588904	0.005297	0.005736
RS	62	6.508724	2.063719	169.538025	0.004591	0.004985
RS	63	6.970895	2.063719	695.716133	0.018840	0.020723
PA	4+25*2+4+6 0.094156583 0.028592650 6.970894830 0.667614693 0.200550168 0.327007333 0.462752656 0.593764603 0.762519944 1.021396677 1.368770082 1.755924876 2.109093827 2.362086821 2.474555553 2.444717866 2.311611277 2.128978584 1.945726941 1.795510698 1.691165810 1.631194360 1.608576549 1.613842474 1.635699769 1.663593399 1.691202717 1.716904898 1.741328778 1.778739404 2.063718735
//
IT	4186
RD	14
LK	-308539.074956
QD	-184.446463 -> -166.167241
RI	0.0224559876
TR	0.092480	0.028831
MT	7.061201
MM	C_pi: 1.421887, n_recomb: 37997.381544
RS	0	0.000000	0.717699	362.177766	0.009532	0.000505
RS	1	0.007015	0.717699	383.723115	0.010099	0.005689
RS	2	0.014522	0.717699	406.264749	0.010692	0.009304
RS	3	0.022555	0.717699	429.807440	0.011312	0.010599
RS	4	0.031153	0.200842	1597.161858	0.042033	0.038853
RS	5	0.040353	0.200842	1630.294878	0.042905	0.040012
RS	6	0.050198	0.331343	1015.722754	0.026731	0.024709
RS	7	0.060735	0.331343	1051.951965	0.027685	0.025115
RS	8	0.072010	0.468098	773.496690	0.020357	0.018320
RS	9	0.084076	0.468098	806.111088	0.021215	0.019177
RS	10	0.096989	0.596320	660.320154	0.017378	0.015801
RS	11	0.110808	0.596320	690.037391	0.018160	0.016829
RS	12	0.125596	0.761863	565.088032	0.014872	0.013992
RS	13	0.141421	0.761863	592.006223	0.015580	0.014905
RS	14	0.158356	1.021302	463.360292	0.012195	0.011800
RS	15	0.176480	1.021302	486.971944	0.012816	0.012465
RS	16	0.195874	1.375788	380.429659	0.010012	0.009804
RS	17	0.216630	1.375788	400.932837	0.010552	0.010329
RS	18	0.238841	1.776944	327.434981	0.008617	0.008483
RS	19	0.262610	1.776944	345.708516	0.009098	0.008946
RS	20	0.288047	2.147950	302.069559	0.007950	0.007862
RS	21	0.315268	2.147950	319.176047	0.008400	0.008308
RS	22	0.344399	2.417338	299.642564	0.007886	0.007844
RS	23	0.375573	2.417338	316.557007	0.008331	0.008298
RS	24	0.408934	2.539819	318.124125	0.008372	0.008382
RS	25	0.444635	2.539819	335.700793	0.008835	0.008874
RS	26	0.482840	2.511174	357.904500	0.009419	0.009511
RS	27	0.523726	2.511174	376.839148	0.009918	0.010072
RS	28	0.567480	2.371958	419.355865	0.011036	0.011270
RS	29	0.614303	2.371958	440.002231	0.011580	0.011911
RS	30	0.664410	2.179500	501.237854	0.013191	0.013640
RS	31	0.718033	2.179500	523.327679	0.013773	0.014354
RS	32	0.775417	1.986194	597.715322	0.015730	0.016477
RS	33	0.836827	1.986194	620.062681	0.016319	0.017223
RS	34	0.902544	1.828038	696.312943	0.018325	0.019425
RS	35	0.972871	1.828038	716.816193	0.018865	0.020116
RS	36	1.048132	1.718677	781.656935	0.020571	0.021998
RS	37	1.128672	1.718677	797.836331	0.020997	0.022530
RS	38	1.214863	1.656383	841.335096	0.022142	0.023787
RS	39	1.307099	1.656383	851.090174	0.022399	0.024081
RS	40	1.405805	1.633571	869.158699	0.022874	0.024585
RS	41	1.511436	1.633571	871.276834	0.022930	0.024610
RS	42	1.624476	1.640135	866.051300	0.022792	0.024424
RS	43	1.745446	1.640135	860.222284	0.022639	0.024190
RS	44	1.874903	1.664086	838.243522	0.022061	0.023521
RS	45	2.013440	1.664086	824.670530	0.021703	0.023064
RS	46	2.161695	1.694229	792.854606	0.020866	0.022128
RS	47	2.320351	1.694229	771.895885	0.020314	0.021484
RS	48	2.490136	1.723865	734.351184	0.019326	0.020412
RS	49	2.671831	1.723865	706.528021	0.018594	0.019605
RS	50	2.866272	1.751311	664.743821	0.017494	0.018437
RS	51	3.074353	1.751311	630.978713	0.016606	0.017490
RS	52	3.297030	1.777317	585.788840	0.015417	0.016246
RS	53	3.535328	1.777317	547.555449	0.014410	0.015192
RS	54	3.790343	1.817293	496.645591	0.013071	0.013805
RS	55	4.063246	1.817293	456.785249	0.012021	0.012714
RS	56	4.355293	1.817293	415.681225	0.010940	0.011591
RS	57	4.667827	1.817293	373.996354	0.009843	0.010452
RS	58	5.002285	2.125856	288.138076	0.007583	0.008136
RS	59	5.360205	2.125856	260.365497	0.006852	0.007365
RS	60	5.743233	2.125856	232.491202	0.006119	0.006590
RS	61	6.153129	2.125856	204.977970	0.005395	0.005824
RS	62	6.591780	2.125856	178.277756	0.004692	0.005078
RS	63	7.061201	2.125856	743.937559	0.019579	0.021457
PA	4+25*2+4+6 0.092479958 0.028830823 7.061200764 0.717699038 0.200841839 0.331343257 0.468098309 0.596319559 0.761862559 1.021302192 1.375787702 1.776944209 2.147949833 2.417337850 2.539819143 2.511173934 2.371957926 2.179499837 1.986193644 1.828038165 1.718677318 1.656383188 1.633570766 1.640134579 1.664085916 1.694229221 1.723864675 1.751310914 1.777317056 1.817292928 2.125856448
//
IT	5059
RD	15
LK	-308502.998249
QD	-175.709080 -> -158.626717
RI	0.0207503662
TR	0.090892	0.029060
MT	7.148353
MM	C_pi: 1.450498, n_recomb: 39048.187114
RS	0	0.000000	0.768791	348.387629	0.008922	0.000479
RS	1	0.007035	0.768791	369.421639	0.009461	0.005447
RS	2	0.014566	0.768791	391.467531	0.010025	0.008895
RS	3	0.022626	0.768791	414.536558	0.010616	0.010015
RS	4	0.031253	0.201178	1648.183557	0.042209	0.039202
RS	5	0.040488	0.201178	1682.531697	0.043089	0.040340
RS	6	0.050372	0.335830	1036.292633	0.026539	0.024625
RS	7	0.060951	0.335830	1073.789747	0.027499	0.025031
RS	8	0.072274	0.473664	791.192552	0.020262	0.018287
RS	9	0.084395	0.473664	824.872448	0.021124	0.019137
RS	10	0.097368	0.599084	680.766087	0.017434	0.015875
RS	11	0.111253	0.599084	711.536534	0.018222	0.016901
RS	12	0.126116	0.761281	585.917006	0.015005	0.014122
RS	13	0.142024	0.761281	613.866564	0.015721	0.015044
RS	14	0.159052	1.020849	480.351623	0.012302	0.011904
RS	15	0.177277	1.020849	504.870661	0.012929	0.012579
RS	16	0.196785	1.381736	392.588795	0.010054	0.009847
RS	17	0.217665	1.381736	413.817011	0.010598	0.010378
RS	18	0.240014	1.796106	335.867970	0.008601	0.008470
RS	19	0.263936	1.796106	354.702844	0.009084	0.008935
RS	20	0.289540	2.184444	308.126652	0.007891	0.007805
RS	21	0.316946	2.184444	325.683061	0.008341	0.008251
RS	22	0.346280	2.470200	304.400869	0.007796	0.007754
RS	23	0.377678	2.470200	321.709241	0.008239	0.008205
RS	24	0.411284	2.603033	322.483039	0.008259	0.008265
RS	25	0.447256	2.603033	340.451935	0.008719	0.008751
RS	26	0.485757	2.576096	362.798746	0.009291	0.009372
RS	27	0.526968	2.576096	382.181112	0.009787	0.009924
RS	28	0.571078	2.431250	425.874189	0.010906	0.011116
RS	29	0.618291	2.431250	447.079877	0.011449	0.011748
RS	30	0.668826	2.229346	510.637110	0.013077	0.013485
RS	31	0.722917	2.229346	533.437069	0.013661	0.014191
RS	32	0.780813	2.026237	611.218147	0.015653	0.016338
RS	33	0.842782	2.026237	634.419714	0.016247	0.017080
RS	34	0.909110	1.860287	714.584219	0.018300	0.019317
RS	35	0.980106	1.860287	736.011497	0.018849	0.020009
RS	36	1.056096	1.745971	804.389900	0.020600	0.021929
RS	37	1.137433	1.745971	821.445806	0.021037	0.022468
RS	38	1.224491	1.681353	867.344026	0.022212	0.023752
RS	39	1.317675	1.681353	877.824769	0.022481	0.024058
RS	40	1.417415	1.658293	896.853228	0.022968	0.024573
RS	41	1.524172	1.658293	899.496151	0.023036	0.024614
RS	42	1.638439	1.666060	893.992018	0.022895	0.024428
RS	43	1.760746	1.666060	888.485496	0.022754	0.024213
RS	44	1.891658	1.691984	865.507674	0.022165	0.023539
RS	45	2.031780	1.691984	852.066377	0.021821	0.023103
RS	46	2.181760	1.724243	819.024323	0.020975	0.022164
RS	47	2.342292	1.724243	798.001767	0.020436	0.021541
RS	48	2.514118	1.755768	759.238366	0.019444	0.020470
RS	49	2.698033	1.755768	731.134279	0.018724	0.019683
RS	50	2.894887	1.784821	688.134614	0.017623	0.018519
RS	51	3.105591	1.784821	653.852112	0.016745	0.017588
RS	52	3.331118	1.812279	607.365091	0.015554	0.016348
RS	53	3.572512	1.812279	568.379271	0.014556	0.015307
RS	54	3.830890	1.854662	515.725802	0.013207	0.013914
RS	55	4.107445	1.854662	474.973699	0.012164	0.012833
RS	56	4.403458	1.854662	432.837192	0.011085	0.011716
RS	57	4.720296	1.854662	389.996016	0.009988	0.010580
RS	58	5.059425	2.186597	298.736525	0.007650	0.008185
RS	59	5.422413	2.186597	270.676525	0.006932	0.007430
RS	60	5.810940	2.186597	242.389926	0.006207	0.006667
RS	61	6.226800	2.186597	214.348617	0.005489	0.005909
RS	62	6.671919	2.186597	187.018253	0.004789	0.005168
RS	63	7.148353	2.186597	792.891725	0.020305	0.022179
PA	4+25*2+4+6 0.090892435 0.029060189 7.148353303 0.768790577 0.201178179 0.335829734 0.473664414 0.599083842 0.761281304 1.020849043 1.381735896 1.796106193 2.184443897 2.470199595 2.603032682 2.576095708 2.431250314 2.229346177 2.026236648 1.860286709 1.745971123 1.681352717 1.658292994 1.666060435 1.691983719 1.724243261 1.755768040 1.784820993 1.812279442 1.854662367 2.186597481
//
IT	4023
RD	16
LK	-308469.275845
QD	-167.562776 -> -151.577753
RI	0.0192495672
TR	0.089388	0.029282
MT	7.232396
MM	C_pi: 1.478409, n_recomb: 40080.479996
RS	0	0.000000	0.820867	335.750285	0.008377	0.000454
RS	1	0.007055	0.820867	356.291807	0.008889	0.005223
RS	2	0.014608	0.820867	377.855681	0.009427	0.008521
RS	3	0.022693	0.820867	400.458715	0.009991	0.009490
RS	4	0.031349	0.201541	1697.823376	0.042360	0.039524
RS	5	0.040616	0.201541	1733.377345	0.043247	0.040644
RS	6	0.050537	0.340419	1055.423475	0.026333	0.024526
RS	7	0.061157	0.340419	1094.155668	0.027299	0.024934
RS	8	0.072527	0.479390	807.813763	0.020155	0.018244
RS	9	0.084699	0.479390	842.527746	0.021021	0.019086
RS	10	0.097729	0.602006	700.530593	0.017478	0.015941
RS	11	0.111679	0.602006	732.333094	0.018272	0.016964
RS	12	0.126613	0.760748	606.484840	0.015132	0.014247
RS	13	0.142601	0.760748	635.454203	0.015854	0.015178
RS	14	0.159716	1.020083	497.301922	0.012408	0.012009
RS	15	0.178039	1.020083	522.723743	0.013042	0.012693
RS	16	0.197655	1.386709	404.754457	0.010099	0.009892
RS	17	0.218655	1.386709	426.705608	0.010646	0.010430
RS	18	0.241136	1.813557	344.297085	0.008590	0.008461
RS	19	0.265203	1.813557	363.690507	0.009074	0.008929
RS	20	0.290968	2.218755	314.155363	0.007838	0.007755
RS	21	0.318551	2.218755	332.156830	0.008287	0.008200
RS	22	0.348080	2.520790	309.102784	0.007712	0.007671
RS	23	0.379692	2.520790	326.797626	0.008154	0.008119
RS	24	0.413535	2.664275	326.735971	0.008152	0.008155
RS	25	0.449765	2.664275	345.086004	0.008610	0.008636
RS	26	0.488551	2.639539	367.504196	0.009169	0.009240
RS	27	0.530073	2.639539	387.318597	0.009664	0.009785
RS	28	0.574525	2.489527	432.086364	0.010780	0.010969
RS	29	0.622113	2.489527	453.831322	0.011323	0.011592
RS	30	0.673058	2.278518	519.588101	0.012964	0.013334
RS	31	0.727598	2.278518	543.076203	0.013550	0.014033
RS	32	0.785985	2.065835	624.129137	0.015572	0.016200
RS	33	0.848492	2.065835	648.165809	0.016172	0.016938
RS	34	0.915408	1.892224	732.154537	0.018267	0.019209
RS	35	0.987045	1.892224	754.495060	0.018825	0.019902
RS	36	1.063737	1.773012	826.368793	0.020618	0.021857
RS	37	1.145839	1.773012	844.302022	0.021065	0.022402
RS	38	1.233733	1.706068	892.601241	0.022270	0.023712
RS	39	1.327828	1.706068	903.820291	0.022550	0.024030
RS	40	1.428562	1.682712	923.843157	0.023050	0.024557
RS	41	1.536403	1.682712	927.033310	0.023129	0.024613
RS	42	1.651851	1.691595	921.308378	0.022986	0.024428
RS	43	1.775445	1.691595	916.153297	0.022858	0.024231
RS	44	1.907758	1.719378	892.246751	0.022261	0.023554
RS	45	2.049406	1.719378	878.969230	0.021930	0.023138
RS	46	2.201047	1.753626	844.776804	0.021077	0.022198
RS	47	2.363387	1.753626	823.722682	0.020552	0.021596
RS	48	2.537180	1.786909	783.814525	0.019556	0.020526
RS	49	2.723234	1.786909	755.459694	0.018849	0.019758
RS	50	2.922414	1.817438	711.311450	0.017747	0.018599
RS	51	3.135646	1.817438	676.537866	0.016879	0.017685
RS	52	3.363922	1.846224	628.808881	0.015689	0.016448
RS	53	3.608302	1.846224	589.091997	0.014698	0.015419
RS	54	3.869924	1.890860	534.737693	0.013342	0.014022
RS	55	4.150003	1.890860	493.108831	0.012303	0.012950
RS	56	4.449842	1.890860	449.955165	0.011226	0.011838
RS	57	4.770835	1.890860	405.972805	0.010129	0.010705
RS	58	5.114474	2.245912	309.265529	0.007716	0.008233
RS	59	5.482357	2.245912	280.930949	0.007009	0.007493
RS	60	5.876194	2.245912	252.247567	0.006294	0.006741
RS	61	6.297816	2.245912	223.695444	0.005581	0.005991
RS	62	6.749184	2.245912	195.752900	0.004884	0.005256
RS	63	7.232396	2.245912	842.504930	0.021020	0.022890
PA	4+25*2+4+6 0.089388316 0.029281609 7.232395756 0.820866957 0.201541271 0.340418594 0.479389533 0.602005628 0.760748410 1.020082853 1.386708994 1.813557222 2.218754992 2.520789668 2.664274610 2.639538983 2.489526534 2.278517928 2.065834771 1.892224195 1.773012149 1.706068495 1.682712494 1.691595311 1.719377830 1.753626447 1.786909106 1.817438211 1.846223732 1.890859931 2.245911938
//
IT	4286
RD	17
LK	-308437.713146
QD	-159.954957 -> -144.978281
RI	0.0179200900
TR	0.087962	0.029496
MT	7.313426
MM	C_pi: 1.505648, n_recomb: 41094.842060
RS	0	0.000000	0.873926	324.106522	0.007887	0.000432
RS	1	0.007074	0.873926	344.174033	0.008375	0.005014
RS	2	0.014648	0.873926	365.270262	0.008888	0.008178
RS	3	0.022758	0.873926	387.416791	0.009427	0.009016
RS	4	0.031441	0.201923	1746.172026	0.042491	0.039822
RS	5	0.040739	0.201923	1782.921698	0.043386	0.040926
RS	6	0.050694	0.345079	1073.270508	0.026117	0.024416
RS	7	0.061354	0.345079	1113.204784	0.027089	0.024828
RS	8	0.072768	0.485231	823.460883	0.020038	0.018192
RS	9	0.084989	0.485231	859.178422	0.020907	0.019028
RS	10	0.098074	0.605044	719.659464	0.017512	0.016000
RS	11	0.112086	0.605044	752.473529	0.018311	0.017019
RS	12	0.127088	0.760255	626.794786	0.015252	0.014369
RS	13	0.143151	0.760255	656.772335	0.015982	0.015307
RS	14	0.160351	1.019052	514.202604	0.012513	0.012113
RS	15	0.178768	1.019052	540.522171	0.013153	0.012807
RS	16	0.198487	1.390831	416.915024	0.010145	0.009940
RS	17	0.219601	1.390831	439.586515	0.010697	0.010484
RS	18	0.242209	1.829469	352.712989	0.008583	0.008456
RS	19	0.266416	1.829469	372.661876	0.009068	0.008927
RS	20	0.292335	2.251036	320.152600	0.007791	0.007709
RS	21	0.320087	2.251036	338.594354	0.008239	0.008154
RS	22	0.349803	2.569255	313.745758	0.007635	0.007594
RS	23	0.381621	2.569255	331.819840	0.008074	0.008039
RS	24	0.415689	2.723659	330.884524	0.008052	0.008053
RS	25	0.452168	2.723659	349.605085	0.008507	0.008528
RS	26	0.491226	2.701564	372.031918	0.009053	0.009116
RS	27	0.533048	2.701564	392.263506	0.009545	0.009652
RS	28	0.577828	2.546811	438.013673	0.010659	0.010828
RS	29	0.625776	2.546811	460.278825	0.011200	0.011443
RS	30	0.677115	2.327020	528.120822	0.012851	0.013188
RS	31	0.732086	2.327020	552.275807	0.013439	0.013880
RS	32	0.790945	2.104985	636.482178	0.015488	0.016065
RS	33	0.853968	2.104985	661.334942	0.016093	0.016799
RS	34	0.921449	1.923833	749.061375	0.018228	0.019099
RS	35	0.993703	1.923833	772.303670	0.018793	0.019794
RS	36	1.071068	1.799779	847.629323	0.020626	0.021782
RS	37	1.153906	1.799779	866.439258	0.021084	0.022334
RS	38	1.242604	1.730508	917.139340	0.022318	0.023668
RS	39	1.337576	1.730508	929.107320	0.022609	0.023997
RS	40	1.439266	1.706811	950.156392	0.023121	0.024537
RS	41	1.548149	1.706811	953.913805	0.023212	0.024608
RS	42	1.664734	1.716729	948.022696	0.023069	0.024425
RS	43	1.789566	1.716729	943.245420	0.022953	0.024246
RS	44	1.923229	1.746265	918.478086	0.022350	0.023567
RS	45	2.066346	1.746265	905.393811	0.022032	0.023171
RS	46	2.219587	1.782385	870.123185	0.021174	0.022231
RS	47	2.383668	1.782385	849.067452	0.020661	0.021648
RS	48	2.559355	1.817301	808.086057	0.019664	0.020582
RS	49	2.747470	1.817301	779.508697	0.018969	0.019831
RS	50	2.948892	1.849183	734.276986	0.017868	0.018677
RS	51	3.164562	1.849183	699.037052	0.017010	0.017779
RS	52	3.395487	1.879177	650.119690	0.015820	0.016546
RS	53	3.642748	1.879177	609.691977	0.014836	0.015529
RS	54	3.907499	1.925916	553.679936	0.013473	0.014128
RS	55	4.190977	1.925916	511.188358	0.012439	0.013064
RS	56	4.494509	1.925916	467.031970	0.011365	0.011958
RS	57	4.819511	1.925916	421.922768	0.010267	0.010828
RS	58	5.167502	2.303799	319.727548	0.007780	0.008281
RS	59	5.540110	2.303799	291.129789	0.007084	0.007554
RS	60	5.939075	2.303799	262.063627	0.006377	0.006814
RS	61	6.366262	2.303799	233.016455	0.005670	0.006072
RS	62	6.823666	2.303799	204.478319	0.004976	0.005341
RS	63	7.313426	2.303799	892.720641	0.021723	0.023588
PA	4+25*2+4+6 0.087961856 0.029495690 7.313425825 0.873926268 0.201923386 0.345078598 0.485231398 0.605043713 0.760255065 1.019051657 1.390831129 1.829469017 2.251036225 2.569254557 2.723659363 2.701564440 2.546811171 2.327019572 2.104985265 1.923832967 1.799778719 1.730508168 1.706811170 1.716728643 1.746264733 1.782384839 1.817301400 1.849182578 1.879176922 1.925916296 2.303799281
//
IT	4303
RD	18
LK	-308408.135516
QD	-152.838176 -> -138.789996
RI	0.0167382149
TR	0.086607	0.029703
MT	7.391650
MM	C_pi: 1.532241, n_recomb: 42091.400556
RS	0	0.000000	0.927884	313.352511	0.007445	0.000411
RS	1	0.007092	0.927884	332.965324	0.007911	0.004818
RS	2	0.014686	0.927884	353.609953	0.008401	0.007861
RS	3	0.022819	0.927884	375.312092	0.008917	0.008585
RS	4	0.031529	0.202315	1793.325528	0.042606	0.040100
RS	5	0.040856	0.202315	1831.258819	0.043507	0.041190
RS	6	0.050845	0.349781	1089.966175	0.025895	0.024297
RS	7	0.061542	0.349781	1131.069323	0.026872	0.024713
RS	8	0.072998	0.491156	838.213525	0.019914	0.018134
RS	9	0.085266	0.491156	874.904653	0.020786	0.018963
RS	10	0.098405	0.608169	738.181037	0.017538	0.016053
RS	11	0.112475	0.608169	771.986388	0.018341	0.017067
RS	12	0.127542	0.759795	646.841978	0.015368	0.014488
RS	13	0.143679	0.759795	677.815757	0.016103	0.015432
RS	14	0.160959	1.017789	531.043750	0.012616	0.012218
RS	15	0.179465	1.017789	558.255512	0.013263	0.012920
RS	16	0.199284	1.394200	429.058441	0.010193	0.009990
RS	17	0.220508	1.394200	452.447145	0.010749	0.010540
RS	18	0.243237	1.843992	361.104054	0.008579	0.008454
RS	19	0.267577	1.843992	381.604896	0.009066	0.008928
RS	20	0.293644	2.281448	326.109457	0.007748	0.007668
RS	21	0.321560	2.281448	344.986518	0.008196	0.008112
RS	22	0.351455	2.615730	318.324515	0.007563	0.007523
RS	23	0.383470	2.615730	336.770657	0.008001	0.007965
RS	24	0.417756	2.781282	334.928437	0.007957	0.007956
RS	25	0.454472	2.781282	354.009257	0.008410	0.008426
RS	26	0.493793	2.762233	376.387825	0.008942	0.008997
RS	27	0.535902	2.762233	397.022334	0.009432	0.009527
RS	28	0.580998	2.603138	443.669412	0.010541	0.010693
RS	29	0.629291	2.603138	466.436341	0.011082	0.011301
RS	30	0.681009	2.374875	536.253556	0.012740	0.013046
RS	31	0.736394	2.374875	561.054554	0.013329	0.013732
RS	32	0.795708	2.143691	648.301679	0.015402	0.015931
RS	33	0.859227	2.143691	673.951369	0.016012	0.016663
RS	34	0.927251	1.955117	765.325977	0.018182	0.018990
RS	35	1.000099	1.955117	789.457673	0.018756	0.019686
RS	36	1.078113	1.826270	868.189875	0.020626	0.021704
RS	37	1.161660	1.826270	887.874355	0.021094	0.022263
RS	38	1.251131	1.754672	940.971235	0.022355	0.023621
RS	39	1.346947	1.754672	953.696800	0.022658	0.023961
RS	40	1.449558	1.730594	975.800547	0.023183	0.024513
RS	41	1.559446	1.730594	980.143050	0.023286	0.024598
RS	42	1.677126	1.741472	974.137599	0.023143	0.024419
RS	43	1.803152	1.741472	969.762244	0.023039	0.024257
RS	44	1.938115	1.772666	944.198653	0.022432	0.023577
RS	45	2.082649	1.772666	931.335078	0.022126	0.023200
RS	46	2.237433	1.810549	895.055787	0.021265	0.022261
RS	47	2.403193	1.810549	874.026764	0.020765	0.021697
RS	48	2.580708	1.846984	832.041287	0.019767	0.020636
RS	49	2.770812	1.846984	803.268522	0.019084	0.019903
RS	50	2.974397	1.880104	757.016314	0.017985	0.018755
RS	51	3.192419	1.880104	721.334349	0.017137	0.017871
RS	52	3.425902	1.911195	671.282225	0.015948	0.016643
RS	53	3.675943	1.911195	630.163907	0.014971	0.015637
RS	54	3.943716	1.959896	572.537620	0.013602	0.014233
RS	55	4.230478	1.959896	529.197770	0.012573	0.013177
RS	56	4.537576	1.959896	484.053555	0.011500	0.012076
RS	57	4.866452	1.959896	437.832381	0.010402	0.010948
RS	58	5.218651	2.360308	330.117040	0.007843	0.008328
RS	59	5.595825	2.360308	301.267087	0.007157	0.007614
RS	60	5.999748	2.360308	271.831617	0.006458	0.006884
RS	61	6.432314	2.360308	242.304601	0.005757	0.006150
RS	62	6.895556	2.360308	213.186952	0.005065	0.005423
RS	63	7.391650	2.360308	943.466923	0.022415	0.024275
PA	4+25*2+4+6 0.086606767 0.029702628 7.391649747 0.927883866 0.202314735 0.349781495 0.491155558 0.608168824 0.759795393 1.017789475 1.394200185 1.843992047 2.281448236 2.615729947 2.781281947 2.762232516 2.603138131 2.374874806 2.143690800 1.955116608 1.826269679 1.754672464 1.730594108 1.741472056 1.772665601 1.810548643 1.846984438 1.880103881 1.911194987 1.959896337 2.360307893
//
IT	5125
RD	19
LK	-308380.385717
QD	-146.170826 -> -132.979259
RI	0.0156827614
TR	0.085318	0.029903
MT	7.467147
MM	C_pi: 1.558205, n_recomb: 43070.532661
RS	0	0.000000	0.982688	303.388755	0.007044	0.000392
RS	1	0.007109	0.982688	322.565902	0.007489	0.004635
RS	2	0.014723	0.982688	342.775351	0.007958	0.007567
RS	3	0.022878	0.982688	364.046336	0.008452	0.008192
RS	4	0.031613	0.202711	1839.343148	0.042705	0.040361
RS	5	0.040968	0.202711	1878.447225	0.043613	0.041437
RS	6	0.050989	0.354511	1105.611024	0.025670	0.024171
RS	7	0.061722	0.354511	1147.849893	0.026650	0.024593
RS	8	0.073219	0.497134	852.146220	0.019785	0.018071
RS	9	0.085532	0.497134	889.781691	0.020659	0.018893
RS	10	0.098721	0.611364	756.116729	0.017555	0.016099
RS	11	0.112847	0.611364	790.893233	0.018363	0.017109
RS	12	0.127977	0.759366	666.624771	0.015478	0.014603
RS	13	0.144183	0.759366	698.582613	0.016220	0.015552
RS	14	0.161541	1.016333	547.815513	0.012719	0.012321
RS	15	0.180133	1.016333	575.913425	0.013371	0.013032
RS	16	0.200047	1.396894	441.178586	0.010243	0.010042
RS	17	0.221376	1.396894	465.281053	0.010803	0.010597
RS	18	0.244221	1.857225	369.468716	0.008578	0.008456
RS	19	0.268691	1.857225	390.517965	0.009067	0.008932
RS	20	0.294899	2.310116	332.022591	0.007709	0.007631
RS	21	0.322971	2.310116	351.329962	0.008157	0.008075
RS	22	0.353038	2.660318	322.838665	0.007496	0.007456
RS	23	0.385243	2.660318	341.649889	0.007932	0.007896
RS	24	0.419737	2.837213	338.871067	0.007868	0.007865
RS	25	0.456683	2.837213	358.302306	0.008319	0.008331
RS	26	0.496255	2.821580	380.581291	0.008836	0.008884
RS	27	0.538641	2.821580	401.605121	0.009324	0.009408
RS	28	0.584039	2.658524	449.069683	0.010426	0.010563
RS	29	0.632665	2.658524	472.320728	0.010966	0.011164
RS	30	0.684747	2.422079	544.010679	0.012631	0.012909
RS	31	0.740531	2.422079	569.437429	0.013221	0.013588
RS	32	0.800281	2.181939	659.616524	0.015315	0.015800
RS	33	0.864279	2.181939	686.044051	0.015928	0.016529
RS	34	0.932825	1.986053	780.980282	0.018133	0.018880
RS	35	1.006245	1.986053	805.988361	0.018713	0.019578
RS	36	1.084883	1.852459	888.081766	0.020619	0.021625
RS	37	1.169112	1.852459	908.637234	0.021096	0.022190
RS	38	1.259328	1.778538	964.123554	0.022385	0.023571
RS	39	1.355957	1.778538	977.613409	0.022698	0.023921
RS	40	1.459455	1.754043	1000.796753	0.023236	0.024486
RS	41	1.570310	1.754043	1005.739891	0.023351	0.024585
RS	42	1.689046	1.765816	999.667272	0.023210	0.024410
RS	43	1.816222	1.765816	995.715653	0.023118	0.024265
RS	44	1.952438	1.798578	969.417028	0.022508	0.023586
RS	45	2.098338	1.798578	956.799433	0.022215	0.023226
RS	46	2.254609	1.838120	919.579353	0.021351	0.022290
RS	47	2.421988	1.838120	898.603331	0.020864	0.021744
RS	48	2.601266	1.875968	855.680030	0.019867	0.020688
RS	49	2.793288	1.875968	826.737403	0.019195	0.019971
RS	50	2.998960	1.910217	779.526312	0.018099	0.018830
RS	51	3.219253	1.910217	743.425427	0.017261	0.017960
RS	52	3.455205	1.942301	692.290210	0.016073	0.016738
RS	53	3.707930	1.942301	650.500887	0.015103	0.015743
RS	54	3.978620	1.992826	591.304755	0.013729	0.014336
RS	55	4.268553	1.992826	547.130582	0.012703	0.013287
RS	56	4.579096	1.992826	501.013024	0.011632	0.012191
RS	57	4.911714	1.992826	453.694440	0.010534	0.011065
RS	58	5.267976	2.415443	340.432919	0.007904	0.008374
RS	59	5.649564	2.415443	311.340899	0.007229	0.007673
RS	60	6.058277	2.415443	281.548660	0.006537	0.006953
RS	61	6.496044	2.415443	251.556070	0.005841	0.006226
RS	62	6.964930	2.415443	221.874120	0.005151	0.005504
RS	63	7.467147	2.415443	994.685469	0.023094	0.024951
PA	4+25*2+4+6 0.085318451 0.029902954 7.467146963 0.982688316 0.202711039 0.354510625 0.497134247 0.611364017 0.759365707 1.016332545 1.396893981 1.857225270 2.310116031 2.660317614 2.837212563 2.821579990 2.658523731 2.422078958 2.181939159 1.986053131 1.852459009 1.778538400 1.754043218 1.765816021 1.798578284 1.838120385 1.875968410 1.910217430 1.942301372 1.992826190 2.415443170
//
IT	3911
RD	20
LK	-308354.323703
QD	-139.915652 -> -127.515756
RI	0.0147341172
TR	0.084092	0.030097
MT	7.540068
MM	C_pi: 1.583569, n_recomb: 44032.622567
RS	0	0.000000	1.038388	294.103363	0.006679	0.000374
RS	1	0.007125	1.038388	312.861910	0.007105	0.004463
RS	2	0.014757	1.038388	332.651099	0.007555	0.007294
RS	3	0.022934	1.038388	353.503225	0.008028	0.007832
RS	4	0.031693	0.203106	1884.313309	0.042794	0.040606
RS	5	0.041076	0.203106	1924.574272	0.043708	0.041669
RS	6	0.051127	0.359243	1120.327460	0.025443	0.024041
RS	7	0.061895	0.359243	1163.669570	0.026427	0.024468
RS	8	0.073430	0.503146	865.325238	0.019652	0.018004
RS	9	0.085786	0.503146	903.876678	0.020527	0.018819
RS	10	0.099023	0.614605	773.502009	0.017567	0.016141
RS	11	0.113204	0.614605	809.230129	0.018378	0.017146
RS	12	0.128394	0.758967	686.139828	0.015583	0.014714
RS	13	0.144667	0.758967	719.069421	0.016330	0.015668
RS	14	0.162099	1.014716	564.508455	0.012820	0.012424
RS	15	0.180774	1.014716	593.486085	0.013478	0.013142
RS	16	0.200779	1.399003	453.264555	0.010294	0.010094
RS	17	0.222209	1.399003	478.076897	0.010857	0.010654
RS	18	0.245166	1.869319	377.795160	0.008580	0.008460
RS	19	0.269759	1.869319	399.388837	0.009070	0.008938
RS	20	0.296103	2.337181	337.887050	0.007674	0.007598
RS	21	0.324325	2.337181	357.619674	0.008122	0.008041
RS	22	0.354558	2.703143	327.286137	0.007433	0.007394
RS	23	0.386945	2.703143	346.455616	0.007868	0.007832
RS	24	0.421639	2.891528	342.716381	0.007783	0.007778
RS	25	0.458806	2.891528	362.488682	0.008232	0.008240
RS	26	0.498620	2.879654	384.621683	0.008735	0.008776
RS	27	0.541271	2.879654	406.021943	0.009221	0.009294
RS	28	0.586961	2.712994	454.230602	0.010316	0.010438
RS	29	0.635906	2.712994	477.948931	0.010854	0.011032
RS	30	0.688339	2.468644	551.415019	0.012523	0.012775
RS	31	0.744507	2.468644	577.447958	0.013114	0.013449
RS	32	0.804678	2.219730	670.455505	0.015226	0.015672
RS	33	0.869135	2.219730	697.642038	0.015844	0.016397
RS	34	0.938185	2.016638	796.054435	0.018079	0.018772
RS	35	1.012155	2.016638	821.925458	0.018666	0.019471
RS	36	1.091394	1.878344	907.332328	0.020606	0.021544
RS	37	1.176280	1.878344	928.754172	0.021092	0.022115
RS	38	1.267214	1.802105	986.619988	0.022407	0.023519
RS	39	1.364626	1.802105	1000.879287	0.022730	0.023879
RS	40	1.468980	1.777161	1025.164128	0.023282	0.024456
RS	41	1.580768	1.777161	1030.721582	0.023408	0.024569
RS	42	1.700521	1.789766	1024.627376	0.023270	0.024398
RS	43	1.828806	1.789766	1021.119203	0.023190	0.024269
RS	44	1.966232	1.824014	994.143986	0.022577	0.023592
RS	45	2.113449	1.824014	981.795555	0.022297	0.023250
RS	46	2.271155	1.865123	943.697406	0.021432	0.022317
RS	47	2.440097	1.865123	922.799051	0.020957	0.021788
RS	48	2.621077	1.904283	879.001952	0.019963	0.020738
RS	49	2.814951	1.904283	849.913711	0.019302	0.020038
RS	50	3.022638	1.939561	801.803050	0.018209	0.018904
RS	51	3.245123	1.939561	765.305535	0.017380	0.018048
RS	52	3.483459	1.972538	713.138341	0.016196	0.016832
RS	53	3.738777	1.972538	670.697061	0.015232	0.015846
RS	54	4.012286	2.024758	609.974463	0.013853	0.014438
RS	55	4.305283	2.024758	564.979850	0.012831	0.013396
RS	56	4.619155	2.024758	517.903394	0.011762	0.012304
RS	57	4.955390	2.024758	469.501978	0.010663	0.011180
RS	58	5.315581	2.469247	350.673894	0.007964	0.008420
RS	59	5.701436	2.469247	321.349377	0.007298	0.007730
RS	60	6.114783	2.469247	291.212245	0.006614	0.007020
RS	61	6.557580	2.469247	260.767640	0.005922	0.006299
RS	62	7.031926	2.469247	230.535910	0.005236	0.005582
RS	63	7.540068	2.469247	1046.325490	0.023763	0.025615
PA	4+25*2+4+6 0.084092036 0.030096932 7.540068320 1.038387758 0.203106282 0.359243177 0.503146362 0.614605148 0.758967403 1.014715836 1.399002825 1.869318942 2.337181094 2.703143466 2.891528326 2.879654311 2.712993530 2.468643718 2.219729645 2.016638215 1.878343856 1.802104658 1.777161120 1.789766165 1.824014380 1.865123107 1.904283014 1.939560870 1.972538460 2.024758036 2.469247241
//
IT	4517
RD	21
LK	-308329.821369
QD	-134.039090 -> -122.372088
RI	0.0138785350
TR	0.082923	0.030285
MT	7.610538
MM	C_pi: 1.608353, n_recomb: 44978.003594
RS	0	0.000000	1.094952	285.425234	0.006346	0.000358
RS	1	0.007141	1.094952	303.781659	0.006754	0.004301
RS	2	0.014791	1.094952	323.165331	0.007185	0.007038
RS	3	0.022988	1.094952	343.611193	0.007640	0.007501
RS	4	0.031770	0.203498	1928.287524	0.042872	0.040838
RS	5	0.041179	0.203498	1969.690968	0.043792	0.041889
RS	6	0.051259	0.363970	1134.190515	0.025217	0.023907
RS	7	0.062060	0.363970	1178.603891	0.026204	0.024341
RS	8	0.073632	0.509175	877.807233	0.019516	0.017933
RS	9	0.086030	0.509175	917.247056	0.020393	0.018742
RS	10	0.099314	0.617883	790.354287	0.017572	0.016178
RS	11	0.113546	0.617883	827.014697	0.018387	0.017177
RS	12	0.128794	0.758597	705.388262	0.015683	0.014822
RS	13	0.145131	0.758597	739.277257	0.016436	0.015780
RS	14	0.162635	1.012973	581.111199	0.012920	0.012526
RS	15	0.181388	1.012973	610.961665	0.013584	0.013251
RS	16	0.201481	1.400597	465.308724	0.010345	0.010148
RS	17	0.223008	1.400597	490.826722	0.010913	0.010713
RS	18	0.246072	1.880360	386.081754	0.008584	0.008466
RS	19	0.270784	1.880360	408.215858	0.009076	0.008947
RS	20	0.297260	2.362747	343.701612	0.007642	0.007568
RS	21	0.325626	2.362747	363.854502	0.008090	0.008011
RS	22	0.356018	2.744295	331.668056	0.007374	0.007335
RS	23	0.388580	2.744295	351.189210	0.007808	0.007772
RS	24	0.423467	2.944308	346.466484	0.007703	0.007697
RS	25	0.460845	2.944308	366.570843	0.008150	0.008154
RS	26	0.500893	2.936485	388.518647	0.008638	0.008673
RS	27	0.543799	2.936485	410.283127	0.009122	0.009186
RS	28	0.589770	2.766566	459.166668	0.010209	0.010318
RS	29	0.639023	2.766566	483.336203	0.010746	0.010906
RS	30	0.691793	2.514573	558.487758	0.012417	0.012646
RS	31	0.748331	2.514573	585.107978	0.013009	0.013315
RS	32	0.808906	2.257057	680.845241	0.015137	0.015546
RS	33	0.873807	2.257057	708.772203	0.015758	0.016268
RS	34	0.943342	2.046862	810.577422	0.018022	0.018663
RS	35	1.017842	2.046862	837.297560	0.018616	0.019364
RS	36	1.097662	1.903915	925.968445	0.020587	0.021463
RS	37	1.183181	1.903915	948.251009	0.021083	0.022039
RS	38	1.274806	1.825363	1008.484507	0.022422	0.023465
RS	39	1.372975	1.825363	1023.516812	0.022756	0.023835
RS	40	1.478153	1.799943	1048.921980	0.023321	0.024424
RS	41	1.590841	1.799943	1055.105494	0.023458	0.024550
RS	42	1.711576	1.813327	1049.029947	0.023323	0.024385
RS	43	1.840931	1.813327	1045.983017	0.023255	0.024271
RS	44	1.979524	1.848985	1018.386195	0.022642	0.023597
RS	45	2.128013	1.848985	1006.328327	0.022374	0.023271
RS	46	2.287104	1.891572	967.413186	0.021509	0.022343
RS	47	2.457556	1.891572	946.615490	0.021046	0.021830
RS	48	2.640178	1.931952	902.005416	0.020054	0.020787
RS	49	2.835841	1.931952	872.794579	0.019405	0.020102
RS	50	3.045475	1.968164	823.841865	0.018317	0.018977
RS	51	3.270078	1.968164	786.969178	0.017497	0.018133
RS	52	3.510719	2.001944	733.819324	0.016315	0.016923
RS	53	3.768543	2.001944	690.744826	0.015357	0.015948
RS	54	4.044777	2.055735	628.539373	0.013974	0.014538
RS	55	4.340735	2.055735	582.738129	0.012956	0.013502
RS	56	4.657826	2.055735	534.717198	0.011888	0.012415
RS	57	4.997560	2.055735	485.247563	0.010789	0.011292
RS	58	5.361552	2.521755	360.837998	0.008023	0.008464
RS	59	5.751535	2.521755	331.290079	0.007366	0.007786
RS	60	6.169364	2.521755	300.819360	0.006688	0.007085
RS	61	6.617029	2.521755	269.935693	0.006002	0.006371
RS	62	7.096659	2.521755	239.168123	0.005317	0.005658
RS	63	7.610538	2.521755	1098.335936	0.024419	0.026268
PA	4+25*2+4+6 0.082923264 0.030284862 7.610537861 1.094952269 0.203497841 0.363969529 0.509175284 0.617883391 0.758596814 1.012972993 1.400597185 1.880360227 2.362746687 2.744294779 2.944308336 2.936485257 2.766566418 2.514573407 2.257056928 2.046861556 1.903915067 1.825362755 1.799943064 1.813326724 1.848985127 1.891572229 1.931951685 1.968163851 2.001943802 2.055734975 2.521754533
//
IT	3956
RD	22
LK	-308306.763192
QD	-128.511037 -> -117.523581
RI	0.0131046217
TR	0.081808	0.030467
MT	7.678705
MM	C_pi: 1.632579, n_recomb: 45906.823646
RS	0	0.000000	1.152331	277.297808	0.006040	0.000343
RS	1	0.007155	1.152331	295.268214	0.006432	0.004148
RS	2	0.014823	1.152331	314.261082	0.006846	0.006799
RS	3	0.023039	1.152331	334.313644	0.007282	0.007196
RS	4	0.031843	0.203883	1971.313790	0.042942	0.041059
RS	5	0.041277	0.203883	2013.844553	0.043868	0.042096
RS	6	0.051386	0.368678	1147.275578	0.024991	0.023771
RS	7	0.062219	0.368678	1192.728806	0.025982	0.024212
RS	8	0.073826	0.515205	889.643212	0.019379	0.017859
RS	9	0.086264	0.515205	929.944552	0.020257	0.018662
RS	10	0.099592	0.621187	806.692593	0.017572	0.016210
RS	11	0.113874	0.621187	844.266177	0.018391	0.017204
RS	12	0.129178	0.758254	724.365490	0.015779	0.014926
RS	13	0.145577	0.758254	759.201316	0.016538	0.015888
RS	14	0.163149	1.011118	597.619361	0.013018	0.012627
RS	15	0.181979	1.011118	628.335521	0.013687	0.013358
RS	16	0.202155	1.401726	477.306199	0.010397	0.010202
RS	17	0.223776	1.401726	503.525390	0.010968	0.010772
RS	18	0.246944	1.890444	394.321879	0.008590	0.008473
RS	19	0.271769	1.890444	416.992149	0.009083	0.008957
RS	20	0.298371	2.386924	349.461196	0.007612	0.007540
RS	21	0.326877	2.386924	370.029238	0.008060	0.007983
RS	22	0.357422	2.783858	335.983382	0.007319	0.007281
RS	23	0.390153	2.783858	355.849755	0.007752	0.007715
RS	24	0.425225	2.995592	350.125898	0.007627	0.007619
RS	25	0.462808	2.995592	370.553735	0.008072	0.008073
RS	26	0.503079	2.992139	392.274317	0.008545	0.008575
RS	27	0.546233	2.992139	414.391149	0.009027	0.009083
RS	28	0.592474	2.819258	463.889639	0.010105	0.010202
RS	29	0.642023	2.819258	488.494924	0.010641	0.010785
RS	30	0.695119	2.559872	565.246185	0.012313	0.012521
RS	31	0.752013	2.559872	592.435309	0.012905	0.013184
RS	32	0.812979	2.293925	690.805198	0.015048	0.015423
RS	33	0.878307	2.293925	719.454130	0.015672	0.016142
RS	34	0.948310	2.076722	824.570381	0.017962	0.018556
RS	35	1.023321	2.076722	852.125355	0.018562	0.019258
RS	36	1.103701	1.929172	944.008853	0.020564	0.021381
RS	37	1.189831	1.929172	967.145454	0.021068	0.021963
RS	38	1.282125	1.848313	1029.732010	0.022431	0.023409
RS	39	1.381022	1.848313	1045.539408	0.022775	0.023788
RS	40	1.486997	1.822394	1072.080263	0.023353	0.024390
RS	41	1.600554	1.822394	1078.899863	0.023502	0.024529
RS	42	1.722237	1.836507	1072.880676	0.023371	0.024369
RS	43	1.852627	1.836507	1070.310963	0.023315	0.024270
RS	44	1.992347	1.873507	1042.143727	0.022701	0.023599
RS	45	2.142064	1.873507	1030.396191	0.022445	0.023290
RS	46	2.302495	1.917493	990.721226	0.021581	0.022366
RS	47	2.474405	1.917493	970.045979	0.021131	0.021870
RS	48	2.658616	1.959006	924.681711	0.020143	0.020835
RS	49	2.856008	1.959006	895.370484	0.019504	0.020165
RS	50	3.067525	1.996065	845.631609	0.018421	0.019047
RS	51	3.294177	1.996065	808.404863	0.017610	0.018216
RS	52	3.537047	2.030561	754.321476	0.016432	0.017013
RS	53	3.797295	2.030561	710.632458	0.015480	0.016047
RS	54	4.076165	2.085808	646.987771	0.014093	0.014636
RS	55	4.374990	2.085808	600.394021	0.013079	0.013606
RS	56	4.695197	2.085808	551.443400	0.012012	0.012523
RS	57	5.038317	2.085808	500.920582	0.010912	0.011402
RS	58	5.405988	2.573016	370.920108	0.008080	0.008509
RS	59	5.799968	2.573016	341.157812	0.007432	0.007841
RS	60	6.222140	2.573016	310.364652	0.006761	0.007148
RS	61	6.674519	2.573016	279.054667	0.006079	0.006441
RS	62	7.159269	2.573016	247.764981	0.005397	0.005732
RS	63	7.678705	2.573016	1150.661331	0.025065	0.026910
PA	4+25*2+4+6 0.081807963 0.030466905 7.678704758 1.152330502 0.203882877 0.368677707 0.515205065 0.621186779 0.758253535 1.011117701 1.401725863 1.890443679 2.386924357 2.783858439 2.995592027 2.992138612 2.819257971 2.559872017 2.293924901 2.076721657 1.929171662 1.848313483 1.822393945 1.836506571 1.873506871 1.917493099 1.959006260 1.996065033 2.030560597 2.085807600 2.573015820
//
IT	4637
RD	23
LK	-308285.044579
QD	-123.304812 -> -112.948352
RI	0.0124012367
TR	0.080743	0.030643
MT	7.744667
MM	C_pi: 1.656267, n_recomb: 46819.476298
RS	0	0.000000	1.210550	269.655056	0.005759	0.000329
RS	1	0.007170	1.210550	287.254096	0.006135	0.004004
RS	2	0.014854	1.210550	305.869664	0.006533	0.006574
RS	3	0.023089	1.210550	325.540969	0.006953	0.006914
RS	4	0.031914	0.204259	2013.447107	0.043004	0.041269
RS	5	0.041372	0.204259	2057.089582	0.043937	0.042294
RS	6	0.051508	0.373360	1159.647779	0.024768	0.023634
RS	7	0.062371	0.373360	1206.110255	0.025761	0.024082
RS	8	0.074013	0.521228	900.873943	0.019241	0.017783
RS	9	0.086489	0.521228	942.010670	0.020120	0.018581
RS	10	0.099860	0.624507	822.538165	0.017568	0.016238
RS	11	0.114190	0.624507	861.006192	0.018390	0.017227
RS	12	0.129547	0.757945	743.064381	0.015871	0.015027
RS	13	0.146005	0.757945	778.834282	0.016635	0.015992
RS	14	0.163643	1.009171	614.027401	0.013115	0.012727
RS	15	0.182546	1.009171	645.601896	0.013789	0.013464
RS	16	0.202804	1.402454	489.248513	0.010450	0.010257
RS	17	0.224515	1.402454	516.164091	0.011025	0.010831
RS	18	0.247782	1.899654	402.512658	0.008597	0.008483
RS	19	0.272717	1.899654	425.714751	0.009093	0.008969
[truncated: 9,966,936 more chars]
