# Supplementary material for: Recent speciation associated with range expansion and a shift to self-fertilization in North American Arabidopsis
Source: Nat Commun. 2022 Dec 8;13:7564. doi: 10.1038/s41467-022-35368-1 (PMC9732334; doi:10.1038/s41467-022-35368-1)
Supplement: Supplementary file 5 — Source Data [file 41467_2022_35368_MOESM5_ESM.zip › Source Data/SuppFig15-6_lyrIA2_27.psmc]

CC
CC	Brief Description of the file format:
CC	  CC  comments
CC	  MM  useful-messages
CC	  RD  round-of-iterations
CC	  LL  \log[P(sequence)]
CC	  QD  Q-before-opt Q-after-opt
CC	  TR  \theta_0 \rho_0
CC	  RS  k t_k \lambda_k \pi_k \sum_{l\not=k}A_{kl} A_{kk}
CC	  DC  begin end best-k t_k+\Delta_k max-prob
CC
MM	Version: 0.6.5-r67
MM	pattern:4+25*2+4+6, n:63, n_free_lambdas:28
MM	n_iterations:25, skip:1, max_t:5, theta/rho:5
MM	is_decoding:0
MM	n_seqs:13, sum_L:962615, sum_n:68995
RD	0
LK	0.000000
QD	0.000000 -> 0.000000
RI	inf
TR	0.074373	0.014875
MT	5.000000
MM	C_pi: 1.000000, n_recomb: 14212.791214
RS	0	0.000000	1.000000	90.562921	0.006372	0.000000
RS	1	0.006440	1.000000	95.761166	0.006738	0.000000
RS	2	0.013294	1.000000	101.214776	0.007121	0.000000
RS	3	0.020590	1.000000	106.930602	0.007524	0.000000
RS	4	0.028356	1.000000	112.914851	0.007945	0.000000
RS	5	0.036622	1.000000	119.172929	0.008385	0.000000
RS	6	0.045421	1.000000	125.709277	0.008845	0.000000
RS	7	0.054785	1.000000	132.527182	0.009325	0.000000
RS	8	0.064753	1.000000	139.628567	0.009824	0.000000
RS	9	0.075363	1.000000	147.013768	0.010344	0.000000
RS	10	0.086656	1.000000	154.681278	0.010883	0.000000
RS	11	0.098677	1.000000	162.627483	0.011442	0.000000
RS	12	0.111471	1.000000	170.846362	0.012021	0.000000
RS	13	0.125090	1.000000	179.329181	0.012617	0.000000
RS	14	0.139585	1.000000	188.064155	0.013232	0.000000
RS	15	0.155014	1.000000	197.036096	0.013863	0.000000
RS	16	0.171437	1.000000	206.226052	0.014510	0.000000
RS	17	0.188917	1.000000	215.610927	0.015170	0.000000
RS	18	0.207523	1.000000	225.163097	0.015842	0.000000
RS	19	0.227327	1.000000	234.850034	0.016524	0.000000
RS	20	0.248406	1.000000	244.633927	0.017212	0.000000
RS	21	0.270843	1.000000	254.471331	0.017904	0.000000
RS	22	0.294725	1.000000	264.312844	0.018597	0.000000
RS	23	0.320144	1.000000	274.102833	0.019286	0.000000
RS	24	0.347201	1.000000	283.779215	0.019966	0.000000
RS	25	0.376000	1.000000	293.273322	0.020634	0.000000
RS	26	0.406654	1.000000	302.509871	0.021284	0.000000
RS	27	0.439282	1.000000	311.407055	0.021910	0.000000
RS	28	0.474011	1.000000	319.876780	0.022506	0.000000
RS	29	0.510976	1.000000	327.825089	0.023065	0.000000
RS	30	0.550322	1.000000	335.152775	0.023581	0.000000
RS	31	0.592202	1.000000	341.756238	0.024046	0.000000
RS	32	0.636779	1.000000	347.528582	0.024452	0.000000
RS	33	0.684227	1.000000	352.361003	0.024792	0.000000
RS	34	0.734730	1.000000	356.144457	0.025058	0.000000
RS	35	0.788485	1.000000	358.771644	0.025243	0.000000
RS	36	0.845702	1.000000	360.139285	0.025339	0.000000
RS	37	0.906604	1.000000	360.150697	0.025340	0.000000
RS	38	0.971428	1.000000	358.718628	0.025239	0.000000
RS	39	1.040426	1.000000	355.768308	0.025032	0.000000
RS	40	1.113868	1.000000	351.240651	0.024713	0.000000
RS	41	1.192040	1.000000	345.095520	0.024281	0.000000
RS	42	1.275245	1.000000	337.314936	0.023733	0.000000
RS	43	1.363809	1.000000	327.906096	0.023071	0.000000
RS	44	1.458076	1.000000	316.904046	0.022297	0.000000
RS	45	1.558414	1.000000	304.373825	0.021415	0.000000
RS	46	1.665214	1.000000	290.411899	0.020433	0.000000
RS	47	1.778891	1.000000	275.146695	0.019359	0.000000
RS	48	1.899889	1.000000	258.738054	0.018205	0.000000
RS	49	2.028679	1.000000	241.375460	0.016983	0.000000
RS	50	2.165763	1.000000	223.274930	0.015709	0.000000
RS	51	2.311675	1.000000	204.674519	0.014401	0.000000
RS	52	2.466983	1.000000	185.828474	0.013075	0.000000
RS	53	2.632293	1.000000	167.000170	0.011750	0.000000
RS	54	2.808249	1.000000	148.454029	0.010445	0.000000
RS	55	2.995536	1.000000	130.446793	0.009178	0.000000
RS	56	3.194884	1.000000	113.218543	0.007966	0.000000
RS	57	3.407070	1.000000	96.984000	0.006824	0.000000
RS	58	3.632920	1.000000	81.924639	0.005764	0.000000
RS	59	3.873315	1.000000	68.182187	0.004797	0.000000
RS	60	4.129191	1.000000	55.854004	0.003930	0.000000
RS	61	4.401545	1.000000	44.990737	0.003166	0.000000
RS	62	4.691438	1.000000	35.596512	0.002505	0.000000
RS	63	5.000000	1.000000	99.299906	0.006987	0.000000
PA	4+25*2+4+6 0.074372911 0.014874582 5.000000000 1.000000000 1.000000000 1.000000000 1.000000000 1.000000000 1.000000000 1.000000000 1.000000000 1.000000000 1.000000000 1.000000000 1.000000000 1.000000000 1.000000000 1.000000000 1.000000000 1.000000000 1.000000000 1.000000000 1.000000000 1.000000000 1.000000000 1.000000000 1.000000000 1.000000000 1.000000000 1.000000000 1.000000000
//
IT	4717
RD	1
LK	-200754.444413
QD	-3006.664394 -> -1274.988606
RI	0.0886486340
TR	0.058694	0.011168
MT	7.387985
MM	C_pi: 1.144540, n_recomb: 12226.376008
RS	0	0.000000	0.216270	391.861759	0.032051	0.002486
RS	1	0.007091	0.216270	405.659451	0.033179	0.014874
RS	2	0.014684	0.216270	418.934913	0.034265	0.027282
RS	3	0.022816	0.216270	431.532763	0.035295	0.036891
RS	4	0.031525	0.228064	420.828962	0.034420	0.041406
RS	5	0.040851	0.228064	432.012549	0.035334	0.041291
RS	6	0.050838	0.289789	349.713898	0.028603	0.039402
RS	7	0.061534	0.289789	360.493987	0.029485	0.036612
RS	8	0.072987	0.374166	288.394673	0.023588	0.033258
RS	9	0.085254	0.374166	298.559371	0.024419	0.029942
RS	10	0.098389	0.475222	243.738853	0.019935	0.027047
RS	11	0.112457	0.475222	253.164451	0.020706	0.024606
RS	12	0.127521	0.591279	211.584457	0.017306	0.022506
RS	13	0.143654	0.591279	220.296862	0.018018	0.020651
RS	14	0.160931	0.722064	187.978209	0.015375	0.019004
RS	15	0.179433	0.722064	196.058086	0.016036	0.017552
RS	16	0.199247	0.864339	170.917225	0.013979	0.016275
RS	17	0.220465	0.864339	178.464952	0.014597	0.015143
RS	18	0.243189	1.014278	158.842963	0.012992	0.014129
RS	19	0.267523	1.014278	165.956148	0.013574	0.013214
RS	20	0.293583	1.167439	150.647373	0.012322	0.012387
RS	21	0.321491	1.167439	157.410926	0.012875	0.011646
RS	22	0.351378	1.317806	145.683472	0.011916	0.010992
RS	23	0.383384	1.317806	152.167556	0.012446	0.010425
RS	24	0.417659	1.458783	143.518565	0.011738	0.009942
RS	25	0.454365	1.458783	149.774683	0.012250	0.009540
RS	26	0.493673	1.584830	143.773004	0.011759	0.009217
RS	27	0.535769	1.584830	149.827610	0.012254	0.008970
RS	28	0.580849	1.692264	146.082983	0.011948	0.008796
RS	29	0.629127	1.692264	151.930692	0.012426	0.008693
RS	30	0.680827	1.779287	150.092231	0.012276	0.008662
RS	31	0.736193	1.779287	155.688998	0.012734	0.008703
RS	32	0.795485	1.845719	155.429423	0.012713	0.008815
RS	33	0.858981	1.845719	160.685451	0.013143	0.008998
RS	34	0.926980	1.892693	161.670734	0.013223	0.009252
RS	35	0.999800	1.892693	166.443675	0.013613	0.009574
RS	36	1.077784	1.922403	168.295432	0.013765	0.009962
RS	37	1.161297	1.922403	172.385940	0.014100	0.010409
RS	38	1.250732	1.937883	174.648200	0.014285	0.010907
RS	39	1.346509	1.937883	177.801631	0.014542	0.011445
RS	40	1.449077	1.942599	179.938114	0.014717	0.012008
RS	41	1.558918	1.942599	181.856889	0.014874	0.012578
RS	42	1.676547	1.940033	183.277605	0.014990	0.013138
RS	43	1.802517	1.940033	183.647937	0.015021	0.013666
RS	44	1.937419	1.933379	183.760915	0.015030	0.014141
RS	45	2.081886	1.933379	182.295452	0.014910	0.014543
RS	46	2.236598	1.925417	180.575736	0.014769	0.014851
RS	47	2.402279	1.925417	177.070075	0.014483	0.015050
RS	48	2.579709	1.918471	173.145737	0.014162	0.015124
RS	49	2.769719	1.918471	167.540699	0.013703	0.015067
RS	50	2.973203	1.914351	161.283139	0.013191	0.014874
RS	51	3.191115	1.914351	153.717503	0.012573	0.014549
RS	52	3.424479	1.914409	145.297462	0.011884	0.014098
RS	53	3.674390	1.914409	136.133630	0.011134	0.013534
RS	54	3.942021	1.926311	125.621373	0.010275	0.012870
RS	55	4.228629	1.926311	115.522923	0.009449	0.012122
RS	56	4.535560	1.926311	105.095859	0.008596	0.011309
RS	57	4.864254	1.926311	94.511346	0.007730	0.010449
RS	58	5.216255	2.059976	78.984799	0.006460	0.009562
RS	59	5.593216	2.059976	70.147123	0.005737	0.008667
RS	60	5.996906	2.059976	61.477606	0.005028	0.007782
RS	61	6.429220	2.059976	53.119876	0.004345	0.006924
RS	62	6.892189	2.059976	45.205749	0.003697	0.006106
RS	63	7.387985	2.059976	168.195353	0.013757	0.026081
PA	4+25*2+4+6 0.058694255 0.011168143 7.387984991 0.216270208 0.228063583 0.289789438 0.374165535 0.475222349 0.591278791 0.722064018 0.864338875 1.014278412 1.167439461 1.317806244 1.458783150 1.584829807 1.692263603 1.779287100 1.845719337 1.892692566 1.922403336 1.937883377 1.942599297 1.940033436 1.933378696 1.925416946 1.918471336 1.914350629 1.914408684 1.926311493 2.059975564
//
IT	4556
RD	2
LK	-198171.958351
QD	-1357.946611 -> -921.615256
RI	0.0981668438
TR	0.052804	0.010592
MT	8.587098
MM	C_pi: 1.291858, n_recomb: 13081.773805
RS	0	0.000000	0.201584	464.808966	0.035531	0.001832
RS	1	0.007344	0.201584	480.473716	0.036728	0.012122
RS	2	0.015226	0.201584	495.292949	0.037861	0.024526
RS	3	0.023688	0.201584	509.053886	0.038913	0.035636
RS	4	0.032771	0.173441	603.803936	0.046156	0.042068
RS	5	0.042521	0.173441	611.495372	0.046744	0.047395
RS	6	0.052987	0.218706	492.275832	0.037631	0.039937
RS	7	0.064222	0.218706	501.060402	0.038302	0.041740
RS	8	0.076281	0.290191	385.648133	0.029480	0.033306
RS	9	0.089227	0.290191	395.292342	0.030217	0.034002
RS	10	0.103122	0.384273	306.852728	0.023457	0.027191
RS	11	0.118039	0.384273	316.423322	0.024188	0.027556
RS	12	0.134050	0.503472	249.618098	0.019081	0.022405
RS	13	0.151238	0.503472	258.657867	0.019772	0.022625
RS	14	0.169688	0.652694	207.136883	0.015834	0.018670
RS	15	0.189492	0.652694	215.487146	0.016472	0.018788
RS	16	0.210751	0.833738	175.754322	0.013435	0.015775
RS	17	0.233571	0.833738	183.406517	0.014020	0.015836
RS	18	0.258067	1.047106	152.563417	0.011662	0.013517
RS	19	0.284362	1.047106	159.582103	0.012199	0.013504
RS	20	0.312587	1.290955	135.504527	0.010358	0.011684
RS	21	0.342886	1.290955	141.982942	0.010853	0.011608
RS	22	0.375409	1.556529	123.452499	0.009437	0.010204
RS	23	0.410321	1.556529	129.497552	0.009899	0.010129
RS	24	0.447796	1.827628	115.714192	0.008845	0.009099
RS	25	0.488024	1.827628	121.436505	0.009283	0.009075
RS	26	0.531205	2.084832	111.708120	0.008539	0.008364
RS	27	0.577558	2.084832	117.209208	0.008960	0.008412
RS	28	0.627314	2.310065	110.942739	0.008481	0.007965
RS	29	0.680725	2.310065	116.303587	0.008891	0.008099
RS	30	0.738057	2.489708	113.037836	0.008641	0.007882
RS	31	0.799600	2.489708	118.309041	0.009044	0.008119
RS	32	0.865662	2.616609	117.683058	0.008996	0.008118
RS	33	0.936576	2.616609	122.873391	0.009393	0.008475
RS	34	1.012697	2.690787	124.555712	0.009521	0.008681
RS	35	1.094408	2.690787	129.617362	0.009908	0.009166
RS	36	1.182119	2.718912	133.209615	0.010183	0.009566
RS	37	1.276272	2.718912	138.021353	0.010551	0.010163
RS	38	1.377338	2.712343	142.974455	0.010929	0.010718
RS	39	1.485827	2.712343	147.328382	0.011262	0.011380
RS	40	1.602282	2.683936	152.925016	0.011690	0.012018
RS	41	1.727290	2.683936	156.525479	0.011965	0.012668
RS	42	1.861477	2.645248	161.923823	0.012378	0.013295
RS	43	2.005518	2.645248	164.405916	0.012568	0.013841
RS	44	2.160137	2.605244	168.717680	0.012897	0.014348
RS	45	2.326110	2.605244	169.689322	0.012971	0.014701
RS	46	2.504272	2.570165	172.085565	0.013155	0.014994
RS	47	2.695517	2.570165	171.191592	0.013086	0.015094
RS	48	2.900806	2.543926	171.026014	0.013074	0.015112
RS	49	3.121170	2.543926	168.024816	0.012844	0.014941
RS	50	3.357717	2.528582	164.952554	0.012609	0.014672
RS	51	3.611635	2.528582	159.787650	0.012215	0.014254
RS	52	3.884199	2.525203	153.816093	0.011758	0.013732
RS	53	4.176779	2.525203	146.665992	0.011211	0.013120
RS	54	4.490845	2.548514	137.451458	0.010507	0.012360
RS	55	4.827974	2.548514	128.883094	0.009852	0.011623
RS	56	5.189860	2.548514	119.655290	0.009147	0.010836
RS	57	5.578322	2.548514	109.910955	0.008402	0.010013
RS	58	5.995310	2.869876	89.487411	0.006841	0.008624
RS	59	6.442919	2.869876	81.924075	0.006262	0.007920
RS	60	6.923399	2.869876	74.128851	0.005667	0.007205
RS	61	7.439163	2.869876	66.239477	0.005063	0.006488
RS	62	7.992802	2.869876	58.398399	0.004464	0.005781
RS	63	8.587098	2.869876	257.907272	0.019715	0.027020
PA	4+25*2+4+6 0.052803928 0.010591572 8.587098041 0.201584288 0.173440713 0.218705801 0.290191176 0.384273265 0.503471938 0.652693742 0.833737644 1.047106343 1.290955290 1.556528991 1.827627508 2.084831931 2.310065313 2.489708253 2.616608633 2.690787323 2.718911804 2.712342948 2.683936220 2.645248308 2.605244093 2.570165445 2.543926335 2.528582151 2.525203197 2.548513691 2.869876387
//
IT	5070
RD	3
LK	-197464.254251
QD	-1005.703353 -> -821.676454
RI	0.0832130763
TR	0.049245	0.010698
MT	9.266744
MM	C_pi: 1.464476, n_recomb: 14963.884412
RS	0	0.000000	0.246417	443.464102	0.029636	0.001465
RS	1	0.007472	0.246417	461.863157	0.030865	0.009828
RS	2	0.015502	0.246417	479.898275	0.032070	0.020104
RS	3	0.024132	0.246417	497.381892	0.033239	0.029280
RS	4	0.033407	0.170469	736.542858	0.049221	0.042479
RS	5	0.043376	0.170469	745.045323	0.049790	0.048317
RS	6	0.054089	0.206447	623.115341	0.041641	0.041605
RS	7	0.065602	0.206447	632.084047	0.042241	0.044159
RS	8	0.077976	0.270110	491.633477	0.032855	0.034940
RS	9	0.091274	0.270110	502.105583	0.033554	0.036458
RS	10	0.105566	0.356556	389.651096	0.026039	0.028637
RS	11	0.120925	0.356556	400.502894	0.026765	0.029746
RS	12	0.137433	0.470195	312.990683	0.020916	0.023554
RS	13	0.155174	0.470195	323.500310	0.021619	0.024405
RS	14	0.174240	0.619591	254.326326	0.016996	0.019471
RS	15	0.194731	0.619591	264.143083	0.017652	0.020114
RS	16	0.216753	0.811444	209.881893	0.014026	0.016243
RS	17	0.240421	0.811444	218.871366	0.014627	0.016732
RS	18	0.265857	1.052604	176.233003	0.011777	0.013689
RS	19	0.293193	1.052604	184.395261	0.012323	0.014020
RS	20	0.322572	1.348450	150.798142	0.010077	0.011600
RS	21	0.354147	1.348450	158.204732	0.010572	0.011790
RS	22	0.388080	1.693856	132.254907	0.008838	0.009914
RS	23	0.424549	1.693856	139.026005	0.009291	0.010042
RS	24	0.463743	2.067968	119.775544	0.008004	0.008667
RS	25	0.505866	2.067968	126.063376	0.008425	0.008801
RS	26	0.551136	2.438462	112.546750	0.007521	0.007855
RS	27	0.599788	2.438462	118.510591	0.007920	0.008025
RS	28	0.652076	2.769801	109.845568	0.007341	0.007428
RS	29	0.708270	2.769801	115.630750	0.007727	0.007654
RS	30	0.768664	3.031483	111.153339	0.007428	0.007353
RS	31	0.833570	3.031483	116.876883	0.007811	0.007657
RS	32	0.903326	3.205102	116.125805	0.007760	0.007628
RS	33	0.978293	3.205102	121.861712	0.008144	0.008030
RS	34	1.058863	3.288512	124.457936	0.008317	0.008261
RS	35	1.145452	3.288512	130.215997	0.008702	0.008775
RS	36	1.238511	3.295300	135.691735	0.009068	0.009247
RS	37	1.338524	3.295300	141.389426	0.009449	0.009856
RS	38	1.446010	3.249316	149.029723	0.009959	0.010521
RS	39	1.561526	3.249316	154.465312	0.010323	0.011173
RS	40	1.685675	3.176053	163.272544	0.010911	0.011940
RS	41	1.819099	3.176053	168.114558	0.011235	0.012557
RS	42	1.962493	3.096168	176.889131	0.011821	0.013308
RS	43	2.116601	3.096168	180.694970	0.012075	0.013796
RS	44	2.282224	3.023598	188.168645	0.012575	0.014403
RS	45	2.460222	3.023598	190.437804	0.012726	0.014683
RS	46	2.651520	2.966256	195.453412	0.013062	0.015039
RS	47	2.857112	2.966256	195.710331	0.013079	0.015064
RS	48	3.078065	2.927657	197.401888	0.013192	0.015112
RS	49	3.315528	2.927657	195.292139	0.013051	0.014879
RS	50	3.570734	2.908421	193.224524	0.012913	0.014620
RS	51	3.845009	2.908421	188.600768	0.012604	0.014167
RS	52	4.139777	2.908227	182.779999	0.012215	0.013643
RS	53	4.456570	2.908227	175.762613	0.011746	0.013024
RS	54	4.797034	2.950250	165.374031	0.011052	0.012233
RS	55	5.162937	2.950250	156.598214	0.010465	0.011515
RS	56	5.556180	2.950250	146.892639	0.009816	0.010754
RS	57	5.978806	2.950250	136.395620	0.009115	0.009958
RS	58	6.433011	3.483373	107.418385	0.007179	0.008193
RS	59	6.921153	3.483373	100.098497	0.006689	0.007600
RS	60	7.445768	3.483373	92.288780	0.006167	0.006985
RS	61	8.009583	3.483373	84.119573	0.005622	0.006359
RS	62	8.615526	3.483373	75.735698	0.005061	0.005728
RS	63	9.266744	3.483373	375.605444	0.025101	0.028918
PA	4+25*2+4+6 0.049244869 0.010697894 9.266744000 0.246417152 0.170469030 0.206447170 0.270109797 0.356556289 0.470194783 0.619591465 0.811444233 1.052603627 1.348450037 1.693855813 2.067967943 2.438462195 2.769801083 3.031482689 3.205102025 3.288511961 3.295300072 3.249315593 3.176052795 3.096168018 3.023598328 2.966255977 2.927656541 2.908420730 2.908226602 2.950250402 3.483372520
//
IT	4786
RD	4
LK	-197133.024645
QD	-883.267190 -> -761.636134
RI	0.0650690987
TR	0.046521	0.011004
MT	9.720600
MM	C_pi: 1.614827, n_recomb: 16955.037669
RS	0	0.000000	0.311182	402.988264	0.023768	0.001222
RS	1	0.007553	0.311182	422.663997	0.024929	0.008167
RS	2	0.015676	0.311182	442.459594	0.026096	0.016607
RS	3	0.024412	0.311182	462.237560	0.027263	0.023922
RS	4	0.033809	0.176518	839.052108	0.049487	0.042596
RS	5	0.043915	0.176518	850.434685	0.050158	0.047985
RS	6	0.054784	0.206277	737.800675	0.043515	0.042779
RS	7	0.066475	0.206277	748.266090	0.044132	0.045215
RS	8	0.079048	0.265269	591.762472	0.034902	0.036211
RS	9	0.092571	0.265269	603.717704	0.035607	0.037798
RS	10	0.107115	0.345932	473.635927	0.027935	0.029857
RS	11	0.122758	0.345932	486.105301	0.028670	0.031142
RS	12	0.139582	0.453236	381.782156	0.022517	0.024635
RS	13	0.157677	0.453236	393.996847	0.023238	0.025696
RS	14	0.177139	0.597893	308.976716	0.018223	0.020326
RS	15	0.198070	0.597893	320.497084	0.018903	0.021177
RS	16	0.220583	0.790005	252.147291	0.014872	0.016835
RS	17	0.244795	0.790005	262.739260	0.015496	0.017513
RS	18	0.270836	1.041867	207.982354	0.012267	0.014017
RS	19	0.298844	1.041867	217.572122	0.012832	0.014513
RS	20	0.328968	1.366639	173.790644	0.010250	0.011685
RS	21	0.361366	1.366639	182.408415	0.010758	0.012012
RS	22	0.396212	1.765728	148.365605	0.008751	0.009802
RS	23	0.433689	1.765728	156.128614	0.009208	0.010036
RS	24	0.473997	2.217894	130.912912	0.007721	0.008417
RS	25	0.517349	2.217894	138.007423	0.008140	0.008631
RS	26	0.563976	2.681114	120.402649	0.007101	0.007521
RS	27	0.614124	2.681114	127.043461	0.007493	0.007750
RS	28	0.668059	3.103147	115.822055	0.006831	0.007053
RS	29	0.726068	3.103147	122.217000	0.007208	0.007320
RS	30	0.788459	3.435188	116.452999	0.006868	0.006969
RS	31	0.855561	3.435188	122.782020	0.007242	0.007295
RS	32	0.927731	3.645684	121.876611	0.007188	0.007256
RS	33	1.005353	3.645684	128.273929	0.007566	0.007665
RS	34	1.088836	3.729696	131.786768	0.007773	0.007923
RS	35	1.178625	3.729696	138.313884	0.008158	0.008429
RS	36	1.275196	3.708809	145.700866	0.008593	0.008963
RS	37	1.379060	3.708809	152.306887	0.008983	0.009553
RS	38	1.490769	3.620873	162.665120	0.009594	0.010308
RS	39	1.610915	3.620873	169.145052	0.009976	0.010932
RS	40	1.740134	3.504426	181.150052	0.010684	0.011806
RS	41	1.879114	3.504426	187.124786	0.011037	0.012389
RS	42	2.028590	3.388356	199.154229	0.011746	0.013245
RS	43	2.189356	3.388356	204.092452	0.012037	0.013700
RS	44	2.362263	3.290071	214.442373	0.012648	0.014394
RS	45	2.548230	3.290071	217.731080	0.012842	0.014645
RS	46	2.748243	3.217776	224.892691	0.013264	0.015061
RS	47	2.963361	3.217776	225.945290	0.013326	0.015067
RS	48	3.194727	3.173615	228.858658	0.013498	0.015147
RS	49	3.443567	3.173615	227.233541	0.013402	0.014909
RS	50	3.711202	3.156250	225.440511	0.013296	0.014660
RS	51	3.999050	3.156250	220.938468	0.013031	0.014214
RS	52	4.308638	3.163787	214.525627	0.012653	0.013687
RS	53	4.641608	3.163787	207.253967	0.012224	0.013085
RS	54	4.999727	3.228896	194.842496	0.011492	0.012254
RS	55	5.384893	3.228896	185.570687	0.010945	0.011565
RS	56	5.799149	3.228896	175.125162	0.010329	0.010831
RS	57	6.244693	3.228896	163.644073	0.009652	0.010060
RS	58	6.723887	3.984447	124.435487	0.007339	0.007941
RS	59	7.239274	3.984447	117.366141	0.006922	0.007432
RS	60	7.793586	3.984447	109.606040	0.006465	0.006896
RS	61	8.389763	3.984447	101.273066	0.005973	0.006339
RS	62	9.030968	3.984447	92.506316	0.005456	0.005769
RS	63	9.720600	3.984447	500.663356	0.029529	0.031174
PA	4+25*2+4+6 0.046521194 0.011004284 9.720600377 0.311182448 0.176518169 0.206277260 0.265269038 0.345931954 0.453235815 0.597892858 0.790005394 1.041867045 1.366638969 1.765727703 2.217893504 2.681114329 3.103146652 3.435188156 3.645683734 3.729695727 3.708809044 3.620872768 3.504425582 3.388356001 3.290070924 3.217775757 3.173614565 3.156250281 3.163787386 3.228896444 3.984447036
//
IT	5245
RD	5
LK	-196901.242580
QD	-808.843531 -> -709.940278
RI	0.0508908834
TR	0.044202	0.011369
MT	10.070999
MM	C_pi: 1.743130, n_recomb: 18889.304534
RS	0	0.000000	0.387924	363.473477	0.019242	0.001041
RS	1	0.007613	0.387924	383.273976	0.020291	0.006910
RS	2	0.015805	0.387924	403.528414	0.021363	0.013938
RS	3	0.024620	0.387924	424.146573	0.022454	0.019845
RS	4	0.034107	0.184104	924.228621	0.048929	0.042516
RS	5	0.044316	0.184104	939.026903	0.049712	0.047391
RS	6	0.055302	0.209474	838.074522	0.044368	0.043464
RS	7	0.067125	0.209474	850.630361	0.045032	0.045655
RS	8	0.079847	0.265815	682.016849	0.036106	0.037019
RS	9	0.093538	0.265815	695.793947	0.036835	0.038505
RS	10	0.108271	0.342440	552.420386	0.029245	0.030723
RS	11	0.124126	0.342440	566.638947	0.029998	0.032016
RS	12	0.141188	0.444295	449.075823	0.023774	0.025496
RS	13	0.159548	0.444295	463.024601	0.024513	0.026623
RS	14	0.179306	0.583417	364.440893	0.019294	0.021078
RS	15	0.200569	0.583417	377.674913	0.019994	0.022018
RS	16	0.223450	0.772218	296.366502	0.015690	0.017406
RS	17	0.248072	0.772218	308.590840	0.016337	0.018179
RS	18	0.274570	1.027263	242.039523	0.012814	0.014377
RS	19	0.303084	1.027263	253.110722	0.013400	0.014965
RS	20	0.333769	1.368795	199.005438	0.010535	0.011838
RS	21	0.366790	1.368795	208.899897	0.011059	0.012246
RS	22	0.402324	1.805655	166.477464	0.008813	0.009779
RS	23	0.440564	1.805655	175.295161	0.009280	0.010077
RS	24	0.481715	2.318892	143.877880	0.007617	0.008266
RS	25	0.525998	2.318892	151.831476	0.008038	0.008526
RS	26	0.573652	2.859723	130.000377	0.006882	0.007288
RS	27	0.624934	2.859723	137.358308	0.007272	0.007550
RS	28	0.680120	3.360924	123.508127	0.006539	0.006776
RS	29	0.739507	3.360924	130.540373	0.006911	0.007062
RS	30	0.803415	3.755424	123.442427	0.006535	0.006672
RS	31	0.872188	3.755424	130.391030	0.006903	0.007005
RS	32	0.946196	3.997690	129.283731	0.006844	0.006956
RS	33	1.025839	3.997690	136.341927	0.007218	0.007360
RS	34	1.111544	4.079433	140.720094	0.007450	0.007635
RS	35	1.203773	4.079433	148.000353	0.007835	0.008124
RS	36	1.303023	4.030329	157.254021	0.008325	0.008702
RS	37	1.409829	4.030329	164.736951	0.008721	0.009268
RS	38	1.524766	3.902351	177.782202	0.009412	0.010090
RS	39	1.648452	3.902351	185.258843	0.009808	0.010689
RS	40	1.781553	3.746576	200.432623	0.010611	0.011644
RS	41	1.924788	3.746576	207.473708	0.010984	0.012206
RS	42	2.078926	3.599072	222.703260	0.011790	0.013146
RS	43	2.244797	3.599072	228.685009	0.012107	0.013589
RS	44	2.423296	3.479723	241.797241	0.012801	0.014355
RS	45	2.615383	3.479723	245.992181	0.013023	0.014606
RS	46	2.822093	3.396405	255.107193	0.013505	0.015074
RS	47	3.044539	3.396405	256.821414	0.013596	0.015092
RS	48	3.283918	3.349680	260.690436	0.013801	0.015201
RS	49	3.541521	3.349680	259.406797	0.013733	0.014985
RS	50	3.818733	3.336320	257.577807	0.013636	0.014745
RS	51	4.117049	3.336320	253.063821	0.013397	0.014326
RS	52	4.438074	3.353010	245.745036	0.013010	0.013792
RS	53	4.783537	3.353010	238.116747	0.012606	0.013219
RS	54	5.155298	3.442261	223.294211	0.011821	0.012340
RS	55	5.555360	3.442261	213.489320	0.011302	0.011684
RS	56	5.985877	3.442261	202.285723	0.010709	0.010977
RS	57	6.449168	3.442261	189.822275	0.010049	0.010228
RS	58	6.947726	4.426048	139.438339	0.007382	0.007767
RS	59	7.484238	4.426048	132.726089	0.007027	0.007329
RS	60	8.061592	4.426048	125.162027	0.006626	0.006858
RS	61	8.682897	4.426048	116.848197	0.006186	0.006361
RS	62	9.351499	4.426048	107.912558	0.005713	0.005842
RS	63	10.070999	4.426048	627.129645	0.033200	0.033563
PA	4+25*2+4+6 0.044201611 0.011368827 10.070998682 0.387923648 0.184103944 0.209473588 0.265814716 0.342439894 0.444294511 0.583417031 0.772218188 1.027263086 1.368794674 1.805655347 2.318891824 2.859723433 3.360924428 3.755423751 3.997690099 4.079432953 4.030329048 3.902351481 3.746576037 3.599071587 3.479723412 3.396405372 3.349679902 3.336319595 3.353010250 3.442260683 4.426048087
//
IT	5135
RD	6
LK	-196709.088673
QD	-748.396640 -> -662.283337
RI	0.0405089220
TR	0.042131	0.011740
MT	10.371243
MM	C_pi: 1.857737, n_recomb: 20768.635536
RS	0	0.000000	0.474864	328.847862	0.015834	0.000897
RS	1	0.007662	0.474864	348.179672	0.016765	0.005915
RS	2	0.015912	0.474864	368.176411	0.017728	0.011851
RS	3	0.024793	0.474864	388.785524	0.018720	0.016713
RS	4	0.034355	0.191508	1000.416309	0.048170	0.042336
RS	5	0.044650	0.191508	1018.684358	0.049049	0.046791
RS	6	0.055733	0.213709	928.538939	0.044709	0.043821
RS	7	0.067666	0.213709	943.465126	0.045427	0.045809
RS	8	0.080513	0.268740	763.953563	0.036784	0.037490
RS	9	0.094344	0.268740	779.769630	0.037546	0.038863
RS	10	0.109235	0.342662	625.644528	0.030124	0.031310
RS	11	0.125267	0.342662	641.714750	0.030898	0.032568
RS	12	0.142528	0.440127	513.593346	0.024729	0.026162
RS	13	0.161111	0.440127	529.294957	0.025485	0.027304
RS	14	0.181118	0.574099	419.155532	0.020182	0.021718
RS	15	0.202658	0.574099	434.091036	0.020901	0.022699
RS	16	0.225848	0.758636	340.981764	0.016418	0.017933
RS	17	0.250816	0.758636	354.832287	0.017085	0.018757
RS	18	0.277696	1.013650	276.950000	0.013335	0.014738
RS	19	0.306636	1.013650	289.513849	0.013940	0.015383
RS	20	0.337793	1.365628	225.089711	0.010838	0.012019
RS	21	0.371338	1.365628	236.283206	0.011377	0.012481
RS	22	0.407453	1.830944	185.306531	0.008922	0.009802
RS	23	0.446336	1.830944	195.200981	0.009399	0.010144
RS	24	0.488197	2.394562	157.416476	0.007580	0.008171
RS	25	0.533267	2.394562	166.244141	0.008005	0.008462
RS	26	0.581789	3.003275	140.084306	0.006745	0.007117
RS	27	0.634030	3.003275	148.165747	0.007134	0.007398
RS	28	0.690273	3.576514	131.628659	0.006338	0.006559
RS	29	0.750825	3.576514	139.296341	0.006707	0.006855
RS	30	0.816018	4.029340	130.815668	0.006299	0.006430
RS	31	0.886205	4.029340	138.373852	0.006663	0.006763
RS	32	0.961771	4.301647	137.005024	0.006597	0.006704
RS	33	1.043127	4.301647	144.706032	0.006968	0.007097
RS	34	1.130716	4.381196	149.874583	0.007216	0.007382
RS	35	1.225016	4.381196	157.882758	0.007602	0.007852
RS	36	1.326543	4.305353	168.929559	0.008134	0.008460
RS	37	1.435848	4.305353	177.259452	0.008535	0.009003
RS	38	1.553528	4.139899	192.940234	0.009290	0.009874
RS	39	1.680226	4.139899	201.381965	0.009696	0.010452
RS	40	1.816631	3.947882	219.704856	0.010579	0.011470
RS	41	1.963488	3.947882	227.780736	0.010968	0.012019
RS	42	2.121598	3.771845	246.215385	0.011855	0.013027
RS	43	2.291823	3.771845	253.208415	0.012192	0.013469
RS	44	2.475090	3.633646	269.090987	0.012957	0.014299
RS	45	2.672400	3.633646	274.156753	0.013201	0.014563
RS	46	2.884828	3.540641	285.212191	0.013733	0.015080
RS	47	3.113533	3.540641	287.547711	0.013845	0.015123
RS	48	3.359763	3.491891	292.323264	0.014075	0.015262
RS	49	3.624858	3.491891	291.337341	0.014028	0.015078
RS	50	3.910266	3.482520	289.385143	0.013934	0.014850
RS	51	4.217543	3.482520	284.817917	0.013714	0.014464
RS	52	4.548364	3.508037	276.478068	0.013312	0.013926
RS	53	4.904534	3.508037	268.463980	0.012926	0.013384
RS	54	5.287994	3.620719	251.029945	0.012087	0.012457
RS	55	5.700835	3.620719	240.694416	0.011589	0.011833
RS	56	6.145310	3.620719	228.744532	0.011014	0.011152
RS	57	6.623842	3.620719	215.319937	0.010368	0.010422
RS	58	7.139039	4.836976	153.021267	0.007368	0.007635
RS	59	7.693713	4.836976	146.739059	0.007065	0.007257
RS	60	8.290887	4.836976	139.471602	0.006715	0.006843
RS	61	8.933818	4.836976	131.303527	0.006322	0.006397
RS	62	9.626012	4.836976	122.348673	0.005891	0.005924
RS	63	10.371243	4.836976	755.765161	0.036390	0.035989
PA	4+25*2+4+6 0.042131357 0.011740366 10.371243481 0.474864410 0.191508126 0.213709303 0.268740241 0.342662293 0.440126878 0.574098892 0.758635571 1.013649530 1.365628464 1.830943883 2.394561610 3.003274690 3.576514427 4.029340300 4.301646932 4.381195741 4.305352644 4.139899446 3.947882289 3.771845393 3.633646457 3.540640917 3.491891220 3.482519982 3.508036962 3.620719197 4.836976180
//
IT	4936
RD	7
LK	-196540.846909
QD	-695.057291 -> -618.430891
RI	0.0328434419
TR	0.040246	0.012099
MT	10.645119
MM	C_pi: 1.964646, n_recomb: 22613.361622
RS	0	0.000000	0.572484	298.821457	0.013214	0.000778
RS	1	0.007706	0.572484	317.397377	0.014036	0.005101
RS	2	0.016007	0.572484	336.766359	0.014892	0.010168
RS	3	0.024947	0.572484	356.904451	0.015783	0.014238
RS	4	0.034575	0.198387	1071.788617	0.047396	0.042099
RS	5	0.044946	0.198387	1093.474818	0.048355	0.046237
RS	6	0.056116	0.218228	1012.709473	0.044784	0.043974
RS	7	0.068147	0.218228	1030.155057	0.045555	0.045822
RS	8	0.081105	0.272821	839.832265	0.037139	0.037738
RS	9	0.095062	0.272821	857.840125	0.037935	0.039025
RS	10	0.110094	0.344977	694.392698	0.030707	0.031700
RS	11	0.126285	0.344977	712.408541	0.031504	0.032919
RS	12	0.143723	0.438921	575.625635	0.025455	0.026679
RS	13	0.162506	0.438921	593.113294	0.026228	0.027819
RS	14	0.182735	0.568334	473.011556	0.020917	0.022265
RS	15	0.204524	0.568334	489.649541	0.021653	0.023267
RS	16	0.227992	0.748519	385.728924	0.017058	0.018414
RS	17	0.253268	0.748519	401.203996	0.017742	0.019270
RS	18	0.280492	1.002094	312.402916	0.013815	0.015090
RS	19	0.309815	1.002094	326.468518	0.014437	0.015773
RS	20	0.341397	1.361034	251.727637	0.011132	0.012214
RS	21	0.375412	1.361034	264.237450	0.011685	0.012715
RS	22	0.412049	1.849084	204.533059	0.009045	0.009853
RS	23	0.451510	1.849084	215.520419	0.009531	0.010226
RS	24	0.494011	2.456201	171.197261	0.007571	0.008113
RS	25	0.539788	2.456201	180.908015	0.008000	0.008425
RS	26	0.589093	3.126562	150.307653	0.006647	0.006985
RS	27	0.642197	3.126562	159.113502	0.007036	0.007278
RS	28	0.699393	3.767729	139.819306	0.006183	0.006382
RS	29	0.760998	3.767729	148.116041	0.006550	0.006682
RS	30	0.827350	4.277270	138.192322	0.006111	0.006226
RS	31	0.898815	4.277270	146.347137	0.006472	0.006555
RS	32	0.975787	4.579980	144.643575	0.006396	0.006483
RS	33	1.058691	4.579980	152.968492	0.006765	0.006866
RS	34	1.147985	4.658814	158.839353	0.007024	0.007154
RS	35	1.244159	4.658814	167.552280	0.007409	0.007606
RS	36	1.347745	4.558317	180.302509	0.007973	0.008234
RS	37	1.459314	4.558317	189.455532	0.008378	0.008755
RS	38	1.579481	4.357680	207.707415	0.009185	0.009662
RS	39	1.708908	4.357680	217.094801	0.009600	0.010222
RS	40	1.848309	4.131497	238.551513	0.010549	0.011291
RS	41	1.998454	4.131497	247.651546	0.010952	0.011831
RS	42	2.160169	3.928452	269.329735	0.011910	0.012897
RS	43	2.334346	3.928452	277.333527	0.012264	0.013343
RS	44	2.521946	3.772159	296.065965	0.013093	0.014230
RS	45	2.724003	3.772159	302.009574	0.013355	0.014513
RS	46	2.941632	3.669449	315.100216	0.013934	0.015078
RS	47	3.176032	3.669449	318.066410	0.014065	0.015150
RS	48	3.428495	3.618053	323.829111	0.014320	0.015323
RS	49	3.700415	3.618053	323.147683	0.014290	0.015173
RS	50	3.993289	3.611701	321.115541	0.014200	0.014961
RS	51	4.308734	3.611701	316.497348	0.013996	0.014611
RS	52	4.648488	3.644959	307.132558	0.013582	0.014071
RS	53	5.014424	3.644959	298.732969	0.013210	0.013559
RS	54	5.408562	3.779605	278.585218	0.012319	0.012589
RS	55	5.833073	3.779605	267.728987	0.011839	0.011995
RS	56	6.290298	3.779605	255.045364	0.011279	0.011338
RS	57	6.782759	3.779605	240.674534	0.010643	0.010625
RS	58	7.313171	5.231863	165.777257	0.007331	0.007526
RS	59	7.884458	5.231863	159.969447	0.007074	0.007201
RS	60	8.499771	5.231863	153.062203	0.006769	0.006837
RS	61	9.162503	5.231863	145.122109	0.006418	0.006437
RS	62	9.876307	5.231863	136.247283	0.006025	0.006006
RS	63	10.645119	5.231863	888.306147	0.039282	0.038404
PA	4+25*2+4+6 0.040246269 0.012099280 10.645119415 0.572483524 0.198387308 0.218227546 0.272820773 0.344976934 0.438920761 0.568333956 0.748518812 1.002093699 1.361033721 1.849084367 2.456201402 3.126561851 3.767728965 4.277269908 4.579980443 4.658814311 4.558317404 4.357680474 4.131497278 3.928451962 3.772158575 3.669448987 3.618053080 3.611700983 3.644959253 3.779604936 5.231862615
//
IT	5563
RD	8
LK	-196390.888736
QD	-647.118013 -> -578.362453
RI	0.0270356328
TR	0.038515	0.012439
MT	10.903279
MM	C_pi: 2.067215, n_recomb: 24437.820175
RS	0	0.000000	0.682439	272.352295	0.011145	0.000677
RS	1	0.007747	0.682439	290.026193	0.011868	0.004418
RS	2	0.016094	0.682439	308.566249	0.012627	0.008775
RS	3	0.025088	0.682439	327.969942	0.013421	0.012226
RS	4	0.034778	0.204783	1140.051529	0.046651	0.041822
RS	5	0.045220	0.204783	1165.105759	0.047676	0.045723
RS	6	0.056470	0.222767	1092.692654	0.044713	0.043998
RS	7	0.068592	0.222767	1112.752535	0.045534	0.045760
RS	8	0.081652	0.277472	911.407525	0.037295	0.037845
RS	9	0.095725	0.277472	931.719780	0.038126	0.039074
RS	10	0.110888	0.348506	759.769393	0.031090	0.031958
RS	11	0.127225	0.348506	779.814692	0.031910	0.033145
RS	12	0.144828	0.439571	635.735531	0.026014	0.027088
RS	13	0.163795	0.439571	655.051119	0.026805	0.028222
RS	14	0.184231	0.564950	526.243585	0.021534	0.022740
RS	15	0.206250	0.564950	544.597204	0.022285	0.023753
RS	16	0.229976	0.740935	430.680842	0.017624	0.018858
RS	17	0.255539	0.740935	447.787150	0.018324	0.019735
RS	18	0.283082	0.992394	348.397316	0.014256	0.015430
RS	19	0.312760	0.992394	363.977925	0.014894	0.016142
RS	20	0.344736	1.356155	278.884172	0.011412	0.012415
RS	21	0.379190	1.356155	292.729492	0.011979	0.012948
RS	22	0.416312	1.863116	224.095830	0.009170	0.009921
RS	23	0.456311	1.863116	236.193111	0.009665	0.010319
RS	24	0.499408	2.508945	185.138291	0.007576	0.008078
RS	25	0.545844	2.508945	195.741455	0.008010	0.008406
RS	26	0.595878	3.236726	160.569761	0.006571	0.006880
RS	27	0.649787	3.236726	170.100928	0.006961	0.007181
RS	28	0.707873	3.943470	147.964307	0.006055	0.006233
RS	29	0.770459	3.943470	156.883754	0.006420	0.006534
RS	30	0.837893	4.509568	145.446209	0.005952	0.006048
RS	31	0.910552	4.509568	154.185139	0.006309	0.006373
RS	32	0.988839	4.844146	152.066205	0.006223	0.006287
RS	33	1.073191	4.844146	160.997209	0.006588	0.006659
RS	34	1.164078	4.924414	167.474069	0.006853	0.006946
RS	35	1.262006	4.924414	176.870489	0.007238	0.007381
RS	36	1.367520	4.801476	191.223472	0.007825	0.008021
RS	37	1.481209	4.801476	201.178903	0.008232	0.008523
RS	38	1.603705	4.567531	221.926748	0.009081	0.009456
RS	39	1.735690	4.567531	232.245709	0.009504	0.010001
RS	40	1.877901	4.308542	256.814770	0.010509	0.011110
RS	41	2.031129	4.308542	266.937602	0.010923	0.011643
RS	42	2.196227	4.079197	291.907137	0.011945	0.012759
RS	43	2.374115	4.079197	300.936115	0.012314	0.013212
RS	44	2.565784	3.904808	322.631166	0.013202	0.014152
RS	45	2.772302	3.904808	329.480764	0.013482	0.014454
RS	46	2.994819	3.791771	344.757864	0.014108	0.015068
RS	47	3.234574	3.791771	348.389859	0.014256	0.015169
RS	48	3.492903	3.736653	355.292364	0.014539	0.015379
RS	49	3.771244	3.736653	354.948988	0.014525	0.015264
RS	50	4.071149	3.732011	352.955219	0.014443	0.015072
RS	51	4.394287	3.732011	348.311531	0.014253	0.014755
RS	52	4.742458	3.771658	337.984066	0.013830	0.014219
RS	53	5.117603	3.771658	329.214500	0.013472	0.013737
RS	54	5.521809	3.926530	306.309531	0.012534	0.012728
RS	55	5.957330	3.926530	294.945162	0.012069	0.012161
RS	56	6.426590	3.926530	281.539231	0.011521	0.011526
RS	57	6.932204	3.926530	266.232012	0.010894	0.010829
RS	58	7.476987	5.617704	178.078262	0.007287	0.007433
RS	59	8.063975	5.617704	172.773509	0.007070	0.007155
RS	60	8.696437	5.617704	166.269156	0.006804	0.006835
RS	61	9.377895	5.617704	158.613579	0.006490	0.006476
RS	62	10.112146	5.617704	149.888289	0.006133	0.006082
RS	63	10.903279	5.617704	1025.995029	0.041984	0.040783
PA	4+25*2+4+6 0.038515318 0.012438618 10.903279114 0.682438801 0.204782920 0.222767276 0.277471984 0.348505988 0.439571455 0.564949673 0.740934586 0.992394116 1.356155252 1.863116375 2.508945002 3.236726034 3.943470361 4.509567774 4.844145574 4.924414125 4.801476339 4.567530593 4.308541860 4.079196550 3.904807925 3.791770835 3.736652615 3.732011249 3.771657596 3.926530033 5.617703539
//
IT	5294
RD	9
LK	-196256.246896
QD	-603.836336 -> -541.868117
RI	0.0225154720
TR	0.036920	0.012757
MT	11.150527
MM	C_pi: 2.167147, n_recomb: 26249.301197
RS	0	0.000000	0.807102	248.544107	0.009469	0.000590
RS	1	0.007785	0.807102	265.235925	0.010104	0.003835
RS	2	0.016176	0.807102	282.829171	0.010775	0.007600
RS	3	0.025220	0.807102	301.337234	0.011480	0.010552
RS	4	0.034969	0.210821	1205.731819	0.045934	0.041508
RS	5	0.045476	0.210821	1234.123829	0.047015	0.045232
RS	6	0.056801	0.227243	1169.614678	0.044558	0.043940
RS	7	0.069008	0.227243	1192.359601	0.045424	0.045652
RS	8	0.082166	0.282395	979.815415	0.037327	0.037861
RS	9	0.096347	0.282395	1002.517486	0.038192	0.039055
RS	10	0.111633	0.352738	822.600381	0.031338	0.032127
RS	11	0.128108	0.352738	844.746587	0.032182	0.033289
RS	12	0.145867	0.441388	694.396259	0.026454	0.027420
RS	13	0.165007	0.441388	715.582988	0.027261	0.028547
RS	14	0.185638	0.563139	579.091287	0.022061	0.023160
RS	15	0.207875	0.563139	599.179675	0.022827	0.024180
RS	16	0.231843	0.735119	475.946957	0.018132	0.019272
RS	17	0.257677	0.735119	494.695959	0.018846	0.020165
RS	18	0.285522	0.984084	384.986231	0.014667	0.015761
RS	19	0.315535	0.984084	402.097693	0.015318	0.016496
RS	20	0.347884	1.351213	306.578882	0.011680	0.012621
RS	21	0.382752	1.351213	321.780293	0.012259	0.013178
RS	22	0.420334	1.874253	243.995996	0.009295	0.010001
RS	23	0.460842	1.874253	257.221256	0.009799	0.010420
RS	24	0.504504	2.555151	199.223513	0.007590	0.008059
RS	25	0.551565	2.555151	210.729169	0.008028	0.008400
RS	26	0.602289	3.337219	170.840037	0.006508	0.006794
RS	27	0.656962	3.337219	181.097922	0.006899	0.007102
RS	28	0.715891	4.108081	156.024638	0.005944	0.006104
RS	29	0.779409	4.108081	165.560915	0.006307	0.006406
RS	30	0.847870	4.731344	152.531804	0.005811	0.005891
RS	31	0.921662	4.731344	161.842821	0.006166	0.006211
RS	32	1.001198	5.099769	159.225457	0.006066	0.006110
RS	33	1.086927	5.099769	168.745358	0.006429	0.006471
RS	34	1.179329	5.183949	175.726900	0.006695	0.006753
RS	35	1.278924	5.183949	185.786125	0.007078	0.007174
RS	36	1.386274	5.040730	201.634836	0.007682	0.007819
RS	37	1.501980	5.040730	212.372453	0.008091	0.008305
RS	38	1.626694	4.775041	235.529728	0.008973	0.009256
RS	39	1.761117	4.775041	246.766938	0.009401	0.009787
RS	40	1.906005	4.484140	274.415663	0.010454	0.010928
RS	41	2.062172	4.484140	285.561989	0.010879	0.011456
RS	42	2.230497	4.228748	313.865378	0.011957	0.012616
RS	43	2.411926	4.228748	323.938746	0.012341	0.013075
RS	44	2.607479	4.035909	348.716999	0.013285	0.014066
RS	45	2.818257	4.035909	356.509240	0.013582	0.014386
RS	46	3.045443	3.911685	374.148519	0.014254	0.015049
RS	47	3.290315	3.911685	378.493356	0.014419	0.015179
RS	48	3.554251	3.851637	386.725787	0.014733	0.015428
RS	49	3.838734	3.851637	386.767547	0.014734	0.015345
RS	50	4.145364	3.847329	384.973657	0.014666	0.015179
RS	51	4.475866	3.847329	380.342389	0.014490	0.014894
RS	52	4.832097	3.891981	369.153743	0.014063	0.014366
RS	53	5.216060	3.891981	360.038568	0.013716	0.013910
RS	54	5.629915	4.065286	334.373174	0.012738	0.012869
RS	55	6.075988	4.065286	322.515116	0.012287	0.012327
RS	56	6.556789	4.065286	308.398432	0.011749	0.011711
RS	57	7.075019	4.065286	292.162916	0.011130	0.011030
RS	58	7.633594	5.997604	190.125182	0.007243	0.007352
RS	59	8.235654	5.997604	185.343990	0.007061	0.007115
RS	60	8.884584	5.997604	179.273855	0.006830	0.006834
RS	61	9.584033	5.997604	171.945013	0.006550	0.006513
RS	62	10.337934	5.997604	163.421889	0.006226	0.006153
RS	63	11.150527	5.997604	1169.441728	0.044551	0.043113
PA	4+25*2+4+6 0.036920014 0.012756714 11.150526973 0.807101928 0.210820893 0.227243065 0.282395068 0.352738275 0.441388093 0.563139110 0.735119183 0.984084305 1.351212790 1.874253396 2.555150749 3.337219324 4.108080922 4.731344155 5.099769494 5.183948571 5.040730278 4.775040880 4.484139709 4.228748469 4.035909285 3.911684807 3.851636779 3.847328623 3.891981299 4.065285925 5.997604012
//
IT	5722
RD	10
LK	-196134.851589
QD	-564.662863 -> -508.632611
RI	0.0189149882
TR	0.035447	0.013054
MT	11.389173
MM	C_pi: 2.265315, n_recomb: 28051.119543
RS	0	0.000000	0.949385	226.784895	0.008085	0.000515
RS	1	0.007821	0.949385	242.450336	0.008643	0.003333
RS	2	0.016253	0.949385	259.025512	0.009234	0.006594
RS	3	0.025346	0.949385	276.535431	0.009858	0.009135
RS	4	0.035149	0.216634	1268.828219	0.045233	0.041161
RS	5	0.045719	0.216634	1300.545312	0.046363	0.044750
RS	6	0.057115	0.231636	1244.055980	0.044350	0.043827
RS	7	0.069403	0.231636	1269.544695	0.045258	0.045514
RS	8	0.082652	0.287428	1045.779155	0.037281	0.037821
RS	9	0.096937	0.287428	1070.937261	0.038178	0.038996
RS	10	0.112339	0.357380	883.430795	0.031494	0.032236
RS	11	0.128946	0.357380	907.738203	0.032360	0.033379
RS	12	0.146852	0.443946	751.939078	0.026806	0.027696
RS	13	0.166158	0.443946	775.038187	0.027629	0.028815
RS	14	0.186974	0.562390	631.714656	0.022520	0.023537
RS	15	0.209418	0.562390	653.559249	0.023299	0.024562
RS	16	0.233617	0.730534	521.610509	0.018595	0.019660
RS	17	0.259709	0.730534	542.015710	0.019322	0.020566
RS	18	0.287841	0.976776	422.209803	0.015051	0.016082
RS	19	0.318174	0.976776	440.868776	0.015717	0.016836
RS	20	0.350879	1.346180	334.837250	0.011937	0.012828
RS	21	0.386142	1.346180	351.415776	0.012528	0.013407
RS	22	0.424162	1.883072	264.244571	0.009420	0.010089
RS	23	0.465157	1.883072	278.616318	0.009932	0.010526
RS	24	0.509357	2.596064	213.453708	0.007609	0.008053
RS	25	0.557014	2.596064	225.872412	0.008052	0.008405
RS	26	0.608399	3.429867	181.111906	0.006456	0.006723
RS	27	0.663802	3.429867	192.098357	0.006848	0.007036
RS	28	0.723538	4.263860	163.988238	0.005846	0.005991
RS	29	0.787947	4.263860	174.135874	0.006208	0.006293
RS	30	0.857392	4.945209	159.436473	0.005684	0.005750
RS	31	0.932269	4.945209	169.308048	0.006036	0.006066
RS	32	1.013002	5.349732	166.108230	0.005922	0.005948
RS	33	1.100049	5.349732	176.200277	0.006281	0.006300
RS	34	1.193903	5.440302	183.588215	0.006545	0.006574
RS	35	1.295099	5.440302	194.289844	0.006926	0.006982
RS	36	1.404208	5.278871	211.524571	0.007541	0.007627
RS	37	1.521851	5.278871	223.023845	0.007951	0.008098
RS	38	1.648694	4.982751	248.496844	0.008859	0.009062
RS	39	1.785458	4.982751	260.637994	0.009292	0.009581
RS	40	1.932918	4.660567	291.320418	0.010385	0.010748
RS	41	2.091911	4.660567	303.489766	0.010819	0.011272
RS	42	2.263338	4.379112	335.159984	0.011948	0.012470
RS	43	2.448173	4.379112	346.296687	0.012345	0.012935
RS	44	2.647463	4.167314	374.273832	0.013343	0.013972
RS	45	2.862340	4.167314	383.047139	0.013655	0.014310
RS	46	3.094022	4.030993	403.229516	0.014375	0.015022
RS	47	3.343823	4.030993	408.338486	0.014557	0.015178
RS	48	3.613161	3.964826	418.107357	0.014905	0.015470
RS	49	3.903564	3.964826	418.587398	0.014922	0.015418
RS	50	4.216680	3.959524	417.178517	0.014872	0.015281
RS	51	4.554283	3.959524	412.603908	0.014709	0.015025
RS	52	4.918291	4.007853	400.680788	0.014284	0.014509
RS	53	5.310767	4.007853	391.249171	0.013948	0.014078
RS	54	5.733938	4.197851	362.847396	0.012935	0.013010
RS	55	6.190205	4.197851	350.511279	0.012495	0.012490
RS	56	6.682156	4.197851	335.695832	0.011967	0.011893
RS	57	7.212583	4.197851	318.539739	0.011356	0.011224
RS	58	7.784493	6.372851	202.025185	0.007202	0.007281
RS	59	8.401133	6.372851	197.783443	0.007051	0.007079
RS	60	9.065999	6.372851	192.172164	0.006851	0.006834
RS	61	9.782863	6.372851	185.203639	0.006602	0.006546
RS	62	10.555793	6.372851	176.924974	0.006307	0.006218
RS	63	11.389173	6.372851	1318.852409	0.047016	0.045387
PA	4+25*2+4+6 0.035446575 0.013053989 11.389173225 0.949385378 0.216633830 0.231636221 0.287428459 0.357379887 0.443945596 0.562389923 0.730534223 0.976776003 1.346179775 1.883071669 2.596063703 3.429866994 4.263859833 4.945209325 5.349731886 5.440301832 5.278870695 4.982751488 4.660567234 4.379111725 4.167314124 4.030992805 3.964825508 3.959524151 4.007852607 4.197851261 6.372850713
//
IT	5110
RD	11
LK	-196025.054393
QD	-529.116454 -> -478.317587
RI	0.0159922299
TR	0.034084	0.013332
MT	11.620353
MM	C_pi: 2.362102, n_recomb: 29843.664008
RS	0	0.000000	1.112777	206.673830	0.006925	0.000449
RS	1	0.007855	1.112777	221.290890	0.007415	0.002897
RS	2	0.016327	1.112777	236.806270	0.007935	0.005727
RS	3	0.025465	1.112777	253.253212	0.008486	0.007923
RS	4	0.035320	0.222323	1329.177802	0.044538	0.040780
RS	5	0.045949	0.222323	1364.214825	0.045712	0.044265
RS	6	0.057413	0.235945	1316.302101	0.044107	0.043677
RS	7	0.069778	0.235945	1344.583666	0.045054	0.045354
RS	8	0.083114	0.292481	1109.724681	0.037185	0.037744
RS	9	0.097498	0.292481	1137.389786	0.038112	0.038911
RS	10	0.113012	0.362241	942.619457	0.031585	0.032302
RS	11	0.129744	0.362241	969.136930	0.032474	0.033432
RS	12	0.147790	0.446974	808.556450	0.027093	0.027928
RS	13	0.167254	0.446974	833.604735	0.027932	0.029042
RS	14	0.188247	0.562355	684.199875	0.022926	0.023880
RS	15	0.210889	0.562355	707.821187	0.023718	0.024909
RS	16	0.235309	0.726817	567.693005	0.019022	0.020028
RS	17	0.261648	0.726817	589.767247	0.019762	0.020945
RS	18	0.290055	0.970158	460.081128	0.015416	0.016395
RS	19	0.320694	0.970158	480.303083	0.016094	0.017166
RS	20	0.353739	1.340967	363.666386	0.012186	0.013036
RS	21	0.389381	1.340967	381.641962	0.012788	0.013634
RS	22	0.427822	1.889834	284.846892	0.009545	0.010184
RS	23	0.469282	1.889834	300.383102	0.010065	0.010636
RS	24	0.513999	2.632369	227.827491	0.007634	0.008056
RS	25	0.562229	2.632369	241.169515	0.008081	0.008418
RS	26	0.614247	3.515637	191.382633	0.006413	0.006663
RS	27	0.670351	3.515637	203.099445	0.006805	0.006980
RS	28	0.730863	4.411938	171.851646	0.005758	0.005891
RS	29	0.796127	4.411938	182.605250	0.006119	0.006192
RS	30	0.866518	5.152407	166.156979	0.005568	0.005623
RS	31	0.942438	5.152407	176.577716	0.005917	0.005933
RS	32	1.024322	5.595313	172.714289	0.005787	0.005799
RS	33	1.112637	5.595313	183.361844	0.006144	0.006142
RS	34	1.207890	5.694802	191.058282	0.006402	0.006406
RS	35	1.310625	5.694802	202.381619	0.006781	0.006802
RS	36	1.421430	5.517101	220.893064	0.007402	0.007445
RS	37	1.540938	5.517101	233.132414	0.007812	0.007903
RS	38	1.669834	5.191734	260.819552	0.008740	0.008874
RS	39	1.808854	5.191734	273.848109	0.009176	0.009383
RS	40	1.958795	4.838692	307.507615	0.010304	0.010569
RS	41	2.120514	4.838692	320.696341	0.010746	0.011089
RS	42	2.294935	4.531041	355.750235	0.011920	0.012321
RS	43	2.483058	4.531041	367.965929	0.012330	0.012792
RS	44	2.685957	4.299718	399.245611	0.013378	0.013873
RS	45	2.904795	4.299718	409.036181	0.013706	0.014228
RS	46	3.140822	4.150397	431.938528	0.014473	0.014987
RS	47	3.395388	4.150397	437.862578	0.014672	0.015168
RS	48	3.669952	4.076995	449.378220	0.015058	0.015504
RS	49	3.966082	4.076995	450.351327	0.015090	0.015480
RS	50	4.285473	4.069472	449.524202	0.015063	0.015375
RS	51	4.629952	4.069472	445.053354	0.014913	0.015147
RS	52	5.001491	4.120247	432.537444	0.014493	0.014646
RS	53	5.402213	4.120247	422.821562	0.014168	0.014239
RS	54	5.834413	4.325280	391.730517	0.013126	0.013148
RS	55	6.300562	4.325280	378.933076	0.012697	0.012649
RS	56	6.803326	4.325280	363.431892	0.012178	0.012069
RS	57	7.345583	4.325280	345.363876	0.011572	0.011412
RS	58	7.930435	6.743844	213.822870	0.007165	0.007216
RS	59	8.561226	6.743844	210.133773	0.007041	0.007047
RS	60	9.241567	6.743844	205.001948	0.006869	0.006833
RS	61	9.975348	6.743844	198.422013	0.006649	0.006576
RS	62	10.766768	6.743844	190.423673	0.006381	0.006277
RS	63	11.620353	6.743844	1474.112890	0.049395	0.047602
PA	4+25*2+4+6 0.034083608 0.013331707 11.620353426 1.112776703 0.222323129 0.235945149 0.292480913 0.362240719 0.446973871 0.562355061 0.726817372 0.970158441 1.340967477 1.889833893 2.632368824 3.515636893 4.411938421 5.152407303 5.595312572 5.694802341 5.517101172 5.191733895 4.838691559 4.531041480 4.299717604 4.150397266 4.076995280 4.069471809 4.120246856 4.325279940 6.743844459
//
IT	4722
RD	12
LK	-195925.479538
QD	-496.772745 -> -450.603987
RI	0.0135872960
TR	0.032821	0.013591
MT	11.844787
MM	C_pi: 2.457678, n_recomb: 31626.041801
RS	0	0.000000	1.301281	187.981471	0.005944	0.000391
RS	1	0.007887	1.301281	201.546015	0.006373	0.002517
RS	2	0.016397	1.301281	215.982963	0.006829	0.004974
RS	3	0.025578	1.301281	231.331092	0.007315	0.006876
RS	4	0.035483	0.227963	1386.595313	0.043843	0.040369
RS	5	0.046169	0.227963	1424.947249	0.045056	0.043772
RS	6	0.057698	0.240175	1386.485267	0.043840	0.043502
RS	7	0.070137	0.240175	1417.600065	0.044824	0.045179
RS	8	0.083556	0.297498	1171.914352	0.037055	0.037643
RS	9	0.098034	0.297498	1202.124749	0.038011	0.038810
RS	10	0.113654	0.367208	1000.372256	0.031631	0.032339
RS	11	0.130506	0.367208	1029.138729	0.032541	0.033459
RS	12	0.148687	0.450299	864.355015	0.027330	0.028127
RS	13	0.168302	0.450299	891.384030	0.028185	0.029236
RS	14	0.189464	0.562816	736.564716	0.023290	0.024195
RS	15	0.212296	0.562816	761.981038	0.024093	0.025226
RS	16	0.236928	0.723723	614.181666	0.019420	0.020378
RS	17	0.263503	0.723723	637.935870	0.020171	0.021303
RS	18	0.292175	0.964040	498.578187	0.015765	0.016701
RS	19	0.323107	0.964040	520.376272	0.016454	0.017487
RS	20	0.356480	1.335536	393.052577	0.012428	0.013244
RS	21	0.392485	1.335536	412.443150	0.013041	0.013859
RS	22	0.431329	1.894777	305.792236	0.009669	0.010283
RS	23	0.473238	1.894777	322.509554	0.010198	0.010750
RS	24	0.518452	2.664549	242.340021	0.007663	0.008066
RS	25	0.567232	2.664549	256.614975	0.008114	0.008437
RS	26	0.619860	3.595210	201.647316	0.006376	0.006613
RS	27	0.676639	3.595210	214.095896	0.006770	0.006934
RS	28	0.737897	4.553056	179.611630	0.005679	0.005801
RS	29	0.803986	4.553056	190.965641	0.006038	0.006102
RS	30	0.875287	5.353629	172.693902	0.005460	0.005506
RS	31	0.952213	5.353629	183.652435	0.005807	0.005813
RS	32	1.035206	5.837137	179.048901	0.005661	0.005660
RS	33	1.124745	5.837137	190.235409	0.006015	0.005996
RS	34	1.221347	5.947987	198.147329	0.006265	0.006249
RS	35	1.325568	5.947987	210.071509	0.006642	0.006634
RS	36	1.438010	5.755898	229.750616	0.007265	0.007271
RS	37	1.559320	5.755898	242.707462	0.007674	0.007718
RS	38	1.690199	5.402333	272.503795	0.008616	0.008692
RS	39	1.831401	5.402333	286.400953	0.009056	0.009191
RS	40	1.983740	5.018753	322.970220	0.010212	0.010393
RS	41	2.148094	5.018753	337.171022	0.010661	0.010909
RS	42	2.325412	4.684718	375.609811	0.011877	0.012171
RS	43	2.516717	4.684718	388.915693	0.012297	0.012647
RS	44	2.723110	4.433291	423.586304	0.013394	0.013770
RS	45	2.945782	4.433291	434.426173	0.013736	0.014139
RS	46	3.186018	4.270129	460.213544	0.014552	0.014946
RS	47	3.445202	4.270129	467.000875	0.014766	0.015149
RS	48	3.724830	4.188466	480.470308	0.015192	0.015530
RS	49	4.026513	4.188466	481.990379	0.015240	0.015533
RS	50	4.351991	4.177601	481.945884	0.015239	0.015463
RS	51	4.703141	4.177601	477.626603	0.015102	0.015260
RS	52	5.081989	4.229700	464.668941	0.014693	0.014778
RS	53	5.490717	4.229700	454.702496	0.014377	0.014392
RS	54	5.931685	4.448227	420.985715	0.013311	0.013284
RS	55	6.407433	4.448227	407.744654	0.012893	0.012804
RS	56	6.920706	4.448227	391.571967	0.012381	0.012238
RS	57	7.474464	4.448227	372.602122	0.011781	0.011593
RS	58	8.071899	7.110686	225.532042	0.007131	0.007157
RS	59	8.716456	7.110686	222.406973	0.007032	0.007017
RS	60	9.411853	7.110686	217.772450	0.006886	0.006832
RS	61	10.162100	7.110686	211.605733	0.006691	0.006603
RS	62	10.971522	7.110686	203.919150	0.006448	0.006331
RS	63	11.844787	7.110686	1634.941118	0.051696	0.049756
PA	4+25*2+4+6 0.032820842 0.013591291 11.844786750 1.301281316 0.227962539 0.240174978 0.297497775 0.367208170 0.450298545 0.562815746 0.723723164 0.964040455 1.335536217 1.894777114 2.664548675 3.595209922 4.553055520 5.353628989 5.837136887 5.947986796 5.755897783 5.402332939 5.018753055 4.684718428 4.433291352 4.270128637 4.188465899 4.177600918 4.229699557 4.448226960 7.110686465
//
IT	5311
RD	13
LK	-195834.954965
QD	-467.261453 -> -425.206119
RI	0.0115883243
TR	0.031649	0.013834
MT	12.062965
MM	C_pi: 2.552122, n_recomb: 33396.987504
RS	0	0.000000	1.519571	170.572768	0.005107	0.000340
RS	1	0.007918	1.519571	183.095493	0.005482	0.002185
RS	2	0.016464	1.519571	196.454185	0.005882	0.004318
RS	3	0.025686	1.519571	210.691002	0.006309	0.005968
RS	4	0.035639	0.233605	1440.932830	0.043146	0.039930
RS	5	0.046379	0.233605	1482.590144	0.044393	0.043267
RS	6	0.057970	0.244332	1454.673655	0.043557	0.043311
RS	7	0.070479	0.244332	1488.653968	0.044574	0.044992
RS	8	0.083978	0.302447	1232.516615	0.036905	0.037529
RS	9	0.098547	0.302447	1265.300216	0.037887	0.038700
RS	10	0.114269	0.372212	1056.816124	0.031644	0.032355
RS	11	0.131235	0.372212	1087.861996	0.032574	0.033468
RS	12	0.149546	0.453819	919.365595	0.027528	0.028300
RS	13	0.169306	0.453819	948.402155	0.028398	0.029404
RS	14	0.190631	0.563634	788.788259	0.023619	0.024485
RS	15	0.213645	0.563634	816.015392	0.024434	0.025518
RS	16	0.238481	0.721095	661.038179	0.019793	0.020712
RS	17	0.265283	0.721095	686.481001	0.020555	0.021645
RS	18	0.294208	0.958301	537.664867	0.016099	0.017000
RS	19	0.325423	0.958301	561.049618	0.016799	0.017798
RS	20	0.359111	1.329881	422.973281	0.012665	0.013452
RS	21	0.395465	1.329881	443.794548	0.013288	0.014083
RS	22	0.434699	1.898090	327.069003	0.009793	0.010386
RS	23	0.477039	1.898090	344.982661	0.010330	0.010865
RS	24	0.522731	2.693029	256.982305	0.007695	0.008083
RS	25	0.572042	2.693029	272.198925	0.008150	0.008462
RS	26	0.625258	3.669122	211.901683	0.006345	0.006571
RS	27	0.682687	3.669122	225.083009	0.006740	0.006895
RS	28	0.744664	4.687716	187.268304	0.005607	0.005720
RS	29	0.811549	4.687716	199.217066	0.005965	0.006021
RS	30	0.883730	5.549266	179.052216	0.005361	0.005398
RS	31	0.961627	5.549266	190.537336	0.005705	0.005701
RS	32	1.045691	6.075515	185.121498	0.005543	0.005531
RS	33	1.136413	6.075515	196.830621	0.005894	0.005861
RS	34	1.234318	6.200064	204.870460	0.006134	0.006100
RS	35	1.339976	6.200064	217.374661	0.006509	0.006477
RS	36	1.454000	5.995355	238.116546	0.007130	0.007106
RS	37	1.577054	5.995355	251.767700	0.007539	0.007542
RS	38	1.709851	5.614570	283.566155	0.008491	0.008516
RS	39	1.853164	5.614570	298.311228	0.008932	0.009006
RS	40	2.007825	5.200722	337.713768	0.010112	0.010220
RS	41	2.174733	5.200722	352.915921	0.010567	0.010733
RS	42	2.354858	4.840065	394.728294	0.011819	0.012020
RS	43	2.549245	4.840065	409.130960	0.012251	0.012501
RS	44	2.759025	4.567972	447.265205	0.013392	0.013662
RS	45	2.985417	4.567972	459.181556	0.013749	0.014045
RS	46	3.229736	4.390182	488.005516	0.014612	0.014898
RS	47	3.493400	4.390182	495.700336	0.014843	0.015123
RS	48	3.777944	4.299329	511.322355	0.015310	0.015550
RS	49	4.085018	4.299329	513.440920	0.015374	0.015577
RS	50	4.416408	4.284121	514.378063	0.015402	0.015543
RS	51	4.774040	4.284121	510.257536	0.015279	0.015364
RS	52	5.159990	4.336526	497.014095	0.014882	0.014903
RS	53	5.576502	4.336526	486.831330	0.014577	0.014538
RS	54	6.025995	4.567122	450.565603	0.013491	0.013417
RS	55	6.511082	4.567122	436.899106	0.013082	0.012954
RS	56	7.034580	4.567122	420.069977	0.012578	0.012402
RS	57	7.599531	4.567122	400.209586	0.011983	0.011767
RS	58	8.209217	7.473345	237.153733	0.007101	0.007104
RS	59	8.867182	7.473345	234.602613	0.007025	0.006989
RS	60	9.577248	7.473345	230.481068	0.006901	0.006831
RS	61	10.343540	7.473345	224.749344	0.006730	0.006627
RS	62	11.170510	7.473345	217.402494	0.006510	0.006380
RS	63	12.062965	7.473345	1800.984855	0.053927	0.051848
PA	4+25*2+4+6 0.031649065 0.013834170 12.062964673 1.519571103 0.233604665 0.244332040 0.302446917 0.372212310 0.453818864 0.563634011 0.721095242 0.958301222 1.329881456 1.898090249 2.693029455 3.669121532 4.687715892 5.549266078 6.075515293 6.200064457 5.995355418 5.614569729 5.200721718 4.840064673 4.567971619 4.390182431 4.299329372 4.284120526 4.336525513 4.567121973 7.473345454
//
IT	4825
RD	14
LK	-195752.472714
QD	-440.261923 -> -401.873436
RI	0.0099149658
TR	0.030560	0.014062
MT	12.275274
MM	C_pi: 2.645430, n_recomb: 35154.636738
RS	0	0.000000	1.773066	154.368470	0.004391	0.000296
RS	1	0.007948	1.773066	165.872681	0.004718	0.001895
RS	2	0.016528	1.773066	178.169046	0.005068	0.003746
RS	3	0.025790	1.773066	191.301401	0.005442	0.005178
RS	4	0.035788	0.239284	1492.086456	0.042444	0.039467
RS	5	0.046580	0.239284	1537.031286	0.043722	0.042750
RS	6	0.058231	0.248418	1520.906640	0.043263	0.043109
RS	7	0.070807	0.248418	1557.775757	0.044312	0.044797
RS	8	0.084383	0.307307	1291.632953	0.036741	0.037406
RS	9	0.099038	0.307307	1327.008120	0.037748	0.038584
RS	10	0.114858	0.377203	1112.027128	0.031632	0.032354
RS	11	0.131935	0.377203	1145.374482	0.032581	0.033462
RS	12	0.150370	0.457459	973.591455	0.027695	0.028450
RS	13	0.170269	0.457459	1004.656957	0.028578	0.029550
RS	14	0.191751	0.564714	840.817396	0.023918	0.024755
RS	15	0.214940	0.564714	869.867876	0.024744	0.025789
RS	16	0.239971	0.718829	708.194916	0.020145	0.021031
RS	17	0.266993	0.718829	735.332034	0.020917	0.021971
RS	18	0.296162	0.952854	577.288692	0.016421	0.017292
RS	19	0.327649	0.952854	602.267420	0.017132	0.018102
RS	20	0.361640	1.324014	453.391239	0.012897	0.013659
RS	21	0.398331	1.324014	475.656037	0.013530	0.014304
RS	22	0.437939	1.899947	348.654308	0.009918	0.010491
RS	23	0.480696	1.899947	367.777575	0.010462	0.010983
RS	24	0.526850	2.718134	271.742272	0.007730	0.008104
RS	25	0.576673	2.718134	287.908154	0.008190	0.008491
RS	26	0.630456	3.737761	222.139777	0.006319	0.006535
RS	27	0.688514	3.737761	236.054204	0.006715	0.006862
RS	28	0.751186	4.816280	194.819263	0.005542	0.005647
RS	29	0.818839	4.816280	207.356792	0.005898	0.005948
RS	30	0.891870	5.739546	185.234549	0.005269	0.005299
RS	31	0.970705	5.739546	197.234992	0.005610	0.005599
RS	32	1.055806	6.310522	190.940750	0.005431	0.005411
RS	33	1.147671	6.310522	203.156259	0.005779	0.005734
RS	34	1.246838	6.451023	211.241332	0.006009	0.005961
RS	35	1.353886	6.451023	224.304690	0.006381	0.006328
RS	36	1.469443	6.235404	246.007367	0.006998	0.006948
RS	37	1.594185	6.235404	260.328971	0.007405	0.007375
RS	38	1.728841	5.828277	294.023445	0.008364	0.008347
RS	39	1.874200	5.828277	309.593927	0.008807	0.008828
RS	40	2.031112	5.384385	351.746714	0.010006	0.010051
RS	41	2.200495	5.384385	367.936084	0.010466	0.010560
RS	42	2.383342	4.996870	413.096983	0.011751	0.011870
RS	43	2.580721	4.996870	428.598193	0.012192	0.012355
RS	44	2.793789	4.703588	470.251271	0.013377	0.013552
RS	45	3.023791	4.703588	483.265886	0.013747	0.013948
RS	46	3.272075	4.510457	515.261638	0.014657	0.014846
RS	47	3.540092	4.510457	523.903366	0.014903	0.015090
RS	48	3.829411	4.409577	541.865287	0.015414	0.015562
RS	49	4.141726	4.409577	544.630626	0.015492	0.015613
RS	50	4.478864	4.389120	546.744429	0.015553	0.015617
RS	51	4.842799	4.389120	542.868367	0.015442	0.015460
RS	52	5.235659	4.440916	529.496887	0.015062	0.015023
RS	53	5.659745	4.440916	519.132084	0.014767	0.014676
RS	54	6.117537	4.682274	480.404800	0.013665	0.013545
RS	55	6.611716	4.682274	466.331575	0.013265	0.013098
RS	56	7.145172	4.682274	448.862084	0.012768	0.012559
RS	57	7.721029	4.682274	428.123956	0.012178	0.011934
RS	58	8.342655	7.831768	248.674654	0.007074	0.007055
RS	59	9.013689	7.831768	246.706227	0.007018	0.006964
RS	60	9.738057	7.831768	243.111656	0.006915	0.006829
RS	61	10.520000	7.831768	237.834534	0.006765	0.006649
RS	62	11.364092	7.831768	230.852796	0.006567	0.006425
RS	63	12.275274	7.831768	1971.799574	0.056089	0.053879
PA	4+25*2+4+6 0.030559960 0.014061678 12.275273569 1.773066391 0.239283955 0.248418217 0.307306773 0.377203179 0.457459214 0.564714433 0.718829303 0.952854335 1.324014422 1.899947473 2.718134323 3.737760799 4.816280091 5.739546199 6.310522122 6.451023220 6.235403828 5.828277039 5.384385397 4.996870133 4.703587742 4.510456756 4.409576524 4.389119835 4.440915610 4.682273650 7.831767868
//
IT	4783
RD	15
LK	-195677.162397
QD	-415.498029 -> -380.388592
RI	0.0085075567
TR	0.029546	0.014275
MT	12.482153
MM	C_pi: 2.737624, n_recomb: 36897.455890
RS	0	0.000000	2.068067	139.321369	0.003776	0.000257
RS	1	0.007977	2.068067	149.841132	0.004061	0.001642
RS	2	0.016589	2.068067	161.104427	0.004366	0.003247
RS	3	0.025889	2.068067	173.155423	0.004693	0.004490
RS	4	0.035931	0.245022	1540.029742	0.041738	0.038983
RS	5	0.046773	0.245022	1588.234756	0.043045	0.042222
RS	6	0.058481	0.252438	1585.205963	0.042962	0.042900
RS	7	0.071122	0.252438	1624.979692	0.044040	0.044596
RS	8	0.084772	0.312069	1349.324010	0.036570	0.037279
RS	9	0.099510	0.312069	1387.301813	0.037599	0.038465
RS	10	0.115424	0.382158	1166.035345	0.031602	0.032342
RS	11	0.132608	0.382158	1201.699964	0.032569	0.033446
RS	12	0.151162	0.461175	1027.018645	0.027834	0.028581
RS	13	0.171196	0.461175	1060.130096	0.028732	0.029677
RS	14	0.192828	0.565997	892.594877	0.024191	0.025005
RS	15	0.216185	0.565997	923.478587	0.025028	0.026041
RS	16	0.241406	0.716866	755.576711	0.020478	0.021337
RS	17	0.268638	0.716866	784.411374	0.021259	0.022282
RS	18	0.298043	0.947664	617.389849	0.016733	0.017578
RS	19	0.329793	0.947664	643.967040	0.017453	0.018398
RS	20	0.364076	1.317974	484.269421	0.013125	0.013865
RS	21	0.401093	1.317974	507.988070	0.013768	0.014523
RS	22	0.441063	1.900530	370.526871	0.010042	0.010599
RS	23	0.484221	1.900530	390.871312	0.010593	0.011103
RS	24	0.530822	2.740201	286.608255	0.007768	0.008130
RS	25	0.581140	2.740201	303.730009	0.008232	0.008524
RS	26	0.635471	3.801549	232.356026	0.006297	0.006504
RS	27	0.694136	3.801549	247.003402	0.006694	0.006835
RS	28	0.757481	4.939074	202.266369	0.005482	0.005580
RS	29	0.825878	4.939074	215.386642	0.005837	0.005881
RS	30	0.899731	5.924684	191.246977	0.005183	0.005207
RS	31	0.979475	5.924684	203.751683	0.005522	0.005504
RS	32	1.065580	6.542210	196.519142	0.005326	0.005299
RS	33	1.158553	6.542210	209.225231	0.005670	0.005616
RS	34	1.258943	6.700792	217.279195	0.005889	0.005828
RS	35	1.367339	6.700792	230.881255	0.006257	0.006188
RS	36	1.484382	6.475895	253.447732	0.006869	0.006798
RS	37	1.610761	6.475895	268.415887	0.007275	0.007216
RS	38	1.747221	6.043281	303.900617	0.008236	0.008183
RS	39	1.894566	6.043281	320.272894	0.008680	0.008657
RS	40	2.053663	5.569541	365.088672	0.009895	0.009886
RS	41	2.225451	5.569541	382.248505	0.010360	0.010392
RS	42	2.410942	5.154938	430.721924	0.011673	0.011721
RS	43	2.611228	5.154938	447.319305	0.012123	0.012210
RS	44	2.827491	4.839971	492.531829	0.013349	0.013440
RS	45	3.061003	4.839971	506.661483	0.013732	0.013847
RS	46	3.313142	4.630847	541.948091	0.014688	0.014789
RS	47	3.585393	4.630847	551.571334	0.014949	0.015051
RS	48	3.879361	4.519183	572.048250	0.015504	0.015569
RS	49	4.196776	4.519183	575.504960	0.015597	0.015641
RS	50	4.539511	4.492678	578.982478	0.015692	0.015684
RS	51	4.909584	4.492678	575.394599	0.015594	0.015549
RS	52	5.309176	4.543047	562.051647	0.015233	0.015136
RS	53	5.740641	4.543047	551.538601	0.014948	0.014807
RS	54	6.206523	4.793973	510.444928	0.013834	0.013670
RS	55	6.709566	4.793973	495.983815	0.013442	0.013237
RS	56	7.252734	4.793973	477.890618	0.012952	0.012710
RS	57	7.839228	4.793973	456.288598	0.012366	0.012094
RS	58	8.472505	8.185983	260.083055	0.007049	0.007009
RS	59	9.156295	8.185983	258.704924	0.007011	0.006939
RS	60	9.894628	8.185983	255.649746	0.006929	0.006826
RS	61	10.691854	8.185983	250.844833	0.006798	0.006668
RS	62	11.552672	8.185983	244.251198	0.006620	0.006466
RS	63	12.482153	8.185983	2146.954687	0.058187	0.055850
PA	4+25*2+4+6 0.029545822 0.014274935 12.482152836 2.068067360 0.245021904 0.252438463 0.312069463 0.382158446 0.461175337 0.565996998 0.716866291 0.947663768 1.317973767 1.900530008 2.740200553 3.801549431 4.939073701 5.924684463 6.542210126 6.700792303 6.475895467 6.043280963 5.569541426 5.154938010 4.839970686 4.630847327 4.519183460 4.492678394 4.543047149 4.793972501 8.185982633
//
IT	4827
RD	16
LK	-195608.267256
QD	-392.730846 -> -360.562410
RI	0.0073191124
TR	0.028600	0.014475
MT	12.683829
MM	C_pi: 2.828662, n_recomb: 38623.744116
RS	0	0.000000	2.412080	125.386299	0.003246	0.000223
RS	1	0.008004	2.412080	134.963579	0.003494	0.001421
RS	2	0.016648	2.412080	145.232973	0.003760	0.002811
RS	3	0.025985	2.412080	156.237967	0.004045	0.003890
RS	4	0.036068	0.250835	1584.749560	0.041030	0.038482
RS	5	0.046959	0.250835	1636.177264	0.042362	0.041684
RS	6	0.058721	0.256389	1647.625249	0.042658	0.042687
RS	7	0.071425	0.256389	1690.310712	0.043764	0.044392
RS	8	0.085145	0.316724	1405.650578	0.036393	0.037150
RS	9	0.099964	0.316724	1446.234577	0.037444	0.038344
RS	10	0.115969	0.387055	1218.869792	0.031558	0.032320
RS	11	0.133254	0.387055	1256.860851	0.032541	0.033422
RS	12	0.151924	0.464934	1079.615013	0.027952	0.028697
RS	13	0.172087	0.464934	1114.784730	0.028863	0.029789
RS	14	0.193864	0.567438	944.046356	0.024442	0.025238
RS	15	0.217385	0.567438	976.770125	0.025289	0.026275
RS	16	0.242788	0.715154	803.104232	0.020793	0.021629
RS	17	0.270224	0.715154	833.636884	0.021584	0.022580
RS	18	0.299856	0.942695	657.902934	0.017034	0.017856
RS	19	0.331859	0.942695	686.079947	0.017763	0.018686
RS	20	0.366424	1.311787	515.564378	0.013348	0.014070
RS	21	0.403756	1.311787	540.744349	0.014000	0.014740
RS	22	0.444076	1.899985	392.660221	0.010166	0.010709
RS	23	0.487623	1.899985	414.235383	0.010725	0.011223
RS	24	0.534655	2.759488	301.566924	0.007808	0.008159
RS	25	0.585451	2.759488	319.649990	0.008276	0.008561
RS	26	0.640313	3.860804	242.543909	0.006280	0.006479
RS	27	0.699567	3.860804	257.923435	0.006678	0.006812
RS	28	0.763562	5.056352	209.608585	0.005427	0.005520
RS	29	0.832680	5.056352	223.305321	0.005782	0.005820
RS	30	0.907330	6.104780	197.094014	0.005103	0.005122
RS	31	0.987955	6.104780	210.091982	0.005439	0.005416
RS	32	1.075033	6.770519	201.866909	0.005226	0.005193
RS	33	1.169080	6.770519	215.048044	0.005568	0.005506
RS	34	1.270655	6.949212	222.999866	0.005774	0.005704
RS	35	1.380359	6.949212	237.120444	0.006139	0.006057
RS	36	1.498845	6.716598	260.458789	0.006743	0.006655
RS	37	1.626813	6.716598	276.049500	0.007147	0.007064
RS	38	1.765024	6.259313	313.220612	0.008110	0.008025
RS	39	1.914297	6.259313	330.370046	0.008554	0.008493
RS	40	2.075517	5.755907	377.758369	0.009780	0.009725
RS	41	2.249641	5.755907	395.869453	0.010249	0.010228
RS	42	2.437702	5.313995	447.610118	0.011589	0.011574
RS	43	2.640815	5.313995	465.297294	0.012047	0.012065
RS	44	2.860184	4.976883	514.095529	0.013310	0.013327
RS	45	3.097112	4.976883	529.351961	0.013705	0.013744
RS	46	3.353002	4.751174	568.032666	0.014707	0.014728
RS	47	3.629374	4.751174	578.666963	0.014982	0.015007
RS	48	3.927866	4.628054	601.819352	0.015582	0.015571
RS	49	4.250249	4.628054	606.008016	0.015690	0.015662
RS	50	4.598434	4.594779	611.028470	0.015820	0.015746
RS	51	4.974488	4.594779	607.769999	0.015736	0.015629
RS	52	5.380640	4.642991	594.609129	0.015395	0.015243
RS	53	5.819300	4.642991	583.980758	0.015120	0.014930
RS	54	6.293069	4.902390	540.622134	0.013997	0.013790
RS	55	6.804758	4.902390	525.791942	0.013613	0.013371
RS	56	7.357401	4.902390	507.092160	0.013129	0.012855
RS	57	7.954277	4.902390	484.641095	0.012548	0.012247
RS	58	8.598926	8.535925	271.361802	0.007026	0.006966
RS	59	9.295171	8.535925	270.580475	0.007006	0.006916
RS	60	10.047143	8.535925	268.075686	0.006941	0.006823
RS	61	10.859300	8.535925	263.758848	0.006829	0.006685
RS	62	11.736461	8.535925	257.574286	0.006669	0.006503
RS	63	12.683829	8.535925	2325.985288	0.060222	0.057760
PA	4+25*2+4+6 0.028600097 0.014475113 12.683828855 2.412080272 0.250834706 0.256389194 0.316723529 0.387054712 0.464934073 0.567438472 0.715154414 0.942694881 1.311787218 1.899984903 2.759487710 3.860803624 5.056352302 6.104779557 6.770518895 6.949211683 6.716597893 6.259313319 5.755907031 5.313994544 4.976883233 4.751174386 4.628054055 4.594779268 4.642991275 4.902390264 8.535925104
//
IT	4608
RD	17
LK	-195545.128038
QD	-371.753855 -> -342.230509
RI	0.0063132104
TR	0.027717	0.014663
MT	12.880659
MM	C_pi: 2.918542, n_recomb: 40332.073575
RS	0	0.000000	2.813924	112.525876	0.002790	0.000192
RS	1	0.008030	2.813924	121.208847	0.003005	0.001228
RS	2	0.016705	2.813924	130.531359	0.003236	0.002431
RS	3	0.026076	2.813924	140.535449	0.003484	0.003368
RS	4	0.036200	0.256731	1626.294321	0.040323	0.037967
RS	5	0.047137	0.256731	1680.897325	0.041676	0.041137
RS	6	0.058952	0.260271	1708.201877	0.042353	0.042473
RS	7	0.071716	0.260271	1753.799235	0.043484	0.044187
RS	8	0.085505	0.321265	1460.656471	0.036216	0.037021
RS	9	0.100401	0.321265	1503.844316	0.037287	0.038225
RS	10	0.116493	0.391881	1270.543279	0.031502	0.032291
RS	11	0.133877	0.391881	1310.864672	0.032502	0.033390
RS	12	0.152658	0.468717	1131.345462	0.028051	0.028798
RS	13	0.172946	0.468717	1168.581861	0.028974	0.029887
RS	14	0.194864	0.569012	995.101118	0.024673	0.025455
RS	15	0.218541	0.569012	1029.669260	0.025530	0.026493
RS	16	0.244120	0.713665	850.696709	0.021092	0.021909
RS	17	0.271753	0.713665	882.925520	0.021891	0.022865
RS	18	0.301605	0.937937	698.760371	0.017325	0.018128
RS	19	0.333854	0.937937	728.535876	0.018063	0.018967
RS	20	0.368692	1.305504	547.230480	0.013568	0.014273
RS	21	0.406328	1.305504	573.876677	0.014229	0.014955
RS	22	0.446987	1.898456	415.030985	0.010290	0.010820
RS	23	0.490910	1.898456	437.844689	0.010856	0.011345
RS	24	0.538360	2.776266	316.605604	0.007850	0.008192
RS	25	0.589620	2.776266	335.654409	0.008322	0.008600
RS	26	0.644996	3.915841	252.699042	0.006265	0.006457
RS	27	0.704820	3.915841	268.809462	0.006665	0.006794
RS	28	0.769447	5.168404	216.846166	0.005377	0.005464
RS	29	0.839263	5.168404	231.112967	0.005730	0.005764
RS	30	0.914686	6.279951	202.782272	0.005028	0.005043
RS	31	0.996166	6.279951	216.262756	0.005362	0.005334
RS	32	1.084188	6.995450	206.995239	0.005132	0.005094
RS	33	1.179278	6.995450	220.636326	0.005470	0.005402
RS	34	1.282004	7.196164	228.420966	0.005664	0.005586
RS	35	1.392979	7.196164	243.040406	0.006026	0.005932
RS	36	1.512865	6.957318	267.064417	0.006622	0.006518
RS	37	1.642379	6.957318	283.253987	0.007023	0.006920
RS	38	1.782292	6.476156	322.010334	0.007984	0.007874
RS	39	1.933440	6.476156	339.911799	0.008428	0.008335
RS	40	2.096725	5.943258	389.780471	0.009664	0.009568
RS	41	2.273122	5.943258	408.821797	0.010136	0.010068
RS	42	2.463684	5.473829	463.776969	0.011499	0.011428
RS	43	2.669548	5.473829	482.544250	0.011964	0.011923
RS	44	2.891943	5.114156	534.940966	0.013263	0.013214
RS	45	3.132196	5.114156	551.331466	0.013670	0.013640
RS	46	3.391741	4.871319	593.494708	0.014715	0.014665
RS	47	3.672128	4.871319	605.164876	0.015005	0.014959
RS	48	3.975030	4.736137	631.139443	0.015649	0.015568
RS	49	4.302255	4.736137	636.096633	0.015771	0.015678
RS	50	4.655757	4.695450	642.829406	0.015938	0.015801
RS	51	5.037644	4.695450	639.938928	0.015867	0.015703
RS	52	5.450197	4.740848	627.110194	0.015549	0.015344
RS	53	5.895878	4.740848	616.398155	0.015283	0.015047
RS	54	6.377348	5.007734	570.878912	0.014154	0.013906
RS	55	6.897479	5.007734	555.698220	0.013778	0.013499
RS	56	7.459377	5.007734	536.409183	0.013300	0.012994
RS	57	8.066395	5.007734	513.124598	0.012722	0.012394
RS	58	8.722157	8.881651	282.496181	0.007004	0.006926
RS	59	9.430576	8.881651	282.317076	0.007000	0.006894
RS	60	10.195882	8.881651	280.372284	0.006952	0.006819
RS	61	11.022642	8.881651	276.557708	0.006857	0.006700
RS	62	11.915790	8.881651	270.801240	0.006714	0.006536
RS	63	12.880659	8.881651	2508.441726	0.062195	0.059612
PA	4+25*2+4+6 0.027716596 0.014663131 12.880658902 2.813924192 0.256730629 0.260271063 0.321264867 0.391881380 0.468716681 0.569011600 0.713664872 0.937937246 1.305504294 1.898455603 2.776265811 3.915841401 5.168403749 6.279951034 6.995450417 7.196164193 6.957317791 6.476155795 5.943258243 5.473828523 5.114156465 4.871319185 4.736136774 4.695449567 4.740847898 5.007733756 8.881651313
//
IT	4841
RD	18
LK	-195487.166762
QD	-352.387060 -> -325.248876
RI	0.0054613362
TR	0.026890	0.014840
MT	13.072927
MM	C_pi: 3.007240, n_recomb: 42020.974684
RS	0	0.000000	3.283773	100.708648	0.002397	0.000166
RS	1	0.008055	3.283773	108.550364	0.002583	0.001060
RS	2	0.016759	3.283773	116.979217	0.002784	0.002100
RS	3	0.026165	3.283773	126.035249	0.002999	0.002912
RS	4	0.036327	0.262714	1664.728672	0.039617	0.037441
RS	5	0.047309	0.262714	1722.449982	0.040990	0.040583
RS	6	0.059175	0.264081	1766.985567	0.042050	0.042261
RS	7	0.071997	0.264081	1815.487899	0.043204	0.043982
RS	8	0.085851	0.325690	1514.373500	0.036039	0.036895
RS	9	0.100822	0.325690	1560.157312	0.037128	0.038107
RS	10	0.116999	0.396629	1321.063243	0.031438	0.032256
RS	11	0.134479	0.396629	1363.713744	0.032453	0.033354
RS	12	0.153366	0.472509	1182.169907	0.028133	0.028886
RS	13	0.173776	0.472509	1221.477461	0.029068	0.029973
RS	14	0.195829	0.570695	1045.685718	0.024885	0.025658
RS	15	0.219659	0.570695	1082.099896	0.025751	0.026696
RS	16	0.245408	0.712373	898.271858	0.021377	0.022178
RS	17	0.273231	0.712373	932.192645	0.022184	0.023137
RS	18	0.303296	0.933379	739.893359	0.017608	0.018394
RS	19	0.335782	0.933379	771.263306	0.018354	0.019241
RS	20	0.370885	1.299157	579.222466	0.013784	0.014474
RS	21	0.408816	1.299157	607.337195	0.014453	0.015166
RS	22	0.449802	1.896077	437.610405	0.010414	0.010932
RS	23	0.494090	1.896077	461.668541	0.010987	0.011466
RS	24	0.541945	2.790780	331.708575	0.007894	0.008227
RS	25	0.593655	2.790780	351.726367	0.008370	0.008641
RS	26	0.649531	3.966938	262.815976	0.006254	0.006440
RS	27	0.709907	3.966938	279.655503	0.006655	0.006779
RS	28	0.775147	5.275441	223.979694	0.005330	0.005413
RS	29	0.845642	5.275441	238.810038	0.005683	0.005713
RS	30	0.921816	6.450321	208.315816	0.004957	0.004969
RS	31	1.004125	6.450321	222.268177	0.005289	0.005258
RS	32	1.093065	7.216954	211.914270	0.005043	0.005001
RS	33	1.189169	7.216954	226.000604	0.005378	0.005304
RS	34	1.293014	7.441495	233.558267	0.005558	0.005474
RS	35	1.405224	7.441495	248.657401	0.005917	0.005814
RS	36	1.526474	7.197850	273.285674	0.006504	0.006388
RS	37	1.657490	7.197850	290.050693	0.006903	0.006783
RS	38	1.799059	6.693568	330.294835	0.007860	0.007728
RS	39	1.952033	6.693568	348.922845	0.008304	0.008183
RS	40	2.117328	6.131360	401.178421	0.009547	0.009416
RS	41	2.295939	6.131360	421.127421	0.010022	0.009912
RS	42	2.488937	5.634226	479.237535	0.011405	0.011286
RS	43	2.697482	5.634226	499.072203	0.011877	0.011782
RS	44	2.922825	5.251607	555.068744	0.013209	0.013100
RS	45	3.166320	5.251607	572.596366	0.013626	0.013536
RS	46	3.429430	4.991154	618.315211	0.014714	0.014599
RS	47	3.713733	4.991154	631.041442	0.015017	0.014907
RS	48	4.020938	4.843364	659.970975	0.015706	0.015560
RS	49	4.352888	4.843364	665.729196	0.015843	0.015688
RS	50	4.711578	4.794690	674.333368	0.016048	0.015852
RS	51	5.099161	4.794690	671.846657	0.015988	0.015771
RS	52	5.517965	4.836693	659.494352	0.015694	0.015440
RS	53	5.970505	4.836693	648.729009	0.015438	0.015158
RS	54	6.459497	5.110162	601.157020	0.014306	0.014017
RS	55	6.987879	5.110162	585.644027	0.013937	0.013622
RS	56	7.558823	5.110162	565.783135	0.013464	0.013127
RS	57	8.175758	5.110162	541.681105	0.012891	0.012534
RS	58	8.842389	9.223198	293.469737	0.006984	0.006888
RS	59	9.562718	9.223198	293.897178	0.006994	0.006872
RS	60	10.341071	9.223198	292.520653	0.006961	0.006815
RS	61	11.182122	9.223198	289.220947	0.006883	0.006713
RS	62	12.090922	9.223198	283.909800	0.006756	0.006566
RS	63	13.072927	9.223198	2693.859290	0.064107	0.061405
PA	4+25*2+4+6 0.026889878 0.014839852 13.072927343 3.283772536 0.262714455 0.264081393 0.325690403 0.396629397 0.472508832 0.570694905 0.712373256 0.933378942 1.299157152 1.896076595 2.790780247 3.966937841 5.275441347 6.450320914 7.216953622 7.441495459 7.197850365 6.693568396 6.131359927 5.634225915 5.251606833 4.991153778 4.843363992 4.794690003 4.836692779 5.110161591 9.223197946
//
IT	4293
RD	19
LK	-195433.876607
QD	-334.473649 -> -309.491421
RI	0.0047386003
TR	0.026115	0.015006
MT	13.260835
MM	C_pi: 3.094734, n_recomb: 43689.337107
RS	0	0.000000	3.834070	89.885036	0.002057	0.000143
RS	1	0.008080	3.834070	96.940673	0.002219	0.000913
RS	2	0.016812	3.834070	104.532166	0.002393	0.001812
RS	3	0.026250	3.834070	112.697197	0.002580	0.002515
RS	4	0.036450	0.268787	1700.157076	0.038915	0.036907
RS	5	0.047475	0.268787	1760.931156	0.040306	0.040025
RS	6	0.059390	0.267819	1824.027326	0.041750	0.042051
RS	7	0.072268	0.267819	1875.421877	0.042926	0.043779
RS	8	0.086186	0.329998	1566.840590	0.035863	0.036771
RS	9	0.101229	0.329998	1615.207877	0.036970	0.037991
RS	10	0.117487	0.401294	1370.439886	0.031368	0.032216
RS	11	0.135059	0.401294	1415.413989	0.032397	0.033314
RS	12	0.154051	0.476299	1232.059920	0.028200	0.028963
RS	13	0.174577	0.476299	1273.439653	0.029148	0.030046
RS	14	0.196761	0.572474	1095.733197	0.025080	0.025847
RS	15	0.220738	0.572474	1133.992853	0.025956	0.026885
RS	16	0.246652	0.711264	945.752277	0.021647	0.022435
RS	17	0.274660	0.711264	981.358941	0.022462	0.023398
RS	18	0.304931	0.929014	781.237073	0.017882	0.018653
RS	19	0.337647	0.929014	814.195096	0.018636	0.019507
RS	20	0.373007	1.292779	611.497832	0.013997	0.014673
RS	21	0.411224	1.292779	641.081096	0.014674	0.015375
RS	22	0.452528	1.892959	460.375003	0.010537	0.011045
RS	23	0.497170	1.892959	485.681813	0.011117	0.011588
RS	24	0.545418	2.803236	346.864714	0.007939	0.008264
RS	25	0.597565	2.803236	367.853816	0.008420	0.008685
RS	26	0.653925	4.014364	272.890165	0.006246	0.006426
RS	27	0.714838	4.014364	290.456557	0.006648	0.006768
RS	28	0.780674	5.377703	231.009801	0.005288	0.005366
RS	29	0.851828	5.377703	246.397075	0.005640	0.005666
RS	30	0.928731	6.615981	213.700848	0.004891	0.004899
RS	31	1.011847	6.615981	228.114702	0.005221	0.005187
RS	32	1.101679	7.434988	216.634869	0.004959	0.004913
RS	33	1.198769	7.434988	231.152228	0.005291	0.005213
RS	34	1.303703	7.685056	238.428410	0.005457	0.005367
RS	35	1.417116	7.685056	253.988698	0.005814	0.005702
RS	36	1.539691	7.437980	279.145442	0.006389	0.006263
RS	37	1.672170	7.437980	296.463045	0.006786	0.006652
RS	38	1.815353	6.911309	338.101762	0.007739	0.007588
RS	39	1.970104	6.911309	357.430856	0.008181	0.008037
RS	40	2.137359	6.319981	411.979835	0.009430	0.009269
RS	41	2.318126	6.319981	432.812896	0.009907	0.009762
RS	42	2.513499	5.794971	494.013979	0.011307	0.011146
RS	43	2.724657	5.794971	514.900895	0.011786	0.011644
RS	44	2.952876	5.389053	574.488616	0.013149	0.012988
RS	45	3.199534	5.389053	593.152751	0.013577	0.013431
RS	46	3.466120	5.110540	642.487243	0.014706	0.014532
RS	47	3.754245	5.110540	656.285477	0.015022	0.014853
RS	48	4.065650	4.949652	688.289510	0.015754	0.015550
RS	49	4.402214	4.949652	694.877315	0.015905	0.015693
RS	50	4.765971	4.892481	705.500872	0.016148	0.015897
RS	51	5.159118	4.892481	703.450812	0.016101	0.015833
RS	52	5.584029	4.930562	691.714149	0.015833	0.015531
RS	53	6.043271	4.930562	680.924163	0.015586	0.015262
RS	54	6.539618	5.209789	631.408414	0.014452	0.014125
RS	55	7.076067	5.209789	615.580580	0.014090	0.013741
RS	56	7.655858	5.209789	595.164872	0.013623	0.013254
RS	57	8.282494	5.209789	570.261535	0.013053	0.012669
RS	58	8.959759	9.560566	304.270216	0.006964	0.006852
RS	59	9.691744	9.560566	305.307425	0.006988	0.006851
RS	60	10.482869	9.560566	304.506101	0.006970	0.006809
RS	61	11.337914	9.560566	301.732308	0.006906	0.006724
RS	62	12.262042	9.560566	296.881932	0.006795	0.006594
RS	63	13.260835	9.560566	2881.812618	0.065961	0.063142
PA	4+25*2+4+6 0.026115177 0.015006121 13.260834716 3.834069905 0.268786890 0.267819190 0.329998150 0.401293663 0.476299443 0.572474082 0.711263502 0.929014143 1.292778920 1.892959190 2.803236045 4.014363619 5.377702528 6.615980954 7.434988246 7.685056368 7.437980124 6.911309045 6.319981329 5.794971061 5.389052733 5.110540092 4.949651613 4.892481330 4.930562100 5.209788508 9.560566275
//
IT	4736
RD	20
LK	-195384.809699
QD	-317.875615 -> -294.846554
RI	0.0041261082
TR	0.025388	0.015163
MT	13.444620
MM	C_pi: 3.180998, n_recomb: 45335.884461
RS	0	0.000000	4.478993	80.015946	0.001765	0.000123
RS	1	0.008103	4.478993	86.342450	0.001905	0.000786
RS	2	0.016862	4.478993	93.155434	0.002055	0.001562
RS	3	0.026332	4.478993	100.489999	0.002217	0.002170
RS	4	0.036568	0.274946	1732.692774	0.038219	0.036369
RS	5	0.047634	0.274946	1796.446139	0.039625	0.039465
RS	6	0.059597	0.271479	1879.394426	0.041455	0.041844
RS	7	0.072529	0.271479	1933.662258	0.042652	0.043579
RS	8	0.086509	0.334185	1618.091543	0.035691	0.036650
RS	9	0.101622	0.334185	1669.025183	0.036815	0.037878
RS	10	0.117959	0.405870	1418.674699	0.031293	0.032172
RS	11	0.135621	0.405870	1465.962586	0.032336	0.033270
RS	12	0.154713	0.480081	1280.976327	0.028255	0.029029
RS	13	0.175352	0.480081	1324.425693	0.029214	0.030110
RS	14	0.197664	0.574337	1145.172798	0.025260	0.026022
RS	15	0.221783	0.574337	1185.274907	0.026144	0.027061
RS	16	0.247857	0.710321	993.057060	0.021904	0.022681
RS	17	0.276044	0.710321	1030.341410	0.022727	0.023647
RS	18	0.306515	0.924838	822.721344	0.018147	0.018905
RS	19	0.339454	0.924838	857.258635	0.018909	0.019766
RS	20	0.375063	1.286401	644.007665	0.014205	0.014870
RS	21	0.413557	1.286401	675.056987	0.014890	0.015581
RS	22	0.455171	1.889199	483.298120	0.010660	0.011158
RS	23	0.500156	1.889199	509.856050	0.011246	0.011711
RS	24	0.548786	2.813813	362.060687	0.007986	0.008304
RS	25	0.601357	2.813813	384.022369	0.008471	0.008730
RS	26	0.658188	4.058361	282.915131	0.006240	0.006415
RS	27	0.719623	4.058361	301.205575	0.006644	0.006760
RS	28	0.786037	5.475358	237.937213	0.005248	0.005323
RS	29	0.857832	5.475358	253.874700	0.005600	0.005623
RS	30	0.935445	6.776990	218.942201	0.004829	0.004834
RS	31	1.019347	6.776990	233.807338	0.005157	0.005120
RS	32	1.110047	7.649513	221.165334	0.004878	0.004830
RS	33	1.208096	7.649513	236.099852	0.005208	0.005126
RS	34	1.314091	7.926649	243.046522	0.005361	0.005267
RS	35	1.428674	7.926649	259.050013	0.005714	0.005597
RS	36	1.552542	7.677524	284.661965	0.006279	0.006144
RS	37	1.686447	7.677524	302.509703	0.006673	0.006527
RS	38	1.831202	7.129168	345.453703	0.007620	0.007453
RS	39	1.987686	7.129168	365.458392	0.008061	0.007896
RS	40	2.156850	6.508914	422.207956	0.009313	0.009126
RS	41	2.339722	6.508914	443.900494	0.009791	0.009616
RS	42	2.537411	5.955873	508.124336	0.011208	0.011009
RS	43	2.751120	5.955873	530.046088	0.011692	0.011509
RS	44	2.982145	5.526348	593.205588	0.013085	0.012876
RS	45	3.231890	5.526348	613.002144	0.013521	0.013326
RS	46	3.501871	5.229367	666.000166	0.014690	0.014463
RS	47	3.793729	5.229367	680.882221	0.015019	0.014797
RS	48	4.109236	5.054940	716.066566	0.015795	0.015535
RS	49	4.450309	5.054940	723.508646	0.015959	0.015695
RS	50	4.819018	4.988817	736.288928	0.016241	0.015939
RS	51	5.217604	4.988817	734.705490	0.016206	0.015890
RS	52	5.648487	5.022508	723.717003	0.015963	0.015617
RS	53	6.114285	5.022508	712.929436	0.015725	0.015361
RS	54	6.617825	5.306741	661.579484	0.014593	0.014228
RS	55	7.162168	5.306741	645.453730	0.014237	0.013854
RS	56	7.750618	5.306741	624.500115	0.013775	0.013376
RS	57	8.386750	5.306741	598.811926	0.013208	0.012797
RS	58	9.074428	9.893799	314.882628	0.006946	0.006817
RS	59	9.817828	9.893799	316.531729	0.006982	0.006830
RS	60	10.621465	9.893799	316.311249	0.006977	0.006803
RS	61	11.490220	9.893799	314.072931	0.006928	0.006733
RS	62	12.429371	9.893799	309.697122	0.006831	0.006618
RS	63	13.444620	9.893799	3071.847353	0.067758	0.064823
PA	4+25*2+4+6 0.025388121 0.015162655 13.444620231 4.478992519 0.274945919 0.271479440 0.334184904 0.405869744 0.480081173 0.574337149 0.710321324 0.924837869 1.286401180 1.889199046 2.813812582 4.058361454 5.475358323 6.776989703 7.649513058 7.926649040 7.677523713 7.129168398 6.508913829 5.955873474 5.526347981 5.229366768 5.054940325 4.988817383 5.022507949 5.306741434 9.893799321
//
IT	5304
RD	21
LK	-195339.570055
QD	-302.471567 -> -281.215648
RI	0.0036071074
TR	0.024705	0.015310
MT	13.624571
MM	C_pi: 3.266059, n_recomb: 46960.029595
RS	0	0.000000	5.235600	71.050891	0.001513	0.000106
RS	1	0.008126	5.235600	76.705197	0.001633	0.000676
RS	2	0.016911	5.235600	82.799048	0.001763	0.001344
RS	3	0.026411	5.235600	89.364852	0.001903	0.001870
RS	4	0.036683	0.281196	1762.438211	0.037531	0.035829
RS	5	0.047789	0.281196	1829.091801	0.038950	0.038905
RS	6	0.059798	0.275061	1933.165100	0.041166	0.041643
RS	7	0.072783	0.275061	1990.283257	0.042382	0.043384
RS	8	0.086822	0.338254	1668.163294	0.035523	0.036534
RS	9	0.102003	0.338254	1721.643455	0.036662	0.037769
RS	10	0.118417	0.410361	1465.775925	0.031213	0.032126
RS	11	0.136164	0.410361	1515.365114	0.032269	0.033223
RS	12	0.155354	0.483854	1328.895795	0.028298	0.029086
RS	13	0.176103	0.483854	1374.410010	0.029268	0.030164
RS	14	0.198538	0.576280	1193.953018	0.025425	0.026186
RS	15	0.222796	0.576280	1235.893225	0.026318	0.027224
RS	16	0.249025	0.709541	1040.123988	0.022149	0.022916
RS	17	0.277386	0.709541	1079.076805	0.022979	0.023885
RS	18	0.308051	0.920852	864.291923	0.018405	0.019151
RS	19	0.341207	0.920852	900.398221	0.019174	0.020018
RS	20	0.377058	1.280060	676.715275	0.014410	0.015064
RS	21	0.415822	1.280060	709.226522	0.015103	0.015785
RS	22	0.457735	1.884907	506.358598	0.010783	0.011271
RS	23	0.503055	1.884907	534.168833	0.011375	0.011833
RS	24	0.552057	2.822715	377.287115	0.008034	0.008345
RS	25	0.605040	2.822715	400.221974	0.008523	0.008777
RS	26	0.662329	4.099192	292.889470	0.006237	0.006406
RS	27	0.724273	4.099192	311.900972	0.006642	0.006754
RS	28	0.791250	5.568696	244.763486	0.005212	0.005283
RS	29	0.863669	5.568696	261.244527	0.005563	0.005584
RS	30	0.941973	6.933540	224.046089	0.004771	0.004774
RS	31	1.026640	6.933540	239.352654	0.005097	0.005058
RS	32	1.118186	7.860547	225.518001	0.004802	0.004752
RS	33	1.217171	7.860547	240.856501	0.005129	0.005044
RS	34	1.324199	8.166266	247.428132	0.005269	0.005171
RS	35	1.439924	8.166266	263.857652	0.005619	0.005496
RS	36	1.565052	7.916343	289.859409	0.006172	0.006031
RS	37	1.700348	7.916343	308.215765	0.006563	0.006408
RS	38	1.846637	7.347019	352.379111	0.007504	0.007324
RS	39	2.004813	7.347019	373.034491	0.007944	0.007762
RS	40	2.175842	6.698014	431.895004	0.009197	0.008988
RS	41	2.360768	6.698014	454.422277	0.009677	0.009475
RS	42	2.560720	6.116814	521.598026	0.011107	0.010876
RS	43	2.776920	6.116814	544.535871	0.011596	0.011377
RS	44	3.010687	5.663377	611.243272	0.013016	0.012765
RS	45	3.263449	5.663377	632.165592	0.013462	0.013222
RS	46	3.536750	5.347574	688.862053	0.014669	0.014393
RS	47	3.832257	5.347574	704.836450	0.015009	0.014738
RS	48	4.151777	5.159214	743.295144	0.015828	0.015519
RS	49	4.497260	5.159214	751.612851	0.016005	0.015692
RS	50	4.870815	5.083721	766.678253	0.016326	0.015976
RS	51	5.274724	5.083721	765.588589	0.016303	0.015942
RS	52	5.711453	5.112601	755.474117	0.016088	0.015698
RS	53	6.183668	5.112601	744.714112	0.015858	0.015454
RS	54	6.694254	5.401158	691.638155	0.014728	0.014328
RS	55	7.246329	5.401158	675.230326	0.014379	0.013963
RS	56	7.843262	5.401158	653.754880	0.013922	0.013493
RS	57	8.488701	5.401158	627.297747	0.013358	0.012920
RS	58	9.186584	10.222995	325.301597	0.006927	0.006784
RS	59	9.941176	10.222995	327.563695	0.006975	0.006810
RS	60	10.757082	10.222995	327.928453	0.006983	0.006796
RS	61	11.639286	10.222995	326.233691	0.006947	0.006741
RS	62	12.593174	10.222995	322.344546	0.006864	0.006641
RS	63	13.624571	10.222995	3263.601188	0.069497	0.066450
PA	4+25*2+4+6 0.024704679 0.015310041 13.624570834 5.235600400 0.281195799 0.275060715 0.338253554 0.410360888 0.483854184 0.576280086 0.709540603 0.920852138 1.280059504 1.884907442 2.822715299 4.099191765 5.568696364 6.933539503 7.860546988 8.166266330 7.916343475 7.347018906 6.698014022 6.116813822 5.663376721 5.347574432 5.159213510 5.083720554 5.112601188 5.401158273 10.222994934
//
IT	5457
RD	22
LK	-195297.804863
QD	-288.153409 -> -268.510377
RI	0.0031681483
TR	0.024062	0.015449
MT	13.800721
MM	C_pi: 3.349851, n_recomb: 48560.636566
RS	0	0.000000	6.123604	62.940664	0.001296	0.000091
RS	1	0.008147	6.123604	67.979015	0.001400	0.000580
RS	2	0.016959	6.123604	73.412790	0.001512	0.001156
RS	3	0.026488	6.123604	79.271688	0.001632	0.001610
RS	4	0.036794	0.287528	1789.545155	0.036852	0.035288
RS	5	0.047939	0.287528	1859.013463	0.038282	0.038345
RS	6	0.059992	0.278561	1985.377736	0.040885	0.041447
RS	7	0.073028	0.278561	2045.318494	0.042119	0.043193
RS	8	0.087125	0.342200	1717.087476	0.035360	0.036422
RS	9	0.102371	0.342200	1773.090300	0.036513	0.037664
RS	10	0.118859	0.414762	1511.749648	0.031131	0.032077
RS	11	0.136691	0.414762	1563.623714	0.032199	0.033174
RS	12	0.155975	0.487610	1375.790115	0.028331	0.029133
RS	13	0.176831	0.487610	1423.360887	0.029311	0.030210
RS	14	0.199385	0.578289	1242.017233	0.025577	0.026337
RS	15	0.223778	0.578289	1285.788622	0.026478	0.027375
RS	16	0.250158	0.708907	1086.878534	0.022382	0.023141
RS	17	0.278687	0.708907	1127.488564	0.023218	0.024113
RS	18	0.309540	0.917046	905.882668	0.018655	0.019391
RS	19	0.342907	0.917046	943.545419	0.019430	0.020264
RS	20	0.378993	1.273761	709.576490	0.014612	0.015256
RS	21	0.418019	1.273761	743.543181	0.015312	0.015985
RS	22	0.460225	1.880142	529.530308	0.010905	0.011385
RS	23	0.505869	1.880142	558.592229	0.011503	0.011954
RS	24	0.555232	2.830070	392.530292	0.008083	0.008388
RS	25	0.608617	2.830070	416.437811	0.008576	0.008826
RS	26	0.666352	4.137026	302.806715	0.006236	0.006400
RS	27	0.728790	4.137026	322.535666	0.006642	0.006751
RS	28	0.796316	5.657834	251.488234	0.005179	0.005247
RS	29	0.869343	5.657834	268.505970	0.005529	0.005548
RS	30	0.948320	7.085653	229.015526	0.004716	0.004716
RS	31	1.033732	7.085653	244.753716	0.005040	0.004999
RS	32	1.126103	8.068010	229.699023	0.004730	0.004678
RS	33	1.225999	8.068010	245.428565	0.005054	0.004967
RS	34	1.334035	8.403707	251.584506	0.005181	0.005080
RS	35	1.450873	8.403707	268.423316	0.005528	0.005401
RS	36	1.577231	8.154202	294.753381	0.006070	0.005923
RS	37	1.713883	8.154202	313.597257	0.006458	0.006294
RS	38	1.861669	7.564600	358.898191	0.007391	0.007200
RS	39	2.021496	7.564600	380.179487	0.007829	0.007632
RS	40	2.194344	6.887032	441.062683	0.009083	0.008854
RS	41	2.381276	6.887032	464.399328	0.009563	0.009338
RS	42	2.583438	6.277574	534.452793	0.011006	0.010746
RS	43	2.802071	6.277574	558.386239	0.011499	0.011247
RS	44	3.038517	5.799955	628.609973	0.012945	0.012656
RS	45	3.294227	5.799955	650.648495	0.013399	0.013119
RS	46	3.570772	5.464996	711.069777	0.014643	0.014323
RS	47	3.869848	5.464996	728.141302	0.014994	0.014679
RS	48	4.193291	5.262346	769.956104	0.015856	0.015499
RS	49	4.543087	5.262346	779.167000	0.016045	0.015687
RS	50	4.921382	5.177124	796.633071	0.016405	0.016010
RS	51	5.330499	5.177124	796.061388	0.016393	0.015989
RS	52	5.772949	5.200813	786.940778	0.016205	0.015775
RS	53	6.251447	5.200813	776.231556	0.015985	0.015543
RS	54	6.768931	5.493061	721.537450	0.014858	0.014424
RS	55	7.328576	5.493061	704.862436	0.014515	0.014068
RS	56	7.933819	5.493061	682.880657	0.014062	0.013605
RS	57	8.588374	5.493061	655.670333	0.013502	0.013038
RS	58	9.296259	10.548058	335.513626	0.006909	0.006752
RS	59	10.061819	10.548058	338.388709	0.006968	0.006790
RS	60	10.889753	10.548058	339.341828	0.006988	0.006789
RS	61	11.785142	10.548058	338.197283	0.006964	0.006747
RS	62	12.753484	10.548058	334.805341	0.006895	0.006660
RS	63	13.800721	10.548058	3456.636364	0.071182	0.068023
PA	4+25*2+4+6 0.024061600 0.015449027 13.800720778 6.123603841 0.287527508 0.278561255 0.342200446 0.414761626 0.487609839 0.578288814 0.708906563 0.917045720 1.273760841 1.880142037 2.830069709 4.137025911 5.657834190 7.085653045 8.068009907 8.403706581 8.154201596 7.564600323 6.887032362 6.277574176 5.799954936 5.464995799 5.262346020 5.177124422 5.200812764 5.493061450 10.548057858
//
IT	4622
RD	23
LK	-195259.201893
QD	-274.825969 -> -256.652646
RI	0.0027971460
TR	0.023456	0.015580
MT	13.973293
MM	C_pi: 3.432390, n_recomb: 50137.222427
RS	0	0.000000	7.166778	55.628142	0.001110	0.000078
RS	1	0.008169	7.166778	60.104864	0.001199	0.000498
RS	2	0.017005	7.166778	64.935911	0.001295	0.000993
RS	3	0.026562	7.166778	70.148320	0.001399	0.001385
RS	4	0.036901	0.293943	1814.123603	0.036183	0.034749
RS	5	0.048084	0.293943	1886.317318	0.037623	0.037789
RS	6	0.060180	0.281976	2036.135312	0.040611	0.041258
RS	7	0.073265	0.281976	2098.867330	0.041862	0.043008
RS	8	0.087418	0.346028	1764.899803	0.035201	0.036315
RS	9	0.102728	0.346028	1823.399246	0.036368	0.037563
RS	10	0.119288	0.419074	1556.608269	0.031047	0.032026
RS	11	0.137201	0.419074	1610.748465	0.032127	0.033123
RS	12	0.156577	0.491348	1421.643546	0.028355	0.029173
RS	13	0.177536	0.491348	1471.260457	0.029345	0.030247
RS	14	0.200207	0.580363	1289.316184	0.025716	0.026478
RS	15	0.224730	0.580363	1334.910559	0.026625	0.027516
RS	16	0.251256	0.708416	1133.261202	0.022603	0.023356
RS	17	0.279949	0.708416	1175.516281	0.023446	0.024330
RS	18	0.310986	0.913422	947.438952	0.018897	0.019624
RS	19	0.344558	0.913422	986.644338	0.019679	0.020502
RS	20	0.380873	1.267537	742.551598	0.014810	0.015445
RS	21	0.420154	1.267537	777.965680	0.015517	0.016182
RS	22	0.462644	1.874988	552.792251	0.011026	0.011498
RS	23	0.508604	1.874988	583.104027	0.011630	0.012076
RS	24	0.558319	2.836040	407.780830	0.008133	0.008432
RS	25	0.612095	2.836040	432.659823	0.008630	0.008875
RS	26	0.670264	4.172073	312.665677	0.006236	0.006396
RS	27	0.733184	4.172073	333.108289	0.006644	0.006749
RS	28	0.801244	5.742998	258.113405	0.005148	0.005213
RS	29	0.874864	5.742998	275.661046	0.005498	0.005514
RS	30	0.954498	7.233459	233.856850	0.004664	0.004663
RS	31	1.040636	7.233459	250.017223	0.004987	0.004944
RS	32	1.133811	8.271877	233.719788	0.004662	0.004607
RS	33	1.234597	8.271877	249.828094	0.004983	0.004894
RS	34	1.343616	8.638895	255.530482	0.005097	0.004994
RS	35	1.461540	8.638895	272.762638	0.005440	0.005310
RS	36	1.589097	8.390963	299.364533	0.005971	0.005819
RS	37	1.727074	8.390963	318.675734	0.006356	0.006186
RS	38	1.876322	7.781761	365.037134	0.007281	0.007080
RS	39	2.037762	7.781761	386.920299	0.007717	0.007508
RS	40	2.212388	7.075842	449.739513	0.008970	0.008725
RS	41	2.401280	7.075842	473.860287	0.009451	0.009206
RS	42	2.605601	6.438034	546.717303	0.010904	0.010619
RS	43	2.826613	6.438034	571.625003	0.011401	0.011121
RS	44	3.065679	5.935995	645.327627	0.012871	0.012549
RS	45	3.324273	5.935995	668.470822	0.013333	0.013017
RS	46	3.603991	5.581579	732.633812	0.014613	0.014253
RS	47	3.906558	5.581579	750.804480	0.014975	0.014619
RS	48	4.233841	5.364321	796.046672	0.015877	0.015478
RS	49	4.587858	5.364321	806.165333	0.016079	0.015679
RS	50	4.970794	5.269039	826.139463	0.016478	0.016040
RS	51	5.385011	5.269039	826.107264	0.016477	0.016033
RS	52	5.833064	5.287197	818.092794	0.016317	0.015848
RS	53	6.317717	5.287197	807.455680	0.016105	0.015626
RS	54	6.841959	5.582563	751.248562	0.014984	0.014516
RS	55	7.409025	5.582563	734.320221	0.014646	0.014169
RS	56	8.022413	5.582563	711.846793	0.014198	0.013712
RS	57	8.685907	5.582563	683.898474	0.013641	0.013150
RS	58	9.403600	10.869049	345.514853	0.006891	0.006721
RS	59	10.179918	10.869049	349.001940	0.006961	0.006770
RS	60	11.019651	10.869049	350.545374	0.006992	0.006781
RS	61	11.927980	10.869049	349.956333	0.006980	0.006751
RS	62	12.910507	10.869049	347.070563	0.006922	0.006678
RS	63	13.973293	10.869049	3650.609755	0.072812	0.069544
PA	4+25*2+4+6 0.023455648 0.015580125 13.973292963 7.166777733 0.293943418 0.281975741 0.346027771 0.419074083 0.491347910 0.580362727 0.708415739 0.913421531 1.267537054 1.874987934 2.836039819 4.172072680 5.742997712 7.233459461 8.271876857 8.638895134 8.390963473 7.781761119 7.075842253 6.438034345 5.935995092 5.581579138 5.364320736 5.269039492 5.287196541 5.582562788 10.869049290
//
IT	5030
RD	24
LK	-195223.480831
QD	-262.403719 -> -245.571904
RI	0.0024841280
TR	0.022884	0.015704
MT	14.142346
MM	C_pi: 3.513637, n_recomb: 51689.050095
RS	0	0.000000	8.393377	49.055194	0.000949	0.000067
RS	1	0.008189	8.393377	53.022088	0.001026	0.000427
RS	2	0.017049	8.393377	57.305316	0.001109	0.000852
RS	3	0.026634	8.393377	61.929345	0.001198	0.001190
RS	4	0.037005	0.300437	1836.320937	0.035526	0.034215
RS	5	0.048224	0.300437	1911.146874	0.036974	0.037236
RS	6	0.060363	0.285302	2085.495671	0.040347	0.041076
RS	7	0.073495	0.285302	2150.984226	0.041614	0.042830
RS	8	0.087703	0.349733	1811.642200	0.035049	0.036213
RS	9	0.103074	0.349733	1872.609342	0.036228	0.037466
RS	10	0.119704	0.423295	1600.366066	0.030961	0.031973
RS	11	0.137696	0.423295	1656.750714	0.032052	0.033070
RS	12	0.157162	0.495065	1466.433859	0.028370	0.029205
RS	13	0.178221	0.495065	1518.083803	0.029370	0.030277
RS	14	0.201005	0.582492	1335.809317	0.025843	0.026608
RS	15	0.225655	0.582492	1383.216479	0.026760	0.027645
RS	16	0.252323	0.708059	1179.208973	0.022814	0.023561
RS	17	0.281176	0.708059	1223.095499	0.023663	0.024537
RS	18	0.312391	0.909968	988.907232	0.019132	0.019850
RS	19	0.346162	0.909968	1029.639760	0.019920	0.020734
RS	20	0.382699	1.261395	775.601349	0.015005	0.015631
RS	21	0.422228	1.261395	812.452896	0.015718	0.016376
RS	22	0.464995	1.869491	576.122683	0.011146	0.011612
RS	23	0.511263	1.869491	607.681021	0.011756	0.012197
RS	24	0.561321	2.840746	423.026002	0.008184	0.008477
RS	25	0.615477	2.840746	448.874325	0.008684	0.008926
RS	26	0.674069	4.204508	322.460540	0.006238	0.006395
RS	27	0.737459	4.204508	343.612516	0.006648	0.006750
RS	28	0.806040	5.824311	264.639846	0.005120	0.005182
RS	29	0.880237	5.824311	282.710524	0.005469	0.005484
RS	30	0.960511	7.377001	238.574068	0.004616	0.004612
RS	31	1.047358	7.377001	255.147342	0.004936	0.004892
RS	32	1.141317	8.472127	237.586221	0.004596	0.004541
RS	33	1.242971	8.472127	254.061304	0.004915	0.004825
RS	34	1.352949	8.871670	259.277428	0.005016	0.004911
RS	35	1.471934	8.871670	276.887534	0.005357	0.005224
RS	36	1.600662	8.626466	303.707302	0.005876	0.005720
RS	37	1.739932	8.626466	323.466182	0.006258	0.006082
RS	38	1.890608	7.998299	370.815827	0.007174	0.006966
RS	39	2.053622	7.998299	393.277253	0.007609	0.007389
RS	40	2.229986	7.264261	457.947418	0.008860	0.008600
RS	41	2.420793	7.264261	482.826953	0.009341	0.009078
RS	42	2.627225	6.598031	558.412335	0.010803	0.010496
RS	43	2.850563	6.598031	584.271915	0.011304	0.010998
RS	44	3.092190	6.071360	661.410885	0.012796	0.012443
RS	45	3.353604	6.071360	685.645145	0.013265	0.012916
RS	46	3.636426	5.697219	753.557828	0.014579	0.014182
RS	47	3.942408	5.697219	772.826787	0.014951	0.014558
RS	48	4.273449	5.465064	821.557443	0.015894	0.015456
RS	49	4.631598	5.465064	832.595362	0.016108	0.015668
RS	50	5.019077	5.359426	855.175487	0.016545	0.016067
RS	51	5.438288	5.359426	855.701606	0.016555	0.016073
RS	52	5.891828	5.371743	848.899363	0.016423	0.015917
RS	53	6.382510	5.371743	838.353768	0.016219	0.015706
RS	54	6.913375	5.669689	780.737808	0.015105	0.014605
RS	55	7.487713	5.669689	763.568813	0.014772	0.014265
RS	56	8.109084	5.669689	740.617503	0.014328	0.013815
RS	57	8.781341	5.669689	711.945782	0.013774	0.013258
RS	58	9.508650	11.185909	355.297307	0.006874	0.006690
RS	59	10.295520	11.185909	359.394421	0.006953	0.006750
RS	60	11.146828	11.185909	361.528970	0.006994	0.006772
RS	61	12.067851	11.185909	361.499410	0.006994	0.006754
RS	62	13.064298	11.185909	359.127326	0.006948	0.006693
RS	63	14.142346	11.185909	3845.145404	0.074390	0.071015
PA	4+25*2+4+6 0.022884119 0.015703936 14.142346226 8.393376647 0.300436615 0.285301993 0.349732657 0.423295194 0.495065436 0.582491676 0.708058854 0.909968464 1.261395052 1.869491230 2.840745925 4.204507846 5.824311242 7.377000629 8.472126965 8.871670119 8.626465582 7.998298810 7.264261277 6.598031080 6.071359653 5.697218840 5.465063921 5.359425738 5.371742695 5.669689176 11.185908738
//
IT	5259
RD	25
LK	-195190.390981
QD	-250.810472 -> -235.205043
RI	0.0022213210
TR	0.022344	0.015821
MT	14.308024
MM	C_pi: 3.593599, n_recomb: 53215.825527
RS	0	0.000000	9.835268	43.172441	0.000811	0.000057
RS	1	0.008209	9.835268	46.679066	0.000877	0.000365
RS	2	0.017092	9.835268	50.467193	0.000948	0.000730
RS	3	0.026704	9.835268	54.558852	0.001025	0.001021
RS	4	0.037105	0.307001	1856.291461	0.034882	0.033685
RS	5	0.048360	0.307001	1933.654217	0.036336	0.036689
RS	6	0.060539	0.288538	2133.535637	0.040092	0.040901
RS	7	0.073718	0.288538	2201.743569	0.041374	0.042659
RS	8	0.087979	0.353319	1857.338974	0.034902	0.036116
RS	9	0.103410	0.353319	1920.743308	0.036093	0.037375
RS	10	0.120108	0.427429	1643.029333	0.030875	0.031919
RS	11	0.138177	0.427429	1701.634918	0.031976	0.033017
RS	12	0.157729	0.498760	1510.157440	0.028378	0.029229
RS	13	0.178886	0.498760	1563.825356	0.029386	0.030300
RS	14	0.201780	0.584679	1381.446235	0.025959	0.026728
RS	15	0.226553	0.584679	1430.654896	0.026884	0.027765
RS	16	0.253360	0.707829	1224.675259	0.023013	0.023757
RS	17	0.282367	0.707829	1270.178860	0.023868	0.024734
RS	18	0.313756	0.906692	1030.232596	0.019360	0.020071
RS	19	0.347721	0.906692	1072.475753	0.020153	0.020958
RS	20	0.384475	1.255356	808.688979	0.015196	0.015815
RS	21	0.424246	1.255356	846.966705	0.015916	0.016567
RS	22	0.467281	1.863731	599.497325	0.011265	0.011725
RS	23	0.513850	1.863731	632.297694	0.011882	0.012317
RS	24	0.564241	2.844311	438.258199	0.008235	0.008523
RS	25	0.618769	2.844311	465.073125	0.008739	0.008977
RS	26	0.677773	4.234502	332.190428	0.006242	0.006395
RS	27	0.741620	4.234502	354.047306	0.006653	0.006753
RS	28	0.810709	5.901974	271.069113	0.005094	0.005153
RS	29	0.885470	5.901974	289.656008	0.005443	0.005456
RS	30	0.966367	7.516439	243.171174	0.004570	0.004564
RS	31	1.053906	7.516439	260.148299	0.004889	0.004843
RS	32	1.148631	8.668798	241.306538	0.004534	0.004478
RS	33	1.251131	8.668798	258.136911	0.004851	0.004759
RS	34	1.362046	9.102004	262.836968	0.004939	0.004833
RS	35	1.482066	9.102004	280.810300	0.005277	0.005142
RS	36	1.611939	8.860569	307.800236	0.005784	0.005625
RS	37	1.752473	8.860569	327.988052	0.006163	0.005983
RS	38	1.904543	8.214119	376.255437	0.007070	0.006856
RS	39	2.069097	8.214119	399.272241	0.007503	0.007274
RS	40	2.247159	7.452162	465.713325	0.008751	0.008480
RS	41	2.439838	7.452162	491.326640	0.009233	0.008955
RS	42	2.648335	6.757451	569.565755	0.010703	0.010376
RS	43	2.873947	6.757451	596.354435	0.011206	0.010879
RS	44	3.118079	6.205956	676.884046	0.012720	0.012340
RS	45	3.382253	6.205956	702.194353	0.013195	0.012817
RS	46	3.668112	5.811850	773.857631	0.014542	0.014112
RS	47	3.977439	5.811850	794.221762	0.014925	0.014497
RS	48	4.312157	5.564541	846.492922	0.015907	0.015431
RS	49	4.674353	5.564541	858.458939	0.016132	0.015655
RS	50	5.066282	5.448280	883.733955	0.016607	0.016092
RS	51	5.490384	5.448280	884.834757	0.016627	0.016109
RS	52	5.949302	5.454482	879.343745	0.016524	0.015983
RS	53	6.445891	5.454482	868.907214	0.016328	0.015782
RS	54	6.983247	5.754510	809.984216	0.015221	0.014691
RS	55	7.564713	5.754510	792.586006	0.014894	0.014358
RS	56	8.193913	5.754510	769.169512	0.014454	0.013914
RS	57	8.874764	5.754510	739.788118	0.013902	0.013362
RS	58	9.611506	11.498655	364.859247	0.006856	0.006661
RS	59	10.408728	11.498655	369.563553	0.006945	0.006730
RS	60	11.271395	11.498655	372.288982	0.006996	0.006763
RS	61	12.204877	11.498655	372.821664	0.007006	0.006756
RS	62	13.214990	11.498655	370.969378	0.006971	0.006707
RS	63	14.308024	11.498655	4039.938971	0.075916	0.072436
PA	4+25*2+4+6 0.022344426 0.015820932 14.308023740 9.835267849 0.307000902 0.288537630 0.353318782 0.427428936 0.498760335 0.584679403 0.707829267 0.906691600 1.255356192 1.863730726 2.844311331 4.234502139 5.901974205 7.516439404 8.668797763 9.102003779 8.860568503 8.214118995 7.452162353 6.757451491 6.205956312 5.811850419 5.564540680 5.448280467 5.454481900 5.754510041 11.498654772
//
CC
CC	Brief Description of the file format:
CC	  CC  comments
CC	  MM  useful-messages
CC	  RD  round-of-iterations
CC	  LL  \log[P(sequence)]
CC	  QD  Q-before-opt Q-after-opt
CC	  TR  \theta_0 \rho_0
CC	  RS  k t_k \lambda_k \pi_k \sum_{l\not=k}A_{kl} A_{kk}
CC	  DC  begin end best-k t_k+\Delta_k max-prob
CC
MM	Version: 0.6.5-r67
MM	pattern:4+25*2+4+6, n:63, n_free_lambdas:28
MM	n_iterations:25, skip:1, max_t:5, theta/rho:5
MM	is_decoding:0
MM	n_seqs:11, sum_L:952117, sum_n:65859
RD	0
LK	0.000000
QD	0.000000 -> 0.000000
RI	inf
TR	0.071680	0.014336
MT	5.000000
MM	C_pi: 1.000000, n_recomb: 13552.372215
RS	0	0.000000	1.000000	86.377792	0.006374	0.000000
RS	1	0.006440	1.000000	91.335651	0.006739	0.000000
RS	2	0.013294	1.000000	96.537043	0.007123	0.000000
RS	3	0.020590	1.000000	101.988501	0.007526	0.000000
RS	4	0.028356	1.000000	107.695938	0.007947	0.000000
RS	5	0.036622	1.000000	113.664508	0.008387	0.000000
RS	6	0.045421	1.000000	119.898439	0.008847	0.000000
RS	7	0.054785	1.000000	126.400861	0.009327	0.000000
RS	8	0.064753	1.000000	133.173603	0.009827	0.000000
RS	9	0.075363	1.000000	140.216976	0.010346	0.000000
RS	10	0.086656	1.000000	147.529537	0.010886	0.000000
RS	11	0.098677	1.000000	155.107828	0.011445	0.000000
RS	12	0.111471	1.000000	162.946101	0.012023	0.000000
RS	13	0.125090	1.000000	171.036012	0.012620	0.000000
RS	14	0.139585	1.000000	179.366311	0.013235	0.000000
RS	15	0.155014	1.000000	187.922501	0.013866	0.000000
RS	16	0.171437	1.000000	196.686495	0.014513	0.000000
RS	17	0.188917	1.000000	205.636250	0.015173	0.000000
RS	18	0.207523	1.000000	214.745408	0.015846	0.000000
RS	19	0.227327	1.000000	223.982927	0.016527	0.000000
RS	20	0.248406	1.000000	233.312732	0.017216	0.000000
RS	21	0.270843	1.000000	242.693372	0.017908	0.000000
RS	22	0.294725	1.000000	252.077715	0.018600	0.000000
RS	23	0.320144	1.000000	261.412684	0.019289	0.000000
RS	24	0.347201	1.000000	270.639053	0.019970	0.000000
RS	25	0.376000	1.000000	279.691317	0.020638	0.000000
RS	26	0.406654	1.000000	288.497663	0.021288	0.000000
RS	27	0.439282	1.000000	296.980055	0.021914	0.000000
RS	28	0.474011	1.000000	305.054468	0.022509	0.000000
RS	29	0.510976	1.000000	312.631284	0.023068	0.000000
RS	30	0.550322	1.000000	319.615885	0.023584	0.000000
RS	31	0.592202	1.000000	325.909467	0.024048	0.000000
RS	32	0.636779	1.000000	331.410089	0.024454	0.000000
RS	33	0.684227	1.000000	336.013995	0.024794	0.000000
RS	34	0.734730	1.000000	339.617209	0.025060	0.000000
RS	35	0.788485	1.000000	342.117428	0.025244	0.000000
RS	36	0.845702	1.000000	343.416191	0.025340	0.000000
RS	37	0.906604	1.000000	343.421339	0.025340	0.000000
RS	38	0.971428	1.000000	342.049718	0.025239	0.000000
RS	39	1.040426	1.000000	339.230089	0.025031	0.000000
RS	40	1.113868	1.000000	334.906183	0.024712	0.000000
RS	41	1.192040	1.000000	329.039810	0.024279	0.000000
RS	42	1.275245	1.000000	321.613926	0.023731	0.000000
RS	43	1.363809	1.000000	312.635501	0.023069	0.000000
RS	44	1.458076	1.000000	302.138073	0.022294	0.000000
RS	45	1.558414	1.000000	290.183786	0.021412	0.000000
RS	46	1.665214	1.000000	276.864757	0.020429	0.000000
RS	47	1.778891	1.000000	262.303577	0.019355	0.000000
RS	48	1.899889	1.000000	246.652787	0.018200	0.000000
RS	49	2.028679	1.000000	230.093187	0.016978	0.000000
RS	50	2.165763	1.000000	212.830856	0.015704	0.000000
RS	51	2.311675	1.000000	195.092871	0.014395	0.000000
RS	52	2.466983	1.000000	177.121720	0.013069	0.000000
RS	53	2.632293	1.000000	159.168563	0.011745	0.000000
RS	54	2.808249	1.000000	141.485526	0.010440	0.000000
RS	55	2.995536	1.000000	124.317372	0.009173	0.000000
RS	56	3.194884	1.000000	107.892944	0.007961	0.000000
RS	57	3.407070	1.000000	92.416867	0.006819	0.000000
RS	58	3.632920	1.000000	78.062036	0.005760	0.000000
RS	59	3.873315	1.000000	64.963421	0.004794	0.000000
RS	60	4.129191	1.000000	53.213673	0.003927	0.000000
RS	61	4.401545	1.000000	42.860897	0.003163	0.000000
RS	62	4.691438	1.000000	33.908844	0.002502	0.000000
RS	63	5.000000	1.000000	94.564601	0.006978	0.000000
PA	4+25*2+4+6 0.071679822 0.014335964 5.000000000 1.000000000 1.000000000 1.000000000 1.000000000 1.000000000 1.000000000 1.000000000 1.000000000 1.000000000 1.000000000 1.000000000 1.000000000 1.000000000 1.000000000 1.000000000 1.000000000 1.000000000 1.000000000 1.000000000 1.000000000 1.000000000 1.000000000 1.000000000 1.000000000 1.000000000 1.000000000 1.000000000 1.000000000
//
IT	4566
RD	1
LK	-194724.568184
QD	-2928.438935 -> -1242.243298
RI	0.0853289211
TR	0.056257	0.010755
MT	7.435760
MM	C_pi: 1.149043, n_recomb: 11693.459946
RS	0	0.000000	0.224100	362.512408	0.031001	0.002430
RS	1	0.007102	0.224100	375.739901	0.032132	0.015101
RS	2	0.014707	0.224100	388.544999	0.033228	0.026332
RS	3	0.022853	0.224100	400.786581	0.034274	0.032588
RS	4	0.031578	0.236215	391.581824	0.033487	0.035937
RS	5	0.040922	0.236215	402.582947	0.034428	0.037808
RS	6	0.050929	0.284067	344.477784	0.029459	0.038640
RS	7	0.061648	0.284067	354.828189	0.030344	0.037948
RS	8	0.073127	0.357182	291.149315	0.024898	0.035535
RS	9	0.085422	0.357182	300.929307	0.025735	0.032306
RS	10	0.098590	0.453959	245.135606	0.020963	0.029201
RS	11	0.112693	0.453959	254.253901	0.021743	0.026504
RS	12	0.127797	0.571625	209.714772	0.017934	0.024133
RS	13	0.143974	0.571625	218.141797	0.018655	0.021976
RS	14	0.161300	0.709050	183.122480	0.015660	0.020004
RS	15	0.179856	0.709050	190.903828	0.016326	0.018238
RS	16	0.199730	0.859709	164.254783	0.014047	0.016696
RS	17	0.221016	0.859709	171.487422	0.014665	0.015366
RS	18	0.243813	1.016315	151.505598	0.012956	0.014219
RS	19	0.268229	1.016315	158.299983	0.013537	0.013220
RS	20	0.294379	1.173664	143.236519	0.012249	0.012345
RS	21	0.322386	1.173664	149.688028	0.012801	0.011576
RS	22	0.352381	1.326542	138.378370	0.011834	0.010906
RS	23	0.384507	1.326542	144.561221	0.012363	0.010329
RS	24	0.418915	1.469087	136.308832	0.011657	0.009844
RS	25	0.455766	1.469087	142.275283	0.012167	0.009447
RS	26	0.495234	1.596416	136.564439	0.011679	0.009133
RS	27	0.537504	1.596416	142.340760	0.012173	0.008896
RS	28	0.582777	1.705608	138.729826	0.011864	0.008731
RS	29	0.631264	1.705608	144.311131	0.012341	0.008634
RS	30	0.683195	1.795372	142.431985	0.012180	0.008604
RS	31	0.738814	1.795372	147.777372	0.012638	0.008640
RS	32	0.798383	1.865479	147.326658	0.012599	0.008740
RS	33	0.862182	1.865479	152.353864	0.013029	0.008906
RS	34	0.930511	1.916347	153.068406	0.013090	0.009139
RS	35	1.003693	1.916347	157.647534	0.013482	0.009438
RS	36	1.082072	1.949020	159.256866	0.013619	0.009806
RS	37	1.166018	1.949020	163.204060	0.013957	0.010242
RS	38	1.255924	1.965508	165.361382	0.014141	0.010741
RS	39	1.352215	1.965508	168.436179	0.014404	0.011294
RS	40	1.455345	1.969002	170.662982	0.014595	0.011890
RS	41	1.565798	1.969002	172.576162	0.014758	0.012509
RS	42	1.684095	1.963554	174.267107	0.014903	0.013129
RS	43	1.810793	1.963554	174.705896	0.014940	0.013724
RS	44	1.946489	1.953407	175.198171	0.014983	0.014265
RS	45	2.091821	1.953407	173.871631	0.014869	0.014726
RS	46	2.247474	1.942182	172.574130	0.014758	0.015083
RS	47	2.414180	1.942182	169.272874	0.014476	0.015317
RS	48	2.592725	1.932446	165.792570	0.014178	0.015413
RS	49	2.783950	1.932446	160.450250	0.013721	0.015366
RS	50	2.988755	1.925791	154.669794	0.013227	0.015173
RS	51	3.208103	1.925791	147.412255	0.012606	0.014838
RS	52	3.443029	1.923262	139.508193	0.011930	0.014371
RS	53	3.694638	1.923262	130.678137	0.011175	0.013783
RS	54	3.964116	1.930691	120.815883	0.010332	0.013090
RS	55	4.252730	1.930691	111.028231	0.009495	0.012307
RS	56	4.561841	1.930691	100.930984	0.008631	0.011454
RS	57	4.892902	1.930691	90.690689	0.007756	0.010549
RS	58	5.247475	2.058547	75.929603	0.006493	0.009613
RS	59	5.627227	2.058547	67.332551	0.005758	0.008667
RS	60	6.033948	2.058547	58.914442	0.005038	0.007729
RS	61	6.469552	2.058547	50.814636	0.004346	0.006818
RS	62	6.936091	2.058547	43.160316	0.003691	0.005952
RS	63	7.435760	2.058547	158.990319	0.013597	0.024659
PA	4+25*2+4+6 0.056256891 0.010754530 7.435760498 0.224100113 0.236214638 0.284067154 0.357181549 0.453958511 0.571624756 0.709050179 0.859708786 1.016315460 1.173664093 1.326541901 1.469086647 1.596416473 1.705608368 1.795372009 1.865478516 1.916346550 1.949020386 1.965507507 1.969001770 1.963554382 1.953407288 1.942181587 1.932445526 1.925791264 1.923261642 1.930690765 2.058546960
//
IT	5390
RD	2
LK	-192198.255574
QD	-1376.799831 -> -939.381175
RI	0.0936298711
TR	0.050453	0.010203
MT	8.678223
MM	C_pi: 1.307256, n_recomb: 12615.310019
RS	0	0.000000	0.213782	424.176755	0.033624	0.001732
RS	1	0.007361	0.213782	439.450536	0.034835	0.011864
RS	2	0.015264	0.213782	454.081201	0.035994	0.023512
RS	3	0.023749	0.213782	467.879038	0.037088	0.032301
RS	4	0.032859	0.185304	552.576217	0.043802	0.036855
RS	5	0.042639	0.185304	561.700494	0.044525	0.042217
RS	6	0.053139	0.215647	490.742215	0.038901	0.039170
RS	7	0.064412	0.215647	499.109737	0.039564	0.042589
RS	8	0.076515	0.273453	401.245635	0.031806	0.035907
RS	9	0.089509	0.273453	410.107762	0.032509	0.037231
RS	10	0.103459	0.360961	318.490692	0.025246	0.029915
RS	11	0.118436	0.360961	327.567129	0.025966	0.030287
RS	12	0.134516	0.481139	253.453227	0.020091	0.024223
RS	13	0.151780	0.481139	262.199910	0.020784	0.024293
RS	14	0.170314	0.639171	204.664120	0.016223	0.019563
RS	15	0.190212	0.639171	212.774571	0.016866	0.019492
RS	16	0.211576	0.833653	169.906352	0.013468	0.015998
RS	17	0.234512	0.833653	177.306092	0.014055	0.015925
RS	18	0.259136	1.059595	145.759386	0.011554	0.013413
RS	19	0.285573	1.059595	152.514825	0.012090	0.013351
RS	20	0.313956	1.312574	128.937691	0.010221	0.011493
RS	21	0.344429	1.312574	135.159115	0.010714	0.011410
RS	22	0.377144	1.584281	117.443972	0.009310	0.010014
RS	23	0.412268	1.584281	123.247317	0.009770	0.009941
RS	24	0.449978	1.859201	110.234806	0.008738	0.008932
RS	25	0.490464	1.859201	115.732504	0.009174	0.008921
RS	26	0.533929	2.119030	106.593812	0.008450	0.008237
RS	27	0.580595	2.119030	111.884992	0.008869	0.008307
RS	28	0.630695	2.348042	105.939171	0.008398	0.007881
RS	29	0.684484	2.348042	111.099960	0.008807	0.008031
RS	30	0.742232	2.534756	107.847843	0.008549	0.007817
RS	31	0.804231	2.534756	112.924708	0.008951	0.008055
RS	32	0.870794	2.672125	112.036360	0.008881	0.008033
RS	33	0.942257	2.672125	117.038782	0.009278	0.008371
RS	34	1.018981	2.757479	118.297948	0.009377	0.008538
RS	35	1.101352	2.757479	123.186961	0.009765	0.008992
RS	36	1.189787	2.792840	126.396936	0.010019	0.009354
RS	37	1.284732	2.792840	131.067924	0.010390	0.009934
RS	38	1.386666	2.785971	135.892127	0.010772	0.010487
RS	39	1.496104	2.785971	140.154771	0.011110	0.011171
RS	40	1.613598	2.749854	145.974527	0.011571	0.011863
RS	41	1.739741	2.749854	149.541656	0.011854	0.012578
RS	42	1.875170	2.699378	155.446767	0.012322	0.013300
RS	43	2.020568	2.699378	157.948016	0.012520	0.013924
RS	44	2.176669	2.647671	162.864197	0.012910	0.014528
RS	45	2.344261	2.647671	163.893896	0.012992	0.014937
RS	46	2.524190	2.603340	166.839084	0.013225	0.015293
RS	47	2.717364	2.603340	166.029844	0.013161	0.015411
RS	48	2.924759	2.570268	166.328186	0.013185	0.015454
RS	49	3.147420	2.570268	163.429194	0.012955	0.015271
RS	50	3.386472	2.549439	160.775880	0.012745	0.015001
RS	51	3.643121	2.549439	155.720413	0.012344	0.014554
RS	52	3.918663	2.541099	150.148581	0.011902	0.014014
RS	53	4.214489	2.541099	143.103679	0.011344	0.013359
RS	54	4.532091	2.557401	134.393877	0.010653	0.012578
RS	55	4.873073	2.557401	125.893402	0.009979	0.011785
RS	56	5.239155	2.557401	116.753277	0.009255	0.010942
RS	57	5.632186	2.557401	107.116755	0.008491	0.010062
RS	58	6.054148	2.881850	87.048862	0.006900	0.008644
RS	59	6.507173	2.881850	79.597739	0.006310	0.007888
RS	60	6.993546	2.881850	71.929900	0.005702	0.007126
RS	61	7.515723	2.881850	64.181836	0.005088	0.006369
RS	62	8.076339	2.881850	56.494209	0.004478	0.005630
RS	63	8.678223	2.881850	247.032650	0.019582	0.025731
PA	4+25*2+4+6 0.050453094 0.010203135 8.678222541 0.213781783 0.185303879 0.215646879 0.273453157 0.360960908 0.481138509 0.639170690 0.833652520 1.059595148 1.312573988 1.584281001 1.859200705 2.119030272 2.348041781 2.534755691 2.672125191 2.757478556 2.792839507 2.785971031 2.749853901 2.699377931 2.647670992 2.603339521 2.570267585 2.549439319 2.541099284 2.557400777 2.881849990
//
IT	5315
RD	3
LK	-191484.407052
QD	-1040.010779 -> -850.490648
RI	0.0781192218
TR	0.046929	0.010313
MT	9.393334
MM	C_pi: 1.489980, n_recomb: 14518.333218
RS	0	0.000000	0.265420	401.154736	0.027631	0.001372
RS	1	0.007495	0.265420	418.789873	0.028846	0.009504
RS	2	0.015551	0.265420	436.243032	0.030048	0.019199
RS	3	0.024212	0.265420	453.354157	0.031226	0.026674
RS	4	0.033521	0.187080	661.532570	0.045565	0.036957
RS	5	0.043528	0.187080	672.772859	0.046340	0.042145
RS	6	0.054286	0.205703	621.400780	0.042801	0.040502
RS	7	0.065849	0.205703	630.183017	0.043406	0.044440
RS	8	0.078279	0.253233	520.006454	0.035817	0.037776
RS	9	0.091641	0.253233	529.250259	0.036454	0.040052
RS	10	0.106004	0.331590	412.624187	0.028421	0.031784
RS	11	0.121444	0.331590	422.673055	0.029113	0.033033
RS	12	0.138041	0.446155	322.832804	0.022236	0.025623
RS	13	0.155881	0.446155	332.961405	0.022934	0.026394
RS	14	0.175059	0.606408	253.406877	0.017454	0.020394
RS	15	0.195675	0.606408	262.990270	0.018114	0.020885
RS	16	0.217835	0.816113	203.287763	0.014002	0.016376
RS	17	0.241656	0.816113	212.033753	0.014605	0.016746
RS	18	0.267263	1.075295	168.149997	0.011582	0.013468
RS	19	0.294788	1.075295	176.042016	0.012125	0.013756
RS	20	0.324377	1.385174	143.261841	0.009868	0.011317
RS	21	0.356184	1.385174	150.399840	0.010359	0.011503
RS	22	0.390374	1.740451	125.779127	0.008663	0.009666
RS	23	0.427126	1.740451	132.302497	0.009113	0.009798
RS	24	0.466634	2.120411	114.290091	0.007872	0.008472
RS	25	0.509102	2.120411	120.357053	0.008290	0.008620
RS	26	0.554753	2.494014	107.779738	0.007424	0.007722
RS	27	0.603826	2.494014	113.546553	0.007821	0.007915
RS	28	0.656576	2.830311	105.391194	0.007259	0.007351
RS	29	0.713281	2.830311	110.993436	0.007645	0.007595
RS	30	0.774235	3.103704	106.541457	0.007338	0.007298
RS	31	0.839757	3.103704	112.084879	0.007720	0.007602
RS	32	0.910190	3.296509	110.919691	0.007640	0.007544
RS	33	0.985902	3.296509	116.472745	0.008022	0.007925
RS	34	1.067289	3.400757	118.394698	0.008155	0.008100
RS	35	1.154775	3.400757	123.974553	0.008539	0.008577
RS	36	1.248819	3.419834	128.850420	0.008875	0.008997
RS	37	1.349910	3.419834	134.397140	0.009257	0.009583
RS	38	1.458579	3.370458	141.880186	0.009772	0.010243
RS	39	1.575392	3.370458	147.219737	0.010140	0.010916
RS	40	1.700960	3.279804	156.481373	0.010778	0.011754
RS	41	1.835939	3.279804	161.295598	0.011110	0.012434
RS	42	1.981034	3.176511	170.993944	0.011778	0.013312
RS	43	2.137004	3.176511	174.827551	0.012042	0.013877
RS	44	2.304664	3.082799	183.333862	0.012628	0.014611
RS	45	2.484889	3.082799	185.657278	0.012788	0.014938
RS	46	2.678623	3.010307	191.524408	0.013192	0.015376
RS	47	2.886876	3.010307	191.836441	0.013213	0.015407
RS	48	3.110737	2.961599	194.152056	0.013373	0.015488
RS	49	3.351377	2.961599	192.082133	0.013230	0.015232
RS	50	3.610052	2.934960	190.490451	0.013121	0.014974
RS	51	3.888114	2.934960	185.879308	0.012803	0.014481
RS	52	4.187016	2.928721	180.432243	0.012428	0.013939
RS	53	4.508321	2.928721	173.393558	0.011943	0.013267
RS	54	4.853707	2.963887	163.396085	0.011254	0.012452
RS	55	5.224980	2.963887	154.550816	0.010645	0.011671
RS	56	5.624078	2.963887	144.790021	0.009973	0.010847
RS	57	6.053088	2.963887	134.255452	0.009247	0.009993
RS	58	6.514252	3.520725	104.989268	0.007231	0.008172
RS	59	7.009979	3.520725	97.781458	0.006735	0.007537
RS	60	7.542861	3.520725	90.095231	0.006206	0.006888
RS	61	8.115681	3.520725	82.059954	0.005652	0.006233
RS	62	8.731432	3.520725	73.819180	0.005085	0.005581
RS	63	9.393334	3.520725	363.688810	0.025050	0.027714
PA	4+25*2+4+6 0.046928809 0.010312639 9.393333632 0.265420307 0.187079999 0.205703214 0.253233108 0.331590080 0.446155484 0.606408480 0.816113297 1.075295422 1.385174035 1.740450927 2.120411440 2.494013851 2.830310506 3.103704248 3.296509207 3.400756804 3.419833808 3.370457804 3.279804259 3.176511495 3.082799079 3.010307458 2.961598924 2.934959667 2.928721215 2.963887057 3.520725251
//
IT	4528
RD	4
LK	-191141.753569
QD	-918.746473 -> -791.617144
RI	0.0602833227
TR	0.044219	0.010615
MT	9.878115
MM	C_pi: 1.649037, n_recomb: 16522.263076
RS	0	0.000000	0.338791	362.387102	0.021933	0.001139
RS	1	0.007580	0.338791	380.924056	0.023055	0.007852
RS	2	0.015734	0.338791	399.706538	0.024192	0.015840
RS	3	0.024507	0.338791	418.623386	0.025337	0.021865
RS	4	0.033944	0.198329	739.591854	0.044763	0.036696
RS	5	0.044097	0.198329	754.535979	0.045668	0.041125
RS	6	0.055019	0.207862	732.513725	0.044335	0.041292
RS	7	0.066769	0.207862	743.195825	0.044981	0.044934
RS	8	0.079410	0.248070	632.330789	0.038271	0.039206
RS	9	0.093009	0.248070	642.696985	0.038899	0.041575
RS	10	0.107639	0.319248	508.964094	0.030805	0.033369
RS	11	0.123378	0.319248	520.284303	0.031490	0.034851
RS	12	0.140310	0.427512	398.478909	0.024118	0.026949
RS	13	0.158525	0.427512	410.184828	0.024826	0.027964
RS	14	0.178120	0.584718	309.715654	0.018745	0.021299
RS	15	0.199202	0.584718	320.993982	0.019428	0.022022
RS	16	0.221881	0.798162	244.380727	0.014791	0.016906
RS	17	0.246279	0.798162	254.730089	0.015417	0.017476
RS	18	0.272526	1.072358	198.042814	0.011986	0.013711
RS	19	0.300763	1.072358	207.343461	0.012549	0.014166
RS	20	0.331140	1.415076	164.771844	0.009973	0.011338
RS	21	0.363820	1.415076	173.094691	0.010476	0.011660
RS	22	0.398977	1.826946	141.012980	0.008535	0.009521
RS	23	0.436799	1.826946	148.508024	0.008988	0.009758
RS	24	0.477487	2.286105	125.086725	0.007571	0.008214
RS	25	0.521260	2.286105	131.952281	0.007986	0.008442
RS	26	0.568350	2.751784	115.683100	0.007002	0.007397
RS	27	0.619010	2.751784	122.130539	0.007392	0.007650
RS	28	0.673510	3.178852	111.614950	0.006755	0.006993
RS	29	0.732141	3.178852	117.836609	0.007132	0.007278
RS	30	0.795216	3.527041	112.081649	0.006784	0.006928
RS	31	0.863072	3.527041	118.237733	0.007156	0.007256
RS	32	0.936071	3.766576	116.708615	0.007064	0.007177
RS	33	1.014604	3.766576	122.920338	0.007440	0.007564
RS	34	1.099089	3.882893	125.427892	0.007591	0.007751
RS	35	1.189979	3.882893	131.762422	0.007975	0.008217
RS	36	1.287757	3.880449	138.253319	0.008368	0.008684
RS	37	1.392947	3.880449	144.690304	0.008757	0.009246
RS	38	1.506110	3.785931	154.823289	0.009371	0.009991
RS	39	1.627851	3.785931	161.199735	0.009757	0.010630
RS	40	1.758819	3.641839	173.920177	0.010526	0.011585
RS	41	1.899715	3.641839	179.878775	0.010887	0.012226
RS	42	2.051290	3.490495	193.343226	0.011702	0.013234
RS	43	2.214355	3.490495	198.332420	0.012004	0.013761
RS	44	2.389779	3.361898	210.256584	0.012726	0.014609
RS	45	2.578501	3.361898	213.614801	0.012929	0.014905
RS	46	2.781527	3.269138	222.016398	0.013437	0.015422
RS	47	2.999942	3.269138	223.114165	0.013504	0.015431
RS	48	3.234913	3.212268	226.858371	0.013730	0.015552
RS	49	3.487695	3.212268	225.229664	0.013632	0.015288
RS	50	3.759637	3.186289	223.986695	0.013557	0.015043
RS	51	4.052191	3.186289	219.419280	0.013280	0.014553
RS	52	4.366921	3.187500	213.347875	0.012913	0.014005
RS	53	4.705507	3.187500	205.949227	0.012465	0.013346
RS	54	5.069757	3.247416	193.758555	0.011727	0.012481
RS	55	5.461617	3.247416	184.311020	0.011155	0.011728
RS	56	5.883179	3.247416	173.696932	0.010513	0.010930
RS	57	6.336695	3.247416	162.060311	0.009809	0.010099
RS	58	6.824586	4.054990	121.687631	0.007365	0.007884
RS	59	7.349460	4.054990	114.785382	0.006947	0.007344
RS	60	7.914117	4.054990	107.201122	0.006488	0.006783
RS	61	8.521575	4.054990	99.050504	0.005995	0.006206
RS	62	9.175078	4.054990	90.470258	0.005476	0.005623
RS	63	9.878115	4.054990	488.551562	0.029569	0.030031
PA	4+25*2+4+6 0.044219297 0.010615328 9.878114556 0.338791236 0.198328607 0.207862304 0.248069797 0.319248297 0.427512344 0.584717575 0.798161663 1.072358442 1.415076467 1.826945982 2.286104983 2.751783669 3.178852422 3.527041319 3.766575898 3.882893059 3.880448529 3.785930639 3.641839003 3.490495304 3.361897858 3.269137814 3.212267675 3.186289184 3.187499739 3.247415941 4.054989951
//
IT	4770
RD	5
LK	-190898.955454
QD	-842.240194 -> -738.191031
RI	0.0466677606
TR	0.041907	0.010974
MT	10.256781
MM	C_pi: 1.785280, n_recomb: 18472.786220
RS	0	0.000000	0.425452	325.726375	0.017633	0.000968
RS	1	0.007643	0.425452	344.159634	0.018631	0.006621
RS	2	0.015871	0.425452	363.119329	0.019657	0.013294
RS	3	0.024728	0.425452	382.537522	0.020708	0.018204
RS	4	0.034261	0.211235	800.550793	0.043337	0.036276
RS	5	0.044524	0.211235	819.414111	0.044358	0.040013
RS	6	0.055570	0.213485	826.936064	0.044765	0.041605
RS	7	0.067461	0.213485	840.201721	0.045483	0.044848
RS	8	0.080261	0.248277	734.098128	0.039739	0.040110
RS	9	0.094039	0.248277	746.040416	0.040386	0.042368
RS	10	0.108870	0.313997	600.852415	0.032526	0.034541
RS	11	0.124835	0.313997	613.588333	0.033216	0.036061
RS	12	0.142021	0.416805	473.543084	0.025635	0.028036
RS	13	0.160519	0.416805	486.840723	0.026354	0.029137
RS	14	0.180432	0.569865	367.305162	0.019884	0.022112
RS	15	0.201867	0.569865	380.287456	0.020586	0.022941
RS	16	0.224940	0.782733	287.488955	0.015563	0.017437
RS	17	0.249777	0.782733	299.478712	0.016212	0.018110
RS	18	0.276512	1.063428	230.156905	0.012459	0.014008
RS	19	0.305290	1.063428	240.925514	0.013042	0.014556
RS	20	0.336269	1.425846	188.440081	0.010201	0.011444
RS	21	0.369615	1.425846	198.015827	0.010719	0.011847
RS	22	0.405509	1.877501	158.244782	0.008566	0.009478
RS	23	0.444148	1.877501	166.776327	0.009028	0.009779
RS	24	0.485740	2.398001	137.748960	0.007457	0.008066
RS	25	0.530511	2.398001	145.468599	0.007875	0.008340
RS	26	0.578703	2.939663	125.380498	0.006787	0.007182
RS	27	0.630580	2.939663	132.552988	0.007176	0.007466
RS	28	0.686422	3.445038	119.592399	0.006474	0.006737
RS	29	0.746532	3.445038	126.465756	0.006846	0.007041
RS	30	0.811236	3.859821	119.329987	0.006460	0.006648
RS	31	0.880886	3.859821	126.116925	0.006827	0.006983
RS	32	0.955860	4.141732	124.131388	0.006720	0.006884
RS	33	1.036564	4.141732	131.003518	0.007092	0.007266
RS	34	1.123437	4.268673	133.986893	0.007253	0.007455
RS	35	1.216950	4.268673	141.059888	0.007636	0.007904
RS	36	1.317611	4.245421	149.056002	0.008069	0.008400
RS	37	1.425965	4.245421	156.349663	0.008464	0.008934
RS	38	1.542602	4.108385	169.052565	0.009151	0.009739
RS	39	1.668154	4.108385	176.417071	0.009550	0.010345
RS	40	1.803302	3.915153	192.563961	0.010424	0.011387
RS	41	1.948781	3.915153	199.603646	0.010805	0.011999
RS	42	2.105379	3.720924	216.831443	0.011738	0.013109
RS	43	2.273946	3.720924	222.895314	0.012066	0.013620
RS	44	2.455398	3.562447	238.204559	0.012895	0.014564
RS	45	2.650719	3.562447	242.493973	0.013127	0.014861
RS	46	2.860970	3.453574	253.307887	0.013712	0.015449
RS	47	3.087291	3.453574	255.064992	0.013808	0.015473
RS	48	3.330910	3.391713	260.010206	0.014075	0.015634
RS	49	3.593151	3.391713	258.683532	0.014003	0.015392
RS	50	3.875436	3.368721	257.487383	0.013939	0.015159
RS	51	4.179297	3.368721	252.830961	0.013687	0.014695
RS	52	4.506384	3.379066	245.805142	0.013306	0.014138
RS	53	4.858472	3.379066	237.944504	0.012881	0.013506
RS	54	5.237471	3.465387	223.111684	0.012078	0.012582
RS	55	5.645439	3.465387	213.032258	0.011532	0.011861
RS	56	6.084590	3.465387	201.553146	0.010911	0.011090
RS	57	6.557307	3.465387	188.821284	0.010222	0.010279
RS	58	7.066157	4.534674	136.212572	0.007374	0.007680
RS	59	7.613900	4.534674	129.742518	0.007023	0.007219
RS	60	8.203510	4.534674	122.429477	0.006628	0.006731
RS	61	8.838186	4.534674	114.371455	0.006191	0.006220
RS	62	9.521374	4.534674	105.692203	0.005722	0.005694
RS	63	10.256781	4.534674	615.650650	0.033327	0.032474
PA	4+25*2+4+6 0.041906813 0.010974112 10.256780552 0.425451695 0.211234541 0.213484983 0.248277157 0.313996990 0.416804721 0.569864852 0.782733178 1.063428395 1.425845653 1.877500891 2.398001411 2.939662942 3.445038143 3.859820542 4.141731636 4.268673202 4.245421097 4.108384785 3.915153364 3.720924322 3.562446901 3.453574088 3.391713125 3.368721026 3.379065683 3.465387389 4.534674076
//
IT	4281
RD	6
LK	-190696.560614
QD	-778.836237 -> -687.930822
RI	0.0368711639
TR	0.039843	0.011340
MT	10.583516
MM	C_pi: 1.907496, n_recomb: 20374.356606
RS	0	0.000000	0.523218	294.337221	0.014446	0.000834
RS	1	0.007697	0.523218	312.200047	0.015323	0.005658
RS	2	0.015985	0.523218	330.759053	0.016234	0.011313
RS	3	0.024912	0.523218	349.979290	0.017177	0.015396
RS	4	0.034526	0.223888	852.946131	0.041864	0.035799
RS	5	0.044880	0.223888	875.585970	0.042975	0.039005
RS	6	0.056031	0.220239	909.950014	0.044662	0.041619
RS	7	0.068040	0.220239	926.118382	0.045455	0.044516
RS	8	0.080973	0.250912	826.917477	0.040586	0.040631
RS	9	0.094902	0.250912	840.759922	0.041266	0.042754
RS	10	0.109903	0.312455	687.733971	0.033755	0.035384
RS	11	0.126058	0.312455	702.024428	0.034456	0.036886
RS	12	0.143457	0.410810	546.675623	0.026832	0.028909
RS	13	0.162194	0.410810	561.583260	0.027563	0.030040
RS	14	0.182374	0.559897	424.706797	0.020845	0.022818
RS	15	0.204108	0.559897	439.384201	0.021566	0.023703
RS	16	0.227513	0.770727	331.223808	0.016257	0.017936
RS	17	0.252721	0.770727	344.857943	0.016926	0.018671
RS	18	0.279868	1.054015	263.199289	0.012918	0.014319
RS	19	0.309105	1.054015	275.456553	0.013520	0.014926
RS	20	0.340592	1.429096	213.046955	0.010457	0.011591
RS	21	0.374502	1.429096	223.904860	0.010990	0.012048
RS	22	0.411022	1.910538	176.295228	0.008653	0.009491
RS	23	0.450353	1.910538	185.891386	0.009124	0.009836
RS	24	0.492712	2.481030	151.106435	0.007417	0.007981
RS	25	0.538330	2.481030	159.701651	0.007838	0.008285
RS	26	0.587460	3.088211	135.687348	0.006660	0.007031
RS	27	0.640370	3.088211	143.598410	0.007048	0.007333
RS	28	0.697353	3.664033	128.114823	0.006288	0.006542
RS	29	0.758722	3.664033	135.645167	0.006658	0.006855
RS	30	0.824814	4.140978	127.051790	0.006236	0.006424
RS	31	0.895993	4.140978	134.465910	0.006600	0.006759
RS	32	0.972650	4.464119	131.929051	0.006475	0.006639
RS	33	1.055207	4.464119	139.448019	0.006844	0.007011
RS	34	1.144118	4.602961	142.789742	0.007008	0.007197
RS	35	1.239872	4.602961	150.577805	0.007391	0.007628
RS	36	1.342996	4.561624	159.952881	0.007851	0.008140
RS	37	1.454057	4.561624	168.072472	0.008249	0.008647
RS	38	1.573666	4.385560	183.242891	0.008994	0.009492
RS	39	1.702481	4.385560	191.562446	0.009402	0.010070
RS	40	1.841210	4.146903	211.094622	0.010361	0.011176
RS	41	1.990616	4.146903	219.185223	0.010758	0.011768
RS	42	2.151522	3.913107	240.208204	0.011790	0.012959
RS	43	2.324811	3.913107	247.320340	0.012139	0.013466
RS	44	2.511438	3.727086	266.090333	0.013060	0.014495
RS	45	2.712429	3.727086	271.283661	0.013315	0.014806
RS	46	2.928889	3.603340	284.569524	0.013967	0.015463
RS	47	3.162009	3.603340	286.952000	0.014084	0.015515
RS	48	3.413072	3.536860	293.099708	0.014386	0.015719
RS	49	3.683457	3.536860	292.033135	0.014333	0.015512
RS	50	3.974653	3.516714	290.817708	0.014274	0.015295
RS	51	4.288261	3.516714	286.027927	0.014039	0.014866
RS	52	4.626006	3.535811	277.926532	0.013641	0.014302
RS	53	4.989746	3.535811	269.568574	0.013231	0.013700
RS	54	5.381481	3.647911	251.846278	0.012361	0.012717
RS	55	5.803366	3.647911	241.134519	0.011835	0.012028
RS	56	6.257722	3.647911	228.798025	0.011230	0.011283
RS	57	6.747047	3.647911	214.986759	0.010552	0.010491
RS	58	7.274034	4.986742	149.248744	0.007325	0.007520
RS	59	7.841581	4.986742	143.287322	0.007033	0.007128
RS	60	8.452809	4.986742	136.352120	0.006692	0.006702
RS	61	9.111081	4.986742	128.521866	0.006308	0.006248
RS	62	9.820017	4.986742	119.904165	0.005885	0.005772
RS	63	10.583516	4.986742	745.614671	0.036596	0.034952
PA	4+25*2+4+6 0.039843057 0.011339706 10.583516278 0.523217750 0.223887550 0.220239353 0.250911996 0.312454818 0.410810482 0.559896609 0.770726914 1.054014921 1.429095557 1.910537856 2.481030051 3.088210992 3.664032725 4.140978057 4.464119461 4.602961197 4.561624350 4.385560178 4.146902629 3.913106691 3.727085589 3.603339981 3.536859677 3.516713940 3.535811064 3.647911002 4.986741772
//
IT	4182
RD	7
LK	-190518.812260
QD	-722.378357 -> -641.303175
RI	0.0297425687
TR	0.037967	0.011693
MT	10.882326
MM	C_pi: 2.021893, n_recomb: 22247.714600
RS	0	0.000000	0.632296	267.648196	0.012030	0.000724
RS	1	0.007744	0.632296	284.742576	0.012799	0.004877
RS	2	0.016087	0.632296	302.631639	0.013603	0.009724
RS	3	0.025077	0.632296	321.304703	0.014442	0.013181
RS	4	0.034762	0.235850	900.982113	0.040498	0.035306
RS	5	0.045198	0.235850	927.216510	0.041677	0.038122
RS	6	0.056441	0.227344	985.464862	0.044295	0.041457
RS	7	0.068556	0.227344	1004.697259	0.045160	0.044082
RS	8	0.081608	0.254774	913.129870	0.041044	0.040900
RS	9	0.095672	0.254774	929.115444	0.041762	0.042907
RS	10	0.110824	0.313033	770.569579	0.034636	0.035991
RS	11	0.127149	0.313033	786.553114	0.035354	0.037465
RS	12	0.144739	0.407752	618.084966	0.027782	0.029618
RS	13	0.163691	0.407752	634.642579	0.028526	0.030759
RS	14	0.184111	0.553307	481.814778	0.021657	0.023436
RS	15	0.206111	0.553307	498.192812	0.022393	0.024352
RS	16	0.229816	0.761673	375.363490	0.016872	0.018401
RS	17	0.255356	0.761673	390.650275	0.017559	0.019175
RS	18	0.282874	1.045664	296.905386	0.013345	0.014630
RS	19	0.312522	1.045664	310.670262	0.013964	0.015278
RS	20	0.344467	1.429428	238.306966	0.010712	0.011759
RS	21	0.378885	1.429428	250.471876	0.011258	0.012255
RS	22	0.415969	1.934449	194.863564	0.008759	0.009536
RS	23	0.455924	1.934449	205.547150	0.009239	0.009913
RS	24	0.498973	2.547560	164.839280	0.007409	0.007935
RS	25	0.545356	2.547560	174.326061	0.007836	0.008259
RS	26	0.595331	3.213486	146.262713	0.006574	0.006920
RS	27	0.649175	3.213486	154.920598	0.006963	0.007233
RS	28	0.707189	3.855063	136.822082	0.006150	0.006386
RS	29	0.769696	3.855063	145.010240	0.006518	0.006703
RS	30	0.837042	4.392288	134.873519	0.006062	0.006236
RS	31	0.909604	4.392288	142.908254	0.006424	0.006568
RS	32	0.987785	4.757460	139.720433	0.006280	0.006427
RS	33	1.072020	4.757460	147.872102	0.006647	0.006789
RS	34	1.162778	4.910778	151.451981	0.006808	0.006965
RS	35	1.260564	4.910778	159.934185	0.007189	0.007379
RS	36	1.365923	4.854633	170.556370	0.007666	0.007897
RS	37	1.479440	4.854633	179.477433	0.008067	0.008382
RS	38	1.601747	4.642736	197.002847	0.008855	0.009252
RS	39	1.733526	4.642736	206.255982	0.009271	0.009806
RS	40	1.875509	4.361312	229.125517	0.010299	0.010961
RS	41	2.028487	4.361312	238.256302	0.010709	0.011537
RS	42	2.193311	4.089733	263.123792	0.011827	0.012796
RS	43	2.370898	4.089733	271.288170	0.012194	0.013303
RS	44	2.562238	3.876874	293.655449	0.013199	0.014408
RS	45	2.768394	3.876874	299.767676	0.013474	0.014739
RS	46	2.990515	3.737967	315.696100	0.014190	0.015463
RS	47	3.229835	3.737967	318.720578	0.014326	0.015550
RS	48	3.487689	3.665914	326.214328	0.014663	0.015800
RS	49	3.765509	3.665914	325.417354	0.014627	0.015632
RS	50	4.064843	3.647367	324.261140	0.014575	0.015437
RS	51	4.387357	3.647367	319.336978	0.014354	0.015044
RS	52	4.734846	3.673915	310.162530	0.013941	0.014479
RS	53	5.109243	3.673915	301.299159	0.013543	0.013908
RS	54	5.512632	3.810130	280.552115	0.012610	0.012871
RS	55	5.947259	3.810130	269.209787	0.012101	0.012212
RS	56	6.415542	3.810130	256.018762	0.011508	0.011490
RS	57	6.920087	3.810130	241.131901	0.010839	0.010714
RS	58	7.463703	5.424518	161.441912	0.007257	0.007389
RS	59	8.049415	5.424518	156.029573	0.007013	0.007054
RS	60	8.680483	5.424518	149.533843	0.006721	0.006683
RS	61	9.360420	5.424518	142.013726	0.006383	0.006280
RS	62	10.093008	5.424518	133.559164	0.006003	0.005849
RS	63	10.882326	5.424518	880.094698	0.039559	0.037418
PA	4+25*2+4+6 0.037967283 0.011693399 10.882326283 0.632295504 0.235849666 0.227344262 0.254774049 0.313033495 0.407752252 0.553306620 0.761673275 1.045663828 1.429428443 1.934449279 2.547559900 3.213485787 3.855063152 4.392287786 4.757460246 4.910777555 4.854632549 4.642735715 4.361311814 4.089732775 3.876874424 3.737966607 3.665914498 3.647367079 3.673915196 3.810129518 5.424518086
//
IT	4936
RD	8
LK	-190360.049432
QD	-671.426123 -> -598.554216
RI	0.0244120348
TR	0.036250	0.012029
MT	11.163949
MM	C_pi: 2.131899, n_recomb: 24106.784337
RS	0	0.000000	0.754093	244.524851	0.010143	0.000631
RS	1	0.007787	0.754093	260.766423	0.010817	0.004227
RS	2	0.016180	0.754093	277.855637	0.011526	0.008415
RS	3	0.025227	0.754093	295.799551	0.012270	0.011381
RS	4	0.034979	0.247120	946.440470	0.039260	0.034810
RS	5	0.045490	0.247120	976.118119	0.040491	0.037342
RS	6	0.056819	0.234514	1055.815112	0.043797	0.041191
RS	7	0.069031	0.234514	1078.202688	0.044726	0.043606
RS	8	0.082193	0.259289	994.522176	0.041255	0.041003
RS	9	0.096381	0.259289	1012.837579	0.042015	0.042922
RS	10	0.111673	0.314874	850.370294	0.035275	0.036434
RS	11	0.128156	0.314874	868.175700	0.036014	0.037882
RS	12	0.145922	0.406553	688.245553	0.028550	0.030204
RS	13	0.165073	0.406553	706.504656	0.029307	0.031349
RS	14	0.185714	0.548988	538.827162	0.022352	0.023983
RS	15	0.207962	0.548988	556.923203	0.023102	0.024921
RS	16	0.231944	0.754805	419.971458	0.017421	0.018835
RS	17	0.257792	0.754805	436.926221	0.018125	0.019637
RS	18	0.285654	1.038489	331.267570	0.013742	0.014936
RS	19	0.315685	1.038489	346.562292	0.014376	0.015615
RS	20	0.348054	1.428453	264.175290	0.010959	0.011937
RS	21	0.382944	1.428453	277.673346	0.011518	0.012464
RS	22	0.420551	1.952879	213.877139	0.008872	0.009602
RS	23	0.461087	1.952879	225.671270	0.009361	0.010003
RS	24	0.504779	2.603467	178.852485	0.007419	0.007913
RS	25	0.551873	2.603467	189.246536	0.007850	0.008253
RS	26	0.602635	3.323496	156.992111	0.006512	0.006835
RS	27	0.657349	3.323496	166.404428	0.006903	0.007157
RS	28	0.716324	4.027978	145.585309	0.006039	0.006258
RS	29	0.779891	4.027978	154.431468	0.006406	0.006576
RS	30	0.848409	4.625060	142.657701	0.005918	0.006075
RS	31	0.922262	4.625060	151.306272	0.006277	0.006403
RS	32	1.001866	5.034086	147.365636	0.006113	0.006238
RS	33	1.087668	5.034086	156.136485	0.006477	0.006592
RS	34	1.180152	5.205012	159.834832	0.006630	0.006755
RS	35	1.279838	5.205012	168.991939	0.007010	0.007154
RS	36	1.387287	5.137381	180.727849	0.007497	0.007670
RS	37	1.503102	5.137381	190.428815	0.007899	0.008136
RS	38	1.627936	4.892411	210.187884	0.008719	0.009021
RS	39	1.762491	4.892411	220.357696	0.009141	0.009555
RS	40	1.907524	4.570067	246.504149	0.010226	0.010745
RS	41	2.063851	4.570067	256.672207	0.010647	0.011309
RS	42	2.232350	4.261542	285.429913	0.011840	0.012625
RS	43	2.413971	4.261542	294.664070	0.012223	0.013133
RS	44	2.609735	4.021700	320.786909	0.013307	0.014308
RS	45	2.820743	4.021700	327.853941	0.013600	0.014659
RS	46	3.048182	3.866664	346.651363	0.014380	0.015451
RS	47	3.293332	3.866664	350.361403	0.014534	0.015571
RS	48	3.557572	3.787577	359.425245	0.014910	0.015873
RS	49	3.842388	3.787577	358.935930	0.014889	0.015743
RS	50	4.149384	3.768975	358.004878	0.014851	0.015577
RS	51	4.480284	3.768975	352.969783	0.014642	0.015220
RS	52	4.836953	3.801342	342.801583	0.014220	0.014658
RS	53	5.221395	3.801342	333.440001	0.013832	0.014117
RS	54	5.635774	3.959599	309.603874	0.012843	0.013032
RS	55	6.082420	3.959599	297.633260	0.012346	0.012401
RS	56	6.563847	3.959599	283.587135	0.011764	0.011700
RS	57	7.082763	3.959599	267.620979	0.011101	0.010939
RS	58	7.642088	5.854079	173.192159	0.007184	0.007276
RS	59	8.244967	5.854079	168.350891	0.006984	0.006992
RS	60	8.894792	5.854079	162.331966	0.006734	0.006669
RS	61	9.595219	5.854079	155.174776	0.006437	0.006311
RS	62	10.350189	5.854079	146.950927	0.006096	0.005920
RS	63	11.163949	5.854079	1020.275788	0.042323	0.039849
PA	4+25*2+4+6 0.036249677 0.012028610 11.163948985 0.754093113 0.247119922 0.234513597 0.259288945 0.314873646 0.406552804 0.548988133 0.754805274 1.038488810 1.428453408 1.952879176 2.603466709 3.323496410 4.027977868 4.625060072 5.034086395 5.205011798 5.137381089 4.892411339 4.570066669 4.261541755 4.021700406 3.866664007 3.787576630 3.768975432 3.801341936 3.959598586 5.854078969
//
IT	4562
RD	9
LK	-190217.273921
QD	-625.342381 -> -559.573965
RI	0.0203068345
TR	0.034672	0.012344
MT	11.433355
MM	C_pi: 2.239264, n_recomb: 25958.490799
RS	0	0.000000	0.890833	224.000059	0.008629	0.000552
RS	1	0.007827	0.890833	239.350450	0.009221	0.003678
RS	2	0.016268	0.890833	255.571086	0.009845	0.007315
RS	3	0.025368	0.890833	272.681946	0.010505	0.009885
RS	4	0.035182	0.257819	989.961983	0.038136	0.034314
RS	5	0.045763	0.257819	1022.964634	0.039408	0.036640
RS	6	0.057173	0.241645	1122.288868	0.043234	0.040864
RS	7	0.069475	0.241645	1147.888756	0.044220	0.043115
RS	8	0.082741	0.264158	1072.258847	0.041307	0.041000
RS	9	0.097045	0.264158	1093.050839	0.042108	0.042851
RS	10	0.112468	0.317480	927.886059	0.035745	0.036761
RS	11	0.129099	0.317480	947.628040	0.036506	0.038190
RS	12	0.147032	0.406543	757.558865	0.029183	0.030699
RS	13	0.166369	0.406543	777.573633	0.029955	0.031846
RS	14	0.187218	0.546186	595.941656	0.022957	0.024475
RS	15	0.209700	0.546186	615.778813	0.023722	0.025429
RS	16	0.233942	0.749467	465.141281	0.017919	0.019244
RS	17	0.260081	0.749467	483.783240	0.018637	0.020068
RS	18	0.288267	1.032219	366.327476	0.014112	0.015237
RS	19	0.318658	1.032219	383.176293	0.014761	0.015939
RS	20	0.351429	1.426682	290.659612	0.011197	0.012122
RS	21	0.386764	1.426682	305.517927	0.011769	0.012674
RS	22	0.424865	1.967454	233.322204	0.008988	0.009680
RS	23	0.465949	1.967454	246.250519	0.009486	0.010102
RS	24	0.510249	2.651629	193.115496	0.007439	0.007907
RS	25	0.558016	2.651629	204.432723	0.007875	0.008261
RS	26	0.609522	3.422285	167.832288	0.006465	0.006770
RS	27	0.665060	3.422285	178.006597	0.006857	0.007097
RS	28	0.724945	4.187745	154.354168	0.005946	0.006149
RS	29	0.789517	4.187745	163.858445	0.006312	0.006468
RS	30	0.859144	4.845018	150.348861	0.005792	0.005933
RS	31	0.934220	4.845018	159.604491	0.006148	0.006257
RS	32	1.015174	5.300209	154.809080	0.005964	0.006069
RS	33	1.102464	5.300209	164.185848	0.006325	0.006413
RS	34	1.196586	5.492073	167.885659	0.006467	0.006561
RS	35	1.298076	5.492073	177.698941	0.006846	0.006947
RS	36	1.407511	5.416195	190.415386	0.007335	0.007457
RS	37	1.525511	5.416195	200.875197	0.007738	0.007906
RS	38	1.652747	5.140537	222.740171	0.008581	0.008798
RS	39	1.789943	5.140537	233.810163	0.009007	0.009315
RS	40	1.937878	4.778566	263.158923	0.010138	0.010532
RS	41	2.097393	4.778566	274.362390	0.010569	0.011084
RS	42	2.269393	4.433397	307.040226	0.011828	0.012448
RS	43	2.454857	4.433397	317.365291	0.012226	0.012959
RS	44	2.654838	4.166023	347.398933	0.013383	0.014197
RS	45	2.870472	4.166023	355.464795	0.013694	0.014568
RS	46	3.102985	3.993655	377.377046	0.014538	0.015426
RS	47	3.353698	3.993655	381.829080	0.014709	0.015579
RS	48	3.624036	3.905940	392.728458	0.015129	0.015936
RS	49	3.915534	3.905940	392.600221	0.015124	0.015843
RS	50	4.229849	3.885559	392.111985	0.015105	0.015711
RS	51	4.568767	3.885559	387.003652	0.014909	0.015387
RS	52	4.934214	3.922053	375.970243	0.014484	0.014836
RS	53	5.328266	3.922053	366.127349	0.014104	0.014322
RS	54	5.753162	4.100167	339.187627	0.013067	0.013197
RS	55	6.211317	4.100167	326.592177	0.012581	0.012591
RS	56	6.705334	4.100167	311.689629	0.012007	0.011909
RS	57	7.238021	4.100167	294.637694	0.011350	0.011162
RS	58	7.812403	6.277934	184.719166	0.007116	0.007177
RS	59	8.431744	6.277934	180.462096	0.006952	0.006938
RS	60	9.099565	6.277934	174.944739	0.006739	0.006657
RS	61	9.819659	6.277934	168.187223	0.006479	0.006339
RS	62	10.596118	6.277934	160.242599	0.006173	0.005985
RS	63	11.433355	6.277934	1166.752656	0.044947	0.042230
PA	4+25*2+4+6 0.034671550 0.012343686 11.433354889 0.890832611 0.257818956 0.241645321 0.264158328 0.317480118 0.406543499 0.546186062 0.749466952 1.032219457 1.426682444 1.967454403 2.651629369 3.422285212 4.187744663 4.845017896 5.300208714 5.492073019 5.416195484 5.140536830 4.778566024 4.433397257 4.166022625 3.993655215 3.905940206 3.885558538 3.922053438 4.100167364 6.277934022
//
IT	5352
RD	10
LK	-190088.375492
QD	-583.611496 -> -524.075716
RI	0.0170656576
TR	0.033219	0.012639
MT	11.692921
MM	C_pi: 2.344832, n_recomb: 27805.280585
RS	0	0.000000	1.045227	205.417248	0.007388	0.000484
RS	1	0.007866	1.045227	219.859729	0.007907	0.003208
RS	2	0.016350	1.045227	235.173883	0.008458	0.006377
RS	3	0.025501	1.045227	251.388982	0.009041	0.008617
RS	4	0.035373	0.268085	1031.682806	0.037104	0.033818
RS	5	0.046021	0.268085	1067.914107	0.038407	0.035993
RS	6	0.057506	0.248708	1185.571039	0.042638	0.040501
RS	7	0.069895	0.248708	1214.420244	0.043676	0.042622
RS	8	0.083258	0.269217	1147.050225	0.041253	0.040926
RS	9	0.097672	0.269217	1170.435707	0.042094	0.042726
RS	10	0.113220	0.320557	1003.596676	0.036094	0.037006
RS	11	0.129991	0.320557	1025.375195	0.036877	0.038420
RS	12	0.148082	0.407309	826.277517	0.029717	0.031126
RS	13	0.167595	0.407309	848.099965	0.030501	0.032274
RS	14	0.188643	0.544401	653.281605	0.023495	0.024924
RS	15	0.211346	0.544401	674.884158	0.024272	0.025890
RS	16	0.235835	0.745179	510.929400	0.018375	0.019631
RS	17	0.262250	0.745179	531.278456	0.019107	0.020472
RS	18	0.290744	1.026580	402.105279	0.014461	0.015531
RS	19	0.321478	1.026580	420.532250	0.015124	0.016253
RS	20	0.354629	1.424267	317.765232	0.011428	0.012310
RS	21	0.390389	1.424267	334.010508	0.012012	0.012883
RS	22	0.428961	1.978979	253.192950	0.009106	0.009767
RS	23	0.470566	1.978979	267.278762	0.009613	0.010207
RS	24	0.515445	2.693582	207.613517	0.007467	0.007914
RS	25	0.563853	2.693582	219.869530	0.007907	0.008278
RS	26	0.616069	3.512009	178.762694	0.006429	0.006718
RS	27	0.672392	3.512009	189.706264	0.006823	0.007050
RS	28	0.733145	4.337031	163.102824	0.005866	0.006055
RS	29	0.798677	4.337031	173.264986	0.006231	0.006374
RS	30	0.869363	5.055089	157.922096	0.005680	0.005807
RS	31	0.945609	5.055089	167.777808	0.006034	0.006127
RS	32	1.027852	5.558902	162.028657	0.005827	0.005914
RS	33	1.116564	5.558902	171.998001	0.006186	0.006251
RS	34	1.212254	5.775058	175.586543	0.006315	0.006381
RS	35	1.315470	5.775058	186.037141	0.006691	0.006755
RS	36	1.426805	5.694041	199.603489	0.007179	0.007256
RS	37	1.546897	5.694041	210.800485	0.007581	0.007690
RS	38	1.676435	5.389777	234.640565	0.008439	0.008584
RS	39	1.816162	5.389777	246.592715	0.008869	0.009085
RS	40	1.966880	4.989153	279.054192	0.010036	0.010321
RS	41	2.129452	4.989153	291.288852	0.010476	0.010863
RS	42	2.304811	4.607348	327.896055	0.011793	0.012268
RS	43	2.493963	4.607348	339.331361	0.012204	0.012781
RS	44	2.697993	4.311719	373.414462	0.013430	0.014078
RS	45	2.918072	4.311719	382.523997	0.013757	0.014466
RS	46	3.155461	4.120766	407.796582	0.014666	0.015390
RS	47	3.411521	4.120766	413.051560	0.014855	0.015573
RS	48	3.687723	4.022874	426.068671	0.015323	0.015988
RS	49	3.985649	4.022874	426.362407	0.015334	0.015930
RS	50	4.307009	3.999051	426.564191	0.015341	0.015837
RS	51	4.653646	3.999051	421.428486	0.015156	0.015545
RS	52	5.027548	4.038055	409.690106	0.014734	0.015010
RS	53	5.430859	4.038055	399.389310	0.014364	0.014521
RS	54	5.865893	4.233874	369.368787	0.013284	0.013362
RS	55	6.335145	4.233874	356.153668	0.012809	0.012778
RS	56	6.841307	4.233874	340.394349	0.012242	0.012114
RS	57	7.387281	4.233874	322.250305	0.011590	0.011379
RS	58	7.976199	6.696902	196.134806	0.007054	0.007091
RS	59	8.611438	6.696902	192.470856	0.006922	0.006890
RS	60	9.296643	6.696902	187.473201	0.006742	0.006647
RS	61	10.035744	6.696902	181.143170	0.006515	0.006365
RS	62	10.832979	6.696902	173.515279	0.006240	0.006045
RS	63	11.692921	6.696902	1319.686693	0.047462	0.044554
PA	4+25*2+4+6 0.033218742 0.012639023 11.692920801 1.045226831 0.268085295 0.248707735 0.269217075 0.320557291 0.407308597 0.544401417 0.745179317 1.026580499 1.424266971 1.978979289 2.693582325 3.512009044 4.337030834 5.055088606 5.558901820 5.775057956 5.694041411 5.389777193 4.989153467 4.607348186 4.311719302 4.120766409 4.022873848 3.999051423 4.038054675 4.233873574 6.696902236
//
IT	5128
RD	11
LK	-189971.659881
QD	-545.754173 -> -491.719766
RI	0.0144539451
TR	0.031879	0.012916
MT	11.943957
MM	C_pi: 2.448995, n_recomb: 29647.113350
RS	0	0.000000	1.220463	188.350438	0.006353	0.000425
RS	1	0.007902	1.220463	201.880808	0.006809	0.002802
RS	2	0.016428	1.220463	216.269024	0.007295	0.005570
RS	3	0.025627	1.220463	231.550855	0.007810	0.007530
RS	4	0.035554	0.278038	1071.564055	0.036144	0.033322
RS	5	0.046265	0.278038	1110.939190	0.037472	0.035384
RS	6	0.057822	0.255695	1246.028850	0.042029	0.040116
RS	7	0.070293	0.255695	1278.149608	0.043112	0.042133
RS	8	0.083749	0.274371	1219.314750	0.041128	0.040805
RS	9	0.098268	0.274371	1245.387494	0.042007	0.042566
RS	10	0.113935	0.323925	1077.781770	0.036354	0.037192
RS	11	0.130839	0.323925	1101.683219	0.037160	0.038595
RS	12	0.149079	0.408584	894.538122	0.030173	0.031499
RS	13	0.168760	0.408584	918.215887	0.030972	0.032649
RS	14	0.189997	0.543315	710.891399	0.023978	0.025337
RS	15	0.212911	0.543315	734.282370	0.024767	0.026313
RS	16	0.237636	0.741621	557.345987	0.018799	0.019999
RS	17	0.264315	0.741621	579.420699	0.019544	0.020855
RS	18	0.293102	1.021358	438.598314	0.014794	0.015818
RS	19	0.324164	1.021358	458.625853	0.015469	0.016558
RS	20	0.357680	1.421265	345.484192	0.011653	0.012500
RS	21	0.393844	1.421265	363.141645	0.012249	0.013092
RS	22	0.432866	1.987925	273.480264	0.009225	0.009860
RS	23	0.474971	1.987925	288.745863	0.009739	0.010316
RS	24	0.520403	2.730253	222.334962	0.007499	0.007929
RS	25	0.569425	2.730253	235.544663	0.007945	0.008304
RS	26	0.622321	3.593953	189.770087	0.006401	0.006677
RS	27	0.679396	3.593953	201.489651	0.006796	0.007013
RS	28	0.740981	4.477318	171.818099	0.005795	0.005973
RS	29	0.807433	4.477318	182.637507	0.006160	0.006292
RS	30	0.879135	5.256832	165.365777	0.005578	0.005693
RS	31	0.956503	5.256832	175.814303	0.005930	0.006009
RS	32	1.039984	5.811682	169.017608	0.005701	0.005772
RS	33	1.130061	5.811682	179.566022	0.006057	0.006102
RS	34	1.227256	6.055383	182.936993	0.006170	0.006213
RS	35	1.332131	6.055383	194.005807	0.006544	0.006578
RS	36	1.445294	5.972179	208.296466	0.007026	0.007065
RS	37	1.567397	5.972179	220.208160	0.007428	0.007486
RS	38	1.699149	5.641234	245.889507	0.008294	0.008377
RS	39	1.841312	5.641234	258.703641	0.008726	0.008866
RS	40	1.994707	5.202705	294.177094	0.009923	0.010114
RS	41	2.160224	5.202705	307.435026	0.010370	0.010648
RS	42	2.338818	4.784126	347.958752	0.011737	0.012086
RS	43	2.531525	4.784126	360.519217	0.012160	0.012601
RS	44	2.739459	4.459468	398.767540	0.013450	0.013952
RS	45	2.963823	4.459468	408.962394	0.013794	0.014356
RS	46	3.205916	4.248731	437.826536	0.014768	0.015344
RS	47	3.467138	4.248731	443.945141	0.014974	0.015554
RS	48	3.749001	4.139208	459.365129	0.015494	0.016030
RS	49	4.053135	4.139208	460.144458	0.015521	0.016003
RS	50	4.381301	4.110418	461.297505	0.015560	0.015954
RS	51	4.735398	4.110418	456.184871	0.015387	0.015692
RS	52	5.117474	4.150422	443.923247	0.014974	0.015176
RS	53	5.529741	4.150422	433.192458	0.014612	0.014712
RS	54	5.974583	4.361894	400.143429	0.013497	0.013525
RS	55	6.454575	4.361894	386.315676	0.013030	0.012962
RS	56	6.972495	4.361894	369.701006	0.012470	0.012314
RS	57	7.531338	4.361894	350.460144	0.011821	0.011589
RS	58	8.134340	7.111122	207.490100	0.006999	0.007013
RS	59	8.784989	7.111122	204.426158	0.006895	0.006847
RS	60	9.487049	7.111122	199.962677	0.006745	0.006638
RS	61	10.244584	7.111122	194.082691	0.006546	0.006388
RS	62	11.061977	7.111122	186.802341	0.006301	0.006099
RS	63	11.943957	7.111122	1478.959847	0.049885	0.046817
PA	4+25*2+4+6 0.031879049 0.012915730 11.943957477 1.220463329 0.278037991 0.255695477 0.274371111 0.323925420 0.408584039 0.543314770 0.741621405 1.021357898 1.421265157 1.987925100 2.730253234 3.593953331 4.477317512 5.256831561 5.811682311 6.055382689 5.972179382 5.641233710 5.202705042 4.784125606 4.459467738 4.248730806 4.139207905 4.110417982 4.150421962 4.361894047 7.111122480
//
IT	4722
RD	12
LK	-189865.699407
QD	-511.331903 -> -462.172244
RI	0.0123173967
TR	0.030642	0.013175
MT	12.187273
MM	C_pi: 2.551913, n_recomb: 31482.638361
RS	0	0.000000	1.420134	172.542797	0.005481	0.000373
RS	1	0.007936	1.420134	185.166873	0.005882	0.002449
RS	2	0.016502	1.420134	198.623851	0.006309	0.004870
RS	3	0.025747	1.420134	212.953809	0.006764	0.006589
RS	4	0.035726	0.287768	1109.526994	0.035243	0.032826
RS	5	0.046497	0.287768	1151.965479	0.036591	0.034803
RS	6	0.058123	0.262610	1303.872216	0.041416	0.039720
RS	7	0.070672	0.262610	1339.273795	0.042540	0.041650
RS	8	0.084216	0.279564	1289.294100	0.040953	0.040652
RS	9	0.098835	0.279564	1318.128805	0.041868	0.042383
RS	10	0.114615	0.327469	1150.594335	0.036547	0.037333
RS	11	0.131646	0.327469	1176.692504	0.037376	0.038727
RS	12	0.150030	0.410202	962.383054	0.030569	0.031829
RS	13	0.169872	0.410202	987.958581	0.031381	0.032982
RS	14	0.191289	0.542716	768.759809	0.024419	0.025720
RS	15	0.214405	0.542716	793.959511	0.025219	0.026706
RS	16	0.239356	0.738583	604.360694	0.019197	0.020350
RS	17	0.266287	0.738583	628.176993	0.019953	0.021220
RS	18	0.295355	1.016415	475.776256	0.015112	0.016100
RS	19	0.326730	1.016415	497.424044	0.015800	0.016855
RS	20	0.360595	1.417723	373.793122	0.011873	0.012690
RS	21	0.397147	1.417723	392.885655	0.012479	0.013299
RS	22	0.436601	1.994645	294.164689	0.009344	0.009958
RS	23	0.479185	1.994645	310.630670	0.009867	0.010429
RS	24	0.525148	2.762300	237.264989	0.007536	0.007952
RS	25	0.574760	2.762300	251.442150	0.007987	0.008335
RS	26	0.628308	3.668986	200.842198	0.006379	0.006645
RS	27	0.686106	3.668986	213.343703	0.006777	0.006985
RS	28	0.748490	4.609531	180.490443	0.005733	0.005901
RS	29	0.815826	4.609531	191.965920	0.006098	0.006220
RS	30	0.888505	5.451102	172.674382	0.005485	0.005589
RS	31	0.966952	5.451102	183.708128	0.005835	0.005902
RS	32	1.051624	6.059264	175.776359	0.005583	0.005641
RS	33	1.143016	6.059264	186.890177	0.005936	0.005965
RS	34	1.241661	6.333650	189.943296	0.006033	0.006057
RS	35	1.348134	6.333650	201.610958	0.006404	0.006412
RS	36	1.463056	6.251074	216.506088	0.006877	0.006885
RS	37	1.587099	6.251074	229.109156	0.007277	0.007295
RS	38	1.720986	5.895213	256.499081	0.008147	0.008179
RS	39	1.865497	5.895213	270.152867	0.008581	0.008655
RS	40	2.021477	5.419422	308.527036	0.009800	0.009911
RS	41	2.189836	5.419422	322.796243	0.010253	0.010437
RS	42	2.371555	4.963847	367.203821	0.011664	0.011903
RS	43	2.567696	4.963847	380.898851	0.012099	0.012420
RS	44	2.779402	4.609390	423.402859	0.013449	0.013820
RS	45	3.007908	4.609390	434.719404	0.013808	0.014239
RS	46	3.254549	4.377748	467.386645	0.014846	0.015289
RS	47	3.520763	4.377748	474.426414	0.015069	0.015524
RS	48	3.808104	4.255279	492.525905	0.015644	0.016060
RS	49	4.118248	4.255279	493.854317	0.015687	0.016063
RS	50	4.453004	4.220132	496.225657	0.015762	0.016061
RS	51	4.814326	4.220132	491.188717	0.015602	0.015827
RS	52	5.204323	4.259766	478.598646	0.015202	0.015336
RS	53	5.625269	4.259766	467.468991	0.014848	0.014893
RS	54	6.079621	4.484973	431.467596	0.013705	0.013686
RS	55	6.570031	4.484973	417.036195	0.013247	0.013141
RS	56	7.099358	4.484973	399.569815	0.012692	0.012507
RS	57	7.670693	4.484973	379.229882	0.012046	0.011792
RS	58	8.287368	7.520492	218.801619	0.006950	0.006944
RS	59	8.952982	7.520492	216.343577	0.006872	0.006808
RS	60	9.671419	7.520492	212.426615	0.006747	0.006629
RS	61	10.446870	7.520492	207.015982	0.006576	0.006409
RS	62	11.283860	7.520492	200.109685	0.006356	0.006148
RS	63	12.187273	7.520492	1644.285355	0.052228	0.049017
PA	4+25*2+4+6 0.030641617 0.013175134 12.187273055 1.420134000 0.287768483 0.262609850 0.279563898 0.327469343 0.410201988 0.542715794 0.738583347 1.016415118 1.417723434 1.994644880 2.762300464 3.668986450 4.609530779 5.451102152 6.059263649 6.333650235 6.251074468 5.895213395 5.419421571 4.963846954 4.609390258 4.377747527 4.255278910 4.220131924 4.259765879 4.484972909 7.520492285
//
IT	5453
RD	13
LK	-189769.270767
QD	-479.954626 -> -435.128493
RI	0.0105477590
TR	0.029496	0.013418
MT	12.423586
MM	C_pi: 2.653671, n_recomb: 33310.050553
RS	0	0.000000	1.648467	157.823849	0.004738	0.000327
RS	1	0.007969	1.648467	169.555208	0.005090	0.002142
RS	2	0.016572	1.648467	182.086446	0.005466	0.004260
RS	3	0.025861	1.648467	195.460219	0.005868	0.005771
RS	4	0.035891	0.297350	1145.493547	0.034389	0.032331
RS	5	0.046719	0.297350	1190.915590	0.035752	0.034244
RS	6	0.058410	0.269456	1359.236664	0.040806	0.039319
RS	7	0.071033	0.269456	1397.917212	0.041967	0.041176
RS	8	0.084662	0.284756	1357.163165	0.040743	0.040478
RS	9	0.099377	0.284756	1388.818040	0.041694	0.042183
RS	10	0.115265	0.331118	1222.105578	0.036689	0.037440
RS	11	0.132418	0.331118	1250.463583	0.037540	0.038828
RS	12	0.150939	0.412054	1029.807579	0.030916	0.032126
RS	13	0.170935	0.412054	1057.318272	0.031742	0.033280
RS	14	0.192524	0.542471	826.839496	0.024823	0.026078
RS	15	0.215834	0.542471	853.865330	0.025634	0.027071
RS	16	0.241002	0.735937	651.917415	0.019571	0.020687
RS	17	0.268175	0.735937	677.488310	0.020339	0.021568
RS	18	0.297513	1.011673	513.596048	0.015419	0.016375
RS	19	0.329189	1.011673	536.880770	0.016118	0.017144
RS	20	0.363389	1.413709	402.659360	0.012088	0.012880
RS	21	0.400314	1.413709	423.207299	0.012705	0.013504
RS	22	0.440182	1.999421	315.226015	0.009463	0.010060
RS	23	0.483227	1.999421	332.911212	0.009994	0.010543
RS	24	0.529702	2.790244	252.389814	0.007577	0.007980
RS	25	0.579880	2.790244	267.547077	0.008032	0.008372
RS	26	0.634056	3.737786	211.968806	0.006364	0.006619
RS	27	0.692550	3.737786	225.257447	0.006762	0.006963
RS	28	0.755705	4.734335	189.114294	0.005677	0.005837
RS	29	0.823892	4.734335	201.244233	0.006042	0.006156
RS	30	0.897513	5.638438	179.847301	0.005399	0.005495
RS	31	0.977000	5.638438	191.458505	0.005748	0.005805
RS	32	1.062821	6.302056	182.309168	0.005473	0.005520
RS	33	1.155481	6.302056	193.974687	0.005823	0.005838
RS	34	1.255525	6.610106	196.617156	0.005903	0.005910
RS	35	1.363541	6.610106	208.864275	0.006270	0.006257
RS	36	1.480164	6.530841	224.250701	0.006732	0.006714
RS	37	1.606080	6.530841	237.521336	0.007131	0.007114
RS	38	1.742030	6.151728	266.489347	0.008000	0.007989
RS	39	1.888813	6.151728	280.958725	0.008435	0.008454
RS	40	2.047293	5.639222	322.116447	0.009670	0.009714
RS	41	2.218401	5.639222	337.381249	0.010129	0.010233
RS	42	2.403144	5.146401	385.622122	0.011577	0.011722
RS	43	2.602608	5.146401	400.455573	0.012022	0.012240
RS	44	2.817967	4.761410	447.280456	0.013428	0.013685
RS	45	3.050487	4.761410	459.749041	0.013802	0.014116
RS	46	3.301535	4.507826	496.408135	0.014903	0.015226
RS	47	3.572588	4.507826	504.422032	0.015143	0.015484
RS	48	3.865240	4.371220	525.464806	0.015775	0.016082
RS	49	4.181212	4.371220	527.403831	0.015833	0.016112
RS	50	4.522363	4.328477	531.258007	0.015949	0.016159
RS	51	4.890698	4.328477	526.350050	0.015802	0.015951
RS	52	5.288385	4.366508	513.633738	0.015420	0.015487
RS	53	5.717761	4.366508	502.138581	0.015075	0.015065
RS	54	6.181352	4.603685	463.279707	0.013908	0.013842
RS	55	6.681885	4.603685	448.255487	0.013457	0.013315
RS	56	7.222303	4.603685	429.943301	0.012907	0.012694
RS	57	7.805785	4.603685	408.504715	0.012264	0.011987
RS	58	8.435762	7.924961	230.069027	0.006907	0.006882
RS	59	9.115938	7.924961	228.222217	0.006851	0.006773
RS	60	9.850315	7.924961	224.862732	0.006751	0.006621
RS	61	10.643212	7.924961	219.938543	0.006603	0.006428
RS	62	11.499290	7.924961	213.429803	0.006407	0.006193
RS	63	12.423586	7.924961	1815.291874	0.054497	0.051155
PA	4+25*2+4+6 0.029496398 0.013418442 12.423585573 1.648467141 0.297350054 0.269455994 0.284756384 0.331118246 0.412053925 0.542471240 0.735937037 1.011673161 1.413709208 1.999421409 2.790244173 3.737785895 4.734335165 5.638438041 6.302055799 6.610105960 6.530841193 6.151727950 5.639221719 5.146401267 4.761409987 4.507826300 4.371220261 4.328477014 4.366508240 4.603684552 7.924960642
//
IT	5320
RD	14
LK	-189681.317197
QD	-451.280597 -> -410.318667
RI	0.0090713787
TR	0.028435	0.013647
MT	12.653390
MM	C_pi: 2.754274, n_recomb: 35127.301646
RS	0	0.000000	1.910062	144.108141	0.004102	0.000287
RS	1	0.008000	1.910062	154.968770	0.004412	0.001874
RS	2	0.016639	1.910062	166.590605	0.004742	0.003728
RS	3	0.025970	1.910062	179.017517	0.005096	0.005055
RS	4	0.036047	0.306836	1179.410812	0.033575	0.031836
RS	5	0.046931	0.306836	1227.734688	0.034951	0.033700
RS	6	0.058685	0.276236	1412.224295	0.040203	0.038917
RS	7	0.071379	0.276236	1454.171265	0.041397	0.040711
RS	8	0.085089	0.289928	1423.005746	0.040510	0.040290
RS	9	0.099896	0.289928	1457.525340	0.041493	0.041974
RS	10	0.115887	0.334823	1292.343154	0.036790	0.037519
RS	11	0.133157	0.334823	1323.014095	0.037663	0.038902
RS	12	0.151809	0.414069	1096.763797	0.031223	0.032392
RS	13	0.171953	0.414069	1126.242122	0.032062	0.033548
RS	14	0.193709	0.542492	885.056345	0.025196	0.026413
RS	15	0.217205	0.542492	913.922490	0.026017	0.027413
RS	16	0.242580	0.733594	699.945070	0.019926	0.021010
RS	17	0.269985	0.733594	727.280302	0.020704	0.021901
RS	18	0.299583	1.007092	551.997791	0.015714	0.016644
RS	19	0.331549	1.007092	576.932746	0.016424	0.017425
RS	20	0.366072	1.409285	432.043224	0.012299	0.013070
RS	21	0.403356	1.409285	454.064030	0.012926	0.013708
RS	22	0.443623	2.002501	336.637985	0.009583	0.010164
RS	23	0.487111	2.002501	355.559173	0.010122	0.010660
RS	24	0.534079	2.814526	267.692166	0.007621	0.008012
RS	25	0.584803	2.814526	283.840810	0.008080	0.008412
RS	26	0.639585	3.800880	223.140030	0.006352	0.006600
RS	27	0.698750	3.800880	237.220176	0.006753	0.006947
RS	28	0.762648	4.852231	197.684464	0.005628	0.005780
RS	29	0.831657	4.852231	210.466770	0.005992	0.006099
RS	30	0.906187	5.819194	186.884519	0.005320	0.005408
RS	31	0.986680	5.819194	199.065213	0.005667	0.005715
RS	32	1.073611	6.540200	188.622859	0.005370	0.005407
RS	33	1.167497	6.540200	200.826419	0.005717	0.005720
RS	34	1.268893	6.884716	202.972886	0.005778	0.005772
RS	35	1.378400	6.884716	215.780176	0.006143	0.006112
RS	36	1.496668	6.811339	231.551287	0.006592	0.006552
RS	37	1.624397	6.811339	245.465410	0.006988	0.006943
RS	38	1.762344	6.410557	275.884685	0.007854	0.007806
RS	39	1.911326	6.410557	291.144213	0.008288	0.008262
RS	40	2.072227	5.861832	334.964547	0.009536	0.009522
RS	41	2.245999	5.861832	351.205970	0.009998	0.010034
RS	42	2.433672	5.331511	403.214632	0.011479	0.011542
RS	43	2.636359	5.331511	419.184975	0.011933	0.012061
RS	44	2.855260	4.915290	470.372790	0.013391	0.013546
RS	45	3.091673	4.915290	484.017350	0.013779	0.013988
RS	46	3.346997	4.638830	524.831773	0.014941	0.015156
RS	47	3.622748	4.638830	533.867246	0.015198	0.015435
RS	48	3.920557	4.487023	558.099179	0.015888	0.016094
RS	49	4.242190	4.487023	560.707224	0.015962	0.016150
RS	50	4.589553	4.435577	566.302572	0.016121	0.016248
RS	51	4.964704	4.435577	561.576388	0.015987	0.016064
RS	52	5.369867	4.470901	548.939383	0.015627	0.015631
RS	53	5.807441	4.470901	537.113505	0.015290	0.015228
RS	54	6.280019	4.718432	495.507028	0.014106	0.013995
RS	55	6.790403	4.718432	479.902444	0.013662	0.013483
RS	56	7.341616	4.718432	460.752529	0.013117	0.012874
RS	57	7.936924	4.718432	438.218410	0.012475	0.012175
RS	58	8.579856	8.324445	241.281017	0.006869	0.006825
RS	59	9.274220	8.324445	240.050359	0.006834	0.006740
RS	60	10.024131	8.324445	237.258296	0.006754	0.006614
RS	61	10.834033	8.324445	232.836013	0.006628	0.006445
RS	62	11.708725	8.324445	226.746115	0.006455	0.006234
RS	63	12.653390	8.324445	1991.550317	0.056695	0.053230
PA	4+25*2+4+6 0.028434584 0.013646884 12.653390438 1.910062352 0.306835783 0.276235849 0.289927522 0.334822965 0.414069050 0.542491934 0.733593930 1.007092258 1.409285030 2.002500886 2.814525654 3.800879853 4.852231207 5.819193747 6.540200348 6.884715941 6.811338710 6.410557004 5.861832483 5.331511044 4.915289783 4.638829672 4.487023148 4.435576868 4.470901241 4.718432458 8.324445410
//
IT	4598
RD	15
LK	-189600.922725
QD	-425.012407 -> -387.506393
RI	0.0078315303
TR	0.027448	0.013861
MT	12.877307
MM	C_pi: 2.853737, n_recomb: 36932.273715
RS	0	0.000000	2.210305	131.329794	0.003556	0.000252
RS	1	0.008030	2.210305	141.348112	0.003827	0.001639
RS	2	0.016704	2.210305	152.085222	0.004118	0.003262
RS	3	0.026075	2.210305	163.585143	0.004429	0.004429
RS	4	0.036198	0.316261	1211.275756	0.032797	0.031344
RS	5	0.047134	0.316261	1262.417218	0.034182	0.033169
RS	6	0.058948	0.282952	1462.918458	0.039611	0.038516
RS	7	0.071711	0.282952	1508.110001	0.040834	0.040256
RS	8	0.085499	0.295061	1486.894352	0.040260	0.040093
RS	9	0.100393	0.295061	1524.310904	0.041273	0.041759
RS	10	0.116484	0.338550	1361.313640	0.036860	0.037578
RS	11	0.133867	0.338550	1394.341557	0.037754	0.038955
RS	12	0.152645	0.416200	1163.188150	0.031495	0.032634
RS	13	0.172932	0.416200	1194.661914	0.032347	0.033791
RS	14	0.194847	0.542720	943.322808	0.025542	0.026728
RS	15	0.218522	0.542720	974.040347	0.026374	0.027733
RS	16	0.244098	0.731503	748.357713	0.020263	0.021320
RS	17	0.271727	0.731503	777.463840	0.021051	0.022220
RS	18	0.301575	1.002655	590.916114	0.016000	0.016907
RS	19	0.333820	1.002655	617.511270	0.016720	0.017699
RS	20	0.368654	1.404527	461.898840	0.012507	0.013258
RS	21	0.406285	1.404527	485.407060	0.013143	0.013909
RS	22	0.446937	2.004120	358.370357	0.009703	0.010269
RS	23	0.490854	2.004120	378.542180	0.010250	0.010777
RS	24	0.538297	2.835542	283.154149	0.007667	0.008048
RS	25	0.589549	2.835542	300.304106	0.008131	0.008456
RS	26	0.644917	3.858761	234.345287	0.006345	0.006585
RS	27	0.704731	3.858761	249.220481	0.006748	0.006935
RS	28	0.769347	4.963669	206.196417	0.005583	0.005728
RS	29	0.839152	4.963669	219.628562	0.005947	0.006048
RS	30	0.914561	5.993674	193.786968	0.005247	0.005328
RS	31	0.996026	5.993674	206.529057	0.005592	0.005633
RS	32	1.084032	6.773822	194.724275	0.005272	0.005302
RS	33	1.179105	6.773822	207.452329	0.005617	0.005611
RS	34	1.281812	7.157419	209.025121	0.005660	0.005642
RS	35	1.392765	7.157419	222.373551	0.006021	0.005976
RS	36	1.512627	7.092399	238.429668	0.006456	0.006399
RS	37	1.642114	7.092399	252.963197	0.006849	0.006780
RS	38	1.781998	6.671466	284.711519	0.007709	0.007631
RS	39	1.933115	6.671466	300.734817	0.008143	0.008078
RS	40	2.096365	6.086998	347.094206	0.009398	0.009336
RS	41	2.272723	6.086998	364.290543	0.009864	0.009841
RS	42	2.463243	5.518937	419.988188	0.011372	0.011364
RS	43	2.669060	5.518937	437.089020	0.011835	0.011883
RS	44	2.891403	5.070833	492.660209	0.013340	0.013406
RS	45	3.131600	5.070833	507.498479	0.013741	0.013858
RS	46	3.391083	4.770645	552.607063	0.014963	0.015081
RS	47	3.671402	4.770645	562.705775	0.015236	0.015379
RS	48	3.974229	4.602689	590.352925	0.015985	0.016099
RS	49	4.301371	4.602689	593.684637	0.016075	0.016179
RS	50	4.654782	4.541558	601.269425	0.016280	0.016329
RS	51	5.036570	4.541558	596.776644	0.016159	0.016167
RS	52	5.449014	4.573189	584.424778	0.015824	0.015767
RS	53	5.894576	4.573189	572.303864	0.015496	0.015382
RS	54	6.375914	4.829617	528.070966	0.014298	0.014142
RS	55	6.895901	4.829617	511.900055	0.013861	0.013645
RS	56	7.457641	4.829617	491.922647	0.013320	0.013047
RS	57	8.064487	4.829617	468.298849	0.012680	0.012356
RS	58	8.720059	8.719043	252.420636	0.006835	0.006773
RS	59	9.428271	8.719043	251.810653	0.006818	0.006710
RS	60	10.193350	8.719043	249.595099	0.006758	0.006606
RS	61	11.019861	8.719043	245.688851	0.006652	0.006460
RS	62	11.912737	8.719043	240.037289	0.006499	0.006271
RS	63	12.877307	8.719043	2172.592659	0.058826	0.055243
PA	4+25*2+4+6 0.027447928 0.013861415 12.877306635 2.210305214 0.316260679 0.282951963 0.295060955 0.338549975 0.416199861 0.542719573 0.731503496 1.002655035 1.404527274 2.004120340 2.835542476 3.858760683 4.963669416 5.993673662 6.773821702 7.157418913 7.092398932 6.671466410 6.086997745 5.518936810 5.070833249 4.770645171 4.602688808 4.541557686 4.573189412 4.829616948 8.719043455
//
IT	5093
RD	16
LK	-189527.290466
QD	-400.892191 -> -366.485854
RI	0.0067861712
TR	0.026529	0.014063
MT	13.095708
MM	C_pi: 2.952045, n_recomb: 38723.167853
RS	0	0.000000	2.555315	119.445187	0.003085	0.000220
RS	1	0.008058	2.555315	128.655162	0.003322	0.001433
RS	2	0.016766	2.555315	138.539315	0.003578	0.002854
RS	3	0.026175	2.555315	149.140993	0.003851	0.003880
RS	4	0.036342	0.325653	1241.099776	0.032051	0.030854
RS	5	0.047329	0.325653	1294.971882	0.033442	0.032649
RS	6	0.059201	0.289605	1511.403300	0.039031	0.038119
RS	7	0.072030	0.289605	1559.809364	0.040281	0.039812
RS	8	0.085892	0.300146	1548.885113	0.039999	0.039890
RS	9	0.100872	0.300146	1589.220297	0.041041	0.041540
RS	10	0.117058	0.342280	1428.999480	0.036903	0.037619
RS	11	0.134549	0.342280	1464.420859	0.037818	0.038992
RS	12	0.153450	0.418413	1229.015602	0.031739	0.032854
RS	13	0.173873	0.418413	1262.508427	0.032603	0.034012
RS	14	0.195942	0.543115	1001.548206	0.025864	0.027024
RS	15	0.219790	0.543115	1034.125498	0.026706	0.028035
RS	16	0.245559	0.729628	797.073020	0.020584	0.021618
RS	17	0.273405	0.729628	827.953710	0.021381	0.022525
RS	18	0.303495	0.998356	630.284596	0.016277	0.017163
RS	19	0.336009	0.998356	658.546799	0.017007	0.017966
RS	20	0.371144	1.399504	492.181350	0.012710	0.013444
RS	21	0.409109	1.399504	517.188765	0.013356	0.014107
RS	22	0.450134	2.004472	380.396402	0.009823	0.010376
RS	23	0.494465	2.004472	401.831538	0.010377	0.010895
RS	24	0.542368	2.853639	298.759409	0.007715	0.008087
RS	25	0.594131	2.853639	316.919336	0.008184	0.008502
RS	26	0.650066	3.911834	245.577102	0.006342	0.006574
RS	27	0.710507	3.911834	261.250201	0.006747	0.006928
RS	28	0.775819	5.069013	214.648222	0.005543	0.005682
RS	29	0.846394	5.069013	228.727370	0.005907	0.006002
RS	30	0.922657	6.162090	200.558053	0.005179	0.005254
RS	31	1.005064	6.162090	213.853445	0.005523	0.005557
RS	32	1.094112	7.002904	200.623803	0.005181	0.005203
RS	33	1.190336	7.002904	213.863121	0.005523	0.005508
RS	34	1.294314	7.428056	214.790601	0.005547	0.005520
RS	35	1.406670	7.428056	228.661580	0.005905	0.005848
RS	36	1.528080	7.373754	244.910302	0.006325	0.006253
RS	37	1.659274	7.373754	260.039459	0.006715	0.006627
RS	38	1.801040	6.934132	293.000350	0.007567	0.007464
RS	39	1.954229	6.934132	309.760585	0.007999	0.007903
RS	40	2.119762	6.314392	358.534824	0.009259	0.009155
RS	41	2.298635	6.314392	376.662298	0.009727	0.009655
RS	42	2.491921	5.708351	435.962179	0.011258	0.011190
RS	43	2.700783	5.708351	454.182918	0.011729	0.011709
RS	44	2.926475	5.227768	514.138787	0.013277	0.013265
RS	45	3.170354	5.227768	530.182717	0.013692	0.013726
RS	46	3.433885	4.903085	579.700500	0.014970	0.015001
RS	47	3.718652	4.903085	590.898284	0.015260	0.015317
RS	48	4.026366	4.718127	622.166930	0.016067	0.016096
RS	49	4.358876	4.718127	626.272667	0.016173	0.016198
RS	50	4.718181	4.646433	636.083886	0.016426	0.016401
RS	51	5.106439	4.646433	631.874100	0.016318	0.016261
RS	52	5.525983	4.673504	620.009101	0.016011	0.015896
RS	53	5.979335	4.673504	607.629014	0.015692	0.015528
RS	54	6.469219	4.937501	560.899994	0.014485	0.014285
RS	55	6.998579	4.937501	544.177742	0.014053	0.013800
RS	56	7.570595	4.937501	523.384586	0.013516	0.013213
RS	57	8.188706	4.937501	498.679041	0.012878	0.012528
RS	58	8.856625	9.108771	263.471513	0.006804	0.006725
RS	59	9.578366	9.108771	263.486235	0.006804	0.006683
RS	60	10.358266	9.108771	261.855417	0.006762	0.006599
RS	61	11.201013	9.108771	258.478087	0.006675	0.006473
RS	62	12.111669	9.108771	253.282734	0.006541	0.006305
RS	63	13.095708	9.108771	2357.966718	0.060893	0.057195
PA	4+25*2+4+6 0.026529446 0.014063070 13.095707610 2.555315490 0.325652956 0.289605237 0.300146008 0.342279728 0.418413082 0.543115002 0.729628304 0.998355991 1.399504210 2.004471896 2.853638876 3.911833657 5.069013119 6.162090258 7.002903693 7.428056051 7.373754331 6.934131986 6.314392093 5.708351310 5.227768032 4.903085243 4.718127103 4.646433374 4.673504439 4.937501377 9.108770896
//
IT	5389
RD	17
LK	-189459.725392
QD	-378.695760 -> -347.077255
RI	0.0059022222
TR	0.025673	0.014253
MT	13.309045
MM	C_pi: 3.049194, n_recomb: 40498.219613
RS	0	0.000000	2.952065	108.419971	0.002677	0.000193
RS	1	0.008086	2.952065	116.860017	0.002886	0.001253
RS	2	0.016825	2.952065	125.928675	0.003109	0.002496
RS	3	0.026271	2.952065	135.668006	0.003350	0.003398
RS	4	0.036481	0.335032	1268.918234	0.031333	0.030368
RS	5	0.047517	0.335032	1325.431648	0.032728	0.032139
RS	6	0.059444	0.296194	1557.771084	0.038465	0.037728
RS	7	0.072337	0.296194	1609.354330	0.039739	0.039378
RS	8	0.086271	0.305175	1609.025415	0.039731	0.039685
RS	9	0.101333	0.305175	1652.291502	0.040799	0.041319
RS	10	0.117612	0.345996	1495.387048	0.036925	0.037645
RS	11	0.135207	0.345996	1533.231110	0.037859	0.039015
RS	12	0.154225	0.420686	1294.174671	0.031956	0.033055
RS	13	0.174781	0.420686	1329.706219	0.032834	0.034213
RS	14	0.196999	0.543651	1059.637942	0.026165	0.027303
RS	15	0.221014	0.543651	1094.080748	0.027016	0.028318
RS	16	0.246970	0.727947	846.001307	0.020890	0.021904
RS	17	0.275025	0.727947	878.657477	0.021696	0.022818
RS	18	0.305348	0.994197	670.033935	0.016545	0.017413
RS	19	0.338123	0.994197	699.967020	0.017284	0.018226
RS	20	0.373548	1.394286	522.841976	0.012910	0.013629
RS	21	0.411838	1.394286	549.357609	0.013565	0.014303
RS	22	0.453224	2.003742	402.685764	0.009943	0.010484
RS	23	0.497956	2.003742	425.394867	0.010504	0.011013
RS	24	0.546305	2.869118	314.491985	0.007766	0.008129
RS	25	0.598563	2.869118	333.669319	0.008239	0.008551
RS	26	0.655047	3.960501	256.825968	0.006342	0.006568
RS	27	0.716097	3.960501	273.299075	0.006748	0.006925
RS	28	0.782084	5.168625	223.036960	0.005507	0.005641
RS	29	0.853407	5.168625	237.759942	0.005871	0.005961
RS	30	0.930497	6.324650	207.200947	0.005116	0.005186
RS	31	1.013820	6.324650	221.041580	0.005458	0.005487
RS	32	1.103880	7.227474	206.330195	0.005095	0.005111
RS	33	1.201222	7.227474	220.067843	0.005434	0.005413
RS	34	1.306434	7.696508	220.284426	0.005439	0.005405
RS	35	1.420154	7.696508	234.659833	0.005794	0.005727
RS	36	1.543069	7.655174	251.016006	0.006198	0.006114
RS	37	1.675923	7.655174	266.717439	0.006586	0.006482
RS	38	1.819519	7.198284	300.779870	0.007427	0.007304
RS	39	1.974725	7.198284	318.250016	0.007858	0.007735
RS	40	2.142481	6.543717	369.317098	0.009119	0.008981
RS	41	2.323801	6.543717	388.350345	0.009589	0.009474
RS	42	2.519783	5.899487	451.157727	0.011140	0.011019
RS	43	2.731610	5.899487	470.484171	0.011617	0.011537
RS	44	2.960566	5.385880	534.808577	0.013206	0.013124
RS	45	3.208034	5.385880	552.064791	0.013632	0.013594
RS	46	3.475511	5.035994	606.086080	0.014966	0.014918
RS	47	3.764616	5.035994	618.413035	0.015270	0.015249
RS	48	4.077097	4.833276	653.488378	0.016136	0.016087
RS	49	4.414844	4.833276	658.414010	0.016258	0.016210
RS	50	4.779901	4.750247	670.674098	0.016561	0.016466
RS	51	5.174475	4.750247	666.794647	0.016465	0.016346
RS	52	5.600953	4.771982	655.614143	0.016189	0.016017
RS	53	6.061914	4.771982	643.010510	0.015878	0.015665
RS	54	6.560148	5.042356	593.921295	0.014665	0.014423
RS	55	7.098667	5.042356	576.663583	0.014239	0.013950
RS	56	7.680730	5.042356	555.067880	0.013706	0.013372
RS	57	8.309856	5.042356	529.290550	0.013069	0.012694
RS	58	8.989851	9.493761	274.415419	0.006776	0.006681
RS	59	9.724829	9.493761	275.058327	0.006792	0.006656
RS	60	10.519234	9.493761	274.019625	0.006766	0.006592
RS	61	11.377873	9.493761	271.182944	0.006696	0.006485
RS	62	12.305939	9.493761	266.460218	0.006580	0.006335
RS	63	13.309045	9.493761	2547.204185	0.062897	0.059088
PA	4+25*2+4+6 0.025672707 0.014252682 13.309045391 2.952064960 0.335032250 0.296193693 0.305174986 0.345996405 0.420686005 0.543651409 0.727947184 0.994197309 1.394285645 2.003741659 2.869118438 3.960501399 5.168625483 6.324649520 7.227473743 7.696507951 7.655174346 7.198284419 6.543717082 5.899486921 5.385880350 5.035994345 4.833275819 4.750247157 4.771981879 5.042356229 9.493760681
//
IT	4475
RD	18
LK	-189397.618791
QD	-358.227908 -> -329.123386
RI	0.0051524861
TR	0.024872	0.014431
MT	13.517659
MM	C_pi: 3.145170, n_recomb: 42255.887630
RS	0	0.000000	3.408871	98.212044	0.002324	0.000169
RS	1	0.008112	3.408871	105.923040	0.002507	0.001095
RS	2	0.016882	3.408871	114.217074	0.002703	0.002183
RS	3	0.026364	3.408871	123.134465	0.002914	0.002975
RS	4	0.036615	0.344412	1294.787127	0.030642	0.029887
RS	5	0.047698	0.344412	1353.850645	0.032039	0.031638
RS	6	0.059679	0.302719	1602.092275	0.037914	0.037343
RS	7	0.072632	0.302719	1656.809551	0.039209	0.038957
RS	8	0.086637	0.310141	1667.369175	0.039459	0.039479
RS	9	0.101777	0.310141	1713.570145	0.040552	0.041099
RS	10	0.118146	0.349688	1560.469824	0.036929	0.037660
RS	11	0.135842	0.349688	1600.759186	0.037883	0.039026
RS	12	0.154974	0.423002	1358.600739	0.032152	0.033238
RS	13	0.175658	0.423002	1396.187048	0.033041	0.034397
RS	14	0.198020	0.544307	1117.506317	0.026446	0.027567
RS	15	0.222196	0.544307	1153.818030	0.027305	0.028585
RS	16	0.248333	0.726442	895.059680	0.021182	0.022179
RS	17	0.276590	0.726442	929.489788	0.021997	0.023099
RS	18	0.307140	0.990183	710.096752	0.016805	0.017657
RS	19	0.340168	0.990183	741.701783	0.017553	0.018478
RS	20	0.375875	1.388928	553.834731	0.013107	0.013812
RS	21	0.414479	1.388928	581.865044	0.013770	0.014496
RS	22	0.456214	2.002077	425.212080	0.010063	0.010593
RS	23	0.501335	2.002077	449.203963	0.010631	0.011132
RS	24	0.550117	2.882256	330.336134	0.007818	0.008173
RS	25	0.602856	2.882256	350.537120	0.008296	0.008602
RS	26	0.659872	4.005104	268.084681	0.006344	0.006565
RS	27	0.721515	4.005104	285.359261	0.006753	0.006925
RS	28	0.788157	5.262807	231.361691	0.005475	0.005604
RS	29	0.860206	5.262807	246.725116	0.005839	0.005925
RS	30	0.938100	6.481539	213.719162	0.005058	0.005122
RS	31	1.022313	6.481539	228.097031	0.005398	0.005423
RS	32	1.113357	7.447542	211.852409	0.005014	0.005025
RS	33	1.211787	7.447542	226.075797	0.005350	0.005323
RS	34	1.318201	7.962596	225.522883	0.005337	0.005296
RS	35	1.433248	7.962596	240.385201	0.005689	0.005614
RS	36	1.557628	7.936391	256.770170	0.006077	0.005983
RS	37	1.692098	7.936391	273.021127	0.006461	0.006344
RS	38	1.837476	7.463617	308.080218	0.007291	0.007150
RS	39	1.994648	7.463617	326.233380	0.007720	0.007574
RS	40	2.164570	6.774681	379.472840	0.008980	0.008812
RS	41	2.348276	6.774681	399.385374	0.009452	0.009300
RS	42	2.546884	6.092071	465.600624	0.011019	0.010852
RS	43	2.761605	6.092071	486.015567	0.011502	0.011370
RS	44	2.993743	5.544933	554.679110	0.013127	0.012984
RS	45	3.244713	5.544933	573.149431	0.013564	0.013460
RS	46	3.516043	5.169212	631.747075	0.014951	0.014832
RS	47	3.809383	5.169212	645.227887	0.015270	0.015178
RS	48	4.126519	4.948050	684.275507	0.016194	0.016073
RS	49	4.469382	4.948050	690.062352	0.016331	0.016215
RS	50	4.840059	4.852994	704.980191	0.016684	0.016524
RS	51	5.240805	4.852994	701.475671	0.016601	0.016423
RS	52	5.674061	4.868707	691.170343	0.016357	0.016131
RS	53	6.142464	4.868707	678.378076	0.016054	0.015794
RS	54	6.648864	5.144383	627.068556	0.014840	0.014555
RS	55	7.196344	5.144383	609.291703	0.014419	0.014094
RS	56	7.788237	5.144383	586.907624	0.013889	0.013524
RS	57	8.428146	5.144383	560.069986	0.013254	0.012853
RS	58	9.119965	9.874107	285.235732	0.006750	0.006640
RS	59	9.867905	9.874107	286.509650	0.006780	0.006632
RS	60	10.676520	9.874107	286.069536	0.006770	0.006584
RS	61	11.550731	9.874107	283.784061	0.006716	0.006495
RS	62	12.495860	9.874107	279.548951	0.006616	0.006363
RS	63	13.517659	9.874107	2739.849893	0.064839	0.060921
PA	4+25*2+4+6 0.024872119 0.014431069 13.517659235 3.408871291 0.344411834 0.302719369 0.310141250 0.349687756 0.423001717 0.544307269 0.726442105 0.990182882 1.388928306 2.002077251 2.882256325 4.005104328 5.262807428 6.481538919 7.447542466 7.962596252 7.936391269 7.463616538 6.774680759 6.092071375 5.544933362 5.169211595 4.948049734 4.852994102 4.868707059 5.144382607 9.874106609
//
IT	5095
RD	19
LK	-189340.436612
QD	-339.318144 -> -312.486286
RI	0.0045162414
TR	0.024123	0.014599
MT	13.721953
MM	C_pi: 3.239978, n_recomb: 43994.757621
RS	0	0.000000	3.935043	88.790746	0.002018	0.000148
RS	1	0.008138	3.935043	95.815812	0.002178	0.000956
RS	2	0.016938	3.935043	103.379109	0.002350	0.001908
RS	3	0.026454	3.935043	111.518905	0.002535	0.002604
RS	4	0.036744	0.353801	1318.774236	0.029976	0.029412
RS	5	0.047872	0.353801	1380.295434	0.031374	0.031147
RS	6	0.059906	0.309177	1644.472387	0.037379	0.036966
RS	7	0.072918	0.309177	1702.275254	0.038693	0.038546
RS	8	0.086990	0.315040	1723.962972	0.039186	0.039273
RS	9	0.102207	0.315040	1773.095511	0.040302	0.040880
RS	10	0.118662	0.353346	1624.235908	0.036919	0.037665
RS	11	0.136456	0.353346	1666.987207	0.037891	0.039027
RS	12	0.155698	0.425350	1422.224820	0.032327	0.033406
RS	13	0.176506	0.425350	1461.878632	0.033228	0.034565
RS	14	0.199008	0.545071	1175.060922	0.026709	0.027815
RS	15	0.223340	0.545071	1213.242866	0.027577	0.028837
RS	16	0.249653	0.725104	944.162028	0.021461	0.022443
RS	17	0.278106	0.725104	980.362300	0.022284	0.023369
RS	18	0.308876	0.986326	750.400749	0.017057	0.017895
RS	19	0.342149	0.986326	783.676192	0.017813	0.018724
RS	20	0.378130	1.383482	585.115127	0.013300	0.013992
RS	21	0.417039	1.383482	614.664197	0.013971	0.014686
RS	22	0.459114	1.999630	447.945273	0.010182	0.010702
RS	23	0.504613	1.999630	473.226876	0.010756	0.011250
RS	24	0.553815	2.893303	346.276597	0.007871	0.008219
RS	25	0.607021	2.893303	367.506361	0.008353	0.008654
RS	26	0.664557	4.045965	279.346170	0.006350	0.006564
RS	27	0.726774	4.045965	297.423093	0.006760	0.006928
RS	28	0.794055	5.351893	239.619828	0.005447	0.005571
RS	29	0.866811	5.351893	255.620029	0.005810	0.005892
RS	30	0.945487	6.632938	220.116713	0.005003	0.005064
RS	31	1.030566	6.632938	235.023941	0.005342	0.005363
RS	32	1.122569	7.663163	217.198486	0.004937	0.004944
RS	33	1.222058	7.663163	231.895370	0.005271	0.005239
RS	34	1.329644	8.226214	230.520364	0.005240	0.005193
RS	35	1.445985	8.226214	245.852672	0.005588	0.005506
RS	36	1.571793	8.217213	262.193896	0.005960	0.005858
RS	37	1.707839	8.217213	278.972282	0.006341	0.006213
RS	38	1.854957	7.729913	314.928567	0.007158	0.007004
RS	39	2.014046	7.729913	333.738141	0.007586	0.007421
RS	40	2.186081	7.007038	389.033817	0.008843	0.008650
RS	41	2.372117	7.007038	409.798433	0.009315	0.009133
RS	42	2.573291	6.285892	479.317588	0.010895	0.010689
RS	43	2.790837	6.285892	500.801357	0.011383	0.011206
RS	44	3.026086	5.704756	573.762282	0.013042	0.012845
RS	45	3.280478	5.704756	593.444304	0.013489	0.013328
RS	46	3.555573	5.302614	656.673431	0.014926	0.014744
RS	47	3.853054	5.302614	671.327699	0.015259	0.015104
RS	48	4.174743	5.062398	714.493452	0.016240	0.016054
RS	49	4.522611	5.062398	721.178351	0.016392	0.016214
RS	50	4.898787	4.954701	738.947802	0.016796	0.016576
RS	51	5.305575	4.954701	735.859995	0.016726	0.016493
RS	52	5.745467	4.963781	726.613380	0.016516	0.016238
RS	53	6.221156	4.963781	713.666416	0.016222	0.015916
RS	54	6.735555	5.243793	660.278199	0.015008	0.014683
RS	55	7.291815	5.243793	641.998836	0.014593	0.014232
RS	56	7.893342	5.243793	618.841358	0.014066	0.013671
RS	57	8.543819	5.243793	590.956217	0.013432	0.013004
RS	58	9.247231	10.249993	295.916218	0.006726	0.006601
RS	59	10.007884	10.249993	297.823279	0.006770	0.006608
RS	60	10.830437	10.249993	297.987317	0.006773	0.006576
RS	61	11.719928	10.249993	296.262472	0.006734	0.006504
RS	62	12.681803	10.249993	292.528608	0.006649	0.006389
RS	63	13.721953	10.249993	2935.450835	0.066723	0.062697
PA	4+25*2+4+6 0.024122553 0.014598896 13.721953178 3.935042911 0.353800769 0.309177130 0.315040299 0.353345788 0.425349842 0.545071113 0.725104330 0.986326312 1.383481612 1.999630445 2.893303486 4.045965081 5.351893499 6.632938487 7.663162846 8.226214263 8.217213006 7.729912563 7.007038375 6.285892396 5.704755738 5.302614174 5.062397552 4.954700580 4.963781002 5.243792987 10.249992888
//
IT	5113
RD	20
LK	-189287.706888
QD	-321.816492 -> -297.043998
RI	0.0039759148
TR	0.023420	0.014757
MT	13.922160
MM	C_pi: 3.333592, n_recomb: 45713.513182
RS	0	0.000000	4.541351	80.121441	0.001753	0.000129
RS	1	0.008162	4.541351	86.504753	0.001892	0.000835
RS	2	0.016991	4.541351	93.382844	0.002043	0.001667
RS	3	0.026540	4.541351	100.791729	0.002205	0.002278
RS	4	0.036869	0.363209	1340.937028	0.029333	0.028944
RS	5	0.048041	0.363209	1404.822361	0.030731	0.030665
RS	6	0.060125	0.315566	1684.990519	0.036860	0.036597
RS	7	0.073195	0.315566	1745.826291	0.038191	0.038147
RS	8	0.087332	0.319867	1778.858136	0.038913	0.039069
RS	9	0.102623	0.319867	1830.912294	0.040052	0.040664
RS	10	0.119162	0.356967	1686.664002	0.036896	0.037661
RS	11	0.137050	0.356967	1731.888648	0.037886	0.039021
RS	12	0.156399	0.427718	1484.997395	0.032485	0.033560
RS	13	0.177328	0.427718	1526.727977	0.033398	0.034718
RS	14	0.199965	0.545926	1232.229281	0.026955	0.028050
RS	15	0.224449	0.545926	1272.280556	0.027832	0.029074
RS	16	0.250932	0.723918	993.233911	0.021727	0.022696
RS	17	0.279576	0.723918	1031.198400	0.022558	0.023627
RS	18	0.310559	0.982622	790.885393	0.017301	0.018126
RS	19	0.344071	0.982622	825.827274	0.018065	0.018963
RS	20	0.380318	1.377990	616.635334	0.013489	0.014169
RS	21	0.419523	1.377990	647.704793	0.014169	0.014874
RS	22	0.461929	1.996507	470.859434	0.010300	0.010811
RS	23	0.507796	1.996507	497.435937	0.010882	0.011368
RS	24	0.557407	2.902465	362.298722	0.007925	0.008267
RS	25	0.611067	2.902465	384.561264	0.008412	0.008709
RS	26	0.669108	4.083338	290.604689	0.006357	0.006567
RS	27	0.731885	4.083338	309.484263	0.006770	0.006934
RS	28	0.799788	5.436073	247.812810	0.005421	0.005541
RS	29	0.873232	5.436073	264.446022	0.005785	0.005863
RS	30	0.952671	6.779030	226.395508	0.004952	0.005009
RS	31	1.038595	6.779030	241.824206	0.005290	0.005307
RS	32	1.131532	7.874296	222.377010	0.004865	0.004868
RS	33	1.232055	7.874296	237.535510	0.005196	0.005160
RS	34	1.340783	8.487204	235.290202	0.005147	0.005096
RS	35	1.458386	8.487204	251.076137	0.005492	0.005405
RS	36	1.585588	8.497377	267.307475	0.005847	0.005739
RS	37	1.723173	8.497377	284.591875	0.006226	0.006088
RS	38	1.871988	7.996844	321.353223	0.007030	0.006863
RS	39	2.032950	7.996844	340.793070	0.007455	0.007275
RS	40	2.207050	7.240503	398.030824	0.008707	0.008493
RS	41	2.395362	7.240503	419.619824	0.009179	0.008971
RS	42	2.599044	6.480690	492.336667	0.010770	0.010530
RS	43	2.819351	6.480690	514.867486	0.011263	0.011046
RS	44	3.057641	5.865136	592.073094	0.012952	0.012708
RS	45	3.315382	5.865136	612.960549	0.013409	0.013196
RS	46	3.594160	5.436047	680.858890	0.014894	0.014654
RS	47	3.895693	5.436047	696.701392	0.015241	0.015027
RS	48	4.221838	5.176224	744.112868	0.016278	0.016031
RS	49	4.574605	5.176224	751.728184	0.016444	0.016207
RS	50	4.956166	5.055342	772.527744	0.016899	0.016622
RS	51	5.368872	5.055342	769.895442	0.016842	0.016556
RS	52	5.815265	5.057245	761.883128	0.016666	0.016340
RS	53	6.298094	5.057245	748.814176	0.016381	0.016031
RS	54	6.820334	5.340717	693.490408	0.015170	0.014806
RS	55	7.385202	5.340717	674.725140	0.014760	0.014365
RS	56	7.996176	5.340717	650.809706	0.014237	0.013811
RS	57	8.657020	5.340717	621.890848	0.013604	0.013150
RS	58	9.371806	10.621488	306.441593	0.006704	0.006564
RS	59	10.144935	10.621488	308.983127	0.006759	0.006585
RS	60	10.981171	10.621488	309.755890	0.006776	0.006568
RS	61	11.885663	10.621488	308.599912	0.006751	0.006511
RS	62	12.863984	10.621488	305.379549	0.006680	0.006412
RS	63	13.922160	10.621488	3133.559024	0.068548	0.064417
PA	4+25*2+4+6 0.023419658 0.014756889 13.922160089 4.541351170 0.363208792 0.315565738 0.319867262 0.356966604 0.427717999 0.545926217 0.723918384 0.982622095 1.377990307 1.996506785 2.902464950 4.083337867 5.436073167 6.779029676 7.874295635 8.487204062 8.497377326 7.996844289 7.240502520 6.480689981 5.865135619 5.436047304 5.176224444 5.055341991 5.057244863 5.340716737 10.621488488
//
IT	4793
RD	21
LK	-189239.013249
QD	-305.591144 -> -282.688813
RI	0.0035172966
TR	0.022760	0.014906
MT	14.118517
MM	C_pi: 3.426003, n_recomb: 47411.129646
RS	0	0.000000	5.239999	72.170751	0.001522	0.000113
RS	1	0.008186	5.239999	77.956950	0.001644	0.000729
RS	2	0.017043	5.239999	84.196279	0.001776	0.001456
RS	3	0.026624	5.239999	90.922392	0.001918	0.001991
RS	4	0.036990	0.372631	1361.386905	0.028715	0.028483
RS	5	0.048205	0.372631	1427.543093	0.030110	0.030192
RS	6	0.060337	0.321882	1723.738341	0.036357	0.036236
RS	7	0.073463	0.321882	1787.550884	0.037703	0.037760
RS	8	0.087663	0.324621	1832.090502	0.038643	0.038868
RS	9	0.103026	0.324621	1887.050936	0.039802	0.040451
RS	10	0.119646	0.360545	1747.750209	0.036864	0.037650
RS	11	0.137627	0.360545	1795.454606	0.037870	0.039007
RS	12	0.157080	0.430101	1546.861168	0.032627	0.033700
RS	13	0.178125	0.430101	1590.674948	0.033551	0.034859
RS	14	0.200893	0.546866	1288.932364	0.027186	0.028271
RS	15	0.225525	0.546866	1330.850338	0.028070	0.029297
RS	16	0.252173	0.722883	1042.192476	0.021982	0.022940
RS	17	0.281003	0.722883	1081.913472	0.022820	0.023875
RS	18	0.312194	0.979075	831.488546	0.017538	0.018352
RS	19	0.345937	0.979075	868.090755	0.018310	0.019195
RS	20	0.382443	1.372499	648.349033	0.013675	0.014345
RS	21	0.421937	1.372499	680.938325	0.014362	0.015058
RS	22	0.464664	1.992817	493.927887	0.010418	0.010920
RS	23	0.510890	1.992817	521.802811	0.011006	0.011486
RS	24	0.560899	2.909958	378.386409	0.007981	0.008316
RS	25	0.615002	2.909958	401.684612	0.008472	0.008764
RS	26	0.673534	4.117528	301.851659	0.006367	0.006571
RS	27	0.736858	4.117528	321.533542	0.006782	0.006942
RS	28	0.805366	5.515672	255.937316	0.005398	0.005514
RS	29	0.879482	5.515672	273.199476	0.005762	0.005837
RS	30	0.959665	6.919947	232.560642	0.004905	0.004958
RS	31	1.046413	6.919947	248.503126	0.005241	0.005255
RS	32	1.140262	8.080935	227.397183	0.004796	0.004796
RS	33	1.241793	8.080935	243.005873	0.005126	0.005086
RS	34	1.351636	8.745436	239.846422	0.005059	0.005004
RS	35	1.470472	8.745436	256.070295	0.005401	0.005309
RS	36	1.599035	8.776681	272.130878	0.005740	0.005626
RS	37	1.738124	8.776681	289.900673	0.006115	0.005970
RS	38	1.888598	8.264210	327.379512	0.006905	0.006729
RS	39	2.051391	8.264210	347.424086	0.007328	0.007135
RS	40	2.227510	7.474852	406.494853	0.008574	0.008342
RS	41	2.418047	7.474852	428.880432	0.009046	0.008815
RS	42	2.624182	6.676246	504.689372	0.010645	0.010376
RS	43	2.847192	6.676246	528.243971	0.011142	0.010890
RS	44	3.088459	6.025890	609.633717	0.012858	0.012572
RS	45	3.349476	6.025890	631.717142	0.013324	0.013066
RS	46	3.631860	5.569375	704.307806	0.014855	0.014564
RS	47	3.937362	5.569375	721.349004	0.015215	0.014948
RS	48	4.267872	5.289446	773.117124	0.016307	0.016004
RS	49	4.625440	5.289446	781.690940	0.016487	0.016197
RS	50	5.012279	5.154894	805.684446	0.016994	0.016663
RS	51	5.430785	5.154894	803.543280	0.016948	0.016613
RS	52	5.883552	5.149137	796.931557	0.016809	0.016435
RS	53	6.373384	5.149137	783.771756	0.016531	0.016139
RS	54	6.903315	5.435274	726.655103	0.015327	0.014924
RS	55	7.476628	5.435274	707.420167	0.014921	0.014492
RS	56	8.096874	5.435274	682.762262	0.014401	0.013945
RS	57	8.767895	5.435274	652.823959	0.013769	0.013289
RS	58	9.493848	10.988680	316.800272	0.006682	0.006528
RS	59	10.279230	10.988680	319.976794	0.006749	0.006563
RS	60	11.128905	10.988680	321.361854	0.006778	0.006560
RS	61	12.048138	10.988680	320.781788	0.006766	0.006517
RS	62	13.042622	10.988680	318.085799	0.006709	0.006432
RS	63	14.118517	10.988680	3333.760573	0.070316	0.066081
PA	4+25*2+4+6 0.022759504 0.014905690 14.118516696 5.239999425 0.372631273 0.321881712 0.324621301 0.360545373 0.430100768 0.546865574 0.722882811 0.979075166 1.372499115 1.992816799 2.909957943 4.117527745 5.515672040 6.919946986 8.080934918 8.745435949 8.776680502 8.264210094 7.474852348 6.676246156 6.025890075 5.569375040 5.289446455 5.154893913 5.149136806 5.435273933 10.988680083
//
IT	5183
RD	22
LK	-189193.986049
QD	-290.525308 -> -269.324819
RI	0.0031278048
TR	0.022139	0.015046
MT	14.311220
MM	C_pi: 3.517207, n_recomb: 49086.770821
RS	0	0.000000	6.045587	64.895626	0.001322	0.000099
RS	1	0.008209	6.045587	70.128491	0.001429	0.000636
RS	2	0.017093	6.045587	75.774915	0.001544	0.001271
RS	3	0.026705	6.045587	81.866149	0.001668	0.001741
RS	4	0.037107	0.382073	1380.197781	0.028118	0.028030
RS	5	0.048363	0.382073	1448.531912	0.029510	0.029728
RS	6	0.060543	0.328126	1760.788298	0.035871	0.035885
RS	7	0.073722	0.328126	1827.519184	0.037230	0.037385
RS	8	0.087984	0.329299	1883.720061	0.038375	0.038669
RS	9	0.103416	0.329299	1941.566667	0.039554	0.040242
RS	10	0.120116	0.364078	1807.503483	0.036823	0.037633
RS	11	0.138186	0.364078	1857.689618	0.037845	0.038987
RS	12	0.157740	0.432493	1607.775084	0.032754	0.033829
RS	13	0.178899	0.432493	1653.675922	0.033689	0.034987
RS	14	0.201794	0.547882	1345.105309	0.027403	0.028480
RS	15	0.226570	0.547882	1388.885874	0.028295	0.029508
RS	16	0.253380	0.721991	1090.970808	0.022225	0.023173
RS	17	0.282390	0.721991	1132.439140	0.023070	0.024113
RS	18	0.313782	0.975695	872.147992	0.017767	0.018571
RS	19	0.347751	0.975695	910.402566	0.018547	0.019420
RS	20	0.384509	1.367033	680.219681	0.013857	0.014517
RS	21	0.424284	1.367033	714.326437	0.014552	0.015239
RS	22	0.467325	1.988659	517.125757	0.010535	0.011029
RS	23	0.513899	1.988659	546.301119	0.011129	0.011603
RS	24	0.564297	2.915941	394.529842	0.008037	0.008366
RS	25	0.618832	2.915941	418.865785	0.008533	0.008820
RS	26	0.677844	4.148737	313.085287	0.006378	0.006578
RS	27	0.741700	4.148737	333.568837	0.006795	0.006952
RS	28	0.810799	5.590936	263.993408	0.005378	0.005490
RS	29	0.885570	5.590936	281.880344	0.005742	0.005815
RS	30	0.966480	7.055853	238.616336	0.004861	0.004911
RS	31	1.054032	7.055853	255.065096	0.005196	0.005207
RS	32	1.148771	8.283109	232.267276	0.004732	0.004729
RS	33	1.251288	8.283109	248.315158	0.005059	0.005016
RS	34	1.362221	9.000799	244.202374	0.004975	0.004917
RS	35	1.482261	9.000799	260.849181	0.005314	0.005219
RS	36	1.612156	9.054919	276.683705	0.005637	0.005519
RS	37	1.752714	9.054919	294.919141	0.006008	0.005858
RS	38	1.904811	8.531751	333.034745	0.006785	0.006601
RS	39	2.069395	8.531751	353.659322	0.007205	0.007001
RS	40	2.247489	7.709857	414.457734	0.008443	0.008197
RS	41	2.440205	7.709857	437.612272	0.008915	0.008665
RS	42	2.648741	6.872361	516.407587	0.010520	0.010226
RS	43	2.874397	6.872361	540.961601	0.011021	0.010739
RS	44	3.118578	6.186848	626.469201	0.012762	0.012439
RS	45	3.382805	6.186848	649.736437	0.013236	0.012937
RS	46	3.668723	5.702473	727.029241	0.014811	0.014473
RS	47	3.978113	5.702473	745.275725	0.015183	0.014868
RS	48	4.312903	5.401992	801.495013	0.016328	0.015974
RS	49	4.675177	5.401992	811.051465	0.016523	0.016182
RS	50	5.067192	5.253332	838.389581	0.017080	0.016699
RS	51	5.491388	5.253332	836.772089	0.017047	0.016664
RS	52	5.950409	5.239483	831.718470	0.016944	0.016525
RS	53	6.447113	5.239483	818.497216	0.016674	0.016241
RS	54	6.984593	5.527563	759.728738	0.015477	0.015038
RS	55	7.566198	5.527563	740.039790	0.015076	0.014614
RS	56	8.195549	5.527563	714.654684	0.014559	0.014074
RS	57	8.876566	5.527563	683.711398	0.013929	0.013422
RS	58	9.613490	11.351632	326.983157	0.006661	0.006495
RS	59	10.410912	11.351632	330.794361	0.006739	0.006541
RS	60	11.273797	11.351632	332.794291	0.006780	0.006551
RS	61	12.207521	11.351632	332.795998	0.006780	0.006522
RS	62	13.217897	11.351632	330.633891	0.006736	0.006451
RS	63	14.311220	11.351632	3535.667174	0.072029	0.067691
PA	4+25*2+4+6 0.022138601 0.015045897 14.311220144 6.045586571 0.382073424 0.328126102 0.329299410 0.364078015 0.432492915 0.547882039 0.721990734 0.975695104 1.367033077 1.988658509 2.915941344 4.148736814 5.590935649 7.055852880 8.283109340 9.000799182 9.054919192 8.531750908 7.709856506 6.872361397 6.186847547 5.702472660 5.401992270 5.253331547 5.239482630 5.527563223 11.351631965
//
IT	4875
RD	23
LK	-189152.296358
QD	-276.515427 -> -256.866571
RI	0.0027972242
TR	0.021554	0.015178
MT	14.500494
MM	C_pi: 3.607194, n_recomb: 50739.501401
RS	0	0.000000	6.975000	58.254192	0.001148	0.000086
RS	1	0.008232	6.975000	62.976254	0.001241	0.000555
RS	2	0.017141	6.975000	68.074563	0.001342	0.001109
RS	3	0.026784	6.975000	73.577982	0.001450	0.001521
RS	4	0.037221	0.391535	1397.454661	0.027542	0.027587
RS	5	0.048517	0.391535	1467.874626	0.028930	0.029275
RS	6	0.060742	0.334291	1796.248231	0.035401	0.035544
RS	7	0.073974	0.334291	1865.836794	0.036773	0.037021
RS	8	0.088296	0.333898	1933.801053	0.038112	0.038475
RS	9	0.103796	0.333898	1994.509126	0.039309	0.040037
RS	10	0.120572	0.367561	1865.924450	0.036775	0.037611
RS	11	0.138729	0.367561	1918.589935	0.037813	0.038962
RS	12	0.158381	0.434888	1667.699709	0.032868	0.033947
RS	13	0.179650	0.434888	1715.688563	0.033814	0.035105
RS	14	0.202671	0.548969	1400.681191	0.027605	0.028677
RS	15	0.227586	0.548969	1446.318530	0.028505	0.029707
RS	16	0.254553	0.721235	1139.499806	0.022458	0.023397
RS	17	0.283739	0.721235	1182.704689	0.023309	0.024340
RS	18	0.315328	0.972479	912.806754	0.017990	0.018783
RS	19	0.349517	0.972479	952.703825	0.018776	0.019639
RS	20	0.386520	1.361625	712.200826	0.014036	0.014687
RS	21	0.426570	1.361625	747.820612	0.014738	0.015416
RS	22	0.469916	1.984111	540.426773	0.010651	0.011137
RS	23	0.516831	1.984111	570.902994	0.011252	0.011719
RS	24	0.567607	2.920574	410.714391	0.008095	0.008417
RS	25	0.622563	2.920574	436.089113	0.008595	0.008877
RS	26	0.682044	4.177208	324.297337	0.006391	0.006587
RS	27	0.746420	4.177208	345.581283	0.006811	0.006964
RS	28	0.816096	5.662064	271.980838	0.005360	0.005469
RS	29	0.891508	5.662064	290.488238	0.005725	0.005794
RS	30	0.973127	7.186903	244.564987	0.004820	0.004867
RS	31	1.061465	7.186903	261.512581	0.005154	0.005162
RS	32	1.157075	8.480886	236.992483	0.004671	0.004665
RS	33	1.260556	8.480886	253.468820	0.004995	0.004951
RS	34	1.372554	9.253211	248.368394	0.004895	0.004835
RS	35	1.493773	9.253211	265.423662	0.005231	0.005133
RS	36	1.624970	9.331927	280.981681	0.005538	0.005416
RS	37	1.766966	9.331927	299.663712	0.005906	0.005751
RS	38	1.920652	8.799279	338.340205	0.006668	0.006478
RS	39	2.086989	8.799279	359.520712	0.007086	0.006873
RS	40	2.267018	7.945319	421.946158	0.008316	0.008057
RS	41	2.461867	7.945319	445.842194	0.008787	0.008521
RS	42	2.672756	7.068870	527.518026	0.010397	0.010080
RS	43	2.901005	7.068870	553.046112	0.010900	0.010592
RS	44	3.148043	6.347875	642.599217	0.012665	0.012309
RS	45	3.415417	6.347875	667.035635	0.013146	0.012810
RS	46	3.704800	5.835239	749.029078	0.014762	0.014382
RS	47	4.018005	5.835239	768.483800	0.015146	0.014787
RS	48	4.356993	5.513806	829.233490	0.016343	0.015942
RS	49	4.723885	5.513806	839.792880	0.016551	0.016163
RS	50	5.120980	5.350648	870.612072	0.017158	0.016731
RS	51	5.550763	5.350648	869.547808	0.017137	0.016710
RS	52	6.015924	5.328323	866.200589	0.017072	0.016610
RS	53	6.519377	5.328323	852.945647	0.016810	0.016337
RS	54	7.064274	5.617690	792.664779	0.015622	0.015148
RS	55	7.654026	5.617690	772.537008	0.015226	0.014731
RS	56	8.292324	5.617690	746.439880	0.014711	0.014197
RS	57	8.983167	5.617690	714.506394	0.014082	0.013550
RS	58	9.730879	11.710446	336.979409	0.006641	0.006463
RS	59	10.540141	11.710446	341.424165	0.006729	0.006520
RS	60	11.416020	11.710446	344.040565	0.006781	0.006542
RS	61	12.364001	11.710446	344.628773	0.006792	0.006525
RS	62	13.390017	11.710446	343.008770	0.006760	0.006467
RS	63	14.500494	11.710446	3738.874373	0.073688	0.069249
PA	4+25*2+4+6 0.021553750 0.015178029 14.500493979 6.975000030 0.391534931 0.334291359 0.333897962 0.367561244 0.434888467 0.548968842 0.721235057 0.972479312 1.361624659 1.984110624 2.920574254 4.177208103 5.662063618 7.186903240 8.480886333 9.253211025 9.331926961 8.799279413 7.945319119 7.068869815 6.347875357 5.835239279 5.513805663 5.350647658 5.328322525 5.617689975 11.710445686
//
IT	4671
RD	24
LK	-189113.650039
QD	-263.469160 -> -245.237531
RI	0.0025173972
TR	0.021002	0.015303
MT	14.686504
MM	C_pi: 3.695954, n_recomb: 52368.603481
RS	0	0.000000	8.046993	52.210803	0.000997	0.000075
RS	1	0.008254	8.046993	56.463450	0.001078	0.000483
RS	2	0.017188	8.046993	61.057431	0.001166	0.000967
RS	3	0.026861	8.046993	66.019275	0.001261	0.001328
RS	4	0.037331	0.401013	1413.247365	0.026987	0.027152
RS	5	0.048666	0.401013	1485.662387	0.028369	0.028832
RS	6	0.060936	0.340377	1830.187802	0.034948	0.035212
RS	7	0.074219	0.340377	1902.572021	0.036330	0.036669
RS	8	0.088599	0.338416	1982.380608	0.037854	0.038285
RS	9	0.104165	0.338416	2045.921820	0.039068	0.039837
RS	10	0.121016	0.370993	1923.021365	0.036721	0.037585
RS	11	0.139257	0.370993	1978.160007	0.037774	0.038933
RS	12	0.159005	0.437284	1726.600281	0.032970	0.034055
RS	13	0.180382	0.437284	1776.675685	0.033926	0.035212
RS	14	0.203524	0.550121	1455.602356	0.027795	0.028863
RS	15	0.228575	0.550121	1503.089250	0.028702	0.029895
RS	16	0.255694	0.720612	1187.714662	0.022680	0.023611
RS	17	0.285052	0.720612	1232.644044	0.023538	0.024558
RS	18	0.316833	0.969430	953.409362	0.018206	0.018990
RS	19	0.351236	0.969430	994.937462	0.018999	0.019851
RS	20	0.388479	1.356290	744.256287	0.014212	0.014853
RS	21	0.428796	1.356290	781.382994	0.014921	0.015590
RS	22	0.472441	1.979244	563.806985	0.010766	0.011245
RS	23	0.519688	1.979244	595.583070	0.011373	0.011835
RS	24	0.570835	2.924005	426.926695	0.008152	0.008470
RS	25	0.626203	2.924005	453.340297	0.008657	0.008936
RS	26	0.686140	4.203145	335.482686	0.006406	0.006598
RS	27	0.751025	4.203145	357.565303	0.006828	0.006978
RS	28	0.821265	5.729257	279.899867	0.005345	0.005450
RS	29	0.897303	5.729257	299.023329	0.005710	0.005777
RS	30	0.979616	7.313246	250.409952	0.004782	0.004826
RS	31	1.068723	7.313246	267.849074	0.005115	0.005121
RS	32	1.165185	8.674279	241.580184	0.004613	0.004605
RS	33	1.269608	8.674279	258.474637	0.004936	0.004889
RS	34	1.382650	9.502571	252.355764	0.004819	0.004757
RS	35	1.505021	9.502571	269.805640	0.005152	0.005051
RS	36	1.637493	9.607533	285.040978	0.005443	0.005319
RS	37	1.780899	9.607533	304.151354	0.005808	0.005649
RS	38	1.936141	9.066595	343.318042	0.006556	0.006361
RS	39	2.104195	9.066595	365.031212	0.006970	0.006750
RS	40	2.286121	8.181050	428.987396	0.008192	0.007923
RS	41	2.483061	8.181050	453.597869	0.008662	0.008382
RS	42	2.696257	7.265597	538.050211	0.010274	0.009939
RS	43	2.927048	7.265597	564.526435	0.010780	0.010450
RS	44	3.176888	6.508828	658.048782	0.012566	0.012181
RS	45	3.447349	6.508828	683.637745	0.013054	0.012686
RS	46	3.740133	5.967573	770.319213	0.014710	0.014291
RS	47	4.057082	5.967573	790.981926	0.015104	0.014705
RS	48	4.400190	5.624821	856.328013	0.016352	0.015908
RS	49	4.771617	5.624821	867.907053	0.016573	0.016142
RS	50	5.173701	5.446818	902.330660	0.017230	0.016758
RS	51	5.608971	5.446818	901.846169	0.017221	0.016751
RS	52	6.080166	5.415673	900.344550	0.017192	0.016690
RS	53	6.590251	5.415673	887.081797	0.016939	0.016428
RS	54	7.142437	5.705727	825.425426	0.015762	0.015253
RS	55	7.740198	5.705727	804.873196	0.015369	0.014844
RS	56	8.387296	5.705727	778.078723	0.014858	0.014315
RS	57	9.087803	5.705727	745.169674	0.014229	0.013672
RS	58	9.846126	12.065167	346.781520	0.006622	0.006431
RS	59	10.667039	12.065167	351.857864	0.006719	0.006499
RS	60	11.555706	12.065167	355.091339	0.006781	0.006532
RS	61	12.517720	12.065167	356.269625	0.006803	0.006527
RS	62	13.559135	12.065167	355.198633	0.006783	0.006482
RS	63	14.686504	12.065167	3943.007875	0.075293	0.070756
PA	4+25*2+4+6 0.021002131 0.015302593 14.686504478 8.046993469 0.401013329 0.340377029 0.338415845 0.370992706 0.437284017 0.550120624 0.720611889 0.969429927 1.356290230 1.979243898 2.924005019 4.203144952 5.729256940 7.313245805 8.674278584 9.502570738 9.607532589 9.066595321 8.181050107 7.265597338 6.508827888 5.967573025 5.624821130 5.446818388 5.415673241 5.705726886 12.065167041
//
IT	4398
RD	25
LK	-189077.784222
QD	-251.304035 -> -234.369030
RI	0.0022809371
TR	0.020481	0.015420
MT	14.869369
MM	C_pi: 3.783476, n_recomb: 53973.514447
RS	0	0.000000	9.283558	46.725292	0.000866	0.000065
RS	1	0.008275	9.283558	50.548096	0.000937	0.000421
RS	2	0.017234	9.283558	54.679761	0.001013	0.000844
RS	3	0.026935	9.283558	59.144570	0.001096	0.001159
RS	4	0.037438	0.410508	1427.656723	0.026451	0.026728
RS	5	0.048811	0.410508	1501.977576	0.027828	0.028398
RS	6	0.061125	0.346380	1862.689580	0.034511	0.034890
RS	7	0.074457	0.346380	1937.806550	0.035903	0.036329
RS	8	0.088893	0.342852	2029.510603	0.037602	0.038099
RS	9	0.104524	0.342852	2095.853477	0.038831	0.039642
RS	10	0.121447	0.374371	1978.801914	0.036662	0.037555
RS	11	0.139771	0.374371	2036.404203	0.037730	0.038900
RS	12	0.159612	0.439677	1784.447756	0.033062	0.034154
RS	13	0.181094	0.439677	1836.606044	0.034028	0.035311
RS	14	0.204354	0.551332	1509.819488	0.027973	0.029038
RS	15	0.229538	0.551332	1559.147447	0.028887	0.030071
RS	16	0.256806	0.720113	1235.563740	0.022892	0.023817
RS	17	0.286331	0.720113	1282.204432	0.023756	0.024766
RS	18	0.318299	0.966546	993.904844	0.018415	0.019191
RS	19	0.352912	0.966546	1037.051089	0.019214	0.020057
RS	20	0.390389	1.351052	776.346700	0.014384	0.015017
RS	21	0.430967	1.351052	814.972591	0.015099	0.015761
RS	22	0.474903	1.974118	587.244032	0.010880	0.011352
RS	23	0.522475	1.974118	620.317670	0.011493	0.011950
RS	24	0.573983	2.926347	443.156891	0.008211	0.008523
RS	25	0.629753	2.926347	470.608707	0.008719	0.008994
RS	26	0.690138	4.226715	346.638103	0.006422	0.006610
RS	27	0.755520	4.226715	369.517314	0.006846	0.006994
RS	28	0.826312	5.792736	287.749263	0.005331	0.005434
RS	29	0.902961	5.792736	307.484217	0.005697	0.005761
RS	30	0.985953	7.435027	256.154348	0.004746	0.004788
RS	31	1.075813	7.435027	274.077823	0.005078	0.005082
RS	32	1.173108	8.863304	246.037319	0.004558	0.004549
RS	33	1.278454	8.863304	263.339933	0.004879	0.004830
RS	34	1.392517	9.748781	256.175172	0.004746	0.004683
RS	35	1.516019	9.748781	274.006406	0.005077	0.004974
RS	36	1.649740	9.881563	288.877048	0.005352	0.005226
RS	37	1.794526	9.881563	308.398315	0.005714	0.005552
RS	38	1.951292	9.333515	347.988812	0.006447	0.006248
RS	39	2.121031	9.333515	370.212202	0.006859	0.006633
RS	40	2.304814	8.416859	435.607937	0.008071	0.007793
RS	41	2.503806	8.416859	460.906316	0.008539	0.008248
RS	42	2.719263	7.462388	548.032296	0.010154	0.009802
RS	43	2.952549	7.462388	575.430375	0.010661	0.010311
RS	44	3.205139	6.669578	672.842473	0.012466	0.012056
RS	45	3.478630	6.669578	699.565710	0.012961	0.012564
RS	46	3.774751	6.099374	790.914491	0.014654	0.014201
RS	47	4.095376	6.099374	812.782125	0.015059	0.014624
RS	48	4.442531	5.734971	882.778766	0.016356	0.015871
RS	49	4.818412	5.734971	895.390856	0.016589	0.016119
RS	50	5.225397	5.541813	933.529920	0.017296	0.016783
RS	51	5.666058	5.541813	933.648854	0.017298	0.016789
RS	52	6.143183	5.501538	934.123398	0.017307	0.016766
RS	53	6.659788	5.501538	920.876761	0.017062	0.016515
RS	54	7.219141	5.791728	857.978317	0.015896	0.015354
RS	55	7.824779	5.791728	837.015087	0.015508	0.014952
RS	56	8.480532	5.791728	809.537314	0.014999	0.014429
RS	57	9.190546	5.791728	775.667025	0.014371	0.013789
RS	58	9.959312	12.415807	356.384179	0.006603	0.006401
RS	59	10.791691	12.415807	362.089348	0.006709	0.006479
RS	60	11.692948	12.415807	365.939554	0.006780	0.006522
RS	61	12.668780	12.415807	367.710383	0.006813	0.006529
RS	62	13.725360	12.415807	367.194040	0.006803	0.006495
RS	63	14.869369	12.415807	4147.722872	0.076847	0.072212
PA	4+25*2+4+6 0.020481250 0.015420087 14.869368669 9.283558272 0.410507879 0.346380183 0.342851563 0.374371379 0.439676915 0.551332008 0.720112617 0.966546348 1.351051721 1.974118245 2.926347399 4.226714529 5.792735893 7.435026758 8.863303763 9.748781402 9.881563355 9.333515217 8.416859489 7.462388253 6.669578388 6.099373699 5.734970587 5.541812638 5.501537849 5.791728295 12.415807477
//
CC
CC	Brief Description of the file format:
CC	  CC  comments
CC	  MM  useful-messages
CC	  RD  round-of-iterations
CC	  LL  \log[P(sequence)]
CC	  QD  Q-before-opt Q-after-opt
CC	  TR  \theta_0 \rho_0
CC	  RS  k t_k \lambda_k \pi_k \sum_{l\not=k}A_{kl} A_{kk}
CC	  DC  begin end best-k t_k+\Delta_k max-prob
CC
MM	Version: 0.6.5-r67
MM	pattern:4+25*2+4+6, n:63, n_free_lambdas:28
MM	n_iterations:25, skip:1, max_t:5, theta/rho:5
MM	is_decoding:0
MM	n_seqs:11, sum_L:931054, sum_n:54835
RD	0
LK	0.000000
QD	0.000000 -> 0.000000
RI	inf
TR	0.060701	0.012140
MT	5.000000
MM	C_pi: 1.000000, n_recomb: 11235.024408
RS	0	0.000000	1.000000	71.685765	0.006381	0.000000
RS	1	0.006440	1.000000	75.799787	0.006747	0.000000
RS	2	0.013294	1.000000	80.115819	0.007131	0.000000
RS	3	0.020590	1.000000	84.639269	0.007534	0.000000
RS	4	0.028356	1.000000	89.375029	0.007955	0.000000
RS	5	0.036622	1.000000	94.327361	0.008396	0.000000
RS	6	0.045421	1.000000	99.499755	0.008856	0.000000
RS	7	0.054785	1.000000	104.894788	0.009336	0.000000
RS	8	0.064753	1.000000	110.513956	0.009837	0.000000
RS	9	0.075363	1.000000	116.357493	0.010357	0.000000
RS	10	0.086656	1.000000	122.424175	0.010897	0.000000
RS	11	0.098677	1.000000	128.711105	0.011456	0.000000
RS	12	0.111471	1.000000	135.213479	0.012035	0.000000
RS	13	0.125090	1.000000	141.924341	0.012632	0.000000
RS	14	0.139585	1.000000	148.834317	0.013247	0.000000
RS	15	0.155014	1.000000	155.931341	0.013879	0.000000
RS	16	0.171437	1.000000	163.200358	0.014526	0.000000
RS	17	0.188917	1.000000	170.623035	0.015187	0.000000
RS	18	0.207523	1.000000	178.177451	0.015859	0.000000
RS	19	0.227327	1.000000	185.837801	0.016541	0.000000
RS	20	0.248406	1.000000	193.574098	0.017230	0.000000
RS	21	0.270843	1.000000	201.351894	0.017922	0.000000
RS	22	0.294725	1.000000	209.132030	0.018614	0.000000
RS	23	0.320144	1.000000	216.870410	0.019303	0.000000
RS	24	0.347201	1.000000	224.517842	0.019984	0.000000
RS	25	0.376000	1.000000	232.019924	0.020651	0.000000
RS	26	0.406654	1.000000	239.317024	0.021301	0.000000
RS	27	0.439282	1.000000	246.344357	0.021926	0.000000
RS	28	0.474011	1.000000	253.032174	0.022522	0.000000
RS	29	0.510976	1.000000	259.306097	0.023080	0.000000
RS	30	0.550322	1.000000	265.087614	0.023595	0.000000
RS	31	0.592202	1.000000	270.294753	0.024058	0.000000
RS	32	0.636779	1.000000	274.842962	0.024463	0.000000
RS	33	0.684227	1.000000	278.646204	0.024802	0.000000
RS	34	0.734730	1.000000	281.618287	0.025066	0.000000
RS	35	0.788485	1.000000	283.674433	0.025249	0.000000
RS	36	0.845702	1.000000	284.733086	0.025343	0.000000
RS	37	0.906604	1.000000	284.717951	0.025342	0.000000
RS	38	0.971428	1.000000	283.560239	0.025239	0.000000
RS	39	1.040426	1.000000	281.201086	0.025029	0.000000
RS	40	1.113868	1.000000	277.594083	0.024708	0.000000
RS	41	1.192040	1.000000	272.707854	0.024273	0.000000
RS	42	1.275245	1.000000	266.528597	0.023723	0.000000
RS	43	1.363809	1.000000	259.062464	0.023058	0.000000
RS	44	1.458076	1.000000	250.337661	0.022282	0.000000
RS	45	1.558414	1.000000	240.406139	0.021398	0.000000
RS	46	1.665214	1.000000	229.344709	0.020413	0.000000
RS	47	1.778891	1.000000	217.255448	0.019337	0.000000
RS	48	1.899889	1.000000	204.265249	0.018181	0.000000
RS	49	2.028679	1.000000	190.524395	0.016958	0.000000
RS	50	2.165763	1.000000	176.204075	0.015683	0.000000
RS	51	2.311675	1.000000	161.492814	0.014374	0.000000
RS	52	2.466983	1.000000	146.591824	0.013048	0.000000
RS	53	2.632293	1.000000	131.709399	0.011723	0.000000
RS	54	2.808249	1.000000	117.054517	0.010419	0.000000
RS	55	2.995536	1.000000	102.829930	0.009153	0.000000
RS	56	3.194884	1.000000	89.225066	0.007942	0.000000
RS	57	3.407070	1.000000	76.409161	0.006801	0.000000
RS	58	3.632920	1.000000	64.525046	0.005743	0.000000
RS	59	3.873315	1.000000	53.684036	0.004778	0.000000
RS	60	4.129191	1.000000	43.962311	0.003913	0.000000
RS	61	4.401545	1.000000	35.399110	0.003151	0.000000
RS	62	4.691438	1.000000	27.996921	0.002492	0.000000
RS	63	5.000000	1.000000	77.984708	0.006941	0.000000
PA	4+25*2+4+6 0.060701218 0.012140244 5.000000000 1.000000000 1.000000000 1.000000000 1.000000000 1.000000000 1.000000000 1.000000000 1.000000000 1.000000000 1.000000000 1.000000000 1.000000000 1.000000000 1.000000000 1.000000000 1.000000000 1.000000000 1.000000000 1.000000000 1.000000000 1.000000000 1.000000000 1.000000000 1.000000000 1.000000000 1.000000000 1.000000000 1.000000000
//
IT	5129
RD	1
LK	-163863.266352
QD	-3884.107985 -> -1561.914118
RI	0.1184612926
TR	0.044106	0.008214
MT	8.371538
MM	C_pi: 1.234670, n_recomb: 9394.752385
RS	0	0.000000	0.223691	300.153954	0.031949	0.001431
RS	1	0.007301	0.223691	311.366123	0.033143	0.011754
RS	2	0.015134	0.223691	322.201440	0.034296	0.025186
RS	3	0.023540	0.223691	332.532621	0.035396	0.036681
RS	4	0.032559	0.212992	359.025209	0.038216	0.044252
RS	5	0.042237	0.212992	367.534022	0.039121	0.046711
RS	6	0.052621	0.264300	303.690874	0.032326	0.045431
RS	7	0.063764	0.264300	311.948088	0.033205	0.042524
RS	8	0.075720	0.344198	246.642508	0.026253	0.038889
RS	9	0.088549	0.344198	254.636307	0.027104	0.034940
RS	10	0.102314	0.442917	204.691712	0.021788	0.031118
RS	11	0.117084	0.442917	212.188423	0.022586	0.027759
RS	12	0.132933	0.552959	176.412184	0.018778	0.024977
RS	13	0.149939	0.552959	183.367037	0.019518	0.022726
RS	14	0.168186	0.672333	156.881747	0.016699	0.020893
RS	15	0.187765	0.672333	163.344459	0.017387	0.019365
RS	16	0.208774	0.802963	142.478462	0.015166	0.018050
RS	17	0.231317	0.802963	148.510771	0.015808	0.016887
RS	18	0.255506	0.945966	131.438800	0.013991	0.015833
RS	19	0.281460	0.945966	137.096212	0.014593	0.014861
RS	20	0.309309	1.100163	122.971580	0.013089	0.013956
RS	21	0.339192	1.100163	128.303248	0.013657	0.013113
RS	22	0.371256	1.262186	116.676440	0.012419	0.012333
RS	23	0.405661	1.262186	121.725346	0.012957	0.011616
RS	24	0.442578	1.427164	112.284905	0.011952	0.010963
RS	25	0.482190	1.427164	117.085994	0.012463	0.010374
RS	26	0.524693	1.589670	109.560669	0.011662	0.009849
RS	27	0.570300	1.589670	114.137677	0.012149	0.009385
RS	28	0.619237	1.744467	108.279057	0.011525	0.008982
RS	29	0.671747	1.744467	112.641028	0.011990	0.008637
RS	30	0.728089	1.886952	108.226551	0.011520	0.008349
RS	31	0.788546	1.886952	112.364265	0.011960	0.008120
RS	32	0.853416	2.013588	109.186596	0.011622	0.007949
RS	33	0.923022	2.013588	113.068733	0.012035	0.007837
RS	34	0.997710	2.122223	110.919692	0.011807	0.007784
RS	35	1.077850	2.122223	114.489022	0.012186	0.007790
RS	36	1.163842	2.212086	113.151180	0.012044	0.007854
RS	37	1.256111	2.212086	116.321428	0.012382	0.007975
RS	38	1.355117	2.283577	115.561428	0.012301	0.008151
RS	39	1.461351	2.283577	118.215737	0.012583	0.008378
RS	40	1.575340	2.337978	117.778847	0.012537	0.008653
RS	41	1.697652	2.337978	119.771156	0.012749	0.008968
RS	42	1.828893	2.377191	119.378276	0.012707	0.009317
RS	43	1.969716	2.377191	120.539445	0.012831	0.009691
RS	44	2.120820	2.403496	119.891210	0.012762	0.010077
RS	45	2.282955	2.403496	120.041923	0.012778	0.010465
RS	46	2.456928	2.419436	118.829402	0.012648	0.010842
RS	47	2.643602	2.419436	117.801904	0.012539	0.011193
RS	48	2.843904	2.427989	115.719472	0.012317	0.011502
RS	49	3.058830	2.427989	113.390156	0.012070	0.011754
RS	50	3.289446	2.432817	110.165874	0.011726	0.011932
RS	51	3.536900	2.432817	106.498051	0.011336	0.012021
RS	52	3.802419	2.438328	101.953858	0.010852	0.012010
RS	53	4.087323	2.438328	97.042912	0.010329	0.011891
RS	54	4.393028	2.461515	90.758098	0.009661	0.011661
RS	55	4.721050	2.461515	84.946133	0.009042	0.011323
RS	56	5.073021	2.461515	78.717649	0.008379	0.010883
RS	57	5.450688	2.461515	72.169753	0.007682	0.010352
RS	58	5.855927	2.736451	59.349426	0.006317	0.009744
RS	59	6.290752	2.736451	54.117962	0.005760	0.009077
RS	60	6.757322	2.736451	48.765211	0.005191	0.008374
RS	61	7.257955	2.736451	43.385705	0.004618	0.007658
RS	62	7.795137	2.736451	38.075699	0.004053	0.006953
RS	63	8.371538	2.736451	164.352736	0.017494	0.033994
PA	4+25*2+4+6 0.044106022 0.008214028 8.371537924 0.223690748 0.212991595 0.264300346 0.344198227 0.442916870 0.552958965 0.672332764 0.802963495 0.945965767 1.100162506 1.262186050 1.427164078 1.589670181 1.744466782 1.886952400 2.013587952 2.122222900 2.212086201 2.283576965 2.337978363 2.377191067 2.403495789 2.419435501 2.427988768 2.432816505 2.438328147 2.461515427 2.736451089
//
IT	5373
RD	2
LK	-160393.370650
QD	-1681.492117 -> -1090.634267
RI	0.1105910878
TR	0.038263	0.007743
MT	10.107869
MM	C_pi: 1.540884, n_recomb: 11042.147508
RS	0	0.000000	0.246278	334.375149	0.030282	0.000893
RS	1	0.007619	0.246278	348.490519	0.031560	0.007780
RS	2	0.015818	0.246278	362.315413	0.032812	0.018746
RS	3	0.024642	0.246278	375.699579	0.034024	0.030324
RS	4	0.034138	0.175481	540.698261	0.048967	0.042683
RS	5	0.044357	0.175481	547.790675	0.049609	0.051181
RS	6	0.055356	0.208371	467.690677	0.042355	0.046061
RS	7	0.067192	0.208371	474.534051	0.042975	0.049090
RS	8	0.079930	0.275684	365.180787	0.033072	0.039118
RS	9	0.093638	0.275684	373.257778	0.033803	0.039975
RS	10	0.108391	0.367213	287.335444	0.026022	0.031466
RS	11	0.124268	0.367213	295.677142	0.026777	0.031748
RS	12	0.141354	0.476795	234.872001	0.021271	0.025634
RS	13	0.159742	0.476795	242.866919	0.021995	0.025876
RS	14	0.179531	0.604930	198.267349	0.017956	0.021524
RS	15	0.200828	0.604930	205.734844	0.018632	0.021808
RS	16	0.223747	0.758028	170.590806	0.015449	0.018512
RS	17	0.248412	0.758028	177.508731	0.016076	0.018757
RS	18	0.274957	0.943501	148.563614	0.013454	0.016104
RS	19	0.303524	0.943501	154.953866	0.014033	0.016245
RS	20	0.334267	1.166924	130.799722	0.011845	0.014041
RS	21	0.367353	1.166924	136.701116	0.012380	0.014059
RS	22	0.402959	1.430085	116.668754	0.010566	0.012223
RS	23	0.441278	1.430085	122.132433	0.011061	0.012151
RS	24	0.482517	1.729067	105.804067	0.009582	0.010657
RS	25	0.526897	1.729067	110.891332	0.010043	0.010551
RS	26	0.574659	2.053456	97.894607	0.008866	0.009373
RS	27	0.626059	2.053456	102.672200	0.009298	0.009278
RS	28	0.681376	2.386950	92.642894	0.008390	0.008380
RS	29	0.740907	2.386950	97.176520	0.008801	0.008323
RS	30	0.804973	2.708978	89.792934	0.008132	0.007667
RS	31	0.873921	2.708978	94.140667	0.008526	0.007672
RS	32	0.948121	2.998208	89.126293	0.008071	0.007232
RS	33	1.027975	2.998208	93.331231	0.008452	0.007322
RS	34	1.113912	3.237496	90.425169	0.008189	0.007084
RS	35	1.206397	3.237496	94.506387	0.008559	0.007279
RS	36	1.305927	3.417799	93.433812	0.008462	0.007228
RS	37	1.413041	3.417799	97.375864	0.008819	0.007534
RS	38	1.528316	3.538970	97.830563	0.008860	0.007652
RS	39	1.652373	3.538970	101.572711	0.009199	0.008060
RS	40	1.785881	3.608128	103.194159	0.009345	0.008316
RS	41	1.929561	3.608128	106.621146	0.009656	0.008794
RS	42	2.084188	3.636270	108.989827	0.009870	0.009140
RS	43	2.250596	3.636270	111.927233	0.010136	0.009639
RS	44	2.429681	3.634897	114.576647	0.010376	0.010020
RS	45	2.622411	3.634897	116.793972	0.010577	0.010486
RS	46	2.829824	3.614518	119.211226	0.010796	0.010844
RS	47	3.053039	3.614518	120.436753	0.010907	0.011219
RS	48	3.293261	3.585341	122.040887	0.011052	0.011487
RS	49	3.551784	3.585341	121.995774	0.011048	0.011712
RS	50	3.830004	3.557919	122.163032	0.011063	0.011819
RS	51	4.129420	3.557919	120.620599	0.010924	0.011845
RS	52	4.451648	3.542865	118.797456	0.010759	0.011737
RS	53	4.798426	3.542865	115.661165	0.010475	0.011548
RS	54	5.171623	3.574498	110.817412	0.010036	0.011155
RS	55	5.573254	3.574498	106.306781	0.009627	0.010780
RS	56	6.005484	3.574498	101.090700	0.009155	0.010314
RS	57	6.470644	3.574498	95.229008	0.008624	0.009768
RS	58	6.971244	4.294857	74.826393	0.006776	0.008307
RS	59	7.509983	4.294857	70.851268	0.006416	0.007846
RS	60	8.089767	4.294857	66.436424	0.006017	0.007340
RS	61	8.713723	4.294857	61.646484	0.005583	0.006801
RS	62	9.385216	4.294857	56.559680	0.005122	0.006244
RS	63	10.107869	4.294857	314.030605	0.028439	0.035548
PA	4+25*2+4+6 0.038262750 0.007742690 10.107869438 0.246277770 0.175481284 0.208370784 0.275683946 0.367212932 0.476794850 0.604929958 0.758028366 0.943501337 1.166923943 1.430084952 1.729066684 2.053456384 2.386949670 2.708977778 2.998208141 3.237496192 3.417798871 3.538969796 3.608127669 3.636270251 3.634896683 3.614517708 3.585341133 3.557918967 3.542865386 3.574497518 4.294857455
//
IT	4613
RD	3
LK	-159432.528376
QD	-1208.459371 -> -962.038047
RI	0.0831779262
TR	0.034913	0.007935
MT	11.053458
MM	C_pi: 1.855402, n_recomb: 13606.728138
RS	0	0.000000	0.347105	299.014630	0.021975	0.000603
RS	1	0.007770	0.347105	314.852186	0.023139	0.005335
RS	2	0.016144	0.347105	330.931071	0.024321	0.013165
RS	3	0.025169	0.347105	347.155520	0.025514	0.021647
RS	4	0.034895	0.183741	677.434417	0.049787	0.041018
RS	5	0.045376	0.183741	688.109009	0.050571	0.049541
RS	6	0.056672	0.203557	630.023602	0.046302	0.047310
RS	7	0.068846	0.203557	638.124895	0.046898	0.051352
RS	8	0.081965	0.263782	500.278629	0.036767	0.041074
RS	9	0.096104	0.263782	509.989322	0.037481	0.042817
RS	10	0.111342	0.349679	393.459728	0.028917	0.033242
RS	11	0.127764	0.349679	403.874956	0.029682	0.034282
RS	12	0.145461	0.453573	320.378446	0.023546	0.027221
RS	13	0.164534	0.453573	330.544209	0.024293	0.028112
RS	14	0.185089	0.576818	268.647716	0.019744	0.022924
RS	15	0.207240	0.576818	278.226957	0.020448	0.023760
RS	16	0.231114	0.729025	228.337906	0.016781	0.019667
RS	17	0.256842	0.729025	237.248799	0.017436	0.020394
RS	18	0.284569	0.923088	194.964865	0.014329	0.016967
RS	19	0.314451	0.923088	203.191930	0.014933	0.017527
RS	20	0.346654	1.172283	166.979287	0.012272	0.014588
RS	21	0.381360	1.172283	174.529481	0.012827	0.014959
RS	22	0.418762	1.487546	143.939103	0.010579	0.012462
RS	23	0.459071	1.487546	150.843297	0.011086	0.012674
RS	24	0.502512	1.872840	125.689322	0.009237	0.010622
RS	25	0.549328	1.872840	132.009243	0.009702	0.010737
RS	26	0.599782	2.320185	112.002870	0.008231	0.009122
RS	27	0.654156	2.320185	117.829252	0.008660	0.009198
RS	28	0.712755	2.806640	102.522545	0.007535	0.007981
RS	29	0.775908	2.806640	107.964338	0.007935	0.008059
RS	30	0.843967	3.294395	96.874463	0.007120	0.007186
RS	31	0.917315	3.294395	102.045794	0.007500	0.007297
RS	32	0.996362	3.737272	94.731512	0.006962	0.006725
RS	33	1.081551	3.737272	99.738357	0.007330	0.006898
RS	34	1.173360	4.094356	95.788019	0.007040	0.006594
RS	35	1.272302	4.094356	100.712860	0.007402	0.006852
RS	36	1.378932	4.343133	99.713837	0.007328	0.006789
RS	37	1.493848	4.343133	104.597896	0.007687	0.007143
RS	38	1.617693	4.483913	106.104421	0.007798	0.007291
RS	39	1.751160	4.483913	110.928310	0.008152	0.007730
RS	40	1.894998	4.535262	114.410487	0.008408	0.008046
RS	41	2.050013	4.535262	119.075405	0.008751	0.008533
RS	42	2.217073	4.523310	123.915356	0.009107	0.008958
RS	43	2.397113	4.523310	128.230002	0.009424	0.009443
RS	44	2.591143	4.472190	133.753867	0.009830	0.009910
RS	45	2.800250	4.472190	137.431408	0.010100	0.010341
RS	46	3.025604	4.401153	142.896311	0.010502	0.010785
RS	47	3.268469	4.401153	145.566344	0.010698	0.011112
RS	48	3.530204	4.326981	150.088086	0.011030	0.011459
RS	49	3.812277	4.326981	151.336207	0.011122	0.011630
RS	50	4.116268	4.265735	153.904776	0.011311	0.011798
RS	51	4.443879	4.265735	153.353475	0.011270	0.011777
RS	52	4.796946	4.232331	153.021692	0.011246	0.011704
RS	53	5.177447	4.232331	150.445872	0.011057	0.011482
RS	54	5.587514	4.279023	145.341105	0.010682	0.011075
RS	55	6.029443	4.279023	140.959377	0.010360	0.010689
RS	56	6.505711	4.279023	135.594564	0.009965	0.010224
RS	57	7.018986	4.279023	129.287681	0.009502	0.009688
RS	58	7.572143	5.506487	96.342514	0.007081	0.007661
RS	59	8.168282	5.506487	93.011999	0.006836	0.007306
RS	60	8.810741	5.506487	89.032299	0.006543	0.006909
RS	61	9.503121	5.506487	84.441388	0.006206	0.006476
RS	62	10.249300	5.506487	79.296033	0.005828	0.006016
RS	63	11.053458	5.506487	515.658892	0.037897	0.038115
PA	4+25*2+4+6 0.034913305 0.007934616 11.053457879 0.347105412 0.183741485 0.203557291 0.263781559 0.349678691 0.453573418 0.576818402 0.729025220 0.923087733 1.172283224 1.487546231 1.872840072 2.320184658 2.806639933 3.294394919 3.737271855 4.094356251 4.343133032 4.483912558 4.535261525 4.523310237 4.472189998 4.401153488 4.326980672 4.265734898 4.232331014 4.279023038 5.506487011
//
IT	4554
RD	4
LK	-158992.028554
QD	-1041.341079 -> -883.754135
RI	0.0595374834
TR	0.032464	0.008305
MT	11.649505
MM	C_pi: 2.106871, n_recomb: 16149.225198
RS	0	0.000000	0.497828	250.758262	0.015528	0.000427
RS	1	0.007859	0.497828	266.074026	0.016476	0.003800
RS	2	0.016336	0.497828	281.962247	0.017460	0.009447
RS	3	0.025479	0.497828	298.384865	0.018477	0.015546
RS	4	0.035341	0.199079	775.972755	0.048050	0.039391
RS	5	0.045978	0.199079	791.801001	0.049030	0.047185
RS	6	0.057451	0.207315	773.425870	0.047892	0.048057
RS	7	0.069825	0.207315	784.094683	0.048553	0.052037
RS	8	0.083172	0.263071	627.951365	0.038884	0.042470
RS	9	0.097568	0.263071	639.910888	0.039625	0.044264
RS	10	0.113096	0.345619	497.875425	0.030830	0.034549
RS	11	0.129843	0.345619	510.675189	0.031622	0.035678
RS	12	0.147907	0.444497	408.209034	0.025277	0.028429
RS	13	0.167391	0.444497	420.724383	0.026052	0.029464
RS	14	0.188406	0.560675	344.347241	0.021323	0.024078
RS	15	0.211073	0.560675	356.167274	0.022055	0.025084
RS	16	0.235521	0.705588	293.173122	0.018154	0.020706
RS	17	0.261890	0.705588	304.205241	0.018837	0.021613
RS	18	0.290332	0.895782	249.016732	0.015420	0.017805
RS	19	0.321009	0.895782	259.232478	0.016052	0.018543
RS	20	0.354097	1.150366	210.479754	0.013033	0.015168
RS	21	0.389786	1.150366	219.854043	0.013614	0.015707
RS	22	0.428280	1.488738	177.726982	0.011005	0.012771
RS	23	0.469799	1.488738	186.252843	0.011533	0.013130
RS	24	0.514581	1.924572	151.196423	0.009362	0.010685
RS	25	0.562882	1.924572	158.914379	0.009840	0.010920
RS	26	0.614980	2.456863	130.985395	0.008111	0.008991
RS	27	0.671172	2.456863	137.995069	0.008545	0.009163
RS	28	0.731780	3.061385	116.761830	0.007230	0.007717
RS	29	0.797152	3.061385	123.209321	0.007629	0.007870
RS	30	0.867662	3.686490	108.007686	0.006688	0.006849
RS	31	0.943713	3.686490	114.062763	0.007063	0.007017
RS	32	1.025741	4.260794	104.216135	0.006453	0.006361
RS	33	1.114216	4.260794	110.049036	0.006815	0.006574
RS	34	1.209645	4.716731	104.922489	0.006497	0.006236
RS	35	1.312573	4.716731	110.680132	0.006854	0.006517
RS	36	1.423591	5.016193	109.674716	0.006791	0.006457
RS	37	1.543334	5.016193	115.455337	0.007149	0.006818
RS	38	1.672488	5.160714	117.957335	0.007304	0.006997
RS	39	1.811792	5.160714	123.782686	0.007665	0.007429
RS	40	1.962045	5.182756	129.073104	0.007993	0.007799
RS	41	2.124107	5.182756	134.860039	0.008351	0.008268
RS	42	2.298905	5.125201	142.104257	0.008799	0.008761
RS	43	2.487441	5.125201	147.643490	0.009142	0.009221
RS	44	2.690795	5.024420	155.949616	0.009657	0.009767
RS	45	2.910131	5.024420	160.897626	0.009963	0.010171
RS	46	3.146705	4.906756	169.288696	0.010483	0.010699
RS	47	3.401872	4.906756	173.177889	0.010724	0.011003
RS	48	3.677094	4.793668	180.455296	0.011174	0.011431
RS	49	3.973946	4.793668	182.740336	0.011316	0.011590
RS	50	4.294128	4.705070	187.481024	0.011609	0.011827
RS	51	4.639474	4.705070	187.644478	0.011619	0.011803
RS	52	5.011962	4.658887	188.479712	0.011671	0.011776
RS	53	5.413724	4.658887	186.189935	0.011529	0.011562
RS	54	5.847063	4.724910	180.233984	0.011161	0.011143
RS	55	6.314458	4.724910	175.762514	0.010884	0.010773
RS	56	6.818587	4.724910	170.049939	0.010530	0.010327
RS	57	7.362337	4.724910	163.123728	0.010101	0.009810
RS	58	7.948822	6.468938	115.267585	0.007138	0.007283
RS	59	8.581400	6.468938	112.615712	0.006973	0.007008
RS	60	9.263694	6.468938	109.172410	0.006760	0.006690
RS	61	9.999612	6.468938	104.950207	0.006499	0.006335
RS	62	10.793367	6.468938	99.982425	0.006191	0.005947
RS	63	11.649505	6.468938	725.934766	0.044952	0.041056
PA	4+25*2+4+6 0.032463649 0.008304659 11.649505466 0.497827536 0.199079195 0.207315208 0.263070646 0.345619327 0.444497416 0.560675121 0.705588254 0.895782251 1.150365856 1.488737884 1.924572078 2.456863169 3.061384605 3.686489827 4.260794150 4.716731388 5.016193234 5.160714057 5.182755643 5.125201211 5.024419582 4.906756276 4.793668041 4.705069679 4.658886567 4.724910014 6.468938114
//
IT	4643
RD	5
LK	-158694.034062
QD	-939.063556 -> -814.366847
RI	0.0429642340
TR	0.030428	0.008715
MT	12.095063
MM	C_pi: 2.309843, n_recomb: 18556.057179
RS	0	0.000000	0.702958	205.901433	0.011096	0.000309
RS	1	0.007923	0.702958	219.634490	0.011836	0.002764
RS	2	0.016474	0.702958	234.066799	0.012614	0.006899
RS	3	0.025702	0.702958	249.198467	0.013429	0.011339
RS	4	0.035661	0.215404	850.127216	0.045814	0.037799
RS	5	0.046410	0.215404	871.158379	0.046947	0.044931
RS	6	0.058010	0.212793	899.643759	0.048482	0.048371
RS	7	0.070529	0.212793	913.391092	0.049223	0.052136
RS	8	0.084040	0.265630	744.308462	0.040111	0.043322
RS	9	0.098622	0.265630	758.787171	0.040892	0.045031
RS	10	0.114358	0.346665	594.440309	0.032035	0.035377
RS	11	0.131342	0.346665	609.737946	0.032859	0.036454
RS	12	0.149671	0.442172	491.362810	0.026480	0.029249
RS	13	0.169453	0.442172	506.246941	0.027282	0.030286
RS	14	0.190801	0.552105	418.341678	0.022545	0.024945
RS	15	0.213842	0.552105	432.368303	0.023301	0.025994
RS	16	0.238707	0.689005	358.565932	0.019323	0.021566
RS	17	0.265543	0.689005	371.667878	0.020029	0.022539
RS	18	0.294505	0.871891	304.905464	0.016432	0.018554
RS	19	0.325762	0.871891	317.072475	0.017087	0.019373
RS	20	0.359495	1.124041	256.198562	0.013807	0.015725
RS	21	0.395901	1.124041	267.388065	0.014410	0.016354
RS	22	0.435191	1.471722	213.518556	0.011507	0.013104
RS	23	0.477594	1.471722	223.679807	0.012054	0.013550
RS	24	0.523357	1.937955	178.246490	0.009606	0.010807
RS	25	0.572746	1.937955	187.381814	0.010098	0.011116
RS	26	0.626047	2.530515	151.066365	0.008141	0.008940
RS	27	0.683572	2.530515	159.269452	0.008583	0.009170
RS	28	0.745654	3.227530	131.785787	0.007102	0.007547
RS	29	0.812656	3.227530	139.233074	0.007503	0.007745
RS	30	0.884965	3.967254	119.740192	0.006453	0.006610
RS	31	0.963004	3.967254	126.656263	0.006826	0.006811
RS	32	1.047226	4.655119	114.186263	0.006154	0.006092
RS	33	1.138121	4.655119	120.806711	0.006510	0.006326
RS	34	1.236217	5.196635	114.447245	0.006168	0.005961
RS	35	1.342086	5.196635	120.984423	0.006520	0.006251
RS	36	1.456342	5.537358	119.915902	0.006462	0.006191
RS	37	1.579652	5.537358	126.525749	0.006819	0.006547
RS	38	1.712730	5.680040	129.955815	0.007003	0.006747
RS	39	1.856353	5.680040	136.702191	0.007367	0.007164
RS	40	2.011355	5.671288	143.725175	0.007745	0.007570
RS	41	2.178638	5.671288	150.542025	0.008113	0.008020
RS	42	2.359175	5.570262	160.112423	0.008629	0.008564
RS	43	2.554015	5.570262	166.774173	0.008988	0.009006
RS	44	2.764293	5.424312	177.789476	0.009581	0.009613
RS	45	2.991231	5.424312	183.897715	0.009910	0.010005
RS	46	3.236149	5.265389	195.156314	0.010517	0.010602
RS	47	3.500473	5.265389	200.147752	0.010786	0.010904
RS	48	3.785738	5.118379	210.136274	0.011324	0.011404
RS	49	4.093606	5.118379	213.335474	0.011497	0.011572
RS	50	4.425865	5.006197	220.195755	0.011867	0.011876
RS	51	4.784450	5.006197	220.947277	0.011907	0.011870
RS	52	5.171445	4.949368	222.851210	0.012010	0.011890
RS	53	5.589102	4.949368	220.724922	0.011895	0.011698
RS	54	6.039850	5.034072	213.657488	0.011514	0.011267
RS	55	6.526310	5.034072	209.006311	0.011264	0.010923
RS	56	7.051313	5.034072	202.870905	0.010933	0.010500
RS	57	7.617912	5.034072	195.268133	0.010523	0.010003
RS	58	8.229403	7.291755	131.173992	0.007069	0.007018
RS	59	8.889342	7.291755	129.232511	0.006964	0.006808
RS	60	9.601568	7.291755	126.402905	0.006812	0.006556
RS	61	10.370224	7.291755	122.674576	0.006611	0.006263
RS	62	11.199780	7.291755	118.058034	0.006362	0.005936
RS	63	12.095063	7.291755	932.760630	0.050267	0.044136
PA	4+25*2+4+6 0.030428454 0.008715209 12.095062588 0.702957614 0.215403930 0.212793291 0.265629535 0.346665092 0.442171763 0.552104792 0.689005272 0.871891330 1.124040734 1.471722283 1.937955006 2.530515103 3.227530416 3.967254480 4.655118625 5.196634705 5.537357550 5.680039713 5.671288250 5.570261942 5.424312052 5.265389420 5.118379225 5.006196992 4.949368307 5.034071510 7.291755087
//
IT	5396
RD	6
LK	-158453.236583
QD	-856.218574 -> -749.809192
RI	0.0315581637
TR	0.028630	0.009117
MT	12.478818
MM	C_pi: 2.486414, n_recomb: 20869.592714
RS	0	0.000000	0.977965	167.619417	0.008032	0.000227
RS	1	0.007976	0.977965	179.467279	0.008599	0.002030
RS	2	0.016588	0.977965	192.023239	0.009201	0.005084
RS	3	0.025888	0.977965	205.308316	0.009838	0.008356
RS	4	0.035928	0.231741	909.337378	0.043572	0.036223
RS	5	0.046770	0.231741	935.304749	0.044817	0.042848
RS	6	0.058477	0.218575	1014.363872	0.048605	0.048400
RS	7	0.071117	0.218575	1031.431571	0.049423	0.051985
RS	8	0.084766	0.269410	852.175568	0.040833	0.043816
RS	9	0.099503	0.269410	869.344849	0.041656	0.045458
RS	10	0.115415	0.350185	684.177540	0.032783	0.035884
RS	11	0.132597	0.350185	702.070427	0.033641	0.036904
RS	12	0.151149	0.443772	569.591916	0.027293	0.029798
RS	13	0.171181	0.443772	586.884813	0.028122	0.030804
RS	14	0.192810	0.548771	489.619320	0.023461	0.025597
RS	15	0.216165	0.548771	505.847499	0.024238	0.026646
RS	16	0.241383	0.678460	423.217422	0.020279	0.022277
RS	17	0.268612	0.678460	438.356096	0.021005	0.023271
RS	18	0.298013	0.853697	361.361630	0.017315	0.019219
RS	19	0.329759	0.853697	375.443967	0.017990	0.020078
RS	20	0.364037	1.100847	303.033965	0.014520	0.016253
RS	21	0.401049	1.100847	316.019906	0.015143	0.016934
RS	22	0.441013	1.451691	250.398276	0.011998	0.013447
RS	23	0.484165	1.451691	262.195912	0.012564	0.013949
RS	24	0.530758	1.937762	206.067371	0.009874	0.010962
RS	25	0.581068	1.937762	216.629168	0.010380	0.011321
RS	26	0.635391	2.576183	171.570821	0.008221	0.008939
RS	27	0.694046	2.576183	180.971600	0.008672	0.009209
RS	28	0.757380	3.349694	146.982147	0.007043	0.007435
RS	29	0.825765	3.349694	155.422459	0.007447	0.007663
RS	30	0.899605	4.189590	131.493729	0.006301	0.006433
RS	31	0.979335	4.189590	139.252411	0.006673	0.006654
RS	32	1.065423	4.980241	124.082793	0.005946	0.005884
RS	33	1.158379	4.980241	131.462305	0.006299	0.006128
RS	34	1.258748	5.600643	123.813500	0.005933	0.005741
RS	35	1.367123	5.600643	131.092989	0.006282	0.006030
RS	36	1.484142	5.979390	129.897818	0.006224	0.005968
RS	37	1.610495	5.979390	137.292159	0.006579	0.006314
RS	38	1.746926	6.119925	141.573577	0.006784	0.006527
RS	39	1.894238	6.119925	149.190560	0.007149	0.006928
RS	40	2.053301	6.082347	157.868278	0.007565	0.007360
RS	41	2.225050	6.082347	165.661806	0.007938	0.007792
RS	42	2.410498	5.941198	177.496174	0.008505	0.008373
RS	43	2.610738	5.941198	185.227813	0.008875	0.008802
RS	44	2.826949	5.753839	198.921732	0.009532	0.009458
RS	45	3.060405	5.753839	206.141171	0.009878	0.009847
RS	46	3.312482	5.557022	220.281651	0.010555	0.010503
RS	47	3.584665	5.557022	226.331005	0.010845	0.010811
RS	48	3.878557	5.378481	239.091749	0.011456	0.011378
RS	49	4.195891	5.378481	243.163099	0.011652	0.011562
RS	50	4.538535	5.243809	252.226457	0.012086	0.011930
RS	51	4.908509	5.243809	253.521093	0.012148	0.011950
RS	52	5.307992	5.176117	256.548092	0.012293	0.012016
RS	53	5.739339	5.176117	254.534596	0.012196	0.011851
RS	54	6.205090	5.276745	246.279061	0.011801	0.011412
RS	55	6.707990	5.276745	241.404074	0.011567	0.011096
RS	56	7.251002	5.276745	234.806733	0.011251	0.010696
RS	57	7.837324	5.276745	226.494679	0.010853	0.010219
RS	58	8.470413	8.047456	145.118520	0.006954	0.006810
RS	59	9.153997	8.047456	143.899566	0.006895	0.006656
RS	60	9.892105	8.047456	141.723782	0.006791	0.006458
RS	61	10.689085	8.047456	138.559585	0.006639	0.006220
RS	62	11.549632	8.047456	134.395922	0.006440	0.005943
RS	63	12.478818	8.047456	1138.505745	0.054553	0.047236
PA	4+25*2+4+6 0.028629680 0.009117178 12.478817971 0.977964735 0.231740574 0.218574974 0.269409890 0.350185132 0.443772491 0.548771211 0.678460181 0.853696647 1.100847081 1.451690907 1.937761871 2.576182945 3.349694053 4.189590019 4.980240777 5.600642840 5.979389900 6.119925143 6.082347071 5.941198031 5.753839051 5.557022394 5.378480578 5.243809401 5.176117376 5.276745019 8.047456214
//
IT	5277
RD	7
LK	-158246.387329
QD	-783.653131 -> -690.516215
RI	0.0235732882
TR	0.026997	0.009492
MT	12.839459
MM	C_pi: 2.650574, n_recomb: 23134.428585
RS	0	0.000000	1.348199	135.585325	0.005861	0.000167
RS	1	0.008025	1.348199	145.567296	0.006292	0.001494
RS	2	0.016693	1.348199	156.207034	0.006752	0.003756
RS	3	0.026057	1.348199	167.535098	0.007242	0.006184
RS	4	0.036173	0.248250	957.991882	0.041410	0.034633
RS	5	0.047100	0.248250	988.621725	0.042734	0.040877
RS	6	0.058904	0.224407	1121.461757	0.048476	0.048234
RS	7	0.071655	0.224407	1142.026496	0.049365	0.051701
RS	8	0.085430	0.273715	954.589611	0.041263	0.044087
RS	9	0.100310	0.273715	974.592838	0.042127	0.045704
RS	10	0.116384	0.355002	769.228694	0.033250	0.036193
RS	11	0.133748	0.355002	789.819577	0.034140	0.037180
RS	12	0.152505	0.447728	644.159556	0.027844	0.030175
RS	13	0.172767	0.447728	663.930259	0.028699	0.031150
RS	14	0.194656	0.548919	558.751490	0.024152	0.026101
RS	15	0.218300	0.548919	577.217475	0.024951	0.027137
RS	16	0.243843	0.672396	487.276963	0.021063	0.022877
RS	17	0.271434	0.672396	504.459313	0.021806	0.023877
RS	18	0.301240	0.840493	418.360341	0.018084	0.019819
RS	19	0.333438	0.840493	434.351926	0.018775	0.020699
RS	20	0.368220	1.081990	350.924614	0.015169	0.016755
RS	21	0.405792	1.081990	365.707753	0.015808	0.017470
RS	22	0.446380	1.433207	288.310555	0.012462	0.013792
RS	23	0.490224	1.433207	301.759279	0.013044	0.014334
RS	24	0.537587	1.933353	234.613263	0.010141	0.011138
RS	25	0.588751	1.933353	246.622315	0.010660	0.011534
RS	26	0.644020	2.609046	192.451173	0.008319	0.008970
RS	27	0.703724	2.609046	203.065061	0.008778	0.009269
RS	28	0.768219	3.449254	162.290951	0.007015	0.007363
RS	29	0.837890	3.449254	171.728577	0.007423	0.007611
RS	30	0.913151	4.380655	143.199464	0.006190	0.006298
RS	31	0.994452	4.380655	151.794088	0.006561	0.006532
RS	32	1.082277	5.268499	133.829441	0.005785	0.005715
RS	33	1.177150	5.268499	141.952487	0.006136	0.005965
RS	34	1.279635	5.965610	132.941780	0.005746	0.005556
RS	35	1.390345	5.965610	140.941130	0.006092	0.005843
RS	36	1.509938	6.382800	139.543684	0.006032	0.005775
RS	37	1.639129	6.382800	147.694962	0.006384	0.006112
RS	38	1.778686	6.523232	152.745339	0.006603	0.006331
RS	39	1.929442	6.523232	161.202844	0.006968	0.006716
RS	40	2.092296	6.459703	171.458219	0.007411	0.007165
RS	41	2.268218	6.459703	180.199680	0.007789	0.007583
RS	42	2.458256	6.281357	194.248026	0.008396	0.008191
RS	43	2.663545	6.281357	203.026888	0.008776	0.008612
RS	44	2.885307	6.055023	219.397073	0.009484	0.009308
RS	45	3.124865	6.055023	227.715329	0.009843	0.009696
RS	46	3.383646	5.821948	244.798881	0.010582	0.010404
RS	47	3.663193	5.821948	251.905573	0.010889	0.010722
RS	48	3.965172	5.612553	267.566201	0.011566	0.011349
RS	49	4.291384	5.612553	272.517271	0.011780	0.011553
RS	50	4.643773	5.455082	283.951497	0.012274	0.011982
RS	51	5.024440	5.455082	285.795773	0.012354	0.012028
RS	52	5.435653	5.375340	290.094268	0.012540	0.012142
RS	53	5.879864	5.375340	288.189506	0.012457	0.012004
RS	54	6.359722	5.488737	278.776690	0.012050	0.011562
RS	55	6.878086	5.488737	273.665267	0.011829	0.011272
RS	56	7.438046	5.488737	266.592051	0.011524	0.010895
RS	57	8.042940	5.488737	257.555731	0.011133	0.010436
RS	58	8.696375	8.776824	157.914803	0.006826	0.006635
RS	59	9.402245	8.776824	157.428266	0.006805	0.006527
RS	60	10.164757	8.776824	155.934127	0.006740	0.006377
RS	61	10.988458	8.776824	153.381447	0.006630	0.006186
RS	62	11.878257	8.776824	149.738719	0.006473	0.005955
RS	63	12.839459	8.776824	1347.523882	0.058248	0.050294
PA	4+25*2+4+6 0.026996553 0.009492341 12.839459126 1.348198985 0.248249650 0.224406553 0.273714997 0.355002208 0.447727853 0.548918795 0.672396215 0.840492785 1.081989683 1.433207244 1.933353482 2.609045630 3.449254375 4.380655039 5.268499410 5.965609638 6.382799819 6.523231663 6.459702960 6.281357252 6.055022600 5.821948213 5.612552873 5.455081847 5.375339641 5.488737101 8.776823991
//
IT	4924
RD	8
LK	-158064.941378
QD	-719.052722 -> -636.709305
RI	0.0178691837
TR	0.025498	0.009835
MT	13.193403
MM	C_pi: 2.809760, n_recomb: 25377.824368
RS	0	0.000000	1.851196	108.898816	0.004291	0.000123
RS	1	0.008071	1.851196	117.160122	0.004617	0.001098
RS	2	0.016793	1.851196	126.002437	0.004965	0.002771
RS	3	0.026219	1.851196	135.458990	0.005338	0.004576
RS	4	0.036406	0.265351	997.695184	0.039314	0.033015
RS	5	0.047415	0.265351	1032.738839	0.040695	0.038964
RS	6	0.059313	0.230317	1222.869774	0.048187	0.047924
RS	7	0.072171	0.230317	1247.104999	0.049142	0.051324
RS	8	0.086066	0.278281	1053.543494	0.041514	0.044220
RS	9	0.101084	0.278281	1076.517784	0.042420	0.045845
RS	10	0.117313	0.360504	851.319412	0.033546	0.036384
RS	11	0.134852	0.360504	874.712964	0.034468	0.037362
RS	12	0.153806	0.453085	716.306863	0.028226	0.030445
RS	13	0.174290	0.453085	738.638911	0.029106	0.031398
RS	14	0.196428	0.551329	626.493967	0.024687	0.026507
RS	15	0.220352	0.551329	647.258911	0.025505	0.027529
RS	16	0.246207	0.669450	551.164678	0.021718	0.023398
RS	17	0.274149	0.669450	570.425424	0.022477	0.024397
RS	18	0.304346	0.831048	476.141411	0.018762	0.020370
RS	19	0.336980	0.831048	494.059372	0.019468	0.021263
RS	20	0.372248	1.066869	400.035352	0.015763	0.017238
RS	21	0.410362	1.066869	416.633086	0.016417	0.017977
RS	22	0.451553	1.417076	327.383820	0.012900	0.014139
RS	23	0.496068	1.417076	342.510756	0.013496	0.014711
RS	24	0.544176	1.927855	263.980935	0.010402	0.011329
RS	25	0.596166	1.927855	277.468536	0.010934	0.011753
RS	26	0.652352	2.635311	213.772351	0.008424	0.009024
RS	27	0.713073	2.635311	225.624112	0.008891	0.009344
RS	28	0.778695	3.535813	177.752354	0.007004	0.007317
RS	29	0.849613	3.535813	188.200067	0.007416	0.007581
RS	30	0.926255	4.553479	154.876161	0.006103	0.006191
RS	31	1.009082	4.553479	164.307957	0.006474	0.006434
RS	32	1.098595	5.536000	143.432497	0.005652	0.005574
RS	33	1.195331	5.536000	152.291433	0.006001	0.005826
RS	34	1.299875	6.310219	141.832964	0.005589	0.005397
RS	35	1.412857	6.310219	150.538039	0.005932	0.005680
RS	36	1.534957	6.768163	148.854651	0.005866	0.005604
RS	37	1.666912	6.768163	157.744392	0.006216	0.005932
RS	38	1.809516	6.911524	163.477163	0.006442	0.006152
RS	39	1.963630	6.911524	172.755312	0.006807	0.006525
RS	40	2.130183	6.824944	184.511406	0.007271	0.006984
RS	41	2.310177	6.824944	194.183917	0.007652	0.007390
RS	42	2.504698	6.611642	210.401326	0.008291	0.008019
RS	43	2.714919	6.611642	220.219051	0.008678	0.008433
RS	44	2.942107	6.347733	239.274536	0.009428	0.009162
RS	45	3.187630	6.347733	248.696929	0.009800	0.009552
RS	46	3.452970	6.078962	268.804176	0.010592	0.010305
RS	47	3.739724	6.078962	276.989562	0.010915	0.010634
RS	48	4.049622	5.838495	295.706907	0.011652	0.011318
RS	49	4.384531	5.838495	301.571559	0.011883	0.011542
RS	50	4.746470	5.657300	315.585771	0.012435	0.012030
RS	51	5.137621	5.657300	318.015326	0.012531	0.012100
RS	52	5.560341	5.564045	323.783615	0.012759	0.012263
RS	53	6.017177	5.564045	322.011821	0.012689	0.012150
RS	54	6.510885	5.687286	311.533577	0.012276	0.011711
RS	55	7.044438	5.687286	306.194104	0.012065	0.011444
RS	56	7.621054	5.687286	298.649018	0.011768	0.011088
RS	57	8.244208	5.687286	288.887612	0.011383	0.010645
RS	58	8.917655	9.501067	170.025144	0.006700	0.006481
RS	59	9.645455	9.501067	170.283020	0.006710	0.006413
RS	60	10.431995	9.501067	169.495191	0.006679	0.006304
RS	61	11.282015	9.501067	167.592609	0.006604	0.006154
RS	62	12.200639	9.501067	164.524210	0.006483	0.005963
RS	63	13.193403	9.501067	1562.899690	0.061585	0.053274
PA	4+25*2+4+6 0.025497891 0.009834896 13.193403338 1.851196333 0.265350526 0.230317102 0.278281151 0.360503920 0.453084826 0.551328942 0.669450327 0.831047646 1.066868722 1.417076117 1.927855302 2.635310856 3.535813366 4.553478886 5.536000200 6.310218810 6.768162722 6.911524002 6.824943886 6.611642241 6.347732995 6.078961517 5.838494609 5.657299976 5.564044730 5.687286346 9.501067175
//
IT	5154
RD	9
LK	-157904.380593
QD	-661.343471 -> -588.152680
RI	0.0137307091
TR	0.024117	0.010144
MT	13.547083
MM	C_pi: 2.967616, n_recomb: 27613.456913
RS	0	0.000000	2.541022	86.751196	0.003142	0.000090
RS	1	0.008116	2.541022	93.484632	0.003385	0.000803
RS	2	0.016890	2.541022	100.713884	0.003647	0.002037
RS	3	0.026377	2.541022	108.470952	0.003928	0.003376
RS	4	0.036634	0.283466	1028.940433	0.037262	0.031371
RS	5	0.047723	0.283466	1068.147010	0.038682	0.037077
RS	6	0.059712	0.236385	1319.348070	0.047779	0.047503
RS	7	0.072674	0.236385	1347.432872	0.048796	0.050872
RS	8	0.086688	0.282999	1150.147564	0.041652	0.044265
RS	9	0.101839	0.282999	1176.227797	0.042596	0.045919
RS	10	0.118220	0.366357	931.566009	0.033736	0.036505
RS	11	0.135931	0.366357	957.864558	0.034688	0.037493
RS	12	0.155079	0.459265	786.915286	0.028498	0.030650
RS	13	0.175781	0.459265	811.895963	0.029402	0.031589
RS	14	0.198163	0.555198	693.428241	0.025112	0.026847
RS	15	0.222361	0.555198	716.564308	0.025950	0.027856
RS	16	0.248524	0.668636	615.227389	0.022280	0.023863
RS	17	0.276810	0.668636	636.616019	0.023055	0.024860
RS	18	0.307391	0.824303	534.921314	0.019372	0.020885
RS	19	0.340454	0.824303	554.795847	0.020092	0.021787
RS	20	0.376201	1.054600	450.525396	0.016315	0.017706
RS	21	0.414849	1.054600	468.964337	0.016983	0.018464
RS	22	0.456634	1.403005	367.746324	0.013318	0.014487
RS	23	0.501809	1.403005	384.585438	0.013927	0.015083
RS	24	0.550652	1.922099	294.268662	0.010657	0.011530
RS	25	0.603458	1.922099	309.272177	0.011200	0.011978
RS	26	0.660550	2.657398	235.602536	0.008532	0.009093
RS	27	0.722275	2.657398	248.722472	0.009007	0.009432
RS	28	0.789010	3.613623	193.409446	0.007004	0.007291
RS	29	0.861161	3.613623	204.884860	0.007420	0.007566
RS	30	0.939168	4.714119	166.550025	0.006031	0.006104
RS	31	1.023505	4.714119	176.824510	0.006404	0.006354
RS	32	1.114688	5.790471	152.907169	0.005537	0.005453
RS	33	1.213271	5.790471	162.498328	0.005885	0.005707
RS	34	1.319854	6.643541	150.498192	0.005450	0.005256
RS	35	1.435088	6.643541	159.898824	0.005791	0.005536
RS	36	1.559674	7.145448	157.842058	0.005716	0.005450
RS	37	1.694371	7.145448	167.455872	0.006064	0.005769
RS	38	1.840000	7.295074	173.783671	0.006293	0.005988
RS	39	1.997449	7.295074	183.866846	0.006659	0.006350
RS	40	2.167675	7.188103	197.046824	0.007136	0.006815
RS	41	2.351717	7.188103	207.638047	0.007519	0.007211
RS	42	2.550696	6.941529	225.979203	0.008184	0.007856
RS	43	2.765823	6.941529	236.832586	0.008577	0.008265
RS	44	2.998410	6.640765	258.582977	0.009364	0.009021
RS	45	3.249874	6.640765	269.121242	0.009746	0.009413
RS	46	3.521746	6.336230	292.335572	0.010587	0.010208
RS	47	3.815683	6.336230	301.629559	0.010923	0.010547
RS	48	4.133475	6.064016	323.567588	0.011718	0.011284
RS	49	4.477059	6.064016	330.391127	0.011965	0.011525
RS	50	4.848528	5.857970	347.207452	0.012574	0.012071
RS	51	5.250145	5.857970	350.272229	0.012685	0.012165
RS	52	5.684357	5.749734	357.731247	0.012955	0.012375
RS	53	6.153809	5.749734	356.132077	0.012897	0.012286
RS	54	6.661361	5.880264	344.714661	0.012484	0.011854
RS	55	7.210106	5.880264	339.168054	0.012283	0.011609
RS	56	7.803386	5.880264	331.166461	0.011993	0.011271
RS	57	8.444816	5.880264	320.688940	0.011614	0.010843
RS	58	9.138304	10.230426	181.686427	0.006580	0.006342
RS	59	9.888074	10.230426	182.701868	0.006616	0.006309
RS	60	10.698695	10.230426	182.643366	0.006614	0.006235
RS	61	11.575105	10.230426	181.424785	0.006570	0.006121
RS	62	12.522643	10.230426	178.976272	0.006481	0.005967
RS	63	13.547083	10.230426	1786.251869	0.064688	0.056160
PA	4+25*2+4+6 0.024117488 0.010144408 13.547082967 2.541022409 0.283465935 0.236385194 0.282998716 0.366356828 0.459265302 0.555197692 0.668636478 0.824303055 1.054600112 1.403004700 1.922098814 2.657398363 3.613623441 4.714119058 5.790471447 6.643540910 7.145448343 7.295074247 7.188102541 6.941528873 6.640765428 6.336230495 6.064016218 5.857969851 5.749734249 5.880264467 10.230425665
//
IT	4982
RD	10
LK	-157761.596429
QD	-609.689716 -> -544.392859
RI	0.0107008584
TR	0.022844	0.010423
MT	13.902679
MM	C_pi: 3.125818, n_recomb: 29846.737350
RS	0	0.000000	3.494698	68.495866	0.002295	0.000065
RS	1	0.008160	3.494698	73.908604	0.002476	0.000585
RS	2	0.016986	3.494698	79.733546	0.002671	0.001490
RS	3	0.026532	3.494698	85.999457	0.002881	0.002480
RS	4	0.036857	0.302954	1051.958007	0.035245	0.029712
RS	5	0.048025	0.302954	1095.048634	0.036689	0.035204
RS	6	0.060104	0.242675	1411.094304	0.047278	0.046995
RS	7	0.073168	0.242675	1443.205401	0.048354	0.050354
RS	8	0.087299	0.287815	1244.954906	0.041712	0.044254
RS	9	0.102582	0.287815	1274.271944	0.042694	0.045948
RS	10	0.119113	0.372373	1010.618872	0.033860	0.036584
RS	11	0.136993	0.372373	1039.919343	0.034842	0.037593
RS	12	0.156332	0.465918	856.530087	0.028698	0.030812
RS	13	0.177248	0.465918	884.244347	0.029626	0.031746
RS	14	0.199872	0.560011	759.914650	0.025461	0.027141
RS	15	0.224342	0.560011	785.496626	0.026318	0.028140
RS	16	0.250808	0.669295	679.665181	0.022772	0.024286
RS	17	0.279434	0.669295	703.237344	0.023562	0.025281
RS	18	0.310396	0.819491	594.822232	0.019929	0.021371
RS	19	0.343885	0.819491	616.689192	0.020662	0.022280
RS	20	0.380106	1.044442	502.487954	0.016836	0.018161
RS	21	0.419283	1.044442	522.797978	0.017516	0.018936
RS	22	0.461656	1.390512	409.479852	0.013719	0.014836
RS	23	0.507488	1.390512	428.067191	0.014342	0.015453
RS	24	0.557059	1.916199	325.539390	0.010907	0.011739
RS	25	0.610675	1.916199	342.098412	0.011462	0.012208
RS	26	0.668666	2.676292	257.984586	0.008644	0.009174
RS	27	0.731390	2.676292	272.405399	0.009127	0.009530
RS	28	0.799232	3.684657	209.288227	0.007012	0.007278
RS	29	0.872609	3.684657	221.811113	0.007432	0.007565
RS	30	0.951975	4.865472	178.236699	0.005972	0.006033
RS	31	1.037816	4.865472	189.361253	0.006344	0.006289
RS	32	1.130663	6.035620	162.263287	0.005437	0.005349
RS	33	1.231085	6.035620	172.584664	0.005782	0.005603
RS	34	1.339702	6.969916	158.945728	0.005325	0.005131
RS	35	1.457183	6.969916	169.033316	0.005663	0.005407
RS	36	1.584249	7.519336	166.516154	0.005579	0.005310
RS	37	1.721685	7.519336	176.841134	0.005925	0.005622
RS	38	1.870335	7.678593	183.677492	0.006154	0.005836
RS	39	2.031115	7.678593	194.551319	0.006518	0.006189
RS	40	2.205015	7.553638	209.078009	0.007005	0.006656
RS	41	2.393105	7.553638	220.576446	0.007390	0.007044
RS	42	2.596544	7.275056	240.993738	0.008074	0.007700
RS	43	2.816583	7.275056	252.880037	0.008473	0.008105
RS	44	3.054577	6.937713	277.330568	0.009292	0.008885
RS	45	3.311992	6.937713	288.996907	0.009683	0.009279
RS	46	3.590412	6.596984	315.395894	0.010567	0.010111
RS	47	3.891551	6.596984	325.829625	0.010917	0.010461
RS	48	4.217263	6.292136	351.146557	0.011765	0.011247
RS	49	4.569553	6.292136	358.977308	0.012027	0.011505
RS	50	4.950591	6.060048	378.817100	0.012692	0.012106
RS	51	5.362721	6.060048	382.572457	0.012818	0.012221
RS	52	5.808481	5.935467	391.949119	0.013132	0.012479
RS	53	6.290616	5.935467	390.569574	0.013086	0.012411
RS	54	6.812093	6.071066	378.359536	0.012677	0.011991
RS	55	7.376122	6.071066	372.633330	0.012485	0.011764
RS	56	7.986177	6.071066	364.197017	0.012202	0.011444
RS	57	8.646012	6.071066	353.018389	0.011828	0.011030
RS	58	9.359691	10.969419	193.012830	0.006467	0.006214
RS	59	10.131605	10.969419	194.798470	0.006527	0.006211
RS	60	10.966508	10.969419	195.490159	0.006550	0.006169
RS	61	11.869540	10.969419	194.985579	0.006533	0.006087
RS	62	12.846259	10.969419	193.196806	0.006473	0.005966
RS	63	13.902679	10.969419	2018.152210	0.067617	0.058943
PA	4+25*2+4+6 0.022844496 0.010422593 13.902679425 3.494698233 0.302953786 0.242674816 0.287815283 0.372372803 0.465917706 0.560010777 0.669294864 0.819491235 1.044441584 1.390512374 1.916199122 2.676291514 3.684656925 4.865472448 6.035619532 6.969915654 7.519335705 7.678592717 7.553637935 7.275055587 6.937713107 6.596984342 6.292135521 6.060048180 5.935467089 6.071066200 10.969418513
//
IT	4761
RD	11
LK	-157634.166788
QD	-563.353592 -> -504.925631
RI	0.0084737475
TR	0.021670	0.010672
MT	14.260490
MM	C_pi: 3.285044, n_recomb: 32078.580770
RS	0	0.000000	4.822026	53.588450	0.001671	0.000047
RS	1	0.008203	4.822026	57.884547	0.001804	0.000424
RS	2	0.017080	4.822026	62.516205	0.001949	0.001084
RS	3	0.026684	4.822026	67.508128	0.002104	0.001813
RS	4	0.037077	0.324113	1067.025337	0.033263	0.028058
RS	5	0.048321	0.324113	1113.680848	0.034717	0.033347
RS	6	0.060489	0.249224	1498.093408	0.046701	0.046420
RS	7	0.073654	0.249224	1534.394584	0.047832	0.049781
RS	8	0.087900	0.292703	1338.195481	0.041716	0.044206
RS	9	0.103314	0.292703	1370.873795	0.042735	0.045944
RS	10	0.119992	0.378443	1088.828153	0.033943	0.036639
RS	11	0.138039	0.378443	1121.220348	0.034952	0.037676
RS	12	0.157567	0.472828	925.455479	0.028850	0.030946
RS	13	0.178696	0.472828	955.983003	0.029801	0.031880
RS	14	0.201558	0.565447	826.133732	0.025753	0.027401
RS	15	0.226296	0.565447	854.234693	0.026629	0.028393
RS	16	0.253063	0.670991	744.557710	0.023210	0.024675
RS	17	0.282026	0.670991	770.370342	0.024015	0.025668
RS	18	0.313365	0.816090	655.875292	0.020446	0.021833
RS	19	0.347275	0.816090	679.771841	0.021191	0.022749
RS	20	0.383967	1.035852	555.951801	0.017331	0.018607
RS	21	0.423668	1.035852	578.162363	0.018023	0.019395
RS	22	0.466627	1.379187	452.620220	0.014110	0.015185
RS	23	0.513109	1.379187	472.990817	0.014745	0.015821
RS	24	0.563405	1.910069	357.827249	0.011155	0.011955
RS	25	0.617827	1.910069	375.981156	0.011721	0.012443
RS	26	0.676713	2.692412	280.941329	0.008758	0.009265
RS	27	0.740429	2.692412	296.696182	0.009249	0.009635
RS	28	0.809373	3.749876	225.402124	0.007027	0.007277
RS	29	0.883972	3.749876	238.992872	0.007450	0.007573
RS	30	0.964691	5.008983	189.943034	0.005921	0.005974
RS	31	1.052031	5.008983	201.925547	0.006295	0.006235
RS	32	1.146537	6.273185	171.507018	0.005346	0.005256
RS	33	1.248795	6.273185	182.557121	0.005691	0.005512
RS	34	1.359441	7.291313	167.182396	0.005212	0.005018
RS	35	1.479164	7.291313	177.948793	0.005547	0.005290
RS	36	1.608709	7.891885	174.886267	0.005452	0.005182
RS	37	1.748881	7.891885	185.909805	0.005795	0.005487
RS	38	1.900551	8.064010	193.171581	0.006022	0.005695
RS	39	2.064664	8.064010	204.821633	0.006385	0.006040
RS	40	2.242239	7.923224	220.619094	0.006877	0.006507
RS	41	2.434382	7.923224	233.012523	0.007264	0.006888
RS	42	2.642287	7.613583	255.456278	0.007963	0.007552
RS	43	2.867246	7.613583	268.371163	0.008366	0.007954
RS	44	3.110661	7.239655	295.520906	0.009212	0.008753
RS	45	3.374043	7.239655	308.325186	0.009612	0.009150
RS	46	3.659032	6.862115	337.976091	0.010536	0.010016
RS	47	3.967399	6.862115	349.578225	0.010898	0.010374
RS	48	4.301062	6.523656	378.420673	0.011797	0.011207
RS	49	4.662098	6.523656	387.305348	0.012074	0.011480
RS	50	5.052750	6.264382	410.379471	0.012793	0.012135
RS	51	5.475449	6.264382	414.881079	0.012933	0.012268
RS	52	5.932824	6.122201	426.400168	0.013292	0.012575
RS	53	6.427719	6.122201	425.289553	0.013258	0.012526
RS	54	6.963212	6.260938	412.444249	0.012857	0.012119
RS	55	7.542633	6.260938	406.568725	0.012674	0.011910
RS	56	8.169586	6.260938	397.722493	0.012398	0.011605
RS	57	8.847971	6.260938	385.860983	0.012029	0.011204
RS	58	9.582006	11.719526	204.056790	0.006361	0.006096
RS	59	10.376257	11.719526	206.623516	0.006441	0.006118
RS	60	11.235663	11.719526	208.083431	0.006487	0.006104
RS	61	12.165569	11.719526	208.318885	0.006494	0.006051
RS	62	13.171759	11.719526	207.224583	0.006460	0.005959
RS	63	14.260490	11.719526	2258.530674	0.070406	0.061619
PA	4+25*2+4+6 0.021670227 0.010672001 14.260490027 4.822025733 0.324113075 0.249224478 0.292702985 0.378442821 0.472828206 0.565446787 0.670990799 0.816090026 1.035851588 1.379186851 1.910069009 2.692411907 3.749876072 5.008983042 6.273184675 7.291312826 7.891885151 8.064010361 7.923224302 7.613583064 7.239655432 6.862114661 6.523655524 6.264381546 6.122201406 6.260937555 11.719526293
//
IT	6493
RD	12
LK	-157520.108477
QD	-521.684907 -> -469.269662
RI	0.0068358769
TR	0.020587	0.010895
MT	14.620138
MM	C_pi: 3.445474, n_recomb: 34307.395897
RS	0	0.000000	6.680116	41.543725	0.001211	0.000034
RS	1	0.008246	6.680116	44.913703	0.001309	0.000306
RS	2	0.017172	6.680116	48.552091	0.001415	0.000785
RS	3	0.026833	6.680116	52.479417	0.001530	0.001318
RS	4	0.037292	0.347199	1074.558778	0.031321	0.026425
RS	5	0.048613	0.347199	1124.418649	0.032775	0.031517
RS	6	0.060867	0.256051	1580.278211	0.046062	0.045792
RS	7	0.074132	0.256051	1620.911572	0.047247	0.049162
RS	8	0.088491	0.297640	1429.941050	0.041680	0.044132
RS	9	0.104034	0.297640	1466.095701	0.042734	0.045915
RS	10	0.120858	0.384501	1166.358265	0.033997	0.036678
RS	11	0.139070	0.384501	1201.923598	0.035034	0.037746
RS	12	0.158783	0.479864	993.835594	0.028969	0.031061
RS	13	0.180122	0.479864	1027.249093	0.029942	0.031999
RS	14	0.203220	0.571295	892.150886	0.026005	0.027634
RS	15	0.228223	0.571295	922.839531	0.026899	0.028621
RS	16	0.255288	0.673439	809.890494	0.023607	0.025037
RS	17	0.284585	0.673439	837.998907	0.024426	0.026028
RS	18	0.316297	0.813750	718.036168	0.020929	0.022275
RS	19	0.350624	0.813750	743.998151	0.021686	0.023197
RS	20	0.387782	1.028454	610.889072	0.017806	0.019043
RS	21	0.428004	1.028454	635.026872	0.018510	0.019844
RS	22	0.471543	1.368736	497.159136	0.014491	0.015534
RS	23	0.518671	1.368736	519.344895	0.015138	0.016188
RS	24	0.569686	1.903636	391.134139	0.011401	0.012176
RS	25	0.624907	1.903636	410.920274	0.011978	0.012681
RS	26	0.684682	2.705990	304.477377	0.008875	0.009364
RS	27	0.749386	2.705990	321.598561	0.009374	0.009747
RS	28	0.819425	3.809856	241.751077	0.007047	0.007285
RS	29	0.895240	3.809856	256.429604	0.007474	0.007590
RS	30	0.977306	5.145426	201.668681	0.005878	0.005925
RS	31	1.066139	5.145426	214.516744	0.006253	0.006190
RS	32	1.162297	6.504043	180.638751	0.005265	0.005174
RS	33	1.266384	6.504043	192.415849	0.005609	0.005430
RS	34	1.379055	7.608600	175.211705	0.005107	0.004914
RS	35	1.501015	7.608600	186.648577	0.005440	0.005184
RS	36	1.633033	8.263856	182.960567	0.005333	0.005063
RS	37	1.775936	8.263856	194.669802	0.005674	0.005362
RS	38	1.930623	8.451976	202.276563	0.005896	0.005564
RS	39	2.098066	8.451976	214.687736	0.006258	0.005901
RS	40	2.279315	8.297278	231.682149	0.006753	0.006366
RS	41	2.475510	8.297278	244.956932	0.007140	0.006741
RS	42	2.687883	7.957308	269.375316	0.007852	0.007411
RS	43	2.917768	7.957308	283.311976	0.008258	0.007810
RS	44	3.166609	7.546619	313.152836	0.009128	0.008626
RS	45	3.435969	7.546619	327.101348	0.009534	0.009026
RS	46	3.727541	7.131526	360.060603	0.010495	0.009921
RS	47	4.043154	7.131526	372.855558	0.010868	0.010288
RS	48	4.384793	6.758459	405.355600	0.011815	0.011164
RS	49	4.754603	6.758459	415.336950	0.012106	0.011452
RS	50	5.154907	6.470898	441.843265	0.012879	0.012157
RS	51	5.588219	6.470898	447.144198	0.013033	0.012309
RS	52	6.057261	6.310000	461.021570	0.013438	0.012662
RS	53	6.564981	6.310000	460.228612	0.013415	0.012631
RS	54	7.114566	6.450164	446.911509	0.013027	0.012241
RS	55	7.709469	6.450164	440.917298	0.012852	0.012048
RS	56	8.353427	6.450164	431.686786	0.012583	0.011756
RS	57	9.050485	6.450164	419.161945	0.012218	0.011367
RS	58	9.805021	12.480769	214.838105	0.006262	0.005985
RS	59	10.621775	12.480769	218.194409	0.006360	0.006031
RS	60	11.505878	12.480769	220.437391	0.006425	0.006041
RS	61	12.462882	12.480769	221.434884	0.006454	0.006014
RS	62	13.498800	12.480769	221.064936	0.006444	0.005948
RS	63	14.620138	12.480769	2506.922160	0.073072	0.064186
PA	4+25*2+4+6 0.020586811 0.010895318 14.620138406 6.680116269 0.347199165 0.256051272 0.297639635 0.384500715 0.479863975 0.571294976 0.673438602 0.813749726 1.028454454 1.368735517 1.903636086 2.705990462 3.809855883 5.145425541 6.504043274 7.608600147 8.263855951 8.451975734 8.297277659 7.957307612 7.546618566 7.131526395 6.758458994 6.470898486 6.310000262 6.450164184 12.480768776
//
IT	4563
RD	13
LK	-157417.761815
QD	-484.120005 -> -436.992685
RI	0.0056355894
TR	0.019587	0.011095
MT	14.980979
MM	C_pi: 3.607038, n_recomb: 36530.418460
RS	0	0.000000	9.292193	31.927922	0.000874	0.000025
RS	1	0.008287	9.292193	34.543498	0.000946	0.000219
RS	2	0.017262	9.292193	37.370616	0.001023	0.000565
RS	3	0.026980	9.292193	40.425916	0.001107	0.000954
RS	4	0.037503	0.372433	1075.131546	0.029431	0.024830
RS	5	0.048899	0.372433	1127.800642	0.030873	0.029723
RS	6	0.061239	0.263158	1657.594126	0.045376	0.045125
RS	7	0.074601	0.263158	1702.674405	0.046610	0.048507
RS	8	0.089071	0.302608	1520.168146	0.041614	0.044041
RS	9	0.104741	0.302608	1559.903104	0.042701	0.045867
RS	10	0.121709	0.390507	1243.256437	0.034033	0.036708
RS	11	0.140083	0.390507	1282.067353	0.035096	0.037808
RS	12	0.159979	0.486945	1061.705577	0.029064	0.031161
RS	13	0.181525	0.486945	1098.070079	0.030059	0.032106
RS	14	0.204856	0.577425	957.941077	0.026223	0.027845
RS	15	0.230121	0.577425	991.280542	0.027136	0.028828
RS	16	0.257480	0.676452	875.583875	0.023969	0.025374
RS	17	0.287106	0.676452	906.040275	0.024802	0.026365
RS	18	0.319188	0.812232	781.212654	0.021385	0.022698
RS	19	0.353928	0.812232	809.273255	0.022153	0.023625
RS	20	0.391547	1.021997	667.229385	0.018265	0.019470
RS	21	0.432284	1.021997	693.317180	0.018979	0.020283
RS	22	0.476397	1.358949	543.062356	0.014866	0.015883
RS	23	0.524165	1.358949	567.090910	0.015524	0.016552
RS	24	0.575893	1.896847	425.444476	0.011646	0.012401
RS	25	0.631907	1.896847	446.897142	0.012234	0.012922
RS	26	0.692564	2.717232	328.580891	0.008995	0.009469
RS	27	0.758248	2.717232	347.098891	0.009502	0.009865
RS	28	0.829375	3.864981	258.328194	0.007072	0.007300
RS	29	0.906397	3.864981	274.113382	0.007504	0.007613
RS	30	0.989802	5.275266	213.409050	0.005842	0.005884
RS	31	1.080119	5.275266	227.129531	0.006218	0.006153
RS	32	1.177921	6.728632	189.656550	0.005192	0.005099
RS	33	1.283828	6.728632	202.158354	0.005534	0.005356
RS	34	1.398513	7.922065	183.036572	0.005011	0.004820
RS	35	1.522701	7.922065	195.135172	0.005342	0.005087
RS	36	1.657183	8.635415	190.745858	0.005222	0.004953
RS	37	1.802809	8.635415	203.127436	0.005561	0.005247
RS	38	1.960504	8.842439	211.004186	0.005776	0.005440
RS	39	2.131267	8.842439	224.160588	0.006136	0.005771
RS	40	2.316183	8.675578	242.280145	0.006632	0.006233
RS	41	2.516424	8.675578	256.421111	0.007019	0.006602
RS	42	2.733260	8.305856	282.760551	0.007740	0.007277
RS	43	2.968065	8.305856	297.709519	0.008150	0.007673
RS	44	3.222331	7.858123	330.226669	0.009040	0.008503
RS	45	3.497668	7.858123	345.321777	0.009453	0.008905
RS	46	3.795824	7.404700	381.633734	0.010447	0.009828
RS	47	4.118690	7.404700	395.641026	0.010830	0.010203
RS	48	4.468313	6.996035	431.915576	0.011823	0.011120
RS	49	4.846911	6.996035	443.031310	0.012128	0.011420
RS	50	5.256885	6.679165	473.151605	0.012952	0.012175
RS	51	5.700836	6.679165	479.300919	0.013121	0.012343
RS	52	6.181579	6.498529	495.742420	0.013571	0.012741
RS	53	6.702164	6.498529	495.313534	0.013559	0.012726
RS	54	7.265892	6.638599	481.690016	0.013186	0.012355
RS	55	7.876338	6.638599	475.606674	0.013019	0.012176
RS	56	8.537376	6.638599	466.017013	0.012757	0.011898
RS	57	9.253197	6.638599	452.848495	0.012396	0.011519
RS	58	10.028341	13.252405	225.361476	0.006169	0.005881
RS	59	10.867725	13.252405	229.513193	0.006283	0.005947
RS	60	11.776673	13.252405	232.550775	0.006366	0.005978
RS	61	12.760950	13.252405	234.328336	0.006415	0.005974
RS	62	13.826799	13.252405	234.707982	0.006425	0.005933
RS	63	14.980979	13.252405	2762.647455	0.075626	0.066647
PA	4+25*2+4+6 0.019586944 0.011095160 14.980979377 9.292193250 0.372432771 0.263158164 0.302608451 0.390507072 0.486945403 0.577425396 0.676451676 0.812231768 1.021996797 1.358949473 1.896847215 2.717231702 3.864981246 5.275266354 6.728632049 7.922064814 8.635414858 8.842439189 8.675577610 8.305855680 7.858123424 7.404699829 6.996034884 6.679164856 6.498528698 6.638598670 13.252405414
//
IT	4898
RD	14
LK	-157325.718797
QD	-450.172790 -> -407.714313
RI	0.0047601094
TR	0.018664	0.011274
MT	15.342383
MM	C_pi: 3.769540, n_recomb: 38744.157878
RS	0	0.000000	12.976172	24.341632	0.000628	0.000018
RS	1	0.008328	12.976172	26.352516	0.000680	0.000157
RS	2	0.017350	12.976172	28.528048	0.000736	0.000405
RS	3	0.027123	12.976172	30.881456	0.000797	0.000687
RS	4	0.037710	0.400017	1069.415731	0.027602	0.023286
RS	5	0.049179	0.400017	1124.475099	0.029023	0.027977
RS	6	0.061603	0.270537	1730.037631	0.044653	0.044431
RS	7	0.075061	0.270537	1779.648573	0.045933	0.047824
RS	8	0.089641	0.307591	1608.823903	0.041524	0.043939
RS	9	0.105435	0.307591	1652.230077	0.042645	0.045803
RS	10	0.122544	0.396438	1319.494641	0.034057	0.036732
RS	11	0.141077	0.396438	1361.614062	0.035144	0.037863
RS	12	0.161155	0.494023	1129.032039	0.029141	0.031249
RS	13	0.182904	0.494023	1168.404238	0.030157	0.032202
RS	14	0.206465	0.583754	1023.422616	0.026415	0.028037
RS	15	0.231988	0.583754	1059.469513	0.027345	0.029018
RS	16	0.259637	0.679905	941.511476	0.024301	0.025689
RS	17	0.289588	0.679905	974.363888	0.025149	0.026679
RS	18	0.322034	0.811376	845.269176	0.021817	0.023104
RS	19	0.357181	0.811376	875.458062	0.022596	0.024036
RS	20	0.395256	1.016305	724.868642	0.018709	0.019889
RS	21	0.436502	1.016305	752.924478	0.019433	0.020712
RS	22	0.481183	1.349704	590.264329	0.015235	0.016230
RS	23	0.529585	1.349704	616.158162	0.015903	0.016914
RS	24	0.582018	1.889694	460.723509	0.011891	0.012630
RS	25	0.638818	1.889694	483.873142	0.012489	0.013165
RS	26	0.700348	2.726301	353.231322	0.009117	0.009579
RS	27	0.767003	2.726301	373.174264	0.009632	0.009987
RS	28	0.839208	3.915589	275.117925	0.007101	0.007321
RS	29	0.917427	3.915589	292.027095	0.007537	0.007642
RS	30	1.002161	5.398865	225.154174	0.005811	0.005849
RS	31	1.093951	5.398865	239.752839	0.006188	0.006122
RS	32	1.193385	6.947167	198.556410	0.005125	0.005032
RS	33	1.301101	6.947167	211.779861	0.005466	0.005289
RS	34	1.417787	8.231761	190.657446	0.004921	0.004732
RS	35	1.544191	8.231761	203.408410	0.005250	0.004997
RS	36	1.681123	9.006417	198.247773	0.005117	0.004850
RS	37	1.829458	9.006417	211.287747	0.005453	0.005139
RS	38	1.990147	9.235121	219.363232	0.005662	0.005324
RS	39	2.164219	9.235121	233.248060	0.006020	0.005650
RS	40	2.352787	9.057681	252.423707	0.006515	0.006107
RS	41	2.557060	9.057681	267.414107	0.006902	0.006471
RS	42	2.778345	8.658659	295.620023	0.007630	0.007148
RS	43	3.018059	8.658659	311.569181	0.008042	0.007542
RS	44	3.277737	8.173520	346.742123	0.008950	0.008385
RS	45	3.559042	8.173520	362.982231	0.009369	0.008789
RS	46	3.863774	7.680967	402.679839	0.010393	0.009736
RS	47	4.193885	7.680967	417.913876	0.010787	0.010119
RS	48	4.551487	7.235758	458.063650	0.011823	0.011074
RS	49	4.938872	7.235758	470.345943	0.012140	0.011386
RS	50	5.358519	6.888628	504.245416	0.013015	0.012188
RS	51	5.813115	6.888628	511.287311	0.013197	0.012370
RS	52	6.305571	6.687341	530.485701	0.013692	0.012814
RS	53	6.839039	6.687341	530.464062	0.013691	0.012814
RS	54	7.416936	6.825935	516.700182	0.013336	0.012463
RS	55	8.042961	6.825935	510.555276	0.013178	0.012297
RS	56	8.721122	6.825935	500.630205	0.012921	0.012030
RS	57	9.455762	6.825935	486.836949	0.012565	0.011661
RS	58	10.251584	14.033363	235.622760	0.006082	0.005783
RS	59	11.113684	14.033363	240.572980	0.006209	0.005866
RS	60	12.047581	14.033363	244.413386	0.006308	0.005917
RS	61	13.059255	14.033363	246.985159	0.006375	0.005934
RS	62	14.155184	14.033363	248.135185	0.006404	0.005915
RS	63	15.342383	14.033363	3024.875428	0.078073	0.069002
PA	4+25*2+4+6 0.018663726 0.011273908 15.342382704 12.976172278 0.400016727 0.270536599 0.307590992 0.396437806 0.494022666 0.583753693 0.679905055 0.811376217 1.016304829 1.349703843 1.889694304 2.726301442 3.915589111 5.398865162 6.947166798 8.231761289 9.006417399 9.235121287 9.057680768 8.658658658 8.173519716 7.680967446 7.235757644 6.888627649 6.687341121 6.825934767 14.033363078
//
IT	4575
RD	15
LK	-157242.776143
QD	-419.424969 -> -381.102757
RI	0.0041241607
TR	0.017811	0.011434
MT	15.703667
MM	C_pi: 3.932732, n_recomb: 40945.161604
RS	0	0.000000	18.193137	18.414896	0.000450	0.000013
RS	1	0.008368	18.193137	19.947282	0.000487	0.000112
RS	2	0.017436	18.193137	21.606408	0.000528	0.000290
RS	3	0.027263	18.193137	23.402622	0.000572	0.000493
RS	4	0.037913	0.430149	1058.136544	0.025843	0.021802
RS	5	0.049453	0.430149	1115.155777	0.027235	0.026289
RS	6	0.061959	0.278174	1797.653032	0.043904	0.043719
RS	7	0.075512	0.278174	1851.847038	0.045227	0.047120
RS	8	0.090199	0.312574	1695.829955	0.041417	0.043829
RS	9	0.106114	0.312574	1742.985397	0.042569	0.045728
RS	10	0.123362	0.402277	1395.019557	0.034070	0.036751
RS	11	0.142053	0.402277	1440.500987	0.035181	0.037912
RS	12	0.162308	0.501067	1195.746864	0.029204	0.031325
RS	13	0.184258	0.501067	1238.175282	0.030240	0.032289
RS	14	0.208044	0.590224	1088.490617	0.026584	0.028210
RS	15	0.233821	0.590224	1127.294894	0.027532	0.029191
RS	16	0.261755	0.683715	1007.525789	0.024607	0.025983
RS	17	0.292027	0.683715	1042.817860	0.025469	0.026974
RS	18	0.324831	0.811074	910.050015	0.022226	0.023493
RS	19	0.360381	0.811074	942.393335	0.023016	0.024429
RS	20	0.398906	1.011259	783.686213	0.019140	0.020298
RS	21	0.440654	1.011259	813.723461	0.019873	0.021131
RS	22	0.485896	1.340911	638.690777	0.015599	0.016576
RS	23	0.534923	1.340911	666.467117	0.016277	0.017274
RS	24	0.588053	1.882196	496.928685	0.012136	0.012861
RS	25	0.645629	1.882196	521.801614	0.012744	0.013410
RS	26	0.708023	2.733379	378.401995	0.009242	0.009692
RS	27	0.775638	2.733379	399.795387	0.009764	0.010112
RS	28	0.848912	3.961951	292.105215	0.007134	0.007347
RS	29	0.928316	3.961951	310.154106	0.007575	0.007675
RS	30	1.014365	5.516499	236.894628	0.005786	0.005820
RS	31	1.107615	5.516499	252.376138	0.006164	0.006097
RS	32	1.208668	7.159771	207.334881	0.005064	0.004972
RS	33	1.318177	7.159771	221.276170	0.005404	0.005229
RS	34	1.436849	8.537591	198.076455	0.004838	0.004651
RS	35	1.565452	8.537591	211.469904	0.005165	0.004914
RS	36	1.704817	9.376560	205.473549	0.005018	0.004753
RS	37	1.855843	9.376560	219.157508	0.005352	0.005039
RS	38	2.019507	9.629534	227.365676	0.005553	0.005214
RS	39	2.196867	9.629534	241.961467	0.005909	0.005535
RS	40	2.389068	9.442991	262.126513	0.006402	0.005988
RS	41	2.597352	9.442991	277.948332	0.006788	0.006347
RS	42	2.823066	9.015046	307.965251	0.007521	0.007026
RS	43	3.067667	9.015046	324.900198	0.007935	0.007417
RS	44	3.332736	8.492103	362.703027	0.008858	0.008270
RS	45	3.619986	8.492103	380.082973	0.009283	0.008676
RS	46	3.931273	7.959623	423.189147	0.010336	0.009647
RS	47	4.268609	7.959623	439.659551	0.010738	0.010036
RS	48	4.634173	7.476960	483.770845	0.011815	0.011027
RS	49	5.030327	7.476960	497.246437	0.012144	0.011350
RS	50	5.459631	7.098689	535.074252	0.013068	0.012197
RS	51	5.924858	7.098689	543.047851	0.013263	0.012393
RS	52	6.429017	6.875925	565.183146	0.013803	0.012880
RS	53	6.975362	6.875925	565.608099	0.013814	0.012894
RS	54	7.567426	7.011787	551.867673	0.013478	0.012565
RS	55	8.209034	7.011787	545.686231	0.013327	0.012411
RS	56	8.904331	7.011787	535.447511	0.013077	0.012154
RS	57	9.657810	7.011787	521.047116	0.012725	0.011794
RS	58	10.474340	14.822334	245.617839	0.005999	0.005691
RS	59	11.359197	14.822334	251.367041	0.006139	0.005789
RS	60	12.318099	14.822334	256.015374	0.006253	0.005857
RS	61	13.357241	14.822334	259.391844	0.006335	0.005893
RS	62	14.483338	14.822334	261.328850	0.006382	0.005893
RS	63	15.703667	14.822334	3292.751401	0.080419	0.071253
PA	4+25*2+4+6 0.017810813 0.011433769 15.703667068 18.193137392 0.430148945 0.278174028 0.312574280 0.402276759 0.501066631 0.590224344 0.683715100 0.811074440 1.011259050 1.340911131 1.882195545 2.733378652 3.961951031 5.516498860 7.159770885 8.537590565 9.376560444 9.629534109 9.442990854 9.015046359 8.492103112 7.959623149 7.476959686 7.098689286 6.875925140 7.011787235 14.822333736
//
IT	5341
RD	16
LK	-157167.898054
QD	-391.515475 -> -356.868587
RI	0.0036660878
TR	0.017022	0.011577
MT	16.064339
MM	C_pi: 4.096332, n_recomb: 43129.598941
RS	0	0.000000	25.596175	13.835420	0.000321	0.000009
RS	1	0.008407	25.596175	14.994162	0.000348	0.000079
RS	2	0.017520	25.596175	16.249553	0.000377	0.000206
RS	3	0.027400	25.596175	17.609584	0.000408	0.000352
RS	4	0.038110	0.463027	1042.023150	0.024160	0.020386
RS	5	0.049721	0.463027	1100.571678	0.025518	0.024667
RS	6	0.062308	0.286052	1860.528115	0.043138	0.042996
RS	7	0.075952	0.286052	1919.325982	0.044501	0.046402
RS	8	0.090744	0.317542	1781.108987	0.041297	0.043715
RS	9	0.106780	0.317542	1832.077516	0.042478	0.045645
RS	10	0.124163	0.408015	1469.734734	0.034077	0.036767
RS	11	0.143008	0.408015	1518.621815	0.035211	0.037956
RS	12	0.163438	0.508058	1261.749380	0.029255	0.031392
RS	13	0.185584	0.508058	1307.273767	0.030310	0.032366
RS	14	0.209593	0.596800	1153.011395	0.026734	0.028367
RS	15	0.235619	0.596800	1194.615603	0.027698	0.029348
RS	16	0.263834	0.687824	1073.451722	0.024889	0.026258
RS	17	0.294421	0.687824	1111.221982	0.025765	0.027249
RS	18	0.327579	0.811244	975.379948	0.022615	0.023864
RS	19	0.363525	0.811244	1009.899728	0.023415	0.024805
RS	20	0.402492	1.006775	843.536408	0.019558	0.020698
RS	21	0.444736	1.006775	875.563360	0.020301	0.021540
RS	22	0.490531	1.332521	688.243953	0.015958	0.016919
RS	23	0.540175	1.332521	717.914253	0.016646	0.017629
RS	24	0.593994	1.874394	534.000490	0.012381	0.013093
RS	25	0.652336	1.874394	560.618324	0.012998	0.013656
RS	26	0.715583	2.738627	404.058150	0.009368	0.009810
RS	27	0.784148	2.738627	426.924440	0.009899	0.010240
RS	28	0.858476	4.004364	309.265655	0.007171	0.007377
RS	29	0.939053	4.004364	328.467933	0.007616	0.007712
RS	30	1.026404	5.628407	248.617277	0.005764	0.005796
RS	31	1.121099	5.628407	264.984950	0.006144	0.006076
RS	32	1.223754	7.366577	215.984079	0.005008	0.004916
RS	33	1.335039	7.366577	230.638384	0.005348	0.005174
RS	34	1.455680	8.839466	205.291651	0.004760	0.004576
RS	35	1.586462	8.839466	219.316969	0.005085	0.004837
RS	36	1.728240	9.745544	212.426514	0.004925	0.004663
RS	37	1.881936	9.745544	226.739422	0.005257	0.004945
RS	38	2.048553	10.025198	235.019346	0.005449	0.005111
RS	39	2.229177	10.025198	250.307873	0.005804	0.005427
RS	40	2.424986	9.830945	271.397576	0.006293	0.005875
RS	41	2.637256	9.830945	288.031475	0.006678	0.006230
RS	42	2.867372	9.374367	319.804085	0.007415	0.006908
RS	43	3.116832	9.374367	337.708185	0.007830	0.007298
RS	44	3.387265	8.813204	378.109779	0.008767	0.008160
RS	45	3.680432	8.813204	396.620915	0.009196	0.008568
RS	46	3.998244	8.240031	443.147598	0.010275	0.009559
RS	47	4.342775	8.240031	460.859260	0.010685	0.009954
RS	48	4.716270	7.719050	509.003795	0.011802	0.010979
RS	49	5.121163	7.719050	523.693954	0.012142	0.011313
RS	50	5.560096	7.308827	565.582850	0.013114	0.012202
RS	51	6.035928	7.308827	574.522019	0.013321	0.012412
RS	52	6.551762	7.063842	599.760110	0.013906	0.012941
RS	53	7.110962	7.063842	600.666951	0.013927	0.012968
RS	54	7.717172	7.195819	587.111082	0.013613	0.012661
RS	55	8.374345	7.195819	580.915377	0.013469	0.012517
RS	56	9.086765	7.195819	570.382590	0.013225	0.012271
RS	57	9.859077	7.195819	555.391159	0.012877	0.011918
RS	58	10.696315	15.618044	255.337548	0.005920	0.005603
RS	59	11.603939	15.618044	261.883662	0.006072	0.005715
RS	60	12.587864	15.618044	267.342015	0.006199	0.005799
RS	61	13.654506	15.618044	271.530183	0.006296	0.005851
RS	62	14.810818	15.618044	274.266805	0.006359	0.005870
RS	63	16.064339	15.618044	3565.326316	0.082665	0.073403
PA	4+25*2+4+6 0.017022198 0.011576645 16.064338506 25.596175286 0.463027418 0.286052070 0.317542464 0.408015069 0.508058357 0.596799648 0.687824266 0.811243836 1.006775017 1.332520974 1.874394020 2.738627349 4.004363694 5.628407015 7.366576649 8.839466354 9.745544054 10.025198002 9.830944921 9.374366854 8.813204444 8.240030558 7.719050158 7.308826739 7.063841997 7.195819099 15.618044359
//
IT	5036
RD	17
LK	-157100.187779
QD	-366.131466 -> -334.758840
RI	0.0033383016
TR	0.016293	0.011704
MT	16.423809
MM	C_pi: 4.260029, n_recomb: 45293.920344
RS	0	0.000000	36.137252	10.325988	0.000228	0.000006
RS	1	0.008445	36.137252	11.195831	0.000247	0.000056
RS	2	0.017602	36.137252	12.138750	0.000268	0.000146
RS	3	0.027534	36.137252	13.160851	0.000291	0.000251
RS	4	0.038303	0.498841	1021.820410	0.022560	0.019041
RS	5	0.049982	0.498841	1081.478790	0.023877	0.023116
RS	6	0.062648	0.294158	1918.744517	0.042362	0.042268
RS	7	0.076383	0.294158	1982.138027	0.043762	0.045677
RS	8	0.091278	0.322483	1864.579409	0.041166	0.043597
RS	9	0.107431	0.322483	1919.411214	0.042377	0.045554
RS	10	0.124947	0.413646	1543.544584	0.034078	0.036781
RS	11	0.143943	0.413646	1595.871263	0.035234	0.037995
RS	12	0.164544	0.514985	1326.935390	0.029296	0.031450
RS	13	0.186883	0.514985	1375.586864	0.030370	0.032435
RS	14	0.211110	0.603456	1216.841048	0.026865	0.028508
RS	15	0.237382	0.603456	1261.280424	0.027847	0.029491
RS	16	0.265872	0.692185	1139.120838	0.025150	0.026513
RS	17	0.296769	0.692185	1179.402553	0.026039	0.027505
RS	18	0.330275	0.811824	1041.076834	0.022985	0.024220
RS	19	0.366610	0.811824	1077.791142	0.023795	0.025165
RS	20	0.406013	1.002788	904.267675	0.019964	0.021087
RS	21	0.448744	1.002788	938.287813	0.020716	0.021938
RS	22	0.495084	1.324490	738.824597	0.016312	0.017259
RS	23	0.545337	1.324490	770.394658	0.017009	0.017981
RS	24	0.599833	1.866328	571.877012	0.012626	0.013327
RS	25	0.658931	1.866328	600.256613	0.013252	0.013903
RS	26	0.723020	2.742200	430.162951	0.009497	0.009930
RS	27	0.792521	2.742200	454.521435	0.010035	0.010371
RS	28	0.867892	4.043049	326.577930	0.007210	0.007411
RS	29	0.949627	4.043049	346.945289	0.007660	0.007753
RS	30	1.038264	5.734816	260.308420	0.005747	0.005776
RS	31	1.134386	5.734816	277.564193	0.006128	0.006060
RS	32	1.238626	7.567584	224.499458	0.004957	0.004865
RS	33	1.351668	7.567584	239.861120	0.005296	0.005124
RS	34	1.474256	9.137161	212.303910	0.004687	0.004506
RS	35	1.607196	9.137161	226.949916	0.005011	0.004765
RS	36	1.751363	10.112957	219.111860	0.004838	0.004578
RS	37	1.907704	10.112957	234.038204	0.005167	0.004857
RS	38	2.077247	10.421607	242.332172	0.005350	0.005013
RS	39	2.261108	10.421607	258.294555	0.005703	0.005326
RS	40	2.460495	10.220893	280.248243	0.006187	0.005767
RS	41	2.676719	10.220893	297.673834	0.006572	0.006118
RS	42	2.911203	9.735947	331.145953	0.007311	0.006796
RS	43	3.165489	9.735947	350.000654	0.007727	0.007184
RS	44	3.441248	9.136147	392.965487	0.008676	0.008054
RS	45	3.740293	9.136147	412.596081	0.009109	0.008463
RS	46	4.064592	8.521523	462.547007	0.010212	0.009474
RS	47	4.416277	8.521523	481.500495	0.010631	0.009874
RS	48	4.797661	7.961427	533.735755	0.011784	0.010931
RS	49	5.211251	7.961427	549.656583	0.012135	0.011274
RS	50	5.659767	7.518506	595.723644	0.013152	0.012205
RS	51	6.146158	7.518506	605.657104	0.013372	0.012426
RS	52	6.673624	7.250621	634.151013	0.014001	0.012997
RS	53	7.245632	7.250621	635.570798	0.014032	0.013036
RS	54	7.865944	7.377645	622.356756	0.013740	0.012752
RS	55	8.538640	7.377645	616.166011	0.013604	0.012618
RS	56	9.268142	7.377645	605.356225	0.013365	0.012380
RS	57	10.059248	7.377645	589.787974	0.013021	0.012035
RS	58	10.917160	16.419066	264.774833	0.005846	0.005520
RS	59	11.847520	16.419066	272.113434	0.006008	0.005644
RS	60	12.856445	16.419066	278.381115	0.006146	0.005741
RS	61	13.950570	16.419066	283.384747	0.006257	0.005809
RS	62	15.137091	16.419066	286.929931	0.006335	0.005844
RS	63	16.423809	16.419066	3841.672163	0.084817	0.075454
PA	4+25*2+4+6 0.016292500 0.011704338 16.423808521 36.137251551 0.498841164 0.294157519 0.322483473 0.413645541 0.514984602 0.603456455 0.692185090 0.811824083 1.002788175 1.324489574 1.866328319 2.742200234 4.043048973 5.734815650 7.567584082 9.137161333 10.112957430 10.421606807 10.220892708 9.735946676 9.136146944 8.521522919 7.961427145 7.518505509 7.250621099 7.377645332 16.419065547
//
IT	5140
RD	18
LK	-157038.864129
QD	-343.000326 -> -314.551393
RI	0.0031069550
TR	0.015617	0.011819
MT	16.781421
MM	C_pi: 4.423489, n_recomb: 47434.783974
RS	0	0.000000	51.151777	7.664389	0.000162	0.000004
RS	1	0.008482	51.151777	8.313442	0.000175	0.000040
RS	2	0.017682	51.151777	9.017367	0.000190	0.000104
RS	3	0.027664	51.151777	9.780787	0.000206	0.000178
RS	4	0.038491	0.537799	998.203714	0.021044	0.017769
RS	5	0.050238	0.537799	1058.571156	0.022316	0.021640
RS	6	0.062980	0.302469	1972.457827	0.041583	0.041540
RS	7	0.076803	0.302469	2040.410871	0.043015	0.044947
RS	8	0.091799	0.327384	1946.172626	0.041028	0.043478
RS	9	0.108066	0.327384	2004.904002	0.042267	0.045459
RS	10	0.125713	0.419164	1616.340496	0.034075	0.036793
RS	11	0.144857	0.419164	1672.131001	0.035251	0.038031
RS	12	0.165625	0.521841	1391.179157	0.029328	0.031500
RS	13	0.188154	0.521841	1442.980221	0.030420	0.032496
RS	14	0.212593	0.610176	1279.835595	0.026981	0.028633
RS	15	0.239106	0.610176	1327.137793	0.027978	0.029618
RS	16	0.267867	0.696766	1204.351386	0.025390	0.026750
RS	17	0.299068	0.696766	1247.172418	0.026292	0.027743
RS	18	0.332915	0.812768	1106.952391	0.023336	0.024558
RS	19	0.369633	0.812768	1145.875321	0.024157	0.025507
RS	20	0.409465	0.999246	965.722041	0.020359	0.021467
RS	21	0.452675	0.999246	1001.734161	0.021118	0.022325
RS	22	0.499550	1.316797	790.318177	0.016661	0.017596
RS	23	0.550401	1.316797	823.788167	0.017367	0.018329
RS	24	0.605565	1.858036	610.491303	0.012870	0.013561
RS	25	0.665407	1.858036	640.644676	0.013506	0.014149
RS	26	0.730325	2.744247	456.675051	0.009627	0.010052
RS	27	0.800749	2.744247	482.541693	0.010173	0.010504
RS	28	0.877146	4.078230	344.017770	0.007252	0.007448
RS	29	0.960023	4.078230	365.559775	0.007707	0.007797
RS	30	1.049929	5.835902	271.955031	0.005733	0.005760
RS	31	1.147460	5.835902	290.099468	0.006116	0.006046
RS	32	1.253263	7.762848	232.874056	0.004909	0.004818
RS	33	1.368041	7.762848	248.936445	0.005248	0.005077
RS	34	1.492552	9.430488	219.112516	0.004619	0.004440
RS	35	1.627625	9.430488	234.367397	0.004941	0.004698
RS	36	1.774153	10.478391	225.534026	0.004755	0.004498
RS	37	1.933110	10.478391	241.057830	0.005082	0.004774
RS	38	2.105548	10.818175	249.313202	0.005256	0.004921
RS	39	2.292612	10.818175	265.930057	0.005606	0.005229
RS	40	2.495541	10.612174	288.689629	0.006086	0.005664
RS	41	2.715682	10.612174	306.885629	0.006470	0.006012
RS	42	2.954494	10.099080	342.001628	0.007210	0.006689
RS	43	3.213562	10.099080	361.786737	0.007627	0.007075
RS	44	3.494601	9.460232	407.275652	0.008586	0.007952
RS	45	3.799478	9.460232	428.011231	0.009023	0.008362
RS	46	4.130212	8.803455	481.381130	0.010148	0.009391
RS	47	4.488998	8.803455	501.573068	0.010574	0.009796
RS	48	4.878214	8.203480	557.945423	0.011762	0.010883
RS	49	5.300441	8.203480	575.108155	0.012124	0.011234
RS	50	5.758480	7.727185	625.455358	0.013186	0.012205
RS	51	6.255367	7.727185	636.406828	0.013416	0.012437
RS	52	6.794398	7.435789	668.296437	0.014089	0.013049
RS	53	7.379146	7.435789	670.255984	0.014130	0.013098
RS	54	8.013490	7.556852	657.537640	0.013862	0.012838
RS	55	8.701636	7.556852	651.367846	0.013732	0.012713
RS	56	9.448148	7.556852	640.295379	0.013498	0.012483
RS	57	10.257974	7.556852	624.162367	0.013158	0.012145
RS	58	11.136486	17.223799	273.924972	0.005775	0.005440
RS	59	12.089509	17.223799	282.049445	0.005946	0.005575
RS	60	13.123363	17.223799	289.123164	0.006095	0.005685
RS	61	14.244903	17.223799	294.942996	0.006218	0.005767
RS	62	15.461566	17.223799	299.302214	0.006310	0.005817
RS	63	16.781421	17.223799	4120.880260	0.086875	0.077410
PA	4+25*2+4+6 0.015616889 0.011818532 16.781421408 51.151777166 0.537798828 0.302468848 0.327384036 0.419163867 0.521841112 0.610175716 0.696766317 0.812768239 0.999245916 1.316796787 1.858035908 2.744246602 4.078229817 5.835901541 7.762847520 9.430488375 10.478391135 10.818174993 10.612173563 10.099079987 9.460232295 8.803454868 8.203479507 7.727185381 7.435788522 7.556851602 17.223798832
//
IT	4634
RD	19
LK	-156983.244952
QD	-321.884133 -> -296.051150
RI	0.0029451059
TR	0.014991	0.011921
MT	17.136838
MM	C_pi: 4.586416, n_recomb: 49548.805560
RS	0	0.000000	72.599843	5.658180	0.000114	0.000003
RS	1	0.008517	72.599843	6.139683	0.000124	0.000028
RS	2	0.017760	72.599843	6.662122	0.000134	0.000073
RS	3	0.027790	72.599843	7.228970	0.000146	0.000126
RS	4	0.038675	0.580111	971.814254	0.019613	0.016572
RS	5	0.050486	0.580111	1032.515712	0.020838	0.020241
RS	6	0.063304	0.310969	2021.812456	0.040804	0.040817
RS	7	0.077213	0.310969	2094.264336	0.042267	0.044219
RS	8	0.092307	0.332233	2025.828290	0.040886	0.043359
RS	9	0.108686	0.332233	2088.482178	0.042150	0.045360
RS	10	0.126461	0.424565	1688.026950	0.034068	0.036803
RS	11	0.145749	0.424565	1747.295865	0.035264	0.038062
RS	12	0.166681	0.528619	1454.374183	0.029352	0.031541
RS	13	0.189395	0.528619	1509.338631	0.030462	0.032548
RS	14	0.214044	0.616942	1341.855295	0.027081	0.028744
RS	15	0.240792	0.616942	1392.040242	0.028094	0.029732
RS	16	0.269819	0.701541	1268.968848	0.025610	0.026969
RS	17	0.301318	0.701541	1314.351343	0.026526	0.027963
RS	18	0.335500	0.814039	1172.815927	0.023670	0.024881
RS	19	0.372593	0.814039	1213.957493	0.024500	0.025833
RS	20	0.412845	0.996113	1027.729997	0.020742	0.021836
RS	21	0.456527	0.996113	1065.728352	0.021509	0.022701
RS	22	0.503928	1.309423	842.607509	0.017006	0.017928
RS	23	0.555367	1.309423	877.972006	0.017719	0.018672
RS	24	0.611187	1.849563	649.768671	0.013114	0.013795
RS	25	0.671762	1.849563	681.702824	0.013758	0.014395
RS	26	0.737496	2.744914	483.548950	0.009759	0.010177
RS	27	0.808828	2.744914	510.936232	0.010312	0.010638
RS	28	0.886237	4.110153	361.556493	0.007297	0.007487
RS	29	0.970238	4.110153	384.280402	0.007756	0.007843
RS	30	1.061395	5.931918	283.539764	0.005722	0.005746
RS	31	1.160315	5.931918	302.571871	0.006107	0.006036
RS	32	1.267661	7.952448	241.100086	0.004866	0.004775
RS	33	1.384150	7.952448	257.855599	0.005204	0.005035
RS	34	1.510561	9.719327	225.715371	0.004555	0.004378
RS	35	1.647738	9.719327	241.566663	0.004875	0.004635
RS	36	1.796600	10.841536	231.695492	0.004676	0.004422
RS	37	1.958141	10.841536	247.800289	0.005001	0.004696
RS	38	2.133441	11.214431	255.969162	0.005166	0.004833
RS	39	2.323672	11.214431	273.220606	0.005514	0.005138
RS	40	2.530105	11.004274	296.729632	0.005989	0.005567
RS	41	2.754121	11.004274	315.673889	0.006371	0.005911
RS	42	2.997218	10.463237	352.377741	0.007112	0.006586
RS	43	3.261020	10.463237	373.071498	0.007529	0.006970
RS	44	3.547291	9.784932	421.041922	0.008498	0.007854
RS	45	3.857945	9.784932	442.865441	0.008938	0.008264
RS	46	4.195058	9.085324	499.641455	0.010084	0.009310
RS	47	4.560885	9.085324	521.064736	0.010516	0.009719
RS	48	4.957870	8.444774	581.607222	0.011738	0.010835
RS	49	5.388669	8.444774	600.018475	0.012110	0.011195
RS	50	5.856160	7.934485	654.733646	0.013214	0.012204
RS	51	6.363469	7.934485	666.722037	0.013456	0.012446
RS	52	6.913988	7.619029	702.133336	0.014171	0.013096
RS	53	7.511396	7.619029	704.655412	0.014221	0.013156
RS	54	8.159688	7.733185	692.582306	0.013978	0.012920
RS	55	8.863198	7.733185	686.446466	0.013854	0.012804
RS	56	9.626628	7.733185	675.123147	0.013625	0.012581
RS	57	10.455083	7.733185	658.435544	0.013289	0.012249
RS	58	11.354100	18.030968	282.780689	0.005707	0.005365
RS	59	12.329690	18.030968	291.682401	0.005887	0.005510
RS	60	13.388375	18.030968	299.556478	0.006046	0.005631
RS	61	14.537232	18.030968	306.190460	0.006180	0.005725
RS	62	15.783942	18.030968	311.365998	0.006284	0.005789
RS	63	17.136838	18.030968	4402.008330	0.088842	0.079273
PA	4+25*2+4+6 0.014990707 0.011920585 17.136838475 72.599843346 0.580111065 0.310969380 0.332232621 0.424564533 0.528619329 0.616942153 0.701540581 0.814039430 0.996112600 1.309422757 1.849563276 2.744913967 4.110153217 5.931918399 7.952447899 9.719327300 10.841535756 11.214430930 11.004274317 10.463236915 9.784932248 9.085324462 8.444774193 7.934485174 7.619029131 7.733185178 18.030968318
//
IT	4608
RD	20
LK	-156932.729970
QD	-302.573794 -> -279.085720
RI	0.0028342344
TR	0.014410	0.012012
MT	17.489491
MM	C_pi: 4.748480, n_recomb: 51633.040249
RS	0	0.000000	103.265965	4.157508	0.000081	0.000002
RS	1	0.008552	103.265965	4.512922	0.000087	0.000020
RS	2	0.017836	103.265965	4.898705	0.000095	0.000052
RS	3	0.027914	103.265965	5.317450	0.000103	0.000089
RS	4	0.038853	0.626004	943.227302	0.018268	0.015447
RS	5	0.050728	0.626004	1003.917500	0.019443	0.018919
RS	6	0.063619	0.319642	2066.970736	0.040032	0.040101
RS	7	0.077612	0.319642	2143.838851	0.041521	0.043495
RS	8	0.092802	0.337016	2103.509982	0.040740	0.043241
RS	9	0.109291	0.337016	2170.096265	0.042029	0.045260
RS	10	0.127190	0.429845	1758.504654	0.034058	0.036811
RS	11	0.146620	0.429845	1821.257308	0.035273	0.038091
RS	12	0.167712	0.535316	1516.408530	0.029369	0.031575
RS	13	0.190607	0.535316	1574.541763	0.030495	0.032592
RS	14	0.215461	0.623743	1402.768871	0.027168	0.028841
RS	15	0.242440	0.623743	1455.848885	0.028196	0.029832
RS	16	0.271726	0.706486	1332.804166	0.025813	0.027171
RS	17	0.303517	0.706486	1380.764633	0.026742	0.028166
RS	18	0.338027	0.815607	1238.479995	0.023986	0.025187
RS	19	0.375488	0.815607	1281.846379	0.024826	0.026143
RS	20	0.416153	0.993352	1090.128495	0.021113	0.022195
RS	21	0.460296	0.993352	1130.103156	0.021887	0.023066
RS	22	0.508214	1.302351	895.573142	0.017345	0.018257
RS	23	0.560231	1.302351	932.821451	0.018066	0.019010
RS	24	0.616695	1.840949	689.633476	0.013356	0.014029
RS	25	0.677989	1.840949	723.350535	0.014009	0.014640
RS	26	0.744525	2.744333	510.738831	0.009892	0.010302
RS	27	0.816751	2.744333	539.655772	0.010452	0.010773
RS	28	0.895154	4.139006	379.168930	0.007344	0.007529
RS	29	0.980262	4.139006	403.079823	0.007807	0.007891
RS	30	1.072650	6.023032	295.048944	0.005714	0.005736
RS	31	1.172938	6.023032	314.966328	0.006100	0.006029
RS	32	1.281803	8.136407	249.171624	0.004826	0.004735
RS	33	1.399979	8.136407	266.611772	0.005164	0.004995
RS	34	1.528261	10.003487	232.112117	0.004495	0.004320
RS	35	1.667514	10.003487	248.546807	0.004814	0.004575
RS	36	1.818677	11.201989	237.600659	0.004602	0.004351
RS	37	1.982768	11.201989	254.269635	0.004925	0.004622
RS	38	2.160892	11.609873	262.307299	0.005080	0.004750
RS	39	2.354249	11.609873	280.173053	0.005426	0.005052
RS	40	2.564144	11.396579	304.378885	0.005895	0.005474
RS	41	2.791989	11.396579	324.048628	0.006276	0.005815
RS	42	3.039319	10.827807	362.284040	0.007017	0.006488
RS	43	3.307803	10.827807	383.863432	0.007434	0.006870
RS	44	3.599248	10.109642	434.270484	0.008411	0.007759
RS	45	3.915617	10.109642	457.162720	0.008854	0.008170
RS	46	4.259044	9.366583	517.324461	0.010019	0.009231
RS	47	4.631842	9.366583	539.968690	0.010458	0.009644
RS	48	5.036522	8.684800	604.704706	0.011712	0.010788
RS	49	5.475812	8.684800	624.366866	0.012092	0.011155
RS	50	5.952671	8.139957	683.524245	0.013238	0.012200
RS	51	6.470312	8.139957	696.563923	0.013491	0.012452
RS	52	7.032223	7.799944	735.611054	0.014247	0.013141
RS	53	7.642191	7.799944	738.714353	0.014307	0.013210
RS	54	8.304324	7.906297	727.431353	0.014088	0.012998
RS	55	9.023086	7.906297	721.339292	0.013970	0.012889
RS	56	9.803317	7.906297	709.774202	0.013747	0.012673
RS	57	10.650276	7.906297	692.539969	0.013413	0.012347
RS	58	11.569670	18.839000	291.339413	0.005642	0.005293
RS	59	12.567692	18.839000	301.007910	0.005830	0.005446
RS	60	13.651069	18.839000	309.674486	0.005998	0.005577
RS	61	14.827098	18.839000	317.118005	0.006142	0.005683
RS	62	16.103705	18.839000	323.109174	0.006258	0.005760
RS	63	17.489491	18.839000	4684.185705	0.090721	0.081046
PA	4+25*2+4+6 0.014409933 0.012011868 17.489491010 103.265965082 0.626004151 0.319642232 0.337016377 0.429844785 0.535315949 0.623742734 0.706486134 0.815607419 0.993351995 1.302351013 1.840949363 2.744332825 4.139006478 6.023031945 8.136406502 10.003486948 11.201989400 11.609872729 11.396579484 10.827807143 10.109641776 9.366583035 8.684799602 8.139957177 7.799944343 7.906297146 18.839000440
//
IT	5351
RD	21
LK	-156886.791477
QD	-284.885664 -> -263.502940
RI	0.0027602529
TR	0.013871	0.012094
MT	17.838922
MM	C_pi: 4.909372, n_recomb: 53684.692394
RS	0	0.000000	147.176031	3.041635	0.000057	0.000002
RS	1	0.008586	147.176031	3.302773	0.000062	0.000014
RS	2	0.017910	147.176031	3.586329	0.000067	0.000036
RS	3	0.028034	147.176031	3.894227	0.000073	0.000063
RS	4	0.039027	0.675717	912.958894	0.017006	0.014394
RS	5	0.050964	0.675717	973.325112	0.018130	0.017673
RS	6	0.063926	0.328465	2108.140925	0.039269	0.039395
RS	7	0.078001	0.328465	2189.323280	0.040781	0.042778
RS	8	0.093284	0.341729	2179.154235	0.040592	0.043124
RS	9	0.109880	0.341729	2249.671046	0.041905	0.045159
RS	10	0.127901	0.434998	1827.700528	0.034045	0.036819
RS	11	0.147469	0.434998	1893.933041	0.035279	0.038116
RS	12	0.168717	0.541926	1577.182083	0.029379	0.031601
RS	13	0.191789	0.541926	1638.481211	0.030520	0.032629
RS	14	0.216843	0.630569	1462.446709	0.027241	0.028925
RS	15	0.244047	0.630569	1518.426556	0.028284	0.029920
RS	16	0.273588	0.711585	1395.694144	0.025998	0.027355
RS	17	0.305665	0.711585	1446.243367	0.026940	0.028353
RS	18	0.340496	0.817442	1303.767474	0.024286	0.025477
RS	19	0.378318	0.817442	1349.360939	0.025135	0.026436
RS	20	0.419387	0.990936	1152.750626	0.021473	0.022543
RS	21	0.463982	0.990936	1194.687713	0.022254	0.023420
RS	22	0.512407	1.295572	949.089436	0.017679	0.018580
RS	23	0.564989	1.295572	988.205778	0.018408	0.019342
RS	24	0.622086	1.832232	730.006299	0.013598	0.014262
RS	25	0.684086	1.832232	765.503539	0.014259	0.014883
RS	26	0.751409	2.742619	538.198190	0.010025	0.010429
RS	27	0.824512	2.742619	568.650341	0.010592	0.010909
RS	28	0.903893	4.165003	396.825872	0.007392	0.007572
RS	29	0.990089	4.165003	421.926496	0.007859	0.007940
RS	30	1.083686	6.109408	306.468660	0.005709	0.005728
RS	31	1.185319	6.109408	327.267536	0.006096	0.006024
RS	32	1.295679	8.314785	257.081730	0.004789	0.004697
RS	33	1.415514	8.314785	275.197113	0.005126	0.004959
RS	34	1.545639	10.282815	238.301816	0.004439	0.004265
RS	35	1.686936	10.282815	255.306348	0.004756	0.004520
RS	36	1.840366	11.559403	243.253078	0.004531	0.004283
RS	37	2.006969	11.559403	260.469077	0.004852	0.004552
RS	38	2.187877	12.004032	268.334405	0.004998	0.004671
RS	39	2.384318	12.004032	286.793853	0.005342	0.004970
RS	40	2.597626	11.788584	311.645598	0.005805	0.005385
RS	41	2.829249	11.788584	332.017460	0.006185	0.005724
RS	42	3.080760	11.192219	371.730194	0.006924	0.006394
RS	43	3.353866	11.192219	394.171129	0.007342	0.006775
RS	44	3.650421	10.433840	446.966183	0.008326	0.007668
RS	45	3.972438	10.433840	470.905941	0.008772	0.008079
RS	46	4.322105	9.646729	534.427847	0.009955	0.009155
RS	47	4.701795	9.646729	558.279607	0.010399	0.009572
RS	48	5.114086	8.923132	627.220887	0.011683	0.010741
RS	49	5.561776	8.923132	648.132408	0.012073	0.011115
RS	50	6.047906	8.343232	711.793581	0.013259	0.012196
RS	51	6.575777	8.343232	725.894640	0.013521	0.012457
RS	52	7.148971	7.978203	768.680835	0.014318	0.013182
RS	53	7.771380	7.978203	772.380151	0.014387	0.013260
RS	54	8.447231	8.075903	762.027181	0.014194	0.013073
RS	55	9.181111	8.075903	755.985673	0.014082	0.012971
RS	56	9.978004	8.075903	744.185260	0.013862	0.012761
RS	57	10.843319	8.075903	726.410239	0.013531	0.012439
RS	58	11.782932	19.646439	299.598480	0.005581	0.005224
RS	59	12.803222	19.646439	310.021663	0.005775	0.005385
RS	60	13.911115	19.646439	319.470899	0.005951	0.005526
RS	61	15.114134	19.646439	327.717003	0.006104	0.005642
RS	62	16.420447	19.646439	334.520403	0.006231	0.005730
RS	63	17.838922	19.646439	4966.556721	0.092513	0.082732
PA	4+25*2+4+6 0.013870831 0.012093568 17.838921893 147.176030687 0.675717278 0.328465288 0.341729041 0.434997630 0.541926124 0.630568608 0.711585132 0.817442306 0.990935819 1.295572075 1.832232481 2.742618560 4.165003160 6.109407509 8.314785352 10.282815386 11.559402842 12.004031726 11.788583621 11.192218797 10.433840322 9.646729421 8.923131826 8.343231759 7.978203112 8.075902638 19.646439462
//
IT	4938
RD	22
LK	-156844.962738
QD	-268.657595 -> -249.167910
RI	0.0027131699
TR	0.013370	0.012167
MT	18.184846
MM	C_pi: 5.068828, n_recomb: 55701.290485
RS	0	0.000000	210.066380	2.217093	0.000040	0.000001
RS	1	0.008619	210.066380	2.408215	0.000043	0.000010
RS	2	0.017981	210.066380	2.615815	0.000047	0.000025
RS	3	0.028150	210.066380	2.841315	0.000051	0.000044
RS	4	0.039195	0.729484	881.492856	0.015825	0.013409
RS	5	0.051193	0.729484	941.257689	0.016898	0.016502
RS	6	0.064224	0.337426	2145.488686	0.038518	0.038702
RS	7	0.078379	0.337426	2230.867657	0.040051	0.042071
RS	8	0.093754	0.346358	2252.766921	0.040444	0.043010
RS	9	0.110453	0.346358	2327.200697	0.041780	0.045058
RS	10	0.128593	0.440023	1895.529289	0.034030	0.036825
RS	11	0.148295	0.440023	1965.229537	0.035282	0.038139
RS	12	0.169696	0.548450	1636.598129	0.029382	0.031621
RS	13	0.192941	0.548450	1701.052624	0.030539	0.032659
RS	14	0.218190	0.637416	1520.768853	0.027302	0.028996
RS	15	0.245615	0.637416	1579.646221	0.028359	0.029994
RS	16	0.275404	0.716824	1457.489992	0.026166	0.027523
RS	17	0.307761	0.716824	1510.633319	0.027120	0.028523
RS	18	0.342906	0.819526	1368.504146	0.024569	0.025752
RS	19	0.381081	0.819526	1416.323508	0.025427	0.026714
RS	20	0.422546	0.988841	1215.437986	0.021821	0.022879
RS	21	0.467584	0.988841	1259.320194	0.022608	0.023761
RS	22	0.516505	1.289077	1003.036636	0.018007	0.018898
RS	23	0.569642	1.289077	1044.000659	0.018743	0.019668
RS	24	0.627359	1.823450	770.809985	0.013838	0.014494
RS	25	0.690051	1.823450	808.080146	0.014507	0.015125
RS	26	0.758147	2.739892	565.880521	0.010159	0.010556
RS	27	0.832111	2.739892	597.870111	0.010734	0.011045
RS	28	0.912451	4.188328	414.502318	0.007442	0.007617
RS	29	0.999715	4.188328	440.793344	0.007914	0.007991
RS	30	1.094501	6.191292	317.783107	0.005705	0.005722
RS	31	1.197456	6.191292	339.458267	0.006094	0.006021
RS	32	1.309285	8.487696	264.824312	0.004754	0.004663
RS	33	1.430752	8.487696	283.604724	0.005092	0.004925
RS	34	1.562690	10.557280	244.283156	0.004386	0.004214
RS	35	1.705999	10.557280	261.843484	0.004701	0.004467
RS	36	1.861659	11.913579	248.655549	0.004464	0.004219
RS	37	2.030737	11.913579	266.401125	0.004783	0.004485
RS	38	2.214387	12.396530	274.057972	0.004920	0.004595
RS	39	2.413867	12.396530	293.090327	0.005262	0.004891
RS	40	2.630539	12.179855	318.539410	0.005719	0.005300
RS	41	2.865887	12.179855	339.589666	0.006097	0.005636
RS	42	3.121520	11.556065	380.724892	0.006835	0.006304
RS	43	3.399186	11.556065	404.002407	0.007253	0.006683
RS	44	3.700785	10.757122	459.135311	0.008243	0.007580
RS	45	4.028378	10.757122	484.099769	0.008691	0.007992
RS	46	4.384208	9.925395	550.950662	0.009891	0.009081
RS	47	4.770706	9.925395	575.993941	0.010341	0.009501
RS	48	5.190517	9.159451	649.142830	0.011654	0.010695
RS	49	5.646512	9.159451	671.298680	0.012052	0.011075
RS	50	6.141810	8.544032	739.513997	0.013276	0.012190
RS	51	6.679798	8.544032	754.682617	0.013549	0.012459
RS	52	7.264156	8.153580	801.299195	0.014386	0.013221
RS	53	7.898880	8.153580	805.605769	0.014463	0.013307
RS	54	8.588312	8.241822	796.317463	0.014296	0.013145
RS	55	9.337166	8.241822	790.330516	0.014189	0.013049
RS	56	10.150566	8.241822	778.298837	0.013973	0.012844
RS	57	11.034072	8.241822	759.986950	0.013644	0.012527
RS	58	11.993730	20.452006	307.557737	0.005522	0.005158
RS	59	13.036100	20.452006	318.722103	0.005722	0.005327
RS	60	14.168314	20.452006	328.942439	0.005905	0.005475
RS	61	15.398115	20.452006	337.982104	0.006068	0.005601
RS	62	16.733914	20.452006	345.591889	0.006204	0.005700
RS	63	18.184846	20.452006	5248.314816	0.094222	0.084335
PA	4+25*2+4+6 0.013369910 0.012166682 18.184846001 210.066380310 0.729484300 0.337425695 0.346357529 0.440023075 0.548449827 0.637415510 0.716823913 0.819525522 0.988840688 1.289077077 1.823450284 2.739892487 4.188328069 6.191291524 8.487696167 10.557279728 11.913578882 12.396529961 12.179855285 11.556064960 10.757121647 9.925394816 9.159451098 8.544031671 8.153579610 8.241822104 20.452005713
//
IT	5725
RD	23
LK	-156806.829289
QD	-253.745955 -> -235.960711
RI	0.0026851862
TR	0.012904	0.012232
MT	18.526804
MM	C_pi: 5.226540, n_recomb: 57680.483096
RS	0	0.000000	300.270580	1.610367	0.000028	0.000001
RS	1	0.008651	300.270580	1.749725	0.000030	0.000007
RS	2	0.018051	300.270580	1.901146	0.000033	0.000018
RS	3	0.028263	300.270580	2.065677	0.000036	0.000031
RS	4	0.039359	0.787590	849.203199	0.014723	0.012490
RS	5	0.051415	0.787590	908.121998	0.015744	0.015404
RS	6	0.064514	0.346506	2179.209088	0.037781	0.038023
RS	7	0.078747	0.346506	2268.653476	0.039331	0.041375
RS	8	0.094210	0.350891	2324.349205	0.040297	0.042899
RS	9	0.111011	0.350891	2402.675420	0.041655	0.044959
RS	10	0.129266	0.444914	1961.938398	0.034014	0.036831
RS	11	0.149100	0.444914	2035.085812	0.035282	0.038159
RS	12	0.170650	0.554879	1694.585232	0.029379	0.031634
RS	13	0.194064	0.554879	1762.176778	0.030551	0.032681
RS	14	0.219503	0.644271	1577.636256	0.027351	0.029054
RS	15	0.247144	0.644271	1639.401464	0.028422	0.030057
RS	16	0.277175	0.722185	1518.054252	0.026318	0.027675
RS	17	0.309805	0.722185	1573.791201	0.027285	0.028678
RS	18	0.345257	0.821831	1432.529521	0.024836	0.026011
RS	19	0.383777	0.821831	1482.569727	0.025703	0.026976
RS	20	0.425628	0.987043	1278.027821	0.022157	0.023205
RS	21	0.471101	0.987043	1323.834412	0.022951	0.024091
RS	22	0.520507	1.282854	1057.289192	0.018330	0.019211
RS	23	0.574187	1.282854	1100.075990	0.019072	0.019988
RS	24	0.632512	1.814631	811.961916	0.014077	0.014724
RS	25	0.695882	1.814631	850.993093	0.014754	0.015365
RS	26	0.764734	2.736245	593.738144	0.010294	0.010684
RS	27	0.839543	2.736245	627.263968	0.010875	0.011182
RS	28	0.920823	4.209144	432.170524	0.007492	0.007663
RS	29	1.009135	4.209144	459.650363	0.007969	0.008043
RS	30	1.105087	6.268823	328.978732	0.005703	0.005717
RS	31	1.209339	6.268823	351.523603	0.006094	0.006020
RS	32	1.322611	8.655220	272.391913	0.004722	0.004631
RS	33	1.445682	8.655220	291.826231	0.005059	0.004894
RS	34	1.579400	10.826726	250.055519	0.004335	0.004165
RS	35	1.724685	10.826726	268.157116	0.004649	0.004417
RS	36	1.882540	12.264155	253.812003	0.004400	0.004158
RS	37	2.054050	12.264155	272.069474	0.004717	0.004422
RS	38	2.240398	12.786924	279.484147	0.004845	0.004523
RS	39	2.442868	12.786924	299.068379	0.005185	0.004817
RS	40	2.662852	12.569884	325.068780	0.005636	0.005219
RS	41	2.901868	12.569884	346.773318	0.006012	0.005553
RS	42	3.161561	11.918818	389.277180	0.006749	0.006218
RS	43	3.443721	11.918818	413.365501	0.007166	0.006595
RS	44	3.750290	11.079001	470.783482	0.008162	0.007495
RS	45	4.083381	11.079001	496.748255	0.008612	0.007908
RS	46	4.445287	10.202150	566.891122	0.009828	0.009009
RS	47	4.838502	10.202150	593.107405	0.010283	0.009432
RS	48	5.265735	9.393369	670.458170	0.011624	0.010650
RS	49	5.729928	9.393369	693.849932	0.012029	0.011036
RS	50	6.234278	8.742025	766.658108	0.013291	0.012184
RS	51	6.782259	8.742025	782.896675	0.013573	0.012461
RS	52	7.377647	8.325784	833.424266	0.014449	0.013257
RS	53	8.024543	8.325784	838.345821	0.014534	0.013351
RS	54	8.727401	8.403793	830.252631	0.014394	0.013214
RS	55	9.491064	8.403793	824.321379	0.014291	0.013123
RS	56	10.320792	8.403793	812.059985	0.014079	0.012923
RS	57	11.222301	8.403793	793.213120	0.013752	0.012610
RS	58	12.201799	21.254229	315.216631	0.005465	0.005096
RS	59	13.266034	21.254229	327.107346	0.005671	0.005270
RS	60	14.422337	21.254229	338.085599	0.005861	0.005426
RS	61	15.678672	21.254229	347.907863	0.006032	0.005561
RS	62	17.043694	21.254229	356.315911	0.006177	0.005670
RS	63	18.526804	21.254229	5528.674135	0.095850	0.085857
PA	4+25*2+4+6 0.012904130 0.012232216 18.526803850 300.270579970 0.787590452 0.346506084 0.350890735 0.444913964 0.554878804 0.644271257 0.722184834 0.821830734 0.987043387 1.282854058 1.814631059 2.736244624 4.209144369 6.268823194 8.655219894 10.826726330 12.264154701 12.786924375 12.569884411 11.918817547 11.079001461 10.202149857 9.393369232 8.742025355 8.325783794 8.403792923 21.254229179
//
IT	5099
RD	24
LK	-156772.023443
QD	-240.023542 -> -223.774797
RI	0.0026714736
TR	0.012471	0.012291
MT	18.864344
MM	C_pi: 5.382231, n_recomb: 59620.388635
RS	0	0.000000	429.529485	1.166535	0.000020	0.000001
RS	1	0.008682	429.529485	1.267858	0.000021	0.000005
RS	2	0.018118	429.529485	1.377985	0.000023	0.000013
RS	3	0.028373	429.529485	1.497683	0.000025	0.000022
RS	4	0.039518	0.850278	816.480014	0.013695	0.011633
RS	5	0.051631	0.850278	874.343664	0.014665	0.014376
RS	6	0.064796	0.355689	2209.504537	0.037060	0.037359
RS	7	0.079104	0.355689	2302.872249	0.038626	0.040693
RS	8	0.094653	0.355322	2393.891578	0.040152	0.042793
RS	9	0.111553	0.355322	2476.076119	0.041531	0.044862
RS	10	0.129920	0.449667	2026.873226	0.033996	0.036837
RS	11	0.149882	0.449667	2103.439643	0.035281	0.038178
RS	12	0.171577	0.561210	1751.073369	0.029370	0.031641
RS	13	0.195155	0.561210	1821.776561	0.030556	0.032697
RS	14	0.220781	0.651127	1632.961327	0.027389	0.029101
RS	15	0.248631	0.651127	1697.597871	0.028473	0.030108
RS	16	0.278899	0.727655	1577.261842	0.026455	0.027812
RS	17	0.311796	0.727655	1635.586507	0.027433	0.028817
RS	18	0.347548	0.824340	1495.689643	0.025087	0.026255
RS	19	0.386404	0.824340	1547.942271	0.025963	0.027222
RS	20	0.428634	0.985522	1340.369570	0.022482	0.023519
RS	21	0.474530	0.985522	1388.076924	0.023282	0.024410
RS	22	0.524411	1.276891	1111.729004	0.018647	0.019518
RS	23	0.578622	1.276891	1156.309694	0.019395	0.020302
RS	24	0.637540	1.805802	853.382767	0.014314	0.014953
RS	25	0.701574	1.805802	894.158805	0.014998	0.015603
RS	26	0.771167	2.731777	621.722374	0.010428	0.010812
RS	27	0.846802	2.731777	656.779936	0.011016	0.011318
RS	28	0.929003	4.227632	449.802942	0.007544	0.007710
RS	29	1.018342	4.227632	478.467837	0.008025	0.008096
RS	30	1.115437	6.342202	340.041166	0.005703	0.005715
RS	31	1.220961	6.342202	363.447825	0.006096	0.006020
RS	32	1.335647	8.817400	279.780627	0.004693	0.004600
RS	33	1.460291	8.817400	299.857051	0.005029	0.004864
RS	34	1.595756	11.091061	255.619142	0.004287	0.004118
RS	35	1.742982	11.091061	274.247105	0.004600	0.004370
RS	36	1.902990	12.610895	258.725933	0.004340	0.004100
RS	37	2.076890	12.610895	277.477420	0.004654	0.004362
RS	38	2.265888	13.174833	284.620133	0.004774	0.004455
RS	39	2.471295	13.174833	304.735130	0.005111	0.004746
RS	40	2.694536	12.958232	331.243200	0.005556	0.005142
RS	41	2.937159	12.958232	353.577712	0.005930	0.005473
RS	42	3.200846	12.280030	397.397233	0.006665	0.006135
RS	43	3.487426	12.280030	422.270034	0.007083	0.006510
RS	44	3.798887	11.399038	481.919761	0.008083	0.007414
RS	45	4.137390	11.399038	508.859289	0.008535	0.007826
RS	46	4.505282	10.476600	582.252653	0.009766	0.008940
RS	47	4.905113	10.476600	609.621385	0.010225	0.009366
RS	48	5.339659	9.624534	691.161381	0.011593	0.010605
RS	49	5.811932	9.624534	715.777746	0.012006	0.010997
RS	50	6.325207	8.936908	793.207719	0.013304	0.012177
RS	51	6.883046	8.936908	810.515237	0.013595	0.012461
RS	52	7.489316	8.494558	865.023971	0.014509	0.013292
RS	53	8.148223	8.494558	870.565042	0.014602	0.013393
RS	54	8.864336	8.561582	863.793379	0.014488	0.013280
RS	55	9.642622	8.561582	857.916282	0.014390	0.013195
RS	56	10.488480	8.561582	845.424365	0.014180	0.012999
RS	57	11.407775	8.561582	826.042450	0.013855	0.012689
RS	58	12.406883	22.051652	322.578608	0.005411	0.005036
RS	59	13.492735	22.051652	335.179775	0.005622	0.005216
RS	60	14.672860	22.051652	346.901422	0.005819	0.005379
RS	61	15.955444	22.051652	357.493672	0.005996	0.005521
RS	62	17.349383	22.051652	366.689871	0.006150	0.005640
RS	63	18.864344	22.051652	5806.944585	0.097399	0.087301
PA	4+25*2+4+6 0.012470730 0.012291084 18.864343581 429.529485262 0.850277658 0.355689027 0.355321978 0.449667325 0.561209837 0.651127087 0.727654720 0.824339840 0.985522452 1.276891085 1.805801706 2.731777184 4.227631550 6.342202268 8.817399612 11.091061028 12.610894594 13.174833372 12.958232422 12.280030433 11.399038306 10.476600391 9.624533730 8.936907952 8.494558265 8.561582034 22.051652203
//
IT	5091
RD	25
LK	-156740.218212
QD	-227.377543 -> -212.515441
RI	0.0026678262
TR	0.012067	0.012344
MT	19.197239
MM	C_pi: 5.535672, n_recomb: 61519.250681
RS	0	0.000000	614.552645	0.843317	0.000014	0.000000
RS	1	0.008712	614.552645	0.916825	0.000015	0.000003
RS	2	0.018183	614.552645	0.996744	0.000016	0.000009
RS	3	0.028479	614.552645	1.083634	0.000018	0.000015
RS	4	0.039672	0.917842	783.615825	0.012738	0.010836
RS	5	0.051841	0.917842	840.247068	0.013658	0.013415
RS	6	0.065069	0.364958	2236.581132	0.036356	0.036712
RS	7	0.079450	0.364958	2333.721994	0.037935	0.040024
RS	8	0.095084	0.359640	2461.433840	0.040011	0.042690
RS	9	0.112080	0.359640	2547.433525	0.041409	0.044769
RS	10	0.130556	0.454278	2090.302995	0.033978	0.036842
RS	11	0.150642	0.454278	2170.253196	0.035278	0.038196
RS	12	0.172479	0.567441	1806.002537	0.029357	0.031643
RS	13	0.196217	0.567441	1879.785406	0.030556	0.032708
RS	14	0.222024	0.657978	1686.664209	0.027417	0.029137
RS	15	0.250079	0.657978	1754.149178	0.028514	0.030149
RS	16	0.280578	0.733221	1635.004826	0.026577	0.027935
RS	17	0.313734	0.733221	1695.906015	0.027567	0.028942
RS	18	0.349778	0.827038	1557.840959	0.025323	0.026484
RS	19	0.388963	0.827038	1612.294357	0.026208	0.027454
RS	20	0.431562	0.984261	1402.317596	0.022795	0.023822
RS	21	0.477872	0.984261	1451.899533	0.023601	0.024716
RS	22	0.528217	1.271185	1166.235713	0.018957	0.019818
RS	23	0.582947	1.271185	1212.577836	0.019711	0.020609
RS	24	0.642446	1.796991	894.993292	0.014548	0.015179
RS	25	0.707128	1.796991	937.494041	0.015239	0.015838
RS	26	0.777446	2.726588	649.785546	0.010562	0.010940
RS	27	0.853889	2.726588	686.367222	0.011157	0.011454
RS	28	0.936993	4.243952	467.374389	0.007597	0.007758
RS	29	1.027336	4.243952	497.218589	0.008082	0.008150
RS	30	1.125550	6.411614	350.957985	0.005705	0.005713
RS	31	1.232321	6.411614	375.217314	0.006099	0.006022
RS	32	1.348393	8.974394	286.984314	0.004665	0.004572
RS	33	1.474578	8.974394	307.690303	0.005002	0.004837
RS	34	1.611756	11.350273	260.973831	0.004242	0.004074
RS	35	1.760885	11.350273	280.112915	0.004553	0.004325
RS	36	1.923006	12.953628	263.400996	0.004282	0.004044
RS	37	2.099252	12.953628	282.628503	0.004594	0.004305
RS	38	2.290852	13.559987	289.472340	0.004705	0.004389
RS	39	2.499144	13.559987	310.096946	0.005041	0.004678
RS	40	2.725583	13.344554	337.071789	0.005479	0.005067
RS	41	2.971749	13.344554	360.011870	0.005852	0.005396
RS	42	3.239362	12.639358	405.094722	0.006585	0.006055
RS	43	3.530289	12.639358	430.725252	0.007001	0.006429
RS	44	3.846561	11.716905	492.552261	0.008006	0.007335
RS	45	4.190388	11.716905	520.439971	0.008460	0.007748
RS	46	4.564169	10.748475	597.037398	0.009705	0.008872
RS	47	4.970514	10.748475	625.536199	0.010168	0.009301
RS	48	5.412259	9.852715	711.245663	0.011561	0.010562
RS	49	5.892490	9.852715	737.072697	0.011981	0.010959
RS	50	6.414559	9.128494	819.143704	0.013315	0.012169
RS	51	6.982111	9.128494	837.516105	0.013614	0.012461
RS	52	7.599109	8.659747	896.067198	0.014566	0.013325
RS	53	8.269859	8.659747	902.229351	0.014666	0.013432
RS	54	8.999046	8.715075	896.899800	0.014579	0.013345
RS	55	9.791760	8.715075	891.072983	0.014484	0.013263
RS	56	10.653535	8.715075	878.347702	0.014278	0.013071
RS	57	11.590389	8.715075	858.429026	0.013954	0.012764
RS	58	12.608862	22.843118	329.646230	0.005358	0.004978
RS	59	13.716065	22.843118	342.941041	0.005575	0.005164
RS	60	14.919728	22.843118	355.390391	0.005777	0.005333
RS	61	16.228255	22.843118	366.738562	0.005961	0.005483
RS	62	17.650781	22.843118	376.711043	0.006123	0.005609
RS	63	19.197239	22.843118	6082.452936	0.098871	0.088671
PA	4+25*2+4+6 0.012067074 0.012344008 19.197238682 614.552644618 0.917841654 0.364957981 0.359640428 0.454278171 0.567440769 0.657977553 0.733220858 0.827037913 0.984261150 1.271184764 1.796991418 2.726587574 4.243952210 6.411613654 8.974394290 11.350272651 12.953628093 13.559987132 13.344553779 12.639357782 11.716905471 10.748475193 9.852715482 9.128494212 8.659746614 8.715075134 22.843118489
//
CC
CC	Brief Description of the file format:
CC	  CC  comments
CC	  MM  useful-messages
CC	  RD  round-of-iterations
CC	  LL  \log[P(sequence)]
CC	  QD  Q-before-opt Q-after-opt
CC	  TR  \theta_0 \rho_0
CC	  RS  k t_k \lambda_k \pi_k \sum_{l\not=k}A_{kl} A_{kk}
CC	  DC  begin end best-k t_k+\Delta_k max-prob
CC
MM	Version: 0.6.5-r67
MM	pattern:4+25*2+4+6, n:63, n_free_lambdas:28
MM	n_iterations:25, skip:1, max_t:5, theta/rho:5
MM	is_decoding:0
MM	n_seqs:15, sum_L:898477, sum_n:86254
RD	0
LK	0.000000
QD	0.000000 -> 0.000000
RI	inf
TR	0.100926	0.020185
MT	5.000000
MM	C_pi: 1.000000, n_recomb: 17954.758817
RS	0	0.000000	1.000000	114.106702	0.006355	0.000000
RS	1	0.006440	1.000000	120.658473	0.006720	0.000000
RS	2	0.013294	1.000000	127.532383	0.007103	0.000000
RS	3	0.020590	1.000000	134.737117	0.007504	0.000000
RS	4	0.028356	1.000000	142.280552	0.007924	0.000000
RS	5	0.036622	1.000000	150.169564	0.008364	0.000000
RS	6	0.045421	1.000000	158.409820	0.008823	0.000000
RS	7	0.054785	1.000000	167.005536	0.009301	0.000000
RS	8	0.064753	1.000000	175.959224	0.009800	0.000000
RS	9	0.075363	1.000000	185.271396	0.010319	0.000000
RS	10	0.086656	1.000000	194.940259	0.010857	0.000000
RS	11	0.098677	1.000000	204.961367	0.011415	0.000000
RS	12	0.111471	1.000000	215.327254	0.011993	0.000000
RS	13	0.125090	1.000000	226.027044	0.012589	0.000000
RS	14	0.139585	1.000000	237.046024	0.013202	0.000000
RS	15	0.155014	1.000000	248.365206	0.013833	0.000000
RS	16	0.171437	1.000000	259.960866	0.014479	0.000000
RS	17	0.188917	1.000000	271.804065	0.015138	0.000000
RS	18	0.207523	1.000000	283.860170	0.015810	0.000000
RS	19	0.227327	1.000000	296.088368	0.016491	0.000000
RS	20	0.248406	1.000000	308.441198	0.017179	0.000000
RS	21	0.270843	1.000000	320.864100	0.017871	0.000000
RS	22	0.294725	1.000000	333.295009	0.018563	0.000000
RS	23	0.320144	1.000000	345.663996	0.019252	0.000000
RS	24	0.347201	1.000000	357.893002	0.019933	0.000000
RS	25	0.376000	1.000000	369.895652	0.020602	0.000000
RS	26	0.406654	1.000000	381.577217	0.021252	0.000000
RS	27	0.439282	1.000000	392.834715	0.021879	0.000000
RS	28	0.474011	1.000000	403.557209	0.022476	0.000000
RS	29	0.510976	1.000000	413.626327	0.023037	0.000000
RS	30	0.550322	1.000000	422.917029	0.023555	0.000000
RS	31	0.592202	1.000000	431.298668	0.024021	0.000000
RS	32	0.636779	1.000000	438.636375	0.024430	0.000000
RS	33	0.684227	1.000000	444.792781	0.024773	0.000000
RS	34	0.734730	1.000000	449.630121	0.025042	0.000000
RS	35	0.788485	1.000000	453.012715	0.025231	0.000000
RS	36	0.845702	1.000000	454.809834	0.025331	0.000000
RS	37	0.906604	1.000000	454.898930	0.025336	0.000000
RS	38	0.971428	1.000000	453.169212	0.025240	0.000000
RS	39	1.040426	1.000000	449.525483	0.025037	0.000000
RS	40	1.113868	1.000000	443.892187	0.024723	0.000000
RS	41	1.192040	1.000000	436.217523	0.024295	0.000000
RS	42	1.275245	1.000000	426.477511	0.023753	0.000000
RS	43	1.363809	1.000000	414.679817	0.023096	0.000000
RS	44	1.458076	1.000000	400.867156	0.022327	0.000000
RS	45	1.558414	1.000000	385.120028	0.021449	0.000000
RS	46	1.665214	1.000000	367.558577	0.020471	0.000000
RS	47	1.778891	1.000000	348.343318	0.019401	0.000000
RS	48	1.899889	1.000000	327.674509	0.018250	0.000000
RS	49	2.028679	1.000000	305.789981	0.017031	0.000000
RS	50	2.165763	1.000000	282.961286	0.015760	0.000000
RS	51	2.311675	1.000000	259.488089	0.014452	0.000000
RS	52	2.466983	1.000000	235.690860	0.013127	0.000000
RS	53	2.632293	1.000000	211.902001	0.011802	0.000000
RS	54	2.808249	1.000000	188.455694	0.010496	0.000000
RS	55	2.995536	1.000000	165.676889	0.009227	0.000000
RS	56	3.194884	1.000000	143.869969	0.008013	0.000000
RS	57	3.407070	1.000000	123.307724	0.006868	0.000000
RS	58	3.632920	1.000000	104.221333	0.005805	0.000000
RS	59	3.873315	1.000000	86.792062	0.004834	0.000000
RS	60	4.129191	1.000000	71.145313	0.003962	0.000000
RS	61	4.401545	1.000000	57.347539	0.003194	0.000000
RS	62	4.691438	1.000000	45.406342	0.002529	0.000000
RS	63	5.000000	1.000000	127.022148	0.007075	0.000000
PA	4+25*2+4+6 0.100926175 0.020185235 5.000000000 1.000000000 1.000000000 1.000000000 1.000000000 1.000000000 1.000000000 1.000000000 1.000000000 1.000000000 1.000000000 1.000000000 1.000000000 1.000000000 1.000000000 1.000000000 1.000000000 1.000000000 1.000000000 1.000000000 1.000000000 1.000000000 1.000000000 1.000000000 1.000000000 1.000000000 1.000000000 1.000000000 1.000000000
//
IT	4647
RD	1
LK	-240630.941372
QD	-1577.332521 -> -758.089699
RI	0.0776816637
TR	0.088393	0.017444
MT	6.245279
MM	C_pi: 1.070722, n_recomb: 16626.424242
RS	0	0.000000	0.275216	402.589140	0.024214	0.001213
RS	1	0.006810	0.275216	419.168917	0.025211	0.008133
RS	2	0.014083	0.275216	435.673823	0.026204	0.020677
RS	3	0.021852	0.275216	451.989006	0.027185	0.031050
RS	4	0.030149	0.279715	460.578085	0.027702	0.034813
RS	5	0.039012	0.279715	476.125978	0.028637	0.034318
RS	6	0.048478	0.358069	385.151084	0.023165	0.031234
RS	7	0.058589	0.358069	399.578741	0.024033	0.027929
RS	8	0.069388	0.455574	326.295599	0.019625	0.025255
RS	9	0.080923	0.455574	339.545539	0.020422	0.023112
RS	10	0.093243	0.566182	284.600885	0.017117	0.021320
RS	11	0.106402	0.566182	296.798693	0.017851	0.019798
RS	12	0.120457	0.689287	254.425600	0.015302	0.018500
RS	13	0.135469	0.689287	265.735967	0.015983	0.017373
RS	14	0.151504	0.822801	232.624669	0.013991	0.016349
RS	15	0.168630	0.822801	243.212914	0.014628	0.015367
RS	16	0.186923	0.963667	217.172256	0.013062	0.014401
RS	17	0.206461	0.963667	227.188831	0.013664	0.013461
RS	18	0.227330	1.102761	207.697669	0.012492	0.012586
RS	19	0.249620	1.102761	217.296582	0.013069	0.011814
RS	20	0.273428	1.227295	204.221247	0.012283	0.011173
RS	21	0.298857	1.227295	213.553609	0.012844	0.010674
RS	22	0.326017	1.328484	206.190388	0.012401	0.010317
RS	23	0.355027	1.328484	215.370698	0.012954	0.010094
RS	24	0.386013	1.403956	212.685110	0.012792	0.009997
RS	25	0.419109	1.403956	221.764345	0.013338	0.010016
RS	26	0.454458	1.455643	222.761285	0.013398	0.010143
RS	27	0.492214	1.455643	231.713166	0.013936	0.010368
RS	28	0.532542	1.487122	235.571304	0.014168	0.010688
RS	29	0.575615	1.487122	244.284148	0.014693	0.011098
RS	30	0.621622	1.502241	250.306862	0.015055	0.011595
RS	31	0.670762	1.502241	258.575422	0.015552	0.012174
RS	32	0.723248	1.504857	266.056026	0.016002	0.012827
RS	33	0.779308	1.504857	273.574421	0.016454	0.013545
RS	34	0.839185	1.498878	281.673608	0.016941	0.014311
RS	35	0.903140	1.498878	288.036775	0.017324	0.015106
RS	36	0.971450	1.487909	295.784192	0.017790	0.015909
RS	37	1.044411	1.487909	300.506021	0.018074	0.016694
RS	38	1.122341	1.474923	306.868891	0.018457	0.017436
RS	39	1.205578	1.474923	309.421165	0.018610	0.018109
RS	40	1.294483	1.462088	313.414252	0.018850	0.018689
RS	41	1.389442	1.462088	313.285545	0.018843	0.019155
RS	42	1.490867	1.450754	314.092392	0.018891	0.019491
RS	43	1.599199	1.450754	310.860786	0.018697	0.019685
RS	44	1.714907	1.441603	307.930978	0.018521	0.019728
RS	45	1.838496	1.441603	301.341414	0.018124	0.019619
RS	46	1.970500	1.434868	294.450637	0.017710	0.019359
RS	47	2.111493	1.434868	284.486386	0.017110	0.018954
RS	48	2.262087	1.430506	273.775488	0.016466	0.018412
RS	49	2.422935	1.430506	260.710026	0.015680	0.017744
RS	50	2.594737	1.428341	246.685924	0.014837	0.016964
RS	51	2.778239	1.428341	231.101794	0.013900	0.016086
RS	52	2.974235	1.428136	214.606853	0.012908	0.015127
RS	53	3.183579	1.428136	197.367908	0.011871	0.014105
RS	54	3.407178	1.431367	179.302079	0.010784	0.013037
RS	55	3.646003	1.431367	161.525758	0.009715	0.011942
RS	56	3.901091	1.431367	143.835217	0.008651	0.010836
RS	57	4.173550	1.431367	126.506650	0.007609	0.009736
RS	58	4.464562	1.472172	107.071568	0.006440	0.008655
RS	59	4.775391	1.472172	92.203344	0.005546	0.007607
RS	60	5.107386	1.472172	78.244570	0.004706	0.006605
RS	61	5.461988	1.472172	65.367822	0.003932	0.005661
RS	62	5.840738	1.472172	53.704906	0.003230	0.004784
RS	63	6.245279	1.472172	172.183279	0.010356	0.017045
PA	4+25*2+4+6 0.088392944 0.017444246 6.245279312 0.275215626 0.279714584 0.358068943 0.455573559 0.566182137 0.689287186 0.822800636 0.963666916 1.102761269 1.227294922 1.328483582 1.403956413 1.455642700 1.487121582 1.502241075 1.504857063 1.498878479 1.487909317 1.474923134 1.462087631 1.450754166 1.441602707 1.434868336 1.430506229 1.428340912 1.428136349 1.431367397 1.472171843
//
IT	5009
RD	2
LK	-239387.653647
QD	-786.898363 -> -565.434184
RI	0.0942032659
TR	0.083106	0.016980
MT	6.840596
MM	C_pi: 1.110738, n_recomb: 16787.472976
RS	0	0.000000	0.228925	498.150873	0.029674	0.001195
RS	1	0.006962	0.228925	516.358662	0.030759	0.008139
RS	2	0.014408	0.228925	534.063348	0.031813	0.019887
RS	3	0.022373	0.228925	551.085212	0.032827	0.031218
RS	4	0.030892	0.194710	664.593481	0.039589	0.036899
RS	5	0.040005	0.194710	677.317975	0.040347	0.040050
RS	6	0.049751	0.257111	524.366090	0.031236	0.032260
RS	7	0.060177	0.257111	537.878781	0.032040	0.032569
RS	8	0.071328	0.346162	411.040603	0.024485	0.025763
RS	9	0.083255	0.346162	424.303643	0.025275	0.025963
RS	10	0.096013	0.459180	330.967338	0.019715	0.021085
RS	11	0.109659	0.459180	343.330434	0.020452	0.021328
RS	12	0.124255	0.599681	273.210580	0.016275	0.017755
RS	13	0.139867	0.599681	284.503296	0.016947	0.018008
RS	14	0.156566	0.770826	230.813119	0.013749	0.015266
RS	15	0.174428	0.770826	241.070862	0.014360	0.015365
RS	16	0.193533	0.974448	199.390733	0.011877	0.013104
RS	17	0.213968	0.974448	208.731451	0.012434	0.012994
RS	18	0.235825	1.198786	177.749712	0.010588	0.011207
RS	19	0.259205	1.198786	186.364311	0.011101	0.011055
RS	20	0.284212	1.417017	165.357045	0.009850	0.009831
RS	21	0.310959	1.417017	173.488521	0.010334	0.009793
RS	22	0.339569	1.602971	160.889236	0.009584	0.009086
RS	23	0.370171	1.602971	168.769232	0.010053	0.009207
RS	24	0.402903	1.742629	162.768411	0.009696	0.008907
RS	25	0.437914	1.742629	170.570410	0.010161	0.009184
RS	26	0.475362	1.834032	169.692939	0.010108	0.009201
RS	27	0.515418	1.834032	177.513136	0.010574	0.009621
RS	28	0.558262	1.882056	180.732798	0.010766	0.009901
RS	29	0.604088	1.882056	188.581086	0.011233	0.010459
RS	30	0.653105	1.894368	195.171745	0.011626	0.010980
RS	31	0.705534	1.894368	202.958921	0.012090	0.011677
RS	32	0.761614	1.880207	212.204531	0.012641	0.012416
RS	33	0.821597	1.880207	219.723059	0.013089	0.013228
RS	34	0.885757	1.849772	230.660083	0.013740	0.014129
RS	35	0.954383	1.849772	237.569754	0.014152	0.014987
RS	36	1.027786	1.812335	248.976408	0.014831	0.015947
RS	37	1.106300	1.812335	254.811426	0.015179	0.016753
RS	38	1.190279	1.774950	265.321750	0.015805	0.017643
RS	39	1.280105	1.774950	269.527584	0.016055	0.018286
RS	40	1.376185	1.742066	277.818403	0.016549	0.018973
RS	41	1.478953	1.742066	279.816796	0.016668	0.019361
RS	42	1.588876	1.715741	284.812632	0.016966	0.019752
RS	43	1.706452	1.715741	284.082708	0.016922	0.019836
RS	44	1.832212	1.696342	285.078534	0.016982	0.019889
RS	45	1.966728	1.696342	281.239613	0.016753	0.019665
RS	46	2.110609	1.683346	277.929341	0.016556	0.019388
RS	47	2.264506	1.683346	270.815474	0.016132	0.018885
RS	48	2.429117	1.675860	263.287605	0.015684	0.018317
RS	49	2.605188	1.675860	253.004131	0.015071	0.017583
RS	50	2.793517	1.672908	241.716875	0.014399	0.016780
RS	51	2.994956	1.672908	228.668766	0.013621	0.015872
RS	52	3.210419	1.673531	214.409841	0.012772	0.014901
RS	53	3.440883	1.673531	199.290598	0.011871	0.013880
RS	54	3.687390	1.680226	182.761083	0.010887	0.012799
RS	55	3.951059	1.680226	166.580535	0.009923	0.011730
RS	56	4.233084	1.680226	150.151419	0.008944	0.010654
RS	57	4.534743	1.680226	133.740518	0.007967	0.009582
RS	58	4.857402	1.767782	112.341589	0.006692	0.008314
RS	59	5.202524	1.767782	98.489177	0.005867	0.007357
RS	60	5.571673	1.767782	85.158108	0.005073	0.006431
RS	61	5.966521	1.767782	72.549612	0.004322	0.005547
RS	62	6.388857	1.767782	60.837142	0.003624	0.004717
RS	63	6.840596	1.767782	212.313898	0.012647	0.017434
PA	4+25*2+4+6 0.083106105 0.016980214 6.840595630 0.228924747 0.194709655 0.257111064 0.346161715 0.459180119 0.599681087 0.770826318 0.974447991 1.198785515 1.417017336 1.602971346 1.742628818 1.834032396 1.882055995 1.894368494 1.880207373 1.849772161 1.812335177 1.774950127 1.742065834 1.715740769 1.696341633 1.683345983 1.675860170 1.672908005 1.673530547 1.680225720 1.767782372
//
IT	4844
RD	3
LK	-239026.071536
QD	-606.172909 -> -509.028743
RI	0.0890378611
TR	0.079673	0.017108
MT	7.182346
MM	C_pi: 1.173985, n_recomb: 17866.353160
RS	0	0.000000	0.253315	485.071751	0.027150	0.001064
RS	1	0.007043	0.253315	504.538384	0.028240	0.007206
RS	2	0.014583	0.253315	523.726037	0.029314	0.017289
RS	3	0.022653	0.253315	542.467853	0.030363	0.027261
RS	4	0.031292	0.175661	801.945633	0.044886	0.038860
RS	5	0.040540	0.175661	812.979600	0.045503	0.042601
RS	6	0.050439	0.228629	635.188753	0.035552	0.033966
RS	7	0.061035	0.228629	648.145508	0.036277	0.035161
RS	8	0.072377	0.310002	489.495476	0.027398	0.026970
RS	9	0.084518	0.310002	503.212205	0.028165	0.027898
RS	10	0.097514	0.418483	384.338690	0.021512	0.021797
RS	11	0.111426	0.418483	397.543392	0.022251	0.022649
RS	12	0.126318	0.561031	307.459125	0.017209	0.018057
RS	13	0.142258	0.561031	319.621897	0.017890	0.018813
RS	14	0.159321	0.746726	250.130047	0.014000	0.015211
RS	15	0.177586	0.746726	261.096120	0.014614	0.015716
RS	16	0.197138	0.985439	206.854670	0.011578	0.012738
RS	17	0.218066	0.985439	216.649858	0.012126	0.012946
RS	18	0.240469	1.268434	176.490493	0.009878	0.010631
RS	19	0.264450	1.268434	185.299543	0.010371	0.010719
RS	20	0.290119	1.559225	158.368517	0.008864	0.009160
RS	21	0.317597	1.559225	166.499128	0.009319	0.009301
RS	22	0.347010	1.814190	150.468282	0.008422	0.008404
RS	23	0.378494	1.814190	158.242751	0.008857	0.008655
RS	24	0.412197	2.005281	150.514834	0.008424	0.008259
RS	25	0.448273	2.005281	158.193951	0.008854	0.008626
RS	26	0.486890	2.124885	156.794756	0.008776	0.008608
RS	27	0.528227	2.124885	164.552482	0.009210	0.009085
RS	28	0.572475	2.178707	168.239607	0.009417	0.009379
RS	29	0.619840	2.178707	176.155598	0.009860	0.009968
RS	30	0.670541	2.178539	184.171392	0.010308	0.010549
RS	31	0.724813	2.178539	192.216554	0.010759	0.011255
RS	32	0.782908	2.139866	203.822707	0.011408	0.012104
RS	33	0.845095	2.139866	211.829530	0.011856	0.012908
RS	34	0.911662	2.080182	225.889466	0.012643	0.013956
RS	35	0.982917	2.080182	233.523287	0.013071	0.014788
RS	36	1.059191	2.014804	248.480814	0.013908	0.015912
RS	37	1.140837	2.014804	255.240197	0.014286	0.016673
RS	38	1.228235	1.954449	269.304647	0.015073	0.017716
RS	39	1.321787	1.954449	274.564914	0.015368	0.018296
RS	40	1.421929	1.905007	286.007664	0.016008	0.019101
RS	41	1.529125	1.905007	289.103935	0.016181	0.019415
RS	42	1.643870	1.868293	296.590429	0.016601	0.019877
RS	43	1.766698	1.868293	296.917602	0.016619	0.019887
RS	44	1.898177	1.843569	299.664819	0.016773	0.019972
RS	45	2.038916	1.843569	296.770369	0.016611	0.019685
RS	46	2.189569	1.829019	294.522860	0.016485	0.019415
RS	47	2.350832	1.829019	288.181950	0.016130	0.018870
RS	48	2.523454	1.822595	281.137904	0.015736	0.018298
RS	49	2.708234	1.822595	271.405980	0.015191	0.017544
RS	50	2.906029	1.822339	260.146532	0.014561	0.016737
RS	51	3.117755	1.822339	247.383397	0.013846	0.015829
RS	52	3.344394	1.826469	232.800536	0.013030	0.014860
RS	53	3.586996	1.826469	217.659279	0.012183	0.013854
RS	54	3.846686	1.839054	200.295339	0.011211	0.012770
RS	55	4.124666	1.839054	183.808064	0.010288	0.011726
RS	56	4.422226	1.839054	166.859268	0.009339	0.010672
RS	57	4.740744	1.839054	149.725862	0.008380	0.009620
RS	58	5.081697	1.977209	124.253327	0.006955	0.008196
RS	59	5.446664	1.977209	110.231985	0.006170	0.007302
RS	60	5.837337	1.977209	96.508288	0.005402	0.006428
RS	61	6.255527	1.977209	83.305722	0.004663	0.005585
RS	62	6.703172	1.977209	70.828122	0.003964	0.004785
RS	63	7.182346	1.977209	262.915479	0.014716	0.018420
PA	4+25*2+4+6 0.079673269 0.017108273 7.182346197 0.253315309 0.175661152 0.228629097 0.310002239 0.418482893 0.561030911 0.746725866 0.985438893 1.268434078 1.559225024 1.814189744 2.005281365 2.124885178 2.178707368 2.178539305 2.139866081 2.080182204 2.014804232 1.954449156 1.905006546 1.868293185 1.843568885 1.829019104 1.822594788 1.822338835 1.826469140 1.839054430 1.977208623
//
IT	4433
RD	4
LK	-238849.819837
QD	-541.276463 -> -474.494724
RI	0.0755385005
TR	0.076836	0.017408
MT	7.426960
MM	C_pi: 1.240303, n_recomb: 19191.655204
RS	0	0.000000	0.300575	443.221181	0.023094	0.000934
RS	1	0.007100	0.300575	463.249847	0.024138	0.006251
RS	2	0.014703	0.300575	483.346002	0.025185	0.014779
RS	3	0.022847	0.300575	503.379676	0.026229	0.023206
RS	4	0.031568	0.171686	905.440754	0.047179	0.040307
RS	5	0.040909	0.171686	916.695482	0.047765	0.043808
RS	6	0.050913	0.219086	729.258524	0.037999	0.035356
RS	7	0.061627	0.219086	742.548541	0.038691	0.036660
RS	8	0.073102	0.295215	563.121793	0.029342	0.028041
RS	9	0.085391	0.295215	577.725735	0.030103	0.029188
RS	10	0.098553	0.398829	440.091654	0.022931	0.022583
RS	11	0.112649	0.398829	454.458699	0.023680	0.023673
RS	12	0.127746	0.539218	348.034157	0.018135	0.018562
RS	13	0.143915	0.539218	361.401604	0.018831	0.019539
RS	14	0.161232	0.730454	277.666190	0.014468	0.015422
RS	15	0.179778	0.730454	289.712075	0.015096	0.016116
RS	16	0.199641	0.990586	223.336411	0.011637	0.012661
RS	17	0.220915	0.990586	233.977322	0.012192	0.013022
RS	18	0.243698	1.316393	184.728586	0.009625	0.010341
RS	19	0.268099	1.316393	194.125215	0.010115	0.010547
RS	20	0.294232	1.665245	161.404880	0.008410	0.008760
RS	21	0.322221	1.665245	169.924386	0.008854	0.008984
RS	22	0.352197	1.977600	150.683182	0.007851	0.007964
RS	23	0.384301	1.977600	158.736870	0.008271	0.008270
RS	24	0.418684	2.211012	149.539025	0.007792	0.007818
RS	25	0.455508	2.211012	157.469536	0.008205	0.008216
RS	26	0.494947	2.351766	155.797861	0.008118	0.008186
RS	27	0.537185	2.351766	163.846638	0.008537	0.008674
RS	28	0.582422	2.406349	168.224265	0.008765	0.008989
RS	29	0.630871	2.406349	176.527152	0.009198	0.009571
RS	30	0.682760	2.390755	186.164059	0.009700	0.010207
RS	31	0.738332	2.390755	194.736597	0.010147	0.010894
RS	32	0.797850	2.326830	208.874160	0.010884	0.011833
RS	33	0.861593	2.326830	217.571556	0.011337	0.012607
RS	34	0.929862	2.239312	234.880711	0.012239	0.013775
RS	35	1.002977	2.239312	243.353702	0.012680	0.014571
RS	36	1.081283	2.149130	261.890182	0.013646	0.015827
RS	37	1.165149	2.149130	269.579330	0.014047	0.016549
RS	38	1.254969	2.069929	287.057888	0.014957	0.017714
RS	39	1.351165	2.069929	293.248105	0.015280	0.018256
RS	40	1.454191	2.008344	307.474966	0.016021	0.019153
RS	41	1.564532	2.008344	311.403603	0.016226	0.019432
RS	42	1.682706	1.965452	320.770520	0.016714	0.019948
RS	43	1.809270	1.965452	321.752251	0.016765	0.019931
RS	44	1.944819	1.939157	325.434047	0.016957	0.020036
RS	45	2.089992	1.939157	322.965391	0.016828	0.019735
RS	46	2.245472	1.926268	320.828421	0.016717	0.019462
RS	47	2.411989	1.926268	314.660657	0.016396	0.018915
RS	48	2.590329	1.923582	307.097088	0.016002	0.018331
RS	49	2.781330	1.923582	297.279398	0.015490	0.017587
RS	50	2.985891	1.928188	285.073676	0.014854	0.016767
RS	51	3.204976	1.928188	271.966406	0.014171	0.015878
RS	52	3.439614	1.937511	256.180884	0.013349	0.014903
RS	53	3.690910	1.937511	240.437845	0.012528	0.013921
RS	54	3.960047	1.957687	221.419228	0.011537	0.012825
RS	55	4.248292	1.957687	204.142041	0.010637	0.011807
RS	56	4.557001	1.957687	186.222048	0.009703	0.010775
RS	57	4.887626	1.957687	167.951382	0.008751	0.009740
RS	58	5.241725	2.149386	137.437713	0.007161	0.008159
RS	59	5.620963	2.149386	123.038621	0.006411	0.007318
RS	60	6.027125	2.149386	108.755403	0.005667	0.006488
RS	61	6.462123	2.149386	94.829166	0.004941	0.005679
RS	62	6.928004	2.149386	81.488209	0.004246	0.004904
RS	63	7.426960	2.149386	318.016707	0.016571	0.019644
PA	4+25*2+4+6 0.076836116 0.017407675 7.426959794 0.300575422 0.171685734 0.219085805 0.295214859 0.398828593 0.539218369 0.730454333 0.990586111 1.316393379 1.665244641 1.977600319 2.211011954 2.351766343 2.406348644 2.390755414 2.326830088 2.239312048 2.149130151 2.069929438 2.008343616 1.965451643 1.939156761 1.926268424 1.923581990 1.928188453 1.937510763 1.957687205 2.149385721
//
IT	5137
RD	5
LK	-238721.722819
QD	-500.882824 -> -445.060325
RI	0.0625378005
TR	0.074270	0.017750
MT	7.631906
MM	C_pi: 1.303346, n_recomb: 20547.849634
RS	0	0.000000	0.360451	398.710698	0.019404	0.000821
RS	1	0.007145	0.360451	418.546450	0.020369	0.005421
RS	2	0.014801	0.360451	438.727156	0.021351	0.012649
RS	3	0.023004	0.360451	459.161109	0.022346	0.019759
RS	4	0.031793	0.172246	989.799095	0.048170	0.041322
RS	5	0.041210	0.172246	1002.244702	0.048776	0.044433
RS	6	0.051299	0.216389	809.683572	0.039405	0.036335
RS	7	0.062110	0.216389	823.883193	0.040096	0.037538
RS	8	0.073693	0.289020	629.832349	0.030652	0.028855
RS	9	0.086104	0.289020	645.560522	0.031417	0.030047
RS	10	0.099401	0.388359	493.953338	0.024039	0.023269
RS	11	0.113649	0.388359	509.585446	0.024800	0.024456
RS	12	0.128915	0.525361	389.690625	0.018965	0.019079
RS	13	0.145271	0.525361	404.348889	0.019678	0.020162
RS	14	0.162796	0.718166	307.682178	0.014974	0.015709
RS	15	0.181574	0.718166	320.915675	0.015618	0.016506
RS	16	0.201693	0.992424	242.753701	0.011814	0.012698
RS	17	0.223249	0.992424	254.363851	0.012379	0.013148
RS	18	0.246346	1.351459	196.056494	0.009541	0.010184
RS	19	0.271093	1.351459	206.165874	0.010033	0.010458
RS	20	0.297609	1.749016	167.692744	0.008161	0.008495
RS	21	0.326019	1.749016	176.723532	0.008601	0.008763
RS	22	0.356459	2.111236	154.351331	0.007512	0.007652
RS	23	0.389074	2.111236	162.803880	0.007923	0.007982
RS	24	0.424019	2.381481	152.215026	0.007408	0.007490
RS	25	0.461462	2.381481	160.512100	0.007812	0.007897
RS	26	0.501579	2.539739	158.622546	0.007720	0.007858
RS	27	0.544563	2.539739	167.069182	0.008131	0.008343
RS	28	0.590619	2.593257	172.157660	0.008378	0.008674
RS	29	0.639965	2.593257	180.940867	0.008806	0.009241
RS	30	0.692837	2.562161	192.190180	0.009353	0.009919
RS	31	0.749487	2.562161	201.365234	0.009800	0.010580
RS	32	0.810185	2.474416	218.012957	0.010610	0.011587
RS	33	0.875220	2.474416	227.453277	0.011069	0.012330
RS	34	0.944901	2.361642	247.983810	0.012069	0.013590
RS	35	1.019562	2.361642	257.320184	0.012523	0.014355
RS	36	1.099557	2.249817	279.387566	0.013597	0.015716
RS	37	1.185268	2.249817	287.995595	0.014016	0.016411
RS	38	1.277103	2.154974	308.784041	0.015028	0.017673
RS	39	1.375500	2.154974	315.851217	0.015371	0.018197
RS	40	1.480928	2.084102	332.667381	0.016190	0.019166
RS	41	1.593889	2.084102	337.330034	0.016417	0.019437
RS	42	1.714921	2.037389	348.280103	0.016950	0.019992
RS	43	1.844601	2.037389	349.776630	0.017023	0.019978
RS	44	1.983547	2.011396	354.012133	0.017229	0.020093
RS	45	2.132421	2.011396	351.799772	0.017121	0.019803
RS	46	2.291932	2.001644	349.348719	0.017002	0.019521
RS	47	2.462841	2.001644	343.171949	0.016701	0.018993
RS	48	2.645962	2.003857	334.666996	0.016287	0.018391
RS	49	2.842167	2.003857	324.587556	0.015797	0.017671
RS	50	3.052391	2.014251	311.055123	0.015138	0.016834
RS	51	3.277637	2.014251	297.451283	0.014476	0.015973
RS	52	3.518976	2.029495	280.153629	0.013634	0.014985
RS	53	3.777560	2.029495	263.692732	0.012833	0.014031
RS	54	4.054620	2.058085	242.736701	0.011813	0.012915
RS	55	4.351477	2.058085	224.606675	0.010931	0.011924
RS	56	4.669545	2.058085	205.664911	0.010009	0.010914
RS	57	5.010339	2.058085	186.218633	0.009063	0.009894
RS	58	5.375484	2.305766	150.181030	0.007309	0.008153
RS	59	5.766720	2.305766	135.464434	0.006593	0.007361
RS	60	6.185910	2.305766	120.696203	0.005874	0.006571
RS	61	6.635052	2.305766	106.130060	0.005165	0.005793
RS	62	7.116286	2.305766	92.013345	0.004478	0.005040
RS	63	7.631906	2.305766	375.045754	0.018252	0.020964
PA	4+25*2+4+6 0.074270001 0.017749839 7.631905742 0.360450594 0.172245740 0.216388696 0.289019808 0.388359008 0.525360536 0.718166296 0.992424490 1.351458565 1.749016177 2.111236146 2.381480534 2.539738699 2.593256862 2.562160979 2.474416231 2.361641620 2.249816826 2.154973979 2.084102098 2.037388683 2.011396327 2.001644173 2.003856595 2.014251072 2.029494511 2.058084682 2.305765643
//
IT	4614
RD	6
LK	-238612.759417
QD	-467.716104 -> -418.144671
RI	0.0518854579
TR	0.071882	0.018091
MT	7.819032
MM	C_pi: 1.363046, n_recomb: 21885.689787
RS	0	0.000000	0.429946	358.340336	0.016373	0.000722
RS	1	0.007186	0.429946	377.523471	0.017250	0.004720
RS	2	0.014888	0.429946	397.241025	0.018151	0.010884
RS	3	0.023144	0.429946	417.433640	0.019073	0.016924
RS	4	0.031993	0.174291	1063.311005	0.048585	0.042038
RS	5	0.041478	0.174291	1077.360530	0.049227	0.044798
RS	6	0.051644	0.216730	879.618352	0.040191	0.036980
RS	7	0.062541	0.216730	895.081434	0.040898	0.038049
RS	8	0.074221	0.287092	689.852344	0.031521	0.029436
RS	9	0.086741	0.287092	706.855851	0.032298	0.030619
RS	10	0.100160	0.382817	544.792176	0.024893	0.023836
RS	11	0.114543	0.382817	561.729317	0.025667	0.025063
RS	12	0.129960	0.516170	430.743120	0.019681	0.019560
RS	13	0.146484	0.516170	446.707079	0.020411	0.020700
RS	14	0.164197	0.708695	338.289951	0.015457	0.016017
RS	15	0.183181	0.708695	352.739156	0.016117	0.016878
RS	16	0.203531	0.992913	263.154513	0.012024	0.012789
RS	17	0.225342	0.992913	275.775308	0.012601	0.013300
RS	18	0.248721	1.379151	208.461061	0.009525	0.010099
RS	19	0.273779	1.379151	219.326285	0.010021	0.010418
RS	20	0.300639	1.819355	175.131473	0.008002	0.008307
RS	21	0.329428	1.819355	184.714130	0.008440	0.008602
RS	22	0.360287	2.226795	159.254047	0.007277	0.007414
RS	23	0.393362	2.226795	168.143566	0.007683	0.007756
RS	24	0.428815	2.530841	156.192049	0.007137	0.007230
RS	25	0.466815	2.530841	164.890641	0.007534	0.007638
RS	26	0.507546	2.705000	162.778437	0.007438	0.007591
RS	27	0.551203	2.705000	171.652763	0.007843	0.008066
RS	28	0.597998	2.757190	177.407578	0.008106	0.008408
RS	29	0.648156	2.757190	186.693529	0.008530	0.008959
RS	30	0.701917	2.711520	199.475949	0.009114	0.009665
RS	31	0.759542	2.711520	209.267150	0.009562	0.010302
RS	32	0.821308	2.601770	228.329723	0.010433	0.011360
RS	33	0.887512	2.601770	238.517908	0.010898	0.012075
RS	34	0.958474	2.466006	262.182231	0.011980	0.013407
RS	35	1.034535	2.466006	272.378902	0.012446	0.014147
RS	36	1.116061	2.334855	297.901819	0.013612	0.015589
RS	37	1.203446	2.334855	307.417216	0.014046	0.016269
RS	38	1.297111	2.226403	331.438895	0.015144	0.017608
RS	39	1.397506	2.226403	339.361537	0.015506	0.018126
RS	40	1.505115	2.147803	358.669435	0.016388	0.019155
RS	41	1.620457	2.147803	364.033648	0.016633	0.019432
RS	42	1.744087	2.098358	376.433898	0.017200	0.020020
RS	43	1.876601	2.098358	378.403617	0.017290	0.020020
RS	44	2.018638	2.073380	383.029644	0.017501	0.020143
RS	45	2.170881	2.073380	381.027848	0.017410	0.019876
RS	46	2.334064	2.067227	378.084537	0.017275	0.019585
RS	47	2.508974	2.067227	371.856137	0.016991	0.019084
RS	48	2.696452	2.074658	362.237275	0.016551	0.018463
RS	49	2.897402	2.074658	351.864231	0.016077	0.017773
RS	50	3.112792	2.091069	336.859883	0.015392	0.016918
RS	51	3.343660	2.091069	322.744410	0.014747	0.016087
RS	52	3.591118	2.112422	303.827706	0.013882	0.015086
RS	53	3.856358	2.112422	286.654505	0.013098	0.014160
RS	54	4.140658	2.149715	263.657149	0.012047	0.013021
RS	55	4.445387	2.149715	244.707254	0.011181	0.012056
RS	56	4.772014	2.149715	224.781811	0.010271	0.011067
RS	57	5.122112	2.149715	204.201884	0.009330	0.010062
RS	58	5.497368	2.455486	162.313478	0.007416	0.008161
RS	59	5.899589	2.455486	147.373600	0.006734	0.007413
RS	60	6.330713	2.455486	132.222371	0.006041	0.006659
RS	61	6.792818	2.455486	117.121883	0.005352	0.005910
RS	62	7.288129	2.455486	102.334006	0.004676	0.005178
RS	63	7.819032	2.455486	433.784081	0.019820	0.022320
PA	4+25*2+4+6 0.071882466 0.018091082 7.819032185 0.429945657 0.174290527 0.216730229 0.287092047 0.382816821 0.516169772 0.708694859 0.992912858 1.379150825 1.819354974 2.226795044 2.530840891 2.704999883 2.757190258 2.711520350 2.601770407 2.466005776 2.334855240 2.226402541 2.147803224 2.098358245 2.073379673 2.067226913 2.074658219 2.091069443 2.112421949 2.149715316 2.455485654
//
IT	4615
RD	7
LK	-238515.528419
QD	-438.249450 -> -393.388784
RI	0.0434387225
TR	0.069645	0.018417
MT	7.996571
MM	C_pi: 1.420279, n_recomb: 23198.437900
RS	0	0.000000	0.508456	323.035595	0.013925	0.000637
RS	1	0.007224	0.508456	341.333162	0.014714	0.004127
RS	2	0.014969	0.508456	360.285706	0.015531	0.009418
RS	3	0.023274	0.508456	379.859362	0.016374	0.014591
RS	4	0.032179	0.176772	1130.592093	0.048736	0.042550
RS	5	0.041727	0.176772	1146.406757	0.049417	0.045042
RS	6	0.051965	0.218611	941.709164	0.040594	0.037380
RS	7	0.062942	0.218611	958.659102	0.041324	0.038332
RS	8	0.074712	0.287570	744.205443	0.032080	0.029836
RS	9	0.087333	0.287570	762.592506	0.032873	0.030994
RS	10	0.100865	0.380219	592.694897	0.025549	0.024298
RS	11	0.115375	0.380219	610.961269	0.026336	0.025542
RS	12	0.130933	0.509959	470.833472	0.020296	0.019999
RS	13	0.147615	0.509959	488.101343	0.021040	0.021174
RS	14	0.165501	0.701243	368.958295	0.015904	0.016327
RS	15	0.184680	0.701243	384.629194	0.016580	0.017233
RS	16	0.205245	0.992828	283.932544	0.012239	0.012910
RS	17	0.227294	0.992828	297.580544	0.012828	0.013465
RS	18	0.250937	1.402175	221.290764	0.009539	0.010057
RS	19	0.276287	1.402175	232.929279	0.010041	0.010409
RS	20	0.303469	1.880881	183.016788	0.007889	0.008168
RS	21	0.332614	1.880881	193.165609	0.008327	0.008481
RS	22	0.363864	2.330602	164.631017	0.007097	0.007225
RS	23	0.397372	2.330602	173.968859	0.007499	0.007573
RS	24	0.433300	2.666862	160.654558	0.006925	0.007017
RS	25	0.471824	2.666862	169.762952	0.007318	0.007420
RS	26	0.513130	2.856443	167.397268	0.007216	0.007364
RS	27	0.557421	2.856443	176.703415	0.007617	0.007830
RS	28	0.604910	2.907776	183.055824	0.007891	0.008177
RS	29	0.655830	2.907776	192.843337	0.008313	0.008711
RS	30	0.710429	2.848764	207.055079	0.008925	0.009437
RS	31	0.768971	2.848764	217.455903	0.009374	0.010052
RS	32	0.831742	2.718698	238.812429	0.010294	0.011147
RS	33	0.899048	2.718698	249.738577	0.010765	0.011839
RS	34	0.971215	2.561736	276.426297	0.011916	0.013225
RS	35	1.048596	2.561736	287.473307	0.012392	0.013946
RS	36	1.131566	2.412872	316.369376	0.013638	0.015455
RS	37	1.220530	2.412872	326.784908	0.014087	0.016123
RS	38	1.315920	2.292045	353.986623	0.015259	0.017528
RS	39	1.418201	2.292045	362.761197	0.015637	0.018047
RS	40	1.527870	2.206509	384.524556	0.016575	0.019127
RS	41	1.645461	2.206509	390.590055	0.016837	0.019416
RS	42	1.771547	2.154735	404.405200	0.017432	0.020033
RS	43	1.906741	2.154735	406.850702	0.017538	0.020055
RS	44	2.051700	2.130899	411.824573	0.017752	0.020186
RS	45	2.207131	2.130899	410.039425	0.017675	0.019946
RS	46	2.373790	2.128317	406.555234	0.017525	0.019647
RS	47	2.552487	2.128317	400.286264	0.017255	0.019176
RS	48	2.744093	2.140872	389.504771	0.016790	0.018540
RS	49	2.949539	2.140872	378.855961	0.016331	0.017881
RS	50	3.169827	2.163190	362.340415	0.015619	0.017009
RS	51	3.406027	2.163190	347.739174	0.014990	0.016209
RS	52	3.659289	2.190564	327.178323	0.014103	0.015195
RS	53	3.930846	2.190564	309.327360	0.013334	0.014296
RS	54	4.222019	2.236558	284.250754	0.012253	0.013133
RS	55	4.534226	2.236558	264.527451	0.011403	0.012194
RS	56	4.868985	2.236558	243.666485	0.010504	0.011223
RS	57	5.227926	2.236558	222.001437	0.009570	0.010232
RS	58	5.612795	2.602208	173.987118	0.007500	0.008173
RS	59	6.025467	2.602208	158.903155	0.006850	0.007467
RS	60	6.467947	2.602208	143.454194	0.006184	0.006747
RS	61	6.942391	2.602208	127.907323	0.005514	0.006026
RS	62	7.451108	2.602208	112.535317	0.004851	0.005313
RS	63	7.996571	2.602208	494.528842	0.021317	0.023686
PA	4+25*2+4+6 0.069645470 0.018417108 7.996571378 0.508456203 0.176771806 0.218611367 0.287570499 0.380218711 0.509958955 0.701242781 0.992827636 1.402174792 1.880881499 2.330601618 2.666861618 2.856443100 2.907775576 2.848763502 2.718697833 2.561735896 2.412871829 2.292045338 2.206509431 2.154734654 2.130899183 2.128316581 2.140872315 2.163189658 2.190563809 2.236557725 2.602207704
//
IT	5152
RD	8
LK	-238427.405876
QD	-411.570572 -> -370.665678
RI	0.0367273517
TR	0.067549	0.018725
MT	8.167400
MM	C_pi: 1.475680, n_recomb: 24487.914940
RS	0	0.000000	0.596384	292.232327	0.011934	0.000563
RS	1	0.007259	0.596384	309.539144	0.012640	0.003622
RS	2	0.015045	0.596384	327.572558	0.013377	0.008189
RS	3	0.023397	0.596384	346.318238	0.014142	0.012649
RS	4	0.032354	0.179306	1194.071477	0.048762	0.042921
RS	5	0.041962	0.179306	1211.706274	0.049482	0.045224
RS	6	0.052267	0.221343	997.847573	0.040749	0.037602
RS	7	0.063321	0.221343	1016.429259	0.041507	0.038465
RS	8	0.075176	0.289513	793.915587	0.032421	0.030098
RS	9	0.087893	0.289513	813.765938	0.033231	0.031232
RS	10	0.101532	0.379488	638.036694	0.026055	0.024676
RS	11	0.116162	0.379488	657.651215	0.026856	0.025925
RS	12	0.131853	0.505716	510.000995	0.020827	0.020401
RS	13	0.148684	0.505716	528.568170	0.021585	0.021597
RS	14	0.166736	0.695197	399.578536	0.016317	0.016634
RS	15	0.186099	0.695197	416.471196	0.017007	0.017574
RS	16	0.206867	0.992347	304.917664	0.012452	0.013049
RS	17	0.229143	0.992347	319.601790	0.013051	0.013640
RS	18	0.253037	1.421792	234.328187	0.009569	0.010045
RS	19	0.278664	1.421792	246.748956	0.010076	0.010423
RS	20	0.306152	1.935917	191.093834	0.007804	0.008062
RS	21	0.335635	1.935917	201.814028	0.008241	0.008388
RS	22	0.367259	2.425889	170.196175	0.006950	0.007070
RS	23	0.401178	2.425889	179.984188	0.007350	0.007421
RS	24	0.437559	2.793565	165.288728	0.006750	0.006836
RS	25	0.476581	2.793565	174.805530	0.007138	0.007234
RS	26	0.518437	2.998707	172.141459	0.007030	0.007168
RS	27	0.563330	2.998707	181.874111	0.007427	0.007622
RS	28	0.611482	3.049975	188.747544	0.007708	0.007971
RS	29	0.663130	3.049975	199.026801	0.008128	0.008490
RS	30	0.718527	2.978903	214.557481	0.008762	0.009229
RS	31	0.777945	2.978903	225.554065	0.009211	0.009825
RS	32	0.841676	2.830020	249.074724	0.010171	0.010947
RS	33	0.910034	2.830020	260.723539	0.010647	0.011619
RS	34	0.983354	2.653273	290.315367	0.011855	0.013047
RS	35	1.061997	2.653273	302.200515	0.012341	0.013752
RS	36	1.146348	2.487835	334.384937	0.013655	0.015315
RS	37	1.236823	2.487835	345.695939	0.014117	0.015976
RS	38	1.333865	2.355392	376.038428	0.015356	0.017437
RS	39	1.437952	2.355392	385.670196	0.015749	0.017959
RS	40	1.549594	2.263301	409.886310	0.016738	0.019085
RS	41	1.669341	2.263301	416.668115	0.017015	0.019389
RS	42	1.797781	2.209257	431.917897	0.017638	0.020035
RS	43	1.935544	2.209257	434.862122	0.017758	0.020080
RS	44	2.083307	2.186418	440.208983	0.017977	0.020221
RS	45	2.241797	2.186418	438.669237	0.017914	0.020010
RS	46	2.411792	2.187152	434.666303	0.017750	0.019706
RS	47	2.594127	2.187152	428.389568	0.017494	0.019266
RS	48	2.789699	2.204544	416.462506	0.017007	0.018618
RS	49	2.999467	2.204544	405.573483	0.016562	0.017990
RS	50	3.224462	2.232494	387.560306	0.015827	0.017104
RS	51	3.465791	2.232494	372.510707	0.015212	0.016332
RS	52	3.724637	2.265666	350.317797	0.014306	0.015307
RS	53	4.002274	2.265666	331.827903	0.013551	0.014434
RS	54	4.300065	2.320190	304.663229	0.012441	0.013248
RS	55	4.619473	2.320190	284.208392	0.011606	0.012333
RS	56	4.962068	2.320190	262.453904	0.010718	0.011380
RS	57	5.329532	2.320190	239.744680	0.009790	0.010401
RS	58	5.723671	2.747177	185.353204	0.007569	0.008188
RS	59	6.146421	2.747177	170.185649	0.006950	0.007519
RS	60	6.599859	2.747177	154.505006	0.006309	0.006832
RS	61	7.086213	2.747177	138.580695	0.005659	0.006136
RS	62	7.607873	2.747177	122.693444	0.005010	0.005443
RS	63	8.167400	2.747177	557.516132	0.022767	0.025046
PA	4+25*2+4+6 0.067548653 0.018724559 8.167400386 0.596383657 0.179305520 0.221343133 0.289512590 0.379488425 0.505716414 0.695196882 0.992346644 1.421791782 1.935917287 2.425889310 2.793565241 2.998707356 3.049975184 2.978902622 2.830020245 2.653272533 2.487834565 2.355392245 2.263301099 2.209256688 2.186418445 2.187152100 2.204543848 2.232494386 2.265665611 2.320189536 2.747177052
//
IT	5862
RD	9
LK	-238347.005479
QD	-387.278736 -> -349.823203
RI	0.0313228549
TR	0.065585	0.019014
MT	8.332379
MM	C_pi: 1.529600, n_recomb: 25756.576628
RS	0	0.000000	0.694741	265.111291	0.010293	0.000498
RS	1	0.007293	0.694741	281.387801	0.010925	0.003187
RS	2	0.015117	0.694741	298.428318	0.011586	0.007149
RS	3	0.023513	0.694741	316.233274	0.012278	0.011015
RS	4	0.032520	0.181752	1255.004642	0.048726	0.043190
RS	5	0.042185	0.181752	1274.470740	0.049481	0.045369
RS	6	0.052554	0.224565	1049.352658	0.040741	0.037697
RS	7	0.063680	0.224565	1069.660223	0.041530	0.038498
RS	8	0.075616	0.292390	839.803424	0.032605	0.030257
RS	9	0.088424	0.292390	861.175041	0.033435	0.031370
RS	10	0.102165	0.379981	681.203987	0.026448	0.024985
RS	11	0.116909	0.379981	702.181771	0.027262	0.026236
RS	12	0.132727	0.502796	548.374715	0.021291	0.020770
RS	13	0.149700	0.502796	568.236417	0.022062	0.021980
RS	14	0.167910	0.690097	430.167267	0.016701	0.016935
RS	15	0.187448	0.690097	448.280068	0.017404	0.017902
RS	16	0.208411	0.991460	326.073084	0.012660	0.013200
RS	17	0.230903	0.991460	341.799582	0.013270	0.013822
RS	18	0.255035	1.438600	247.503761	0.009609	0.010053
RS	19	0.280927	1.438600	260.712777	0.010122	0.010453
RS	20	0.308708	1.985645	199.266590	0.007737	0.007980
RS	21	0.338514	1.985645	210.560064	0.008175	0.008316
RS	22	0.370494	2.514356	175.831229	0.006827	0.006941
RS	23	0.404806	2.514356	186.067568	0.007224	0.007291
RS	24	0.441621	2.913060	169.961730	0.006599	0.006679
RS	25	0.481120	2.913060	179.881711	0.006984	0.007072
RS	26	0.523500	3.134190	176.869389	0.006867	0.006994
RS	27	0.568971	3.134190	187.019510	0.007261	0.007438
RS	28	0.617758	3.186346	194.334852	0.007545	0.007785
RS	29	0.670102	3.186346	205.092576	0.007963	0.008290
RS	30	0.726265	3.104454	221.832789	0.008613	0.009037
RS	31	0.786522	3.104454	233.408244	0.009062	0.009616
RS	32	0.851175	2.938066	258.963203	0.010054	0.010757
RS	33	0.920542	2.938066	271.316916	0.010534	0.011411
RS	34	0.994969	2.742675	303.690140	0.011791	0.012873
RS	35	1.074823	2.742675	316.399707	0.012284	0.013564
RS	36	1.160500	2.561504	351.785488	0.013658	0.015171
RS	37	1.252426	2.561504	363.987614	0.014132	0.015827
RS	38	1.351056	2.417942	397.434766	0.015430	0.017336
RS	39	1.456879	2.417942	407.932113	0.015838	0.017864
RS	40	1.570419	2.319447	434.617046	0.016874	0.019031
RS	41	1.692240	2.319447	442.136313	0.017166	0.019351
RS	42	1.822944	2.263043	458.867202	0.017816	0.020026
RS	43	1.963181	2.263043	462.341675	0.017950	0.020095
RS	44	2.113645	2.240929	468.125288	0.018175	0.020248
RS	45	2.275082	2.240929	466.869007	0.018126	0.020066
RS	46	2.448293	2.244632	462.408292	0.017953	0.019761
RS	47	2.634135	2.244632	456.164948	0.017711	0.019352
RS	48	2.833530	2.266486	443.145806	0.017205	0.018694
RS	49	3.047467	2.266486	432.057815	0.016775	0.018096
RS	50	3.277006	2.299722	412.588907	0.016019	0.017199
RS	51	3.523285	2.299722	397.130439	0.015419	0.016455
RS	52	3.787524	2.338391	373.337488	0.014495	0.015420
RS	53	4.071034	2.338391	354.245428	0.013754	0.014572
RS	54	4.375220	2.401179	324.998747	0.012618	0.013365
RS	55	4.701589	2.401179	303.847414	0.011797	0.012471
RS	56	5.051760	2.401179	281.233963	0.010919	0.011536
RS	57	5.427469	2.401179	257.513609	0.009998	0.010568
RS	58	5.830577	2.890619	196.512482	0.007630	0.008204
RS	59	6.263083	2.890619	181.307307	0.007039	0.007570
RS	60	6.727131	2.890619	165.446336	0.006423	0.006913
RS	61	7.225021	2.890619	149.199178	0.005793	0.006242
RS	62	7.759221	2.890619	132.852086	0.005158	0.005566
RS	63	8.332379	2.890619	622.832814	0.024182	0.026392
PA	4+25*2+4+6 0.065585149 0.019013995 8.332379068 0.694740584 0.181752388 0.224565200 0.292389543 0.379981163 0.502795975 0.690097152 0.991459890 1.438600183 1.985645154 2.514355844 2.913060092 3.134190274 3.186345515 3.104454195 2.938066015 2.742675453 2.561503889 2.417942077 2.319447295 2.263043238 2.240928986 2.244631730 2.266485778 2.299721982 2.338391231 2.401179386 2.890619373
//
IT	4734
RD	10
LK	-238273.358420
QD	-365.089965 -> -330.688449
RI	0.0269038528
TR	0.063749	0.019287
MT	8.491561
MM	C_pi: 1.582206, n_recomb: 27006.386255
RS	0	0.000000	0.804932	240.968010	0.008923	0.000441
RS	1	0.007325	0.804932	256.208936	0.009487	0.002811
RS	2	0.015186	0.804932	272.227155	0.010080	0.006259
RS	3	0.023623	0.804932	289.034114	0.010702	0.009624
RS	4	0.032678	0.184073	1314.007285	0.048655	0.043382
RS	5	0.042396	0.184073	1335.299462	0.049444	0.045489
RS	6	0.052826	0.228082	1097.102616	0.040624	0.037700
RS	7	0.064020	0.228082	1119.197334	0.041442	0.038459
RS	8	0.076034	0.295884	882.493335	0.032677	0.030339
RS	9	0.088928	0.295884	905.427088	0.033526	0.031436
RS	10	0.102766	0.381299	722.506701	0.026753	0.025241
RS	11	0.117618	0.381299	744.859399	0.027581	0.026491
RS	12	0.133558	0.500778	586.080955	0.021702	0.021110
RS	13	0.150665	0.500778	607.232483	0.022485	0.022332
RS	14	0.169026	0.685634	460.760629	0.017061	0.017231
RS	15	0.188731	0.685634	480.091195	0.017777	0.018220
RS	16	0.209880	0.990133	347.400446	0.012864	0.013359
RS	17	0.232577	0.990133	364.174358	0.013485	0.014007
RS	18	0.256937	1.452954	260.796339	0.009657	0.010076
RS	19	0.283082	1.452954	274.798404	0.010175	0.010494
RS	20	0.311141	2.030773	207.495740	0.007683	0.007916
RS	21	0.341256	2.030773	219.363080	0.008123	0.008261
RS	22	0.373577	2.596939	181.486686	0.006720	0.006830
RS	23	0.408265	2.596939	192.168136	0.007116	0.007181
RS	24	0.445493	3.026474	174.616947	0.006466	0.006541
RS	25	0.485449	3.026474	184.933467	0.006848	0.006928
RS	26	0.528331	3.264131	181.522770	0.006721	0.006838
RS	27	0.574354	3.264131	192.080034	0.007112	0.007273
RS	28	0.623748	3.318172	199.760166	0.007397	0.007615
RS	29	0.676761	3.318172	210.981916	0.007812	0.008108
RS	30	0.733656	3.226657	228.825534	0.008473	0.008858
RS	31	0.794718	3.226657	240.961855	0.008922	0.009422
RS	32	0.860253	3.043930	268.424684	0.009939	0.010576
RS	33	0.930589	3.043930	281.464336	0.010422	0.011214
RS	34	1.006076	2.830853	316.496316	0.011719	0.012701
RS	35	1.087092	2.830853	330.015342	0.012220	0.013380
RS	36	1.174043	2.634596	368.514349	0.013645	0.015025
RS	37	1.267362	2.634596	381.602374	0.014130	0.015676
RS	38	1.367517	2.480249	418.119327	0.015482	0.017228
RS	39	1.475008	2.480249	429.490712	0.015903	0.017761
RS	40	1.590372	2.375406	458.664434	0.016984	0.018968
RS	41	1.714186	2.375406	466.943815	0.017290	0.019304
RS	42	1.847069	2.316463	485.219856	0.017967	0.020007
RS	43	1.989686	2.316463	489.258523	0.018116	0.020100
RS	44	2.142748	2.294763	495.560603	0.018350	0.020268
RS	45	2.307022	2.294763	494.628665	0.018315	0.020113
RS	46	2.483328	2.301046	489.794337	0.018136	0.019811
RS	47	2.672549	2.301046	483.627519	0.017908	0.019431
RS	48	2.875629	2.326967	469.588127	0.017388	0.018768
RS	49	3.093584	2.326967	458.343071	0.016972	0.018199
RS	50	3.327503	2.365104	437.477080	0.016199	0.017294
RS	51	3.578556	2.365104	421.647783	0.015613	0.016577
RS	52	3.847998	2.408936	396.297622	0.014674	0.015534
RS	53	4.137176	2.408936	376.636536	0.013946	0.014708
RS	54	4.447535	2.479657	345.323685	0.012787	0.013481
RS	55	4.780627	2.479657	323.504516	0.011979	0.012608
RS	56	5.138117	2.479657	300.060127	0.011111	0.011688
RS	57	5.521791	2.479657	275.355140	0.010196	0.010731
RS	58	5.933569	3.032320	207.529246	0.007684	0.008220
RS	59	6.375508	3.032320	192.321635	0.007121	0.007619
RS	60	6.849818	3.032320	176.320770	0.006529	0.006990
RS	61	7.358869	3.032320	159.794737	0.005917	0.006342
RS	62	7.905206	3.032320	143.033290	0.005296	0.005684
RS	63	8.491561	3.032320	690.465122	0.025567	0.027721
PA	4+25*2+4+6 0.063748652 0.019287370 8.491560870 0.804932302 0.184073138 0.228081848 0.295883742 0.381299495 0.500778223 0.685634386 0.990133312 1.452953587 2.030772936 2.596938714 3.026473679 3.264130930 3.318171955 3.226657499 3.043929596 2.830853206 2.634596118 2.480249438 2.375406403 2.316463159 2.294762815 2.301046357 2.326966680 2.365104140 2.408935671 2.479656595 3.032319925
//
IT	6176
RD	11
LK	-238205.698737
QD	-344.765622 -> -313.089881
RI	0.0232355786
TR	0.062031	0.019547
MT	8.644939
MM	C_pi: 1.633595, n_recomb: 28238.587870
RS	0	0.000000	0.928760	219.244881	0.007764	0.000391
RS	1	0.007355	0.928760	233.462912	0.008268	0.002482
RS	2	0.015251	0.928760	248.454285	0.008798	0.005493
RS	3	0.023727	0.928760	264.238522	0.009357	0.008430
RS	4	0.032827	0.186265	1371.394295	0.048565	0.043515
RS	5	0.042596	0.186265	1394.501427	0.049383	0.045589
RS	6	0.053084	0.231775	1141.721548	0.040431	0.037637
RS	7	0.064343	0.231775	1165.641574	0.041278	0.038370
RS	8	0.076430	0.299796	922.448212	0.032666	0.030363
RS	9	0.089406	0.299796	946.971426	0.033535	0.031447
RS	10	0.103337	0.383186	762.185116	0.026991	0.025453
RS	11	0.118292	0.383186	785.920986	0.027831	0.026701
RS	12	0.134346	0.499392	623.212231	0.022070	0.021427
RS	13	0.151582	0.499392	645.648680	0.022864	0.022656
RS	14	0.170086	0.681599	491.391600	0.017401	0.017521
RS	15	0.189950	0.681599	511.936916	0.018129	0.018529
RS	16	0.211275	0.988352	368.907561	0.013064	0.013524
RS	17	0.234169	0.988352	386.733079	0.013695	0.014195
RS	18	0.258746	1.465115	274.198379	0.009710	0.010111
RS	19	0.285132	1.465115	288.997629	0.010234	0.010546
RS	20	0.313457	2.071786	215.763753	0.007641	0.007866
RS	21	0.343866	2.071786	228.204976	0.008081	0.008218
RS	22	0.376512	2.674263	187.137962	0.006627	0.006734
RS	23	0.411559	2.674263	198.260730	0.007021	0.007084
RS	24	0.449183	3.134504	179.227474	0.006347	0.006419
RS	25	0.489574	3.134504	189.933384	0.006726	0.006801
RS	26	0.532936	3.389289	186.074293	0.006589	0.006696
RS	27	0.579488	3.389289	197.027924	0.006977	0.007123
RS	28	0.629463	3.446174	205.001601	0.007260	0.007458
RS	29	0.683113	3.446174	216.672668	0.007673	0.007941
RS	30	0.740710	3.346169	235.518947	0.008340	0.008689
RS	31	0.802542	3.346169	248.197817	0.008789	0.009240
RS	32	0.868923	3.148153	277.447085	0.009825	0.010402
RS	33	0.940185	3.148153	291.153110	0.010310	0.011026
RS	34	1.016689	2.918208	328.723747	0.011641	0.012533
RS	35	1.098819	2.918208	343.036180	0.012148	0.013202
RS	36	1.186990	2.707407	384.556588	0.013618	0.014877
RS	37	1.281646	2.707407	398.523827	0.014113	0.015525
RS	38	1.383264	2.542517	438.073415	0.015513	0.017114
RS	39	1.492355	2.542517	450.325947	0.015947	0.017653
RS	40	1.609470	2.431319	482.009944	0.017069	0.018896
RS	41	1.735198	2.431319	491.071228	0.017390	0.019248
RS	42	1.870174	2.369633	510.961376	0.018094	0.019979
RS	43	2.015076	2.369633	515.597898	0.018259	0.020095
RS	44	2.170636	2.348021	522.511149	0.018503	0.020280
RS	45	2.337638	2.348021	521.944271	0.018483	0.020152
RS	46	2.516921	2.356499	516.831261	0.018302	0.019856
RS	47	2.709391	2.356499	510.783743	0.018088	0.019504
RS	48	2.916017	2.386075	495.809446	0.017558	0.018840
RS	49	3.137839	2.386075	484.447900	0.017156	0.018298
RS	50	3.375976	2.428723	462.252351	0.016370	0.017387
RS	51	3.631628	2.428723	446.088005	0.015797	0.016695
RS	52	3.906083	2.477369	419.229627	0.014846	0.015646
RS	53	4.200723	2.477369	399.029402	0.014131	0.014842
RS	54	4.517033	2.555653	365.673201	0.012949	0.013598
RS	55	4.856607	2.555653	343.210088	0.012154	0.012743
RS	56	5.221157	2.555653	318.958044	0.011295	0.011838
RS	57	5.612518	2.555653	293.290313	0.010386	0.010891
RS	58	6.032663	3.172006	218.441633	0.007736	0.008237
RS	59	6.483710	3.172006	203.259170	0.007198	0.007666
RS	60	6.967929	3.172006	187.151076	0.006627	0.007063
RS	61	7.487763	3.172006	170.382517	0.006034	0.006437
RS	62	8.045829	3.172006	153.245056	0.005427	0.005797
RS	63	8.644939	3.172006	760.336484	0.026925	0.029030
PA	4+25*2+4+6 0.062031378 0.019546568 8.644939453 0.928760069 0.186264586 0.231775266 0.299796440 0.383185673 0.499391811 0.681599343 0.988351603 1.465114696 2.071786347 2.674262935 3.134503887 3.389288905 3.446174174 3.346169416 3.148153042 2.918207787 2.707407208 2.542517282 2.431318987 2.369633015 2.348020815 2.356498982 2.386075339 2.428723311 2.477368837 2.555652502 3.172005648
//
IT	4927
RD	12
LK	-238143.385727
QD	-326.098925 -> -296.869082
RI	0.0201572170
TR	0.060425	0.019793
MT	8.792499
MM	C_pi: 1.683807, n_recomb: 29453.724436
RS	0	0.000000	1.068204	199.561499	0.006775	0.000346
RS	1	0.007383	1.068204	212.781592	0.007224	0.002193
RS	2	0.015312	1.068204	226.758712	0.007699	0.004828
RS	3	0.023826	1.068204	241.518139	0.008200	0.007398
RS	4	0.032968	0.188335	1427.313693	0.048460	0.043603
RS	5	0.042786	0.188335	1452.222177	0.049305	0.045670
RS	6	0.053328	0.235569	1183.653408	0.040187	0.037525
RS	7	0.064649	0.235569	1209.419445	0.041062	0.038245
RS	8	0.076805	0.303996	960.006536	0.032594	0.030343
RS	9	0.089859	0.303996	986.135116	0.033481	0.031417
RS	10	0.103877	0.385471	800.400527	0.027175	0.025629
RS	11	0.118930	0.385471	825.524256	0.028028	0.026875
RS	12	0.135095	0.498462	659.813721	0.022402	0.021723
RS	13	0.152452	0.498462	683.529342	0.023207	0.022958
RS	14	0.171092	0.677860	522.068754	0.017725	0.017804
RS	15	0.191107	0.677860	543.824663	0.018464	0.018829
RS	16	0.212601	0.986131	390.589839	0.013261	0.013693
RS	17	0.235681	0.986131	409.469957	0.013902	0.014385
RS	18	0.260466	1.475298	287.702466	0.009768	0.010154
RS	19	0.287080	1.475298	303.302307	0.010298	0.010604
RS	20	0.315660	2.109068	224.057485	0.007607	0.007827
RS	21	0.346349	2.109068	237.072074	0.008049	0.008185
RS	22	0.379304	2.746783	192.769240	0.006545	0.006650
RS	23	0.414693	2.746783	204.329118	0.006937	0.007000
RS	24	0.452695	3.237615	183.777825	0.006240	0.006309
RS	25	0.493502	3.237615	194.865703	0.006616	0.006686
RS	26	0.537322	3.510099	190.512002	0.006468	0.006567
RS	27	0.584378	3.510099	201.851141	0.006853	0.006986
RS	28	0.634908	3.570767	210.050805	0.007132	0.007313
RS	29	0.689168	3.570767	222.156452	0.007543	0.007785
RS	30	0.747435	3.463318	241.912027	0.008213	0.008531
RS	31	0.810004	3.463318	255.115074	0.008662	0.009070
RS	32	0.877193	3.250982	286.034046	0.009711	0.010235
RS	33	0.949342	3.250982	300.386412	0.010199	0.010847
RS	34	1.026819	3.004907	340.375904	0.011556	0.012368
RS	35	1.110016	3.004907	355.464508	0.012069	0.013027
RS	36	1.199355	2.780014	399.913839	0.013578	0.014728
RS	37	1.295291	2.780014	414.751726	0.014081	0.015373
RS	38	1.398310	2.604767	457.292730	0.015526	0.016994
RS	39	1.508935	2.604767	470.431251	0.015972	0.017540
RS	40	1.627728	2.487177	504.644388	0.017133	0.018817
RS	41	1.755292	2.487177	514.507132	0.017468	0.019183
RS	42	1.892275	2.422544	536.079633	0.018201	0.019943
RS	43	2.039371	2.422544	541.345782	0.018380	0.020081
RS	44	2.197328	2.400702	548.966488	0.018638	0.020285
RS	45	2.366947	2.400702	548.803775	0.018633	0.020183
RS	46	2.549090	2.410996	543.514026	0.018453	0.019896
RS	47	2.744681	2.410996	537.626934	0.018253	0.019571
RS	48	2.954714	2.443831	521.808960	0.017716	0.018909
RS	49	3.180254	2.443831	510.369777	0.017328	0.018393
RS	50	3.422446	2.490600	486.918732	0.016532	0.017479
RS	51	3.682520	2.490600	470.453035	0.015973	0.016811
RS	52	3.961796	2.543705	442.140569	0.015011	0.015758
RS	53	4.261692	2.543705	421.428571	0.014308	0.014974
RS	54	4.583730	2.629161	386.057396	0.013107	0.013714
RS	55	4.929545	2.629161	362.971011	0.012323	0.012877
RS	56	5.300893	2.629161	337.931511	0.011473	0.011984
RS	57	5.699660	2.629161	311.320061	0.010570	0.011047
RS	58	6.127868	3.309401	229.268544	0.007784	0.008255
RS	59	6.587692	3.309401	214.133556	0.007270	0.007712
RS	60	7.081467	3.309401	197.945438	0.006721	0.007133
RS	61	7.611698	3.309401	180.965303	0.006144	0.006528
RS	62	8.181079	3.309401	163.485094	0.005551	0.005904
RS	63	8.792499	3.309401	832.323209	0.028259	0.030317
PA	4+25*2+4+6 0.060425208 0.019793310 8.792498740 1.068204371 0.188335464 0.235569496 0.303995716 0.385471282 0.498461919 0.677859918 0.986130918 1.475297798 2.109067896 2.746782873 3.237615163 3.510098519 3.570767265 3.463317544 3.250982252 3.004907203 2.780013909 2.604767464 2.487177303 2.422544204 2.400702463 2.410995672 2.443830788 2.490599731 2.543705119 2.629161486 3.309401052
//
IT	4523
RD	13
LK	-238085.872444
QD	-308.910752 -> -281.884733
RI	0.0175454305
TR	0.058922	0.020029
MT	8.934309
MM	C_pi: 1.732871, n_recomb: 30652.118915
RS	0	0.000000	1.225697	181.612307	0.005925	0.000306
RS	1	0.007410	1.225697	193.866072	0.006325	0.001940
RS	2	0.015370	1.225697	206.851682	0.006748	0.004249
RS	3	0.023919	1.225697	220.598343	0.007197	0.006501
RS	4	0.033102	0.190301	1481.826669	0.048343	0.043653
RS	5	0.042965	0.190301	1508.522934	0.049214	0.045735
RS	6	0.053559	0.239416	1223.234813	0.039907	0.037378
RS	7	0.064938	0.239416	1250.854832	0.040808	0.038094
RS	8	0.077161	0.308388	995.447428	0.032476	0.030288
RS	9	0.090289	0.308388	1023.188009	0.033381	0.031354
RS	10	0.104390	0.388039	837.284573	0.027316	0.025775
RS	11	0.119536	0.388039	863.797673	0.028181	0.027018
RS	12	0.135804	0.497861	695.926724	0.022704	0.022000
RS	13	0.153278	0.497861	720.914930	0.023519	0.023239
RS	14	0.172047	0.674337	552.787324	0.018034	0.018082
RS	15	0.192206	0.674337	575.748527	0.018783	0.019121
RS	16	0.213859	0.983505	412.439741	0.013456	0.013865
RS	17	0.237117	0.983505	432.376326	0.014106	0.014576
RS	18	0.262099	1.483720	301.298259	0.009830	0.010204
RS	19	0.288931	1.483720	317.701335	0.010365	0.010668
RS	20	0.317752	2.142945	232.368601	0.007581	0.007797
RS	21	0.348709	2.142945	245.955688	0.008024	0.008161
RS	22	0.381960	2.814849	198.372884	0.006472	0.006576
RS	23	0.417675	2.814849	210.365549	0.006863	0.006926
RS	24	0.456036	3.336154	188.260836	0.006142	0.006209
RS	25	0.497240	3.336154	199.723266	0.006516	0.006582
RS	26	0.541497	3.626872	194.831899	0.006356	0.006449
RS	27	0.589034	3.626872	206.545847	0.006738	0.006860
RS	28	0.640094	3.692199	214.909867	0.007011	0.007178
RS	29	0.694937	3.692199	227.435674	0.007420	0.007641
RS	30	0.753844	3.578286	248.013381	0.008091	0.008381
RS	31	0.817116	3.578286	261.722502	0.008538	0.008910
RS	32	0.885078	3.352520	294.201002	0.009598	0.010075
RS	33	0.958075	3.352520	309.179586	0.010087	0.010676
RS	34	1.036481	3.090986	351.471075	0.011466	0.012206
RS	35	1.120698	3.090986	367.317767	0.011983	0.012857
RS	36	1.211156	2.852392	414.603082	0.013526	0.014578
RS	37	1.308316	2.852392	430.301297	0.014038	0.015220
RS	38	1.412677	2.666954	475.786620	0.015522	0.016871
RS	39	1.524771	2.666954	489.813528	0.015980	0.017423
RS	40	1.645171	2.542930	526.568998	0.017179	0.018732
RS	41	1.774494	2.542930	537.250072	0.017527	0.019112
RS	42	1.913400	2.475152	560.570223	0.018288	0.019901
RS	43	2.062599	2.475152	566.495184	0.018481	0.020059
RS	44	2.222854	2.452781	574.919152	0.018756	0.020284
RS	45	2.394984	2.452781	575.197390	0.018765	0.020207
RS	46	2.579870	2.464528	569.835308	0.018590	0.019932
RS	47	2.778457	2.464528	564.147646	0.018405	0.019633
RS	48	2.991759	2.500239	547.581141	0.017864	0.018974
RS	49	3.220868	2.500239	536.101119	0.017490	0.018483
RS	50	3.466954	2.550752	511.471888	0.016686	0.017570
RS	51	3.731277	2.550752	494.736575	0.016140	0.016923
RS	52	4.015186	2.607969	465.027279	0.015171	0.015868
RS	53	4.320134	2.607969	443.828909	0.014480	0.015103
RS	54	4.647679	2.700198	406.475984	0.013261	0.013828
RS	55	4.999497	2.700198	382.784662	0.012488	0.013008
RS	56	5.377385	2.700198	356.975717	0.011646	0.012128
RS	57	5.783276	2.700198	329.437608	0.010748	0.011199
RS	58	6.219245	3.444286	240.020698	0.007830	0.008273
RS	59	6.687520	3.444286	224.951572	0.007339	0.007756
RS	60	7.190496	3.444286	208.706469	0.006809	0.007200
RS	61	7.730744	3.444286	191.541520	0.006249	0.006614
RS	62	8.311026	3.444286	173.747836	0.005668	0.006006
RS	63	8.934309	3.444286	906.287514	0.029567	0.031583
PA	4+25*2+4+6 0.058921848 0.020029000 8.934308908 1.225697321 0.190301123 0.239415617 0.308388476 0.388038699 0.497861050 0.674337371 0.983505188 1.483719822 2.142945297 2.814848904 3.336153801 3.626872388 3.692198606 3.578285738 3.352519640 3.090985752 2.852392430 2.666954419 2.542930155 2.475152459 2.452781453 2.464528083 2.500238752 2.550752203 2.607968742 2.700197610 3.444286257
//
IT	4238
RD	14
LK	-238032.685134
QD	-293.045300 -> -268.011905
RI	0.0153136061
TR	0.057513	0.020255
MT	9.070482
MM	C_pi: 1.780805, n_recomb: 31833.823166
RS	0	0.000000	1.403902	165.190317	0.005189	0.000271
RS	1	0.007436	1.403902	176.515110	0.005545	0.001715
RS	2	0.015425	1.403902	188.540353	0.005923	0.003743
RS	3	0.024007	1.403902	201.297727	0.006323	0.005718
RS	4	0.033228	0.192176	1534.954111	0.048218	0.043673
RS	5	0.043135	0.192176	1563.424508	0.049112	0.045785
RS	6	0.053778	0.243277	1260.732091	0.039604	0.037206
RS	7	0.065213	0.243277	1290.203708	0.040529	0.037923
RS	8	0.077498	0.312913	1028.972021	0.032323	0.030207
RS	9	0.090696	0.312913	1058.323664	0.033245	0.031267
RS	10	0.104876	0.390808	872.925855	0.027421	0.025897
RS	11	0.120110	0.390808	900.826808	0.028298	0.027136
RS	12	0.136477	0.497510	731.558494	0.022981	0.022261
RS	13	0.154061	0.497510	757.811649	0.023805	0.023502
RS	14	0.172953	0.670977	583.535277	0.018331	0.018353
RS	15	0.193249	0.670977	607.695209	0.019090	0.019405
RS	16	0.215054	0.980516	434.443055	0.013647	0.014038
RS	17	0.238481	0.980516	455.436688	0.014307	0.014766
RS	18	0.263650	1.490566	314.975148	0.009894	0.010260
RS	19	0.290690	1.490566	332.183307	0.010435	0.010737
RS	20	0.319741	2.173726	240.686691	0.007561	0.007774
RS	21	0.350952	2.173726	254.844919	0.008005	0.008144
RS	22	0.384484	2.878776	203.941560	0.006406	0.006510
RS	23	0.420510	2.878776	216.362504	0.006797	0.006860
RS	24	0.459214	3.430369	192.673339	0.006052	0.006118
RS	25	0.500796	3.430369	204.502998	0.006424	0.006487
RS	26	0.545470	3.739823	199.033592	0.006252	0.006339
RS	27	0.593466	3.739823	211.111881	0.006632	0.006744
RS	28	0.645031	3.810622	219.583670	0.006898	0.007052
RS	29	0.700430	3.810622	232.515578	0.007304	0.007506
RS	30	0.759949	3.691165	253.834429	0.007974	0.008239
RS	31	0.823893	3.691165	268.031858	0.008420	0.008758
RS	32	0.892592	3.452803	301.964822	0.009486	0.009921
RS	33	0.966399	3.452803	317.549474	0.009975	0.010512
RS	34	1.045694	3.176425	362.029721	0.011372	0.012048
RS	35	1.130886	3.176425	378.615663	0.011894	0.012691
RS	36	1.222413	2.924501	428.641136	0.013465	0.014429
RS	37	1.320745	2.924501	445.187649	0.013985	0.015069
RS	38	1.426389	2.729008	493.567054	0.015504	0.016745
RS	39	1.539888	2.729008	508.482218	0.015973	0.017302
RS	40	1.661827	2.598506	547.787589	0.017208	0.018641
RS	41	1.792833	2.598506	559.300906	0.017569	0.019035
RS	42	1.933581	2.527401	584.428626	0.018359	0.019852
RS	43	2.084794	2.527401	591.038645	0.018566	0.020030
RS	44	2.247251	2.504218	600.359707	0.018859	0.020278
RS	45	2.421789	2.504218	601.112968	0.018883	0.020224
RS	46	2.609304	2.517082	595.781987	0.018715	0.019963
RS	47	2.810763	2.517082	590.330462	0.018544	0.019688
RS	48	3.027202	2.555307	573.111654	0.018003	0.019037
RS	49	3.259735	2.555307	561.625694	0.017642	0.018569
RS	50	3.509559	2.609200	535.898607	0.016834	0.017657
RS	51	3.777959	2.609200	518.923726	0.016301	0.017032
RS	52	4.066317	2.670187	487.877461	0.015326	0.015976
RS	53	4.376116	2.670187	466.216627	0.014645	0.015229
RS	54	4.708952	2.768788	426.919170	0.013411	0.013942
RS	55	5.066537	2.768788	402.639698	0.012648	0.013136
RS	56	5.450711	2.768788	376.077944	0.011814	0.012268
RS	57	5.863451	2.768788	347.629085	0.010920	0.011347
RS	58	6.306883	3.576500	250.700886	0.007875	0.008292
RS	59	6.783287	3.576500	235.713289	0.007404	0.007799
RS	60	7.295115	3.576500	219.431282	0.006893	0.007265
RS	61	7.845002	3.576500	202.105250	0.006349	0.006697
RS	62	8.435778	3.576500	184.024441	0.005781	0.006104
RS	63	9.070482	3.576500	982.081606	0.030850	0.032827
PA	4+25*2+4+6 0.057513357 0.020254805 9.070482275 1.403902080 0.192175685 0.243277498 0.312912797 0.390808247 0.497509700 0.670976539 0.980516431 1.490565522 2.173726062 2.878776374 3.430369055 3.739823029 3.810622090 3.691165048 3.452803388 3.176424605 2.924500907 2.729008437 2.598505582 2.527400710 2.504218295 2.517082069 2.555306781 2.609199967 2.670187356 2.768788216 3.576500022
//
IT	4900
RD	15
LK	-237983.411041
QD	-278.367457 -> -255.141159
RI	0.0133927720
TR	0.056192	0.020472
MT	9.201257
MM	C_pi: 1.827644, n_recomb: 32998.926271
RS	0	0.000000	1.605997	150.124187	0.004549	0.000240
RS	1	0.007460	1.605997	160.560696	0.004866	0.001517
RS	2	0.015476	1.605997	171.662046	0.005202	0.003298
RS	3	0.024091	1.605997	183.461246	0.005560	0.005032
RS	4	0.033348	0.193973	1586.703788	0.048083	0.043668
RS	5	0.043296	0.193973	1616.935221	0.049000	0.045821
RS	6	0.053986	0.247133	1296.352712	0.039285	0.037016
RS	7	0.065473	0.247133	1327.666259	0.040234	0.037740
RS	8	0.077817	0.317520	1060.769154	0.032146	0.030106
RS	9	0.091082	0.317520	1091.724766	0.033084	0.031161
RS	10	0.105337	0.393723	907.401335	0.027498	0.025997
RS	11	0.120655	0.393723	936.686157	0.028385	0.027232
RS	12	0.137116	0.497348	766.719209	0.023235	0.022505
RS	13	0.154804	0.497348	794.228880	0.024068	0.023749
RS	14	0.173813	0.667755	614.288672	0.018615	0.018618
RS	15	0.194239	0.667755	639.639648	0.019384	0.019681
RS	16	0.216189	0.977223	456.581193	0.013836	0.014212
RS	17	0.239777	0.977223	478.631276	0.014504	0.014956
RS	18	0.265124	1.496015	328.722926	0.009962	0.010320
RS	19	0.292362	1.496015	346.737344	0.010508	0.010808
RS	20	0.321632	2.201683	249.005551	0.007546	0.007757
RS	21	0.353086	2.201683	263.733291	0.007992	0.008132
RS	22	0.386886	2.938875	209.469955	0.006348	0.006452
RS	23	0.423207	2.938875	222.314582	0.006737	0.006802
RS	24	0.462239	3.520546	197.012275	0.005970	0.006035
RS	25	0.504181	3.520546	209.201939	0.006340	0.006400
RS	26	0.549253	3.849160	203.119033	0.006155	0.006237
RS	27	0.597687	3.849160	215.551540	0.006532	0.006636
RS	28	0.649734	3.926199	224.078754	0.006790	0.006933
RS	29	0.705664	3.926199	237.403177	0.007194	0.007380
RS	30	0.765767	3.802052	259.388404	0.007861	0.008105
RS	31	0.830352	3.802052	274.056883	0.008305	0.008614
RS	32	0.899756	3.551872	309.345365	0.009374	0.009773
RS	33	0.974338	3.551872	325.516186	0.009864	0.010354
RS	34	1.054483	3.261210	372.076580	0.011275	0.011894
RS	35	1.140607	3.261210	389.382550	0.011800	0.012529
RS	36	1.233156	2.996290	442.053381	0.013396	0.014280
RS	37	1.332609	2.996290	459.434840	0.013923	0.014918
RS	38	1.439481	2.790873	510.653674	0.015475	0.016617
RS	39	1.554326	2.790873	526.454731	0.015954	0.017179
RS	40	1.677738	2.653853	568.311198	0.017222	0.018547
RS	41	1.810356	2.653853	580.667882	0.017597	0.018953
RS	42	1.952868	2.579254	607.657327	0.018414	0.019798
RS	43	2.106012	2.579254	614.975733	0.018636	0.019995
RS	44	2.270579	2.555001	625.283483	0.018949	0.020266
RS	45	2.447424	2.555001	626.543133	0.018987	0.020234
RS	46	2.637461	2.568671	621.344332	0.018829	0.019990
RS	47	2.841674	2.568671	616.163350	0.018672	0.019738
RS	48	3.061122	2.609068	598.388819	0.018134	0.019096
RS	49	3.296941	2.609068	586.929872	0.017786	0.018651
RS	50	3.550351	2.665996	560.185904	0.016976	0.017743
RS	51	3.822666	2.665996	542.999969	0.016455	0.017138
RS	52	4.115296	2.730432	510.677285	0.015476	0.016083
RS	53	4.429755	2.730432	488.576802	0.014806	0.015352
RS	54	4.767673	2.835010	447.375594	0.013557	0.014054
RS	55	5.130800	2.835010	422.523672	0.012804	0.013263
RS	56	5.521016	2.835010	395.224795	0.011977	0.012405
RS	57	5.940342	2.835010	365.880323	0.011088	0.011491
RS	58	6.390949	3.705968	261.310502	0.007919	0.008311
RS	59	6.875171	3.705968	246.417955	0.007467	0.007840
RS	60	7.395517	3.705968	230.116727	0.006973	0.007327
RS	61	7.954680	3.705968	212.650829	0.006444	0.006776
RS	62	8.555556	3.705968	194.306764	0.005888	0.006198
RS	63	9.201257	3.705968	1059.564617	0.032109	0.034047
PA	4+25*2+4+6 0.056191849 0.020471545 9.201257299 1.605997111 0.193973135 0.247132998 0.317519608 0.393722977 0.497348383 0.667754678 0.977223032 1.496014896 2.201682900 2.938874884 3.520545890 3.849159896 3.926198948 3.802052141 3.551872070 3.261210214 2.996290318 2.790873189 2.653853333 2.579253863 2.555000567 2.568670710 2.609067903 2.665996031 2.730432196 2.835009873 3.705967997
//
IT	4355
RD	16
LK	-237937.685896
QD	-264.758787 -> -243.175873
RI	0.0117312130
TR	0.054950	0.020680
MT	9.326915
MM	C_pi: 1.873418, n_recomb: 34147.335209
RS	0	0.000000	1.835617	136.283060	0.003991	0.000212
RS	1	0.007483	1.835617	145.874489	0.004272	0.001340
RS	2	0.015526	1.835617	156.092486	0.004571	0.002906
RS	3	0.024170	1.835617	166.970497	0.004890	0.004430
RS	4	0.033462	0.195703	1637.092022	0.047942	0.043642
RS	5	0.043448	0.195703	1669.070915	0.048879	0.045842
RS	6	0.054183	0.250963	1330.276672	0.038957	0.036814
RS	7	0.065720	0.250963	1363.416254	0.039927	0.037547
RS	8	0.078120	0.322181	1090.963259	0.031949	0.029989
RS	9	0.091449	0.322181	1123.510992	0.032902	0.031040
RS	10	0.105775	0.396744	940.762716	0.027550	0.026079
RS	11	0.121173	0.396744	971.425176	0.028448	0.027310
RS	12	0.137723	0.497344	801.394342	0.023469	0.022736
RS	13	0.155511	0.497344	830.151285	0.024311	0.023981
RS	14	0.174631	0.664648	645.029622	0.018890	0.018877
RS	15	0.195181	0.664648	671.562943	0.019667	0.019950
RS	16	0.217269	0.973671	478.836988	0.014023	0.014386
RS	17	0.241009	0.973671	501.941809	0.014699	0.015144
RS	18	0.266527	1.500232	342.529400	0.010031	0.010383
RS	19	0.293953	1.500232	361.350523	0.010582	0.010883
RS	20	0.323432	2.227064	257.318522	0.007536	0.007745
RS	21	0.355117	2.227064	272.613838	0.007983	0.008125
RS	22	0.389173	2.995400	214.954872	0.006295	0.006399
RS	23	0.425777	2.995400	228.218567	0.006683	0.006749
RS	24	0.465120	3.606893	201.277683	0.005894	0.005959
RS	25	0.507407	3.606893	213.820328	0.006262	0.006320
RS	26	0.552859	3.955011	207.093114	0.006065	0.006143
RS	27	0.601711	3.955011	219.870161	0.006439	0.006536
RS	28	0.654219	4.038993	228.405320	0.006689	0.006821
RS	29	0.710656	4.038993	242.109283	0.007090	0.007261
RS	30	0.771317	3.910975	264.690671	0.007751	0.007976
RS	31	0.836516	3.910975	279.813543	0.008194	0.008478
RS	32	0.906594	3.649704	316.364790	0.009265	0.009631
RS	33	0.981916	3.649704	333.102255	0.009755	0.010203
RS	34	1.062874	3.345304	381.636586	0.011176	0.011743
RS	35	1.149891	3.345304	399.643072	0.011703	0.012372
RS	36	1.243418	3.067710	454.863605	0.013321	0.014133
RS	37	1.343944	3.067710	473.065427	0.013854	0.014769
RS	38	1.451992	2.852496	527.064808	0.015435	0.016488
RS	39	1.568126	2.852496	543.747229	0.015924	0.017054
RS	40	1.692949	2.708931	588.148908	0.017224	0.018449
RS	41	1.827113	2.708931	601.357311	0.017611	0.018867
RS	42	1.971316	2.630683	630.256799	0.018457	0.019740
RS	43	2.126310	2.630683	638.303942	0.018693	0.019954
RS	44	2.292901	2.605127	649.681332	0.019026	0.020250
RS	45	2.471959	2.605127	651.476055	0.019078	0.020239
RS	46	2.664415	2.619315	646.507936	0.018933	0.020013
RS	47	2.871272	2.619315	641.629620	0.018790	0.019783
RS	48	3.093608	2.661568	623.394381	0.018256	0.019152
RS	49	3.332581	2.661568	611.993685	0.017922	0.018728
RS	50	3.589436	2.721208	584.313766	0.017112	0.017826
RS	51	3.865511	2.721208	566.944138	0.016603	0.017240
RS	52	4.162245	2.788784	533.407264	0.015621	0.016187
RS	53	4.481183	2.788784	510.889148	0.014961	0.015472
RS	54	4.823986	2.898957	467.827567	0.013700	0.014165
RS	55	5.192441	2.898957	442.418353	0.012956	0.013386
RS	56	5.588467	2.898957	414.397643	0.012136	0.012539
RS	57	6.014126	2.898957	384.172485	0.011250	0.011632
RS	58	6.471638	3.832668	271.846168	0.007961	0.008330
RS	59	6.963384	3.832668	257.060702	0.007528	0.007881
RS	60	7.491927	3.832668	240.756218	0.007051	0.007386
RS	61	8.060020	3.832668	223.169827	0.006535	0.006852
RS	62	8.670622	3.832668	204.584530	0.005991	0.006288
RS	63	9.326915	3.832668	1138.588306	0.033343	0.035245
PA	4+25*2+4+6 0.054949944 0.020679848 9.326915338 1.835616610 0.195702950 0.250963341 0.322180615 0.396744492 0.497344115 0.664647631 0.973670895 1.500232254 2.227063934 2.995400332 3.606892897 3.955010545 4.038992696 3.910974762 3.649704065 3.345303529 3.067710301 2.852495515 2.708931035 2.630682696 2.605127092 2.619314684 2.661567702 2.721207832 2.788783956 2.898957220 3.832668413
//
IT	4310
RD	17
LK	-237895.189270
QD	-252.115998 -> -232.031318
RI	0.0102885213
TR	0.053782	0.020880
MT	9.447618
MM	C_pi: 1.918145, n_recomb: 35279.076005
RS	0	0.000000	2.096892	123.564994	0.003503	0.000187
RS	1	0.007505	2.096892	132.356439	0.003752	0.001184
RS	2	0.015572	2.096892	141.734746	0.004018	0.002561
RS	3	0.024246	2.096892	151.733101	0.004301	0.003900
RS	4	0.033570	0.197376	1686.110537	0.047794	0.043599
RS	5	0.043593	0.197376	1719.823511	0.048749	0.045851
RS	6	0.054369	0.254753	1362.663172	0.038625	0.036604
RS	7	0.065954	0.254753	1397.607937	0.039616	0.037349
RS	8	0.078408	0.326868	1119.683628	0.031738	0.029860
RS	9	0.091797	0.326868	1153.807393	0.032705	0.030907
RS	10	0.106191	0.399840	973.061598	0.027582	0.026144
RS	11	0.121664	0.399840	1005.093332	0.028490	0.027372
RS	12	0.138299	0.497466	835.577370	0.023685	0.022954
RS	13	0.156183	0.497466	865.571498	0.024535	0.024199
RS	14	0.175408	0.661649	675.726093	0.019154	0.019129
RS	15	0.196076	0.661649	703.431940	0.019939	0.020211
RS	16	0.218295	0.969910	501.187652	0.014206	0.014559
RS	17	0.242182	0.969910	525.344278	0.014891	0.015331
RS	18	0.267861	1.503363	356.382151	0.010102	0.010449
RS	19	0.295468	1.503363	376.009658	0.010658	0.010959
RS	20	0.325146	2.250102	265.617999	0.007529	0.007738
RS	21	0.357051	2.250102	281.478562	0.007979	0.008122
RS	22	0.391351	3.048585	220.393430	0.006247	0.006352
RS	23	0.428225	3.048585	234.071517	0.006635	0.006702
RS	24	0.467866	3.689599	205.469722	0.005824	0.005888
RS	25	0.510482	3.689599	218.358478	0.006189	0.006246
RS	26	0.556296	4.057520	210.958708	0.005980	0.006054
RS	27	0.605548	4.057520	224.070919	0.006351	0.006443
RS	28	0.658496	4.149087	232.570964	0.006592	0.006716
RS	29	0.715418	4.149087	246.641962	0.006991	0.007149
RS	30	0.776612	4.017953	269.755341	0.007646	0.007854
RS	31	0.842397	4.017953	285.316516	0.008087	0.008348
RS	32	0.913120	3.746281	323.043059	0.009157	0.009494
RS	33	0.989150	3.746281	340.328035	0.009647	0.010058
RS	34	1.070886	3.428654	390.734621	0.011076	0.011596
RS	35	1.158756	3.428654	409.421979	0.011605	0.012219
RS	36	1.253221	3.138694	467.097745	0.013240	0.013987
RS	37	1.354774	3.138694	486.104364	0.013779	0.014621
RS	38	1.463948	2.913807	542.822521	0.015387	0.016358
RS	39	1.581316	2.913807	560.379869	0.015884	0.016928
RS	40	1.707491	2.763672	607.316728	0.017215	0.018348
RS	41	1.843136	2.763672	621.382580	0.017613	0.018777
RS	42	1.988960	2.681639	652.233340	0.018488	0.019677
RS	43	2.145727	2.681639	661.026706	0.018737	0.019909
RS	44	2.314259	2.654565	673.552467	0.019092	0.020229
RS	45	2.495439	2.654565	675.908127	0.019159	0.020239
RS	46	2.690215	2.669004	671.265063	0.019027	0.020031
RS	47	2.899608	2.669004	666.719114	0.018898	0.019824
RS	48	3.124716	2.712820	648.115544	0.018371	0.019204
RS	49	3.366717	2.712820	636.802480	0.018050	0.018801
RS	50	3.626879	2.774870	608.266644	0.017242	0.017906
RS	51	3.906565	2.774870	590.739398	0.016745	0.017339
RS	52	4.207240	2.845292	556.051190	0.015762	0.016289
RS	53	4.530480	2.845292	533.136617	0.015112	0.015589
RS	54	4.877977	2.960689	488.260697	0.013840	0.014274
RS	55	5.251553	2.960689	462.308685	0.013104	0.013507
RS	56	5.653163	2.960689	433.580909	0.012290	0.012669
RS	57	6.084913	2.960689	402.489644	0.011409	0.011769
RS	58	6.549064	3.956558	282.305347	0.008002	0.008350
RS	59	7.048047	3.956558	267.637720	0.007586	0.007920
RS	60	7.584477	3.956558	251.344455	0.007124	0.007443
RS	61	8.161164	3.956558	233.655327	0.006623	0.006925
RS	62	8.781128	3.956558	214.849186	0.006090	0.006374
RS	63	9.447618	3.956558	1219.020703	0.034554	0.036421
PA	4+25*2+4+6 0.053781533 0.020880458 9.447618312 2.096892488 0.197375777 0.254753487 0.326868103 0.399840275 0.497465536 0.661649485 0.969910207 1.503362698 2.250101808 3.048585188 3.689599476 4.057520308 4.149087233 4.017952543 3.746281078 3.428654092 3.138694049 2.913806802 2.763671501 2.681639228 2.654565020 2.669004366 2.712820424 2.774870262 2.845292299 2.960689336 3.956558390
//
IT	4840
RD	18
LK	-237855.637103
QD	-240.348478 -> -221.632854
RI	0.0090318120
TR	0.052680	0.021074
MT	9.563730
MM	C_pi: 1.961862, n_recomb: 36393.978905
RS	0	0.000000	2.394597	111.882880	0.003074	0.000165
RS	1	0.007525	2.394597	119.920511	0.003295	0.001046
RS	2	0.015617	2.394597	128.504823	0.003531	0.002257
RS	3	0.024317	2.394597	137.668218	0.003783	0.003433
RS	4	0.033672	0.198997	1733.785205	0.047639	0.043540
RS	5	0.043731	0.198997	1769.217857	0.048613	0.045848
RS	6	0.054547	0.258495	1393.633993	0.038293	0.036389
RS	7	0.066177	0.258495	1430.359527	0.039302	0.037148
RS	8	0.078682	0.331561	1147.041469	0.031517	0.029722
RS	9	0.092129	0.331561	1182.721756	0.032498	0.030766
RS	10	0.106587	0.402990	1004.332930	0.027596	0.026196
RS	11	0.122133	0.402990	1037.723763	0.028514	0.027419
RS	12	0.138849	0.497692	869.255145	0.023885	0.023159
RS	13	0.156822	0.497692	900.475632	0.024742	0.024404
RS	14	0.176149	0.658754	706.349520	0.019408	0.019375
RS	15	0.196930	0.658754	735.217128	0.020202	0.020464
RS	16	0.219274	0.965986	523.610411	0.014387	0.014732
RS	17	0.243300	0.965986	548.814805	0.015080	0.015516
RS	18	0.269134	1.505554	370.265040	0.010174	0.010517
RS	19	0.296912	1.505554	390.697796	0.010735	0.011037
RS	20	0.326781	2.271005	273.897759	0.007526	0.007734
RS	21	0.358897	2.271005	290.320954	0.007977	0.008123
RS	22	0.393430	3.098662	225.782467	0.006204	0.006309
RS	23	0.430561	3.098662	239.870223	0.006591	0.006659
RS	24	0.470487	3.768844	209.589332	0.005759	0.005823
RS	25	0.513417	3.768844	222.817545	0.006122	0.006178
RS	26	0.559578	4.156844	214.718435	0.005900	0.005971
RS	27	0.609212	4.156844	228.156753	0.006269	0.006355
RS	28	0.662582	4.256571	236.583191	0.006501	0.006617
RS	29	0.719968	4.256571	251.009230	0.006897	0.007044
RS	30	0.781672	4.123031	274.594931	0.007545	0.007738
RS	31	0.848019	4.123031	290.578897	0.007984	0.008224
RS	32	0.919360	3.841610	329.398440	0.009051	0.009361
RS	33	0.996069	3.841610	347.212239	0.009540	0.009918
RS	34	1.078550	3.511253	399.392247	0.010974	0.011454
RS	35	1.167238	3.511253	418.740786	0.011506	0.012070
RS	36	1.262600	3.209210	478.779528	0.013155	0.013844
RS	37	1.365138	3.209210	498.574547	0.013699	0.014476
RS	38	1.475393	2.974773	557.947148	0.015331	0.016228
RS	39	1.593944	2.974773	576.371226	0.015837	0.016802
RS	40	1.721417	2.818055	625.826351	0.017196	0.018245
RS	41	1.858482	2.818055	640.752922	0.017606	0.018685
RS	42	2.005862	2.732123	673.588665	0.018508	0.019612
RS	43	2.164332	2.732123	683.143015	0.018771	0.019859
RS	44	2.334727	2.703339	696.888495	0.019148	0.020205
RS	45	2.517945	2.703339	699.828440	0.019229	0.020234
RS	46	2.714951	2.717790	695.599630	0.019113	0.020047
RS	47	2.926781	2.717790	691.413736	0.018998	0.019859
RS	48	3.154552	2.762896	672.532428	0.018479	0.019254
RS	49	3.399464	2.762896	661.334872	0.018172	0.018870
RS	50	3.662805	2.827072	632.022815	0.017366	0.017984
RS	51	3.945963	2.827072	614.363033	0.016881	0.017434
RS	52	4.250430	2.900068	578.585802	0.015898	0.016389
RS	53	4.577808	2.900068	555.295591	0.015258	0.015703
RS	54	4.929822	3.020338	508.653123	0.013976	0.014381
RS	55	5.308326	3.020338	482.172850	0.013249	0.013626
RS	56	5.715313	3.020338	452.752958	0.012440	0.012797
RS	57	6.152927	3.020338	420.810501	0.011563	0.011903
RS	58	6.623472	4.077713	292.680825	0.008042	0.008370
RS	59	7.129426	4.077713	278.141053	0.007643	0.007958
RS	60	7.673455	4.077713	261.872545	0.007195	0.007498
RS	61	8.258422	4.077713	244.097377	0.006707	0.006996
RS	62	8.887410	4.077713	225.089672	0.006185	0.006457
RS	63	9.563730	4.077713	1300.717917	0.035740	0.037574
PA	4+25*2+4+6 0.052680130 0.021073676 9.563729550 2.394597144 0.198996927 0.258494566 0.331560939 0.402989575 0.497692309 0.658754426 0.965986448 1.505553599 2.271004673 3.098661512 3.768843803 4.156843992 4.256570876 4.123030576 3.841609831 3.511252999 3.209210020 2.974773477 2.818055349 2.732122510 2.703338642 2.717789708 2.762895951 2.827071785 2.900068177 3.020337891 4.077713313
//
IT	4977
RD	19
LK	-237818.775799
QD	-229.376291 -> -211.914406
RI	0.0079344140
TR	0.051640	0.021260
MT	9.675476
MM	C_pi: 2.004603, n_recomb: 37492.207032
RS	0	0.000000	2.734190	101.163160	0.002698	0.000146
RS	1	0.007545	2.734190	108.493676	0.002894	0.000923
RS	2	0.015659	2.734190	116.330972	0.003103	0.001988
RS	3	0.024385	2.734190	124.706278	0.003326	0.003021
RS	4	0.033770	0.200579	1780.081698	0.047479	0.043469
RS	5	0.043862	0.200579	1817.221152	0.048469	0.045834
RS	6	0.054717	0.262179	1423.312900	0.037963	0.036172
RS	7	0.066390	0.262179	1461.792285	0.038989	0.036946
RS	8	0.078943	0.336247	1173.129433	0.031290	0.029577
RS	9	0.092444	0.336247	1210.344506	0.032283	0.030618
RS	10	0.106964	0.406178	1034.614562	0.027595	0.026236
RS	11	0.122579	0.406178	1069.353093	0.028522	0.027454
RS	12	0.139372	0.498010	902.420969	0.024070	0.023352
RS	13	0.157433	0.498010	934.856667	0.024935	0.024596
RS	14	0.176855	0.655959	736.878914	0.019654	0.019615
RS	15	0.197744	0.655959	766.896966	0.020455	0.020711
RS	16	0.220208	0.961940	546.088068	0.014565	0.014903
RS	17	0.244367	0.961940	572.335404	0.015265	0.015699
RS	18	0.270349	1.506905	384.173899	0.010247	0.010587
RS	19	0.298291	1.506905	405.410443	0.010813	0.011116
RS	20	0.328341	2.289979	282.152621	0.007526	0.007733
RS	21	0.360659	2.289979	299.135606	0.007979	0.008126
RS	22	0.395415	3.145835	231.122082	0.006165	0.006270
RS	23	0.432793	3.145835	245.614892	0.006551	0.006621
RS	24	0.472991	3.844811	213.638632	0.005698	0.005762
RS	25	0.516222	3.844811	227.199909	0.006060	0.006115
RS	26	0.562715	4.253041	218.381380	0.005825	0.005894
RS	27	0.612716	4.253041	232.137376	0.006192	0.006273
RS	28	0.666489	4.361494	240.453021	0.006413	0.006523
RS	29	0.724319	4.361494	255.222791	0.006807	0.006944
RS	30	0.786512	4.226211	279.226214	0.007448	0.007627
RS	31	0.853398	4.226211	295.618262	0.007885	0.008107
RS	32	0.925330	3.935672	335.453025	0.008947	0.009234
RS	33	1.002689	3.935672	353.777661	0.009436	0.009784
RS	34	1.085885	3.593043	407.639009	0.010873	0.011315
RS	35	1.175358	3.593043	427.629393	0.011406	0.011925
RS	36	1.271582	3.279214	489.938362	0.013068	0.013703
RS	37	1.375065	3.279214	510.504961	0.013616	0.014333
RS	38	1.486356	3.035350	572.466712	0.015269	0.016098
RS	39	1.606044	3.035350	591.748015	0.015783	0.016676
RS	40	1.734762	2.872046	643.699981	0.017169	0.018140
RS	41	1.873191	2.872046	659.488485	0.017590	0.018590
RS	42	2.022065	2.782109	694.337358	0.018520	0.019543
RS	43	2.182171	2.782109	704.664976	0.018795	0.019806
RS	44	2.354356	2.751443	719.695361	0.019196	0.020177
RS	45	2.539533	2.751443	723.240463	0.019290	0.020225
RS	46	2.738681	2.765681	719.511643	0.019191	0.020059
RS	47	2.952854	2.765681	715.711185	0.019090	0.019891
RS	48	3.183187	2.811827	696.638888	0.018581	0.019301
RS	49	3.430897	2.811827	685.582894	0.018286	0.018936
RS	50	3.697297	2.877869	655.571522	0.017486	0.018059
RS	51	3.983796	2.877869	637.803081	0.017012	0.017526
RS	52	4.291911	2.953182	600.999068	0.016030	0.016486
RS	53	4.623273	2.953182	577.353209	0.015399	0.015813
RS	54	4.979635	3.077991	528.992840	0.014109	0.014486
RS	55	5.362884	3.077991	501.998349	0.013389	0.013742
RS	56	5.775049	3.077991	471.900896	0.012587	0.012921
RS	57	6.218311	3.077991	439.121895	0.011712	0.012033
RS	58	6.695016	4.196162	302.970787	0.008081	0.008390
RS	59	7.207687	4.196162	288.567923	0.007697	0.007996
RS	60	7.759039	4.196162	272.336555	0.007264	0.007552
RS	61	8.351989	4.196162	254.490754	0.006788	0.007063
RS	62	8.989677	4.196162	235.299426	0.006276	0.006537
RS	63	9.675476	4.196162	1383.564523	0.036903	0.038704
PA	4+25*2+4+6 0.051640470 0.021259974 9.675476161 2.734189666 0.200578871 0.262179110 0.336247198 0.406177997 0.498010434 0.655959242 0.961940378 1.506905412 2.289978695 3.145835472 3.844810963 4.253041097 4.361493731 4.226210933 3.935672075 3.593043191 3.279213778 3.035349774 2.872046021 2.782108781 2.751443496 2.765681286 2.811827416 2.877869113 2.953182457 3.077990911 4.196161861
//
IT	4516
RD	20
LK	-237784.379411
QD	-219.128524 -> -202.817087
RI	0.0069741656
TR	0.050657	0.021440
MT	9.783149
MM	C_pi: 2.046397, n_recomb: 38573.597043
RS	0	0.000000	3.122046	91.336062	0.002368	0.000128
RS	1	0.007564	3.122046	98.005834	0.002541	0.000813
RS	2	0.015699	3.122046	105.143335	0.002726	0.001750
RS	3	0.024450	3.122046	112.778341	0.002924	0.002658
RS	4	0.033863	0.202121	1825.060759	0.047314	0.043387
RS	5	0.043988	0.202121	1863.891819	0.048320	0.045808
RS	6	0.054878	0.265800	1451.798989	0.037637	0.035955
RS	7	0.066592	0.265800	1492.002887	0.038679	0.036745
RS	8	0.079193	0.340914	1198.029670	0.031058	0.029428
RS	9	0.092746	0.340914	1236.755427	0.032062	0.030466
RS	10	0.107324	0.409388	1063.943845	0.027582	0.026264
RS	11	0.123005	0.409388	1100.017004	0.028517	0.027478
RS	12	0.139872	0.498406	935.060687	0.024241	0.023534
RS	13	0.158015	0.498406	968.699681	0.025113	0.024778
RS	14	0.177530	0.653262	767.282006	0.019891	0.019848
RS	15	0.198521	0.653262	798.438267	0.020699	0.020950
RS	16	0.221100	0.957810	568.594060	0.014740	0.015073
RS	17	0.245386	0.957810	595.878376	0.015448	0.015879
RS	18	0.271510	1.507548	398.088571	0.010320	0.010658
RS	19	0.299609	1.507548	420.126476	0.010892	0.011196
RS	20	0.329833	2.307192	290.376140	0.007528	0.007735
RS	21	0.362344	2.307192	307.915738	0.007983	0.008132
RS	22	0.397313	3.190318	236.407839	0.006129	0.006235
RS	23	0.434928	3.190318	251.300929	0.006515	0.006586
RS	24	0.475387	3.917690	217.615981	0.005642	0.005705
RS	25	0.518907	3.917690	231.503962	0.006002	0.006056
RS	26	0.565718	4.346307	221.946092	0.005754	0.005821
RS	27	0.616069	4.346307	236.011405	0.006118	0.006196
RS	28	0.670230	4.463943	244.185601	0.006330	0.006434
RS	29	0.728486	4.463943	259.288172	0.006722	0.006850
RS	30	0.791149	4.327546	283.658180	0.007354	0.007521
RS	31	0.858551	4.327546	300.444059	0.007789	0.007995
RS	32	0.931051	4.028459	341.223031	0.008846	0.009112
RS	33	1.009035	4.028459	360.041003	0.009334	0.009655
RS	34	1.092917	3.674008	415.494199	0.010771	0.011180
RS	35	1.183143	3.674008	436.107198	0.011306	0.011785
RS	36	1.280194	3.348672	500.596342	0.012978	0.013565
RS	37	1.384585	3.348672	521.917153	0.013530	0.014192
RS	38	1.496872	3.095510	586.399899	0.015202	0.015969
RS	39	1.617652	3.095510	606.527543	0.015724	0.016550
RS	40	1.747567	2.925621	660.951169	0.017135	0.018035
RS	41	1.887308	2.925621	677.600705	0.017566	0.018494
RS	42	2.037619	2.831593	714.483616	0.018523	0.019473
RS	43	2.199298	2.831593	725.594336	0.018811	0.019750
RS	44	2.373206	2.798888	741.969575	0.019235	0.020147
RS	45	2.560267	2.798888	746.138225	0.019343	0.020212
RS	46	2.761477	2.812713	742.988492	0.019262	0.020067
RS	47	2.977905	2.812713	739.596845	0.019174	0.019918
RS	48	3.210703	2.859672	720.416258	0.018676	0.019344
RS	49	3.461109	2.859672	709.526503	0.018394	0.018997
RS	50	3.730454	2.927336	678.891865	0.017600	0.018132
RS	51	4.020171	2.927336	661.037767	0.017137	0.017614
RS	52	4.331801	3.004726	623.268761	0.016158	0.016580
RS	53	4.667001	3.004726	599.286931	0.015536	0.015920
RS	54	5.027555	3.133761	549.258296	0.014239	0.014589
RS	55	5.415378	3.133761	521.763782	0.013526	0.013855
RS	56	5.832535	3.133761	491.003612	0.012729	0.013042
RS	57	6.281243	3.133761	457.403158	0.011858	0.012159
RS	58	6.763890	4.311987	313.167199	0.008119	0.008409
RS	59	7.283042	4.311987	298.909844	0.007749	0.008032
RS	60	7.841460	4.311987	282.727393	0.007330	0.007603
RS	61	8.442113	4.311987	264.825660	0.006865	0.007128
RS	62	9.088198	4.311987	245.467894	0.006364	0.006614
RS	63	9.783149	4.311987	1467.426597	0.038042	0.039813
PA	4+25*2+4+6 0.050657467 0.021439631 9.783148977 3.122046189 0.202120835 0.265800219 0.340913753 0.409388062 0.498406059 0.653262403 0.957809884 1.507547794 2.307192146 3.190317992 3.917690242 4.346307159 4.463942930 4.327545989 4.028458625 3.674008443 3.348671937 3.095509606 2.925620794 2.831592767 2.798887696 2.812712923 2.859671945 2.927335508 3.004726330 3.133760592 4.311986893
//
IT	5017
RD	21
LK	-237752.245515
QD	-209.542702 -> -194.288932
RI	0.0061327433
TR	0.049726	0.021613
MT	9.887070
MM	C_pi: 2.087285, n_recomb: 39638.136712
RS	0	0.000000	3.565517	82.339455	0.002077	0.000113
RS	1	0.007581	3.565517	88.394164	0.002230	0.000717
RS	2	0.015738	3.565517	94.878832	0.002394	0.001540
RS	3	0.024512	3.565517	101.821597	0.002569	0.002338
RS	4	0.033952	0.203630	1868.718051	0.047144	0.043296
RS	5	0.044107	0.203630	1909.225961	0.048166	0.045774
RS	6	0.055032	0.269352	1479.195313	0.037317	0.035740
RS	7	0.066786	0.269352	1521.092903	0.038374	0.036546
RS	8	0.079431	0.345550	1221.827048	0.030825	0.029275
RS	9	0.093034	0.345550	1262.037855	0.031839	0.030311
RS	10	0.107669	0.412613	1092.346449	0.027558	0.026284
RS	11	0.123413	0.412613	1129.740170	0.028501	0.027492
RS	12	0.140351	0.498869	967.168235	0.024400	0.023706
RS	13	0.158573	0.498869	1001.998269	0.025279	0.024948
RS	14	0.178176	0.650663	797.535388	0.020120	0.020075
RS	15	0.199266	0.650663	829.817129	0.020935	0.021182
RS	16	0.221954	0.953621	591.112462	0.014913	0.015241
RS	17	0.246363	0.953621	619.427113	0.015627	0.016057
RS	18	0.272622	1.507554	412.004797	0.010394	0.010729
RS	19	0.300871	1.507554	434.841343	0.010970	0.011276
RS	20	0.331263	2.322801	298.564667	0.007532	0.007739
RS	21	0.363959	2.322801	316.657551	0.007989	0.008141
RS	22	0.399133	3.232298	241.638420	0.006096	0.006203
RS	23	0.436974	3.232298	256.927040	0.006482	0.006554
RS	24	0.477684	3.987617	221.524422	0.005589	0.005653
RS	25	0.521481	3.987617	235.733041	0.005947	0.006001
RS	26	0.568598	4.436713	225.419231	0.005687	0.005752
RS	27	0.619287	4.436713	239.786003	0.006049	0.006124
RS	28	0.673819	4.563997	247.788239	0.006251	0.006349
RS	29	0.732485	4.563997	263.213197	0.006640	0.006761
RS	30	0.795599	4.427041	287.904691	0.007263	0.007420
RS	31	0.863497	4.427041	305.070878	0.007696	0.007888
RS	32	0.936544	4.119987	346.724591	0.008747	0.008995
RS	33	1.015128	4.119987	366.018993	0.009234	0.009532
RS	34	1.099670	3.754148	422.978518	0.010671	0.011049
RS	35	1.190622	3.754148	444.195223	0.011206	0.011649
RS	36	1.288469	3.417576	510.776393	0.012886	0.013429
RS	37	1.393734	3.417576	532.833784	0.013442	0.014054
RS	38	1.506979	3.155238	599.769516	0.015131	0.015841
RS	39	1.628811	3.155238	620.731564	0.015660	0.016425
RS	40	1.759878	2.978781	677.595762	0.017095	0.017929
RS	41	1.900883	2.978781	695.103699	0.017536	0.018397
RS	42	2.052577	2.880586	734.036159	0.018518	0.019400
RS	43	2.215772	2.880586	745.937669	0.018819	0.019691
RS	44	2.391340	2.845700	763.711538	0.019267	0.020113
RS	45	2.580218	2.845700	768.519970	0.019388	0.020195
RS	46	2.783415	2.858930	766.023693	0.019325	0.020073
RS	47	3.002018	2.858930	763.062324	0.019251	0.019942
RS	48	3.237194	2.906491	743.853284	0.018766	0.019385
RS	49	3.490199	2.906491	733.152901	0.018496	0.019055
RS	50	3.762386	2.975557	701.967547	0.017709	0.018201
RS	51	4.055208	2.975557	684.049928	0.017257	0.017699
RS	52	4.370230	3.054806	645.376426	0.016282	0.016672
RS	53	4.709135	3.054806	621.078005	0.015669	0.016025
RS	54	5.073734	3.187770	569.432103	0.014366	0.014690
RS	55	5.465974	3.187770	541.451747	0.013660	0.013966
RS	56	5.887952	3.187770	510.043797	0.012868	0.013160
RS	57	6.341922	3.187770	475.637192	0.011999	0.012283
RS	58	6.830308	4.425302	323.263831	0.008155	0.008429
RS	59	7.355721	4.425302	309.160132	0.007800	0.008067
RS	60	7.920968	4.425302	293.037778	0.007393	0.007653
RS	61	8.529068	4.425302	275.094103	0.006940	0.007191
RS	62	9.183270	4.425302	255.586324	0.006448	0.006687
RS	63	9.887070	4.425302	1552.182300	0.039159	0.040899
PA	4+25*2+4+6 0.049726344 0.021612828 9.887070491 3.565517306 0.203630125 0.269352140 0.345549974 0.412612857 0.498869493 0.650663249 0.953621311 1.507553545 2.322800594 3.232297982 3.987616972 4.436712914 4.563996545 4.427041380 4.119986562 3.754147528 3.417575808 3.155238132 2.978781065 2.880586438 2.845699938 2.858930212 2.906491077 2.975556968 3.054805771 3.187769589 4.425302250
//
IT	4487
RD	22
LK	-237722.191203
QD	-200.562847 -> -186.283196
RI	0.0053938831
TR	0.048843	0.021780
MT	9.987396
MM	C_pi: 2.127291, n_recomb: 40686.018482
RS	0	0.000000	4.073384	74.110828	0.001822	0.000099
RS	1	0.007598	4.073384	79.594687	0.001956	0.000631
RS	2	0.015774	4.073384	85.472308	0.002101	0.001355
RS	3	0.024571	4.073384	91.770074	0.002256	0.002055
RS	4	0.034037	0.205112	1911.068049	0.046971	0.043196
RS	5	0.044222	0.205112	1953.237998	0.048008	0.045730
RS	6	0.055180	0.272833	1505.580521	0.037005	0.035527
RS	7	0.066971	0.272833	1549.140259	0.038075	0.036350
RS	8	0.079659	0.350151	1244.588844	0.030590	0.029119
RS	9	0.093310	0.350151	1286.258078	0.031614	0.030154
RS	10	0.107998	0.415844	1119.856666	0.027524	0.026294
RS	11	0.123803	0.415844	1158.556038	0.028476	0.027498
RS	12	0.140809	0.499395	998.736087	0.024547	0.023869
RS	13	0.159106	0.499395	1034.744693	0.025432	0.025109
RS	14	0.178795	0.648161	827.618740	0.020342	0.020296
RS	15	0.199979	0.648161	861.012877	0.021162	0.021408
RS	16	0.222772	0.949401	613.626566	0.015082	0.015406
RS	17	0.247298	0.949401	642.964264	0.015803	0.016233
RS	18	0.273687	1.507013	425.912428	0.010468	0.010802
RS	19	0.302082	1.507013	449.544394	0.011049	0.011356
RS	20	0.332634	2.336942	306.715963	0.007539	0.007745
RS	21	0.365507	2.336942	325.358688	0.007997	0.008151
RS	22	0.400878	3.271906	246.816573	0.006066	0.006174
RS	23	0.438937	3.271906	262.496172	0.006452	0.006525
RS	24	0.479888	4.054728	225.366721	0.005539	0.005603
RS	25	0.523951	4.054728	239.890159	0.005896	0.005950
RS	26	0.571362	4.524351	228.806110	0.005624	0.005687
RS	27	0.622375	4.524351	243.466884	0.005984	0.006055
RS	28	0.677264	4.661668	251.271390	0.006176	0.006269
RS	29	0.736324	4.661668	267.008971	0.006563	0.006676
RS	30	0.799872	4.524721	291.977794	0.007176	0.007324
RS	31	0.868248	4.524721	309.511417	0.007607	0.007786
RS	32	0.941820	4.210223	351.977320	0.008651	0.008881
RS	33	1.020982	4.210223	371.732005	0.009137	0.009413
RS	34	1.106159	3.833414	430.116971	0.010572	0.010922
RS	35	1.197808	3.833414	451.919005	0.011107	0.011517
RS	36	1.296422	3.485872	520.507529	0.012793	0.013296
RS	37	1.402528	3.485872	543.283860	0.013353	0.013919
RS	38	1.516697	3.214493	612.603377	0.015057	0.015715
RS	39	1.639541	3.214493	634.387121	0.015592	0.016302
RS	40	1.771719	3.031482	693.660181	0.017049	0.017823
RS	41	1.913941	3.031482	712.022321	0.017500	0.018299
RS	42	2.066969	2.929057	753.014877	0.018508	0.019326
RS	43	2.231625	2.929057	765.712765	0.018820	0.019630
RS	44	2.408792	2.891868	784.931877	0.019292	0.020078
RS	45	2.599422	2.891868	790.394131	0.019427	0.020176
RS	46	2.804536	2.904336	788.620770	0.019383	0.020077
RS	47	3.025236	2.904336	786.109091	0.019321	0.019962
RS	48	3.262705	2.952304	766.947336	0.018850	0.019423
RS	49	3.518219	2.952304	756.457777	0.018593	0.019110
RS	50	3.793147	3.022565	724.792517	0.017814	0.018268
RS	51	4.088966	3.022565	706.832153	0.017373	0.017780
RS	52	4.407263	3.103466	667.313140	0.016402	0.016761
RS	53	4.749745	3.103466	642.716575	0.015797	0.016126
RS	54	5.118250	3.240084	589.503545	0.014489	0.014789
RS	55	5.514756	3.240084	561.051102	0.013790	0.014073
RS	56	5.941391	3.240084	529.009971	0.013002	0.013275
RS	57	6.400443	3.240084	493.812300	0.012137	0.012403
RS	58	6.894376	4.536144	333.258311	0.008191	0.008448
RS	59	7.425840	4.536144	319.315739	0.007848	0.008101
RS	60	7.997687	4.536144	303.263843	0.007454	0.007700
RS	61	8.612986	4.536144	285.291303	0.007012	0.007251
RS	62	9.275038	4.536144	265.648967	0.006529	0.006758
RS	63	9.987396	4.536144	1637.729461	0.040253	0.041964
PA	4+25*2+4+6 0.048843431 0.021779978 9.987395532 4.073383928 0.205111556 0.272833043 0.350150547 0.415844265 0.499394969 0.648160999 0.949401490 1.507012964 2.336942401 3.271905790 4.054728436 4.524351213 4.661668132 4.524720546 4.210222856 3.833413911 3.485871851 3.214492730 3.031481925 2.929056999 2.891867632 2.904335785 2.952304492 3.022565091 3.103466451 3.240083526 4.536144396
//
IT	5526
RD	23
LK	-237694.053302
QD	-192.139039 -> -178.758042
RI	0.0047459073
TR	0.048005	0.021941
MT	10.084400
MM	C_pi: 2.166450, n_recomb: 41717.211100
RS	0	0.000000	4.654913	66.607588	0.001597	0.000087
RS	1	0.007615	4.654913	71.564207	0.001715	0.000555
RS	2	0.015809	4.654913	76.880240	0.001843	0.001190
RS	3	0.024628	4.654913	82.580260	0.001980	0.001805
RS	4	0.034118	0.206567	1952.145040	0.046795	0.043089
RS	5	0.044331	0.206567	1995.961190	0.047845	0.045678
[truncated: 9,991,507 more chars]
