# Supplementary material for: Recent speciation associated with range expansion and a shift to self-fertilization in North American Arabidopsis
Source: Nat Commun. 2022 Dec 8;13:7564. doi: 10.1038/s41467-022-35368-1 (PMC9732334; doi:10.1038/s41467-022-35368-1)
Supplement: Supplementary file 5 — Source Data [file 41467_2022_35368_MOESM5_ESM.zip › Source Data/SuppFig16-1_lyrNJ1_01.psmc]

CC
CC	Brief Description of the file format:
CC	  CC  comments
CC	  MM  useful-messages
CC	  RD  round-of-iterations
CC	  LL  \log[P(sequence)]
CC	  QD  Q-before-opt Q-after-opt
CC	  TR  \theta_0 \rho_0
CC	  RS  k t_k \lambda_k \pi_k \sum_{l\not=k}A_{kl} A_{kk}
CC	  DC  begin end best-k t_k+\Delta_k max-prob
CC
MM	Version: 0.6.5-r67
MM	pattern:4+25*2+4+6, n:63, n_free_lambdas:28
MM	n_iterations:25, skip:1, max_t:5, theta/rho:5
MM	is_decoding:0
MM	n_seqs:13, sum_L:985487, sum_n:106099
RD	0
LK	0.000000
QD	0.000000 -> 0.000000
RI	inf
TR	0.113910	0.022782
MT	5.000000
MM	C_pi: 1.000000, n_recomb: 22198.448568
RS	0	0.000000	1.000000	140.895830	0.006347	0.000000
RS	1	0.006440	1.000000	148.987062	0.006712	0.000000
RS	2	0.013294	1.000000	157.476297	0.007094	0.000000
RS	3	0.020590	1.000000	166.374290	0.007495	0.000000
RS	4	0.028356	1.000000	175.690801	0.007915	0.000000
RS	5	0.036622	1.000000	185.434359	0.008353	0.000000
RS	6	0.045421	1.000000	195.612004	0.008812	0.000000
RS	7	0.054785	1.000000	206.228990	0.009290	0.000000
RS	8	0.064753	1.000000	217.288468	0.009788	0.000000
RS	9	0.075363	1.000000	228.791128	0.010307	0.000000
RS	10	0.086656	1.000000	240.734816	0.010845	0.000000
RS	11	0.098677	1.000000	253.114108	0.011402	0.000000
RS	12	0.111471	1.000000	265.919861	0.011979	0.000000
RS	13	0.125090	1.000000	279.138719	0.012575	0.000000
RS	14	0.139585	1.000000	292.752600	0.013188	0.000000
RS	15	0.155014	1.000000	306.738147	0.013818	0.000000
RS	16	0.171437	1.000000	321.066158	0.014463	0.000000
RS	17	0.188917	1.000000	335.701000	0.015123	0.000000
RS	18	0.207523	1.000000	350.600010	0.015794	0.000000
RS	19	0.227327	1.000000	365.712900	0.016475	0.000000
RS	20	0.248406	1.000000	380.981174	0.017163	0.000000
RS	21	0.270843	1.000000	396.337572	0.017854	0.000000
RS	22	0.294725	1.000000	411.705561	0.018547	0.000000
RS	23	0.320144	1.000000	426.998903	0.019236	0.000000
RS	24	0.347201	1.000000	442.121307	0.019917	0.000000
RS	25	0.376000	1.000000	456.966210	0.020586	0.000000
RS	26	0.406654	1.000000	471.416716	0.021236	0.000000
RS	27	0.439282	1.000000	485.345722	0.021864	0.000000
RS	28	0.474011	1.000000	498.616284	0.022462	0.000000
RS	29	0.510976	1.000000	511.082245	0.023023	0.000000
RS	30	0.550322	1.000000	522.589181	0.023542	0.000000
RS	31	0.592202	1.000000	532.975709	0.024010	0.000000
RS	32	0.636779	1.000000	542.075181	0.024420	0.000000
RS	33	0.684227	1.000000	549.717813	0.024764	0.000000
RS	34	0.734730	1.000000	555.733269	0.025035	0.000000
RS	35	0.788485	1.000000	559.953724	0.025225	0.000000
RS	36	0.845702	1.000000	562.217391	0.025327	0.000000
RS	37	0.906604	1.000000	562.372516	0.025334	0.000000
RS	38	0.971428	1.000000	560.281775	0.025240	0.000000
RS	39	1.040426	1.000000	555.827030	0.025039	0.000000
RS	40	1.113868	1.000000	548.914311	0.024728	0.000000
RS	41	1.192040	1.000000	539.478916	0.024303	0.000000
RS	42	1.275245	1.000000	527.490435	0.023762	0.000000
RS	43	1.363809	1.000000	512.957487	0.023108	0.000000
RS	44	1.458076	1.000000	495.931942	0.022341	0.000000
RS	45	1.558414	1.000000	476.512328	0.021466	0.000000
RS	46	1.665214	1.000000	454.846150	0.020490	0.000000
RS	47	1.778891	1.000000	431.130822	0.019422	0.000000
RS	48	1.899889	1.000000	405.612931	0.018272	0.000000
RS	49	2.028679	1.000000	378.585593	0.017055	0.000000
RS	50	2.165763	1.000000	350.383735	0.015784	0.000000
RS	51	2.311675	1.000000	321.377210	0.014477	0.000000
RS	52	2.466983	1.000000	291.961801	0.013152	0.000000
RS	53	2.632293	1.000000	262.548285	0.011827	0.000000
RS	54	2.808249	1.000000	233.549913	0.010521	0.000000
RS	55	2.995536	1.000000	205.368810	0.009251	0.000000
RS	56	3.194884	1.000000	178.381960	0.008036	0.000000
RS	57	3.407070	1.000000	152.927551	0.006889	0.000000
RS	58	3.632920	1.000000	129.292563	0.005824	0.000000
RS	59	3.873315	1.000000	107.702444	0.004852	0.000000
RS	60	4.129191	1.000000	88.313689	0.003978	0.000000
RS	61	4.401545	1.000000	71.209942	0.003208	0.000000
RS	62	4.691438	1.000000	56.402041	0.002541	0.000000
RS	63	5.000000	1.000000	157.994876	0.007117	0.000000
PA	4+25*2+4+6 0.113909724 0.022781945 5.000000000 1.000000000 1.000000000 1.000000000 1.000000000 1.000000000 1.000000000 1.000000000 1.000000000 1.000000000 1.000000000 1.000000000 1.000000000 1.000000000 1.000000000 1.000000000 1.000000000 1.000000000 1.000000000 1.000000000 1.000000000 1.000000000 1.000000000 1.000000000 1.000000000 1.000000000 1.000000000 1.000000000 1.000000000
//
IT	5304
RD	1
LK	-278314.938845
QD	-2000.026139 -> -886.356013
RI	0.0830717251
TR	0.102149	0.019792
MT	6.102450
MM	C_pi: 1.025599, n_recomb: 19803.150689
RS	0	0.000000	0.192900	676.214840	0.034147	0.002706
RS	1	0.006771	0.192900	696.323327	0.035162	0.019781
RS	2	0.014001	0.192900	715.274144	0.036119	0.034717
RS	3	0.021719	0.192900	732.820122	0.037005	0.042511
RS	4	0.029961	0.234015	619.621895	0.031289	0.043914
RS	5	0.038761	0.234015	636.413008	0.032137	0.038595
RS	6	0.048156	0.328394	467.430739	0.023604	0.032397
RS	7	0.058188	0.328394	483.617166	0.024421	0.027717
RS	8	0.068899	0.444867	370.250904	0.018697	0.024388
RS	9	0.080335	0.444867	384.998984	0.019441	0.021870
RS	10	0.092546	0.581560	306.739857	0.015489	0.019728
RS	11	0.105583	0.581560	320.049519	0.016162	0.017775
RS	12	0.119503	0.736364	264.028496	0.013333	0.015992
RS	13	0.134366	0.736364	276.126889	0.013944	0.014423
RS	14	0.150235	0.898042	236.946468	0.011965	0.013098
RS	15	0.167178	0.898042	248.146637	0.012531	0.012009
RS	16	0.185269	1.054250	221.432272	0.011182	0.011125
RS	17	0.204584	1.054250	232.035486	0.011717	0.010413
RS	18	0.225208	1.196094	214.304489	0.010822	0.009840
RS	19	0.247228	1.196094	224.552102	0.011339	0.009378
RS	20	0.270739	1.318047	213.454183	0.010779	0.009003
RS	21	0.295841	1.318047	223.521245	0.011287	0.008698
RS	22	0.322644	1.416452	217.679104	0.010992	0.008459
RS	23	0.351261	1.416452	227.680862	0.011497	0.008291
RS	24	0.381816	1.488379	226.443658	0.011435	0.008205
RS	25	0.414440	1.488379	236.438116	0.011939	0.008212
RS	26	0.449273	1.533212	239.379867	0.012088	0.008322
RS	27	0.486464	1.533212	249.353522	0.012592	0.008541
RS	28	0.526174	1.553593	255.953212	0.012925	0.008872
RS	29	0.568572	1.553593	265.796808	0.013422	0.009315
RS	30	0.613841	1.554615	275.322033	0.013903	0.009866
RS	31	0.662175	1.554615	284.806809	0.014382	0.010516
RS	32	0.713782	1.542112	296.328823	0.014964	0.011256
RS	33	0.768884	1.542112	305.091582	0.015406	0.012072
RS	34	0.827716	1.521547	317.489097	0.016032	0.012948
RS	35	0.890532	1.521547	325.032332	0.016413	0.013865
RS	36	0.957601	1.497475	337.016603	0.017018	0.014800
RS	37	1.029211	1.497475	342.731389	0.017307	0.015728
RS	38	1.105671	1.473432	352.908874	0.017821	0.016619
RS	39	1.187307	1.473432	356.127174	0.017983	0.017444
RS	40	1.274470	1.451812	363.166498	0.018339	0.018176
RS	41	1.367536	1.451812	363.241225	0.018343	0.018792
RS	42	1.466903	1.433926	366.060110	0.018485	0.019270
RS	43	1.572999	1.433926	362.461923	0.018303	0.019596
RS	44	1.686278	1.420224	360.372152	0.018198	0.019759
RS	45	1.807227	1.420224	352.787259	0.017815	0.019756
RS	46	1.936365	1.410500	345.592221	0.017451	0.019589
RS	47	2.074248	1.410500	334.002471	0.016866	0.019262
RS	48	2.221467	1.404142	322.003648	0.016260	0.018787
RS	49	2.378654	1.404142	306.735690	0.015489	0.018175
RS	50	2.546484	1.400401	290.670000	0.014678	0.017442
RS	51	2.725678	1.400401	272.405546	0.013756	0.016603
RS	52	2.917005	1.398595	253.348644	0.012793	0.015674
RS	53	3.121287	1.398595	233.089881	0.011770	0.014674
RS	54	3.339401	1.398970	212.249064	0.010718	0.013617
RS	55	3.572283	1.398970	191.259739	0.009658	0.012521
RS	56	3.820934	1.398970	170.378642	0.008604	0.011401
RS	57	4.086422	1.398970	149.928192	0.007571	0.010272
RS	58	4.369885	1.432597	127.472393	0.006437	0.009151
RS	59	4.672542	1.432597	109.750786	0.005542	0.008054
RS	60	4.995691	1.432597	93.126779	0.004703	0.006997
RS	61	5.340721	1.432597	77.801737	0.003929	0.005996
RS	62	5.709114	1.432597	63.928603	0.003228	0.005064
RS	63	6.102450	1.432597	205.434848	0.010374	0.017962
PA	4+25*2+4+6 0.102149079 0.019792077 6.102449894 0.192900181 0.234014511 0.328394413 0.444867134 0.581560135 0.736364365 0.898041725 1.054249763 1.196093559 1.318046570 1.416452408 1.488378525 1.533211708 1.553592682 1.554614544 1.542112350 1.521547318 1.497474670 1.473431587 1.451811790 1.433925629 1.420224190 1.410499573 1.404142380 1.400400639 1.398594856 1.398969650 1.432597220
//
IT	4406
RD	2
LK	-276663.816228
QD	-920.691682 -> -658.557809
RI	0.1115236120
TR	0.097797	0.019378
MT	6.563886
MM	C_pi: 1.022714, n_recomb: 19339.159772
RS	0	0.000000	0.141845	908.316062	0.046968	0.002882
RS	1	0.006893	0.141845	923.400295	0.047748	0.020249
RS	2	0.014260	0.141845	935.494422	0.048373	0.037291
RS	3	0.022136	0.141845	944.250278	0.048826	0.048360
RS	4	0.030555	0.156063	865.311448	0.044744	0.044891
RS	5	0.039553	0.156063	871.491925	0.045064	0.045976
RS	6	0.049172	0.233590	590.369484	0.030527	0.032296
RS	7	0.059454	0.233590	603.040308	0.031182	0.031828
RS	8	0.070445	0.342119	422.596859	0.021852	0.023397
RS	9	0.082193	0.342119	436.014484	0.022546	0.023485
RS	10	0.094751	0.486358	317.504885	0.016418	0.018031
RS	11	0.108175	0.486358	329.882296	0.017058	0.018007
RS	12	0.122524	0.672497	248.467548	0.012848	0.014118
RS	13	0.137862	0.672497	259.441371	0.013415	0.013972
RS	14	0.154257	0.892787	204.381121	0.010568	0.011339
RS	15	0.171782	0.892787	214.114992	0.011072	0.011253
RS	16	0.190515	1.130925	177.250210	0.009165	0.009549
RS	17	0.210540	1.130925	186.066372	0.009621	0.009552
RS	18	0.231944	1.369167	161.415930	0.008347	0.008455
RS	19	0.254824	1.369167	169.623868	0.008771	0.008515
RS	20	0.279281	1.591380	153.382834	0.007931	0.007791
RS	21	0.305424	1.591380	161.234738	0.008337	0.007857
RS	22	0.333368	1.781677	151.362614	0.007827	0.007376
RS	23	0.363239	1.781677	159.061409	0.008225	0.007459
RS	24	0.395169	1.922673	154.820603	0.008006	0.007215
RS	25	0.429299	1.922673	162.536322	0.008405	0.007391
RS	26	0.465782	2.003176	163.642184	0.008462	0.007423
RS	27	0.504780	2.003176	171.501133	0.008868	0.007765
RS	28	0.546466	2.024843	177.593403	0.009183	0.008101
RS	29	0.591025	2.024843	185.644646	0.009599	0.008643
RS	30	0.638655	2.000565	196.084276	0.010139	0.009280
RS	31	0.689568	2.000565	204.258017	0.010562	0.010015
RS	32	0.743991	1.947395	218.107058	0.011278	0.010915
RS	33	0.802165	1.947395	226.178145	0.011695	0.011796
RS	34	0.864348	1.880978	242.177620	0.012523	0.012889
RS	35	0.930818	1.880978	249.744532	0.012914	0.013840
RS	36	1.001869	1.813240	266.309605	0.013770	0.015019
RS	37	1.077818	1.813240	272.802820	0.014106	0.015934
RS	38	1.159001	1.752162	288.110019	0.014898	0.017052
RS	39	1.245780	1.752162	292.843246	0.015143	0.017806
RS	40	1.338541	1.701984	305.115612	0.015777	0.018707
RS	41	1.437695	1.701984	307.378514	0.015894	0.019193
RS	42	1.543684	1.663974	315.203503	0.016299	0.019761
RS	43	1.656978	1.663974	314.374534	0.016256	0.019919
RS	44	1.778082	1.637463	316.909186	0.016387	0.020099
RS	45	1.907532	1.637463	312.561244	0.016162	0.019921
RS	46	2.045906	1.620586	309.617286	0.016010	0.019723
RS	47	2.193816	1.620586	301.592413	0.015595	0.019243
RS	48	2.351922	1.610974	293.552425	0.015179	0.018721
RS	49	2.520926	1.610974	281.999477	0.014582	0.017999
RS	50	2.701579	1.606359	269.641558	0.013943	0.017225
RS	51	2.894683	1.606359	255.024431	0.013187	0.016322
RS	52	3.101098	1.604971	239.366997	0.012377	0.015372
RS	53	3.321740	1.604971	222.447842	0.011502	0.014348
RS	54	3.557590	1.607675	204.422536	0.010570	0.013281
RS	55	3.809697	1.607675	186.271274	0.009632	0.012191
RS	56	4.079181	1.607675	167.874959	0.008681	0.011085
RS	57	4.367239	1.607675	149.527083	0.007732	0.009976
RS	58	4.675153	1.684202	126.111207	0.006521	0.008692
RS	59	5.004290	1.684202	110.500984	0.005714	0.007684
RS	60	5.356114	1.684202	95.505869	0.004938	0.006707
RS	61	5.732187	1.684202	81.345919	0.004206	0.005777
RS	62	6.134183	1.684202	68.209592	0.003527	0.004906
RS	63	6.563886	1.684202	238.775943	0.012347	0.018134
PA	4+25*2+4+6 0.097797305 0.019378267 6.563886211 0.141844666 0.156063087 0.233589731 0.342118972 0.486357571 0.672496672 0.892786613 1.130925417 1.369167217 1.591380314 1.781677473 1.922672507 2.003176125 2.024843123 2.000564583 1.947394517 1.880977930 1.813239698 1.752161874 1.701984376 1.663974355 1.637463463 1.620586227 1.610973564 1.606359467 1.604971347 1.607674523 1.684202268
//
IT	4491
RD	3
LK	-276252.909087
QD	-703.287374 -> -606.113342
RI	0.1138248488
TR	0.094893	0.019560
MT	6.815380
MM	C_pi: 1.062889, n_recomb: 20277.222138
RS	0	0.000000	0.144304	944.415318	0.046575	0.002761
RS	1	0.006956	0.144304	961.040353	0.047395	0.019182
RS	2	0.014395	0.144304	974.577856	0.048063	0.035309
RS	3	0.022352	0.144304	984.653082	0.048560	0.045937
RS	4	0.030862	0.137334	1039.543938	0.051267	0.047491
RS	5	0.039964	0.137334	1038.275046	0.051204	0.049750
RS	6	0.049700	0.206047	696.560189	0.034352	0.033796
RS	7	0.060112	0.206047	707.138221	0.034874	0.034390
RS	8	0.071249	0.306878	484.803610	0.023909	0.024122
RS	9	0.083160	0.306878	498.175396	0.024568	0.024977
RS	10	0.095900	0.448532	351.712736	0.017345	0.018198
RS	11	0.109526	0.448532	364.587218	0.017980	0.018770
RS	12	0.124100	0.644719	263.741022	0.013007	0.013919
RS	13	0.139687	0.644719	275.160375	0.013570	0.014224
RS	14	0.156359	0.894277	207.401060	0.010228	0.010937
RS	15	0.174190	0.894277	217.336658	0.010718	0.011180
RS	16	0.193261	1.182980	172.399828	0.008502	0.009041
RS	17	0.213659	1.182980	181.168021	0.008935	0.009289
RS	18	0.235476	1.490255	151.248445	0.007459	0.007900
RS	19	0.258811	1.490255	159.206436	0.007851	0.008142
RS	20	0.283768	1.793712	139.287548	0.006869	0.007212
RS	21	0.310461	1.793712	146.738976	0.007237	0.007407
RS	22	0.339011	2.066100	134.217470	0.006619	0.006779
RS	23	0.369547	2.066100	141.418069	0.006974	0.006944
RS	24	0.402206	2.271145	135.514298	0.006683	0.006611
RS	25	0.437138	2.271145	142.701993	0.007038	0.006834
RS	26	0.474499	2.380558	143.266980	0.007065	0.006840
RS	27	0.514459	2.380558	150.654270	0.007430	0.007203
RS	28	0.557198	2.392560	157.449425	0.007765	0.007576
RS	29	0.602910	2.392560	165.180587	0.008146	0.008121
RS	30	0.651801	2.330530	177.613462	0.008759	0.008862
RS	31	0.704093	2.330530	185.705720	0.009158	0.009583
RS	32	0.760022	2.226856	202.765226	0.010000	0.010649
RS	33	0.819842	2.226856	211.051011	0.010408	0.011498
RS	34	0.883822	2.109728	231.236760	0.011404	0.012806
RS	35	0.952253	2.109728	239.322960	0.011803	0.013705
RS	36	1.025443	1.998574	260.603316	0.012852	0.015119
RS	37	1.103724	1.998574	267.870781	0.013210	0.015961
RS	38	1.187450	1.904615	287.810711	0.014194	0.017295
RS	39	1.276999	1.904615	293.477774	0.014473	0.017952
RS	40	1.372778	1.832313	309.707773	0.015274	0.019013
RS	41	1.475218	1.832313	312.955390	0.015434	0.019386
RS	42	1.584783	1.781474	323.686570	0.015963	0.020041
RS	43	1.701970	1.781474	323.805272	0.015969	0.020085
RS	44	1.827307	1.749320	328.123083	0.016182	0.020288
RS	45	1.961362	1.749320	324.634310	0.016010	0.020010
RS	46	2.104742	1.731766	322.543312	0.015907	0.019795
RS	47	2.258094	1.731766	315.264601	0.015548	0.019242
RS	48	2.422113	1.724420	307.465114	0.015163	0.018689
RS	49	2.597541	1.724420	296.523670	0.014623	0.017924
RS	50	2.785171	1.723444	284.072647	0.014009	0.017127
RS	51	2.985851	1.723444	269.895350	0.013310	0.016209
RS	52	3.200489	1.726045	253.963941	0.012525	0.015249
RS	53	3.430057	1.726045	237.260376	0.011701	0.014230
RS	54	3.675593	1.734896	218.542450	0.010778	0.013157
RS	55	3.938208	1.734896	200.392807	0.009883	0.012085
RS	56	4.219088	1.734896	181.793905	0.008965	0.011000
RS	57	4.519506	1.734896	163.043761	0.008041	0.009912
RS	58	4.840819	1.860654	135.561106	0.006685	0.008472
RS	59	5.184481	1.860654	120.187142	0.005927	0.007535
RS	60	5.552047	1.860654	105.175509	0.005187	0.006622
RS	61	5.945180	1.860654	90.763456	0.004476	0.005746
RS	62	6.365657	1.860654	77.165991	0.003806	0.004918
RS	63	6.815380	1.860654	287.662454	0.014186	0.018992
PA	4+25*2+4+6 0.094893047 0.019559635 6.815380325 0.144303670 0.137333600 0.206046630 0.306877888 0.448531806 0.644718832 0.894277038 1.182979807 1.490254980 1.793711514 2.066099923 2.271145164 2.380557851 2.392559652 2.330529835 2.226855555 2.109728450 1.998573603 1.904614809 1.832312681 1.781474008 1.749319800 1.731765685 1.724420286 1.723444206 1.726044916 1.734896219 1.860653939
//
IT	4774
RD	4
LK	-276081.833850
QD	-636.917164 -> -575.935188
RI	0.1030282764
TR	0.092302	0.019892
MT	6.998060
MM	C_pi: 1.112793, n_recomb: 21575.301212
RS	0	0.000000	0.158478	922.051841	0.042736	0.002611
RS	1	0.007000	0.158478	942.586216	0.043688	0.017983
RS	2	0.014490	0.158478	960.505860	0.044519	0.032739
RS	3	0.022504	0.158478	975.427787	0.045210	0.042123
RS	4	0.031079	0.131302	1184.201597	0.054887	0.049864
RS	5	0.040254	0.131302	1178.832602	0.054638	0.051989
RS	6	0.050072	0.195247	795.422173	0.036867	0.035288
RS	7	0.060577	0.195247	805.102949	0.037316	0.036071
RS	8	0.071817	0.290398	551.256259	0.025550	0.025038
RS	9	0.083844	0.290398	565.169806	0.026195	0.026136
RS	10	0.096712	0.427544	395.366197	0.018325	0.018704
RS	11	0.110482	0.427544	409.232736	0.018968	0.019513
RS	12	0.125215	0.626036	290.294866	0.013455	0.014096
RS	13	0.140980	0.626036	302.674230	0.014029	0.014597
RS	14	0.157848	0.890889	222.307354	0.010304	0.010887
RS	15	0.175897	0.890889	232.976466	0.010798	0.011278
RS	16	0.195210	1.211943	179.766894	0.008332	0.008849
RS	17	0.215874	1.211943	189.026069	0.008761	0.009208
RS	18	0.237985	1.569380	153.645751	0.007121	0.007619
RS	19	0.261643	1.569380	161.895083	0.007504	0.007946
RS	20	0.286958	1.938758	138.164525	0.006404	0.006870
RS	21	0.314044	1.938758	145.754182	0.006756	0.007122
RS	22	0.343027	2.284403	130.523762	0.006050	0.006386
RS	23	0.374038	2.284403	137.755633	0.006385	0.006586
RS	24	0.407220	2.549940	130.228225	0.006036	0.006189
RS	25	0.442724	2.549940	137.400456	0.006368	0.006425
RS	26	0.480714	2.685847	137.552231	0.006375	0.006413
RS	27	0.521363	2.685847	144.953685	0.006719	0.006770
RS	28	0.564858	2.684757	152.651832	0.007075	0.007174
RS	29	0.611397	2.684757	160.509577	0.007440	0.007697
RS	30	0.661193	2.582071	175.200335	0.008120	0.008518
RS	31	0.714476	2.582071	183.603149	0.008510	0.009203
RS	32	0.771488	2.427753	204.188611	0.009464	0.010402
RS	33	0.832491	2.427753	213.006158	0.009873	0.011205
RS	34	0.897764	2.263087	237.701604	0.011017	0.012686
RS	35	0.967606	2.263087	246.521559	0.011426	0.013532
RS	36	1.042337	2.114050	272.757530	0.012642	0.015137
RS	37	1.122298	2.114050	280.876468	0.013018	0.015921
RS	38	1.207857	1.993732	305.473764	0.014158	0.017428
RS	39	1.299406	1.993732	311.979879	0.014460	0.018025
RS	40	1.397362	1.905705	331.857490	0.015381	0.019209
RS	41	1.502175	1.905705	335.801063	0.015564	0.019523
RS	42	1.614325	1.847695	348.750884	0.016164	0.020238
RS	43	1.734325	1.847695	349.336296	0.016191	0.020230
RS	44	1.862725	1.814625	354.420886	0.016427	0.020435
RS	45	2.000113	1.814625	351.145681	0.016275	0.020120
RS	46	2.147117	1.800220	348.681742	0.016161	0.019871
RS	47	2.304412	1.800220	341.384973	0.015823	0.019299
RS	48	2.472718	1.798201	332.524500	0.015412	0.018704
RS	49	2.652804	1.798201	321.366476	0.014895	0.017936
RS	50	2.845496	1.803297	307.555457	0.014255	0.017104
RS	51	3.051676	1.803297	292.982195	0.013580	0.016199
RS	52	3.272289	1.811834	275.617558	0.012775	0.015218
RS	53	3.508344	1.811834	258.339149	0.011974	0.014220
RS	54	3.760923	1.829060	237.813914	0.011023	0.013124
RS	55	4.031182	1.829060	218.988220	0.010150	0.012080
RS	56	4.320358	1.829060	199.545106	0.009249	0.011018
RS	57	4.629777	1.829060	179.795556	0.008333	0.009951
RS	58	4.960854	2.008207	147.011219	0.006814	0.008344
RS	59	5.315106	2.008207	131.529899	0.006096	0.007472
RS	60	5.694155	2.008207	116.214178	0.005386	0.006613
RS	61	6.099738	2.008207	101.314986	0.004696	0.005781
RS	62	6.533710	2.008207	87.068467	0.004036	0.004988
RS	63	6.998060	2.008207	341.709415	0.015838	0.020093
PA	4+25*2+4+6 0.092302207 0.019891696 6.998059577 0.158478053 0.131302099 0.195247307 0.290397823 0.427543664 0.626035946 0.890888668 1.211942943 1.569379865 1.938758117 2.284402977 2.549939704 2.685846524 2.684757060 2.582071015 2.427752850 2.263086770 2.114049811 1.993731970 1.905704722 1.847695420 1.814624778 1.800220385 1.798200719 1.803296880 1.811833913 1.829060255 2.008207320
//
IT	4473
RD	5
LK	-275966.202599
QD	-598.919066 -> -549.354835
RI	0.0909362535
TR	0.089837	0.020255
MT	7.155189
MM	C_pi: 1.161670, n_recomb: 22919.005647
RS	0	0.000000	0.176224	886.778838	0.038692	0.002467
RS	1	0.007037	0.176224	910.820933	0.039741	0.016867
RS	2	0.014569	0.176224	932.803597	0.040700	0.030345
RS	3	0.022632	0.176224	952.353743	0.041553	0.038544
RS	4	0.031261	0.129154	1309.823966	0.057150	0.051771
RS	5	0.040498	0.129154	1302.115685	0.056814	0.053486
RS	6	0.050385	0.190611	884.015943	0.038571	0.036462
RS	7	0.060968	0.190611	893.490963	0.038985	0.037188
RS	8	0.072295	0.281708	614.813203	0.026825	0.025835
RS	9	0.084420	0.281708	629.488768	0.027466	0.026996
RS	10	0.097397	0.414317	440.297504	0.019211	0.019232
RS	11	0.111288	0.414317	455.274582	0.019864	0.020151
RS	12	0.126157	0.612046	319.870094	0.013957	0.014369
RS	13	0.142071	0.612046	333.343337	0.014544	0.014973
RS	14	0.159106	0.885142	240.852720	0.010509	0.010959
RS	15	0.177339	0.885142	252.411214	0.011013	0.011432
RS	16	0.196856	1.227930	191.022770	0.008335	0.008784
RS	17	0.217746	1.227930	200.940093	0.008767	0.009206
RS	18	0.240106	1.623212	160.082046	0.006985	0.007463
RS	19	0.264039	1.623212	168.794086	0.007365	0.007836
RS	20	0.289657	2.047548	141.192814	0.006161	0.006643
RS	21	0.317077	2.047548	149.090850	0.006505	0.006928
RS	22	0.346427	2.459940	131.081506	0.005719	0.006104
RS	23	0.377842	2.459940	138.508690	0.006043	0.006321
RS	24	0.411468	2.784211	129.303470	0.005642	0.005869
RS	25	0.447460	2.784211	136.614268	0.005961	0.006109
RS	26	0.485985	2.946733	136.308452	0.005947	0.006077
RS	27	0.527221	2.946733	143.864241	0.006277	0.006422
RS	28	0.571359	2.932541	152.416925	0.006650	0.006843
RS	29	0.618603	2.932541	160.523627	0.007004	0.007339
RS	30	0.669172	2.789705	177.431711	0.007742	0.008218
RS	31	0.723298	2.789705	186.246494	0.008126	0.008866
RS	32	0.781234	2.587017	210.344253	0.009178	0.010164
RS	33	0.843247	2.587017	219.770542	0.009589	0.010926
RS	34	0.909624	2.378782	248.997324	0.010864	0.012542
RS	35	0.980672	2.378782	258.597163	0.011283	0.013347
RS	36	1.056719	2.196610	289.814146	0.012645	0.015104
RS	37	1.138118	2.196610	298.788465	0.013037	0.015851
RS	38	1.225245	2.054486	328.003217	0.014311	0.017497
RS	39	1.318503	2.054486	335.296596	0.014630	0.018063
RS	40	1.418323	1.954535	358.642073	0.015648	0.019345
RS	41	1.525168	1.954535	363.166571	0.015846	0.019636
RS	42	1.639532	1.892257	377.985983	0.016492	0.020391
RS	43	1.761944	1.892257	378.865111	0.016531	0.020369
RS	44	1.892970	1.860381	384.230783	0.016765	0.020564
RS	45	2.033216	1.860381	380.955991	0.016622	0.020244
RS	46	2.183331	1.850650	377.570357	0.016474	0.019956
RS	47	2.344010	1.850650	370.026044	0.016145	0.019389
RS	48	2.515996	1.855074	359.571758	0.015689	0.018746
RS	49	2.700085	1.855074	347.974015	0.015183	0.017995
RS	50	2.897128	1.867095	332.337022	0.014500	0.017124
RS	51	3.108038	1.867095	317.169681	0.013839	0.016241
RS	52	3.333789	1.882258	297.994159	0.013002	0.015235
RS	53	3.575426	1.882258	279.982358	0.012216	0.014262
RS	54	3.834067	1.908752	257.295711	0.011226	0.013135
RS	55	4.110909	1.908752	237.697455	0.010371	0.012120
RS	56	4.407233	1.908752	217.328753	0.009482	0.011083
RS	57	4.724409	1.908752	196.514213	0.008574	0.010036
RS	58	5.063905	2.144127	157.913662	0.006890	0.008257
RS	59	5.427291	2.144127	142.364209	0.006212	0.007442
RS	60	5.816249	2.144127	126.804551	0.005533	0.006633
RS	61	6.232578	2.144127	111.494252	0.004865	0.005841
RS	62	6.678204	2.144127	96.684854	0.004219	0.005078
RS	63	7.155189	2.144127	396.847238	0.017315	0.021279
PA	4+25*2+4+6 0.089836509 0.020255450 7.155189165 0.176223587 0.129154085 0.190610869 0.281708398 0.414317071 0.612046236 0.885141855 1.227929953 1.623212353 2.047548122 2.459939595 2.784210745 2.946732564 2.932540768 2.789705205 2.587016711 2.378781798 2.196609720 2.054486477 1.954535207 1.892257158 1.860380812 1.850650372 1.855073591 1.867094740 1.882257911 1.908751614 2.144127462
//
IT	4037
RD	6
LK	-275869.822349
QD	-567.954789 -> -524.258464
RI	0.0804651076
TR	0.087481	0.020616
MT	7.300671
MM	C_pi: 1.208103, n_recomb: 24242.770056
RS	0	0.000000	0.195125	852.182835	0.035152	0.002333
RS	1	0.007071	0.195125	878.913187	0.036255	0.015865
RS	2	0.014642	0.195125	904.086298	0.037293	0.028256
RS	3	0.022748	0.195125	927.349145	0.038253	0.035483
RS	4	0.031427	0.128444	1423.118641	0.058703	0.053292
RS	5	0.040720	0.128444	1413.959930	0.058325	0.054600
RS	6	0.050670	0.188881	962.853781	0.039717	0.037319
RS	7	0.061323	0.188881	972.584682	0.040119	0.037937
RS	8	0.072730	0.277163	673.584810	0.027785	0.026467
RS	9	0.084943	0.277163	689.145410	0.028427	0.027629
RS	10	0.098020	0.405708	483.955475	0.019963	0.019711
RS	11	0.112022	0.405708	500.064818	0.020627	0.020687
RS	12	0.127013	0.601492	349.880777	0.014432	0.014661
RS	13	0.143065	0.601492	364.474982	0.015034	0.015329
RS	14	0.160252	0.879128	260.518732	0.010746	0.011081
RS	15	0.178654	0.879128	273.013549	0.011262	0.011607
RS	16	0.198357	1.237287	203.683240	0.008402	0.008782
RS	17	0.219453	1.237287	214.317642	0.008840	0.009244
RS	18	0.242040	1.662350	168.056593	0.006932	0.007373
RS	19	0.266225	1.662350	177.295242	0.007313	0.007776
RS	20	0.292120	2.133974	145.819561	0.006015	0.006484
RS	21	0.319846	2.133974	154.089536	0.006356	0.006790
RS	22	0.349533	2.608572	133.260090	0.005497	0.005888
RS	23	0.381318	2.608572	140.941607	0.005814	0.006117
RS	24	0.415351	2.991106	130.004784	0.005363	0.005614
RS	25	0.451791	2.991106	137.505766	0.005672	0.005853
RS	26	0.490806	3.181740	136.664418	0.005637	0.005800
RS	27	0.532581	3.181740	144.416150	0.005957	0.006131
RS	28	0.577309	3.155794	153.709752	0.006340	0.006560
RS	29	0.625201	3.155794	162.095078	0.006686	0.007029
RS	30	0.676478	2.974241	181.081448	0.007470	0.007948
RS	31	0.731381	2.974241	190.325968	0.007851	0.008562
RS	32	0.790166	2.725473	217.805748	0.008984	0.009936
RS	33	0.853108	2.725473	227.848781	0.009399	0.010662
RS	34	0.920500	2.476757	261.513434	0.010787	0.012386
RS	35	0.992657	2.476757	271.893110	0.011215	0.013158
RS	36	1.069917	2.264642	308.040642	0.012706	0.015041
RS	37	1.152639	2.264642	317.860549	0.013112	0.015763
RS	38	1.241210	2.103418	351.651671	0.014505	0.017526
RS	39	1.336044	2.103418	359.707654	0.014838	0.018078
RS	40	1.437584	1.993494	386.439277	0.015940	0.019441
RS	41	1.546303	1.993494	391.501395	0.016149	0.019728
RS	42	1.662709	1.928179	408.037100	0.016831	0.020516
RS	43	1.787347	1.928179	409.150649	0.016877	0.020497
RS	44	1.920797	1.898177	414.583446	0.017101	0.020680
RS	45	2.063683	1.898177	411.242822	0.016964	0.020370
RS	46	2.216672	1.893445	406.701722	0.016776	0.020042
RS	47	2.380479	1.893445	398.847474	0.016452	0.019493
RS	48	2.555868	1.904446	386.587180	0.015946	0.018804
RS	49	2.743659	1.904446	374.499635	0.015448	0.018076
RS	50	2.944728	1.923440	356.869920	0.014721	0.017166
RS	51	3.160014	1.923440	341.075939	0.014069	0.016309
RS	52	3.390522	1.945263	319.971031	0.013199	0.015277
RS	53	3.637330	1.945263	301.214303	0.012425	0.014331
RS	54	3.901588	1.981182	276.248835	0.011395	0.013170
RS	55	4.184531	1.981182	255.896151	0.010556	0.012184
RS	56	4.487481	1.981182	234.627497	0.009678	0.011170
RS	57	4.811852	1.981182	212.780299	0.008777	0.010140
RS	58	5.159158	2.274795	168.064784	0.006933	0.008189
RS	59	5.531022	2.274795	152.525103	0.006292	0.007427
RS	60	5.929179	2.274795	136.812898	0.005643	0.006663
RS	61	6.355489	2.274795	121.192174	0.004999	0.005907
RS	62	6.811943	2.274795	105.925184	0.004369	0.005173
RS	63	7.300671	2.274795	452.699721	0.018674	0.022489
PA	4+25*2+4+6 0.087481272 0.020615897 7.300670878 0.195124865 0.128444497 0.188881407 0.277162704 0.405708119 0.601491757 0.879128222 1.237286604 1.662350066 2.133974361 2.608571581 2.991106288 3.181740286 3.155794492 2.974240739 2.725473137 2.476757365 2.264642078 2.103418310 1.993494463 1.928178565 1.898176539 1.893445214 1.904445755 1.923439610 1.945262534 1.981182441 2.274795376
//
IT	5261
RD	7
LK	-275784.240023
QD	-540.198994 -> -500.730795
RI	0.0718734681
TR	0.085248	0.020964
MT	7.438771
MM	C_pi: 1.252376, n_recomb: 25538.250190
RS	0	0.000000	0.214322	821.661773	0.032174	0.002212
RS	1	0.007102	0.214322	850.403803	0.033299	0.014976
RS	2	0.014709	0.214322	878.014498	0.034380	0.026453
RS	3	0.022856	0.214322	904.164856	0.035404	0.032908
RS	4	0.031581	0.128312	1528.607810	0.059856	0.054539
RS	5	0.040926	0.128312	1518.445287	0.059458	0.055504
RS	6	0.050935	0.188727	1033.605949	0.040473	0.037922
RS	7	0.061655	0.188727	1043.923105	0.040877	0.038441
RS	8	0.073136	0.275097	727.651351	0.028493	0.026951
RS	9	0.085432	0.275097	744.188897	0.029140	0.028095
RS	10	0.098602	0.400096	525.769096	0.020588	0.020130
RS	11	0.112707	0.400096	543.011051	0.021263	0.021138
RS	12	0.127814	0.593487	379.577141	0.014863	0.014947
RS	13	0.143994	0.593487	395.290373	0.015478	0.015659
RS	14	0.161323	0.873553	280.515391	0.010984	0.011227
RS	15	0.179883	0.873553	293.960401	0.011511	0.011789
RS	16	0.199761	1.243005	216.936436	0.008495	0.008816
RS	17	0.221050	1.243005	228.312276	0.008940	0.009306
RS	18	0.243852	1.692288	176.731698	0.006920	0.007324
RS	19	0.268273	1.692288	186.525591	0.007304	0.007748
RS	20	0.294429	2.205574	151.180817	0.005920	0.006368
RS	21	0.322442	2.205574	159.850958	0.006259	0.006689
RS	22	0.352444	2.739078	136.166325	0.005332	0.005717
RS	23	0.384578	2.739078	144.126383	0.005644	0.005953
RS	24	0.418994	3.180133	131.406495	0.005145	0.005403
RS	25	0.455854	3.180133	139.115646	0.005447	0.005639
RS	26	0.495332	3.401039	137.656882	0.005390	0.005564
RS	27	0.537613	3.401039	145.614307	0.005702	0.005881
RS	28	0.582898	3.365258	155.520458	0.006090	0.006311
RS	29	0.631399	3.365258	164.184505	0.006429	0.006756
RS	30	0.683344	3.146561	185.082751	0.007247	0.007702
RS	31	0.738979	3.146561	194.748394	0.007626	0.008286
RS	32	0.798565	2.853594	225.438963	0.008828	0.009717
RS	33	0.862383	2.853594	236.085488	0.009244	0.010412
RS	34	0.930733	2.566583	274.052076	0.010731	0.012223
RS	35	1.003938	2.566583	285.199065	0.011168	0.012969
RS	36	1.082342	2.326579	326.200816	0.012773	0.014956
RS	37	1.166315	2.326579	336.857598	0.013190	0.015662
RS	38	1.256251	2.147819	375.197483	0.014692	0.017526
RS	39	1.352575	2.147819	384.010059	0.015037	0.018072
RS	40	1.455739	2.028859	414.115410	0.016215	0.019508
RS	41	1.566231	2.028859	419.708905	0.016435	0.019798
RS	42	1.684571	1.960901	437.928528	0.017148	0.020617
RS	43	1.811314	1.960901	439.269409	0.017200	0.020609
RS	44	1.947060	1.932792	444.709007	0.017413	0.020782
RS	45	2.092446	1.932792	441.297328	0.017280	0.020490
RS	46	2.248158	1.932847	435.532804	0.017054	0.020127
RS	47	2.414930	1.932847	427.368296	0.016734	0.019600
RS	48	2.593545	1.950120	413.244417	0.016181	0.018869
RS	49	2.784846	1.950120	400.673180	0.015689	0.018167
RS	50	2.989734	1.975766	381.014410	0.014919	0.017221
RS	51	3.209173	1.975766	364.606231	0.014277	0.016391
RS	52	3.444198	2.003972	341.552695	0.013374	0.015334
RS	53	3.695914	2.003972	322.070094	0.012611	0.014415
RS	54	3.965508	2.049099	294.792696	0.011543	0.013219
RS	55	4.254248	2.049099	273.715057	0.010718	0.012260
RS	56	4.563496	2.049099	251.579740	0.009851	0.011267
RS	57	4.894707	2.049099	228.736126	0.008957	0.010253
RS	58	5.249442	2.402313	177.675777	0.006957	0.008133
RS	59	5.629370	2.402313	162.202656	0.006351	0.007419
RS	60	6.036282	2.402313	146.405894	0.005733	0.006696
RS	61	6.472093	2.402313	130.550837	0.005112	0.005974
RS	62	6.938857	2.402313	114.906868	0.004499	0.005265
RS	63	7.438771	2.402313	509.601577	0.019954	0.023696
PA	4+25*2+4+6 0.085248060 0.020963771 7.438771318 0.214322383 0.128312479 0.188727260 0.275096690 0.400095843 0.593486502 0.873552849 1.243005321 1.692287637 2.205574340 2.739077777 3.180132786 3.401039154 3.365258149 3.146561175 2.853593580 2.566582619 2.326578843 2.147818583 2.028858602 1.960900978 1.932791538 1.932846696 1.950120081 1.975766308 2.003972368 2.049098915 2.402313120
//
IT	4571
RD	8
LK	-275706.762050
QD	-514.856829 -> -478.885778
RI	0.0648477243
TR	0.083146	0.021298
MT	7.570496
MM	C_pi: 1.294829, n_recomb: 26807.675542
RS	0	0.000000	0.233508	795.428339	0.029672	0.002102
RS	1	0.007132	0.233508	825.693043	0.030801	0.014185
RS	2	0.014772	0.233508	855.183516	0.031901	0.024890
RS	3	0.022957	0.233508	883.595525	0.032961	0.030729
RS	4	0.031726	0.128407	1629.130929	0.060771	0.055596
RS	5	0.041120	0.128407	1618.181593	0.060363	0.056286
RS	6	0.051184	0.189492	1097.907938	0.040955	0.038334
RS	7	0.061966	0.189492	1109.051580	0.041371	0.038774
RS	8	0.073517	0.274600	777.608856	0.029007	0.027316
RS	9	0.085892	0.274600	795.196778	0.029663	0.028435
RS	10	0.099149	0.396491	565.773996	0.021105	0.020492
RS	11	0.113352	0.396491	584.144968	0.021790	0.021521
RS	12	0.128567	0.587313	408.792054	0.015249	0.015221
RS	13	0.144868	0.587313	425.614854	0.015877	0.015965
RS	14	0.162331	0.868487	300.595390	0.011213	0.011382
RS	15	0.181040	0.868487	314.993672	0.011750	0.011972
RS	16	0.201082	1.246413	230.494330	0.008598	0.008871
RS	17	0.222555	1.246413	242.623581	0.009051	0.009382
RS	18	0.245558	1.715767	185.795715	0.006931	0.007303
RS	19	0.270202	1.715767	196.160443	0.007317	0.007742
RS	20	0.296604	2.266337	156.940882	0.005854	0.006282
RS	21	0.324888	2.266337	166.025944	0.006193	0.006614
RS	22	0.355190	2.856078	139.450666	0.005202	0.005577
RS	23	0.387652	2.856078	147.700283	0.005510	0.005818
RS	24	0.422430	3.356236	133.145762	0.004967	0.005223
RS	25	0.459688	3.356236	141.068488	0.005262	0.005457
RS	26	0.499603	3.609796	138.916224	0.005182	0.005358
RS	27	0.542364	3.609796	147.077653	0.005486	0.005663
RS	28	0.588176	3.566328	157.470941	0.005874	0.006088
RS	29	0.637254	3.566328	166.403522	0.006207	0.006512
RS	30	0.689832	3.312037	189.044132	0.007052	0.007475
RS	31	0.746161	3.312037	199.113155	0.007427	0.008033
RS	32	0.806506	2.976372	232.831481	0.008685	0.009507
RS	33	0.871155	2.976372	244.060762	0.009104	0.010175
RS	34	0.940414	2.652643	286.173818	0.010675	0.012056
RS	35	1.014613	2.652643	298.071319	0.011119	0.012781
RS	36	1.094103	2.386109	343.836828	0.012826	0.014857
RS	37	1.179263	2.386109	355.323371	0.013255	0.015550
RS	38	1.270496	2.190727	398.192864	0.014854	0.017503
RS	39	1.368235	2.190727	407.765871	0.015211	0.018048
RS	40	1.472944	2.063156	441.270403	0.016461	0.019551
RS	41	1.585121	2.063156	447.407529	0.016690	0.019849
RS	42	1.705298	1.992570	467.346666	0.017433	0.020698
RS	43	1.834046	1.992570	468.932621	0.017492	0.020705
RS	44	1.971976	1.966081	474.406841	0.017697	0.020872
RS	45	2.119742	1.966081	470.945739	0.017568	0.020600
RS	46	2.278046	1.970500	463.977152	0.017308	0.020207
RS	47	2.447640	1.970500	455.526875	0.016992	0.019704
RS	48	2.629329	1.993562	439.560979	0.016397	0.018937
RS	49	2.823976	1.993562	426.531388	0.015911	0.018261
RS	50	3.032504	2.025386	404.868938	0.015103	0.017284
RS	51	3.255903	2.025386	387.870649	0.014469	0.016480
RS	52	3.495235	2.059553	362.892908	0.013537	0.015401
RS	53	3.751635	2.059553	342.706491	0.012784	0.014506
RS	54	4.026320	2.113465	313.119705	0.011680	0.013278
RS	55	4.320595	2.113465	291.339014	0.010868	0.012343
RS	56	4.635857	2.113465	268.360990	0.010011	0.011370
RS	57	4.973603	2.113465	244.546277	0.009122	0.010369
RS	58	5.335435	2.527099	186.940372	0.006973	0.008086
RS	59	5.723071	2.527099	171.568625	0.006400	0.007416
RS	60	6.138353	2.527099	155.732110	0.005809	0.006729
RS	61	6.583251	2.527099	139.695260	0.005211	0.006038
RS	62	7.059878	2.527099	123.731878	0.004616	0.005354
RS	63	7.570496	2.527099	567.815068	0.021181	0.024885
PA	4+25*2+4+6 0.083145986 0.021298228 7.570495777 0.233508416 0.128407436 0.189491653 0.274600319 0.396490853 0.587312652 0.868486860 1.246413410 1.715766527 2.266337348 2.856077683 3.356235988 3.609796251 3.566327779 3.312036991 2.976372213 2.652643186 2.386109206 2.190726778 2.063156113 1.992570460 1.966080699 1.970499913 1.993562204 2.025385821 2.059552771 2.113465465 2.527098771
//
IT	4377
RD	9
LK	-275636.079040
QD	-491.625600 -> -458.686195
RI	0.0590339006
TR	0.081177	0.021621
MT	7.695889
MM	C_pi: 1.335672, n_recomb: 28054.071063
RS	0	0.000000	0.252593	772.844194	0.027548	0.002003
RS	1	0.007159	0.252593	804.282650	0.028669	0.013480
RS	2	0.014831	0.252593	835.248047	0.029773	0.023523
RS	3	0.023052	0.252593	865.460261	0.030850	0.028861
RS	4	0.031862	0.128573	1726.425608	0.061539	0.056521
RS	5	0.041302	0.128573	1714.782439	0.061124	0.056990
RS	6	0.051418	0.190814	1157.053671	0.041244	0.038602
RS	7	0.062258	0.190814	1169.199054	0.041677	0.038987
RS	8	0.073875	0.275135	824.072025	0.029374	0.027587
RS	9	0.086323	0.275135	842.768493	0.030041	0.028682
RS	10	0.099662	0.394258	604.154718	0.021535	0.020805
RS	11	0.113957	0.394258	623.650412	0.022230	0.021847
RS	12	0.129274	0.582449	437.521604	0.015596	0.015480
RS	13	0.145689	0.582449	455.442679	0.016234	0.016249
RS	14	0.163278	0.863825	320.683606	0.011431	0.011542
RS	15	0.182127	0.863825	336.034271	0.011978	0.012154
RS	16	0.202325	1.248135	244.246517	0.008706	0.008940
RS	17	0.223969	1.248135	257.136070	0.009166	0.009468
RS	18	0.247163	1.734322	195.113459	0.006955	0.007299
RS	19	0.272017	1.734322	206.058869	0.007345	0.007752
RS	20	0.298650	2.318499	162.953447	0.005809	0.006218
RS	21	0.327191	2.318499	172.462387	0.006147	0.006559
RS	22	0.357774	2.962174	142.955462	0.005096	0.005460
RS	23	0.390548	2.962174	151.499917	0.005400	0.005706
RS	24	0.425667	3.521958	135.065074	0.004814	0.005067
RS	25	0.463301	3.521958	143.201742	0.005104	0.005299
RS	26	0.503629	3.810626	140.285156	0.005001	0.005175
RS	27	0.546844	3.810626	148.644572	0.005299	0.005469
RS	28	0.593153	3.761674	159.409614	0.005682	0.005886
RS	29	0.642778	3.761674	168.597005	0.006010	0.006292
RS	30	0.695955	3.473278	192.817559	0.006873	0.007265
RS	31	0.752939	3.473278	203.269132	0.007246	0.007799
RS	32	0.814003	3.096168	239.831319	0.008549	0.009305
RS	33	0.879439	3.096168	251.619751	0.008969	0.009950
RS	34	0.949559	2.736893	297.716693	0.010612	0.011887
RS	35	1.024699	2.736893	310.345811	0.011062	0.012594
RS	36	1.105219	2.444779	360.773699	0.012860	0.014746
RS	37	1.191504	2.444779	373.083046	0.013299	0.015430
RS	38	1.283966	2.233338	420.462171	0.014988	0.017462
RS	39	1.383047	2.233338	430.803529	0.015356	0.018008
RS	40	1.489222	2.097329	467.749826	0.016673	0.019573
RS	41	1.602998	2.097329	474.451300	0.016912	0.019882
RS	42	1.724920	2.023961	496.182050	0.017687	0.020761
RS	43	1.855570	2.023961	498.042249	0.017753	0.020785
RS	44	1.995574	1.998715	503.625838	0.017952	0.020950
RS	45	2.145601	1.998715	500.148864	0.017828	0.020699
RS	46	2.306369	2.006998	492.045427	0.017539	0.020283
RS	47	2.478647	2.006998	483.343652	0.017229	0.019804
RS	48	2.663258	2.035305	465.599251	0.016596	0.019007
RS	49	2.861086	2.035305	452.142743	0.016117	0.018355
RS	50	3.073077	2.072769	428.534283	0.015275	0.017352
RS	51	3.300246	2.072769	410.971510	0.014649	0.016573
RS	52	3.543677	2.112412	384.114823	0.013692	0.015475
RS	53	3.804537	2.112412	363.243521	0.012948	0.014602
RS	54	4.084072	2.174587	331.366890	0.011812	0.013344
RS	55	4.383619	2.174587	308.896454	0.011011	0.012432
RS	56	4.704612	2.174587	285.090251	0.010162	0.011476
RS	57	5.048586	2.174587	260.319678	0.009279	0.010487
RS	58	5.417185	2.648967	195.987309	0.006986	0.008045
RS	59	5.812174	2.648967	180.736275	0.006442	0.007415
RS	60	6.235440	2.648967	164.888380	0.005878	0.006763
RS	61	6.689010	2.648967	148.705523	0.005301	0.006100
RS	62	7.175051	2.648967	132.463857	0.004722	0.005438
RS	63	7.695889	2.648967	627.445375	0.022366	0.026052
PA	4+25*2+4+6 0.081177398 0.021620765 7.695889044 0.252593033 0.128573491 0.190814204 0.275135076 0.394258414 0.582448700 0.863825448 1.248134608 1.734321970 2.318499314 2.962173892 3.521958334 3.810626316 3.761674232 3.473278229 3.096167834 2.736892971 2.444779117 2.233338131 2.097329025 2.023960909 1.998715086 2.006998029 2.035305150 2.072768881 2.112411776 2.174587001 2.648966567
//
IT	3768
RD	10
LK	-275571.315557
QD	-470.279499 -> -440.015339
RI	0.0541435847
TR	0.079339	0.021933
MT	7.814904
MM	C_pi: 1.375046, n_recomb: 29279.778088
RS	0	0.000000	0.271582	753.145001	0.025722	0.001914
RS	1	0.007185	0.271582	785.502304	0.026827	0.012847
RS	2	0.014886	0.271582	817.643435	0.027925	0.022314
RS	3	0.023141	0.271582	849.311194	0.029007	0.027238
RS	4	0.031989	0.128741	1821.533809	0.062211	0.057355
RS	5	0.041472	0.128741	1809.223271	0.061791	0.057644
RS	6	0.051637	0.192486	1212.005582	0.041394	0.038765
RS	7	0.062532	0.192486	1225.281483	0.041847	0.039111
RS	8	0.074210	0.276364	867.573557	0.029630	0.027783
RS	9	0.086727	0.276364	887.423616	0.030308	0.028857
RS	10	0.100143	0.392989	641.100746	0.021896	0.021078
RS	11	0.114523	0.392989	661.716720	0.022600	0.022127
RS	12	0.129937	0.578527	465.809093	0.015909	0.015724
RS	13	0.146458	0.578527	484.817043	0.016558	0.016512
RS	14	0.164166	0.859454	340.760966	0.011638	0.011702
RS	15	0.183146	0.859454	357.061517	0.012195	0.012332
RS	16	0.203490	1.248525	258.146123	0.008817	0.009018
RS	17	0.225296	1.248525	271.800482	0.009283	0.009560
RS	18	0.248669	1.748894	204.623276	0.006989	0.007310
RS	19	0.273721	1.748894	216.156523	0.007382	0.007773
RS	20	0.300573	2.363491	169.146917	0.005777	0.006170
RS	21	0.329354	2.363491	179.085919	0.006116	0.006518
RS	22	0.360203	3.058911	146.605943	0.005007	0.005361
RS	23	0.393268	3.058911	155.448008	0.005309	0.005611
RS	24	0.428710	3.678751	137.088518	0.004682	0.004930
RS	25	0.466698	3.678751	145.437402	0.004967	0.005160
RS	26	0.507415	4.004847	141.694985	0.004839	0.005011
RS	27	0.551058	4.004847	150.245028	0.005131	0.005295
RS	28	0.597836	3.952611	161.277883	0.005508	0.005702
RS	29	0.647976	3.952611	170.705642	0.005830	0.006091
RS	30	0.701718	3.631554	196.354535	0.006706	0.007068
RS	31	0.759322	3.631554	207.167314	0.007075	0.007581
RS	32	0.821064	3.214076	246.395507	0.008415	0.009111
RS	33	0.887243	3.214076	258.718686	0.008836	0.009735
RS	34	0.958176	2.820187	308.634310	0.010541	0.011719
RS	35	1.034206	2.820187	321.974991	0.010996	0.012409
RS	36	1.115699	2.503188	376.957527	0.012874	0.014626
RS	37	1.203047	2.503188	390.081985	0.013323	0.015302
RS	38	1.296671	2.276068	441.944245	0.015094	0.017405
RS	39	1.397022	2.276068	453.062775	0.015474	0.017954
RS	40	1.504584	2.131673	493.497719	0.016855	0.019577
RS	41	1.619873	2.131673	500.787381	0.017104	0.019897
RS	42	1.743446	2.055307	524.398516	0.017910	0.020808
RS	43	1.875898	2.055307	526.566798	0.017984	0.020850
RS	44	2.017866	2.030904	532.360074	0.018182	0.021018
RS	45	2.170035	2.030904	528.905445	0.018064	0.020787
RS	46	2.333138	2.042543	519.762752	0.017752	0.020355
RS	47	2.507959	2.042543	510.847043	0.017447	0.019897
RS	48	2.695341	2.075543	491.410955	0.016783	0.019077
RS	49	2.896187	2.075543	477.560009	0.016310	0.018448
RS	50	3.111463	2.118100	452.079708	0.015440	0.017424
RS	51	3.342207	2.118100	433.976717	0.014822	0.016667
RS	52	3.589530	2.162716	405.296606	0.013842	0.015554
RS	53	3.854623	2.162716	383.755666	0.013107	0.014701
RS	54	4.138763	2.232577	349.618640	0.011941	0.013417
RS	55	4.443319	2.232577	326.465161	0.011150	0.012524
RS	56	4.769757	2.232577	301.838294	0.010309	0.011583
RS	57	5.119649	2.232577	276.119820	0.009430	0.010606
RS	58	5.494682	2.767622	204.895988	0.006998	0.008011
RS	59	5.896660	2.767622	189.775186	0.006481	0.007416
RS	60	6.327521	2.767622	173.933566	0.005940	0.006795
RS	61	6.789339	2.767622	157.629321	0.005384	0.006159
RS	62	7.284339	2.767622	141.139374	0.004820	0.005518
RS	63	7.814904	2.767622	688.493485	0.023514	0.027192
PA	4+25*2+4+6 0.079338662 0.021933084 7.814904296 0.271582268 0.128741231 0.192485823 0.276363976 0.392989058 0.578527108 0.859454322 1.248525031 1.748893519 2.363490639 3.058911451 3.678750533 4.004846967 3.952610654 3.631553503 3.214076477 2.820186627 2.503187850 2.276067728 2.131672924 2.055307349 2.030903789 2.042543341 2.075543186 2.118099630 2.162716168 2.232577488 2.767622226
//
IT	5825
RD	11
LK	-275511.784823
QD	-450.613174 -> -422.730509
RI	0.0499652693
TR	0.077623	0.022237
MT	7.927577
MM	C_pi: 1.413031, n_recomb: 30486.042282
RS	0	0.000000	0.290514	735.670688	0.024131	0.001832
RS	1	0.007209	0.290514	768.753735	0.025217	0.012275
RS	2	0.014938	0.290514	801.842267	0.026302	0.021234
RS	3	0.023224	0.290514	834.700683	0.027380	0.025808
RS	4	0.032107	0.128877	1915.103875	0.062819	0.058122
RS	5	0.041631	0.128877	1902.112324	0.062393	0.058261
RS	6	0.051841	0.194374	1263.477261	0.041444	0.038849
RS	7	0.062787	0.194374	1277.977032	0.041920	0.039171
RS	8	0.074523	0.278069	908.523322	0.029801	0.027921
RS	9	0.087104	0.278069	929.560451	0.030491	0.028976
RS	10	0.100593	0.392406	676.767246	0.022199	0.021314
RS	11	0.115053	0.392406	698.498243	0.022912	0.022369
RS	12	0.130557	0.575297	493.686970	0.016194	0.015953
RS	13	0.147178	0.575297	513.770163	0.016853	0.016758
RS	14	0.164997	0.855282	360.817627	0.011836	0.011861
RS	15	0.184101	0.855282	378.064392	0.012401	0.012506
RS	16	0.204582	1.247817	272.165036	0.008928	0.009102
RS	17	0.226539	1.247817	286.587069	0.009401	0.009656
RS	18	0.250080	1.760148	214.286432	0.007029	0.007330
RS	19	0.275317	1.760148	226.412860	0.007427	0.007802
RS	20	0.302374	2.402332	175.477743	0.005756	0.006134
RS	21	0.331381	2.402332	185.851257	0.006096	0.006489
RS	22	0.362480	3.147370	150.357412	0.004932	0.005276
RS	23	0.395821	3.147370	159.498396	0.005232	0.005529
RS	24	0.431565	3.827469	139.175007	0.004565	0.004808
RS	25	0.469885	3.827469	147.733435	0.004846	0.005036
RS	26	0.510969	4.193159	143.111053	0.004694	0.004862
RS	27	0.555014	4.193159	151.844007	0.004981	0.005138
RS	28	0.602234	4.139787	163.052203	0.005348	0.005532
RS	29	0.652859	4.139787	172.706088	0.005665	0.005907
RS	30	0.707133	3.787455	199.644432	0.006549	0.006883
RS	31	0.765320	3.787455	210.797448	0.006915	0.007378
RS	32	0.827701	3.330601	252.520329	0.008283	0.008924
RS	33	0.894579	3.330601	265.353700	0.008704	0.009529
RS	34	0.966279	2.902854	318.924751	0.010461	0.011551
RS	35	1.043148	2.902854	332.955973	0.010922	0.012227
RS	36	1.125558	2.561535	392.376268	0.012871	0.014500
RS	37	1.213910	2.561535	406.306659	0.013328	0.015169
RS	38	1.308630	2.319008	462.617012	0.015175	0.017336
RS	39	1.410179	2.319008	474.520509	0.015565	0.017887
RS	40	1.519049	2.166224	518.487782	0.017007	0.019566
RS	41	1.635767	2.166224	526.389591	0.017267	0.019897
RS	42	1.760900	2.086635	551.974902	0.018106	0.020841
RS	43	1.895053	2.086635	554.486216	0.018188	0.020900
RS	44	2.038878	2.062684	560.601554	0.018389	0.021075
RS	45	2.193071	2.062684	557.208755	0.018278	0.020864
RS	46	2.358380	2.077194	547.136748	0.017947	0.020420
RS	47	2.535606	2.077194	538.045286	0.017649	0.019985
RS	48	2.725609	2.114353	517.017520	0.016959	0.019147
RS	49	2.929308	2.114353	502.804141	0.016493	0.018540
RS	50	3.147693	2.161470	475.535279	0.015598	0.017499
RS	51	3.381821	2.161470	456.914852	0.014988	0.016763
RS	52	3.632828	2.210561	426.473398	0.013989	0.015636
RS	53	3.901930	2.210561	404.275531	0.013261	0.014802
RS	54	4.190432	2.287513	367.914448	0.012068	0.013494
RS	55	4.499732	2.287513	344.080697	0.011286	0.012618
RS	56	4.831329	2.287513	318.636568	0.010452	0.011691
RS	57	5.186832	2.287513	291.973956	0.009577	0.010723
RS	58	5.567963	2.882800	213.710304	0.007010	0.007982
RS	59	5.976570	2.882800	198.723452	0.006519	0.007419
RS	60	6.414634	2.882800	182.899129	0.005999	0.006827
RS	61	6.884278	2.882800	166.490978	0.005461	0.006215
RS	62	7.387779	2.882800	149.775471	0.004913	0.005594
RS	63	7.927577	2.882800	750.884366	0.024630	0.028305
PA	4+25*2+4+6 0.077622870 0.022236596 7.927577303 0.290513593 0.128877184 0.194374378 0.278068575 0.392405965 0.575297301 0.855282357 1.247817168 1.760147504 2.402331573 3.147370049 3.827468637 4.193158524 4.139786987 3.787455254 3.330601294 2.902854332 2.561534636 2.319007620 2.166224462 2.086634549 2.062683750 2.077193936 2.114352635 2.161469551 2.210560603 2.287512799 2.882799655
//
IT	4168
RD	12
LK	-275456.916749
QD	-432.442575 -> -406.691786
RI	0.0463463848
TR	0.076021	0.022532
MT	8.034144
MM	C_pi: 1.449713, n_recomb: 31673.746322
RS	0	0.000000	0.309428	719.921649	0.022729	0.001758
RS	1	0.007232	0.309428	753.579513	0.023792	0.011756
RS	2	0.014986	0.309428	787.436035	0.024861	0.020261
RS	3	0.023301	0.309428	821.275878	0.025929	0.024533
RS	4	0.032218	0.128969	2007.521013	0.063381	0.058840
RS	5	0.041779	0.128969	1993.813127	0.062948	0.058852
RS	6	0.052032	0.196399	1311.986175	0.041422	0.038873
RS	7	0.063026	0.196399	1327.777853	0.041920	0.039182
RS	8	0.074815	0.280105	947.243498	0.029906	0.028013
RS	9	0.087457	0.280105	969.491806	0.030609	0.029052
RS	10	0.101013	0.392328	711.269827	0.022456	0.021521
RS	11	0.115549	0.392328	734.109917	0.023177	0.022579
RS	12	0.131137	0.572602	521.170166	0.016454	0.016168
RS	13	0.147851	0.572602	542.316839	0.017122	0.016986
RS	14	0.165775	0.851279	380.837105	0.012024	0.012017
RS	15	0.184994	0.851279	399.025416	0.012598	0.012675
RS	16	0.205604	1.246237	286.276632	0.009038	0.009190
RS	17	0.227703	1.246237	301.467847	0.009518	0.009754
RS	18	0.251401	1.768618	224.077308	0.007075	0.007358
RS	19	0.276813	1.768618	236.801070	0.007476	0.007838
RS	20	0.304062	2.435850	181.917786	0.005743	0.006107
RS	21	0.333282	2.435850	192.729180	0.006085	0.006469
RS	22	0.364615	3.228415	154.182480	0.004868	0.005202
RS	23	0.398213	3.228415	163.622900	0.005166	0.005458
RS	24	0.434242	3.968806	141.299335	0.004461	0.004699
RS	25	0.472876	3.968806	150.064219	0.004738	0.004925
RS	26	0.514303	4.376013	144.516884	0.004563	0.004727
RS	27	0.558726	4.376013	153.425263	0.004844	0.004996
RS	28	0.606362	4.323573	164.727466	0.005201	0.005375
RS	29	0.657443	4.323573	174.594015	0.005512	0.005737
RS	30	0.712217	3.941308	202.695258	0.006399	0.006710
RS	31	0.770953	3.941308	214.168523	0.006762	0.007187
RS	32	0.833936	3.445958	258.226615	0.008153	0.008745
RS	33	0.901474	3.445958	271.546233	0.008573	0.009333
RS	34	0.973895	2.985042	328.609463	0.010375	0.011384
RS	35	1.051554	2.985042	343.309761	0.010839	0.012047
RS	36	1.134829	2.619861	407.047520	0.012851	0.014368
RS	37	1.224126	2.619861	421.773293	0.013316	0.015031
RS	38	1.319880	2.362144	482.486905	0.015233	0.017256
RS	39	1.422559	2.362144	495.181536	0.015634	0.017810
RS	40	1.532662	2.200950	542.717780	0.017135	0.019542
RS	41	1.650729	2.200950	551.254534	0.017404	0.019884
RS	42	1.777333	2.117917	578.907070	0.018277	0.020862
RS	43	1.913092	2.117917	581.795778	0.018368	0.020937
RS	44	2.058669	2.094057	588.349855	0.018575	0.021123
RS	45	2.214773	2.094057	585.057963	0.018471	0.020932
RS	46	2.382166	2.110985	574.173750	0.018128	0.020481
RS	47	2.561664	2.110985	564.944010	0.017836	0.020067
RS	48	2.754143	2.151805	542.430197	0.017126	0.019215
RS	49	2.960540	2.151805	527.885364	0.016666	0.018629
RS	50	3.181864	2.202976	498.916560	0.015752	0.017575
RS	51	3.419192	2.202976	479.800020	0.015148	0.016858
RS	52	3.673682	2.256061	447.662801	0.014134	0.015722
RS	53	3.946576	2.256061	424.818896	0.013412	0.014904
RS	54	4.239205	2.339512	386.274715	0.012195	0.013574
RS	55	4.552995	2.339512	361.760982	0.011421	0.012715
RS	56	4.889476	2.339512	335.500393	0.010592	0.011800
RS	57	5.250291	2.339512	307.894753	0.009721	0.010840
RS	58	5.637197	2.994358	222.457476	0.007023	0.007958
RS	59	6.052083	2.994358	207.604812	0.006554	0.007425
RS	60	6.496972	2.994358	191.804528	0.006056	0.006858
RS	61	6.974032	2.994358	175.305113	0.005535	0.006269
RS	62	7.485591	2.994358	158.381650	0.005000	0.005666
RS	63	8.034144	2.994358	814.524012	0.025716	0.029390
PA	4+25*2+4+6 0.076020928 0.022532140 8.034143891 0.309428162 0.128968811 0.196398524 0.280104945 0.392328126 0.572602351 0.851279094 1.246236833 1.768617758 2.435849516 3.228415332 3.968806426 4.376012572 4.323572706 3.941308343 3.445958481 2.985041926 2.619860596 2.362144449 2.200949715 2.117916874 2.094057483 2.110985262 2.151805319 2.202975751 2.256060646 2.339512039 2.994357599
//
IT	5026
RD	13
LK	-275406.225490
QD	-415.605082 -> -391.770949
RI	0.0431723171
TR	0.074525	0.022821
MT	8.134745
MM	C_pi: 1.485143, n_recomb: 32843.540378
RS	0	0.000000	0.328378	705.492944	0.021480	0.001690
RS	1	0.007252	0.328378	739.603396	0.022519	0.011281
RS	2	0.015031	0.328378	774.082340	0.023569	0.019377
RS	3	0.023373	0.328378	808.733455	0.024624	0.023385
RS	4	0.032321	0.129013	2099.025402	0.063910	0.059522
RS	5	0.041917	0.129013	2084.553581	0.063469	0.059422
RS	6	0.052210	0.198502	1357.942580	0.041346	0.038852
RS	7	0.063249	0.198502	1375.074387	0.041867	0.039156
RS	8	0.075088	0.282374	983.990033	0.029960	0.028069
RS	9	0.087786	0.282374	1007.465804	0.030675	0.029093
RS	10	0.101406	0.392627	744.702885	0.022674	0.021702
RS	11	0.116012	0.392627	768.645305	0.023403	0.022760
RS	12	0.131679	0.570324	548.273380	0.016693	0.016371
RS	13	0.148481	0.570324	570.471615	0.017369	0.017199
RS	14	0.166502	0.847415	400.807852	0.012204	0.012170
RS	15	0.185830	0.847415	419.932228	0.012786	0.012839
RS	16	0.206559	1.243934	300.464655	0.009148	0.009280
RS	17	0.228792	1.243934	316.425572	0.009634	0.009854
RS	18	0.252638	1.774735	233.975159	0.007124	0.007392
RS	19	0.278212	1.774735	247.299373	0.007530	0.007879
RS	20	0.305642	2.464711	188.446671	0.005738	0.006089
RS	21	0.335061	2.464711	199.698471	0.006080	0.006456
RS	22	0.366613	3.302717	158.063606	0.004813	0.005138
RS	23	0.400454	3.302717	167.803487	0.005109	0.005396
RS	24	0.436749	4.103218	143.447668	0.004368	0.004600
RS	25	0.475677	4.103218	152.415840	0.004641	0.004824
RS	26	0.517427	4.553645	145.905228	0.004442	0.004603
RS	27	0.562206	4.553645	154.981975	0.004719	0.004865
RS	28	0.610232	4.504073	166.308223	0.005064	0.005230
RS	29	0.661741	4.504073	176.374977	0.005370	0.005579
RS	30	0.716986	4.093198	205.523939	0.006258	0.006546
RS	31	0.776237	4.093198	217.298659	0.006616	0.007009
RS	32	0.839785	3.560204	263.541519	0.008024	0.008572
RS	33	0.907943	3.560204	277.324218	0.008444	0.009145
RS	34	0.981043	3.066732	337.721829	0.010283	0.011220
RS	35	1.059445	3.066732	353.069535	0.010750	0.011870
RS	36	1.143533	2.678100	421.000572	0.012818	0.014233
RS	37	1.233719	2.678100	436.509796	0.013291	0.014890
RS	38	1.330446	2.405379	501.574241	0.015272	0.017168
RS	39	1.434188	2.405379	515.064117	0.015682	0.017725
RS	40	1.545454	2.235745	566.198061	0.017239	0.019506
RS	41	1.664790	2.235745	575.390511	0.017519	0.019859
RS	42	1.792780	2.149070	605.198713	0.018427	0.020871
RS	43	1.930052	2.149070	608.497474	0.018527	0.020962
RS	44	2.077281	2.124973	615.607100	0.018744	0.021162
RS	45	2.235186	2.124973	612.453711	0.018648	0.020990
RS	46	2.404544	2.143901	600.877154	0.018295	0.020537
RS	47	2.586185	2.143901	591.545136	0.018011	0.020143
RS	48	2.780998	2.187921	567.653655	0.017284	0.019282
RS	49	2.989941	2.187921	552.806882	0.016832	0.018715
RS	50	3.214036	2.242671	522.228628	0.015900	0.017652
RS	51	3.454385	2.242671	502.635972	0.015304	0.016953
RS	52	3.712164	2.299291	468.870901	0.014276	0.015809
RS	53	3.988639	2.299291	445.390523	0.013561	0.015006
RS	54	4.285164	2.388659	404.708226	0.012322	0.013658
RS	55	4.603195	2.388659	379.513166	0.011555	0.012813
RS	56	4.944291	2.388659	352.435226	0.010731	0.011908
RS	57	5.310125	2.388659	323.885976	0.009861	0.010956
RS	58	5.702491	3.102167	231.154221	0.007038	0.007939
RS	59	6.123312	3.102167	216.433925	0.006590	0.007432
RS	60	6.574654	3.102167	200.661647	0.006110	0.006890
RS	61	7.058728	3.102167	184.080304	0.005605	0.006321
RS	62	7.577910	3.102167	166.962855	0.005084	0.005735
RS	63	8.134745	3.102167	879.313896	0.026773	0.030449
PA	4+25*2+4+6 0.074524739 0.022820685 8.134745382 0.328377898 0.129012597 0.198502093 0.282373670 0.392626700 0.570323575 0.847414721 1.243933512 1.774735365 2.464710556 3.302717383 4.103217526 4.553644522 4.504073422 4.093198402 3.560204182 3.066732489 2.678100485 2.405378584 2.235744659 2.149070314 2.124972797 2.143900959 2.187920605 2.242670560 2.299290606 2.388659426 3.102166828
//
IT	4583
RD	14
LK	-275359.291546
QD	-399.958644 -> -377.853968
RI	0.0403605097
TR	0.073125	0.023103
MT	8.229780
MM	C_pi: 1.519391, n_recomb: 33995.648718
RS	0	0.000000	0.347400	692.101098	0.020359	0.001627
RS	1	0.007272	0.347400	726.563120	0.021372	0.010844
RS	2	0.015073	0.347400	761.543933	0.022401	0.018568
RS	3	0.023441	0.347400	796.865053	0.023440	0.022343
RS	4	0.032417	0.129008	2189.779371	0.064414	0.060175
RS	5	0.042047	0.129008	2174.486835	0.063964	0.059976
RS	6	0.052376	0.200648	1401.647578	0.041230	0.038797
RS	7	0.063457	0.200648	1420.152746	0.041775	0.039102
RS	8	0.075344	0.284807	1018.954236	0.029973	0.028094
RS	9	0.088095	0.284807	1043.667301	0.030700	0.029105
RS	10	0.101773	0.393214	777.129007	0.022860	0.021861
RS	11	0.116446	0.393214	802.166092	0.023596	0.022918
RS	12	0.132185	0.568382	574.996938	0.016914	0.016560
RS	13	0.149070	0.568382	598.234515	0.017597	0.017398
RS	14	0.167182	0.843690	420.707157	0.012375	0.012319
RS	15	0.186612	0.843690	440.761149	0.012965	0.012998
RS	16	0.207454	1.241069	314.704626	0.009257	0.009371
RS	17	0.229812	1.241069	331.434599	0.009749	0.009953
RS	18	0.253796	1.778879	243.959502	0.007176	0.007430
RS	19	0.279524	1.778879	257.886308	0.007586	0.007924
RS	20	0.307122	2.489480	195.048306	0.005737	0.006077
RS	21	0.336728	2.489480	206.742393	0.006081	0.006449
RS	22	0.368487	3.370901	161.985847	0.004765	0.005081
RS	23	0.402555	3.370901	172.024799	0.005060	0.005342
RS	24	0.439101	4.231114	145.609876	0.004283	0.004510
RS	25	0.478304	4.231114	154.778182	0.004553	0.004733
RS	26	0.520358	4.726297	147.270579	0.004332	0.004488
RS	27	0.565470	4.726297	156.509044	0.004604	0.004745
RS	28	0.613863	4.681448	167.797417	0.004936	0.005094
RS	29	0.665775	4.681448	178.052763	0.005238	0.005433
RS	30	0.721462	4.243203	208.146644	0.006123	0.006392
RS	31	0.781198	4.243203	220.205200	0.006477	0.006841
RS	32	0.845279	3.673379	268.491837	0.007898	0.008407
RS	33	0.914019	3.673379	282.715328	0.008316	0.008965
RS	34	0.987758	3.147918	346.294298	0.010186	0.011058
RS	35	1.066860	3.147918	362.267692	0.010656	0.011697
RS	36	1.151713	2.736206	434.265543	0.012774	0.014095
RS	37	1.242737	2.736206	450.545013	0.013253	0.014747
RS	38	1.340381	2.448644	519.899506	0.015293	0.017072
RS	39	1.445125	2.448644	534.186581	0.015713	0.017632
RS	40	1.557486	2.270553	588.935629	0.017324	0.019461
RS	41	1.678018	2.270553	598.802225	0.017614	0.019824
RS	42	1.807315	2.180058	630.848388	0.018557	0.020871
RS	43	1.946014	2.180058	634.587799	0.018667	0.020977
RS	44	2.094799	2.155430	642.365806	0.018896	0.021193
RS	45	2.254405	2.155430	639.386875	0.018808	0.021040
RS	46	2.425616	2.175983	627.236614	0.018450	0.020589
RS	47	2.609278	2.175983	617.837081	0.018174	0.020213
RS	48	2.806296	2.222779	592.677359	0.017434	0.019347
RS	49	3.017641	2.222779	577.557238	0.016989	0.018799
RS	50	3.244355	2.280666	545.461985	0.016045	0.017729
RS	51	3.487555	2.280666	525.412550	0.015455	0.017047
RS	52	3.748441	2.340396	490.088248	0.014416	0.015898
RS	53	4.028298	2.340396	465.980736	0.013707	0.015109
RS	54	4.328507	2.435130	423.208055	0.012449	0.013745
RS	55	4.650546	2.435130	397.330223	0.011688	0.012911
RS	56	4.996004	2.435130	369.433899	0.010867	0.012016
RS	57	5.366584	2.435130	339.940288	0.010000	0.011071
RS	58	5.764112	3.206264	239.806504	0.007054	0.007923
RS	59	6.190549	3.206264	225.216058	0.006625	0.007440
RS	60	6.647995	3.206264	209.474410	0.006162	0.006920
RS	61	7.138707	3.206264	192.818603	0.005672	0.006371
RS	62	7.665104	3.206264	175.518900	0.005163	0.005802
RS	63	8.229780	3.206264	945.145232	0.027802	0.031480
PA	4+25*2+4+6 0.073124836 0.023102501 8.229779629 0.347400357 0.129008106 0.200648259 0.284807132 0.393214006 0.568381570 0.843689518 1.241068580 1.778879499 2.489480454 3.370900876 4.231114370 4.726297000 4.681448460 4.243203153 3.673378894 3.147918237 2.736206073 2.448643586 2.270553437 2.180057928 2.155429546 2.175983026 2.222778738 2.280666473 2.340396355 2.435129551 3.206264384
//
IT	4335
RD	15
LK	-275315.749681
QD	-385.380966 -> -364.841973
RI	0.0378461211
TR	0.071812	0.023378
MT	8.319692
MM	C_pi: 1.552528, n_recomb: 35130.241217
RS	0	0.000000	0.366548	679.498971	0.019342	0.001570
RS	1	0.007290	0.366548	714.226533	0.020331	0.010441
RS	2	0.015112	0.366548	749.606684	0.021338	0.017824
RS	3	0.023504	0.366548	785.477705	0.022359	0.021390
RS	4	0.032508	0.128958	2279.898809	0.064898	0.060806
RS	5	0.042168	0.128958	2263.723163	0.064438	0.060515
RS	6	0.052532	0.202812	1443.348516	0.041086	0.038717
RS	7	0.063652	0.202812	1463.248814	0.041652	0.039025
RS	8	0.075583	0.287353	1052.313222	0.029955	0.028095
RS	9	0.088383	0.287353	1078.267905	0.030693	0.029096
RS	10	0.102117	0.394027	808.601359	0.023017	0.021999
RS	11	0.116852	0.394027	834.724742	0.023761	0.023055
RS	12	0.132661	0.566723	601.336257	0.017117	0.016738
RS	13	0.149622	0.566723	625.600776	0.017808	0.017584
RS	14	0.167820	0.840098	440.519997	0.012540	0.012463
RS	15	0.187345	0.840098	461.496537	0.013137	0.013151
RS	16	0.208293	1.237759	328.979934	0.009365	0.009462
RS	17	0.230769	1.237759	346.477520	0.009863	0.010052
RS	18	0.254883	1.781365	254.014166	0.007231	0.007471
RS	19	0.280754	1.781365	268.544950	0.007644	0.007972
RS	20	0.308512	2.510667	201.708948	0.005742	0.006070
RS	21	0.338294	2.510667	213.846660	0.006087	0.006447
RS	22	0.370247	3.433524	165.938214	0.004724	0.005031
RS	23	0.404529	3.433524	176.275580	0.005018	0.005295
RS	24	0.441310	4.352910	147.778062	0.004207	0.004428
RS	25	0.480773	4.352910	157.143393	0.004473	0.004650
RS	26	0.523113	4.894115	148.612561	0.004230	0.004383
RS	27	0.568539	4.894115	158.006669	0.004498	0.004634
RS	28	0.617278	4.855708	169.204227	0.004816	0.004968
RS	29	0.669569	4.855708	179.637632	0.005113	0.005297
RS	30	0.725672	4.391342	210.581863	0.005994	0.006246
RS	31	0.785866	4.391342	222.907914	0.006345	0.006682
RS	32	0.850448	3.785482	273.106584	0.007774	0.008248
RS	33	0.919738	3.785482	287.749641	0.008191	0.008793
RS	34	0.994079	3.228578	354.361329	0.010087	0.010899
RS	35	1.073840	3.228578	370.938885	0.010559	0.011528
RS	36	1.159416	2.794125	446.876703	0.012721	0.013956
RS	37	1.251231	2.794125	463.912197	0.013205	0.014604
RS	38	1.349739	2.491885	537.487338	0.015300	0.016971
RS	39	1.455428	2.491885	552.571544	0.015729	0.017534
RS	40	1.568823	2.305325	610.944457	0.017391	0.019407
RS	41	1.690484	2.305325	621.501194	0.017691	0.019781
RS	42	1.821015	2.210859	655.857261	0.018669	0.020862
RS	43	1.961062	2.210859	660.065706	0.018789	0.020983
RS	44	2.111319	2.185437	668.620873	0.019033	0.021218
RS	45	2.272529	2.185437	665.850442	0.018954	0.021082
RS	46	2.445493	2.207279	653.242550	0.018595	0.020635
RS	47	2.631065	2.207279	643.808785	0.018326	0.020278
RS	48	2.830167	2.256467	617.489013	0.017577	0.019409
RS	49	3.043783	2.256467	602.123170	0.017140	0.018879
RS	50	3.272973	2.317092	568.602152	0.016186	0.017806
RS	51	3.518871	2.317092	548.114996	0.015602	0.017139
RS	52	3.782696	2.379536	511.301322	0.014554	0.015987
RS	53	4.065754	2.379536	486.576104	0.013851	0.015211
RS	54	4.369448	2.479111	441.763406	0.012575	0.013832
RS	55	4.695282	2.479111	415.201609	0.011819	0.013010
RS	56	5.044870	2.479111	386.486081	0.011002	0.012124
RS	57	5.419944	2.479111	356.047563	0.010135	0.011184
RS	58	5.822362	3.306750	248.416264	0.007071	0.007911
RS	59	6.254117	3.306750	233.952964	0.006660	0.007451
RS	60	6.717348	3.306750	218.243815	0.006212	0.006951
RS	61	7.214350	3.306750	201.519777	0.005736	0.006419
RS	62	7.747584	3.306750	184.047966	0.005239	0.005865
RS	63	8.319692	3.306750	1011.911242	0.028805	0.032486
PA	4+25*2+4+6 0.071812171 0.023377673 8.319692383 0.366548068 0.128957601 0.202811793 0.287352963 0.394026815 0.566722894 0.840097761 1.237759303 1.781364831 2.510667400 3.433524042 4.352909983 4.894114583 4.855707604 4.391342325 3.785481521 3.228578358 2.794125413 2.491884934 2.305324924 2.210859280 2.185436871 2.207278802 2.256466710 2.317091961 2.379536285 2.479111399 3.306750440
//
IT	4842
RD	16
LK	-275275.279951
QD	-371.765756 -> -352.648494
RI	0.0355830491
TR	0.070578	0.023646
MT	8.404934
MM	C_pi: 1.584625, n_recomb: 36247.453887
RS	0	0.000000	0.385853	667.529314	0.018416	0.001516
RS	1	0.007307	0.385853	702.448658	0.019379	0.010066
RS	2	0.015149	0.385853	738.140165	0.020364	0.017136
RS	3	0.023563	0.385853	774.457875	0.021366	0.020512
RS	4	0.032592	0.128865	2369.439994	0.065368	0.061418
RS	5	0.042282	0.128865	2352.316572	0.064896	0.061043
RS	6	0.052679	0.204977	1483.231140	0.040920	0.038616
RS	7	0.063835	0.204977	1504.539824	0.041507	0.038933
RS	8	0.075808	0.289976	1084.201343	0.029911	0.028077
RS	9	0.088655	0.289976	1111.397671	0.030661	0.029068
RS	10	0.102440	0.395019	839.162268	0.023151	0.022120
RS	11	0.117233	0.395019	866.362923	0.023901	0.023174
RS	12	0.133108	0.565308	627.284562	0.017306	0.016905
RS	13	0.150142	0.565308	652.563452	0.018003	0.017757
RS	14	0.168421	0.836650	460.224229	0.012697	0.012602
RS	15	0.188035	0.836650	482.115534	0.013301	0.013298
RS	16	0.209083	1.234123	343.269900	0.009470	0.009553
RS	17	0.231669	1.234123	361.532774	0.009974	0.010151
RS	18	0.255905	1.782472	264.122700	0.007287	0.007515
RS	19	0.281913	1.782472	279.258098	0.007704	0.008021
RS	20	0.309821	2.528722	208.416331	0.005750	0.006068
RS	21	0.339768	2.528722	220.998514	0.006097	0.006449
RS	22	0.371904	3.491102	169.911305	0.004688	0.004987
RS	23	0.406388	3.491102	180.546188	0.004981	0.005253
RS	24	0.443391	4.468946	149.947664	0.004137	0.004353
RS	25	0.483099	4.468946	159.507062	0.004401	0.004574
RS	26	0.525709	5.057257	149.930959	0.004136	0.004285
RS	27	0.571432	5.057257	159.475134	0.004400	0.004531
RS	28	0.620496	5.026956	170.534059	0.004705	0.004850
RS	29	0.673146	5.026956	181.135820	0.004997	0.005170
RS	30	0.729642	4.537642	212.846344	0.005872	0.006108
RS	31	0.790268	4.537642	225.424749	0.006219	0.006532
RS	32	0.855323	3.896511	277.412976	0.007653	0.008095
RS	33	0.925133	3.896511	292.455467	0.008068	0.008628
RS	34	1.000043	3.308693	361.956459	0.009986	0.010744
RS	35	1.080428	3.308693	379.117009	0.010459	0.011363
RS	36	1.166686	2.851830	458.866318	0.012659	0.013817
RS	37	1.259248	2.851830	476.642814	0.013150	0.014459
RS	38	1.358574	2.535059	554.364555	0.015294	0.016866
RS	39	1.465158	2.535059	570.243973	0.015732	0.017431
RS	40	1.579531	2.340025	632.240125	0.017442	0.019347
RS	41	1.702261	2.340025	643.500641	0.017753	0.019729
RS	42	1.833959	2.241455	680.231724	0.018766	0.020845
RS	43	1.975281	2.241455	684.935162	0.018896	0.020981
RS	44	2.126931	2.215012	694.368532	0.019156	0.021236
RS	45	2.289662	2.215012	691.838660	0.019087	0.021116
RS	46	2.464284	2.237843	678.884724	0.018729	0.020678
RS	47	2.651667	2.237843	669.448591	0.018469	0.020338
RS	48	2.852742	2.289075	642.075376	0.017714	0.019470
RS	49	3.068511	2.289075	626.490551	0.017284	0.018956
RS	50	3.300047	2.352069	591.635054	0.016322	0.017882
RS	51	3.548502	2.352069	570.728812	0.015745	0.017230
RS	52	3.815113	2.416868	532.494850	0.014691	0.016076
RS	53	4.101206	2.416868	507.161573	0.013992	0.015312
RS	54	4.408205	2.520800	460.360556	0.012700	0.013922
RS	55	4.737638	2.520800	433.114204	0.011949	0.013109
RS	56	5.091144	2.520800	403.579238	0.011134	0.012230
RS	57	5.470482	2.520800	372.195833	0.010268	0.011295
RS	58	5.877540	3.403772	256.982561	0.007090	0.007901
RS	59	6.314343	3.403772	242.643915	0.006694	0.007462
RS	60	6.783065	3.403772	226.968852	0.006262	0.006981
RS	61	7.286038	3.403772	210.182104	0.005799	0.006466
RS	62	7.825766	3.403772	192.547280	0.005312	0.005926
RS	63	8.404934	3.403772	1079.512272	0.029782	0.033467
PA	4+25*2+4+6 0.070578432 0.023646196 8.404934287 0.385853020 0.128865210 0.204976654 0.289975948 0.395018668 0.565307540 0.836649885 1.234122727 1.782472051 2.528722064 3.491102212 4.468946478 5.057256831 5.026955558 4.537641740 3.896510654 3.308693487 2.851829514 2.535058732 2.340024860 2.241455376 2.215011598 2.237843241 2.289074971 2.352069006 2.416868015 2.520799890 3.403772367
//
IT	4697
RD	17
LK	-275237.600622
QD	-359.020519 -> -341.197940
RI	0.0335333090
TR	0.069417	0.023908
MT	8.485855
MM	C_pi: 1.615742, n_recomb: 37347.498849
RS	0	0.000000	0.405349	656.065106	0.017567	0.001466
RS	1	0.007324	0.405349	691.111924	0.018505	0.009717
RS	2	0.015183	0.405349	727.038091	0.019467	0.016495
RS	3	0.023619	0.405349	763.712472	0.020449	0.019699
RS	4	0.032672	0.128738	2458.395281	0.065825	0.062013
RS	5	0.042388	0.128738	2440.262446	0.065339	0.061561
RS	6	0.052816	0.207129	1521.471317	0.040738	0.038500
RS	7	0.064008	0.207129	1544.194359	0.041347	0.038827
RS	8	0.076019	0.292652	1114.729566	0.029848	0.028043
RS	9	0.088910	0.292652	1143.164257	0.030609	0.029026
RS	10	0.102745	0.396153	868.853860	0.023264	0.022225
RS	11	0.117593	0.396153	897.122229	0.024021	0.023277
RS	12	0.133528	0.564111	652.829414	0.017480	0.017062
RS	13	0.150631	0.564111	679.109984	0.018184	0.017920
RS	14	0.168986	0.833347	479.804937	0.012847	0.012737
RS	15	0.188685	0.833347	502.602754	0.013457	0.013439
RS	16	0.209827	1.230238	357.561316	0.009574	0.009644
RS	17	0.232518	1.230238	376.586561	0.010083	0.010248
RS	18	0.256870	1.782410	274.275187	0.007344	0.007561
RS	19	0.283005	1.782410	290.015358	0.007765	0.008072
RS	20	0.311055	2.544032	215.160612	0.005761	0.006069
RS	21	0.341158	2.544032	228.187704	0.006110	0.006454
RS	22	0.373467	3.544028	173.901117	0.004656	0.004948
RS	23	0.408141	3.544028	184.832608	0.004949	0.005215
RS	24	0.445355	4.579552	152.115114	0.004073	0.004283
RS	25	0.485294	4.579552	161.865748	0.004334	0.004504
RS	26	0.528159	5.215860	151.226641	0.004049	0.004193
RS	27	0.574162	5.215860	160.915788	0.004309	0.004435
RS	28	0.623535	5.195180	171.795863	0.004600	0.004739
RS	29	0.676523	5.195180	182.557219	0.004888	0.005051
RS	30	0.733392	4.682091	214.956836	0.005756	0.005978
RS	31	0.794426	4.682091	227.773629	0.006099	0.006391
RS	32	0.859929	4.006430	281.438399	0.007536	0.007948
RS	33	0.930230	4.006430	296.861350	0.007949	0.008470
RS	34	1.005679	3.388193	369.117011	0.009883	0.010593
RS	35	1.086654	3.388193	386.839975	0.010358	0.011202
RS	36	1.173559	2.909245	470.273241	0.012592	0.013677
RS	37	1.266829	2.909245	488.775162	0.013087	0.014316
RS	38	1.366929	2.578102	570.563236	0.015277	0.016757
RS	39	1.474360	2.578102	587.234256	0.015724	0.017324
RS	40	1.589659	2.374603	652.844470	0.017480	0.019280
RS	41	1.713402	2.374603	664.820049	0.017801	0.019672
RS	42	1.846207	2.271823	703.980663	0.018849	0.020822
RS	43	1.988738	2.271823	709.202724	0.018989	0.020971
RS	44	2.141708	2.244156	719.609551	0.019268	0.021248
RS	45	2.305880	2.244156	717.350218	0.019207	0.021145
RS	46	2.482076	2.267705	704.158852	0.018854	0.020716
RS	47	2.671175	2.267705	694.750476	0.018602	0.020393
RS	48	2.874123	2.320668	666.426856	0.017844	0.019528
RS	49	3.091934	2.320668	650.648707	0.017421	0.019030
RS	50	3.325696	2.385701	614.546822	0.016455	0.017958
RS	51	3.576579	2.385701	593.239906	0.015884	0.017319
RS	52	3.845834	2.452521	553.655315	0.014824	0.016166
RS	53	4.134809	2.452521	527.723805	0.014130	0.015412
RS	54	4.444947	2.560357	478.987606	0.012825	0.014011
RS	55	4.777797	2.560357	451.056591	0.012077	0.013208
RS	56	5.135025	2.560357	420.702427	0.011265	0.012336
RS	57	5.518414	2.560357	388.374631	0.010399	0.011405
RS	58	5.929880	3.497462	265.504388	0.007109	0.007895
RS	59	6.371481	3.497462	251.288168	0.006728	0.007474
RS	60	6.845422	3.497462	235.648623	0.006310	0.007011
RS	61	7.354073	3.497462	218.804158	0.005859	0.006512
RS	62	7.899974	3.497462	201.014583	0.005382	0.005985
RS	63	8.485855	3.497462	1147.861331	0.030735	0.034423
PA	4+25*2+4+6 0.069416690 0.023908202 8.485855474 0.405348684 0.128737675 0.207129389 0.292651636 0.396152969 0.564110965 0.833347013 1.230238200 1.782410004 2.544031963 3.544027614 4.579551812 5.215860396 5.195179769 4.682091433 4.006429997 3.388192616 2.909245450 2.578102045 2.374602721 2.271823452 2.244155848 2.267705131 2.320667811 2.385701043 2.452521149 2.560356872 3.497462445
//
IT	4056
RD	18
LK	-275202.464660
QD	-347.064711 -> -330.424192
RI	0.0316668694
TR	0.068320	0.024164
MT	8.562906
MM	C_pi: 1.645940, n_recomb: 38430.323521
RS	0	0.000000	0.425067	645.004474	0.016784	0.001418
RS	1	0.007339	0.425067	680.122006	0.017698	0.009389
RS	2	0.015216	0.425067	716.215177	0.018637	0.015896
RS	3	0.023672	0.425067	753.166811	0.019598	0.018942
RS	4	0.032747	0.128577	2546.818995	0.066271	0.062594
RS	5	0.042489	0.128577	2527.611414	0.065771	0.062067
RS	6	0.052946	0.209262	1558.194614	0.040546	0.038373
RS	7	0.064171	0.209262	1582.332415	0.041174	0.038712
RS	8	0.076219	0.295358	1143.999277	0.029768	0.027996
RS	9	0.089151	0.295358	1173.665787	0.030540	0.028971
RS	10	0.103033	0.397399	897.710875	0.023359	0.022317
RS	11	0.117933	0.397399	927.036643	0.024123	0.023365
RS	12	0.133926	0.563100	677.968965	0.017642	0.017209
RS	13	0.151093	0.563100	705.238331	0.018351	0.018071
RS	14	0.169521	0.830194	499.240435	0.012991	0.012867
RS	15	0.189300	0.830194	522.935844	0.013607	0.013575
RS	16	0.210531	1.226199	371.830120	0.009675	0.009734
RS	17	0.233320	1.226199	391.613863	0.010190	0.010343
RS	18	0.257782	1.781388	284.455116	0.007402	0.007609
RS	19	0.284038	1.781388	300.799467	0.007827	0.008125
RS	20	0.312222	2.556920	221.932664	0.005775	0.006074
RS	21	0.342474	2.556920	235.404722	0.006125	0.006462
RS	22	0.374946	3.592765	177.897699	0.004629	0.004913
RS	23	0.409801	3.592765	189.124543	0.004921	0.005182
RS	24	0.447214	4.685079	154.275011	0.004014	0.004219
RS	25	0.487373	4.685079	164.214042	0.004273	0.004439
RS	26	0.530479	5.370136	152.497396	0.003968	0.004108
RS	27	0.576748	5.370136	162.326680	0.004224	0.004347
RS	28	0.626413	5.360477	172.993144	0.004501	0.004635
RS	29	0.679723	5.360477	183.905954	0.004785	0.004940
RS	30	0.736945	4.824745	216.924357	0.005645	0.005854
RS	31	0.798366	4.824745	229.966479	0.005984	0.006257
RS	32	0.864295	4.115278	285.201439	0.007421	0.007808
RS	33	0.935063	4.115278	300.986752	0.007832	0.008319
RS	34	1.011023	3.467099	375.866713	0.009780	0.010445
RS	35	1.092559	3.467099	394.131868	0.010256	0.011046
RS	36	1.180078	2.966366	481.124039	0.012519	0.013539
RS	37	1.274020	2.966366	500.335247	0.013019	0.014173
RS	38	1.374856	2.620991	586.107319	0.015251	0.016646
RS	39	1.483092	2.620991	603.564721	0.015705	0.017215
RS	40	1.599271	2.409047	672.770432	0.017506	0.019209
RS	41	1.723976	2.409047	685.470135	0.017837	0.019609
RS	42	1.857833	2.301965	727.107454	0.018920	0.020793
RS	43	2.001514	2.301965	732.869386	0.019070	0.020955
RS	44	2.155739	2.272901	744.336261	0.019368	0.021255
RS	45	2.321282	2.272901	742.375496	0.019317	0.021167
RS	46	2.498974	2.296927	729.050018	0.018971	0.020750
RS	47	2.689707	2.296927	719.698180	0.018727	0.020444
RS	48	2.894437	2.351340	690.524077	0.017968	0.019584
RS	49	3.114191	2.351340	674.577618	0.017553	0.019102
RS	50	3.350073	2.418110	637.317099	0.016584	0.018032
RS	51	3.603265	2.418110	615.627802	0.016019	0.017406
RS	52	3.875039	2.486653	574.760659	0.014956	0.016254
RS	53	4.166758	2.486653	548.241426	0.014266	0.015511
RS	54	4.479885	2.597979	497.623882	0.012949	0.014102
RS	55	4.815991	2.597979	469.009316	0.012204	0.013306
RS	56	5.176764	2.597979	437.837429	0.011393	0.012440
RS	57	5.564013	2.597979	404.566976	0.010527	0.011512
RS	58	5.979681	3.588023	273.975662	0.007129	0.007891
RS	59	6.425854	3.588023	259.880273	0.006762	0.007488
RS	60	6.904771	3.588023	244.277956	0.006356	0.007041
RS	61	7.418834	3.588023	227.380724	0.005917	0.006556
RS	62	7.970623	3.588023	209.444348	0.005450	0.006042
RS	63	8.562906	3.588023	1216.859500	0.031664	0.035355
PA	4+25*2+4+6 0.068319939 0.024163546 8.562906474 0.425067459 0.128576903 0.209261768 0.295358014 0.397399146 0.563100104 0.830194273 1.226198712 1.781388401 2.556919820 3.592765024 4.685079138 5.370136204 5.360477070 4.824745334 4.115277785 3.467099308 2.966366294 2.620991080 2.409047251 2.301964909 2.272900791 2.296926887 2.351340013 2.418109870 2.486652811 2.597979304 3.588023187
//
IT	4527
RD	19
LK	-275169.650788
QD	-335.828186 -> -320.269611
RI	0.0299588097
TR	0.067282	0.024412
MT	8.636464
MM	C_pi: 1.675287, n_recomb: 39496.228061
RS	0	0.000000	0.445047	634.263128	0.016059	0.001374
RS	1	0.007353	0.445047	669.400678	0.016948	0.009081
RS	2	0.015247	0.445047	705.600511	0.017865	0.015335
RS	3	0.023721	0.445047	742.758604	0.018806	0.018235
RS	4	0.032819	0.128389	2634.689990	0.066707	0.063162
RS	5	0.042585	0.128389	2614.346867	0.066192	0.062565
RS	6	0.053070	0.211369	1593.524327	0.040346	0.038238
RS	7	0.064325	0.211369	1619.073418	0.040993	0.038589
RS	8	0.076408	0.298081	1172.103703	0.029676	0.027939
RS	9	0.089380	0.298081	1202.993484	0.030458	0.028908
RS	10	0.103305	0.398740	925.762921	0.023439	0.022397
RS	11	0.118255	0.398740	956.135678	0.024208	0.023442
RS	12	0.134303	0.562258	702.701125	0.017792	0.017347
RS	13	0.151532	0.562258	730.946615	0.018507	0.018212
RS	14	0.170027	0.827198	518.517636	0.013128	0.012992
RS	15	0.189883	0.827198	543.101507	0.013751	0.013706
RS	16	0.211199	1.222056	386.068342	0.009775	0.009822
RS	17	0.234082	1.222056	406.606439	0.010295	0.010437
RS	18	0.258647	1.779572	294.654303	0.007460	0.007657
RS	19	0.285019	1.779572	311.601914	0.007889	0.008178
RS	20	0.313330	2.567698	228.725570	0.005791	0.006081
RS	21	0.343723	2.567698	242.642402	0.006143	0.006473
RS	22	0.376351	3.637664	181.898884	0.004605	0.004882
RS	23	0.411377	3.637664	193.419885	0.004897	0.005153
RS	24	0.448980	4.785807	156.427112	0.003961	0.004160
RS	25	0.489347	4.785807	166.551948	0.004217	0.004379
RS	26	0.532683	5.520212	153.746092	0.003893	0.004029
RS	27	0.579205	5.520212	163.711188	0.004145	0.004264
RS	28	0.629148	5.522884	174.133774	0.004409	0.004537
RS	29	0.682764	5.522884	185.190726	0.004689	0.004835
RS	30	0.740322	4.965593	218.765080	0.005539	0.005737
RS	31	0.802112	4.965593	232.020637	0.005875	0.006131
RS	32	0.868446	4.223033	288.727510	0.007310	0.007673
RS	33	0.939657	4.223033	304.858325	0.007719	0.008174
RS	34	1.016105	3.545375	382.240036	0.009678	0.010302
RS	35	1.098174	3.545375	401.028010	0.010154	0.010895
RS	36	1.186278	3.023160	491.455609	0.012443	0.013402
RS	37	1.280860	3.023160	511.359872	0.012947	0.014032
RS	38	1.382396	2.663706	601.028890	0.015217	0.016533
RS	39	1.491400	2.663706	619.266319	0.015679	0.017105
RS	40	1.608418	2.443338	692.044776	0.017522	0.019133
RS	41	1.734041	2.443338	705.475718	0.017862	0.019542
RS	42	1.868901	2.331883	749.627076	0.018980	0.020758
RS	43	2.013677	2.331883	755.948028	0.019140	0.020934
RS	44	2.169099	2.301266	768.556320	0.019459	0.021257
RS	45	2.335950	2.301266	766.920104	0.019418	0.021184
RS	46	2.515069	2.325555	753.558185	0.019079	0.020781
RS	47	2.707360	2.325555	744.290054	0.018845	0.020490
RS	48	2.913789	2.381167	714.361347	0.018087	0.019638
RS	49	3.135398	2.381167	698.270554	0.017679	0.019170
RS	50	3.373302	2.449402	659.936157	0.016709	0.018105
RS	51	3.628700	2.449402	637.882405	0.016150	0.017492
RS	52	3.902878	2.519398	595.799406	0.015085	0.016342
RS	53	4.197216	2.519398	568.703144	0.014399	0.015608
RS	54	4.513197	2.633836	516.258337	0.013071	0.014192
RS	55	4.852413	2.633836	486.961903	0.012329	0.013404
RS	56	5.216572	2.633836	454.974321	0.011519	0.012542
RS	57	5.607508	2.633836	420.763489	0.010653	0.011618
RS	58	6.027191	3.675642	282.394571	0.007150	0.007888
RS	59	6.477733	3.675642	268.418797	0.006796	0.007502
RS	60	6.961405	3.675642	252.855481	0.006402	0.007070
RS	61	7.480642	3.675642	235.910199	0.005973	0.006599
RS	62	8.038059	3.675642	217.834489	0.005515	0.006097
RS	63	8.636464	3.675642	1286.434145	0.032571	0.036265
PA	4+25*2+4+6 0.067282188 0.024412187 8.636463737 0.445047019 0.128389324 0.211368752 0.298081251 0.398740010 0.562258066 0.827198348 1.222055548 1.779571891 2.567697852 3.637663622 4.785806623 5.520211926 5.522883663 4.965592610 4.223032556 3.545375347 3.023160241 2.663706263 2.443338363 2.331882658 2.301266098 2.325555343 2.381167464 2.449402204 2.519397888 2.633835509 3.675642154
//
IT	4726
RD	20
LK	-275138.962832
QD	-325.248326 -> -310.682364
RI	0.0283893433
TR	0.066299	0.024654
MT	8.706757
MM	C_pi: 1.703820, n_recomb: 40545.350233
RS	0	0.000000	0.465316	623.780991	0.015385	0.001332
RS	1	0.007367	0.465316	658.892944	0.016251	0.008790
RS	2	0.015276	0.465316	695.145175	0.017145	0.014806
RS	3	0.023769	0.465316	732.446069	0.018065	0.017571
RS	4	0.032886	0.128179	2721.991558	0.067134	0.063718
RS	5	0.042676	0.128179	2700.454427	0.066603	0.063053
RS	6	0.053187	0.213447	1627.552503	0.040142	0.038096
RS	7	0.064472	0.213447	1654.506094	0.040806	0.038461
RS	8	0.076588	0.300808	1199.124810	0.029575	0.027873
RS	9	0.089597	0.300808	1231.227148	0.030367	0.028836
RS	10	0.103564	0.400156	953.040651	0.023506	0.022466
RS	11	0.118560	0.400156	984.449456	0.024280	0.023507
RS	12	0.134661	0.561566	727.021622	0.017931	0.017476
RS	13	0.151948	0.561566	756.230450	0.018651	0.018345
RS	14	0.170509	0.824354	537.623890	0.013260	0.013112
RS	15	0.190437	0.824354	563.086703	0.013888	0.013832
RS	16	0.211833	1.217853	400.262726	0.009872	0.009909
RS	17	0.234805	1.217853	421.550466	0.010397	0.010529
RS	18	0.259469	1.777086	304.863608	0.007519	0.007707
RS	19	0.285951	1.777086	322.413096	0.007952	0.008231
RS	20	0.314383	2.576601	235.533181	0.005809	0.006091
RS	21	0.344910	2.576601	249.894307	0.006163	0.006486
RS	22	0.377686	3.679030	185.900671	0.004585	0.004854
RS	23	0.412876	3.679030	197.714514	0.004876	0.005127
RS	24	0.450658	4.881983	158.569346	0.003911	0.004105
RS	25	0.491224	4.881983	168.877463	0.004165	0.004324
RS	26	0.534779	5.666207	154.973082	0.003822	0.003955
RS	27	0.581542	5.666207	165.069946	0.004071	0.004186
RS	28	0.631750	5.682414	175.222643	0.004322	0.004444
RS	29	0.685657	5.682414	186.417005	0.004598	0.004737
RS	30	0.743535	5.104601	220.490831	0.005438	0.005625
RS	31	0.805676	5.104601	233.948807	0.005770	0.006011
RS	32	0.872396	4.329642	292.037026	0.007203	0.007544
RS	33	0.944030	4.329642	308.497462	0.007609	0.008036
RS	34	1.020942	3.622986	388.262369	0.009576	0.010162
RS	35	1.103520	3.622986	407.554361	0.010052	0.010747
RS	36	1.192181	3.079573	501.298804	0.012364	0.013267
RS	37	1.287374	3.079573	521.879680	0.012872	0.013893
RS	38	1.389579	2.706193	615.357473	0.015177	0.016419
RS	39	1.499314	2.706193	634.367327	0.015646	0.016993
RS	40	1.617133	2.477437	710.688239	0.017528	0.019055
RS	41	1.743631	2.477437	724.855561	0.017878	0.019471
RS	42	1.879448	2.361546	771.552831	0.019029	0.020720
RS	43	2.025270	2.361546	778.449603	0.019199	0.020908
RS	44	2.181835	2.329240	792.273702	0.019540	0.021255
RS	45	2.349934	2.329240	790.985820	0.019509	0.021197
RS	46	2.530416	2.353605	777.678545	0.019180	0.020809
RS	47	2.724194	2.353605	768.519646	0.018955	0.020532
RS	48	2.932247	2.410187	737.929154	0.018200	0.019690
RS	49	3.155627	2.410187	721.716886	0.017800	0.019235
RS	50	3.395464	2.479641	682.390520	0.016830	0.018176
RS	51	3.652968	2.479641	659.989827	0.016278	0.017574
RS	52	3.929443	2.550842	616.756801	0.015212	0.016429
RS	53	4.226284	2.550842	589.094336	0.014529	0.015704
RS	54	4.544994	2.668041	534.876490	0.013192	0.014281
RS	55	4.887182	2.668041	504.900473	0.012453	0.013500
RS	56	5.254579	2.668041	472.099876	0.011644	0.012644
RS	57	5.649041	2.668041	436.951635	0.010777	0.011722
RS	58	6.072563	3.760449	290.756541	0.007171	0.007887
RS	59	6.527285	3.760449	276.899611	0.006829	0.007516
RS	60	7.015505	3.760449	261.377268	0.006447	0.007098
RS	61	7.539692	3.760449	244.388624	0.006028	0.006640
RS	62	8.102494	3.760449	226.180818	0.005578	0.006149
RS	63	8.706757	3.760449	1356.506743	0.033457	0.037152
PA	4+25*2+4+6 0.066298862 0.024654353 8.706757068 0.465316306 0.128179000 0.213446708 0.300807779 0.400155986 0.561565952 0.824354098 1.217852669 1.777085592 2.576601498 3.679030157 4.881983354 5.666206606 5.682414171 5.104601368 4.329642303 3.622986305 3.079573339 2.706192919 2.477436890 2.361545569 2.329240311 2.353605252 2.410186903 2.479640990 2.550841827 2.668040863 3.760448996
//
IT	4439
RD	21
LK	-275110.226762
QD	-315.270422 -> -301.617062
RI	0.0269432662
TR	0.065365	0.024890
MT	8.774202
MM	C_pi: 1.731600, n_recomb: 41577.690973
RS	0	0.000000	0.485889	613.529977	0.014756	0.001292
RS	1	0.007380	0.485889	648.576001	0.015599	0.008515
RS	2	0.015304	0.485889	684.832492	0.016471	0.014307
RS	3	0.023814	0.485889	722.219523	0.017370	0.016947
RS	4	0.032951	0.127949	2808.721014	0.067554	0.064262
RS	5	0.042762	0.127949	2785.932020	0.067005	0.063532
RS	6	0.053298	0.215493	1660.360157	0.039934	0.037950
RS	7	0.064611	0.215493	1688.708603	0.040616	0.038329
RS	8	0.076759	0.303531	1225.117765	0.029466	0.027800
RS	9	0.089803	0.303531	1258.420461	0.030267	0.028759
RS	10	0.103811	0.401634	979.567262	0.023560	0.022525
RS	11	0.118852	0.401634	1012.000772	0.024340	0.023563
RS	12	0.135002	0.561013	750.920637	0.018061	0.017597
RS	13	0.152345	0.561013	781.079948	0.018786	0.018469
RS	14	0.170968	0.821663	556.543932	0.013386	0.013228
RS	15	0.190965	0.821663	582.875838	0.014019	0.013952
RS	16	0.212437	1.213634	414.399351	0.009967	0.009994
RS	17	0.235495	1.213634	436.431538	0.010497	0.010619
RS	18	0.260254	1.774068	315.069937	0.007578	0.007756
RS	19	0.286840	1.774068	333.219376	0.008014	0.008285
RS	20	0.315388	2.583875	242.347457	0.005829	0.006102
RS	21	0.346043	2.583875	257.152068	0.006185	0.006501
RS	22	0.378960	3.717204	189.897399	0.004567	0.004830
RS	23	0.414306	3.717204	202.002606	0.004858	0.005104
RS	24	0.452261	4.973908	160.698806	0.003865	0.004054
RS	25	0.493017	4.973908	171.187724	0.004117	0.004272
RS	26	0.536781	5.808311	156.177742	0.003756	0.003885
RS	27	0.583774	5.808311	166.402573	0.004002	0.004113
RS	28	0.634235	5.839207	176.261669	0.004239	0.004357
RS	29	0.688421	5.839207	187.587149	0.004512	0.004644
RS	30	0.746605	5.241824	222.110469	0.005342	0.005519
RS	31	0.809083	5.241824	235.760633	0.005670	0.005897
RS	32	0.876171	4.435165	295.143995	0.007099	0.007420
RS	33	0.948211	4.435165	311.918997	0.007502	0.007903
RS	34	1.025567	3.699948	393.955969	0.009475	0.010027
RS	35	1.108632	3.699948	413.733807	0.009951	0.010605
RS	36	1.197827	3.135627	510.676548	0.012282	0.013134
RS	37	1.293604	3.135627	531.917493	0.012793	0.013756
RS	38	1.396450	2.748462	629.115108	0.015131	0.016305
RS	39	1.506885	2.748462	648.888794	0.015607	0.016880
RS	40	1.625470	2.511355	728.716746	0.017527	0.018974
RS	41	1.752807	2.511355	743.623873	0.017885	0.019398
RS	42	1.889541	2.390980	792.890898	0.019070	0.020678
RS	43	2.036365	2.390980	800.378360	0.019250	0.020877
RS	44	2.194025	2.356870	815.484788	0.019614	0.021249
RS	45	2.363320	2.356870	814.567359	0.019591	0.021205
RS	46	2.545109	2.381143	801.401355	0.019275	0.020833
RS	47	2.740314	2.381143	792.375941	0.019058	0.020571
RS	48	2.949924	2.438490	761.212457	0.018308	0.019739
RS	49	3.175003	2.438490	744.900933	0.017916	0.019297
RS	50	3.416692	2.508945	704.661628	0.016948	0.018246
RS	51	3.676218	2.508945	681.931579	0.016401	0.017655
RS	52	3.954896	2.581130	637.613084	0.015335	0.016515
RS	53	4.254140	2.581130	609.395930	0.014657	0.015798
RS	54	4.575468	2.700776	553.459040	0.013311	0.014371
RS	55	4.920509	2.700776	522.806967	0.012574	0.013595
RS	56	5.291014	2.700776	489.197289	0.011766	0.012743
RS	57	5.688862	2.700776	453.115871	0.010898	0.011824
RS	58	6.116069	3.842674	299.055093	0.007193	0.007888
RS	59	6.574804	3.842674	285.316847	0.006862	0.007531
RS	60	7.067393	3.842674	269.837839	0.006490	0.007127
RS	61	7.596334	3.842674	252.810700	0.006080	0.006681
RS	62	8.164310	3.842674	234.478027	0.005640	0.006200
RS	63	8.774202	3.842674	1426.994758	0.034321	0.038018
PA	4+25*2+4+6 0.065364589 0.024889792 8.774201520 0.485889029 0.127948820 0.215492982 0.303531205 0.401633613 0.561013263 0.821663447 1.213633757 1.774068071 2.583874924 3.717203688 4.973907906 5.808310819 5.839207088 5.241824138 4.435164782 3.699948022 3.135627203 2.748461698 2.511355351 2.390979983 2.356870407 2.381142794 2.438489894 2.508945218 2.581129814 2.700776383 3.842674166
//
IT	4392
RD	22
LK	-275083.285309
QD	-305.846119 -> -293.033524
RI	0.0256034741
TR	0.064476	0.025119
MT	8.839001
MM	C_pi: 1.758670, n_recomb: 42593.572801
RS	0	0.000000	0.506827	603.431355	0.014167	0.001255
RS	1	0.007392	0.506827	638.373231	0.014988	0.008253
RS	2	0.015331	0.506827	674.588734	0.015838	0.013834
RS	3	0.023856	0.506827	712.008979	0.016716	0.016357
RS	4	0.033012	0.127703	2894.864000	0.067965	0.064795
RS	5	0.042845	0.127703	2870.769381	0.067399	0.064002
RS	6	0.053404	0.217505	1692.043867	0.039725	0.037801
RS	7	0.064744	0.217505	1721.775357	0.040423	0.038195
RS	8	0.076922	0.306240	1250.172951	0.029351	0.027722
RS	9	0.090001	0.306240	1284.662429	0.030161	0.028677
RS	10	0.104046	0.403161	1005.375035	0.023604	0.022576
RS	11	0.119130	0.403161	1038.821813	0.024389	0.023610
RS	12	0.135328	0.560584	774.405132	0.018181	0.017711
RS	13	0.152724	0.560584	805.502312	0.018911	0.018585
RS	14	0.171406	0.819122	575.271357	0.013506	0.013340
RS	15	0.191469	0.819122	602.462447	0.014144	0.014068
RS	16	0.213015	1.209442	428.465746	0.010059	0.010078
RS	17	0.236154	1.209442	451.236771	0.010594	0.010707
RS	18	0.261003	1.770605	325.269161	0.007637	0.007807
RS	19	0.287689	1.770605	344.016444	0.008077	0.008340
RS	20	0.316348	2.589698	249.165828	0.005850	0.006115
RS	21	0.347126	2.589698	264.413023	0.006208	0.006517
RS	22	0.380178	3.752409	193.889273	0.004552	0.004808
RS	23	0.415674	3.752409	206.284466	0.004843	0.005084
RS	24	0.453794	5.061779	162.816335	0.003823	0.004007
RS	25	0.494732	5.061779	173.483774	0.004073	0.004225
RS	26	0.538696	5.946570	157.363849	0.003695	0.003820
RS	27	0.585909	5.946570	167.713278	0.003938	0.004045
RS	28	0.636613	5.993204	177.258874	0.004162	0.004275
RS	29	0.691065	5.993204	188.709892	0.004430	0.004556
RS	30	0.749543	5.377262	223.634562	0.005250	0.005418
RS	31	0.812343	5.377262	237.467501	0.005575	0.005788
RS	32	0.879785	4.539571	298.067270	0.006998	0.007301
RS	33	0.952213	4.539571	315.142793	0.007399	0.007776
RS	34	1.029995	3.776235	399.346216	0.009376	0.009896
RS	35	1.113527	3.776235	419.592524	0.009851	0.010466
RS	36	1.203234	3.191278	519.621473	0.012200	0.013003
RS	37	1.299572	3.191278	541.506131	0.012713	0.013622
RS	38	1.403031	2.790481	642.332789	0.015081	0.016191
RS	39	1.514139	2.790481	662.860983	0.015562	0.016768
RS	40	1.633459	2.545068	746.157053	0.017518	0.018891
RS	41	1.761601	2.545068	761.805890	0.017885	0.019322
RS	42	1.899214	2.420170	813.660729	0.019103	0.020632
RS	43	2.047001	2.420170	821.751819	0.019293	0.020843
RS	44	2.205712	2.384155	838.201039	0.019679	0.021239
RS	45	2.376155	2.384155	837.674251	0.019667	0.021209
RS	46	2.559198	2.408184	824.731003	0.019363	0.020854
RS	47	2.755772	2.408184	815.861685	0.019155	0.020606
RS	48	2.966877	2.466115	784.209010	0.018411	0.019785
RS	49	3.193588	2.466115	767.819381	0.018027	0.019357
RS	50	3.437057	2.537369	726.744596	0.017062	0.018314
RS	51	3.698524	2.537369	703.702068	0.016521	0.017734
RS	52	3.979320	2.610336	658.360657	0.015457	0.016599
RS	53	4.280872	2.610336	629.600132	0.014782	0.015890
RS	54	4.604716	2.732141	571.997716	0.013429	0.014459
RS	55	4.952499	2.732141	540.673303	0.012694	0.013689
RS	56	5.325991	2.732141	506.258692	0.011886	0.012841
RS	57	5.727093	2.732141	469.248567	0.011017	0.011924
RS	58	6.157845	3.922454	307.287697	0.007214	0.007890
RS	59	6.620439	3.922454	293.668281	0.006895	0.007546
RS	60	7.117229	3.922454	278.235084	0.006532	0.007154
RS	61	7.650743	3.922454	261.174249	0.006132	0.006720
RS	62	8.223695	3.922454	242.723713	0.005699	0.006250
RS	63	8.839001	3.922454	1497.838847	0.035166	0.038864
PA	4+25*2+4+6 0.064475647 0.025118686 8.839001226 0.506827313 0.127702947 0.217504926 0.306239775 0.403161127 0.560584174 0.819122235 1.209441613 1.770604786 2.589697770 3.752409100 5.061778653 5.946570171 5.993203968 5.377261857 4.539570765 3.776235173 3.191277748 2.790481151 2.545067583 2.420170171 2.384155077 2.408183894 2.466114807 2.537368897 2.610336190 2.732140851 3.922453577
//
IT	4200
RD	23
LK	-275057.998199
QD	-296.931977 -> -284.895414
RI	0.0243621842
TR	0.063628	0.025341
MT	8.901380
MM	C_pi: 1.785059, n_recomb: 43592.941636
RS	0	0.000000	0.528122	593.498335	0.013615	0.001218
RS	1	0.007404	0.528122	628.302822	0.014413	0.008004
RS	2	0.015356	0.528122	664.437635	0.015242	0.013385
RS	3	0.023897	0.528122	701.844295	0.016100	0.015798
RS	4	0.033071	0.127444	2980.368459	0.068368	0.065317
RS	5	0.042924	0.127444	2954.917765	0.067784	0.064463
RS	6	0.053506	0.219482	1722.652517	0.039517	0.037650
RS	7	0.064871	0.219482	1753.753307	0.040230	0.038059
RS	8	0.077079	0.308928	1274.332804	0.029233	0.027640
RS	9	0.090190	0.308928	1309.994167	0.030051	0.028591
RS	10	0.104272	0.404725	1030.487735	0.023639	0.022619
RS	11	0.119396	0.404725	1064.935699	0.024429	0.023649
RS	12	0.135640	0.560266	797.469121	0.018294	0.017818
RS	13	0.153087	0.560266	829.491293	0.019028	0.018693
RS	14	0.171826	0.816727	593.790472	0.013621	0.013447
RS	15	0.191952	0.816727	621.830361	0.014264	0.014179
RS	16	0.213569	1.205287	442.452117	0.010150	0.010160
RS	17	0.236785	1.205287	465.955929	0.010689	0.010793
RS	18	0.261721	1.766778	335.450244	0.007695	0.007857
RS	19	0.288503	1.766778	354.792721	0.008139	0.008394
RS	20	0.317268	2.594247	255.980070	0.005872	0.006130
RS	21	0.348163	2.594247	271.668536	0.006232	0.006534
RS	22	0.381346	3.784913	197.870237	0.004539	0.004788
RS	23	0.416985	3.784913	210.553768	0.004830	0.005066
RS	24	0.455263	5.145812	164.919253	0.003783	0.003963
RS	25	0.496375	5.145812	175.762901	0.004032	0.004180
RS	26	0.540531	6.081136	158.529618	0.003637	0.003758
RS	27	0.587957	6.081136	169.000352	0.003877	0.003981
RS	28	0.638893	6.144492	178.214613	0.004088	0.004197
RS	29	0.693602	6.144492	189.785837	0.004354	0.004473
RS	30	0.752361	5.510922	225.069060	0.005163	0.005322
RS	31	0.815470	5.510922	239.075902	0.005484	0.005685
RS	32	0.883252	4.642850	300.818533	0.006901	0.007186
RS	33	0.956053	4.642850	318.181193	0.007299	0.007654
RS	34	1.034244	3.851824	404.450806	0.009278	0.009768
RS	35	1.118224	3.851824	425.148701	0.009753	0.010333
RS	36	1.208423	3.246510	528.152656	0.012116	0.012874
RS	37	1.305299	3.246510	550.664554	0.012632	0.013490
RS	38	1.409349	2.832231	655.029380	0.015026	0.016077
RS	39	1.521102	2.832231	676.301830	0.015514	0.016655
RS	40	1.641130	2.578558	763.022673	0.017503	0.018806
RS	41	1.770045	2.578558	779.413492	0.017879	0.019244
RS	42	1.908504	2.449112	833.867120	0.019128	0.020584
RS	43	2.057215	2.449112	842.572879	0.019328	0.020806
RS	44	2.216937	2.411103	860.419263	0.019738	0.021227
RS	45	2.388485	2.411103	860.301531	0.019735	0.021210
RS	46	2.572735	2.434750	847.658565	0.019445	0.020873
RS	47	2.770626	2.434750	838.966495	0.019245	0.020638
RS	48	2.983169	2.493100	806.905010	0.018510	0.019830
RS	49	3.211450	2.493100	790.457489	0.018133	0.019413
RS	50	3.456632	2.564974	748.621016	0.017173	0.018380
RS	51	3.719968	2.564974	725.282734	0.016638	0.017810
RS	52	4.002802	2.638541	678.980081	0.015575	0.016682
RS	53	4.306576	2.638541	649.687901	0.014904	0.015980
RS	54	4.632843	2.762242	590.473232	0.013545	0.014547
RS	55	4.983266	2.762242	558.481136	0.012811	0.013782
RS	56	5.359635	2.762242	523.266756	0.012003	0.012937
RS	57	5.763871	2.762242	485.333477	0.011133	0.012021
RS	58	6.198037	3.999932	315.446778	0.007236	0.007892
RS	59	6.664348	3.999932	301.946807	0.006927	0.007561
RS	60	7.165186	3.999932	286.562230	0.006574	0.007181
RS	61	7.703106	3.999932	269.472701	0.006182	0.006758
RS	62	8.280855	3.999932	250.911389	0.005756	0.006297
RS	63	8.901380	3.999932	1568.955284	0.035991	0.039689
PA	4+25*2+4+6 0.063628477 0.025341139 8.901379737 0.528121701 0.127444454 0.219481723 0.308928415 0.404725210 0.560265543 0.816727150 1.205287018 1.766778463 2.594247009 3.784913307 5.145812088 6.081135951 6.144492108 5.510922449 4.642849879 3.851824178 3.246509900 2.832230882 2.578557766 2.449112015 2.411103057 2.434750369 2.493100462 2.564974244 2.638541212 2.762241565 3.999931618
//
IT	5070
RD	24
LK	-275034.238497
QD	-288.489385 -> -277.170380
RI	0.0232070660
TR	0.062819	0.025557
MT	8.961637
MM	C_pi: 1.810825, n_recomb: 44576.159480
RS	0	0.000000	0.549813	583.694648	0.013094	0.001184
RS	1	0.007415	0.549813	618.331041	0.013871	0.007766
RS	2	0.015381	0.549813	654.348579	0.014679	0.012957
RS	3	0.023937	0.549813	691.698600	0.015517	0.015268
RS	4	0.033127	0.127177	3065.225752	0.068764	0.065828
RS	5	0.042999	0.127177	3038.372232	0.068161	0.064915
RS	6	0.053603	0.221425	1752.247581	0.039309	0.037498
RS	7	0.064994	0.221425	1784.703410	0.040037	0.037922
RS	8	0.077229	0.311595	1297.654940	0.029111	0.027554
RS	9	0.090371	0.311595	1334.472987	0.029937	0.028503
RS	10	0.104488	0.406322	1054.929863	0.023666	0.022656
RS	11	0.119652	0.406322	1090.367179	0.024461	0.023682
RS	12	0.135940	0.560051	820.117267	0.018398	0.017919
RS	13	0.153436	0.560051	853.051975	0.019137	0.018795
RS	14	0.172229	0.814483	612.093883	0.013731	0.013550
RS	15	0.192416	0.814483	640.972284	0.014379	0.014286
RS	16	0.214100	1.201199	456.351759	0.010238	0.010240
RS	17	0.237392	1.201199	480.582219	0.010781	0.010877
RS	18	0.262411	1.762675	345.607759	0.007753	0.007908
RS	19	0.289286	1.762675	365.542639	0.008200	0.008448
RS	20	0.318153	2.597690	262.787583	0.005895	0.006146
RS	21	0.349161	2.597690	278.915968	0.006257	0.006553
RS	22	0.382469	3.814945	201.840297	0.004528	0.004771
RS	23	0.418246	3.814945	214.810637	0.004819	0.005050
RS	24	0.456676	5.226273	167.007257	0.003747	0.003921
RS	25	0.497956	5.226273	178.024943	0.003994	0.004138
RS	26	0.542297	6.212197	159.676310	0.003582	0.003700
RS	27	0.589927	6.212197	170.265340	0.003820	0.003921
RS	28	0.641088	6.293158	179.133673	0.004019	0.004124
RS	29	0.696043	6.293158	190.820305	0.004281	0.004395
RS	30	0.755073	5.642865	226.423006	0.005079	0.005231
RS	31	0.818481	5.642865	240.595652	0.005397	0.005588
RS	32	0.886590	4.745039	303.413275	0.006807	0.007077
RS	33	0.959750	4.745039	321.050658	0.007202	0.007537
RS	34	1.038335	3.926751	409.290769	0.009182	0.009645
RS	35	1.122748	3.926751	430.424237	0.009656	0.010203
RS	36	1.213421	3.301341	536.297491	0.012031	0.012748
RS	37	1.310817	3.301341	559.420610	0.012550	0.013360
RS	38	1.415435	2.873720	667.234720	0.014968	0.015964
RS	39	1.527812	2.873720	689.240876	0.015462	0.016544
RS	40	1.648521	2.611841	779.339777	0.017483	0.018720
RS	41	1.778182	2.611841	796.471836	0.017868	0.019164
RS	42	1.917458	2.477828	853.530256	0.019148	0.020534
RS	43	2.067061	2.477828	862.860283	0.019357	0.020766
RS	44	2.227759	2.437743	882.154701	0.019790	0.021212
RS	45	2.400373	2.437743	882.462774	0.019797	0.021207
RS	46	2.585787	2.460891	870.190592	0.019521	0.020889
RS	47	2.784950	2.460891	861.695607	0.019331	0.020667
RS	48	2.998882	2.519513	829.301753	0.018604	0.019872
RS	49	3.228678	2.519513	812.815585	0.018234	0.019468
RS	50	3.475515	2.591846	770.287952	0.017280	0.018444
RS	51	3.740656	2.591846	746.670119	0.016750	0.017884
RS	52	4.025458	2.665849	699.465380	0.015691	0.016764
RS	53	4.331379	2.665849	669.653219	0.015023	0.016068
RS	54	4.659986	2.791210	608.878082	0.013659	0.014634
RS	55	5.012961	2.791210	576.223379	0.012927	0.013873
RS	56	5.392110	2.791210	540.214795	0.012119	0.013031
RS	57	5.799375	2.791210	501.364303	0.011247	0.012117
RS	58	6.236841	4.075299	323.530805	0.007258	0.007896
RS	59	6.706746	4.075299	310.151144	0.006958	0.007576
RS	60	7.211498	4.075299	294.818086	0.006614	0.007208
RS	61	7.753678	4.075299	277.704801	0.006230	0.006795
RS	62	8.336064	4.075299	259.039593	0.005811	0.006344
RS	63	8.961637	4.075299	1640.294454	0.036798	0.040494
PA	4+25*2+4+6 0.062819317 0.025557024 8.961636903 0.549812910 0.127176549 0.221424838 0.311594552 0.406321992 0.560051151 0.814482773 1.201198995 1.762675234 2.597689673 3.814944968 5.226273064 6.212197115 6.293157823 5.642864919 4.745038583 3.926751146 3.301340516 2.873720327 2.611841128 2.477828312 2.437742982 2.460891273 2.519512543 2.591845661 2.665849456 2.791210071 4.075298972
//
IT	4219
RD	25
LK	-275011.891001
QD	-280.483166 -> -269.828778
RI	0.0221302627
TR	0.062046	0.025767
MT	9.019890
MM	C_pi: 1.835985, n_recomb: 45543.275619
RS	0	0.000000	0.571925	574.002257	0.012603	0.001151
RS	1	0.007426	0.571925	608.442354	0.013360	0.007538
RS	2	0.015404	0.571925	644.309001	0.014147	0.012549
RS	3	0.023975	0.571925	681.562792	0.014965	0.014764
RS	4	0.033181	0.126902	3149.381666	0.069151	0.066328
RS	5	0.043072	0.126902	3121.083459	0.068530	0.065358
RS	6	0.053697	0.223332	1780.891683	0.039103	0.037346
RS	7	0.065111	0.223332	1814.686542	0.039845	0.037784
RS	8	0.077373	0.314234	1320.184431	0.028987	0.027467
RS	9	0.090545	0.314234	1358.143072	0.029821	0.028413
RS	10	0.104696	0.407941	1078.726843	0.023686	0.022686
RS	11	0.119898	0.407941	1115.141254	0.024485	0.023709
RS	12	0.136228	0.559927	842.353142	0.018496	0.018013
RS	13	0.153771	0.559927	876.187845	0.019239	0.018891
RS	14	0.172617	0.812370	630.181138	0.013837	0.013649
RS	15	0.192863	0.812370	659.887667	0.014489	0.014388
RS	16	0.214612	1.197180	470.157819	0.010323	0.010319
RS	17	0.237976	1.197180	495.108468	0.010871	0.010960
RS	18	0.263076	1.758330	355.737467	0.007811	0.007958
RS	19	0.290039	1.758330	376.261704	0.008262	0.008501
RS	20	0.319005	2.600110	269.586919	0.005919	0.006163
RS	21	0.350122	2.600110	286.153768	0.006283	0.006573
RS	22	0.383549	3.842657	205.798010	0.004519	0.004755
RS	23	0.419460	3.842657	219.053576	0.004810	0.005036
RS	24	0.458037	5.303308	169.079550	0.003713	0.003883
RS	25	0.499479	5.303308	180.269135	0.003958	0.004099
RS	26	0.543998	6.339785	160.805153	0.003531	0.003645
RS	27	0.591824	6.339785	171.509667	0.003766	0.003864
RS	28	0.643201	6.439195	180.018561	0.003953	0.004054
RS	29	0.698394	6.439195	191.816112	0.004212	0.004321
RS	30	0.757686	5.773052	227.702713	0.005000	0.005144
RS	31	0.821381	5.773052	242.033575	0.005314	0.005494
RS	32	0.889806	4.846103	305.862309	0.006716	0.006972
RS	33	0.963313	4.846103	323.762619	0.007109	0.007425
RS	34	1.042279	4.000974	413.882829	0.009088	0.009526
RS	35	1.127109	4.000974	435.436387	0.009561	0.010078
RS	36	1.218239	3.355732	544.075965	0.011946	0.012625
RS	37	1.316136	3.355732	567.794335	0.012467	0.013234
RS	38	1.421304	2.914915	678.968977	0.014908	0.015852
RS	39	1.534282	2.914915	701.697605	0.015407	0.016433
RS	40	1.655650	2.644890	795.124524	0.017459	0.018634
RS	41	1.786031	2.644890	812.995700	0.017851	0.019084
RS	42	1.926095	2.506292	872.661978	0.019161	0.020481
RS	43	2.076560	2.506292	882.623997	0.019380	0.020723
RS	44	2.238200	2.464069	903.407998	0.019836	0.021195
RS	45	2.411843	2.464069	904.156991	0.019853	0.021202
RS	46	2.598382	2.486612	892.321872	0.019593	0.020903
RS	47	2.798775	2.486612	884.042462	0.019411	0.020694
RS	48	3.014049	2.545369	851.389562	0.018694	0.019913
RS	49	3.245310	2.545369	834.883083	0.018332	0.019519
RS	50	3.493745	2.618014	791.732725	0.017384	0.018507
RS	51	3.760630	2.618014	767.851127	0.016860	0.017956
RS	52	4.047336	2.692308	719.801748	0.015805	0.016844
RS	53	4.355333	2.692308	689.481432	0.015139	0.016155
RS	54	4.686203	2.819110	627.197997	0.013771	0.014720
RS	55	5.041644	2.819110	593.886234	0.013040	0.013963
RS	56	5.423482	2.819110	557.089566	0.012232	0.013123
RS	57	5.833677	2.819110	517.328430	0.011359	0.012211
RS	58	6.274335	4.148647	331.534225	0.007280	0.007900
RS	59	6.747717	4.148647	318.275968	0.006988	0.007592
RS	60	7.256255	4.148647	302.997462	0.006653	0.007234
RS	61	7.802558	4.148647	285.865399	0.006277	0.006831
RS	62	8.389432	4.148647	267.103138	0.005865	0.006388
RS	63	9.019890	4.148647	1711.783633	0.037586	0.041281
PA	4+25*2+4+6 0.062045706 0.025766608 9.019889731 0.571924955 0.126902202 0.223332100 0.314233628 0.407941350 0.559927239 0.812370010 1.197180396 1.758329802 2.600110044 3.842657252 5.303308278 6.339785270 6.439195315 5.773051742 4.846102615 4.000973909 3.355732337 2.914915383 2.644889670 2.506292325 2.464069163 2.486612001 2.545369013 2.618014361 2.692307714 2.819109501 4.148646850
//
CC
CC	Brief Description of the file format:
CC	  CC  comments
CC	  MM  useful-messages
CC	  RD  round-of-iterations
CC	  LL  \log[P(sequence)]
CC	  QD  Q-before-opt Q-after-opt
CC	  TR  \theta_0 \rho_0
CC	  RS  k t_k \lambda_k \pi_k \sum_{l\not=k}A_{kl} A_{kk}
CC	  DC  begin end best-k t_k+\Delta_k max-prob
CC
MM	Version: 0.6.5-r67
MM	pattern:4+25*2+4+6, n:63, n_free_lambdas:28
MM	n_iterations:25, skip:1, max_t:5, theta/rho:5
MM	is_decoding:0
MM	n_seqs:19, sum_L:1034365, sum_n:118920
RD	0
LK	0.000000
QD	0.000000 -> 0.000000
RI	inf
TR	0.122133	0.024427
MT	5.000000
MM	C_pi: 1.000000, n_recomb: 24961.102385
RS	0	0.000000	1.000000	158.302390	0.006342	0.000000
RS	1	0.006440	1.000000	167.394145	0.006706	0.000000
RS	2	0.013294	1.000000	176.933238	0.007088	0.000000
RS	3	0.020590	1.000000	186.931777	0.007489	0.000000
RS	4	0.028356	1.000000	197.400752	0.007908	0.000000
RS	5	0.036622	1.000000	208.349774	0.008347	0.000000
RS	6	0.045421	1.000000	219.786781	0.008805	0.000000
RS	7	0.054785	1.000000	231.717710	0.009283	0.000000
RS	8	0.064753	1.000000	244.146137	0.009781	0.000000
RS	9	0.075363	1.000000	257.072880	0.010299	0.000000
RS	10	0.086656	1.000000	270.495560	0.010837	0.000000
RS	11	0.098677	1.000000	284.408132	0.011394	0.000000
RS	12	0.111471	1.000000	298.800373	0.011971	0.000000
RS	13	0.125090	1.000000	313.657334	0.012566	0.000000
RS	14	0.139585	1.000000	328.958757	0.013179	0.000000
RS	15	0.155014	1.000000	344.678461	0.013809	0.000000
RS	16	0.171437	1.000000	360.783706	0.014454	0.000000
RS	17	0.188917	1.000000	377.234524	0.015113	0.000000
RS	18	0.207523	1.000000	393.983057	0.015784	0.000000
RS	19	0.227327	1.000000	410.972877	0.016465	0.000000
RS	20	0.248406	1.000000	428.138339	0.017152	0.000000
RS	21	0.270843	1.000000	445.403949	0.017844	0.000000
RS	22	0.294725	1.000000	462.683799	0.018536	0.000000
RS	23	0.320144	1.000000	479.881068	0.019225	0.000000
RS	24	0.347201	1.000000	496.887637	0.019906	0.000000
RS	25	0.376000	1.000000	513.583843	0.020575	0.000000
RS	26	0.406654	1.000000	529.838401	0.021227	0.000000
RS	27	0.439282	1.000000	545.508546	0.021854	0.000000
RS	28	0.474011	1.000000	560.440440	0.022453	0.000000
RS	29	0.510976	1.000000	574.469874	0.023015	0.000000
RS	30	0.550322	1.000000	587.423329	0.023534	0.000000
RS	31	0.592202	1.000000	599.119437	0.024002	0.000000
RS	32	0.636779	1.000000	609.370879	0.024413	0.000000
RS	33	0.684227	1.000000	617.986779	0.024758	0.000000
RS	34	0.734730	1.000000	624.775598	0.025030	0.000000
RS	35	0.788485	1.000000	629.548566	0.025221	0.000000
RS	36	0.845702	1.000000	632.123653	0.025324	0.000000
RS	37	0.906604	1.000000	632.330042	0.025333	0.000000
RS	38	0.971428	1.000000	630.013077	0.025240	0.000000
RS	39	1.040426	1.000000	625.039599	0.025041	0.000000
RS	40	1.113868	1.000000	617.303553	0.024731	0.000000
RS	41	1.192040	1.000000	606.731715	0.024307	0.000000
RS	42	1.275245	1.000000	593.289347	0.023769	0.000000
RS	43	1.363809	1.000000	576.985533	0.023115	0.000000
RS	44	1.458076	1.000000	557.877930	0.022350	0.000000
RS	45	1.558414	1.000000	536.076617	0.021476	0.000000
RS	46	1.665214	1.000000	511.746719	0.020502	0.000000
RS	47	1.778891	1.000000	485.109483	0.019435	0.000000
RS	48	1.899889	1.000000	456.441470	0.018286	0.000000
RS	49	2.028679	1.000000	426.071616	0.017069	0.000000
RS	50	2.165763	1.000000	394.375958	0.015800	0.000000
RS	51	2.311675	1.000000	361.769922	0.014493	0.000000
RS	52	2.466983	1.000000	328.698241	0.013168	0.000000
RS	53	2.632293	1.000000	295.622679	0.011843	0.000000
RS	54	2.808249	1.000000	263.007979	0.010537	0.000000
RS	55	2.995536	1.000000	231.306574	0.009267	0.000000
RS	56	3.194884	1.000000	200.942830	0.008050	0.000000
RS	57	3.407070	1.000000	172.297684	0.006903	0.000000
RS	58	3.632920	1.000000	145.694653	0.005837	0.000000
RS	59	3.873315	1.000000	121.388197	0.004863	0.000000
RS	60	4.129191	1.000000	99.555315	0.003988	0.000000
RS	61	4.401545	1.000000	80.291121	0.003217	0.000000
RS	62	4.691438	1.000000	63.608824	0.002548	0.000000
RS	63	5.000000	1.000000	178.333203	0.007144	0.000000
PA	4+25*2+4+6 0.122132705 0.024426541 5.000000000 1.000000000 1.000000000 1.000000000 1.000000000 1.000000000 1.000000000 1.000000000 1.000000000 1.000000000 1.000000000 1.000000000 1.000000000 1.000000000 1.000000000 1.000000000 1.000000000 1.000000000 1.000000000 1.000000000 1.000000000 1.000000000 1.000000000 1.000000000 1.000000000 1.000000000 1.000000000 1.000000000 1.000000000
//
IT	4857
RD	1
LK	-310765.375877
QD	-1796.638376 -> -857.684955
RI	0.0774754046
TR	0.112750	0.022156
MT	5.806999
MM	C_pi: 0.999384, n_recomb: 22652.093579
RS	0	0.000000	0.207012	712.308116	0.031446	0.002495
RS	1	0.006688	0.207012	735.055049	0.032450	0.016072
RS	2	0.013824	0.207012	756.840832	0.033412	0.028615
RS	3	0.021437	0.207012	777.422833	0.034320	0.035889
RS	4	0.029559	0.241470	684.904316	0.030236	0.038009
RS	5	0.038224	0.241470	704.185276	0.031087	0.036076
RS	6	0.047469	0.331209	529.444658	0.023373	0.032257
RS	7	0.057333	0.331209	547.801410	0.024183	0.028151
RS	8	0.067855	0.454384	414.190775	0.018285	0.024739
RS	9	0.079082	0.454384	430.809649	0.019019	0.021941
RS	10	0.091060	0.602665	338.435593	0.014941	0.019476
RS	11	0.103839	0.602665	353.297806	0.015597	0.017249
RS	12	0.117472	0.768737	289.467713	0.012779	0.015294
RS	13	0.132017	0.768737	302.899170	0.013372	0.013659
RS	14	0.147535	0.937282	260.123049	0.011483	0.012340
RS	15	0.164091	0.937282	272.552929	0.012032	0.011292
RS	16	0.181755	1.094770	244.552089	0.010796	0.010459
RS	17	0.200599	1.094770	256.363890	0.011317	0.009791
RS	18	0.220704	1.232551	238.684589	0.010537	0.009256
RS	19	0.242154	1.232551	250.171447	0.011044	0.008829
RS	20	0.265039	1.344795	240.238380	0.010606	0.008497
RS	21	0.289454	1.344795	251.612814	0.011108	0.008254
RS	22	0.315501	1.427409	248.114891	0.010953	0.008101
RS	23	0.343292	1.427409	259.519695	0.011457	0.008046
RS	24	0.372940	1.478615	261.801516	0.011557	0.008097
RS	25	0.404572	1.478615	273.303539	0.012065	0.008263
RS	26	0.438320	1.500403	280.808485	0.012397	0.008553
RS	27	0.474324	1.500403	292.372492	0.012907	0.008967
RS	28	0.512737	1.498425	304.312345	0.013434	0.009507
RS	29	0.553719	1.498425	315.766218	0.013940	0.010166
RS	30	0.597442	1.479871	331.078880	0.014616	0.010936
RS	31	0.644089	1.479871	342.084844	0.015102	0.011807
RS	32	0.693856	1.451474	359.474988	0.015869	0.012766
RS	33	0.746952	1.451474	369.515486	0.016313	0.013797
RS	34	0.803599	1.418836	387.424286	0.017103	0.014877
RS	35	0.864035	1.418836	395.811371	0.017474	0.015980
RS	36	0.928513	1.386406	412.409548	0.018206	0.017073
RS	37	0.997303	1.386406	418.331483	0.018468	0.018119
RS	38	1.070694	1.357334	431.707420	0.019058	0.019085
RS	39	1.148994	1.357334	434.318330	0.019173	0.019936
RS	40	1.232531	1.333423	442.779591	0.019547	0.020643
RS	41	1.321655	1.333423	441.320114	0.019483	0.021181
RS	42	1.416740	1.315381	443.645693	0.019585	0.021533
RS	43	1.518185	1.315381	437.572468	0.019317	0.021686
RS	44	1.626415	1.303009	433.220615	0.019125	0.021638
RS	45	1.741883	1.303009	422.314081	0.018643	0.021397
RS	46	1.865074	1.295363	411.500285	0.018166	0.020974
RS	47	1.996505	1.295363	395.925261	0.017479	0.020388
RS	48	2.136727	1.291100	379.495064	0.016753	0.019660
RS	49	2.286326	1.291100	359.812764	0.015884	0.018811
RS	50	2.445932	1.288874	339.016964	0.014966	0.017861
RS	51	2.616212	1.288874	316.160548	0.013957	0.016830
RS	52	2.797882	1.287584	292.475943	0.012912	0.015735
RS	53	2.991702	1.287584	267.691351	0.011818	0.014594
RS	54	3.198485	1.286399	242.713652	0.010715	0.013422
RS	55	3.419099	1.286399	217.454551	0.009600	0.012231
RS	56	3.654468	1.286399	192.562835	0.008501	0.011034
RS	57	3.905579	1.286399	168.409785	0.007435	0.009844
RS	58	4.173486	1.305707	143.419825	0.006331	0.008676
RS	59	4.459311	1.305707	122.447120	0.005406	0.007545
RS	60	4.764252	1.305707	102.995638	0.004547	0.006467
RS	61	5.089590	1.305707	85.268344	0.003764	0.005460
RS	62	5.436687	1.305707	69.405615	0.003064	0.004537
RS	63	5.806999	1.305707	214.967272	0.009490	0.015134
PA	4+25*2+4+6 0.112749981 0.022155608 5.806999207 0.207012177 0.241470337 0.331209183 0.454383850 0.602664948 0.768736839 0.937281609 1.094770432 1.232550621 1.344795227 1.427409172 1.478614807 1.500403404 1.498425484 1.479870796 1.451473713 1.418835640 1.386406004 1.357334256 1.333422899 1.315381050 1.303008556 1.295362651 1.291099548 1.288873732 1.287583828 1.286398888 1.305707037
//
IT	4753
RD	2
LK	-309361.844654
QD	-904.938871 -> -674.081316
RI	0.1069950471
TR	0.109670	0.022072
MT	6.095357
MM	C_pi: 0.976649, n_recomb: 22059.825038
RS	0	0.000000	0.150550	959.588323	0.043499	0.002773
RS	1	0.006769	0.150550	978.095517	0.044338	0.017352
RS	2	0.013996	0.150550	993.834421	0.045052	0.031586
RS	3	0.021713	0.150550	1006.447218	0.045624	0.041648
RS	4	0.029952	0.158299	967.231490	0.043846	0.040992
RS	5	0.038748	0.158299	975.162841	0.044205	0.043539
RS	6	0.048140	0.231401	676.643755	0.030673	0.032314
RS	7	0.058168	0.231401	690.880384	0.031318	0.032256
RS	8	0.068874	0.347874	471.673529	0.021382	0.023383
RS	9	0.080306	0.347874	486.846741	0.022069	0.023228
RS	10	0.092511	0.509797	344.146948	0.015601	0.017297
RS	11	0.105542	0.509797	357.913913	0.016225	0.016973
RS	12	0.119455	0.718113	264.894678	0.012008	0.013009
RS	13	0.134310	0.718113	276.888735	0.012552	0.012741
RS	14	0.150171	0.957454	217.402358	0.009855	0.010283
RS	15	0.167105	0.957454	227.957055	0.010334	0.010178
RS	16	0.185186	1.207087	189.754620	0.008602	0.008666
RS	17	0.204490	1.207087	199.321137	0.009035	0.008652
RS	18	0.225101	1.447458	174.671791	0.007918	0.007695
RS	19	0.247108	1.447458	183.633255	0.008324	0.007723
RS	20	0.270604	1.658482	168.499289	0.007638	0.007121
RS	21	0.295690	1.658482	177.164411	0.008031	0.007189
RS	22	0.322475	1.819414	169.751357	0.007695	0.006870
RS	23	0.351073	1.819414	178.378786	0.008086	0.007020
RS	24	0.381606	1.914268	178.043500	0.008071	0.006990
RS	25	0.414206	1.914268	186.847244	0.008470	0.007290
RS	26	0.449013	1.940646	193.220896	0.008759	0.007579
RS	27	0.486177	1.940646	202.341735	0.009172	0.008083
RS	28	0.525855	1.911398	214.817750	0.009738	0.008706
RS	29	0.568220	1.911398	224.271392	0.010167	0.009423
RS	30	0.613452	1.846556	241.888358	0.010965	0.010363
RS	31	0.661746	1.846556	251.510942	0.011401	0.011267
RS	32	0.713310	1.764821	272.950260	0.012373	0.012476
RS	33	0.768363	1.764821	282.355037	0.012800	0.013513
RS	34	0.827143	1.680486	305.814789	0.013863	0.014907
RS	35	0.889902	1.680486	314.374510	0.014251	0.015982
RS	36	0.956910	1.603498	337.479940	0.015298	0.017411
RS	37	1.028453	1.603498	344.362756	0.015610	0.018382
RS	38	1.104839	1.539621	364.462529	0.016522	0.019646
RS	39	1.186395	1.539621	368.739920	0.016715	0.020365
RS	40	1.273472	1.490984	383.461938	0.017383	0.021283
RS	41	1.366444	1.490984	384.267639	0.017419	0.021642
RS	42	1.465708	1.457318	391.965748	0.017768	0.022097
RS	43	1.571692	1.457318	388.659747	0.017618	0.022048
RS	44	1.684851	1.436685	388.735754	0.017622	0.022009
RS	45	1.805669	1.436685	381.018645	0.017272	0.021578
RS	46	1.934665	1.425940	373.963452	0.016952	0.021110
RS	47	2.072393	1.425940	361.907504	0.016406	0.020377
RS	48	2.219444	1.421541	348.936935	0.015818	0.019595
RS	49	2.376449	1.421541	332.958802	0.015093	0.018652
RS	50	2.544082	1.420326	315.558534	0.014305	0.017666
RS	51	2.723062	1.420326	296.378198	0.013435	0.016590
RS	52	2.914157	1.419950	276.026874	0.012513	0.015486
RS	53	3.118187	1.419950	254.630066	0.011543	0.014335
RS	54	3.336029	1.419248	232.685561	0.010548	0.013176
RS	55	3.568617	1.419248	210.285002	0.009532	0.011992
RS	56	3.816948	1.419248	187.908990	0.008518	0.010807
RS	57	4.082090	1.419248	165.903597	0.007521	0.009634
RS	58	4.365178	1.463438	140.673294	0.006377	0.008373
RS	59	4.667430	1.463438	121.745573	0.005519	0.007304
RS	60	4.990141	1.463438	103.877974	0.004709	0.006284
RS	61	5.334697	1.463438	87.298176	0.003957	0.005328
RS	62	5.702576	1.463438	72.185961	0.003272	0.004449
RS	63	6.095357	1.463438	238.526965	0.010813	0.015316
PA	4+25*2+4+6 0.109669756 0.022072211 6.095356600 0.150549725 0.158299104 0.231400520 0.347874419 0.509796901 0.718113121 0.957454273 1.207086676 1.447458487 1.658482370 1.819413888 1.914267623 1.940645804 1.911397912 1.846555777 1.764821025 1.680485962 1.603498094 1.539620516 1.490984135 1.457317753 1.436684935 1.425940428 1.421541326 1.420325790 1.419950147 1.419247977 1.463437639
//
IT	4994
RD	3
LK	-308996.976053
QD	-718.472862 -> -627.985096
RI	0.1101096857
TR	0.107528	0.022462
MT	6.239722
MM	C_pi: 0.996867, n_recomb: 22904.408786
RS	0	0.000000	0.151106	997.925710	0.043569	0.002728
RS	1	0.006808	0.151106	1017.439732	0.044421	0.016789
RS	2	0.014080	0.151106	1034.057591	0.045147	0.030283
RS	3	0.021846	0.151106	1047.400534	0.045729	0.039962
RS	4	0.030142	0.136827	1163.879055	0.050815	0.043997
RS	5	0.039002	0.136827	1162.753091	0.050765	0.047491
RS	6	0.048466	0.200285	799.183310	0.034892	0.033947
RS	7	0.058573	0.200285	810.297685	0.035377	0.034971
RS	8	0.069369	0.309445	535.233867	0.023368	0.023904
RS	9	0.080900	0.309445	550.142881	0.024019	0.024544
RS	10	0.093216	0.472845	371.800156	0.016233	0.017104
RS	11	0.106370	0.472845	385.912518	0.016849	0.017366
RS	12	0.120420	0.699878	271.483894	0.011853	0.012472
RS	13	0.135427	0.699878	283.658722	0.012384	0.012635
RS	14	0.151455	0.980120	212.057909	0.009258	0.009632
RS	15	0.168574	0.980120	222.485564	0.009714	0.009829
RS	16	0.186859	1.293125	177.134963	0.007734	0.007977
RS	17	0.206389	1.293125	186.305256	0.008134	0.008175
RS	18	0.227248	1.614962	157.004698	0.006855	0.006989
RS	19	0.249528	1.614962	165.361397	0.007220	0.007164
RS	20	0.273324	1.913767	147.010125	0.006418	0.006408
RS	21	0.298740	1.913767	154.922896	0.006764	0.006572
RS	22	0.325887	2.148682	145.399286	0.006348	0.006160
RS	23	0.354882	2.148682	153.197852	0.006689	0.006366
RS	24	0.385851	2.282268	151.894206	0.006632	0.006301
RS	25	0.418928	2.282268	159.883438	0.006980	0.006625
RS	26	0.454257	2.303573	166.583384	0.007273	0.006941
RS	27	0.491992	2.303573	175.012712	0.007641	0.007441
RS	28	0.532296	2.234740	189.264858	0.008263	0.008156
RS	29	0.575343	2.234740	198.262401	0.008656	0.008845
RS	30	0.621321	2.113393	219.184663	0.009570	0.009947
RS	31	0.670430	2.113393	228.679093	0.009984	0.010801
RS	32	0.722881	1.973129	254.898095	0.011129	0.012241
RS	33	0.778904	1.973129	264.546686	0.011550	0.013208
RS	34	0.838741	1.837282	293.935223	0.012833	0.014887
RS	35	0.902652	1.837282	303.079521	0.013232	0.015874
RS	36	0.970914	1.720090	332.553348	0.014519	0.017602
RS	37	1.043823	1.720090	340.250273	0.014855	0.018466
RS	38	1.121696	1.628144	366.213968	0.015989	0.019991
RS	39	1.204870	1.628144	371.379658	0.016214	0.020584
RS	40	1.293707	1.562302	390.632103	0.017055	0.021680
RS	41	1.388593	1.562302	392.263628	0.017126	0.021906
RS	42	1.489938	1.520237	402.722669	0.017583	0.022439
RS	43	1.598183	1.520237	400.113855	0.017469	0.022266
RS	44	1.713797	1.497722	401.273287	0.017519	0.022224
RS	45	1.837283	1.497722	394.135434	0.017208	0.021694
RS	46	1.969175	1.489209	387.020084	0.016897	0.021182
RS	47	2.110047	1.489209	375.468268	0.016393	0.020385
RS	48	2.260510	1.488967	361.940181	0.015802	0.019554
RS	49	2.421217	1.488967	346.409007	0.015124	0.018582
RS	50	2.592864	1.492130	328.421605	0.014339	0.017566
RS	51	2.776198	1.492130	309.594345	0.013517	0.016488
RS	52	2.972013	1.495265	288.810525	0.012609	0.015380
RS	53	3.181159	1.495265	267.590244	0.011683	0.014242
RS	54	3.404545	1.497818	245.155277	0.010703	0.013094
RS	55	3.643139	1.497818	222.704276	0.009723	0.011930
RS	56	3.897976	1.497818	200.092019	0.008736	0.010765
RS	57	4.170163	1.497818	177.672093	0.007757	0.009611
RS	58	4.460881	1.571211	149.213030	0.006515	0.008250
RS	59	4.771392	1.571211	130.390068	0.005693	0.007235
RS	60	5.103042	1.571211	112.395590	0.004907	0.006262
RS	61	5.457272	1.571211	95.481087	0.004169	0.005344
RS	62	5.835618	1.571211	79.857853	0.003487	0.004495
RS	63	6.239722	1.571211	277.382036	0.012110	0.016054
PA	4+25*2+4+6 0.107527978 0.022461724 6.239722083 0.151106366 0.136827315 0.200284868 0.309445458 0.472844531 0.699878068 0.980120143 1.293124868 1.614962400 1.913766644 2.148682244 2.282267800 2.303573013 2.234739797 2.113393244 1.973128867 1.837281687 1.720090029 1.628144207 1.562301618 1.520237247 1.497722064 1.489209059 1.488967120 1.492130432 1.495265019 1.497817995 1.571210666
//
IT	4949
RD	4
LK	-308836.494116
QD	-657.226410 -> -598.401730
RI	0.0998844034
TR	0.105370	0.022933
MT	6.350785
MM	C_pi: 1.030846, n_recomb: 24167.081984
RS	0	0.000000	0.164837	970.531302	0.040159	0.002630
RS	1	0.006838	0.164837	993.441596	0.041107	0.015896
RS	2	0.014143	0.164837	1013.921338	0.041955	0.028173
RS	3	0.021947	0.164837	1031.593183	0.042686	0.036736
RS	4	0.030285	0.129186	1324.939623	0.054824	0.046499
RS	5	0.039194	0.129186	1318.275652	0.054548	0.049863
RS	6	0.048711	0.186767	913.752738	0.037810	0.035624
RS	7	0.058880	0.186767	922.910832	0.038189	0.036899
RS	8	0.069743	0.290283	604.050806	0.024995	0.024742
RS	9	0.081349	0.290283	619.303215	0.025626	0.025665
RS	10	0.093749	0.452013	409.925248	0.016962	0.017358
RS	11	0.106997	0.452013	424.947602	0.017584	0.017864
RS	12	0.121151	0.687964	290.493163	0.012020	0.012390
RS	13	0.136272	0.687964	303.435807	0.012556	0.012743
RS	14	0.152427	0.993364	220.016201	0.009104	0.009388
RS	15	0.169687	0.993364	230.921415	0.009555	0.009721
RS	16	0.188127	1.351623	178.376314	0.007381	0.007643
RS	17	0.207828	1.351623	187.765745	0.007769	0.007934
RS	18	0.228876	1.739440	153.710861	0.006360	0.006590
RS	19	0.251363	1.739440	162.083212	0.006707	0.006827
RS	20	0.275388	2.117069	140.484147	0.005813	0.005959
RS	21	0.301055	2.117069	148.264783	0.006135	0.006161
RS	22	0.328478	2.423233	136.711160	0.005657	0.005680
RS	23	0.357775	2.423233	144.294029	0.005971	0.005903
RS	24	0.389076	2.594516	142.189621	0.005884	0.005813
RS	25	0.422517	2.594516	149.959738	0.006205	0.006132
RS	26	0.458244	2.607948	157.206772	0.006505	0.006467
RS	27	0.496415	2.607948	165.507442	0.006848	0.006941
RS	28	0.537195	2.496283	181.790397	0.007522	0.007725
RS	29	0.580764	2.496283	190.844441	0.007897	0.008369
RS	30	0.627311	2.317652	215.367735	0.008912	0.009595
RS	31	0.677042	2.317652	225.176235	0.009317	0.010389
RS	32	0.730172	2.121636	256.513897	0.010614	0.012011
RS	33	0.786936	2.121636	266.753257	0.011038	0.012909
RS	34	0.847581	1.939790	302.415753	0.012514	0.014815
RS	35	0.912372	1.939790	312.362895	0.012925	0.015728
RS	36	0.981594	1.789151	348.438843	0.014418	0.017697
RS	37	1.055549	1.789151	356.997966	0.014772	0.018486
RS	38	1.134560	1.675808	388.773593	0.016087	0.020217
RS	39	1.218974	1.675808	394.667654	0.016331	0.020736
RS	40	1.309160	1.598560	417.971796	0.017295	0.021963
RS	41	1.405513	1.598560	420.045656	0.017381	0.022119
RS	42	1.508453	1.552764	432.331446	0.017889	0.022695
RS	43	1.618432	1.552764	429.830751	0.017786	0.022465
RS	44	1.735931	1.531966	430.787669	0.017825	0.022395
RS	45	1.861464	1.531966	423.480119	0.017523	0.021828
RS	46	1.995581	1.528450	414.842155	0.017166	0.021253
RS	47	2.138868	1.528450	402.942767	0.016673	0.020442
RS	48	2.291952	1.534517	387.387520	0.016030	0.019549
RS	49	2.455503	1.534517	371.404019	0.015368	0.018583
RS	50	2.630238	1.543764	351.462079	0.014543	0.017527
RS	51	2.816920	1.543764	332.090748	0.013741	0.016468
RS	52	3.016366	1.551784	309.662898	0.012813	0.015346
RS	53	3.229450	1.551784	287.768893	0.011907	0.014234
RS	54	3.457103	1.559214	263.718792	0.010912	0.013082
RS	55	3.700323	1.559214	240.472707	0.009950	0.011945
RS	56	3.960173	1.559214	216.913729	0.008976	0.010803
RS	57	4.237790	1.559214	193.411973	0.008003	0.009669
RS	58	4.534390	1.664860	160.527555	0.006642	0.008192
RS	59	4.851269	1.664860	141.391002	0.005851	0.007229
RS	60	5.189816	1.664860	122.902583	0.005086	0.006298
RS	61	5.551511	1.664860	105.335662	0.004359	0.005414
RS	62	5.937937	1.664860	88.929611	0.003680	0.004588
RS	63	6.350785	1.664860	322.353644	0.013339	0.016995
PA	4+25*2+4+6 0.105369575 0.022932947 6.350785251 0.164836667 0.129185701 0.186767097 0.290282995 0.452012696 0.687963983 0.993363658 1.351623274 1.739440255 2.117068509 2.423233093 2.594516431 2.607947884 2.496282906 2.317651703 2.121635805 1.939790216 1.789151313 1.675808420 1.598560107 1.552764486 1.531966047 1.528449749 1.534516839 1.543764222 1.551783651 1.559214083 1.664859778
//
IT	4599
RD	5
LK	-308724.736202
QD	-620.258118 -> -572.002545
RI	0.0878798285
TR	0.103124	0.023392
MT	6.456703
MM	C_pi: 1.067378, n_recomb: 25507.200042
RS	0	0.000000	0.183089	927.182176	0.036350	0.002519
RS	1	0.006865	0.183089	953.229653	0.037371	0.014982
RS	2	0.014202	0.183089	977.409734	0.038319	0.026079
RS	3	0.022042	0.183089	999.363032	0.039180	0.033548
RS	4	0.030420	0.126072	1463.332347	0.057369	0.048451
RS	5	0.039374	0.126072	1453.238596	0.056974	0.051425
RS	6	0.048942	0.179910	1018.400778	0.039926	0.037019
RS	7	0.059167	0.179910	1026.328942	0.040237	0.038287
RS	8	0.070094	0.279157	671.552790	0.026328	0.025543
RS	9	0.081772	0.279157	687.371870	0.026948	0.026570
RS	10	0.094251	0.438315	450.632142	0.017667	0.017716
RS	11	0.107586	0.438315	466.727979	0.018298	0.018346
RS	12	0.121838	0.678416	313.559710	0.012293	0.012465
RS	13	0.137067	0.678416	327.456536	0.012838	0.012922
RS	14	0.153342	0.999924	232.601610	0.009119	0.009308
RS	15	0.170735	0.999924	244.189865	0.009573	0.009716
RS	16	0.189321	1.391693	184.479020	0.007232	0.007466
RS	17	0.209184	1.391693	194.301781	0.007618	0.007808
RS	18	0.230410	1.834413	155.407578	0.006093	0.006337
RS	19	0.253093	1.834413	164.011046	0.006430	0.006607
RS	20	0.277334	2.284213	139.079791	0.005453	0.005647
RS	21	0.303238	2.284213	146.940646	0.005761	0.005867
RS	22	0.330921	2.660404	133.310807	0.005226	0.005327
RS	23	0.360505	2.660404	140.883975	0.005523	0.005554
RS	24	0.392120	2.870574	137.944977	0.005408	0.005438
RS	25	0.425905	2.870574	145.690849	0.005712	0.005746
RS	26	0.462009	2.876598	153.427571	0.006015	0.006089
RS	27	0.500592	2.876598	161.776942	0.006342	0.006534
RS	28	0.541824	2.722318	180.004046	0.007057	0.007363
RS	29	0.585886	2.722318	189.268558	0.007420	0.007964
RS	30	0.632974	2.488220	217.302565	0.008519	0.009280
RS	31	0.683294	2.488220	227.551676	0.008921	0.010022
RS	32	0.737068	2.240269	263.952189	0.010348	0.011782
RS	33	0.794535	2.240269	274.877730	0.010776	0.012624
RS	34	0.855946	2.017360	316.811486	0.012420	0.014710
RS	35	0.921574	2.017360	327.617976	0.012844	0.015570
RS	36	0.991707	1.838216	370.305681	0.014518	0.017734
RS	37	1.066655	1.838216	379.729875	0.014887	0.018476
RS	38	1.146748	1.707678	417.236753	0.016358	0.020373
RS	39	1.232339	1.707678	423.792791	0.016615	0.020855
RS	40	1.323807	1.622206	450.880008	0.017677	0.022182
RS	41	1.421554	1.622206	453.256877	0.017770	0.022309
RS	42	1.526012	1.574903	466.888799	0.018304	0.022906
RS	43	1.637641	1.574903	464.299538	0.018203	0.022658
RS	44	1.756933	1.557317	464.428106	0.018208	0.022546
RS	45	1.884415	1.557317	456.725215	0.017906	0.021974
RS	46	2.020649	1.559825	445.909481	0.017482	0.021328
RS	47	2.166236	1.559825	433.435168	0.016993	0.020526
RS	48	2.321817	1.572969	415.261614	0.016280	0.019566
RS	49	2.488079	1.572969	398.615329	0.015628	0.018621
RS	50	2.665756	1.588924	376.237597	0.014750	0.017520
RS	51	2.855631	1.588924	356.139394	0.013962	0.016489
RS	52	3.058540	1.602359	331.701673	0.013004	0.015347
RS	53	3.275380	1.602359	308.985440	0.012114	0.014265
RS	54	3.507107	1.615385	282.996813	0.011095	0.013101
RS	55	3.754742	1.615385	258.857412	0.010148	0.011993
RS	56	4.019377	1.615385	234.262120	0.009184	0.010876
RS	57	4.302180	1.615385	209.598240	0.008217	0.009760
RS	58	4.604399	1.755514	171.793033	0.006735	0.008160
RS	59	4.927365	1.755514	152.366305	0.005973	0.007246
RS	60	5.272503	1.755514	133.417984	0.005231	0.006354
RS	61	5.641336	1.755514	115.239220	0.004518	0.005500
RS	62	6.035489	1.755514	98.093222	0.003846	0.004695
RS	63	6.456703	1.755514	369.527386	0.014487	0.018012
PA	4+25*2+4+6 0.103123682 0.023391537 6.456702736 0.183089295 0.126071840 0.179909893 0.279156563 0.438314815 0.678415689 0.999924499 1.391693389 1.834413279 2.284212935 2.660403852 2.870573632 2.876598033 2.722318212 2.488220494 2.240269469 2.017359552 1.838215893 1.707677536 1.622205953 1.574902919 1.557317261 1.559824792 1.572969176 1.588923506 1.602359197 1.615384658 1.755513932
//
IT	4383
RD	6
LK	-308630.907269
QD	-589.952275 -> -547.360843
RI	0.0772248219
TR	0.100856	0.023818
MT	6.563303
MM	C_pi: 1.103834, n_recomb: 26842.026369
RS	0	0.000000	0.203244	883.448189	0.032913	0.002407
RS	1	0.006893	0.203244	911.869451	0.033972	0.014124
RS	2	0.014260	0.203244	938.938352	0.034980	0.024194
RS	3	0.022136	0.203244	964.322222	0.035926	0.030741
RS	4	0.030554	0.124822	1586.191246	0.059094	0.049968
RS	5	0.039552	0.124822	1573.899146	0.058636	0.052538
RS	6	0.049171	0.176297	1113.212407	0.041473	0.038109
RS	7	0.059453	0.176297	1120.438773	0.041742	0.039301
RS	8	0.070443	0.272336	735.517096	0.027402	0.026234
RS	9	0.082191	0.272336	752.017275	0.028016	0.027298
RS	10	0.094749	0.428807	491.196453	0.018300	0.018084
RS	11	0.108172	0.428807	508.409264	0.018941	0.018788
RS	12	0.122520	0.670603	337.902385	0.012589	0.012603
RS	13	0.137858	0.670603	352.814904	0.013144	0.013126
RS	14	0.154252	1.002772	247.022314	0.009203	0.009308
RS	15	0.171776	1.002772	259.374144	0.009663	0.009765
RS	16	0.190509	1.420202	192.621836	0.007176	0.007371
RS	17	0.210532	1.420202	202.967349	0.007562	0.007747
RS	18	0.231936	1.909838	159.208408	0.005931	0.006167
RS	19	0.254815	1.909838	168.133374	0.006264	0.006457
RS	20	0.279271	2.426880	139.816858	0.005209	0.005415
RS	21	0.305412	2.426880	147.845244	0.005508	0.005646
RS	22	0.333355	2.872872	132.092292	0.004921	0.005052
RS	23	0.363224	2.872872	139.737620	0.005206	0.005279
RS	24	0.395152	3.124223	135.900032	0.005063	0.005136
RS	25	0.429281	3.124223	143.694877	0.005353	0.005431
RS	26	0.465762	3.124711	151.799328	0.005655	0.005773
RS	27	0.504757	3.124711	160.257519	0.005970	0.006191
RS	28	0.546441	2.929080	180.246603	0.006715	0.007048
RS	29	0.590997	2.929080	189.765733	0.007070	0.007612
RS	30	0.638624	2.641532	221.095242	0.008237	0.008992
RS	31	0.689534	2.641532	231.813821	0.008636	0.009690
RS	32	0.743953	2.344710	273.076811	0.010173	0.011557
RS	33	0.802123	2.344710	284.705803	0.010607	0.012354
RS	34	0.864303	2.084188	332.772359	0.012397	0.014585
RS	35	0.930768	2.084188	344.446584	0.012832	0.015407
RS	36	1.001814	1.879651	393.674719	0.014666	0.017732
RS	37	1.077757	1.879651	403.960363	0.015050	0.018447
RS	38	1.158935	1.734285	447.136046	0.016658	0.020485
RS	39	1.245708	1.734285	454.331211	0.016926	0.020948
RS	40	1.338461	1.642156	485.069898	0.018071	0.022360
RS	41	1.437608	1.642156	487.705630	0.018169	0.022477
RS	42	1.543588	1.594238	502.451720	0.018719	0.023087
RS	43	1.656874	1.594238	499.717510	0.018617	0.022838
RS	44	1.777967	1.580298	498.720206	0.018580	0.022682
RS	45	1.907407	1.580298	490.568772	0.018276	0.022119
RS	46	2.045768	1.589023	477.279920	0.017781	0.021403
RS	47	2.193667	1.589023	464.192680	0.017294	0.020621
RS	48	2.351759	1.609350	443.161634	0.016510	0.019594
RS	49	2.520748	1.609350	425.834026	0.015864	0.018676
RS	50	2.701384	1.632102	400.856469	0.014934	0.017530
RS	51	2.894471	1.632102	380.031470	0.014158	0.016530
RS	52	3.100867	1.651059	353.486136	0.013169	0.015367
RS	53	3.321488	1.651059	329.964650	0.012293	0.014316
RS	54	3.557316	1.669906	301.954583	0.011249	0.013136
RS	55	3.809398	1.669906	276.959984	0.010318	0.012057
RS	56	4.078856	1.669906	251.368443	0.009365	0.010963
RS	57	4.366886	1.669906	225.583352	0.008404	0.009865
RS	58	4.674768	1.846210	182.574713	0.006802	0.008138
RS	59	5.003872	1.846210	162.945936	0.006071	0.007269
RS	60	5.355659	1.846210	143.630049	0.005351	0.006415
RS	61	5.731693	1.846210	124.931964	0.004654	0.005589
RS	62	6.133646	1.846210	107.134728	0.003991	0.004804
RS	63	6.563303	1.846210	418.228243	0.015581	0.019054
PA	4+25*2+4+6 0.100855617 0.023818243 6.563302961 0.203243634 0.124821809 0.176297028 0.272336492 0.428807188 0.670602666 1.002772074 1.420202123 1.909838326 2.426880394 2.872871874 3.124223198 3.124710978 2.929079975 2.641532176 2.344709522 2.084188281 1.879650545 1.734285084 1.642156015 1.594238013 1.580298093 1.589022714 1.609350358 1.632102043 1.651059134 1.669905523 1.846210272
//
IT	4447
RD	7
LK	-308547.493800
QD	-562.953170 -> -524.457631
RI	0.0683475268
TR	0.098628	0.024214
MT	6.670399
MM	C_pi: 1.139619, n_recomb: 28154.743534
RS	0	0.000000	0.224293	843.728793	0.029968	0.002300
RS	1	0.006920	0.224293	873.853129	0.031038	0.013346
RS	2	0.014318	0.224293	903.062450	0.032075	0.022540
RS	3	0.022228	0.224293	931.053730	0.033069	0.028339
RS	4	0.030686	0.124448	1698.280751	0.060320	0.051167
RS	5	0.039729	0.124448	1684.534253	0.059831	0.053384
RS	6	0.049398	0.174512	1199.421398	0.042601	0.038944
RS	7	0.059736	0.174512	1206.361628	0.042848	0.040048
RS	8	0.070789	0.268137	795.611215	0.028259	0.026810
RS	9	0.082607	0.268137	812.875626	0.028872	0.027884
RS	10	0.095242	0.422049	530.809815	0.018853	0.018435
RS	11	0.108752	0.422049	549.147957	0.019505	0.019187
RS	12	0.123197	0.664176	362.586965	0.012878	0.012770
RS	13	0.138641	0.664176	378.535465	0.013445	0.013339
RS	14	0.155154	1.003494	262.299372	0.009316	0.009353
RS	15	0.172810	1.003494	275.451921	0.009783	0.009844
RS	16	0.191688	1.441040	201.797104	0.007167	0.007328
RS	17	0.211871	1.441040	212.710531	0.007555	0.007727
RS	18	0.233451	1.971513	164.075994	0.005828	0.006049
RS	19	0.256525	1.971513	173.368135	0.006158	0.006354
RS	20	0.281195	2.551944	141.620579	0.005030	0.005237
RS	21	0.307572	2.551944	149.858962	0.005323	0.005474
RS	22	0.335775	3.067983	131.940055	0.004686	0.004830
RS	23	0.365929	3.067983	139.695170	0.004962	0.005054
RS	24	0.398169	3.363357	134.891829	0.004791	0.004885
RS	25	0.432641	3.363357	142.765964	0.005071	0.005167
RS	26	0.469497	3.360691	151.112483	0.005367	0.005502
RS	27	0.508904	3.360691	159.699086	0.005672	0.005896
RS	28	0.551038	3.125234	181.251559	0.006438	0.006769
RS	29	0.596087	3.125234	191.031996	0.006785	0.007300
RS	30	0.644254	2.785946	225.410674	0.008006	0.008726
RS	31	0.695753	2.785946	236.594474	0.008403	0.009388
RS	32	0.750816	2.442462	282.475580	0.010033	0.011337
RS	33	0.809689	2.442462	294.799284	0.010471	0.012099
RS	34	0.872636	2.146630	348.814437	0.012389	0.014447
RS	35	0.939939	2.146630	361.350642	0.012834	0.015241
RS	36	1.011899	1.918610	417.027414	0.014812	0.017703
RS	37	1.088838	1.918610	428.174350	0.015208	0.018401
RS	38	1.171101	1.759731	476.987889	0.016942	0.020561
RS	39	1.259056	1.759731	484.824088	0.017220	0.021019
RS	40	1.353098	1.661663	519.180080	0.018440	0.022504
RS	41	1.453646	1.661663	522.075429	0.018543	0.022623
RS	42	1.561152	1.613383	537.856148	0.019104	0.023243
RS	43	1.676098	1.613383	534.979610	0.019001	0.023003
RS	44	1.798997	1.603045	532.740547	0.018922	0.022804
RS	45	1.930400	1.603045	524.151854	0.018617	0.022258
RS	46	2.070896	1.617812	508.276174	0.018053	0.021476
RS	47	2.221113	1.617812	494.599841	0.017567	0.020717
RS	48	2.381725	1.645134	470.631442	0.016716	0.019629
RS	49	2.553451	1.645134	452.657515	0.016077	0.018739
RS	50	2.737060	1.674528	425.042734	0.015097	0.017550
RS	51	2.933373	1.674528	403.533276	0.014333	0.016581
RS	52	3.143271	1.698900	374.876105	0.013315	0.015398
RS	53	3.367692	1.698900	350.596127	0.012452	0.014376
RS	54	3.607643	1.723538	320.558632	0.011386	0.013180
RS	55	3.864198	1.723538	294.761221	0.010469	0.012129
RS	56	4.138505	1.723538	268.225974	0.009527	0.011057
RS	57	4.431793	1.723538	241.371103	0.008573	0.009975
RS	58	4.745375	1.937285	192.946328	0.006853	0.008121
RS	59	5.080656	1.937285	173.190279	0.006151	0.007295
RS	60	5.439137	1.937285	153.586016	0.005455	0.006476
RS	61	5.822424	1.937285	134.448792	0.004775	0.005676
RS	62	6.232233	1.937285	116.077993	0.004123	0.004910
RS	63	6.670399	1.937285	468.487564	0.016640	0.020097
PA	4+25*2+4+6 0.098627955 0.024214162 6.670398788 0.224292799 0.124447549 0.174511657 0.268137204 0.422049005 0.664175964 1.003493616 1.441040402 1.971513345 2.551944203 3.067982861 3.363357179 3.360690762 3.125234498 2.785945622 2.442462400 2.146629892 1.918610358 1.759730999 1.661663133 1.613382686 1.603044598 1.617812476 1.645134034 1.674527784 1.698899572 1.723537695 1.937285248
//
IT	4802
RD	8
LK	-308471.899160
QD	-538.410475 -> -503.267042
RI	0.0610258474
TR	0.096482	0.024585
MT	6.776411
MM	C_pi: 1.174545, n_recomb: 29443.814271
RS	0	0.000000	0.245798	808.762787	0.027468	0.002199
RS	1	0.006946	0.245798	840.092533	0.028532	0.012646
RS	2	0.014374	0.245798	870.871305	0.029577	0.021098
RS	3	0.022319	0.245798	900.825533	0.030595	0.026287
RS	4	0.030815	0.124514	1802.748356	0.061227	0.052139
RS	5	0.039901	0.124514	1788.010995	0.060726	0.054063
RS	6	0.049619	0.173846	1278.398124	0.043418	0.039575
RS	7	0.060012	0.173846	1285.385756	0.043656	0.040602
RS	8	0.071126	0.265640	852.106372	0.028940	0.027286
RS	9	0.083012	0.265640	870.204157	0.029555	0.028359
RS	10	0.095724	0.417175	569.299987	0.019335	0.018760
RS	11	0.109319	0.417175	588.760950	0.019996	0.019546
RS	12	0.123859	0.658801	387.295989	0.013154	0.012949
RS	13	0.139408	0.658801	404.285659	0.013731	0.013552
RS	14	0.156037	1.002835	278.055484	0.009444	0.009424
RS	15	0.173821	1.002835	292.028681	0.009918	0.009942
RS	16	0.192841	1.456355	211.593740	0.007186	0.007317
RS	17	0.213181	1.456355	223.102002	0.007577	0.007735
RS	18	0.234935	2.022765	169.577034	0.005759	0.005967
RS	19	0.258200	2.022765	179.263345	0.006088	0.006283
RS	20	0.283080	2.663280	144.039048	0.004892	0.005095
RS	21	0.309689	2.663280	152.511181	0.005180	0.005336
RS	22	0.338146	3.249736	132.384527	0.004496	0.004644
RS	23	0.368579	3.249736	140.268737	0.004764	0.004867
RS	24	0.401127	3.592094	134.439066	0.004566	0.004669
RS	25	0.435935	3.592094	142.405537	0.004837	0.004940
RS	26	0.473161	3.588913	150.876521	0.005124	0.005264
RS	27	0.512972	3.588913	159.595281	0.005420	0.005638
RS	28	0.555549	3.315189	182.521840	0.006199	0.006518
RS	29	0.601083	3.315189	192.556074	0.006540	0.007021
RS	30	0.649781	2.925528	229.741326	0.007803	0.008479
RS	31	0.701860	2.925528	241.373655	0.008198	0.009109
RS	32	0.757557	2.536973	291.620623	0.009904	0.011122
RS	33	0.817123	2.536973	304.620309	0.010346	0.011855
RS	34	0.880826	2.207377	364.386175	0.012376	0.014302
RS	35	0.948954	2.207377	377.773262	0.012830	0.015073
RS	36	1.021815	1.957086	439.799963	0.014937	0.017654
RS	37	1.099736	1.957086	451.810583	0.015345	0.018341
RS	38	1.183069	1.785428	506.254396	0.017194	0.020611
RS	39	1.272191	1.785428	514.746021	0.017482	0.021068
RS	40	1.367503	1.681718	552.745423	0.018773	0.022622
RS	41	1.469435	1.681718	555.922369	0.018881	0.022747
RS	42	1.578448	1.633031	572.749952	0.019452	0.023379
RS	43	1.695033	1.633031	569.759219	0.019351	0.023150
RS	44	1.819715	1.626049	566.265087	0.019232	0.022915
RS	45	1.953058	1.626049	557.274872	0.018927	0.022387
RS	46	2.095664	1.646534	538.794143	0.018299	0.021546
RS	47	2.248174	1.646534	524.571799	0.017816	0.020811
RS	48	2.411278	1.680530	497.663837	0.016902	0.019667
RS	49	2.585711	1.680530	479.090514	0.016271	0.018805
RS	50	2.772260	1.716292	448.856533	0.015245	0.017578
RS	51	2.971766	1.716292	426.709244	0.014492	0.016639
RS	52	3.185131	1.745865	395.970713	0.013448	0.015437
RS	53	3.413315	1.745865	370.976339	0.012599	0.014442
RS	54	3.657349	1.776124	338.932563	0.011511	0.013230
RS	55	3.918334	1.776124	312.374202	0.010609	0.012204
RS	56	4.197447	1.776124	284.937063	0.009677	0.011153
RS	57	4.495947	1.776124	257.053091	0.008730	0.010086
RS	58	4.815181	2.028208	203.029640	0.006895	0.008107
RS	59	5.156588	2.028208	183.199421	0.006222	0.007321
RS	60	5.521710	2.028208	163.365329	0.005548	0.006534
RS	61	5.912193	2.028208	143.850131	0.004886	0.005760
RS	62	6.329799	2.028208	124.966571	0.004244	0.005012
RS	63	6.776411	2.028208	520.363301	0.017673	0.021131
PA	4+25*2+4+6 0.096482112 0.024585337 6.776411319 0.245797518 0.124513596 0.173846280 0.265640349 0.417175367 0.658801184 1.002835196 1.456355415 2.022765217 2.663279759 3.249735601 3.592093796 3.588912720 3.315189382 2.925527721 2.536973282 2.207377059 1.957086365 1.785427859 1.681717526 1.633031332 1.626048570 1.646534088 1.680529700 1.716292127 1.745865030 1.776123564 2.028208309
//
IT	4092
RD	9
LK	-308402.795806
QD	-515.937871 -> -483.672058
RI	0.0549475473
TR	0.094441	0.024938
MT	6.879811
MM	C_pi: 1.208509, n_recomb: 30710.510712
RS	0	0.000000	0.267554	778.160342	0.025339	0.002106
RS	1	0.006971	0.267554	810.339398	0.026386	0.012020
RS	2	0.014429	0.267554	842.270179	0.027426	0.019837
RS	3	0.022406	0.267554	873.707005	0.028450	0.024524
RS	4	0.030939	0.124804	1901.658300	0.061922	0.052949
RS	5	0.040067	0.124804	1886.224585	0.061420	0.054631
RS	6	0.049832	0.173899	1351.356771	0.044003	0.040047
RS	7	0.060277	0.173899	1358.657709	0.044241	0.041011
RS	8	0.071451	0.264295	905.395810	0.029482	0.027678
RS	9	0.083403	0.264295	924.385439	0.030100	0.028745
RS	10	0.096189	0.413621	606.695393	0.019755	0.019059
RS	11	0.109865	0.413621	627.272623	0.020425	0.019870
RS	12	0.124496	0.654204	411.914515	0.013413	0.013132
RS	13	0.140146	0.654204	429.943944	0.014000	0.013761
RS	14	0.156888	1.001184	294.120491	0.009577	0.009512
RS	15	0.174796	1.001184	308.926005	0.010059	0.010052
RS	16	0.193953	1.467408	221.820255	0.007223	0.007328
RS	17	0.214445	1.467408	233.941485	0.007618	0.007762
RS	18	0.236366	2.065621	175.503876	0.005715	0.005910
RS	19	0.259815	2.065621	185.602304	0.006044	0.006235
RS	20	0.284899	2.763230	146.851351	0.004782	0.004980
RS	21	0.311732	2.763230	155.571869	0.005066	0.005225
RS	22	0.340435	3.420340	133.198997	0.004337	0.004487
RS	23	0.371139	3.420340	141.222941	0.004599	0.004707
RS	24	0.403984	3.812544	134.314754	0.004374	0.004482
RS	25	0.439118	3.812544	142.378814	0.004636	0.004743
RS	26	0.476702	3.811544	150.870773	0.004913	0.005053
RS	27	0.516906	3.811544	159.718797	0.005201	0.005409
RS	28	0.559912	3.501096	183.847191	0.005986	0.006290
RS	29	0.605917	3.501096	194.122142	0.006321	0.006768
RS	30	0.655128	3.062217	233.884011	0.007616	0.008248
RS	31	0.707771	3.062217	245.943220	0.008008	0.008851
RS	32	0.764083	2.629780	300.308349	0.009779	0.010914
RS	33	0.824321	2.629780	313.960803	0.010223	0.011621
RS	34	0.888759	2.267516	379.273754	0.012350	0.014149
RS	35	0.957688	2.267516	393.497502	0.012813	0.014903
RS	36	1.031423	1.995752	461.771077	0.015036	0.017587
RS	37	1.110298	1.995752	474.648034	0.015456	0.018267
RS	38	1.194672	1.811742	534.723782	0.017412	0.020637
RS	39	1.284927	1.811742	543.890443	0.017710	0.021097
RS	40	1.381475	1.702472	585.594377	0.019068	0.022715
RS	41	1.484754	1.702472	589.084269	0.019182	0.022851
RS	42	1.595232	1.653212	607.022710	0.019766	0.023495
RS	43	1.713412	1.653212	603.956651	0.019666	0.023282
RS	44	1.839831	1.649257	599.254137	0.019513	0.023016
RS	45	1.975063	1.649257	589.906732	0.019209	0.022507
RS	46	2.119722	1.675071	568.857547	0.018523	0.021614
RS	47	2.274466	1.675071	554.136410	0.018044	0.020902
RS	48	2.439997	1.715365	524.327033	0.017073	0.019708
RS	49	2.617069	1.715365	505.200501	0.016450	0.018873
RS	50	2.806484	1.757167	472.390910	0.015382	0.017611
RS	51	3.009105	1.757167	449.647407	0.014641	0.016700
RS	52	3.225850	1.791669	416.872394	0.013574	0.015481
RS	53	3.457706	1.791669	391.199145	0.012738	0.014512
RS	54	3.705725	1.827296	357.180542	0.011631	0.013285
RS	55	3.971035	1.827296	329.890844	0.010742	0.012283
RS	56	4.254839	1.827296	301.581658	0.009820	0.011250
RS	57	4.558429	1.827296	272.697768	0.008880	0.010197
RS	58	4.883183	2.118272	212.913415	0.006933	0.008096
RS	59	5.230577	2.118272	193.044901	0.006286	0.007345
RS	60	5.602189	2.118272	173.023034	0.005634	0.006589
RS	61	5.999707	2.118272	153.175792	0.004988	0.005839
RS	62	6.424937	2.118272	133.826739	0.004358	0.005109
RS	63	6.879811	2.118272	573.830760	0.018685	0.022150
PA	4+25*2+4+6 0.094440780 0.024937848 6.879811150 0.267553535 0.124804314 0.173899085 0.264294891 0.413620980 0.654204046 1.001183531 1.467408191 2.065621197 2.763229963 3.420339778 3.812543644 3.811544376 3.501096059 3.062216827 2.629779612 2.267516094 1.995752118 1.811741643 1.702472040 1.653211668 1.649256657 1.675070766 1.715364508 1.757166913 1.791668812 1.827296268 2.118271954
//
IT	4670
RD	10
LK	-308339.299153
QD	-495.262928 -> -465.521496
RI	0.0498447637
TR	0.092514	0.025277
MT	6.979435
MM	C_pi: 1.241439, n_recomb: 31956.383051
RS	0	0.000000	0.289454	751.294281	0.023510	0.002021
RS	1	0.006995	0.289454	784.067533	0.024536	0.011459
RS	2	0.014480	0.289454	816.845557	0.025561	0.018728
RS	3	0.022488	0.289454	849.408476	0.026580	0.022996
RS	4	0.031057	0.125204	1996.390394	0.062472	0.053641
RS	5	0.040225	0.125204	1980.447895	0.061973	0.055125
RS	6	0.050034	0.174430	1419.244627	0.044412	0.040397
RS	7	0.060530	0.174430	1427.071455	0.044657	0.041310
RS	8	0.071759	0.263753	955.847210	0.029911	0.028000
RS	9	0.083775	0.263753	975.777670	0.030535	0.029060
RS	10	0.096630	0.411017	643.060890	0.020123	0.019332
RS	11	0.110385	0.411017	664.745917	0.020802	0.020162
RS	12	0.125103	0.650189	436.393045	0.013656	0.013314
RS	13	0.140849	0.650189	455.457324	0.014252	0.013964
RS	14	0.157698	0.998773	310.404879	0.009713	0.009612
RS	15	0.175725	0.998773	326.049700	0.010203	0.010169
RS	16	0.195013	1.475060	232.370138	0.007271	0.007355
RS	17	0.215650	1.475060	245.117391	0.007670	0.007803
RS	18	0.237731	2.101490	181.741049	0.005687	0.005871
RS	19	0.261357	2.101490	192.264420	0.006016	0.006204
RS	20	0.286635	2.853333	149.937628	0.004692	0.004886
RS	21	0.313682	2.853333	158.916249	0.004973	0.005133
RS	22	0.342620	3.581144	134.260247	0.004201	0.004351
RS	23	0.373583	3.581144	142.429989	0.004457	0.004569
RS	24	0.406712	4.025827	134.400106	0.004206	0.004317
RS	25	0.442159	4.025827	142.563216	0.004461	0.004569
RS	26	0.480085	4.029701	150.986038	0.004725	0.004864
RS	27	0.520664	4.029701	159.957561	0.005005	0.005204
RS	28	0.564082	3.684059	185.133015	0.005793	0.006081
RS	29	0.610537	3.684059	195.633529	0.006122	0.006538
RS	30	0.660242	3.196943	237.760455	0.007440	0.008030
RS	31	0.713424	3.196943	250.223144	0.007830	0.008610
RS	32	0.770326	2.721553	308.468805	0.009653	0.010711
RS	33	0.831208	2.721553	322.748746	0.010100	0.011397
RS	34	0.896350	2.327428	393.406255	0.012311	0.013993
RS	35	0.966049	2.327428	408.450237	0.012781	0.014731
RS	36	1.040623	2.034750	482.862672	0.015110	0.017507
RS	37	1.120414	2.034750	496.607514	0.015540	0.018182
RS	38	1.205786	1.838641	562.319994	0.017596	0.020643
RS	39	1.297131	1.838641	572.182539	0.017905	0.021107
RS	40	1.394866	1.723801	617.666951	0.019328	0.022789
RS	41	1.499438	1.723801	621.504613	0.019449	0.022935
RS	42	1.611325	1.673746	640.648835	0.020048	0.023596
RS	43	1.731038	1.673746	637.550038	0.019951	0.023398
RS	44	1.859127	1.672466	631.721572	0.019768	0.023106
RS	45	1.996175	1.672466	622.063075	0.019466	0.022617
RS	46	2.142811	1.703203	598.512868	0.018729	0.021678
RS	47	2.299704	1.703203	583.338867	0.018254	0.020990
RS	48	2.467573	1.749399	550.688167	0.017232	0.019751
RS	49	2.647184	1.749399	531.050324	0.016618	0.018942
RS	50	2.839360	1.796884	495.722052	0.015512	0.017649
RS	51	3.044980	1.796884	472.417263	0.014783	0.016764
RS	52	3.264984	1.836014	437.655929	0.013695	0.015531
RS	53	3.500377	1.836014	411.331092	0.012872	0.014585
RS	54	3.752238	1.876707	375.374359	0.011746	0.013344
RS	55	4.021717	1.876707	347.372846	0.010870	0.012363
RS	56	4.310047	1.876707	318.211709	0.009958	0.011347
RS	57	4.618547	1.876707	288.347859	0.009023	0.010307
RS	58	4.948627	2.206824	222.656734	0.006968	0.008087
RS	59	5.301798	2.206824	202.773424	0.006345	0.007370
RS	60	5.679675	2.206824	182.593783	0.005714	0.006642
RS	61	6.083986	2.206824	162.449131	0.005083	0.005914
RS	62	6.516579	2.206824	142.671714	0.004465	0.005200
RS	63	6.979435	2.206824	628.812054	0.019677	0.023152
PA	4+25*2+4+6 0.092514133 0.025276654 6.979434880 0.289454336 0.125203754 0.174429617 0.263752728 0.411017152 0.650188641 0.998772653 1.475060272 2.101490419 2.853333455 3.581144441 4.025826548 4.029700854 3.684058892 3.196943142 2.721552989 2.327428458 2.034749732 1.838641076 1.723801324 1.673745836 1.672465686 1.703203046 1.749398570 1.796883800 1.836014314 1.876707239 2.206824227
//
IT	3921
RD	11
LK	-308280.735802
QD	-476.163754 -> -448.663697
RI	0.0455105108
TR	0.090703	0.025605
MT	7.074611
MM	C_pi: 1.273295, n_recomb: 33182.412452
RS	0	0.000000	0.311437	727.558605	0.021926	0.001944
RS	1	0.007018	0.311437	760.740960	0.022926	0.010956
RS	2	0.014529	0.311437	794.141169	0.023933	0.017746
RS	3	0.022566	0.311437	827.562961	0.024940	0.021659
RS	4	0.031168	0.125646	2087.880458	0.062921	0.054248
RS	5	0.040374	0.125646	2071.546020	0.062429	0.055565
RS	6	0.050225	0.175283	1482.811101	0.044687	0.040651
RS	7	0.060768	0.175283	1491.332351	0.044943	0.041525
RS	8	0.072051	0.263782	1003.771865	0.030250	0.028264
RS	9	0.084126	0.263782	1024.683094	0.030880	0.029315
RS	10	0.097048	0.409117	678.451210	0.020446	0.019582
RS	11	0.110877	0.409117	701.234188	0.021133	0.020426
RS	12	0.125676	0.646619	460.699779	0.013884	0.013492
RS	13	0.141514	0.646619	480.791629	0.014489	0.014160
RS	14	0.158464	0.995768	326.849179	0.009850	0.009717
RS	15	0.176603	0.995768	343.337073	0.010347	0.010290
RS	16	0.196015	1.479980	243.168491	0.007328	0.007394
RS	17	0.216790	1.479980	256.551178	0.007732	0.007853
RS	18	0.239022	2.131435	188.215108	0.005672	0.005846
RS	19	0.262815	2.131435	199.172931	0.006002	0.006187
RS	20	0.288278	2.934777	153.221278	0.004618	0.004806
RS	21	0.315527	2.934777	162.464564	0.004896	0.005057
RS	22	0.344689	3.733068	135.493518	0.004083	0.004232
RS	23	0.375898	3.733068	143.812432	0.004334	0.004448
RS	24	0.409297	4.232620	134.624692	0.004057	0.004169
RS	25	0.445039	4.232620	142.886240	0.004306	0.004414
RS	26	0.483291	4.243945	151.164242	0.004556	0.004692
RS	27	0.524226	4.243945	160.252334	0.004829	0.005018
RS	28	0.568035	3.864581	186.339126	0.005616	0.005888
RS	29	0.614918	3.864581	197.049668	0.005938	0.006325
RS	30	0.665092	3.330162	241.344400	0.007273	0.007825
RS	31	0.718786	3.330162	254.186804	0.007660	0.008383
RS	32	0.776249	2.812566	316.088407	0.009526	0.010513
RS	33	0.837745	2.812566	330.969599	0.009974	0.011180
RS	34	0.903557	2.387222	406.768664	0.012259	0.013833
RS	35	0.973987	2.387222	422.614582	0.012736	0.014558
RS	36	1.049360	2.074040	503.052241	0.015160	0.017415
RS	37	1.130023	2.074040	517.664565	0.015601	0.018086
RS	38	1.216347	1.865999	589.012594	0.017751	0.020632
RS	39	1.308729	1.865999	599.591050	0.018070	0.021101
RS	40	1.407595	1.745528	648.938601	0.019557	0.022844
RS	41	1.513399	1.745528	653.159241	0.019684	0.023002
RS	42	1.626628	1.694444	673.619909	0.020301	0.023681
RS	43	1.747804	1.694444	670.531472	0.020207	0.023499
RS	44	1.877485	1.695489	663.680052	0.020001	0.023188
RS	45	2.016266	1.695489	653.755778	0.019702	0.022719
RS	46	2.164787	1.730750	627.790569	0.018919	0.021739
RS	47	2.323731	1.730750	612.206907	0.018450	0.021074
RS	48	2.493830	1.782449	576.788023	0.017382	0.019796
RS	49	2.675867	1.782449	556.676327	0.016776	0.019011
RS	50	2.870680	1.835252	518.893112	0.015638	0.017692
RS	51	3.079164	1.835252	495.056479	0.014919	0.016830
RS	52	3.302280	1.878699	458.361566	0.013813	0.015584
RS	53	3.541054	1.878699	431.406406	0.013001	0.014660
RS	54	3.796586	1.924127	393.551281	0.011860	0.013407
RS	55	4.070051	1.924127	364.850737	0.010995	0.012446
RS	56	4.362708	1.924127	334.851281	0.010091	0.011445
RS	57	4.675905	1.924127	304.021381	0.009162	0.010416
RS	58	5.011081	2.293380	232.293355	0.007000	0.008080
RS	59	5.369780	2.293380	212.410624	0.006401	0.007394
RS	60	5.753653	2.293380	192.095072	0.005789	0.006692
RS	61	6.164467	2.293380	171.679848	0.005174	0.005986
RS	62	6.604111	2.293380	151.504085	0.004566	0.005288
RS	63	7.074611	2.293380	685.189996	0.020649	0.024134
PA	4+25*2+4+6 0.090703439 0.025605167 7.074610566 0.311437193 0.125646025 0.175282572 0.263782284 0.409117241 0.646618909 0.995768456 1.479979596 2.131435238 2.934777499 3.733068221 4.232620399 4.243945499 3.864580504 3.330162318 2.812565922 2.387222498 2.074039775 1.865998634 1.745527702 1.694443871 1.695489332 1.730749567 1.782448712 1.835252242 1.878699209 1.924127128 2.293379897
//
IT	5003
RD	12
LK	-308226.560499
QD	-458.455480 -> -432.961224
RI	0.0417838522
TR	0.089005	0.025926
MT	7.165029
MM	C_pi: 1.304080, n_recomb: 34389.575174
RS	0	0.000000	0.333483	706.398188	0.020541	0.001873
RS	1	0.007039	0.333483	739.852619	0.021514	0.010502
RS	2	0.014574	0.333483	773.705839	0.022498	0.016872
RS	3	0.022639	0.333483	807.783084	0.023489	0.020479
RS	4	0.031273	0.126094	2176.803257	0.063298	0.054791
RS	5	0.040513	0.126094	2160.146521	0.062814	0.055968
RS	6	0.050404	0.176356	1542.658970	0.044858	0.040830
RS	7	0.060992	0.176356	1552.008476	0.045130	0.041674
RS	8	0.072325	0.264229	1049.432302	0.030516	0.028480
RS	9	0.084455	0.264229	1071.356856	0.031154	0.029522
RS	10	0.097440	0.407751	712.923626	0.020731	0.019809
RS	11	0.111338	0.407751	736.794109	0.021425	0.020665
RS	12	0.126215	0.643406	484.815442	0.014098	0.013666
RS	13	0.142139	0.643406	505.926209	0.014712	0.014348
RS	14	0.159184	0.992335	343.403905	0.009986	0.009827
RS	15	0.177429	0.992335	360.736214	0.010490	0.010412
RS	16	0.196958	1.482644	254.173134	0.007391	0.007441
RS	17	0.217862	1.482644	268.198543	0.007799	0.007910
RS	18	0.240237	2.156328	194.877314	0.005667	0.005832
RS	19	0.264188	2.156328	206.276913	0.005998	0.006179
RS	20	0.289824	3.008475	156.656337	0.004555	0.004739
RS	21	0.317265	3.008475	166.169054	0.004832	0.004992
RS	22	0.346638	3.876797	136.853425	0.003980	0.004127
RS	23	0.378079	3.876797	145.323404	0.004226	0.004341
RS	24	0.411732	4.433335	134.948164	0.003924	0.004036
RS	25	0.447755	4.433335	143.306631	0.004167	0.004274
RS	26	0.486313	4.454599	151.375191	0.004402	0.004535
RS	27	0.527586	4.454599	160.572737	0.004669	0.004848
RS	28	0.571764	4.042969	187.450378	0.005451	0.005708
RS	29	0.619052	4.042969	198.355869	0.005768	0.006129
RS	30	0.669668	3.462081	244.640728	0.007114	0.007630
RS	31	0.723848	3.462081	257.839787	0.007498	0.008169
RS	32	0.781841	2.902953	323.182119	0.009398	0.010321
RS	33	0.843917	2.902953	338.638282	0.009847	0.010970
RS	34	0.910363	2.446898	419.382201	0.012195	0.013671
RS	35	0.981486	2.446898	436.010606	0.012679	0.014384
RS	36	1.057615	2.113540	522.353306	0.015189	0.017313
RS	37	1.139104	2.113540	537.830846	0.015639	0.017981
RS	38	1.226328	1.893678	614.807062	0.017878	0.020606
RS	39	1.319693	1.893678	626.119881	0.018207	0.021081
RS	40	1.419630	1.767496	679.412997	0.019756	0.022882
RS	41	1.526603	1.767496	684.050913	0.019891	0.023053
RS	42	1.641105	1.715157	705.945956	0.020528	0.023754
RS	43	1.763667	1.715157	702.910112	0.020440	0.023588
RS	44	1.894857	1.718194	695.150812	0.020214	0.023262
RS	45	2.035282	1.718194	685.004272	0.019919	0.022811
RS	46	2.185592	1.757592	656.721389	0.019097	0.021798
RS	47	2.346483	1.757592	640.768135	0.018633	0.021154
RS	48	2.518699	1.814406	602.661301	0.017525	0.019842
RS	49	2.703038	1.814406	582.109085	0.016927	0.019080
RS	50	2.900354	1.872168	541.937592	0.015759	0.017737
RS	51	3.111559	1.872168	517.594017	0.015051	0.016897
RS	52	3.337632	1.919618	479.018979	0.013929	0.015642
RS	53	3.579619	1.919618	451.450087	0.013128	0.014737
RS	54	3.838640	1.969437	411.738092	0.011973	0.013473
RS	55	4.115895	1.969437	382.346290	0.011118	0.012529
RS	56	4.412666	1.969437	351.517284	0.010222	0.011542
RS	57	4.730328	1.969437	319.730638	0.009297	0.010523
RS	58	5.070352	2.377609	241.848768	0.007033	0.008076
RS	59	5.434311	2.377609	221.976139	0.006455	0.007419
RS	60	5.823890	2.377609	201.540444	0.005861	0.006741
RS	61	6.240893	2.377609	180.875452	0.005260	0.006054
RS	62	6.687251	2.377609	160.325682	0.004662	0.005372
RS	63	7.165029	2.377609	742.853209	0.021601	0.025096
PA	4+25*2+4+6 0.089005024 0.025925605 7.165028803 0.333482883 0.126093513 0.176356257 0.264228933 0.407751470 0.643406398 0.992335037 1.482644355 2.156327622 3.008474678 3.876796951 4.433335400 4.454598511 4.042968552 3.462080860 2.902953120 2.446897596 2.113539605 1.893677832 1.767496285 1.715157087 1.718194468 1.757591984 1.814406372 1.872168155 1.919618200 1.969437176 2.377608886
//
IT	4772
RD	13
LK	-308176.316387
QD	-441.982030 -> -418.293091
RI	0.0385496177
TR	0.087413	0.026240
MT	7.250559
MM	C_pi: 1.333791, n_recomb: 35578.208136
RS	0	0.000000	0.355564	687.393653	0.019321	0.001808
RS	1	0.007059	0.355564	721.017283	0.020266	0.010092
RS	2	0.014617	0.355564	755.194407	0.021226	0.016089
RS	3	0.022708	0.355564	789.769817	0.022198	0.019430
RS	4	0.031370	0.126524	2263.610978	0.063624	0.055287
RS	5	0.040644	0.126524	2246.668697	0.063147	0.056344
RS	6	0.050572	0.177578	1599.262946	0.044951	0.040951
RS	7	0.061201	0.177578	1609.545085	0.045240	0.041770
RS	8	0.072581	0.264981	1093.037426	0.030722	0.028655
RS	9	0.084764	0.264981	1116.000482	0.031368	0.029688
RS	10	0.097807	0.406798	746.511759	0.020982	0.020015
RS	11	0.111770	0.406798	771.458285	0.021683	0.020880
RS	12	0.126720	0.640491	508.710784	0.014298	0.013833
RS	13	0.142725	0.640491	530.830269	0.014920	0.014528
RS	14	0.159859	0.988576	360.030038	0.010119	0.009938
RS	15	0.178203	0.988576	378.206056	0.010630	0.010535
RS	16	0.197842	1.483476	265.339956	0.007458	0.007494
RS	17	0.218867	1.483476	280.013155	0.007870	0.007973
RS	18	0.241377	2.176859	201.690000	0.005669	0.005826
RS	19	0.265476	2.176859	213.536921	0.006002	0.006179
RS	20	0.291275	3.075223	160.205491	0.004503	0.004682
RS	21	0.318897	3.075223	169.990853	0.004778	0.004937
RS	22	0.348467	4.012872	138.306591	0.003887	0.004032
RS	23	0.380126	4.012872	146.928420	0.004130	0.004245
RS	24	0.414019	4.628213	135.342490	0.003804	0.003916
RS	25	0.450305	4.628213	143.795773	0.004042	0.004147
RS	26	0.489152	4.661751	151.601117	0.004261	0.004391
RS	27	0.530742	4.661751	160.901116	0.004522	0.004693
RS	28	0.575267	4.219327	188.461681	0.005297	0.005542
RS	29	0.622936	4.219327	199.547686	0.005609	0.005947
RS	30	0.673970	3.592769	247.660044	0.006961	0.007446
RS	31	0.728606	3.592769	261.193469	0.007341	0.007968
RS	32	0.787099	2.992701	329.774925	0.009269	0.010134
RS	33	0.849722	2.992701	345.779920	0.009719	0.010768
RS	34	0.916765	2.506396	431.271599	0.012122	0.013508
RS	35	0.988541	2.506396	448.661809	0.012611	0.014211
RS	36	1.065383	2.153132	540.784451	0.015200	0.017203
RS	37	1.147650	2.153132	557.122617	0.015659	0.017868
RS	38	1.235725	1.921537	639.709201	0.017980	0.020566
RS	39	1.330017	1.921537	651.772367	0.018319	0.021048
RS	40	1.430965	1.789567	709.086595	0.019930	0.022907
RS	41	1.539040	1.789567	714.174154	0.020073	0.023089
RS	42	1.654743	1.735758	737.623532	0.020732	0.023815
RS	43	1.778615	1.735758	734.680768	0.020650	0.023664
RS	44	1.911230	1.740476	726.134523	0.020410	0.023328
RS	45	2.053208	1.740476	715.807134	0.020119	0.022896
RS	46	2.205208	1.783651	685.309075	0.019262	0.021855
RS	47	2.367938	1.783651	669.023803	0.018804	0.021231
RS	48	2.542155	1.845207	628.314439	0.017660	0.019889
RS	49	2.728671	1.845207	607.352191	0.017071	0.019148
RS	50	2.928354	1.907573	564.862539	0.015877	0.017785
RS	51	3.142133	1.907573	540.033982	0.015179	0.016966
RS	52	3.371002	1.958716	499.633678	0.014043	0.015702
RS	53	3.616028	1.958716	471.464860	0.013252	0.014815
RS	54	3.878352	2.012583	429.938842	0.012084	0.013542
RS	55	4.159193	2.012583	399.860963	0.011239	0.012614
RS	56	4.459859	2.012583	368.208696	0.010349	0.011640
RS	57	4.781750	2.012583	335.472326	0.009429	0.010630
RS	58	5.126364	2.459285	251.333508	0.007064	0.008075
RS	59	5.495306	2.459285	231.477107	0.006506	0.007443
RS	60	5.890291	2.459285	210.933288	0.005929	0.006788
RS	61	6.313160	2.459285	190.035466	0.005341	0.006120
RS	62	6.765880	2.459285	169.132290	0.004754	0.005451
RS	63	7.250559	2.459285	801.674760	0.022533	0.026038
PA	4+25*2+4+6 0.087413321 0.026239558 7.250558765 0.355564306 0.126523775 0.177578383 0.264980866 0.406797786 0.640491184 0.988575604 1.483475763 2.176859062 3.075222972 4.012872459 4.628212559 4.661751004 4.219327139 3.592768654 2.992701440 2.506395952 2.153131587 1.921537349 1.789566896 1.735758029 1.740476123 1.783650566 1.845206760 1.907573404 1.958716488 2.012583107 2.459285368
//
IT	4902
RD	14
LK	-308129.614965
QD	-426.612189 -> -404.555437
RI	0.0357138674
TR	0.085921	0.026548
MT	7.331281
MM	C_pi: 1.362470, n_recomb: 36749.162211
RS	0	0.000000	0.377684	670.177824	0.018237	0.001749
RS	1	0.007078	0.377684	703.891863	0.019154	0.009719
RS	2	0.014657	0.377684	738.292629	0.020090	0.015383
RS	3	0.022772	0.377684	773.242708	0.021041	0.018490
RS	4	0.031461	0.126925	2348.674214	0.063911	0.055746
RS	5	0.040766	0.126925	2331.460551	0.063443	0.056698
RS	6	0.050729	0.178903	1653.003345	0.044981	0.041025
RS	7	0.061397	0.178903	1664.301395	0.045288	0.041826
RS	8	0.072821	0.265963	1134.771383	0.030879	0.028796
RS	9	0.085052	0.265963	1158.792960	0.031533	0.029820
RS	10	0.098150	0.406178	779.246096	0.021204	0.020203
RS	11	0.112175	0.406178	805.257216	0.021912	0.021074
RS	12	0.127192	0.637845	532.364194	0.014486	0.013994
RS	13	0.143272	0.637845	555.481518	0.015115	0.014699
RS	14	0.160491	0.984608	376.693911	0.010250	0.010049
RS	15	0.178928	0.984608	395.711501	0.010768	0.010657
RS	16	0.198669	1.482844	276.637198	0.007528	0.007551
RS	17	0.219809	1.482844	291.961769	0.007945	0.008039
RS	18	0.242444	2.193696	208.623500	0.005677	0.005827
RS	19	0.266682	2.193696	220.921973	0.006012	0.006185
RS	20	0.292635	3.135771	163.843919	0.004458	0.004633
RS	21	0.320424	3.135771	173.904210	0.004732	0.004890
RS	22	0.350181	4.141865	139.830840	0.003805	0.003948
RS	23	0.382044	4.141865	148.604699	0.004044	0.004159
RS	24	0.416162	4.817560	135.789971	0.003695	0.003806
RS	25	0.452695	4.817560	144.335806	0.003928	0.004032
RS	26	0.491814	4.865558	151.833473	0.004132	0.004259
RS	27	0.533701	4.865558	161.229401	0.004387	0.004550
RS	28	0.578553	4.393714	189.380558	0.005153	0.005386
RS	29	0.626580	4.393714	200.633859	0.005460	0.005777
RS	30	0.678006	3.722281	250.425185	0.006814	0.007271
RS	31	0.733071	3.722281	264.272118	0.007191	0.007777
RS	32	0.792034	3.081817	335.904483	0.009140	0.009953
RS	33	0.855171	3.081817	352.433125	0.009590	0.010572
RS	34	0.922776	2.565659	442.484173	0.012041	0.013345
RS	35	0.995166	2.565659	460.615274	0.012534	0.014038
RS	36	1.072679	2.192734	558.388067	0.015195	0.017087
RS	37	1.155679	2.192734	575.580777	0.015662	0.017750
RS	38	1.244553	1.949477	663.753359	0.018062	0.020516
RS	39	1.339718	1.949477	676.580805	0.018411	0.021004
RS	40	1.441619	1.811643	737.986287	0.020082	0.022919
RS	41	1.550731	1.811643	743.553827	0.020233	0.023113
RS	42	1.667567	1.756171	768.674805	0.020917	0.023865
RS	43	1.792671	1.756171	765.863682	0.020840	0.023729
RS	44	1.926631	1.762282	756.654068	0.020590	0.023388
RS	45	2.070072	1.762282	746.184940	0.020305	0.022974
RS	46	2.223665	1.808892	713.578578	0.019418	0.021909
RS	47	2.388129	1.808892	696.995914	0.018966	0.021304
RS	48	2.564234	1.874838	653.770128	0.017790	0.019937
RS	49	2.752803	1.874838	632.425255	0.017209	0.019216
RS	50	2.954718	1.941472	587.686800	0.015992	0.017836
RS	51	3.170925	1.941472	562.392353	0.015304	0.017036
RS	52	3.402434	1.996011	520.220281	0.014156	0.015764
RS	53	3.650330	1.996011	491.462812	0.013373	0.014895
RS	54	3.915770	2.053584	448.166620	0.012195	0.013614
RS	55	4.199998	2.053584	417.405252	0.011358	0.012700
RS	56	4.504343	2.053584	384.933416	0.010475	0.011737
RS	57	4.830229	2.053584	351.251811	0.009558	0.010735
RS	58	5.179181	2.538299	260.762288	0.007096	0.008075
RS	59	5.552831	2.538299	240.925357	0.006556	0.007468
RS	60	5.952926	2.538299	220.282118	0.005994	0.006833
RS	61	6.381340	2.538299	199.164855	0.005420	0.006183
RS	62	6.840076	2.538299	177.925300	0.004842	0.005528
RS	63	7.331281	2.538299	861.563613	0.023444	0.026960
PA	4+25*2+4+6 0.085921129 0.026547935 7.331280642 0.377683991 0.126924586 0.178903054 0.265963069 0.406178032 0.637845112 0.984608390 1.482844076 2.193696059 3.135770560 4.141865381 4.817560485 4.865557511 4.393714360 3.722280547 3.081817044 2.565659494 2.192733708 1.949477335 1.811642594 1.756170951 1.762281746 1.808892028 1.874837581 1.941472447 1.996011361 2.053584236 2.538298549
//
IT	4944
RD	15
LK	-308086.117528
QD	-412.231890 -> -391.656497
RI	0.0332120497
TR	0.084520	0.026851
MT	7.407448
MM	C_pi: 1.390150, n_recomb: 37902.331921
RS	0	0.000000	0.399817	654.496439	0.017268	0.001695
RS	1	0.007095	0.399817	688.240603	0.018158	0.009379
RS	2	0.014694	0.399817	722.786831	0.019070	0.014744
RS	3	0.022831	0.399817	758.013897	0.019999	0.017643
RS	4	0.031546	0.127288	2432.236528	0.064171	0.056177
RS	5	0.040880	0.127288	2414.747773	0.063710	0.057038
RS	6	0.050875	0.180292	1704.198207	0.044963	0.041062
RS	7	0.061580	0.180292	1716.575067	0.045289	0.041850
RS	8	0.073044	0.267119	1174.762690	0.030994	0.028908
RS	9	0.085322	0.267119	1199.857329	0.031657	0.029924
RS	10	0.098471	0.405825	811.145829	0.021401	0.020374
RS	11	0.112553	0.405825	838.209244	0.022115	0.021249
RS	12	0.127634	0.635438	555.746224	0.014663	0.014147
RS	13	0.143785	0.635438	579.849382	0.015299	0.014861
RS	14	0.161081	0.980510	393.359839	0.010378	0.010160
RS	15	0.179606	0.980510	413.215253	0.010902	0.010777
RS	16	0.199444	1.481023	288.033854	0.007599	0.007611
RS	17	0.220690	1.481023	304.011845	0.008021	0.008107
RS	18	0.243443	2.207336	215.652764	0.005690	0.005833
RS	19	0.267811	2.207336	228.405837	0.006026	0.006196
RS	20	0.293908	3.190714	167.549844	0.004421	0.004591
RS	21	0.321856	3.190714	177.886462	0.004693	0.004850
RS	22	0.351787	4.264207	141.407425	0.003731	0.003871
RS	23	0.383842	4.264207	150.332926	0.003966	0.004081
RS	24	0.418171	5.001546	136.276016	0.003595	0.003705
RS	25	0.454936	5.001546	144.911972	0.003823	0.003926
RS	26	0.494310	5.066052	152.064571	0.004012	0.004136
RS	27	0.536477	5.066052	161.550242	0.004262	0.004418
RS	28	0.581635	4.566165	190.208908	0.005018	0.005240
RS	29	0.629998	4.566165	201.617081	0.005319	0.005618
RS	30	0.681793	3.850628	252.951410	0.006674	0.007104
RS	31	0.737262	3.850628	267.091995	0.007047	0.007596
RS	32	0.796667	3.170302	341.595035	0.009013	0.009778
RS	33	0.860286	3.170302	358.622582	0.009462	0.010383
RS	34	0.928420	2.624660	453.046740	0.011953	0.013183
RS	35	1.001388	2.624660	471.897049	0.012450	0.013866
RS	36	1.079532	2.232286	575.185670	0.015175	0.016965
RS	37	1.163222	2.232286	593.224794	0.015651	0.017626
RS	38	1.252849	1.977431	686.947452	0.018124	0.020456
RS	39	1.348835	1.977431	700.550492	0.018483	0.020950
RS	40	1.451632	1.833671	766.104658	0.020213	0.022920
RS	41	1.561723	1.833671	772.180248	0.020373	0.023126
RS	42	1.679624	1.776356	799.087937	0.021083	0.023905
RS	43	1.805891	1.776356	796.444982	0.021013	0.023785
RS	44	1.941116	1.783601	786.693482	0.020756	0.023442
RS	45	2.085936	1.783601	776.120047	0.020477	0.023045
RS	46	2.241031	1.833334	741.513356	0.019564	0.021960
RS	47	2.407130	1.833334	724.666457	0.019119	0.021374
RS	48	2.585014	1.903337	679.013084	0.017915	0.019985
RS	49	2.775519	1.903337	657.311685	0.017342	0.019283
RS	50	2.979541	1.973922	610.395121	0.016104	0.017888
RS	51	3.198038	1.973922	584.652989	0.015425	0.017106
RS	52	3.432038	2.031575	540.763450	0.014267	0.015829
RS	53	3.682641	2.031575	511.428192	0.013493	0.014974
RS	54	3.951024	2.092530	466.406475	0.012305	0.013687
RS	55	4.238450	2.092530	434.964312	0.011476	0.012786
RS	56	4.546269	2.092530	401.676710	0.010598	0.011833
RS	57	4.875927	2.092530	367.054506	0.009684	0.010839
RS	58	5.228976	2.614647	270.133382	0.007127	0.008078
RS	59	5.607073	2.614647	250.318307	0.006604	0.007493
RS	60	6.011998	2.614647	229.583058	0.006057	0.006878
RS	61	6.445652	2.614647	208.258158	0.005495	0.006243
RS	62	6.910074	2.614647	186.697541	0.004926	0.005601
RS	63	7.407448	2.614647	922.399680	0.024336	0.027863
PA	4+25*2+4+6 0.084520223 0.026851038 7.407448158 0.399816816 0.127288038 0.180292012 0.267118789 0.405824516 0.635437626 0.980509732 1.481022650 2.207336366 3.190714339 4.264207206 5.001546026 5.066051745 4.566164839 3.850627796 3.170302280 2.624659880 2.232286184 1.977431298 1.833670986 1.776355823 1.783600700 1.833333805 1.903337047 1.973921941 2.031574574 2.092529984 2.614646991
//
IT	4222
RD	16
LK	-308045.529600
QD	-398.745629 -> -379.519162
RI	0.0309879856
TR	0.083203	0.027149
MT	7.479334
MM	C_pi: 1.416885, n_recomb: 39038.150132
RS	0	0.000000	0.421970	640.105371	0.016397	0.001645
RS	1	0.007111	0.421970	673.832215	0.017261	0.009067
RS	2	0.014728	0.421970	708.461531	0.018148	0.014162
RS	3	0.022887	0.421970	743.886861	0.019055	0.016875
RS	4	0.031626	0.127612	2514.495920	0.064411	0.056587
RS	5	0.040986	0.127612	2496.717686	0.063956	0.057366
RS	6	0.051012	0.181721	1753.111840	0.044908	0.041070
RS	7	0.061751	0.181721	1766.616126	0.045254	0.041848
RS	8	0.073254	0.268405	1213.154070	0.031076	0.028996
RS	9	0.085575	0.268405	1239.332054	0.031747	0.030003
RS	10	0.098772	0.405693	842.231826	0.021575	0.020528
RS	11	0.112907	0.405693	870.335218	0.022294	0.021407
RS	12	0.128047	0.633250	578.839919	0.014828	0.014293
RS	13	0.144265	0.633250	603.916516	0.015470	0.015014
RS	14	0.161635	0.976350	410.002660	0.010503	0.010269
RS	15	0.180241	0.976350	430.691173	0.011033	0.010894
RS	16	0.200170	1.478266	299.504903	0.007672	0.007674
RS	17	0.221516	1.478266	316.137232	0.008098	0.008177
RS	18	0.244380	2.218238	222.759603	0.005706	0.005843
RS	19	0.268870	2.218238	235.969516	0.006045	0.006211
RS	20	0.295101	3.240630	171.308084	0.004388	0.004555
RS	21	0.323198	3.240630	181.921875	0.004660	0.004815
RS	22	0.353293	4.380367	143.023355	0.003664	0.003802
RS	23	0.385528	4.380367	152.099805	0.003896	0.004010
RS	24	0.420056	5.180406	136.791273	0.003504	0.003612
RS	25	0.457039	5.180406	145.514959	0.003728	0.003829
RS	26	0.496652	5.263331	152.291444	0.003901	0.004022
RS	27	0.539081	5.263331	161.861182	0.004146	0.004296
RS	28	0.584529	4.736740	190.953839	0.004891	0.005103
RS	29	0.633208	4.736740	202.505488	0.005187	0.005469
RS	30	0.685348	3.977834	255.259956	0.006539	0.006946
RS	31	0.741197	3.977834	269.675711	0.006908	0.007424
RS	32	0.801018	3.258139	346.882476	0.008886	0.009607
RS	33	0.865092	3.258139	364.385304	0.009334	0.010200
RS	34	0.933723	2.683357	463.002745	0.011860	0.013021
RS	35	1.007234	2.683357	482.550623	0.012361	0.013696
RS	36	1.085973	2.271734	591.219022	0.015145	0.016840
RS	37	1.170312	2.271734	610.095117	0.015628	0.017499
RS	38	1.260648	2.005349	709.321653	0.018170	0.020388
RS	39	1.357408	2.005349	723.709496	0.018539	0.020887
RS	40	1.461049	1.855603	793.463964	0.020325	0.022911
RS	41	1.572060	1.855603	800.073300	0.020495	0.023128
RS	42	1.690966	1.796292	828.873438	0.021232	0.023937
RS	43	1.818328	1.796292	826.433197	0.021170	0.023831
RS	44	1.954746	1.804434	816.260106	0.020909	0.023490
RS	45	2.100866	1.804434	805.617842	0.020637	0.023110
RS	46	2.257377	1.857000	769.119103	0.019702	0.022009
RS	47	2.425018	1.857000	752.039158	0.019264	0.021441
RS	48	2.604580	1.930753	704.046118	0.018035	0.020033
RS	49	2.796912	1.930753	682.012617	0.017470	0.019349
RS	50	3.002921	2.004991	632.987500	0.016215	0.017941
RS	51	3.223580	2.004991	606.814675	0.015544	0.017176
RS	52	3.459930	2.065490	561.261911	0.014377	0.015894
RS	53	3.713089	2.065490	531.358806	0.013611	0.015054
RS	54	3.984250	2.129518	484.656720	0.012415	0.013761
RS	55	4.274695	2.129518	452.535752	0.011592	0.012873
RS	56	4.585794	2.129518	418.435435	0.010719	0.011929
RS	57	4.919016	2.129518	382.876509	0.009808	0.010941
RS	58	5.275935	2.688365	279.451203	0.007158	0.008083
RS	59	5.658235	2.688365	259.659365	0.006651	0.007518
RS	60	6.067723	2.688365	238.838083	0.006118	0.006921
RS	61	6.506330	2.688365	217.315605	0.005567	0.006302
RS	62	6.976128	2.688365	195.447328	0.005007	0.005672
RS	63	7.479334	2.688365	984.096750	0.025209	0.028746
PA	4+25*2+4+6 0.083202950 0.027149041 7.479334404 0.421969867 0.127611728 0.181721176 0.268404739 0.405693315 0.633250267 0.976349530 1.478265620 2.218238312 3.240630109 4.380367422 5.180405711 5.263330808 4.736740213 3.977834357 3.258139139 2.683356889 2.271734219 2.005349057 1.855603494 1.796291579 1.804433806 1.856999756 1.930753279 2.004991310 2.065489820 2.129517784 2.688365310
//
IT	4329
RD	17
LK	-308007.592353
QD	-386.069467 -> -368.075036
RI	0.0289997520
TR	0.081962	0.027442
MT	7.547189
MM	C_pi: 1.442714, n_recomb: 40156.777548
RS	0	0.000000	0.444139	626.821201	0.015609	0.001598
RS	1	0.007126	0.444139	660.493213	0.016448	0.008781
RS	2	0.014761	0.444139	695.155501	0.017311	0.013629
RS	3	0.022939	0.444139	730.715092	0.018197	0.016176
RS	4	0.031700	0.127893	2595.626683	0.064637	0.056978
RS	5	0.041086	0.127893	2577.533437	0.064187	0.057684
RS	6	0.051141	0.183173	1799.948429	0.044823	0.041054
RS	7	0.061912	0.183173	1814.616848	0.045188	0.041825
RS	8	0.073450	0.269789	1250.051763	0.031129	0.029062
RS	9	0.085811	0.269789	1277.319489	0.031808	0.030061
RS	10	0.099053	0.405749	872.516442	0.021728	0.020668
RS	11	0.113238	0.405749	901.647145	0.022453	0.021549
RS	12	0.128435	0.631268	601.623137	0.014982	0.014432
RS	13	0.144714	0.631268	627.660176	0.015630	0.015159
RS	14	0.162154	0.972183	426.594941	0.010623	0.010377
RS	15	0.180836	0.972183	448.110735	0.011159	0.011009
RS	16	0.200850	1.474764	311.028299	0.007745	0.007737
RS	17	0.222290	1.474764	328.314825	0.008176	0.008248
RS	18	0.245258	2.226783	229.926948	0.005726	0.005856
RS	19	0.269862	2.226783	243.595135	0.006066	0.006230
RS	20	0.296221	3.285986	175.106427	0.004361	0.004523
RS	21	0.324457	3.285986	185.997762	0.004632	0.004786
RS	22	0.354706	4.490685	144.669523	0.003603	0.003738
RS	23	0.387111	4.490685	153.896036	0.003832	0.003946
RS	24	0.421825	5.354240	137.329897	0.003420	0.003526
RS	25	0.459012	5.354240	146.139042	0.003639	0.003739
RS	26	0.498850	5.457390	152.512840	0.003798	0.003916
RS	27	0.541527	5.457390	162.161450	0.004038	0.004182
RS	28	0.587246	4.905383	191.623964	0.004772	0.004974
RS	29	0.636222	4.905383	203.308687	0.005063	0.005330
RS	30	0.688689	4.103868	257.369888	0.006409	0.006795
RS	31	0.744895	4.103868	272.043547	0.006775	0.007261
RS	32	0.805106	3.345295	351.796544	0.008761	0.009443
RS	33	0.869608	3.345295	369.751948	0.009208	0.010023
RS	34	0.938707	2.741708	472.387822	0.011764	0.012862
RS	35	1.012730	2.741708	492.611549	0.012267	0.013528
RS	36	1.092029	2.311025	606.521773	0.015104	0.016712
RS	37	1.176979	2.311025	626.224000	0.015594	0.017369
RS	38	1.267982	2.033175	730.901055	0.018201	0.020313
RS	39	1.365471	2.033175	746.080587	0.018579	0.020818
RS	40	1.469908	1.877401	820.074993	0.020422	0.022894
RS	41	1.581787	1.877401	827.241385	0.020600	0.023122
RS	42	1.701639	1.815954	858.034166	0.021367	0.023961
RS	43	1.830033	1.815954	855.828960	0.021312	0.023870
RS	44	1.967577	1.824779	845.351311	0.021051	0.023533
RS	45	2.114922	1.824779	834.673731	0.020785	0.023168
RS	46	2.272768	1.879914	796.388731	0.019832	0.022056
RS	47	2.441863	1.879914	779.105396	0.019402	0.021505
RS	48	2.623009	1.957131	728.860788	0.018150	0.020081
RS	49	2.817063	1.957131	706.518396	0.017594	0.019413
RS	50	3.024948	2.034744	655.454049	0.016322	0.017996
RS	51	3.247646	2.034744	628.866781	0.015660	0.017246
RS	52	3.486216	2.097841	581.703837	0.014486	0.015961
RS	53	3.741787	2.097841	551.242738	0.013727	0.015134
RS	54	4.015571	2.164648	502.906322	0.012524	0.013837
RS	55	4.308867	2.164648	470.108773	0.011707	0.012959
RS	56	4.623064	2.164648	435.199001	0.010837	0.012024
RS	57	4.959653	2.164648	398.707438	0.009929	0.011042
RS	58	5.320228	2.759509	288.714428	0.007190	0.008089
RS	59	5.706500	2.759509	268.946954	0.006697	0.007543
RS	60	6.120299	2.759509	248.044971	0.006177	0.006963
RS	61	6.563588	2.759509	226.334035	0.005636	0.006359
RS	62	7.038467	2.759509	204.170371	0.005084	0.005740
RS	63	7.547189	2.759509	1046.566220	0.026062	0.029610
PA	4+25*2+4+6 0.081962494 0.027442131 7.547189198 0.444139084 0.127892976 0.183172587 0.269788772 0.405748641 0.631267918 0.972182771 1.474763716 2.226782723 3.285986371 4.490685361 5.354239942 5.457390457 4.905382594 4.103867750 3.345294647 2.741707674 2.311025223 2.033175203 1.877401052 1.815953850 1.824778893 1.879914375 1.957131193 2.034744200 2.097840906 2.164647712 2.759509369
//
IT	4155
RD	18
LK	-307972.077200
QD	-374.130672 -> -357.264578
RI	0.0272128177
TR	0.080792	0.027730
MT	7.611330
MM	C_pi: 1.467694, n_recomb: 41258.502147
RS	0	0.000000	0.466320	614.498370	0.014894	0.001556
RS	1	0.007141	0.466320	648.085935	0.015708	0.008516
RS	2	0.014791	0.466320	682.740857	0.016548	0.013140
RS	3	0.022988	0.466320	718.382500	0.017412	0.015535
RS	4	0.031770	0.128136	2675.675447	0.064851	0.057356
RS	5	0.041180	0.128136	2657.241896	0.064405	0.057996
RS	6	0.051261	0.184631	1844.919769	0.044716	0.041019
RS	7	0.062062	0.184631	1860.778417	0.045100	0.041785
RS	8	0.073634	0.271247	1285.557972	0.031159	0.029110
RS	9	0.086033	0.271247	1313.918859	0.031846	0.030102
RS	10	0.099317	0.405958	902.030154	0.021863	0.020794
RS	11	0.113550	0.405958	932.175485	0.022594	0.021676
RS	12	0.128799	0.629476	624.083729	0.015126	0.014563
RS	13	0.145136	0.629476	651.068039	0.015780	0.015296
RS	14	0.162641	0.968057	443.114132	0.010740	0.010482
RS	15	0.181395	0.968057	465.450622	0.011281	0.011120
RS	16	0.201489	1.470669	322.588914	0.007819	0.007802
RS	17	0.223017	1.470669	340.528821	0.008254	0.008319
RS	18	0.246083	2.233307	237.141470	0.005748	0.005873
RS	19	0.270795	2.233307	251.268774	0.006090	0.006250
RS	20	0.297273	3.327252	178.934081	0.004337	0.004496
RS	21	0.325641	3.327252	190.102935	0.004608	0.004760
RS	22	0.356034	4.595585	146.336919	0.003547	0.003680
RS	23	0.388598	4.595585	155.712401	0.003774	0.003886
RS	24	0.423488	5.523316	137.884806	0.003342	0.003447
RS	25	0.460868	5.523316	146.777147	0.003558	0.003655
RS	26	0.500918	5.648294	152.728265	0.003702	0.003816
RS	27	0.543828	5.648294	162.451035	0.003937	0.004075
RS	28	0.589802	5.072130	192.226151	0.004659	0.004853
RS	29	0.639058	5.072130	204.034449	0.004945	0.005198
RS	30	0.691832	4.228748	259.299034	0.006285	0.006651
RS	31	0.748374	4.228748	274.214562	0.006646	0.007105
RS	32	0.808954	3.431759	356.367785	0.008637	0.009283
RS	33	0.873859	3.431759	374.754198	0.009083	0.009853
RS	34	0.943400	2.799686	481.240938	0.011664	0.012704
RS	35	1.017906	2.799686	502.119095	0.012170	0.013363
RS	36	1.097732	2.350132	621.131422	0.015055	0.016582
RS	37	1.183258	2.350132	641.647983	0.015552	0.017238
RS	38	1.274892	2.060883	751.715492	0.018220	0.020233
RS	39	1.373068	2.060883	767.691678	0.018607	0.020743
RS	40	1.478256	1.899047	845.956320	0.020504	0.022869
RS	41	1.590954	1.899047	853.700885	0.020692	0.023108
RS	42	1.711700	1.835340	886.580649	0.021488	0.023979
RS	43	1.841067	1.835340	884.640664	0.021441	0.023901
RS	44	1.979673	1.844656	873.970667	0.021183	0.023571
RS	45	2.128176	1.844656	863.289439	0.020924	0.023222
RS	46	2.287283	1.902120	823.321634	0.019955	0.022100
RS	47	2.457752	1.902120	805.863015	0.019532	0.021565
RS	48	2.640393	1.982539	753.452125	0.018262	0.020128
RS	49	2.836076	1.982539	730.823079	0.017713	0.019477
RS	50	3.045732	2.063269	677.787859	0.016428	0.018050
RS	51	3.270359	2.063269	650.801889	0.015774	0.017315
RS	52	3.511025	2.128732	602.081720	0.014593	0.016028
RS	53	3.768877	2.128732	571.072300	0.013841	0.015214
RS	54	4.045142	2.198045	521.147091	0.012631	0.013913
RS	55	4.341134	2.198045	487.675457	0.011820	0.013045
RS	56	4.658261	2.198045	451.959708	0.010954	0.012117
RS	57	4.998034	2.198045	414.539767	0.010047	0.011141
RS	58	5.362068	2.828180	297.923257	0.007221	0.008096
RS	59	5.752098	2.828180	278.181079	0.006742	0.007569
RS	60	6.169978	2.828180	257.203161	0.006234	0.007004
RS	61	6.617697	2.828180	235.312025	0.005703	0.006413
RS	62	7.097387	2.828180	212.864185	0.005159	0.005806
RS	63	7.611330	2.828180	1109.733630	0.026897	0.030457
PA	4+25*2+4+6 0.080792063 0.027730220 7.611330259 0.466320285 0.128136120 0.184631136 0.271247095 0.405957982 0.629476294 0.968057436 1.470668854 2.233306500 3.327251733 4.595584622 5.523316474 5.648294198 5.072130123 4.228747789 3.431758742 2.799685947 2.350132385 2.060883327 1.899047341 1.835339939 1.844655534 1.902120094 1.982539158 2.063269304 2.128732050 2.198045072 2.828180414
//
IT	4876
RD	19
LK	-307938.781479
QD	-362.865662 -> -347.035552
RI	0.0255990098
TR	0.079685	0.028013
MT	7.672078
MM	C_pi: 1.491874, n_recomb: 42343.482388
RS	0	0.000000	0.488518	603.005479	0.014241	0.001516
RS	1	0.007154	0.488518	636.484682	0.015031	0.008271
RS	2	0.014820	0.488518	671.099150	0.015849	0.012688
RS	3	0.023034	0.488518	706.779561	0.016692	0.014947
RS	4	0.031836	0.128342	2754.749701	0.065057	0.057721
RS	5	0.041268	0.128342	2735.944922	0.064613	0.058300
RS	6	0.051374	0.186086	1888.187299	0.044592	0.040970
RS	7	0.062203	0.186086	1905.254033	0.044995	0.041733
RS	8	0.073807	0.272760	1319.764135	0.031168	0.029142
RS	9	0.086242	0.272760	1349.218715	0.031864	0.030127
RS	10	0.099565	0.406302	930.781979	0.021982	0.020908
RS	11	0.113842	0.406302	961.929164	0.022717	0.021791
RS	12	0.129141	0.627868	646.203970	0.015261	0.014688
RS	13	0.145534	0.627868	674.122092	0.015920	0.015425
RS	14	0.163099	0.964006	459.540455	0.010853	0.010584
RS	15	0.181921	0.964006	482.690391	0.011399	0.011228
RS	16	0.202090	1.466132	334.166265	0.007892	0.007867
RS	17	0.223702	1.466132	352.757852	0.008331	0.008390
RS	18	0.246859	2.238093	244.391395	0.005772	0.005891
RS	19	0.271674	2.238093	258.978135	0.006116	0.006273
RS	20	0.298264	3.364831	182.782099	0.004317	0.004472
RS	21	0.326755	3.364831	194.228117	0.004587	0.004737
RS	22	0.357286	4.695376	148.020235	0.003496	0.003626
RS	23	0.390000	4.695376	157.543542	0.003721	0.003832
RS	24	0.425055	5.687777	138.452597	0.003270	0.003373
RS	25	0.462617	5.687777	147.426025	0.003482	0.003578
RS	26	0.502867	5.836075	152.937802	0.003612	0.003723
RS	27	0.545997	5.836075	162.730468	0.003843	0.003976
RS	28	0.592211	5.237007	192.766435	0.004552	0.004738
RS	29	0.641732	5.237007	204.689609	0.004834	0.005075
RS	30	0.694796	4.352465	261.064229	0.006165	0.006514
RS	31	0.751656	4.352465	276.206761	0.006523	0.006957
RS	32	0.812584	3.517535	360.621613	0.008517	0.009129
RS	33	0.877871	3.517535	379.418478	0.008960	0.009689
RS	34	0.947828	2.857275	489.595921	0.011562	0.012550
RS	35	1.022790	2.857275	511.107389	0.012071	0.013200
RS	36	1.103114	2.389034	635.081880	0.014998	0.016450
RS	37	1.189186	2.389034	656.400077	0.015502	0.017105
RS	38	1.281414	2.088452	771.791961	0.018227	0.020148
RS	39	1.380241	2.088452	788.567873	0.018623	0.020663
RS	40	1.486138	1.920528	871.124708	0.020573	0.022838
RS	41	1.599611	1.920528	879.466275	0.020770	0.023087
RS	42	1.721202	1.854457	914.517020	0.021598	0.023990
RS	43	1.851491	1.854457	912.870472	0.021559	0.023925
RS	44	1.991102	1.864091	902.115182	0.021305	0.023605
RS	45	2.140700	1.864091	891.460382	0.021053	0.023270
RS	46	2.301000	1.923665	849.911112	0.020072	0.022142
RS	47	2.472769	1.923665	832.304068	0.019656	0.021623
RS	48	2.656825	2.007044	777.811810	0.018369	0.020175
RS	49	2.854050	2.007044	754.917406	0.017828	0.019539
RS	50	3.065383	2.090654	699.978200	0.016531	0.018105
RS	51	3.291836	2.090654	672.608881	0.015885	0.017384
RS	52	3.534489	2.158270	622.383132	0.014698	0.016096
RS	53	3.794502	2.158270	590.835244	0.013953	0.015293
RS	54	4.073116	2.229836	539.366816	0.012738	0.013990
RS	55	4.371662	2.229836	505.224174	0.011932	0.013131
RS	56	4.691566	2.229836	468.706467	0.011069	0.012210
RS	57	5.034356	2.229836	430.362924	0.010164	0.011238
RS	58	5.401670	2.894500	307.074460	0.007252	0.008105
RS	59	5.795261	2.894500	287.358693	0.006786	0.007594
RS	60	6.217010	2.894500	266.309467	0.006289	0.007045
RS	61	6.668931	2.894500	244.245982	0.005768	0.006467
RS	62	7.153183	2.894500	221.524576	0.005232	0.005870
RS	63	7.672078	2.894500	1173.522450	0.027714	0.031285
PA	4+25*2+4+6 0.079685341 0.028013170 7.672078118 0.488517812 0.128341630 0.186086486 0.272759735 0.406301773 0.627867599 0.964006153 1.466132341 2.238093332 3.364830928 4.695376305 5.687776644 5.836074922 5.237007148 4.352465488 3.517535038 2.857274931 2.389033950 2.088452154 1.920528474 1.854456896 1.864091182 1.923665009 2.007043532 2.090653604 2.158270000 2.229836331 2.894500450
//
IT	5072
RD	20
LK	-307907.523899
QD	-352.218298 -> -337.341616
RI	0.0241368732
TR	0.078637	0.028291
MT	7.729711
MM	C_pi: 1.515294, n_recomb: 43411.718633
RS	0	0.000000	0.510722	592.247428	0.013643	0.001479
RS	1	0.007167	0.510722	625.599290	0.014411	0.008043
RS	2	0.014847	0.510722	660.146398	0.015207	0.012270
RS	3	0.023077	0.510722	695.829824	0.016029	0.014403
RS	4	0.031898	0.128511	2832.921270	0.065257	0.058075
RS	5	0.041350	0.128511	2813.710108	0.064815	0.058598
RS	6	0.051481	0.187532	1929.869999	0.044455	0.040909
RS	7	0.062337	0.187532	1948.156295	0.044876	0.041671
RS	8	0.073971	0.274312	1352.740144	0.031161	0.029162
RS	9	0.086438	0.274312	1383.286423	0.031864	0.030140
RS	10	0.099800	0.406755	958.796429	0.022086	0.021011
RS	11	0.114118	0.406755	990.932361	0.022826	0.021893
RS	12	0.129463	0.626427	667.971454	0.015387	0.014805
RS	13	0.145908	0.626427	696.809631	0.016051	0.015546
RS	14	0.163531	0.960056	475.851781	0.010961	0.010684
RS	15	0.182418	0.960056	499.807129	0.011513	0.011333
RS	16	0.202657	1.461236	345.749301	0.007964	0.007932
RS	17	0.224348	1.461236	364.990327	0.008408	0.008461
RS	18	0.247592	2.241375	251.665710	0.005797	0.005912
RS	19	0.272503	2.241375	266.711678	0.006144	0.006298
RS	20	0.299199	3.399024	186.644712	0.004299	0.004451
RS	21	0.327808	3.399024	198.367338	0.004569	0.004718
RS	22	0.358467	4.790396	149.712427	0.003449	0.003576
RS	23	0.391323	4.790396	159.382214	0.003671	0.003781
RS	24	0.426535	5.847682	139.031173	0.003203	0.003304
RS	25	0.464269	5.847682	148.083749	0.003411	0.003506
RS	26	0.504708	6.020779	153.140066	0.003528	0.003636
RS	27	0.548045	6.020779	162.998655	0.003755	0.003883
RS	28	0.594488	5.399954	193.251587	0.004452	0.004630
RS	29	0.644259	5.399954	205.281711	0.004729	0.004958
RS	30	0.697597	4.475006	262.678640	0.006051	0.006383
RS	31	0.754758	4.475006	278.034274	0.006405	0.006816
RS	32	0.816015	3.602612	364.579607	0.008398	0.008980
RS	33	0.881662	3.602612	383.767233	0.008840	0.009530
RS	34	0.952014	2.914460	497.480013	0.011460	0.012398
RS	35	1.027408	2.914460	519.603858	0.011969	0.013041
RS	36	1.108204	2.427706	648.401492	0.014936	0.016318
RS	37	1.194792	2.427706	670.507700	0.015445	0.016971
RS	38	1.287584	2.115862	791.150866	0.018224	0.020059
RS	39	1.387027	2.115862	808.727690	0.018629	0.020579
RS	40	1.493596	1.941835	895.588731	0.020630	0.022801
RS	41	1.607803	1.941835	904.543947	0.020836	0.023060
RS	42	1.730194	1.873308	941.842228	0.021696	0.023995
RS	43	1.861357	1.873308	940.515324	0.021665	0.023944
RS	44	2.001920	1.883106	929.777085	0.021418	0.023634
RS	45	2.152556	1.883106	919.177155	0.021173	0.023314
RS	46	2.313987	1.944589	876.145126	0.020182	0.022182
RS	47	2.486988	1.944589	858.415334	0.019774	0.021677
RS	48	2.672387	2.030705	801.924487	0.018473	0.020221
RS	49	2.871073	2.030705	778.785442	0.017940	0.019599
RS	50	3.083998	2.116977	722.008300	0.016632	0.018160
RS	51	3.312183	2.116977	694.270952	0.015993	0.017452
RS	52	3.556720	2.186551	642.590965	0.014802	0.016164
RS	53	3.818783	2.186551	610.514923	0.014063	0.015371
RS	54	4.099626	2.260137	557.549055	0.012843	0.014067
RS	55	4.400597	2.260137	522.739382	0.012041	0.013216
RS	56	4.723137	2.260137	485.424632	0.011182	0.012301
RS	57	5.068792	2.260137	446.163151	0.010277	0.011334
RS	58	5.439218	2.958588	316.162178	0.007283	0.008115
RS	59	5.836192	2.958588	296.474334	0.006829	0.007619
RS	60	6.261615	2.958588	275.358549	0.006343	0.007084
RS	61	6.717527	2.958588	253.130458	0.005831	0.006518
RS	62	7.206112	2.958588	230.145811	0.005301	0.005931
RS	63	7.729711	2.958588	1237.853102	0.028514	0.032096
PA	4+25*2+4+6 0.078636887 0.028290904 7.729711479 0.510722447 0.128510537 0.187531769 0.274311894 0.406755318 0.626427231 0.960055715 1.461235800 2.241374990 3.399023925 4.790396490 5.847681897 6.020778732 5.399954417 4.475006426 3.602612290 2.914459886 2.427705699 2.115861973 1.941834996 1.873307848 1.883105845 1.944588509 2.030705215 2.116976783 2.186550987 2.260137100 2.958587699
//
IT	5249
RD	21
LK	-307878.143174
QD	-342.139580 -> -328.142234
RI	0.0228051686
TR	0.077642	0.028563
MT	7.784486
MM	C_pi: 1.538005, n_recomb: 44463.632366
RS	0	0.000000	0.532955	582.117319	0.013092	0.001444
RS	1	0.007178	0.532955	615.325749	0.013839	0.007830
RS	2	0.014872	0.532955	649.782561	0.014614	0.011882
RS	3	0.023118	0.532955	685.438401	0.015416	0.013900
RS	4	0.031956	0.128647	2910.227776	0.065452	0.058420
RS	5	0.041429	0.128647	2890.576376	0.065010	0.058891
RS	6	0.051581	0.188963	1970.095007	0.044308	0.040839
RS	7	0.062462	0.188963	1989.607701	0.044747	0.041601
RS	8	0.074125	0.275891	1384.574222	0.031139	0.029170
RS	9	0.086624	0.275891	1416.208429	0.031851	0.030142
RS	10	0.100021	0.407308	986.089030	0.022177	0.021103
RS	11	0.114379	0.407308	1019.200931	0.022922	0.021985
RS	12	0.129768	0.625142	689.388249	0.015505	0.014916
RS	13	0.146262	0.625142	719.133006	0.016174	0.015660
RS	14	0.163940	0.956212	492.043781	0.011066	0.010780
RS	15	0.182887	0.956212	516.796461	0.011623	0.011435
RS	16	0.203194	1.456095	357.322465	0.008036	0.007997
RS	17	0.224958	1.456095	377.210081	0.008484	0.008531
RS	18	0.248285	2.243366	258.957553	0.005824	0.005934
RS	19	0.273287	2.243366	274.462264	0.006173	0.006323
RS	20	0.300083	3.430112	190.519864	0.004285	0.004433
RS	21	0.328803	3.430112	202.518552	0.004555	0.004701
RS	22	0.359584	4.880820	151.414529	0.003405	0.003530
RS	23	0.392576	4.880820	161.229703	0.003626	0.003735
RS	24	0.427935	6.003255	139.617630	0.003140	0.003239
RS	25	0.465832	6.003255	148.747513	0.003345	0.003438
RS	26	0.506451	6.202362	153.339010	0.003449	0.003555
RS	27	0.549984	6.202362	163.260124	0.003672	0.003796
RS	28	0.596643	5.560960	193.689606	0.004356	0.004528
RS	29	0.646651	5.560960	205.819587	0.004629	0.004848
RS	30	0.700250	4.596341	264.159891	0.005941	0.006258
RS	31	0.757695	4.596341	279.715938	0.006291	0.006682
RS	32	0.819264	3.686960	368.270309	0.008283	0.008837
RS	33	0.885253	3.686960	387.830273	0.008722	0.009377
RS	34	0.955980	2.971225	504.928370	0.011356	0.012249
RS	35	1.031783	2.971225	527.644332	0.011867	0.012886
RS	36	1.113027	2.466132	661.128114	0.014869	0.016186
RS	37	1.200104	2.466132	684.008345	0.015384	0.016837
RS	38	1.293431	2.143100	809.825787	0.018213	0.019967
RS	39	1.393458	2.143100	828.203345	0.018627	0.020492
RS	40	1.500665	1.962961	919.374068	0.020677	0.022759
RS	41	1.615569	1.962961	928.957690	0.020893	0.023028
RS	42	1.738720	1.891898	968.573650	0.021784	0.023996
RS	43	1.870712	1.891898	967.590643	0.021761	0.023957
RS	44	2.012179	1.901721	956.966046	0.021522	0.023660
RS	45	2.163800	1.901721	946.447733	0.021286	0.023354
RS	46	2.326306	1.964929	902.028351	0.020287	0.022219
RS	47	2.500478	1.964929	884.200091	0.019886	0.021729
RS	48	2.687152	2.053582	825.790545	0.018572	0.020266
RS	49	2.887227	2.053582	802.426617	0.018047	0.019658
RS	50	3.101664	2.142314	743.875607	0.016730	0.018215
RS	51	3.331494	2.142314	715.785034	0.016098	0.017519
RS	52	3.577822	2.213666	662.700790	0.014904	0.016231
RS	53	3.841833	2.213666	630.106780	0.014171	0.015449
RS	54	4.124796	2.289057	575.688307	0.012947	0.014144
RS	55	4.428072	2.289057	540.215838	0.012150	0.013300
RS	56	4.753117	2.289057	502.109167	0.011293	0.012391
RS	57	5.101497	2.289057	461.935580	0.010389	0.011428
RS	58	5.474884	3.020562	325.186439	0.007314	0.008126
RS	59	5.875075	3.020562	305.528092	0.006871	0.007645
RS	60	6.303993	3.020562	284.350293	0.006395	0.007123
RS	61	6.763701	3.020562	261.964907	0.005892	0.006568
RS	62	7.256409	3.020562	238.726739	0.005369	0.005991
RS	63	7.784486	3.020562	1302.675175	0.029298	0.032890
PA	4+25*2+4+6 0.077641820 0.028563371 7.784486356 0.532954676 0.128646820 0.188962523 0.275891134 0.407308092 0.625141610 0.956212108 1.456095020 2.243366110 3.430112124 4.880820377 6.003254653 6.202362248 5.560960272 4.596341368 3.686960046 2.971225197 2.466131747 2.143100335 1.962960759 1.891897540 1.901720932 1.964929174 2.053581673 2.142313806 2.213665591 2.289056568 3.020561704
//
IT	5078
RD	22
LK	-307850.493651
QD	-332.584932 -> -319.400245
RI	0.0215882990
TR	0.076696	0.028830
MT	7.836661
MM	C_pi: 1.560059, n_recomb: 45499.605411
RS	0	0.000000	0.555211	572.551603	0.012584	0.001412
RS	1	0.007190	0.555211	605.603858	0.013310	0.007630
RS	2	0.014896	0.555211	639.951659	0.014065	0.011520
RS	3	0.023157	0.555211	675.554479	0.014847	0.013432
RS	4	0.032012	0.128755	2986.662447	0.065642	0.058757
RS	5	0.041503	0.128755	2966.541027	0.065199	0.059180
RS	6	0.051676	0.190376	2008.966351	0.044153	0.040761
RS	7	0.062581	0.190376	2029.708751	0.044609	0.041524
RS	8	0.074270	0.277488	1415.341662	0.031107	0.029168
RS	9	0.086800	0.277488	1448.058594	0.031826	0.030135
RS	10	0.100230	0.407947	1012.685864	0.022257	0.021186
RS	11	0.114626	0.407947	1046.761209	0.023006	0.022067
RS	12	0.130057	0.624010	710.443577	0.015614	0.015021
RS	13	0.146598	0.624010	741.081528	0.016288	0.015768
RS	14	0.164327	0.952501	508.101275	0.011167	0.010874
RS	15	0.183331	0.952501	533.642868	0.011729	0.011533
RS	16	0.203702	1.450770	368.880650	0.008107	0.008061
RS	17	0.225537	1.450770	389.411840	0.008559	0.008601
RS	18	0.248942	2.244253	266.260783	0.005852	0.005957
RS	19	0.274030	2.244253	282.223513	0.006203	0.006350
RS	20	0.300922	3.458475	194.398935	0.004273	0.004417
RS	21	0.329747	3.458475	206.672788	0.004542	0.004687
RS	22	0.360644	4.967086	153.119388	0.003365	0.003488
RS	23	0.393763	4.967086	163.078618	0.003584	0.003692
RS	24	0.429263	6.154616	140.211867	0.003082	0.003179
RS	25	0.467315	6.154616	149.417450	0.003284	0.003375
RS	26	0.508104	6.380987	153.533488	0.003374	0.003478
RS	27	0.551824	6.380987	163.513976	0.003594	0.003714
RS	28	0.598688	5.720103	194.084935	0.004266	0.004431
RS	29	0.648922	5.720103	206.308302	0.004534	0.004744
RS	30	0.702767	4.716519	265.520050	0.005836	0.006138
RS	31	0.760483	4.716519	281.264789	0.006182	0.006554
RS	32	0.822349	3.770588	371.716945	0.008170	0.008698
RS	33	0.888663	3.770588	391.631966	0.008607	0.009229
RS	34	0.959745	3.027565	511.974002	0.011252	0.012103
RS	35	1.035937	3.027565	535.262570	0.011764	0.012733
RS	36	1.117608	2.504310	673.296836	0.014798	0.016055
RS	37	1.205150	2.504310	696.936912	0.015317	0.016704
RS	38	1.298986	2.170159	827.851242	0.018195	0.019872
RS	39	1.399568	2.170159	847.028157	0.018616	0.020402
RS	40	1.507383	1.983903	942.508707	0.020715	0.022713
RS	41	1.622948	1.983903	952.733670	0.020939	0.022991
RS	42	1.746823	1.910234	994.730483	0.021862	0.023991
RS	43	1.879603	1.910234	994.113709	0.021849	0.023965
RS	44	2.021931	1.919958	983.694420	0.021620	0.023682
RS	45	2.174491	1.919958	973.282678	0.021391	0.023390
RS	46	2.338019	1.984727	927.566240	0.020386	0.022255
RS	47	2.513305	1.984727	909.662428	0.019993	0.021778
RS	48	2.701194	2.075730	849.411462	0.018669	0.020310
RS	49	2.902590	2.075730	825.841404	0.018151	0.019715
RS	50	3.118467	2.166738	765.578364	0.016826	0.018269
RS	51	3.349865	2.166738	737.148787	0.016201	0.017585
RS	52	3.597899	2.239704	682.708158	0.015005	0.016298
RS	53	3.863766	2.239704	649.606248	0.014277	0.015525
RS	54	4.148748	2.316701	593.779248	0.013050	0.014220
RS	55	4.454220	2.316701	557.648417	0.012256	0.013383
RS	56	4.781654	2.316701	518.755107	0.011401	0.012480
RS	57	5.132629	2.316701	477.675371	0.010498	0.011520
RS	58	5.508839	3.080548	334.146617	0.007344	0.008137
RS	59	5.912096	3.080548	314.519449	0.006913	0.007670
RS	60	6.344347	3.080548	293.284058	0.006446	0.007160
RS	61	6.807675	3.080548	270.748359	0.005951	0.006617
RS	62	7.304315	3.080548	247.265900	0.005434	0.006048
RS	63	7.836661	3.080548	1367.939375	0.030065	0.033668
PA	4+25*2+4+6 0.076695608 0.028830447 7.836661277 0.555210592 0.128755468 0.190376080 0.277488213 0.407946687 0.624010058 0.952501070 1.450770278 2.244252909 3.458475149 4.967085883 6.154616163 6.380987390 5.720103048 4.716519202 3.770588374 3.027564583 2.504309921 2.170159486 1.983902638 1.910234175 1.919957813 1.984727188 2.075729518 2.166737810 2.239703700 2.316701308 3.080548167
//
IT	3414
RD	23
LK	-307824.444881
QD	-323.514717 -> -311.082495
RI	0.0204733816
TR	0.075795	0.029092
MT	7.886406
MM	C_pi: 1.581475, n_recomb: 46519.618668
RS	0	0.000000	0.577490	563.486959	0.012113	0.001381
RS	1	0.007200	0.577490	596.372483	0.012820	0.007443
RS	2	0.014919	0.577490	630.595468	0.013555	0.011181
RS	3	0.023194	0.577490	666.123542	0.014319	0.012995
RS	4	0.032064	0.128837	3062.286215	0.065828	0.059085
RS	5	0.041573	0.128837	3041.660815	0.065384	0.059463
RS	6	0.051767	0.191766	2046.592121	0.043994	0.040678
RS	7	0.062694	0.191766	2068.562028	0.044466	0.041443
RS	8	0.074409	0.279094	1445.095104	0.031064	0.029158
RS	9	0.086967	0.279094	1478.887525	0.031791	0.030120
RS	10	0.100429	0.408658	1038.597670	0.022326	0.021261
RS	11	0.114861	0.408658	1073.623501	0.023079	0.022140
RS	12	0.130331	0.623015	731.133041	0.015717	0.015119
RS	13	0.146916	0.623015	762.650559	0.016394	0.015869
RS	14	0.164694	0.948927	524.008474	0.011264	0.010965
RS	15	0.183753	0.948927	550.329963	0.011830	0.011628
RS	16	0.204184	1.445335	380.405281	0.008177	0.008125
RS	17	0.226087	1.445335	401.576177	0.008632	0.008670
RS	18	0.249566	2.244167	273.567786	0.005881	0.005981
RS	19	0.274736	2.244167	289.987407	0.006234	0.006378
RS	20	0.301718	3.484332	198.276827	0.004262	0.004403
RS	21	0.330643	3.484332	210.824713	0.004532	0.004675
RS	22	0.361650	5.049358	154.824708	0.003328	0.003448
RS	23	0.394891	5.049358	164.926639	0.003545	0.003651
RS	24	0.430524	6.301964	140.808851	0.003027	0.003122
RS	25	0.468724	6.301964	150.088406	0.003226	0.003316
RS	26	0.509674	6.556639	153.723068	0.003304	0.003405
RS	27	0.553572	6.556639	163.759990	0.003520	0.003636
RS	28	0.600631	5.877363	194.440119	0.004180	0.004339
RS	29	0.651079	5.877363	206.750821	0.004444	0.004645
RS	30	0.705159	4.835519	266.767280	0.005735	0.006024
RS	31	0.763133	4.835519	282.689649	0.006077	0.006432
RS	32	0.825281	3.853484	374.933703	0.008060	0.008564
RS	33	0.891904	3.853484	395.187161	0.008495	0.009087
RS	34	0.963324	3.083463	518.636333	0.011149	0.011960
RS	35	1.039887	3.083463	542.478231	0.011661	0.012584
RS	36	1.121963	2.542207	684.932277	0.014724	0.015924
RS	37	1.209948	2.542207	709.317382	0.015248	0.016572
RS	38	1.304268	2.197020	845.244168	0.018170	0.019776
RS	39	1.405380	2.197020	865.217536	0.018599	0.020310
RS	40	1.513772	2.004646	965.001131	0.020744	0.022663
RS	41	1.629968	2.004646	975.878401	0.020978	0.022951
RS	42	1.754532	1.928315	1020.311066	0.021933	0.023983
RS	43	1.888064	1.928315	1020.081057	0.021928	0.023969
RS	44	2.031211	1.937827	1009.953725	0.021710	0.023701
RS	45	2.184664	1.937827	999.672101	0.021489	0.023422
RS	46	2.349167	2.004005	952.746810	0.020481	0.022288
RS	47	2.525515	2.004005	934.789346	0.020095	0.021825
RS	48	2.714560	2.097185	872.772860	0.018761	0.020353
RS	49	2.917218	2.097185	849.014878	0.018251	0.019770
RS	50	3.134467	2.190301	787.100318	0.016920	0.018322
RS	51	3.367358	2.190301	758.345962	0.016302	0.017649
RS	52	3.617019	2.264727	702.597139	0.015103	0.016365
RS	53	3.884656	2.264727	668.997732	0.014381	0.015601
RS	54	4.171564	2.343150	611.805974	0.013152	0.014296
RS	55	4.479130	2.343150	575.022030	0.012361	0.013466
RS	56	4.808841	2.343150	535.348206	0.011508	0.012567
RS	57	5.162293	2.343150	493.369151	0.010606	0.011611
RS	58	5.541195	3.138639	343.036023	0.007374	0.008149
RS	59	5.947379	3.138639	323.442154	0.006953	0.007695
RS	60	6.382809	3.138639	302.153859	0.006495	0.007197
RS	61	6.849591	3.138639	279.474951	0.006008	0.006664
RS	62	7.349984	3.138639	255.757434	0.005498	0.006104
RS	63	7.886406	3.138639	1433.576379	0.030817	0.034430
PA	4+25*2+4+6 0.075794702 0.029092253 7.886405709 0.577489682 0.128836510 0.191766078 0.279093744 0.408657867 0.623015046 0.948926611 1.445334953 2.244167297 3.484331850 5.049357790 6.301964075 6.556638950 5.877363114 4.835518905 3.853484064 3.083462916 2.542207402 2.197019602 2.004646493 1.928315412 1.937826683 2.004005186 2.097185334 2.190300538 2.264727398 2.343149778 3.138639356
//
IT	4825
RD	24
LK	-307799.878394
QD	-314.894126 -> -303.159869
RI	0.0194481244
TR	0.074935	0.029348
MT	7.934040
MM	C_pi: 1.602307, n_recomb: 47523.763482
RS	0	0.000000	0.599809	554.856856	0.011675	0.001352
RS	1	0.007210	0.599809	587.566501	0.012364	0.007267
RS	2	0.014941	0.599809	621.650908	0.013081	0.010864
RS	3	0.023228	0.599809	657.085260	0.013826	0.012587
RS	4	0.032114	0.128893	3137.109628	0.066011	0.059407
RS	5	0.041640	0.128893	3115.948087	0.065566	0.059742
RS	6	0.051853	0.193131	2083.053395	0.043832	0.040591
RS	7	0.062802	0.193131	2106.246136	0.044320	0.041358
RS	8	0.074541	0.280702	1473.894054	0.031014	0.029142
RS	9	0.087126	0.280702	1508.753679	0.031747	0.030098
RS	10	0.100618	0.409432	1063.847644	0.022386	0.021327
RS	11	0.115084	0.409432	1099.811200	0.023142	0.022206
RS	12	0.130592	0.622147	751.457731	0.015812	0.015212
RS	13	0.147219	0.622147	783.841451	0.016494	0.015963
RS	14	0.165044	0.945489	539.760659	0.011358	0.011052
RS	15	0.184155	0.945489	566.853030	0.011928	0.011719
RS	16	0.204644	1.439824	391.892549	0.008246	0.008189
RS	17	0.226610	1.439824	413.699202	0.008705	0.008737
RS	18	0.250160	2.243268	280.870861	0.005910	0.006007
RS	19	0.275408	2.243268	297.745949	0.006265	0.006407
RS	20	0.302477	3.507871	202.153052	0.004254	0.004392
RS	21	0.331497	3.507871	214.973925	0.004524	0.004664
RS	22	0.362610	5.127840	156.529882	0.003294	0.003411
RS	23	0.395966	5.127840	166.773280	0.003509	0.003614
RS	24	0.431728	6.445389	141.409050	0.002976	0.003069
RS	25	0.470067	6.445389	150.761080	0.003172	0.003260
RS	26	0.511172	6.729369	153.908861	0.003239	0.003337
RS	27	0.555240	6.729369	163.999609	0.003451	0.003563
RS	28	0.602485	6.032746	194.760528	0.004098	0.004252
RS	29	0.653138	6.032746	207.153138	0.004359	0.004551
RS	30	0.707442	4.953356	267.912477	0.005637	0.005915
RS	31	0.765662	4.953356	284.002300	0.005976	0.006315
RS	32	0.828080	3.935662	377.938813	0.007953	0.008435
RS	33	0.894999	3.935662	398.515072	0.008386	0.008950
RS	34	0.966743	3.138928	524.940896	0.011046	0.011821
RS	35	1.043659	3.138928	549.317503	0.011559	0.012439
RS	36	1.126122	2.579840	696.060489	0.014647	0.015794
RS	37	1.214531	2.579840	721.175631	0.015175	0.016441
RS	38	1.309314	2.223689	862.029823	0.018139	0.019678
RS	39	1.410932	2.223689	882.795598	0.018576	0.020217
RS	40	1.519877	2.025213	986.865593	0.020766	0.022610
RS	41	1.636677	2.025213	998.404562	0.021009	0.022907
RS	42	1.761899	1.946171	1045.321015	0.021996	0.023972
RS	43	1.896149	1.946171	1045.496711	0.021999	0.023969
RS	44	2.040080	1.955370	1035.742512	0.021794	0.023717
RS	45	2.194390	1.955370	1025.613226	0.021581	0.023450
RS	46	2.359825	2.022823	977.562710	0.020570	0.022320
RS	47	2.537189	2.022823	959.572651	0.020191	0.021869
RS	48	2.727342	2.118027	895.863568	0.018851	0.020394
RS	49	2.931205	2.118027	871.935540	0.018347	0.019824
RS	50	3.149768	2.213092	808.429910	0.017011	0.018375
RS	51	3.384091	2.213092	779.364901	0.016399	0.017713
RS	52	3.635309	2.288845	722.353689	0.015200	0.016431
RS	53	3.904640	2.288845	688.267702	0.014483	0.015675
RS	54	4.193392	2.368529	629.754302	0.013251	0.014371
RS	55	4.502965	2.368529	592.323422	0.012464	0.013547
RS	56	4.834858	2.368529	551.876113	0.011613	0.012653
RS	57	5.190683	2.368529	509.005448	0.010711	0.011700
RS	58	5.572164	3.194999	351.849102	0.007404	0.008161
RS	59	5.981151	3.194999	332.291090	0.006992	0.007719
RS	60	6.419629	3.194999	310.954843	0.006543	0.007233
RS	61	6.889722	3.194999	288.139934	0.006063	0.006709
RS	62	7.393711	3.194999	264.196567	0.005559	0.006158
RS	63	7.934040	3.194999	1499.522586	0.031553	0.035176
PA	4+25*2+4+6 0.074934619 0.029348404 7.934040359 0.599809265 0.128893275 0.193131341 0.280702043 0.409431961 0.622147434 0.945489321 1.439823850 2.243267876 3.507871399 5.127839877 6.445388726 6.729369009 6.032746024 4.953355672 3.935661879 3.138928144 2.579839527 2.223689403 2.025213421 1.946171036 1.955369812 2.022822549 2.118026665 2.213091799 2.288845482 2.368529268 3.194999254
//
IT	4602
RD	25
LK	-307776.687297
QD	-306.691586 -> -295.605817
RI	0.0185039691
TR	0.074113	0.029599
MT	7.979704
MM	C_pi: 1.622584, n_recomb: 48512.381953
RS	0	0.000000	0.622159	546.629453	0.011268	0.001324
RS	1	0.007220	0.622159	579.156192	0.011938	0.007100
RS	2	0.014961	0.622159	613.090907	0.012638	0.010566
RS	3	0.023262	0.622159	648.415782	0.013366	0.012205
RS	4	0.032161	0.128929	3211.122549	0.066192	0.059721
RS	5	0.041704	0.128929	3189.395901	0.065744	0.060016
RS	6	0.051935	0.194470	2118.435064	0.043668	0.040500
RS	7	0.062904	0.194470	2142.843266	0.044171	0.041271
RS	8	0.074666	0.282309	1501.788476	0.030957	0.029119
RS	9	0.087277	0.282309	1537.706111	0.031697	0.030071
RS	10	0.100799	0.410260	1088.456854	0.022437	0.021386
RS	11	0.115297	0.410260	1125.345449	0.023197	0.022263
RS	12	0.130841	0.621403	771.411817	0.015901	0.015300
RS	13	0.147508	0.621403	804.648420	0.016586	0.016053
RS	14	0.165378	0.942205	555.342683	0.011447	0.011137
RS	15	0.184539	0.942205	583.196543	0.012022	0.011807
RS	16	0.205083	1.434282	403.333833	0.008314	0.008251
RS	17	0.227110	1.434282	425.771951	0.008777	0.008804
RS	18	0.250728	2.241636	288.169599	0.005940	0.006033
RS	19	0.276051	2.241636	305.498722	0.006297	0.006436
RS	20	0.303202	3.529315	206.023819	0.004247	0.004382
RS	21	0.332313	3.529315	219.116480	0.004517	0.004656
RS	22	0.363527	5.202788	158.231992	0.003262	0.003377
RS	23	0.396994	5.202788	168.615549	0.003476	0.003579
RS	24	0.432877	6.585007	142.011818	0.002927	0.003019
RS	25	0.471351	6.585007	151.434932	0.003122	0.003208
RS	26	0.512603	6.899244	154.090969	0.003176	0.003272
RS	27	0.556833	6.899244	164.233140	0.003385	0.003495
RS	28	0.604257	6.186312	195.048414	0.004021	0.004169
RS	29	0.655105	6.186312	207.517886	0.004278	0.004462
RS	30	0.709624	5.070045	268.964246	0.005544	0.005811
RS	31	0.768080	5.070045	285.212053	0.005879	0.006203
RS	32	0.830756	4.017134	380.747435	0.007848	0.008310
RS	33	0.897957	4.017134	401.631689	0.008279	0.008818
RS	34	0.970010	3.193958	530.910672	0.010944	0.011685
RS	35	1.047266	3.193958	555.803996	0.011457	0.012297
RS	36	1.130100	2.617202	706.708048	0.014568	0.015666
RS	37	1.218914	2.617202	732.538192	0.015100	0.016311
RS	38	1.314140	2.250170	878.231475	0.018103	0.019580
RS	39	1.416242	2.250170	899.784833	0.018548	0.020122
RS	40	1.525716	2.045597	1008.124925	0.020781	0.022555
RS	41	1.643094	2.045597	1020.333542	0.021032	0.022860
RS	42	1.768947	1.963799	1069.777616	0.022052	0.023957
RS	43	1.903886	1.963799	1070.376282	0.022064	0.023965
RS	44	2.048569	1.972595	1061.071787	0.021872	0.023730
RS	45	2.203697	1.972595	1051.115512	0.021667	0.023476
RS	46	2.370026	2.041197	1002.020092	0.020655	0.022349
RS	47	2.548363	2.041197	984.017188	0.020284	0.021911
RS	48	2.739577	2.138282	918.686144	0.018937	0.020435
RS	49	2.944597	2.138282	894.604928	0.018441	0.019877
RS	50	3.164419	2.235156	829.565284	0.017100	0.018428
RS	51	3.400113	2.235156	800.203270	0.016495	0.017775
RS	52	3.652824	2.312110	741.974962	0.015295	0.016496
RS	53	3.923780	2.312110	707.413008	0.014582	0.015748
RS	54	4.214301	2.392906	647.619527	0.013350	0.014446
RS	55	4.525796	2.392906	609.548005	0.012565	0.013627
RS	56	4.859782	2.392906	568.334352	0.011715	0.012738
RS	57	5.217883	2.392906	524.579890	0.010813	0.011787
RS	58	5.601838	3.249712	360.585254	0.007433	0.008174
RS	59	6.013515	3.249712	341.065677	0.007030	0.007744
RS	60	6.454916	3.249712	319.686301	0.006590	0.007268
RS	61	6.928186	3.249712	296.742339	0.006117	0.006754
RS	62	7.435626	3.249712	272.581964	0.005619	0.006210
RS	63	7.979704	3.249712	1565.736895	0.032275	0.035908
PA	4+25*2+4+6 0.074112573 0.029599016 7.979704129 0.622159050 0.128929168 0.194469625 0.282308635 0.410260137 0.621403403 0.942205370 1.434281926 2.241635554 3.529315201 5.202788450 6.585007179 6.899243579 6.186312439 5.070045155 4.017133746 3.193957933 2.617202049 2.250170277 2.045597353 1.963799450 1.972594840 2.041197359 2.138282299 2.235155685 2.312109905 2.392906297 3.249711936
//
CC
CC	Brief Description of the file format:
CC	  CC  comments
CC	  MM  useful-messages
CC	  RD  round-of-iterations
CC	  LL  \log[P(sequence)]
CC	  QD  Q-before-opt Q-after-opt
CC	  TR  \theta_0 \rho_0
CC	  RS  k t_k \lambda_k \pi_k \sum_{l\not=k}A_{kl} A_{kk}
CC	  DC  begin end best-k t_k+\Delta_k max-prob
CC
MM	Version: 0.6.5-r67
MM	pattern:4+25*2+4+6, n:63, n_free_lambdas:28
MM	n_iterations:25, skip:1, max_t:5, theta/rho:5
MM	is_decoding:0
MM	n_seqs:10, sum_L:941259, sum_n:89098
RD	0
LK	0.000000
QD	0.000000 -> 0.000000
RI	inf
TR	0.099443	0.019889
MT	5.000000
MM	C_pi: 1.000000, n_recomb: 18535.971270
RS	0	0.000000	1.000000	117.817689	0.006356	0.000000
RS	1	0.006440	1.000000	124.582414	0.006721	0.000000
RS	2	0.013294	1.000000	131.679732	0.007104	0.000000
RS	3	0.020590	1.000000	139.118609	0.007505	0.000000
RS	4	0.028356	1.000000	146.907173	0.007926	0.000000
RS	5	0.036622	1.000000	155.052521	0.008365	0.000000
RS	6	0.045421	1.000000	163.560499	0.008824	0.000000
RS	7	0.054785	1.000000	172.435457	0.009303	0.000000
RS	8	0.064753	1.000000	181.679983	0.009801	0.000000
RS	9	0.075363	1.000000	191.294601	0.010320	0.000000
RS	10	0.086656	1.000000	201.277453	0.010859	0.000000
RS	11	0.098677	1.000000	211.623942	0.011417	0.000000
RS	12	0.111471	1.000000	222.326354	0.011994	0.000000
RS	13	0.125090	1.000000	233.373449	0.012590	0.000000
RS	14	0.139585	1.000000	244.750030	0.013204	0.000000
RS	15	0.155014	1.000000	256.436482	0.013835	0.000000
RS	16	0.171437	1.000000	268.408301	0.014480	0.000000
RS	17	0.188917	1.000000	280.635597	0.015140	0.000000
RS	18	0.207523	1.000000	293.082600	0.015812	0.000000
RS	19	0.227327	1.000000	305.707162	0.016493	0.000000
RS	20	0.248406	1.000000	318.460267	0.017181	0.000000
RS	21	0.270843	1.000000	331.285570	0.017873	0.000000
RS	22	0.294725	1.000000	344.118976	0.018565	0.000000
RS	23	0.320144	1.000000	356.888275	0.019254	0.000000
RS	24	0.347201	1.000000	369.512856	0.019935	0.000000
RS	25	0.376000	1.000000	381.903531	0.020603	0.000000
RS	26	0.406654	1.000000	393.962479	0.021254	0.000000
RS	27	0.439282	1.000000	405.583366	0.021881	0.000000
RS	28	0.474011	1.000000	416.651643	0.022478	0.000000
RS	29	0.510976	1.000000	427.045088	0.023039	0.000000
RS	30	0.550322	1.000000	436.634596	0.023556	0.000000
RS	31	0.592202	1.000000	445.285278	0.024023	0.000000
RS	32	0.636779	1.000000	452.857890	0.024431	0.000000
RS	33	0.684227	1.000000	459.210610	0.024774	0.000000
RS	34	0.734730	1.000000	464.201216	0.025043	0.000000
RS	35	0.788485	1.000000	467.689643	0.025231	0.000000
RS	36	0.845702	1.000000	469.540943	0.025331	0.000000
RS	37	0.906604	1.000000	469.628628	0.025336	0.000000
RS	38	0.971428	1.000000	467.838350	0.025239	0.000000
RS	39	1.040426	1.000000	464.071875	0.025036	0.000000
RS	40	1.113868	1.000000	458.251253	0.024722	0.000000
RS	41	1.192040	1.000000	450.323069	0.024295	0.000000
RS	42	1.275245	1.000000	440.262640	0.023752	0.000000
RS	43	1.363809	1.000000	428.077964	0.023094	0.000000
RS	44	1.458076	1.000000	413.813225	0.022325	0.000000
RS	45	1.558414	1.000000	397.551626	0.021448	0.000000
RS	46	1.665214	1.000000	379.417299	0.020469	0.000000
RS	47	1.778891	1.000000	359.576055	0.019399	0.000000
RS	48	1.899889	1.000000	338.234730	0.018247	0.000000
RS	49	2.028679	1.000000	315.638943	0.017028	0.000000
RS	50	2.165763	1.000000	292.069111	0.015757	0.000000
RS	51	2.311675	1.000000	267.834663	0.014449	0.000000
RS	52	2.466983	1.000000	243.266484	0.013124	0.000000
RS	53	2.632293	1.000000	218.707753	0.011799	0.000000
RS	54	2.808249	1.000000	194.503462	0.010493	0.000000
RS	55	2.995536	1.000000	170.989046	0.009225	0.000000
RS	56	3.194884	1.000000	148.478677	0.008010	0.000000
RS	57	3.407070	1.000000	127.253887	0.006865	0.000000
RS	58	3.632920	1.000000	107.553228	0.005802	0.000000
RS	59	3.873315	1.000000	89.563707	0.004832	0.000000
RS	60	4.129191	1.000000	73.414644	0.003961	0.000000
RS	61	4.401545	1.000000	59.174504	0.003192	0.000000
RS	62	4.691438	1.000000	46.850996	0.002528	0.000000
RS	63	5.000000	1.000000	131.043175	0.007070	0.000000
PA	4+25*2+4+6 0.099442865 0.019888573 5.000000000 1.000000000 1.000000000 1.000000000 1.000000000 1.000000000 1.000000000 1.000000000 1.000000000 1.000000000 1.000000000 1.000000000 1.000000000 1.000000000 1.000000000 1.000000000 1.000000000 1.000000000 1.000000000 1.000000000 1.000000000 1.000000000 1.000000000 1.000000000 1.000000000 1.000000000 1.000000000 1.000000000 1.000000000
//
IT	4630
RD	1
LK	-241824.784204
QD	-2205.860572 -> -933.051722
RI	0.0933845691
TR	0.085899	0.016531
MT	6.457707
MM	C_pi: 1.055734, n_recomb: 16285.506069
RS	0	0.000000	0.203172	536.449729	0.032940	0.001993
RS	1	0.006865	0.203172	553.624882	0.033995	0.016869
RS	2	0.014202	0.203172	569.983410	0.034999	0.031196
RS	3	0.022043	0.203172	585.325583	0.035942	0.038749
RS	4	0.030422	0.225426	541.431082	0.033246	0.042269
RS	5	0.039376	0.225426	555.360801	0.034102	0.041081
RS	6	0.048944	0.295839	435.173361	0.026722	0.036989
RS	7	0.059170	0.295839	448.759751	0.027556	0.032733
RS	8	0.070098	0.395264	347.227470	0.021321	0.028908
RS	9	0.081776	0.395264	359.936082	0.022102	0.025745
RS	10	0.094256	0.518111	285.182103	0.017511	0.023161
RS	11	0.107592	0.518111	296.789125	0.018224	0.020927
RS	12	0.121844	0.660720	242.527061	0.014892	0.018903
RS	13	0.137075	0.660720	253.104911	0.015542	0.017058
RS	14	0.153351	0.817255	213.739496	0.013125	0.015415
RS	15	0.170745	0.817255	223.474175	0.013722	0.013998
RS	16	0.189333	0.977850	195.374151	0.011997	0.012805
RS	17	0.209197	0.977850	204.481503	0.012556	0.011814
RS	18	0.230424	1.132710	184.781974	0.011346	0.011000
RS	19	0.253109	1.132710	193.457548	0.011879	0.010337
RS	20	0.277352	1.274074	180.041712	0.011055	0.009799
RS	21	0.303259	1.274074	188.440133	0.011571	0.009359
RS	22	0.330944	1.397314	179.761585	0.011038	0.008995
RS	23	0.360531	1.397314	187.989502	0.011543	0.008695
RS	24	0.392148	1.499263	183.103609	0.011243	0.008458
RS	25	0.425937	1.499263	191.221644	0.011742	0.008291
RS	26	0.462044	1.577205	189.651220	0.011645	0.008204
RS	27	0.500631	1.577205	197.672950	0.012138	0.008207
RS	28	0.541867	1.630226	199.081518	0.012224	0.008305
RS	29	0.585935	1.630226	206.961904	0.012708	0.008503
RS	30	0.633027	1.659857	210.971524	0.012955	0.008803
RS	31	0.683353	1.659857	218.589748	0.013422	0.009205
RS	32	0.737133	1.669587	224.708168	0.013798	0.009703
RS	33	0.794606	1.669587	231.850500	0.014237	0.010293
RS	34	0.856025	1.663939	239.438226	0.014703	0.010965
RS	35	0.921661	1.663939	245.786141	0.015092	0.011710
RS	36	0.991802	1.647729	254.025801	0.015598	0.012514
RS	37	1.066759	1.647729	259.156106	0.015913	0.013361
RS	38	1.146863	1.625723	267.023465	0.016396	0.014229
RS	39	1.232466	1.625723	270.430375	0.016606	0.015090
RS	40	1.323945	1.602286	276.743398	0.016993	0.015914
RS	41	1.421706	1.602286	277.891638	0.017064	0.016667
RS	42	1.526178	1.580746	281.508820	0.017286	0.017321
RS	43	1.637822	1.580746	279.914027	0.017188	0.017849
RS	44	1.757132	1.563038	279.966024	0.017191	0.018229
RS	45	1.884632	1.563038	275.285289	0.016904	0.018449
RS	46	2.020886	1.549918	271.313261	0.016660	0.018499
RS	47	2.166494	1.549918	263.427336	0.016176	0.018379
RS	48	2.322100	1.541333	255.432989	0.015685	0.018091
RS	49	2.488388	1.541333	244.503919	0.015014	0.017647
RS	50	2.666092	1.536808	232.922782	0.014302	0.017057
RS	51	2.855997	1.536808	219.415865	0.013473	0.016339
RS	52	3.058940	1.535727	205.045079	0.012591	0.015511
RS	53	3.275815	1.535727	189.707374	0.011649	0.014593
RS	54	3.507580	1.539509	173.395854	0.010647	0.013606
RS	55	3.755257	1.539509	157.240688	0.009655	0.012572
RS	56	4.019938	1.539509	140.993170	0.008658	0.011511
RS	57	4.302790	1.539509	124.911547	0.007670	0.010438
RS	58	4.605062	1.590874	106.068755	0.006513	0.009370
RS	59	4.928086	1.590874	92.144783	0.005658	0.008319
RS	60	5.273286	1.590874	78.919166	0.004846	0.007299
RS	61	5.642187	1.590874	66.573224	0.004088	0.006322
RS	62	6.036414	1.590874	55.254800	0.003393	0.005402
RS	63	6.457707	1.590874	184.836251	0.011350	0.019978
PA	4+25*2+4+6 0.085898514 0.016531455 6.457706690 0.203171730 0.225425720 0.295838833 0.395264149 0.518110752 0.660720348 0.817255020 0.977849960 1.132709503 1.274073601 1.397314072 1.499262810 1.577204704 1.630226135 1.659857035 1.669587135 1.663938522 1.647728801 1.625722885 1.602286339 1.580745697 1.563037872 1.549917936 1.541333199 1.536808014 1.535726547 1.539508820 1.590874135
//
IT	4413
RD	2
LK	-239941.050401
QD	-994.634499 -> -693.030987
RI	0.1136168426
TR	0.080857	0.016028
MT	7.104330
MM	C_pi: 1.089804, n_recomb: 16298.840272
RS	0	0.000000	0.163877	678.034858	0.041600	0.001968
RS	1	0.007025	0.163877	694.218850	0.042593	0.015940
RS	2	0.014544	0.163877	708.580880	0.043474	0.031426
RS	3	0.022591	0.163877	720.835591	0.044226	0.041899
RS	4	0.031203	0.156189	765.608683	0.046973	0.043963
RS	5	0.040420	0.156189	770.913656	0.047299	0.047671
RS	6	0.050284	0.209491	581.200775	0.035659	0.037769
RS	7	0.060842	0.209491	590.474052	0.036228	0.038334
RS	8	0.072141	0.297090	425.041120	0.026078	0.028768
RS	9	0.084234	0.297090	436.179763	0.026761	0.028803
RS	10	0.097177	0.419148	318.470092	0.019539	0.022053
RS	11	0.111029	0.419148	329.420342	0.020211	0.022142
RS	12	0.125854	0.579030	247.352149	0.015176	0.017369
RS	13	0.141720	0.579030	257.360516	0.015790	0.017287
RS	14	0.158701	0.778051	199.680466	0.012251	0.013850
RS	15	0.176875	0.778051	208.635043	0.012801	0.013703
RS	16	0.196326	1.008540	168.400542	0.010332	0.011335
RS	17	0.217143	1.008540	176.451749	0.010826	0.011244
RS	18	0.239423	1.256211	148.559811	0.009115	0.009660
RS	19	0.263268	1.256211	155.933879	0.009567	0.009653
RS	20	0.288787	1.503981	136.767083	0.008391	0.008609
RS	21	0.316100	1.503981	143.681967	0.008815	0.008658
RS	22	0.345332	1.737266	130.688402	0.008018	0.007943
RS	23	0.376617	1.737266	137.322060	0.008425	0.007989
RS	24	0.410099	1.941369	129.095350	0.007921	0.007491
RS	25	0.445934	1.941369	135.590004	0.008319	0.007557
RS	26	0.484287	2.099132	131.638557	0.008077	0.007287
RS	27	0.525333	2.099132	138.110411	0.008474	0.007454
RS	28	0.569264	2.198552	138.224450	0.008481	0.007449
RS	29	0.616280	2.198552	144.752646	0.008881	0.007778
RS	30	0.666599	2.238512	148.688186	0.009123	0.008058
RS	31	0.720454	2.238512	155.289165	0.009528	0.008576
RS	32	0.778091	2.228127	162.649057	0.009979	0.009137
RS	33	0.839778	2.228127	169.244232	0.010384	0.009834
RS	34	0.905798	2.182098	179.406685	0.011007	0.010640
RS	35	0.976456	2.182098	185.790147	0.011399	0.011472
RS	36	1.052078	2.115892	197.848372	0.012139	0.012467
RS	37	1.133013	2.115892	203.664410	0.012496	0.013372
RS	38	1.219633	2.043534	216.315525	0.013272	0.014464
RS	39	1.312339	2.043534	221.062524	0.013563	0.015337
RS	40	1.411557	1.976346	232.633386	0.014273	0.016369
RS	41	1.517745	1.976346	235.715898	0.014462	0.017064
RS	42	1.631393	1.921246	244.532696	0.015003	0.017857
RS	43	1.753025	1.921246	245.360371	0.015054	0.018254
RS	44	1.883202	1.880619	250.178386	0.015349	0.018685
RS	45	2.022524	1.880619	248.278668	0.015233	0.018728
RS	46	2.171633	1.853862	248.477316	0.015245	0.018752
RS	47	2.331217	1.853862	243.588919	0.014945	0.018449
RS	48	2.502013	1.838820	239.175773	0.014674	0.018094
RS	49	2.684806	1.838820	231.304369	0.014191	0.017500
RS	50	2.880442	1.832913	222.780975	0.013669	0.016838
RS	51	3.089820	1.832913	212.216861	0.013020	0.016025
RS	52	3.313908	1.833772	200.418998	0.012297	0.015144
RS	53	3.553738	1.833772	187.721457	0.011517	0.014191
RS	54	3.810417	1.844167	173.279105	0.010631	0.013164
RS	55	4.085127	1.844167	159.323977	0.009775	0.012146
RS	56	4.379136	1.844167	144.938886	0.008893	0.011113
RS	57	4.693800	1.844167	130.356438	0.007998	0.010075
RS	58	5.030569	1.964761	109.342851	0.006709	0.008778
RS	59	5.390996	1.964761	97.081976	0.005956	0.007845
RS	60	5.776744	1.964761	85.072534	0.005220	0.006929
RS	61	6.189590	1.964761	73.509389	0.004510	0.006043
RS	62	6.631440	1.964761	62.570708	0.003839	0.005199
RS	63	7.104330	1.964761	233.798285	0.014344	0.020345
PA	4+25*2+4+6 0.080856925 0.016027862 7.104329702 0.163876593 0.156188815 0.209491472 0.297090440 0.419147653 0.579030105 0.778051056 1.008540194 1.256210720 1.503981349 1.737266456 1.941368872 2.099132127 2.198551583 2.238512334 2.228126851 2.182098394 2.115891858 2.043533617 1.976346285 1.921245544 1.880619378 1.853862196 1.838820273 1.832913406 1.833771927 1.844166599 1.964760587
//
IT	4511
RD	3
LK	-239464.150876
QD	-752.805525 -> -637.021457
RI	0.1069568515
TR	0.077644	0.016176
MT	7.460110
MM	C_pi: 1.162242, n_recomb: 17530.966050
RS	0	0.000000	0.179160	675.486103	0.038531	0.001785
RS	1	0.007107	0.179160	694.423331	0.039611	0.014319
RS	2	0.014719	0.179160	711.814358	0.040603	0.028274
RS	3	0.022872	0.179160	727.367432	0.041490	0.037760
RS	4	0.031605	0.142806	923.263772	0.052665	0.046173
RS	5	0.040958	0.142806	924.131823	0.052714	0.050432
RS	6	0.050976	0.186893	709.598334	0.040477	0.039832
RS	7	0.061706	0.186893	716.239985	0.040856	0.041436
RS	8	0.073198	0.266128	510.498274	0.029120	0.030124
RS	9	0.085507	0.266128	521.268358	0.029734	0.031039
RS	10	0.098691	0.382450	372.089978	0.021225	0.022728
RS	11	0.112812	0.382450	383.632805	0.021883	0.023514
RS	12	0.127937	0.543857	279.132914	0.015922	0.017560
RS	13	0.144137	0.543857	289.930843	0.016538	0.018036
RS	14	0.161487	0.759082	216.331377	0.012340	0.013722
RS	15	0.180071	0.759082	225.941613	0.012888	0.013995
RS	16	0.199976	1.026746	174.785342	0.009970	0.011001
RS	17	0.221295	1.026746	183.258160	0.010453	0.011221
RS	18	0.244130	1.334103	148.055482	0.008445	0.009206
RS	19	0.268587	1.334103	155.627898	0.008877	0.009436
RS	20	0.294783	1.660188	131.551945	0.007504	0.008098
RS	21	0.322840	1.660188	138.489643	0.007900	0.008330
RS	22	0.352891	1.984501	122.010296	0.006960	0.007404
RS	23	0.385078	1.984501	128.539781	0.007332	0.007577
RS	24	0.419553	2.281543	117.791952	0.006719	0.006922
RS	25	0.456478	2.281543	124.105088	0.007079	0.007068
RS	26	0.496026	2.514572	118.602279	0.006765	0.006700
RS	27	0.538386	2.514572	124.878914	0.007123	0.006915
RS	28	0.583756	2.653389	124.520196	0.007103	0.006875
RS	29	0.632351	2.653389	130.917597	0.007468	0.007228
RS	30	0.684399	2.691118	135.554913	0.007732	0.007535
RS	31	0.740147	2.691118	142.173805	0.008110	0.008062
RS	32	0.799856	2.644889	151.464778	0.008640	0.008715
RS	33	0.863809	2.644889	158.302488	0.009030	0.009405
RS	34	0.932307	2.544407	171.589885	0.009788	0.010367
RS	35	1.005673	2.544407	178.487927	0.010181	0.011172
RS	36	1.084253	2.419255	194.696774	0.011106	0.012374
RS	37	1.168418	2.419255	201.296941	0.011482	0.013231
RS	38	1.258565	2.293843	218.712052	0.012476	0.014561
RS	39	1.355118	2.293843	224.446299	0.012803	0.015363
RS	40	1.458534	2.185773	240.700078	0.013730	0.016616
RS	41	1.569299	2.185773	244.854681	0.013967	0.017214
RS	42	1.687936	2.103695	257.563408	0.014692	0.018163
RS	43	1.815005	2.103695	259.419267	0.014798	0.018444
RS	44	1.951105	2.048439	266.920280	0.015226	0.018948
RS	45	2.096877	2.048439	265.907221	0.015168	0.018874
RS	46	2.253010	2.016534	267.536596	0.015261	0.018902
RS	47	2.420238	2.016534	263.341978	0.015022	0.018501
RS	48	2.599352	2.002820	259.343198	0.014793	0.018112
RS	49	2.791195	2.002820	251.953844	0.014372	0.017453
RS	50	2.996673	2.002154	243.160545	0.013870	0.016750
RS	51	3.216754	2.002154	232.855995	0.013283	0.015909
RS	52	3.452476	2.010240	220.386115	0.012571	0.014999
RS	53	3.704951	2.010240	207.707035	0.011848	0.014049
RS	54	3.975369	2.032691	191.992964	0.010952	0.012996
RS	55	4.265006	2.032691	177.865841	0.010146	0.012004
RS	56	4.575228	2.032691	163.088357	0.009303	0.010999
RS	57	4.907497	2.032691	147.896734	0.008436	0.009989
RS	58	5.263380	2.233886	121.598744	0.006936	0.008479
RS	59	5.644556	2.233886	109.498751	0.006246	0.007635
RS	60	6.052823	2.233886	97.394898	0.005556	0.006798
RS	61	6.490104	2.233886	85.492888	0.004877	0.005979
RS	62	6.958464	2.233886	73.991750	0.004221	0.005192
RS	63	7.460110	2.233886	299.483143	0.017083	0.021499
PA	4+25*2+4+6 0.077644199 0.016175710 7.460109885 0.179159624 0.142805886 0.186892806 0.266127842 0.382450009 0.543856783 0.759082381 1.026745502 1.334103318 1.660187931 1.984500613 2.281543419 2.514572014 2.653388662 2.691118303 2.644889179 2.544406605 2.419254657 2.293842738 2.185772918 2.103695446 2.048438817 2.016534106 2.002820280 2.002153800 2.010240226 2.032690827 2.233885992
//
IT	5083
RD	4
LK	-239259.008730
QD	-677.302481 -> -603.568468
RI	0.0912542200
TR	0.074964	0.016503
MT	7.708264
MM	C_pi: 1.235635, n_recomb: 19000.376927
RS	0	0.000000	0.207663	637.636936	0.033559	0.001619
RS	1	0.007162	0.207663	659.370246	0.034703	0.012906
RS	2	0.014837	0.207663	680.105781	0.035794	0.025225
RS	3	0.023061	0.207663	699.576891	0.036819	0.033227
RS	4	0.031875	0.140720	1047.540388	0.055133	0.047832
RS	5	0.041320	0.140720	1047.287069	0.055119	0.051605
RS	6	0.051441	0.179249	824.624657	0.043400	0.041567
RS	7	0.062287	0.179249	830.094230	0.043688	0.043246
RS	8	0.073910	0.252952	595.424302	0.031337	0.031436
RS	9	0.086365	0.252952	606.414231	0.031916	0.032580
RS	10	0.099713	0.363773	431.566489	0.022714	0.023590
RS	11	0.114016	0.363773	444.076516	0.023372	0.024621
RS	12	0.129344	0.522281	319.513298	0.016816	0.018048
RS	13	0.145769	0.522281	331.471043	0.017445	0.018755
RS	14	0.163371	0.742963	242.464492	0.012761	0.013909
RS	15	0.182233	0.742963	253.127628	0.013322	0.014370
RS	16	0.202447	1.030832	190.879057	0.010046	0.010965
RS	17	0.224108	1.030832	200.183166	0.010536	0.011328
RS	18	0.247320	1.376952	157.400925	0.008284	0.009022
RS	19	0.272195	1.376952	165.582437	0.008715	0.009364
RS	20	0.298851	1.760033	136.402235	0.007179	0.007827
RS	21	0.327417	1.760033	143.769720	0.007567	0.008146
RS	22	0.358028	2.157960	123.657274	0.006508	0.007072
RS	23	0.390832	2.157960	130.480005	0.006867	0.007306
RS	24	0.425985	2.537649	117.102111	0.006163	0.006539
RS	25	0.463655	2.537649	123.613896	0.006506	0.006722
RS	26	0.504024	2.841468	116.515916	0.006132	0.006285
RS	27	0.547284	2.841468	122.952562	0.006471	0.006515
RS	28	0.593642	3.016621	122.138529	0.006428	0.006451
RS	29	0.643320	3.016621	128.726871	0.006775	0.006801
RS	30	0.696556	3.047851	134.133508	0.007060	0.007130
RS	31	0.753605	3.047851	141.048696	0.007423	0.007637
RS	32	0.814740	2.961577	152.387083	0.008020	0.008362
RS	33	0.880253	2.961577	159.690957	0.008405	0.009018
RS	34	0.950458	2.805162	176.268987	0.009277	0.010103
RS	35	1.025691	2.805162	183.835994	0.009675	0.010863
RS	36	1.106312	2.623440	204.393451	0.010757	0.012236
RS	37	1.192707	2.623440	211.842701	0.011149	0.013040
RS	38	1.285290	2.450508	234.186100	0.012325	0.014566
RS	39	1.384504	2.450508	240.855790	0.012676	0.015312
RS	40	1.490823	2.308751	261.781571	0.013778	0.016747
RS	41	1.604757	2.308751	266.811156	0.014042	0.017287
RS	42	1.726850	2.207071	283.079631	0.014899	0.018362
RS	43	1.857688	2.207071	285.607198	0.015032	0.018587
RS	44	1.997897	2.143823	295.087675	0.015531	0.019142
RS	45	2.148147	2.143823	294.458990	0.015498	0.019022
RS	46	2.309157	2.112342	296.516305	0.015606	0.019039
RS	47	2.481700	2.112342	292.408003	0.015390	0.018608
RS	48	2.666599	2.104465	287.668469	0.015140	0.018175
RS	49	2.864741	2.104465	280.104333	0.014742	0.017504
RS	50	3.077074	2.112620	269.883788	0.014204	0.016751
RS	51	3.304614	2.112620	259.190366	0.013641	0.015918
RS	52	3.548451	2.130735	245.001271	0.012895	0.014969
RS	53	3.809750	2.130735	231.751176	0.012197	0.014041
RS	54	4.089764	2.168311	213.757385	0.011250	0.012943
RS	55	4.389832	2.168311	198.990731	0.010473	0.011985
RS	56	4.711391	2.168311	183.386529	0.009652	0.011009
RS	57	5.055980	2.168311	167.190478	0.008799	0.010024
RS	58	5.425248	2.457173	134.351689	0.007071	0.008291
RS	59	5.820962	2.457173	122.266292	0.006435	0.007523
RS	60	6.245018	2.457173	109.973280	0.005788	0.006754
RS	61	6.699444	2.457173	97.683328	0.005141	0.005993
RS	62	7.186416	2.457173	85.608425	0.004506	0.005253
RS	63	7.708264	2.457173	369.476692	0.019446	0.022925
PA	4+25*2+4+6 0.074963548 0.016503211 7.708264175 0.207662820 0.140719723 0.179249382 0.252951598 0.363773139 0.522280692 0.742962913 1.030831623 1.376951840 1.760032646 2.157960081 2.537649320 2.841467713 3.016620984 3.047851060 2.961576884 2.805162081 2.623440178 2.450508252 2.308750994 2.207070991 2.143822531 2.112341862 2.104464877 2.112620381 2.130734705 2.168310887 2.457172785
//
IT	4433
RD	5
LK	-239119.033486
QD	-632.840361 -> -572.935420
RI	0.0768972990
TR	0.072530	0.016879
MT	7.911171
MM	C_pi: 1.302242, n_recomb: 20464.361205
RS	0	0.000000	0.240939	596.415459	0.029144	0.001478
RS	1	0.007206	0.240939	619.926194	0.030293	0.011724
RS	2	0.014930	0.240939	642.930197	0.031417	0.022665
RS	3	0.023212	0.240939	665.197690	0.032505	0.029412
RS	4	0.032090	0.141731	1151.113520	0.056250	0.048992
RS	5	0.041608	0.141731	1151.246307	0.056256	0.052139
RS	6	0.051811	0.176794	925.394847	0.045220	0.042794
RS	7	0.062750	0.176794	930.586555	0.045474	0.044327
RS	8	0.074477	0.246811	673.942928	0.032933	0.032463
RS	9	0.087050	0.246811	685.450420	0.033495	0.033638
RS	10	0.100528	0.353097	489.720033	0.023930	0.024360
RS	11	0.114977	0.353097	503.283202	0.024593	0.025477
RS	12	0.130467	0.507629	361.236538	0.017652	0.018562
RS	13	0.147073	0.507629	374.417037	0.018296	0.019380
RS	14	0.164877	0.729225	271.029286	0.013244	0.014182
RS	15	0.183962	0.729225	282.833965	0.013821	0.014743
RS	16	0.204424	1.028521	209.770636	0.010251	0.011039
RS	17	0.226359	1.028521	220.014065	0.010751	0.011482
RS	18	0.249875	1.400950	169.696005	0.008292	0.008957
RS	19	0.275086	1.400950	178.602915	0.008728	0.009361
RS	20	0.302113	1.826842	144.309369	0.007052	0.007672
RS	21	0.331087	1.826842	152.225014	0.007439	0.008039
RS	22	0.362150	2.285568	128.431167	0.006276	0.006849
RS	23	0.395450	2.285568	135.662181	0.006629	0.007119
RS	24	0.431150	2.739838	119.578882	0.005843	0.006262
RS	25	0.469423	2.739838	126.395604	0.006176	0.006465
RS	26	0.510453	3.111741	117.626209	0.005748	0.005971
RS	27	0.554440	3.111741	124.316283	0.006075	0.006205
RS	28	0.601596	3.323035	122.969633	0.006009	0.006117
RS	29	0.652150	3.323035	129.826014	0.006344	0.006455
RS	30	0.706347	3.347679	135.914308	0.006642	0.006795
RS	31	0.764449	3.347679	143.183647	0.006997	0.007275
RS	32	0.826737	3.221714	156.481423	0.007647	0.008049
RS	33	0.893514	3.221714	164.288426	0.008028	0.008668
RS	34	0.965103	3.011512	184.094170	0.008996	0.009846
RS	35	1.041850	3.011512	192.345247	0.009399	0.010564
RS	36	1.124126	2.777383	217.236546	0.010615	0.012069
RS	37	1.212332	2.777383	225.525150	0.011020	0.012832
RS	38	1.306893	2.562212	252.819559	0.012354	0.014516
RS	39	1.408268	2.562212	260.381694	0.012724	0.015226
RS	40	1.516947	2.391950	285.970023	0.013974	0.016810
RS	41	1.633458	2.391950	291.785761	0.014258	0.017324
RS	42	1.758364	2.274960	311.472315	0.015220	0.018501
RS	43	1.892269	2.274960	314.530267	0.015370	0.018710
RS	44	2.035824	2.206912	325.667784	0.015914	0.019304
RS	45	2.189723	2.206912	325.238596	0.015893	0.019175
RS	46	2.354710	2.178097	327.258882	0.015992	0.019175
RS	47	2.531587	2.178097	323.031848	0.015785	0.018747
RS	48	2.721208	2.177617	317.034651	0.015492	0.018265
RS	49	2.924492	2.177617	309.098803	0.015104	0.017608
RS	50	3.142424	2.195706	296.970596	0.014512	0.016801
RS	51	3.376060	2.195706	285.723933	0.013962	0.015991
RS	52	3.626530	2.224694	269.424914	0.013166	0.014998
RS	53	3.895048	2.224694	255.489353	0.012485	0.014098
RS	54	4.182915	2.278463	234.850878	0.011476	0.012946
RS	55	4.491524	2.278463	219.403508	0.010721	0.012023
RS	56	4.822370	2.278463	202.949927	0.009917	0.011076
RS	57	5.177055	2.278463	185.745370	0.009077	0.010113
RS	58	5.557298	2.659641	145.792172	0.007124	0.008153
RS	59	5.964939	2.659641	133.820882	0.006539	0.007454
RS	60	6.401953	2.659641	121.465848	0.005935	0.006744
RS	61	6.870457	2.659641	108.936867	0.005323	0.006034
RS	62	7.372718	2.659641	96.451837	0.004713	0.005335
RS	63	7.911171	2.659641	439.827867	0.021492	0.024443
PA	4+25*2+4+6 0.072529746 0.016878909 7.911171268 0.240938746 0.141730523 0.176793920 0.246811483 0.353097336 0.507628506 0.729224941 1.028521391 1.400949905 1.826841899 2.285567877 2.739838241 3.111741215 3.323035390 3.347678571 3.221713562 3.011511808 2.777382548 2.562211547 2.391950280 2.274960078 2.206911974 2.178097209 2.177616574 2.195705723 2.224693600 2.278462815 2.659640952
//
IT	4805
RD	6
LK	-239002.620767
QD	-596.052904 -> -543.462821
RI	0.0654859644
TR	0.070273	0.017260
MT	8.091572
MM	C_pi: 1.363139, n_recomb: 21888.812312
RS	0	0.000000	0.276315	559.782237	0.025574	0.001359
RS	1	0.007243	0.276315	584.282446	0.026693	0.010729
RS	2	0.015012	0.276315	608.659427	0.027807	0.020551
RS	3	0.023342	0.276315	632.720560	0.028906	0.026330
RS	4	0.032277	0.143645	1242.476152	0.056763	0.049822
RS	5	0.041858	0.143645	1243.628383	0.056816	0.052419
RS	6	0.052134	0.176617	1014.509156	0.046348	0.043616
RS	7	0.063153	0.176617	1020.003193	0.046599	0.044981
RS	8	0.074971	0.244196	745.554684	0.034061	0.033221
RS	9	0.087646	0.244196	757.792251	0.034620	0.034372
RS	10	0.101238	0.346895	544.852377	0.024892	0.025000
RS	11	0.115814	0.346895	559.501140	0.025561	0.026145
RS	12	0.131447	0.497463	402.299994	0.018379	0.019042
RS	13	0.148211	0.497463	416.699476	0.019037	0.019921
RS	14	0.166191	0.718069	300.032826	0.013707	0.014476
RS	15	0.185472	0.718069	312.991410	0.014299	0.015098
RS	16	0.206150	1.024157	229.520467	0.010486	0.011161
RS	17	0.228326	1.024157	240.732783	0.010998	0.011654
RS	18	0.252108	1.415468	183.023036	0.008361	0.008951
RS	19	0.277613	1.415468	192.693693	0.008803	0.009396
RS	20	0.304966	1.874949	153.341369	0.007005	0.007580
RS	21	0.334299	1.874949	161.846704	0.007394	0.007978
RS	22	0.365758	2.385513	134.365676	0.006139	0.006691
RS	23	0.399495	2.385513	142.044983	0.006489	0.006985
RS	24	0.435676	2.908668	123.206429	0.005629	0.006050
RS	25	0.474477	2.908668	130.362151	0.005956	0.006266
RS	26	0.516089	3.347556	119.852673	0.005476	0.005720
RS	27	0.560716	3.347556	126.821329	0.005794	0.005954
RS	28	0.608574	3.596471	124.852135	0.005704	0.005841
RS	29	0.659900	3.596471	131.990689	0.006030	0.006165
RS	30	0.714943	3.616272	138.635596	0.006334	0.006506
RS	31	0.773973	3.616272	146.260858	0.006682	0.006960
RS	32	0.837279	3.452369	161.367749	0.007372	0.007766
RS	33	0.905171	3.452369	169.668198	0.007751	0.008350
RS	34	0.977980	3.190911	192.558950	0.008797	0.009595
RS	35	1.056064	3.190911	201.476479	0.009205	0.010278
RS	36	1.139803	2.907786	230.605230	0.010535	0.011887
RS	37	1.229608	2.907786	239.711562	0.010951	0.012617
RS	38	1.325918	2.653970	271.931948	0.012423	0.014430
RS	39	1.429204	2.653970	280.360931	0.012808	0.015118
RS	40	1.539972	2.458214	310.629930	0.014191	0.016828
RS	41	1.658763	2.458214	317.196315	0.014491	0.017333
RS	42	1.786158	2.327946	340.289639	0.015546	0.018601
RS	43	1.922782	2.327946	343.826535	0.015708	0.018812
RS	44	2.069302	2.256197	356.525478	0.016288	0.019441
RS	45	2.226435	2.256197	356.230406	0.016275	0.019323
RS	46	2.394950	2.230475	358.036344	0.016357	0.019308
RS	47	2.575671	2.230475	353.621975	0.016155	0.018896
RS	48	2.769483	2.237430	346.155529	0.015814	0.018370
RS	49	2.977333	2.237430	337.789327	0.015432	0.017736
RS	50	3.200239	2.265320	323.557704	0.014782	0.016878
RS	51	3.439292	2.265320	311.719378	0.014241	0.016095
RS	52	3.695660	2.305023	293.158759	0.013393	0.015059
RS	53	3.970598	2.305023	278.525878	0.012725	0.014188
RS	54	4.265451	2.374958	255.090879	0.011654	0.012980
RS	55	4.581661	2.374958	238.987757	0.010918	0.012090
RS	56	4.920777	2.374958	221.720170	0.010129	0.011170
RS	57	5.284456	2.374958	203.552143	0.009299	0.010227
RS	58	5.674478	2.851619	156.115375	0.007132	0.008042
RS	59	6.092751	2.851619	144.346573	0.006595	0.007404
RS	60	6.541322	2.851619	132.038328	0.006032	0.006748
RS	61	7.022385	2.851619	119.395515	0.005455	0.006084
RS	62	7.538294	2.851619	106.636940	0.004872	0.005422
RS	63	8.091572	2.851619	510.648108	0.023329	0.025983
PA	4+25*2+4+6 0.070273399 0.017260452 8.091572132 0.276315170 0.143644930 0.176616633 0.244195671 0.346894756 0.497462753 0.718068643 1.024156990 1.415468091 1.874948733 2.385513083 2.908667718 3.347556118 3.596471116 3.616271595 3.452368922 3.190910662 2.907785577 2.653970435 2.458214020 2.327946426 2.256196628 2.230475248 2.237429714 2.265319836 2.305022874 2.374957603 2.851618520
//
IT	4446
RD	7
LK	-238899.743967
QD	-562.907687 -> -515.656512
RI	0.0566002878
TR	0.068176	0.017634
MT	8.257891
MM	C_pi: 1.419987, n_recomb: 23278.043887
RS	0	0.000000	0.312800	528.738867	0.022714	0.001257
RS	1	0.007278	0.312800	553.743899	0.023788	0.009881
RS	2	0.015085	0.312800	578.917749	0.024870	0.018788
RS	3	0.023461	0.312800	604.101187	0.025952	0.023828
RS	4	0.032446	0.145744	1326.769417	0.056997	0.050449
RS	5	0.042085	0.145744	1329.190546	0.057101	0.052598
RS	6	0.052425	0.177571	1094.878951	0.047035	0.044149
RS	7	0.063518	0.177571	1101.062669	0.047300	0.045375
RS	8	0.075419	0.243555	811.291784	0.034852	0.033771
RS	9	0.088185	0.243555	824.426189	0.035416	0.034888
RS	10	0.101881	0.343419	596.983867	0.025646	0.025524
RS	11	0.116573	0.343419	612.743969	0.026323	0.026673
RS	12	0.132334	0.490325	442.303694	0.019001	0.019476
RS	13	0.149243	0.490325	457.908677	0.019671	0.020391
RS	14	0.167382	0.709118	328.944783	0.014131	0.014768
RS	15	0.186842	0.709118	343.052207	0.014737	0.015431
RS	16	0.207717	1.019367	249.557188	0.010721	0.011305
RS	17	0.230112	1.019367	261.746708	0.011244	0.011833
RS	18	0.254136	1.424883	196.783022	0.008454	0.008980
RS	19	0.279909	1.424883	207.232906	0.008903	0.009451
RS	20	0.307558	1.911673	162.876367	0.006997	0.007528
RS	21	0.337219	1.911673	171.989517	0.007388	0.007948
RS	22	0.369038	2.467611	140.816768	0.006049	0.006576
RS	23	0.403174	2.467611	148.961140	0.006399	0.006886
RS	24	0.439793	3.055544	127.321019	0.005470	0.005881
RS	25	0.479078	3.055544	134.827483	0.005792	0.006107
RS	26	0.521221	3.561223	122.515642	0.005263	0.005511
RS	27	0.566432	3.561223	129.767472	0.005575	0.005745
RS	28	0.614933	3.850151	127.085566	0.005459	0.005605
RS	29	0.666963	3.850151	134.502033	0.005778	0.005916
RS	30	0.722781	3.867620	141.573788	0.006082	0.006252
RS	31	0.782660	3.867620	149.541041	0.006424	0.006681
RS	32	0.846898	3.667880	166.290133	0.007144	0.007505
RS	33	0.915810	3.667880	175.061913	0.007520	0.008059
RS	34	0.989738	3.357357	200.865829	0.008629	0.009353
RS	35	1.069046	3.357357	210.424594	0.009040	0.010005
RS	36	1.154125	3.027671	243.660298	0.010467	0.011696
RS	37	1.245397	3.027671	253.563254	0.010893	0.012401
RS	38	1.343311	2.737489	290.662481	0.012487	0.014321
RS	39	1.448351	2.737489	299.946097	0.012885	0.014993
RS	40	1.561035	2.517861	334.935460	0.014388	0.016815
RS	41	1.681920	2.517861	342.247007	0.014703	0.017318
RS	42	1.811603	2.375117	368.818430	0.015844	0.018671
RS	43	1.950724	2.375117	372.828979	0.016016	0.018892
RS	44	2.099970	2.299757	387.130058	0.016631	0.019557
RS	45	2.260077	2.299757	386.960446	0.016623	0.019458
RS	46	2.431837	2.276746	388.540071	0.016691	0.019433
RS	47	2.616096	2.276746	383.928448	0.016493	0.019044
RS	48	2.813766	2.290515	374.945483	0.016107	0.018481
RS	49	3.025821	2.290515	366.142227	0.015729	0.017873
RS	50	3.253309	2.327528	349.751930	0.015025	0.016969
RS	51	3.497353	2.327528	337.321992	0.014491	0.016214
RS	52	3.759158	2.377325	316.453233	0.013594	0.015138
RS	53	4.040016	2.377325	301.132121	0.012936	0.014296
RS	54	4.341314	2.462840	274.834259	0.011807	0.013033
RS	55	4.664539	2.462840	258.098878	0.011088	0.012173
RS	56	5.011288	2.462840	240.046249	0.010312	0.011277
RS	57	5.383273	2.462840	220.948539	0.009492	0.010352
RS	58	5.782329	3.037015	165.725253	0.007119	0.007948
RS	59	6.210428	3.037015	154.210668	0.006625	0.007365
RS	60	6.669682	3.037015	142.017260	0.006101	0.006757
RS	61	7.162360	3.037015	129.342448	0.005556	0.006134
RS	62	7.690893	3.037015	116.402582	0.005001	0.005506
RS	63	8.257891	3.037015	582.651154	0.025030	0.027512
PA	4+25*2+4+6 0.068176340 0.017634233 8.257890695 0.312800491 0.145744463 0.177570690 0.243554660 0.343419278 0.490325143 0.709117574 1.019366949 1.424882938 1.911672758 2.467611100 3.055544098 3.561222704 3.850150579 3.867619819 3.667880231 3.357357009 3.027671390 2.737489146 2.517861096 2.375116948 2.299756787 2.276746012 2.290515475 2.327527902 2.377325223 2.462839529 3.037015190
//
IT	5055
RD	8
LK	-238807.124314
QD	-532.645551 -> -489.833141
RI	0.0496002519
TR	0.066231	0.017997
MT	8.413228
MM	C_pi: 1.473839, n_recomb: 24639.406444
RS	0	0.000000	0.350052	502.488532	0.020394	0.001167
RS	1	0.007309	0.350052	527.708293	0.021417	0.009150
RS	2	0.015152	0.350052	553.320822	0.022457	0.017297
RS	3	0.023569	0.350052	579.195806	0.023507	0.021762
RS	4	0.032601	0.147773	1406.881627	0.057099	0.050950
RS	5	0.042293	0.147773	1410.653177	0.057252	0.052743
RS	6	0.052693	0.179122	1168.724982	0.047433	0.044483
RS	7	0.063853	0.179122	1175.862091	0.047723	0.045605
RS	8	0.075829	0.244081	872.315799	0.035403	0.034165
RS	9	0.088681	0.244081	886.476764	0.035978	0.035254
RS	10	0.102472	0.341669	646.531109	0.026240	0.025955
RS	11	0.117270	0.341669	663.426347	0.026925	0.027098
RS	12	0.133151	0.485239	481.291456	0.019533	0.019866
RS	13	0.150192	0.485239	498.089557	0.020215	0.020805
RS	14	0.168479	0.701841	357.658202	0.014516	0.015050
RS	15	0.188102	0.701841	372.906165	0.015135	0.015744
RS	16	0.209160	1.014612	269.712829	0.010946	0.011459
RS	17	0.231756	1.014612	282.881756	0.011481	0.012013
RS	18	0.256005	1.431131	210.774294	0.008554	0.009029
RS	19	0.282025	1.431131	222.011378	0.009010	0.009520
RS	20	0.309948	1.940680	172.686354	0.007009	0.007501
RS	21	0.339911	1.940680	182.417159	0.007403	0.007937
RS	22	0.372064	2.537031	147.539269	0.005988	0.006488
RS	23	0.406568	2.537031	156.157034	0.006338	0.006812
RS	24	0.443593	3.186482	131.669169	0.005344	0.005743
RS	25	0.483325	3.186482	139.530172	0.005663	0.005976
RS	26	0.525960	3.759224	125.354759	0.005088	0.005333
RS	27	0.571712	3.759224	132.887225	0.005393	0.005565
RS	28	0.620808	4.090824	129.411309	0.005252	0.005398
RS	29	0.673492	4.090824	137.095644	0.005564	0.005698
RS	30	0.730028	4.108843	144.468154	0.005863	0.006023
RS	31	0.790695	4.108843	152.758850	0.006200	0.006431
RS	32	0.855796	3.875407	170.983015	0.006939	0.007264
RS	33	0.925656	3.875407	180.200492	0.007314	0.007791
RS	34	1.000622	3.517620	208.736226	0.008472	0.009119
RS	35	1.081067	3.517620	218.908875	0.008885	0.009744
RS	36	1.167392	3.143079	256.103402	0.010394	0.011500
RS	37	1.260027	3.143079	266.782602	0.010827	0.012184
RS	38	1.359432	2.817964	308.696330	0.012529	0.014195
RS	39	1.466103	2.817964	318.828812	0.012940	0.014855
RS	40	1.580570	2.575332	358.580365	0.014553	0.016776
RS	41	1.703404	2.575332	366.646587	0.014880	0.017282
RS	42	1.835216	2.420311	396.808296	0.016105	0.018714
RS	43	1.976662	2.420311	401.310724	0.016287	0.018950
RS	44	2.128447	2.340999	417.330368	0.016938	0.019654
RS	45	2.291326	2.340999	417.305947	0.016937	0.019576
RS	46	2.466109	2.319996	418.742152	0.016995	0.019549
RS	47	2.653668	2.319996	413.950980	0.016800	0.019185
RS	48	2.854935	2.339715	403.495409	0.016376	0.018592
RS	49	3.070914	2.339715	394.270337	0.016002	0.018011
RS	50	3.302678	2.384958	375.741025	0.015250	0.017069
RS	51	3.551382	2.384958	362.732461	0.014722	0.016341
RS	52	3.818264	2.444034	339.561175	0.013781	0.015229
RS	53	4.104652	2.444034	323.563416	0.013132	0.014412
RS	54	4.411973	2.544258	294.377525	0.011947	0.013098
RS	55	4.741756	2.544258	277.023374	0.011243	0.012266
RS	56	5.095643	2.544258	258.201930	0.010479	0.011391
RS	57	5.475396	2.544258	238.193051	0.009667	0.010482
RS	58	5.882906	3.217004	174.911077	0.007099	0.007867
RS	59	6.320200	3.217004	163.676212	0.006643	0.007332
RS	60	6.789457	3.217004	151.636539	0.006154	0.006768
RS	61	7.293012	3.217004	138.980484	0.005641	0.006183
RS	62	7.833372	3.217004	125.919714	0.005111	0.005586
RS	63	8.413228	3.217004	656.321459	0.026637	0.029013
PA	4+25*2+4+6 0.066230770 0.017996705 8.413227805 0.350051777 0.147772714 0.179121971 0.244080930 0.341669227 0.485238856 0.701841277 1.014611706 1.431131381 1.940680313 2.537031018 3.186481501 3.759223882 4.090823544 4.108842585 3.875407390 3.517620365 3.143078558 2.817964450 2.575332333 2.420311400 2.340999310 2.319995623 2.339714846 2.384958292 2.444033722 2.544258250 3.217004491
//
IT	4032
RD	9
LK	-238723.136954
QD	-504.979119 -> -466.020512
RI	0.0439766978
TR	0.064429	0.018348
MT	8.558742
MM	C_pi: 1.525256, n_recomb: 25977.730991
RS	0	0.000000	0.387983	480.001014	0.018477	0.001089
RS	1	0.007338	0.387983	505.256016	0.019450	0.008513
RS	2	0.015214	0.387983	531.078062	0.020444	0.016015
RS	3	0.023669	0.387983	557.361666	0.021455	0.020023
RS	4	0.032743	0.149644	1484.346381	0.057139	0.051372
RS	5	0.042484	0.149644	1489.477634	0.057337	0.052879
RS	6	0.052939	0.180992	1237.581511	0.047640	0.044680
RS	7	0.064162	0.180992	1245.853726	0.047959	0.045727
RS	8	0.076208	0.245313	929.569446	0.035783	0.034446
RS	9	0.089138	0.245313	944.855144	0.036372	0.035512
RS	10	0.103017	0.341032	693.915528	0.026712	0.026310
RS	11	0.117914	0.341032	711.965982	0.027407	0.027445
RS	12	0.133905	0.481555	519.385510	0.019993	0.020218
RS	13	0.151069	0.481555	537.365883	0.020686	0.021172
RS	14	0.169492	0.695784	386.170824	0.014865	0.015320
RS	15	0.189267	0.695784	402.550454	0.015496	0.016037
RS	16	0.210493	1.009967	289.932877	0.011161	0.011617
RS	17	0.233277	1.009967	304.081019	0.011705	0.012191
RS	18	0.257733	1.435136	224.917449	0.008658	0.009091
RS	19	0.283983	1.435136	236.946482	0.009121	0.009598
RS	20	0.312159	1.963926	182.674296	0.007032	0.007492
RS	21	0.342403	1.963926	193.028944	0.007431	0.007940
RS	22	0.374866	2.596623	154.426000	0.005945	0.006421
RS	23	0.409712	2.596623	163.521808	0.006295	0.006755
RS	24	0.447114	3.304791	136.138500	0.005241	0.005626
RS	25	0.487261	3.304791	144.354477	0.005557	0.005865
RS	26	0.530354	3.944916	128.259221	0.004937	0.005179
RS	27	0.576609	3.944916	136.067127	0.005238	0.005409
RS	28	0.626258	4.321930	131.722468	0.005071	0.005215
RS	29	0.679551	4.321930	139.662758	0.005376	0.005503
RS	30	0.736753	4.343431	147.221063	0.005667	0.005816
RS	31	0.798154	4.343431	155.815572	0.005998	0.006205
RS	32	0.864060	4.078400	175.354567	0.006750	0.007040
RS	33	0.934802	4.078400	184.991312	0.007121	0.007543
RS	34	1.010735	3.674853	216.076991	0.008318	0.008894
RS	35	1.092240	3.674853	226.835310	0.008732	0.009496
RS	36	1.179726	3.256707	267.828299	0.010310	0.011303
RS	37	1.273632	3.256707	279.262826	0.010750	0.011967
RS	38	1.374428	2.897603	325.908765	0.012546	0.014055
RS	39	1.482620	2.897603	336.885927	0.012968	0.014707
RS	40	1.598752	2.632420	381.432877	0.014683	0.016717
RS	41	1.723406	2.632420	390.269266	0.015023	0.017227
RS	42	1.857206	2.465051	424.146515	0.016327	0.018735
RS	43	2.000824	2.465051	429.170044	0.016521	0.018987
RS	44	2.154982	2.381278	447.064371	0.017210	0.019734
RS	45	2.320451	2.381278	447.218683	0.017215	0.019678
RS	46	2.498062	2.361496	448.645366	0.017270	0.019655
RS	47	2.688706	2.361496	443.705692	0.017080	0.019316
RS	48	2.893340	2.386237	431.874012	0.016625	0.018702
RS	49	3.112989	2.386237	422.252105	0.016254	0.018146
RS	50	3.348756	2.438761	401.646028	0.015461	0.017173
RS	51	3.601824	2.438761	388.076321	0.014939	0.016470
RS	52	3.873462	2.506229	362.637248	0.013960	0.015328
RS	53	4.165032	2.506229	345.973171	0.013318	0.014534
RS	54	4.477997	2.620152	313.898152	0.012083	0.013173
RS	55	4.813928	2.620152	295.930688	0.011392	0.012365
RS	56	5.174509	2.620152	276.347205	0.010638	0.011509
RS	57	5.561549	2.620152	255.434959	0.009833	0.010613
RS	58	5.976990	3.391667	183.845889	0.007077	0.007797
RS	59	6.422916	3.391667	172.900642	0.006656	0.007305
RS	60	6.901563	3.391667	161.035775	0.006199	0.006780
RS	61	7.415334	3.391667	148.429840	0.005714	0.006229
RS	62	7.966804	3.391667	135.288336	0.005208	0.005661
RS	63	8.558742	3.391667	731.858967	0.028173	0.030480
PA	4+25*2+4+6 0.064429317 0.018347808 8.558741625 0.387982822 0.149643591 0.180992153 0.245312769 0.341031882 0.481554593 0.695783859 1.009967182 1.435135802 1.963926072 2.596623335 3.304790616 3.944916441 4.321929544 4.343431283 4.078399711 3.674853476 3.256706776 2.897603463 2.632420255 2.465051024 2.381277878 2.361495865 2.386236877 2.438760962 2.506229115 2.620152207 3.391667159
//
IT	4735
RD	10
LK	-238646.672696
QD	-479.660723 -> -444.100198
RI	0.0393642830
TR	0.062763	0.018688
MT	8.695084
MM	C_pi: 1.574549, n_recomb: 27295.530275
RS	0	0.000000	0.426630	460.379709	0.016866	0.001020
RS	1	0.007365	0.426630	485.552279	0.017789	0.007951
RS	2	0.015271	0.426630	511.429508	0.018737	0.014900
RS	3	0.023761	0.426630	537.927266	0.019708	0.018535
RS	4	0.032875	0.151333	1560.005411	0.057152	0.051743
RS	5	0.042661	0.151333	1566.472730	0.057389	0.053018
RS	6	0.053167	0.183027	1302.480628	0.047718	0.044781
RS	7	0.064447	0.183027	1312.014301	0.048067	0.045774
RS	8	0.076558	0.246977	983.735102	0.036040	0.034644
RS	9	0.089561	0.246977	1000.218648	0.036644	0.035694
RS	10	0.103521	0.341125	739.468535	0.027091	0.026607
RS	11	0.118510	0.341125	758.689612	0.027795	0.027731
RS	12	0.134602	0.478841	556.697660	0.020395	0.020536
RS	13	0.151879	0.478841	575.850044	0.021097	0.021501
RS	14	0.170429	0.690606	414.498734	0.015186	0.015577
RS	15	0.190345	0.690606	432.000816	0.015827	0.016312
RS	16	0.211728	1.005398	310.197122	0.011364	0.011776
RS	17	0.234685	1.005398	325.322891	0.011919	0.012365
RS	18	0.259333	1.437403	239.173253	0.008762	0.009161
RS	19	0.285796	1.437403	251.997089	0.009232	0.009680
RS	20	0.314209	1.982588	192.790458	0.007063	0.007496
RS	21	0.344713	1.982588	203.773087	0.007465	0.007953
RS	22	0.377464	2.648151	161.421986	0.005914	0.006369
RS	23	0.412627	2.648151	170.998543	0.006265	0.006712
RS	24	0.450380	3.412434	140.674022	0.005154	0.005527
RS	25	0.490913	3.412434	149.243855	0.005468	0.005770
RS	26	0.534432	4.120143	131.177448	0.004806	0.005042
RS	27	0.581155	4.120143	139.254636	0.005102	0.005270
RS	28	0.631319	4.545178	133.975304	0.004908	0.005049
RS	29	0.685177	4.545178	142.159382	0.005208	0.005329
RS	30	0.743002	4.573059	149.800052	0.005488	0.005626
RS	31	0.805085	4.573059	158.679055	0.005813	0.005998
RS	32	0.871741	4.278477	179.382589	0.006572	0.006830
RS	33	0.943305	4.278477	189.412510	0.006939	0.007311
RS	34	1.020140	3.830514	222.868304	0.008165	0.008677
RS	35	1.102634	3.830514	234.183718	0.008580	0.009258
RS	36	1.191202	3.369725	278.807688	0.010214	0.011105
RS	37	1.286294	3.369725	290.975434	0.010660	0.011753
RS	38	1.388388	2.977282	342.254943	0.012539	0.013906
RS	39	1.498001	2.977282	354.071573	0.012972	0.014550
RS	40	1.615687	2.689795	403.429840	0.014780	0.016640
RS	41	1.742040	2.689795	413.052946	0.015133	0.017155
RS	42	1.877698	2.509892	450.768410	0.016514	0.018737
RS	43	2.023347	2.509892	456.346439	0.016719	0.019004
RS	44	2.179722	2.421115	476.287334	0.017449	0.019797
RS	45	2.347614	2.421115	476.660256	0.017463	0.019763
RS	46	2.527870	2.401776	478.240099	0.017521	0.019752
RS	47	2.721401	2.401776	473.189233	0.017336	0.019437
RS	48	2.929184	2.430635	460.107829	0.016857	0.018809
RS	49	3.152270	2.430635	450.118494	0.016491	0.018277
RS	50	3.391786	2.489503	427.523629	0.015663	0.017279
RS	51	3.648941	2.489503	413.411838	0.015146	0.016599
RS	52	3.925034	2.564474	385.757620	0.014133	0.015431
RS	53	4.221460	2.564474	368.436124	0.013498	0.014659
RS	54	4.539716	2.691030	333.486625	0.012218	0.013256
RS	55	4.881411	2.691030	314.906348	0.011537	0.012468
RS	56	5.248270	2.691030	294.561931	0.010792	0.011629
RS	57	5.642147	2.691030	272.747842	0.009992	0.010745
RS	58	6.065030	3.560798	192.626463	0.007057	0.007736
RS	59	6.519058	3.560798	181.972112	0.006667	0.007282
RS	60	7.006522	3.560798	170.292752	0.006239	0.006792
RS	61	7.529887	3.560798	157.756586	0.005780	0.006272
RS	62	8.091794	3.560798	144.561969	0.005296	0.005731
RS	63	8.695084	3.560798	809.271629	0.029649	0.031909
PA	4+25*2+4+6 0.062762502 0.018688281 8.695083884 0.426629548 0.151333275 0.183026592 0.246977049 0.341124858 0.478840907 0.690605505 1.005397978 1.437402547 1.982588104 2.648150563 3.412433570 4.120143061 4.545178018 4.573059328 4.278477196 3.830514383 3.369725100 2.977282474 2.689795200 2.509891836 2.421115404 2.401775763 2.430635359 2.489502585 2.564474103 2.691030496 3.560797721
//
IT	4884
RD	11
LK	-238576.850645
QD	-456.446148 -> -423.903149
RI	0.0355103652
TR	0.061219	0.019019
MT	8.822841
MM	C_pi: 1.621919, n_recomb: 28594.025117
RS	0	0.000000	0.466072	442.941493	0.015491	0.000959
RS	1	0.007389	0.466072	467.949880	0.016365	0.007453
RS	2	0.015324	0.466072	493.772832	0.017268	0.013917
RS	3	0.023846	0.466072	520.344688	0.018198	0.017240
RS	4	0.032997	0.152845	1634.311703	0.057156	0.052081
RS	5	0.042824	0.152845	1642.077574	0.057427	0.053162
RS	6	0.053378	0.185136	1364.128534	0.047707	0.044816
RS	7	0.064711	0.185136	1375.011869	0.048087	0.045771
RS	8	0.076882	0.248904	1035.311741	0.036207	0.034780
RS	9	0.089952	0.248904	1053.046473	0.036828	0.035818
RS	10	0.103988	0.341708	783.427718	0.027398	0.026856
RS	11	0.119060	0.341708	803.830353	0.028112	0.027970
RS	12	0.135247	0.476822	593.299784	0.020749	0.020824
RS	13	0.152630	0.476822	613.613925	0.021460	0.021797
RS	14	0.171297	0.686082	442.646454	0.015480	0.015821
RS	15	0.191344	0.686082	461.261263	0.016131	0.016571
RS	16	0.212871	1.000883	330.487396	0.011558	0.011932
RS	17	0.235990	1.000883	346.587983	0.012121	0.012536
RS	18	0.260817	1.438276	253.515427	0.008866	0.009236
RS	19	0.287478	1.438276	267.135512	0.009342	0.009765
RS	20	0.316109	1.997473	203.005422	0.007100	0.007508
RS	21	0.346856	1.997473	214.618840	0.007506	0.007974
RS	22	0.379875	2.692831	168.496251	0.005893	0.006329
RS	23	0.415334	2.692831	178.555132	0.006244	0.006680
RS	24	0.453412	3.510741	145.246060	0.005080	0.005441
RS	25	0.494305	3.510741	154.167884	0.005392	0.005689
RS	26	0.538219	4.286017	134.084991	0.004689	0.004920
RS	27	0.585378	4.286017	142.425125	0.004981	0.005147
RS	28	0.636021	4.761476	136.153460	0.004762	0.004899
RS	29	0.690407	4.761476	144.569599	0.005056	0.005170
RS	30	0.748811	4.798551	152.200356	0.005323	0.005451
RS	31	0.811531	4.798551	161.345479	0.005643	0.005808
RS	32	0.878885	4.476401	183.074876	0.006403	0.006633
RS	33	0.951216	4.476401	193.472843	0.006766	0.007095
RS	34	1.028892	3.985236	229.125764	0.008013	0.008469
RS	35	1.112308	3.985236	240.969893	0.008427	0.009031
RS	36	1.201887	3.482609	289.052739	0.010109	0.010908
RS	37	1.298085	3.482609	301.930423	0.010559	0.011542
RS	38	1.401392	3.057307	357.730658	0.012511	0.013750
RS	39	1.512331	3.057307	370.379489	0.012953	0.014387
RS	40	1.631469	2.747658	424.545643	0.014847	0.016549
RS	41	1.759410	2.747658	434.970619	0.015212	0.017069
RS	42	1.896804	2.554998	476.635859	0.016669	0.018722
RS	43	2.044351	2.554998	482.802333	0.016885	0.019004
RS	44	2.202800	2.460701	504.963751	0.017660	0.019845
RS	45	2.372957	2.460701	505.597473	0.017682	0.019832
RS	46	2.555687	2.441076	507.506916	0.017749	0.019838
RS	47	2.751920	2.441076	502.384905	0.017570	0.019547
RS	48	2.962652	2.473206	488.198350	0.017073	0.018912
RS	49	3.188956	2.473206	477.872859	0.016712	0.018403
RS	50	3.431981	2.537531	453.392264	0.015856	0.017386
RS	51	3.692964	2.537531	438.758010	0.015344	0.016728
RS	52	3.973232	2.619148	408.952923	0.014302	0.015538
RS	53	4.274208	2.619148	390.981987	0.013674	0.014785
RS	54	4.597425	2.757266	353.184651	0.012352	0.013343
RS	55	4.944524	2.757266	333.989195	0.011680	0.012575
RS	56	5.317271	2.757266	312.881716	0.010942	0.011750
RS	57	5.717561	2.757266	290.163779	0.010148	0.010876
RS	58	6.147429	3.724203	201.307134	0.007040	0.007683
RS	59	6.609060	3.724203	190.940331	0.006678	0.007264
RS	60	7.104802	3.724203	179.451116	0.006276	0.006805
RS	61	7.637175	3.724203	166.997146	0.005840	0.006314
RS	62	8.208886	3.724203	153.768999	0.005378	0.005797
RS	63	8.822841	3.724203	888.469271	0.031072	0.033298
PA	4+25*2+4+6 0.061219448 0.019018853 8.822840941 0.466071714 0.152844874 0.185135652 0.248904025 0.341707998 0.476821679 0.686082318 1.000882884 1.438276441 1.997472981 2.692831234 3.510740983 4.286017389 4.761475533 4.798551290 4.476401079 3.985236221 3.482609137 3.057306935 2.747658159 2.554998397 2.460701293 2.441076365 2.473205918 2.537531248 2.619148348 2.757266495 3.724203271
//
IT	4280
RD	12
LK	-238512.930008
QD	-435.106171 -> -405.254690
RI	0.0322384742
TR	0.059790	0.019340
MT	8.942422
MM	C_pi: 1.667481, n_recomb: 29873.693871
RS	0	0.000000	0.506402	427.182536	0.014300	0.000904
RS	1	0.007412	0.506402	451.966745	0.015129	0.007008
RS	2	0.015373	0.506402	477.653939	0.015989	0.013042
RS	3	0.023924	0.506402	504.194511	0.016878	0.016101
RS	4	0.033109	0.154191	1707.507056	0.057158	0.052396
RS	5	0.042975	0.154191	1716.528227	0.057460	0.053314
RS	6	0.053572	0.187266	1423.005202	0.047634	0.044804
RS	7	0.064955	0.187266	1435.299781	0.048046	0.045732
RS	8	0.077181	0.250984	1084.664472	0.036308	0.034870
RS	9	0.090313	0.250984	1103.688028	0.036945	0.035900
RS	10	0.104419	0.342621	825.969194	0.027649	0.027066
RS	11	0.119570	0.342621	847.559927	0.028371	0.028171
RS	12	0.135844	0.475308	629.237764	0.021063	0.021087
RS	13	0.153325	0.475308	650.702863	0.021782	0.022064
RS	14	0.172101	0.682064	470.604422	0.015753	0.016051
RS	15	0.192269	0.682064	490.321390	0.016413	0.016814
RS	16	0.213931	0.996412	350.782029	0.011742	0.012085
RS	17	0.237199	0.996412	367.853301	0.012314	0.012701
RS	18	0.262192	1.438002	267.922593	0.008969	0.009314
RS	19	0.289037	1.438002	282.339093	0.009451	0.009852
RS	20	0.317872	2.009181	213.296796	0.007140	0.007528
RS	21	0.348843	2.009181	225.542662	0.007550	0.008001
RS	22	0.382111	2.731559	175.628800	0.005879	0.006298
RS	23	0.417844	2.731559	186.170772	0.006232	0.006655
RS	24	0.456226	3.600658	149.837362	0.005016	0.005365
RS	25	0.497453	3.600658	159.108894	0.005326	0.005617
RS	26	0.541735	4.443242	136.969732	0.004585	0.004810
RS	27	0.589299	4.443242	145.566575	0.004873	0.005036
RS	28	0.640389	4.971242	138.253425	0.004628	0.004762
RS	29	0.695265	4.971242	146.890602	0.004917	0.005026
RS	30	0.754209	5.020211	154.429752	0.005169	0.005289
RS	31	0.817522	5.020211	163.823801	0.005484	0.005633
RS	32	0.885527	4.672446	186.451261	0.006241	0.006448
RS	33	0.958572	4.672446	197.193339	0.006601	0.006893
RS	34	1.037032	4.139222	234.878365	0.007862	0.008269
RS	35	1.121307	4.139222	247.223276	0.008276	0.008814
RS	36	1.211828	3.595446	298.593532	0.009995	0.010714
RS	37	1.309059	3.595446	312.156849	0.010449	0.011334
RS	38	1.413496	3.137686	372.351952	0.012464	0.013588
RS	39	1.525674	3.137686	385.823230	0.012915	0.014219
RS	40	1.646166	2.805956	444.777142	0.014889	0.016447
RS	41	1.775589	2.805956	456.016384	0.015265	0.016972
RS	42	1.914605	2.600325	501.727104	0.016795	0.018692
RS	43	2.063924	2.600325	508.514335	0.017022	0.018989
RS	44	2.224310	2.500037	533.064686	0.017844	0.019879
RS	45	2.396585	2.500037	534.001226	0.017875	0.019887
RS	46	2.581627	2.479460	536.422556	0.017956	0.019916
RS	47	2.780385	2.479460	531.269915	0.017784	0.019647
RS	48	2.993875	2.514081	516.132303	0.017277	0.019011
RS	49	3.223187	2.514081	505.502296	0.016921	0.018524
RS	50	3.469497	2.583042	479.248539	0.016042	0.017493
RS	51	3.734062	2.583042	464.111352	0.015536	0.016854
RS	52	4.018236	2.670493	432.227430	0.014468	0.015647
RS	53	4.323473	2.670493	413.614395	0.013845	0.014911
RS	54	4.651334	2.819125	373.004929	0.012486	0.013435
RS	55	5.003495	2.819125	353.190375	0.011823	0.012683
RS	56	5.381757	2.819125	331.315999	0.011091	0.011871
RS	57	5.788056	2.819125	307.690404	0.010300	0.011006
RS	58	6.224469	3.881695	209.916854	0.007027	0.007637
RS	59	6.693229	3.881695	199.831954	0.006689	0.007248
RS	60	7.196732	3.881695	188.534070	0.006311	0.006818
RS	61	7.737553	3.881695	176.170278	0.005897	0.006353
RS	62	8.318460	3.881695	162.922989	0.005454	0.005860
RS	63	8.942422	3.881695	969.312306	0.032447	0.034647
PA	4+25*2+4+6 0.059790098 0.019340427 8.942422369 0.506401885 0.154190752 0.187266368 0.250983891 0.342620620 0.475308329 0.682063613 0.996411930 1.438002111 2.009180734 2.731558583 3.600657650 4.443241718 4.971242266 5.020211359 4.672445551 4.139222037 3.595446130 3.137686266 2.805956174 2.600324706 2.500036806 2.479460295 2.514081028 2.583041664 2.670493423 2.819124973 3.881695063
//
IT	4126
RD	13
LK	-238454.276724
QD	-415.434507 -> -387.992132
RI	0.0294230892
TR	0.058464	0.019653
MT	9.054414
MM	C_pi: 1.711346, n_recomb: 31134.618049
RS	0	0.000000	0.547709	412.740172	0.013257	0.000854
RS	1	0.007433	0.547709	437.254620	0.014044	0.006606
RS	2	0.015418	0.547709	462.743411	0.014863	0.012258
RS	3	0.023997	0.547709	489.170969	0.015711	0.015087
RS	4	0.033213	0.155384	1779.752272	0.057163	0.052696
RS	5	0.043115	0.155384	1789.981858	0.057492	0.053473
RS	6	0.053752	0.189386	1479.462140	0.047518	0.044759
RS	7	0.065181	0.189386	1493.209726	0.047960	0.045667
RS	8	0.077458	0.253147	1132.055121	0.036360	0.034925
RS	9	0.090648	0.253147	1152.393133	0.037013	0.035949
RS	10	0.104819	0.343759	867.212107	0.027854	0.027245
RS	11	0.120043	0.343759	889.993811	0.028585	0.028339
RS	12	0.136398	0.474179	664.529468	0.021344	0.021326
RS	13	0.153969	0.474179	687.134109	0.022070	0.022306
RS	14	0.172846	0.678451	498.353979	0.016006	0.016269
RS	15	0.193126	0.678451	519.161690	0.016675	0.017042
RS	16	0.214914	0.991995	371.055638	0.011918	0.012233
RS	17	0.238321	0.991995	389.092188	0.012497	0.012860
RS	18	0.263468	1.436801	282.371350	0.009069	0.009393
RS	19	0.290484	1.436801	297.583178	0.009558	0.009940
RS	20	0.319508	2.018206	223.645558	0.007183	0.007552
RS	21	0.350689	2.018206	236.524558	0.007597	0.008032
RS	22	0.384188	2.765111	182.802164	0.005871	0.006274
RS	23	0.420177	2.765111	193.827261	0.006225	0.006637
RS	24	0.458840	3.683008	154.434942	0.004960	0.005299
RS	25	0.500378	3.683008	164.053601	0.005269	0.005555
RS	26	0.545003	4.592432	139.823629	0.004491	0.004710
RS	27	0.592945	4.592432	148.671107	0.004775	0.004935
RS	28	0.644450	5.174800	140.275501	0.004505	0.004636
RS	29	0.699784	5.174800	149.123434	0.004790	0.004894
RS	30	0.759231	5.238223	156.499114	0.005027	0.005138
RS	31	0.823096	5.238223	166.126114	0.005336	0.005470
RS	32	0.891708	4.866718	189.535914	0.006088	0.006273
RS	33	0.965420	4.866718	200.599548	0.006443	0.006703
RS	34	1.044611	4.292534	240.160353	0.007714	0.008078
RS	35	1.129687	4.292534	252.978872	0.008125	0.008607
RS	36	1.221088	3.708232	307.466838	0.009875	0.010522
RS	37	1.319282	3.708232	321.690791	0.010332	0.011130
RS	38	1.424775	3.218354	386.146844	0.012402	0.013423
RS	39	1.538109	3.218354	400.428435	0.012861	0.014048
RS	40	1.659866	2.864613	464.130828	0.014907	0.016335
RS	41	1.790674	2.864613	476.193574	0.015295	0.016865
RS	42	1.931205	2.645815	526.027751	0.016895	0.018649
RS	43	2.082181	2.645815	533.465525	0.017134	0.018961
RS	44	2.244378	2.539109	560.565273	0.018005	0.019902
RS	45	2.418632	2.539109	561.845252	0.018046	0.019929
RS	46	2.605837	2.516991	564.958548	0.018146	0.019984
RS	47	2.806957	2.516991	559.815428	0.017980	0.019736
RS	48	3.023026	2.553403	543.884580	0.017469	0.019106
RS	49	3.255156	2.553403	532.981819	0.017119	0.018638
RS	50	3.504538	2.626242	505.074110	0.016222	0.017599
RS	51	3.772457	2.626242	489.453642	0.015721	0.016978
RS	52	4.060290	2.718775	455.568584	0.014632	0.015757
RS	53	4.369517	2.718775	436.320847	0.014014	0.015036
RS	54	4.701729	2.876920	392.942096	0.012621	0.013530
RS	55	5.058633	2.876920	372.504227	0.011964	0.012793
RS	56	5.442065	2.876920	349.858755	0.011237	0.011991
RS	57	5.853997	2.876920	325.321282	0.010449	0.011134
RS	58	6.296547	4.033280	218.469253	0.007017	0.007598
RS	59	6.771991	4.033280	208.659866	0.006702	0.007236
RS	60	7.282774	4.033280	197.552790	0.006345	0.006832
RS	61	7.831523	4.033280	185.284593	0.005951	0.006391
RS	62	8.421059	4.033280	172.029288	0.005525	0.005918
RS	63	9.054414	4.033280	1051.644620	0.033777	0.035956
PA	4+25*2+4+6 0.058463835 0.019653472 9.054414146 0.547709404 0.155383897 0.189385530 0.253146959 0.343759338 0.474179185 0.678450921 0.991995156 1.436801120 2.018205584 2.765111205 3.683008354 4.592432292 5.174799527 5.238222833 4.866717860 4.292533867 3.708232432 3.218353520 2.864613400 2.645815311 2.539109418 2.516991188 2.553402505 2.626241814 2.718774661 2.876920239 4.033279585
//
IT	5748
RD	14
LK	-238400.339373
QD	-397.250491 -> -371.971286
RI	0.0269745917
TR	0.057230	0.019958
MT	9.159547
MM	C_pi: 1.753621, n_recomb: 32376.458794
RS	0	0.000000	0.590074	399.351550	0.012335	0.000809
RS	1	0.007452	0.590074	423.560798	0.013082	0.006242
RS	2	0.015460	0.590074	448.801936	0.013862	0.011549
RS	3	0.024064	0.590074	475.051688	0.014673	0.014176
RS	4	0.033310	0.156440	1851.116560	0.057175	0.052985
RS	5	0.043245	0.156440	1862.507143	0.057527	0.053638
RS	6	0.053920	0.191471	1533.766766	0.047373	0.044691
RS	7	0.065390	0.191471	1548.993676	0.047843	0.045585
RS	8	0.077716	0.255345	1177.687898	0.036375	0.034953
RS	9	0.090960	0.255345	1199.356041	0.037044	0.035974
RS	10	0.105190	0.345052	907.245838	0.028022	0.027397
RS	11	0.120482	0.345052	931.217962	0.028762	0.028482
RS	12	0.136913	0.473350	699.176179	0.021595	0.021544
RS	13	0.154568	0.473350	722.908179	0.022328	0.022526
RS	14	0.173539	0.675177	525.868678	0.016242	0.016474
RS	15	0.193924	0.675177	547.754779	0.016918	0.017256
RS	16	0.215829	0.987651	391.278879	0.012085	0.012377
RS	17	0.239365	0.987651	410.274013	0.012672	0.013014
RS	18	0.264656	1.434854	296.838677	0.009168	0.009473
RS	19	0.291831	1.434854	312.843569	0.009663	0.010027
RS	20	0.321031	2.024952	234.034411	0.007229	0.007581
RS	21	0.352408	2.024952	247.546344	0.007646	0.008066
RS	22	0.386122	2.794145	190.001179	0.005868	0.006257
RS	23	0.422350	2.794145	201.508789	0.006224	0.006625
RS	24	0.461277	3.758482	159.029341	0.004912	0.005240
RS	25	0.503105	3.758482	168.992347	0.005220	0.005499
RS	26	0.548050	4.734052	142.643013	0.004406	0.004620
RS	27	0.596345	4.734052	151.735336	0.004687	0.004844
RS	28	0.648238	5.372369	142.222072	0.004393	0.004520
RS	29	0.703999	5.372369	151.271216	0.004672	0.004772
RS	30	0.763916	5.452643	158.420932	0.004893	0.004998
RS	31	0.828297	5.452643	168.266127	0.005197	0.005320
RS	32	0.897477	5.059239	192.352546	0.005941	0.006109
RS	33	0.971812	5.059239	203.716554	0.006292	0.006524
RS	34	1.051686	4.445163	245.005594	0.007567	0.007894
RS	35	1.137513	4.445163	258.271420	0.007977	0.008409
RS	36	1.229736	3.820944	315.708210	0.009751	0.010334
RS	37	1.328832	3.820944	330.567283	0.010210	0.010930
RS	38	1.435313	3.299253	399.142501	0.012328	0.013256
RS	39	1.549729	3.299253	414.219992	0.012794	0.013876
RS	40	1.672672	2.923557	482.616223	0.014906	0.016216
RS	41	1.804777	2.923557	495.508317	0.015305	0.016750
RS	42	1.946727	2.691420	549.525659	0.016973	0.018596
RS	43	2.099255	2.691420	557.640555	0.017224	0.018921
RS	44	2.263150	2.577932	587.434982	0.018144	0.019913
RS	45	2.439259	2.577932	589.097048	0.018195	0.019960
RS	46	2.628492	2.553747	593.078159	0.018318	0.020045
RS	47	2.831827	2.553747	587.983825	0.018161	0.019817
RS	48	3.050316	2.591321	571.418807	0.017649	0.019195
RS	49	3.285087	2.591321	560.274896	0.017305	0.018747
RS	50	3.537353	2.667356	530.835529	0.016396	0.017703
RS	51	3.808420	2.667356	514.751812	0.015899	0.017099
RS	52	4.099687	2.764279	478.947859	0.014793	0.015868
RS	53	4.412660	2.764279	459.073468	0.014179	0.015160
RS	54	4.748957	2.931008	412.973847	0.012755	0.013627
RS	55	5.110316	2.931008	391.909219	0.012105	0.012903
RS	56	5.498604	2.931008	368.489242	0.011381	0.012111
RS	57	5.915829	2.931008	343.036482	0.010595	0.011260
RS	58	6.364146	4.179133	226.964938	0.007010	0.007563
RS	59	6.845874	4.179133	217.424941	0.006716	0.007227
RS	60	7.363501	4.179133	206.507646	0.006378	0.006847
RS	61	7.919704	4.179133	194.339246	0.006002	0.006427
RS	62	8.517356	4.179133	181.085225	0.005593	0.005974
RS	63	9.159547	4.179133	1135.284853	0.035065	0.037227
PA	4+25*2+4+6 0.057230043 0.019958074 9.159546970 0.590074150 0.156439720 0.191471329 0.255344844 0.345051580 0.473350392 0.675177318 0.987650703 1.434853666 2.024952177 2.794144746 3.758481723 4.734051587 5.372369022 5.452643447 5.059238644 4.445162606 3.820944271 3.299253104 2.923557052 2.691420461 2.577931851 2.553747157 2.591320889 2.667356363 2.764278749 2.931008456 4.179132800
//
IT	5182
RD	15
LK	-238350.637916
QD	-380.397544 -> -357.066490
RI	0.0248242405
TR	0.056080	0.020255
MT	9.258373
MM	C_pi: 1.794410, n_recomb: 33599.396759
RS	0	0.000000	0.633594	386.814019	0.011513	0.000768
RS	1	0.007470	0.633594	410.689631	0.012223	0.005911
RS	2	0.015499	0.633594	435.643320	0.012966	0.010905
RS	3	0.024127	0.633594	461.662632	0.013740	0.013353
RS	4	0.033400	0.157374	1921.652556	0.057193	0.053264
RS	5	0.043365	0.157374	1934.157977	0.057565	0.053809
RS	6	0.054075	0.193515	1586.111733	0.047207	0.044605
RS	7	0.065585	0.193515	1602.834933	0.047704	0.045489
RS	8	0.077955	0.257552	1221.713608	0.036361	0.034960
RS	9	0.091249	0.257552	1244.721317	0.037046	0.035979
RS	10	0.105536	0.346454	946.140981	0.028159	0.027526
RS	11	0.120891	0.346454	971.301005	0.028908	0.028602
RS	12	0.137392	0.472763	733.188650	0.021821	0.021744
RS	13	0.155127	0.472763	758.035700	0.022561	0.022725
RS	14	0.174186	0.672208	553.123426	0.016462	0.016668
RS	15	0.194668	0.672208	576.075155	0.017145	0.017458
RS	16	0.216681	0.983403	411.430719	0.012245	0.012517
RS	17	0.240339	0.983403	431.376973	0.012839	0.013161
RS	18	0.265763	1.432319	311.308494	0.009265	0.009553
RS	19	0.293087	1.432319	328.103425	0.009765	0.010114
RS	20	0.322453	2.029788	244.450626	0.007275	0.007612
RS	21	0.354011	2.029788	258.594684	0.007696	0.008102
RS	22	0.387928	2.819183	197.220488	0.005870	0.006244
RS	23	0.424378	2.819183	209.209824	0.006227	0.006617
RS	24	0.463551	3.827710	163.616149	0.004870	0.005188
RS	25	0.505651	3.827710	173.920754	0.005176	0.005450
RS	26	0.550895	4.868581	145.427343	0.004328	0.004536
RS	27	0.599520	4.868581	154.759113	0.004606	0.004760
RS	28	0.651777	5.564136	144.099965	0.004289	0.004412
RS	29	0.707938	5.564136	153.341677	0.004564	0.004660
RS	30	0.768294	5.663495	160.211353	0.004768	0.004868
RS	31	0.833159	5.663495	170.261371	0.005067	0.005180
RS	32	0.902870	5.249966	194.929488	0.005802	0.005954
RS	33	0.977788	5.249966	206.574359	0.006148	0.006356
RS	34	1.058304	4.597050	249.453951	0.007424	0.007718
RS	35	1.144834	4.597050	263.142143	0.007832	0.008219
RS	36	1.237828	3.933473	323.366881	0.009624	0.010151
RS	37	1.337769	3.933473	338.835822	0.010085	0.010736
RS	38	1.445176	3.380260	411.386278	0.012244	0.013088
RS	39	1.560607	3.380260	427.243754	0.012716	0.013703
RS	40	1.684661	2.982677	500.265897	0.014889	0.016091
RS	41	1.817983	2.982677	513.990261	0.015298	0.016629
RS	42	1.961264	2.737057	572.234659	0.017031	0.018533
RS	43	2.115249	2.737057	581.050051	0.017293	0.018871
RS	44	2.280737	2.616466	613.672056	0.018264	0.019915
RS	45	2.458587	2.616466	615.752264	0.018326	0.019979
RS	46	2.649724	2.589756	620.769276	0.018476	0.020097
RS	47	2.855140	2.589756	615.761342	0.018327	0.019888
RS	48	3.075901	2.627932	598.719148	0.017819	0.019280
RS	49	3.313154	2.627932	587.364761	0.017481	0.018849
RS	50	3.568130	2.706548	556.516499	0.016563	0.017805
RS	51	3.842154	2.706548	539.989181	0.016071	0.017216
RS	52	4.136649	2.807236	502.349176	0.014951	0.015978
RS	53	4.453144	2.807236	481.856356	0.014341	0.015282
RS	54	4.793283	2.981678	433.089116	0.012890	0.013726
RS	55	5.158831	2.981678	411.394416	0.012244	0.013013
RS	56	5.551687	2.981678	387.196642	0.011524	0.012229
RS	57	5.973891	2.981678	360.825306	0.010739	0.011384
RS	58	6.427635	4.319411	235.408557	0.007006	0.007534
RS	59	6.915276	4.319411	226.131980	0.006730	0.007220
RS	60	7.439346	4.319411	215.402922	0.006411	0.006862
RS	61	8.002566	4.319411	203.337376	0.006052	0.006462
RS	62	8.607860	4.319411	190.092247	0.005658	0.006027
RS	63	9.258373	4.319411	1220.094994	0.036313	0.038461
PA	4+25*2+4+6 0.056079911 0.020254525 9.258372935 0.633593677 0.157373553 0.193514866 0.257551645 0.346453569 0.472762979 0.672207654 0.983402511 1.432319421 2.029787764 2.819182972 3.827710196 4.868580783 5.564136142 5.663494913 5.249965595 4.597050243 3.933472672 3.380259865 2.982676724 2.737057073 2.616466496 2.589755944 2.627931610 2.706547888 2.807235651 2.981677545 4.319411307
//
IT	4442
RD	16
LK	-238304.753119
QD	-364.738748 -> -343.167194
RI	0.0229229543
TR	0.055005	0.020543
MT	9.351577
MM	C_pi: 1.833798, n_recomb: 34802.906052
RS	0	0.000000	0.678324	374.992319	0.010775	0.000730
RS	1	0.007487	0.678324	398.511979	0.011451	0.005607
RS	2	0.015535	0.678324	423.146423	0.012158	0.010315
RS	3	0.024186	0.678324	448.892733	0.012898	0.012604
RS	4	0.033484	0.158197	1991.387972	0.057219	0.053538
RS	5	0.043478	0.158197	2004.961410	0.057609	0.053985
RS	6	0.054221	0.195507	1636.652700	0.047026	0.044508
RS	7	0.065768	0.195507	1654.879721	0.047550	0.045385
RS	8	0.078179	0.259742	1264.263614	0.036326	0.034952
RS	9	0.091520	0.259742	1288.613367	0.037026	0.035968
RS	10	0.105860	0.347927	983.950368	0.028272	0.027636
RS	11	0.121273	0.347927	1010.292937	0.029029	0.028703
RS	12	0.137841	0.472374	766.551622	0.022026	0.021926
RS	13	0.155649	0.472374	792.500567	0.022771	0.022907
RS	14	0.174790	0.669506	580.085482	0.016668	0.016851
RS	15	0.195364	0.669506	604.089150	0.017357	0.017647
RS	16	0.217479	0.979268	431.479548	0.012398	0.012651
RS	17	0.241250	0.979268	452.368236	0.012998	0.013303
RS	18	0.266800	1.429331	325.756107	0.009360	0.009632
RS	19	0.294264	1.429331	343.336889	0.009865	0.010199
RS	20	0.323784	2.033001	254.877790	0.007323	0.007646
RS	21	0.355514	2.033001	269.652326	0.007748	0.008141
RS	22	0.389619	2.840710	204.447669	0.005874	0.006236
RS	23	0.426279	2.840710	216.917376	0.006233	0.006614
RS	24	0.465683	3.891228	168.188471	0.004833	0.005141
RS	25	0.508037	3.891228	178.831756	0.005138	0.005406
RS	26	0.553563	4.996364	148.175348	0.004258	0.004460
RS	27	0.602497	4.996364	157.741427	0.004532	0.004683
RS	28	0.655096	5.750266	145.911565	0.004193	0.004313
RS	29	0.711632	5.750266	155.337777	0.004463	0.004556
RS	30	0.772401	5.870805	161.879902	0.004651	0.004745
RS	31	0.837721	5.870805	172.122337	0.004946	0.005049
RS	32	0.907931	5.438876	197.285774	0.005669	0.005807
RS	33	0.983398	5.438876	209.193206	0.006011	0.006198
RS	34	1.064515	4.748148	253.534356	0.007285	0.007550
RS	35	1.151706	4.748148	267.620943	0.007690	0.008039
RS	36	1.245425	4.045770	330.475809	0.009496	0.009973
RS	37	1.346162	4.045770	346.529268	0.009957	0.010548
RS	38	1.454440	3.461308	422.907903	0.012152	0.012921
RS	39	1.570826	3.461308	439.527707	0.012629	0.013531
RS	40	1.695926	3.041902	517.096370	0.014858	0.015962
RS	41	1.830393	3.041902	531.652731	0.015276	0.016503
RS	42	1.974927	2.782693	594.148250	0.017072	0.018463
RS	43	2.130284	2.782693	603.684064	0.017346	0.018812
RS	44	2.297272	2.654724	639.251707	0.018368	0.019908
RS	45	2.476763	2.654724	641.783424	0.018441	0.019989
RS	46	2.669693	2.625085	647.995526	0.018619	0.020143
RS	47	2.877069	2.625085	643.110088	0.018479	0.019952
RS	48	3.099972	2.663368	625.744077	0.017980	0.019360
RS	49	3.339564	2.663368	614.209498	0.017648	0.018946
RS	50	3.597095	2.744015	582.075471	0.016725	0.017905
RS	51	3.873908	2.744015	565.124680	0.016238	0.017330
RS	52	4.171447	2.847903	525.733966	0.015106	0.016087
RS	53	4.491263	2.847903	504.632040	0.014500	0.015403
RS	54	4.835025	3.029263	453.254339	0.013023	0.013826
RS	55	5.204526	3.029263	430.927808	0.012382	0.013122
RS	56	5.601693	3.029263	405.950592	0.011664	0.012346
RS	57	6.028597	3.029263	378.659122	0.010880	0.011506
RS	58	6.487464	4.454421	243.790569	0.007005	0.007508
RS	59	6.980688	4.454421	234.772412	0.006746	0.007216
RS	60	7.510841	4.454421	224.230523	0.006443	0.006877
RS	61	8.080689	4.454421	212.270878	0.006099	0.006496
RS	62	8.693203	4.454421	199.041799	0.005719	0.006078
RS	63	9.351577	4.454421	1305.894271	0.037523	0.039658
PA	4+25*2+4+6 0.055004713 0.020542773 9.351577398 0.678323825 0.158196694 0.195507108 0.259742088 0.347926674 0.472373942 0.669505877 0.979268487 1.429331199 2.033001120 2.840709611 3.891228104 4.996364220 5.750265824 5.870804784 5.438875557 4.748147862 4.045769913 3.461307689 3.041902104 2.782692756 2.654723775 2.625084966 2.663367896 2.744014792 2.847903484 3.029262920 4.454421488
//
IT	4650
RD	17
LK	-238262.316636
QD	-350.156964 -> -330.178849
RI	0.0212297034
TR	0.053997	0.020823
MT	9.439668
MM	C_pi: 1.871871, n_recomb: 35987.009707
RS	0	0.000000	0.724359	363.766160	0.010108	0.000695
RS	1	0.007503	0.724359	386.911487	0.010751	0.005327
RS	2	0.015569	0.724359	411.200315	0.011426	0.009774
RS	3	0.024241	0.724359	436.638143	0.012133	0.011919
RS	4	0.033563	0.158923	2060.327107	0.057252	0.053805
RS	5	0.043584	0.158923	2074.924082	0.057658	0.054164
RS	6	0.054357	0.197443	1685.535393	0.046837	0.044402
RS	7	0.065939	0.197443	1705.267148	0.047386	0.045275
RS	8	0.078390	0.261904	1305.439634	0.036275	0.034931
RS	9	0.091774	0.261904	1331.129775	0.036989	0.035947
RS	10	0.106163	0.349449	1020.718428	0.028364	0.027730
RS	11	0.121632	0.349449	1048.236695	0.029128	0.028789
RS	12	0.138262	0.472153	799.263219	0.022210	0.022093
RS	13	0.156139	0.472153	826.300747	0.022961	0.023072
RS	14	0.175357	0.667046	606.734608	0.016860	0.017023
RS	15	0.196018	0.667046	631.776218	0.017556	0.017825
RS	16	0.218228	0.975267	451.403795	0.012544	0.012780
RS	17	0.242105	0.975267	473.225548	0.013150	0.013439
RS	18	0.267774	1.425987	340.168677	0.009453	0.009711
RS	19	0.295369	1.425987	358.530531	0.009963	0.010283
RS	20	0.325034	2.034834	265.306892	0.007372	0.007682
RS	21	0.356924	2.034834	280.709814	0.007800	0.008181
RS	22	0.391208	2.859132	211.677160	0.005882	0.006232
RS	23	0.428064	2.859132	224.625665	0.006242	0.006613
RS	24	0.467686	3.949505	172.744638	0.004800	0.005100
RS	25	0.510280	3.949505	183.723771	0.005105	0.005367
RS	26	0.556070	5.117793	150.887437	0.004193	0.004390
RS	27	0.605296	5.117793	160.683008	0.004465	0.004613
RS	28	0.658215	5.930847	147.664163	0.004103	0.004220
RS	29	0.715105	5.930847	157.267607	0.004370	0.004459
RS	30	0.776264	6.074502	163.441289	0.004542	0.004631
RS	31	0.842011	6.074502	173.864957	0.004831	0.004927
RS	32	0.912692	5.625848	199.446144	0.005542	0.005669
RS	33	0.988675	5.625848	211.599372	0.005880	0.006049
RS	34	1.070360	4.898353	257.281489	0.007149	0.007389
RS	35	1.158174	4.898353	271.743892	0.007551	0.007866
RS	36	1.252577	4.157731	337.077962	0.009367	0.009799
RS	37	1.354062	4.157731	353.691137	0.009828	0.010364
RS	38	1.463163	3.542297	433.750602	0.012053	0.012755
RS	39	1.580449	3.542297	451.114062	0.012535	0.013360
RS	40	1.706536	3.101156	533.139329	0.014815	0.015829
RS	41	1.842083	3.101156	548.524877	0.015242	0.016373
RS	42	1.987800	2.828262	615.283809	0.017097	0.018386
RS	43	2.144450	2.828262	625.556696	0.017383	0.018746
RS	44	2.312855	2.692682	664.173171	0.018456	0.019894
RS	45	2.493895	2.692682	667.186901	0.018540	0.019991
RS	46	2.688518	2.659761	674.744278	0.018750	0.020181
RS	47	2.897745	2.659761	670.015403	0.018618	0.020008
RS	48	3.122670	2.697712	652.473970	0.018131	0.019435
RS	49	3.364472	2.697712	640.788368	0.017806	0.019038
RS	50	3.624416	2.779900	607.489506	0.016881	0.018002
RS	51	3.903864	2.779900	590.135111	0.016399	0.017440
RS	52	4.204280	2.886478	549.079587	0.015258	0.016194
RS	53	4.527236	2.886478	527.378188	0.014655	0.015521
RS	54	4.874424	3.074030	473.449166	0.013156	0.013925
RS	55	5.247662	3.074030	450.489801	0.012518	0.013231
RS	56	5.648905	3.074030	424.732314	0.011802	0.012461
RS	57	6.080254	3.074030	396.520021	0.011018	0.011625
RS	58	6.543967	4.584423	252.107218	0.007006	0.007487
RS	59	7.042473	4.584423	243.343124	0.006762	0.007213
RS	60	7.578383	4.584423	232.987548	0.006474	0.006892
RS	61	8.154504	4.584423	221.136636	0.006145	0.006528
RS	62	8.773851	4.584423	207.930156	0.005778	0.006126
RS	63	9.439668	4.584423	1392.545762	0.038696	0.040820
PA	4+25*2+4+6 0.053997330 0.020822994 9.439668491 0.724358847 0.158922520 0.197443485 0.261904343 0.349449345 0.472152751 0.667046411 0.975266712 1.425986792 2.034834275 2.859131571 3.949505087 5.117793040 5.930847277 6.074501976 5.625848315 4.898353474 4.157731422 3.542297162 3.101156151 2.828262184 2.692682181 2.659760613 2.697712310 2.779899638 2.886478440 3.074029964 4.584423236
//
IT	4834
RD	18
LK	-238223.004033
QD	-336.548938 -> -318.017606
RI	0.0197130636
TR	0.053051	0.021095
MT	9.523138
MM	C_pi: 1.908707, n_recomb: 37151.586577
RS	0	0.000000	0.771776	353.050132	0.009503	0.000663
RS	1	0.007518	0.771776	375.806268	0.010115	0.005068
RS	2	0.015601	0.771776	399.727821	0.010759	0.009275
RS	3	0.024292	0.771776	424.827719	0.011435	0.011289
RS	4	0.033636	0.159563	2128.458768	0.057291	0.054067
RS	5	0.043683	0.159563	2144.036941	0.057711	0.054346
RS	6	0.054485	0.199323	1732.860779	0.046643	0.044290
RS	7	0.066100	0.199323	1754.093550	0.047214	0.045161
RS	8	0.078587	0.264029	1345.328476	0.036212	0.034901
RS	9	0.092013	0.264029	1372.353707	0.036939	0.035916
RS	10	0.106449	0.351000	1056.496256	0.028437	0.027810
RS	11	0.121970	0.351000	1085.181619	0.029210	0.028861
RS	12	0.138657	0.472071	831.324097	0.022377	0.022246
RS	13	0.156600	0.472071	859.436550	0.023133	0.023223
RS	14	0.175891	0.664807	633.049134	0.017040	0.017185
RS	15	0.196632	0.664807	659.114296	0.017741	0.017992
RS	16	0.218933	0.971409	471.181350	0.012683	0.012904
RS	17	0.242910	0.971409	493.926085	0.013295	0.013569
RS	18	0.268690	1.422375	354.530133	0.009543	0.009788
RS	19	0.296409	1.422375	373.667565	0.010058	0.010366
RS	20	0.326211	2.035499	275.727135	0.007422	0.007719
RS	21	0.358253	2.035499	291.755816	0.007853	0.008222
RS	22	0.392705	2.874796	218.903265	0.005892	0.006230
RS	23	0.429746	2.874796	232.328747	0.006254	0.006615
RS	24	0.469573	4.002975	177.281834	0.004772	0.005063
RS	25	0.512393	4.002975	188.593978	0.005076	0.005333
RS	26	0.558433	5.233178	153.564805	0.004133	0.004325
RS	27	0.607934	5.233178	163.585371	0.004403	0.004548
RS	28	0.661157	6.106034	149.361769	0.004020	0.004134
RS	29	0.718381	6.106034	159.135749	0.004283	0.004370
RS	30	0.779907	6.274561	164.906450	0.004439	0.004524
RS	31	0.846058	6.274561	175.501151	0.004724	0.004812
RS	32	0.917183	5.810841	201.428949	0.005422	0.005538
RS	33	0.993655	5.810841	213.812445	0.005755	0.005909
RS	34	1.075876	5.047566	260.725646	0.007018	0.007235
RS	35	1.164278	5.047566	275.542579	0.007417	0.007702
RS	36	1.259327	4.269278	343.210163	0.009238	0.009631
RS	37	1.361521	4.269278	360.358796	0.009700	0.010187
RS	38	1.471398	3.623148	443.952846	0.011950	0.012591
RS	39	1.589536	3.623148	462.040432	0.012437	0.013192
RS	40	1.716556	3.160361	548.426272	0.014762	0.015695
RS	41	1.853125	3.160361	564.635781	0.015198	0.016242
RS	42	1.999961	2.873716	635.655966	0.017110	0.018304
RS	43	2.157836	2.873716	646.679408	0.017407	0.018675
RS	44	2.327580	2.730328	688.433838	0.018530	0.019873
RS	45	2.510086	2.730328	691.957179	0.018625	0.019986
RS	46	2.706312	2.693818	700.999011	0.018869	0.020214
RS	47	2.917291	2.693818	696.458797	0.018746	0.020058
RS	48	3.144132	2.731049	678.885136	0.018273	0.019506
RS	49	3.388026	2.731049	667.076658	0.017956	0.019124
RS	50	3.650256	2.814336	632.732227	0.017031	0.018096
RS	51	3.932200	2.814336	614.993863	0.016554	0.017547
RS	52	4.235342	2.923148	572.358933	0.015406	0.016300
RS	53	4.561273	2.923148	550.068211	0.014806	0.015636
RS	54	4.911708	3.116232	493.648922	0.013287	0.014025
RS	55	5.288489	3.116232	470.056722	0.012652	0.013338
RS	56	5.693596	3.116232	443.519222	0.011938	0.012574
RS	57	6.129159	3.116232	414.386585	0.011154	0.011741
RS	58	6.597468	4.709702	260.351504	0.007008	0.007467
RS	59	7.100984	4.709702	251.837843	0.006779	0.007211
RS	60	7.642355	4.709702	241.668103	0.006505	0.006907
RS	61	8.224426	4.709702	229.928797	0.006189	0.006560
RS	62	8.850257	4.709702	216.751180	0.005834	0.006172
RS	63	9.523138	4.709702	1479.907252	0.039834	0.041947
PA	4+25*2+4+6 0.053051325 0.021095292 9.523138460 0.771775526 0.159562711 0.199323158 0.264029398 0.351000008 0.472071475 0.664807340 0.971408944 1.422374826 2.035498920 2.874796350 4.002974912 5.233177852 6.106033561 6.274560771 5.810841344 5.047566080 4.269278225 3.623147570 3.160360724 2.873716090 2.730328209 2.693817540 2.731048575 2.814336347 2.923147961 3.116232149 4.709701774
//
IT	4387
RD	19
LK	-238186.529553
QD	-323.825158 -> -306.610639
RI	0.0183485356
TR	0.052160	0.021360
MT	9.602551
MM	C_pi: 1.944388, n_recomb: 38296.461256
RS	0	0.000000	0.820639	342.782499	0.008951	0.000633
RS	1	0.007532	0.820639	365.137816	0.009535	0.004828
RS	2	0.015631	0.820639	388.674645	0.010149	0.008813
RS	3	0.024341	0.820639	413.412475	0.010795	0.010707
RS	4	0.033706	0.160124	2195.811621	0.057337	0.054324
RS	5	0.043777	0.160124	2212.328119	0.057768	0.054530
RS	6	0.054606	0.201146	1778.715959	0.046446	0.044176
RS	7	0.066251	0.201146	1801.441976	0.047039	0.045045
RS	8	0.078773	0.266108	1384.018953	0.036140	0.034863
RS	9	0.092239	0.266108	1412.370280	0.036880	0.035878
RS	10	0.106718	0.352570	1091.302111	0.028496	0.027877
RS	11	0.122288	0.352570	1121.144788	0.029275	0.028921
RS	12	0.139031	0.472113	862.724752	0.022528	0.022386
RS	13	0.157035	0.472113	891.898171	0.023289	0.023361
RS	14	0.176395	0.662779	659.000585	0.017208	0.017338
RS	15	0.197213	0.662779	686.074508	0.017915	0.018148
RS	16	0.219599	0.967711	490.788108	0.012815	0.013023
RS	17	0.243672	0.967711	514.445059	0.013433	0.013694
RS	18	0.269557	1.418577	368.823474	0.009631	0.009864
RS	19	0.297392	1.418577	388.730313	0.010151	0.010447
RS	20	0.327324	2.035192	286.126325	0.007471	0.007757
RS	21	0.359510	2.035192	302.777589	0.007906	0.008264
RS	22	0.394121	2.888055	226.117501	0.005904	0.006232
RS	23	0.431338	2.888055	240.017782	0.006267	0.006620
RS	24	0.471359	4.052068	181.796251	0.004747	0.005030
RS	25	0.514394	4.052068	193.438515	0.005051	0.005302
RS	26	0.560670	5.342874	156.207142	0.004079	0.004266
RS	27	0.610432	5.342874	166.448429	0.004346	0.004488
RS	28	0.663942	6.276018	151.007380	0.003943	0.004054
RS	29	0.721482	6.276018	160.945697	0.004203	0.004286
RS	30	0.783357	6.471072	166.282723	0.004342	0.004423
RS	31	0.849892	6.471072	177.039049	0.004623	0.004705
RS	32	0.921438	5.993860	203.249817	0.005307	0.005415
RS	33	0.998373	5.993860	215.849189	0.005636	0.005776
RS	34	1.081103	5.195791	263.890323	0.006891	0.007088
RS	35	1.170064	5.195791	279.041641	0.007286	0.007545
RS	36	1.265725	4.380365	348.906198	0.009111	0.009468
RS	37	1.368592	4.380365	366.566698	0.009572	0.010015
RS	38	1.479207	3.703825	453.549216	0.011843	0.012429
RS	39	1.598154	3.703825	472.340774	0.012334	0.013025
RS	40	1.726059	3.219488	562.984861	0.014701	0.015559
RS	41	1.863599	3.219488	580.011024	0.015145	0.016109
RS	42	2.011498	2.919045	655.277825	0.017111	0.018218
RS	43	2.170537	2.919045	667.062401	0.017418	0.018599
RS	44	2.341554	2.767678	712.031565	0.018593	0.019846
RS	45	2.525453	2.767678	716.089301	0.018699	0.019974
RS	46	2.723203	2.727312	726.743921	0.018977	0.020241
RS	47	2.935848	2.727312	722.422460	0.018864	0.020101
RS	48	3.164509	2.763481	704.953033	0.018408	0.019573
RS	49	3.410393	2.763481	693.048827	0.018097	0.019205
RS	50	3.674797	2.847481	657.774829	0.017176	0.018187
RS	51	3.959116	2.847481	639.672083	0.016703	0.017650
RS	52	4.264850	2.958119	595.542520	0.015551	0.016404
RS	53	4.593612	2.958119	572.673320	0.014954	0.015749
RS	54	4.947137	3.156141	513.826463	0.013417	0.014124
RS	55	5.327289	3.156141	489.602621	0.012785	0.013444
RS	56	5.736075	3.156141	462.286647	0.012071	0.012685
RS	57	6.175650	3.156141	432.235506	0.011287	0.011855
RS	58	6.648334	4.830608	268.514496	0.007011	0.007451
RS	59	7.156621	4.830608	260.248387	0.006796	0.007211
RS	60	7.703193	4.830608	250.264481	0.006535	0.006923
RS	61	8.290932	4.830608	238.639838	0.006231	0.006590
RS	62	8.922940	4.830608	225.497264	0.005888	0.006216
RS	63	9.602551	4.830608	1567.833128	0.040939	0.043042
PA	4+25*2+4+6 0.052160471 0.021359572 9.602551228 0.820639324 0.160124374 0.201145830 0.266107740 0.352569937 0.472112894 0.662778509 0.967710725 1.418576676 2.035192210 2.888054821 4.052068403 5.342874478 6.276017640 6.471071635 5.993859882 5.195790581 4.380365058 3.703825435 3.219488490 2.919045435 2.767677745 2.727312483 2.763481496 2.847481243 2.958118654 3.156141399 4.830607641
//
IT	4326
RD	20
LK	-238152.638490
QD	-311.907041 -> -295.893836
RI	0.0171149912
TR	0.051320	0.021616
MT	9.678267
MM	C_pi: 1.978981, n_recomb: 39421.698980
RS	0	0.000000	0.871045	332.903796	0.008445	0.000605
RS	1	0.007545	0.871045	354.848700	0.009001	0.004604
RS	2	0.015660	0.871045	377.986186	0.009588	0.008384
RS	3	0.024387	0.871045	402.341530	0.010206	0.010168
RS	4	0.033772	0.160618	2262.357705	0.057389	0.054576
RS	5	0.043866	0.160618	2279.772902	0.057830	0.054715
RS	6	0.054721	0.202911	1823.194424	0.046248	0.044058
RS	7	0.066395	0.202911	1847.402575	0.046863	0.044928
RS	8	0.078950	0.268137	1421.575688	0.036061	0.034821
RS	9	0.092452	0.268137	1451.242049	0.036813	0.035836
RS	10	0.106973	0.354148	1125.177122	0.028542	0.027934
RS	11	0.122590	0.354148	1156.166243	0.029328	0.028971
RS	12	0.139385	0.472262	893.463963	0.022664	0.022515
RS	13	0.157448	0.472262	923.684317	0.023431	0.023487
RS	14	0.176873	0.660942	684.575687	0.017365	0.017481
RS	15	0.197764	0.660942	712.643472	0.018077	0.018296
RS	16	0.220231	0.964173	510.209742	0.012942	0.013138
RS	17	0.244393	0.964173	534.767757	0.013565	0.013814
RS	18	0.270379	1.414651	383.036960	0.009716	0.009939
RS	19	0.298325	1.414651	403.706556	0.010241	0.010526
RS	20	0.328380	2.034051	296.498811	0.007521	0.007797
RS	21	0.360703	2.034051	313.769196	0.007959	0.008307
RS	22	0.395464	2.899160	233.317169	0.005918	0.006236
RS	23	0.432848	2.899160	247.689960	0.006283	0.006627
RS	24	0.473053	4.097111	186.287918	0.004726	0.005000
RS	25	0.516292	4.097111	198.257517	0.005029	0.005274
RS	26	0.562793	5.447166	158.816067	0.004029	0.004210
RS	27	0.612803	5.447166	169.274082	0.004294	0.004433
RS	28	0.666586	6.440876	152.606607	0.003871	0.003979
RS	29	0.724427	6.440876	162.703649	0.004127	0.004208
RS	30	0.786633	6.663986	167.580327	0.004251	0.004329
RS	31	0.853532	6.663986	178.489755	0.004528	0.004605
RS	32	0.925479	6.174789	204.926880	0.005198	0.005298
RS	33	1.002854	6.174789	217.728969	0.005523	0.005650
RS	34	1.086068	5.342952	266.800900	0.006768	0.006948
RS	35	1.175560	5.342952	282.267701	0.007160	0.007395
RS	36	1.271805	4.490925	354.199242	0.008985	0.009310
RS	37	1.375312	4.490925	372.348815	0.009445	0.009849
RS	38	1.486629	3.784255	462.578220	0.011734	0.012270
RS	39	1.606345	3.784255	482.053292	0.012228	0.012862
RS	40	1.735094	3.278476	576.849293	0.014633	0.015423
RS	41	1.873558	3.278476	594.683046	0.015085	0.015975
RS	42	2.022469	2.964205	674.171752	0.017102	0.018128
RS	43	2.182615	2.964205	686.725317	0.017420	0.018518
RS	44	2.354846	2.804715	734.973272	0.018644	0.019815
RS	45	2.540071	2.804715	739.587447	0.018761	0.019956
RS	46	2.739273	2.760262	751.973542	0.019075	0.020263
RS	47	2.953504	2.760262	747.898779	0.018972	0.020138
RS	48	3.183901	2.795065	730.663835	0.018535	0.019635
RS	49	3.431681	2.795065	718.689716	0.018231	0.019281
RS	50	3.698157	2.879430	682.598535	0.017315	0.018276
RS	51	3.984740	2.879430	664.150489	0.016847	0.017750
RS	52	4.292946	2.991529	618.609651	0.015692	0.016507
RS	53	4.624407	2.991529	595.173004	0.015098	0.015859
RS	54	4.980878	3.193951	533.961971	0.013545	0.014222
RS	55	5.364246	3.193951	509.108364	0.012914	0.013548
RS	56	5.776540	3.193951	481.016228	0.012202	0.012794
RS	57	6.219943	3.193951	450.049276	0.011416	0.011966
RS	58	6.696802	4.947401	276.590295	0.007016	0.007437
RS	59	7.209641	4.947401	268.569385	0.006813	0.007211
RS	60	7.761176	4.947401	258.771604	0.006564	0.006938
RS	61	8.354326	4.947401	247.264736	0.006272	0.006619
RS	62	8.992231	4.947401	234.163204	0.005940	0.006258
RS	63	9.678267	4.947401	1656.203788	0.042012	0.044105
PA	4+25*2+4+6 0.051319951 0.021616022 9.678267145 0.871044527 0.160618150 0.202911219 0.268136712 0.354147560 0.472262374 0.660942331 0.964173322 1.414650676 2.034050954 2.899160013 4.097111309 5.447166351 6.440876105 6.663986311 6.174788735 5.342951860 4.490925229 3.784254612 3.278475737 2.964204890 2.804714693 2.760261543 2.795064865 2.879430261 2.991528726 3.193951023 4.947400769
//
IT	4100
RD	21
LK	-238121.105638
QD	-300.725110 -> -285.810187
RI	0.0159949053
TR	0.050525	0.021865
MT	9.750667
MM	C_pi: 2.012551, n_recomb: 40527.381898
RS	0	0.000000	0.923088	323.367302	0.007979	0.000578
RS	1	0.007558	0.923088	344.893987	0.008510	0.004394
RS	2	0.015687	0.923088	367.619957	0.009071	0.007983
RS	3	0.024431	0.923088	391.575590	0.009662	0.009666
RS	4	0.033835	0.161052	2328.093684	0.057445	0.054822
RS	5	0.043950	0.161052	2346.369708	0.057896	0.054899
RS	6	0.054830	0.204622	1866.359552	0.046052	0.043940
RS	7	0.066531	0.204622	1892.036938	0.046685	0.044811
RS	8	0.079118	0.270114	1458.060450	0.035977	0.034774
RS	9	0.092655	0.270114	1489.029039	0.036741	0.035789
RS	10	0.107216	0.355724	1158.159762	0.028577	0.027982
RS	11	0.122877	0.355724	1190.283566	0.029370	0.029012
RS	12	0.139722	0.472506	923.545258	0.022788	0.022633
RS	13	0.157840	0.472506	954.798476	0.023559	0.023602
RS	14	0.177327	0.659286	709.760799	0.017513	0.017617
RS	15	0.198287	0.659286	738.807496	0.018230	0.018434
RS	16	0.220831	0.960801	529.431748	0.013064	0.013247
RS	17	0.245080	0.960801	554.879347	0.013691	0.013928
RS	18	0.271160	1.410646	397.159862	0.009800	0.010012
RS	19	0.299212	1.410646	418.585167	0.010328	0.010603
RS	20	0.329384	2.032212	306.836977	0.007571	0.007837
RS	21	0.361837	2.032212	324.722687	0.008012	0.008350
RS	22	0.396742	2.908350	240.499058	0.005934	0.006242
RS	23	0.434285	2.908350	255.341953	0.006300	0.006636
RS	24	0.474666	4.138447	190.755217	0.004707	0.004974
RS	25	0.518099	4.138447	203.049391	0.005010	0.005250
RS	26	0.564814	5.546325	161.393348	0.003982	0.004159
RS	27	0.615060	5.546325	172.064379	0.004246	0.004381
RS	28	0.669103	6.600805	154.162094	0.003804	0.003909
RS	29	0.727231	6.600805	164.412653	0.004057	0.004135
RS	30	0.789753	6.853342	168.806875	0.004165	0.004240
RS	31	0.856999	6.853342	179.861620	0.004438	0.004510
RS	32	0.929328	6.353618	206.473808	0.005095	0.005187
RS	33	1.007124	6.353618	219.466484	0.005415	0.005532
RS	34	1.090799	5.488982	269.481292	0.006649	0.006813
RS	35	1.180799	5.488982	285.245925	0.007038	0.007252
RS	36	1.277600	4.600910	359.120437	0.008861	0.009158
RS	37	1.381718	4.600910	377.737174	0.009321	0.009689
RS	38	1.493705	3.864388	471.075682	0.011624	0.012114
RS	39	1.614155	3.864388	491.213710	0.012121	0.012702
RS	40	1.743709	3.337282	590.052763	0.014559	0.015287
RS	41	1.883055	3.337282	608.683583	0.015019	0.015841
RS	42	2.032932	3.009169	692.360710	0.017084	0.018036
RS	43	2.194137	3.009169	705.688665	0.017413	0.018435
RS	44	2.367526	2.841437	757.268154	0.018685	0.019779
RS	45	2.554019	2.841437	762.458198	0.018813	0.019933
RS	46	2.754607	2.792693	776.684469	0.019164	0.020281
RS	47	2.970355	2.792693	772.882253	0.019071	0.020170
RS	48	3.202410	2.825863	756.004919	0.018654	0.019694
RS	49	3.452002	2.825863	743.985433	0.018358	0.019353
RS	50	3.720459	2.910285	707.185885	0.017450	0.018361
RS	51	4.009206	2.910285	688.411108	0.016986	0.017846
RS	52	4.319775	3.023516	641.541139	0.015830	0.016607
RS	53	4.653818	3.023516	617.548159	0.015238	0.015966
RS	54	5.013106	3.229856	554.035738	0.013671	0.014319
RS	55	5.399550	3.229856	528.554971	0.013042	0.013651
RS	56	5.815200	3.229856	499.689788	0.012330	0.012900
RS	57	6.262265	3.229856	467.810597	0.011543	0.012074
RS	58	6.743119	5.060359	284.572924	0.007022	0.007424
RS	59	7.260315	5.060359	276.795323	0.006830	0.007212
RS	60	7.816600	5.060359	267.184218	0.006593	0.006953
RS	61	8.414928	5.060359	255.798293	0.006312	0.006647
RS	62	9.058478	5.060359	242.743660	0.005990	0.006298
RS	63	9.750667	5.060359	1744.902496	0.043055	0.045137
PA	4+25*2+4+6 0.050525241 0.021864737 9.750666597 0.923087845 0.161051795 0.204621859 0.270114412 0.355724137 0.472506483 0.659286156 0.960800569 1.410646499 2.032212003 2.908350389 4.138446739 5.546325126 6.600805258 6.853341658 6.353617913 5.488981959 4.600909589 3.864387659 3.337282358 3.009169340 2.841436807 2.792692595 2.825862994 2.910284751 3.023515935 3.229855619 5.060359117
//
IT	4316
RD	22
LK	-238091.729026
QD	-290.217618 -> -276.308832
RI	0.0149745689
TR	0.049772	0.022106
MT	9.820055
MM	C_pi: 2.045154, n_recomb: 41613.595095
RS	0	0.000000	0.976848	314.142185	0.007549	0.000554
RS	1	0.007570	0.976848	335.244744	0.008056	0.004198
RS	2	0.015713	0.976848	357.549493	0.008592	0.007609
RS	3	0.024472	0.976848	381.091297	0.009158	0.009199
RS	4	0.033895	0.161432	2393.006543	0.057505	0.055064
RS	5	0.044030	0.161432	2412.107417	0.057964	0.055084
RS	6	0.054933	0.206279	1908.276307	0.045857	0.043822
RS	7	0.066661	0.206279	1935.408020	0.046509	0.044694
RS	8	0.079277	0.272038	1493.533818	0.035891	0.034724
RS	9	0.092849	0.272038	1525.790053	0.036666	0.035740
RS	10	0.107447	0.357296	1190.271009	0.028603	0.028022
RS	11	0.123150	0.357296	1223.517090	0.029402	0.029046
RS	12	0.140043	0.472833	952.972807	0.022901	0.022741
RS	13	0.158214	0.472833	985.244707	0.023676	0.023707
RS	14	0.177760	0.657798	734.542988	0.017652	0.017744
RS	15	0.198786	0.657798	764.553560	0.018373	0.018564
RS	16	0.221404	0.957596	548.438434	0.013179	0.013352
RS	17	0.245734	0.957596	574.763769	0.013812	0.014038
RS	18	0.271905	1.406604	411.181546	0.009881	0.010084
RS	19	0.300058	1.406604	433.355107	0.010414	0.010679
RS	20	0.330342	2.029789	317.133353	0.007621	0.007877
RS	21	0.362919	2.029789	335.630244	0.008065	0.008393
RS	22	0.397961	2.915843	247.658950	0.005951	0.006250
RS	23	0.435656	2.915843	262.969357	0.006319	0.006647
RS	24	0.476205	4.176391	195.195948	0.004691	0.004950
RS	25	0.519823	4.176391	207.811899	0.004994	0.005228
RS	26	0.566743	5.640648	163.938950	0.003940	0.004112
RS	27	0.617214	5.640648	174.819433	0.004201	0.004334
RS	28	0.671507	6.755883	155.678350	0.003741	0.003843
RS	29	0.729909	6.755883	166.077694	0.003991	0.004067
RS	30	0.792732	7.039143	169.969390	0.004084	0.004156
RS	31	0.860311	7.039143	181.162336	0.004353	0.004421
RS	32	0.933005	6.530307	207.903177	0.004996	0.005082
RS	33	1.011202	6.530307	221.075254	0.005313	0.005419
RS	34	1.095319	5.633835	271.951325	0.006535	0.006685
RS	35	1.185803	5.633835	287.997236	0.006921	0.007115
RS	36	1.283137	4.710262	363.698173	0.008740	0.009010
RS	37	1.387839	4.710262	382.761035	0.009198	0.009534
RS	38	1.500467	3.944183	479.073642	0.011512	0.011962
RS	39	1.621620	3.944183	499.854061	0.012012	0.012545
RS	40	1.751945	3.395866	602.626829	0.014481	0.015152
RS	41	1.892135	3.395866	622.042932	0.014948	0.015707
RS	42	2.042937	3.053906	709.868267	0.017059	0.017942
RS	43	2.205155	3.053906	723.973716	0.017398	0.018349
RS	44	2.379652	2.877835	778.926219	0.018718	0.019739
RS	45	2.567359	2.877835	784.709058	0.018857	0.019906
RS	46	2.769275	2.824620	800.875216	0.019246	0.020294
RS	47	2.986476	2.824620	797.369288	0.019161	0.020198
RS	48	3.220119	2.855922	780.965548	0.018767	0.019749
RS	49	3.471448	2.855922	768.923898	0.018478	0.019421
RS	50	3.741802	2.940124	731.521015	0.017579	0.018444
RS	51	4.032622	2.940124	712.437464	0.017120	0.017938
RS	52	4.345457	3.054199	664.317534	0.015964	0.016704
RS	53	4.681973	3.054199	639.779544	0.015374	0.016071
RS	54	5.043963	3.264015	574.029485	0.013794	0.014414
RS	55	5.433355	3.264015	547.924726	0.013167	0.013752
RS	56	5.852223	3.264015	518.290263	0.012455	0.013004
RS	57	6.302799	3.264015	485.503142	0.011667	0.012180
RS	58	6.787484	5.169725	292.456544	0.007028	0.007413
RS	59	7.308858	5.169725	284.920730	0.006847	0.007214
RS	60	7.869700	5.169725	275.497059	0.006620	0.006967
RS	61	8.472998	5.169725	264.235281	0.006350	0.006674
RS	62	9.121964	5.169725	251.233275	0.006037	0.006337
RS	63	9.820055	5.169725	1833.817360	0.044068	0.046138
PA	4+25*2+4+6 0.049772495 0.022105889 9.820055439 0.976847543 0.161432394 0.206279010 0.272038178 0.357296198 0.472832955 0.657797918 0.957596300 1.406603881 2.029789417 2.915843321 4.176390605 5.640648134 6.755883037 7.039142970 6.530306582 5.633835300 4.710261575 3.944183231 3.395865957 3.053906145 2.877834912 2.824620466 2.855922499 2.940123763 3.054198721 3.264015374 5.169724747
//
IT	4163
RD	23
LK	-238064.328426
QD	-280.329826 -> -267.344504
RI	0.0140418575
TR	0.049058	0.022339
MT	9.886810
MM	C_pi: 2.076853, n_recomb: 42680.341511
RS	0	0.000000	1.032419	305.198628	0.007151	0.000530
RS	1	0.007581	1.032419	325.872562	0.007635	0.004013
RS	2	0.015737	1.032419	347.748274	0.008148	0.007257
RS	3	0.024512	1.032419	370.864563	0.008689	0.008761
RS	4	0.033952	0.161767	2457.079489	0.057569	0.055301
RS	5	0.044107	0.161767	2476.971363	0.058035	0.055267
RS	6	0.055032	0.207885	1948.999162	0.045665	0.043704
RS	7	0.066786	0.207885	1977.568948	0.046334	0.044579
RS	8	0.079430	0.273909	1528.039254	0.035802	0.034672
RS	9	0.093033	0.273909	1561.567557	0.036588	0.035689
RS	10	0.107668	0.358857	1221.548525	0.028621	0.028054
RS	11	0.123412	0.358857	1255.903706	0.029426	0.029073
RS	12	0.140349	0.473234	981.747519	0.023002	0.022840
RS	13	0.158571	0.473234	1015.023906	0.023782	0.023802
RS	14	0.178174	0.656468	758.911113	0.017781	0.017864
RS	15	0.199264	0.656468	789.870527	0.018507	0.018686
RS	16	0.221952	0.954558	567.219292	0.013290	0.013453
RS	17	0.246360	0.954558	594.410327	0.013927	0.014143
RS	18	0.272619	1.402558	425.092203	0.009960	0.010153
RS	19	0.300868	1.402558	448.006242	0.010497	0.010752
RS	20	0.331259	2.026866	327.384059	0.007671	0.007918
RS	21	0.363955	2.026866	346.487831	0.008118	0.008437
RS	22	0.399129	2.921833	254.793219	0.005970	0.006260
RS	23	0.436969	2.921833	270.568411	0.006339	0.006659
RS	24	0.477679	4.211165	199.611563	0.004677	0.004929
RS	25	0.521475	4.211165	212.546666	0.004980	0.005209
RS	26	0.568591	5.730354	166.454935	0.003900	0.004068
RS	27	0.619279	5.730354	177.541573	0.004160	0.004290
RS	28	0.673810	6.906273	157.157784	0.003682	0.003782
RS	29	0.732475	6.906273	167.701532	0.003929	0.004003
RS	30	0.795587	7.221429	171.073818	0.004008	0.004077
RS	31	0.863485	7.221429	182.398455	0.004274	0.004338
RS	32	0.936530	6.704847	209.225896	0.004902	0.004982
RS	33	1.015113	6.704847	222.567067	0.005215	0.005313
RS	34	1.099653	5.777496	274.228541	0.006425	0.006563
RS	35	1.190603	5.777496	290.540213	0.006807	0.006985
RS	36	1.288448	4.818969	367.956715	0.008621	0.008868
RS	37	1.393711	4.818969	387.445515	0.009078	0.009385
RS	38	1.506954	4.023618	486.602340	0.011401	0.011813
RS	39	1.628783	4.023618	508.004699	0.011903	0.012392
RS	40	1.759847	3.454218	614.599017	0.014400	0.015018
RS	41	1.900849	3.454218	634.787555	0.014873	0.015575
RS	42	2.052540	3.098420	726.713207	0.017027	0.017846
RS	43	2.215731	3.098420	741.597254	0.017376	0.018261
RS	44	2.391294	2.913928	799.954772	0.018743	0.019696
RS	45	2.580168	2.913928	806.345053	0.018893	0.019876
RS	46	2.783360	2.856089	824.541004	0.019319	0.020304
RS	47	3.001958	2.856089	821.353265	0.019244	0.020221
RS	48	3.237127	2.885311	805.533524	0.018874	0.019800
RS	49	3.490126	2.885311	793.491666	0.018592	0.019484
RS	50	3.762306	2.969052	755.584989	0.017703	0.018524
RS	51	4.055120	2.969052	736.210287	0.017249	0.018027
RS	52	4.370134	3.083708	686.919012	0.016095	0.016800
RS	53	4.709030	3.083708	661.847453	0.015507	0.016173
RS	54	5.073618	3.296610	593.922837	0.013916	0.014509
RS	55	5.465848	3.296610	567.197968	0.013289	0.013850
RS	56	5.887813	3.296610	536.798790	0.012577	0.013106
RS	57	6.341770	3.296610	503.108924	0.011788	0.012283
RS	58	6.830142	5.275784	300.233997	0.007034	0.007403
RS	59	7.355539	5.275784	292.938819	0.006864	0.007216
RS	60	7.920769	5.275784	283.703578	0.006647	0.006981
RS	61	8.528850	5.275784	272.569248	0.006386	0.006699
RS	62	9.183032	5.275784	259.625553	0.006083	0.006373
RS	63	9.886810	5.275784	1922.829746	0.045052	0.047111
PA	4+25*2+4+6 0.049057839 0.022339454 9.886810119 1.032419479 0.161766628 0.207884859 0.273908840 0.358856807 0.473234169 0.656467989 0.954557968 1.402558092 2.026865939 2.921833088 4.211165449 5.730354029 6.906273492 7.221429126 6.704846504 5.777495746 4.818969318 4.023617875 3.454218153 3.098419754 2.913928058 2.856089063 2.885311039 2.969051811 3.083708123 3.296609582 5.275784242
//
IT	4622
RD	24
LK	-238038.741838
QD	-271.012878 -> -258.876645
RI	0.0131864763
TR	0.048379	0.022566
MT	9.951020
MM	C_pi: 2.107675, n_recomb: 43727.863356
RS	0	0.000000	1.089915	296.508907	0.006781	0.000508
RS	1	0.007592	1.089915	316.750634	0.007244	0.003839
RS	2	0.015761	1.089915	338.190796	0.007734	0.006927
RS	3	0.024550	1.089915	360.871631	0.008253	0.008351
RS	4	0.034006	0.162060	2520.304015	0.057636	0.055533
RS	5	0.044180	0.162060	2540.954587	0.058108	0.055449
RS	6	0.055127	0.209441	1988.578897	0.045476	0.043587
RS	7	0.066904	0.209441	2018.569320	0.046162	0.044465
RS	8	0.079576	0.275724	1561.631060	0.035712	0.034619
RS	9	0.093210	0.275724	1596.414536	0.036508	0.035637
RS	10	0.107879	0.360402	1252.016999	0.028632	0.028081
RS	11	0.123662	0.360402	1287.467532	0.029443	0.029094
RS	12	0.140643	0.473699	1009.878373	0.023095	0.022930
RS	13	0.158913	0.473699	1044.144925	0.023878	0.023890
RS	14	0.178571	0.655283	782.858585	0.017903	0.017977
RS	15	0.199721	0.655283	814.751759	0.018632	0.018801
RS	16	0.222476	0.951681	585.763673	0.013396	0.013550
RS	17	0.246960	0.951681	613.808095	0.014037	0.014243
RS	18	0.273302	1.398524	438.885415	0.010037	0.010222
RS	19	0.301644	1.398524	462.531859	0.010578	0.010824
RS	20	0.332138	2.023525	337.582004	0.007720	0.007959
RS	21	0.364947	2.023525	357.287985	0.008171	0.008481
RS	22	0.400247	2.926461	261.899896	0.005989	0.006271
RS	23	0.438227	2.926461	278.137015	0.006361	0.006673
RS	24	0.479091	4.243021	204.000150	0.004665	0.004911
RS	25	0.523057	4.243021	217.251701	0.004968	0.005193
RS	26	0.570361	5.815671	168.941613	0.003863	0.004027
RS	27	0.621257	5.815671	180.231210	0.004122	0.004249
RS	28	0.676017	7.052082	158.602789	0.003627	0.003724
RS	29	0.734934	7.052082	169.286840	0.003871	0.003943
RS	30	0.798325	7.400151	172.126370	0.003936	0.004003
RS	31	0.866528	7.400151	183.576735	0.004198	0.004259
RS	32	0.939910	6.877133	210.453190	0.004813	0.004887
RS	33	1.018863	6.877133	223.953964	0.005122	0.005212
RS	34	1.103810	5.919865	276.330535	0.006319	0.006445
RS	35	1.195206	5.919865	292.893444	0.006698	0.006860
RS	36	1.293542	4.926944	371.921164	0.008505	0.008731
RS	37	1.399344	4.926944	391.816584	0.008960	0.009241
RS	38	1.513178	4.102619	493.691934	0.011290	0.011667
RS	39	1.635655	4.102619	515.695995	0.011793	0.012243
RS	40	1.767431	3.512263	626.002285	0.014316	0.014885
RS	41	1.909211	3.512263	646.949528	0.014795	0.015443
RS	42	2.061756	3.142650	742.922333	0.016990	0.017749
RS	43	2.225883	3.142650	758.584185	0.017348	0.018171
RS	44	2.402471	2.949669	820.371209	0.018761	0.019650
RS	45	2.592465	2.949669	827.381233	0.018921	0.019842
RS	46	2.796885	2.887072	847.688196	0.019386	0.020310
RS	47	3.016824	2.887072	844.838447	0.019320	0.020240
RS	48	3.253462	2.914027	829.705890	0.018974	0.019849
RS	49	3.508067	2.914027	817.684331	0.018699	0.019544
RS	50	3.782001	2.997085	779.370896	0.017823	0.018601
RS	51	4.076734	2.997085	759.721665	0.017374	0.018113
RS	52	4.393843	3.112084	709.335142	0.016222	0.016893
RS	53	4.735028	3.112084	683.741050	0.015636	0.016272
RS	54	5.102117	3.327711	613.704262	0.014035	0.014601
RS	55	5.497076	3.327711	586.363230	0.013409	0.013947
RS	56	5.922022	3.327711	555.204056	0.012697	0.013205
RS	57	6.379231	3.327711	520.616876	0.011906	0.012383
RS	58	6.871152	5.378659	307.902211	0.007041	0.007394
RS	59	7.400422	5.378659	300.846637	0.006880	0.007218
RS	60	7.969875	5.378659	291.800818	0.006673	0.006995
RS	61	8.582563	5.378659	280.797110	0.006421	0.006724
RS	62	9.241767	5.378659	267.917167	0.006127	0.006408
RS	63	9.951020	5.378659	2011.851879	0.046008	0.048056
PA	4+25*2+4+6 0.048378892 0.022565890 9.951020225 1.089914971 0.162059630 0.209441058 0.275724318 0.360402415 0.473699019 0.655282903 0.951680846 1.398523940 2.023524921 2.926461427 4.243020998 5.815670548 7.052081791 7.400150847 6.877132904 5.919864743 4.926943632 4.102618581 3.512262972 3.142649740 2.949669374 2.887072047 2.914027228 2.997084630 3.112084416 3.327710533 5.378658667
//
IT	4504
RD	25
LK	-238014.824321
QD	-262.222911 -> -250.868645
RI	0.0123997690
TR	0.047733	0.022785
MT	10.012978
MM	C_pi: 2.137673, n_recomb: 44756.300589
RS	0	0.000000	1.149425	288.057539	0.006436	0.000487
RS	1	0.007603	1.149425	307.864834	0.006879	0.003674
RS	2	0.015784	1.149425	328.864659	0.007348	0.006616
RS	3	0.024586	1.149425	351.102241	0.007845	0.007966
RS	4	0.034058	0.162316	2582.671064	0.057705	0.055759
RS	5	0.044251	0.162316	2604.049812	0.058183	0.055629
RS	6	0.055218	0.210949	2027.071081	0.045291	0.043471
RS	7	0.067018	0.210949	2058.463525	0.045993	0.044352
RS	8	0.079716	0.277486	1594.349402	0.035623	0.034566
RS	9	0.093380	0.277486	1630.370483	0.036428	0.035585
RS	10	0.108082	0.361931	1281.701109	0.028637	0.028103
RS	11	0.123902	0.361931	1318.232875	0.029454	0.029111
RS	12	0.140925	0.474223	1037.368350	0.023178	0.023013
RS	13	0.159242	0.474223	1072.610803	0.023966	0.023970
RS	14	0.178951	0.654238	806.374447	0.018017	0.018084
RS	15	0.200160	0.654238	839.186366	0.018750	0.018909
RS	16	0.222980	0.948969	604.059268	0.013497	0.013643
RS	17	0.247535	0.948969	632.944595	0.014142	0.014339
RS	18	0.273958	1.394536	452.550538	0.010111	0.010289
RS	19	0.302389	1.394536	476.920999	0.010656	0.010894
RS	20	0.332982	2.019844	347.721672	0.007769	0.008000
RS	21	0.365900	2.019844	368.024983	0.008223	0.008525
RS	22	0.401322	2.929894	268.975449	0.006010	0.006283
RS	23	0.439436	2.929894	285.671511	0.006383	0.006688
RS	24	0.480448	4.272187	208.361382	0.004655	0.004894
RS	25	0.524578	4.272187	221.926742	0.004959	0.005178
RS	26	0.572064	5.896834	171.399984	0.003830	0.003988
RS	27	0.623159	5.896834	182.889526	0.004086	0.004211
RS	28	0.678139	7.193451	160.015976	0.003575	0.003670
RS	29	0.737300	7.193451	170.836552	0.003817	0.003887
RS	30	0.800958	7.575399	173.131063	0.003868	0.003932
RS	31	0.869455	7.575399	184.701650	0.004127	0.004184
RS	32	0.943161	7.047204	211.593039	0.004728	0.004797
RS	33	1.022470	7.047204	225.244626	0.005033	0.005116
RS	34	1.107809	6.060938	278.272087	0.006217	0.006333
RS	35	1.199636	6.060938	295.072659	0.006593	0.006741
RS	36	1.298444	5.034168	375.613740	0.008392	0.008599
RS	37	1.404765	5.034168	395.897382	0.008846	0.009103
RS	38	1.519169	4.181167	500.370542	0.011180	0.011526
RS	39	1.642271	4.181167	522.956436	0.011685	0.012098
RS	40	1.774732	3.569996	636.864147	0.014230	0.014754
RS	41	1.917263	3.569996	658.555741	0.014714	0.015313
RS	42	2.070631	3.186595	758.518774	0.016948	0.017652
RS	43	2.235659	3.186595	774.956047	0.017315	0.018081
RS	44	2.413234	2.985074	840.188141	0.018773	0.019602
RS	45	2.604310	2.985074	847.828259	0.018943	0.019805
RS	46	2.809913	2.917601	870.319593	0.019446	0.020313
RS	47	3.031147	2.917601	867.825857	0.019390	0.020256
RS	48	3.269201	2.942122	853.477845	0.019069	0.019894
RS	49	3.525354	2.942122	841.495787	0.018802	0.019601
RS	50	3.800981	3.024301	802.867482	0.017939	0.018675
RS	51	4.097564	3.024301	782.959748	0.017494	0.018196
RS	52	4.416695	3.139434	731.551238	0.016345	0.016984
RS	53	4.760090	3.139434	705.445686	0.015762	0.016369
RS	54	5.129591	3.357459	633.358838	0.014151	0.014693
RS	55	5.527186	3.357459	605.406025	0.013527	0.014042
RS	56	5.955008	3.357459	573.492071	0.012814	0.013302
RS	57	6.415357	3.357459	538.013569	0.012021	0.012480
RS	58	6.910705	5.478581	315.456784	0.007048	0.007386
RS	59	7.443713	5.478581	308.639943	0.006896	0.007221
RS	60	8.017244	5.478581	299.784596	0.006698	0.007008
RS	61	8.634380	5.478581	288.914627	0.006455	0.006747
RS	62	9.298436	5.478581	276.103705	0.006169	0.006442
RS	63	10.012978	5.478581	2100.785092	0.046938	0.048973
PA	4+25*2+4+6 0.047732609 0.022785242 10.012977681 1.149424589 0.162316418 0.210948897 0.277485565 0.361931049 0.474222603 0.654238026 0.948968957 1.394536068 2.019844461 2.929893525 4.272187377 5.896834453 7.193451155 7.575398560 7.047204174 6.060937569 5.034167957 4.181167175 3.569995901 3.186594946 2.985074093 2.917600931 2.942121861 3.024300637 3.139434123 3.357459410 5.478581426
//
CC
CC	Brief Description of the file format:
CC	  CC  comments
CC	  MM  useful-messages
CC	  RD  round-of-iterations
CC	  LL  \log[P(sequence)]
CC	  QD  Q-before-opt Q-after-opt
CC	  TR  \theta_0 \rho_0
CC	  RS  k t_k \lambda_k \pi_k \sum_{l\not=k}A_{kl} A_{kk}
CC	  DC  begin end best-k t_k+\Delta_k max-prob
CC
MM	Version: 0.6.5-r67
MM	pattern:4+25*2+4+6, n:63, n_free_lambdas:28
MM	n_iterations:25, skip:1, max_t:5, theta/rho:5
MM	is_decoding:0
MM	n_seqs:11, sum_L:969695, sum_n:100836
RD	0
LK	0.000000
QD	0.000000 -> 0.000000
RI	inf
TR	0.109801	0.021960
MT	5.000000
MM	C_pi: 1.000000, n_recomb: 21063.366935
RS	0	0.000000	1.000000	133.745511	0.006350	0.000000
RS	1	0.006440	1.000000	141.425735	0.006714	0.000000
RS	2	0.013294	1.000000	149.483693	0.007097	0.000000
RS	3	0.020590	1.000000	157.929586	0.007498	0.000000
RS	4	0.028356	1.000000	166.772667	0.007918	0.000000
RS	5	0.036622	1.000000	176.021023	0.008357	0.000000
RS	6	0.045421	1.000000	185.681321	0.008815	0.000000
RS	7	0.054785	1.000000	195.758535	0.009294	0.000000
RS	8	0.064753	1.000000	206.255641	0.009792	0.000000
RS	9	0.075363	1.000000	217.173278	0.010310	0.000000
RS	10	0.086656	1.000000	228.509381	0.010849	0.000000
RS	11	0.098677	1.000000	240.258784	0.011406	0.000000
RS	12	0.111471	1.000000	252.412784	0.011983	0.000000
RS	13	0.125090	1.000000	264.958680	0.012579	0.000000
RS	14	0.139585	1.000000	277.879283	0.013193	0.000000
RS	15	0.155014	1.000000	291.152395	0.013823	0.000000
RS	16	0.171437	1.000000	304.750268	0.014468	0.000000
RS	17	0.188917	1.000000	318.639046	0.015128	0.000000
RS	18	0.207523	1.000000	332.778203	0.015799	0.000000
RS	19	0.227327	1.000000	347.119970	0.016480	0.000000
RS	20	0.248406	1.000000	361.608787	0.017168	0.000000
RS	21	0.270843	1.000000	376.180774	0.017859	0.000000
RS	22	0.294725	1.000000	390.763253	0.018552	0.000000
RS	23	0.320144	1.000000	405.274329	0.019241	0.000000
RS	24	0.347201	1.000000	419.622568	0.019922	0.000000
RS	25	0.376000	1.000000	433.706790	0.020591	0.000000
RS	26	0.406654	1.000000	447.416007	0.021241	0.000000
RS	27	0.439282	1.000000	460.629552	0.021869	0.000000
RS	28	0.474011	1.000000	473.217418	0.022466	0.000000
RS	29	0.510976	1.000000	485.040863	0.023028	0.000000
RS	30	0.550322	1.000000	495.953310	0.023546	0.000000
RS	31	0.592202	1.000000	505.801584	0.024013	0.000000
RS	32	0.636779	1.000000	514.427529	0.024423	0.000000
RS	33	0.684227	1.000000	521.670027	0.024767	0.000000
RS	34	0.734730	1.000000	527.367455	0.025037	0.000000
RS	35	0.788485	1.000000	531.360592	0.025227	0.000000
RS	36	0.845702	1.000000	533.495971	0.025328	0.000000
RS	37	0.906604	1.000000	533.629671	0.025334	0.000000
RS	38	0.971428	1.000000	531.631495	0.025240	0.000000
RS	39	1.040426	1.000000	527.389476	0.025038	0.000000
RS	40	1.113868	1.000000	520.814616	0.024726	0.000000
RS	41	1.192040	1.000000	511.845720	0.024300	0.000000
RS	42	1.275245	1.000000	500.454160	0.023759	0.000000
RS	43	1.363809	1.000000	486.648374	0.023104	0.000000
RS	44	1.458076	1.000000	470.477860	0.022336	0.000000
RS	45	1.558414	1.000000	452.036409	0.021461	0.000000
RS	46	1.665214	1.000000	431.464293	0.020484	0.000000
RS	47	1.778891	1.000000	408.949145	0.019415	0.000000
RS	48	1.899889	1.000000	384.725243	0.018265	0.000000
RS	49	2.028679	1.000000	359.070994	0.017047	0.000000
RS	50	2.165763	1.000000	332.304440	0.015776	0.000000
RS	51	2.311675	1.000000	304.776715	0.014470	0.000000
RS	52	2.466983	1.000000	276.863494	0.013144	0.000000
RS	53	2.632293	1.000000	248.954606	0.011819	0.000000
RS	54	2.808249	1.000000	221.442145	0.010513	0.000000
RS	55	2.995536	1.000000	194.707565	0.009244	0.000000
RS	56	3.194884	1.000000	169.108374	0.008029	0.000000
RS	57	3.407070	1.000000	144.965190	0.006882	0.000000
RS	58	3.632920	1.000000	122.549972	0.005818	0.000000
RS	59	3.873315	1.000000	102.076239	0.004846	0.000000
RS	60	4.129191	1.000000	83.692044	0.003973	0.000000
RS	61	4.401545	1.000000	67.476313	0.003203	0.000000
RS	62	4.691438	1.000000	53.438896	0.002537	0.000000
RS	63	5.000000	1.000000	149.630897	0.007104	0.000000
PA	4+25*2+4+6 0.109800732 0.021960146 5.000000000 1.000000000 1.000000000 1.000000000 1.000000000 1.000000000 1.000000000 1.000000000 1.000000000 1.000000000 1.000000000 1.000000000 1.000000000 1.000000000 1.000000000 1.000000000 1.000000000 1.000000000 1.000000000 1.000000000 1.000000000 1.000000000 1.000000000 1.000000000 1.000000000 1.000000000 1.000000000 1.000000000 1.000000000
//
IT	4358
RD	1
LK	-266652.013476
QD	-2056.916575 -> -907.931760
RI	0.0799687724
TR	0.097913	0.018909
MT	6.162719
MM	C_pi: 1.030436, n_recomb: 18711.378861
RS	0	0.000000	0.189321	652.609806	0.034878	0.003084
RS	1	0.006787	0.189321	671.594665	0.035892	0.021019
RS	2	0.014036	0.189321	689.398955	0.036844	0.036227
RS	3	0.021776	0.189321	705.780700	0.037719	0.044149
RS	4	0.030041	0.230624	593.907691	0.031740	0.045073
RS	5	0.038867	0.230624	609.670012	0.032583	0.039280
RS	6	0.048293	0.321448	450.569794	0.024080	0.032863
RS	7	0.058358	0.321448	465.872528	0.024898	0.028046
RS	8	0.069107	0.435172	356.686783	0.019063	0.024476
RS	9	0.080584	0.435172	370.692637	0.019811	0.021782
RS	10	0.092841	0.568348	295.468367	0.015791	0.019588
RS	11	0.105930	0.568348	308.139049	0.016468	0.017665
RS	12	0.119908	0.718693	254.415672	0.013597	0.015949
RS	13	0.134834	0.718693	265.951602	0.014213	0.014453
RS	14	0.150773	0.876780	228.039272	0.012187	0.013190
RS	15	0.167794	0.876780	238.718275	0.012758	0.012150
RS	16	0.185970	1.031830	212.411090	0.011352	0.011305
RS	17	0.205380	1.031830	222.501787	0.011891	0.010621
RS	18	0.226108	1.176221	204.461433	0.010927	0.010065
RS	19	0.248242	1.176221	214.178621	0.011446	0.009608
RS	20	0.271878	1.304993	202.168204	0.010805	0.009227
RS	21	0.297119	1.304993	211.668179	0.011312	0.008904
RS	22	0.324073	1.413879	204.446381	0.010926	0.008634
RS	23	0.352857	1.413879	213.836049	0.011428	0.008423
RS	24	0.383594	1.498177	210.912483	0.011272	0.008283
RS	25	0.416418	1.498177	220.254331	0.011771	0.008228
RS	26	0.451469	1.555015	221.367807	0.011831	0.008268
RS	27	0.488900	1.555015	230.667026	0.012328	0.008413
RS	28	0.528871	1.585373	235.423866	0.012582	0.008665
RS	29	0.571555	1.585373	244.603655	0.013072	0.009027
RS	30	0.617136	1.593502	252.394496	0.013489	0.009494
RS	31	0.665811	1.593502	261.271149	0.013963	0.010061
RS	32	0.717789	1.585052	271.303395	0.014499	0.010723
RS	33	0.773296	1.585052	279.568091	0.014941	0.011470
RS	34	0.832570	1.565663	290.875606	0.015545	0.012291
RS	35	0.895868	1.565663	298.087742	0.015931	0.013172
RS	36	0.963461	1.540553	309.476031	0.016539	0.014091
RS	37	1.035643	1.540553	315.077091	0.016839	0.015022
RS	38	1.112723	1.514179	325.161289	0.017378	0.015934
RS	39	1.195036	1.514179	328.519961	0.017557	0.016796
RS	40	1.282935	1.489792	335.912103	0.017952	0.017577
RS	41	1.376801	1.489792	336.400932	0.017978	0.018249
RS	42	1.477037	1.469286	339.938436	0.018167	0.018790
RS	43	1.584077	1.469286	337.029809	0.018012	0.019180
RS	44	1.698382	1.453489	335.930083	0.017953	0.019407
RS	45	1.820446	1.453489	329.295754	0.017599	0.019463
RS	46	1.950794	1.442374	323.278279	0.017277	0.019346
RS	47	2.089990	1.442374	312.870966	0.016721	0.019062
RS	48	2.238634	1.435209	302.203776	0.016151	0.018624
RS	49	2.397366	1.435209	288.301235	0.015408	0.018045
RS	50	2.566873	1.430874	273.717653	0.014628	0.017343
RS	51	2.747884	1.430874	256.925268	0.013731	0.016535
RS	52	2.941182	1.428264	239.467757	0.012798	0.015640
RS	53	3.147599	1.428264	220.685590	0.011794	0.014675
RS	54	3.368027	1.426474	201.586073	0.010773	0.013653
RS	55	3.603416	1.426474	181.935389	0.009723	0.012591
RS	56	3.854782	1.426474	162.336899	0.008676	0.011501
RS	57	4.123209	1.426474	143.095064	0.007647	0.010396
RS	58	4.409856	1.455074	122.304676	0.006536	0.009290
RS	59	4.715958	1.455074	105.403227	0.005633	0.008197
RS	60	5.042837	1.455074	89.525976	0.004785	0.007135
RS	61	5.391902	1.455074	74.868727	0.004001	0.006120
RS	62	5.764660	1.455074	61.581605	0.003291	0.005170
RS	63	6.162719	1.455074	198.632009	0.010616	0.018295
PA	4+25*2+4+6 0.097912988 0.018908630 6.162718534 0.189320564 0.230624199 0.321448326 0.435172081 0.568347931 0.718692780 0.876779556 1.031830072 1.176220894 1.304992676 1.413879395 1.498176575 1.555014610 1.585372925 1.593502045 1.585052013 1.565663338 1.540553093 1.514179230 1.489791870 1.469285905 1.453489065 1.442373514 1.435209155 1.430873752 1.428264499 1.426473618 1.455074370
//
IT	5185
RD	2
LK	-264953.516746
QD	-939.886097 -> -674.170524
RI	0.1067965572
TR	0.093590	0.018502
MT	6.645618
MM	C_pi: 1.031286, n_recomb: 18327.949583
RS	0	0.000000	0.140353	872.613733	0.047611	0.003204
RS	1	0.006913	0.140353	886.660807	0.048378	0.021473
RS	2	0.014305	0.140353	897.771501	0.048984	0.038679
RS	3	0.022207	0.140353	905.610483	0.049411	0.049758
RS	4	0.030656	0.154877	826.992141	0.045122	0.045493
RS	5	0.039688	0.154877	832.483028	0.045422	0.046419
RS	6	0.049346	0.228649	571.330783	0.031173	0.032880
RS	7	0.059670	0.228649	583.014054	0.031810	0.032373
RS	8	0.070709	0.333775	409.535895	0.022345	0.023681
RS	9	0.082511	0.333775	422.172039	0.023034	0.023628
RS	10	0.095129	0.472841	308.245706	0.016818	0.018096
RS	11	0.108619	0.472841	320.013765	0.017460	0.018071
RS	12	0.123041	0.650674	242.011463	0.013205	0.014225
RS	13	0.138461	0.650674	252.514192	0.013778	0.014142
RS	14	0.154947	0.861337	199.355224	0.010877	0.011537
RS	15	0.172572	0.861337	208.708343	0.011387	0.011519
RS	16	0.191416	1.091809	172.550707	0.009415	0.009809
RS	17	0.211563	1.091809	181.026600	0.009877	0.009867
RS	18	0.233102	1.328900	156.123912	0.008518	0.008732
RS	19	0.256131	1.328900	163.987855	0.008947	0.008824
RS	20	0.280752	1.560404	146.728350	0.008006	0.008036
RS	21	0.307075	1.560404	154.197196	0.008413	0.008110
RS	22	0.335217	1.771293	142.746743	0.007788	0.007544
RS	23	0.365305	1.771293	150.000072	0.008184	0.007607
RS	24	0.397474	1.940446	143.831151	0.007848	0.007264
RS	25	0.431866	1.940446	151.030529	0.008240	0.007399
RS	26	0.468636	2.049660	150.033883	0.008186	0.007328
RS	27	0.507948	2.049660	157.314007	0.008583	0.007612
RS	28	0.549978	2.094511	161.235888	0.008797	0.007840
RS	29	0.594913	2.094511	168.671345	0.009203	0.008312
RS	30	0.642955	2.084799	176.995077	0.009657	0.008837
RS	31	0.694319	2.084799	184.559883	0.010070	0.009496
RS	32	0.749233	2.037264	196.533991	0.010723	0.010292
RS	33	0.807944	2.037264	204.063691	0.011134	0.011110
RS	34	0.870714	1.968844	218.677654	0.011931	0.012134
RS	35	0.937823	1.968844	225.840099	0.012322	0.013061
RS	36	1.009571	1.894138	241.671981	0.013186	0.014230
RS	37	1.086280	1.894138	247.960270	0.013529	0.015167
RS	38	1.168293	1.824231	263.179332	0.014359	0.016327
RS	39	1.255975	1.824231	267.950091	0.014620	0.017133
RS	40	1.349718	1.765660	280.652475	0.015313	0.018108
RS	41	1.449943	1.765660	283.214832	0.015453	0.018657
RS	42	1.557097	1.720846	291.830961	0.015923	0.019310
RS	43	1.671658	1.720846	291.562649	0.015908	0.019529
RS	44	1.794140	1.689641	295.082982	0.016100	0.019785
RS	45	1.925089	1.689641	291.544112	0.015907	0.019652
RS	46	2.065091	1.670196	289.668710	0.015805	0.019503
RS	47	2.214772	1.670196	282.681330	0.015424	0.019050
RS	48	2.374802	1.659467	275.810236	0.015049	0.018558
RS	49	2.545894	1.659467	265.485012	0.014485	0.017857
RS	50	2.728815	1.654058	254.479961	0.013885	0.017113
RS	51	2.924382	1.654058	241.206295	0.013161	0.016238
RS	52	3.133469	1.651143	227.103862	0.012391	0.015328
RS	53	3.357012	1.651143	211.530902	0.011541	0.014338
RS	54	3.596008	1.649104	195.380266	0.010660	0.013326
RS	55	3.851528	1.649104	178.394347	0.009733	0.012266
RS	56	4.124712	1.649104	161.118498	0.008791	0.011187
RS	57	4.416783	1.649104	143.829013	0.007848	0.010099
RS	58	4.729045	1.715898	122.333918	0.006675	0.008853
RS	59	5.062896	1.715898	107.295360	0.005854	0.007837
RS	60	5.419827	1.715898	92.826546	0.005065	0.006845
RS	61	5.801434	1.715898	79.142576	0.004318	0.005894
RS	62	6.209423	1.715898	66.428761	0.003624	0.005001
RS	63	6.645618	1.715898	233.402516	0.012735	0.018416
PA	4+25*2+4+6 0.093590054 0.018502200 6.645617902 0.140352641 0.154877394 0.228648920 0.333774582 0.472840996 0.650674484 0.861337314 1.091808659 1.328900351 1.560403609 1.771292582 1.940445875 2.049659529 2.094510628 2.084798510 2.037263978 1.968843566 1.894138211 1.824230624 1.765660353 1.720845572 1.689640701 1.670196302 1.659467429 1.654058186 1.651143424 1.649104367 1.715897581
//
IT	4635
RD	3
LK	-264537.698362
QD	-718.804112 -> -621.353734
RI	0.1083188257
TR	0.090739	0.018696
MT	6.906024
MM	C_pi: 1.075276, n_recomb: 19299.882336
RS	0	0.000000	0.143591	906.360827	0.046962	0.003058
RS	1	0.006978	0.143591	922.123871	0.047779	0.020348
RS	2	0.014442	0.143591	934.881080	0.048440	0.036589
RS	3	0.022428	0.143591	944.270404	0.048926	0.047117
RS	4	0.030970	0.137327	991.842931	0.051391	0.047976
RS	5	0.040109	0.137327	990.550683	0.051324	0.049999
RS	6	0.049885	0.202330	676.363559	0.035045	0.034448
RS	7	0.060344	0.202330	685.949515	0.035542	0.034998
RS	8	0.071532	0.299834	472.180685	0.024465	0.024491
RS	9	0.083501	0.299834	484.746325	0.025117	0.025199
RS	10	0.096305	0.435804	343.825977	0.017815	0.018347
RS	11	0.110003	0.435804	356.094754	0.018451	0.018903
RS	12	0.124656	0.621180	259.539822	0.013448	0.014111
RS	13	0.140332	0.621180	270.534465	0.014017	0.014476
RS	14	0.157102	0.855640	205.159764	0.010630	0.011222
RS	15	0.175041	0.855640	214.802073	0.011130	0.011542
RS	16	0.194233	1.128997	170.682067	0.008844	0.009386
RS	17	0.214764	1.128997	179.223481	0.009286	0.009698
RS	18	0.236727	1.428523	148.863398	0.007713	0.008244
RS	19	0.260222	1.428523	156.598642	0.008114	0.008528
RS	20	0.285358	1.740381	135.285902	0.007010	0.007497
RS	21	0.312247	1.740381	142.467236	0.007382	0.007709
RS	22	0.341012	2.041581	127.921509	0.006628	0.006956
RS	23	0.371784	2.041581	134.769540	0.006983	0.007113
RS	24	0.404704	2.291095	126.504645	0.006555	0.006648
RS	25	0.439921	2.291095	133.241382	0.006904	0.006842
RS	26	0.477595	2.447677	131.290329	0.006803	0.006719
RS	27	0.517897	2.447677	138.132118	0.007157	0.007036
RS	28	0.561012	2.496938	142.324226	0.007374	0.007280
RS	29	0.607136	2.496938	149.438813	0.007743	0.007763
RS	30	0.656477	2.455967	159.290940	0.008253	0.008370
RS	31	0.709262	2.455967	166.742402	0.008640	0.009019
RS	32	0.765730	2.357149	181.490972	0.009404	0.009963
RS	33	0.826138	2.357149	189.183613	0.009802	0.010752
RS	34	0.890761	2.232122	207.701690	0.010762	0.011983
RS	35	0.959893	2.232122	215.329468	0.011157	0.012862
RS	36	1.033849	2.106006	235.839166	0.012220	0.014276
RS	37	1.112965	2.106006	242.860719	0.012584	0.015143
RS	38	1.197602	1.995809	262.889120	0.013621	0.016544
RS	39	1.288145	1.995809	268.569763	0.013916	0.017254
RS	40	1.385005	1.909584	285.509879	0.014793	0.018418
RS	41	1.488624	1.909584	289.043357	0.014976	0.018850
RS	42	1.599473	1.848451	300.831276	0.015587	0.019613
RS	43	1.718057	1.848451	301.497367	0.015622	0.019709
RS	44	1.844916	1.809990	306.947804	0.015904	0.019997
RS	45	1.980626	1.809990	304.251667	0.015764	0.019754
RS	46	2.125805	1.789730	303.229204	0.015711	0.019585
RS	47	2.281115	1.789730	296.975039	0.015387	0.019050
RS	48	2.447262	1.781881	290.274613	0.015040	0.018521
RS	49	2.625002	1.781881	280.559299	0.014537	0.017773
RS	50	2.815144	1.780622	269.435593	0.013960	0.017003
RS	51	3.018553	1.780622	256.607727	0.013296	0.016111
RS	52	3.236156	1.781464	242.309677	0.012555	0.015196
RS	53	3.468943	1.781464	226.947087	0.011759	0.014212
RS	54	3.717972	1.783429	210.381040	0.010901	0.013211
RS	55	3.984379	1.783429	193.329281	0.010017	0.012168
RS	56	4.269374	1.783429	175.786090	0.009108	0.011107
RS	57	4.574255	1.783429	158.032405	0.008188	0.010037
RS	58	4.900410	1.895403	132.808270	0.006881	0.008654
RS	59	5.249323	1.895403	117.832589	0.006105	0.007702
RS	60	5.622582	1.895403	103.189993	0.005347	0.006768
RS	61	6.021885	1.895403	89.114086	0.004617	0.005868
RS	62	6.449051	1.895403	75.817409	0.003928	0.005016
RS	63	6.906024	1.895403	283.303707	0.014679	0.019272
PA	4+25*2+4+6 0.090739323 0.018695758 6.906023584 0.143590624 0.137326855 0.202329706 0.299834380 0.435803793 0.621179688 0.855639839 1.128997225 1.428523267 1.740380924 2.041580516 2.291095209 2.447677101 2.496938130 2.455967147 2.357148555 2.232121867 2.106006195 1.995808956 1.909583656 1.848451342 1.809989670 1.789729728 1.781880879 1.780621930 1.781464074 1.783429398 1.895403194
//
IT	4863
RD	4
LK	-264366.340278
QD	-651.968394 -> -591.064336
RI	0.0975688249
TR	0.088210	0.019039
MT	7.093839
MM	C_pi: 1.127710, n_recomb: 20598.517769
RS	0	0.000000	0.157885	886.639683	0.043044	0.002900
RS	1	0.007023	0.157885	906.280472	0.043997	0.019137
RS	2	0.014538	0.157885	923.372093	0.044827	0.033987
RS	3	0.022582	0.157885	937.542964	0.045515	0.043235
RS	4	0.031190	0.132046	1127.620927	0.054743	0.050255
RS	5	0.040403	0.132046	1122.860413	0.054512	0.052053
RS	6	0.050263	0.192330	773.298225	0.037541	0.035953
RS	7	0.060816	0.192330	782.007420	0.037964	0.036673
RS	8	0.072109	0.284447	537.990859	0.026118	0.025437
RS	9	0.084196	0.284447	551.067808	0.026753	0.026374
RS	10	0.097131	0.415925	387.795047	0.018826	0.018887
RS	11	0.110975	0.415925	401.030236	0.019469	0.019668
RS	12	0.125791	0.602015	287.513293	0.013958	0.014341
RS	13	0.141648	0.602015	299.476369	0.014539	0.014898
RS	14	0.158618	0.847258	222.188106	0.010787	0.011243
RS	15	0.176779	0.847258	232.615572	0.011293	0.011713
RS	16	0.196216	1.145513	180.419971	0.008759	0.009268
RS	17	0.217019	1.145513	189.533633	0.009201	0.009697
RS	18	0.239282	1.487484	153.498366	0.007452	0.008026
RS	19	0.263108	1.487484	161.614721	0.007846	0.008400
RS	20	0.288608	1.862074	136.023595	0.006604	0.007193
RS	21	0.315898	1.862074	143.422839	0.006963	0.007470
RS	22	0.345105	2.242433	125.620962	0.006099	0.006578
RS	23	0.376363	2.242433	132.557748	0.006435	0.006776
RS	24	0.409816	2.567787	122.156373	0.005930	0.006221
RS	25	0.445619	2.567787	128.907087	0.006258	0.006437
RS	26	0.483935	2.769459	126.073588	0.006121	0.006277
RS	27	0.524943	2.769459	132.928596	0.006453	0.006596
RS	28	0.568830	2.819676	137.536708	0.006677	0.006853
RS	29	0.615800	2.819676	144.745920	0.007027	0.007320
RS	30	0.666067	2.743666	156.327635	0.007589	0.007992
RS	31	0.719865	2.743666	164.031121	0.007963	0.008609
RS	32	0.777441	2.592117	181.805220	0.008826	0.009670
RS	33	0.839061	2.592117	189.958378	0.009222	0.010415
RS	34	0.905007	2.412629	212.669279	0.010324	0.011813
RS	35	0.975585	2.412629	220.968818	0.010727	0.012637
RS	36	1.051120	2.240325	246.421075	0.011963	0.014251
RS	37	1.131958	2.240325	254.259880	0.012344	0.015059
RS	38	1.218474	2.096746	279.201595	0.013554	0.016655
RS	39	1.311065	2.096746	285.718310	0.013871	0.017303
RS	40	1.410159	1.990015	306.688309	0.014889	0.018615
RS	41	1.516212	1.990015	310.935341	0.015095	0.018985
RS	42	1.629712	1.919054	325.294366	0.015792	0.019825
RS	43	1.751183	1.919054	326.451463	0.015848	0.019865
RS	44	1.881185	1.878825	332.864159	0.016160	0.020160
RS	45	2.020316	1.878825	330.408325	0.016040	0.019874
RS	46	2.169217	1.862218	329.028116	0.015973	0.019667
RS	47	2.328576	1.862218	322.793535	0.015671	0.019109
RS	48	2.499125	1.860837	314.970744	0.015291	0.018529
RS	49	2.681652	1.860837	305.096202	0.014812	0.017777
RS	50	2.876997	1.866591	292.614212	0.014206	0.016968
RS	51	3.086060	1.866591	279.461414	0.013567	0.016089
RS	52	3.309805	1.873475	263.862427	0.012810	0.015157
RS	53	3.549262	1.873475	247.986216	0.012039	0.014194
RS	54	3.805536	1.882024	229.974313	0.011165	0.013186
RS	55	4.079807	1.882024	212.239284	0.010304	0.012167
RS	56	4.373339	1.882024	193.845374	0.009411	0.011129
RS	57	4.687484	1.882024	175.085943	0.008500	0.010080
RS	58	5.023691	2.043605	144.972651	0.007038	0.008543
RS	59	5.383508	2.043605	129.763856	0.006300	0.007652
RS	60	5.768594	2.043605	114.702203	0.005568	0.006770
RS	61	6.180722	2.043605	100.036282	0.004856	0.005913
RS	62	6.621793	2.043605	86.000633	0.004175	0.005094
RS	63	7.093839	2.043605	337.741499	0.016396	0.020384
PA	4+25*2+4+6 0.088210153 0.019038854 7.093839321 0.157885448 0.132046407 0.192330500 0.284446571 0.415924517 0.602015448 0.847257869 1.145512660 1.487484237 1.862074277 2.242433335 2.567787449 2.769458535 2.819675841 2.743665714 2.592116865 2.412628579 2.240324905 2.096745602 1.990015281 1.919054069 1.878824707 1.862218342 1.860837036 1.866590570 1.873474867 1.882023700 2.043604598
//
IT	5060
RD	5
LK	-264250.979045
QD	-613.571581 -> -564.125045
RI	0.0859721871
TR	0.085804	0.019411
MT	7.255426
MM	C_pi: 1.178317, n_recomb: 21928.341481
RS	0	0.000000	0.175253	856.102045	0.039041	0.002753
RS	1	0.007060	0.175253	879.175048	0.040093	0.018028
RS	2	0.014619	0.175253	900.220835	0.041053	0.031610
RS	3	0.022712	0.175253	918.875354	0.041904	0.039676
RS	4	0.031376	0.130433	1244.715790	0.056763	0.052063
RS	5	0.040651	0.130433	1238.163739	0.056464	0.053385
RS	6	0.050582	0.188270	859.438344	0.039193	0.037107
RS	7	0.061213	0.188270	867.976184	0.039582	0.037762
RS	8	0.072596	0.276704	600.108232	0.027367	0.026233
RS	9	0.084781	0.276704	613.924952	0.027997	0.027224
RS	10	0.097828	0.403945	432.243445	0.019712	0.019425
RS	11	0.111795	0.403945	446.554314	0.020364	0.020302
RS	12	0.126748	0.588316	317.922497	0.014498	0.014648
RS	13	0.142758	0.588316	330.968334	0.015093	0.015303
RS	14	0.159897	0.838202	242.474182	0.011058	0.011372
RS	15	0.178247	0.838202	253.823774	0.011575	0.011924
RS	16	0.197892	1.151474	193.767696	0.008836	0.009268
RS	17	0.218924	1.151474	203.605673	0.009285	0.009763
RS	18	0.241442	1.523454	161.903680	0.007383	0.007926
RS	19	0.265549	1.523454	170.559590	0.007778	0.008351
RS	20	0.291358	1.948482	140.601656	0.006412	0.007005
RS	21	0.318989	1.948482	148.376029	0.006766	0.007317
RS	22	0.348571	2.399514	127.212639	0.005801	0.006311
RS	23	0.380242	2.399514	134.388643	0.006129	0.006532
RS	24	0.414149	2.797679	121.780435	0.005554	0.005901
RS	25	0.450449	2.797679	128.685710	0.005868	0.006125
RS	26	0.489313	3.044364	124.923679	0.005697	0.005931
RS	27	0.530921	3.044364	131.919647	0.006016	0.006243
RS	28	0.575466	3.095409	136.895003	0.006243	0.006506
RS	29	0.623156	3.095409	144.310007	0.006581	0.006950
RS	30	0.674214	2.984322	157.565377	0.007185	0.007667
RS	31	0.728876	2.984322	165.611931	0.007552	0.008251
RS	32	0.787398	2.781634	186.368418	0.008499	0.009399
RS	33	0.850051	2.781634	195.050062	0.008895	0.010102
RS	34	0.917128	2.551337	221.948558	0.010122	0.011629
RS	35	0.988941	2.551337	230.960507	0.010533	0.012410
RS	36	1.065824	2.337773	261.385010	0.011920	0.014182
RS	37	1.148136	2.337773	270.045359	0.012315	0.014950
RS	38	1.236258	2.165868	299.902222	0.013676	0.016705
RS	39	1.330603	2.165868	307.209088	0.014010	0.017319
RS	40	1.431609	2.043016	332.084357	0.015144	0.018750
RS	41	1.539746	2.043016	336.938332	0.015365	0.019095
RS	42	1.655518	1.965641	353.557262	0.016123	0.019991
RS	43	1.779464	1.965641	355.041046	0.016191	0.020013
RS	44	1.912161	1.926142	361.935939	0.016505	0.020302
RS	45	2.054226	1.926142	359.516811	0.016395	0.020008
RS	46	2.206322	1.915000	357.210005	0.016290	0.019755
RS	47	2.369157	1.915000	350.778632	0.015997	0.019201
RS	48	2.543488	1.921439	341.275970	0.015563	0.018564
RS	49	2.730128	1.921439	331.037572	0.015096	0.017829
RS	50	2.929945	1.935276	316.720751	0.014443	0.016974
RS	51	3.143870	1.935276	303.068424	0.013821	0.016120
RS	52	3.372899	1.949089	285.801459	0.013033	0.015164
RS	53	3.618099	1.949089	269.279542	0.012280	0.014229
RS	54	3.880610	1.965329	249.501907	0.011378	0.013201
RS	55	4.161655	1.965329	231.012898	0.010535	0.012212
RS	56	4.462543	1.965329	211.712396	0.009655	0.011198
RS	57	4.784675	1.965329	191.906543	0.008752	0.010167
RS	58	5.129551	2.179422	156.428102	0.007134	0.008471
RS	59	5.498776	2.179422	141.049937	0.006432	0.007636
RS	60	5.894069	2.179422	125.650911	0.005730	0.006801
RS	61	6.317272	2.179422	110.489561	0.005039	0.005982
RS	62	6.770355	2.179422	95.816811	0.004370	0.005192
RS	63	7.255426	2.179422	392.862626	0.017916	0.021586
PA	4+25*2+4+6 0.085804324 0.019410961 7.255426418 0.175252643 0.130433002 0.188269933 0.276704000 0.403945490 0.588316211 0.838201714 1.151474138 1.523453638 1.948481758 2.399514189 2.797678988 3.044363827 3.095408588 2.984321855 2.781634214 2.551337189 2.337772509 2.165868205 2.043015881 1.965640602 1.926142214 1.914999570 1.921438961 1.935276480 1.949089157 1.965329295 2.179421978
//
IT	4995
RD	6
LK	-264154.931932
QD	-582.076302 -> -538.500362
RI	0.0761452779
TR	0.083502	0.019777
MT	7.405838
MM	C_pi: 1.226157, n_recomb: 23232.551186
RS	0	0.000000	0.193362	826.993957	0.035596	0.002617
RS	1	0.007095	0.193362	852.717995	0.036704	0.017041
RS	2	0.014693	0.193362	876.880930	0.037744	0.029559
RS	3	0.022830	0.193362	899.135422	0.038702	0.036676
RS	4	0.031545	0.130131	1349.953166	0.058106	0.053487
RS	5	0.040877	0.130131	1342.425689	0.057782	0.054361
RS	6	0.050872	0.186974	935.720080	0.040276	0.037930
RS	7	0.061576	0.186974	944.551331	0.040656	0.038478
RS	8	0.073040	0.272978	657.032131	0.028281	0.026849
RS	9	0.085317	0.272978	671.722892	0.028913	0.027838
RS	10	0.098464	0.396607	474.894382	0.020441	0.019897
RS	11	0.112545	0.396607	490.304183	0.021104	0.020821
RS	12	0.127624	0.578491	348.364754	0.014995	0.014962
RS	13	0.143774	0.578491	362.511810	0.015604	0.015673
RS	14	0.161069	0.830063	263.638013	0.011348	0.011541
RS	15	0.179591	0.830063	275.946607	0.011878	0.012144
RS	16	0.199428	1.152800	208.373912	0.008969	0.009324
RS	17	0.220671	1.152800	218.987684	0.009426	0.009860
RS	18	0.243422	1.547022	171.726979	0.007392	0.007889
RS	19	0.267787	1.547022	180.980948	0.007790	0.008346
RS	20	0.293881	2.014082	146.642135	0.006312	0.006881
RS	21	0.321826	2.014082	154.850242	0.006665	0.007218
RS	22	0.351753	2.529740	130.267248	0.005607	0.006112
RS	23	0.383804	2.529740	137.736276	0.005929	0.006347
RS	24	0.418129	2.999100	122.869748	0.005289	0.005648
RS	25	0.454889	2.999100	129.976347	0.005595	0.005876
RS	26	0.494257	3.292076	125.226526	0.005390	0.005648
RS	27	0.536418	3.292076	132.401292	0.005699	0.005950
RS	28	0.581570	3.345329	137.649420	0.005925	0.006211
RS	29	0.629926	3.345329	145.296964	0.006254	0.006633
RS	30	0.681713	3.200336	160.093324	0.006891	0.007380
RS	31	0.737174	3.200336	168.497668	0.007253	0.007932
RS	32	0.796569	2.948441	192.094392	0.008268	0.009145
RS	33	0.860178	2.948441	201.308796	0.008665	0.009811
RS	34	0.928301	2.670318	232.281439	0.009998	0.011441
RS	35	1.001256	2.670318	242.002376	0.010417	0.012186
RS	36	1.079388	2.418903	277.342838	0.011938	0.014088
RS	37	1.163063	2.418903	286.813779	0.012345	0.014827
RS	38	1.252674	2.221741	321.566860	0.013841	0.016715
RS	39	1.348643	2.221741	329.640369	0.014189	0.017312
RS	40	1.451421	2.085071	358.372487	0.015425	0.018846
RS	41	1.561491	2.085071	363.791537	0.015659	0.019183
RS	42	1.679370	2.002780	382.537448	0.016466	0.020126
RS	43	1.805612	2.002780	384.288766	0.016541	0.020149
RS	44	1.940810	1.964864	391.445667	0.016849	0.020429
RS	45	2.085601	1.964864	388.996815	0.016744	0.020144
RS	46	2.240664	1.959621	385.502508	0.016593	0.019843
RS	47	2.406729	1.959621	378.813997	0.016305	0.019307
RS	48	2.584575	1.974117	367.388422	0.015814	0.018613
RS	49	2.775040	1.974117	356.742106	0.015355	0.017902
RS	50	2.979017	1.996208	340.403110	0.014652	0.017003
RS	51	3.197466	1.996208	326.228837	0.014042	0.016177
RS	52	3.431413	2.017112	307.171737	0.013222	0.015196
RS	53	3.681959	2.017112	290.005727	0.012483	0.014289
RS	54	3.950280	2.041345	268.361586	0.011551	0.013238
RS	55	4.237638	2.041345	249.150511	0.010724	0.012278
RS	56	4.545383	2.041345	228.982654	0.009856	0.011287
RS	57	4.874962	2.041345	208.175961	0.008961	0.010274
RS	58	5.227924	2.309970	167.056916	0.007191	0.008418
RS	59	5.605927	2.309970	151.601792	0.006525	0.007633
RS	60	6.010750	2.309970	135.968969	0.005853	0.006843
RS	61	6.444293	2.309970	120.422766	0.005183	0.006059
RS	62	6.908595	2.309970	105.225921	0.004529	0.005295
RS	63	7.405838	2.309970	448.494042	0.019305	0.022814
PA	4+25*2+4+6 0.083501963 0.019776504 7.405838462 0.193361773 0.130130857 0.186973506 0.272977937 0.396606812 0.578490892 0.830062914 1.152800132 1.547021508 2.014082393 2.529739899 2.999099943 3.292075897 3.345328848 3.200335984 2.948440587 2.670317968 2.418903054 2.221740869 2.085071485 2.002779566 1.964864097 1.959621442 1.974116885 1.996207894 2.017111806 2.041345103 2.309969843
//
IT	4311
RD	7
LK	-264069.675351
QD	-553.720848 -> -514.367808
RI	0.0682027304
TR	0.081314	0.020126
MT	7.549636
MM	C_pi: 1.271763, n_recomb: 24506.582183
RS	0	0.000000	0.211433	802.069944	0.032729	0.002493
RS	1	0.007127	0.211433	829.823271	0.033861	0.016166
RS	2	0.014762	0.211433	856.408941	0.034946	0.027803
RS	3	0.022941	0.211433	881.499785	0.035970	0.034176
RS	4	0.031703	0.130325	1447.868614	0.059081	0.054638
RS	5	0.041090	0.130325	1439.760605	0.058750	0.055148
RS	6	0.051145	0.187153	1004.074595	0.040972	0.038496
RS	7	0.061917	0.187153	1013.525415	0.041357	0.038952
RS	8	0.073457	0.271616	709.124653	0.028936	0.027311
RS	9	0.085820	0.271616	724.789998	0.029575	0.028281
RS	10	0.099063	0.392227	515.381011	0.021030	0.020300
RS	11	0.113250	0.392227	531.895578	0.021704	0.021248
RS	12	0.128449	0.571457	378.211341	0.015433	0.015260
RS	13	0.144730	0.571457	393.454702	0.016055	0.016009
RS	14	0.162172	0.823183	284.967698	0.011628	0.011726
RS	15	0.180857	0.823183	298.243714	0.012170	0.012362
RS	16	0.200874	1.152045	223.491457	0.009120	0.009409
RS	17	0.222318	1.152045	234.901616	0.009585	0.009974
RS	18	0.245289	1.563371	182.198812	0.007435	0.007888
RS	19	0.269898	1.563371	192.077516	0.007838	0.008369
RS	20	0.296261	2.066447	153.356212	0.006258	0.006799
RS	21	0.324503	2.066447	162.024770	0.006611	0.007154
RS	22	0.354757	2.642225	133.976110	0.005467	0.005957
RS	23	0.387168	2.642225	141.760700	0.005785	0.006203
RS	24	0.421888	3.182076	124.588597	0.005084	0.005440
RS	25	0.459083	3.182076	131.913099	0.005383	0.005669
RS	26	0.498929	3.523349	126.116307	0.005146	0.005408
RS	27	0.541615	3.523349	133.479259	0.005447	0.005701
RS	28	0.587343	3.580905	138.897033	0.005668	0.005954
RS	29	0.636330	3.580905	146.777637	0.005989	0.006356
RS	30	0.688809	3.403495	162.965020	0.006650	0.007120
RS	31	0.745028	3.403495	171.718630	0.007007	0.007644
RS	32	0.805253	3.104071	197.982365	0.008079	0.008905
RS	33	0.869771	3.104071	207.714931	0.008476	0.009541
RS	34	0.938886	2.780250	242.610829	0.009900	0.011251
RS	35	1.012928	2.780250	253.025786	0.010325	0.011967
RS	36	1.092247	2.493193	293.195472	0.011964	0.013977
RS	37	1.177219	2.493193	303.466314	0.012383	0.014696
RS	38	1.268246	2.272559	343.099493	0.014000	0.016699
RS	39	1.365762	2.272559	351.932671	0.014361	0.017287
RS	40	1.470227	2.123211	384.530645	0.015691	0.018911
RS	41	1.582137	2.123211	390.507264	0.015935	0.019251
RS	42	1.702024	2.036537	411.359040	0.016786	0.020237
RS	43	1.830455	2.036537	413.368184	0.016868	0.020270
RS	44	1.968039	2.000286	420.718504	0.017168	0.020541
RS	45	2.115428	2.000286	418.231513	0.017066	0.020272
RS	46	2.273323	2.000770	413.453708	0.016871	0.019929
RS	47	2.442470	2.000770	406.506376	0.016588	0.019415
RS	48	2.623672	2.023059	393.069587	0.016039	0.018669
RS	49	2.817789	2.023059	382.023424	0.015589	0.017985
RS	50	3.025741	2.053162	363.602533	0.014837	0.017044
RS	51	3.248514	2.053162	348.924467	0.014238	0.016247
RS	52	3.487163	2.080974	328.050089	0.013386	0.015241
RS	53	3.742821	2.080974	310.267597	0.012661	0.014362
RS	54	4.016700	2.113096	286.733730	0.011700	0.013288
RS	55	4.310099	2.113096	266.839644	0.010888	0.012354
RS	56	4.624408	2.113096	245.847052	0.010032	0.011385
RS	57	4.961118	2.113096	224.084697	0.009144	0.010389
RS	58	5.321825	2.437653	177.111349	0.007227	0.008374
RS	59	5.708240	2.437653	161.646405	0.006596	0.007637
RS	60	6.122195	2.437653	145.856139	0.005952	0.006886
RS	61	6.565652	2.437653	130.007549	0.005305	0.006135
RS	62	7.040715	2.437653	114.371701	0.004667	0.005397
RS	63	7.549636	2.437653	505.100488	0.020611	0.024040
PA	4+25*2+4+6 0.081313550 0.020126317 7.549636214 0.211432919 0.130325201 0.187152887 0.271616400 0.392226865 0.571456821 0.823182639 1.152045396 1.563371388 2.066446660 2.642224948 3.182076112 3.523349051 3.580904603 3.403494519 3.104070975 2.780250186 2.493192713 2.272558581 2.123210515 2.036536896 2.000286240 2.000769575 2.023058633 2.053161850 2.080973727 2.113095568 2.437653204
//
IT	4878
RD	8
LK	-263992.499889
QD	-527.754406 -> -491.889451
RI	0.0617789919
TR	0.079249	0.020460
MT	7.687788
MM	C_pi: 1.315576, n_recomb: 25754.273025
RS	0	0.000000	0.229219	781.275706	0.030336	0.002380
RS	1	0.007157	0.229219	810.617499	0.031475	0.015386
RS	2	0.014827	0.229219	839.121809	0.032582	0.026287
RS	3	0.023046	0.229219	866.482285	0.033644	0.032073
RS	4	0.031853	0.130693	1541.225937	0.059844	0.055605
RS	5	0.041290	0.130693	1532.722088	0.059513	0.055828
RS	6	0.051403	0.188175	1066.267456	0.041402	0.038874
RS	7	0.062240	0.188175	1076.569613	0.041802	0.039260
RS	8	0.073852	0.271724	757.141928	0.029399	0.027652
RS	9	0.086295	0.271724	773.860372	0.030048	0.028602
RS	10	0.099629	0.389792	553.868575	0.021506	0.020642
RS	11	0.113918	0.389792	571.490444	0.022190	0.021602
RS	12	0.129229	0.566385	407.370862	0.015818	0.015539
RS	13	0.145636	0.566385	423.700719	0.016452	0.016313
RS	14	0.163217	0.817394	306.259598	0.011892	0.011914
RS	15	0.182057	0.817394	320.502955	0.012445	0.012575
RS	16	0.202245	1.150211	238.863272	0.009275	0.009511
RS	17	0.223878	1.150211	251.079683	0.009749	0.010098
RS	18	0.247060	1.574995	193.034355	0.007495	0.007911
RS	19	0.271900	1.574995	203.552720	0.007904	0.008411
RS	20	0.298519	2.109463	160.442923	0.006230	0.006745
RS	21	0.327043	2.109463	169.586656	0.006585	0.007114
RS	22	0.357608	2.741741	138.025134	0.005359	0.005833
RS	23	0.390361	2.741741	146.136031	0.005674	0.006087
RS	24	0.425459	3.351735	126.613586	0.004916	0.005265
RS	25	0.463068	3.351735	134.161450	0.005209	0.005494
RS	26	0.503370	3.743666	127.259779	0.004941	0.005200
RS	27	0.546556	3.743666	134.810079	0.005234	0.005483
RS	28	0.592833	3.807925	140.298616	0.005448	0.005725
RS	29	0.642422	3.807925	148.403755	0.005762	0.006109
RS	30	0.695561	3.599662	165.833600	0.006439	0.006883
RS	31	0.752503	3.599662	174.920130	0.006792	0.007383
RS	32	0.813520	3.254086	203.672020	0.007908	0.008678
RS	33	0.878905	3.254086	213.901772	0.008305	0.009287
RS	34	0.948970	2.886075	252.555502	0.009806	0.011061
RS	35	1.024050	2.886075	263.645668	0.010237	0.011753
RS	36	1.104503	2.564814	308.542314	0.011980	0.013855
RS	37	1.190715	2.564814	319.603472	0.012410	0.014557
RS	38	1.283098	2.321757	364.100629	0.014137	0.016661
RS	39	1.382093	2.321757	373.695304	0.014510	0.017246
RS	40	1.488173	2.160267	410.198976	0.015927	0.018953
RS	41	1.601846	2.160267	416.743112	0.016182	0.019300
RS	42	1.723655	2.069286	439.745231	0.017075	0.020328
RS	43	1.854183	2.069286	442.026437	0.017163	0.020374
RS	44	1.994053	2.034448	449.588470	0.017457	0.020641
RS	45	2.143934	2.034448	447.081051	0.017359	0.020391
RS	46	2.304543	2.040233	441.014432	0.017124	0.020011
RS	47	2.476647	2.040233	433.830282	0.016845	0.019521
RS	48	2.661070	2.069849	418.374030	0.016245	0.018729
RS	49	2.858693	2.069849	406.953856	0.015801	0.018071
RS	50	3.070460	2.107541	386.453396	0.015005	0.017093
RS	51	3.297385	2.107541	371.299523	0.014417	0.016323
RS	52	3.540552	2.141915	348.622132	0.013536	0.015295
RS	53	3.801123	2.141915	330.251990	0.012823	0.014442
RS	54	4.080345	2.181612	304.837365	0.011836	0.013346
RS	55	4.379552	2.181612	284.290221	0.011039	0.012437
RS	56	4.700174	2.181612	262.504605	0.010193	0.011488
RS	57	5.043745	2.181612	239.819245	0.009312	0.010507
RS	58	5.411907	2.562993	186.803910	0.007253	0.008338
RS	59	5.806420	2.562993	171.372290	0.006654	0.007644
RS	60	6.229170	2.562993	155.476027	0.006037	0.006930
RS	61	6.682179	2.562993	139.382511	0.005412	0.006209
RS	62	7.167611	2.562993	123.368465	0.004790	0.005494
RS	63	7.687788	2.562993	563.019173	0.021861	0.025250
PA	4+25*2+4+6 0.079248904 0.020459922 7.687787783 0.229219470 0.130692907 0.188175204 0.271723964 0.389791756 0.566385202 0.817393890 1.150210607 1.574994812 2.109463473 2.741741068 3.351735087 3.743665681 3.807924671 3.599661652 3.254085758 2.886074655 2.564813607 2.321757479 2.160267193 2.069286275 2.034447689 2.040232539 2.069848723 2.107540751 2.141915443 2.181612159 2.562993344
//
IT	4976
RD	9
LK	-263922.091964
QD	-503.896137 -> -471.051877
RI	0.0565012974
TR	0.077311	0.020779
MT	7.820321
MM	C_pi: 1.357859, n_recomb: 26979.319583
RS	0	0.000000	0.246688	763.841203	0.028312	0.002277
RS	1	0.007186	0.246688	794.459685	0.029447	0.014689
RS	2	0.014889	0.246688	824.520743	0.030561	0.024963
RS	3	0.023145	0.246688	853.738351	0.031644	0.030277
RS	4	0.031994	0.131095	1631.682383	0.060479	0.056444
RS	5	0.041480	0.131095	1622.858009	0.060152	0.056443
RS	6	0.051647	0.189697	1123.641942	0.041648	0.039115
RS	7	0.062544	0.189697	1134.961240	0.042068	0.039455
RS	8	0.074225	0.272772	801.801899	0.029719	0.027901
RS	9	0.086745	0.272772	819.633774	0.030380	0.028832
RS	10	0.100165	0.388660	590.626233	0.021892	0.020933
RS	11	0.114549	0.388660	609.356862	0.022586	0.021900
RS	12	0.129967	0.562686	435.895169	0.016157	0.015797
RS	13	0.146493	0.562686	453.301272	0.016802	0.016591
RS	14	0.164206	0.812431	327.468663	0.012138	0.012101
RS	15	0.183192	0.812431	342.676651	0.012701	0.012781
RS	16	0.203543	1.147683	254.396758	0.009429	0.009622
RS	17	0.225356	1.147683	267.425074	0.009912	0.010226
RS	18	0.248737	1.583151	204.119872	0.007566	0.007950
RS	19	0.273798	1.583151	215.287960	0.007980	0.008464
RS	20	0.300660	2.145279	167.772844	0.006219	0.006711
RS	21	0.329452	2.145279	177.401327	0.006575	0.007092
RS	22	0.360313	2.830914	142.276756	0.005274	0.005732
RS	23	0.393392	2.830914	150.719710	0.005586	0.005993
RS	24	0.428848	3.510782	128.802923	0.004774	0.005115
RS	25	0.466852	3.510782	136.575074	0.005062	0.005343
RS	26	0.507587	3.955768	128.515662	0.004763	0.005017
RS	27	0.551249	3.955768	136.248662	0.005050	0.005292
RS	28	0.598049	4.029247	141.717387	0.005253	0.005520
RS	29	0.648212	4.029247	150.035517	0.005561	0.005887
RS	30	0.701979	3.791717	168.567203	0.006248	0.006665
RS	31	0.759611	3.791717	177.967839	0.006596	0.007143
RS	32	0.821384	3.401125	209.033935	0.007748	0.008463
RS	33	0.887597	3.401125	219.737740	0.008145	0.009048
RS	34	0.958567	2.990030	261.979221	0.009710	0.010874
RS	35	1.034637	2.990030	273.724073	0.010146	0.011545
RS	36	1.116174	2.635544	323.234530	0.011981	0.013723
RS	37	1.203571	2.635544	335.076390	0.012420	0.014413
RS	38	1.297248	2.370705	384.416049	0.014249	0.016607
RS	39	1.397656	2.370705	394.777594	0.014633	0.017190
RS	40	1.505281	2.197300	435.239789	0.016132	0.018975
RS	41	1.620639	2.197300	442.369347	0.016397	0.019330
RS	42	1.744287	2.101888	467.599194	0.017332	0.020400
RS	43	1.876821	2.101888	470.177902	0.017427	0.020462
RS	44	2.018879	2.068085	478.017202	0.017718	0.020728
RS	45	2.171145	2.068085	475.518819	0.017625	0.020498
RS	46	2.334353	2.078654	468.209874	0.017354	0.020088
RS	47	2.509290	2.078654	460.820291	0.017081	0.019621
RS	48	2.696798	2.115060	443.379294	0.016434	0.018789
RS	49	2.897781	2.115060	431.616397	0.015998	0.018158
RS	50	3.113207	2.159843	409.070862	0.015162	0.017147
RS	51	3.344114	2.159843	393.469939	0.014584	0.016403
RS	52	3.591614	2.200366	369.023004	0.013678	0.015356
RS	53	3.856900	2.200366	350.090269	0.012976	0.014527
RS	54	4.141249	2.247219	322.818982	0.011965	0.013410
RS	55	4.446033	2.247219	301.639627	0.011180	0.012524
RS	56	4.772719	2.247219	279.082768	0.010344	0.011593
RS	57	5.122881	2.247219	255.496476	0.009470	0.010625
RS	58	5.498206	2.685880	196.269047	0.007275	0.008307
RS	59	5.900503	2.685880	180.897579	0.006705	0.007652
RS	60	6.331710	2.685880	164.929764	0.006113	0.006972
RS	61	6.793904	2.685880	148.631690	0.005509	0.006279
RS	62	7.289312	2.685880	132.283660	0.004903	0.005586
RS	63	7.820321	2.685880	622.393629	0.023069	0.026438
PA	4+25*2+4+6 0.077310560 0.020779030 7.820321027 0.246687745 0.131095224 0.189697455 0.272772429 0.388660429 0.562686276 0.812430930 1.147682603 1.583151034 2.145278501 2.830914080 3.510781530 3.955768154 4.029247201 3.791716802 3.401125016 2.990030493 2.635544193 2.370704595 2.197300162 2.101888245 2.068084945 2.078654377 2.115060092 2.159843066 2.200365989 2.247218583 2.685879937
//
IT	4020
RD	10
LK	-263857.572789
QD	-481.929659 -> -451.749290
RI	0.0520793965
TR	0.075496	0.021086
MT	7.947048
MM	C_pi: 1.398771, n_recomb: 28184.673408
RS	0	0.000000	0.263888	748.956154	0.026573	0.002184
RS	1	0.007213	0.263888	780.623413	0.027697	0.014061
RS	2	0.014947	0.263888	811.974424	0.028809	0.023793
RS	3	0.023238	0.263888	842.742612	0.029901	0.028717
RS	4	0.032127	0.131477	1720.185695	0.061033	0.057194
RS	5	0.041658	0.131477	1711.063032	0.060709	0.057016
RS	6	0.051876	0.191522	1177.185778	0.041767	0.039256
RS	7	0.062831	0.191522	1189.642146	0.042209	0.039567
RS	8	0.074576	0.274438	843.693211	0.029934	0.028079
RS	9	0.087169	0.274438	862.684374	0.030608	0.028995
RS	10	0.100670	0.388419	625.915510	0.022208	0.021181
RS	11	0.115144	0.388419	645.755697	0.022912	0.022152
RS	12	0.130663	0.559962	463.863823	0.016458	0.016037
RS	13	0.147301	0.559962	482.336659	0.017113	0.016846
RS	14	0.165140	0.808085	348.593732	0.012368	0.012284
RS	15	0.184265	0.808085	364.762875	0.012942	0.012980
RS	16	0.204769	1.144636	270.060110	0.009582	0.009739
RS	17	0.226753	1.144636	283.904243	0.010073	0.010357
RS	18	0.250322	1.588622	215.402169	0.007643	0.007999
RS	19	0.275592	1.588622	227.227670	0.008062	0.008527
RS	20	0.302684	2.175239	175.285641	0.006219	0.006691
RS	21	0.331730	2.175239	185.406072	0.006578	0.007083
RS	22	0.362871	2.911367	146.665819	0.005204	0.005648
RS	23	0.396259	2.911367	155.444380	0.005515	0.005915
RS	24	0.432055	3.660792	131.089268	0.004651	0.004983
RS	25	0.470433	3.660792	139.084782	0.004935	0.005211
RS	26	0.511580	4.161076	129.821993	0.004606	0.004853
RS	27	0.555694	4.161076	137.731885	0.004887	0.005120
RS	28	0.602991	4.246307	143.099720	0.005077	0.005333
RS	29	0.653699	4.246307	151.618777	0.005379	0.005686
RS	30	0.708064	3.981065	171.123952	0.006072	0.006462
RS	31	0.766352	3.981065	180.819782	0.006416	0.006921
RS	32	0.828843	3.546456	214.034424	0.007594	0.008258
RS	33	0.895842	3.546456	225.188929	0.007990	0.008823
RS	34	0.967674	3.093118	270.850349	0.009610	0.010688
RS	35	1.044688	3.093118	283.228759	0.010049	0.011341
RS	36	1.127256	2.706092	337.235106	0.011965	0.013586
RS	37	1.215780	2.706092	349.847591	0.012413	0.014264
RS	38	1.310690	2.419876	404.001454	0.014334	0.016538
RS	39	1.412446	2.419876	415.136188	0.014729	0.017122
RS	40	1.521541	2.234637	459.611823	0.016307	0.018979
RS	41	1.638506	2.234637	467.347928	0.016582	0.019344
RS	42	1.763908	2.134584	494.900365	0.017559	0.020456
RS	43	1.898355	2.134584	497.806818	0.017662	0.020534
RS	44	2.042500	2.101399	506.016565	0.017954	0.020804
RS	45	2.197042	2.101399	503.561303	0.017866	0.020594
RS	46	2.362732	2.116224	495.084303	0.017566	0.020160
RS	47	2.540374	2.116224	487.523608	0.017297	0.019716
RS	48	2.730829	2.158862	468.157441	0.016610	0.018850
RS	49	2.935022	2.158862	456.083345	0.016182	0.018243
RS	50	3.153943	2.210221	431.542763	0.015311	0.017204
RS	51	3.388656	2.210221	415.521230	0.014743	0.016484
RS	52	3.640300	2.256449	389.347624	0.013814	0.015421
RS	53	3.910094	2.256449	369.872552	0.013123	0.014614
RS	54	4.199350	2.309982	340.776412	0.012091	0.013479
RS	55	4.509470	2.309982	318.978027	0.011317	0.012613
RS	56	4.841960	2.309982	295.663637	0.010490	0.011698
RS	57	5.198432	2.309982	271.190168	0.009622	0.010743
RS	58	5.580618	2.806013	205.593226	0.007295	0.008282
RS	59	5.990372	2.806013	190.297816	0.006752	0.007662
RS	60	6.429681	2.806013	174.281323	0.006184	0.007013
RS	61	6.900679	2.806013	157.807269	0.005599	0.006346
RS	62	7.405651	2.806013	141.157924	0.005008	0.005674
RS	63	7.947048	2.806013	683.261744	0.024242	0.027601
PA	4+25*2+4+6 0.075496096 0.021085749 7.947048031 0.263888410 0.131476792 0.191522471 0.274438470 0.388418762 0.559962395 0.808085495 1.144636020 1.588621833 2.175238617 2.911367228 3.660791692 4.161075937 4.246307401 3.981064705 3.546456215 3.093118473 2.706091730 2.419876476 2.234636889 2.134583919 2.101398718 2.116224050 2.158862464 2.210221333 2.256448697 2.309982106 2.806013284
//
IT	4602
RD	11
LK	-263798.257041
QD	-461.654636 -> -433.844898
RI	0.0483079440
TR	0.073801	0.021382
MT	8.067719
MM	C_pi: 1.438375, n_recomb: 29371.884098
RS	0	0.000000	0.280884	735.970085	0.025057	0.002098
RS	1	0.007239	0.280884	768.511762	0.026165	0.013490
RS	2	0.015001	0.280884	800.947788	0.027269	0.022746
RS	3	0.023325	0.280884	833.030077	0.028361	0.027342
RS	4	0.032252	0.131810	1807.327322	0.061533	0.057882
RS	5	0.041825	0.131810	1797.895338	0.061211	0.057559
RS	6	0.052091	0.193527	1227.595060	0.041795	0.039325
RS	7	0.063101	0.193527	1241.274271	0.042261	0.039621
RS	8	0.074907	0.276513	883.249405	0.030071	0.028202
RS	9	0.087567	0.276513	903.433058	0.030758	0.029106
RS	10	0.101144	0.388795	659.923722	0.022468	0.021394
RS	11	0.115704	0.388795	680.872642	0.023181	0.022367
RS	12	0.131318	0.557938	491.333258	0.016728	0.016260
RS	13	0.148062	0.557938	510.863308	0.017393	0.017080
RS	14	0.166018	0.804188	369.636043	0.012585	0.012463
RS	15	0.185274	0.804188	386.762034	0.013168	0.013171
RS	16	0.205924	1.141182	285.826023	0.009731	0.009859
RS	17	0.228068	1.141182	300.488236	0.010230	0.010488
RS	18	0.251815	1.591919	226.845806	0.007723	0.008057
RS	19	0.277281	1.591919	239.334583	0.008148	0.008595
RS	20	0.304591	2.200259	182.943379	0.006229	0.006682
RS	21	0.333877	2.200259	193.561286	0.006590	0.007083
RS	22	0.365284	2.984173	151.153433	0.005146	0.005577
RS	23	0.398963	2.984173	160.269769	0.005457	0.005850
RS	24	0.435081	3.802664	133.435300	0.004543	0.004866
RS	25	0.473813	3.802664	141.652295	0.004823	0.005094
RS	26	0.515348	4.360324	131.145075	0.004465	0.004705
RS	27	0.559890	4.360324	139.225584	0.004740	0.004966
RS	28	0.607657	4.459762	144.421742	0.004917	0.005162
RS	29	0.658880	4.459762	153.129787	0.005213	0.005502
RS	30	0.713812	4.168330	173.492089	0.005907	0.006273
RS	31	0.772720	4.168330	183.464637	0.006246	0.006714
RS	32	0.835892	3.690590	218.673268	0.007445	0.008062
RS	33	0.903637	3.690590	230.255326	0.007839	0.008608
RS	34	0.976285	3.195706	279.171212	0.009505	0.010506
RS	35	1.054192	3.195706	292.161417	0.009947	0.011142
RS	36	1.137739	2.776654	350.540683	0.011935	0.013443
RS	37	1.227333	2.776654	363.912395	0.012390	0.014112
RS	38	1.323412	2.469348	422.841986	0.014396	0.016459
RS	39	1.426446	2.469348	434.755204	0.014802	0.017043
RS	40	1.536938	2.272279	483.294684	0.016454	0.018968
RS	41	1.655428	2.272279	491.658638	0.016739	0.019343
RS	42	1.782495	2.167347	521.634656	0.017760	0.020497
RS	43	1.918760	2.167347	524.900311	0.017871	0.020591
RS	44	2.064888	2.134369	533.587279	0.018167	0.020870
RS	45	2.221594	2.134369	531.210502	0.018086	0.020680
RS	46	2.389643	2.152935	521.656794	0.017760	0.020226
RS	47	2.569856	2.152935	513.959577	0.017498	0.019805
RS	48	2.763114	2.201261	492.741862	0.016776	0.018911
RS	49	2.970361	2.201261	480.387013	0.016355	0.018327
RS	50	3.192610	2.258682	453.911332	0.015454	0.017263
RS	51	3.430946	2.258682	437.493254	0.014895	0.016566
RS	52	3.686535	2.310164	409.641404	0.013947	0.015489
RS	53	3.960624	2.310164	389.640811	0.013266	0.014702
RS	54	4.254553	2.369880	358.756592	0.012214	0.013551
RS	55	4.569758	2.369880	336.347660	0.011451	0.012704
RS	56	4.907779	2.369880	312.284622	0.010632	0.011804
RS	57	5.270268	2.369880	286.932875	0.009769	0.010859
RS	58	5.658996	2.923052	214.823012	0.007314	0.008260
RS	59	6.075862	2.923052	199.613079	0.006796	0.007673
RS	60	6.522903	2.923052	183.563686	0.006250	0.007052
RS	61	7.002303	2.923052	166.934845	0.005683	0.006410
RS	62	7.516404	2.923052	150.009508	0.005107	0.005757
RS	63	8.067719	2.923052	745.574421	0.025384	0.028737
PA	4+25*2+4+6 0.073800860 0.021382195 8.067719207 0.280883630 0.131810131 0.193527056 0.276512509 0.388795114 0.557938453 0.804187931 1.141182166 1.591918533 2.200258790 2.984172510 3.802663709 4.360323853 4.459761516 4.168330135 3.690589679 3.195706104 2.776654055 2.469347651 2.272278787 2.167347458 2.134369349 2.152934899 2.201261426 2.258682220 2.310163777 2.369879775 2.923051650
//
IT	3896
RD	12
LK	-263743.578047
QD	-442.890261 -> -417.202401
RI	0.0450391748
TR	0.072217	0.021670
MT	8.182452
MM	C_pi: 1.476739, n_recomb: 30541.833568
RS	0	0.000000	0.297739	724.385466	0.023718	0.002019
RS	1	0.007262	0.297739	757.662874	0.024807	0.012970
RS	2	0.015052	0.297739	791.020733	0.025900	0.021802
RS	3	0.023407	0.297739	824.228508	0.026987	0.026115
RS	4	0.032369	0.132087	1893.449249	0.061995	0.058524
RS	5	0.041983	0.132087	1883.679582	0.061675	0.058081
RS	6	0.052294	0.195635	1275.372604	0.041758	0.039341
RS	7	0.063354	0.195635	1290.335978	0.042248	0.039630
RS	8	0.075217	0.278857	920.804509	0.030149	0.028282
RS	9	0.087942	0.278857	942.203766	0.030850	0.029177
RS	10	0.101590	0.389611	692.791987	0.022683	0.021578
RS	11	0.116230	0.389611	714.847349	0.023406	0.022551
RS	12	0.131934	0.556435	518.340648	0.016971	0.016466
RS	13	0.148777	0.556435	538.918359	0.017645	0.017296
RS	14	0.166844	0.800645	390.586720	0.012789	0.012636
RS	15	0.186223	0.800645	408.664485	0.013380	0.013354
RS	16	0.207009	1.137413	301.673663	0.009877	0.009979
RS	17	0.229305	1.137413	317.155011	0.010384	0.010620
RS	18	0.253220	1.593425	238.427822	0.007807	0.008119
RS	19	0.278872	1.593425	251.584522	0.008237	0.008667
RS	20	0.306387	2.221074	190.719843	0.006245	0.006682
RS	21	0.335899	2.221074	201.839610	0.006609	0.007091
RS	22	0.367556	3.050188	155.714813	0.005098	0.005517
RS	23	0.401511	3.050188	165.170274	0.005408	0.005794
RS	24	0.437932	3.937069	135.819110	0.004447	0.004762
RS	25	0.476998	3.937069	144.255305	0.004723	0.004989
RS	26	0.518901	4.553919	132.469245	0.004337	0.004571
RS	27	0.563847	4.553919	140.714246	0.004607	0.004825
RS	28	0.612058	4.669953	145.676063	0.004770	0.005004
RS	29	0.663769	4.669953	154.561795	0.005061	0.005332
RS	30	0.719236	4.353830	175.676145	0.005752	0.006096
RS	31	0.778731	4.353830	185.907873	0.006087	0.006522
RS	32	0.842547	3.833800	222.965223	0.007300	0.007875
RS	33	0.910997	3.833800	234.952342	0.007693	0.008404
RS	34	0.984418	3.297943	286.963571	0.009396	0.010327
RS	35	1.063172	3.297943	300.543613	0.009840	0.010948
RS	36	1.147644	2.847293	363.167066	0.011891	0.013297
RS	37	1.238252	2.847293	377.285344	0.012353	0.013957
RS	38	1.335439	2.519096	440.943580	0.014437	0.016369
RS	39	1.439684	2.519096	453.638949	0.014853	0.016954
RS	40	1.551500	2.310171	506.284442	0.016577	0.018944
RS	41	1.671437	2.310171	515.296434	0.016872	0.019329
RS	42	1.800083	2.200133	547.794478	0.017936	0.020526
RS	43	1.938072	2.200133	551.450454	0.018056	0.020636
RS	44	2.086082	2.166974	560.727787	0.018359	0.020926
RS	45	2.244842	2.166974	558.464636	0.018285	0.020755
RS	46	2.415130	2.188796	547.934417	0.017940	0.020288
RS	47	2.597786	2.188796	540.134575	0.017685	0.019888
RS	48	2.793706	2.242294	517.146996	0.016932	0.018970
RS	49	3.003855	2.242294	504.540476	0.016520	0.018408
RS	50	3.229265	2.305283	476.194988	0.015592	0.017325
RS	51	3.471045	2.305283	459.402563	0.015042	0.016648
RS	52	3.730384	2.361579	429.924163	0.014077	0.015560
RS	53	4.008556	2.361579	409.412610	0.013405	0.014792
RS	54	4.306931	2.426979	376.780395	0.012337	0.013627
RS	55	4.626974	2.426979	353.766633	0.011583	0.012796
RS	56	4.970259	2.426979	328.960991	0.010771	0.011909
RS	57	5.338475	2.426979	302.737023	0.009912	0.010975
RS	58	5.733431	3.036821	223.984314	0.007334	0.008243
RS	59	6.157071	3.036821	208.865390	0.006839	0.007685
RS	60	6.611476	3.036821	192.794388	0.006312	0.007091
RS	61	7.098881	3.036821	176.027095	0.005763	0.006471
RS	62	7.621683	3.036821	158.846121	0.005201	0.005837
RS	63	8.182452	3.036821	809.244355	0.026496	0.029847
PA	4+25*2+4+6 0.072216632 0.021669554 8.182451786 0.297738507 0.132086679 0.195634936 0.278856828 0.389610838 0.556435028 0.800645082 1.137413327 1.593424560 2.221074226 3.050188094 3.937069153 4.553919012 4.669952684 4.353830240 3.833799521 3.297943002 2.847292734 2.519096043 2.310171193 2.200133318 2.166973879 2.188796068 2.242294080 2.305282877 2.361578546 2.426978777 3.036820610
//
IT	4306
RD	13
LK	-263693.052782
QD	-425.476409 -> -401.696235
RI	0.0421686939
TR	0.070735	0.021949
MT	8.291450
MM	C_pi: 1.513923, n_recomb: 31695.068847
RS	0	0.000000	0.314511	713.836203	0.022522	0.001946
RS	1	0.007285	0.314511	747.735233	0.023592	0.012492
RS	2	0.015100	0.314511	781.880760	0.024669	0.020941
RS	3	0.023484	0.314511	816.058922	0.025747	0.025008
RS	4	0.032479	0.132304	1978.775068	0.062432	0.059132
RS	5	0.042130	0.132304	1968.628201	0.062111	0.058585
RS	6	0.052483	0.197796	1320.891586	0.041675	0.039317
RS	7	0.063591	0.197796	1337.182167	0.042189	0.039607
RS	8	0.075508	0.281382	956.602038	0.030181	0.028330
RS	9	0.088293	0.281382	979.232160	0.030895	0.029217
RS	10	0.102009	0.390746	724.622202	0.022862	0.021736
RS	11	0.116725	0.390746	747.780306	0.023593	0.022709
RS	12	0.132512	0.555329	544.909031	0.017192	0.016658
RS	13	0.149449	0.555329	566.524665	0.017874	0.017495
RS	14	0.167620	0.797389	411.436466	0.012981	0.012803
RS	15	0.187115	0.797389	430.460247	0.013581	0.013530
RS	16	0.208030	1.133411	317.582394	0.010020	0.010100
RS	17	0.230469	1.133411	333.882817	0.010534	0.010749
RS	18	0.254542	1.593470	250.125609	0.007892	0.008186
RS	19	0.280369	1.593470	263.953713	0.008328	0.008743
RS	20	0.308077	2.238278	198.595376	0.006266	0.006688
RS	21	0.337803	2.238278	210.220496	0.006633	0.007105
RS	22	0.369695	3.110137	160.331629	0.005059	0.005466
RS	23	0.403910	3.110137	170.126951	0.005368	0.005748
RS	24	0.440618	4.064578	138.225172	0.004361	0.004668
RS	25	0.479999	4.064578	146.878038	0.004634	0.004895
RS	26	0.522249	4.742212	133.783607	0.004221	0.004448
RS	27	0.567577	4.742212	142.187161	0.004486	0.004697
RS	28	0.616207	4.877081	146.861348	0.004634	0.004858
RS	29	0.668379	4.877081	155.914198	0.004919	0.005176
RS	30	0.724352	4.537728	177.686135	0.005606	0.005930
RS	31	0.784402	4.537728	188.160553	0.005937	0.006342
RS	32	0.848827	3.976194	226.932158	0.007160	0.007696
RS	33	0.917945	3.976194	239.302736	0.007550	0.008211
RS	34	0.992097	3.399878	294.255173	0.009284	0.010152
RS	35	1.071651	3.399878	308.403112	0.009730	0.010760
RS	36	1.157000	2.917976	375.141073	0.011836	0.013149
RS	37	1.248567	2.917976	389.992105	0.012305	0.013801
RS	38	1.346804	2.569051	458.322056	0.014460	0.016272
RS	39	1.452197	2.569051	471.801371	0.014886	0.016858
RS	40	1.565267	2.348231	528.585727	0.016677	0.018909
RS	41	1.686574	2.348231	538.264182	0.016983	0.019303
RS	42	1.816717	2.232872	573.378320	0.018090	0.020544
RS	43	1.956341	2.232872	577.454424	0.018219	0.020668
RS	44	2.106136	2.199180	587.435075	0.018534	0.020973
RS	45	2.266842	2.199180	585.319696	0.018467	0.020821
RS	46	2.439255	2.223809	573.918305	0.018107	0.020345
RS	47	2.624228	2.223809	566.048526	0.017859	0.019965
RS	48	2.822675	2.281996	541.377144	0.017081	0.019029
RS	49	3.035578	2.281996	528.546601	0.016676	0.018487
RS	50	3.263990	2.350081	498.400405	0.015725	0.017387
RS	51	3.509041	2.350081	481.254197	0.015184	0.016730
RS	52	3.771943	2.410773	450.202092	0.014204	0.015633
RS	53	4.053996	2.410773	429.192608	0.013541	0.014881
RS	54	4.356595	2.481371	394.854850	0.012458	0.013705
RS	55	4.681237	2.481371	371.240335	0.011713	0.012889
RS	56	5.029527	2.481371	345.696461	0.010907	0.012014
RS	57	5.403189	2.481371	318.604682	0.010052	0.011088
RS	58	5.804070	3.147230	233.091387	0.007354	0.008229
RS	59	6.234154	3.147230	218.066741	0.006880	0.007698
RS	60	6.695567	3.147230	201.982590	0.006373	0.007128
RS	61	7.190592	3.147230	185.089952	0.005840	0.006529
RS	62	7.721677	3.147230	167.670274	0.005290	0.005912
RS	63	8.291450	3.147230	874.174035	0.027581	0.030930
PA	4+25*2+4+6 0.070734830 0.021948706 8.291449595 0.314511030 0.132304351 0.197796186 0.281381649 0.390745960 0.555329137 0.797389285 1.133410703 1.593470148 2.238278096 3.110137327 4.064578144 4.742212195 4.877081361 4.537728346 3.976193736 3.399877752 2.917975692 2.569051490 2.348230625 2.232871699 2.199179576 2.223809048 2.281995953 2.350081489 2.410772844 2.481370639 3.147229891
//
IT	4935
RD	14
LK	-263646.263997
QD	-409.273073 -> -387.214487
RI	0.0396181599
TR	0.069347	0.022220
MT	8.394998
MM	C_pi: 1.549989, n_recomb: 32832.015465
RS	0	0.000000	0.331260	704.036865	0.021444	0.001879
RS	1	0.007305	0.331260	738.460694	0.022492	0.012051
RS	2	0.015145	0.331260	773.280375	0.023553	0.020152
RS	3	0.023556	0.331260	808.297908	0.024619	0.023999
RS	4	0.032583	0.132467	2063.430980	0.062848	0.059714
RS	5	0.042268	0.132467	2052.862739	0.062526	0.059076
RS	6	0.052662	0.199978	1364.444194	0.041558	0.039264
RS	7	0.063814	0.199978	1382.091437	0.042096	0.039558
RS	8	0.075781	0.284022	990.850044	0.030179	0.028351
RS	9	0.088623	0.284022	1014.719868	0.030906	0.029232
RS	10	0.102403	0.392113	755.502874	0.023011	0.021873
RS	11	0.117189	0.392113	779.758809	0.023750	0.022845
RS	12	0.133056	0.554538	571.051136	0.017393	0.016836
RS	13	0.150081	0.554538	593.694806	0.018083	0.017679
RS	14	0.168351	0.794381	432.172853	0.013163	0.012963
RS	15	0.187955	0.794381	452.136297	0.013771	0.013698
RS	16	0.208991	1.129250	333.532573	0.010159	0.010219
RS	17	0.231564	1.129250	350.651056	0.010680	0.010877
RS	18	0.255787	1.592331	261.919949	0.007978	0.008255
RS	19	0.281778	1.592331	276.421972	0.008419	0.008820
RS	20	0.309669	2.252383	206.553816	0.006291	0.006700
RS	21	0.339597	2.252383	218.687053	0.006661	0.007124
RS	22	0.371711	3.164618	164.992256	0.005025	0.005422
RS	23	0.406172	3.164618	175.127832	0.005334	0.005708
RS	24	0.443149	4.185639	140.644789	0.004284	0.004583
RS	25	0.482829	4.185639	149.511795	0.004554	0.004810
RS	26	0.525407	4.925411	135.084232	0.004114	0.004336
RS	27	0.571095	4.925411	143.640815	0.004375	0.004579
RS	28	0.620122	5.081230	147.981386	0.004507	0.004723
RS	29	0.672730	5.081230	157.191656	0.004788	0.005031
RS	30	0.729181	4.720091	179.535847	0.005468	0.005774
RS	31	0.789756	4.720091	190.237641	0.005794	0.006173
RS	32	0.854756	4.117802	230.599421	0.007024	0.007526
RS	33	0.924505	4.117802	243.332940	0.007411	0.008026
RS	34	0.999349	3.501494	301.079208	0.009170	0.009980
RS	35	1.079661	3.501494	315.773429	0.009618	0.010576
RS	36	1.165841	2.988650	386.494838	0.011772	0.013000
RS	37	1.258316	2.988650	402.063914	0.012246	0.013644
RS	38	1.357546	2.619135	475.000906	0.014468	0.016168
RS	39	1.464026	2.619135	489.264131	0.014902	0.016755
RS	40	1.578284	2.386380	550.209916	0.016758	0.018864
RS	41	1.700890	2.386380	560.571263	0.017074	0.019268
RS	42	1.832453	2.265505	598.388951	0.018226	0.020551
RS	43	1.973626	2.265505	602.913308	0.018364	0.020690
RS	44	2.125113	2.230957	613.710005	0.018692	0.021012
RS	45	2.287667	2.230957	611.774999	0.018633	0.020878
RS	46	2.462096	2.257987	599.607808	0.018263	0.020398
RS	47	2.649268	2.257987	591.699384	0.018022	0.020037
RS	48	2.850113	2.320415	565.432559	0.017222	0.019085
RS	49	3.065631	2.320415	552.404233	0.016825	0.018563
RS	50	3.296894	2.393158	520.527422	0.015854	0.017450
RS	51	3.545051	2.393158	503.046793	0.015322	0.016811
RS	52	3.811337	2.457848	470.475145	0.014330	0.015707
RS	53	4.097077	2.457848	448.979696	0.013675	0.014971
RS	54	4.403690	2.533177	412.980208	0.012579	0.013785
RS	55	4.732704	2.533177	388.768099	0.011841	0.012983
RS	56	5.085753	2.533177	362.489423	0.011041	0.012118
RS	57	5.464594	2.533177	334.533307	0.010189	0.011200
RS	58	5.871110	3.254266	242.152792	0.007376	0.008219
RS	59	6.307325	3.254266	227.224326	0.006921	0.007712
RS	60	6.775406	3.254266	211.133596	0.006431	0.007165
RS	61	7.277683	3.254266	194.126441	0.005913	0.006585
RS	62	7.816654	3.254266	176.482477	0.005375	0.005985
RS	63	8.394998	3.254266	940.267981	0.028639	0.031988
PA	4+25*2+4+6 0.069346890 0.022220251 8.394998222 0.331260340 0.132466644 0.199977822 0.284021775 0.392113378 0.554538440 0.794380946 1.129250031 1.592331169 2.252383455 3.164617882 4.185639332 4.925410677 5.081230097 4.720090909 4.117801954 3.501493819 2.988649729 2.619135175 2.386379609 2.265505250 2.230956571 2.257987163 2.320415201 2.393158431 2.457847905 2.533177477 3.254266032
//
IT	4321
RD	15
LK	-263602.848756
QD	-394.158421 -> -373.658698
RI	0.0373311867
TR	0.068045	0.022485
MT	8.493371
MM	C_pi: 1.584981, n_recomb: 33952.837787
RS	0	0.000000	0.348031	694.788539	0.020463	0.001816
RS	1	0.007325	0.348031	729.653269	0.021490	0.011642
RS	2	0.015187	0.348031	765.048977	0.022533	0.019422
RS	3	0.023624	0.348031	800.792781	0.023585	0.023073
RS	4	0.032680	0.132576	2147.508505	0.063250	0.060275
RS	5	0.042398	0.132576	2136.470022	0.062925	0.059556
RS	6	0.052829	0.202157	1406.250304	0.041418	0.039189
RS	7	0.064024	0.202157	1425.272879	0.041978	0.039492
RS	8	0.076039	0.286733	1023.698436	0.030151	0.028351
RS	9	0.088934	0.286733	1048.811543	0.030890	0.029228
RS	10	0.102773	0.393652	785.493556	0.023135	0.021991
RS	11	0.117626	0.393652	810.841089	0.023881	0.022962
RS	12	0.133567	0.554003	596.768515	0.017576	0.017002
RS	13	0.150676	0.554003	620.429922	0.018273	0.017850
RS	14	0.169038	0.791595	452.776829	0.013335	0.013117
RS	15	0.188745	0.791595	473.672799	0.013951	0.013859
RS	16	0.209896	1.124995	349.501949	0.010294	0.010337
RS	17	0.232596	1.124995	367.436429	0.010822	0.011002
RS	18	0.256959	1.590227	273.792146	0.008064	0.008326
RS	19	0.283106	1.590227	288.969628	0.008511	0.008898
RS	20	0.311169	2.263804	214.581229	0.006320	0.006716
RS	21	0.341287	2.263804	227.224663	0.006692	0.007146
RS	22	0.373611	3.214162	169.685401	0.004998	0.005384
RS	23	0.408304	3.214162	180.161220	0.005306	0.005673
RS	24	0.445537	4.300645	143.070443	0.004214	0.004506
RS	25	0.485498	4.300645	152.149008	0.004481	0.004732
RS	26	0.528386	5.103694	136.367432	0.004016	0.004231
RS	27	0.574415	5.103694	145.071817	0.004273	0.004470
RS	28	0.623816	5.282439	149.039453	0.004390	0.004597
RS	29	0.676836	5.282439	158.398173	0.004665	0.004896
RS	30	0.733739	4.900904	181.238581	0.005338	0.005627
RS	31	0.794811	4.900904	192.153509	0.005659	0.006014
RS	32	0.860356	4.258602	233.990141	0.006892	0.007362
RS	33	0.930702	4.258602	247.067088	0.007277	0.007849
RS	34	1.006202	3.602748	307.465650	0.009056	0.009813
RS	35	1.087231	3.602748	322.684842	0.009504	0.010397
RS	36	1.174196	3.059238	397.259209	0.011700	0.012850
RS	37	1.267531	3.059238	413.530754	0.012180	0.013488
RS	38	1.367704	2.669256	491.003198	0.014461	0.016060
RS	39	1.475213	2.669256	506.048380	0.014904	0.016648
RS	40	1.590598	2.424535	571.167644	0.016822	0.018811
RS	41	1.714435	2.424535	582.226051	0.017148	0.019223
RS	42	1.847343	2.297970	622.827439	0.018344	0.020549
RS	43	1.989986	2.297970	627.826092	0.018491	0.020703
RS	44	2.143078	2.262277	639.546990	0.018836	0.021045
RS	45	2.307384	2.262277	637.823260	0.018786	0.020927
RS	46	2.483726	2.291335	624.996311	0.018408	0.020446
RS	47	2.672984	2.291335	617.078962	0.018175	0.020103
RS	48	2.876106	2.357591	589.305651	0.017357	0.019141
RS	49	3.094107	2.357591	576.104448	0.016968	0.018637
RS	50	3.328076	2.434581	542.568151	0.015980	0.017512
RS	51	3.579184	2.434581	524.771406	0.015456	0.016891
RS	52	3.848685	2.502899	490.734232	0.014453	0.015781
RS	53	4.137927	2.502899	468.764196	0.013806	0.015060
RS	54	4.448356	2.582518	431.148119	0.012698	0.013866
RS	55	4.781525	2.582518	406.341273	0.011968	0.013076
RS	56	5.139098	2.582518	379.330939	0.011172	0.012221
RS	57	5.522863	2.582518	350.513722	0.010324	0.011310
RS	58	5.934739	3.357946	251.170323	0.007398	0.008211
RS	59	6.376786	3.357946	236.339306	0.006961	0.007727
RS	60	6.851212	3.357946	220.247485	0.006487	0.007201
RS	61	7.360390	3.357946	203.135207	0.005983	0.006639
RS	62	7.906866	3.357946	185.279707	0.005457	0.006054
RS	63	8.493371	3.357946	1007.422566	0.029671	0.033019
PA	4+25*2+4+6 0.068045027 0.022484718 8.493371103 0.348030818 0.132576362 0.202156727 0.286732856 0.393652270 0.554003244 0.791594564 1.124994515 1.590226817 2.263803511 3.214161613 4.300645259 5.103694332 5.282439009 4.900904328 4.258601626 3.602747610 3.059237745 2.669256069 2.424535019 2.297970277 2.262277059 2.291334742 2.357591157 2.434581206 2.502898738 2.582517709 3.357946346
//
IT	4229
RD	16
LK	-263562.489936
QD	-380.026652 -> -360.942744
RI	0.0352658892
TR	0.066822	0.022742
MT	8.586941
MM	C_pi: 1.618954, n_recomb: 35057.585266
RS	0	0.000000	0.364853	685.959457	0.019567	0.001758
RS	1	0.007343	0.364853	721.191694	0.020572	0.011260
RS	2	0.015226	0.364853	757.077671	0.021595	0.018746
RS	3	0.023688	0.364853	793.448913	0.022633	0.022218
RS	4	0.032771	0.132638	2231.049160	0.063640	0.060819
RS	5	0.042521	0.132638	2219.489628	0.063310	0.060026
RS	6	0.052987	0.204319	1446.470244	0.041260	0.039098
RS	7	0.064221	0.204319	1466.879037	0.041842	0.039411
RS	8	0.076281	0.289483	1055.271122	0.030101	0.028334
RS	9	0.089226	0.289483	1081.626793	0.030853	0.029208
RS	10	0.103122	0.395322	814.634772	0.023237	0.022094
RS	11	0.118038	0.395322	841.066574	0.023991	0.023062
RS	12	0.134050	0.553682	622.057559	0.017744	0.017155
RS	13	0.151237	0.553682	646.726031	0.018448	0.018007
RS	14	0.169687	0.789016	473.227841	0.013499	0.013264
RS	15	0.189491	0.789016	495.048497	0.014121	0.014012
RS	16	0.210750	1.120703	365.467952	0.010425	0.010452
RS	17	0.233569	1.120703	384.215401	0.010960	0.011124
RS	18	0.258065	1.587341	285.725412	0.008150	0.008398
RS	19	0.284360	1.587341	301.579053	0.008602	0.008977
RS	20	0.312585	2.272905	222.664740	0.006351	0.006735
RS	21	0.342883	2.272905	235.819838	0.006727	0.007171
RS	22	0.375406	3.259260	174.401158	0.004975	0.005351
RS	23	0.410317	3.259260	185.216856	0.005283	0.005644
RS	24	0.447792	4.409981	145.495976	0.004150	0.004435
RS	25	0.488019	4.409981	154.783498	0.004415	0.004661
RS	26	0.531200	5.277222	137.631405	0.003926	0.004135
RS	27	0.577552	5.277222	146.478708	0.004178	0.004370
RS	28	0.627308	5.480764	150.038938	0.004280	0.004479
RS	29	0.680718	5.480764	159.537818	0.004551	0.004770
RS	30	0.738050	5.080156	182.807072	0.005214	0.005488
RS	31	0.799592	5.080156	193.921941	0.005532	0.005864
RS	32	0.865653	4.398579	237.126027	0.006764	0.007206
RS	33	0.936566	4.398579	250.527911	0.007146	0.007681
RS	34	1.012686	3.703598	313.444131	0.008941	0.009651
RS	35	1.094396	3.703598	329.167451	0.009389	0.010224
RS	36	1.182106	3.129680	407.465141	0.011623	0.012701
RS	37	1.276257	3.129680	424.422926	0.012106	0.013332
RS	38	1.377322	2.719354	506.351844	0.014443	0.015947
RS	39	1.485809	2.719354	522.175286	0.014895	0.016537
RS	40	1.602263	2.462640	591.471102	0.016871	0.018750
RS	41	1.727268	2.462640	603.238484	0.017207	0.019172
RS	42	1.861453	2.330234	646.694555	0.018447	0.020540
RS	43	2.005492	2.330234	652.191426	0.018603	0.020707
RS	44	2.160108	2.293139	664.939690	0.018967	0.021070
RS	45	2.326079	2.293139	663.456348	0.018925	0.020970
RS	46	2.504237	2.323886	650.073355	0.018543	0.020490
RS	47	2.695479	2.323886	642.175384	0.018318	0.020165
RS	48	2.900764	2.393593	612.984203	0.017485	0.019194
RS	49	3.121125	2.393593	599.633970	0.017104	0.018708
RS	50	3.357668	2.474453	564.508765	0.016102	0.017575
RS	51	3.611581	2.474453	546.413662	0.015586	0.016969
RS	52	3.884140	2.546054	510.965632	0.014575	0.015856
RS	53	4.176714	2.546054	488.532220	0.013935	0.015148
RS	54	4.490774	2.629549	449.345459	0.012817	0.013947
RS	55	4.827896	2.629549	423.946984	0.012093	0.013169
RS	56	5.189775	2.629549	396.208404	0.011302	0.012323
RS	57	5.578229	2.629549	366.533621	0.010455	0.011418
RS	58	5.995208	3.458373	260.141951	0.007420	0.008206
RS	59	6.442809	3.458373	245.409564	0.007000	0.007743
RS	60	6.923279	3.458373	229.321655	0.006541	0.007236
RS	61	7.439031	3.458373	212.112828	0.006050	0.006692
RS	62	7.992659	3.458373	194.057484	0.005535	0.006120
RS	63	8.586941	3.458373	1075.537045	0.030679	0.034026
PA	4+25*2+4+6 0.066821502 0.022742319 8.586941262 0.364852914 0.132638062 0.204319078 0.289482667 0.395322026 0.553682015 0.789015746 1.120703002 1.587340806 2.272905026 3.259260066 4.409980778 5.277221964 5.480764222 5.080156460 4.398579047 3.703598334 3.129679721 2.719354132 2.462640351 2.330233764 2.293138668 2.323886382 2.393593247 2.474453436 2.546053605 2.629548881 3.458373008
//
IT	4267
RD	17
LK	-263524.909198
QD	-366.785983 -> -348.991586
RI	0.0333886154
TR	0.065669	0.022993
MT	8.676121
MM	C_pi: 1.651966, n_recomb: 36146.285771
RS	0	0.000000	0.381761	677.437655	0.018742	0.001704
RS	1	0.007361	0.381761	712.972096	0.019725	0.010904
RS	2	0.015264	0.381761	749.272197	0.020729	0.018114
RS	3	0.023748	0.381761	786.183230	0.021750	0.021424
RS	4	0.032857	0.132657	2314.066892	0.064019	0.061350
RS	5	0.042636	0.132657	2301.935802	0.063684	0.060487
RS	6	0.053136	0.206453	1485.256301	0.041090	0.038995
RS	7	0.064408	0.206453	1507.055476	0.041693	0.039320
RS	8	0.076510	0.292249	1085.671271	0.030035	0.028303
RS	9	0.089502	0.292249	1113.265455	0.030799	0.029175
RS	10	0.103451	0.397089	842.970752	0.023321	0.022182
RS	11	0.118427	0.397089	870.478543	0.024082	0.023147
RS	12	0.134505	0.553540	646.918960	0.017897	0.017298
RS	13	0.151767	0.553540	672.583580	0.018607	0.018153
RS	14	0.170299	0.786627	493.511603	0.013653	0.013405
RS	15	0.190196	0.786627	516.248617	0.014282	0.014158
RS	16	0.211557	1.116411	381.414296	0.010552	0.010566
RS	17	0.234490	1.116411	400.970985	0.011093	0.011243
RS	18	0.259112	1.583833	297.703404	0.008236	0.008471
RS	19	0.285545	1.583833	314.233131	0.008693	0.009057
RS	20	0.313925	2.280010	230.792567	0.006385	0.006757
RS	21	0.344393	2.280010	244.460246	0.006763	0.007199
RS	22	0.377105	3.300323	179.132968	0.004956	0.005323
RS	23	0.412224	3.300323	190.287982	0.005264	0.005619
RS	24	0.449928	4.513994	147.917048	0.004092	0.004370
RS	25	0.490407	4.513994	157.410962	0.004355	0.004596
RS	26	0.533867	5.446166	138.874782	0.003842	0.004045
RS	27	0.580525	5.446166	147.860430	0.004091	0.004276
RS	28	0.630617	5.676223	150.984502	0.004177	0.004369
RS	29	0.684397	5.676223	160.615953	0.004443	0.004652
RS	30	0.742136	5.257884	184.251591	0.005097	0.005357
RS	31	0.804125	5.257884	195.554124	0.005410	0.005723
RS	32	0.870676	4.537725	240.027333	0.006640	0.007056
RS	33	0.942126	4.537725	253.736693	0.007020	0.007520
RS	34	1.018836	3.804021	319.042257	0.008826	0.009493
RS	35	1.101192	3.804021	335.249416	0.009275	0.010056
RS	36	1.189611	3.199944	417.141172	0.011540	0.012553
RS	37	1.284537	3.199944	434.768492	0.012028	0.013178
RS	38	1.386452	2.769383	521.071180	0.014416	0.015832
RS	39	1.495868	2.769383	537.667609	0.014875	0.016422
RS	40	1.613338	2.500661	611.133039	0.016907	0.018684
RS	41	1.739454	2.500661	623.619171	0.017253	0.019114
RS	42	1.874854	2.362284	669.991363	0.018536	0.020523
RS	43	2.020221	2.362284	676.008302	0.018702	0.020704
RS	44	2.176288	2.323559	689.881043	0.019086	0.021090
RS	45	2.343843	2.323559	688.665488	0.019052	0.021005
RS	46	2.523731	2.355692	674.827643	0.018669	0.020530
RS	47	2.716861	2.355692	666.976009	0.018452	0.020222
RS	48	2.924207	2.428505	636.454345	0.017608	0.019246
RS	49	3.146815	2.428505	622.978020	0.017235	0.018776
RS	50	3.385810	2.512888	586.334450	0.016221	0.017637
RS	51	3.642396	2.512888	567.958261	0.015713	0.017047
RS	52	3.917869	2.587455	531.153320	0.014695	0.015931
RS	53	4.213620	2.587455	508.267826	0.014061	0.015236
RS	54	4.531140	2.674442	467.557164	0.012935	0.014029
RS	55	4.872033	2.674442	441.570631	0.012216	0.013261
RS	56	5.238019	2.674442	413.107702	0.011429	0.012423
RS	57	5.630944	2.674442	382.579396	0.010584	0.011524
RS	58	6.052792	3.555695	269.063521	0.007444	0.008202
RS	59	6.505692	3.555695	254.431120	0.007039	0.007759
RS	60	6.991929	3.555695	238.351952	0.006594	0.007270
RS	61	7.513958	3.555695	221.054680	0.006116	0.006742
RS	62	8.074412	3.555695	202.810487	0.005611	0.006184
RS	63	8.676121	3.555695	1144.513282	0.031663	0.035009
PA	4+25*2+4+6 0.065668995 0.022993128 8.676121054 0.381761064 0.132657352 0.206453312 0.292248634 0.397088688 0.553539974 0.786626673 1.116410759 1.583833318 2.280010455 3.300323456 4.513993687 5.446166384 5.676222804 5.257883644 4.537725151 3.804020915 3.199943922 2.769382991 2.500661138 2.362283545 2.323558550 2.355691509 2.428504990 2.512887868 2.587455239 2.674442322 3.555695364
//
IT	4649
RD	18
LK	-263489.858800
QD	-354.355733 -> -337.738944
RI	0.0316732631
TR	0.064581	0.023237
MT	8.761296
MM	C_pi: 1.684077, n_recomb: 37219.020271
RS	0	0.000000	0.398784	669.143169	0.017979	0.001653
RS	1	0.007377	0.398784	704.921261	0.018940	0.010569
RS	2	0.015299	0.398784	741.567312	0.019924	0.017522
RS	3	0.023805	0.398784	778.939713	0.020929	0.020682
RS	4	0.032938	0.132639	2396.580573	0.064391	0.061867
RS	5	0.042746	0.132639	2383.827058	0.064049	0.060939
RS	6	0.053277	0.208555	1522.713063	0.040912	0.038883
RS	7	0.064584	0.208555	1545.902463	0.041535	0.039221
RS	8	0.076726	0.295015	1114.985781	0.029957	0.028262
RS	9	0.089764	0.295015	1143.811826	0.030732	0.029132
RS	10	0.103764	0.398930	870.533806	0.023389	0.022257
RS	11	0.118796	0.398930	899.108600	0.024157	0.023220
RS	12	0.134937	0.553553	671.350450	0.018038	0.017431
RS	13	0.152269	0.553553	698.000129	0.018754	0.018289
RS	14	0.170880	0.784423	513.610048	0.013800	0.013540
RS	15	0.190864	0.784423	537.254622	0.014435	0.014297
RS	16	0.212322	1.112158	397.323011	0.010675	0.010676
RS	17	0.235363	1.112158	417.684540	0.011222	0.011359
RS	18	0.260104	1.579840	309.711862	0.008321	0.008544
RS	19	0.286670	1.579840	326.916948	0.008784	0.009136
RS	20	0.315196	2.285394	238.955401	0.006420	0.006782
RS	21	0.345826	2.285394	253.136151	0.006801	0.007229
RS	22	0.378716	3.337746	183.874527	0.004940	0.005299
RS	23	0.414033	3.337746	195.368096	0.005249	0.005598
RS	24	0.451955	4.613032	150.330037	0.004039	0.004310
RS	25	0.492675	4.613032	160.027817	0.004300	0.004536
RS	26	0.536398	5.610667	140.097978	0.003764	0.003962
RS	27	0.583348	5.610667	149.217757	0.004009	0.004189
RS	28	0.633760	5.868892	151.879595	0.004081	0.004265
RS	29	0.687893	5.868892	161.636622	0.004343	0.004542
RS	30	0.746018	5.434059	185.584428	0.004986	0.005233
RS	31	0.808432	5.434059	197.063352	0.005295	0.005590
RS	32	0.875450	4.676034	242.713473	0.006521	0.006913
RS	33	0.947412	4.676034	256.713893	0.006897	0.007367
RS	34	1.024683	3.903990	324.287399	0.008713	0.009339
RS	35	1.107655	3.903990	340.958796	0.009161	0.009893
RS	36	1.196748	3.269990	426.318417	0.011454	0.012406
RS	37	1.292413	3.269990	444.598338	0.011945	0.013026
RS	38	1.395137	2.819306	535.187446	0.014379	0.015715
RS	39	1.505438	2.819306	552.550273	0.014846	0.016306
RS	40	1.623877	2.538570	630.169932	0.016931	0.018613
RS	41	1.751053	2.538570	643.382617	0.017286	0.019050
RS	42	1.887611	2.394110	692.724028	0.018612	0.020501
RS	43	2.034244	2.394110	699.280835	0.018788	0.020694
RS	44	2.191695	2.353552	714.369321	0.019194	0.021105
RS	45	2.360761	2.353552	713.447144	0.019169	0.021035
RS	46	2.542300	2.386797	699.251534	0.018787	0.020567
RS	47	2.737231	2.386797	691.471813	0.018578	0.020275
RS	48	2.946544	2.462404	659.705493	0.017725	0.019295
RS	49	3.171298	2.462404	646.125031	0.017360	0.018841
RS	50	3.412633	2.549993	608.032242	0.016337	0.017698
RS	51	3.671771	2.549993	589.391781	0.015836	0.017122
RS	52	3.950028	2.627234	551.284066	0.014812	0.016005
RS	53	4.248812	2.627234	527.957680	0.014185	0.015322
RS	54	4.569639	2.717363	485.769160	0.013052	0.014112
RS	55	4.914135	2.717363	459.198626	0.012338	0.013353
RS	56	5.284045	2.717363	430.015750	0.011554	0.012522
RS	57	5.681244	2.717363	398.638497	0.010711	0.011628
RS	58	6.107746	3.650066	277.931617	0.007467	0.008201
RS	59	6.565713	3.650066	263.400673	0.007077	0.007776
RS	60	7.057465	3.650066	247.334887	0.006645	0.007303
RS	61	7.585496	3.650066	229.956828	0.006178	0.006790
RS	62	8.152482	3.650066	211.534130	0.005683	0.006246
RS	63	8.761296	3.650066	1214.260558	0.032625	0.035969
PA	4+25*2+4+6 0.064581002 0.023237186 8.761295605 0.398784152 0.132638629 0.208554514 0.295014831 0.398929989 0.553553435 0.784422627 1.112158378 1.579839658 2.285394239 3.337746443 4.613031752 5.610666603 5.868891836 5.434058869 4.676033514 3.903990304 3.269989692 2.819305854 2.538570178 2.394109827 2.353551556 2.386797273 2.462403744 2.549992815 2.627234326 2.717362926 3.650065996
//
IT	4958
RD	19
LK	-263457.120564
QD	-342.665184 -> -327.126449
RI	0.0300980564
TR	0.063552	0.023475
MT	8.842778
MM	C_pi: 1.715332, n_recomb: 38275.892222
RS	0	0.000000	0.415953	661.007146	0.017270	0.001604
RS	1	0.007393	0.415953	696.975629	0.018209	0.010252
RS	2	0.015332	0.415953	733.905763	0.019174	0.016966
RS	3	0.023859	0.415953	771.668472	0.020161	0.019987
RS	4	0.033016	0.132587	2478.589355	0.064756	0.062373
RS	5	0.042850	0.132587	2465.163707	0.064405	0.061384
RS	6	0.053410	0.210617	1558.950595	0.040729	0.038765
RS	7	0.064752	0.210617	1583.525825	0.041371	0.039116
RS	8	0.076932	0.297769	1143.292082	0.029870	0.028213
RS	9	0.090012	0.297769	1173.341155	0.030655	0.029082
RS	10	0.104060	0.400826	897.358561	0.023444	0.022321
RS	11	0.119146	0.400826	926.990678	0.024219	0.023282
RS	12	0.135347	0.553704	695.348832	0.018167	0.017554
RS	13	0.152746	0.553704	722.972294	0.018888	0.018414
RS	14	0.171432	0.782393	533.509811	0.013939	0.013668
RS	15	0.191498	0.782393	558.052777	0.014580	0.014430
RS	16	0.213049	1.107976	413.177323	0.010795	0.010784
RS	17	0.236192	1.107976	434.338659	0.011348	0.011472
RS	18	0.261047	1.575463	321.738884	0.008406	0.008617
RS	19	0.287739	1.575463	339.618035	0.008873	0.009214
RS	20	0.316404	2.289289	247.144717	0.006457	0.006808
RS	21	0.347189	2.289289	261.838618	0.006841	0.007260
RS	22	0.380249	3.371852	188.621605	0.004928	0.005278
RS	23	0.415754	3.371852	200.452838	0.005237	0.005580
RS	24	0.453883	4.707353	152.733667	0.003990	0.004254
RS	25	0.494831	4.707353	162.632910	0.004249	0.004480
RS	26	0.538807	5.770911	141.299834	0.003692	0.003884
RS	27	0.586034	5.770911	150.549749	0.003933	0.004108
RS	28	0.636752	6.058782	152.728630	0.003990	0.004168
RS	29	0.691219	6.058782	162.604823	0.004248	0.004439
RS	30	0.749714	5.608667	186.815664	0.004881	0.005115
RS	31	0.812532	5.608667	198.460560	0.005185	0.005464
RS	32	0.879996	4.813464	245.203055	0.006406	0.006776
RS	33	0.952446	4.813464	259.479132	0.006779	0.007220
RS	34	1.030253	4.003480	329.204134	0.008601	0.009190
RS	35	1.113812	4.003480	346.320842	0.009048	0.009735
RS	36	1.203548	3.339780	435.025164	0.011366	0.012262
RS	37	1.299919	3.339780	453.940615	0.011860	0.012876
RS	38	1.403414	2.869079	548.727112	0.014336	0.015596
RS	39	1.514561	2.869079	566.848568	0.014810	0.016188
RS	40	1.633924	2.576332	648.599941	0.016945	0.018538
RS	41	1.762112	2.576332	662.545078	0.017310	0.018983
RS	42	1.899777	2.425696	714.900338	0.018678	0.020473
RS	43	2.047620	2.425696	722.014772	0.018863	0.020679
RS	44	2.206392	2.383123	738.404180	0.019292	0.021115
RS	45	2.376902	2.383123	737.799145	0.019276	0.021059
RS	46	2.560018	2.417237	723.338600	0.018898	0.020600
RS	47	2.756672	2.417237	715.654954	0.018697	0.020323
RS	48	2.967864	2.495348	682.728326	0.017837	0.019343
RS	49	3.194670	2.495348	669.064636	0.017480	0.018904
RS	50	3.438243	2.585853	629.590562	0.016449	0.017759
RS	51	3.699823	2.585853	610.702051	0.015955	0.017196
RS	52	3.980742	2.665504	571.343989	0.014927	0.016079
RS	53	4.282429	2.665504	547.587928	0.014306	0.015407
RS	54	4.606420	2.758451	503.967594	0.013167	0.014194
RS	55	4.954363	2.758451	476.817585	0.012457	0.013443
RS	56	5.328029	2.758451	446.919665	0.011676	0.012619
RS	57	5.729320	2.758451	414.698576	0.010834	0.011730
RS	58	6.160279	3.741628	286.741964	0.007491	0.008201
RS	59	6.623098	3.741628	272.314181	0.007115	0.007793
RS	60	7.120133	3.741628	256.266397	0.006695	0.007336
RS	61	7.653913	3.741628	238.814959	0.006239	0.006837
RS	62	8.227156	3.741628	220.223674	0.005754	0.006305
RS	63	8.842778	3.741628	1284.695305	0.033564	0.036906
PA	4+25*2+4+6 0.063551992 0.023474638 8.842777687 0.415953446 0.132586639 0.210616837 0.297768666 0.400825768 0.553703626 0.782393076 1.107976286 1.575462833 2.289289044 3.371852015 4.707353386 5.770910824 6.058781642 5.608666857 4.813463706 4.003479925 3.339780279 2.869079061 2.576332455 2.425695630 2.383123129 2.417237260 2.495348483 2.585853062 2.665503885 2.758451153 3.741628019
//
IT	5685
RD	20
LK	-263426.499615
QD	-331.651780 -> -317.102240
RI	0.0286455206
TR	0.062577	0.023706
MT	8.920860
MM	C_pi: 1.745784, n_recomb: 39317.131669
RS	0	0.000000	0.433292	652.987886	0.016608	0.001559
RS	1	0.007408	0.433292	689.098400	0.017527	0.009953
RS	2	0.015364	0.433292	726.256472	0.018472	0.016440
RS	3	0.023910	0.433292	764.344999	0.019441	0.019333
RS	4	0.033089	0.132508	2560.055042	0.065113	0.062869
RS	5	0.042948	0.132508	2545.912101	0.064753	0.061820
RS	6	0.053537	0.212641	1594.036367	0.040543	0.038642
RS	7	0.064911	0.212641	1619.991195	0.041203	0.039008
RS	8	0.077127	0.300501	1170.663853	0.029775	0.028156
RS	9	0.090248	0.300501	1201.925603	0.030570	0.029024
RS	10	0.104342	0.402762	923.478454	0.023488	0.022376
RS	11	0.119479	0.402762	954.157862	0.024268	0.023334
RS	12	0.135737	0.553972	718.920320	0.018285	0.017668
RS	13	0.153200	0.553972	747.506359	0.019012	0.018530
RS	14	0.171957	0.780531	553.200688	0.014070	0.013791
RS	15	0.192102	0.780531	578.632699	0.014717	0.014556
RS	16	0.213741	1.103888	428.965061	0.010910	0.010889
RS	17	0.236982	1.103888	450.920776	0.011469	0.011582
RS	18	0.261945	1.570786	333.776354	0.008489	0.008690
RS	19	0.288757	1.570786	352.327914	0.008961	0.009292
RS	20	0.317555	2.291866	255.357859	0.006495	0.006837
RS	21	0.348486	2.291866	270.564870	0.006882	0.007293
RS	22	0.381709	3.402946	193.370997	0.004918	0.005260
RS	23	0.417393	3.402946	205.538926	0.005228	0.005565
RS	24	0.455720	4.797251	155.126421	0.003946	0.004203
RS	25	0.496887	4.797251	165.224815	0.004202	0.004429
RS	26	0.541103	5.926951	142.483600	0.003624	0.003811
RS	27	0.588594	5.926951	151.860099	0.003862	0.004032
RS	28	0.639604	6.245899	153.536761	0.003905	0.004077
RS	29	0.694392	6.245899	163.526315	0.004159	0.004341
RS	30	0.753239	5.781705	187.955268	0.004780	0.005004
RS	31	0.816444	5.781705	199.756565	0.005081	0.005344
RS	32	0.884332	4.949993	247.513859	0.006295	0.006645
RS	33	0.957250	4.949993	262.051218	0.006665	0.007080
RS	34	1.035568	4.102446	333.819164	0.008490	0.009046
RS	35	1.119688	4.102446	351.363117	0.008937	0.009583
RS	36	1.210040	3.409270	443.292955	0.011275	0.012119
RS	37	1.307085	3.409270	462.826986	0.011772	0.012728
RS	38	1.411318	2.918673	561.718096	0.014287	0.015477
RS	39	1.523273	2.918673	580.589521	0.014767	0.016069
RS	40	1.643521	2.613924	666.444689	0.016950	0.018460
RS	41	1.772677	2.613924	681.126545	0.017324	0.018911
RS	42	1.911401	2.457029	736.533879	0.018733	0.020441
RS	43	2.060401	2.457029	744.221791	0.018929	0.020658
RS	44	2.220438	2.412281	761.991287	0.019381	0.021120
RS	45	2.392331	2.412281	761.725383	0.019374	0.021079
RS	46	2.576957	2.447039	747.089915	0.019002	0.020630
RS	47	2.775259	2.447039	739.524910	0.018809	0.020368
RS	48	2.988252	2.527398	705.517891	0.017944	0.019389
RS	49	3.217022	2.527398	691.790851	0.017595	0.018964
RS	50	3.462740	2.620552	651.001743	0.016558	0.017818
RS	51	3.726659	2.620552	631.880811	0.016071	0.017268
RS	52	4.010129	2.702368	591.323905	0.015040	0.016152
RS	53	4.314598	2.702368	567.149185	0.014425	0.015490
RS	54	4.641621	2.797836	522.142726	0.013280	0.014275
RS	55	4.992869	2.797836	494.417954	0.012575	0.013533
RS	56	5.370137	2.797836	463.810101	0.011797	0.012715
RS	57	5.775352	2.797836	430.750524	0.010956	0.011830
RS	58	6.210584	3.830527	295.491667	0.007516	0.008202
RS	59	6.678057	3.830527	281.168919	0.007151	0.007810
RS	60	7.180160	3.830527	265.143700	0.006744	0.007368
RS	61	7.719457	3.830527	247.626031	0.006298	0.006882
RS	62	8.298704	3.830527	228.875648	0.005821	0.006362
RS	63	8.920860	3.830527	1355.745795	0.034482	0.037820
PA	4+25*2+4+6 0.062577000 0.023705612 8.920860037 0.433292212 0.132507675 0.212640901 0.300501209 0.402762092 0.553972405 0.780531436 1.103887585 1.570786369 2.291866354 3.402945730 4.797251258 5.926950776 6.245899054 5.781704555 4.949993377 4.102445524 3.409269985 2.918673456 2.613924128 2.457028587 2.412281033 2.447038615 2.527397763 2.620551628 2.702368138 2.797836139 3.830527394
//
IT	4748
RD	21
LK	-263397.822069
QD	-321.259757 -> -307.619831
RI	0.0273036984
TR	0.061651	0.023930
MT	8.995872
MM	C_pi: 1.775466, n_recomb: 40342.480541
RS	0	0.000000	0.450803	645.074311	0.015990	0.001515
RS	1	0.007422	0.450803	681.283430	0.016887	0.009670
RS	2	0.015395	0.450803	718.618875	0.017813	0.015943
RS	3	0.023959	0.450803	756.974968	0.018764	0.018715
RS	4	0.033159	0.132404	2640.967728	0.065464	0.063355
RS	5	0.043042	0.132404	2626.061489	0.065094	0.062249
RS	6	0.053659	0.214622	1628.045501	0.040356	0.038517
RS	7	0.065063	0.214622	1655.369957	0.041033	0.038896
RS	8	0.077314	0.303204	1197.147529	0.029675	0.028094
RS	9	0.090474	0.303204	1229.609643	0.030479	0.028962
RS	10	0.104610	0.404725	948.912107	0.023521	0.022422
RS	11	0.119796	0.404725	980.627778	0.024308	0.023377
RS	12	0.136109	0.554343	742.058103	0.018394	0.017775
RS	13	0.153633	0.554343	771.594988	0.019126	0.018638
RS	14	0.172457	0.778830	572.662468	0.014195	0.013908
RS	15	0.192679	0.778830	598.973517	0.014847	0.014676
RS	16	0.214401	1.099901	444.669004	0.011022	0.010991
RS	17	0.237736	1.099901	467.412947	0.011586	0.011688
RS	18	0.262802	1.565891	345.806927	0.008572	0.008763
RS	19	0.289729	1.565891	365.028422	0.009048	0.009369
RS	20	0.318654	2.293334	263.580241	0.006534	0.006866
RS	21	0.349726	2.293334	279.299596	0.006923	0.007327
RS	22	0.383104	3.431300	198.115942	0.004911	0.005245
RS	23	0.418960	3.431300	210.619297	0.005221	0.005552
RS	24	0.457476	4.883026	157.502927	0.003904	0.004156
RS	25	0.498852	4.883026	167.797996	0.004159	0.004381
RS	26	0.543298	6.079045	143.644444	0.003561	0.003743
RS	27	0.591042	6.079045	153.143905	0.003796	0.003961
RS	28	0.642331	6.430293	154.304579	0.003825	0.003990
RS	29	0.697426	6.430293	164.401993	0.004075	0.004250
RS	30	0.756610	5.953206	189.007322	0.004685	0.004898
RS	31	0.820186	5.953206	200.955940	0.004981	0.005231
RS	32	0.888481	5.085642	249.655183	0.006188	0.006520
RS	33	0.961845	5.085642	264.440055	0.006555	0.006946
RS	34	1.040654	4.200885	338.147532	0.008382	0.008906
RS	35	1.125312	4.200885	356.101090	0.008827	0.009435
RS	36	1.216254	3.478458	451.137893	0.011183	0.011979
RS	37	1.313945	3.478458	471.273297	0.011682	0.012584
RS	38	1.418886	2.968066	574.176682	0.014233	0.015357
RS	39	1.531616	2.968066	593.788254	0.014719	0.015950
RS	40	1.652712	2.651332	683.711554	0.016948	0.018379
RS	41	1.782797	2.651332	699.132547	0.017330	0.018837
RS	42	1.922536	2.488111	757.621263	0.018780	0.020405
RS	43	2.072646	2.488111	765.896534	0.018985	0.020633
RS	44	2.233897	2.441049	785.117814	0.019461	0.021122
RS	45	2.407116	2.441049	785.211405	0.019464	0.021094
RS	46	2.593192	2.476250	770.486428	0.019099	0.020657
RS	47	2.793077	2.476250	763.061548	0.018915	0.020409
RS	48	3.007798	2.558619	728.053359	0.018047	0.019433
RS	49	3.238455	2.558619	714.282159	0.017705	0.019021
RS	50	3.486232	2.654181	672.242874	0.016663	0.017876
RS	51	3.752398	2.654181	652.905055	0.016184	0.017338
RS	52	4.038318	2.737942	611.200410	0.015150	0.016224
RS	53	4.345459	2.737942	586.618492	0.014541	0.015572
RS	54	4.675396	2.835661	540.271504	0.013392	0.014356
RS	55	5.029821	2.835661	511.977705	0.012691	0.013621
RS	56	5.410550	2.835661	480.666130	0.011915	0.012809
RS	57	5.819537	2.835661	446.774590	0.011075	0.011927
RS	58	6.258878	3.916933	304.170731	0.007540	0.008204
RS	59	6.730826	3.916933	289.955387	0.007187	0.007827
RS	60	7.237802	3.916933	273.957628	0.006791	0.007399
RS	61	7.782406	3.916933	256.381064	0.006355	0.006926
RS	62	8.367429	3.916933	237.481140	0.005887	0.006416
RS	63	8.995872	3.916933	1427.309358	0.035380	0.038714
PA	4+25*2+4+6 0.061651252 0.023930093 8.995871503 0.450803014 0.132403863 0.214621857 0.303204377 0.404724671 0.554342749 0.778829800 1.099901350 1.565890844 2.293334048 3.431299933 4.883025933 6.079045037 6.430293102 5.953206375 5.085642162 4.200885344 3.478458356 2.968066023 2.651332193 2.488111202 2.441049166 2.476249845 2.558619468 2.654181478 2.737941907 2.835660889 3.916933363
//
IT	4177
RD	22
LK	-263370.932267
QD	-311.440571 -> -298.638763
RI	0.0260581174
TR	0.060771	0.024148
MT	9.068005
MM	C_pi: 1.804417, n_recomb: 41352.207513
RS	0	0.000000	0.468523	637.216582	0.015409	0.001474
RS	1	0.007435	0.468523	673.483615	0.016287	0.009400
RS	2	0.015424	0.468523	710.949253	0.017193	0.015471
RS	3	0.024006	0.468523	749.518733	0.018125	0.018131
RS	4	0.033226	0.132279	2721.324556	0.065808	0.063830
RS	5	0.043132	0.132279	2705.610991	0.065428	0.062669
RS	6	0.053774	0.216559	1661.049804	0.040168	0.038389
RS	7	0.065208	0.216559	1689.732202	0.040862	0.038782
RS	8	0.077492	0.305872	1222.805505	0.029571	0.028028
RS	9	0.090689	0.305872	1256.454642	0.030384	0.028897
RS	10	0.104867	0.406707	973.682320	0.023546	0.022461
RS	11	0.120100	0.406707	1006.423004	0.024338	0.023413
RS	12	0.136465	0.554808	764.760537	0.018494	0.017873
RS	13	0.154047	0.554808	795.236566	0.019231	0.018738
RS	14	0.172936	0.777273	591.894097	0.014313	0.014020
RS	15	0.193230	0.777273	619.074189	0.014971	0.014791
RS	16	0.215033	1.096030	460.279392	0.011131	0.011090
RS	17	0.238456	1.096030	483.805104	0.011700	0.011791
RS	18	0.263622	1.560825	357.825265	0.008653	0.008835
RS	19	0.290658	1.560825	377.713968	0.009134	0.009446
RS	20	0.319705	2.293808	271.810854	0.006573	0.006897
RS	21	0.350912	2.293808	288.041725	0.006966	0.007362
RS	22	0.384439	3.457138	202.855208	0.004906	0.005232
RS	23	0.420458	3.457138	215.692706	0.005216	0.005541
RS	24	0.459156	4.964837	159.865132	0.003866	0.004111
RS	25	0.500732	4.964837	170.354628	0.004120	0.004337
RS	26	0.545398	6.227181	144.786698	0.003501	0.003678
RS	27	0.593386	6.227181	154.405936	0.003734	0.003894
RS	28	0.644941	6.611959	155.036479	0.003749	0.003909
RS	29	0.700331	6.611959	165.236739	0.003996	0.004163
RS	30	0.759838	6.123075	189.982681	0.004594	0.004798
RS	31	0.823770	6.123075	202.070377	0.004887	0.005123
RS	32	0.892455	5.220357	251.642898	0.006085	0.006399
RS	33	0.966248	5.220357	266.662454	0.006449	0.006818
RS	34	1.045527	4.298762	342.211225	0.008276	0.008771
RS	35	1.130701	4.298762	360.557549	0.008719	0.009292
RS	36	1.222208	3.547296	458.588424	0.011090	0.011842
RS	37	1.320519	3.547296	479.308258	0.011591	0.012442
RS	38	1.426140	3.017230	586.128347	0.014174	0.015238
RS	39	1.539614	3.017230	606.469613	0.014666	0.015831
RS	40	1.661525	2.688528	700.423099	0.016938	0.018296
RS	41	1.792501	2.688528	716.584242	0.017329	0.018760
RS	42	1.933215	2.518926	778.177696	0.018818	0.020366
RS	43	2.084391	2.518926	787.052464	0.019033	0.020604
RS	44	2.246809	2.469424	807.792092	0.019534	0.021120
RS	45	2.421302	2.469424	808.263821	0.019546	0.021105
RS	46	2.608770	2.504885	793.530646	0.019190	0.020681
RS	47	2.810176	2.504885	786.265904	0.019014	0.020447
RS	48	3.026558	2.589050	750.332324	0.018145	0.019475
RS	49	3.259029	2.589050	736.535104	0.017811	0.019077
RS	50	3.508785	2.686796	693.309078	0.016766	0.017933
RS	51	3.777111	2.686796	673.769185	0.016293	0.017406
RS	52	4.065388	2.772296	630.966644	0.015258	0.016295
RS	53	4.375099	2.772296	605.988638	0.014654	0.015652
RS	54	4.707838	2.872019	558.345674	0.013502	0.014436
RS	55	5.065318	2.872019	529.488664	0.012804	0.013708
RS	56	5.449378	2.872019	497.479698	0.012030	0.012901
RS	57	5.861994	2.872019	462.762875	0.011191	0.012023
RS	58	6.305289	4.000959	312.776773	0.007564	0.008207
RS	59	6.781545	4.000959	298.671273	0.007223	0.007844
RS	60	7.293212	4.000959	282.705776	0.006837	0.007429
RS	61	7.842924	4.000959	265.077409	0.006410	0.006969
RS	62	8.433508	4.000959	246.037137	0.005950	0.006469
RS	63	9.068005	4.000959	1499.323038	0.036257	0.039586
PA	4+25*2+4+6 0.060771102 0.024148323 9.068004841 0.468522996 0.132278729 0.216558943 0.305872151 0.406707041 0.554807972 0.777272996 1.096030209 1.560825401 2.293807554 3.457138350 4.964836883 6.227180946 6.611959479 6.123074782 5.220357048 4.298761682 3.547295989 3.017230164 2.688527801 2.518925596 2.469423579 2.504885239 2.589049826 2.686796308 2.772296214 2.872018810 4.000958988
//
IT	4281
RD	23
LK	-263345.690245
QD	-302.149871 -> -290.121750
RI	0.0248988889
TR	0.059932	0.024360
MT	9.137603
MM	C_pi: 1.832688, n_recomb: 42346.354288
RS	0	0.000000	0.486471	629.397729	0.014863	0.001435
RS	1	0.007448	0.486471	665.685366	0.015720	0.009142
RS	2	0.015451	0.486471	703.237919	0.016607	0.015022
RS	3	0.024050	0.486471	741.971049	0.017521	0.017577
RS	4	0.033290	0.132136	2801.101122	0.066147	0.064297
RS	5	0.043218	0.132136	2784.538847	0.065756	0.063082
RS	6	0.053885	0.218454	1693.091760	0.039982	0.038261
RS	7	0.065347	0.218454	1723.119567	0.040691	0.038668
RS	8	0.077662	0.308503	1247.680662	0.029464	0.027959
RS	9	0.090895	0.308503	1282.502822	0.030286	0.028828
RS	10	0.105113	0.408701	997.815799	0.023563	0.022493
RS	11	0.120391	0.408701	1031.570002	0.024360	0.023442
RS	12	0.136806	0.555356	787.034183	0.018586	0.017965
RS	13	0.154444	0.555356	818.437717	0.019327	0.018830
RS	14	0.173395	0.775859	610.884799	0.014426	0.014126
RS	15	0.193758	0.775859	638.923794	0.015088	0.014900
RS	16	0.215638	1.092280	475.788386	0.011236	0.011187
RS	17	0.239148	1.092280	500.089203	0.011809	0.011891
RS	18	0.264408	1.555639	369.824188	0.008733	0.008906
RS	19	0.291550	1.555639	390.377092	0.009219	0.009521
RS	20	0.320714	2.293440	280.042453	0.006613	0.006928
RS	21	0.352050	2.293440	296.783708	0.007008	0.007397
RS	22	0.385720	3.480695	207.585908	0.004902	0.005221
[truncated: 9,964,830 more chars]
